# Supplementary material for: Flexibility of intrinsically disordered degrons in AUX/IAA proteins reinforces auxin co-receptor assemblies
Source: Nat Commun. 2020 May 8;11:2277. doi: 10.1038/s41467-020-16147-2 (PMC7210949; doi:10.1038/s41467-020-16147-2)
Supplement: Supplementary file 4 — Supplementary Data 1 [file 41467_2020_16147_MOESM4_ESM.xlsx]

## Sheet: Primers
Primer name	Template	Primer Sequence 5'--3'	Purpose
TIR1-cds-attB1	TIR1 CDS	ggggacaagtttgtacaaaaaagcaggctatgcagaagcgaatagccttg	Transfer and assembly of TIR1 mutant version for plant transformation		ggggacaagtttgtacaaaaaagcaggctatgcagaagcgaatagccttg
TIR1-cds-attB2	TIR1 CDS	ggggaccactttgtacaagaaagctgggtttataatccgttagtagtaatg			ggggaccactttgtacaagaaagctgggtttataatccgttagtagtaatg
TIR1p-KpnI #2	TIR1p	cggggtaccgagtacgaaacccgagactagg	To amplify TIR1 promotor with KpnI/XmaI sites for plant transformation		cggggtaccgagtacgaaacccgagactagg
TIR1p-Xma1 #2	TIR1p	ttcccccccggggaattcgatatccctcgagatc			ttcccccccggggaattcgatatccctcgagatc
TIR1_S201A_primer_fw	TIR1 CDS (in pGilda vector)	gcatctgaggtcagtttcgctgctctggaaaggc	Site-directed mutagenesis on TIR1 CDS based on crosslinking and computational approaches: interference with either PB1 association or KR association with TIR1		gcatctgaggtcagtttcgctgctctggaaaggc
TIR1_S201A_primer_rev		gcctttccagagcagcgaaactgacctcagatgc			gcctttccagagcagcgaaactgacctcagatgc
TIR1_R205A_primer_rev		cacctagtcaccagcgcttccagagcagagaaactg			cacctagtcaccagcgcttccagagcagagaaactg
TIR1_R205A_primer_fw		cagtttctctgctctggaagcgctggtgactaggtg			cagtttctctgctctggaagcgctggtgactaggtg
TIR1_S199A_primer_rev		cttagcatctgaggtcgctttctctgctctggaaagg			cttagcatctgaggtcgctttctctgctctggaaagg
TIR1_S199A_primer_fw		cctttccagagcagagaaagcgacctcagatgctaag			cctttccagagcagagaaagcgacctcagatgctaag
TIR1_R156E_primer_fw		tgctatcgctgccacttgcgagaatctgaaagagcttgac			tgctatcgctgccacttgcgagaatctgaaagagcttgac
TIR1_R156E_primer_rev		gtcaagctctttcagattctcgcaagtggcagcgatagca			gtcaagctctttcagattctcgcaagtggcagcgatagca
TIR1_E197A_primer_fw		atcttgcttagcatctgcggtcagtttctctgctc			atcttgcttagcatctgcggtcagtttctctgctc
TIR1_E197A_primer_rev		gagcagagaaactgaccgcagatgctaagcaagat			gagcagagaaactgaccgcagatgctaagcaagat
TIR1_R220A_primer_fw		ctcaagtctctcaagcttaacgcagctgttccacttgaaaaa			ctcaagtctctcaagcttaacgcagctgttccacttgaaaaa
TIR1_R220A_primer_rev		tttttcaagtggaacagctgcgttaagcttgagagacttgag			tttttcaagtggaacagctgcgttaagcttgagagacttgag
TIR1_E459A_primer_fw		catatgccaagaagatggcaatgctctcagtggcatt			catatgccaagaagatggcaatgctctcagtggcatt
TIR1_E459A_primer_rev		aatgccactgagagcattgccatcttcttggcatatg			aatgccactgagagcattgccatcttcttggcatatg
TIR1_D481R_primer_fw		tcatgttttgtccgggtgccgtagcttgaggaaactagag			tcatgttttgtccgggtgccgtagcttgaggaaactagag
TIR1_D481R_primer_rev		ctctagtttcctcaagctacggcacccggacaaaacatga			ctctagtttcctcaagctacggcacccggacaaaacatga
IAA12 BM1 K128A fw	IAA12 CDS (in pGEX4-T3)	cagggcttagggtttgttgcggtgaatatggatggagttgg	mutagenesis primer for IAA12 introducing BM3 mutations #1		cagggcttagggtttgttgcggtgaatatggatggagttgg
IAA12 BM1 K128A rv		ccaactccatccatattcaccgcaacaaaccctaagccctg	mutagenesis primer for IAA12 introducing BM3 mutations #1		ccaactccatccatattcaccgcaacaaaccctaagccctg
IAA12 BM2 R138A_K139A		gatggagttggtataggcgcagcagtggatatgagagctcattcgtc	mutagenesis primer for IAA12 introducing BM3 mutations #2		gatggagttggtataggcgcagcagtggatatgagagctcattcgtc
IAA12 BM2 R138A_K139A		gacgaatgagctctcatatccactgctgcgcctataccaactccatc	mutagenesis primer for IAA12 introducing BM3 mutations #2		gacgaatgagctctcatatccactgctgcgcctataccaactccatc
IAA7 BM2 R138A_K139A	IAA7 CDS (in pGEX4-T3)	ggacggtgctccatatctggcggcagttgacctcaagatgtacaaaagc	mutagenesis primer for IAA7 introducing BM3 mutations #2		ggacggtgctccatatctggcggcagttgacctcaagatgtacaaaagc
IAA7 BM2 R138A_K139A		gcttttgtacatcttgaggtcaactgccgccagatatggagcaccgtcc	mutagenesis primer for IAA7 introducing BM3 mutations #2		gcttttgtacatcttgaggtcaactgccgccagatatggagcaccgtcc
IAA7 BM1 K128A fw		ccggagccggcttggtggcggtctccatg	mutagenesis primer for IAA7 introducing BM3 mutations #1		ccggagccggcttggtggcggtctccatg
IAA7 BM1 K128A rv		catggagaccgccaccaagccggctccgg	mutagenesis primer for IAA7 introducing BM3 mutations #1		catggagaccgccaccaagccggctccgg
SDM_IAA7_P87S/ axr2-1_FW	IAA7 CDS	caagtggtgggatggtcacctgtgaggaact	generation of axr2-1 out of IAA7 (At3g23050.1)		caagtggtgggatggtcacctgtgaggaact
SDM_IAA7_P87S/ axr2-1_RV		agttcctcacaggtgaccatcccaccacttg	generation of axr2-1 out of IAA7 (At3g23050.1)		agttcctcacaggtgaccatcccaccacttg
SDM_IAA12_P74S/ bdl_FW	IAA12 CDS	gtcaagtggtaggatggtcaccaattgggttacac	generation of bdl out of IAA12 (At1g04550.2)		gtcaagtggtaggatggtcaccaattgggttacac
SDM_IAA12_P74S/ bdl_RV		gtgtaacccaattggtgaccatcctaccacttgac	generation of bdl out of IAA12 (At1g04550.2)		gtgtaacccaattggtgaccatcctaccacttgac
7_g303a_RV	IAA7	cgcaccactactggttttctgctgagtcatcatgt	for SDM to eliminate BsaI or BpI1 sites in IAA7		cgcaccactactggttttctgctgagtcatcatgt
7_g384a_FW	IAA7	ggagccggcttggtgaaagtctccatgga	for SDM to eliminate BsaI or BpI1 sites in IAA7		ggagccggcttggtgaaagtctccatgga
7_g384a_RV	IAA7	tccatggagactttcaccaagccggctcc	for SDM to eliminate BsaI or BpI1 sites in IAA7		tccatggagactttcaccaagccggctcc
7_g204a_FW	IAA7	ctgctgttcccaaggagaaaactacccttaaagatc	for SDM to eliminate BsaI or BpI1 sites in IAA7		ctgctgttcccaaggagaaaactacccttaaagatc
7_g204a_RV	IAA7	gatctttaagggtagttttctccttgggaacagcag	for SDM to eliminate BsaI or BpI1 sites in IAA7		gatctttaagggtagttttctccttgggaacagcag
7_g303a_FW	IAA7	acatgatgactcagcagaaaaccagtagtggtgcg	for SDM to eliminate BsaI or BpI1 sites in IAA7		acatgatgactcagcagaaaaccagtagtggtgcg
7GG_FW1	IAA7	ttggtctcaacataatgatcggccaacttatgaacctcaag	for amplification of modules GoldenGate cloning		ttggtctcaacataatgatcggccaacttatgaacctcaag
7GG_FW2	IAA7	ttggtctcaacataagagaggcttctccgaaaccgttgat	for amplification of modules GoldenGate cloning		ttggtctcaacataagagaggcttctccgaaaccgttgat
7GG_FW3	IAA7	ttggtctcaacatgtgggatggccacctgtgaggaactacaggattgttgagacc	for amplification of modules GoldenGate cloning		ttggtctcaacatgtgggatggccacctgtgaggaactacaggattgttgagacc
7GG_FW4	IAA7	ttggtctcaacataggaagaacatgatgactcagcagaag	for amplification of modules GoldenGate cloning		ttggtctcaacataggaagaacatgatgactcagcagaag
12GG_FW1	IAA12	ttggtctcaacataatgcgtggtgtgtcagaattggagg	for amplification of modules GoldenGate cloning		ttggtctcaacataatgcgtggtgtgtcagaattggagg
12GG_FW4	IAA12	ttggtctcaacataggatgaacagtttggttaataacc	for amplification of modules GoldenGate cloning		ttggtctcaacataggatgaacagtttggttaataacc
12GG_FW2	IAA12	ttggtctcaacataagagatctgctgaatcttcctctcaccaaggagcttctcctcctcgttcaagtcaagtggtggttgttgagacc	for amplification of modules GoldenGate cloning		ttggtctcaacataagagatctgctgaatcttcctctcaccaaggagcttctcctcctcgttcaagtcaagtggtggttgttgagacc
12GG_FW3	IAA12	ttggtctcaacatgtgggatggccaccaattgggttacacaggattgttgagacc	for amplification of modules GoldenGate cloning		ttggtctcaacatgtgggatggccaccaattgggttacacaggattgttgagacc
7GG_RV2	IAA7	ttggtctcaacaatcttgcttcccaccgccgatttggcag	for amplification of module 1 IAA7 GoldenGate cloning		ttggtctcaacaatcttgcttcccaccgccgatttggcag
7GG_RV3	IAA7	ttggtctcaacaaccaccacttgtgctttagcaggaggc	for amplification of module 2 IAA7 GoldenGate cloning		ttggtctcaacaaccaccacttgtgctttagcaggaggc
7GG_RV4	IAA7	ttggtctcaacaatcctgtagttcctcacaggtggccatcccacatgttgagacc	for amplification of module 3 IAA7 GoldenGate cloning		ttggtctcaacaatcctgtagttcctcacaggtggccatcccacatgttgagacc
7GG_Rvend	IAA7	ttggtctcaacaaaagctcaagatctgttcttgcagtac	for amplification of module 4 IAA7 GoldenGate cloning		ttggtctcaacaaaagctcaagatctgttcttgcagtac
12GG_RV2	IAA12	ttggtctcaacaatcttagacccaacggaaggaaaatcc	for amplification of module 1 IAA12 GoldenGate cloning		ttggtctcaacaatcttagacccaacggaaggaaaatcc
12GG_Rvend	IAA12	ttggtctcaacaaaagcctaaacagggttgtttctttgtct	for amplification of module 4 IAA12 GoldenGate cloning		ttggtctcaacaaaagcctaaacagggttgtttctttgtct
12GG_RV3	IAA12	ttggtctcaacaaccaccacttgacttgaacgaggaggagaagctccttggtgagaggaagattcagcagatctcttatgttgagacc	for amplification of module 2 IAA12 GoldenGate cloning		ttggtctcaacaaccaccacttgacttgaacgaggaggagaagctccttggtgagaggaagattcagcagatctcttatgttgagacc
12GG_RV4	IAA12	ttggtctcaacaatcctgtgtaacccaattggtggccatcccacatgttgagacc	for amplification of module 3 IAA12 GoldenGate cloning		ttggtctcaacaatcctgtgtaacccaattggtggccatcccacatgttgagacc
7GG FW3 extension	IAA7	ttggtctcaacatgtgggatggccacctgtgaggaactacaggattgttgagaccgtctttctacatcggtatgtacg	use to amplify IAA7 Modul 3 (Golden Gate)		ttggtctcaacatgtgggatggccacctgtgaggaactacaggattgttgagaccgtctttctacatcggtatgtacg
45AFB3R2311RVextension	IAA7	acggcttaacgtagagatcatcaacgagaatgagaataatgggatggaacagaatgaagaagatgaaaga	use to amplify IAA7 Modul 4 (Golden Gate)		acggcttaacgtagagatcatcaacgagaatgagaataatgggatggaacagaatgaagaagatgaaaga
7GG FW3 Ext2	pICH31170	ttggtctcaacatgtgggatggccacctgtgaggaactacaggattgttgagaccgtggaaacttgggacttcag	to amplify small IAA7 Module 3 (GG) using the pICH31170 (kindly shared by Sylvestre Marillonet) as frame template		ttggtctcaacatgtgggatggccacctgtgaggaactacaggattgttgagaccgtggaaacttgggacttcag
12GGRV5	IAA12	ttggtctcaacaatttcacaaaccctaagccctgaactttc	for Golden Gate to split the 4th modul into 2 seperate ones		ttggtctcaacaatttcacaaaccctaagccctgaactttc
12GGFW5	IAA12	ttggtctcaacatgaaagtgaatatggatggagttgg	for Golden Gate to split the 4th modul into 2 seperate ones		ttggtctcaacatgaaagtgaatatggatggagttgg
7GGRV5	IAA7	ttggtctcaacaatttcaccaagccggctccggctg	for Golden Gate to split the 4th modul into 2 seperate ones		ttggtctcaacaatttcaccaagccggctccggctg
7GGFW5	IAA7	ttggtctcaacatgaaagtctccatggacggtgc	for Golden Gate to split the 4th modul into 2 seperate ones		ttggtctcaacatgaaagtctccatggacggtgc
IAA12 deltaPB1 GG rev	IAA12	ttggtctcaacaaaagcctacttaacaaaccctaagccctgaactttc	GG mutagenesis primer for IAA12 omitting last module (PB1)		ttggtctcaacaaaagcctacttaacaaaccctaagccctgaactttc
IAA7 deltaPB1 GG rev	IAA7	ttggtctcaacaaaagctcacttcaccaagccggctccg	GG mutagenesis primer for IAA7 omitting last module (PB1)		ttggtctcaacaaaagctcacttcaccaagccggctccg
7ggfdel FW	IAA7	ttggtctcaacataggaaagtctccatggacggtg	for Golden Gate to delete the degron tail in IAA7module 4		ttggtctcaacataggaaagtctccatggacggtg
12ggfdel FW	IAA12	ttggtctcaacataggaaggtgaatatggatggag	for Golden Gate to delete the degron tail in IAA12module 4		ttggtctcaacataggaaggtgaatatggatggag

## Sheet: AUXIAA sequences (uniprot ID)
Fasta identification with Uniprot ID	Sequence	Hyperlink
>sp|P49677|IAA1_ARATH Auxin-responsive protein IAA1 OS=Arabidopsis thaliana GN=IAA1 PE=1 SV=2	MEVTNGLNLKDTELRLGLPGAQEEQQLELSCVRSNNKRKNNDSTEESAPPPAKTQIVGWPPVRSNRKNNNNKNVSYVKVSMDGAPYLRKIDLKMYKNYPELLKALENMFKFTVGEYSEREGYKGSGFVPTYEDKDGDWMLVGDVPWDMFSSSCQKLRIMKGSEAPTAL	https://www.uniprot.org/uniprot/P49677
>sp|P49678|IAA2_ARATH Auxin-responsive protein IAA2 OS=Arabidopsis thaliana GN=IAA2 PE=1 SV=3	MAYEKVNELNLKDTELCLGLPGRTEKIKEEQEVSCVKSNNKRLFEETRDEEESTPPTKTQIVGWPPVRSSRKNNNSVSYVKVSMDGAPYLRKIDLKTYKNYPELLKALENMFKVMIGEYCEREGYKGSGFVPTYEDKDGDWMLVGDVPWDMFSSSCKRLRIMKGSDAPALDSSL	https://www.uniprot.org/uniprot/P49678
>sp|Q38822|IAA3_ARATH Auxin-responsive protein IAA3 OS=Arabidopsis thaliana GN=IAA3 PE=1 SV=1	MDEFVNLKETELRLGLPGTDNVCEAKERVSCCNNNNKRVLSTDTEKEIESSSRKTETSPPRKAQIVGWPPVRSYRKNNIQSKKNESEHEGQGIYVKVSMDGAPYLRKIDLSCYKGYSELLKALEVMFKFSVGEYFERDGYKGSDFVPTYEDKDGDWMLIGDVPWEMFICTCKRLRIMKGSEAKGLGCGV	https://www.uniprot.org/uniprot/Q38822
>sp|P33077|IAA4_ARATH Auxin-responsive protein IAA4 OS=Arabidopsis thaliana GN=IAA4 PE=1 SV=2	MEKVDVYDELVNLKATELRLGLPGTEETVSCGKSNKRVLPEATEKEIESTGKTETASPPKAQIVGWPPVRSYRKNNVQTKKSESEGQGNYVKVSMDGAPYLRKIDLTMYKQYPELMKSLENMFKFSVGEYFEREGYKGSDFVPTYEDKDGDWMLVGDVPWEMFVSSCKRLRIMKGSEVKGLGCGGL	https://www.uniprot.org/uniprot/P33077
>sp|P33078|IAA5_ARATH Auxin-responsive protein IAA5 OS=Arabidopsis thaliana GN=IAA5 PE=2 SV=3	MANESNNLGLEITELRLGLPGDIVVSGESISGKKRASPEVEIDLKCEPAKKSQVVGWPPVCSYRRKNSLERTKSSYVKVSVDGAAFLRKIDLEMYKCYQDLASALQILFGCYINFDDTLKESECVPIYEDKDGDWMLAGDVPWEMFLGSCKRLRIMKRSCNRG	https://www.uniprot.org/uniprot/P33078
>sp|Q38824|IAA6_ARATH Auxin-responsive protein IAA6 OS=Arabidopsis thaliana GN=IAA6 PE=1 SV=2	MAKEGLALEITELRLGLPGDNYSEISVCGSSKKKKRVLSDMMTSSALDTENENSVVSSVEDESLPVVKSQAVGWPPVCSYRRKKNNEEASKAIGYVKVSMDGVPYMRKIDLGSSNSYINLVTVLENLFGCLGIGVAKEGKKCEYIIIYEDKDRDWMLVGDVPWQMFKESCKRLRIVKRSDATGFGLQQD	https://www.uniprot.org/uniprot/Q38824
>sp|Q38825|IAA7_ARATH Auxin-responsive protein IAA7 OS=Arabidopsis thaliana GN=IAA7 PE=1 SV=1	MIGQLMNLKATELCLGLPGGAEAVESPAKSAVGSKRGFSETVDLMLNLQSNKEGSVDLKNVSAVPKEKTTLKDPSKPPAKAQVVGWPPVRNYRKNMMTQQKTSSGAEEASSEKAGNFGGGAAGAGLVKVSMDGAPYLRKVDLKMYKSYQDLSDALAKMFSSFTMGNYGAQGMIDFMNESKLMNLLNSSEYVPSYEDKDGDWMLVGDVPWEMFVESCKRLRIMKGSEAVGLAPRAMEKYCKNRS	https://www.uniprot.org/uniprot/Q38825
>sp|Q38826|IAA8_ARATH Auxin-responsive protein IAA8 OS=Arabidopsis thaliana GN=IAA8 PE=1 SV=1	MSYRLLSVDKDELVTSPCLKERNYLGLSDCSSVDSSTIPNVVGKSNLNFKATELRLGLPESQSPERETDFGLLSPRTPDEKLLFPLLPSKDNGSATTGHKNVVSGNKRGFADTWDEFSGVKGSVRPGGGINMMLSPKVKDVSKSIQEERSHAKGGLNNAPAAKAQVVGWPPIRSYRKNTMASSTSKNTDEVDGKPGLGVLFVKVSMDGAPYLRKVDLRTYTSYQQLSSALEKMFSCFTLGQCGLHGAQGRERMSEIKLKDLLHGSEFVLTYEDKDGDWMLVGDVPWEIFTETCQKLKIMKGSDSIGLAPGAVEKSKNKERV	https://www.uniprot.org/uniprot/Q38826
>sp|Q38827|IAA9_ARATH Auxin-responsive protein IAA9 OS=Arabidopsis thaliana GN=IAA9 PE=1 SV=1	MSPEEELQSNVSVASSSPTSNCISRNTLGGLKEHNYLGLSDCSSVGSSTLSPLAEDDKATISLKATELTLGLPGSQSPARDTELNLLSPAKLDEKPFFPLLPSKDEICSSSQKNNASGNKRGFSDTMDQFAEAKSSVYTEKNWMFPEAAATQSVTKKDVPQNIPKGQSSTTNNSSSPPAAKAQIVGWPPVRSYRKNTLATTCKNSDEVDGRPGSGALFVKVSMDGAPYLRKVDLRSYTNYGELSSALEKMFTTFTLGQCGSNGAAGKDMLSETKLKDLLNGKDYVLTYEDKDGDWMLVGDVPWEMFIDVCKKLKIMKGCDAIGLAAAPRAMEKSKMRA	https://www.uniprot.org/uniprot/Q38827
>sp|Q38828|IAA10_ARATH Auxin-responsive protein IAA10 OS=Arabidopsis thaliana GN=IAA10 PE=1 SV=1	MNGLQEVCSSSGSVMIGLPAEEDENAAHSSEDSSCPDESVSETELDLALGLSIGRRKVRSSLSSSSSSLTRESGTKRSADSSPAAASNATRQVAVGWPPLRTYRINSLVNQAKSLATEGGLSSGIQKETTKSVVVAAKNDDACFIKSSRTSMLVKVTMDGVIIGRKVDLNALDSYAALEKTLDLMFFQIPSPVTRSNTQGYKTIKETCTSKLLDGSSEYIITYQDKDGDWMLVGDVPWQMFLGSVTRLRIMKTSIGAGVGK	https://www.uniprot.org/uniprot/Q38828
>sp|Q38829|IAA11_ARATH Auxin-responsive protein IAA11 OS=Arabidopsis thaliana GN=IAA11 PE=1 SV=1	MEGGSASGSASALSNDENLVVSCEDSSSPIGNELELGLTLSLGRKGYRDCRVYADDSSSSSSSSSLSRASVIAGIKRTADSMAATSGQVVGWPPIRTYRMNSMVNQAKASATEDPNLEISQAVNKNRSDSTKMRNSMFVKVTMDGIPIGRKIDLNAHKCYESLSNTLEEMFLKPKLGSRTLETDGHMETPVKILPDGSSGLVLTYEDKEGDWMLVGDVPWGMFIGSVRRLRIMKTSEATGKAQMIL	https://www.uniprot.org/uniprot/Q38829
>sp|Q38830|IAA12_ARATH Auxin-responsive protein IAA12 OS=Arabidopsis thaliana GN=IAA12 PE=1 SV=1	MRGVSELEVGKSNLPAESELELGLGLSLGGGAWKERGRILTAKDFPSVGSKRSAESSSHQGASPPRSSQVVGWPPIGLHRMNSLVNNQAMKAARAEEGDGEKKVVKNDELKDVSMKVNPKVQGLGFVKVNMDGVGIGRKVDMRAHSSYENLAQTLEEMFFGMTGTTCREKVKPLRLLDGSSDFVLTYEDKEGDWMLVGDVPWRMFINSVKRLRIMGTSEASGLAPRRQEQKDRQRNNPV	https://www.uniprot.org/uniprot/Q38830
>sp|Q38831|IAA13_ARATH Auxin-responsive protein IAA13 OS=Arabidopsis thaliana GN=IAA13 PE=1 SV=2	MITELEMGKGESELELGLGLSLGGGTAAKIGKSGGGGAWGERGRLLTAKDFPSVGSKRAADSASHAGSSPPRSSSQVVGWPPIGSHRMNSLVNNQATKSAREEEEAGKKKVKDDEPKDVTKKVNGKVQVGFIKVNMDGVAIGRKVDLNAHSSYENLAQTLEDMFFRTNPGTVGLTSQFTKPLRLLDGSSEFVLTYEDKEGDWMLVGDVPWRMFINSVKRLRVMKTSEANGLAARNQEPNERQRKQPV	https://www.uniprot.org/uniprot/Q38831
>sp|Q38832|IAA14_ARATH Auxin-responsive protein IAA14 OS=Arabidopsis thaliana GN=IAA14 PE=1 SV=2	MNLKETELCLGLPGGTETVESPAKSGVGNKRGFSETVDLKLNLQSNKQGHVDLNTNGAPKEKTFLKDPSKPPAKAQVVGWPPVRNYRKNVMANQKSGEAEEAMSSGGGTVAFVKVSMDGAPYLRKVDLKMYTSYKDLSDALAKMFSSFTMGSYGAQGMIDFMNESKVMDLLNSSEYVPSYEDKDGDWMLVGDVPWPMFVESCKRLRIMKGSEAIGLAPRAMEKFKNRS	https://www.uniprot.org/uniprot/Q38832
>sp|Q9C966|IAA15_ARATH Auxin-responsive protein IAA15 OS=Arabidopsis thaliana GN=IAA15 PE=2 SV=1	MSPEEYVRVWPDSGDLGGTELTLALPGTPTNASEGPKKFGNKRRFLETVDLKLGEAHENNYISSMVTNDQLVGWPPVATARKTVRRKYVKVALDGAAYLRKVDLGMYDCYGQLFTALENMFQGIITICRVTELERKGEFVATYEDKDGDLMLVGDVPWMMFVESCKRMRLMKTGDAIGL	https://www.uniprot.org/uniprot/Q9C966
>sp|O24407|IAA16_ARATH Auxin-responsive protein IAA16 OS=Arabidopsis thaliana GN=IAA16 PE=1 SV=1	MINFEATELRLGLPGGNHGGEMAGKNNGKRGFSETVDLKLNLSSTAMDSVSKVDLENMKEKVVKPPAKAQVVGWPPVRSFRKNVMSGQKPTTGDATEGNDKTSGSSGATSSASACATVAYVKVSMDGAPYLRKIDLKLYKTYQDLSNALSKMFSSFTIGNYGPQGMKDFMNESKLIDLLNGSDYVPTYEDKDGDWMLVGDVPWEMFVDSCKRIRIMKGSEAIGLAPRALEKCKNRS	https://www.uniprot.org/uniprot/O24407
>sp|P93830|IAA17_ARATH Auxin-responsive protein IAA17 OS=Arabidopsis thaliana GN=IAA17 PE=1 SV=2	MMGSVELNLRETELCLGLPGGDTVAPVTGNKRGFSETVDLKLNLNNEPANKEGSTTHDVVTFDSKEKSACPKDPAKPPAKAQVVGWPPVRSYRKNVMVSCQKSSGGPEAAAFVKVSMDGAPYLRKIDLRMYKSYDELSNALSNMFSSFTMGKHGGEEGMIDFMNERKLMDLVNSWDYVPSYEDKDGDWMLVGDVPWPMFVDTCKRLRLMKGSDAIGLAPRAMEKCKSRA	https://www.uniprot.org/uniprot/P93830
>sp|O24408|IAA18_ARATH Auxin-responsive protein IAA18 OS=Arabidopsis thaliana GN=IAA18 PE=1 SV=2	MEGYSRNGEISPKLLDLMIPQERRNWFHDEKNSVFKTEEKKLELKLGPPGEEDDDESMIRHMKKEPKDKSILSLAGKYFSPSSTKTTSHKRTAPGPVVGWPPVRSFRKNLASGSSSKLGNDSTTSNGVTLKNQKCDAAAKTTEPKRQGGMFVKINMYGVPIGRKVDLSAHNSYEQLSFTVDKLFRGLLAAQRDFPSSIEDEKPITGLLDGNGEYTLTYEDNEGDKMLVGDVPWQMFVSSVKRLRVIKTSEISSALTYGNGKQEKMRR	https://www.uniprot.org/uniprot/O24408
>sp|O24409|IAA19_ARATH Auxin-responsive protein IAA19 OS=Arabidopsis thaliana GN=IAA19 PE=1 SV=2	MEKEGLGLEITELRLGLPGRDVAEKMMKKRAFTEMNMTSSGSNSDQCESGVVSSGGDAEKVNDSPAAKSQVVGWPPVCSYRKKNSCKEASTTKVGLGYVKVSMDGVPYLRKMDLGSSQGYDDLAFALDKLFGFRGIGVALKDGDNCEYVTIYEDKDGDWMLAGDVPWGMFLESCKRLRIMKRSDATGFGLQPRGVDE	https://www.uniprot.org/uniprot/O24409
>sp|O24410|IAA20_ARATH Auxin-responsive protein IAA20 OS=Arabidopsis thaliana GN=IAA20 PE=2 SV=2	MGRGRSSSSSSIESSSKSNPFGASSSTRNLSTDLRLGLSFGTSSGTQYFNGGYGYSVAAPAVEDAEYVAAVEEEEENECNSVGSFYVKVNMEGVPIGRKIDLMSLNGYRDLIRTLDFMFNASILWAEEEDMCNEKSHVLTYADKEGDWMMVGDVPWEMFLSTVRRLKISRANYHY	https://www.uniprot.org/uniprot/O24410
>sp|Q8LAL2|IAA26_ARATH Auxin-responsive protein IAA26 OS=Arabidopsis thaliana GN=IAA26 PE=1 SV=2	MEGCPRNREIGPKLLDLIPQGRKWYQEDKNNTDQEKKLELRLGPPGGDEEDHSAIKKKNTEIRNIKKETEDKSFHCFNGNHFSPSNKTTSVPHISQKRTAPGPVVGWPPVRSFRKNLASTSSSKLGNESSHGGQINKSDDGEKQVETKKEGMFVKINMDGVPIGRKVDLNAYNSYEQLSFVVDKLFRGLLAAQRDISDGQGEEKPIIGLLDGKGEFTLTYEDNEGDKMLVGDVPWQMFVSSVKRLRVIKSSEISSALTFGCSKQEKMMH	https://www.uniprot.org/uniprot/Q8LAL2
>sp|Q9ZSY8|IAA27_ARATH Auxin-responsive protein IAA27 OS=Arabidopsis thaliana GN=IAA27 PE=1 SV=1	MSVSVAAEHDYIGLSEFPTMEATTMSDKTKTRDNNNGLNFKATELRLGLPGSESPERVDSRFLALNKSSCPVSGAKRVFSDAINDSNKWVFSPGSTTATGDVGSGSGPRTSVVKDGKSTTFTKPAVPVKEKKSSATAPASKAQVVGWPPIRSFRKNSMASSQSQKPGNNSETEEAEAKSGPEQPCLYVKVSMEGAPYLRKIDLKTYKSYLELSSALEKMFSCFTIGQFGSHGGCGRDGLNESRLTDLLRGSEYVVTYEDKDSDWMLVGDVPWEMFICSCKKLRIMKSSEAIGLAPRVMEKCRSRN	https://www.uniprot.org/uniprot/Q9ZSY8
>sp|Q9XFM0|IAA28_ARATH Auxin-responsive protein IAA28 OS=Arabidopsis thaliana GN=IAA28 PE=1 SV=1	MEEEKRLELRLAPPCHQFTSNNNINGSKQKSSTKETSFLSNNRVEVAPVVGWPPVRSSRRNLTAQLKEEMKKKESDEEKELYVKINMEGVPIGRKVNLSAYNNYQQLSHAVDQLFSKKDSWDLNRQYTLVYEDTEGDKVLVGDVPWEMFVSTVKRLHVLKTSHAFSLSPRKHGKE	https://www.uniprot.org/uniprot/Q9XFM0
>sp|Q93WC4|IAA29_ARATH Auxin-responsive protein IAA29 OS=Arabidopsis thaliana GN=IAA29 PE=2 SV=2	MELDLGLSLSPHKSSKLGFNFDLNKHCAIEGAASCLGTEKLRFEATFGLGNVEENCYMPKQRLFALNGQPNEEDEDPLESESSIVYDDEEENSEVVGWPPVKTCMIKYGSYHHRHIRNHHHCPYHHRGRRITAMNNNISNPTTATVGSSSSSSISSRSSMYVKVKMDGVAIARKVDIKLFNSYESLTNSLITMFTEYEDCDREDTNYTFTFQGKEGDWLLRGDVTWKIFAESVHRISIIRDRPCAYTRCLF	https://www.uniprot.org/uniprot/Q93WC4
>sp|Q9M1R4|IAA30_ARATH Auxin-responsive protein IAA30 OS=Arabidopsis thaliana GN=IAA30 PE=2 SV=1	MGRGRSSSSSSIESSCKSNPFGVSSSNTRNLSTDLRLGLSFGSSSGQYYNGGDNHEYDGVGAAEEMMIMEEEEQNECNSVGSFYVKVNMEGVPIGRKIDLLSLNGYHDLITTLDYMFNASILWAEEEDMCSEKSHVLTYADKEGDWMMVGDVPWEMFLSSVRRLKISRAYHY	https://www.uniprot.org/uniprot/Q9M1R4
>sp|Q8H174|IAA31_ARATH Auxin-responsive protein IAA31 OS=Arabidopsis thaliana GN=IAA31 PE=2 SV=2	MEVSNSCSSFSSSSVDSTKPSPSESSVNLSLSLTFPSTSPQREARQDWPPIKSRLRDTLKGRRLLRRGDDTSLFVKVYMEGVPIGRKLDLCVFSGYESLLENLSHMFDTSIICGNRDRKHHVLTYEDKDGDWMMVGDIPWDMFLETVRRLKITRPERY	https://www.uniprot.org/uniprot/Q8H174
>sp|Q8RYC6|IAA32_ARATH Auxin-responsive protein IAA32 OS=Arabidopsis thaliana GN=IAA32 PE=2 SV=2	MDPNTPADFFKGSSKFHTYYSQTKKGGGVIDLGLSLRTIQHETYLPPARMIGLDGYGELIDWSQPSYNSITQLKSEDTGHQRLAQGYYNNEGESRGKYAYVKVNLDGLVVGRKVCLVDQGAYATLALQLNDMFGMQTVSGLRLFQTESEFSLVYRDREGIWRNVGDVPWKEFVESVDRMRIARRNDALLPF	https://www.uniprot.org/uniprot/Q8RYC6
>sp|Q9FKM7|IAA33_ARATH Auxin-responsive protein IAA33 OS=Arabidopsis thaliana GN=IAA33 PE=2 SV=1	MNSFEPQSQDSLQRRFHQDNSTTQQPRDTTTPFIPKPASKNHNNSNSSSGAAGRSFQGFGLNVEDDLVSSVVPPVTVVLEGRSICQRISLDKHGSYQSLASALRQMFVDGADSTDDLDLSNAIPGHLIAYEDMENDLLLAGDLTWKDFVRVAKRIRILPVKGNTRQVKRNE	https://www.uniprot.org/uniprot/Q9FKM7
>sp|Q9C5X0|IAA34_ARATH Auxin-responsive protein IAA34 OS=Arabidopsis thaliana GN=IAA34 PE=2 SV=1	MYCSDPPHPLHLVASDKQQKDHKLILSWKKPTMDSDPLGVFPNSPKYHPYYSQTTEFGGVIDLGLSLRTIQHEIYHSSGQRYCSNEGYRRKWGYVKVTMDGLVVGRKVCVLDHGSYSTLAHQLEDMFGMQSVSGLRLFQMESEFCLVYRDEEGLWRNAGDVPWNEFIESVERLRITRRNDAVLPF	https://www.uniprot.org/uniprot/Q9C5X0
