# Supplementary material for: Flexibility of intrinsically disordered degrons in AUX/IAA proteins reinforces auxin co-receptor assemblies
Source: Nat Commun. 2020 May 8;11:2277. doi: 10.1038/s41467-020-16147-2 (PMC7210949; doi:10.1038/s41467-020-16147-2)
Supplement: Supplementary file 8 — Supplementary Data 5 [file 41467_2020_16147_MOESM8_ESM.gz]

Archive with 10 entries (9 files):
- modeller_files
- modeller_files/IAA07PB1_domain_PIR_alignment.txt
- modeller_files/IAA07_PB1-domain.pdb
- modeller_files/IAA07_PB1-domain_C-ter.pdb
- modeller_files/IAA12PB1_domain_PIR_alignment.txt
- modeller_files/IAA12_PB1-domain.pdb
- modeller_files/IAA12_PB1-domain_C-ter.pdb
- modeller_files/Input1_2muk.pdb
- modeller_files/Input2_2m1m.pdb
- modeller_files/Input3_4nj6.pdb
