# Supplementary material for: Flexibility of intrinsically disordered degrons in AUX/IAA proteins reinforces auxin co-receptor assemblies
Source: Nat Commun. 2020 May 8;11:2277. doi: 10.1038/s41467-020-16147-2 (PMC7210949; doi:10.1038/s41467-020-16147-2)
Supplement: Supplementary file 8 — Supplementary Data 5 [file 41467_2020_16147_MOESM8_ESM.gz › modeller_files/IAA07_PB1-domain.pdb]

EXPDTA    THEORETICAL MODEL, MODELLER 9.12 2018/09/20 12:12:30
REMARK   6 MODELLER OBJECTIVE FUNCTION:        19.2821
REMARK   6 MODELLER BEST TEMPLATE % SEQ ID:  74.107
ATOM      1  N   GLY   124      49.132  -3.363  24.517  1.00  6.94           N
ATOM      2  CA  GLY   124      50.044  -2.272  24.106  1.00  6.94           C
ATOM      3  C   GLY   124      51.115  -2.825  23.234  1.00  6.94           C
ATOM      4  O   GLY   124      51.626  -3.916  23.479  1.00  6.94           O
ATOM      5  N   GLY   125      51.490  -2.073  22.182  1.00 19.42           N
ATOM      6  CA  GLY   125      52.504  -2.571  21.304  1.00 19.42           C
ATOM      7  C   GLY   125      52.870  -1.489  20.341  1.00 19.42           C
ATOM      8  O   GLY   125      52.378  -0.364  20.426  1.00 19.42           O
ATOM      9  N   ALA   126      53.747  -1.821  19.373  1.00 51.19           N
ATOM     10  CA  ALA   126      54.213  -0.818  18.465  1.00 51.19           C
ATOM     11  CB  ALA   126      55.154  -1.403  17.399  1.00 51.19           C
ATOM     12  C   ALA   126      53.042  -0.242  17.752  1.00 51.19           C
ATOM     13  O   ALA   126      52.831   0.966  17.848  1.00 51.19           O
ATOM     14  N   ALA   127      52.259  -1.109  17.059  1.00 63.40           N
ATOM     15  CA  ALA   127      51.036  -0.781  16.370  1.00 63.40           C
ATOM     16  CB  ALA   127      49.780  -0.888  17.253  1.00 63.40           C
ATOM     17  C   ALA   127      51.113   0.606  15.809  1.00 63.40           C
ATOM     18  O   ALA   127      50.328   1.470  16.196  1.00 63.40           O
ATOM     19  N   GLY   128      52.039   0.858  14.868  1.00 45.89           N
ATOM     20  CA  GLY   128      52.210   2.196  14.380  1.00 45.89           C
ATOM     21  C   GLY   128      53.672   2.533  14.385  1.00 45.89           C
ATOM     22  O   GLY   128      54.114   3.328  13.555  1.00 45.89           O
ATOM     23  N   ALA   129      54.471   1.982  15.325  1.00 54.59           N
ATOM     24  CA  ALA   129      55.880   2.237  15.203  1.00 54.59           C
ATOM     25  CB  ALA   129      56.350   3.457  16.011  1.00 54.59           C
ATOM     26  C   ALA   129      56.632   1.046  15.715  1.00 54.59           C
ATOM     27  O   ALA   129      56.688   0.815  16.920  1.00 54.59           O
ATOM     28  N   GLY   130      57.291   0.293  14.809  1.00 29.16           N
ATOM     29  CA  GLY   130      58.046  -0.861  15.212  1.00 29.16           C
ATOM     30  C   GLY   130      59.180  -0.995  14.244  1.00 29.16           C
ATOM     31  O   GLY   130      59.008  -0.772  13.046  1.00 29.16           O
ATOM     32  N   LEU   131      60.384  -1.353  14.740  1.00 93.20           N
ATOM     33  CA  LEU   131      61.495  -1.500  13.841  1.00 93.20           C
ATOM     34  CB  LEU   131      62.471  -0.306  13.843  1.00 93.20           C
ATOM     35  CG  LEU   131      61.882   0.995  13.264  1.00 93.20           C
ATOM     36  CD1 LEU   131      61.527   0.827  11.778  1.00 93.20           C
ATOM     37  CD2 LEU   131      60.711   1.519  14.110  1.00 93.20           C
ATOM     38  C   LEU   131      62.292  -2.710  14.222  1.00 93.20           C
ATOM     39  O   LEU   131      62.609  -2.919  15.392  1.00 93.20           O
ATOM     40  N   VAL   132      62.630  -3.556  13.225  1.00 48.57           N
ATOM     41  CA  VAL   132      63.450  -4.703  13.497  1.00 48.57           C
ATOM     42  CB  VAL   132      62.676  -5.987  13.582  1.00 48.57           C
ATOM     43  CG1 VAL   132      63.663  -7.156  13.744  1.00 48.57           C
ATOM     44  CG2 VAL   132      61.669  -5.867  14.738  1.00 48.57           C
ATOM     45  C   VAL   132      64.433  -4.837  12.369  1.00 48.57           C
ATOM     46  O   VAL   132      64.078  -4.724  11.197  1.00 48.57           O
ATOM     47  N   LYS   133      65.710  -5.092  12.706  1.00 94.20           N
ATOM     48  CA  LYS   133      66.755  -5.216  11.728  1.00 94.20           C
ATOM     49  CB  LYS   133      68.119  -4.831  12.311  1.00 94.20           C
ATOM     50  CG  LYS   133      68.156  -3.365  12.737  1.00 94.20           C
ATOM     51  CD  LYS   133      69.245  -3.045  13.758  1.00 94.20           C
ATOM     52  CE  LYS   133      70.639  -3.540  13.362  1.00 94.20           C
ATOM     53  NZ  LYS   133      71.663  -2.940  14.249  1.00 94.20           N
ATOM     54  C   LYS   133      66.819  -6.642  11.275  1.00 94.20           C
ATOM     55  O   LYS   133      66.291  -7.529  11.943  1.00 94.20           O
ATOM     56  N   VAL   134      67.432  -6.903  10.096  1.00105.70           N
ATOM     57  CA  VAL   134      67.523  -8.268   9.650  1.00105.70           C
ATOM     58  CB  VAL   134      66.493  -8.618   8.617  1.00105.70           C
ATOM     59  CG1 VAL   134      66.719  -7.742   7.372  1.00105.70           C
ATOM     60  CG2 VAL   134      66.590 -10.125   8.344  1.00105.70           C
ATOM     61  C   VAL   134      68.873  -8.526   9.044  1.00105.70           C
ATOM     62  O   VAL   134      69.345  -7.768   8.198  1.00105.70           O
ATOM     63  N   SER   135      69.519  -9.640   9.457  1.00 35.65           N
ATOM     64  CA  SER   135      70.814  -9.996   8.945  1.00 35.65           C
ATOM     65  CB  SER   135      71.974  -9.500   9.824  1.00 35.65           C
ATOM     66  OG  SER   135      73.215  -9.892   9.256  1.00 35.65           O
ATOM     67  C   SER   135      70.917 -11.493   8.874  1.00 35.65           C
ATOM     68  O   SER   135      70.204 -12.209   9.577  1.00 35.65           O
ATOM     69  N   MET   136      71.809 -12.002   7.994  1.00 56.11           N
ATOM     70  CA  MET   136      72.022 -13.421   7.862  1.00 56.11           C
ATOM     71  CB  MET   136      71.678 -13.986   6.473  1.00 56.11           C
ATOM     72  CG  MET   136      70.189 -14.257   6.257  1.00 56.11           C
ATOM     73  SD  MET   136      69.575 -15.701   7.179  1.00 56.11           S
ATOM     74  CE  MET   136      68.072 -15.908   6.185  1.00 56.11           C
ATOM     75  C   MET   136      73.465 -13.713   8.104  1.00 56.11           C
ATOM     76  O   MET   136      74.355 -13.154   7.464  1.00 56.11           O
ATOM     77  N   ASP   137      73.735 -14.644   9.033  1.00 47.32           N
ATOM     78  CA  ASP   137      75.098 -14.949   9.346  1.00 47.32           C
ATOM     79  CB  ASP   137      75.238 -16.034  10.432  1.00 47.32           C
ATOM     80  CG  ASP   137      76.684 -16.101  10.911  1.00 47.32           C
ATOM     81  OD1 ASP   137      77.601 -15.739  10.126  1.00 47.32           O
ATOM     82  OD2 ASP   137      76.885 -16.514  12.084  1.00 47.32           O
ATOM     83  C   ASP   137      75.781 -15.436   8.104  1.00 47.32           C
ATOM     84  O   ASP   137      75.369 -16.416   7.486  1.00 47.32           O
ATOM     85  N   GLY   138      76.853 -14.723   7.705  1.00 42.91           N
ATOM     86  CA  GLY   138      77.691 -15.120   6.608  1.00 42.91           C
ATOM     87  C   GLY   138      77.431 -14.246   5.418  1.00 42.91           C
ATOM     88  O   GLY   138      78.216 -13.348   5.117  1.00 42.91           O
ATOM     89  N   ALA   139      76.291 -14.457   4.730  1.00 45.27           N
ATOM     90  CA  ALA   139      75.998 -13.686   3.558  1.00 45.27           C
ATOM     91  CB  ALA   139      74.873 -14.282   2.692  1.00 45.27           C
ATOM     92  C   ALA   139      75.562 -12.331   4.020  1.00 45.27           C
ATOM     93  O   ALA   139      75.037 -12.198   5.122  1.00 45.27           O
ATOM     94  N   PRO   140      75.792 -11.306   3.238  1.00 92.85           N
ATOM     95  CA  PRO   140      75.394  -9.989   3.664  1.00 92.85           C
ATOM     96  CD  PRO   140      76.947 -11.263   2.361  1.00 92.85           C
ATOM     97  CB  PRO   140      76.259  -8.999   2.877  1.00 92.85           C
ATOM     98  CG  PRO   140      76.907  -9.847   1.766  1.00 92.85           C
ATOM     99  C   PRO   140      73.921  -9.734   3.565  1.00 92.85           C
ATOM    100  O   PRO   140      73.339  -9.989   2.511  1.00 92.85           O
ATOM    101  N   TYR   141      73.302  -9.231   4.654  1.00 85.29           N
ATOM    102  CA  TYR   141      71.914  -8.860   4.633  1.00 85.29           C
ATOM    103  CB  TYR   141      70.949  -9.981   5.064  1.00 85.29           C
ATOM    104  CG  TYR   141      70.782 -10.928   3.924  1.00 85.29           C
ATOM    105  CD1 TYR   141      71.716 -11.897   3.640  1.00 85.29           C
ATOM    106  CD2 TYR   141      69.657 -10.841   3.137  1.00 85.29           C
ATOM    107  CE1 TYR   141      71.528 -12.757   2.581  1.00 85.29           C
ATOM    108  CE2 TYR   141      69.463 -11.696   2.079  1.00 85.29           C
ATOM    109  CZ  TYR   141      70.402 -12.656   1.798  1.00 85.29           C
ATOM    110  OH  TYR   141      70.207 -13.536   0.712  1.00 85.29           O
ATOM    111  C   TYR   141      71.710  -7.712   5.574  1.00 85.29           C
ATOM    112  O   TYR   141      72.145  -7.756   6.725  1.00 85.29           O
ATOM    113  N   LEU   142      71.025  -6.646   5.119  1.00116.38           N
ATOM    114  CA  LEU   142      70.810  -5.555   6.021  1.00116.38           C
ATOM    115  CB  LEU   142      71.970  -4.539   5.948  1.00116.38           C
ATOM    116  CG  LEU   142      71.987  -3.411   7.000  1.00116.38           C
ATOM    117  CD1 LEU   142      73.222  -2.519   6.795  1.00116.38           C
ATOM    118  CD2 LEU   142      70.692  -2.581   7.021  1.00116.38           C
ATOM    119  C   LEU   142      69.524  -4.887   5.633  1.00116.38           C
ATOM    120  O   LEU   142      69.431  -4.287   4.564  1.00116.38           O
ATOM    121  N   ARG   143      68.487  -4.969   6.498  1.00 90.57           N
ATOM    122  CA  ARG   143      67.252  -4.303   6.183  1.00 90.57           C
ATOM    123  CB  ARG   143      66.416  -5.034   5.119  1.00 90.57           C
ATOM    124  CG  ARG   143      65.139  -4.281   4.751  1.00 90.57           C
ATOM    125  CD  ARG   143      64.374  -4.881   3.571  1.00 90.57           C
ATOM    126  NE  ARG   143      63.174  -4.023   3.359  1.00 90.57           N
ATOM    127  CZ  ARG   143      63.283  -2.872   2.634  1.00 90.57           C
ATOM    128  NH1 ARG   143      64.482  -2.523   2.085  1.00 90.57           N
ATOM    129  NH2 ARG   143      62.198  -2.063   2.464  1.00 90.57           N
ATOM    130  C   ARG   143      66.421  -4.191   7.430  1.00 90.57           C
ATOM    131  O   ARG   143      66.609  -4.945   8.383  1.00 90.57           O
ATOM    132  N   LYS   144      65.474  -3.224   7.451  1.00 69.97           N
ATOM    133  CA  LYS   144      64.616  -3.040   8.592  1.00 69.97           C
ATOM    134  CB  LYS   144      64.634  -1.624   9.191  1.00 69.97           C
ATOM    135  CG  LYS   144      65.931  -1.272   9.917  1.00 69.97           C
ATOM    136  CD  LYS   144      66.052   0.218  10.238  1.00 69.97           C
ATOM    137  CE  LYS   144      66.175   1.097   8.993  1.00 69.97           C
ATOM    138  NZ  LYS   144      66.242   2.523   9.382  1.00 69.97           N
ATOM    139  C   LYS   144      63.208  -3.301   8.157  1.00 69.97           C
ATOM    140  O   LYS   144      62.892  -3.232   6.970  1.00 69.97           O
ATOM    141  N   VAL   145      62.327  -3.628   9.127  1.00101.43           N
ATOM    142  CA  VAL   145      60.961  -3.940   8.814  1.00101.43           C
ATOM    143  CB  VAL   145      60.711  -5.416   8.707  1.00101.43           C
ATOM    144  CG1 VAL   145      61.546  -5.968   7.540  1.00101.43           C
ATOM    145  CG2 VAL   145      61.042  -6.064  10.062  1.00101.43           C
ATOM    146  C   VAL   145      60.079  -3.430   9.912  1.00101.43           C
ATOM    147  O   VAL   145      60.557  -3.004  10.962  1.00101.43           O
ATOM    148  N   ASP   146      58.749  -3.446   9.666  1.00 64.29           N
ATOM    149  CA  ASP   146      57.784  -2.972  10.620  1.00 64.29           C
ATOM    150  CB  ASP   146      56.886  -1.858  10.056  1.00 64.29           C
ATOM    151  CG  ASP   146      57.753  -0.651   9.730  1.00 64.29           C
ATOM    152  OD1 ASP   146      58.536  -0.217  10.614  1.00 64.29           O
ATOM    153  OD2 ASP   146      57.651  -0.154   8.577  1.00 64.29           O
ATOM    154  C   ASP   146      56.867  -4.112  10.960  1.00 64.29           C
ATOM    155  O   ASP   146      56.146  -4.623  10.104  1.00 64.29           O
ATOM    156  N   LEU   147      56.913  -4.564  12.225  1.00113.13           N
ATOM    157  CA  LEU   147      56.074  -5.603  12.754  1.00113.13           C
ATOM    158  CB  LEU   147      56.588  -6.149  14.088  1.00113.13           C
ATOM    159  CG  LEU   147      57.910  -6.914  13.923  1.00113.13           C
ATOM    160  CD1 LEU   147      59.039  -6.007  13.404  1.00113.13           C
ATOM    161  CD2 LEU   147      58.276  -7.641  15.220  1.00113.13           C
ATOM    162  C   LEU   147      54.688  -5.084  12.954  1.00113.13           C
ATOM    163  O   LEU   147      53.727  -5.843  12.965  1.00113.13           O
ATOM    164  N   LYS   148      54.551  -3.763  13.141  1.00 93.43           N
ATOM    165  CA  LYS   148      53.291  -3.138  13.420  1.00 93.43           C
ATOM    166  CB  LYS   148      53.412  -1.609  13.373  1.00 93.43           C
ATOM    167  CG  LYS   148      53.983  -1.151  12.028  1.00 93.43           C
ATOM    168  CD  LYS   148      53.859   0.344  11.737  1.00 93.43           C
ATOM    169  CE  LYS   148      54.449   0.718  10.376  1.00 93.43           C
ATOM    170  NZ  LYS   148      54.231   2.152  10.100  1.00 93.43           N
ATOM    171  C   LYS   148      52.350  -3.519  12.327  1.00 93.43           C
ATOM    172  O   LYS   148      51.144  -3.640  12.538  1.00 93.43           O
ATOM    173  N   MET   149      52.889  -3.692  11.113  1.00 84.09           N
ATOM    174  CA  MET   149      52.082  -4.040   9.987  1.00 84.09           C
ATOM    175  CB  MET   149      52.898  -4.106   8.690  1.00 84.09           C
ATOM    176  CG  MET   149      53.490  -2.747   8.309  1.00 84.09           C
ATOM    177  SD  MET   149      54.480  -2.748   6.787  1.00 84.09           S
ATOM    178  CE  MET   149      54.884  -0.979   6.863  1.00 84.09           C
ATOM    179  C   MET   149      51.473  -5.380  10.239  1.00 84.09           C
ATOM    180  O   MET   149      50.327  -5.628   9.867  1.00 84.09           O
ATOM    181  N   TYR   150      52.232  -6.288  10.879  1.00141.14           N
ATOM    182  CA  TYR   150      51.736  -7.613  11.096  1.00141.14           C
ATOM    183  CB  TYR   150      52.723  -8.658  10.557  1.00141.14           C
ATOM    184  CG  TYR   150      53.006  -8.173   9.178  1.00141.14           C
ATOM    185  CD1 TYR   150      54.039  -7.292   8.957  1.00141.14           C
ATOM    186  CD2 TYR   150      52.236  -8.571   8.114  1.00141.14           C
ATOM    187  CE1 TYR   150      54.307  -6.817   7.696  1.00141.14           C
ATOM    188  CE2 TYR   150      52.499  -8.100   6.849  1.00141.14           C
ATOM    189  CZ  TYR   150      53.533  -7.221   6.637  1.00141.14           C
ATOM    190  OH  TYR   150      53.801  -6.737   5.339  1.00141.14           O
ATOM    191  C   TYR   150      51.570  -7.829  12.571  1.00141.14           C
ATOM    192  O   TYR   150      52.530  -8.033  13.312  1.00141.14           O
ATOM    193  N   LYS   151      50.306  -7.803  13.021  1.00 55.82           N
ATOM    194  CA  LYS   151      49.923  -7.996  14.387  1.00 55.82           C
ATOM    195  CB  LYS   151      48.436  -7.692  14.624  1.00 55.82           C
ATOM    196  CG  LYS   151      48.108  -6.209  14.447  1.00 55.82           C
ATOM    197  CD  LYS   151      46.612  -5.908  14.345  1.00 55.82           C
ATOM    198  CE  LYS   151      46.303  -4.420  14.170  1.00 55.82           C
ATOM    199  NZ  LYS   151      44.840  -4.213  14.090  1.00 55.82           N
ATOM    200  C   LYS   151      50.175  -9.417  14.772  1.00 55.82           C
ATOM    201  O   LYS   151      50.314  -9.723  15.954  1.00 55.82           O
ATOM    202  N   SER   152      50.185 -10.344  13.796  1.00 44.40           N
ATOM    203  CA  SER   152      50.365 -11.722  14.152  1.00 44.40           C
ATOM    204  CB  SER   152      49.239 -12.633  13.633  1.00 44.40           C
ATOM    205  OG  SER   152      49.454 -13.970  14.060  1.00 44.40           O
ATOM    206  C   SER   152      51.657 -12.214  13.577  1.00 44.40           C
ATOM    207  O   SER   152      52.180 -11.673  12.605  1.00 44.40           O
ATOM    208  N   TYR   153      52.207 -13.273  14.200  1.00111.98           N
ATOM    209  CA  TYR   153      53.450 -13.860  13.796  1.00111.98           C
ATOM    210  CB  TYR   153      53.944 -14.952  14.761  1.00111.98           C
ATOM    211  CG  TYR   153      52.888 -15.994  14.897  1.00111.98           C
ATOM    212  CD1 TYR   153      52.789 -17.024  13.993  1.00111.98           C
ATOM    213  CD2 TYR   153      51.995 -15.938  15.941  1.00111.98           C
ATOM    214  CE1 TYR   153      51.814 -17.984  14.130  1.00111.98           C
ATOM    215  CE2 TYR   153      51.018 -16.894  16.084  1.00111.98           C
ATOM    216  CZ  TYR   153      50.926 -17.921  15.176  1.00111.98           C
ATOM    217  OH  TYR   153      49.927 -18.908  15.314  1.00111.98           O
ATOM    218  C   TYR   153      53.292 -14.442  12.431  1.00111.98           C
ATOM    219  O   TYR   153      54.227 -14.433  11.632  1.00111.98           O
ATOM    220  N   GLN   154      52.100 -14.987  12.131  1.00 49.94           N
ATOM    221  CA  GLN   154      51.902 -15.628  10.865  1.00 49.94           C
ATOM    222  CB  GLN   154      50.470 -16.160  10.706  1.00 49.94           C
ATOM    223  CG  GLN   154      50.090 -17.210  11.751  1.00 49.94           C
ATOM    224  CD  GLN   154      48.659 -17.639  11.469  1.00 49.94           C
ATOM    225  OE1 GLN   154      48.061 -18.392  12.235  1.00 49.94           O
ATOM    226  NE2 GLN   154      48.092 -17.147  10.334  1.00 49.94           N
ATOM    227  C   GLN   154      52.123 -14.641   9.761  1.00 49.94           C
ATOM    228  O   GLN   154      52.868 -14.912   8.820  1.00 49.94           O
ATOM    229  N   ASP   155      51.506 -13.451   9.858  1.00 42.10           N
ATOM    230  CA  ASP   155      51.643 -12.465   8.824  1.00 42.10           C
ATOM    231  CB  ASP   155      50.817 -11.197   9.088  1.00 42.10           C
ATOM    232  CG  ASP   155      49.361 -11.537   8.841  1.00 42.10           C
ATOM    233  OD1 ASP   155      49.057 -11.996   7.707  1.00 42.10           O
ATOM    234  OD2 ASP   155      48.529 -11.334   9.765  1.00 42.10           O
ATOM    235  C   ASP   155      53.067 -12.038   8.775  1.00 42.10           C
ATOM    236  O   ASP   155      53.619 -11.796   7.704  1.00 42.10           O
ATOM    237  N   LEU   156      53.697 -11.931   9.955  1.00 92.73           N
ATOM    238  CA  LEU   156      55.048 -11.470  10.016  1.00 92.73           C
ATOM    239  CB  LEU   156      55.543 -11.343  11.477  1.00 92.73           C
ATOM    240  CG  LEU   156      56.986 -10.824  11.694  1.00 92.73           C
ATOM    241  CD1 LEU   156      57.231 -10.554  13.190  1.00 92.73           C
ATOM    242  CD2 LEU   156      58.059 -11.773  11.131  1.00 92.73           C
ATOM    243  C   LEU   156      55.896 -12.449   9.275  1.00 92.73           C
ATOM    244  O   LEU   156      56.743 -12.063   8.473  1.00 92.73           O
ATOM    245  N   SER   157      55.676 -13.756   9.491  1.00 27.99           N
ATOM    246  CA  SER   157      56.532 -14.711   8.852  1.00 27.99           C
ATOM    247  CB  SER   157      56.186 -16.171   9.202  1.00 27.99           C
ATOM    248  OG  SER   157      57.071 -17.056   8.530  1.00 27.99           O
ATOM    249  C   SER   157      56.405 -14.555   7.372  1.00 27.99           C
ATOM    250  O   SER   157      57.406 -14.542   6.657  1.00 27.99           O
ATOM    251  N   ASP   158      55.160 -14.438   6.872  1.00 65.31           N
ATOM    252  CA  ASP   158      54.959 -14.323   5.458  1.00 65.31           C
ATOM    253  CB  ASP   158      53.476 -14.390   5.057  1.00 65.31           C
ATOM    254  CG  ASP   158      53.057 -15.850   5.153  1.00 65.31           C
ATOM    255  OD1 ASP   158      53.846 -16.714   4.685  1.00 65.31           O
ATOM    256  OD2 ASP   158      51.949 -16.122   5.688  1.00 65.31           O
ATOM    257  C   ASP   158      55.521 -13.033   4.951  1.00 65.31           C
ATOM    258  O   ASP   158      56.197 -13.009   3.924  1.00 65.31           O
ATOM    259  N   ALA   159      55.268 -11.926   5.671  1.00 29.63           N
ATOM    260  CA  ALA   159      55.706 -10.638   5.217  1.00 29.63           C
ATOM    261  CB  ALA   159      55.316  -9.517   6.186  1.00 29.63           C
ATOM    262  C   ALA   159      57.195 -10.628   5.135  1.00 29.63           C
ATOM    263  O   ALA   159      57.770 -10.170   4.149  1.00 29.63           O
ATOM    264  N   LEU   160      57.864 -11.137   6.183  1.00 94.74           N
ATOM    265  CA  LEU   160      59.293 -11.172   6.174  1.00 94.74           C
ATOM    266  CB  LEU   160      59.901 -11.590   7.523  1.00 94.74           C
ATOM    267  CG  LEU   160      59.871 -10.448   8.557  1.00 94.74           C
ATOM    268  CD1 LEU   160      58.442  -9.931   8.789  1.00 94.74           C
ATOM    269  CD2 LEU   160      60.570 -10.854   9.864  1.00 94.74           C
ATOM    270  C   LEU   160      59.746 -12.117   5.112  1.00 94.74           C
ATOM    271  O   LEU   160      60.722 -11.857   4.414  1.00 94.74           O
ATOM    272  N   ALA   161      59.034 -13.241   4.935  1.00 26.74           N
ATOM    273  CA  ALA   161      59.486 -14.191   3.964  1.00 26.74           C
ATOM    274  CB  ALA   161      58.565 -15.420   3.862  1.00 26.74           C
ATOM    275  C   ALA   161      59.504 -13.534   2.617  1.00 26.74           C
ATOM    276  O   ALA   161      60.470 -13.673   1.869  1.00 26.74           O
ATOM    277  N   LYS   162      58.429 -12.803   2.268  1.00 56.55           N
ATOM    278  CA  LYS   162      58.351 -12.144   0.993  1.00 56.55           C
ATOM    279  CB  LYS   162      56.951 -11.576   0.709  1.00 56.55           C
ATOM    280  CG  LYS   162      56.791 -11.010  -0.704  1.00 56.55           C
ATOM    281  CD  LYS   162      55.336 -10.726  -1.082  1.00 56.55           C
ATOM    282  CE  LYS   162      55.159 -10.160  -2.491  1.00 56.55           C
ATOM    283  NZ  LYS   162      55.259 -11.251  -3.483  1.00 56.55           N
ATOM    284  C   LYS   162      59.321 -11.000   0.926  1.00 56.55           C
ATOM    285  O   LYS   162      60.028 -10.835  -0.067  1.00 56.55           O
ATOM    286  N   MET   163      59.376 -10.179   1.993  1.00 43.01           N
ATOM    287  CA  MET   163      60.201  -9.001   2.006  1.00 43.01           C
ATOM    288  CB  MET   163      60.026  -8.154   3.280  1.00 43.01           C
ATOM    289  CG  MET   163      58.790  -7.255   3.270  1.00 43.01           C
ATOM    290  SD  MET   163      58.955  -5.819   2.164  1.00 43.01           S
ATOM    291  CE  MET   163      57.449  -4.985   2.740  1.00 43.01           C
ATOM    292  C   MET   163      61.652  -9.357   1.922  1.00 43.01           C
ATOM    293  O   MET   163      62.414  -8.716   1.202  1.00 43.01           O
ATOM    294  N   PHE   164      62.069 -10.400   2.656  1.00 68.04           N
ATOM    295  CA  PHE   164      63.444 -10.803   2.707  1.00 68.04           C
ATOM    296  CB  PHE   164      63.632 -12.007   3.646  1.00 68.04           C
ATOM    297  CG  PHE   164      63.622 -11.522   5.060  1.00 68.04           C
ATOM    298  CD1 PHE   164      62.828 -10.469   5.459  1.00 68.04           C
ATOM    299  CD2 PHE   164      64.374 -12.170   6.011  1.00 68.04           C
ATOM    300  CE1 PHE   164      62.813 -10.043   6.767  1.00 68.04           C
ATOM    301  CE2 PHE   164      64.361 -11.753   7.320  1.00 68.04           C
ATOM    302  CZ  PHE   164      63.584 -10.686   7.703  1.00 68.04           C
ATOM    303  C   PHE   164      63.904 -11.189   1.335  1.00 68.04           C
ATOM    304  O   PHE   164      65.000 -10.819   0.916  1.00 68.04           O
ATOM    305  N   SER   165      63.073 -11.938   0.590  1.00 26.12           N
ATOM    306  CA  SER   165      63.452 -12.401  -0.715  1.00 26.12           C
ATOM    307  CB  SER   165      62.383 -13.295  -1.365  1.00 26.12           C
ATOM    308  OG  SER   165      61.201 -12.545  -1.602  1.00 26.12           O
ATOM    309  C   SER   165      63.666 -11.228  -1.622  1.00 26.12           C
ATOM    310  O   SER   165      64.530 -11.263  -2.496  1.00 26.12           O
ATOM    311  N   SER   166      62.885 -10.149  -1.441  1.00 24.65           N
ATOM    312  CA  SER   166      62.988  -9.004  -2.301  1.00 24.65           C
ATOM    313  CB  SER   166      61.927  -7.935  -1.990  1.00 24.65           C
ATOM    314  OG  SER   166      62.069  -6.829  -2.869  1.00 24.65           O
ATOM    315  C   SER   166      64.336  -8.373  -2.127  1.00 24.65           C
ATOM    316  O   SER   166      64.914  -7.851  -3.080  1.00 24.65           O
ATOM    317  N   PHE   167      64.884  -8.426  -0.901  1.00 44.16           N
ATOM    318  CA  PHE   167      66.141  -7.794  -0.609  1.00 44.16           C
ATOM    319  CB  PHE   167      66.562  -8.003   0.857  1.00 44.16           C
ATOM    320  CG  PHE   167      67.911  -7.404   1.058  1.00 44.16           C
ATOM    321  CD1 PHE   167      68.056  -6.063   1.327  1.00 44.16           C
ATOM    322  CD2 PHE   167      69.034  -8.195   0.979  1.00 44.16           C
ATOM    323  CE1 PHE   167      69.308  -5.524   1.515  1.00 44.16           C
ATOM    324  CE2 PHE   167      70.287  -7.660   1.167  1.00 44.16           C
ATOM    325  CZ  PHE   167      70.426  -6.320   1.433  1.00 44.16           C
ATOM    326  C   PHE   167      67.211  -8.381  -1.478  1.00 44.16           C
ATOM    327  O   PHE   167      68.003  -7.655  -2.076  1.00 44.16           O
ATOM    328  N   THR   168      67.250  -9.720  -1.573  1.00132.73           N
ATOM    329  CA  THR   168      68.236 -10.425  -2.339  1.00132.73           C
ATOM    330  CB  THR   168      68.252 -11.908  -2.076  1.00132.73           C
ATOM    331  OG1 THR   168      69.375 -12.504  -2.708  1.00132.73           O
ATOM    332  CG2 THR   168      66.954 -12.542  -2.593  1.00132.73           C
ATOM    333  C   THR   168      68.025 -10.177  -3.803  1.00132.73           C
ATOM    334  O   THR   168      68.945 -10.361  -4.596  1.00132.73           O
ATOM    335  N   MET   169      66.789  -9.822  -4.211  1.00 40.33           N
ATOM    336  CA  MET   169      66.506  -9.564  -5.598  1.00 40.33           C
ATOM    337  CB  MET   169      65.044  -9.856  -5.978  1.00 40.33           C
ATOM    338  CG  MET   169      64.719  -9.587  -7.448  1.00 40.33           C
ATOM    339  SD  MET   169      62.980  -9.865  -7.899  1.00 40.33           S
ATOM    340  CE  MET   169      63.076 -11.676  -7.818  1.00 40.33           C
ATOM    341  C   MET   169      66.745  -8.107  -5.875  1.00 40.33           C
ATOM    342  O   MET   169      66.517  -7.258  -5.015  1.00 40.33           O
ATOM    343  N   GLY   170      67.232  -7.777  -7.095  1.00 22.40           N
ATOM    344  CA  GLY   170      67.442  -6.392  -7.418  1.00 22.40           C
ATOM    345  C   GLY   170      68.167  -6.288  -8.721  1.00 22.40           C
ATOM    346  O   GLY   170      68.640  -7.279  -9.273  1.00 22.40           O
ATOM    347  N   ASN   171      68.257  -5.048  -9.243  1.00 34.24           N
ATOM    348  CA  ASN   171      68.927  -4.772 -10.479  1.00 34.24           C
ATOM    349  CB  ASN   171      68.786  -3.305 -10.920  1.00 34.24           C
ATOM    350  CG  ASN   171      67.350  -3.079 -11.368  1.00 34.24           C
ATOM    351  OD1 ASN   171      67.100  -2.536 -12.442  1.00 34.24           O
ATOM    352  ND2 ASN   171      66.374  -3.506 -10.522  1.00 34.24           N
ATOM    353  C   ASN   171      70.385  -5.045 -10.303  1.00 34.24           C
ATOM    354  O   ASN   171      71.025  -5.610 -11.189  1.00 34.24           O
ATOM    355  N   TYR   172      70.953  -4.667  -9.142  1.00 99.70           N
ATOM    356  CA  TYR   172      72.365  -4.838  -8.969  1.00 99.70           C
ATOM    357  CB  TYR   172      73.092  -3.554  -8.530  1.00 99.70           C
ATOM    358  CG  TYR   172      73.059  -2.587  -9.664  1.00 99.70           C
ATOM    359  CD1 TYR   172      71.915  -1.880  -9.954  1.00 99.70           C
ATOM    360  CD2 TYR   172      74.182  -2.382 -10.432  1.00 99.70           C
ATOM    361  CE1 TYR   172      71.893  -0.984 -10.997  1.00 99.70           C
ATOM    362  CE2 TYR   172      74.166  -1.487 -11.475  1.00 99.70           C
ATOM    363  CZ  TYR   172      73.018  -0.790 -11.763  1.00 99.70           C
ATOM    364  OH  TYR   172      72.998   0.129 -12.834  1.00 99.70           O
ATOM    365  C   TYR   172      72.630  -5.864  -7.914  1.00 99.70           C
ATOM    366  O   TYR   172      72.040  -5.846  -6.834  1.00 99.70           O
ATOM    367  N   GLY   173      73.523  -6.806  -8.268  1.00 70.37           N
ATOM    368  CA  GLY   173      74.007  -7.889  -7.465  1.00 70.37           C
ATOM    369  C   GLY   173      74.843  -8.672  -8.418  1.00 70.37           C
ATOM    370  O   GLY   173      74.373  -9.633  -9.026  1.00 70.37           O
ATOM    371  N   ALA   174      76.101  -8.210  -8.588  1.00 65.93           N
ATOM    372  CA  ALA   174      77.136  -8.713  -9.467  1.00 65.93           C
ATOM    373  CB  ALA   174      78.292  -7.710  -9.611  1.00 65.93           C
ATOM    374  C   ALA   174      77.784 -10.039  -9.114  1.00 65.93           C
ATOM    375  O   ALA   174      78.001 -10.860 -10.003  1.00 65.93           O
ATOM    376  N   GLN   175      78.106 -10.295  -7.824  1.00 95.42           N
ATOM    377  CA  GLN   175      78.990 -11.371  -7.459  1.00 95.42           C
ATOM    378  CB  GLN   175      79.222 -11.463  -5.940  1.00 95.42           C
ATOM    379  CG  GLN   175      79.832 -10.202  -5.324  1.00 95.42           C
ATOM    380  CD  GLN   175      78.705  -9.207  -5.087  1.00 95.42           C
ATOM    381  OE1 GLN   175      77.527  -9.547  -5.196  1.00 95.42           O
ATOM    382  NE2 GLN   175      79.073  -7.943  -4.750  1.00 95.42           N
ATOM    383  C   GLN   175      78.487 -12.717  -7.881  1.00 95.42           C
ATOM    384  O   GLN   175      79.276 -13.552  -8.321  1.00 95.42           O
ATOM    385  N   GLY   176      77.172 -12.975  -7.796  1.00 42.62           N
ATOM    386  CA  GLY   176      76.722 -14.313  -8.057  1.00 42.62           C
ATOM    387  C   GLY   176      76.305 -14.851  -6.735  1.00 42.62           C
ATOM    388  O   GLY   176      75.882 -15.999  -6.605  1.00 42.62           O
ATOM    389  N   MET   177      76.418 -14.001  -5.706  1.00 53.58           N
ATOM    390  CA  MET   177      75.976 -14.347  -4.395  1.00 53.58           C
ATOM    391  CB  MET   177      76.221 -13.252  -3.344  1.00 53.58           C
ATOM    392  CG  MET   177      77.699 -12.974  -3.066  1.00 53.58           C
ATOM    393  SD  MET   177      77.989 -11.783  -1.725  1.00 53.58           S
ATOM    394  CE  MET   177      77.167 -10.395  -2.558  1.00 53.58           C
ATOM    395  C   MET   177      74.502 -14.516  -4.524  1.00 53.58           C
ATOM    396  O   MET   177      73.868 -15.224  -3.746  1.00 53.58           O
ATOM    397  N   ILE   178      73.908 -13.805  -5.498  1.00 54.73           N
ATOM    398  CA  ILE   178      72.494 -13.879  -5.701  1.00 54.73           C
ATOM    399  CB  ILE   178      72.015 -12.941  -6.779  1.00 54.73           C
ATOM    400  CG1 ILE   178      72.631 -13.292  -8.144  1.00 54.73           C
ATOM    401  CG2 ILE   178      72.330 -11.508  -6.320  1.00 54.73           C
ATOM    402  CD1 ILE   178      71.987 -12.545  -9.311  1.00 54.73           C
ATOM    403  C   ILE   178      72.119 -15.278  -6.076  1.00 54.73           C
ATOM    404  O   ILE   178      71.151 -15.818  -5.545  1.00 54.73           O
ATOM    405  N   ASP   179      72.835 -15.882  -7.043  1.00 72.85           N
ATOM    406  CA  ASP   179      72.556 -17.228  -7.449  1.00 72.85           C
ATOM    407  CB  ASP   179      73.140 -17.552  -8.833  1.00 72.85           C
ATOM    408  CG  ASP   179      72.383 -16.708  -9.848  1.00 72.85           C
ATOM    409  OD1 ASP   179      71.492 -15.929  -9.417  1.00 72.85           O
ATOM    410  OD2 ASP   179      72.684 -16.831 -11.065  1.00 72.85           O
ATOM    411  C   ASP   179      73.100 -18.231  -6.484  1.00 72.85           C
ATOM    412  O   ASP   179      72.425 -19.207  -6.174  1.00 72.85           O
ATOM    413  N   PHE   180      74.365 -18.045  -6.048  1.00 78.50           N
ATOM    414  CA  PHE   180      75.058 -18.996  -5.223  1.00 78.50           C
ATOM    415  CB  PHE   180      76.579 -18.778  -5.198  1.00 78.50           C
ATOM    416  CG  PHE   180      77.158 -19.956  -4.495  1.00 78.50           C
ATOM    417  CD1 PHE   180      77.424 -21.108  -5.197  1.00 78.50           C
ATOM    418  CD2 PHE   180      77.418 -19.927  -3.145  1.00 78.50           C
ATOM    419  CE1 PHE   180      77.954 -22.210  -4.571  1.00 78.50           C
ATOM    420  CE2 PHE   180      77.948 -21.027  -2.512  1.00 78.50           C
ATOM    421  CZ  PHE   180      78.221 -22.170  -3.224  1.00 78.50           C
ATOM    422  C   PHE   180      74.597 -19.055  -3.796  1.00 78.50           C
ATOM    423  O   PHE   180      74.208 -20.115  -3.311  1.00 78.50           O
ATOM    424  N   MET   181      74.608 -17.911  -3.084  1.00 47.11           N
ATOM    425  CA  MET   181      74.281 -17.931  -1.684  1.00 47.11           C
ATOM    426  CB  MET   181      74.520 -16.585  -0.977  1.00 47.11           C
ATOM    427  CG  MET   181      76.002 -16.215  -0.873  1.00 47.11           C
ATOM    428  SD  MET   181      76.332 -14.632  -0.045  1.00 47.11           S
ATOM    429  CE  MET   181      78.135 -14.715  -0.243  1.00 47.11           C
ATOM    430  C   MET   181      72.845 -18.299  -1.518  1.00 47.11           C
ATOM    431  O   MET   181      72.485 -19.012  -0.582  1.00 47.11           O
ATOM    432  N   ASN   182      71.984 -17.806  -2.426  1.00 49.64           N
ATOM    433  CA  ASN   182      70.579 -18.059  -2.313  1.00 49.64           C
ATOM    434  CB  ASN   182      69.735 -17.307  -3.352  1.00 49.64           C
ATOM    435  CG  ASN   182      68.277 -17.506  -2.963  1.00 49.64           C
ATOM    436  OD1 ASN   182      67.599 -18.391  -3.482  1.00 49.64           O
ATOM    437  ND2 ASN   182      67.782 -16.675  -2.006  1.00 49.64           N
ATOM    438  C   ASN   182      70.284 -19.518  -2.455  1.00 49.64           C
ATOM    439  O   ASN   182      69.496 -20.067  -1.688  1.00 49.64           O
ATOM    440  N   GLU   183      70.899 -20.192  -3.443  1.00 73.88           N
ATOM    441  CA  GLU   183      70.619 -21.582  -3.672  1.00 73.88           C
ATOM    442  CB  GLU   183      71.229 -22.120  -4.985  1.00 73.88           C
ATOM    443  CG  GLU   183      72.756 -22.239  -5.003  1.00 73.88           C
ATOM    444  CD  GLU   183      73.137 -23.698  -4.768  1.00 73.88           C
ATOM    445  OE1 GLU   183      72.647 -24.308  -3.781  1.00 73.88           O
ATOM    446  OE2 GLU   183      73.930 -24.228  -5.592  1.00 73.88           O
ATOM    447  C   GLU   183      71.139 -22.397  -2.529  1.00 73.88           C
ATOM    448  O   GLU   183      70.520 -23.381  -2.129  1.00 73.88           O
ATOM    449  N   SER   184      72.299 -22.001  -1.973  1.00 75.51           N
ATOM    450  CA  SER   184      72.961 -22.734  -0.932  1.00 75.51           C
ATOM    451  CB  SER   184      74.331 -22.136  -0.574  1.00 75.51           C
ATOM    452  OG  SER   184      74.933 -22.898   0.461  1.00 75.51           O
ATOM    453  C   SER   184      72.127 -22.727   0.309  1.00 75.51           C
ATOM    454  O   SER   184      72.263 -23.610   1.152  1.00 75.51           O
ATOM    455  N   LYS   185      71.231 -21.737   0.467  1.00112.07           N
ATOM    456  CA  LYS   185      70.460 -21.668   1.673  1.00112.07           C
ATOM    457  CB  LYS   185      69.466 -20.504   1.713  1.00112.07           C
ATOM    458  CG  LYS   185      68.565 -20.594   2.947  1.00112.07           C
ATOM    459  CD  LYS   185      67.714 -19.351   3.174  1.00112.07           C
ATOM    460  CE  LYS   185      66.993 -18.877   1.912  1.00112.07           C
ATOM    461  NZ  LYS   185      66.004 -19.889   1.481  1.00112.07           N
ATOM    462  C   LYS   185      69.626 -22.895   1.836  1.00112.07           C
ATOM    463  O   LYS   185      69.552 -23.451   2.929  1.00112.07           O
ATOM    464  N   LEU   186      68.968 -23.357   0.759  1.00 44.11           N
ATOM    465  CA  LEU   186      68.092 -24.485   0.879  1.00 44.11           C
ATOM    466  CB  LEU   186      67.433 -24.848  -0.463  1.00 44.11           C
ATOM    467  CG  LEU   186      66.513 -23.745  -1.019  1.00 44.11           C
ATOM    468  CD1 LEU   186      65.877 -24.161  -2.356  1.00 44.11           C
ATOM    469  CD2 LEU   186      65.464 -23.321   0.023  1.00 44.11           C
ATOM    470  C   LEU   186      68.886 -25.675   1.314  1.00 44.11           C
ATOM    471  O   LEU   186      68.507 -26.377   2.252  1.00 44.11           O
ATOM    472  N   MET   187      70.026 -25.923   0.645  1.00 31.16           N
ATOM    473  CA  MET   187      70.844 -27.059   0.954  1.00 31.16           C
ATOM    474  CB  MET   187      72.020 -27.210  -0.023  1.00 31.16           C
ATOM    475  CG  MET   187      71.560 -27.569  -1.437  1.00 31.16           C
ATOM    476  SD  MET   187      70.627 -26.254  -2.279  1.00 31.16           S
ATOM    477  CE  MET   187      70.212 -27.265  -3.728  1.00 31.16           C
ATOM    478  C   MET   187      71.397 -26.902   2.331  1.00 31.16           C
ATOM    479  O   MET   187      71.461 -27.858   3.099  1.00 31.16           O
ATOM    480  N   ASN   188      71.816 -25.677   2.678  1.00 54.86           N
ATOM    481  CA  ASN   188      72.398 -25.417   3.956  1.00 54.86           C
ATOM    482  CB  ASN   188      72.987 -24.012   4.089  1.00 54.86           C
ATOM    483  CG  ASN   188      73.612 -23.972   5.469  1.00 54.86           C
ATOM    484  OD1 ASN   188      72.968 -23.599   6.448  1.00 54.86           O
ATOM    485  ND2 ASN   188      74.910 -24.367   5.560  1.00 54.86           N
ATOM    486  C   ASN   188      71.379 -25.575   5.035  1.00 54.86           C
ATOM    487  O   ASN   188      71.705 -25.985   6.143  1.00 54.86           O
ATOM    488  N   LEU   189      70.116 -25.212   4.776  1.00131.74           N
ATOM    489  CA  LEU   189      69.148 -25.320   5.824  1.00131.74           C
ATOM    490  CB  LEU   189      67.777 -24.791   5.376  1.00131.74           C
ATOM    491  CG  LEU   189      66.730 -24.723   6.496  1.00131.74           C
ATOM    492  CD1 LEU   189      67.117 -23.666   7.544  1.00131.74           C
ATOM    493  CD2 LEU   189      65.321 -24.509   5.923  1.00131.74           C
ATOM    494  C   LEU   189      68.990 -26.768   6.184  1.00131.74           C
ATOM    495  O   LEU   189      69.094 -27.141   7.352  1.00131.74           O
ATOM    496  N   LEU   190      68.748 -27.631   5.176  1.00121.69           N
ATOM    497  CA  LEU   190      68.545 -29.028   5.441  1.00121.69           C
ATOM    498  CB  LEU   190      68.060 -29.823   4.218  1.00121.69           C
ATOM    499  CG  LEU   190      67.849 -31.317   4.529  1.00121.69           C
ATOM    500  CD1 LEU   190      66.761 -31.504   5.597  1.00121.69           C
ATOM    501  CD2 LEU   190      67.572 -32.130   3.254  1.00121.69           C
ATOM    502  C   LEU   190      69.827 -29.650   5.888  1.00121.69           C
ATOM    503  O   LEU   190      69.857 -30.413   6.852  1.00121.69           O
ATOM    504  N   ASN   191      70.932 -29.319   5.195  1.00 45.31           N
ATOM    505  CA  ASN   191      72.203 -29.904   5.498  1.00 45.31           C
ATOM    506  CB  ASN   191      73.334 -29.350   4.612  1.00 45.31           C
ATOM    507  CG  ASN   191      74.614 -30.120   4.912  1.00 45.31           C
ATOM    508  OD1 ASN   191      75.718 -29.614   4.718  1.00 45.31           O
ATOM    509  ND2 ASN   191      74.462 -31.383   5.393  1.00 45.31           N
ATOM    510  C   ASN   191      72.524 -29.532   6.902  1.00 45.31           C
ATOM    511  O   ASN   191      72.920 -30.371   7.709  1.00 45.31           O
ATOM    512  N   SER   192      72.341 -28.244   7.226  1.00 81.46           N
ATOM    513  CA  SER   192      72.595 -27.762   8.547  1.00 81.46           C
ATOM    514  CB  SER   192      73.386 -26.443   8.553  1.00 81.46           C
ATOM    515  OG  SER   192      73.612 -26.008   9.885  1.00 81.46           O
ATOM    516  C   SER   192      71.259 -27.498   9.167  1.00 81.46           C
ATOM    517  O   SER   192      70.909 -26.360   9.479  1.00 81.46           O
ATOM    518  N   SER   193      70.497 -28.581   9.403  1.00 87.15           N
ATOM    519  CA  SER   193      69.183 -28.507   9.972  1.00 87.15           C
ATOM    520  CB  SER   193      68.414 -29.839   9.905  1.00 87.15           C
ATOM    521  OG  SER   193      69.058 -30.818  10.707  1.00 87.15           O
ATOM    522  C   SER   193      69.329 -28.146  11.411  1.00 87.15           C
ATOM    523  O   SER   193      68.340 -27.956  12.119  1.00 87.15           O
ATOM    524  N   GLU   194      70.586 -28.095  11.884  1.00 75.78           N
ATOM    525  CA  GLU   194      70.876 -27.774  13.249  1.00 75.78           C
ATOM    526  CB  GLU   194      72.362 -27.937  13.599  1.00 75.78           C
ATOM    527  CG  GLU   194      72.837 -29.384  13.483  1.00 75.78           C
ATOM    528  CD  GLU   194      72.056 -30.225  14.486  1.00 75.78           C
ATOM    529  OE1 GLU   194      71.241 -29.642  15.249  1.00 75.78           O
ATOM    530  OE2 GLU   194      72.269 -31.466  14.498  1.00 75.78           O
ATOM    531  C   GLU   194      70.495 -26.349  13.514  1.00 75.78           C
ATOM    532  O   GLU   194      70.046 -26.024  14.611  1.00 75.78           O
ATOM    533  N   TYR   195      70.678 -25.458  12.516  1.00 62.40           N
ATOM    534  CA  TYR   195      70.413 -24.051  12.684  1.00 62.40           C
ATOM    535  CB  TYR   195      71.231 -23.135  11.756  1.00 62.40           C
ATOM    536  CG  TYR   195      72.622 -23.067  12.280  1.00 62.40           C
ATOM    537  CD1 TYR   195      73.477 -24.133  12.144  1.00 62.40           C
ATOM    538  CD2 TYR   195      73.073 -21.920  12.894  1.00 62.40           C
ATOM    539  CE1 TYR   195      74.761 -24.061  12.629  1.00 62.40           C
ATOM    540  CE2 TYR   195      74.356 -21.841  13.381  1.00 62.40           C
ATOM    541  CZ  TYR   195      75.201 -22.916  13.248  1.00 62.40           C
ATOM    542  OH  TYR   195      76.519 -22.842  13.746  1.00 62.40           O
ATOM    543  C   TYR   195      68.974 -23.719  12.442  1.00 62.40           C
ATOM    544  O   TYR   195      68.335 -24.256  11.539  1.00 62.40           O
ATOM    545  N   VAL   196      68.429 -22.815  13.289  1.00 40.91           N
ATOM    546  CA  VAL   196      67.071 -22.360  13.172  1.00 40.91           C
ATOM    547  CB  VAL   196      66.147 -23.009  14.160  1.00 40.91           C
ATOM    548  CG1 VAL   196      66.094 -24.517  13.856  1.00 40.91           C
ATOM    549  CG2 VAL   196      66.648 -22.687  15.579  1.00 40.91           C
ATOM    550  C   VAL   196      67.066 -20.879  13.452  1.00 40.91           C
ATOM    551  O   VAL   196      67.990 -20.358  14.073  1.00 40.91           O
ATOM    552  N   PRO   197      66.048 -20.177  13.015  1.00 66.52           N
ATOM    553  CA  PRO   197      66.011 -18.749  13.212  1.00 66.52           C
ATOM    554  CD  PRO   197      65.344 -20.570  11.805  1.00 66.52           C
ATOM    555  CB  PRO   197      64.879 -18.236  12.328  1.00 66.52           C
ATOM    556  CG  PRO   197      64.836 -19.260  11.179  1.00 66.52           C
ATOM    557  C   PRO   197      65.880 -18.359  14.652  1.00 66.52           C
ATOM    558  O   PRO   197      65.199 -19.061  15.399  1.00 66.52           O
ATOM    559  N   SER   198      66.528 -17.243  15.056  1.00 47.62           N
ATOM    560  CA  SER   198      66.465 -16.805  16.423  1.00 47.62           C
ATOM    561  CB  SER   198      67.647 -17.330  17.260  1.00 47.62           C
ATOM    562  OG  SER   198      67.558 -16.873  18.601  1.00 47.62           O
ATOM    563  C   SER   198      66.529 -15.302  16.437  1.00 47.62           C
ATOM    564  O   SER   198      67.172 -14.685  15.599  1.00 47.62           O
ATOM    565  N   TYR   199      65.880 -14.649  17.416  1.00 86.66           N
ATOM    566  CA  TYR   199      65.852 -13.211  17.435  1.00 86.66           C
ATOM    567  CB  TYR   199      64.468 -12.650  17.090  1.00 86.66           C
ATOM    568  CG  TYR   199      63.475 -13.549  17.738  1.00 86.66           C
ATOM    569  CD1 TYR   199      63.347 -13.624  19.105  1.00 86.66           C
ATOM    570  CD2 TYR   199      62.630 -14.301  16.954  1.00 86.66           C
ATOM    571  CE1 TYR   199      62.412 -14.458  19.674  1.00 86.66           C
ATOM    572  CE2 TYR   199      61.693 -15.135  17.514  1.00 86.66           C
ATOM    573  CZ  TYR   199      61.584 -15.216  18.880  1.00 86.66           C
ATOM    574  OH  TYR   199      60.624 -16.073  19.460  1.00 86.66           O
ATOM    575  C   TYR   199      66.278 -12.696  18.775  1.00 86.66           C
ATOM    576  O   TYR   199      66.340 -13.441  19.751  1.00 86.66           O
ATOM    577  N   GLU   200      66.623 -11.389  18.833  1.00 61.68           N
ATOM    578  CA  GLU   200      67.104 -10.775  20.041  1.00 61.68           C
ATOM    579  CB  GLU   200      68.323  -9.872  19.784  1.00 61.68           C
ATOM    580  CG  GLU   200      69.104  -9.479  21.037  1.00 61.68           C
ATOM    581  CD  GLU   200      70.164  -8.468  20.618  1.00 61.68           C
ATOM    582  OE1 GLU   200      69.804  -7.508  19.885  1.00 61.68           O
ATOM    583  OE2 GLU   200      71.346  -8.640  21.018  1.00 61.68           O
ATOM    584  C   GLU   200      66.015  -9.904  20.595  1.00 61.68           C
ATOM    585  O   GLU   200      65.464  -9.056  19.895  1.00 61.68           O
ATOM    586  N   ASP   201      65.671 -10.099  21.885  1.00 65.04           N
ATOM    587  CA  ASP   201      64.621  -9.326  22.484  1.00 65.04           C
ATOM    588  CB  ASP   201      63.789 -10.095  23.529  1.00 65.04           C
ATOM    589  CG  ASP   201      64.706 -10.487  24.675  1.00 65.04           C
ATOM    590  OD1 ASP   201      65.947 -10.364  24.504  1.00 65.04           O
ATOM    591  OD2 ASP   201      64.181 -10.915  25.737  1.00 65.04           O
ATOM    592  C   ASP   201      65.197  -8.109  23.140  1.00 65.04           C
ATOM    593  O   ASP   201      66.382  -7.805  23.015  1.00 65.04           O
ATOM    594  N   LYS   202      64.331  -7.384  23.873  1.00104.75           N
ATOM    595  CA  LYS   202      64.679  -6.188  24.581  1.00104.75           C
ATOM    596  CB  LYS   202      63.471  -5.624  25.351  1.00104.75           C
ATOM    597  CG  LYS   202      62.751  -6.690  26.181  1.00104.75           C
ATOM    598  CD  LYS   202      61.749  -6.134  27.194  1.00104.75           C
ATOM    599  CE  LYS   202      60.842  -7.208  27.804  1.00104.75           C
ATOM    600  NZ  LYS   202      61.647  -8.359  28.269  1.00104.75           N
ATOM    601  C   LYS   202      65.734  -6.547  25.576  1.00104.75           C
ATOM    602  O   LYS   202      66.656  -5.772  25.828  1.00104.75           O
ATOM    603  N   ASP   203      65.616  -7.749  26.166  1.00 39.06           N
ATOM    604  CA  ASP   203      66.556  -8.222  27.139  1.00 39.06           C
ATOM    605  CB  ASP   203      66.172  -9.610  27.685  1.00 39.06           C
ATOM    606  CG  ASP   203      67.070  -9.949  28.867  1.00 39.06           C
ATOM    607  OD1 ASP   203      67.994  -9.144  29.159  1.00 39.06           O
ATOM    608  OD2 ASP   203      66.846 -11.022  29.490  1.00 39.06           O
ATOM    609  C   ASP   203      67.881  -8.336  26.452  1.00 39.06           C
ATOM    610  O   ASP   203      68.926  -8.080  27.047  1.00 39.06           O
ATOM    611  N   GLY   204      67.866  -8.712  25.159  1.00 29.63           N
ATOM    612  CA  GLY   204      69.085  -8.858  24.421  1.00 29.63           C
ATOM    613  C   GLY   204      69.459 -10.307  24.352  1.00 29.63           C
ATOM    614  O   GLY   204      70.519 -10.644  23.827  1.00 29.63           O
ATOM    615  N   ASP   205      68.617 -11.214  24.893  1.00 75.25           N
ATOM    616  CA  ASP   205      68.982 -12.601  24.803  1.00 75.25           C
ATOM    617  CB  ASP   205      68.368 -13.522  25.876  1.00 75.25           C
ATOM    618  CG  ASP   205      66.891 -13.751  25.583  1.00 75.25           C
ATOM    619  OD1 ASP   205      66.169 -12.770  25.270  1.00 75.25           O
ATOM    620  OD2 ASP   205      66.466 -14.933  25.677  1.00 75.25           O
ATOM    621  C   ASP   205      68.509 -13.112  23.480  1.00 75.25           C
ATOM    622  O   ASP   205      67.628 -12.524  22.854  1.00 75.25           O
ATOM    623  N   TRP   206      69.089 -14.235  23.011  1.00 78.74           N
ATOM    624  CA  TRP   206      68.650 -14.763  21.753  1.00 78.74           C
ATOM    625  CB  TRP   206      69.790 -15.292  20.863  1.00 78.74           C
ATOM    626  CG  TRP   206      70.696 -14.193  20.352  1.00 78.74           C
ATOM    627  CD2 TRP   206      70.348 -13.292  19.288  1.00 78.74           C
ATOM    628  CD1 TRP   206      71.937 -13.823  20.780  1.00 78.74           C
ATOM    629  NE1 TRP   206      72.386 -12.748  20.049  1.00 78.74           N
ATOM    630  CE2 TRP   206      71.417 -12.410  19.128  1.00 78.74           C
ATOM    631  CE3 TRP   206      69.229 -13.201  18.510  1.00 78.74           C
ATOM    632  CZ2 TRP   206      71.382 -11.423  18.184  1.00 78.74           C
ATOM    633  CZ3 TRP   206      69.199 -12.206  17.557  1.00 78.74           C
ATOM    634  CH2 TRP   206      70.255 -11.334  17.398  1.00 78.74           C
ATOM    635  C   TRP   206      67.673 -15.866  22.022  1.00 78.74           C
ATOM    636  O   TRP   206      67.862 -16.677  22.929  1.00 78.74           O
ATOM    637  N   MET   207      66.574 -15.897  21.238  1.00 56.17           N
ATOM    638  CA  MET   207      65.553 -16.888  21.415  1.00 56.17           C
ATOM    639  CB  MET   207      64.285 -16.322  22.080  1.00 56.17           C
ATOM    640  CG  MET   207      64.425 -16.081  23.585  1.00 56.17           C
ATOM    641  SD  MET   207      64.551 -17.605  24.572  1.00 56.17           S
ATOM    642  CE  MET   207      64.433 -16.785  26.189  1.00 56.17           C
ATOM    643  C   MET   207      65.160 -17.413  20.068  1.00 56.17           C
ATOM    644  O   MET   207      65.038 -16.669  19.097  1.00 56.17           O
ATOM    645  N   LEU   208      64.938 -18.738  19.983  1.00 87.39           N
ATOM    646  CA  LEU   208      64.571 -19.357  18.744  1.00 87.39           C
ATOM    647  CB  LEU   208      64.603 -20.891  18.810  1.00 87.39           C
ATOM    648  CG  LEU   208      66.021 -21.456  19.023  1.00 87.39           C
ATOM    649  CD1 LEU   208      66.639 -20.965  20.341  1.00 87.39           C
ATOM    650  CD2 LEU   208      66.025 -22.988  18.911  1.00 87.39           C
ATOM    651  C   LEU   208      63.178 -18.926  18.423  1.00 87.39           C
ATOM    652  O   LEU   208      62.370 -18.669  19.311  1.00 87.39           O
ATOM    653  N   VAL   209      62.849 -18.835  17.124  1.00 96.21           N
ATOM    654  CA  VAL   209      61.549 -18.349  16.768  1.00 96.21           C
ATOM    655  CB  VAL   209      61.304 -18.308  15.286  1.00 96.21           C
ATOM    656  CG1 VAL   209      61.332 -19.747  14.740  1.00 96.21           C
ATOM    657  CG2 VAL   209      59.972 -17.577  15.036  1.00 96.21           C
ATOM    658  C   VAL   209      60.504 -19.228  17.379  1.00 96.21           C
ATOM    659  O   VAL   209      60.609 -20.453  17.375  1.00 96.21           O
ATOM    660  N   GLY   210      59.470 -18.587  17.958  1.00 24.31           N
ATOM    661  CA  GLY   210      58.357 -19.291  18.523  1.00 24.31           C
ATOM    662  C   GLY   210      58.599 -19.572  19.972  1.00 24.31           C
ATOM    663  O   GLY   210      57.678 -19.977  20.680  1.00 24.31           O
ATOM    664  N   ASP   211      59.833 -19.373  20.471  1.00131.74           N
ATOM    665  CA  ASP   211      60.026 -19.713  21.849  1.00131.74           C
ATOM    666  CB  ASP   211      61.486 -19.969  22.285  1.00131.74           C
ATOM    667  CG  ASP   211      62.389 -18.783  22.036  1.00131.74           C
ATOM    668  OD1 ASP   211      61.892 -17.701  21.624  1.00131.74           O
ATOM    669  OD2 ASP   211      63.619 -18.973  22.231  1.00131.74           O
ATOM    670  C   ASP   211      59.301 -18.779  22.775  1.00131.74           C
ATOM    671  O   ASP   211      58.814 -19.214  23.818  1.00131.74           O
ATOM    672  N   VAL   212      59.180 -17.481  22.432  1.00 45.34           N
ATOM    673  CA  VAL   212      58.501 -16.578  23.323  1.00 45.34           C
ATOM    674  CB  VAL   212      59.250 -15.300  23.557  1.00 45.34           C
ATOM    675  CG1 VAL   212      60.561 -15.637  24.289  1.00 45.34           C
ATOM    676  CG2 VAL   212      59.468 -14.606  22.202  1.00 45.34           C
ATOM    677  C   VAL   212      57.169 -16.234  22.725  1.00 45.34           C
ATOM    678  O   VAL   212      56.964 -16.338  21.519  1.00 45.34           O
ATOM    679  N   PRO   213      56.247 -15.818  23.555  1.00 66.37           N
ATOM    680  CA  PRO   213      54.921 -15.531  23.082  1.00 66.37           C
ATOM    681  CD  PRO   213      56.250 -16.218  24.952  1.00 66.37           C
ATOM    682  CB  PRO   213      54.078 -15.297  24.333  1.00 66.37           C
ATOM    683  CG  PRO   213      54.776 -16.170  25.394  1.00 66.37           C
ATOM    684  C   PRO   213      54.934 -14.404  22.103  1.00 66.37           C
ATOM    685  O   PRO   213      55.780 -13.518  22.210  1.00 66.37           O
ATOM    686  N   TRP   214      53.997 -14.423  21.138  1.00 77.48           N
ATOM    687  CA  TRP   214      53.986 -13.426  20.111  1.00 77.48           C
ATOM    688  CB  TRP   214      52.868 -13.577  19.073  1.00 77.48           C
ATOM    689  CG  TRP   214      52.741 -12.285  18.308  1.00 77.48           C
ATOM    690  CD2 TRP   214      53.609 -11.857  17.247  1.00 77.48           C
ATOM    691  CD1 TRP   214      51.868 -11.263  18.529  1.00 77.48           C
ATOM    692  NE1 TRP   214      52.145 -10.218  17.685  1.00 77.48           N
ATOM    693  CE2 TRP   214      53.211 -10.570  16.886  1.00 77.48           C
ATOM    694  CE3 TRP   214      54.659 -12.477  16.634  1.00 77.48           C
ATOM    695  CZ2 TRP   214      53.858  -9.880  15.902  1.00 77.48           C
ATOM    696  CZ3 TRP   214      55.300 -11.783  15.632  1.00 77.48           C
ATOM    697  CH2 TRP   214      54.908 -10.510  15.274  1.00 77.48           C
ATOM    698  C   TRP   214      53.803 -12.059  20.680  1.00 77.48           C
ATOM    699  O   TRP   214      54.478 -11.124  20.255  1.00 77.48           O
ATOM    700  N   GLU   215      52.887 -11.891  21.649  1.00 81.53           N
ATOM    701  CA  GLU   215      52.628 -10.563  22.123  1.00 81.53           C
ATOM    702  CB  GLU   215      51.534 -10.503  23.203  1.00 81.53           C
ATOM    703  CG  GLU   215      51.859 -11.275  24.480  1.00 81.53           C
ATOM    704  CD  GLU   215      50.671 -11.103  25.416  1.00 81.53           C
ATOM    705  OE1 GLU   215      49.808 -10.235  25.117  1.00 81.53           O
ATOM    706  OE2 GLU   215      50.612 -11.834  26.440  1.00 81.53           O
ATOM    707  C   GLU   215      53.889  -9.998  22.688  1.00 81.53           C
ATOM    708  O   GLU   215      54.215  -8.835  22.458  1.00 81.53           O
ATOM    709  N   MET   216      54.632 -10.812  23.451  1.00105.48           N
ATOM    710  CA  MET   216      55.856 -10.356  24.037  1.00105.48           C
ATOM    711  CB  MET   216      56.431 -11.390  25.012  1.00105.48           C
ATOM    712  CG  MET   216      55.498 -11.616  26.200  1.00105.48           C
ATOM    713  SD  MET   216      55.974 -12.987  27.282  1.00105.48           S
ATOM    714  CE  MET   216      57.438 -12.145  27.949  1.00105.48           C
ATOM    715  C   MET   216      56.859 -10.098  22.955  1.00105.48           C
ATOM    716  O   MET   216      57.619  -9.133  23.009  1.00105.48           O
ATOM    717  N   PHE   217      56.876 -10.976  21.937  1.00 78.71           N
ATOM    718  CA  PHE   217      57.815 -10.926  20.853  1.00 78.71           C
ATOM    719  CB  PHE   217      57.648 -12.168  19.957  1.00 78.71           C
ATOM    720  CG  PHE   217      58.644 -12.157  18.852  1.00 78.71           C
ATOM    721  CD1 PHE   217      59.984 -12.201  19.139  1.00 78.71           C
ATOM    722  CD2 PHE   217      58.244 -12.155  17.535  1.00 78.71           C
ATOM    723  CE1 PHE   217      60.901 -12.210  18.120  1.00 78.71           C
ATOM    724  CE2 PHE   217      59.166 -12.168  16.514  1.00 78.71           C
ATOM    725  CZ  PHE   217      60.506 -12.197  16.805  1.00 78.71           C
ATOM    726  C   PHE   217      57.624  -9.686  20.031  1.00 78.71           C
ATOM    727  O   PHE   217      58.586  -8.989  19.717  1.00 78.71           O
ATOM    728  N   VAL   218      56.370  -9.352  19.683  1.00102.32           N
ATOM    729  CA  VAL   218      56.119  -8.243  18.804  1.00102.32           C
ATOM    730  CB  VAL   218      54.664  -8.087  18.463  1.00102.32           C
ATOM    731  CG1 VAL   218      53.890  -7.700  19.735  1.00102.32           C
ATOM    732  CG2 VAL   218      54.539  -7.070  17.317  1.00102.32           C
ATOM    733  C   VAL   218      56.595  -6.964  19.422  1.00102.32           C
ATOM    734  O   VAL   218      57.093  -6.083  18.719  1.00102.32           O
ATOM    735  N   GLU   219      56.373  -6.789  20.740  1.00120.12           N
ATOM    736  CA  GLU   219      56.807  -5.595  21.415  1.00120.12           C
ATOM    737  CB  GLU   219      56.190  -5.445  22.816  1.00120.12           C
ATOM    738  CG  GLU   219      56.669  -4.195  23.561  1.00120.12           C
ATOM    739  CD  GLU   219      55.997  -2.971  22.954  1.00120.12           C
ATOM    740  OE1 GLU   219      55.050  -3.158  22.144  1.00120.12           O
ATOM    741  OE2 GLU   219      56.420  -1.833  23.293  1.00120.12           O
ATOM    742  C   GLU   219      58.293  -5.578  21.604  1.00120.12           C
ATOM    743  O   GLU   219      58.970  -4.616  21.244  1.00120.12           O
ATOM    744  N   SER   220      58.837  -6.678  22.157  1.00103.23           N
ATOM    745  CA  SER   220      60.229  -6.746  22.483  1.00103.23           C
ATOM    746  CB  SER   220      60.618  -7.985  23.307  1.00103.23           C
ATOM    747  OG  SER   220      60.107  -7.891  24.627  1.00103.23           O
ATOM    748  C   SER   220      61.031  -6.809  21.234  1.00103.23           C
ATOM    749  O   SER   220      62.237  -6.598  21.297  1.00103.23           O
ATOM    750  N   CYS   221      60.399  -7.100  20.078  1.00 97.94           N
ATOM    751  CA  CYS   221      61.148  -7.271  18.859  1.00 97.94           C
ATOM    752  CB  CYS   221      60.301  -7.474  17.593  1.00 97.94           C
ATOM    753  SG  CYS   221      59.961  -9.218  17.234  1.00 97.94           S
ATOM    754  C   CYS   221      62.050  -6.111  18.559  1.00 97.94           C
ATOM    755  O   CYS   221      61.592  -5.091  18.050  1.00 97.94           O
ATOM    756  N   LYS   222      63.332  -6.195  18.991  1.00156.28           N
ATOM    757  CA  LYS   222      64.376  -5.275  18.634  1.00156.28           C
ATOM    758  CB  LYS   222      65.440  -5.088  19.729  1.00156.28           C
ATOM    759  CG  LYS   222      65.072  -4.076  20.815  1.00156.28           C
ATOM    760  CD  LYS   222      63.965  -4.527  21.764  1.00156.28           C
ATOM    761  CE  LYS   222      63.682  -3.528  22.886  1.00156.28           C
ATOM    762  NZ  LYS   222      64.874  -3.397  23.753  1.00156.28           N
ATOM    763  C   LYS   222      65.127  -5.678  17.398  1.00156.28           C
ATOM    764  O   LYS   222      65.267  -4.903  16.454  1.00156.28           O
ATOM    765  N   ARG   223      65.631  -6.933  17.374  1.00149.49           N
ATOM    766  CA  ARG   223      66.503  -7.323  16.299  1.00149.49           C
ATOM    767  CB  ARG   223      67.994  -7.169  16.663  1.00149.49           C
ATOM    768  CG  ARG   223      68.967  -7.796  15.665  1.00149.49           C
ATOM    769  CD  ARG   223      70.437  -7.624  16.057  1.00149.49           C
ATOM    770  NE  ARG   223      71.175  -8.760  15.435  1.00149.49           N
ATOM    771  CZ  ARG   223      71.615  -8.703  14.146  1.00149.49           C
ATOM    772  NH1 ARG   223      71.548  -7.540  13.438  1.00149.49           N
ATOM    773  NH2 ARG   223      72.105  -9.831  13.553  1.00149.49           N
ATOM    774  C   ARG   223      66.241  -8.747  15.925  1.00149.49           C
ATOM    775  O   ARG   223      66.027  -9.610  16.778  1.00149.49           O
ATOM    776  N   LEU   224      66.252  -9.020  14.604  1.00 75.48           N
ATOM    777  CA  LEU   224      65.981 -10.343  14.122  1.00 75.48           C
ATOM    778  CB  LEU   224      64.730 -10.433  13.235  1.00 75.48           C
ATOM    779  CG  LEU   224      64.466 -11.863  12.726  1.00 75.48           C
ATOM    780  CD1 LEU   224      63.854 -12.753  13.818  1.00 75.48           C
ATOM    781  CD2 LEU   224      63.684 -11.865  11.407  1.00 75.48           C
ATOM    782  C   LEU   224      67.102 -10.775  13.233  1.00 75.48           C
ATOM    783  O   LEU   224      67.586 -10.007  12.402  1.00 75.48           O
ATOM    784  N   ARG   225      67.555 -12.032  13.395  1.00138.68           N
ATOM    785  CA  ARG   225      68.559 -12.551  12.515  1.00138.68           C
ATOM    786  CB  ARG   225      69.995 -12.425  13.059  1.00138.68           C
ATOM    787  CG  ARG   225      70.189 -13.114  14.411  1.00138.68           C
ATOM    788  CD  ARG   225      71.651 -13.422  14.759  1.00138.68           C
ATOM    789  NE  ARG   225      72.332 -12.140  15.094  1.00138.68           N
ATOM    790  CZ  ARG   225      73.651 -12.134  15.447  1.00138.68           C
ATOM    791  NH1 ARG   225      74.346 -13.308  15.516  1.00138.68           N
ATOM    792  NH2 ARG   225      74.279 -10.954  15.728  1.00138.68           N
ATOM    793  C   ARG   225      68.281 -14.010  12.317  1.00138.68           C
ATOM    794  O   ARG   225      68.044 -14.744  13.266  1.00138.68           O
ATOM    795  N   ILE   226      68.329 -14.511  11.075  1.00 50.16           N
ATOM    796  CA  ILE   226      68.044 -15.910  10.924  1.00 50.16           C
ATOM    797  CB  ILE   226      67.357 -16.247   9.632  1.00 50.16           C
ATOM    798  CG1 ILE   226      65.997 -15.534   9.550  1.00 50.16           C
ATOM    799  CG2 ILE   226      67.251 -17.777   9.533  1.00 50.16           C
ATOM    800  CD1 ILE   226      65.356 -15.594   8.164  1.00 50.16           C
ATOM    801  C   ILE   226      69.360 -16.616  10.940  1.00 50.16           C
ATOM    802  O   ILE   226      70.302 -16.204  10.269  1.00 50.16           O
ATOM    803  N   MET   227      69.467 -17.697  11.736  1.00 53.03           N
ATOM    804  CA  MET   227      70.726 -18.375  11.849  1.00 53.03           C
ATOM    805  CB  MET   227      70.853 -19.177  13.153  1.00 53.03           C
ATOM    806  CG  MET   227      70.712 -18.279  14.386  1.00 53.03           C
ATOM    807  SD  MET   227      70.847 -19.120  15.991  1.00 53.03           S
ATOM    808  CE  MET   227      72.662 -19.199  15.973  1.00 53.03           C
ATOM    809  C   MET   227      70.873 -19.295  10.682  1.00 53.03           C
ATOM    810  O   MET   227      70.064 -20.200  10.476  1.00 53.03           O
ATOM    811  N   LYS   228      71.930 -19.064   9.874  1.00 91.93           N
ATOM    812  CA  LYS   228      72.128 -19.860   8.700  1.00 91.93           C
ATOM    813  CB  LYS   228      71.875 -19.036   7.422  1.00 91.93           C
ATOM    814  CG  LYS   228      71.569 -19.861   6.173  1.00 91.93           C
ATOM    815  CD  LYS   228      70.896 -19.047   5.064  1.00 91.93           C
ATOM    816  CE  LYS   228      71.833 -18.071   4.348  1.00 91.93           C
ATOM    817  NZ  LYS   228      71.097 -17.355   3.281  1.00 91.93           N
ATOM    818  C   LYS   228      73.546 -20.359   8.704  1.00 91.93           C
ATOM    819  O   LYS   228      74.504 -19.590   8.741  1.00 91.93           O
ATOM    820  N   GLY   229      73.689 -21.694   8.663  1.00 54.87           N
ATOM    821  CA  GLY   229      74.918 -22.441   8.664  1.00 54.87           C
ATOM    822  C   GLY   229      75.645 -22.204   7.384  1.00 54.87           C
ATOM    823  O   GLY   229      76.810 -22.566   7.234  1.00 54.87           O
ATOM    824  N   SER   230      74.926 -21.670   6.390  1.00 79.20           N
ATOM    825  CA  SER   230      75.428 -21.521   5.063  1.00 79.20           C
ATOM    826  CB  SER   230      74.404 -20.908   4.097  1.00 79.20           C
ATOM    827  OG  SER   230      74.197 -19.543   4.428  1.00 79.20           O
ATOM    828  C   SER   230      76.597 -20.605   5.058  1.00 79.20           C
ATOM    829  O   SER   230      77.222 -20.469   4.020  1.00 79.20           O
ATOM    830  N   GLU   231      76.963 -19.963   6.179  1.00 98.66           N
ATOM    831  CA  GLU   231      78.064 -19.036   6.126  1.00 98.66           C
ATOM    832  CB  GLU   231      78.440 -18.439   7.495  1.00 98.66           C
ATOM    833  CG  GLU   231      78.881 -19.469   8.534  1.00 98.66           C
ATOM    834  CD  GLU   231      79.358 -18.696   9.757  1.00 98.66           C
ATOM    835  OE1 GLU   231      79.910 -17.579   9.568  1.00 98.66           O
ATOM    836  OE2 GLU   231      79.177 -19.207  10.894  1.00 98.66           O
ATOM    837  C   GLU   231      79.267 -19.754   5.588  1.00 98.66           C
ATOM    838  O   GLU   231      80.093 -19.163   4.893  1.00 98.66           O
ATOM    839  N   ALA   232      79.406 -21.050   5.917  1.00 55.74           N
ATOM    840  CA  ALA   232      80.474 -21.810   5.332  1.00 55.74           C
ATOM    841  CB  ALA   232      80.662 -23.176   6.014  1.00 55.74           C
ATOM    842  C   ALA   232      80.249 -22.083   3.857  1.00 55.74           C
ATOM    843  O   ALA   232      81.130 -21.834   3.033  1.00 55.74           O
ATOM    844  N   VAL   233      79.063 -22.636   3.500  1.00115.33           N
ATOM    845  CA  VAL   233      78.739 -23.064   2.155  1.00115.33           C
ATOM    846  CB  VAL   233      77.580 -24.022   2.138  1.00115.33           C
ATOM    847  CG1 VAL   233      78.014 -25.319   2.842  1.00115.33           C
ATOM    848  CG2 VAL   233      76.367 -23.348   2.802  1.00115.33           C
ATOM    849  C   VAL   233      78.426 -21.954   1.187  1.00115.33           C
ATOM    850  O   VAL   233      79.000 -21.866   0.104  1.00115.33           O
ATOM    851  N   GLY   234      77.487 -21.074   1.562  1.00 26.80           N
ATOM    852  CA  GLY   234      76.998 -19.988   0.771  1.00 26.80           C
ATOM    853  C   GLY   234      78.119 -19.054   0.488  1.00 26.80           C
ATOM    854  O   GLY   234      78.235 -18.538  -0.619  1.00 26.80           O
ATOM    855  N   LEU   235      78.966 -18.788   1.496  1.00 24.61           N
ATOM    856  CA  LEU   235      80.069 -17.920   1.233  1.00 24.61           C
ATOM    857  CB  LEU   235      80.377 -16.935   2.369  1.00 24.61           C
ATOM    858  CG  LEU   235      81.570 -16.016   2.045  1.00 24.61           C
ATOM    859  CD1 LEU   235      81.283 -15.145   0.815  1.00 24.61           C
ATOM    860  CD2 LEU   235      81.992 -15.191   3.273  1.00 24.61           C
ATOM    861  C   LEU   235      81.284 -18.821   1.065  1.00 24.61           C
ATOM    862  O   LEU   235      81.697 -19.449   2.077  1.00 24.61           O
ATOM    863  OXT LEU   235      81.815 -18.896  -0.075  1.00 24.61           O
TER     864      LEU   112
END
