# Supplementary material for: Flexibility of intrinsically disordered degrons in AUX/IAA proteins reinforces auxin co-receptor assemblies
Source: Nat Commun. 2020 May 8;11:2277. doi: 10.1038/s41467-020-16147-2 (PMC7210949; doi:10.1038/s41467-020-16147-2)
Supplement: Supplementary file 8 — Supplementary Data 5 [file 41467_2020_16147_MOESM8_ESM.gz › modeller_files/IAA12PB1_domain_PIR_alignment.txt]

>P1;UKNP
sequence:UKNP:1    :A:234  :A::::
------------------------------------------------------------------------------------------------------------------------PKVQGLGFVAVNMDGVGIGAAVDMRAHSSYENLAQTLEEMFFGMTGTTCREKV--------KPLRLLDGSSDFVLTYEDKEGDWMLVGDVPWRMFINSVKRLRIMGTSEASGLA*
>P1;2MUK
structure:2MUK: :A: :A::Arabidopsis thaliana::
------------------------------------------------------------------------------------------------------------------------GGPEAAAFVKVSMDGAPYLRKIDLRMYKSYDELSNALSNMFSSFTMGKHGGEEGMIDFMNERKLMDLVNSWDYVPSYENKDGNWMLVGDVPWPMFVDTCKRLRLMKGSDAIGL-*
>P1;4NJ6
structure:4NJ6: :J: :J::Arabidopsis thaliana:2.4:
------------------------------------------------------------------------------------------------------------------------------TYTAVQKRG-SVGRSIDVNRYRGYDELRHDLARMFGIEGQL------------------E---TSDWKLVYVA-ENAILLVGDDPWEEFVNCVQSIKILSSAEVQ---*
