# Supplementary material for: Flexibility of intrinsically disordered degrons in AUX/IAA proteins reinforces auxin co-receptor assemblies
Source: Nat Commun. 2020 May 8;11:2277. doi: 10.1038/s41467-020-16147-2 (PMC7210949; doi:10.1038/s41467-020-16147-2)
Supplement: Supplementary file 8 — Supplementary Data 5 [file 41467_2020_16147_MOESM8_ESM.gz › modeller_files/IAA12_PB1-domain.pdb]

EXPDTA    THEORETICAL MODEL, MODELLER 9.12 2018/09/20 20:07:11
REMARK   6 MODELLER OBJECTIVE FUNCTION:        14.8784
REMARK   6 MODELLER BEST TEMPLATE % SEQ ID:  41.905
ATOM      1  N   PRO   121      48.157  37.201  -4.720  1.00123.24           N
ATOM      2  CA  PRO   121      46.818  37.224  -4.071  1.00123.24           C
ATOM      3  CD  PRO   121      48.280  35.968  -5.575  1.00123.24           C
ATOM      4  CB  PRO   121      46.160  35.887  -4.400  1.00123.24           C
ATOM      5  CG  PRO   121      46.859  35.401  -5.676  1.00123.24           C
ATOM      6  C   PRO   121      47.058  37.411  -2.612  1.00123.24           C
ATOM      7  O   PRO   121      48.137  37.059  -2.137  1.00123.24           O
ATOM      8  N   LYS   122      46.076  37.970  -1.884  1.00 47.19           N
ATOM      9  CA  LYS   122      46.275  38.183  -0.485  1.00 47.19           C
ATOM     10  CB  LYS   122      46.838  39.580  -0.175  1.00 47.19           C
ATOM     11  CG  LYS   122      48.225  39.799  -0.784  1.00 47.19           C
ATOM     12  CD  LYS   122      48.650  41.266  -0.880  1.00 47.19           C
ATOM     13  CE  LYS   122      50.037  41.461  -1.498  1.00 47.19           C
ATOM     14  NZ  LYS   122      50.298  42.901  -1.722  1.00 47.19           N
ATOM     15  C   LYS   122      44.943  38.068   0.181  1.00 47.19           C
ATOM     16  O   LYS   122      43.929  37.825  -0.472  1.00 47.19           O
ATOM     17  N   VAL   123      44.920  38.231   1.519  1.00135.84           N
ATOM     18  CA  VAL   123      43.687  38.103   2.234  1.00135.84           C
ATOM     19  CB  VAL   123      43.853  38.349   3.714  1.00135.84           C
ATOM     20  CG1 VAL   123      44.685  37.191   4.288  1.00135.84           C
ATOM     21  CG2 VAL   123      44.519  39.715   3.959  1.00135.84           C
ATOM     22  C   VAL   123      42.722  39.077   1.649  1.00135.84           C
ATOM     23  O   VAL   123      41.669  38.658   1.172  1.00135.84           O
ATOM     24  N   GLN   124      43.080  40.382   1.639  1.00257.71           N
ATOM     25  CA  GLN   124      42.322  41.421   0.997  1.00257.71           C
ATOM     26  CB  GLN   124      42.515  41.412  -0.529  1.00257.71           C
ATOM     27  CG  GLN   124      43.967  41.608  -0.971  1.00257.71           C
ATOM     28  CD  GLN   124      44.252  43.100  -0.989  1.00257.71           C
ATOM     29  OE1 GLN   124      43.333  43.916  -1.016  1.00257.71           O
ATOM     30  NE2 GLN   124      45.560  43.473  -0.979  1.00257.71           N
ATOM     31  C   GLN   124      40.855  41.232   1.251  1.00257.71           C
ATOM     32  O   GLN   124      40.083  41.109   0.302  1.00257.71           O
ATOM     33  N   GLY   125      40.417  41.210   2.522  1.00 71.56           N
ATOM     34  CA  GLY   125      39.021  40.969   2.760  1.00 71.56           C
ATOM     35  C   GLY   125      38.868  39.853   3.750  1.00 71.56           C
ATOM     36  O   GLY   125      37.858  39.790   4.450  1.00 71.56           O
ATOM     37  N   LEU   126      39.832  38.913   3.828  1.00104.45           N
ATOM     38  CA  LEU   126      39.714  37.925   4.865  1.00104.45           C
ATOM     39  CB  LEU   126      39.075  36.593   4.412  1.00104.45           C
ATOM     40  CG  LEU   126      37.575  36.675   4.058  1.00104.45           C
ATOM     41  CD1 LEU   126      37.331  37.524   2.801  1.00104.45           C
ATOM     42  CD2 LEU   126      36.945  35.270   3.987  1.00104.45           C
ATOM     43  C   LEU   126      41.086  37.603   5.378  1.00104.45           C
ATOM     44  O   LEU   126      41.821  36.834   4.762  1.00104.45           O
ATOM     45  N   GLY   127      41.456  38.155   6.552  1.00 31.24           N
ATOM     46  CA  GLY   127      42.744  37.872   7.122  1.00 31.24           C
ATOM     47  C   GLY   127      42.543  37.757   8.598  1.00 31.24           C
ATOM     48  O   GLY   127      41.729  38.481   9.169  1.00 31.24           O
ATOM     49  N   PHE   128      43.278  36.841   9.264  1.00 67.89           N
ATOM     50  CA  PHE   128      43.067  36.701  10.677  1.00 67.89           C
ATOM     51  CB  PHE   128      42.274  35.433  11.028  1.00 67.89           C
ATOM     52  CG  PHE   128      41.100  35.372  10.113  1.00 67.89           C
ATOM     53  CD1 PHE   128      39.899  35.965  10.427  1.00 67.89           C
ATOM     54  CD2 PHE   128      41.218  34.712   8.912  1.00 67.89           C
ATOM     55  CE1 PHE   128      38.835  35.890   9.556  1.00 67.89           C
ATOM     56  CE2 PHE   128      40.159  34.633   8.039  1.00 67.89           C
ATOM     57  CZ  PHE   128      38.963  35.224   8.361  1.00 67.89           C
ATOM     58  C   PHE   128      44.409  36.505  11.317  1.00 67.89           C
ATOM     59  O   PHE   128      45.199  35.681  10.860  1.00 67.89           O
ATOM     60  N   VAL   129      44.710  37.254  12.397  1.00 44.52           N
ATOM     61  CA  VAL   129      45.957  37.039  13.082  1.00 44.52           C
ATOM     62  CB  VAL   129      47.017  38.041  12.724  1.00 44.52           C
ATOM     63  CG1 VAL   129      48.253  37.790  13.605  1.00 44.52           C
ATOM     64  CG2 VAL   129      47.291  37.937  11.214  1.00 44.52           C
ATOM     65  C   VAL   129      45.698  37.180  14.554  1.00 44.52           C
ATOM     66  O   VAL   129      45.088  38.150  14.996  1.00 44.52           O
ATOM     67  N   ALA   130      46.161  36.201  15.359  1.00 38.24           N
ATOM     68  CA  ALA   130      45.963  36.241  16.783  1.00 38.24           C
ATOM     69  CB  ALA   130      45.986  34.849  17.437  1.00 38.24           C
ATOM     70  C   ALA   130      47.061  37.055  17.397  1.00 38.24           C
ATOM     71  O   ALA   130      48.086  37.297  16.761  1.00 38.24           O
ATOM     72  N   VAL   131      46.860  37.540  18.646  1.00109.11           N
ATOM     73  CA  VAL   131      47.911  38.289  19.280  1.00109.11           C
ATOM     74  CB  VAL   131      47.682  39.773  19.245  1.00109.11           C
ATOM     75  CG1 VAL   131      46.464  40.110  20.119  1.00109.11           C
ATOM     76  CG2 VAL   131      48.978  40.489  19.660  1.00109.11           C
ATOM     77  C   VAL   131      48.038  37.858  20.714  1.00109.11           C
ATOM     78  O   VAL   131      47.051  37.781  21.447  1.00109.11           O
ATOM     79  N   ASN   132      49.283  37.573  21.152  1.00 74.06           N
ATOM     80  CA  ASN   132      49.505  37.144  22.504  1.00 74.06           C
ATOM     81  CB  ASN   132      49.581  35.615  22.649  1.00 74.06           C
ATOM     82  CG  ASN   132      48.192  35.051  22.392  1.00 74.06           C
ATOM     83  OD1 ASN   132      47.375  34.934  23.305  1.00 74.06           O
ATOM     84  ND2 ASN   132      47.907  34.705  21.108  1.00 74.06           N
ATOM     85  C   ASN   132      50.816  37.699  22.973  1.00 74.06           C
ATOM     86  O   ASN   132      51.675  38.069  22.173  1.00 74.06           O
ATOM     87  N   MET   133      50.987  37.788  24.310  1.00 68.36           N
ATOM     88  CA  MET   133      52.208  38.285  24.881  1.00 68.36           C
ATOM     89  CB  MET   133      52.014  39.533  25.761  1.00 68.36           C
ATOM     90  CG  MET   133      51.637  40.793  24.984  1.00 68.36           C
ATOM     91  SD  MET   133      52.987  41.494  23.990  1.00 68.36           S
ATOM     92  CE  MET   133      53.779  42.347  25.383  1.00 68.36           C
ATOM     93  C   MET   133      52.759  37.226  25.782  1.00 68.36           C
ATOM     94  O   MET   133      52.085  36.734  26.686  1.00 68.36           O
ATOM     95  N   ASP   134      54.034  36.867  25.571  1.00 55.06           N
ATOM     96  CA  ASP   134      54.637  35.840  26.366  1.00 55.06           C
ATOM     97  CB  ASP   134      56.118  35.626  25.995  1.00 55.06           C
ATOM     98  CG  ASP   134      56.716  34.435  26.742  1.00 55.06           C
ATOM     99  OD1 ASP   134      56.468  34.287  27.967  1.00 55.06           O
ATOM    100  OD2 ASP   134      57.449  33.651  26.082  1.00 55.06           O
ATOM    101  C   ASP   134      54.578  36.254  27.802  1.00 55.06           C
ATOM    102  O   ASP   134      55.121  37.286  28.191  1.00 55.06           O
ATOM    103  N   GLY   135      53.888  35.439  28.625  1.00 46.92           N
ATOM    104  CA  GLY   135      53.858  35.624  30.049  1.00 46.92           C
ATOM    105  C   GLY   135      52.557  36.240  30.473  1.00 46.92           C
ATOM    106  O   GLY   135      51.716  35.577  31.077  1.00 46.92           O
ATOM    107  N   VAL   136      52.338  37.525  30.130  1.00112.64           N
ATOM    108  CA  VAL   136      51.147  38.215  30.539  1.00112.64           C
ATOM    109  CB  VAL   136      51.262  39.714  30.495  1.00112.64           C
ATOM    110  CG1 VAL   136      51.546  40.145  29.046  1.00112.64           C
ATOM    111  CG2 VAL   136      49.969  40.316  31.070  1.00112.64           C
ATOM    112  C   VAL   136      50.038  37.830  29.622  1.00112.64           C
ATOM    113  O   VAL   136      50.281  37.448  28.480  1.00112.64           O
ATOM    114  N   GLY   137      48.786  37.888  30.121  1.00 40.53           N
ATOM    115  CA  GLY   137      47.645  37.500  29.340  1.00 40.53           C
ATOM    116  C   GLY   137      47.320  38.528  28.299  1.00 40.53           C
ATOM    117  O   GLY   137      47.138  39.708  28.602  1.00 40.53           O
ATOM    118  N   ILE   138      47.239  38.085  27.024  1.00108.87           N
ATOM    119  CA  ILE   138      46.822  38.941  25.948  1.00108.87           C
ATOM    120  CB  ILE   138      47.955  39.637  25.254  1.00108.87           C
ATOM    121  CG1 ILE   138      48.640  40.623  26.215  1.00108.87           C
ATOM    122  CG2 ILE   138      47.402  40.295  23.978  1.00108.87           C
ATOM    123  CD1 ILE   138      47.699  41.709  26.738  1.00108.87           C
ATOM    124  C   ILE   138      46.143  38.083  24.924  1.00108.87           C
ATOM    125  O   ILE   138      46.663  37.037  24.537  1.00108.87           O
ATOM    126  N   GLY   139      44.961  38.504  24.432  1.00 37.65           N
ATOM    127  CA  GLY   139      44.334  37.686  23.438  1.00 37.65           C
ATOM    128  C   GLY   139      43.439  38.539  22.599  1.00 37.65           C
ATOM    129  O   GLY   139      42.474  39.119  23.094  1.00 37.65           O
ATOM    130  N   ALA   140      43.727  38.610  21.283  1.00 33.60           N
ATOM    131  CA  ALA   140      42.900  39.389  20.408  1.00 33.60           C
ATOM    132  CB  ALA   140      43.153  40.902  20.506  1.00 33.60           C
ATOM    133  C   ALA   140      43.195  38.979  18.997  1.00 33.60           C
ATOM    134  O   ALA   140      44.235  38.387  18.712  1.00 33.60           O
ATOM    135  N   ALA   141      42.265  39.289  18.070  1.00 29.32           N
ATOM    136  CA  ALA   141      42.440  38.941  16.689  1.00 29.32           C
ATOM    137  CB  ALA   141      41.332  38.030  16.136  1.00 29.32           C
ATOM    138  C   ALA   141      42.393  40.214  15.907  1.00 29.32           C
ATOM    139  O   ALA   141      41.799  41.199  16.345  1.00 29.32           O
ATOM    140  N   VAL   142      43.044  40.229  14.726  1.00 98.43           N
ATOM    141  CA  VAL   142      43.087  41.428  13.939  1.00 98.43           C
ATOM    142  CB  VAL   142      44.364  42.193  14.137  1.00 98.43           C
ATOM    143  CG1 VAL   142      45.524  41.337  13.602  1.00 98.43           C
ATOM    144  CG2 VAL   142      44.241  43.570  13.464  1.00 98.43           C
ATOM    145  C   VAL   142      43.013  41.055  12.491  1.00 98.43           C
ATOM    146  O   VAL   142      43.175  39.889  12.132  1.00 98.43           O
ATOM    147  N   ASP   143      42.738  42.048  11.617  1.00 56.03           N
ATOM    148  CA  ASP   143      42.653  41.784  10.210  1.00 56.03           C
ATOM    149  CB  ASP   143      41.274  42.120   9.617  1.00 56.03           C
ATOM    150  CG  ASP   143      40.261  41.159  10.233  1.00 56.03           C
ATOM    151  OD1 ASP   143      40.689  40.120  10.799  1.00 56.03           O
ATOM    152  OD2 ASP   143      39.040  41.450  10.151  1.00 56.03           O
ATOM    153  C   ASP   143      43.688  42.621   9.513  1.00 56.03           C
ATOM    154  O   ASP   143      43.679  43.848   9.594  1.00 56.03           O
ATOM    155  N   MET   144      44.645  41.940   8.854  1.00102.62           N
ATOM    156  CA  MET   144      45.725  42.510   8.095  1.00102.62           C
ATOM    157  CB  MET   144      46.762  41.460   7.665  1.00102.62           C
ATOM    158  CG  MET   144      47.391  40.672   8.817  1.00102.62           C
ATOM    159  SD  MET   144      48.363  41.636  10.007  1.00102.62           S
ATOM    160  CE  MET   144      46.940  42.174  10.996  1.00102.62           C
ATOM    161  C   MET   144      45.179  43.102   6.833  1.00102.62           C
ATOM    162  O   MET   144      45.736  44.047   6.282  1.00102.62           O
ATOM    163  N   ARG   145      44.064  42.548   6.334  1.00101.46           N
ATOM    164  CA  ARG   145      43.491  42.951   5.084  1.00101.46           C
ATOM    165  CB  ARG   145      42.132  42.279   4.834  1.00101.46           C
ATOM    166  CG  ARG   145      41.143  42.557   5.968  1.00101.46           C
ATOM    167  CD  ARG   145      39.768  41.914   5.778  1.00101.46           C
ATOM    168  NE  ARG   145      39.009  42.126   7.043  1.00101.46           N
ATOM    169  CZ  ARG   145      38.345  43.297   7.277  1.00101.46           C
ATOM    170  NH1 ARG   145      38.341  44.284   6.335  1.00101.46           N
ATOM    171  NH2 ARG   145      37.695  43.486   8.463  1.00101.46           N
ATOM    172  C   ARG   145      43.250  44.421   5.150  1.00101.46           C
ATOM    173  O   ARG   145      43.330  45.119   4.140  1.00101.46           O
ATOM    174  N   ALA   146      42.928  44.929   6.348  1.00 30.27           N
ATOM    175  CA  ALA   146      42.677  46.329   6.496  1.00 30.27           C
ATOM    176  CB  ALA   146      42.323  46.720   7.941  1.00 30.27           C
ATOM    177  C   ALA   146      43.917  47.074   6.113  1.00 30.27           C
ATOM    178  O   ALA   146      43.846  48.108   5.452  1.00 30.27           O
ATOM    179  N   HIS   147      45.096  46.568   6.521  1.00 85.83           N
ATOM    180  CA  HIS   147      46.313  47.253   6.203  1.00 85.83           C
ATOM    181  ND1 HIS   147      46.086  46.648   9.549  1.00 85.83           N
ATOM    182  CG  HIS   147      47.006  46.548   8.529  1.00 85.83           C
ATOM    183  CB  HIS   147      47.153  47.574   7.449  1.00 85.83           C
ATOM    184  NE2 HIS   147      47.203  44.756   9.883  1.00 85.83           N
ATOM    185  CD2 HIS   147      47.678  45.385   8.746  1.00 85.83           C
ATOM    186  CE1 HIS   147      46.247  45.551  10.330  1.00 85.83           C
ATOM    187  C   HIS   147      47.132  46.436   5.251  1.00 85.83           C
ATOM    188  O   HIS   147      47.739  45.428   5.609  1.00 85.83           O
ATOM    189  N   SER   148      47.169  46.889   3.986  1.00 43.15           N
ATOM    190  CA  SER   148      47.891  46.244   2.931  1.00 43.15           C
ATOM    191  CB  SER   148      47.522  46.788   1.543  1.00 43.15           C
ATOM    192  OG  SER   148      47.921  48.146   1.440  1.00 43.15           O
ATOM    193  C   SER   148      49.352  46.481   3.120  1.00 43.15           C
ATOM    194  O   SER   148      50.169  45.853   2.450  1.00 43.15           O
ATOM    195  N   SER   149      49.732  47.416   4.010  1.00 39.89           N
ATOM    196  CA  SER   149      51.132  47.678   4.166  1.00 39.89           C
ATOM    197  CB  SER   149      51.512  49.132   3.832  1.00 39.89           C
ATOM    198  OG  SER   149      52.909  49.329   3.986  1.00 39.89           O
ATOM    199  C   SER   149      51.508  47.420   5.590  1.00 39.89           C
ATOM    200  O   SER   149      50.675  47.456   6.493  1.00 39.89           O
ATOM    201  N   TYR   150      52.804  47.138   5.807  1.00 53.10           N
ATOM    202  CA  TYR   150      53.363  46.855   7.095  1.00 53.10           C
ATOM    203  CB  TYR   150      54.857  46.495   7.008  1.00 53.10           C
ATOM    204  CG  TYR   150      55.551  47.620   6.317  1.00 53.10           C
ATOM    205  CD1 TYR   150      55.463  47.740   4.949  1.00 53.10           C
ATOM    206  CD2 TYR   150      56.298  48.540   7.019  1.00 53.10           C
ATOM    207  CE1 TYR   150      56.097  48.767   4.289  1.00 53.10           C
ATOM    208  CE2 TYR   150      56.935  49.569   6.363  1.00 53.10           C
ATOM    209  CZ  TYR   150      56.835  49.684   4.997  1.00 53.10           C
ATOM    210  OH  TYR   150      57.486  50.738   4.319  1.00 53.10           O
ATOM    211  C   TYR   150      53.238  48.073   7.950  1.00 53.10           C
ATOM    212  O   TYR   150      52.992  47.972   9.150  1.00 53.10           O
ATOM    213  N   GLU   151      53.424  49.265   7.354  1.00 36.37           N
ATOM    214  CA  GLU   151      53.404  50.468   8.133  1.00 36.37           C
ATOM    215  CB  GLU   151      53.654  51.731   7.290  1.00 36.37           C
ATOM    216  CG  GLU   151      55.069  51.831   6.712  1.00 36.37           C
ATOM    217  CD  GLU   151      55.172  53.138   5.938  1.00 36.37           C
ATOM    218  OE1 GLU   151      54.821  54.198   6.522  1.00 36.37           O
ATOM    219  OE2 GLU   151      55.598  53.093   4.752  1.00 36.37           O
ATOM    220  C   GLU   151      52.065  50.629   8.783  1.00 36.37           C
ATOM    221  O   GLU   151      51.978  50.873   9.985  1.00 36.37           O
ATOM    222  N   ASN   152      50.979  50.465   8.009  1.00 84.62           N
ATOM    223  CA  ASN   152      49.661  50.643   8.550  1.00 84.62           C
ATOM    224  CB  ASN   152      48.551  50.479   7.497  1.00 84.62           C
ATOM    225  CG  ASN   152      47.231  50.883   8.141  1.00 84.62           C
ATOM    226  OD1 ASN   152      47.204  51.394   9.259  1.00 84.62           O
ATOM    227  ND2 ASN   152      46.101  50.637   7.424  1.00 84.62           N
ATOM    228  C   ASN   152      49.433  49.593   9.586  1.00 84.62           C
ATOM    229  O   ASN   152      48.815  49.842  10.619  1.00 84.62           O
ATOM    230  N   LEU   153      49.943  48.378   9.330  1.00 88.68           N
ATOM    231  CA  LEU   153      49.733  47.288  10.232  1.00 88.68           C
ATOM    232  CB  LEU   153      50.430  46.001   9.738  1.00 88.68           C
ATOM    233  CG  LEU   153      50.240  44.724  10.596  1.00 88.68           C
ATOM    234  CD1 LEU   153      50.798  43.501   9.855  1.00 88.68           C
ATOM    235  CD2 LEU   153      50.855  44.820  12.003  1.00 88.68           C
ATOM    236  C   LEU   153      50.332  47.665  11.544  1.00 88.68           C
ATOM    237  O   LEU   153      49.711  47.516  12.594  1.00 88.68           O
ATOM    238  N   ALA   154      51.559  48.203  11.515  1.00 25.66           N
ATOM    239  CA  ALA   154      52.209  48.494  12.754  1.00 25.66           C
ATOM    240  CB  ALA   154      53.620  49.074  12.565  1.00 25.66           C
ATOM    241  C   ALA   154      51.395  49.503  13.494  1.00 25.66           C
ATOM    242  O   ALA   154      51.205  49.388  14.704  1.00 25.66           O
ATOM    243  N   GLN   155      50.894  50.524  12.776  1.00136.26           N
ATOM    244  CA  GLN   155      50.142  51.576  13.394  1.00136.26           C
ATOM    245  CB  GLN   155      49.775  52.683  12.390  1.00136.26           C
ATOM    246  CG  GLN   155      50.982  53.448  11.845  1.00136.26           C
ATOM    247  CD  GLN   155      51.427  54.439  12.908  1.00136.26           C
ATOM    248  OE1 GLN   155      50.664  55.317  13.308  1.00136.26           O
ATOM    249  NE2 GLN   155      52.692  54.294  13.382  1.00136.26           N
ATOM    250  C   GLN   155      48.855  51.041  13.941  1.00136.26           C
ATOM    251  O   GLN   155      48.503  51.304  15.090  1.00136.26           O
ATOM    252  N   THR   156      48.125  50.252  13.130  1.00 98.00           N
ATOM    253  CA  THR   156      46.837  49.773  13.542  1.00 98.00           C
ATOM    254  CB  THR   156      46.139  49.001  12.463  1.00 98.00           C
ATOM    255  OG1 THR   156      46.896  47.849  12.117  1.00 98.00           O
ATOM    256  CG2 THR   156      45.969  49.924  11.243  1.00 98.00           C
ATOM    257  C   THR   156      46.994  48.876  14.724  1.00 98.00           C
ATOM    258  O   THR   156      46.277  49.005  15.715  1.00 98.00           O
ATOM    259  N   LEU   157      47.950  47.937  14.644  1.00 99.63           N
ATOM    260  CA  LEU   157      48.169  47.015  15.715  1.00 99.63           C
ATOM    261  CB  LEU   157      49.124  45.874  15.334  1.00 99.63           C
ATOM    262  CG  LEU   157      48.447  44.829  14.425  1.00 99.63           C
ATOM    263  CD1 LEU   157      47.975  45.458  13.106  1.00 99.63           C
ATOM    264  CD2 LEU   157      49.334  43.588  14.226  1.00 99.63           C
ATOM    265  C   LEU   157      48.694  47.740  16.909  1.00 99.63           C
ATOM    266  O   LEU   157      48.319  47.432  18.039  1.00 99.63           O
ATOM    267  N   GLU   158      49.570  48.738  16.698  1.00 73.14           N
ATOM    268  CA  GLU   158      50.133  49.411  17.829  1.00 73.14           C
ATOM    269  CB  GLU   158      51.103  50.537  17.433  1.00 73.14           C
ATOM    270  CG  GLU   158      51.712  51.266  18.633  1.00 73.14           C
ATOM    271  CD  GLU   158      52.652  52.339  18.109  1.00 73.14           C
ATOM    272  OE1 GLU   158      52.225  53.110  17.209  1.00 73.14           O
ATOM    273  OE2 GLU   158      53.812  52.400  18.596  1.00 73.14           O
ATOM    274  C   GLU   158      49.028  50.041  18.612  1.00 73.14           C
ATOM    275  O   GLU   158      48.972  49.894  19.832  1.00 73.14           O
ATOM    276  N   GLU   159      48.118  50.765  17.934  1.00 44.86           N
ATOM    277  CA  GLU   159      47.056  51.409  18.647  1.00 44.86           C
ATOM    278  CB  GLU   159      46.257  52.424  17.814  1.00 44.86           C
ATOM    279  CG  GLU   159      45.202  53.142  18.661  1.00 44.86           C
ATOM    280  CD  GLU   159      44.471  54.164  17.803  1.00 44.86           C
ATOM    281  OE1 GLU   159      45.143  55.108  17.309  1.00 44.86           O
ATOM    282  OE2 GLU   159      43.229  54.022  17.639  1.00 44.86           O
ATOM    283  C   GLU   159      46.084  50.399  19.166  1.00 44.86           C
ATOM    284  O   GLU   159      45.626  50.503  20.301  1.00 44.86           O
ATOM    285  N   MET   160      45.743  49.391  18.343  1.00139.43           N
ATOM    286  CA  MET   160      44.739  48.444  18.728  1.00139.43           C
ATOM    287  CB  MET   160      44.373  47.463  17.605  1.00139.43           C
ATOM    288  CG  MET   160      43.210  46.550  17.985  1.00139.43           C
ATOM    289  SD  MET   160      42.517  45.595  16.605  1.00139.43           S
ATOM    290  CE  MET   160      41.559  46.983  15.929  1.00139.43           C
ATOM    291  C   MET   160      45.191  47.649  19.912  1.00139.43           C
ATOM    292  O   MET   160      44.413  47.403  20.832  1.00139.43           O
ATOM    293  N   PHE   161      46.471  47.235  19.934  1.00102.31           N
ATOM    294  CA  PHE   161      46.928  46.413  21.014  1.00102.31           C
ATOM    295  CB  PHE   161      48.361  45.879  20.860  1.00102.31           C
ATOM    296  CG  PHE   161      48.376  44.957  19.688  1.00102.31           C
ATOM    297  CD1 PHE   161      47.402  43.997  19.543  1.00102.31           C
ATOM    298  CD2 PHE   161      49.395  45.007  18.767  1.00102.31           C
ATOM    299  CE1 PHE   161      47.413  43.133  18.471  1.00102.31           C
ATOM    300  CE2 PHE   161      49.414  44.143  17.697  1.00102.31           C
ATOM    301  CZ  PHE   161      48.421  43.205  17.542  1.00102.31           C
ATOM    302  C   PHE   161      46.873  47.188  22.284  1.00102.31           C
ATOM    303  O   PHE   161      46.532  46.650  23.335  1.00102.31           O
ATOM    304  N   PHE   162      47.206  48.485  22.217  1.00 50.96           N
ATOM    305  CA  PHE   162      47.256  49.307  23.387  1.00 50.96           C
ATOM    306  CB  PHE   162      47.693  50.750  23.085  1.00 50.96           C
ATOM    307  CG  PHE   162      47.946  51.419  24.391  1.00 50.96           C
ATOM    308  CD1 PHE   162      49.116  51.171  25.072  1.00 50.96           C
ATOM    309  CD2 PHE   162      47.031  52.293  24.930  1.00 50.96           C
ATOM    310  CE1 PHE   162      49.369  51.781  26.276  1.00 50.96           C
ATOM    311  CE2 PHE   162      47.280  52.906  26.136  1.00 50.96           C
ATOM    312  CZ  PHE   162      48.450  52.651  26.810  1.00 50.96           C
ATOM    313  C   PHE   162      45.891  49.349  24.002  1.00 50.96           C
ATOM    314  O   PHE   162      45.757  49.331  25.223  1.00 50.96           O
ATOM    315  N   GLY   163      44.836  49.409  23.171  1.00 24.76           N
ATOM    316  CA  GLY   163      43.496  49.502  23.676  1.00 24.76           C
ATOM    317  C   GLY   163      43.167  48.293  24.501  1.00 24.76           C
ATOM    318  O   GLY   163      42.516  48.408  25.539  1.00 24.76           O
ATOM    319  N   MET   164      43.611  47.096  24.074  1.00102.55           N
ATOM    320  CA  MET   164      43.238  45.901  24.777  1.00102.55           C
ATOM    321  CB  MET   164      43.833  44.629  24.148  1.00102.55           C
ATOM    322  CG  MET   164      43.384  43.340  24.841  1.00102.55           C
ATOM    323  SD  MET   164      41.637  42.908  24.570  1.00102.55           S
ATOM    324  CE  MET   164      41.627  41.478  25.690  1.00102.55           C
ATOM    325  C   MET   164      43.735  45.992  26.184  1.00102.55           C
ATOM    326  O   MET   164      43.026  45.674  27.138  1.00102.55           O
ATOM    327  N   THR   165      44.980  46.451  26.352  1.00133.52           N
ATOM    328  CA  THR   165      45.539  46.559  27.661  1.00133.52           C
ATOM    329  CB  THR   165      46.986  46.958  27.651  1.00133.52           C
ATOM    330  OG1 THR   165      47.144  48.264  27.117  1.00133.52           O
ATOM    331  CG2 THR   165      47.756  45.945  26.790  1.00133.52           C
ATOM    332  C   THR   165      44.787  47.600  28.423  1.00133.52           C
ATOM    333  O   THR   165      44.627  47.474  29.632  1.00133.52           O
ATOM    334  N   GLY   166      44.319  48.668  27.745  1.00 41.63           N
ATOM    335  CA  GLY   166      43.659  49.742  28.436  1.00 41.63           C
ATOM    336  C   GLY   166      42.346  49.274  28.971  1.00 41.63           C
ATOM    337  O   GLY   166      41.551  48.661  28.260  1.00 41.63           O
ATOM    338  N   THR   167      42.104  49.566  30.268  1.00118.93           N
ATOM    339  CA  THR   167      40.885  49.245  30.948  1.00118.93           C
ATOM    340  CB  THR   167      40.665  47.769  31.124  1.00118.93           C
ATOM    341  OG1 THR   167      39.420  47.519  31.761  1.00118.93           O
ATOM    342  CG2 THR   167      41.823  47.194  31.949  1.00118.93           C
ATOM    343  C   THR   167      40.970  49.893  32.297  1.00118.93           C
ATOM    344  O   THR   167      41.973  50.525  32.626  1.00118.93           O
ATOM    345  N   THR   168      39.905  49.765  33.116  1.00101.00           N
ATOM    346  CA  THR   168      39.923  50.375  34.413  1.00101.00           C
ATOM    347  CB  THR   168      38.614  50.254  35.143  1.00101.00           C
ATOM    348  OG1 THR   168      38.663  51.007  36.345  1.00101.00           O
ATOM    349  CG2 THR   168      38.311  48.778  35.448  1.00101.00           C
ATOM    350  C   THR   168      41.002  49.751  35.243  1.00101.00           C
ATOM    351  O   THR   168      41.782  50.463  35.874  1.00101.00           O
ATOM    352  N   CYS   169      41.101  48.406  35.251  1.00 36.27           N
ATOM    353  CA  CYS   169      42.117  47.787  36.052  1.00 36.27           C
ATOM    354  CB  CYS   169      41.647  46.497  36.748  1.00 36.27           C
ATOM    355  SG  CYS   169      40.295  46.784  37.931  1.00 36.27           S
ATOM    356  C   CYS   169      43.231  47.412  35.133  1.00 36.27           C
ATOM    357  O   CYS   169      43.080  46.534  34.286  1.00 36.27           O
ATOM    358  N   ARG   170      44.398  48.060  35.292  1.00116.20           N
ATOM    359  CA  ARG   170      45.472  47.788  34.387  1.00116.20           C
ATOM    360  CB  ARG   170      45.823  48.984  33.485  1.00116.20           C
ATOM    361  CG  ARG   170      47.060  48.751  32.615  1.00116.20           C
ATOM    362  CD  ARG   170      47.463  49.965  31.774  1.00116.20           C
ATOM    363  NE  ARG   170      48.723  49.612  31.060  1.00116.20           N
ATOM    364  CZ  ARG   170      48.953  50.079  29.798  1.00116.20           C
ATOM    365  NH1 ARG   170      48.029  50.872  29.182  1.00116.20           N
ATOM    366  NH2 ARG   170      50.107  49.748  29.149  1.00116.20           N
ATOM    367  C   ARG   170      46.699  47.483  35.173  1.00116.20           C
ATOM    368  O   ARG   170      46.829  47.863  36.336  1.00116.20           O
ATOM    369  N   GLU   171      47.632  46.755  34.533  1.00159.50           N
ATOM    370  CA  GLU   171      48.867  46.431  35.173  1.00159.50           C
ATOM    371  CB  GLU   171      49.552  45.167  34.627  1.00159.50           C
ATOM    372  CG  GLU   171      50.835  44.815  35.383  1.00159.50           C
ATOM    373  CD  GLU   171      50.459  44.566  36.837  1.00159.50           C
ATOM    374  OE1 GLU   171      50.032  45.543  37.508  1.00159.50           O
ATOM    375  OE2 GLU   171      50.592  43.400  37.297  1.00159.50           O
ATOM    376  C   GLU   171      49.807  47.591  35.001  1.00159.50           C
ATOM    377  O   GLU   171      49.572  48.483  34.190  1.00159.50           O
ATOM    378  N   LYS   172      50.845  47.632  35.867  1.00246.02           N
ATOM    379  CA  LYS   172      51.897  48.606  35.950  1.00246.02           C
ATOM    380  CB  LYS   172      52.813  48.360  37.165  1.00246.02           C
ATOM    381  CG  LYS   172      52.072  48.264  38.503  1.00246.02           C
ATOM    382  CD  LYS   172      52.901  47.604  39.610  1.00246.02           C
ATOM    383  CE  LYS   172      53.362  46.182  39.270  1.00246.02           C
ATOM    384  NZ  LYS   172      52.206  45.261  39.186  1.00246.02           N
ATOM    385  C   LYS   172      52.728  48.375  34.729  1.00246.02           C
ATOM    386  O   LYS   172      52.841  47.234  34.280  1.00246.02           O
ATOM    387  N   VAL   173      53.316  49.444  34.148  1.00146.93           N
ATOM    388  CA  VAL   173      54.010  49.234  32.906  1.00146.93           C
ATOM    389  CB  VAL   173      54.070  50.470  32.042  1.00146.93           C
ATOM    390  CG1 VAL   173      52.644  50.791  31.556  1.00146.93           C
ATOM    391  CG2 VAL   173      54.725  51.617  32.830  1.00146.93           C
ATOM    392  C   VAL   173      55.400  48.674  33.109  1.00146.93           C
ATOM    393  O   VAL   173      56.398  49.397  33.115  1.00146.93           O
ATOM    394  N   LYS   174      55.432  47.330  33.296  1.00 89.63           N
ATOM    395  CA  LYS   174      56.535  46.417  33.368  1.00 89.63           C
ATOM    396  CB  LYS   174      56.075  45.033  33.860  1.00 89.63           C
ATOM    397  CG  LYS   174      55.540  45.073  35.294  1.00 89.63           C
ATOM    398  CD  LYS   174      54.657  43.880  35.663  1.00 89.63           C
ATOM    399  CE  LYS   174      54.267  43.839  37.140  1.00 89.63           C
ATOM    400  NZ  LYS   174      55.438  43.454  37.957  1.00 89.63           N
ATOM    401  C   LYS   174      57.127  46.268  31.993  1.00 89.63           C
ATOM    402  O   LYS   174      58.347  46.183  31.843  1.00 89.63           O
ATOM    403  N   PRO   175      56.303  46.229  30.972  1.00 78.93           N
ATOM    404  CA  PRO   175      56.859  46.050  29.661  1.00 78.93           C
ATOM    405  CD  PRO   175      55.011  45.553  31.070  1.00 78.93           C
ATOM    406  CB  PRO   175      55.686  45.716  28.743  1.00 78.93           C
ATOM    407  CG  PRO   175      54.718  44.971  29.678  1.00 78.93           C
ATOM    408  C   PRO   175      57.768  47.115  29.153  1.00 78.93           C
ATOM    409  O   PRO   175      58.646  46.779  28.362  1.00 78.93           O
ATOM    410  N   LEU   176      57.594  48.393  29.530  1.00 41.41           N
ATOM    411  CA  LEU   176      58.531  49.347  29.011  1.00 41.41           C
ATOM    412  CB  LEU   176      58.163  50.807  29.317  1.00 41.41           C
ATOM    413  CG  LEU   176      56.913  51.265  28.542  1.00 41.41           C
ATOM    414  CD1 LEU   176      56.621  52.759  28.756  1.00 41.41           C
ATOM    415  CD2 LEU   176      57.023  50.884  27.057  1.00 41.41           C
ATOM    416  C   LEU   176      59.875  49.052  29.596  1.00 41.41           C
ATOM    417  O   LEU   176      60.887  49.055  28.897  1.00 41.41           O
ATOM    418  N   ARG   177      59.906  48.768  30.909  1.00 30.08           N
ATOM    419  CA  ARG   177      61.133  48.483  31.592  1.00 30.08           C
ATOM    420  CB  ARG   177      60.889  48.256  33.092  1.00 30.08           C
ATOM    421  CG  ARG   177      60.211  49.459  33.759  1.00 30.08           C
ATOM    422  CD  ARG   177      59.836  49.234  35.227  1.00 30.08           C
ATOM    423  NE  ARG   177      59.135  50.458  35.715  1.00 30.08           N
ATOM    424  CZ  ARG   177      59.847  51.494  36.250  1.00 30.08           C
ATOM    425  NH1 ARG   177      61.209  51.425  36.307  1.00 30.08           N
ATOM    426  NH2 ARG   177      59.197  52.594  36.731  1.00 30.08           N
ATOM    427  C   ARG   177      61.678  47.228  31.001  1.00 30.08           C
ATOM    428  O   ARG   177      62.875  47.096  30.756  1.00 30.08           O
ATOM    429  N   LEU   178      60.772  46.271  30.746  1.00164.51           N
ATOM    430  CA  LEU   178      61.111  45.007  30.176  1.00164.51           C
ATOM    431  CB  LEU   178      59.893  44.134  29.922  1.00164.51           C
ATOM    432  CG  LEU   178      60.283  43.113  28.849  1.00164.51           C
ATOM    433  CD1 LEU   178      61.368  42.164  29.372  1.00164.51           C
ATOM    434  CD2 LEU   178      59.058  42.473  28.181  1.00164.51           C
ATOM    435  C   LEU   178      61.685  45.128  28.810  1.00164.51           C
ATOM    436  O   LEU   178      62.650  44.448  28.482  1.00164.51           O
ATOM    437  N   LEU   179      61.081  45.941  27.936  1.00 51.09           N
ATOM    438  CA  LEU   179      61.583  45.942  26.598  1.00 51.09           C
ATOM    439  CB  LEU   179      60.718  46.787  25.645  1.00 51.09           C
ATOM    440  CG  LEU   179      59.298  46.217  25.455  1.00 51.09           C
ATOM    441  CD1 LEU   179      58.475  47.070  24.476  1.00 51.09           C
ATOM    442  CD2 LEU   179      59.336  44.731  25.065  1.00 51.09           C
ATOM    443  C   LEU   179      62.974  46.479  26.575  1.00 51.09           C
ATOM    444  O   LEU   179      63.880  45.853  26.025  1.00 51.09           O
ATOM    445  N   ASP   180      63.185  47.656  27.190  1.00 64.66           N
ATOM    446  CA  ASP   180      64.491  48.236  27.146  1.00 64.66           C
ATOM    447  CB  ASP   180      64.526  49.686  27.665  1.00 64.66           C
ATOM    448  CG  ASP   180      65.789  50.340  27.116  1.00 64.66           C
ATOM    449  OD1 ASP   180      66.689  49.588  26.657  1.00 64.66           O
ATOM    450  OD2 ASP   180      65.868  51.598  27.134  1.00 64.66           O
ATOM    451  C   ASP   180      65.416  47.403  27.974  1.00 64.66           C
ATOM    452  O   ASP   180      66.540  47.109  27.567  1.00 64.66           O
ATOM    453  N   GLY   181      64.947  46.969  29.159  1.00 24.69           N
ATOM    454  CA  GLY   181      65.804  46.222  30.031  1.00 24.69           C
ATOM    455  C   GLY   181      66.198  44.967  29.332  1.00 24.69           C
ATOM    456  O   GLY   181      67.370  44.600  29.308  1.00 24.69           O
ATOM    457  N   SER   182      65.215  44.271  28.735  1.00 93.46           N
ATOM    458  CA  SER   182      65.534  43.078  28.019  1.00 93.46           C
ATOM    459  CB  SER   182      64.645  41.881  28.381  1.00 93.46           C
ATOM    460  OG  SER   182      65.219  40.697  27.850  1.00 93.46           O
ATOM    461  C   SER   182      65.342  43.398  26.574  1.00 93.46           C
ATOM    462  O   SER   182      64.426  42.913  25.912  1.00 93.46           O
ATOM    463  N   SER   183      66.267  44.216  26.050  1.00 85.52           N
ATOM    464  CA  SER   183      66.248  44.677  24.694  1.00 85.52           C
ATOM    465  CB  SER   183      67.271  45.787  24.421  1.00 85.52           C
ATOM    466  OG  SER   183      67.194  46.188  23.061  1.00 85.52           O
ATOM    467  C   SER   183      66.598  43.535  23.804  1.00 85.52           C
ATOM    468  O   SER   183      66.600  43.666  22.580  1.00 85.52           O
ATOM    469  N   ASP   184      66.955  42.393  24.413  1.00 37.79           N
ATOM    470  CA  ASP   184      67.322  41.239  23.652  1.00 37.79           C
ATOM    471  CB  ASP   184      67.766  40.061  24.534  1.00 37.79           C
ATOM    472  CG  ASP   184      68.202  38.918  23.629  1.00 37.79           C
ATOM    473  OD1 ASP   184      68.436  39.166  22.415  1.00 37.79           O
ATOM    474  OD2 ASP   184      68.301  37.773  24.146  1.00 37.79           O
ATOM    475  C   ASP   184      66.134  40.774  22.869  1.00 37.79           C
ATOM    476  O   ASP   184      66.268  40.388  21.710  1.00 37.79           O
ATOM    477  N   PHE   185      64.932  40.801  23.479  1.00 69.53           N
ATOM    478  CA  PHE   185      63.766  40.286  22.814  1.00 69.53           C
ATOM    479  CB  PHE   185      62.694  39.780  23.795  1.00 69.53           C
ATOM    480  CG  PHE   185      63.154  38.442  24.264  1.00 69.53           C
ATOM    481  CD1 PHE   185      64.333  38.305  24.960  1.00 69.53           C
ATOM    482  CD2 PHE   185      62.394  37.322  24.019  1.00 69.53           C
ATOM    483  CE1 PHE   185      64.753  37.071  25.397  1.00 69.53           C
ATOM    484  CE2 PHE   185      62.808  36.085  24.455  1.00 69.53           C
ATOM    485  CZ  PHE   185      63.990  35.956  25.144  1.00 69.53           C
ATOM    486  C   PHE   185      63.160  41.291  21.879  1.00 69.53           C
ATOM    487  O   PHE   185      63.154  42.492  22.148  1.00 69.53           O
ATOM    488  N   VAL   186      62.638  40.794  20.732  1.00 43.03           N
ATOM    489  CA  VAL   186      62.006  41.615  19.739  1.00 43.03           C
ATOM    490  CB  VAL   186      62.882  41.908  18.553  1.00 43.03           C
ATOM    491  CG1 VAL   186      64.094  42.726  19.031  1.00 43.03           C
ATOM    492  CG2 VAL   186      63.253  40.581  17.869  1.00 43.03           C
ATOM    493  C   VAL   186      60.805  40.860  19.241  1.00 43.03           C
ATOM    494  O   VAL   186      60.696  39.649  19.428  1.00 43.03           O
ATOM    495  N   LEU   187      59.868  41.571  18.579  1.00 86.99           N
ATOM    496  CA  LEU   187      58.627  41.004  18.125  1.00 86.99           C
ATOM    497  CB  LEU   187      57.668  42.074  17.565  1.00 86.99           C
ATOM    498  CG  LEU   187      57.198  43.113  18.607  1.00 86.99           C
ATOM    499  CD1 LEU   187      58.375  43.870  19.244  1.00 86.99           C
ATOM    500  CD2 LEU   187      56.175  44.085  17.995  1.00 86.99           C
ATOM    501  C   LEU   187      58.902  40.013  17.033  1.00 86.99           C
ATOM    502  O   LEU   187      59.758  40.237  16.180  1.00 86.99           O
ATOM    503  N   THR   188      58.184  38.867  17.047  1.00118.86           N
ATOM    504  CA  THR   188      58.355  37.864  16.028  1.00118.86           C
ATOM    505  CB  THR   188      59.246  36.735  16.453  1.00118.86           C
ATOM    506  OG1 THR   188      58.673  36.055  17.560  1.00118.86           O
ATOM    507  CG2 THR   188      60.620  37.308  16.837  1.00118.86           C
ATOM    508  C   THR   188      57.006  37.280  15.719  1.00118.86           C
ATOM    509  O   THR   188      56.083  37.362  16.515  1.00118.86           O
ATOM    510  N   TYR   189      56.829  36.662  14.542  1.00 87.25           N
ATOM    511  CA  TYR   189      55.537  36.129  14.207  1.00 87.25           C
ATOM    512  CB  TYR   189      54.743  37.010  13.226  1.00 87.25           C
ATOM    513  CG  TYR   189      55.687  37.511  12.188  1.00 87.25           C
ATOM    514  CD1 TYR   189      56.288  36.668  11.283  1.00 87.25           C
ATOM    515  CD2 TYR   189      55.940  38.862  12.107  1.00 87.25           C
ATOM    516  CE1 TYR   189      57.151  37.169  10.336  1.00 87.25           C
ATOM    517  CE2 TYR   189      56.799  39.369  11.162  1.00 87.25           C
ATOM    518  CZ  TYR   189      57.410  38.518  10.276  1.00 87.25           C
ATOM    519  OH  TYR   189      58.297  39.024   9.303  1.00 87.25           O
ATOM    520  C   TYR   189      55.696  34.765  13.622  1.00 87.25           C
ATOM    521  O   TYR   189      56.791  34.377  13.219  1.00 87.25           O
ATOM    522  N   GLU   190      54.592  33.988  13.587  1.00 57.41           N
ATOM    523  CA  GLU   190      54.660  32.649  13.073  1.00 57.41           C
ATOM    524  CB  GLU   190      53.952  31.628  13.983  1.00 57.41           C
ATOM    525  CG  GLU   190      54.344  30.172  13.727  1.00 57.41           C
ATOM    526  CD  GLU   190      53.498  29.289  14.637  1.00 57.41           C
ATOM    527  OE1 GLU   190      52.276  29.569  14.765  1.00 57.41           O
ATOM    528  OE2 GLU   190      54.061  28.323  15.217  1.00 57.41           O
ATOM    529  C   GLU   190      53.974  32.639  11.741  1.00 57.41           C
ATOM    530  O   GLU   190      52.851  33.123  11.605  1.00 57.41           O
ATOM    531  N   ASP   191      54.650  32.096  10.708  1.00 64.45           N
ATOM    532  CA  ASP   191      54.067  32.067   9.396  1.00 64.45           C
ATOM    533  CB  ASP   191      55.085  32.151   8.243  1.00 64.45           C
ATOM    534  CG  ASP   191      55.987  30.934   8.304  1.00 64.45           C
ATOM    535  OD1 ASP   191      55.959  30.240   9.353  1.00 64.45           O
ATOM    536  OD2 ASP   191      56.716  30.677   7.309  1.00 64.45           O
ATOM    537  C   ASP   191      53.278  30.808   9.244  1.00 64.45           C
ATOM    538  O   ASP   191      53.103  30.039  10.187  1.00 64.45           O
ATOM    539  N   LYS   192      52.769  30.574   8.021  1.00 78.47           N
ATOM    540  CA  LYS   192      51.977  29.410   7.763  1.00 78.47           C
ATOM    541  CB  LYS   192      51.404  29.366   6.338  1.00 78.47           C
ATOM    542  CG  LYS   192      52.456  29.295   5.231  1.00 78.47           C
ATOM    543  CD  LYS   192      51.837  28.985   3.869  1.00 78.47           C
ATOM    544  CE  LYS   192      52.839  28.958   2.714  1.00 78.47           C
ATOM    545  NZ  LYS   192      52.136  28.633   1.455  1.00 78.47           N
ATOM    546  C   LYS   192      52.832  28.206   7.998  1.00 78.47           C
ATOM    547  O   LYS   192      52.345  27.176   8.463  1.00 78.47           O
ATOM    548  N   GLU   193      54.137  28.308   7.683  1.00 76.83           N
ATOM    549  CA  GLU   193      55.026  27.203   7.900  1.00 76.83           C
ATOM    550  CB  GLU   193      56.480  27.475   7.482  1.00 76.83           C
ATOM    551  CG  GLU   193      57.386  26.266   7.732  1.00 76.83           C
ATOM    552  CD  GLU   193      58.801  26.612   7.291  1.00 76.83           C
ATOM    553  OE1 GLU   193      58.950  27.572   6.490  1.00 76.83           O
ATOM    554  OE2 GLU   193      59.751  25.921   7.747  1.00 76.83           O
ATOM    555  C   GLU   193      55.042  26.924   9.365  1.00 76.83           C
ATOM    556  O   GLU   193      55.130  25.772   9.786  1.00 76.83           O
ATOM    557  N   GLY   194      54.939  27.985  10.186  1.00 30.62           N
ATOM    558  CA  GLY   194      54.957  27.801  11.604  1.00 30.62           C
ATOM    559  C   GLY   194      56.307  28.158  12.149  1.00 30.62           C
ATOM    560  O   GLY   194      56.562  27.947  13.334  1.00 30.62           O
ATOM    561  N   ASP   195      57.226  28.683  11.309  1.00 74.93           N
ATOM    562  CA  ASP   195      58.501  29.046  11.865  1.00 74.93           C
ATOM    563  CB  ASP   195      59.677  29.109  10.871  1.00 74.93           C
ATOM    564  CG  ASP   195      59.564  30.363  10.014  1.00 74.93           C
ATOM    565  OD1 ASP   195      58.459  30.636   9.478  1.00 74.93           O
ATOM    566  OD2 ASP   195      60.599  31.069   9.884  1.00 74.93           O
ATOM    567  C   ASP   195      58.361  30.420  12.438  1.00 74.93           C
ATOM    568  O   ASP   195      57.433  31.154  12.102  1.00 74.93           O
ATOM    569  N   TRP   196      59.299  30.809  13.324  1.00 67.18           N
ATOM    570  CA  TRP   196      59.205  32.107  13.919  1.00 67.18           C
ATOM    571  CB  TRP   196      59.545  32.126  15.418  1.00 67.18           C
ATOM    572  CG  TRP   196      58.561  31.350  16.260  1.00 67.18           C
ATOM    573  CD2 TRP   196      57.224  31.787  16.546  1.00 67.18           C
ATOM    574  CD1 TRP   196      58.708  30.134  16.860  1.00 67.18           C
ATOM    575  NE1 TRP   196      57.547  29.789  17.510  1.00 67.18           N
ATOM    576  CE2 TRP   196      56.625  30.796  17.323  1.00 67.18           C
ATOM    577  CE3 TRP   196      56.548  32.919  16.188  1.00 67.18           C
ATOM    578  CZ2 TRP   196      55.336  30.923  17.756  1.00 67.18           C
ATOM    579  CZ3 TRP   196      55.250  33.045  16.630  1.00 67.18           C
ATOM    580  CH2 TRP   196      54.656  32.067  17.399  1.00 67.18           C
ATOM    581  C   TRP   196      60.172  33.009  13.223  1.00 67.18           C
ATOM    582  O   TRP   196      61.296  32.621  12.907  1.00 67.18           O
ATOM    583  N   MET   197      59.730  34.252  12.946  1.00 59.12           N
ATOM    584  CA  MET   197      60.574  35.210  12.295  1.00 59.12           C
ATOM    585  CB  MET   197      60.226  35.446  10.814  1.00 59.12           C
ATOM    586  CG  MET   197      60.709  34.354   9.860  1.00 59.12           C
ATOM    587  SD  MET   197      62.506  34.376   9.578  1.00 59.12           S
ATOM    588  CE  MET   197      62.465  33.309   8.109  1.00 59.12           C
ATOM    589  C   MET   197      60.404  36.529  12.975  1.00 59.12           C
ATOM    590  O   MET   197      59.309  36.885  13.408  1.00 59.12           O
ATOM    591  N   LEU   198      61.503  37.302  13.064  1.00114.38           N
ATOM    592  CA  LEU   198      61.452  38.608  13.652  1.00114.38           C
ATOM    593  CB  LEU   198      62.829  39.246  13.885  1.00114.38           C
ATOM    594  CG  LEU   198      63.639  38.510  14.965  1.00114.38           C
ATOM    595  CD1 LEU   198      63.915  37.052  14.561  1.00114.38           C
ATOM    596  CD2 LEU   198      64.912  39.289  15.330  1.00114.38           C
ATOM    597  C   LEU   198      60.670  39.459  12.708  1.00114.38           C
ATOM    598  O   LEU   198      60.562  39.156  11.522  1.00114.38           O
ATOM    599  N   VAL   199      60.153  40.591  13.212  1.00234.15           N
ATOM    600  CA  VAL   199      59.145  41.351  12.530  1.00234.15           C
ATOM    601  CB  VAL   199      58.818  42.635  13.238  1.00234.15           C
ATOM    602  CG1 VAL   199      60.074  43.523  13.296  1.00234.15           C
ATOM    603  CG2 VAL   199      57.626  43.287  12.520  1.00234.15           C
ATOM    604  C   VAL   199      59.443  41.682  11.101  1.00234.15           C
ATOM    605  O   VAL   199      58.604  41.400  10.260  1.00234.15           O
ATOM    606  N   GLY   200      60.584  42.313  10.790  1.00138.70           N
ATOM    607  CA  GLY   200      61.030  42.750   9.487  1.00138.70           C
ATOM    608  C   GLY   200      61.512  41.633   8.608  1.00138.70           C
ATOM    609  O   GLY   200      61.668  41.819   7.403  1.00138.70           O
ATOM    610  N   ASP   201      61.822  40.464   9.192  1.00 78.32           N
ATOM    611  CA  ASP   201      62.578  39.441   8.522  1.00 78.32           C
ATOM    612  CB  ASP   201      62.631  38.145   9.342  1.00 78.32           C
ATOM    613  CG  ASP   201      63.440  38.431  10.594  1.00 78.32           C
ATOM    614  OD1 ASP   201      63.952  39.575  10.718  1.00 78.32           O
ATOM    615  OD2 ASP   201      63.557  37.507  11.442  1.00 78.32           O
ATOM    616  C   ASP   201      62.061  39.067   7.161  1.00 78.32           C
ATOM    617  O   ASP   201      62.843  39.042   6.211  1.00 78.32           O
ATOM    618  N   VAL   202      60.755  38.785   6.995  1.00 53.80           N
ATOM    619  CA  VAL   202      60.303  38.319   5.710  1.00 53.80           C
ATOM    620  CB  VAL   202      59.341  37.167   5.795  1.00 53.80           C
ATOM    621  CG1 VAL   202      60.069  35.972   6.433  1.00 53.80           C
ATOM    622  CG2 VAL   202      58.094  37.612   6.575  1.00 53.80           C
ATOM    623  C   VAL   202      59.631  39.437   4.974  1.00 53.80           C
ATOM    624  O   VAL   202      59.224  40.440   5.560  1.00 53.80           O
ATOM    625  N   PRO   203      59.509  39.273   3.677  1.00 69.28           N
ATOM    626  CA  PRO   203      58.933  40.303   2.861  1.00 69.28           C
ATOM    627  CD  PRO   203      60.423  38.428   2.926  1.00 69.28           C
ATOM    628  CB  PRO   203      59.128  39.845   1.419  1.00 69.28           C
ATOM    629  CG  PRO   203      60.410  38.991   1.492  1.00 69.28           C
ATOM    630  C   PRO   203      57.518  40.539   3.259  1.00 69.28           C
ATOM    631  O   PRO   203      56.869  39.617   3.749  1.00 69.28           O
ATOM    632  N   TRP   204      57.027  41.776   3.071  1.00 75.14           N
ATOM    633  CA  TRP   204      55.710  42.109   3.517  1.00 75.14           C
ATOM    634  CB  TRP   204      55.333  43.576   3.302  1.00 75.14           C
ATOM    635  CG  TRP   204      53.849  43.734   3.455  1.00 75.14           C
ATOM    636  CD2 TRP   204      53.147  43.718   4.706  1.00 75.14           C
ATOM    637  CD1 TRP   204      52.903  43.820   2.478  1.00 75.14           C
ATOM    638  NE1 TRP   204      51.654  43.843   3.041  1.00 75.14           N
ATOM    639  CE2 TRP   204      51.787  43.786   4.411  1.00 75.14           C
ATOM    640  CE3 TRP   204      53.598  43.638   5.992  1.00 75.14           C
ATOM    641  CZ2 TRP   204      50.849  43.777   5.401  1.00 75.14           C
ATOM    642  CZ3 TRP   204      52.648  43.641   6.990  1.00 75.14           C
ATOM    643  CH2 TRP   204      51.301  43.709   6.699  1.00 75.14           C
ATOM    644  C   TRP   204      54.684  41.302   2.798  1.00 75.14           C
ATOM    645  O   TRP   204      53.752  40.794   3.419  1.00 75.14           O
ATOM    646  N   ARG   205      54.829  41.153   1.470  1.00 71.28           N
ATOM    647  CA  ARG   205      53.814  40.473   0.725  1.00 71.28           C
ATOM    648  CB  ARG   205      54.141  40.356  -0.772  1.00 71.28           C
ATOM    649  CG  ARG   205      54.142  41.695  -1.507  1.00 71.28           C
ATOM    650  CD  ARG   205      54.278  41.547  -3.023  1.00 71.28           C
ATOM    651  NE  ARG   205      52.996  40.984  -3.531  1.00 71.28           N
ATOM    652  CZ  ARG   205      52.848  39.634  -3.668  1.00 71.28           C
ATOM    653  NH1 ARG   205      53.885  38.801  -3.360  1.00 71.28           N
ATOM    654  NH2 ARG   205      51.668  39.119  -4.122  1.00 71.28           N
ATOM    655  C   ARG   205      53.682  39.087   1.257  1.00 71.28           C
ATOM    656  O   ARG   205      52.572  38.594   1.451  1.00 71.28           O
ATOM    657  N   MET   206      54.817  38.416   1.505  1.00 82.79           N
ATOM    658  CA  MET   206      54.771  37.077   2.007  1.00 82.79           C
ATOM    659  CB  MET   206      56.159  36.423   2.067  1.00 82.79           C
ATOM    660  CG  MET   206      56.737  36.171   0.674  1.00 82.79           C
ATOM    661  SD  MET   206      58.412  35.480   0.661  1.00 82.79           S
ATOM    662  CE  MET   206      58.488  35.327  -1.148  1.00 82.79           C
ATOM    663  C   MET   206      54.191  37.083   3.386  1.00 82.79           C
ATOM    664  O   MET   206      53.417  36.201   3.750  1.00 82.79           O
ATOM    665  N   PHE   207      54.557  38.090   4.197  1.00 64.39           N
ATOM    666  CA  PHE   207      54.133  38.146   5.568  1.00 64.39           C
ATOM    667  CB  PHE   207      54.847  39.253   6.359  1.00 64.39           C
ATOM    668  CG  PHE   207      54.310  39.183   7.741  1.00 64.39           C
ATOM    669  CD1 PHE   207      54.552  38.067   8.502  1.00 64.39           C
ATOM    670  CD2 PHE   207      53.592  40.223   8.283  1.00 64.39           C
ATOM    671  CE1 PHE   207      54.069  37.984   9.783  1.00 64.39           C
ATOM    672  CE2 PHE   207      53.108  40.141   9.567  1.00 64.39           C
ATOM    673  CZ  PHE   207      53.343  39.018  10.320  1.00 64.39           C
ATOM    674  C   PHE   207      52.653  38.358   5.687  1.00 64.39           C
ATOM    675  O   PHE   207      51.994  37.728   6.514  1.00 64.39           O
ATOM    676  N   ILE   208      52.086  39.256   4.865  1.00 93.41           N
ATOM    677  CA  ILE   208      50.691  39.581   4.960  1.00 93.41           C
ATOM    678  CB  ILE   208      50.295  40.684   4.019  1.00 93.41           C
ATOM    679  CG1 ILE   208      48.856  41.152   4.299  1.00 93.41           C
ATOM    680  CG2 ILE   208      50.538  40.195   2.581  1.00 93.41           C
ATOM    681  CD1 ILE   208      48.484  42.452   3.587  1.00 93.41           C
ATOM    682  C   ILE   208      49.861  38.370   4.659  1.00 93.41           C
ATOM    683  O   ILE   208      48.817  38.159   5.279  1.00 93.41           O
ATOM    684  N   ASN   209      50.252  37.579   3.642  1.00 60.49           N
ATOM    685  CA  ASN   209      49.489  36.406   3.313  1.00 60.49           C
ATOM    686  CB  ASN   209      49.840  35.836   1.929  1.00 60.49           C
ATOM    687  CG  ASN   209      48.740  34.856   1.547  1.00 60.49           C
ATOM    688  OD1 ASN   209      47.570  35.225   1.458  1.00 60.49           O
ATOM    689  ND2 ASN   209      49.118  33.569   1.322  1.00 60.49           N
ATOM    690  C   ASN   209      49.696  35.310   4.318  1.00 60.49           C
ATOM    691  O   ASN   209      48.741  34.758   4.865  1.00 60.49           O
ATOM    692  N   SER   210      50.970  34.983   4.610  1.00113.97           N
ATOM    693  CA  SER   210      51.274  33.890   5.484  1.00113.97           C
ATOM    694  CB  SER   210      52.753  33.465   5.462  1.00113.97           C
ATOM    695  OG  SER   210      53.049  32.773   4.259  1.00113.97           O
ATOM    696  C   SER   210      50.934  34.251   6.887  1.00113.97           C
ATOM    697  O   SER   210      50.933  33.367   7.738  1.00113.97           O
ATOM    698  N   VAL   211      50.621  35.536   7.166  1.00158.28           N
ATOM    699  CA  VAL   211      50.419  35.946   8.531  1.00158.28           C
ATOM    700  CB  VAL   211      50.176  37.427   8.708  1.00158.28           C
ATOM    701  CG1 VAL   211      48.883  37.865   8.001  1.00158.28           C
ATOM    702  CG2 VAL   211      50.179  37.724  10.217  1.00158.28           C
ATOM    703  C   VAL   211      49.310  35.166   9.187  1.00158.28           C
ATOM    704  O   VAL   211      48.128  35.428   8.975  1.00158.28           O
ATOM    705  N   LYS   212      49.689  34.076   9.896  1.00175.10           N
ATOM    706  CA  LYS   212      48.810  33.262  10.689  1.00175.10           C
ATOM    707  CB  LYS   212      49.278  31.801  10.725  1.00175.10           C
ATOM    708  CG  LYS   212      49.416  31.168   9.336  1.00175.10           C
ATOM    709  CD  LYS   212      48.114  31.084   8.534  1.00175.10           C
ATOM    710  CE  LYS   212      47.517  32.435   8.140  1.00175.10           C
ATOM    711  NZ  LYS   212      46.284  32.235   7.346  1.00175.10           N
ATOM    712  C   LYS   212      48.704  33.728  12.115  1.00175.10           C
ATOM    713  O   LYS   212      47.611  33.938  12.639  1.00175.10           O
ATOM    714  N   ARG   213      49.869  33.915  12.780  1.00 64.72           N
ATOM    715  CA  ARG   213      49.852  34.187  14.192  1.00 64.72           C
ATOM    716  CB  ARG   213      50.133  32.928  15.035  1.00 64.72           C
ATOM    717  CG  ARG   213      49.977  33.121  16.545  1.00 64.72           C
ATOM    718  CD  ARG   213      50.288  31.852  17.347  1.00 64.72           C
ATOM    719  NE  ARG   213      50.049  32.143  18.790  1.00 64.72           N
ATOM    720  CZ  ARG   213      51.042  32.662  19.571  1.00 64.72           C
ATOM    721  NH1 ARG   213      52.252  32.980  19.026  1.00 64.72           N
ATOM    722  NH2 ARG   213      50.817  32.876  20.901  1.00 64.72           N
ATOM    723  C   ARG   213      50.922  35.185  14.511  1.00 64.72           C
ATOM    724  O   ARG   213      52.034  35.116  13.990  1.00 64.72           O
ATOM    725  N   LEU   214      50.590  36.149  15.396  1.00 73.14           N
ATOM    726  CA  LEU   214      51.534  37.159  15.779  1.00 73.14           C
ATOM    727  CB  LEU   214      51.065  38.593  15.491  1.00 73.14           C
ATOM    728  CG  LEU   214      52.095  39.660  15.911  1.00 73.14           C
ATOM    729  CD1 LEU   214      53.232  39.784  14.887  1.00 73.14           C
ATOM    730  CD2 LEU   214      51.428  40.996  16.262  1.00 73.14           C
ATOM    731  C   LEU   214      51.678  37.113  17.269  1.00 73.14           C
ATOM    732  O   LEU   214      50.696  36.990  17.998  1.00 73.14           O
ATOM    733  N   ARG   215      52.927  37.206  17.759  1.00137.40           N
ATOM    734  CA  ARG   215      53.156  37.246  19.172  1.00137.40           C
ATOM    735  CB  ARG   215      53.549  35.882  19.766  1.00137.40           C
ATOM    736  CG  ARG   215      54.780  35.282  19.084  1.00137.40           C
ATOM    737  CD  ARG   215      55.596  34.333  19.967  1.00137.40           C
ATOM    738  NE  ARG   215      54.705  33.255  20.477  1.00137.40           N
ATOM    739  CZ  ARG   215      55.231  32.303  21.303  1.00137.40           C
ATOM    740  NH1 ARG   215      56.542  32.385  21.675  1.00137.40           N
ATOM    741  NH2 ARG   215      54.458  31.274  21.755  1.00137.40           N
ATOM    742  C   ARG   215      54.320  38.155  19.416  1.00137.40           C
ATOM    743  O   ARG   215      55.371  38.016  18.804  1.00137.40           O
ATOM    744  N   ILE   216      54.206  39.098  20.359  1.00118.00           N
ATOM    745  CA  ILE   216      55.320  39.975  20.575  1.00118.00           C
ATOM    746  CB  ILE   216      54.904  41.294  21.159  1.00118.00           C
ATOM    747  CG1 ILE   216      53.774  41.927  20.328  1.00118.00           C
ATOM    748  CG2 ILE   216      56.158  42.179  21.271  1.00118.00           C
ATOM    749  CD1 ILE   216      54.126  42.154  18.861  1.00118.00           C
ATOM    750  C   ILE   216      56.153  39.303  21.620  1.00118.00           C
ATOM    751  O   ILE   216      55.631  38.845  22.635  1.00118.00           O
ATOM    752  N   MET   217      57.476  39.199  21.395  1.00 74.85           N
ATOM    753  CA  MET   217      58.283  38.524  22.369  1.00 74.85           C
ATOM    754  CB  MET   217      59.610  37.988  21.812  1.00 74.85           C
ATOM    755  CG  MET   217      59.435  36.841  20.814  1.00 74.85           C
ATOM    756  SD  MET   217      61.002  36.198  20.150  1.00 74.85           S
ATOM    757  CE  MET   217      60.283  34.702  19.412  1.00 74.85           C
ATOM    758  C   MET   217      58.600  39.485  23.462  1.00 74.85           C
ATOM    759  O   MET   217      59.172  40.549  23.222  1.00 74.85           O
ATOM    760  N   GLY   218      58.226  39.114  24.705  1.00 36.54           N
ATOM    761  CA  GLY   218      58.481  39.971  25.824  1.00 36.54           C
ATOM    762  C   GLY   218      59.102  39.157  26.918  1.00 36.54           C
ATOM    763  O   GLY   218      58.562  38.148  27.368  1.00 36.54           O
ATOM    764  N   THR   219      60.268  39.631  27.384  1.00 67.65           N
ATOM    765  CA  THR   219      61.071  39.034  28.411  1.00 67.65           C
ATOM    766  CB  THR   219      62.457  39.591  28.446  1.00 67.65           C
ATOM    767  OG1 THR   219      63.062  39.393  27.179  1.00 67.65           O
ATOM    768  CG2 THR   219      63.268  38.873  29.540  1.00 67.65           C
ATOM    769  C   THR   219      60.416  39.263  29.731  1.00 67.65           C
ATOM    770  O   THR   219      60.807  38.696  30.748  1.00 67.65           O
ATOM    771  N   SER   220      59.429  40.167  29.744  1.00 69.85           N
ATOM    772  CA  SER   220      58.770  40.592  30.934  1.00 69.85           C
ATOM    773  CB  SER   220      57.720  41.685  30.687  1.00 69.85           C
ATOM    774  OG  SER   220      56.653  41.163  29.909  1.00 69.85           O
ATOM    775  C   SER   220      58.039  39.450  31.534  1.00 69.85           C
ATOM    776  O   SER   220      57.464  39.627  32.597  1.00 69.85           O
ATOM    777  N   GLU   221      58.014  38.262  30.901  1.00 89.72           N
ATOM    778  CA  GLU   221      57.272  37.186  31.496  1.00 89.72           C
ATOM    779  CB  GLU   221      57.404  35.850  30.743  1.00 89.72           C
ATOM    780  CG  GLU   221      58.831  35.301  30.704  1.00 89.72           C
ATOM    781  CD  GLU   221      58.763  33.843  30.260  1.00 89.72           C
ATOM    782  OE1 GLU   221      57.626  33.314  30.140  1.00 89.72           O
ATOM    783  OE2 GLU   221      59.847  33.238  30.041  1.00 89.72           O
ATOM    784  C   GLU   221      57.815  36.968  32.876  1.00 89.72           C
ATOM    785  O   GLU   221      57.059  36.718  33.814  1.00 89.72           O
ATOM    786  N   ALA   222      59.147  37.052  33.032  1.00 46.82           N
ATOM    787  CA  ALA   222      59.720  36.901  34.336  1.00 46.82           C
ATOM    788  CB  ALA   222      61.252  36.813  34.285  1.00 46.82           C
ATOM    789  C   ALA   222      59.379  38.058  35.235  1.00 46.82           C
ATOM    790  O   ALA   222      58.910  37.863  36.356  1.00 46.82           O
ATOM    791  N   SER   223      59.607  39.301  34.755  1.00 96.58           N
ATOM    792  CA  SER   223      59.441  40.478  35.571  1.00 96.58           C
ATOM    793  CB  SER   223      60.053  41.733  34.930  1.00 96.58           C
ATOM    794  OG  SER   223      59.856  42.850  35.784  1.00 96.58           O
ATOM    795  C   SER   223      58.002  40.785  35.836  1.00 96.58           C
ATOM    796  O   SER   223      57.555  40.845  36.978  1.00 96.58           O
ATOM    797  N   GLY   224      57.242  40.985  34.750  1.00100.23           N
ATOM    798  CA  GLY   224      55.865  41.357  34.743  1.00100.23           C
ATOM    799  C   GLY   224      55.036  40.307  35.404  1.00100.23           C
ATOM    800  O   GLY   224      54.121  40.625  36.161  1.00100.23           O
ATOM    801  N   LEU   225      55.323  39.022  35.136  1.00 40.13           N
ATOM    802  CA  LEU   225      54.488  38.010  35.708  1.00 40.13           C
ATOM    803  CB  LEU   225      54.267  36.822  34.755  1.00 40.13           C
ATOM    804  CG  LEU   225      53.243  35.789  35.259  1.00 40.13           C
ATOM    805  CD1 LEU   225      51.841  36.410  35.404  1.00 40.13           C
ATOM    806  CD2 LEU   225      53.238  34.541  34.361  1.00 40.13           C
ATOM    807  C   LEU   225      55.157  37.488  36.972  1.00 40.13           C
ATOM    808  O   LEU   225      56.297  36.961  36.872  1.00 40.13           O
ATOM    809  OXT LEU   225      54.529  37.606  38.058  1.00 40.13           O
TER     810      LEU   105
END
