# Supplementary material for: Flexibility of intrinsically disordered degrons in AUX/IAA proteins reinforces auxin co-receptor assemblies
Source: Nat Commun. 2020 May 8;11:2277. doi: 10.1038/s41467-020-16147-2 (PMC7210949; doi:10.1038/s41467-020-16147-2)
Supplement: Supplementary file 8 — Supplementary Data 5 [file 41467_2020_16147_MOESM8_ESM.gz › modeller_files/Input1_2muk.pdb]

HEADER    TRANSCRIPTION                           11-SEP-14   2MUK              
TITLE     1H, 13C, AND 15N CHEMICAL SHIFT ASSIGNMENTS FOR AUX/IAA17             
COMPND    MOL_ID: 1;                                                            
COMPND   2 MOLECULE: AUXIN-RESPONSIVE PROTEIN IAA17;                            
COMPND   3 CHAIN: X;                                                            
COMPND   4 FRAGMENT: UNP RESIDUES 105-217;                                      
COMPND   5 SYNONYM: AUXIN RESPONSE 3, INDOLEACETIC ACID-INDUCED PROTEIN 17;     
COMPND   6 ENGINEERED: YES                                                      
SOURCE    MOL_ID: 1;                                                            
SOURCE   2 ORGANISM_SCIENTIFIC: ARABIDOPSIS THALIANA;                           
SOURCE   3 ORGANISM_COMMON: MOUSE-EAR CRESS,THALE-CRESS;                        
SOURCE   4 ORGANISM_TAXID: 3702;                                                
SOURCE   5 GENE: IAA17, AXR3, AT1G04250, F19P19.31;                             
SOURCE   6 EXPRESSION_SYSTEM: ESCHERICHIA COLI;                                 
SOURCE   7 EXPRESSION_SYSTEM_TAXID: 562;                                        
SOURCE   8 EXPRESSION_SYSTEM_VECTOR: PET28                                      
KEYWDS    AUX/IAA, TRANSCRIPTION                                                
EXPDTA    SOLUTION NMR                                                          
NUMMDL    20                                                                    
AUTHOR    J.SUH,M.HAN                                                           
REVDAT   2   14-JAN-15 2MUK    1       JRNL                                     
REVDAT   1   17-DEC-14 2MUK    0                                                
JRNL        AUTH   M.HAN,Y.PARK,I.KIM,E.H.KIM,T.K.YU,S.RHEE,J.Y.SUH             
JRNL        TITL   STRUCTURAL BASIS FOR THE AUXIN-INDUCED TRANSCRIPTIONAL       
JRNL        TITL 2 REGULATION BY AUX/IAA17.                                     
JRNL        REF    PROC.NATL.ACAD.SCI.USA        V. 111 18613 2014              
JRNL        REFN                   ISSN 0027-8424                               
JRNL        PMID   25512488                                                     
JRNL        DOI    10.1073/PNAS.1419525112                                      
REMARK   2                                                                      
REMARK   2 RESOLUTION. NOT APPLICABLE.                                          
REMARK   3                                                                      
REMARK   3 REFINEMENT.                                                          
REMARK   3   PROGRAM     : X-PLOR_NIH                                           
REMARK   3   AUTHORS     : NULL                                                 
REMARK   3                                                                      
REMARK   3  OTHER REFINEMENT REMARKS: NULL                                      
REMARK   4                                                                      
REMARK   4 2MUK COMPLIES WITH FORMAT V. 3.30, 13-JUL-11                         
REMARK 100                                                                      
REMARK 100 THIS ENTRY HAS BEEN PROCESSED BY RCSB ON 16-SEP-14.                  
REMARK 100 THE RCSB ID CODE IS RCSB104062.                                      
REMARK 210                                                                      
REMARK 210 EXPERIMENTAL DETAILS                                                 
REMARK 210  EXPERIMENT TYPE                : NMR                                
REMARK 210  TEMPERATURE           (KELVIN) : 298                                
REMARK 210  PH                             : 7.4                                
REMARK 210  IONIC STRENGTH                 : 0.01                               
REMARK 210  PRESSURE                       : AMBIENT                            
REMARK 210  SAMPLE CONTENTS                : 1 MM [U-99% 13C; U-99% 15N] AUX/   
REMARK 210                                   IAA17, 90% H2O/10% D2O             
REMARK 210                                                                      
REMARK 210  NMR EXPERIMENTS CONDUCTED      : 2D 1H-15N HSQC; 3D HNCACB; 3D      
REMARK 210                                   CBCA(CO)NH                         
REMARK 210  SPECTROMETER FIELD STRENGTH    : 900 MHZ; 600 MHZ                   
REMARK 210  SPECTROMETER MODEL             : AVANCE                             
REMARK 210  SPECTROMETER MANUFACTURER      : BRUKER                             
REMARK 210                                                                      
REMARK 210  STRUCTURE DETERMINATION.                                            
REMARK 210   SOFTWARE USED                 : X-PLOR_NIH                         
REMARK 210   METHOD USED                   : SIMULATED ANNEALING                
REMARK 210                                                                      
REMARK 210 CONFORMERS, NUMBER CALCULATED   : 100                                
REMARK 210 CONFORMERS, NUMBER SUBMITTED    : 20                                 
REMARK 210 CONFORMERS, SELECTION CRITERIA  : STRUCTURES WITH THE LEAST          
REMARK 210                                   RESTRAINT VIOLATIONS               
REMARK 210                                                                      
REMARK 210 BEST REPRESENTATIVE CONFORMER IN THIS ENSEMBLE : 1                   
REMARK 210                                                                      
REMARK 210 REMARK: NULL                                                         
REMARK 215                                                                      
REMARK 215 NMR STUDY                                                            
REMARK 215 THE COORDINATES IN THIS ENTRY WERE GENERATED FROM SOLUTION           
REMARK 215 NMR DATA.  PROTEIN DATA BANK CONVENTIONS REQUIRE THAT                
REMARK 215 CRYST1 AND SCALE RECORDS BE INCLUDED, BUT THE VALUES ON              
REMARK 215 THESE RECORDS ARE MEANINGLESS.                                       
REMARK 300                                                                      
REMARK 300 BIOMOLECULE: 1                                                       
REMARK 300 SEE REMARK 350 FOR THE AUTHOR PROVIDED AND/OR PROGRAM                
REMARK 300 GENERATED ASSEMBLY INFORMATION FOR THE STRUCTURE IN                  
REMARK 300 THIS ENTRY. THE REMARK MAY ALSO PROVIDE INFORMATION ON               
REMARK 300 BURIED SURFACE AREA.                                                 
REMARK 350                                                                      
REMARK 350 COORDINATES FOR A COMPLETE MULTIMER REPRESENTING THE KNOWN           
REMARK 350 BIOLOGICALLY SIGNIFICANT OLIGOMERIZATION STATE OF THE                
REMARK 350 MOLECULE CAN BE GENERATED BY APPLYING BIOMT TRANSFORMATIONS          
REMARK 350 GIVEN BELOW.  BOTH NON-CRYSTALLOGRAPHIC AND                          
REMARK 350 CRYSTALLOGRAPHIC OPERATIONS ARE GIVEN.                               
REMARK 350                                                                      
REMARK 350 BIOMOLECULE: 1                                                       
REMARK 350 AUTHOR DETERMINED BIOLOGICAL UNIT: MONOMERIC                         
REMARK 350 APPLY THE FOLLOWING TO CHAINS: X                                     
REMARK 350   BIOMT1   1  1.000000  0.000000  0.000000        0.00000            
REMARK 350   BIOMT2   1  0.000000  1.000000  0.000000        0.00000            
REMARK 350   BIOMT3   1  0.000000  0.000000  1.000000        0.00000            
REMARK 500                                                                      
REMARK 500 GEOMETRY AND STEREOCHEMISTRY                                         
REMARK 500 SUBTOPIC: CLOSE CONTACTS                                             
REMARK 500                                                                      
REMARK 500 THE FOLLOWING ATOMS ARE IN CLOSE CONTACT.                            
REMARK 500                                                                      
REMARK 500  ATM1  RES C  SSEQI   ATM2  RES C  SSEQI           DISTANCE          
REMARK 500  HD22  ASN X   183     H    ASN X   187              1.21            
REMARK 500  HH12  ARG X   205     HE   ARG X   207              1.25            
REMARK 500   H    LYS X   184     HG1  THR X   202              1.33            
REMARK 500   H    LYS X   184     OG1  THR X   202              1.52            
REMARK 500   O    ARG X   166     H    ASP X   170              1.60            
REMARK 500                                                                      
REMARK 500 REMARK: NULL                                                         
REMARK 500                                                                      
REMARK 500 GEOMETRY AND STEREOCHEMISTRY                                         
REMARK 500 SUBTOPIC: TORSION ANGLES                                             
REMARK 500                                                                      
REMARK 500 TORSION ANGLES OUTSIDE THE EXPECTED RAMACHANDRAN REGIONS:            
REMARK 500 (M=MODEL NUMBER; RES=RESIDUE NAME; C=CHAIN IDENTIFIER;               
REMARK 500 SSEQ=SEQUENCE NUMBER; I=INSERTION CODE).                             
REMARK 500                                                                      
REMARK 500 STANDARD TABLE:                                                      
REMARK 500 FORMAT:(10X,I3,1X,A3,1X,A1,I4,A1,4X,F7.2,3X,F7.2)                    
REMARK 500                                                                      
REMARK 500 EXPECTED VALUES: GJ KLEYWEGT AND TA JONES (1996). PHI/PSI-           
REMARK 500 CHOLOGY: RAMACHANDRAN REVISITED. STRUCTURE 4, 1395 - 1400            
REMARK 500                                                                      
REMARK 500  M RES CSSEQI        PSI       PHI                                   
REMARK 500  1 GLU X 108       50.94     21.52                                   
REMARK 500  1 ALA X 109      -30.56    159.22                                   
REMARK 500  1 PHE X 162      -66.27    -97.90                                   
REMARK 500  1 SER X 174       53.89   -106.52                                   
REMARK 500  1 TRP X 175        9.22    -69.41                                   
REMARK 500  1 CYS X 203      101.91    -42.58                                   
REMARK 500  2 PRO X 107      -75.44    -41.97                                   
REMARK 500  2 GLU X 108       47.61     37.69                                   
REMARK 500  2 ALA X 109      -39.64    161.52                                   
REMARK 500  2 SER X 174       51.78   -107.20                                   
REMARK 500  2 TRP X 175        9.43    -69.38                                   
REMARK 500  2 PRO X 195      168.69    -48.02                                   
REMARK 500  2 CYS X 203      103.47    -44.66                                   
REMARK 500  3 PRO X 107      -75.24    -42.28                                   
REMARK 500  3 GLU X 108       46.21     39.49                                   
REMARK 500  3 ALA X 109      -31.86    162.22                                   
REMARK 500  3 SER X 174       56.26   -107.77                                   
REMARK 500  3 TRP X 175        5.36    -68.98                                   
REMARK 500  3 PRO X 195      167.76    -39.72                                   
REMARK 500  3 CYS X 203       89.16    -58.35                                   
REMARK 500  4 PRO X 107      -83.55    -39.82                                   
REMARK 500  4 ALA X 109      -32.08    161.52                                   
REMARK 500  4 SER X 174       52.67   -104.85                                   
REMARK 500  4 TRP X 175       11.62    -69.28                                   
REMARK 500  4 CYS X 203      104.67    -58.20                                   
REMARK 500  5 PRO X 107      -86.63    -40.54                                   
REMARK 500  5 GLU X 108       29.03     43.68                                   
REMARK 500  5 ALA X 109      -34.74   -167.79                                   
REMARK 500  5 ALA X 110      108.12   -164.53                                   
REMARK 500  5 SER X 174       57.60   -104.76                                   
REMARK 500  5 TRP X 175       12.40    -69.13                                   
REMARK 500  5 PRO X 195      164.84    -45.67                                   
REMARK 500  5 CYS X 203      102.05    -56.87                                   
REMARK 500  6 PRO X 107      -82.55    -38.38                                   
REMARK 500  6 ALA X 109      -31.85   -174.19                                   
REMARK 500  6 ALA X 110      108.97   -167.86                                   
REMARK 500  6 PHE X 162      -66.97    -97.99                                   
REMARK 500  6 SER X 174       55.10   -106.52                                   
REMARK 500  6 TRP X 175        9.86    -69.32                                   
REMARK 500  6 CYS X 203      102.08    -58.83                                   
REMARK 500  6 LYS X 204      -51.62   -120.01                                   
REMARK 500  7 PRO X 107      -77.84    -34.87                                   
REMARK 500  7 GLU X 108       44.89     39.93                                   
REMARK 500  7 ALA X 109      -30.45    162.85                                   
REMARK 500  7 SER X 174       58.61   -104.36                                   
REMARK 500  7 TRP X 175       10.60    -69.09                                   
REMARK 500  7 CYS X 203      104.82    -44.00                                   
REMARK 500  8 PRO X 107      -80.99    -58.55                                   
REMARK 500  8 GLU X 108       41.40     35.37                                   
REMARK 500  8 ALA X 109      -14.47    157.46                                   
REMARK 500                                                                      
REMARK 500 THIS ENTRY HAS     139 RAMACHANDRAN OUTLIERS.                        
REMARK 500                                                                      
REMARK 500 REMARK: NULL                                                         
REMARK 900                                                                      
REMARK 900 RELATED ENTRIES                                                      
REMARK 900 RELATED ID: 25217   RELATED DB: BMRB                                 
DBREF  2MUK X  105   217  UNP    P93830   IAA17_ARATH    105    217             
SEQADV 2MUK ASN X  183  UNP  P93830    ASP   183 CONFLICT                       
SEQADV 2MUK ASN X  187  UNP  P93830    ASP   187 CONFLICT                       
SEQRES   1 X  113  GLY GLY PRO GLU ALA ALA ALA PHE VAL LYS VAL SER MET          
SEQRES   2 X  113  ASP GLY ALA PRO TYR LEU ARG LYS ILE ASP LEU ARG MET          
SEQRES   3 X  113  TYR LYS SER TYR ASP GLU LEU SER ASN ALA LEU SER ASN          
SEQRES   4 X  113  MET PHE SER SER PHE THR MET GLY LYS HIS GLY GLY GLU          
SEQRES   5 X  113  GLU GLY MET ILE ASP PHE MET ASN GLU ARG LYS LEU MET          
SEQRES   6 X  113  ASP LEU VAL ASN SER TRP ASP TYR VAL PRO SER TYR GLU          
SEQRES   7 X  113  ASN LYS ASP GLY ASN TRP MET LEU VAL GLY ASP VAL PRO          
SEQRES   8 X  113  TRP PRO MET PHE VAL ASP THR CYS LYS ARG LEU ARG LEU          
SEQRES   9 X  113  MET LYS GLY SER ASP ALA ILE GLY LEU                          
HELIX    1   1 ASP X  127  TYR X  131  5                                   5    
HELIX    2   2 SER X  133  THR X  149  1                                  17    
HELIX    3   3 PHE X  162  SER X  174  1                                  13    
HELIX    4   4 PRO X  195  CYS X  203  1                                   9    
HELIX    5   5 LYS X  210  ALA X  214  5                                   5    
SHEET    1   A 5 ARG X 124  ILE X 126  0                                        
SHEET    2   A 5 VAL X 113  MET X 117 -1  N  VAL X 113   O  ILE X 126           
SHEET    3   A 5 ARG X 205  LEU X 208  1  O  LEU X 206   N  LYS X 114           
SHEET    4   A 5 SER X 180  GLU X 182 -1  N  GLU X 182   O  ARG X 205           
SHEET    5   A 5 TRP X 188  LEU X 190 -1  O  MET X 189   N  TYR X 181           
CRYST1    1.000    1.000    1.000  90.00  90.00  90.00 P 1           1          
ORIGX1      1.000000  0.000000  0.000000        0.00000                         
ORIGX2      0.000000  1.000000  0.000000        0.00000                         
ORIGX3      0.000000  0.000000  1.000000        0.00000                         
SCALE1      1.000000  0.000000  0.000000        0.00000                         
SCALE2      0.000000  1.000000  0.000000        0.00000                         
SCALE3      0.000000  0.000000  1.000000        0.00000                         
MODEL        1                                                                  
ATOM      1  N   GLY X 105      85.867  11.826  21.408  1.00  0.00           N  
ATOM      2  CA  GLY X 105      84.650  12.308  20.694  1.00  0.00           C  
ATOM      3  C   GLY X 105      84.680  11.818  19.251  1.00  0.00           C  
ATOM      4  O   GLY X 105      85.745  11.722  18.640  1.00  0.00           O  
ATOM      5  H1  GLY X 105      86.215  12.571  22.044  1.00  0.00           H  
ATOM      6  H2  GLY X 105      86.603  11.588  20.714  1.00  0.00           H  
ATOM      7  H3  GLY X 105      85.629  10.981  21.965  1.00  0.00           H  
ATOM      8  HA2 GLY X 105      83.768  11.926  21.188  1.00  0.00           H  
ATOM      9  HA3 GLY X 105      84.631  13.388  20.704  1.00  0.00           H  
ATOM     10  N   GLY X 106      83.507  11.508  18.710  1.00  0.00           N  
ATOM     11  CA  GLY X 106      83.414  11.027  17.338  1.00  0.00           C  
ATOM     12  C   GLY X 106      81.971  10.712  16.962  1.00  0.00           C  
ATOM     13  O   GLY X 106      81.045  10.977  17.729  1.00  0.00           O  
ATOM     14  H   GLY X 106      82.690  11.602  19.243  1.00  0.00           H  
ATOM     15  HA2 GLY X 106      83.798  11.786  16.672  1.00  0.00           H  
ATOM     16  HA3 GLY X 106      84.008  10.132  17.235  1.00  0.00           H  
ATOM     17  N   PRO X 107      81.772  10.156  15.798  1.00  0.00           N  
ATOM     18  CA  PRO X 107      80.417   9.791  15.289  1.00  0.00           C  
ATOM     19  C   PRO X 107      79.612   9.007  16.314  1.00  0.00           C  
ATOM     20  O   PRO X 107      78.575   9.479  16.775  1.00  0.00           O  
ATOM     21  CB  PRO X 107      80.728   8.926  14.068  1.00  0.00           C  
ATOM     22  CG  PRO X 107      82.041   9.428  13.580  1.00  0.00           C  
ATOM     23  CD  PRO X 107      82.825   9.815  14.833  1.00  0.00           C  
ATOM     24  HA  PRO X 107      79.878  10.671  14.980  1.00  0.00           H  
ATOM     25  HB2 PRO X 107      80.804   7.887  14.356  1.00  0.00           H  
ATOM     26  HB3 PRO X 107      79.974   9.056  13.312  1.00  0.00           H  
ATOM     27  HG2 PRO X 107      82.558   8.648  13.036  1.00  0.00           H  
ATOM     28  HG3 PRO X 107      81.903  10.295  12.954  1.00  0.00           H  
ATOM     29  HD2 PRO X 107      83.412   8.981  15.188  1.00  0.00           H  
ATOM     30  HD3 PRO X 107      83.446  10.673  14.646  1.00  0.00           H  
ATOM     31  N   GLU X 108      80.118   7.816  16.664  1.00  0.00           N  
ATOM     32  CA  GLU X 108      79.467   6.943  17.644  1.00  0.00           C  
ATOM     33  C   GLU X 108      77.984   7.282  17.780  1.00  0.00           C  
ATOM     34  O   GLU X 108      77.473   7.495  18.880  1.00  0.00           O  
ATOM     35  CB  GLU X 108      80.176   7.071  18.996  1.00  0.00           C  
ATOM     36  CG  GLU X 108      80.723   8.488  19.140  1.00  0.00           C  
ATOM     37  CD  GLU X 108      81.181   8.729  20.575  1.00  0.00           C  
ATOM     38  OE1 GLU X 108      80.331   8.765  21.449  1.00  0.00           O  
ATOM     39  OE2 GLU X 108      82.375   8.874  20.778  1.00  0.00           O  
ATOM     40  H   GLU X 108      80.956   7.519  16.251  1.00  0.00           H  
ATOM     41  HA  GLU X 108      79.559   5.927  17.307  1.00  0.00           H  
ATOM     42  HB2 GLU X 108      79.484   6.863  19.797  1.00  0.00           H  
ATOM     43  HB3 GLU X 108      80.992   6.370  19.037  1.00  0.00           H  
ATOM     44  HG2 GLU X 108      81.560   8.618  18.470  1.00  0.00           H  
ATOM     45  HG3 GLU X 108      79.949   9.193  18.886  1.00  0.00           H  
ATOM     46  N   ALA X 109      77.306   7.347  16.638  1.00  0.00           N  
ATOM     47  CA  ALA X 109      75.886   7.680  16.606  1.00  0.00           C  
ATOM     48  C   ALA X 109      75.508   8.178  15.218  1.00  0.00           C  
ATOM     49  O   ALA X 109      74.381   7.981  14.762  1.00  0.00           O  
ATOM     50  CB  ALA X 109      75.567   8.765  17.639  1.00  0.00           C  
ATOM     51  H   ALA X 109      77.774   7.170  15.791  1.00  0.00           H  
ATOM     52  HA  ALA X 109      75.310   6.796  16.834  1.00  0.00           H  
ATOM     53  HB1 ALA X 109      75.283   8.301  18.572  1.00  0.00           H  
ATOM     54  HB2 ALA X 109      74.752   9.375  17.279  1.00  0.00           H  
ATOM     55  HB3 ALA X 109      76.439   9.383  17.794  1.00  0.00           H  
ATOM     56  N   ALA X 110      76.464   8.810  14.540  1.00  0.00           N  
ATOM     57  CA  ALA X 110      76.215   9.310  13.195  1.00  0.00           C  
ATOM     58  C   ALA X 110      77.509   9.421  12.389  1.00  0.00           C  
ATOM     59  O   ALA X 110      78.233  10.412  12.487  1.00  0.00           O  
ATOM     60  CB  ALA X 110      75.530  10.676  13.259  1.00  0.00           C  
ATOM     61  H   ALA X 110      77.350   8.928  14.947  1.00  0.00           H  
ATOM     62  HA  ALA X 110      75.557   8.616  12.691  1.00  0.00           H  
ATOM     63  HB1 ALA X 110      76.229  11.413  13.629  1.00  0.00           H  
ATOM     64  HB2 ALA X 110      74.679  10.621  13.922  1.00  0.00           H  
ATOM     65  HB3 ALA X 110      75.198  10.959  12.270  1.00  0.00           H  
ATOM     66  N   ALA X 111      77.775   8.404  11.573  1.00  0.00           N  
ATOM     67  CA  ALA X 111      78.964   8.389  10.722  1.00  0.00           C  
ATOM     68  C   ALA X 111      78.574   7.961   9.317  1.00  0.00           C  
ATOM     69  O   ALA X 111      77.747   7.064   9.144  1.00  0.00           O  
ATOM     70  CB  ALA X 111      80.008   7.420  11.274  1.00  0.00           C  
ATOM     71  H   ALA X 111      77.149   7.651  11.531  1.00  0.00           H  
ATOM     72  HA  ALA X 111      79.386   9.380  10.683  1.00  0.00           H  
ATOM     73  HB1 ALA X 111      80.923   7.954  11.481  1.00  0.00           H  
ATOM     74  HB2 ALA X 111      80.201   6.646  10.545  1.00  0.00           H  
ATOM     75  HB3 ALA X 111      79.639   6.972  12.181  1.00  0.00           H  
ATOM     76  N   PHE X 112      79.162   8.601   8.314  1.00  0.00           N  
ATOM     77  CA  PHE X 112      78.843   8.259   6.933  1.00  0.00           C  
ATOM     78  C   PHE X 112      80.097   8.249   6.073  1.00  0.00           C  
ATOM     79  O   PHE X 112      80.848   9.223   6.047  1.00  0.00           O  
ATOM     80  CB  PHE X 112      77.849   9.272   6.362  1.00  0.00           C  
ATOM     81  CG  PHE X 112      76.652   9.376   7.280  1.00  0.00           C  
ATOM     82  CD1 PHE X 112      75.765   8.300   7.398  1.00  0.00           C  
ATOM     83  CD2 PHE X 112      76.430  10.550   8.011  1.00  0.00           C  
ATOM     84  CE1 PHE X 112      74.657   8.397   8.249  1.00  0.00           C  
ATOM     85  CE2 PHE X 112      75.322  10.646   8.860  1.00  0.00           C  
ATOM     86  CZ  PHE X 112      74.436   9.570   8.980  1.00  0.00           C  
ATOM     87  H   PHE X 112      79.818   9.309   8.503  1.00  0.00           H  
ATOM     88  HA  PHE X 112      78.394   7.278   6.906  1.00  0.00           H  
ATOM     89  HB2 PHE X 112      78.327  10.236   6.278  1.00  0.00           H  
ATOM     90  HB3 PHE X 112      77.524   8.945   5.385  1.00  0.00           H  
ATOM     91  HD1 PHE X 112      75.936   7.395   6.835  1.00  0.00           H  
ATOM     92  HD2 PHE X 112      77.113  11.382   7.919  1.00  0.00           H  
ATOM     93  HE1 PHE X 112      73.974   7.566   8.341  1.00  0.00           H  
ATOM     94  HE2 PHE X 112      75.151  11.551   9.425  1.00  0.00           H  
ATOM     95  HZ  PHE X 112      73.581   9.643   9.637  1.00  0.00           H  
ATOM     96  N   VAL X 113      80.303   7.160   5.344  1.00  0.00           N  
ATOM     97  CA  VAL X 113      81.453   7.062   4.457  1.00  0.00           C  
ATOM     98  C   VAL X 113      81.049   6.389   3.154  1.00  0.00           C  
ATOM     99  O   VAL X 113      80.454   5.316   3.160  1.00  0.00           O  
ATOM    100  CB  VAL X 113      82.575   6.271   5.122  1.00  0.00           C  
ATOM    101  CG1 VAL X 113      83.784   6.200   4.187  1.00  0.00           C  
ATOM    102  CG2 VAL X 113      82.975   6.960   6.428  1.00  0.00           C  
ATOM    103  H   VAL X 113      79.659   6.423   5.371  1.00  0.00           H  
ATOM    104  HA  VAL X 113      81.805   8.057   4.235  1.00  0.00           H  
ATOM    105  HB  VAL X 113      82.229   5.273   5.329  1.00  0.00           H  
ATOM    106 HG11 VAL X 113      83.683   6.940   3.406  1.00  0.00           H  
ATOM    107 HG12 VAL X 113      83.840   5.217   3.745  1.00  0.00           H  
ATOM    108 HG13 VAL X 113      84.686   6.392   4.750  1.00  0.00           H  
ATOM    109 HG21 VAL X 113      83.288   7.972   6.220  1.00  0.00           H  
ATOM    110 HG22 VAL X 113      83.788   6.420   6.885  1.00  0.00           H  
ATOM    111 HG23 VAL X 113      82.130   6.975   7.099  1.00  0.00           H  
ATOM    112  N   LYS X 114      81.375   7.025   2.044  1.00  0.00           N  
ATOM    113  CA  LYS X 114      81.031   6.463   0.735  1.00  0.00           C  
ATOM    114  C   LYS X 114      82.056   5.411   0.324  1.00  0.00           C  
ATOM    115  O   LYS X 114      83.130   5.328   0.920  1.00  0.00           O  
ATOM    116  CB  LYS X 114      80.947   7.564  -0.315  1.00  0.00           C  
ATOM    117  CG  LYS X 114      80.107   8.716   0.243  1.00  0.00           C  
ATOM    118  CD  LYS X 114      81.019   9.861   0.694  1.00  0.00           C  
ATOM    119  CE  LYS X 114      81.410  10.714  -0.515  1.00  0.00           C  
ATOM    120  NZ  LYS X 114      80.313  11.675  -0.820  1.00  0.00           N  
ATOM    121  H   LYS X 114      81.851   7.885   2.117  1.00  0.00           H  
ATOM    122  HA  LYS X 114      80.064   5.989   0.811  1.00  0.00           H  
ATOM    123  HB2 LYS X 114      81.941   7.910  -0.560  1.00  0.00           H  
ATOM    124  HB3 LYS X 114      80.469   7.172  -1.201  1.00  0.00           H  
ATOM    125  HG2 LYS X 114      79.434   9.072  -0.524  1.00  0.00           H  
ATOM    126  HG3 LYS X 114      79.534   8.360   1.089  1.00  0.00           H  
ATOM    127  HD2 LYS X 114      80.491  10.474   1.410  1.00  0.00           H  
ATOM    128  HD3 LYS X 114      81.910   9.460   1.154  1.00  0.00           H  
ATOM    129  HE2 LYS X 114      82.316  11.259  -0.293  1.00  0.00           H  
ATOM    130  HE3 LYS X 114      81.576  10.074  -1.369  1.00  0.00           H  
ATOM    131  HZ1 LYS X 114      80.712  12.624  -0.962  1.00  0.00           H  
ATOM    132  HZ2 LYS X 114      79.641  11.697  -0.026  1.00  0.00           H  
ATOM    133  HZ3 LYS X 114      79.820  11.375  -1.685  1.00  0.00           H  
ATOM    134  N   VAL X 115      81.736   4.603  -0.693  1.00  0.00           N  
ATOM    135  CA  VAL X 115      82.679   3.578  -1.129  1.00  0.00           C  
ATOM    136  C   VAL X 115      82.639   3.347  -2.631  1.00  0.00           C  
ATOM    137  O   VAL X 115      81.580   3.065  -3.206  1.00  0.00           O  
ATOM    138  CB  VAL X 115      82.409   2.260  -0.414  1.00  0.00           C  
ATOM    139  CG1 VAL X 115      81.261   1.516  -1.080  1.00  0.00           C  
ATOM    140  CG2 VAL X 115      83.669   1.395  -0.462  1.00  0.00           C  
ATOM    141  H   VAL X 115      80.879   4.706  -1.156  1.00  0.00           H  
ATOM    142  HA  VAL X 115      83.664   3.897  -0.865  1.00  0.00           H  
ATOM    143  HB  VAL X 115      82.145   2.462   0.605  1.00  0.00           H  
ATOM    144 HG11 VAL X 115      80.462   2.209  -1.301  1.00  0.00           H  
ATOM    145 HG12 VAL X 115      80.907   0.751  -0.409  1.00  0.00           H  
ATOM    146 HG13 VAL X 115      81.606   1.056  -1.995  1.00  0.00           H  
ATOM    147 HG21 VAL X 115      84.211   1.602  -1.372  1.00  0.00           H  
ATOM    148 HG22 VAL X 115      83.390   0.352  -0.439  1.00  0.00           H  
ATOM    149 HG23 VAL X 115      84.293   1.621   0.389  1.00  0.00           H  
ATOM    150  N   SER X 116      83.812   3.485  -3.253  1.00  0.00           N  
ATOM    151  CA  SER X 116      83.945   3.304  -4.694  1.00  0.00           C  
ATOM    152  C   SER X 116      85.219   2.527  -5.036  1.00  0.00           C  
ATOM    153  O   SER X 116      86.172   2.492  -4.256  1.00  0.00           O  
ATOM    154  CB  SER X 116      83.975   4.665  -5.390  1.00  0.00           C  
ATOM    155  OG  SER X 116      84.114   4.473  -6.792  1.00  0.00           O  
ATOM    156  H   SER X 116      84.597   3.751  -2.724  1.00  0.00           H  
ATOM    157  HA  SER X 116      83.094   2.749  -5.054  1.00  0.00           H  
ATOM    158  HB2 SER X 116      83.057   5.192  -5.193  1.00  0.00           H  
ATOM    159  HB3 SER X 116      84.808   5.243  -5.011  1.00  0.00           H  
ATOM    160  HG  SER X 116      84.954   4.852  -7.061  1.00  0.00           H  
ATOM    161  N   MET X 117      85.224   1.919  -6.223  1.00  0.00           N  
ATOM    162  CA  MET X 117      86.376   1.153  -6.700  1.00  0.00           C  
ATOM    163  C   MET X 117      86.829   1.700  -8.048  1.00  0.00           C  
ATOM    164  O   MET X 117      86.074   1.659  -9.019  1.00  0.00           O  
ATOM    165  CB  MET X 117      85.998  -0.318  -6.886  1.00  0.00           C  
ATOM    166  CG  MET X 117      86.337  -1.133  -5.641  1.00  0.00           C  
ATOM    167  SD  MET X 117      88.125  -1.219  -5.435  1.00  0.00           S  
ATOM    168  CE  MET X 117      88.135  -2.636  -4.308  1.00  0.00           C  
ATOM    169  H   MET X 117      84.442   2.009  -6.806  1.00  0.00           H  
ATOM    170  HA  MET X 117      87.185   1.228  -5.990  1.00  0.00           H  
ATOM    171  HB2 MET X 117      84.946  -0.387  -7.074  1.00  0.00           H  
ATOM    172  HB3 MET X 117      86.534  -0.723  -7.729  1.00  0.00           H  
ATOM    173  HG2 MET X 117      85.894  -0.671  -4.772  1.00  0.00           H  
ATOM    174  HG3 MET X 117      85.951  -2.131  -5.757  1.00  0.00           H  
ATOM    175  HE1 MET X 117      87.589  -2.385  -3.410  1.00  0.00           H  
ATOM    176  HE2 MET X 117      89.151  -2.887  -4.050  1.00  0.00           H  
ATOM    177  HE3 MET X 117      87.669  -3.483  -4.793  1.00  0.00           H  
ATOM    178  N   ASP X 118      88.047   2.218  -8.114  1.00  0.00           N  
ATOM    179  CA  ASP X 118      88.542   2.770  -9.368  1.00  0.00           C  
ATOM    180  C   ASP X 118      88.352   1.759 -10.497  1.00  0.00           C  
ATOM    181  O   ASP X 118      88.862   0.640 -10.433  1.00  0.00           O  
ATOM    182  CB  ASP X 118      90.029   3.111  -9.237  1.00  0.00           C  
ATOM    183  CG  ASP X 118      90.511   3.828 -10.496  1.00  0.00           C  
ATOM    184  OD1 ASP X 118      89.760   3.865 -11.456  1.00  0.00           O  
ATOM    185  OD2 ASP X 118      91.623   4.328 -10.478  1.00  0.00           O  
ATOM    186  H   ASP X 118      88.613   2.254  -7.315  1.00  0.00           H  
ATOM    187  HA  ASP X 118      87.994   3.670  -9.603  1.00  0.00           H  
ATOM    188  HB2 ASP X 118      90.181   3.751  -8.379  1.00  0.00           H  
ATOM    189  HB3 ASP X 118      90.595   2.200  -9.109  1.00  0.00           H  
ATOM    190  N   GLY X 119      87.617   2.163 -11.530  1.00  0.00           N  
ATOM    191  CA  GLY X 119      87.367   1.284 -12.668  1.00  0.00           C  
ATOM    192  C   GLY X 119      85.976   0.666 -12.605  1.00  0.00           C  
ATOM    193  O   GLY X 119      85.023   1.203 -13.168  1.00  0.00           O  
ATOM    194  H   GLY X 119      87.236   3.066 -11.526  1.00  0.00           H  
ATOM    195  HA2 GLY X 119      87.456   1.850 -13.580  1.00  0.00           H  
ATOM    196  HA3 GLY X 119      88.097   0.495 -12.668  1.00  0.00           H  
ATOM    197  N   ALA X 120      85.868  -0.474 -11.930  1.00  0.00           N  
ATOM    198  CA  ALA X 120      84.584  -1.155 -11.821  1.00  0.00           C  
ATOM    199  C   ALA X 120      83.590  -0.283 -11.049  1.00  0.00           C  
ATOM    200  O   ALA X 120      83.997   0.501 -10.191  1.00  0.00           O  
ATOM    201  CB  ALA X 120      84.759  -2.492 -11.096  1.00  0.00           C  
ATOM    202  H   ALA X 120      86.662  -0.865 -11.509  1.00  0.00           H  
ATOM    203  HA  ALA X 120      84.218  -1.338 -12.820  1.00  0.00           H  
ATOM    204  HB1 ALA X 120      85.402  -2.356 -10.239  1.00  0.00           H  
ATOM    205  HB2 ALA X 120      85.203  -3.212 -11.768  1.00  0.00           H  
ATOM    206  HB3 ALA X 120      83.795  -2.852 -10.769  1.00  0.00           H  
ATOM    207  N   PRO X 121      82.309  -0.382 -11.330  1.00  0.00           N  
ATOM    208  CA  PRO X 121      81.284   0.449 -10.626  1.00  0.00           C  
ATOM    209  C   PRO X 121      81.033  -0.016  -9.191  1.00  0.00           C  
ATOM    210  O   PRO X 121      80.787  -1.196  -8.943  1.00  0.00           O  
ATOM    211  CB  PRO X 121      80.032   0.249 -11.483  1.00  0.00           C  
ATOM    212  CG  PRO X 121      80.200  -1.103 -12.095  1.00  0.00           C  
ATOM    213  CD  PRO X 121      81.698  -1.280 -12.326  1.00  0.00           C  
ATOM    214  HA  PRO X 121      81.568   1.489 -10.641  1.00  0.00           H  
ATOM    215  HB2 PRO X 121      79.145   0.277 -10.864  1.00  0.00           H  
ATOM    216  HB3 PRO X 121      79.979   1.000 -12.254  1.00  0.00           H  
ATOM    217  HG2 PRO X 121      79.832  -1.864 -11.419  1.00  0.00           H  
ATOM    218  HG3 PRO X 121      79.679  -1.158 -13.037  1.00  0.00           H  
ATOM    219  HD2 PRO X 121      81.990  -2.306 -12.150  1.00  0.00           H  
ATOM    220  HD3 PRO X 121      81.968  -0.970 -13.323  1.00  0.00           H  
ATOM    221  N   TYR X 122      81.077   0.934  -8.262  1.00  0.00           N  
ATOM    222  CA  TYR X 122      80.840   0.654  -6.844  1.00  0.00           C  
ATOM    223  C   TYR X 122      80.332   1.913  -6.146  1.00  0.00           C  
ATOM    224  O   TYR X 122      81.027   2.925  -6.123  1.00  0.00           O  
ATOM    225  CB  TYR X 122      82.137   0.189  -6.174  1.00  0.00           C  
ATOM    226  CG  TYR X 122      82.312  -1.307  -6.351  1.00  0.00           C  
ATOM    227  CD1 TYR X 122      82.861  -1.831  -7.530  1.00  0.00           C  
ATOM    228  CD2 TYR X 122      81.923  -2.172  -5.323  1.00  0.00           C  
ATOM    229  CE1 TYR X 122      83.016  -3.214  -7.677  1.00  0.00           C  
ATOM    230  CE2 TYR X 122      82.079  -3.556  -5.470  1.00  0.00           C  
ATOM    231  CZ  TYR X 122      82.626  -4.076  -6.647  1.00  0.00           C  
ATOM    232  OH  TYR X 122      82.781  -5.440  -6.794  1.00  0.00           O  
ATOM    233  H   TYR X 122      81.262   1.856  -8.536  1.00  0.00           H  
ATOM    234  HA  TYR X 122      80.099  -0.126  -6.753  1.00  0.00           H  
ATOM    235  HB2 TYR X 122      82.971   0.705  -6.621  1.00  0.00           H  
ATOM    236  HB3 TYR X 122      82.097   0.421  -5.120  1.00  0.00           H  
ATOM    237  HD1 TYR X 122      83.164  -1.170  -8.327  1.00  0.00           H  
ATOM    238  HD2 TYR X 122      81.503  -1.772  -4.415  1.00  0.00           H  
ATOM    239  HE1 TYR X 122      83.439  -3.617  -8.585  1.00  0.00           H  
ATOM    240  HE2 TYR X 122      81.778  -4.221  -4.675  1.00  0.00           H  
ATOM    241  HH  TYR X 122      82.374  -5.867  -6.038  1.00  0.00           H  
ATOM    242  N   LEU X 123      79.143   1.852  -5.553  1.00  0.00           N  
ATOM    243  CA  LEU X 123      78.606   3.010  -4.840  1.00  0.00           C  
ATOM    244  C   LEU X 123      77.776   2.572  -3.643  1.00  0.00           C  
ATOM    245  O   LEU X 123      76.692   2.009  -3.794  1.00  0.00           O  
ATOM    246  CB  LEU X 123      77.739   3.871  -5.770  1.00  0.00           C  
ATOM    247  CG  LEU X 123      78.591   4.949  -6.453  1.00  0.00           C  
ATOM    248  CD1 LEU X 123      77.802   5.556  -7.613  1.00  0.00           C  
ATOM    249  CD2 LEU X 123      78.938   6.059  -5.450  1.00  0.00           C  
ATOM    250  H   LEU X 123      78.631   1.016  -5.559  1.00  0.00           H  
ATOM    251  HA  LEU X 123      79.437   3.603  -4.474  1.00  0.00           H  
ATOM    252  HB2 LEU X 123      77.296   3.239  -6.527  1.00  0.00           H  
ATOM    253  HB3 LEU X 123      76.955   4.342  -5.198  1.00  0.00           H  
ATOM    254  HG  LEU X 123      79.497   4.507  -6.832  1.00  0.00           H  
ATOM    255 HD11 LEU X 123      76.777   5.710  -7.310  1.00  0.00           H  
ATOM    256 HD12 LEU X 123      77.831   4.885  -8.459  1.00  0.00           H  
ATOM    257 HD13 LEU X 123      78.241   6.503  -7.891  1.00  0.00           H  
ATOM    258 HD21 LEU X 123      78.617   5.774  -4.460  1.00  0.00           H  
ATOM    259 HD22 LEU X 123      78.438   6.971  -5.739  1.00  0.00           H  
ATOM    260 HD23 LEU X 123      80.006   6.221  -5.450  1.00  0.00           H  
ATOM    261  N   ARG X 124      78.283   2.860  -2.456  1.00  0.00           N  
ATOM    262  CA  ARG X 124      77.565   2.515  -1.236  1.00  0.00           C  
ATOM    263  C   ARG X 124      78.067   3.337  -0.054  1.00  0.00           C  
ATOM    264  O   ARG X 124      79.222   3.759  -0.025  1.00  0.00           O  
ATOM    265  CB  ARG X 124      77.685   1.012  -0.959  1.00  0.00           C  
ATOM    266  CG  ARG X 124      77.000   0.662   0.365  1.00  0.00           C  
ATOM    267  CD  ARG X 124      77.005  -0.856   0.551  1.00  0.00           C  
ATOM    268  NE  ARG X 124      76.456  -1.207   1.855  1.00  0.00           N  
ATOM    269  CZ  ARG X 124      75.145  -1.273   2.055  1.00  0.00           C  
ATOM    270  NH1 ARG X 124      74.322  -1.018   1.075  1.00  0.00           N  
ATOM    271  NH2 ARG X 124      74.680  -1.594   3.232  1.00  0.00           N  
ATOM    272  H   ARG X 124      79.141   3.337  -2.416  1.00  0.00           H  
ATOM    273  HA  ARG X 124      76.520   2.747  -1.386  1.00  0.00           H  
ATOM    274  HB2 ARG X 124      77.209   0.465  -1.760  1.00  0.00           H  
ATOM    275  HB3 ARG X 124      78.718   0.735  -0.911  1.00  0.00           H  
ATOM    276  HG2 ARG X 124      77.533   1.126   1.183  1.00  0.00           H  
ATOM    277  HG3 ARG X 124      75.981   1.018   0.350  1.00  0.00           H  
ATOM    278  HD2 ARG X 124      76.406  -1.313  -0.222  1.00  0.00           H  
ATOM    279  HD3 ARG X 124      78.019  -1.221   0.477  1.00  0.00           H  
ATOM    280  HE  ARG X 124      77.066  -1.400   2.598  1.00  0.00           H  
ATOM    281 HH11 ARG X 124      74.679  -0.772   0.174  1.00  0.00           H  
ATOM    282 HH12 ARG X 124      73.335  -1.068   1.226  1.00  0.00           H  
ATOM    283 HH21 ARG X 124      75.312  -1.790   3.983  1.00  0.00           H  
ATOM    284 HH22 ARG X 124      73.694  -1.645   3.384  1.00  0.00           H  
ATOM    285  N   LYS X 125      77.196   3.530   0.931  1.00  0.00           N  
ATOM    286  CA  LYS X 125      77.550   4.269   2.137  1.00  0.00           C  
ATOM    287  C   LYS X 125      77.554   3.318   3.325  1.00  0.00           C  
ATOM    288  O   LYS X 125      76.908   2.270   3.291  1.00  0.00           O  
ATOM    289  CB  LYS X 125      76.553   5.410   2.383  1.00  0.00           C  
ATOM    290  CG  LYS X 125      77.197   6.768   2.055  1.00  0.00           C  
ATOM    291  CD  LYS X 125      76.109   7.800   1.740  1.00  0.00           C  
ATOM    292  CE  LYS X 125      75.261   8.042   2.986  1.00  0.00           C  
ATOM    293  NZ  LYS X 125      74.278   9.128   2.716  1.00  0.00           N  
ATOM    294  H   LYS X 125      76.305   3.137   0.867  1.00  0.00           H  
ATOM    295  HA  LYS X 125      78.538   4.677   2.020  1.00  0.00           H  
ATOM    296  HB2 LYS X 125      75.682   5.262   1.762  1.00  0.00           H  
ATOM    297  HB3 LYS X 125      76.256   5.398   3.422  1.00  0.00           H  
ATOM    298  HG2 LYS X 125      77.768   7.106   2.907  1.00  0.00           H  
ATOM    299  HG3 LYS X 125      77.851   6.676   1.206  1.00  0.00           H  
ATOM    300  HD2 LYS X 125      76.572   8.727   1.434  1.00  0.00           H  
ATOM    301  HD3 LYS X 125      75.480   7.432   0.943  1.00  0.00           H  
ATOM    302  HE2 LYS X 125      74.731   7.137   3.244  1.00  0.00           H  
ATOM    303  HE3 LYS X 125      75.904   8.329   3.802  1.00  0.00           H  
ATOM    304  HZ1 LYS X 125      74.749  10.050   2.800  1.00  0.00           H  
ATOM    305  HZ2 LYS X 125      73.500   9.070   3.405  1.00  0.00           H  
ATOM    306  HZ3 LYS X 125      73.898   9.022   1.754  1.00  0.00           H  
ATOM    307  N   ILE X 126      78.290   3.674   4.368  1.00  0.00           N  
ATOM    308  CA  ILE X 126      78.379   2.825   5.551  1.00  0.00           C  
ATOM    309  C   ILE X 126      78.499   3.672   6.812  1.00  0.00           C  
ATOM    310  O   ILE X 126      78.701   4.884   6.730  1.00  0.00           O  
ATOM    311  CB  ILE X 126      79.596   1.913   5.414  1.00  0.00           C  
ATOM    312  CG1 ILE X 126      80.850   2.777   5.235  1.00  0.00           C  
ATOM    313  CG2 ILE X 126      79.424   1.004   4.195  1.00  0.00           C  
ATOM    314  CD1 ILE X 126      82.073   1.878   5.209  1.00  0.00           C  
ATOM    315  H   ILE X 126      78.790   4.520   4.351  1.00  0.00           H  
ATOM    316  HA  ILE X 126      77.489   2.217   5.618  1.00  0.00           H  
ATOM    317  HB  ILE X 126      79.698   1.306   6.303  1.00  0.00           H  
ATOM    318 HG12 ILE X 126      80.782   3.318   4.306  1.00  0.00           H  
ATOM    319 HG13 ILE X 126      80.937   3.472   6.054  1.00  0.00           H  
ATOM    320 HG21 ILE X 126      79.667   1.553   3.298  1.00  0.00           H  
ATOM    321 HG22 ILE X 126      78.401   0.661   4.140  1.00  0.00           H  
ATOM    322 HG23 ILE X 126      80.082   0.154   4.286  1.00  0.00           H  
ATOM    323 HD11 ILE X 126      82.483   1.859   4.212  1.00  0.00           H  
ATOM    324 HD12 ILE X 126      81.775   0.890   5.494  1.00  0.00           H  
ATOM    325 HD13 ILE X 126      82.813   2.248   5.902  1.00  0.00           H  
ATOM    326  N   ASP X 127      78.393   3.034   7.978  1.00  0.00           N  
ATOM    327  CA  ASP X 127      78.513   3.744   9.240  1.00  0.00           C  
ATOM    328  C   ASP X 127      79.673   3.150  10.022  1.00  0.00           C  
ATOM    329  O   ASP X 127      79.664   1.965  10.355  1.00  0.00           O  
ATOM    330  CB  ASP X 127      77.223   3.603  10.047  1.00  0.00           C  
ATOM    331  CG  ASP X 127      76.065   3.236   9.126  1.00  0.00           C  
ATOM    332  OD1 ASP X 127      75.964   2.073   8.770  1.00  0.00           O  
ATOM    333  OD2 ASP X 127      75.296   4.121   8.793  1.00  0.00           O  
ATOM    334  H   ASP X 127      78.248   2.063   8.006  1.00  0.00           H  
ATOM    335  HA  ASP X 127      78.705   4.791   9.054  1.00  0.00           H  
ATOM    336  HB2 ASP X 127      77.353   2.835  10.794  1.00  0.00           H  
ATOM    337  HB3 ASP X 127      77.002   4.540  10.532  1.00  0.00           H  
ATOM    338  N   LEU X 128      80.662   3.972  10.331  1.00  0.00           N  
ATOM    339  CA  LEU X 128      81.805   3.502  11.093  1.00  0.00           C  
ATOM    340  C   LEU X 128      81.489   3.524  12.582  1.00  0.00           C  
ATOM    341  O   LEU X 128      82.149   2.863  13.381  1.00  0.00           O  
ATOM    342  CB  LEU X 128      83.018   4.366  10.791  1.00  0.00           C  
ATOM    343  CG  LEU X 128      83.574   3.962   9.430  1.00  0.00           C  
ATOM    344  CD1 LEU X 128      82.503   4.178   8.356  1.00  0.00           C  
ATOM    345  CD2 LEU X 128      84.792   4.819   9.117  1.00  0.00           C  
ATOM    346  H   LEU X 128      80.606   4.916  10.080  1.00  0.00           H  
ATOM    347  HA  LEU X 128      82.024   2.485  10.796  1.00  0.00           H  
ATOM    348  HB2 LEU X 128      82.726   5.404  10.771  1.00  0.00           H  
ATOM    349  HB3 LEU X 128      83.772   4.214  11.549  1.00  0.00           H  
ATOM    350  HG  LEU X 128      83.857   2.921   9.450  1.00  0.00           H  
ATOM    351 HD11 LEU X 128      82.977   4.298   7.394  1.00  0.00           H  
ATOM    352 HD12 LEU X 128      81.933   5.065   8.589  1.00  0.00           H  
ATOM    353 HD13 LEU X 128      81.843   3.324   8.328  1.00  0.00           H  
ATOM    354 HD21 LEU X 128      84.602   5.831   9.441  1.00  0.00           H  
ATOM    355 HD22 LEU X 128      84.979   4.805   8.053  1.00  0.00           H  
ATOM    356 HD23 LEU X 128      85.652   4.429   9.639  1.00  0.00           H  
ATOM    357  N   ARG X 129      80.457   4.282  12.942  1.00  0.00           N  
ATOM    358  CA  ARG X 129      80.038   4.373  14.335  1.00  0.00           C  
ATOM    359  C   ARG X 129      79.712   2.987  14.848  1.00  0.00           C  
ATOM    360  O   ARG X 129      79.806   2.705  16.042  1.00  0.00           O  
ATOM    361  CB  ARG X 129      78.814   5.272  14.464  1.00  0.00           C  
ATOM    362  CG  ARG X 129      77.774   4.882  13.422  1.00  0.00           C  
ATOM    363  CD  ARG X 129      76.622   5.858  13.503  1.00  0.00           C  
ATOM    364  NE  ARG X 129      75.592   5.527  12.524  1.00  0.00           N  
ATOM    365  CZ  ARG X 129      74.659   4.618  12.788  1.00  0.00           C  
ATOM    366  NH1 ARG X 129      74.657   4.001  13.939  1.00  0.00           N  
ATOM    367  NH2 ARG X 129      73.745   4.344  11.898  1.00  0.00           N  
ATOM    368  H   ARG X 129      79.960   4.772  12.254  1.00  0.00           H  
ATOM    369  HA  ARG X 129      80.837   4.790  14.921  1.00  0.00           H  
ATOM    370  HB2 ARG X 129      78.389   5.154  15.449  1.00  0.00           H  
ATOM    371  HB3 ARG X 129      79.100   6.300  14.320  1.00  0.00           H  
ATOM    372  HG2 ARG X 129      78.211   4.926  12.438  1.00  0.00           H  
ATOM    373  HG3 ARG X 129      77.414   3.890  13.619  1.00  0.00           H  
ATOM    374  HD2 ARG X 129      76.207   5.814  14.494  1.00  0.00           H  
ATOM    375  HD3 ARG X 129      76.996   6.850  13.313  1.00  0.00           H  
ATOM    376  HE  ARG X 129      75.587   5.984  11.657  1.00  0.00           H  
ATOM    377 HH11 ARG X 129      75.356   4.213  14.622  1.00  0.00           H  
ATOM    378 HH12 ARG X 129      73.955   3.317  14.137  1.00  0.00           H  
ATOM    379 HH21 ARG X 129      73.747   4.817  11.018  1.00  0.00           H  
ATOM    380 HH22 ARG X 129      73.043   3.660  12.096  1.00  0.00           H  
ATOM    381  N   MET X 130      79.354   2.122  13.917  1.00  0.00           N  
ATOM    382  CA  MET X 130      79.040   0.748  14.236  1.00  0.00           C  
ATOM    383  C   MET X 130      80.299   0.064  14.725  1.00  0.00           C  
ATOM    384  O   MET X 130      80.269  -0.783  15.618  1.00  0.00           O  
ATOM    385  CB  MET X 130      78.543   0.057  12.974  1.00  0.00           C  
ATOM    386  CG  MET X 130      77.220   0.682  12.549  1.00  0.00           C  
ATOM    387  SD  MET X 130      75.852  -0.177  13.365  1.00  0.00           S  
ATOM    388  CE  MET X 130      74.517   0.857  12.715  1.00  0.00           C  
ATOM    389  H   MET X 130      79.326   2.409  12.981  1.00  0.00           H  
ATOM    390  HA  MET X 130      78.276   0.710  14.996  1.00  0.00           H  
ATOM    391  HB2 MET X 130      79.272   0.185  12.187  1.00  0.00           H  
ATOM    392  HB3 MET X 130      78.400  -0.995  13.168  1.00  0.00           H  
ATOM    393  HG2 MET X 130      77.210   1.725  12.840  1.00  0.00           H  
ATOM    394  HG3 MET X 130      77.118   0.605  11.478  1.00  0.00           H  
ATOM    395  HE1 MET X 130      73.937   0.288  12.003  1.00  0.00           H  
ATOM    396  HE2 MET X 130      74.937   1.722  12.226  1.00  0.00           H  
ATOM    397  HE3 MET X 130      73.884   1.179  13.529  1.00  0.00           H  
ATOM    398  N   TYR X 131      81.406   0.439  14.099  1.00  0.00           N  
ATOM    399  CA  TYR X 131      82.697  -0.128  14.420  1.00  0.00           C  
ATOM    400  C   TYR X 131      83.631   0.960  14.928  1.00  0.00           C  
ATOM    401  O   TYR X 131      84.104   1.798  14.162  1.00  0.00           O  
ATOM    402  CB  TYR X 131      83.244  -0.768  13.152  1.00  0.00           C  
ATOM    403  CG  TYR X 131      82.073  -1.316  12.367  1.00  0.00           C  
ATOM    404  CD1 TYR X 131      81.365  -2.431  12.836  1.00  0.00           C  
ATOM    405  CD2 TYR X 131      81.690  -0.703  11.174  1.00  0.00           C  
ATOM    406  CE1 TYR X 131      80.278  -2.928  12.108  1.00  0.00           C  
ATOM    407  CE2 TYR X 131      80.604  -1.199  10.443  1.00  0.00           C  
ATOM    408  CZ  TYR X 131      79.898  -2.313  10.910  1.00  0.00           C  
ATOM    409  OH  TYR X 131      78.827  -2.803  10.191  1.00  0.00           O  
ATOM    410  H   TYR X 131      81.349   1.110  13.387  1.00  0.00           H  
ATOM    411  HA  TYR X 131      82.585  -0.881  15.179  1.00  0.00           H  
ATOM    412  HB2 TYR X 131      83.777  -0.035  12.568  1.00  0.00           H  
ATOM    413  HB3 TYR X 131      83.906  -1.564  13.403  1.00  0.00           H  
ATOM    414  HD1 TYR X 131      81.652  -2.903  13.763  1.00  0.00           H  
ATOM    415  HD2 TYR X 131      82.228   0.158  10.821  1.00  0.00           H  
ATOM    416  HE1 TYR X 131      79.734  -3.788  12.469  1.00  0.00           H  
ATOM    417  HE2 TYR X 131      80.310  -0.720   9.520  1.00  0.00           H  
ATOM    418  HH  TYR X 131      78.114  -2.163  10.247  1.00  0.00           H  
ATOM    419  N   LYS X 132      83.880   0.943  16.230  1.00  0.00           N  
ATOM    420  CA  LYS X 132      84.746   1.940  16.842  1.00  0.00           C  
ATOM    421  C   LYS X 132      86.203   1.579  16.636  1.00  0.00           C  
ATOM    422  O   LYS X 132      87.084   2.347  17.005  1.00  0.00           O  
ATOM    423  CB  LYS X 132      84.463   2.061  18.338  1.00  0.00           C  
ATOM    424  CG  LYS X 132      83.045   2.592  18.556  1.00  0.00           C  
ATOM    425  CD  LYS X 132      82.767   2.683  20.057  1.00  0.00           C  
ATOM    426  CE  LYS X 132      81.350   3.207  20.289  1.00  0.00           C  
ATOM    427  NZ  LYS X 132      81.083   3.275  21.753  1.00  0.00           N  
ATOM    428  H   LYS X 132      83.466   0.253  16.787  1.00  0.00           H  
ATOM    429  HA  LYS X 132      84.561   2.897  16.378  1.00  0.00           H  
ATOM    430  HB2 LYS X 132      84.564   1.092  18.805  1.00  0.00           H  
ATOM    431  HB3 LYS X 132      85.172   2.751  18.774  1.00  0.00           H  
ATOM    432  HG2 LYS X 132      82.958   3.574  18.112  1.00  0.00           H  
ATOM    433  HG3 LYS X 132      82.332   1.924  18.097  1.00  0.00           H  
ATOM    434  HD2 LYS X 132      82.865   1.702  20.500  1.00  0.00           H  
ATOM    435  HD3 LYS X 132      83.477   3.356  20.514  1.00  0.00           H  
ATOM    436  HE2 LYS X 132      81.256   4.192  19.859  1.00  0.00           H  
ATOM    437  HE3 LYS X 132      80.639   2.541  19.822  1.00  0.00           H  
ATOM    438  HZ1 LYS X 132      81.754   2.663  22.257  1.00  0.00           H  
ATOM    439  HZ2 LYS X 132      80.111   2.956  21.942  1.00  0.00           H  
ATOM    440  HZ3 LYS X 132      81.197   4.254  22.081  1.00  0.00           H  
ATOM    441  N   SER X 133      86.453   0.408  16.053  1.00  0.00           N  
ATOM    442  CA  SER X 133      87.827  -0.016  15.812  1.00  0.00           C  
ATOM    443  C   SER X 133      88.035  -0.286  14.333  1.00  0.00           C  
ATOM    444  O   SER X 133      87.110  -0.683  13.629  1.00  0.00           O  
ATOM    445  CB  SER X 133      88.159  -1.274  16.612  1.00  0.00           C  
ATOM    446  OG  SER X 133      89.518  -1.219  17.026  1.00  0.00           O  
ATOM    447  H   SER X 133      85.699  -0.177  15.790  1.00  0.00           H  
ATOM    448  HA  SER X 133      88.492   0.771  16.113  1.00  0.00           H  
ATOM    449  HB2 SER X 133      87.524  -1.337  17.478  1.00  0.00           H  
ATOM    450  HB3 SER X 133      88.004  -2.141  15.987  1.00  0.00           H  
ATOM    451  HG  SER X 133      90.065  -1.157  16.239  1.00  0.00           H  
ATOM    452  N   TYR X 134      89.248  -0.065  13.855  1.00  0.00           N  
ATOM    453  CA  TYR X 134      89.520  -0.303  12.453  1.00  0.00           C  
ATOM    454  C   TYR X 134      89.366  -1.785  12.142  1.00  0.00           C  
ATOM    455  O   TYR X 134      89.068  -2.163  11.009  1.00  0.00           O  
ATOM    456  CB  TYR X 134      90.921   0.170  12.081  1.00  0.00           C  
ATOM    457  CG  TYR X 134      91.941  -0.834  12.549  1.00  0.00           C  
ATOM    458  CD1 TYR X 134      92.273  -0.898  13.901  1.00  0.00           C  
ATOM    459  CD2 TYR X 134      92.568  -1.684  11.630  1.00  0.00           C  
ATOM    460  CE1 TYR X 134      93.234  -1.813  14.346  1.00  0.00           C  
ATOM    461  CE2 TYR X 134      93.528  -2.601  12.071  1.00  0.00           C  
ATOM    462  CZ  TYR X 134      93.863  -2.666  13.430  1.00  0.00           C  
ATOM    463  OH  TYR X 134      94.809  -3.570  13.866  1.00  0.00           O  
ATOM    464  H   TYR X 134      89.960   0.254  14.447  1.00  0.00           H  
ATOM    465  HA  TYR X 134      88.807   0.254  11.873  1.00  0.00           H  
ATOM    466  HB2 TYR X 134      90.980   0.269  11.009  1.00  0.00           H  
ATOM    467  HB3 TYR X 134      91.115   1.126  12.544  1.00  0.00           H  
ATOM    468  HD1 TYR X 134      91.781  -0.244  14.602  1.00  0.00           H  
ATOM    469  HD2 TYR X 134      92.310  -1.632  10.583  1.00  0.00           H  
ATOM    470  HE1 TYR X 134      93.492  -1.861  15.393  1.00  0.00           H  
ATOM    471  HE2 TYR X 134      94.011  -3.260  11.364  1.00  0.00           H  
ATOM    472  HH  TYR X 134      95.631  -3.385  13.404  1.00  0.00           H  
ATOM    473  N   ASP X 135      89.564  -2.625  13.157  1.00  0.00           N  
ATOM    474  CA  ASP X 135      89.435  -4.063  12.965  1.00  0.00           C  
ATOM    475  C   ASP X 135      88.026  -4.406  12.508  1.00  0.00           C  
ATOM    476  O   ASP X 135      87.838  -4.960  11.425  1.00  0.00           O  
ATOM    477  CB  ASP X 135      89.729  -4.804  14.271  1.00  0.00           C  
ATOM    478  CG  ASP X 135      91.224  -4.784  14.565  1.00  0.00           C  
ATOM    479  OD1 ASP X 135      91.979  -4.446  13.670  1.00  0.00           O  
ATOM    480  OD2 ASP X 135      91.593  -5.107  15.682  1.00  0.00           O  
ATOM    481  H   ASP X 135      89.795  -2.273  14.042  1.00  0.00           H  
ATOM    482  HA  ASP X 135      90.137  -4.384  12.213  1.00  0.00           H  
ATOM    483  HB2 ASP X 135      89.197  -4.327  15.080  1.00  0.00           H  
ATOM    484  HB3 ASP X 135      89.397  -5.828  14.183  1.00  0.00           H  
ATOM    485  N   GLU X 136      87.030  -4.097  13.339  1.00  0.00           N  
ATOM    486  CA  GLU X 136      85.672  -4.420  12.968  1.00  0.00           C  
ATOM    487  C   GLU X 136      85.282  -3.673  11.712  1.00  0.00           C  
ATOM    488  O   GLU X 136      84.495  -4.172  10.921  1.00  0.00           O  
ATOM    489  CB  GLU X 136      84.675  -4.154  14.095  1.00  0.00           C  
ATOM    490  CG  GLU X 136      85.183  -3.066  15.033  1.00  0.00           C  
ATOM    491  CD  GLU X 136      85.984  -3.706  16.161  1.00  0.00           C  
ATOM    492  OE1 GLU X 136      86.668  -4.681  15.896  1.00  0.00           O  
ATOM    493  OE2 GLU X 136      85.902  -3.213  17.274  1.00  0.00           O  
ATOM    494  H   GLU X 136      87.227  -3.691  14.208  1.00  0.00           H  
ATOM    495  HA  GLU X 136      85.640  -5.473  12.742  1.00  0.00           H  
ATOM    496  HB2 GLU X 136      83.743  -3.845  13.656  1.00  0.00           H  
ATOM    497  HB3 GLU X 136      84.522  -5.061  14.655  1.00  0.00           H  
ATOM    498  HG2 GLU X 136      85.803  -2.376  14.484  1.00  0.00           H  
ATOM    499  HG3 GLU X 136      84.342  -2.536  15.456  1.00  0.00           H  
ATOM    500  N   LEU X 137      85.849  -2.491  11.501  1.00  0.00           N  
ATOM    501  CA  LEU X 137      85.537  -1.759  10.289  1.00  0.00           C  
ATOM    502  C   LEU X 137      85.981  -2.568   9.107  1.00  0.00           C  
ATOM    503  O   LEU X 137      85.247  -2.761   8.154  1.00  0.00           O  
ATOM    504  CB  LEU X 137      86.287  -0.433  10.255  1.00  0.00           C  
ATOM    505  CG  LEU X 137      86.029   0.289   8.906  1.00  0.00           C  
ATOM    506  CD1 LEU X 137      86.302   1.788   9.022  1.00  0.00           C  
ATOM    507  CD2 LEU X 137      86.943  -0.259   7.792  1.00  0.00           C  
ATOM    508  H   LEU X 137      86.493  -2.119  12.144  1.00  0.00           H  
ATOM    509  HA  LEU X 137      84.476  -1.576  10.226  1.00  0.00           H  
ATOM    510  HB2 LEU X 137      85.941   0.164  11.065  1.00  0.00           H  
ATOM    511  HB3 LEU X 137      87.338  -0.617  10.376  1.00  0.00           H  
ATOM    512  HG  LEU X 137      84.996   0.144   8.629  1.00  0.00           H  
ATOM    513 HD11 LEU X 137      87.356   1.966   8.874  1.00  0.00           H  
ATOM    514 HD12 LEU X 137      86.003   2.148   9.991  1.00  0.00           H  
ATOM    515 HD13 LEU X 137      85.747   2.310   8.259  1.00  0.00           H  
ATOM    516 HD21 LEU X 137      86.397  -0.959   7.188  1.00  0.00           H  
ATOM    517 HD22 LEU X 137      87.803  -0.749   8.216  1.00  0.00           H  
ATOM    518 HD23 LEU X 137      87.272   0.561   7.170  1.00  0.00           H  
ATOM    519  N   SER X 138      87.209  -3.019   9.159  1.00  0.00           N  
ATOM    520  CA  SER X 138      87.737  -3.764   8.045  1.00  0.00           C  
ATOM    521  C   SER X 138      86.887  -4.998   7.775  1.00  0.00           C  
ATOM    522  O   SER X 138      86.628  -5.336   6.623  1.00  0.00           O  
ATOM    523  CB  SER X 138      89.186  -4.171   8.312  1.00  0.00           C  
ATOM    524  OG  SER X 138      89.679  -4.905   7.199  1.00  0.00           O  
ATOM    525  H   SER X 138      87.777  -2.817   9.939  1.00  0.00           H  
ATOM    526  HA  SER X 138      87.704  -3.115   7.178  1.00  0.00           H  
ATOM    527  HB2 SER X 138      89.790  -3.291   8.453  1.00  0.00           H  
ATOM    528  HB3 SER X 138      89.228  -4.781   9.205  1.00  0.00           H  
ATOM    529  HG  SER X 138      90.155  -5.668   7.534  1.00  0.00           H  
ATOM    530  N   ASN X 139      86.454  -5.669   8.834  1.00  0.00           N  
ATOM    531  CA  ASN X 139      85.633  -6.863   8.676  1.00  0.00           C  
ATOM    532  C   ASN X 139      84.235  -6.502   8.175  1.00  0.00           C  
ATOM    533  O   ASN X 139      83.702  -7.140   7.267  1.00  0.00           O  
ATOM    534  CB  ASN X 139      85.518  -7.591  10.014  1.00  0.00           C  
ATOM    535  CG  ASN X 139      85.416  -9.094   9.776  1.00  0.00           C  
ATOM    536  OD1 ASN X 139      86.432  -9.774   9.644  1.00  0.00           O  
ATOM    537  ND2 ASN X 139      84.241  -9.648   9.695  1.00  0.00           N  
ATOM    538  H   ASN X 139      86.682  -5.351   9.735  1.00  0.00           H  
ATOM    539  HA  ASN X 139      86.100  -7.520   7.961  1.00  0.00           H  
ATOM    540  HB2 ASN X 139      86.390  -7.377  10.620  1.00  0.00           H  
ATOM    541  HB3 ASN X 139      84.632  -7.252  10.526  1.00  0.00           H  
ATOM    542 HD21 ASN X 139      83.435  -9.098   9.784  1.00  0.00           H  
ATOM    543 HD22 ASN X 139      84.162 -10.614   9.545  1.00  0.00           H  
ATOM    544  N   ALA X 140      83.645  -5.482   8.789  1.00  0.00           N  
ATOM    545  CA  ALA X 140      82.307  -5.047   8.419  1.00  0.00           C  
ATOM    546  C   ALA X 140      82.282  -4.589   6.972  1.00  0.00           C  
ATOM    547  O   ALA X 140      81.393  -4.952   6.213  1.00  0.00           O  
ATOM    548  CB  ALA X 140      81.864  -3.903   9.329  1.00  0.00           C  
ATOM    549  H   ALA X 140      84.122  -5.035   9.505  1.00  0.00           H  
ATOM    550  HA  ALA X 140      81.624  -5.874   8.539  1.00  0.00           H  
ATOM    551  HB1 ALA X 140      81.104  -3.321   8.830  1.00  0.00           H  
ATOM    552  HB2 ALA X 140      82.712  -3.272   9.553  1.00  0.00           H  
ATOM    553  HB3 ALA X 140      81.464  -4.308  10.246  1.00  0.00           H  
ATOM    554  N   LEU X 141      83.274  -3.803   6.590  1.00  0.00           N  
ATOM    555  CA  LEU X 141      83.361  -3.315   5.220  1.00  0.00           C  
ATOM    556  C   LEU X 141      83.692  -4.461   4.270  1.00  0.00           C  
ATOM    557  O   LEU X 141      83.171  -4.535   3.164  1.00  0.00           O  
ATOM    558  CB  LEU X 141      84.435  -2.239   5.136  1.00  0.00           C  
ATOM    559  CG  LEU X 141      83.802  -0.868   5.416  1.00  0.00           C  
ATOM    560  CD1 LEU X 141      83.079  -0.873   6.769  1.00  0.00           C  
ATOM    561  CD2 LEU X 141      84.869   0.241   5.409  1.00  0.00           C  
ATOM    562  H   LEU X 141      83.966  -3.547   7.239  1.00  0.00           H  
ATOM    563  HA  LEU X 141      82.411  -2.890   4.926  1.00  0.00           H  
ATOM    564  HB2 LEU X 141      85.210  -2.445   5.857  1.00  0.00           H  
ATOM    565  HB3 LEU X 141      84.850  -2.247   4.148  1.00  0.00           H  
ATOM    566  HG  LEU X 141      83.086  -0.671   4.648  1.00  0.00           H  
ATOM    567 HD11 LEU X 141      82.041  -1.138   6.620  1.00  0.00           H  
ATOM    568 HD12 LEU X 141      83.138   0.109   7.212  1.00  0.00           H  
ATOM    569 HD13 LEU X 141      83.535  -1.583   7.424  1.00  0.00           H  
ATOM    570 HD21 LEU X 141      85.822  -0.172   5.117  1.00  0.00           H  
ATOM    571 HD22 LEU X 141      84.947   0.680   6.395  1.00  0.00           H  
ATOM    572 HD23 LEU X 141      84.583   1.008   4.705  1.00  0.00           H  
ATOM    573  N   SER X 142      84.576  -5.340   4.711  1.00  0.00           N  
ATOM    574  CA  SER X 142      84.978  -6.473   3.887  1.00  0.00           C  
ATOM    575  C   SER X 142      83.768  -7.337   3.547  1.00  0.00           C  
ATOM    576  O   SER X 142      83.585  -7.749   2.400  1.00  0.00           O  
ATOM    577  CB  SER X 142      86.021  -7.321   4.620  1.00  0.00           C  
ATOM    578  OG  SER X 142      86.357  -8.446   3.818  1.00  0.00           O  
ATOM    579  H   SER X 142      84.967  -5.192   5.595  1.00  0.00           H  
ATOM    580  HA  SER X 142      85.413  -6.102   2.970  1.00  0.00           H  
ATOM    581  HB2 SER X 142      86.908  -6.736   4.788  1.00  0.00           H  
ATOM    582  HB3 SER X 142      85.618  -7.646   5.571  1.00  0.00           H  
ATOM    583  HG  SER X 142      86.798  -9.089   4.380  1.00  0.00           H  
ATOM    584  N   ASN X 143      82.937  -7.593   4.548  1.00  0.00           N  
ATOM    585  CA  ASN X 143      81.735  -8.393   4.357  1.00  0.00           C  
ATOM    586  C   ASN X 143      80.638  -7.596   3.653  1.00  0.00           C  
ATOM    587  O   ASN X 143      79.938  -8.114   2.784  1.00  0.00           O  
ATOM    588  CB  ASN X 143      81.225  -8.871   5.718  1.00  0.00           C  
ATOM    589  CG  ASN X 143      80.151  -9.937   5.534  1.00  0.00           C  
ATOM    590  OD1 ASN X 143      80.192 -10.703   4.571  1.00  0.00           O  
ATOM    591  ND2 ASN X 143      79.188 -10.035   6.408  1.00  0.00           N  
ATOM    592  H   ASN X 143      83.122  -7.212   5.431  1.00  0.00           H  
ATOM    593  HA  ASN X 143      81.981  -9.256   3.758  1.00  0.00           H  
ATOM    594  HB2 ASN X 143      82.049  -9.286   6.281  1.00  0.00           H  
ATOM    595  HB3 ASN X 143      80.811  -8.031   6.256  1.00  0.00           H  
ATOM    596 HD21 ASN X 143      79.159  -9.427   7.176  1.00  0.00           H  
ATOM    597 HD22 ASN X 143      78.492 -10.717   6.297  1.00  0.00           H  
ATOM    598  N   MET X 144      80.485  -6.338   4.056  1.00  0.00           N  
ATOM    599  CA  MET X 144      79.452  -5.486   3.473  1.00  0.00           C  
ATOM    600  C   MET X 144      79.727  -5.189   2.005  1.00  0.00           C  
ATOM    601  O   MET X 144      78.811  -5.164   1.184  1.00  0.00           O  
ATOM    602  CB  MET X 144      79.328  -4.181   4.262  1.00  0.00           C  
ATOM    603  CG  MET X 144      78.653  -4.462   5.609  1.00  0.00           C  
ATOM    604  SD  MET X 144      76.903  -4.833   5.342  1.00  0.00           S  
ATOM    605  CE  MET X 144      76.500  -5.259   7.054  1.00  0.00           C  
ATOM    606  H   MET X 144      81.079  -6.000   4.762  1.00  0.00           H  
ATOM    607  HA  MET X 144      78.513  -6.011   3.540  1.00  0.00           H  
ATOM    608  HB2 MET X 144      80.311  -3.769   4.429  1.00  0.00           H  
ATOM    609  HB3 MET X 144      78.732  -3.477   3.703  1.00  0.00           H  
ATOM    610  HG2 MET X 144      79.126  -5.309   6.081  1.00  0.00           H  
ATOM    611  HG3 MET X 144      78.745  -3.595   6.246  1.00  0.00           H  
ATOM    612  HE1 MET X 144      76.502  -6.334   7.166  1.00  0.00           H  
ATOM    613  HE2 MET X 144      75.523  -4.875   7.302  1.00  0.00           H  
ATOM    614  HE3 MET X 144      77.235  -4.821   7.715  1.00  0.00           H  
ATOM    615  N   PHE X 145      80.985  -4.938   1.684  1.00  0.00           N  
ATOM    616  CA  PHE X 145      81.368  -4.616   0.317  1.00  0.00           C  
ATOM    617  C   PHE X 145      81.098  -5.793  -0.616  1.00  0.00           C  
ATOM    618  O   PHE X 145      80.630  -5.609  -1.739  1.00  0.00           O  
ATOM    619  CB  PHE X 145      82.855  -4.268   0.275  1.00  0.00           C  
ATOM    620  CG  PHE X 145      83.145  -2.905   0.901  1.00  0.00           C  
ATOM    621  CD1 PHE X 145      82.171  -2.182   1.633  1.00  0.00           C  
ATOM    622  CD2 PHE X 145      84.426  -2.358   0.740  1.00  0.00           C  
ATOM    623  CE1 PHE X 145      82.494  -0.941   2.181  1.00  0.00           C  
ATOM    624  CE2 PHE X 145      84.739  -1.113   1.296  1.00  0.00           C  
ATOM    625  CZ  PHE X 145      83.772  -0.406   2.017  1.00  0.00           C  
ATOM    626  H   PHE X 145      81.669  -4.940   2.376  1.00  0.00           H  
ATOM    627  HA  PHE X 145      80.801  -3.766  -0.020  1.00  0.00           H  
ATOM    628  HB2 PHE X 145      83.402  -5.023   0.813  1.00  0.00           H  
ATOM    629  HB3 PHE X 145      83.186  -4.260  -0.754  1.00  0.00           H  
ATOM    630  HD1 PHE X 145      81.183  -2.572   1.787  1.00  0.00           H  
ATOM    631  HD2 PHE X 145      85.175  -2.901   0.183  1.00  0.00           H  
ATOM    632  HE1 PHE X 145      81.750  -0.390   2.736  1.00  0.00           H  
ATOM    633  HE2 PHE X 145      85.727  -0.699   1.172  1.00  0.00           H  
ATOM    634  HZ  PHE X 145      84.013   0.553   2.447  1.00  0.00           H  
ATOM    635  N   SER X 146      81.395  -7.001  -0.146  1.00  0.00           N  
ATOM    636  CA  SER X 146      81.173  -8.196  -0.955  1.00  0.00           C  
ATOM    637  C   SER X 146      79.687  -8.356  -1.259  1.00  0.00           C  
ATOM    638  O   SER X 146      79.303  -8.793  -2.345  1.00  0.00           O  
ATOM    639  CB  SER X 146      81.684  -9.432  -0.214  1.00  0.00           C  
ATOM    640  OG  SER X 146      80.939  -9.602   0.985  1.00  0.00           O  
ATOM    641  H   SER X 146      81.766  -7.092   0.758  1.00  0.00           H  
ATOM    642  HA  SER X 146      81.713  -8.097  -1.885  1.00  0.00           H  
ATOM    643  HB2 SER X 146      81.561 -10.304  -0.834  1.00  0.00           H  
ATOM    644  HB3 SER X 146      82.733  -9.303   0.019  1.00  0.00           H  
ATOM    645  HG  SER X 146      81.558  -9.636   1.717  1.00  0.00           H  
ATOM    646  N   SER X 147      78.859  -7.987  -0.290  1.00  0.00           N  
ATOM    647  CA  SER X 147      77.412  -8.074  -0.444  1.00  0.00           C  
ATOM    648  C   SER X 147      76.938  -7.181  -1.586  1.00  0.00           C  
ATOM    649  O   SER X 147      76.019  -7.532  -2.325  1.00  0.00           O  
ATOM    650  CB  SER X 147      76.719  -7.657   0.854  1.00  0.00           C  
ATOM    651  OG  SER X 147      75.310  -7.758   0.687  1.00  0.00           O  
ATOM    652  H   SER X 147      79.229  -7.640   0.548  1.00  0.00           H  
ATOM    653  HA  SER X 147      77.145  -9.096  -0.667  1.00  0.00           H  
ATOM    654  HB2 SER X 147      77.028  -8.308   1.655  1.00  0.00           H  
ATOM    655  HB3 SER X 147      76.990  -6.639   1.095  1.00  0.00           H  
ATOM    656  HG  SER X 147      75.081  -7.356  -0.155  1.00  0.00           H  
ATOM    657  N   PHE X 148      77.556  -6.010  -1.702  1.00  0.00           N  
ATOM    658  CA  PHE X 148      77.178  -5.048  -2.732  1.00  0.00           C  
ATOM    659  C   PHE X 148      77.258  -5.663  -4.127  1.00  0.00           C  
ATOM    660  O   PHE X 148      76.325  -5.539  -4.922  1.00  0.00           O  
ATOM    661  CB  PHE X 148      78.117  -3.842  -2.680  1.00  0.00           C  
ATOM    662  CG  PHE X 148      77.719  -2.860  -3.753  1.00  0.00           C  
ATOM    663  CD1 PHE X 148      76.643  -1.989  -3.543  1.00  0.00           C  
ATOM    664  CD2 PHE X 148      78.420  -2.826  -4.962  1.00  0.00           C  
ATOM    665  CE1 PHE X 148      76.271  -1.083  -4.542  1.00  0.00           C  
ATOM    666  CE2 PHE X 148      78.047  -1.922  -5.964  1.00  0.00           C  
ATOM    667  CZ  PHE X 148      76.973  -1.050  -5.753  1.00  0.00           C  
ATOM    668  H   PHE X 148      78.267  -5.778  -1.068  1.00  0.00           H  
ATOM    669  HA  PHE X 148      76.169  -4.711  -2.550  1.00  0.00           H  
ATOM    670  HB2 PHE X 148      78.058  -3.371  -1.713  1.00  0.00           H  
ATOM    671  HB3 PHE X 148      79.130  -4.171  -2.857  1.00  0.00           H  
ATOM    672  HD1 PHE X 148      76.102  -2.015  -2.608  1.00  0.00           H  
ATOM    673  HD2 PHE X 148      79.251  -3.498  -5.122  1.00  0.00           H  
ATOM    674  HE1 PHE X 148      75.442  -0.410  -4.380  1.00  0.00           H  
ATOM    675  HE2 PHE X 148      78.588  -1.899  -6.898  1.00  0.00           H  
ATOM    676  HZ  PHE X 148      76.685  -0.352  -6.526  1.00  0.00           H  
ATOM    677  N   THR X 149      78.376  -6.312  -4.426  1.00  0.00           N  
ATOM    678  CA  THR X 149      78.561  -6.923  -5.739  1.00  0.00           C  
ATOM    679  C   THR X 149      77.843  -8.269  -5.831  1.00  0.00           C  
ATOM    680  O   THR X 149      77.992  -8.989  -6.819  1.00  0.00           O  
ATOM    681  CB  THR X 149      80.054  -7.108  -6.021  1.00  0.00           C  
ATOM    682  OG1 THR X 149      80.220  -7.712  -7.298  1.00  0.00           O  
ATOM    683  CG2 THR X 149      80.676  -8.000  -4.946  1.00  0.00           C  
ATOM    684  H   THR X 149      79.092  -6.373  -3.761  1.00  0.00           H  
ATOM    685  HA  THR X 149      78.150  -6.263  -6.487  1.00  0.00           H  
ATOM    686  HB  THR X 149      80.542  -6.144  -6.012  1.00  0.00           H  
ATOM    687  HG1 THR X 149      80.201  -7.016  -7.959  1.00  0.00           H  
ATOM    688 HG21 THR X 149      80.234  -8.985  -4.995  1.00  0.00           H  
ATOM    689 HG22 THR X 149      80.493  -7.571  -3.973  1.00  0.00           H  
ATOM    690 HG23 THR X 149      81.741  -8.075  -5.113  1.00  0.00           H  
ATOM    691  N   MET X 150      77.069  -8.604  -4.799  1.00  0.00           N  
ATOM    692  CA  MET X 150      76.336  -9.870  -4.777  1.00  0.00           C  
ATOM    693  C   MET X 150      74.829  -9.620  -4.706  1.00  0.00           C  
ATOM    694  O   MET X 150      74.353  -8.885  -3.842  1.00  0.00           O  
ATOM    695  CB  MET X 150      76.779 -10.700  -3.569  1.00  0.00           C  
ATOM    696  CG  MET X 150      76.070 -12.059  -3.580  1.00  0.00           C  
ATOM    697  SD  MET X 150      76.623 -13.042  -2.162  1.00  0.00           S  
ATOM    698  CE  MET X 150      78.308 -13.384  -2.733  1.00  0.00           C  
ATOM    699  H   MET X 150      76.991  -7.990  -4.039  1.00  0.00           H  
ATOM    700  HA  MET X 150      76.555 -10.421  -5.678  1.00  0.00           H  
ATOM    701  HB2 MET X 150      77.847 -10.853  -3.613  1.00  0.00           H  
ATOM    702  HB3 MET X 150      76.528 -10.175  -2.661  1.00  0.00           H  
ATOM    703  HG2 MET X 150      75.003 -11.909  -3.513  1.00  0.00           H  
ATOM    704  HG3 MET X 150      76.301 -12.581  -4.495  1.00  0.00           H  
ATOM    705  HE1 MET X 150      78.311 -13.509  -3.806  1.00  0.00           H  
ATOM    706  HE2 MET X 150      78.669 -14.288  -2.270  1.00  0.00           H  
ATOM    707  HE3 MET X 150      78.955 -12.562  -2.459  1.00  0.00           H  
ATOM    708  N   GLY X 151      74.086 -10.248  -5.615  1.00  0.00           N  
ATOM    709  CA  GLY X 151      72.633 -10.093  -5.641  1.00  0.00           C  
ATOM    710  C   GLY X 151      72.011 -10.930  -6.754  1.00  0.00           C  
ATOM    711  O   GLY X 151      72.710 -11.412  -7.645  1.00  0.00           O  
ATOM    712  H   GLY X 151      74.519 -10.827  -6.276  1.00  0.00           H  
ATOM    713  HA2 GLY X 151      72.225 -10.404  -4.691  1.00  0.00           H  
ATOM    714  HA3 GLY X 151      72.391  -9.054  -5.811  1.00  0.00           H  
ATOM    715  N   LYS X 152      70.690 -11.082  -6.708  1.00  0.00           N  
ATOM    716  CA  LYS X 152      69.986 -11.845  -7.733  1.00  0.00           C  
ATOM    717  C   LYS X 152      70.138 -11.147  -9.076  1.00  0.00           C  
ATOM    718  O   LYS X 152      70.335 -11.789 -10.108  1.00  0.00           O  
ATOM    719  CB  LYS X 152      68.496 -11.967  -7.380  1.00  0.00           C  
ATOM    720  CG  LYS X 152      68.214 -13.301  -6.671  1.00  0.00           C  
ATOM    721  CD  LYS X 152      68.892 -13.329  -5.297  1.00  0.00           C  
ATOM    722  CE  LYS X 152      69.008 -14.777  -4.817  1.00  0.00           C  
ATOM    723  NZ  LYS X 152      67.650 -15.386  -4.739  1.00  0.00           N  
ATOM    724  H   LYS X 152      70.180 -10.665  -5.982  1.00  0.00           H  
ATOM    725  HA  LYS X 152      70.420 -12.831  -7.798  1.00  0.00           H  
ATOM    726  HB2 LYS X 152      68.217 -11.152  -6.729  1.00  0.00           H  
ATOM    727  HB3 LYS X 152      67.911 -11.916  -8.286  1.00  0.00           H  
ATOM    728  HG2 LYS X 152      67.146 -13.413  -6.543  1.00  0.00           H  
ATOM    729  HG3 LYS X 152      68.586 -14.118  -7.271  1.00  0.00           H  
ATOM    730  HD2 LYS X 152      69.877 -12.895  -5.368  1.00  0.00           H  
ATOM    731  HD3 LYS X 152      68.300 -12.765  -4.592  1.00  0.00           H  
ATOM    732  HE2 LYS X 152      69.615 -15.338  -5.512  1.00  0.00           H  
ATOM    733  HE3 LYS X 152      69.468 -14.796  -3.841  1.00  0.00           H  
ATOM    734  HZ1 LYS X 152      67.271 -15.513  -5.699  1.00  0.00           H  
ATOM    735  HZ2 LYS X 152      67.020 -14.759  -4.197  1.00  0.00           H  
ATOM    736  HZ3 LYS X 152      67.711 -16.310  -4.267  1.00  0.00           H  
ATOM    737  N   HIS X 153      70.057  -9.820  -9.042  1.00  0.00           N  
ATOM    738  CA  HIS X 153      70.200  -9.014 -10.245  1.00  0.00           C  
ATOM    739  C   HIS X 153      71.368  -8.049 -10.079  1.00  0.00           C  
ATOM    740  O   HIS X 153      71.500  -7.393  -9.045  1.00  0.00           O  
ATOM    741  CB  HIS X 153      68.915  -8.227 -10.510  1.00  0.00           C  
ATOM    742  CG  HIS X 153      67.790  -9.183 -10.796  1.00  0.00           C  
ATOM    743  ND1 HIS X 153      67.064  -9.796  -9.788  1.00  0.00           N  
ATOM    744  CD2 HIS X 153      67.254  -9.640 -11.975  1.00  0.00           C  
ATOM    745  CE1 HIS X 153      66.141 -10.582 -10.372  1.00  0.00           C  
ATOM    746  NE2 HIS X 153      66.213 -10.523 -11.704  1.00  0.00           N  
ATOM    747  H   HIS X 153      69.910  -9.373  -8.183  1.00  0.00           H  
ATOM    748  HA  HIS X 153      70.396  -9.661 -11.086  1.00  0.00           H  
ATOM    749  HB2 HIS X 153      68.671  -7.634  -9.641  1.00  0.00           H  
ATOM    750  HB3 HIS X 153      69.060  -7.577 -11.359  1.00  0.00           H  
ATOM    751  HD2 HIS X 153      67.589  -9.357 -12.962  1.00  0.00           H  
ATOM    752  HE1 HIS X 153      65.427 -11.185  -9.830  1.00  0.00           H  
ATOM    753  HE2 HIS X 153      65.653 -11.000 -12.352  1.00  0.00           H  
ATOM    754  N   GLY X 154      72.217  -7.974 -11.094  1.00  0.00           N  
ATOM    755  CA  GLY X 154      73.375  -7.095 -11.041  1.00  0.00           C  
ATOM    756  C   GLY X 154      74.163  -7.164 -12.340  1.00  0.00           C  
ATOM    757  O   GLY X 154      73.585  -7.270 -13.422  1.00  0.00           O  
ATOM    758  H   GLY X 154      72.067  -8.527 -11.888  1.00  0.00           H  
ATOM    759  HA2 GLY X 154      73.044  -6.080 -10.877  1.00  0.00           H  
ATOM    760  HA3 GLY X 154      74.014  -7.397 -10.224  1.00  0.00           H  
ATOM    761  N   GLY X 155      75.484  -7.097 -12.228  1.00  0.00           N  
ATOM    762  CA  GLY X 155      76.344  -7.149 -13.401  1.00  0.00           C  
ATOM    763  C   GLY X 155      76.189  -8.476 -14.138  1.00  0.00           C  
ATOM    764  O   GLY X 155      77.092  -9.311 -14.136  1.00  0.00           O  
ATOM    765  H   GLY X 155      75.888  -7.010 -11.339  1.00  0.00           H  
ATOM    766  HA2 GLY X 155      76.084  -6.339 -14.068  1.00  0.00           H  
ATOM    767  HA3 GLY X 155      77.368  -7.037 -13.091  1.00  0.00           H  
ATOM    768  N   GLU X 156      75.038  -8.654 -14.773  1.00  0.00           N  
ATOM    769  CA  GLU X 156      74.760  -9.873 -15.523  1.00  0.00           C  
ATOM    770  C   GLU X 156      75.715 -10.020 -16.704  1.00  0.00           C  
ATOM    771  O   GLU X 156      75.893 -11.113 -17.241  1.00  0.00           O  
ATOM    772  CB  GLU X 156      73.316  -9.845 -16.020  1.00  0.00           C  
ATOM    773  CG  GLU X 156      73.112  -8.610 -16.896  1.00  0.00           C  
ATOM    774  CD  GLU X 156      71.700  -8.604 -17.471  1.00  0.00           C  
ATOM    775  OE1 GLU X 156      70.970  -9.545 -17.207  1.00  0.00           O  
ATOM    776  OE2 GLU X 156      71.369  -7.656 -18.165  1.00  0.00           O  
ATOM    777  H   GLU X 156      74.360  -7.947 -14.742  1.00  0.00           H  
ATOM    778  HA  GLU X 156      74.882 -10.718 -14.871  1.00  0.00           H  
ATOM    779  HB2 GLU X 156      73.118 -10.735 -16.599  1.00  0.00           H  
ATOM    780  HB3 GLU X 156      72.643  -9.803 -15.177  1.00  0.00           H  
ATOM    781  HG2 GLU X 156      73.257  -7.722 -16.297  1.00  0.00           H  
ATOM    782  HG3 GLU X 156      73.828  -8.619 -17.698  1.00  0.00           H  
ATOM    783  N   GLU X 157      76.325  -8.911 -17.101  1.00  0.00           N  
ATOM    784  CA  GLU X 157      77.260  -8.919 -18.220  1.00  0.00           C  
ATOM    785  C   GLU X 157      78.451  -9.810 -17.899  1.00  0.00           C  
ATOM    786  O   GLU X 157      79.166 -10.259 -18.795  1.00  0.00           O  
ATOM    787  CB  GLU X 157      77.745  -7.496 -18.507  1.00  0.00           C  
ATOM    788  CG  GLU X 157      76.595  -6.670 -19.086  1.00  0.00           C  
ATOM    789  CD  GLU X 157      77.021  -5.213 -19.232  1.00  0.00           C  
ATOM    790  OE1 GLU X 157      78.067  -4.868 -18.707  1.00  0.00           O  
ATOM    791  OE2 GLU X 157      76.295  -4.465 -19.865  1.00  0.00           O  
ATOM    792  H   GLU X 157      76.141  -8.069 -16.634  1.00  0.00           H  
ATOM    793  HA  GLU X 157      76.759  -9.302 -19.096  1.00  0.00           H  
ATOM    794  HB2 GLU X 157      78.090  -7.041 -17.591  1.00  0.00           H  
ATOM    795  HB3 GLU X 157      78.555  -7.529 -19.221  1.00  0.00           H  
ATOM    796  HG2 GLU X 157      76.323  -7.064 -20.055  1.00  0.00           H  
ATOM    797  HG3 GLU X 157      75.744  -6.729 -18.424  1.00  0.00           H  
ATOM    798  N   GLY X 158      78.657 -10.054 -16.610  1.00  0.00           N  
ATOM    799  CA  GLY X 158      79.765 -10.885 -16.158  1.00  0.00           C  
ATOM    800  C   GLY X 158      80.666 -10.100 -15.225  1.00  0.00           C  
ATOM    801  O   GLY X 158      81.639 -10.630 -14.698  1.00  0.00           O  
ATOM    802  H   GLY X 158      78.052  -9.662 -15.946  1.00  0.00           H  
ATOM    803  HA2 GLY X 158      79.375 -11.748 -15.637  1.00  0.00           H  
ATOM    804  HA3 GLY X 158      80.346 -11.211 -17.006  1.00  0.00           H  
ATOM    805  N   MET X 159      80.329  -8.838 -15.008  1.00  0.00           N  
ATOM    806  CA  MET X 159      81.131  -8.009 -14.125  1.00  0.00           C  
ATOM    807  C   MET X 159      81.149  -8.629 -12.736  1.00  0.00           C  
ATOM    808  O   MET X 159      82.026  -8.346 -11.925  1.00  0.00           O  
ATOM    809  CB  MET X 159      80.564  -6.590 -14.061  1.00  0.00           C  
ATOM    810  CG  MET X 159      80.771  -5.896 -15.410  1.00  0.00           C  
ATOM    811  SD  MET X 159      80.343  -4.143 -15.262  1.00  0.00           S  
ATOM    812  CE  MET X 159      78.550  -4.344 -15.107  1.00  0.00           C  
ATOM    813  H   MET X 159      79.531  -8.463 -15.443  1.00  0.00           H  
ATOM    814  HA  MET X 159      82.139  -7.965 -14.501  1.00  0.00           H  
ATOM    815  HB2 MET X 159      79.513  -6.632 -13.835  1.00  0.00           H  
ATOM    816  HB3 MET X 159      81.077  -6.032 -13.293  1.00  0.00           H  
ATOM    817  HG2 MET X 159      81.804  -5.990 -15.708  1.00  0.00           H  
ATOM    818  HG3 MET X 159      80.140  -6.360 -16.153  1.00  0.00           H  
ATOM    819  HE1 MET X 159      78.211  -5.103 -15.798  1.00  0.00           H  
ATOM    820  HE2 MET X 159      78.062  -3.411 -15.334  1.00  0.00           H  
ATOM    821  HE3 MET X 159      78.308  -4.637 -14.094  1.00  0.00           H  
ATOM    822  N   ILE X 160      80.173  -9.484 -12.471  1.00  0.00           N  
ATOM    823  CA  ILE X 160      80.087 -10.144 -11.181  1.00  0.00           C  
ATOM    824  C   ILE X 160      81.121 -11.254 -11.043  1.00  0.00           C  
ATOM    825  O   ILE X 160      81.660 -11.473  -9.958  1.00  0.00           O  
ATOM    826  CB  ILE X 160      78.685 -10.710 -10.990  1.00  0.00           C  
ATOM    827  CG1 ILE X 160      78.333 -11.663 -12.139  1.00  0.00           C  
ATOM    828  CG2 ILE X 160      77.679  -9.562 -10.959  1.00  0.00           C  
ATOM    829  CD1 ILE X 160      76.993 -12.339 -11.844  1.00  0.00           C  
ATOM    830  H   ILE X 160      79.499  -9.677 -13.155  1.00  0.00           H  
ATOM    831  HA  ILE X 160      80.267  -9.416 -10.412  1.00  0.00           H  
ATOM    832  HB  ILE X 160      78.655 -11.245 -10.060  1.00  0.00           H  
ATOM    833 HG12 ILE X 160      78.262 -11.106 -13.061  1.00  0.00           H  
ATOM    834 HG13 ILE X 160      79.095 -12.419 -12.231  1.00  0.00           H  
ATOM    835 HG21 ILE X 160      76.684  -9.958 -10.826  1.00  0.00           H  
ATOM    836 HG22 ILE X 160      77.730  -9.018 -11.890  1.00  0.00           H  
ATOM    837 HG23 ILE X 160      77.917  -8.898 -10.140  1.00  0.00           H  
ATOM    838 HD11 ILE X 160      77.013 -12.761 -10.850  1.00  0.00           H  
ATOM    839 HD12 ILE X 160      76.820 -13.125 -12.564  1.00  0.00           H  
ATOM    840 HD13 ILE X 160      76.200 -11.609 -11.910  1.00  0.00           H  
ATOM    841  N   ASP X 161      81.390 -11.951 -12.137  1.00  0.00           N  
ATOM    842  CA  ASP X 161      82.359 -13.038 -12.121  1.00  0.00           C  
ATOM    843  C   ASP X 161      83.608 -12.646 -12.890  1.00  0.00           C  
ATOM    844  O   ASP X 161      84.593 -13.383 -12.922  1.00  0.00           O  
ATOM    845  CB  ASP X 161      81.733 -14.276 -12.750  1.00  0.00           C  
ATOM    846  CG  ASP X 161      80.672 -14.854 -11.820  1.00  0.00           C  
ATOM    847  OD1 ASP X 161      80.642 -14.455 -10.668  1.00  0.00           O  
ATOM    848  OD2 ASP X 161      79.906 -15.688 -12.274  1.00  0.00           O  
ATOM    849  H   ASP X 161      80.928 -11.732 -12.975  1.00  0.00           H  
ATOM    850  HA  ASP X 161      82.630 -13.263 -11.100  1.00  0.00           H  
ATOM    851  HB2 ASP X 161      81.272 -13.994 -13.683  1.00  0.00           H  
ATOM    852  HB3 ASP X 161      82.497 -15.018 -12.933  1.00  0.00           H  
ATOM    853  N   PHE X 162      83.555 -11.478 -13.513  1.00  0.00           N  
ATOM    854  CA  PHE X 162      84.691 -10.991 -14.291  1.00  0.00           C  
ATOM    855  C   PHE X 162      85.522 -10.012 -13.468  1.00  0.00           C  
ATOM    856  O   PHE X 162      86.664 -10.292 -13.122  1.00  0.00           O  
ATOM    857  CB  PHE X 162      84.198 -10.318 -15.571  1.00  0.00           C  
ATOM    858  CG  PHE X 162      85.359 -10.101 -16.507  1.00  0.00           C  
ATOM    859  CD1 PHE X 162      85.883 -11.174 -17.239  1.00  0.00           C  
ATOM    860  CD2 PHE X 162      85.907  -8.827 -16.644  1.00  0.00           C  
ATOM    861  CE1 PHE X 162      86.960 -10.966 -18.108  1.00  0.00           C  
ATOM    862  CE2 PHE X 162      86.984  -8.616 -17.514  1.00  0.00           C  
ATOM    863  CZ  PHE X 162      87.511  -9.687 -18.245  1.00  0.00           C  
ATOM    864  H   PHE X 162      82.735 -10.936 -13.447  1.00  0.00           H  
ATOM    865  HA  PHE X 162      85.314 -11.829 -14.562  1.00  0.00           H  
ATOM    866  HB2 PHE X 162      83.461 -10.943 -16.048  1.00  0.00           H  
ATOM    867  HB3 PHE X 162      83.756  -9.367 -15.326  1.00  0.00           H  
ATOM    868  HD1 PHE X 162      85.457 -12.161 -17.132  1.00  0.00           H  
ATOM    869  HD2 PHE X 162      85.496  -8.006 -16.080  1.00  0.00           H  
ATOM    870  HE1 PHE X 162      87.365 -11.793 -18.673  1.00  0.00           H  
ATOM    871  HE2 PHE X 162      87.408  -7.628 -17.618  1.00  0.00           H  
ATOM    872  HZ  PHE X 162      88.343  -9.525 -18.916  1.00  0.00           H  
ATOM    873  N   MET X 163      84.942  -8.866 -13.149  1.00  0.00           N  
ATOM    874  CA  MET X 163      85.647  -7.862 -12.361  1.00  0.00           C  
ATOM    875  C   MET X 163      86.004  -8.411 -10.983  1.00  0.00           C  
ATOM    876  O   MET X 163      87.060  -8.096 -10.436  1.00  0.00           O  
ATOM    877  CB  MET X 163      84.786  -6.606 -12.200  1.00  0.00           C  
ATOM    878  CG  MET X 163      84.679  -5.875 -13.539  1.00  0.00           C  
ATOM    879  SD  MET X 163      83.495  -4.516 -13.387  1.00  0.00           S  
ATOM    880  CE  MET X 163      83.725  -3.838 -15.047  1.00  0.00           C  
ATOM    881  H   MET X 163      84.026  -8.691 -13.451  1.00  0.00           H  
ATOM    882  HA  MET X 163      86.558  -7.593 -12.874  1.00  0.00           H  
ATOM    883  HB2 MET X 163      83.803  -6.884 -11.861  1.00  0.00           H  
ATOM    884  HB3 MET X 163      85.244  -5.952 -11.473  1.00  0.00           H  
ATOM    885  HG2 MET X 163      85.646  -5.477 -13.806  1.00  0.00           H  
ATOM    886  HG3 MET X 163      84.347  -6.561 -14.305  1.00  0.00           H  
ATOM    887  HE1 MET X 163      83.717  -4.643 -15.768  1.00  0.00           H  
ATOM    888  HE2 MET X 163      84.669  -3.325 -15.096  1.00  0.00           H  
ATOM    889  HE3 MET X 163      82.926  -3.142 -15.266  1.00  0.00           H  
ATOM    890  N   ASN X 164      85.118  -9.228 -10.424  1.00  0.00           N  
ATOM    891  CA  ASN X 164      85.350  -9.808  -9.106  1.00  0.00           C  
ATOM    892  C   ASN X 164      86.577 -10.725  -9.084  1.00  0.00           C  
ATOM    893  O   ASN X 164      87.394 -10.646  -8.165  1.00  0.00           O  
ATOM    894  CB  ASN X 164      84.118 -10.607  -8.673  1.00  0.00           C  
ATOM    895  CG  ASN X 164      84.343 -11.199  -7.285  1.00  0.00           C  
ATOM    896  OD1 ASN X 164      84.997 -12.233  -7.150  1.00  0.00           O  
ATOM    897  ND2 ASN X 164      83.835 -10.605  -6.241  1.00  0.00           N  
ATOM    898  H   ASN X 164      84.297  -9.464 -10.907  1.00  0.00           H  
ATOM    899  HA  ASN X 164      85.503  -9.007  -8.398  1.00  0.00           H  
ATOM    900  HB2 ASN X 164      83.257  -9.954  -8.650  1.00  0.00           H  
ATOM    901  HB3 ASN X 164      83.945 -11.406  -9.377  1.00  0.00           H  
ATOM    902 HD21 ASN X 164      83.313  -9.782  -6.350  1.00  0.00           H  
ATOM    903 HD22 ASN X 164      83.975 -10.980  -5.346  1.00  0.00           H  
ATOM    904  N   GLU X 165      86.696 -11.611 -10.075  1.00  0.00           N  
ATOM    905  CA  GLU X 165      87.827 -12.543 -10.106  1.00  0.00           C  
ATOM    906  C   GLU X 165      89.126 -11.840 -10.496  1.00  0.00           C  
ATOM    907  O   GLU X 165      90.210 -12.259 -10.090  1.00  0.00           O  
ATOM    908  CB  GLU X 165      87.534 -13.717 -11.058  1.00  0.00           C  
ATOM    909  CG  GLU X 165      87.825 -13.342 -12.515  1.00  0.00           C  
ATOM    910  CD  GLU X 165      89.215 -13.833 -12.911  1.00  0.00           C  
ATOM    911  OE1 GLU X 165      90.165 -13.482 -12.231  1.00  0.00           O  
ATOM    912  OE2 GLU X 165      89.308 -14.559 -13.887  1.00  0.00           O  
ATOM    913  H   GLU X 165      86.012 -11.653 -10.777  1.00  0.00           H  
ATOM    914  HA  GLU X 165      87.953 -12.945  -9.111  1.00  0.00           H  
ATOM    915  HB2 GLU X 165      88.148 -14.560 -10.781  1.00  0.00           H  
ATOM    916  HB3 GLU X 165      86.495 -13.992 -10.968  1.00  0.00           H  
ATOM    917  HG2 GLU X 165      87.089 -13.808 -13.154  1.00  0.00           H  
ATOM    918  HG3 GLU X 165      87.772 -12.275 -12.638  1.00  0.00           H  
ATOM    919  N   ARG X 166      89.016 -10.770 -11.274  1.00  0.00           N  
ATOM    920  CA  ARG X 166      90.196 -10.024 -11.693  1.00  0.00           C  
ATOM    921  C   ARG X 166      90.812  -9.294 -10.506  1.00  0.00           C  
ATOM    922  O   ARG X 166      92.005  -9.006 -10.498  1.00  0.00           O  
ATOM    923  CB  ARG X 166      89.826  -9.020 -12.791  1.00  0.00           C  
ATOM    924  CG  ARG X 166      90.321  -9.514 -14.160  1.00  0.00           C  
ATOM    925  CD  ARG X 166      89.636 -10.828 -14.548  1.00  0.00           C  
ATOM    926  NE  ARG X 166      89.783 -11.057 -15.981  1.00  0.00           N  
ATOM    927  CZ  ARG X 166      89.402 -12.201 -16.540  1.00  0.00           C  
ATOM    928  NH1 ARG X 166      88.886 -13.148 -15.806  1.00  0.00           N  
ATOM    929  NH2 ARG X 166      89.546 -12.378 -17.824  1.00  0.00           N  
ATOM    930  H   ARG X 166      88.129 -10.474 -11.566  1.00  0.00           H  
ATOM    931  HA  ARG X 166      90.925 -10.715 -12.082  1.00  0.00           H  
ATOM    932  HB2 ARG X 166      88.752  -8.904 -12.819  1.00  0.00           H  
ATOM    933  HB3 ARG X 166      90.284  -8.068 -12.570  1.00  0.00           H  
ATOM    934  HG2 ARG X 166      90.098  -8.765 -14.906  1.00  0.00           H  
ATOM    935  HG3 ARG X 166      91.389  -9.667 -14.120  1.00  0.00           H  
ATOM    936  HD2 ARG X 166      90.094 -11.645 -14.015  1.00  0.00           H  
ATOM    937  HD3 ARG X 166      88.590 -10.782 -14.295  1.00  0.00           H  
ATOM    938  HE  ARG X 166      90.169 -10.353 -16.543  1.00  0.00           H  
ATOM    939 HH11 ARG X 166      88.775 -13.013 -14.821  1.00  0.00           H  
ATOM    940 HH12 ARG X 166      88.603 -14.009 -16.228  1.00  0.00           H  
ATOM    941 HH21 ARG X 166      89.941 -11.653 -18.388  1.00  0.00           H  
ATOM    942 HH22 ARG X 166      89.262 -13.239 -18.246  1.00  0.00           H  
ATOM    943  N   LYS X 167      89.985  -8.974  -9.518  1.00  0.00           N  
ATOM    944  CA  LYS X 167      90.456  -8.252  -8.342  1.00  0.00           C  
ATOM    945  C   LYS X 167      91.620  -8.977  -7.675  1.00  0.00           C  
ATOM    946  O   LYS X 167      92.635  -8.356  -7.363  1.00  0.00           O  
ATOM    947  CB  LYS X 167      89.307  -8.112  -7.337  1.00  0.00           C  
ATOM    948  CG  LYS X 167      89.833  -7.542  -6.008  1.00  0.00           C  
ATOM    949  CD  LYS X 167      90.002  -8.662  -4.972  1.00  0.00           C  
ATOM    950  CE  LYS X 167      88.682  -8.877  -4.229  1.00  0.00           C  
ATOM    951  NZ  LYS X 167      87.544  -8.739  -5.181  1.00  0.00           N  
ATOM    952  H   LYS X 167      89.036  -9.192  -9.595  1.00  0.00           H  
ATOM    953  HA  LYS X 167      90.778  -7.266  -8.640  1.00  0.00           H  
ATOM    954  HB2 LYS X 167      88.564  -7.441  -7.743  1.00  0.00           H  
ATOM    955  HB3 LYS X 167      88.858  -9.078  -7.167  1.00  0.00           H  
ATOM    956  HG2 LYS X 167      90.784  -7.061  -6.170  1.00  0.00           H  
ATOM    957  HG3 LYS X 167      89.128  -6.818  -5.629  1.00  0.00           H  
ATOM    958  HD2 LYS X 167      90.299  -9.576  -5.463  1.00  0.00           H  
ATOM    959  HD3 LYS X 167      90.764  -8.376  -4.262  1.00  0.00           H  
ATOM    960  HE2 LYS X 167      88.671  -9.868  -3.796  1.00  0.00           H  
ATOM    961  HE3 LYS X 167      88.586  -8.142  -3.444  1.00  0.00           H  
ATOM    962  HZ1 LYS X 167      87.476  -9.595  -5.768  1.00  0.00           H  
ATOM    963  HZ2 LYS X 167      87.701  -7.911  -5.791  1.00  0.00           H  
ATOM    964  HZ3 LYS X 167      86.659  -8.616  -4.649  1.00  0.00           H  
ATOM    965  N   LEU X 168      91.479 -10.277  -7.445  1.00  0.00           N  
ATOM    966  CA  LEU X 168      92.552 -11.023  -6.797  1.00  0.00           C  
ATOM    967  C   LEU X 168      93.817 -10.978  -7.642  1.00  0.00           C  
ATOM    968  O   LEU X 168      94.897 -10.690  -7.129  1.00  0.00           O  
ATOM    969  CB  LEU X 168      92.130 -12.481  -6.595  1.00  0.00           C  
ATOM    970  CG  LEU X 168      91.034 -12.564  -5.525  1.00  0.00           C  
ATOM    971  CD1 LEU X 168      90.486 -13.990  -5.470  1.00  0.00           C  
ATOM    972  CD2 LEU X 168      91.602 -12.183  -4.150  1.00  0.00           C  
ATOM    973  H   LEU X 168      90.651 -10.733  -7.696  1.00  0.00           H  
ATOM    974  HA  LEU X 168      92.760 -10.579  -5.836  1.00  0.00           H  
ATOM    975  HB2 LEU X 168      91.747 -12.870  -7.527  1.00  0.00           H  
ATOM    976  HB3 LEU X 168      92.982 -13.066  -6.288  1.00  0.00           H  
ATOM    977  HG  LEU X 168      90.233 -11.887  -5.784  1.00  0.00           H  
ATOM    978 HD11 LEU X 168      89.545 -14.034  -5.999  1.00  0.00           H  
ATOM    979 HD12 LEU X 168      90.334 -14.279  -4.441  1.00  0.00           H  
ATOM    980 HD13 LEU X 168      91.190 -14.665  -5.933  1.00  0.00           H  
ATOM    981 HD21 LEU X 168      91.445 -11.129  -3.977  1.00  0.00           H  
ATOM    982 HD22 LEU X 168      92.659 -12.400  -4.116  1.00  0.00           H  
ATOM    983 HD23 LEU X 168      91.095 -12.750  -3.384  1.00  0.00           H  
ATOM    984  N   MET X 169      93.684 -11.251  -8.936  1.00  0.00           N  
ATOM    985  CA  MET X 169      94.833 -11.225  -9.821  1.00  0.00           C  
ATOM    986  C   MET X 169      95.382  -9.813  -9.921  1.00  0.00           C  
ATOM    987  O   MET X 169      96.590  -9.607  -9.914  1.00  0.00           O  
ATOM    988  CB  MET X 169      94.440 -11.714 -11.213  1.00  0.00           C  
ATOM    989  CG  MET X 169      94.154 -13.216 -11.167  1.00  0.00           C  
ATOM    990  SD  MET X 169      92.652 -13.513 -10.200  1.00  0.00           S  
ATOM    991  CE  MET X 169      92.528 -15.292 -10.513  1.00  0.00           C  
ATOM    992  H   MET X 169      92.807 -11.475  -9.298  1.00  0.00           H  
ATOM    993  HA  MET X 169      95.599 -11.873  -9.423  1.00  0.00           H  
ATOM    994  HB2 MET X 169      93.558 -11.186 -11.543  1.00  0.00           H  
ATOM    995  HB3 MET X 169      95.252 -11.524 -11.898  1.00  0.00           H  
ATOM    996  HG2 MET X 169      94.012 -13.586 -12.173  1.00  0.00           H  
ATOM    997  HG3 MET X 169      94.986 -13.729 -10.709  1.00  0.00           H  
ATOM    998  HE1 MET X 169      91.607 -15.499 -11.040  1.00  0.00           H  
ATOM    999  HE2 MET X 169      92.532 -15.824  -9.576  1.00  0.00           H  
ATOM   1000  HE3 MET X 169      93.371 -15.611 -11.110  1.00  0.00           H  
ATOM   1001  N   ASP X 170      94.488  -8.840 -10.018  1.00  0.00           N  
ATOM   1002  CA  ASP X 170      94.891  -7.450 -10.124  1.00  0.00           C  
ATOM   1003  C   ASP X 170      95.602  -6.969  -8.867  1.00  0.00           C  
ATOM   1004  O   ASP X 170      96.570  -6.228  -8.949  1.00  0.00           O  
ATOM   1005  CB  ASP X 170      93.667  -6.571 -10.380  1.00  0.00           C  
ATOM   1006  CG  ASP X 170      94.096  -5.110 -10.425  1.00  0.00           C  
ATOM   1007  OD1 ASP X 170      94.793  -4.745 -11.356  1.00  0.00           O  
ATOM   1008  OD2 ASP X 170      93.728  -4.380  -9.520  1.00  0.00           O  
ATOM   1009  H   ASP X 170      93.531  -9.038 -10.025  1.00  0.00           H  
ATOM   1010  HA  ASP X 170      95.563  -7.349 -10.960  1.00  0.00           H  
ATOM   1011  HB2 ASP X 170      93.214  -6.845 -11.328  1.00  0.00           H  
ATOM   1012  HB3 ASP X 170      92.951  -6.710  -9.585  1.00  0.00           H  
ATOM   1013  N   LEU X 171      95.113  -7.375  -7.705  1.00  0.00           N  
ATOM   1014  CA  LEU X 171      95.725  -6.942  -6.457  1.00  0.00           C  
ATOM   1015  C   LEU X 171      97.150  -7.441  -6.357  1.00  0.00           C  
ATOM   1016  O   LEU X 171      98.070  -6.663  -6.162  1.00  0.00           O  
ATOM   1017  CB  LEU X 171      94.923  -7.456  -5.267  1.00  0.00           C  
ATOM   1018  CG  LEU X 171      94.221  -6.281  -4.580  1.00  0.00           C  
ATOM   1019  CD1 LEU X 171      93.244  -6.811  -3.529  1.00  0.00           C  
ATOM   1020  CD2 LEU X 171      95.266  -5.386  -3.899  1.00  0.00           C  
ATOM   1021  H   LEU X 171      94.335  -7.964  -7.684  1.00  0.00           H  
ATOM   1022  HA  LEU X 171      95.733  -5.865  -6.429  1.00  0.00           H  
ATOM   1023  HB2 LEU X 171      94.188  -8.160  -5.619  1.00  0.00           H  
ATOM   1024  HB3 LEU X 171      95.584  -7.946  -4.568  1.00  0.00           H  
ATOM   1025  HG  LEU X 171      93.678  -5.707  -5.317  1.00  0.00           H  
ATOM   1026 HD11 LEU X 171      93.443  -6.336  -2.580  1.00  0.00           H  
ATOM   1027 HD12 LEU X 171      93.366  -7.880  -3.429  1.00  0.00           H  
ATOM   1028 HD13 LEU X 171      92.232  -6.592  -3.835  1.00  0.00           H  
ATOM   1029 HD21 LEU X 171      95.154  -4.369  -4.250  1.00  0.00           H  
ATOM   1030 HD22 LEU X 171      96.257  -5.742  -4.138  1.00  0.00           H  
ATOM   1031 HD23 LEU X 171      95.124  -5.415  -2.827  1.00  0.00           H  
ATOM   1032  N   VAL X 172      97.331  -8.734  -6.526  1.00  0.00           N  
ATOM   1033  CA  VAL X 172      98.665  -9.303  -6.472  1.00  0.00           C  
ATOM   1034  C   VAL X 172      99.464  -8.872  -7.697  1.00  0.00           C  
ATOM   1035  O   VAL X 172     100.611  -8.440  -7.576  1.00  0.00           O  
ATOM   1036  CB  VAL X 172      98.596 -10.831  -6.374  1.00  0.00           C  
ATOM   1037  CG1 VAL X 172      98.162 -11.233  -4.964  1.00  0.00           C  
ATOM   1038  CG2 VAL X 172      97.585 -11.398  -7.378  1.00  0.00           C  
ATOM   1039  H   VAL X 172      96.567  -9.306  -6.715  1.00  0.00           H  
ATOM   1040  HA  VAL X 172      99.161  -8.924  -5.590  1.00  0.00           H  
ATOM   1041  HB  VAL X 172      99.567 -11.240  -6.578  1.00  0.00           H  
ATOM   1042 HG11 VAL X 172      97.700 -10.387  -4.474  1.00  0.00           H  
ATOM   1043 HG12 VAL X 172      99.026 -11.548  -4.399  1.00  0.00           H  
ATOM   1044 HG13 VAL X 172      97.453 -12.045  -5.023  1.00  0.00           H  
ATOM   1045 HG21 VAL X 172      98.096 -12.036  -8.083  1.00  0.00           H  
ATOM   1046 HG22 VAL X 172      97.106 -10.594  -7.907  1.00  0.00           H  
ATOM   1047 HG23 VAL X 172      96.840 -11.974  -6.849  1.00  0.00           H  
ATOM   1048  N   ASN X 173      98.851  -8.965  -8.874  1.00  0.00           N  
ATOM   1049  CA  ASN X 173      99.535  -8.550 -10.093  1.00  0.00           C  
ATOM   1050  C   ASN X 173      99.878  -7.069  -9.992  1.00  0.00           C  
ATOM   1051  O   ASN X 173     100.983  -6.645 -10.331  1.00  0.00           O  
ATOM   1052  CB  ASN X 173      98.662  -8.785 -11.326  1.00  0.00           C  
ATOM   1053  CG  ASN X 173      99.466  -8.421 -12.566  1.00  0.00           C  
ATOM   1054  OD1 ASN X 173      98.979  -8.551 -13.689  1.00  0.00           O  
ATOM   1055  ND2 ASN X 173     100.678  -7.955 -12.422  1.00  0.00           N  
ATOM   1056  H   ASN X 173      97.935  -9.311  -8.911  1.00  0.00           H  
ATOM   1057  HA  ASN X 173     100.449  -9.118 -10.193  1.00  0.00           H  
ATOM   1058  HB2 ASN X 173      98.362  -9.825 -11.376  1.00  0.00           H  
ATOM   1059  HB3 ASN X 173      97.787  -8.156 -11.274  1.00  0.00           H  
ATOM   1060 HD21 ASN X 173     101.058  -7.844 -11.520  1.00  0.00           H  
ATOM   1061 HD22 ASN X 173     101.209  -7.717 -13.210  1.00  0.00           H  
ATOM   1062  N   SER X 174      98.918  -6.297  -9.496  1.00  0.00           N  
ATOM   1063  CA  SER X 174      99.101  -4.862  -9.312  1.00  0.00           C  
ATOM   1064  C   SER X 174      99.260  -4.576  -7.827  1.00  0.00           C  
ATOM   1065  O   SER X 174      98.533  -3.768  -7.249  1.00  0.00           O  
ATOM   1066  CB  SER X 174      97.895  -4.092  -9.859  1.00  0.00           C  
ATOM   1067  OG  SER X 174      98.308  -2.789 -10.249  1.00  0.00           O  
ATOM   1068  H   SER X 174      98.073  -6.707  -9.230  1.00  0.00           H  
ATOM   1069  HA  SER X 174      99.993  -4.546  -9.833  1.00  0.00           H  
ATOM   1070  HB2 SER X 174      97.494  -4.607 -10.715  1.00  0.00           H  
ATOM   1071  HB3 SER X 174      97.128  -4.021  -9.093  1.00  0.00           H  
ATOM   1072  HG  SER X 174      97.535  -2.220 -10.249  1.00  0.00           H  
ATOM   1073  N   TRP X 175     100.208  -5.268  -7.211  1.00  0.00           N  
ATOM   1074  CA  TRP X 175     100.449  -5.113  -5.789  1.00  0.00           C  
ATOM   1075  C   TRP X 175     101.043  -3.754  -5.477  1.00  0.00           C  
ATOM   1076  O   TRP X 175     101.442  -3.479  -4.346  1.00  0.00           O  
ATOM   1077  CB  TRP X 175     101.359  -6.229  -5.285  1.00  0.00           C  
ATOM   1078  CG  TRP X 175     101.449  -6.135  -3.799  1.00  0.00           C  
ATOM   1079  CD1 TRP X 175     102.563  -5.822  -3.101  1.00  0.00           C  
ATOM   1080  CD2 TRP X 175     100.390  -6.326  -2.819  1.00  0.00           C  
ATOM   1081  NE1 TRP X 175     102.257  -5.819  -1.751  1.00  0.00           N  
ATOM   1082  CE2 TRP X 175     100.927  -6.122  -1.528  1.00  0.00           C  
ATOM   1083  CE3 TRP X 175      99.027  -6.657  -2.926  1.00  0.00           C  
ATOM   1084  CZ2 TRP X 175     100.137  -6.240  -0.382  1.00  0.00           C  
ATOM   1085  CZ3 TRP X 175      98.230  -6.775  -1.779  1.00  0.00           C  
ATOM   1086  CH2 TRP X 175      98.783  -6.567  -0.511  1.00  0.00           C  
ATOM   1087  H   TRP X 175     100.744  -5.910  -7.721  1.00  0.00           H  
ATOM   1088  HA  TRP X 175      99.508  -5.181  -5.281  1.00  0.00           H  
ATOM   1089  HB2 TRP X 175     100.940  -7.186  -5.562  1.00  0.00           H  
ATOM   1090  HB3 TRP X 175     102.340  -6.124  -5.723  1.00  0.00           H  
ATOM   1091  HD1 TRP X 175     103.534  -5.615  -3.528  1.00  0.00           H  
ATOM   1092  HE1 TRP X 175     102.889  -5.626  -1.029  1.00  0.00           H  
ATOM   1093  HE3 TRP X 175      98.591  -6.822  -3.897  1.00  0.00           H  
ATOM   1094  HZ2 TRP X 175     100.567  -6.079   0.594  1.00  0.00           H  
ATOM   1095  HZ3 TRP X 175      97.185  -7.028  -1.876  1.00  0.00           H  
ATOM   1096  HH2 TRP X 175      98.161  -6.658   0.366  1.00  0.00           H  
ATOM   1097  N   ASP X 176     101.061  -2.896  -6.479  1.00  0.00           N  
ATOM   1098  CA  ASP X 176     101.564  -1.548  -6.312  1.00  0.00           C  
ATOM   1099  C   ASP X 176     100.455  -0.662  -5.751  1.00  0.00           C  
ATOM   1100  O   ASP X 176     100.711   0.403  -5.188  1.00  0.00           O  
ATOM   1101  CB  ASP X 176     102.009  -1.024  -7.669  1.00  0.00           C  
ATOM   1102  CG  ASP X 176     102.320   0.466  -7.588  1.00  0.00           C  
ATOM   1103  OD1 ASP X 176     103.309   0.811  -6.963  1.00  0.00           O  
ATOM   1104  OD2 ASP X 176     101.565   1.240  -8.152  1.00  0.00           O  
ATOM   1105  H   ASP X 176     100.696  -3.156  -7.350  1.00  0.00           H  
ATOM   1106  HA  ASP X 176     102.404  -1.554  -5.634  1.00  0.00           H  
ATOM   1107  HB2 ASP X 176     102.894  -1.560  -7.986  1.00  0.00           H  
ATOM   1108  HB3 ASP X 176     101.215  -1.192  -8.379  1.00  0.00           H  
ATOM   1109  N   TYR X 177      99.219  -1.120  -5.928  1.00  0.00           N  
ATOM   1110  CA  TYR X 177      98.046  -0.387  -5.462  1.00  0.00           C  
ATOM   1111  C   TYR X 177      97.580  -0.894  -4.102  1.00  0.00           C  
ATOM   1112  O   TYR X 177      97.550  -2.100  -3.856  1.00  0.00           O  
ATOM   1113  CB  TYR X 177      96.911  -0.569  -6.465  1.00  0.00           C  
ATOM   1114  CG  TYR X 177      96.900   0.576  -7.442  1.00  0.00           C  
ATOM   1115  CD1 TYR X 177      98.099   1.069  -7.968  1.00  0.00           C  
ATOM   1116  CD2 TYR X 177      95.684   1.144  -7.819  1.00  0.00           C  
ATOM   1117  CE1 TYR X 177      98.077   2.135  -8.876  1.00  0.00           C  
ATOM   1118  CE2 TYR X 177      95.658   2.209  -8.726  1.00  0.00           C  
ATOM   1119  CZ  TYR X 177      96.855   2.705  -9.254  1.00  0.00           C  
ATOM   1120  OH  TYR X 177      96.832   3.756 -10.148  1.00  0.00           O  
ATOM   1121  H   TYR X 177      99.091  -1.974  -6.393  1.00  0.00           H  
ATOM   1122  HA  TYR X 177      98.286   0.662  -5.391  1.00  0.00           H  
ATOM   1123  HB2 TYR X 177      97.051  -1.497  -7.000  1.00  0.00           H  
ATOM   1124  HB3 TYR X 177      95.969  -0.600  -5.937  1.00  0.00           H  
ATOM   1125  HD1 TYR X 177      99.041   0.628  -7.675  1.00  0.00           H  
ATOM   1126  HD2 TYR X 177      94.763   0.757  -7.410  1.00  0.00           H  
ATOM   1127  HE1 TYR X 177      99.000   2.517  -9.283  1.00  0.00           H  
ATOM   1128  HE2 TYR X 177      94.715   2.647  -9.017  1.00  0.00           H  
ATOM   1129  HH  TYR X 177      97.209   4.524  -9.711  1.00  0.00           H  
ATOM   1130  N   VAL X 178      97.199   0.033  -3.226  1.00  0.00           N  
ATOM   1131  CA  VAL X 178      96.715  -0.339  -1.900  1.00  0.00           C  
ATOM   1132  C   VAL X 178      95.541   0.559  -1.507  1.00  0.00           C  
ATOM   1133  O   VAL X 178      95.438   1.666  -2.021  1.00  0.00           O  
ATOM   1134  CB  VAL X 178      97.834  -0.195  -0.879  1.00  0.00           C  
ATOM   1135  CG1 VAL X 178      98.993  -1.086  -1.296  1.00  0.00           C  
ATOM   1136  CG2 VAL X 178      98.299   1.258  -0.826  1.00  0.00           C  
ATOM   1137  H   VAL X 178      97.225   0.978  -3.476  1.00  0.00           H  
ATOM   1138  HA  VAL X 178      96.399  -1.363  -1.938  1.00  0.00           H  
ATOM   1139  HB  VAL X 178      97.477  -0.501   0.094  1.00  0.00           H  
ATOM   1140 HG11 VAL X 178      98.637  -2.097  -1.421  1.00  0.00           H  
ATOM   1141 HG12 VAL X 178      99.758  -1.060  -0.537  1.00  0.00           H  
ATOM   1142 HG13 VAL X 178      99.394  -0.727  -2.232  1.00  0.00           H  
ATOM   1143 HG21 VAL X 178      97.995   1.695   0.112  1.00  0.00           H  
ATOM   1144 HG22 VAL X 178      97.852   1.809  -1.642  1.00  0.00           H  
ATOM   1145 HG23 VAL X 178      99.374   1.295  -0.911  1.00  0.00           H  
ATOM   1146  N   PRO X 179      94.662   0.138  -0.619  1.00  0.00           N  
ATOM   1147  CA  PRO X 179      93.495   0.983  -0.209  1.00  0.00           C  
ATOM   1148  C   PRO X 179      93.899   2.324   0.401  1.00  0.00           C  
ATOM   1149  O   PRO X 179      94.851   2.401   1.178  1.00  0.00           O  
ATOM   1150  CB  PRO X 179      92.770   0.145   0.847  1.00  0.00           C  
ATOM   1151  CG  PRO X 179      93.241  -1.249   0.653  1.00  0.00           C  
ATOM   1152  CD  PRO X 179      94.657  -1.160   0.090  1.00  0.00           C  
ATOM   1153  HA  PRO X 179      92.850   1.139  -1.046  1.00  0.00           H  
ATOM   1154  HB2 PRO X 179      93.024   0.491   1.835  1.00  0.00           H  
ATOM   1155  HB3 PRO X 179      91.704   0.197   0.694  1.00  0.00           H  
ATOM   1156  HG2 PRO X 179      93.248  -1.771   1.600  1.00  0.00           H  
ATOM   1157  HG3 PRO X 179      92.605  -1.756  -0.044  1.00  0.00           H  
ATOM   1158  HD2 PRO X 179      95.384  -1.168   0.891  1.00  0.00           H  
ATOM   1159  HD3 PRO X 179      94.825  -1.971  -0.592  1.00  0.00           H  
ATOM   1160  N   SER X 180      93.153   3.376   0.058  1.00  0.00           N  
ATOM   1161  CA  SER X 180      93.417   4.708   0.587  1.00  0.00           C  
ATOM   1162  C   SER X 180      92.103   5.493   0.686  1.00  0.00           C  
ATOM   1163  O   SER X 180      91.213   5.336  -0.153  1.00  0.00           O  
ATOM   1164  CB  SER X 180      94.422   5.442  -0.310  1.00  0.00           C  
ATOM   1165  OG  SER X 180      94.616   6.761   0.182  1.00  0.00           O  
ATOM   1166  H   SER X 180      92.403   3.269  -0.563  1.00  0.00           H  
ATOM   1167  HA  SER X 180      93.833   4.611   1.578  1.00  0.00           H  
ATOM   1168  HB2 SER X 180      95.363   4.923  -0.309  1.00  0.00           H  
ATOM   1169  HB3 SER X 180      94.050   5.472  -1.315  1.00  0.00           H  
ATOM   1170  HG  SER X 180      93.935   6.936   0.835  1.00  0.00           H  
ATOM   1171  N   TYR X 181      91.972   6.305   1.737  1.00  0.00           N  
ATOM   1172  CA  TYR X 181      90.745   7.077   1.969  1.00  0.00           C  
ATOM   1173  C   TYR X 181      90.990   8.586   1.990  1.00  0.00           C  
ATOM   1174  O   TYR X 181      92.126   9.047   2.105  1.00  0.00           O  
ATOM   1175  CB  TYR X 181      90.078   6.656   3.279  1.00  0.00           C  
ATOM   1176  CG  TYR X 181      91.115   6.252   4.306  1.00  0.00           C  
ATOM   1177  CD1 TYR X 181      92.143   7.136   4.671  1.00  0.00           C  
ATOM   1178  CD2 TYR X 181      91.038   4.994   4.909  1.00  0.00           C  
ATOM   1179  CE1 TYR X 181      93.084   6.758   5.632  1.00  0.00           C  
ATOM   1180  CE2 TYR X 181      91.979   4.617   5.872  1.00  0.00           C  
ATOM   1181  CZ  TYR X 181      93.002   5.499   6.234  1.00  0.00           C  
ATOM   1182  OH  TYR X 181      93.930   5.126   7.186  1.00  0.00           O  
ATOM   1183  H   TYR X 181      92.702   6.361   2.389  1.00  0.00           H  
ATOM   1184  HA  TYR X 181      90.056   6.866   1.165  1.00  0.00           H  
ATOM   1185  HB2 TYR X 181      89.499   7.483   3.664  1.00  0.00           H  
ATOM   1186  HB3 TYR X 181      89.420   5.820   3.088  1.00  0.00           H  
ATOM   1187  HD1 TYR X 181      92.208   8.108   4.215  1.00  0.00           H  
ATOM   1188  HD2 TYR X 181      90.241   4.320   4.641  1.00  0.00           H  
ATOM   1189  HE1 TYR X 181      93.873   7.438   5.911  1.00  0.00           H  
ATOM   1190  HE2 TYR X 181      91.915   3.644   6.336  1.00  0.00           H  
ATOM   1191  HH  TYR X 181      94.686   5.713   7.110  1.00  0.00           H  
ATOM   1192  N   GLU X 182      89.898   9.347   1.888  1.00  0.00           N  
ATOM   1193  CA  GLU X 182      89.981  10.805   1.914  1.00  0.00           C  
ATOM   1194  C   GLU X 182      89.481  11.337   3.258  1.00  0.00           C  
ATOM   1195  O   GLU X 182      88.374  11.017   3.691  1.00  0.00           O  
ATOM   1196  CB  GLU X 182      89.118  11.403   0.797  1.00  0.00           C  
ATOM   1197  CG  GLU X 182      89.941  12.305  -0.136  1.00  0.00           C  
ATOM   1198  CD  GLU X 182      89.063  13.438  -0.664  1.00  0.00           C  
ATOM   1199  OE1 GLU X 182      87.853  13.285  -0.638  1.00  0.00           O  
ATOM   1200  OE2 GLU X 182      89.612  14.438  -1.092  1.00  0.00           O  
ATOM   1201  H   GLU X 182      89.021   8.911   1.826  1.00  0.00           H  
ATOM   1202  HA  GLU X 182      91.008  11.092   1.781  1.00  0.00           H  
ATOM   1203  HB2 GLU X 182      88.690  10.598   0.218  1.00  0.00           H  
ATOM   1204  HB3 GLU X 182      88.321  11.983   1.242  1.00  0.00           H  
ATOM   1205  HG2 GLU X 182      90.798  12.717   0.378  1.00  0.00           H  
ATOM   1206  HG3 GLU X 182      90.282  11.721  -0.959  1.00  0.00           H  
ATOM   1207  N   ASN X 183      90.311  12.134   3.920  1.00  0.00           N  
ATOM   1208  CA  ASN X 183      89.955  12.689   5.221  1.00  0.00           C  
ATOM   1209  C   ASN X 183      89.153  13.977   5.063  1.00  0.00           C  
ATOM   1210  O   ASN X 183      88.847  14.401   3.948  1.00  0.00           O  
ATOM   1211  CB  ASN X 183      91.218  12.961   6.042  1.00  0.00           C  
ATOM   1212  CG  ASN X 183      91.981  14.125   5.443  1.00  0.00           C  
ATOM   1213  OD1 ASN X 183      92.880  14.675   6.079  1.00  0.00           O  
ATOM   1214  ND2 ASN X 183      91.673  14.536   4.249  1.00  0.00           N  
ATOM   1215  H   ASN X 183      91.184  12.334   3.531  1.00  0.00           H  
ATOM   1216  HA  ASN X 183      89.352  11.967   5.749  1.00  0.00           H  
ATOM   1217  HB2 ASN X 183      90.944  13.201   7.056  1.00  0.00           H  
ATOM   1218  HB3 ASN X 183      91.844  12.082   6.041  1.00  0.00           H  
ATOM   1219 HD21 ASN X 183      90.957  14.094   3.748  1.00  0.00           H  
ATOM   1220 HD22 ASN X 183      92.154  15.287   3.854  1.00  0.00           H  
ATOM   1221  N   LYS X 184      88.818  14.595   6.189  1.00  0.00           N  
ATOM   1222  CA  LYS X 184      88.054  15.834   6.175  1.00  0.00           C  
ATOM   1223  C   LYS X 184      88.824  16.911   5.422  1.00  0.00           C  
ATOM   1224  O   LYS X 184      88.234  17.807   4.817  1.00  0.00           O  
ATOM   1225  CB  LYS X 184      87.777  16.282   7.607  1.00  0.00           C  
ATOM   1226  CG  LYS X 184      89.083  16.686   8.278  1.00  0.00           C  
ATOM   1227  CD  LYS X 184      88.833  16.872   9.769  1.00  0.00           C  
ATOM   1228  CE  LYS X 184      90.128  17.299  10.460  1.00  0.00           C  
ATOM   1229  NZ  LYS X 184      91.157  16.236  10.285  1.00  0.00           N  
ATOM   1230  H   LYS X 184      89.091  14.211   7.041  1.00  0.00           H  
ATOM   1231  HA  LYS X 184      87.116  15.660   5.686  1.00  0.00           H  
ATOM   1232  HB2 LYS X 184      87.103  17.126   7.595  1.00  0.00           H  
ATOM   1233  HB3 LYS X 184      87.329  15.469   8.157  1.00  0.00           H  
ATOM   1234  HG2 LYS X 184      89.825  15.922   8.118  1.00  0.00           H  
ATOM   1235  HG3 LYS X 184      89.430  17.610   7.860  1.00  0.00           H  
ATOM   1236  HD2 LYS X 184      88.078  17.632   9.914  1.00  0.00           H  
ATOM   1237  HD3 LYS X 184      88.489  15.939  10.187  1.00  0.00           H  
ATOM   1238  HE2 LYS X 184      90.484  18.220  10.021  1.00  0.00           H  
ATOM   1239  HE3 LYS X 184      89.943  17.451  11.513  1.00  0.00           H  
ATOM   1240  HZ1 LYS X 184      91.316  15.753  11.192  1.00  0.00           H  
ATOM   1241  HZ2 LYS X 184      92.047  16.665   9.959  1.00  0.00           H  
ATOM   1242  HZ3 LYS X 184      90.826  15.545   9.582  1.00  0.00           H  
ATOM   1243  N   ASP X 185      90.148  16.793   5.440  1.00  0.00           N  
ATOM   1244  CA  ASP X 185      91.003  17.735   4.732  1.00  0.00           C  
ATOM   1245  C   ASP X 185      90.868  17.503   3.234  1.00  0.00           C  
ATOM   1246  O   ASP X 185      91.069  18.410   2.426  1.00  0.00           O  
ATOM   1247  CB  ASP X 185      92.462  17.560   5.163  1.00  0.00           C  
ATOM   1248  CG  ASP X 185      93.305  18.711   4.623  1.00  0.00           C  
ATOM   1249  OD1 ASP X 185      92.807  19.440   3.781  1.00  0.00           O  
ATOM   1250  OD2 ASP X 185      94.435  18.848   5.061  1.00  0.00           O  
ATOM   1251  H   ASP X 185      90.556  16.045   5.919  1.00  0.00           H  
ATOM   1252  HA  ASP X 185      90.686  18.740   4.963  1.00  0.00           H  
ATOM   1253  HB2 ASP X 185      92.518  17.549   6.241  1.00  0.00           H  
ATOM   1254  HB3 ASP X 185      92.843  16.629   4.775  1.00  0.00           H  
ATOM   1255  N   GLY X 186      90.519  16.268   2.878  1.00  0.00           N  
ATOM   1256  CA  GLY X 186      90.348  15.898   1.482  1.00  0.00           C  
ATOM   1257  C   GLY X 186      91.626  15.313   0.891  1.00  0.00           C  
ATOM   1258  O   GLY X 186      91.718  15.093  -0.315  1.00  0.00           O  
ATOM   1259  H   GLY X 186      90.368  15.596   3.572  1.00  0.00           H  
ATOM   1260  HA2 GLY X 186      89.558  15.165   1.407  1.00  0.00           H  
ATOM   1261  HA3 GLY X 186      90.072  16.768   0.924  1.00  0.00           H  
ATOM   1262  N   ASN X 187      92.608  15.044   1.742  1.00  0.00           N  
ATOM   1263  CA  ASN X 187      93.857  14.461   1.272  1.00  0.00           C  
ATOM   1264  C   ASN X 187      93.722  12.945   1.245  1.00  0.00           C  
ATOM   1265  O   ASN X 187      92.978  12.370   2.041  1.00  0.00           O  
ATOM   1266  CB  ASN X 187      95.005  14.849   2.205  1.00  0.00           C  
ATOM   1267  CG  ASN X 187      95.202  13.761   3.255  1.00  0.00           C  
ATOM   1268  OD1 ASN X 187      96.283  13.181   3.354  1.00  0.00           O  
ATOM   1269  ND2 ASN X 187      94.206  13.435   4.032  1.00  0.00           N  
ATOM   1270  H   ASN X 187      92.486  15.219   2.697  1.00  0.00           H  
ATOM   1271  HA  ASN X 187      94.068  14.820   0.277  1.00  0.00           H  
ATOM   1272  HB2 ASN X 187      95.911  14.964   1.630  1.00  0.00           H  
ATOM   1273  HB3 ASN X 187      94.770  15.782   2.697  1.00  0.00           H  
ATOM   1274 HD21 ASN X 187      93.349  13.889   3.934  1.00  0.00           H  
ATOM   1275 HD22 ASN X 187      94.316  12.735   4.709  1.00  0.00           H  
ATOM   1276  N   TRP X 188      94.441  12.294   0.342  1.00  0.00           N  
ATOM   1277  CA  TRP X 188      94.374  10.843   0.259  1.00  0.00           C  
ATOM   1278  C   TRP X 188      95.422  10.220   1.175  1.00  0.00           C  
ATOM   1279  O   TRP X 188      96.572  10.660   1.188  1.00  0.00           O  
ATOM   1280  CB  TRP X 188      94.631  10.369  -1.173  1.00  0.00           C  
ATOM   1281  CG  TRP X 188      93.504  10.752  -2.074  1.00  0.00           C  
ATOM   1282  CD1 TRP X 188      93.576  11.626  -3.106  1.00  0.00           C  
ATOM   1283  CD2 TRP X 188      92.136  10.281  -2.033  1.00  0.00           C  
ATOM   1284  NE1 TRP X 188      92.331  11.705  -3.712  1.00  0.00           N  
ATOM   1285  CE2 TRP X 188      91.406  10.897  -3.080  1.00  0.00           C  
ATOM   1286  CE3 TRP X 188      91.467   9.383  -1.191  1.00  0.00           C  
ATOM   1287  CZ2 TRP X 188      90.047  10.622  -3.276  1.00  0.00           C  
ATOM   1288  CZ3 TRP X 188      90.112   9.109  -1.381  1.00  0.00           C  
ATOM   1289  CH2 TRP X 188      89.401   9.728  -2.421  1.00  0.00           C  
ATOM   1290  H   TRP X 188      95.024  12.792  -0.268  1.00  0.00           H  
ATOM   1291  HA  TRP X 188      93.393  10.516   0.569  1.00  0.00           H  
ATOM   1292  HB2 TRP X 188      95.548  10.802  -1.540  1.00  0.00           H  
ATOM   1293  HB3 TRP X 188      94.717   9.301  -1.165  1.00  0.00           H  
ATOM   1294  HD1 TRP X 188      94.462  12.163  -3.415  1.00  0.00           H  
ATOM   1295  HE1 TRP X 188      92.114  12.263  -4.487  1.00  0.00           H  
ATOM   1296  HE3 TRP X 188      92.004   8.899  -0.388  1.00  0.00           H  
ATOM   1297  HZ2 TRP X 188      89.496  11.102  -4.072  1.00  0.00           H  
ATOM   1298  HZ3 TRP X 188      89.610   8.424  -0.716  1.00  0.00           H  
ATOM   1299  HH2 TRP X 188      88.359   9.510  -2.564  1.00  0.00           H  
ATOM   1300  N   MET X 189      95.043   9.189   1.935  1.00  0.00           N  
ATOM   1301  CA  MET X 189      95.979   8.520   2.831  1.00  0.00           C  
ATOM   1302  C   MET X 189      95.802   7.009   2.709  1.00  0.00           C  
ATOM   1303  O   MET X 189      94.680   6.500   2.711  1.00  0.00           O  
ATOM   1304  CB  MET X 189      95.712   8.945   4.283  1.00  0.00           C  
ATOM   1305  CG  MET X 189      96.626  10.108   4.691  1.00  0.00           C  
ATOM   1306  SD  MET X 189      98.356   9.572   4.687  1.00  0.00           S  
ATOM   1307  CE  MET X 189      99.091  11.182   5.071  1.00  0.00           C  
ATOM   1308  H   MET X 189      94.130   8.835   1.914  1.00  0.00           H  
ATOM   1309  HA  MET X 189      96.986   8.773   2.560  1.00  0.00           H  
ATOM   1310  HB2 MET X 189      94.682   9.256   4.375  1.00  0.00           H  
ATOM   1311  HB3 MET X 189      95.885   8.109   4.934  1.00  0.00           H  
ATOM   1312  HG2 MET X 189      96.501  10.925   3.998  1.00  0.00           H  
ATOM   1313  HG3 MET X 189      96.359  10.436   5.690  1.00  0.00           H  
ATOM   1314  HE1 MET X 189     100.141  11.170   4.810  1.00  0.00           H  
ATOM   1315  HE2 MET X 189      98.988  11.384   6.125  1.00  0.00           H  
ATOM   1316  HE3 MET X 189      98.583  11.952   4.508  1.00  0.00           H  
ATOM   1317  N   LEU X 190      96.900   6.274   2.636  1.00  0.00           N  
ATOM   1318  CA  LEU X 190      96.784   4.833   2.544  1.00  0.00           C  
ATOM   1319  C   LEU X 190      96.299   4.296   3.878  1.00  0.00           C  
ATOM   1320  O   LEU X 190      96.650   4.819   4.935  1.00  0.00           O  
ATOM   1321  CB  LEU X 190      98.107   4.199   2.130  1.00  0.00           C  
ATOM   1322  CG  LEU X 190      98.333   4.440   0.637  1.00  0.00           C  
ATOM   1323  CD1 LEU X 190      98.348   5.945   0.365  1.00  0.00           C  
ATOM   1324  CD2 LEU X 190      99.678   3.840   0.218  1.00  0.00           C  
ATOM   1325  H   LEU X 190      97.786   6.692   2.676  1.00  0.00           H  
ATOM   1326  HA  LEU X 190      96.052   4.597   1.802  1.00  0.00           H  
ATOM   1327  HB2 LEU X 190      98.900   4.643   2.683  1.00  0.00           H  
ATOM   1328  HB3 LEU X 190      98.079   3.137   2.321  1.00  0.00           H  
ATOM   1329  HG  LEU X 190      97.536   3.981   0.071  1.00  0.00           H  
ATOM   1330 HD11 LEU X 190      97.334   6.304   0.263  1.00  0.00           H  
ATOM   1331 HD12 LEU X 190      98.892   6.141  -0.547  1.00  0.00           H  
ATOM   1332 HD13 LEU X 190      98.829   6.455   1.187  1.00  0.00           H  
ATOM   1333 HD21 LEU X 190      99.858   2.933   0.774  1.00  0.00           H  
ATOM   1334 HD22 LEU X 190     100.466   4.549   0.420  1.00  0.00           H  
ATOM   1335 HD23 LEU X 190      99.658   3.617  -0.839  1.00  0.00           H  
ATOM   1336  N   VAL X 191      95.474   3.266   3.821  1.00  0.00           N  
ATOM   1337  CA  VAL X 191      94.918   2.673   5.038  1.00  0.00           C  
ATOM   1338  C   VAL X 191      95.983   2.423   6.093  1.00  0.00           C  
ATOM   1339  O   VAL X 191      97.040   1.856   5.814  1.00  0.00           O  
ATOM   1340  CB  VAL X 191      94.222   1.362   4.707  1.00  0.00           C  
ATOM   1341  CG1 VAL X 191      95.265   0.264   4.494  1.00  0.00           C  
ATOM   1342  CG2 VAL X 191      93.283   0.966   5.855  1.00  0.00           C  
ATOM   1343  H   VAL X 191      95.228   2.889   2.947  1.00  0.00           H  
ATOM   1344  HA  VAL X 191      94.190   3.349   5.445  1.00  0.00           H  
ATOM   1345  HB  VAL X 191      93.656   1.493   3.807  1.00  0.00           H  
ATOM   1346 HG11 VAL X 191      96.113   0.673   3.965  1.00  0.00           H  
ATOM   1347 HG12 VAL X 191      94.831  -0.537   3.916  1.00  0.00           H  
ATOM   1348 HG13 VAL X 191      95.588  -0.116   5.452  1.00  0.00           H  
ATOM   1349 HG21 VAL X 191      93.207  -0.111   5.904  1.00  0.00           H  
ATOM   1350 HG22 VAL X 191      92.303   1.386   5.680  1.00  0.00           H  
ATOM   1351 HG23 VAL X 191      93.675   1.342   6.789  1.00  0.00           H  
ATOM   1352  N   GLY X 192      95.679   2.843   7.315  1.00  0.00           N  
ATOM   1353  CA  GLY X 192      96.590   2.659   8.431  1.00  0.00           C  
ATOM   1354  C   GLY X 192      97.563   3.823   8.544  1.00  0.00           C  
ATOM   1355  O   GLY X 192      98.302   3.927   9.523  1.00  0.00           O  
ATOM   1356  H   GLY X 192      94.814   3.278   7.471  1.00  0.00           H  
ATOM   1357  HA2 GLY X 192      96.019   2.583   9.346  1.00  0.00           H  
ATOM   1358  HA3 GLY X 192      97.150   1.746   8.284  1.00  0.00           H  
ATOM   1359  N   ASP X 193      97.575   4.695   7.540  1.00  0.00           N  
ATOM   1360  CA  ASP X 193      98.495   5.835   7.577  1.00  0.00           C  
ATOM   1361  C   ASP X 193      98.233   6.742   8.775  1.00  0.00           C  
ATOM   1362  O   ASP X 193      99.167   7.122   9.481  1.00  0.00           O  
ATOM   1363  CB  ASP X 193      98.373   6.675   6.313  1.00  0.00           C  
ATOM   1364  CG  ASP X 193      99.022   5.976   5.132  1.00  0.00           C  
ATOM   1365  OD1 ASP X 193      99.664   4.960   5.343  1.00  0.00           O  
ATOM   1366  OD2 ASP X 193      98.863   6.471   4.030  1.00  0.00           O  
ATOM   1367  H   ASP X 193      96.968   4.565   6.768  1.00  0.00           H  
ATOM   1368  HA  ASP X 193      99.506   5.461   7.642  1.00  0.00           H  
ATOM   1369  HB2 ASP X 193      97.331   6.831   6.102  1.00  0.00           H  
ATOM   1370  HB3 ASP X 193      98.854   7.628   6.470  1.00  0.00           H  
ATOM   1371  N   VAL X 194      96.972   7.121   8.987  1.00  0.00           N  
ATOM   1372  CA  VAL X 194      96.637   8.023  10.084  1.00  0.00           C  
ATOM   1373  C   VAL X 194      96.026   7.254  11.266  1.00  0.00           C  
ATOM   1374  O   VAL X 194      95.427   6.196  11.069  1.00  0.00           O  
ATOM   1375  CB  VAL X 194      95.638   9.074   9.589  1.00  0.00           C  
ATOM   1376  CG1 VAL X 194      96.301   9.950   8.527  1.00  0.00           C  
ATOM   1377  CG2 VAL X 194      94.419   8.381   8.977  1.00  0.00           C  
ATOM   1378  H   VAL X 194      96.261   6.844   8.372  1.00  0.00           H  
ATOM   1379  HA  VAL X 194      97.534   8.524  10.391  1.00  0.00           H  
ATOM   1380  HB  VAL X 194      95.323   9.692  10.415  1.00  0.00           H  
ATOM   1381 HG11 VAL X 194      96.794   9.323   7.799  1.00  0.00           H  
ATOM   1382 HG12 VAL X 194      97.027  10.596   8.998  1.00  0.00           H  
ATOM   1383 HG13 VAL X 194      95.550  10.551   8.035  1.00  0.00           H  
ATOM   1384 HG21 VAL X 194      93.518   8.806   9.395  1.00  0.00           H  
ATOM   1385 HG22 VAL X 194      94.453   7.324   9.196  1.00  0.00           H  
ATOM   1386 HG23 VAL X 194      94.421   8.528   7.908  1.00  0.00           H  
ATOM   1387  N   PRO X 195      96.147   7.757  12.483  1.00  0.00           N  
ATOM   1388  CA  PRO X 195      95.568   7.077  13.685  1.00  0.00           C  
ATOM   1389  C   PRO X 195      94.092   6.743  13.497  1.00  0.00           C  
ATOM   1390  O   PRO X 195      93.343   7.529  12.918  1.00  0.00           O  
ATOM   1391  CB  PRO X 195      95.703   8.119  14.794  1.00  0.00           C  
ATOM   1392  CG  PRO X 195      96.816   9.008  14.384  1.00  0.00           C  
ATOM   1393  CD  PRO X 195      96.848   9.006  12.857  1.00  0.00           C  
ATOM   1394  HA  PRO X 195      96.134   6.196  13.939  1.00  0.00           H  
ATOM   1395  HB2 PRO X 195      94.788   8.689  14.882  1.00  0.00           H  
ATOM   1396  HB3 PRO X 195      95.940   7.641  15.732  1.00  0.00           H  
ATOM   1397  HG2 PRO X 195      96.626  10.008  14.750  1.00  0.00           H  
ATOM   1398  HG3 PRO X 195      97.753   8.638  14.771  1.00  0.00           H  
ATOM   1399  HD2 PRO X 195      96.333   9.871  12.468  1.00  0.00           H  
ATOM   1400  HD3 PRO X 195      97.869   8.982  12.519  1.00  0.00           H  
ATOM   1401  N   TRP X 196      93.675   5.580  13.989  1.00  0.00           N  
ATOM   1402  CA  TRP X 196      92.280   5.189  13.853  1.00  0.00           C  
ATOM   1403  C   TRP X 196      91.346   6.242  14.452  1.00  0.00           C  
ATOM   1404  O   TRP X 196      90.327   6.566  13.847  1.00  0.00           O  
ATOM   1405  CB  TRP X 196      92.000   3.814  14.474  1.00  0.00           C  
ATOM   1406  CG  TRP X 196      90.542   3.722  14.798  1.00  0.00           C  
ATOM   1407  CD1 TRP X 196      89.998   3.903  16.024  1.00  0.00           C  
ATOM   1408  CD2 TRP X 196      89.431   3.456  13.900  1.00  0.00           C  
ATOM   1409  NE1 TRP X 196      88.634   3.747  15.935  1.00  0.00           N  
ATOM   1410  CE2 TRP X 196      88.234   3.467  14.649  1.00  0.00           C  
ATOM   1411  CE3 TRP X 196      89.348   3.199  12.525  1.00  0.00           C  
ATOM   1412  CZ2 TRP X 196      86.996   3.233  14.054  1.00  0.00           C  
ATOM   1413  CZ3 TRP X 196      88.106   2.966  11.923  1.00  0.00           C  
ATOM   1414  CH2 TRP X 196      86.929   2.981  12.686  1.00  0.00           C  
ATOM   1415  H   TRP X 196      94.311   4.985  14.439  1.00  0.00           H  
ATOM   1416  HA  TRP X 196      92.064   5.123  12.798  1.00  0.00           H  
ATOM   1417  HB2 TRP X 196      92.253   3.045  13.758  1.00  0.00           H  
ATOM   1418  HB3 TRP X 196      92.583   3.671  15.365  1.00  0.00           H  
ATOM   1419  HD1 TRP X 196      90.535   4.128  16.923  1.00  0.00           H  
ATOM   1420  HE1 TRP X 196      88.006   3.820  16.684  1.00  0.00           H  
ATOM   1421  HE3 TRP X 196      90.245   3.189  11.925  1.00  0.00           H  
ATOM   1422  HZ2 TRP X 196      86.095   3.247  14.647  1.00  0.00           H  
ATOM   1423  HZ3 TRP X 196      88.059   2.775  10.868  1.00  0.00           H  
ATOM   1424  HH2 TRP X 196      85.973   2.799  12.218  1.00  0.00           H  
ATOM   1425  N   PRO X 197      91.648   6.789  15.610  1.00  0.00           N  
ATOM   1426  CA  PRO X 197      90.767   7.825  16.234  1.00  0.00           C  
ATOM   1427  C   PRO X 197      90.562   9.010  15.303  1.00  0.00           C  
ATOM   1428  O   PRO X 197      89.453   9.525  15.160  1.00  0.00           O  
ATOM   1429  CB  PRO X 197      91.542   8.261  17.473  1.00  0.00           C  
ATOM   1430  CG  PRO X 197      92.427   7.109  17.794  1.00  0.00           C  
ATOM   1431  CD  PRO X 197      92.829   6.516  16.449  1.00  0.00           C  
ATOM   1432  HA  PRO X 197      89.821   7.397  16.523  1.00  0.00           H  
ATOM   1433  HB2 PRO X 197      92.124   9.140  17.250  1.00  0.00           H  
ATOM   1434  HB3 PRO X 197      90.867   8.451  18.294  1.00  0.00           H  
ATOM   1435  HG2 PRO X 197      93.300   7.447  18.336  1.00  0.00           H  
ATOM   1436  HG3 PRO X 197      91.889   6.374  18.366  1.00  0.00           H  
ATOM   1437  HD2 PRO X 197      93.706   7.015  16.063  1.00  0.00           H  
ATOM   1438  HD3 PRO X 197      92.997   5.465  16.542  1.00  0.00           H  
ATOM   1439  N   MET X 198      91.639   9.435  14.655  1.00  0.00           N  
ATOM   1440  CA  MET X 198      91.545  10.545  13.733  1.00  0.00           C  
ATOM   1441  C   MET X 198      90.802  10.105  12.481  1.00  0.00           C  
ATOM   1442  O   MET X 198      90.035  10.871  11.897  1.00  0.00           O  
ATOM   1443  CB  MET X 198      92.942  11.044  13.358  1.00  0.00           C  
ATOM   1444  CG  MET X 198      93.315  12.234  14.247  1.00  0.00           C  
ATOM   1445  SD  MET X 198      93.289  11.722  15.982  1.00  0.00           S  
ATOM   1446  CE  MET X 198      93.682  13.336  16.699  1.00  0.00           C  
ATOM   1447  H   MET X 198      92.507   8.991  14.792  1.00  0.00           H  
ATOM   1448  HA  MET X 198      90.998  11.347  14.203  1.00  0.00           H  
ATOM   1449  HB2 MET X 198      93.658  10.248  13.501  1.00  0.00           H  
ATOM   1450  HB3 MET X 198      92.949  11.354  12.325  1.00  0.00           H  
ATOM   1451  HG2 MET X 198      94.306  12.579  13.988  1.00  0.00           H  
ATOM   1452  HG3 MET X 198      92.606  13.034  14.096  1.00  0.00           H  
ATOM   1453  HE1 MET X 198      93.124  14.104  16.180  1.00  0.00           H  
ATOM   1454  HE2 MET X 198      94.737  13.530  16.596  1.00  0.00           H  
ATOM   1455  HE3 MET X 198      93.417  13.337  17.747  1.00  0.00           H  
ATOM   1456  N   PHE X 199      91.058   8.869  12.059  1.00  0.00           N  
ATOM   1457  CA  PHE X 199      90.427   8.348  10.855  1.00  0.00           C  
ATOM   1458  C   PHE X 199      88.919   8.138  10.995  1.00  0.00           C  
ATOM   1459  O   PHE X 199      88.160   8.422  10.067  1.00  0.00           O  
ATOM   1460  CB  PHE X 199      91.052   7.028  10.409  1.00  0.00           C  
ATOM   1461  CG  PHE X 199      90.382   6.618   9.117  1.00  0.00           C  
ATOM   1462  CD1 PHE X 199      90.492   7.440   7.987  1.00  0.00           C  
ATOM   1463  CD2 PHE X 199      89.631   5.437   9.049  1.00  0.00           C  
ATOM   1464  CE1 PHE X 199      89.852   7.087   6.803  1.00  0.00           C  
ATOM   1465  CE2 PHE X 199      88.995   5.080   7.857  1.00  0.00           C  
ATOM   1466  CZ  PHE X 199      89.100   5.910   6.736  1.00  0.00           C  
ATOM   1467  H   PHE X 199      91.693   8.310  12.556  1.00  0.00           H  
ATOM   1468  HA  PHE X 199      90.597   9.063  10.083  1.00  0.00           H  
ATOM   1469  HB2 PHE X 199      92.112   7.156  10.251  1.00  0.00           H  
ATOM   1470  HB3 PHE X 199      90.882   6.271  11.157  1.00  0.00           H  
ATOM   1471  HD1 PHE X 199      91.077   8.345   8.025  1.00  0.00           H  
ATOM   1472  HD2 PHE X 199      89.529   4.808   9.915  1.00  0.00           H  
ATOM   1473  HE1 PHE X 199      89.921   7.736   5.947  1.00  0.00           H  
ATOM   1474  HE2 PHE X 199      88.416   4.169   7.804  1.00  0.00           H  
ATOM   1475  HZ  PHE X 199      88.609   5.639   5.815  1.00  0.00           H  
ATOM   1476  N   VAL X 200      88.490   7.591  12.126  1.00  0.00           N  
ATOM   1477  CA  VAL X 200      87.077   7.299  12.327  1.00  0.00           C  
ATOM   1478  C   VAL X 200      86.246   8.571  12.299  1.00  0.00           C  
ATOM   1479  O   VAL X 200      85.084   8.558  11.894  1.00  0.00           O  
ATOM   1480  CB  VAL X 200      86.899   6.527  13.642  1.00  0.00           C  
ATOM   1481  CG1 VAL X 200      87.097   7.433  14.854  1.00  0.00           C  
ATOM   1482  CG2 VAL X 200      85.507   5.903  13.707  1.00  0.00           C  
ATOM   1483  H   VAL X 200      89.134   7.358  12.822  1.00  0.00           H  
ATOM   1484  HA  VAL X 200      86.748   6.667  11.517  1.00  0.00           H  
ATOM   1485  HB  VAL X 200      87.632   5.747  13.675  1.00  0.00           H  
ATOM   1486 HG11 VAL X 200      86.136   7.691  15.272  1.00  0.00           H  
ATOM   1487 HG12 VAL X 200      87.612   8.324  14.555  1.00  0.00           H  
ATOM   1488 HG13 VAL X 200      87.682   6.910  15.599  1.00  0.00           H  
ATOM   1489 HG21 VAL X 200      85.363   5.465  14.686  1.00  0.00           H  
ATOM   1490 HG22 VAL X 200      85.422   5.136  12.952  1.00  0.00           H  
ATOM   1491 HG23 VAL X 200      84.762   6.664  13.539  1.00  0.00           H  
ATOM   1492  N   ASP X 201      86.826   9.656  12.772  1.00  0.00           N  
ATOM   1493  CA  ASP X 201      86.107  10.916  12.821  1.00  0.00           C  
ATOM   1494  C   ASP X 201      86.185  11.649  11.489  1.00  0.00           C  
ATOM   1495  O   ASP X 201      85.165  12.020  10.908  1.00  0.00           O  
ATOM   1496  CB  ASP X 201      86.666  11.803  13.934  1.00  0.00           C  
ATOM   1497  CG  ASP X 201      85.872  13.104  14.011  1.00  0.00           C  
ATOM   1498  OD1 ASP X 201      84.707  13.043  14.368  1.00  0.00           O  
ATOM   1499  OD2 ASP X 201      86.441  14.141  13.711  1.00  0.00           O  
ATOM   1500  H   ASP X 201      87.722   9.590  13.142  1.00  0.00           H  
ATOM   1501  HA  ASP X 201      85.081  10.698  13.035  1.00  0.00           H  
ATOM   1502  HB2 ASP X 201      86.594  11.283  14.877  1.00  0.00           H  
ATOM   1503  HB3 ASP X 201      87.701  12.028  13.727  1.00  0.00           H  
ATOM   1504  N   THR X 202      87.404  11.845  11.008  1.00  0.00           N  
ATOM   1505  CA  THR X 202      87.604  12.528   9.739  1.00  0.00           C  
ATOM   1506  C   THR X 202      87.053  11.668   8.610  1.00  0.00           C  
ATOM   1507  O   THR X 202      86.834  12.143   7.495  1.00  0.00           O  
ATOM   1508  CB  THR X 202      89.087  12.794   9.505  1.00  0.00           C  
ATOM   1509  OG1 THR X 202      89.221  13.761   8.491  1.00  0.00           O  
ATOM   1510  CG2 THR X 202      89.769  11.503   9.074  1.00  0.00           C  
ATOM   1511  H   THR X 202      88.171  11.517  11.523  1.00  0.00           H  
ATOM   1512  HA  THR X 202      87.078  13.472   9.755  1.00  0.00           H  
ATOM   1513  HB  THR X 202      89.542  13.159  10.410  1.00  0.00           H  
ATOM   1514  HG1 THR X 202      88.355  13.900   8.098  1.00  0.00           H  
ATOM   1515 HG21 THR X 202      89.229  10.669   9.485  1.00  0.00           H  
ATOM   1516 HG22 THR X 202      90.787  11.491   9.437  1.00  0.00           H  
ATOM   1517 HG23 THR X 202      89.769  11.435   7.997  1.00  0.00           H  
ATOM   1518  N   CYS X 203      86.836  10.392   8.918  1.00  0.00           N  
ATOM   1519  CA  CYS X 203      86.317   9.453   7.941  1.00  0.00           C  
ATOM   1520  C   CYS X 203      85.193  10.085   7.126  1.00  0.00           C  
ATOM   1521  O   CYS X 203      84.065  10.198   7.607  1.00  0.00           O  
ATOM   1522  CB  CYS X 203      85.764   8.248   8.679  1.00  0.00           C  
ATOM   1523  SG  CYS X 203      86.769   6.815   8.285  1.00  0.00           S  
ATOM   1524  H   CYS X 203      87.042  10.070   9.823  1.00  0.00           H  
ATOM   1525  HA  CYS X 203      87.119   9.128   7.296  1.00  0.00           H  
ATOM   1526  HB2 CYS X 203      85.797   8.434   9.735  1.00  0.00           H  
ATOM   1527  HB3 CYS X 203      84.748   8.073   8.384  1.00  0.00           H  
ATOM   1528  HG  CYS X 203      87.323   7.038   7.534  1.00  0.00           H  
ATOM   1529  N   LYS X 204      85.507  10.504   5.900  1.00  0.00           N  
ATOM   1530  CA  LYS X 204      84.506  11.136   5.041  1.00  0.00           C  
ATOM   1531  C   LYS X 204      84.247  10.317   3.774  1.00  0.00           C  
ATOM   1532  O   LYS X 204      83.097   9.991   3.452  1.00  0.00           O  
ATOM   1533  CB  LYS X 204      85.010  12.535   4.652  1.00  0.00           C  
ATOM   1534  CG  LYS X 204      84.170  13.635   5.327  1.00  0.00           C  
ATOM   1535  CD  LYS X 204      84.655  13.828   6.766  1.00  0.00           C  
ATOM   1536  CE  LYS X 204      83.849  14.942   7.432  1.00  0.00           C  
ATOM   1537  NZ  LYS X 204      84.001  16.200   6.648  1.00  0.00           N  
ATOM   1538  H   LYS X 204      86.425  10.396   5.574  1.00  0.00           H  
ATOM   1539  HA  LYS X 204      83.585  11.226   5.588  1.00  0.00           H  
ATOM   1540  HB2 LYS X 204      86.038  12.635   4.968  1.00  0.00           H  
ATOM   1541  HB3 LYS X 204      84.962  12.650   3.580  1.00  0.00           H  
ATOM   1542  HG2 LYS X 204      84.296  14.559   4.781  1.00  0.00           H  
ATOM   1543  HG3 LYS X 204      83.123  13.364   5.331  1.00  0.00           H  
ATOM   1544  HD2 LYS X 204      84.523  12.908   7.316  1.00  0.00           H  
ATOM   1545  HD3 LYS X 204      85.700  14.099   6.761  1.00  0.00           H  
ATOM   1546  HE2 LYS X 204      82.807  14.663   7.468  1.00  0.00           H  
ATOM   1547  HE3 LYS X 204      84.216  15.098   8.436  1.00  0.00           H  
ATOM   1548  HZ1 LYS X 204      83.461  16.124   5.763  1.00  0.00           H  
ATOM   1549  HZ2 LYS X 204      85.007  16.351   6.429  1.00  0.00           H  
ATOM   1550  HZ3 LYS X 204      83.642  17.002   7.204  1.00  0.00           H  
ATOM   1551  N   ARG X 205      85.315   9.988   3.056  1.00  0.00           N  
ATOM   1552  CA  ARG X 205      85.184   9.221   1.829  1.00  0.00           C  
ATOM   1553  C   ARG X 205      86.212   8.106   1.798  1.00  0.00           C  
ATOM   1554  O   ARG X 205      87.382   8.321   2.113  1.00  0.00           O  
ATOM   1555  CB  ARG X 205      85.386  10.137   0.623  1.00  0.00           C  
ATOM   1556  CG  ARG X 205      85.001   9.389  -0.652  1.00  0.00           C  
ATOM   1557  CD  ARG X 205      85.270  10.272  -1.872  1.00  0.00           C  
ATOM   1558  NE  ARG X 205      84.702   9.664  -3.071  1.00  0.00           N  
ATOM   1559  CZ  ARG X 205      85.325   8.678  -3.704  1.00  0.00           C  
ATOM   1560  NH1 ARG X 205      86.442   8.202  -3.228  1.00  0.00           N  
ATOM   1561  NH2 ARG X 205      84.811   8.173  -4.792  1.00  0.00           N  
ATOM   1562  H   ARG X 205      86.205  10.271   3.351  1.00  0.00           H  
ATOM   1563  HA  ARG X 205      84.197   8.790   1.781  1.00  0.00           H  
ATOM   1564  HB2 ARG X 205      84.765  11.014   0.730  1.00  0.00           H  
ATOM   1565  HB3 ARG X 205      86.419  10.433   0.565  1.00  0.00           H  
ATOM   1566  HG2 ARG X 205      85.586   8.484  -0.727  1.00  0.00           H  
ATOM   1567  HG3 ARG X 205      83.955   9.137  -0.615  1.00  0.00           H  
ATOM   1568  HD2 ARG X 205      84.833  11.244  -1.724  1.00  0.00           H  
ATOM   1569  HD3 ARG X 205      86.331  10.385  -1.998  1.00  0.00           H  
ATOM   1570  HE  ARG X 205      83.850   9.999  -3.423  1.00  0.00           H  
ATOM   1571 HH11 ARG X 205      86.828   8.582  -2.389  1.00  0.00           H  
ATOM   1572 HH12 ARG X 205      86.910   7.456  -3.703  1.00  0.00           H  
ATOM   1573 HH21 ARG X 205      83.949   8.531  -5.150  1.00  0.00           H  
ATOM   1574 HH22 ARG X 205      85.281   7.430  -5.269  1.00  0.00           H  
ATOM   1575  N   LEU X 206      85.766   6.916   1.423  1.00  0.00           N  
ATOM   1576  CA  LEU X 206      86.652   5.764   1.357  1.00  0.00           C  
ATOM   1577  C   LEU X 206      86.629   5.155  -0.031  1.00  0.00           C  
ATOM   1578  O   LEU X 206      85.572   4.925  -0.598  1.00  0.00           O  
ATOM   1579  CB  LEU X 206      86.218   4.704   2.377  1.00  0.00           C  
ATOM   1580  CG  LEU X 206      87.233   3.551   2.411  1.00  0.00           C  
ATOM   1581  CD1 LEU X 206      87.467   3.122   3.859  1.00  0.00           C  
ATOM   1582  CD2 LEU X 206      86.686   2.356   1.625  1.00  0.00           C  
ATOM   1583  H   LEU X 206      84.821   6.810   1.189  1.00  0.00           H  
ATOM   1584  HA  LEU X 206      87.656   6.080   1.584  1.00  0.00           H  
ATOM   1585  HB2 LEU X 206      86.154   5.156   3.356  1.00  0.00           H  
ATOM   1586  HB3 LEU X 206      85.249   4.317   2.099  1.00  0.00           H  
ATOM   1587  HG  LEU X 206      88.168   3.872   1.975  1.00  0.00           H  
ATOM   1588 HD11 LEU X 206      87.938   3.926   4.401  1.00  0.00           H  
ATOM   1589 HD12 LEU X 206      88.109   2.252   3.878  1.00  0.00           H  
ATOM   1590 HD13 LEU X 206      86.521   2.882   4.322  1.00  0.00           H  
ATOM   1591 HD21 LEU X 206      86.394   2.672   0.635  1.00  0.00           H  
ATOM   1592 HD22 LEU X 206      85.830   1.952   2.139  1.00  0.00           H  
ATOM   1593 HD23 LEU X 206      87.450   1.596   1.548  1.00  0.00           H  
ATOM   1594  N   ARG X 207      87.796   4.872  -0.568  1.00  0.00           N  
ATOM   1595  CA  ARG X 207      87.870   4.250  -1.875  1.00  0.00           C  
ATOM   1596  C   ARG X 207      89.090   3.360  -1.925  1.00  0.00           C  
ATOM   1597  O   ARG X 207      90.194   3.786  -1.592  1.00  0.00           O  
ATOM   1598  CB  ARG X 207      87.941   5.297  -2.986  1.00  0.00           C  
ATOM   1599  CG  ARG X 207      88.914   6.406  -2.589  1.00  0.00           C  
ATOM   1600  CD  ARG X 207      89.677   6.896  -3.825  1.00  0.00           C  
ATOM   1601  NE  ARG X 207      88.761   7.506  -4.783  1.00  0.00           N  
ATOM   1602  CZ  ARG X 207      89.170   7.853  -6.000  1.00  0.00           C  
ATOM   1603  NH1 ARG X 207      90.408   7.646  -6.357  1.00  0.00           N  
ATOM   1604  NH2 ARG X 207      88.334   8.400  -6.839  1.00  0.00           N  
ATOM   1605  H   ARG X 207      88.622   5.058  -0.069  1.00  0.00           H  
ATOM   1606  HA  ARG X 207      86.989   3.642  -2.022  1.00  0.00           H  
ATOM   1607  HB2 ARG X 207      88.273   4.827  -3.899  1.00  0.00           H  
ATOM   1608  HB3 ARG X 207      86.961   5.724  -3.139  1.00  0.00           H  
ATOM   1609  HG2 ARG X 207      88.354   7.223  -2.159  1.00  0.00           H  
ATOM   1610  HG3 ARG X 207      89.615   6.029  -1.860  1.00  0.00           H  
ATOM   1611  HD2 ARG X 207      90.413   7.626  -3.526  1.00  0.00           H  
ATOM   1612  HD3 ARG X 207      90.181   6.061  -4.292  1.00  0.00           H  
ATOM   1613  HE  ARG X 207      87.829   7.663  -4.526  1.00  0.00           H  
ATOM   1614 HH11 ARG X 207      91.050   7.225  -5.715  1.00  0.00           H  
ATOM   1615 HH12 ARG X 207      90.714   7.908  -7.272  1.00  0.00           H  
ATOM   1616 HH21 ARG X 207      87.384   8.558  -6.568  1.00  0.00           H  
ATOM   1617 HH22 ARG X 207      88.641   8.661  -7.754  1.00  0.00           H  
ATOM   1618  N   LEU X 208      88.899   2.126  -2.339  1.00  0.00           N  
ATOM   1619  CA  LEU X 208      90.019   1.218  -2.411  1.00  0.00           C  
ATOM   1620  C   LEU X 208      90.680   1.354  -3.770  1.00  0.00           C  
ATOM   1621  O   LEU X 208      90.004   1.349  -4.799  1.00  0.00           O  
ATOM   1622  CB  LEU X 208      89.568  -0.223  -2.167  1.00  0.00           C  
ATOM   1623  CG  LEU X 208      88.597  -0.262  -0.980  1.00  0.00           C  
ATOM   1624  CD1 LEU X 208      87.143  -0.190  -1.468  1.00  0.00           C  
ATOM   1625  CD2 LEU X 208      88.804  -1.564  -0.203  1.00  0.00           C  
ATOM   1626  H   LEU X 208      88.002   1.826  -2.596  1.00  0.00           H  
ATOM   1627  HA  LEU X 208      90.725   1.494  -1.650  1.00  0.00           H  
ATOM   1628  HB2 LEU X 208      89.087  -0.601  -3.046  1.00  0.00           H  
ATOM   1629  HB3 LEU X 208      90.429  -0.833  -1.942  1.00  0.00           H  
ATOM   1630  HG  LEU X 208      88.797   0.578  -0.329  1.00  0.00           H  
ATOM   1631 HD11 LEU X 208      86.752  -1.190  -1.577  1.00  0.00           H  
ATOM   1632 HD12 LEU X 208      87.096   0.321  -2.418  1.00  0.00           H  
ATOM   1633 HD13 LEU X 208      86.550   0.349  -0.745  1.00  0.00           H  
ATOM   1634 HD21 LEU X 208      88.951  -2.378  -0.897  1.00  0.00           H  
ATOM   1635 HD22 LEU X 208      87.933  -1.763   0.405  1.00  0.00           H  
ATOM   1636 HD23 LEU X 208      89.673  -1.472   0.432  1.00  0.00           H  
ATOM   1637  N   MET X 209      91.998   1.498  -3.778  1.00  0.00           N  
ATOM   1638  CA  MET X 209      92.702   1.661  -5.033  1.00  0.00           C  
ATOM   1639  C   MET X 209      92.905   0.301  -5.670  1.00  0.00           C  
ATOM   1640  O   MET X 209      93.584  -0.561  -5.113  1.00  0.00           O  
ATOM   1641  CB  MET X 209      94.060   2.323  -4.790  1.00  0.00           C  
ATOM   1642  CG  MET X 209      93.924   3.383  -3.697  1.00  0.00           C  
ATOM   1643  SD  MET X 209      95.490   4.281  -3.519  1.00  0.00           S  
ATOM   1644  CE  MET X 209      95.352   5.333  -4.989  1.00  0.00           C  
ATOM   1645  H   MET X 209      92.492   1.510  -2.936  1.00  0.00           H  
ATOM   1646  HA  MET X 209      92.117   2.281  -5.694  1.00  0.00           H  
ATOM   1647  HB2 MET X 209      94.779   1.577  -4.485  1.00  0.00           H  
ATOM   1648  HB3 MET X 209      94.394   2.796  -5.700  1.00  0.00           H  
ATOM   1649  HG2 MET X 209      93.134   4.072  -3.953  1.00  0.00           H  
ATOM   1650  HG3 MET X 209      93.687   2.895  -2.763  1.00  0.00           H  
ATOM   1651  HE1 MET X 209      94.336   5.685  -5.090  1.00  0.00           H  
ATOM   1652  HE2 MET X 209      95.623   4.768  -5.865  1.00  0.00           H  
ATOM   1653  HE3 MET X 209      96.022   6.176  -4.888  1.00  0.00           H  
ATOM   1654  N   LYS X 210      92.298   0.116  -6.834  1.00  0.00           N  
ATOM   1655  CA  LYS X 210      92.401  -1.146  -7.543  1.00  0.00           C  
ATOM   1656  C   LYS X 210      92.888  -0.906  -8.971  1.00  0.00           C  
ATOM   1657  O   LYS X 210      92.250  -0.189  -9.741  1.00  0.00           O  
ATOM   1658  CB  LYS X 210      91.028  -1.825  -7.512  1.00  0.00           C  
ATOM   1659  CG  LYS X 210      91.184  -3.352  -7.477  1.00  0.00           C  
ATOM   1660  CD  LYS X 210      89.827  -4.001  -7.187  1.00  0.00           C  
ATOM   1661  CE  LYS X 210      89.025  -4.164  -8.477  1.00  0.00           C  
ATOM   1662  NZ  LYS X 210      87.676  -4.709  -8.152  1.00  0.00           N  
ATOM   1663  H   LYS X 210      91.763   0.841  -7.218  1.00  0.00           H  
ATOM   1664  HA  LYS X 210      93.114  -1.772  -7.035  1.00  0.00           H  
ATOM   1665  HB2 LYS X 210      90.509  -1.493  -6.624  1.00  0.00           H  
ATOM   1666  HB3 LYS X 210      90.455  -1.544  -8.386  1.00  0.00           H  
ATOM   1667  HG2 LYS X 210      91.553  -3.696  -8.427  1.00  0.00           H  
ATOM   1668  HG3 LYS X 210      91.878  -3.633  -6.699  1.00  0.00           H  
ATOM   1669  HD2 LYS X 210      89.985  -4.967  -6.742  1.00  0.00           H  
ATOM   1670  HD3 LYS X 210      89.276  -3.383  -6.504  1.00  0.00           H  
ATOM   1671  HE2 LYS X 210      88.920  -3.208  -8.965  1.00  0.00           H  
ATOM   1672  HE3 LYS X 210      89.536  -4.853  -9.130  1.00  0.00           H  
ATOM   1673  HZ1 LYS X 210      87.351  -5.318  -8.928  1.00  0.00           H  
ATOM   1674  HZ2 LYS X 210      87.007  -3.922  -8.025  1.00  0.00           H  
ATOM   1675  HZ3 LYS X 210      87.728  -5.266  -7.276  1.00  0.00           H  
ATOM   1676  N   GLY X 211      94.034  -1.491  -9.311  1.00  0.00           N  
ATOM   1677  CA  GLY X 211      94.611  -1.317 -10.644  1.00  0.00           C  
ATOM   1678  C   GLY X 211      93.887  -2.171 -11.680  1.00  0.00           C  
ATOM   1679  O   GLY X 211      94.242  -2.171 -12.859  1.00  0.00           O  
ATOM   1680  H   GLY X 211      94.508  -2.039  -8.648  1.00  0.00           H  
ATOM   1681  HA2 GLY X 211      94.534  -0.277 -10.927  1.00  0.00           H  
ATOM   1682  HA3 GLY X 211      95.652  -1.600 -10.619  1.00  0.00           H  
ATOM   1683  N   SER X 212      92.880  -2.899 -11.227  1.00  0.00           N  
ATOM   1684  CA  SER X 212      92.106  -3.767 -12.107  1.00  0.00           C  
ATOM   1685  C   SER X 212      91.373  -2.961 -13.145  1.00  0.00           C  
ATOM   1686  O   SER X 212      90.928  -3.491 -14.158  1.00  0.00           O  
ATOM   1687  CB  SER X 212      91.056  -4.501 -11.307  1.00  0.00           C  
ATOM   1688  OG  SER X 212      89.999  -3.599 -11.009  1.00  0.00           O  
ATOM   1689  H   SER X 212      92.650  -2.858 -10.275  1.00  0.00           H  
ATOM   1690  HA  SER X 212      92.756  -4.481 -12.584  1.00  0.00           H  
ATOM   1691  HB2 SER X 212      90.670  -5.327 -11.874  1.00  0.00           H  
ATOM   1692  HB3 SER X 212      91.497  -4.859 -10.408  1.00  0.00           H  
ATOM   1693  HG  SER X 212      89.752  -3.154 -11.822  1.00  0.00           H  
ATOM   1694  N   ASP X 213      91.199  -1.689 -12.867  1.00  0.00           N  
ATOM   1695  CA  ASP X 213      90.456  -0.855 -13.775  1.00  0.00           C  
ATOM   1696  C   ASP X 213      90.897  -1.112 -15.206  1.00  0.00           C  
ATOM   1697  O   ASP X 213      90.164  -0.830 -16.152  1.00  0.00           O  
ATOM   1698  CB  ASP X 213      90.648   0.623 -13.423  1.00  0.00           C  
ATOM   1699  CG  ASP X 213      92.104   1.027 -13.624  1.00  0.00           C  
ATOM   1700  OD1 ASP X 213      92.887   0.176 -14.014  1.00  0.00           O  
ATOM   1701  OD2 ASP X 213      92.415   2.182 -13.388  1.00  0.00           O  
ATOM   1702  H   ASP X 213      91.539  -1.319 -12.027  1.00  0.00           H  
ATOM   1703  HA  ASP X 213      89.417  -1.117 -13.678  1.00  0.00           H  
ATOM   1704  HB2 ASP X 213      90.016   1.227 -14.056  1.00  0.00           H  
ATOM   1705  HB3 ASP X 213      90.377   0.783 -12.389  1.00  0.00           H  
ATOM   1706  N   ALA X 214      92.091  -1.664 -15.359  1.00  0.00           N  
ATOM   1707  CA  ALA X 214      92.596  -1.969 -16.689  1.00  0.00           C  
ATOM   1708  C   ALA X 214      92.302  -3.419 -17.066  1.00  0.00           C  
ATOM   1709  O   ALA X 214      92.123  -3.738 -18.242  1.00  0.00           O  
ATOM   1710  CB  ALA X 214      94.102  -1.710 -16.755  1.00  0.00           C  
ATOM   1711  H   ALA X 214      92.629  -1.886 -14.565  1.00  0.00           H  
ATOM   1712  HA  ALA X 214      92.097  -1.327 -17.396  1.00  0.00           H  
ATOM   1713  HB1 ALA X 214      94.302  -0.938 -17.484  1.00  0.00           H  
ATOM   1714  HB2 ALA X 214      94.611  -2.617 -17.043  1.00  0.00           H  
ATOM   1715  HB3 ALA X 214      94.455  -1.390 -15.786  1.00  0.00           H  
ATOM   1716  N   ILE X 215      92.269  -4.294 -16.065  1.00  0.00           N  
ATOM   1717  CA  ILE X 215      92.011  -5.709 -16.307  1.00  0.00           C  
ATOM   1718  C   ILE X 215      90.566  -6.082 -15.990  1.00  0.00           C  
ATOM   1719  O   ILE X 215      89.915  -6.781 -16.766  1.00  0.00           O  
ATOM   1720  CB  ILE X 215      92.970  -6.563 -15.473  1.00  0.00           C  
ATOM   1721  CG1 ILE X 215      94.396  -6.016 -15.621  1.00  0.00           C  
ATOM   1722  CG2 ILE X 215      92.932  -8.009 -15.970  1.00  0.00           C  
ATOM   1723  CD1 ILE X 215      94.730  -5.086 -14.452  1.00  0.00           C  
ATOM   1724  H   ILE X 215      92.428  -3.983 -15.150  1.00  0.00           H  
ATOM   1725  HA  ILE X 215      92.195  -5.916 -17.344  1.00  0.00           H  
ATOM   1726  HB  ILE X 215      92.670  -6.531 -14.437  1.00  0.00           H  
ATOM   1727 HG12 ILE X 215      95.095  -6.839 -15.632  1.00  0.00           H  
ATOM   1728 HG13 ILE X 215      94.474  -5.466 -16.547  1.00  0.00           H  
ATOM   1729 HG21 ILE X 215      91.930  -8.261 -16.280  1.00  0.00           H  
ATOM   1730 HG22 ILE X 215      93.239  -8.671 -15.174  1.00  0.00           H  
ATOM   1731 HG23 ILE X 215      93.605  -8.119 -16.808  1.00  0.00           H  
ATOM   1732 HD11 ILE X 215      95.759  -4.767 -14.532  1.00  0.00           H  
ATOM   1733 HD12 ILE X 215      94.590  -5.611 -13.520  1.00  0.00           H  
ATOM   1734 HD13 ILE X 215      94.084  -4.223 -14.482  1.00  0.00           H  
ATOM   1735  N   GLY X 216      90.069  -5.620 -14.851  1.00  0.00           N  
ATOM   1736  CA  GLY X 216      88.699  -5.922 -14.455  1.00  0.00           C  
ATOM   1737  C   GLY X 216      87.714  -5.361 -15.470  1.00  0.00           C  
ATOM   1738  O   GLY X 216      86.722  -6.003 -15.814  1.00  0.00           O  
ATOM   1739  H   GLY X 216      90.630  -5.065 -14.270  1.00  0.00           H  
ATOM   1740  HA2 GLY X 216      88.576  -6.993 -14.391  1.00  0.00           H  
ATOM   1741  HA3 GLY X 216      88.502  -5.481 -13.490  1.00  0.00           H  
ATOM   1742  N   LEU X 217      88.001  -4.159 -15.948  1.00  0.00           N  
ATOM   1743  CA  LEU X 217      87.141  -3.509 -16.927  1.00  0.00           C  
ATOM   1744  C   LEU X 217      87.712  -3.691 -18.331  1.00  0.00           C  
ATOM   1745  O   LEU X 217      88.790  -3.177 -18.583  1.00  0.00           O  
ATOM   1746  CB  LEU X 217      87.010  -2.015 -16.579  1.00  0.00           C  
ATOM   1747  CG  LEU X 217      86.323  -1.244 -17.717  1.00  0.00           C  
ATOM   1748  CD1 LEU X 217      84.935  -1.831 -17.976  1.00  0.00           C  
ATOM   1749  CD2 LEU X 217      86.174   0.222 -17.301  1.00  0.00           C  
ATOM   1750  OXT LEU X 217      87.061  -4.340 -19.134  1.00  0.00           O  
ATOM   1751  H   LEU X 217      88.812  -3.701 -15.639  1.00  0.00           H  
ATOM   1752  HA  LEU X 217      86.162  -3.964 -16.885  1.00  0.00           H  
ATOM   1753  HB2 LEU X 217      86.425  -1.912 -15.679  1.00  0.00           H  
ATOM   1754  HB3 LEU X 217      87.992  -1.602 -16.409  1.00  0.00           H  
ATOM   1755  HG  LEU X 217      86.917  -1.299 -18.617  1.00  0.00           H  
ATOM   1756 HD11 LEU X 217      85.032  -2.748 -18.539  1.00  0.00           H  
ATOM   1757 HD12 LEU X 217      84.345  -1.123 -18.539  1.00  0.00           H  
ATOM   1758 HD13 LEU X 217      84.449  -2.037 -17.035  1.00  0.00           H  
ATOM   1759 HD21 LEU X 217      85.641   0.278 -16.364  1.00  0.00           H  
ATOM   1760 HD22 LEU X 217      85.623   0.757 -18.061  1.00  0.00           H  
ATOM   1761 HD23 LEU X 217      87.151   0.665 -17.188  1.00  0.00           H  
TER    1762      LEU X 217                                                      
ENDMDL                                                                          
MODEL        2                                                                  
ATOM      1  N   GLY X 105      83.371  10.841  21.709  1.00  0.00           N  
ATOM      2  CA  GLY X 105      84.125  11.587  20.661  1.00  0.00           C  
ATOM      3  C   GLY X 105      83.913  10.917  19.308  1.00  0.00           C  
ATOM      4  O   GLY X 105      83.936   9.691  19.200  1.00  0.00           O  
ATOM      5  H1  GLY X 105      84.038  10.445  22.400  1.00  0.00           H  
ATOM      6  H2  GLY X 105      82.831  10.070  21.264  1.00  0.00           H  
ATOM      7  H3  GLY X 105      82.718  11.489  22.193  1.00  0.00           H  
ATOM      8  HA2 GLY X 105      83.771  12.606  20.620  1.00  0.00           H  
ATOM      9  HA3 GLY X 105      85.178  11.581  20.902  1.00  0.00           H  
ATOM     10  N   GLY X 106      83.711  11.730  18.278  1.00  0.00           N  
ATOM     11  CA  GLY X 106      83.498  11.206  16.934  1.00  0.00           C  
ATOM     12  C   GLY X 106      82.042  10.802  16.729  1.00  0.00           C  
ATOM     13  O   GLY X 106      81.208  10.962  17.620  1.00  0.00           O  
ATOM     14  H   GLY X 106      83.704  12.699  18.424  1.00  0.00           H  
ATOM     15  HA2 GLY X 106      83.760  11.966  16.213  1.00  0.00           H  
ATOM     16  HA3 GLY X 106      84.126  10.343  16.785  1.00  0.00           H  
ATOM     17  N   PRO X 107      81.731  10.286  15.571  1.00  0.00           N  
ATOM     18  CA  PRO X 107      80.351   9.844  15.222  1.00  0.00           C  
ATOM     19  C   PRO X 107      79.664   9.099  16.369  1.00  0.00           C  
ATOM     20  O   PRO X 107      78.799   9.663  17.039  1.00  0.00           O  
ATOM     21  CB  PRO X 107      80.584   8.934  14.014  1.00  0.00           C  
ATOM     22  CG  PRO X 107      81.790   9.503  13.344  1.00  0.00           C  
ATOM     23  CD  PRO X 107      82.669  10.074  14.457  1.00  0.00           C  
ATOM     24  HA  PRO X 107      79.754  10.689  14.921  1.00  0.00           H  
ATOM     25  HB2 PRO X 107      80.776   7.921  14.331  1.00  0.00           H  
ATOM     26  HB3 PRO X 107      79.739   8.969  13.347  1.00  0.00           H  
ATOM     27  HG2 PRO X 107      82.319   8.725  12.811  1.00  0.00           H  
ATOM     28  HG3 PRO X 107      81.503  10.292  12.666  1.00  0.00           H  
ATOM     29  HD2 PRO X 107      83.438   9.367  14.733  1.00  0.00           H  
ATOM     30  HD3 PRO X 107      83.102  11.012  14.154  1.00  0.00           H  
ATOM     31  N   GLU X 108      80.056   7.844  16.595  1.00  0.00           N  
ATOM     32  CA  GLU X 108      79.467   7.050  17.670  1.00  0.00           C  
ATOM     33  C   GLU X 108      77.975   7.343  17.789  1.00  0.00           C  
ATOM     34  O   GLU X 108      77.466   7.587  18.883  1.00  0.00           O  
ATOM     35  CB  GLU X 108      80.162   7.363  18.996  1.00  0.00           C  
ATOM     36  CG  GLU X 108      81.612   6.877  18.939  1.00  0.00           C  
ATOM     37  CD  GLU X 108      82.335   7.238  20.232  1.00  0.00           C  
ATOM     38  OE1 GLU X 108      81.753   7.951  21.033  1.00  0.00           O  
ATOM     39  OE2 GLU X 108      83.459   6.797  20.401  1.00  0.00           O  
ATOM     40  H   GLU X 108      80.755   7.449  16.035  1.00  0.00           H  
ATOM     41  HA  GLU X 108      79.601   6.004  17.442  1.00  0.00           H  
ATOM     42  HB2 GLU X 108      80.145   8.430  19.167  1.00  0.00           H  
ATOM     43  HB3 GLU X 108      79.647   6.859  19.800  1.00  0.00           H  
ATOM     44  HG2 GLU X 108      81.624   5.804  18.807  1.00  0.00           H  
ATOM     45  HG3 GLU X 108      82.113   7.346  18.105  1.00  0.00           H  
ATOM     46  N   ALA X 109      77.283   7.332  16.653  1.00  0.00           N  
ATOM     47  CA  ALA X 109      75.853   7.615  16.634  1.00  0.00           C  
ATOM     48  C   ALA X 109      75.420   7.983  15.222  1.00  0.00           C  
ATOM     49  O   ALA X 109      74.359   7.568  14.757  1.00  0.00           O  
ATOM     50  CB  ALA X 109      75.528   8.770  17.585  1.00  0.00           C  
ATOM     51  H   ALA X 109      77.745   7.133  15.809  1.00  0.00           H  
ATOM     52  HA  ALA X 109      75.312   6.738  16.950  1.00  0.00           H  
ATOM     53  HB1 ALA X 109      74.696   9.336  17.193  1.00  0.00           H  
ATOM     54  HB2 ALA X 109      76.390   9.415  17.676  1.00  0.00           H  
ATOM     55  HB3 ALA X 109      75.270   8.375  18.556  1.00  0.00           H  
ATOM     56  N   ALA X 110      76.263   8.747  14.538  1.00  0.00           N  
ATOM     57  CA  ALA X 110      75.971   9.143  13.169  1.00  0.00           C  
ATOM     58  C   ALA X 110      77.260   9.297  12.365  1.00  0.00           C  
ATOM     59  O   ALA X 110      77.979  10.287  12.502  1.00  0.00           O  
ATOM     60  CB  ALA X 110      75.192  10.458  13.159  1.00  0.00           C  
ATOM     61  H   ALA X 110      77.101   9.033  14.956  1.00  0.00           H  
ATOM     62  HA  ALA X 110      75.368   8.373  12.707  1.00  0.00           H  
ATOM     63  HB1 ALA X 110      75.589  11.105  12.391  1.00  0.00           H  
ATOM     64  HB2 ALA X 110      75.285  10.938  14.121  1.00  0.00           H  
ATOM     65  HB3 ALA X 110      74.150  10.257  12.956  1.00  0.00           H  
ATOM     66  N   ALA X 111      77.530   8.312  11.515  1.00  0.00           N  
ATOM     67  CA  ALA X 111      78.720   8.333  10.671  1.00  0.00           C  
ATOM     68  C   ALA X 111      78.342   7.924   9.258  1.00  0.00           C  
ATOM     69  O   ALA X 111      77.528   7.020   9.071  1.00  0.00           O  
ATOM     70  CB  ALA X 111      79.774   7.370  11.213  1.00  0.00           C  
ATOM     71  H   ALA X 111      76.910   7.556  11.447  1.00  0.00           H  
ATOM     72  HA  ALA X 111      79.127   9.333  10.656  1.00  0.00           H  
ATOM     73  HB1 ALA X 111      79.444   6.971  12.158  1.00  0.00           H  
ATOM     74  HB2 ALA X 111      80.705   7.895  11.349  1.00  0.00           H  
ATOM     75  HB3 ALA X 111      79.915   6.561  10.512  1.00  0.00           H  
ATOM     76  N   PHE X 112      78.918   8.593   8.266  1.00  0.00           N  
ATOM     77  CA  PHE X 112      78.594   8.266   6.884  1.00  0.00           C  
ATOM     78  C   PHE X 112      79.821   8.323   5.991  1.00  0.00           C  
ATOM     79  O   PHE X 112      80.464   9.365   5.868  1.00  0.00           O  
ATOM     80  CB  PHE X 112      77.541   9.241   6.360  1.00  0.00           C  
ATOM     81  CG  PHE X 112      76.352   9.250   7.293  1.00  0.00           C  
ATOM     82  CD1 PHE X 112      75.515   8.131   7.375  1.00  0.00           C  
ATOM     83  CD2 PHE X 112      76.085  10.380   8.078  1.00  0.00           C  
ATOM     84  CE1 PHE X 112      74.413   8.139   8.239  1.00  0.00           C  
ATOM     85  CE2 PHE X 112      74.984  10.388   8.942  1.00  0.00           C  
ATOM     86  CZ  PHE X 112      74.148   9.268   9.022  1.00  0.00           C  
ATOM     87  H   PHE X 112      79.558   9.314   8.473  1.00  0.00           H  
ATOM     88  HA  PHE X 112      78.184   7.267   6.848  1.00  0.00           H  
ATOM     89  HB2 PHE X 112      77.965  10.232   6.303  1.00  0.00           H  
ATOM     90  HB3 PHE X 112      77.221   8.931   5.376  1.00  0.00           H  
ATOM     91  HD1 PHE X 112      75.721   7.258   6.773  1.00  0.00           H  
ATOM     92  HD2 PHE X 112      76.730  11.245   8.016  1.00  0.00           H  
ATOM     93  HE1 PHE X 112      73.769   7.276   8.300  1.00  0.00           H  
ATOM     94  HE2 PHE X 112      74.778  11.260   9.547  1.00  0.00           H  
ATOM     95  HZ  PHE X 112      73.299   9.276   9.689  1.00  0.00           H  
ATOM     96  N   VAL X 113      80.124   7.202   5.347  1.00  0.00           N  
ATOM     97  CA  VAL X 113      81.256   7.140   4.440  1.00  0.00           C  
ATOM     98  C   VAL X 113      80.843   6.458   3.145  1.00  0.00           C  
ATOM     99  O   VAL X 113      80.306   5.357   3.157  1.00  0.00           O  
ATOM    100  CB  VAL X 113      82.407   6.369   5.075  1.00  0.00           C  
ATOM    101  CG1 VAL X 113      83.597   6.335   4.117  1.00  0.00           C  
ATOM    102  CG2 VAL X 113      82.823   7.049   6.380  1.00  0.00           C  
ATOM    103  H   VAL X 113      79.561   6.408   5.469  1.00  0.00           H  
ATOM    104  HA  VAL X 113      81.580   8.142   4.213  1.00  0.00           H  
ATOM    105  HB  VAL X 113      82.089   5.363   5.277  1.00  0.00           H  
ATOM    106 HG11 VAL X 113      83.654   7.269   3.581  1.00  0.00           H  
ATOM    107 HG12 VAL X 113      83.469   5.526   3.414  1.00  0.00           H  
ATOM    108 HG13 VAL X 113      84.507   6.186   4.677  1.00  0.00           H  
ATOM    109 HG21 VAL X 113      83.562   6.441   6.879  1.00  0.00           H  
ATOM    110 HG22 VAL X 113      81.960   7.163   7.018  1.00  0.00           H  
ATOM    111 HG23 VAL X 113      83.243   8.021   6.163  1.00  0.00           H  
ATOM    112  N   LYS X 114      81.103   7.119   2.036  1.00  0.00           N  
ATOM    113  CA  LYS X 114      80.755   6.558   0.736  1.00  0.00           C  
ATOM    114  C   LYS X 114      81.789   5.513   0.340  1.00  0.00           C  
ATOM    115  O   LYS X 114      82.945   5.610   0.749  1.00  0.00           O  
ATOM    116  CB  LYS X 114      80.690   7.669  -0.305  1.00  0.00           C  
ATOM    117  CG  LYS X 114      79.630   8.689   0.122  1.00  0.00           C  
ATOM    118  CD  LYS X 114      80.045  10.089  -0.343  1.00  0.00           C  
ATOM    119  CE  LYS X 114      79.017  11.114   0.134  1.00  0.00           C  
ATOM    120  NZ  LYS X 114      77.784  11.006  -0.698  1.00  0.00           N  
ATOM    121  H   LYS X 114      81.538   7.998   2.099  1.00  0.00           H  
ATOM    122  HA  LYS X 114      79.786   6.086   0.805  1.00  0.00           H  
ATOM    123  HB2 LYS X 114      81.655   8.149  -0.383  1.00  0.00           H  
ATOM    124  HB3 LYS X 114      80.415   7.247  -1.260  1.00  0.00           H  
ATOM    125  HG2 LYS X 114      78.684   8.429  -0.330  1.00  0.00           H  
ATOM    126  HG3 LYS X 114      79.527   8.679   1.200  1.00  0.00           H  
ATOM    127  HD2 LYS X 114      81.013  10.334   0.073  1.00  0.00           H  
ATOM    128  HD3 LYS X 114      80.100  10.108  -1.420  1.00  0.00           H  
ATOM    129  HE2 LYS X 114      78.769  10.923   1.167  1.00  0.00           H  
ATOM    130  HE3 LYS X 114      79.429  12.106   0.040  1.00  0.00           H  
ATOM    131  HZ1 LYS X 114      77.308  11.929  -0.733  1.00  0.00           H  
ATOM    132  HZ2 LYS X 114      77.144  10.299  -0.279  1.00  0.00           H  
ATOM    133  HZ3 LYS X 114      78.041  10.714  -1.662  1.00  0.00           H  
ATOM    134  N   VAL X 115      81.371   4.505  -0.432  1.00  0.00           N  
ATOM    135  CA  VAL X 115      82.298   3.450  -0.831  1.00  0.00           C  
ATOM    136  C   VAL X 115      82.338   3.261  -2.347  1.00  0.00           C  
ATOM    137  O   VAL X 115      81.344   2.890  -2.981  1.00  0.00           O  
ATOM    138  CB  VAL X 115      81.927   2.130  -0.125  1.00  0.00           C  
ATOM    139  CG1 VAL X 115      80.940   1.308  -0.950  1.00  0.00           C  
ATOM    140  CG2 VAL X 115      83.182   1.290   0.120  1.00  0.00           C  
ATOM    141  H   VAL X 115      80.436   4.466  -0.719  1.00  0.00           H  
ATOM    142  HA  VAL X 115      83.281   3.732  -0.507  1.00  0.00           H  
ATOM    143  HB  VAL X 115      81.469   2.365   0.822  1.00  0.00           H  
ATOM    144 HG11 VAL X 115      81.439   0.901  -1.817  1.00  0.00           H  
ATOM    145 HG12 VAL X 115      80.115   1.932  -1.259  1.00  0.00           H  
ATOM    146 HG13 VAL X 115      80.573   0.497  -0.342  1.00  0.00           H  
ATOM    147 HG21 VAL X 115      82.934   0.241   0.033  1.00  0.00           H  
ATOM    148 HG22 VAL X 115      83.555   1.486   1.111  1.00  0.00           H  
ATOM    149 HG23 VAL X 115      83.940   1.538  -0.608  1.00  0.00           H  
ATOM    150  N   SER X 116      83.507   3.558  -2.913  1.00  0.00           N  
ATOM    151  CA  SER X 116      83.719   3.447  -4.351  1.00  0.00           C  
ATOM    152  C   SER X 116      84.967   2.612  -4.645  1.00  0.00           C  
ATOM    153  O   SER X 116      85.952   2.659  -3.903  1.00  0.00           O  
ATOM    154  CB  SER X 116      83.863   4.837  -4.974  1.00  0.00           C  
ATOM    155  OG  SER X 116      84.151   4.702  -6.359  1.00  0.00           O  
ATOM    156  H   SER X 116      84.225   3.901  -2.341  1.00  0.00           H  
ATOM    157  HA  SER X 116      82.865   2.958  -4.790  1.00  0.00           H  
ATOM    158  HB2 SER X 116      82.945   5.383  -4.855  1.00  0.00           H  
ATOM    159  HB3 SER X 116      84.663   5.371  -4.480  1.00  0.00           H  
ATOM    160  HG  SER X 116      83.628   3.973  -6.701  1.00  0.00           H  
ATOM    161  N   MET X 117      84.910   1.847  -5.733  1.00  0.00           N  
ATOM    162  CA  MET X 117      86.031   0.999  -6.130  1.00  0.00           C  
ATOM    163  C   MET X 117      86.583   1.468  -7.472  1.00  0.00           C  
ATOM    164  O   MET X 117      85.858   1.511  -8.465  1.00  0.00           O  
ATOM    165  CB  MET X 117      85.560  -0.453  -6.268  1.00  0.00           C  
ATOM    166  CG  MET X 117      86.711  -1.419  -5.970  1.00  0.00           C  
ATOM    167  SD  MET X 117      86.698  -1.843  -4.208  1.00  0.00           S  
ATOM    168  CE  MET X 117      87.985  -3.118  -4.259  1.00  0.00           C  
ATOM    169  H   MET X 117      84.099   1.861  -6.282  1.00  0.00           H  
ATOM    170  HA  MET X 117      86.808   1.053  -5.382  1.00  0.00           H  
ATOM    171  HB2 MET X 117      84.749  -0.634  -5.576  1.00  0.00           H  
ATOM    172  HB3 MET X 117      85.215  -0.616  -7.275  1.00  0.00           H  
ATOM    173  HG2 MET X 117      86.587  -2.318  -6.556  1.00  0.00           H  
ATOM    174  HG3 MET X 117      87.651  -0.953  -6.222  1.00  0.00           H  
ATOM    175  HE1 MET X 117      87.711  -3.877  -4.979  1.00  0.00           H  
ATOM    176  HE2 MET X 117      88.085  -3.570  -3.285  1.00  0.00           H  
ATOM    177  HE3 MET X 117      88.926  -2.671  -4.540  1.00  0.00           H  
ATOM    178  N   ASP X 118      87.859   1.833  -7.500  1.00  0.00           N  
ATOM    179  CA  ASP X 118      88.467   2.309  -8.738  1.00  0.00           C  
ATOM    180  C   ASP X 118      88.237   1.309  -9.867  1.00  0.00           C  
ATOM    181  O   ASP X 118      88.563   0.129  -9.740  1.00  0.00           O  
ATOM    182  CB  ASP X 118      89.972   2.509  -8.540  1.00  0.00           C  
ATOM    183  CG  ASP X 118      90.587   3.115  -9.796  1.00  0.00           C  
ATOM    184  OD1 ASP X 118      89.888   3.200 -10.793  1.00  0.00           O  
ATOM    185  OD2 ASP X 118      91.747   3.485  -9.744  1.00  0.00           O  
ATOM    186  H   ASP X 118      88.393   1.802  -6.679  1.00  0.00           H  
ATOM    187  HA  ASP X 118      88.021   3.255  -9.008  1.00  0.00           H  
ATOM    188  HB2 ASP X 118      90.139   3.172  -7.703  1.00  0.00           H  
ATOM    189  HB3 ASP X 118      90.435   1.556  -8.339  1.00  0.00           H  
ATOM    190  N   GLY X 119      87.679   1.794 -10.972  1.00  0.00           N  
ATOM    191  CA  GLY X 119      87.414   0.939 -12.122  1.00  0.00           C  
ATOM    192  C   GLY X 119      85.993   0.397 -12.102  1.00  0.00           C  
ATOM    193  O   GLY X 119      85.077   1.013 -12.644  1.00  0.00           O  
ATOM    194  H   GLY X 119      87.445   2.746 -11.017  1.00  0.00           H  
ATOM    195  HA2 GLY X 119      87.563   1.503 -13.029  1.00  0.00           H  
ATOM    196  HA3 GLY X 119      88.100   0.110 -12.105  1.00  0.00           H  
ATOM    197  N   ALA X 120      85.818  -0.765 -11.483  1.00  0.00           N  
ATOM    198  CA  ALA X 120      84.499  -1.380 -11.414  1.00  0.00           C  
ATOM    199  C   ALA X 120      83.546  -0.486 -10.612  1.00  0.00           C  
ATOM    200  O   ALA X 120      83.980   0.211  -9.694  1.00  0.00           O  
ATOM    201  CB  ALA X 120      84.602  -2.754 -10.751  1.00  0.00           C  
ATOM    202  H   ALA X 120      86.587  -1.218 -11.078  1.00  0.00           H  
ATOM    203  HA  ALA X 120      84.133  -1.499 -12.422  1.00  0.00           H  
ATOM    204  HB1 ALA X 120      85.216  -3.402 -11.358  1.00  0.00           H  
ATOM    205  HB2 ALA X 120      83.616  -3.182 -10.651  1.00  0.00           H  
ATOM    206  HB3 ALA X 120      85.049  -2.650  -9.774  1.00  0.00           H  
ATOM    207  N   PRO X 121      82.271  -0.468 -10.937  1.00  0.00           N  
ATOM    208  CA  PRO X 121      81.282   0.394 -10.218  1.00  0.00           C  
ATOM    209  C   PRO X 121      80.966  -0.091  -8.801  1.00  0.00           C  
ATOM    210  O   PRO X 121      80.702  -1.271  -8.571  1.00  0.00           O  
ATOM    211  CB  PRO X 121      80.035   0.316 -11.101  1.00  0.00           C  
ATOM    212  CG  PRO X 121      80.137  -0.993 -11.805  1.00  0.00           C  
ATOM    213  CD  PRO X 121      81.630  -1.252 -12.011  1.00  0.00           C  
ATOM    214  HA  PRO X 121      81.632   1.411 -10.190  1.00  0.00           H  
ATOM    215  HB2 PRO X 121      79.143   0.350 -10.492  1.00  0.00           H  
ATOM    216  HB3 PRO X 121      80.032   1.123 -11.818  1.00  0.00           H  
ATOM    217  HG2 PRO X 121      79.702  -1.775 -11.198  1.00  0.00           H  
ATOM    218  HG3 PRO X 121      79.642  -0.942 -12.761  1.00  0.00           H  
ATOM    219  HD2 PRO X 121      81.850  -2.305 -11.903  1.00  0.00           H  
ATOM    220  HD3 PRO X 121      81.947  -0.891 -12.977  1.00  0.00           H  
ATOM    221  N   TYR X 122      80.977   0.854  -7.868  1.00  0.00           N  
ATOM    222  CA  TYR X 122      80.672   0.582  -6.463  1.00  0.00           C  
ATOM    223  C   TYR X 122      80.120   1.849  -5.822  1.00  0.00           C  
ATOM    224  O   TYR X 122      80.778   2.886  -5.847  1.00  0.00           O  
ATOM    225  CB  TYR X 122      81.933   0.137  -5.715  1.00  0.00           C  
ATOM    226  CG  TYR X 122      82.135  -1.355  -5.863  1.00  0.00           C  
ATOM    227  CD1 TYR X 122      82.741  -1.879  -7.013  1.00  0.00           C  
ATOM    228  CD2 TYR X 122      81.725  -2.216  -4.836  1.00  0.00           C  
ATOM    229  CE1 TYR X 122      82.933  -3.261  -7.136  1.00  0.00           C  
ATOM    230  CE2 TYR X 122      81.920  -3.597  -4.960  1.00  0.00           C  
ATOM    231  CZ  TYR X 122      82.524  -4.118  -6.110  1.00  0.00           C  
ATOM    232  OH  TYR X 122      82.720  -5.480  -6.229  1.00  0.00           O  
ATOM    233  H   TYR X 122      81.180   1.775  -8.134  1.00  0.00           H  
ATOM    234  HA  TYR X 122      79.928  -0.199  -6.401  1.00  0.00           H  
ATOM    235  HB2 TYR X 122      82.789   0.652  -6.122  1.00  0.00           H  
ATOM    236  HB3 TYR X 122      81.834   0.382  -4.668  1.00  0.00           H  
ATOM    237  HD1 TYR X 122      83.055  -1.220  -7.807  1.00  0.00           H  
ATOM    238  HD2 TYR X 122      81.259  -1.813  -3.950  1.00  0.00           H  
ATOM    239  HE1 TYR X 122      83.399  -3.664  -8.023  1.00  0.00           H  
ATOM    240  HE2 TYR X 122      81.605  -4.260  -4.167  1.00  0.00           H  
ATOM    241  HH  TYR X 122      82.502  -5.886  -5.387  1.00  0.00           H  
ATOM    242  N   LEU X 123      78.934   1.771  -5.226  1.00  0.00           N  
ATOM    243  CA  LEU X 123      78.356   2.939  -4.569  1.00  0.00           C  
ATOM    244  C   LEU X 123      77.520   2.527  -3.366  1.00  0.00           C  
ATOM    245  O   LEU X 123      76.405   2.028  -3.513  1.00  0.00           O  
ATOM    246  CB  LEU X 123      77.491   3.737  -5.551  1.00  0.00           C  
ATOM    247  CG  LEU X 123      78.312   4.876  -6.163  1.00  0.00           C  
ATOM    248  CD1 LEU X 123      77.550   5.485  -7.338  1.00  0.00           C  
ATOM    249  CD2 LEU X 123      78.567   5.964  -5.110  1.00  0.00           C  
ATOM    250  H   LEU X 123      78.455   0.918  -5.186  1.00  0.00           H  
ATOM    251  HA  LEU X 123      79.163   3.571  -4.223  1.00  0.00           H  
ATOM    252  HB2 LEU X 123      77.149   3.079  -6.338  1.00  0.00           H  
ATOM    253  HB3 LEU X 123      76.636   4.144  -5.032  1.00  0.00           H  
ATOM    254  HG  LEU X 123      79.254   4.490  -6.518  1.00  0.00           H  
ATOM    255 HD11 LEU X 123      77.542   6.560  -7.243  1.00  0.00           H  
ATOM    256 HD12 LEU X 123      76.535   5.114  -7.340  1.00  0.00           H  
ATOM    257 HD13 LEU X 123      78.036   5.209  -8.262  1.00  0.00           H  
ATOM    258 HD21 LEU X 123      79.631   6.107  -4.994  1.00  0.00           H  
ATOM    259 HD22 LEU X 123      78.139   5.666  -4.166  1.00  0.00           H  
ATOM    260 HD23 LEU X 123      78.114   6.889  -5.434  1.00  0.00           H  
ATOM    261  N   ARG X 124      78.050   2.776  -2.178  1.00  0.00           N  
ATOM    262  CA  ARG X 124      77.307   2.456  -0.964  1.00  0.00           C  
ATOM    263  C   ARG X 124      77.844   3.211   0.246  1.00  0.00           C  
ATOM    264  O   ARG X 124      79.054   3.307   0.448  1.00  0.00           O  
ATOM    265  CB  ARG X 124      77.319   0.943  -0.713  1.00  0.00           C  
ATOM    266  CG  ARG X 124      76.519   0.624   0.554  1.00  0.00           C  
ATOM    267  CD  ARG X 124      76.418  -0.894   0.725  1.00  0.00           C  
ATOM    268  NE  ARG X 124      75.708  -1.216   1.956  1.00  0.00           N  
ATOM    269  CZ  ARG X 124      74.380  -1.203   2.008  1.00  0.00           C  
ATOM    270  NH1 ARG X 124      73.688  -0.907   0.943  1.00  0.00           N  
ATOM    271  NH2 ARG X 124      73.767  -1.489   3.125  1.00  0.00           N  
ATOM    272  H   ARG X 124      78.925   3.218  -2.143  1.00  0.00           H  
ATOM    273  HA  ARG X 124      76.281   2.760  -1.114  1.00  0.00           H  
ATOM    274  HB2 ARG X 124      76.869   0.440  -1.555  1.00  0.00           H  
ATOM    275  HB3 ARG X 124      78.328   0.603  -0.592  1.00  0.00           H  
ATOM    276  HG2 ARG X 124      77.014   1.049   1.413  1.00  0.00           H  
ATOM    277  HG3 ARG X 124      75.526   1.040   0.468  1.00  0.00           H  
ATOM    278  HD2 ARG X 124      75.883  -1.313  -0.113  1.00  0.00           H  
ATOM    279  HD3 ARG X 124      77.412  -1.315   0.760  1.00  0.00           H  
ATOM    280  HE  ARG X 124      76.219  -1.442   2.762  1.00  0.00           H  
ATOM    281 HH11 ARG X 124      74.158  -0.688   0.087  1.00  0.00           H  
ATOM    282 HH12 ARG X 124      72.689  -0.898   0.981  1.00  0.00           H  
ATOM    283 HH21 ARG X 124      74.297  -1.718   3.941  1.00  0.00           H  
ATOM    284 HH22 ARG X 124      72.768  -1.480   3.163  1.00  0.00           H  
ATOM    285  N   LYS X 125      76.929   3.724   1.063  1.00  0.00           N  
ATOM    286  CA  LYS X 125      77.307   4.448   2.270  1.00  0.00           C  
ATOM    287  C   LYS X 125      77.347   3.483   3.450  1.00  0.00           C  
ATOM    288  O   LYS X 125      76.617   2.492   3.475  1.00  0.00           O  
ATOM    289  CB  LYS X 125      76.300   5.570   2.552  1.00  0.00           C  
ATOM    290  CG  LYS X 125      76.890   6.938   2.166  1.00  0.00           C  
ATOM    291  CD  LYS X 125      75.755   7.912   1.833  1.00  0.00           C  
ATOM    292  CE  LYS X 125      74.877   8.112   3.064  1.00  0.00           C  
ATOM    293  NZ  LYS X 125      73.838   9.141   2.775  1.00  0.00           N  
ATOM    294  H   LYS X 125      75.982   3.599   0.857  1.00  0.00           H  
ATOM    295  HA  LYS X 125      78.286   4.869   2.134  1.00  0.00           H  
ATOM    296  HB2 LYS X 125      75.402   5.393   1.981  1.00  0.00           H  
ATOM    297  HB3 LYS X 125      76.060   5.572   3.606  1.00  0.00           H  
ATOM    298  HG2 LYS X 125      77.462   7.327   2.995  1.00  0.00           H  
ATOM    299  HG3 LYS X 125      77.533   6.838   1.309  1.00  0.00           H  
ATOM    300  HD2 LYS X 125      76.176   8.860   1.531  1.00  0.00           H  
ATOM    301  HD3 LYS X 125      75.159   7.511   1.028  1.00  0.00           H  
ATOM    302  HE2 LYS X 125      74.395   7.180   3.319  1.00  0.00           H  
ATOM    303  HE3 LYS X 125      75.491   8.437   3.888  1.00  0.00           H  
ATOM    304  HZ1 LYS X 125      73.121   9.132   3.529  1.00  0.00           H  
ATOM    305  HZ2 LYS X 125      73.387   8.931   1.863  1.00  0.00           H  
ATOM    306  HZ3 LYS X 125      74.282  10.081   2.735  1.00  0.00           H  
ATOM    307  N   ILE X 126      78.215   3.766   4.415  1.00  0.00           N  
ATOM    308  CA  ILE X 126      78.353   2.896   5.585  1.00  0.00           C  
ATOM    309  C   ILE X 126      78.450   3.716   6.870  1.00  0.00           C  
ATOM    310  O   ILE X 126      78.602   4.937   6.819  1.00  0.00           O  
ATOM    311  CB  ILE X 126      79.600   2.020   5.420  1.00  0.00           C  
ATOM    312  CG1 ILE X 126      80.843   2.906   5.310  1.00  0.00           C  
ATOM    313  CG2 ILE X 126      79.465   1.184   4.146  1.00  0.00           C  
ATOM    314  CD1 ILE X 126      82.082   2.023   5.284  1.00  0.00           C  
ATOM    315  H   ILE X 126      78.782   4.571   4.343  1.00  0.00           H  
ATOM    316  HA  ILE X 126      77.486   2.255   5.648  1.00  0.00           H  
ATOM    317  HB  ILE X 126      79.701   1.358   6.269  1.00  0.00           H  
ATOM    318 HG12 ILE X 126      80.794   3.481   4.402  1.00  0.00           H  
ATOM    319 HG13 ILE X 126      80.898   3.569   6.158  1.00  0.00           H  
ATOM    320 HG21 ILE X 126      78.518   0.665   4.153  1.00  0.00           H  
ATOM    321 HG22 ILE X 126      80.269   0.465   4.100  1.00  0.00           H  
ATOM    322 HG23 ILE X 126      79.512   1.833   3.283  1.00  0.00           H  
ATOM    323 HD11 ILE X 126      82.590   2.147   4.340  1.00  0.00           H  
ATOM    324 HD12 ILE X 126      81.780   1.000   5.400  1.00  0.00           H  
ATOM    325 HD13 ILE X 126      82.744   2.297   6.093  1.00  0.00           H  
ATOM    326  N   ASP X 127      78.377   3.042   8.020  1.00  0.00           N  
ATOM    327  CA  ASP X 127      78.476   3.719   9.304  1.00  0.00           C  
ATOM    328  C   ASP X 127      79.641   3.124  10.075  1.00  0.00           C  
ATOM    329  O   ASP X 127      79.631   1.941  10.414  1.00  0.00           O  
ATOM    330  CB  ASP X 127      77.189   3.532  10.102  1.00  0.00           C  
ATOM    331  CG  ASP X 127      76.044   3.156   9.166  1.00  0.00           C  
ATOM    332  OD1 ASP X 127      75.987   2.006   8.764  1.00  0.00           O  
ATOM    333  OD2 ASP X 127      75.241   4.023   8.867  1.00  0.00           O  
ATOM    334  H   ASP X 127      78.274   2.066   8.017  1.00  0.00           H  
ATOM    335  HA  ASP X 127      78.651   4.774   9.148  1.00  0.00           H  
ATOM    336  HB2 ASP X 127      77.334   2.751  10.832  1.00  0.00           H  
ATOM    337  HB3 ASP X 127      76.945   4.453  10.607  1.00  0.00           H  
ATOM    338  N   LEU X 128      80.640   3.940  10.355  1.00  0.00           N  
ATOM    339  CA  LEU X 128      81.799   3.472  11.091  1.00  0.00           C  
ATOM    340  C   LEU X 128      81.520   3.499  12.586  1.00  0.00           C  
ATOM    341  O   LEU X 128      82.227   2.874  13.374  1.00  0.00           O  
ATOM    342  CB  LEU X 128      82.999   4.337  10.749  1.00  0.00           C  
ATOM    343  CG  LEU X 128      83.502   3.950   9.361  1.00  0.00           C  
ATOM    344  CD1 LEU X 128      82.393   4.157   8.328  1.00  0.00           C  
ATOM    345  CD2 LEU X 128      84.693   4.826   9.007  1.00  0.00           C  
ATOM    346  H   LEU X 128      80.592   4.879  10.088  1.00  0.00           H  
ATOM    347  HA  LEU X 128      82.010   2.454  10.793  1.00  0.00           H  
ATOM    348  HB2 LEU X 128      82.708   5.378  10.756  1.00  0.00           H  
ATOM    349  HB3 LEU X 128      83.779   4.172  11.472  1.00  0.00           H  
ATOM    350  HG  LEU X 128      83.800   2.914   9.360  1.00  0.00           H  
ATOM    351 HD11 LEU X 128      81.828   5.044   8.576  1.00  0.00           H  
ATOM    352 HD12 LEU X 128      81.738   3.298   8.327  1.00  0.00           H  
ATOM    353 HD13 LEU X 128      82.831   4.273   7.348  1.00  0.00           H  
ATOM    354 HD21 LEU X 128      84.474   5.845   9.285  1.00  0.00           H  
ATOM    355 HD22 LEU X 128      84.879   4.774   7.944  1.00  0.00           H  
ATOM    356 HD23 LEU X 128      85.566   4.486   9.545  1.00  0.00           H  
ATOM    357  N   ARG X 129      80.470   4.218  12.963  1.00  0.00           N  
ATOM    358  CA  ARG X 129      80.083   4.312  14.365  1.00  0.00           C  
ATOM    359  C   ARG X 129      79.760   2.927  14.889  1.00  0.00           C  
ATOM    360  O   ARG X 129      79.869   2.649  16.083  1.00  0.00           O  
ATOM    361  CB  ARG X 129      78.871   5.223  14.509  1.00  0.00           C  
ATOM    362  CG  ARG X 129      77.810   4.815  13.492  1.00  0.00           C  
ATOM    363  CD  ARG X 129      76.609   5.720  13.648  1.00  0.00           C  
ATOM    364  NE  ARG X 129      75.574   5.366  12.683  1.00  0.00           N  
ATOM    365  CZ  ARG X 129      74.728   4.367  12.917  1.00  0.00           C  
ATOM    366  NH1 ARG X 129      74.814   3.683  14.026  1.00  0.00           N  
ATOM    367  NH2 ARG X 129      73.814   4.068  12.036  1.00  0.00           N  
ATOM    368  H   ARG X 129      79.939   4.679  12.284  1.00  0.00           H  
ATOM    369  HA  ARG X 129      80.895   4.726  14.935  1.00  0.00           H  
ATOM    370  HB2 ARG X 129      78.467   5.125  15.508  1.00  0.00           H  
ATOM    371  HB3 ARG X 129      79.160   6.245  14.337  1.00  0.00           H  
ATOM    372  HG2 ARG X 129      78.208   4.915  12.493  1.00  0.00           H  
ATOM    373  HG3 ARG X 129      77.513   3.798  13.667  1.00  0.00           H  
ATOM    374  HD2 ARG X 129      76.227   5.613  14.649  1.00  0.00           H  
ATOM    375  HD3 ARG X 129      76.921   6.737  13.484  1.00  0.00           H  
ATOM    376  HE  ARG X 129      75.500   5.873  11.848  1.00  0.00           H  
ATOM    377 HH11 ARG X 129      75.516   3.912  14.700  1.00  0.00           H  
ATOM    378 HH12 ARG X 129      74.178   2.931  14.200  1.00  0.00           H  
ATOM    379 HH21 ARG X 129      73.748   4.591  11.187  1.00  0.00           H  
ATOM    380 HH22 ARG X 129      73.176   3.316  12.211  1.00  0.00           H  
ATOM    381  N   MET X 130      79.387   2.056  13.965  1.00  0.00           N  
ATOM    382  CA  MET X 130      79.071   0.683  14.294  1.00  0.00           C  
ATOM    383  C   MET X 130      80.337  -0.008  14.765  1.00  0.00           C  
ATOM    384  O   MET X 130      80.316  -0.849  15.664  1.00  0.00           O  
ATOM    385  CB  MET X 130      78.552  -0.014  13.043  1.00  0.00           C  
ATOM    386  CG  MET X 130      77.222   0.609  12.636  1.00  0.00           C  
ATOM    387  SD  MET X 130      75.869  -0.207  13.520  1.00  0.00           S  
ATOM    388  CE  MET X 130      74.522   0.807  12.863  1.00  0.00           C  
ATOM    389  H   MET X 130      79.346   2.341  13.028  1.00  0.00           H  
ATOM    390  HA  MET X 130      78.321   0.650  15.067  1.00  0.00           H  
ATOM    391  HB2 MET X 130      79.266   0.106  12.243  1.00  0.00           H  
ATOM    392  HB3 MET X 130      78.408  -1.065  13.247  1.00  0.00           H  
ATOM    393  HG2 MET X 130      77.231   1.660  12.892  1.00  0.00           H  
ATOM    394  HG3 MET X 130      77.089   0.498  11.572  1.00  0.00           H  
ATOM    395  HE1 MET X 130      74.087   0.313  12.007  1.00  0.00           H  
ATOM    396  HE2 MET X 130      74.908   1.769  12.564  1.00  0.00           H  
ATOM    397  HE3 MET X 130      73.770   0.945  13.627  1.00  0.00           H  
ATOM    398  N   TYR X 131      81.437   0.357  14.120  1.00  0.00           N  
ATOM    399  CA  TYR X 131      82.729  -0.213  14.428  1.00  0.00           C  
ATOM    400  C   TYR X 131      83.653   0.874  14.949  1.00  0.00           C  
ATOM    401  O   TYR X 131      84.114   1.731  14.196  1.00  0.00           O  
ATOM    402  CB  TYR X 131      83.277  -0.832  13.151  1.00  0.00           C  
ATOM    403  CG  TYR X 131      82.106  -1.383  12.370  1.00  0.00           C  
ATOM    404  CD1 TYR X 131      81.426  -2.521  12.823  1.00  0.00           C  
ATOM    405  CD2 TYR X 131      81.693  -0.747  11.199  1.00  0.00           C  
ATOM    406  CE1 TYR X 131      80.336  -3.018  12.101  1.00  0.00           C  
ATOM    407  CE2 TYR X 131      80.604  -1.243  10.474  1.00  0.00           C  
ATOM    408  CZ  TYR X 131      79.925  -2.379  10.924  1.00  0.00           C  
ATOM    409  OH  TYR X 131      78.851  -2.869  10.209  1.00  0.00           O  
ATOM    410  H   TYR X 131      81.375   1.028  13.406  1.00  0.00           H  
ATOM    411  HA  TYR X 131      82.624  -0.977  15.178  1.00  0.00           H  
ATOM    412  HB2 TYR X 131      83.799  -0.089  12.570  1.00  0.00           H  
ATOM    413  HB3 TYR X 131      83.946  -1.626  13.390  1.00  0.00           H  
ATOM    414  HD1 TYR X 131      81.736  -3.012  13.732  1.00  0.00           H  
ATOM    415  HD2 TYR X 131      82.212   0.129  10.858  1.00  0.00           H  
ATOM    416  HE1 TYR X 131      79.811  -3.896  12.448  1.00  0.00           H  
ATOM    417  HE2 TYR X 131      80.289  -0.744   9.572  1.00  0.00           H  
ATOM    418  HH  TYR X 131      78.973  -3.816  10.105  1.00  0.00           H  
ATOM    419  N   LYS X 132      83.899   0.840  16.248  1.00  0.00           N  
ATOM    420  CA  LYS X 132      84.744   1.841  16.876  1.00  0.00           C  
ATOM    421  C   LYS X 132      86.215   1.510  16.682  1.00  0.00           C  
ATOM    422  O   LYS X 132      87.080   2.271  17.115  1.00  0.00           O  
ATOM    423  CB  LYS X 132      84.436   1.937  18.368  1.00  0.00           C  
ATOM    424  CG  LYS X 132      82.998   2.421  18.558  1.00  0.00           C  
ATOM    425  CD  LYS X 132      82.491   2.004  19.941  1.00  0.00           C  
ATOM    426  CE  LYS X 132      83.357   2.652  21.024  1.00  0.00           C  
ATOM    427  NZ  LYS X 132      84.544   1.791  21.290  1.00  0.00           N  
ATOM    428  H   LYS X 132      83.489   0.140  16.796  1.00  0.00           H  
ATOM    429  HA  LYS X 132      84.536   2.798  16.425  1.00  0.00           H  
ATOM    430  HB2 LYS X 132      84.559   0.967  18.827  1.00  0.00           H  
ATOM    431  HB3 LYS X 132      85.115   2.645  18.823  1.00  0.00           H  
ATOM    432  HG2 LYS X 132      82.966   3.498  18.471  1.00  0.00           H  
ATOM    433  HG3 LYS X 132      82.368   1.982  17.800  1.00  0.00           H  
ATOM    434  HD2 LYS X 132      81.466   2.323  20.060  1.00  0.00           H  
ATOM    435  HD3 LYS X 132      82.548   0.929  20.035  1.00  0.00           H  
ATOM    436  HE2 LYS X 132      83.686   3.625  20.690  1.00  0.00           H  
ATOM    437  HE3 LYS X 132      82.778   2.758  21.931  1.00  0.00           H  
ATOM    438  HZ1 LYS X 132      84.360   0.829  20.939  1.00  0.00           H  
ATOM    439  HZ2 LYS X 132      84.723   1.759  22.315  1.00  0.00           H  
ATOM    440  HZ3 LYS X 132      85.374   2.182  20.804  1.00  0.00           H  
ATOM    441  N   SER X 133      86.501   0.377  16.033  1.00  0.00           N  
ATOM    442  CA  SER X 133      87.890  -0.010  15.807  1.00  0.00           C  
ATOM    443  C   SER X 133      88.130  -0.336  14.340  1.00  0.00           C  
ATOM    444  O   SER X 133      87.235  -0.797  13.640  1.00  0.00           O  
ATOM    445  CB  SER X 133      88.248  -1.224  16.660  1.00  0.00           C  
ATOM    446  OG  SER X 133      89.608  -1.127  17.066  1.00  0.00           O  
ATOM    447  H   SER X 133      85.769  -0.202  15.705  1.00  0.00           H  
ATOM    448  HA  SER X 133      88.527   0.807  16.086  1.00  0.00           H  
ATOM    449  HB2 SER X 133      87.616  -1.260  17.530  1.00  0.00           H  
ATOM    450  HB3 SER X 133      88.105  -2.122  16.077  1.00  0.00           H  
ATOM    451  HG  SER X 133      89.626  -1.015  18.019  1.00  0.00           H  
ATOM    452  N   TYR X 134      89.340  -0.075  13.865  1.00  0.00           N  
ATOM    453  CA  TYR X 134      89.646  -0.345  12.473  1.00  0.00           C  
ATOM    454  C   TYR X 134      89.492  -1.830  12.170  1.00  0.00           C  
ATOM    455  O   TYR X 134      89.212  -2.213  11.034  1.00  0.00           O  
ATOM    456  CB  TYR X 134      91.055   0.106  12.118  1.00  0.00           C  
ATOM    457  CG  TYR X 134      92.064  -0.895  12.619  1.00  0.00           C  
ATOM    458  CD1 TYR X 134      92.364  -0.950  13.979  1.00  0.00           C  
ATOM    459  CD2 TYR X 134      92.718  -1.746  11.720  1.00  0.00           C  
ATOM    460  CE1 TYR X 134      93.321  -1.855  14.451  1.00  0.00           C  
ATOM    461  CE2 TYR X 134      93.672  -2.657  12.190  1.00  0.00           C  
ATOM    462  CZ  TYR X 134      93.975  -2.710  13.557  1.00  0.00           C  
ATOM    463  OH  TYR X 134      94.919  -3.604  14.020  1.00  0.00           O  
ATOM    464  H   TYR X 134      90.017   0.321  14.454  1.00  0.00           H  
ATOM    465  HA  TYR X 134      88.953   0.209  11.865  1.00  0.00           H  
ATOM    466  HB2 TYR X 134      91.129   0.183  11.046  1.00  0.00           H  
ATOM    467  HB3 TYR X 134      91.252   1.067  12.563  1.00  0.00           H  
ATOM    468  HD1 TYR X 134      91.851  -0.295  14.665  1.00  0.00           H  
ATOM    469  HD2 TYR X 134      92.484  -1.704  10.666  1.00  0.00           H  
ATOM    470  HE1 TYR X 134      93.553  -1.896  15.505  1.00  0.00           H  
ATOM    471  HE2 TYR X 134      94.176  -3.316  11.500  1.00  0.00           H  
ATOM    472  HH  TYR X 134      95.783  -3.199  13.923  1.00  0.00           H  
ATOM    473  N   ASP X 135      89.679  -2.667  13.188  1.00  0.00           N  
ATOM    474  CA  ASP X 135      89.554  -4.107  12.993  1.00  0.00           C  
ATOM    475  C   ASP X 135      88.157  -4.455  12.506  1.00  0.00           C  
ATOM    476  O   ASP X 135      87.994  -5.037  11.433  1.00  0.00           O  
ATOM    477  CB  ASP X 135      89.822  -4.846  14.307  1.00  0.00           C  
ATOM    478  CG  ASP X 135      91.308  -4.816  14.636  1.00  0.00           C  
ATOM    479  OD1 ASP X 135      92.083  -4.482  13.756  1.00  0.00           O  
ATOM    480  OD2 ASP X 135      91.650  -5.128  15.765  1.00  0.00           O  
ATOM    481  H   ASP X 135      89.902  -2.314  14.074  1.00  0.00           H  
ATOM    482  HA  ASP X 135      90.275  -4.428  12.257  1.00  0.00           H  
ATOM    483  HB2 ASP X 135      89.265  -4.373  15.100  1.00  0.00           H  
ATOM    484  HB3 ASP X 135      89.499  -5.873  14.208  1.00  0.00           H  
ATOM    485  N   GLU X 136      87.145  -4.120  13.304  1.00  0.00           N  
ATOM    486  CA  GLU X 136      85.793  -4.445  12.912  1.00  0.00           C  
ATOM    487  C   GLU X 136      85.406  -3.679  11.664  1.00  0.00           C  
ATOM    488  O   GLU X 136      84.668  -4.195  10.835  1.00  0.00           O  
ATOM    489  CB  GLU X 136      84.788  -4.210  14.038  1.00  0.00           C  
ATOM    490  CG  GLU X 136      85.278  -3.123  14.988  1.00  0.00           C  
ATOM    491  CD  GLU X 136      86.120  -3.751  16.093  1.00  0.00           C  
ATOM    492  OE1 GLU X 136      86.847  -4.684  15.799  1.00  0.00           O  
ATOM    493  OE2 GLU X 136      86.023  -3.289  17.219  1.00  0.00           O  
ATOM    494  H   GLU X 136      87.333  -3.692  14.165  1.00  0.00           H  
ATOM    495  HA  GLU X 136      85.771  -5.495  12.668  1.00  0.00           H  
ATOM    496  HB2 GLU X 136      83.852  -3.910  13.603  1.00  0.00           H  
ATOM    497  HB3 GLU X 136      84.650  -5.124  14.588  1.00  0.00           H  
ATOM    498  HG2 GLU X 136      85.865  -2.411  14.439  1.00  0.00           H  
ATOM    499  HG3 GLU X 136      84.429  -2.624  15.430  1.00  0.00           H  
ATOM    500  N   LEU X 137      85.901  -2.456  11.509  1.00  0.00           N  
ATOM    501  CA  LEU X 137      85.569  -1.698  10.317  1.00  0.00           C  
ATOM    502  C   LEU X 137      86.037  -2.444   9.106  1.00  0.00           C  
ATOM    503  O   LEU X 137      85.301  -2.631   8.153  1.00  0.00           O  
ATOM    504  CB  LEU X 137      86.286  -0.355  10.343  1.00  0.00           C  
ATOM    505  CG  LEU X 137      86.056   0.414   9.020  1.00  0.00           C  
ATOM    506  CD1 LEU X 137      86.310   1.910   9.231  1.00  0.00           C  
ATOM    507  CD2 LEU X 137      87.009  -0.074   7.908  1.00  0.00           C  
ATOM    508  H   LEU X 137      86.484  -2.055  12.191  1.00  0.00           H  
ATOM    509  HA  LEU X 137      84.504  -1.538  10.258  1.00  0.00           H  
ATOM    510  HB2 LEU X 137      85.903   0.207  11.162  1.00  0.00           H  
ATOM    511  HB3 LEU X 137      87.335  -0.522  10.491  1.00  0.00           H  
ATOM    512  HG  LEU X 137      85.035   0.270   8.704  1.00  0.00           H  
ATOM    513 HD11 LEU X 137      85.885   2.464   8.404  1.00  0.00           H  
ATOM    514 HD12 LEU X 137      87.373   2.089   9.267  1.00  0.00           H  
ATOM    515 HD13 LEU X 137      85.859   2.238  10.151  1.00  0.00           H  
ATOM    516 HD21 LEU X 137      87.860  -0.579   8.337  1.00  0.00           H  
ATOM    517 HD22 LEU X 137      87.352   0.775   7.338  1.00  0.00           H  
ATOM    518 HD23 LEU X 137      86.484  -0.751   7.255  1.00  0.00           H  
ATOM    519  N   SER X 138      87.284  -2.852   9.133  1.00  0.00           N  
ATOM    520  CA  SER X 138      87.821  -3.538   7.989  1.00  0.00           C  
ATOM    521  C   SER X 138      87.012  -4.796   7.708  1.00  0.00           C  
ATOM    522  O   SER X 138      86.746  -5.124   6.556  1.00  0.00           O  
ATOM    523  CB  SER X 138      89.289  -3.897   8.218  1.00  0.00           C  
ATOM    524  OG  SER X 138      90.056  -2.704   8.300  1.00  0.00           O  
ATOM    525  H   SER X 138      87.850  -2.659   9.916  1.00  0.00           H  
ATOM    526  HA  SER X 138      87.745  -2.871   7.141  1.00  0.00           H  
ATOM    527  HB2 SER X 138      89.389  -4.447   9.139  1.00  0.00           H  
ATOM    528  HB3 SER X 138      89.641  -4.509   7.398  1.00  0.00           H  
ATOM    529  HG  SER X 138      90.217  -2.392   7.406  1.00  0.00           H  
ATOM    530  N   ASN X 139      86.628  -5.499   8.765  1.00  0.00           N  
ATOM    531  CA  ASN X 139      85.857  -6.724   8.605  1.00  0.00           C  
ATOM    532  C   ASN X 139      84.456  -6.434   8.064  1.00  0.00           C  
ATOM    533  O   ASN X 139      83.993  -7.087   7.131  1.00  0.00           O  
ATOM    534  CB  ASN X 139      85.726  -7.425   9.954  1.00  0.00           C  
ATOM    535  CG  ASN X 139      85.350  -8.887   9.751  1.00  0.00           C  
ATOM    536  OD1 ASN X 139      84.280  -9.187   9.223  1.00  0.00           O  
ATOM    537  ND2 ASN X 139      86.175  -9.823  10.137  1.00  0.00           N  
ATOM    538  H   ASN X 139      86.873  -5.200   9.667  1.00  0.00           H  
ATOM    539  HA  ASN X 139      86.370  -7.375   7.917  1.00  0.00           H  
ATOM    540  HB2 ASN X 139      86.660  -7.355  10.491  1.00  0.00           H  
ATOM    541  HB3 ASN X 139      84.953  -6.938  10.523  1.00  0.00           H  
ATOM    542 HD21 ASN X 139      87.027  -9.582  10.555  1.00  0.00           H  
ATOM    543 HD22 ASN X 139      85.940 -10.766  10.011  1.00  0.00           H  
ATOM    544  N   ALA X 140      83.787  -5.457   8.670  1.00  0.00           N  
ATOM    545  CA  ALA X 140      82.438  -5.100   8.254  1.00  0.00           C  
ATOM    546  C   ALA X 140      82.443  -4.587   6.827  1.00  0.00           C  
ATOM    547  O   ALA X 140      81.614  -4.984   6.017  1.00  0.00           O  
ATOM    548  CB  ALA X 140      81.867  -4.031   9.182  1.00  0.00           C  
ATOM    549  H   ALA X 140      84.203  -4.978   9.407  1.00  0.00           H  
ATOM    550  HA  ALA X 140      81.811  -5.977   8.307  1.00  0.00           H  
ATOM    551  HB1 ALA X 140      82.352  -4.093  10.144  1.00  0.00           H  
ATOM    552  HB2 ALA X 140      80.808  -4.193   9.301  1.00  0.00           H  
ATOM    553  HB3 ALA X 140      82.036  -3.054   8.755  1.00  0.00           H  
ATOM    554  N   LEU X 141      83.388  -3.714   6.523  1.00  0.00           N  
ATOM    555  CA  LEU X 141      83.494  -3.172   5.177  1.00  0.00           C  
ATOM    556  C   LEU X 141      83.865  -4.275   4.204  1.00  0.00           C  
ATOM    557  O   LEU X 141      83.359  -4.318   3.093  1.00  0.00           O  
ATOM    558  CB  LEU X 141      84.548  -2.073   5.136  1.00  0.00           C  
ATOM    559  CG  LEU X 141      83.879  -0.717   5.395  1.00  0.00           C  
ATOM    560  CD1 LEU X 141      83.111  -0.751   6.719  1.00  0.00           C  
ATOM    561  CD2 LEU X 141      84.931   0.406   5.442  1.00  0.00           C  
ATOM    562  H   LEU X 141      84.030  -3.430   7.213  1.00  0.00           H  
ATOM    563  HA  LEU X 141      82.539  -2.757   4.872  1.00  0.00           H  
ATOM    564  HB2 LEU X 141      85.303  -2.265   5.883  1.00  0.00           H  
ATOM    565  HB3 LEU X 141      84.997  -2.071   4.163  1.00  0.00           H  
ATOM    566  HG  LEU X 141      83.188  -0.523   4.596  1.00  0.00           H  
ATOM    567 HD11 LEU X 141      83.547  -1.478   7.375  1.00  0.00           H  
ATOM    568 HD12 LEU X 141      82.082  -1.011   6.533  1.00  0.00           H  
ATOM    569 HD13 LEU X 141      83.156   0.222   7.184  1.00  0.00           H  
ATOM    570 HD21 LEU X 141      85.898   0.015   5.165  1.00  0.00           H  
ATOM    571 HD22 LEU X 141      84.979   0.820   6.441  1.00  0.00           H  
ATOM    572 HD23 LEU X 141      84.653   1.187   4.751  1.00  0.00           H  
ATOM    573  N   SER X 142      84.740  -5.172   4.629  1.00  0.00           N  
ATOM    574  CA  SER X 142      85.158  -6.277   3.776  1.00  0.00           C  
ATOM    575  C   SER X 142      83.961  -7.134   3.382  1.00  0.00           C  
ATOM    576  O   SER X 142      83.827  -7.551   2.230  1.00  0.00           O  
ATOM    577  CB  SER X 142      86.182  -7.138   4.517  1.00  0.00           C  
ATOM    578  OG  SER X 142      86.548  -8.241   3.699  1.00  0.00           O  
ATOM    579  H   SER X 142      85.108  -5.101   5.532  1.00  0.00           H  
ATOM    580  HA  SER X 142      85.617  -5.879   2.884  1.00  0.00           H  
ATOM    581  HB2 SER X 142      87.061  -6.551   4.729  1.00  0.00           H  
ATOM    582  HB3 SER X 142      85.754  -7.488   5.452  1.00  0.00           H  
ATOM    583  HG  SER X 142      85.752  -8.737   3.497  1.00  0.00           H  
ATOM    584  N   ASN X 143      83.092  -7.397   4.345  1.00  0.00           N  
ATOM    585  CA  ASN X 143      81.914  -8.204   4.085  1.00  0.00           C  
ATOM    586  C   ASN X 143      80.822  -7.398   3.383  1.00  0.00           C  
ATOM    587  O   ASN X 143      80.158  -7.901   2.479  1.00  0.00           O  
ATOM    588  CB  ASN X 143      81.365  -8.757   5.401  1.00  0.00           C  
ATOM    589  CG  ASN X 143      80.111  -9.581   5.137  1.00  0.00           C  
ATOM    590  OD1 ASN X 143      78.996  -9.075   5.267  1.00  0.00           O  
ATOM    591  ND2 ASN X 143      80.224 -10.830   4.776  1.00  0.00           N  
ATOM    592  H   ASN X 143      83.239  -7.035   5.241  1.00  0.00           H  
ATOM    593  HA  ASN X 143      82.193  -9.033   3.454  1.00  0.00           H  
ATOM    594  HB2 ASN X 143      82.114  -9.383   5.865  1.00  0.00           H  
ATOM    595  HB3 ASN X 143      81.124  -7.938   6.062  1.00  0.00           H  
ATOM    596 HD21 ASN X 143      81.110 -11.233   4.673  1.00  0.00           H  
ATOM    597 HD22 ASN X 143      79.420 -11.366   4.604  1.00  0.00           H  
ATOM    598  N   MET X 144      80.608  -6.160   3.831  1.00  0.00           N  
ATOM    599  CA  MET X 144      79.553  -5.331   3.257  1.00  0.00           C  
ATOM    600  C   MET X 144      79.858  -4.834   1.846  1.00  0.00           C  
ATOM    601  O   MET X 144      78.971  -4.815   0.994  1.00  0.00           O  
ATOM    602  CB  MET X 144      79.258  -4.132   4.162  1.00  0.00           C  
ATOM    603  CG  MET X 144      78.568  -4.605   5.448  1.00  0.00           C  
ATOM    604  SD  MET X 144      77.952  -3.171   6.369  1.00  0.00           S  
ATOM    605  CE  MET X 144      79.555  -2.513   6.888  1.00  0.00           C  
ATOM    606  H   MET X 144      81.154  -5.813   4.569  1.00  0.00           H  
ATOM    607  HA  MET X 144      78.662  -5.932   3.205  1.00  0.00           H  
ATOM    608  HB2 MET X 144      80.185  -3.639   4.411  1.00  0.00           H  
ATOM    609  HB3 MET X 144      78.613  -3.441   3.641  1.00  0.00           H  
ATOM    610  HG2 MET X 144      77.737  -5.249   5.199  1.00  0.00           H  
ATOM    611  HG3 MET X 144      79.273  -5.148   6.057  1.00  0.00           H  
ATOM    612  HE1 MET X 144      79.408  -1.825   7.707  1.00  0.00           H  
ATOM    613  HE2 MET X 144      80.015  -1.995   6.064  1.00  0.00           H  
ATOM    614  HE3 MET X 144      80.193  -3.326   7.203  1.00  0.00           H  
ATOM    615  N   PHE X 145      81.089  -4.403   1.597  1.00  0.00           N  
ATOM    616  CA  PHE X 145      81.411  -3.884   0.276  1.00  0.00           C  
ATOM    617  C   PHE X 145      81.404  -5.013  -0.750  1.00  0.00           C  
ATOM    618  O   PHE X 145      80.967  -4.831  -1.885  1.00  0.00           O  
ATOM    619  CB  PHE X 145      82.766  -3.167   0.279  1.00  0.00           C  
ATOM    620  CG  PHE X 145      83.818  -4.039  -0.358  1.00  0.00           C  
ATOM    621  CD1 PHE X 145      84.209  -5.226   0.263  1.00  0.00           C  
ATOM    622  CD2 PHE X 145      84.416  -3.651  -1.563  1.00  0.00           C  
ATOM    623  CE1 PHE X 145      85.195  -6.032  -0.318  1.00  0.00           C  
ATOM    624  CE2 PHE X 145      85.400  -4.457  -2.147  1.00  0.00           C  
ATOM    625  CZ  PHE X 145      85.790  -5.648  -1.525  1.00  0.00           C  
ATOM    626  H   PHE X 145      81.767  -4.406   2.302  1.00  0.00           H  
ATOM    627  HA  PHE X 145      80.652  -3.170   0.008  1.00  0.00           H  
ATOM    628  HB2 PHE X 145      82.680  -2.244  -0.271  1.00  0.00           H  
ATOM    629  HB3 PHE X 145      83.051  -2.943   1.292  1.00  0.00           H  
ATOM    630  HD1 PHE X 145      83.732  -5.527   1.181  1.00  0.00           H  
ATOM    631  HD2 PHE X 145      84.116  -2.732  -2.043  1.00  0.00           H  
ATOM    632  HE1 PHE X 145      85.498  -6.948   0.165  1.00  0.00           H  
ATOM    633  HE2 PHE X 145      85.853  -4.160  -3.080  1.00  0.00           H  
ATOM    634  HZ  PHE X 145      86.550  -6.269  -1.975  1.00  0.00           H  
ATOM    635  N   SER X 146      81.876  -6.186  -0.338  1.00  0.00           N  
ATOM    636  CA  SER X 146      81.897  -7.344  -1.221  1.00  0.00           C  
ATOM    637  C   SER X 146      80.475  -7.743  -1.577  1.00  0.00           C  
ATOM    638  O   SER X 146      80.179  -8.110  -2.709  1.00  0.00           O  
ATOM    639  CB  SER X 146      82.602  -8.517  -0.539  1.00  0.00           C  
ATOM    640  OG  SER X 146      82.608  -9.634  -1.418  1.00  0.00           O  
ATOM    641  H   SER X 146      82.201  -6.281   0.585  1.00  0.00           H  
ATOM    642  HA  SER X 146      82.431  -7.089  -2.125  1.00  0.00           H  
ATOM    643  HB2 SER X 146      83.616  -8.245  -0.306  1.00  0.00           H  
ATOM    644  HB3 SER X 146      82.079  -8.768   0.374  1.00  0.00           H  
ATOM    645  HG  SER X 146      82.713  -9.306  -2.314  1.00  0.00           H  
ATOM    646  N   SER X 147      79.611  -7.683  -0.578  1.00  0.00           N  
ATOM    647  CA  SER X 147      78.213  -8.052  -0.743  1.00  0.00           C  
ATOM    648  C   SER X 147      77.491  -7.111  -1.706  1.00  0.00           C  
ATOM    649  O   SER X 147      76.452  -7.463  -2.263  1.00  0.00           O  
ATOM    650  CB  SER X 147      77.531  -7.999   0.620  1.00  0.00           C  
ATOM    651  OG  SER X 147      77.283  -6.644   0.968  1.00  0.00           O  
ATOM    652  H   SER X 147      79.922  -7.395   0.305  1.00  0.00           H  
ATOM    653  HA  SER X 147      78.155  -9.060  -1.122  1.00  0.00           H  
ATOM    654  HB2 SER X 147      76.601  -8.538   0.586  1.00  0.00           H  
ATOM    655  HB3 SER X 147      78.187  -8.451   1.356  1.00  0.00           H  
ATOM    656  HG  SER X 147      77.382  -6.111   0.175  1.00  0.00           H  
ATOM    657  N   PHE X 148      78.031  -5.910  -1.887  1.00  0.00           N  
ATOM    658  CA  PHE X 148      77.403  -4.932  -2.772  1.00  0.00           C  
ATOM    659  C   PHE X 148      77.287  -5.459  -4.202  1.00  0.00           C  
ATOM    660  O   PHE X 148      76.222  -5.372  -4.813  1.00  0.00           O  
ATOM    661  CB  PHE X 148      78.210  -3.634  -2.782  1.00  0.00           C  
ATOM    662  CG  PHE X 148      77.573  -2.661  -3.744  1.00  0.00           C  
ATOM    663  CD1 PHE X 148      76.419  -1.959  -3.372  1.00  0.00           C  
ATOM    664  CD2 PHE X 148      78.132  -2.466  -5.007  1.00  0.00           C  
ATOM    665  CE1 PHE X 148      75.828  -1.061  -4.267  1.00  0.00           C  
ATOM    666  CE2 PHE X 148      77.543  -1.568  -5.905  1.00  0.00           C  
ATOM    667  CZ  PHE X 148      76.389  -0.866  -5.536  1.00  0.00           C  
ATOM    668  H   PHE X 148      78.854  -5.673  -1.408  1.00  0.00           H  
ATOM    669  HA  PHE X 148      76.412  -4.718  -2.401  1.00  0.00           H  
ATOM    670  HB2 PHE X 148      78.223  -3.207  -1.793  1.00  0.00           H  
ATOM    671  HB3 PHE X 148      79.220  -3.839  -3.100  1.00  0.00           H  
ATOM    672  HD1 PHE X 148      75.986  -2.110  -2.394  1.00  0.00           H  
ATOM    673  HD2 PHE X 148      79.022  -3.007  -5.290  1.00  0.00           H  
ATOM    674  HE1 PHE X 148      74.939  -0.519  -3.981  1.00  0.00           H  
ATOM    675  HE2 PHE X 148      77.976  -1.419  -6.884  1.00  0.00           H  
ATOM    676  HZ  PHE X 148      75.934  -0.174  -6.228  1.00  0.00           H  
ATOM    677  N   THR X 149      78.381  -5.991  -4.738  1.00  0.00           N  
ATOM    678  CA  THR X 149      78.369  -6.507  -6.104  1.00  0.00           C  
ATOM    679  C   THR X 149      77.481  -7.743  -6.214  1.00  0.00           C  
ATOM    680  O   THR X 149      77.050  -8.109  -7.307  1.00  0.00           O  
ATOM    681  CB  THR X 149      79.794  -6.839  -6.562  1.00  0.00           C  
ATOM    682  OG1 THR X 149      79.787  -7.110  -7.957  1.00  0.00           O  
ATOM    683  CG2 THR X 149      80.318  -8.060  -5.810  1.00  0.00           C  
ATOM    684  H   THR X 149      79.208  -6.028  -4.212  1.00  0.00           H  
ATOM    685  HA  THR X 149      77.972  -5.742  -6.753  1.00  0.00           H  
ATOM    686  HB  THR X 149      80.437  -5.996  -6.365  1.00  0.00           H  
ATOM    687  HG1 THR X 149      79.073  -7.726  -8.136  1.00  0.00           H  
ATOM    688 HG21 THR X 149      80.320  -8.916  -6.468  1.00  0.00           H  
ATOM    689 HG22 THR X 149      79.684  -8.258  -4.963  1.00  0.00           H  
ATOM    690 HG23 THR X 149      81.323  -7.867  -5.468  1.00  0.00           H  
ATOM    691  N   MET X 150      77.198  -8.378  -5.080  1.00  0.00           N  
ATOM    692  CA  MET X 150      76.349  -9.564  -5.083  1.00  0.00           C  
ATOM    693  C   MET X 150      74.884  -9.145  -5.120  1.00  0.00           C  
ATOM    694  O   MET X 150      74.327  -8.719  -4.109  1.00  0.00           O  
ATOM    695  CB  MET X 150      76.600 -10.406  -3.825  1.00  0.00           C  
ATOM    696  CG  MET X 150      78.082 -10.791  -3.730  1.00  0.00           C  
ATOM    697  SD  MET X 150      78.581 -11.726  -5.199  1.00  0.00           S  
ATOM    698  CE  MET X 150      77.592 -13.210  -4.888  1.00  0.00           C  
ATOM    699  H   MET X 150      77.560  -8.043  -4.234  1.00  0.00           H  
ATOM    700  HA  MET X 150      76.567 -10.155  -5.958  1.00  0.00           H  
ATOM    701  HB2 MET X 150      76.323  -9.835  -2.953  1.00  0.00           H  
ATOM    702  HB3 MET X 150      76.002 -11.303  -3.872  1.00  0.00           H  
ATOM    703  HG2 MET X 150      78.678  -9.896  -3.656  1.00  0.00           H  
ATOM    704  HG3 MET X 150      78.238 -11.396  -2.849  1.00  0.00           H  
ATOM    705  HE1 MET X 150      77.531 -13.390  -3.824  1.00  0.00           H  
ATOM    706  HE2 MET X 150      78.054 -14.059  -5.365  1.00  0.00           H  
ATOM    707  HE3 MET X 150      76.598 -13.071  -5.292  1.00  0.00           H  
ATOM    708  N   GLY X 151      74.267  -9.265  -6.291  1.00  0.00           N  
ATOM    709  CA  GLY X 151      72.868  -8.886  -6.440  1.00  0.00           C  
ATOM    710  C   GLY X 151      72.193  -9.681  -7.547  1.00  0.00           C  
ATOM    711  O   GLY X 151      72.849 -10.165  -8.469  1.00  0.00           O  
ATOM    712  H   GLY X 151      74.761  -9.606  -7.065  1.00  0.00           H  
ATOM    713  HA2 GLY X 151      72.350  -9.061  -5.509  1.00  0.00           H  
ATOM    714  HA3 GLY X 151      72.811  -7.833  -6.688  1.00  0.00           H  
ATOM    715  N   LYS X 152      70.874  -9.787  -7.460  1.00  0.00           N  
ATOM    716  CA  LYS X 152      70.107 -10.496  -8.472  1.00  0.00           C  
ATOM    717  C   LYS X 152      70.143  -9.696  -9.765  1.00  0.00           C  
ATOM    718  O   LYS X 152      69.851 -10.210 -10.845  1.00  0.00           O  
ATOM    719  CB  LYS X 152      68.660 -10.674  -8.010  1.00  0.00           C  
ATOM    720  CG  LYS X 152      68.616 -11.678  -6.852  1.00  0.00           C  
ATOM    721  CD  LYS X 152      67.243 -11.650  -6.163  1.00  0.00           C  
ATOM    722  CE  LYS X 152      66.173 -12.277  -7.066  1.00  0.00           C  
ATOM    723  NZ  LYS X 152      66.552 -13.683  -7.382  1.00  0.00           N  
ATOM    724  H   LYS X 152      70.405  -9.363  -6.711  1.00  0.00           H  
ATOM    725  HA  LYS X 152      70.550 -11.467  -8.640  1.00  0.00           H  
ATOM    726  HB2 LYS X 152      68.267  -9.722  -7.681  1.00  0.00           H  
ATOM    727  HB3 LYS X 152      68.073 -11.045  -8.832  1.00  0.00           H  
ATOM    728  HG2 LYS X 152      68.802 -12.671  -7.235  1.00  0.00           H  
ATOM    729  HG3 LYS X 152      69.379 -11.425  -6.132  1.00  0.00           H  
ATOM    730  HD2 LYS X 152      67.297 -12.205  -5.238  1.00  0.00           H  
ATOM    731  HD3 LYS X 152      66.972 -10.627  -5.948  1.00  0.00           H  
ATOM    732  HE2 LYS X 152      65.226 -12.273  -6.547  1.00  0.00           H  
ATOM    733  HE3 LYS X 152      66.081 -11.711  -7.977  1.00  0.00           H  
ATOM    734  HZ1 LYS X 152      67.361 -13.966  -6.792  1.00  0.00           H  
ATOM    735  HZ2 LYS X 152      66.814 -13.753  -8.387  1.00  0.00           H  
ATOM    736  HZ3 LYS X 152      65.748 -14.311  -7.188  1.00  0.00           H  
ATOM    737  N   HIS X 153      70.504  -8.425  -9.628  1.00  0.00           N  
ATOM    738  CA  HIS X 153      70.585  -7.523 -10.767  1.00  0.00           C  
ATOM    739  C   HIS X 153      71.670  -6.477 -10.528  1.00  0.00           C  
ATOM    740  O   HIS X 153      72.196  -6.353  -9.422  1.00  0.00           O  
ATOM    741  CB  HIS X 153      69.241  -6.829 -10.980  1.00  0.00           C  
ATOM    742  CG  HIS X 153      68.922  -5.979  -9.778  1.00  0.00           C  
ATOM    743  ND1 HIS X 153      69.422  -4.695  -9.627  1.00  0.00           N  
ATOM    744  CD2 HIS X 153      68.159  -6.219  -8.663  1.00  0.00           C  
ATOM    745  CE1 HIS X 153      68.958  -4.215  -8.459  1.00  0.00           C  
ATOM    746  NE2 HIS X 153      68.184  -5.104  -7.831  1.00  0.00           N  
ATOM    747  H   HIS X 153      70.721  -8.086  -8.735  1.00  0.00           H  
ATOM    748  HA  HIS X 153      70.831  -8.092 -11.651  1.00  0.00           H  
ATOM    749  HB2 HIS X 153      69.295  -6.202 -11.859  1.00  0.00           H  
ATOM    750  HB3 HIS X 153      68.467  -7.570 -11.111  1.00  0.00           H  
ATOM    751  HD2 HIS X 153      67.622  -7.134  -8.461  1.00  0.00           H  
ATOM    752  HE1 HIS X 153      69.185  -3.231  -8.076  1.00  0.00           H  
ATOM    753  HE2 HIS X 153      67.730  -4.994  -6.969  1.00  0.00           H  
ATOM    754  N   GLY X 154      72.002  -5.733 -11.575  1.00  0.00           N  
ATOM    755  CA  GLY X 154      73.030  -4.703 -11.481  1.00  0.00           C  
ATOM    756  C   GLY X 154      74.314  -5.151 -12.172  1.00  0.00           C  
ATOM    757  O   GLY X 154      75.334  -4.465 -12.111  1.00  0.00           O  
ATOM    758  H   GLY X 154      71.551  -5.886 -12.426  1.00  0.00           H  
ATOM    759  HA2 GLY X 154      72.668  -3.799 -11.951  1.00  0.00           H  
ATOM    760  HA3 GLY X 154      73.240  -4.504 -10.441  1.00  0.00           H  
ATOM    761  N   GLY X 155      74.251  -6.302 -12.834  1.00  0.00           N  
ATOM    762  CA  GLY X 155      75.412  -6.830 -13.541  1.00  0.00           C  
ATOM    763  C   GLY X 155      75.186  -8.278 -13.954  1.00  0.00           C  
ATOM    764  O   GLY X 155      76.058  -9.130 -13.785  1.00  0.00           O  
ATOM    765  H   GLY X 155      73.408  -6.802 -12.851  1.00  0.00           H  
ATOM    766  HA2 GLY X 155      75.589  -6.233 -14.424  1.00  0.00           H  
ATOM    767  HA3 GLY X 155      76.274  -6.778 -12.902  1.00  0.00           H  
ATOM    768  N   GLU X 156      74.010  -8.543 -14.504  1.00  0.00           N  
ATOM    769  CA  GLU X 156      73.666  -9.885 -14.954  1.00  0.00           C  
ATOM    770  C   GLU X 156      74.604 -10.341 -16.066  1.00  0.00           C  
ATOM    771  O   GLU X 156      74.665 -11.524 -16.400  1.00  0.00           O  
ATOM    772  CB  GLU X 156      72.222  -9.897 -15.449  1.00  0.00           C  
ATOM    773  CG  GLU X 156      72.067  -8.879 -16.576  1.00  0.00           C  
ATOM    774  CD  GLU X 156      70.651  -8.928 -17.137  1.00  0.00           C  
ATOM    775  OE1 GLU X 156      69.872  -9.733 -16.655  1.00  0.00           O  
ATOM    776  OE2 GLU X 156      70.365  -8.159 -18.041  1.00  0.00           O  
ATOM    777  H   GLU X 156      73.360  -7.819 -14.617  1.00  0.00           H  
ATOM    778  HA  GLU X 156      73.751 -10.564 -14.127  1.00  0.00           H  
ATOM    779  HB2 GLU X 156      71.978 -10.883 -15.817  1.00  0.00           H  
ATOM    780  HB3 GLU X 156      71.558  -9.638 -14.638  1.00  0.00           H  
ATOM    781  HG2 GLU X 156      72.264  -7.890 -16.190  1.00  0.00           H  
ATOM    782  HG3 GLU X 156      72.773  -9.102 -17.358  1.00  0.00           H  
ATOM    783  N   GLU X 157      75.329  -9.388 -16.636  1.00  0.00           N  
ATOM    784  CA  GLU X 157      76.263  -9.682 -17.715  1.00  0.00           C  
ATOM    785  C   GLU X 157      77.549 -10.284 -17.156  1.00  0.00           C  
ATOM    786  O   GLU X 157      78.499 -10.539 -17.895  1.00  0.00           O  
ATOM    787  CB  GLU X 157      76.593  -8.400 -18.485  1.00  0.00           C  
ATOM    788  CG  GLU X 157      75.321  -7.836 -19.128  1.00  0.00           C  
ATOM    789  CD  GLU X 157      74.595  -6.916 -18.150  1.00  0.00           C  
ATOM    790  OE1 GLU X 157      74.963  -6.907 -16.985  1.00  0.00           O  
ATOM    791  OE2 GLU X 157      73.679  -6.234 -18.578  1.00  0.00           O  
ATOM    792  H   GLU X 157      75.229  -8.464 -16.326  1.00  0.00           H  
ATOM    793  HA  GLU X 157      75.810 -10.393 -18.391  1.00  0.00           H  
ATOM    794  HB2 GLU X 157      77.011  -7.671 -17.806  1.00  0.00           H  
ATOM    795  HB3 GLU X 157      77.313  -8.623 -19.258  1.00  0.00           H  
ATOM    796  HG2 GLU X 157      75.588  -7.276 -20.012  1.00  0.00           H  
ATOM    797  HG3 GLU X 157      74.667  -8.648 -19.406  1.00  0.00           H  
ATOM    798  N   GLY X 158      77.570 -10.505 -15.846  1.00  0.00           N  
ATOM    799  CA  GLY X 158      78.743 -11.072 -15.195  1.00  0.00           C  
ATOM    800  C   GLY X 158      79.611  -9.984 -14.593  1.00  0.00           C  
ATOM    801  O   GLY X 158      80.616 -10.267 -13.954  1.00  0.00           O  
ATOM    802  H   GLY X 158      76.782 -10.279 -15.307  1.00  0.00           H  
ATOM    803  HA2 GLY X 158      78.428 -11.749 -14.416  1.00  0.00           H  
ATOM    804  HA3 GLY X 158      79.330 -11.615 -15.923  1.00  0.00           H  
ATOM    805  N   MET X 159      79.220  -8.737 -14.785  1.00  0.00           N  
ATOM    806  CA  MET X 159      79.998  -7.632 -14.251  1.00  0.00           C  
ATOM    807  C   MET X 159      80.144  -7.782 -12.743  1.00  0.00           C  
ATOM    808  O   MET X 159      81.054  -7.217 -12.137  1.00  0.00           O  
ATOM    809  CB  MET X 159      79.306  -6.306 -14.570  1.00  0.00           C  
ATOM    810  CG  MET X 159      79.387  -6.037 -16.074  1.00  0.00           C  
ATOM    811  SD  MET X 159      78.381  -4.588 -16.485  1.00  0.00           S  
ATOM    812  CE  MET X 159      79.418  -3.337 -15.688  1.00  0.00           C  
ATOM    813  H   MET X 159      78.405  -8.557 -15.298  1.00  0.00           H  
ATOM    814  HA  MET X 159      80.976  -7.635 -14.703  1.00  0.00           H  
ATOM    815  HB2 MET X 159      78.270  -6.358 -14.267  1.00  0.00           H  
ATOM    816  HB3 MET X 159      79.799  -5.512 -14.037  1.00  0.00           H  
ATOM    817  HG2 MET X 159      80.415  -5.854 -16.351  1.00  0.00           H  
ATOM    818  HG3 MET X 159      79.019  -6.895 -16.614  1.00  0.00           H  
ATOM    819  HE1 MET X 159      79.203  -2.367 -16.115  1.00  0.00           H  
ATOM    820  HE2 MET X 159      80.458  -3.574 -15.848  1.00  0.00           H  
ATOM    821  HE3 MET X 159      79.214  -3.323 -14.627  1.00  0.00           H  
ATOM    822  N   ILE X 160      79.241  -8.548 -12.141  1.00  0.00           N  
ATOM    823  CA  ILE X 160      79.278  -8.765 -10.705  1.00  0.00           C  
ATOM    824  C   ILE X 160      80.264  -9.859 -10.313  1.00  0.00           C  
ATOM    825  O   ILE X 160      80.904  -9.772  -9.267  1.00  0.00           O  
ATOM    826  CB  ILE X 160      77.882  -9.126 -10.208  1.00  0.00           C  
ATOM    827  CG1 ILE X 160      77.363 -10.374 -10.930  1.00  0.00           C  
ATOM    828  CG2 ILE X 160      76.931  -7.961 -10.473  1.00  0.00           C  
ATOM    829  CD1 ILE X 160      76.026 -10.795 -10.317  1.00  0.00           C  
ATOM    830  H   ILE X 160      78.537  -8.973 -12.673  1.00  0.00           H  
ATOM    831  HA  ILE X 160      79.583  -7.853 -10.229  1.00  0.00           H  
ATOM    832  HB  ILE X 160      77.934  -9.319  -9.153  1.00  0.00           H  
ATOM    833 HG12 ILE X 160      77.229 -10.157 -11.979  1.00  0.00           H  
ATOM    834 HG13 ILE X 160      78.070 -11.180 -10.818  1.00  0.00           H  
ATOM    835 HG21 ILE X 160      76.137  -8.290 -11.128  1.00  0.00           H  
ATOM    836 HG22 ILE X 160      77.474  -7.154 -10.941  1.00  0.00           H  
ATOM    837 HG23 ILE X 160      76.509  -7.620  -9.541  1.00  0.00           H  
ATOM    838 HD11 ILE X 160      75.753 -10.098  -9.538  1.00  0.00           H  
ATOM    839 HD12 ILE X 160      76.117 -11.786  -9.899  1.00  0.00           H  
ATOM    840 HD13 ILE X 160      75.264 -10.796 -11.082  1.00  0.00           H  
ATOM    841  N   ASP X 161      80.376 -10.885 -11.143  1.00  0.00           N  
ATOM    842  CA  ASP X 161      81.284 -11.989 -10.858  1.00  0.00           C  
ATOM    843  C   ASP X 161      82.493 -11.937 -11.777  1.00  0.00           C  
ATOM    844  O   ASP X 161      83.400 -12.765 -11.680  1.00  0.00           O  
ATOM    845  CB  ASP X 161      80.541 -13.306 -11.054  1.00  0.00           C  
ATOM    846  CG  ASP X 161      79.524 -13.503  -9.934  1.00  0.00           C  
ATOM    847  OD1 ASP X 161      79.601 -12.779  -8.956  1.00  0.00           O  
ATOM    848  OD2 ASP X 161      78.683 -14.376 -10.073  1.00  0.00           O  
ATOM    849  H   ASP X 161      79.835 -10.904 -11.961  1.00  0.00           H  
ATOM    850  HA  ASP X 161      81.615 -11.923  -9.834  1.00  0.00           H  
ATOM    851  HB2 ASP X 161      80.025 -13.276 -12.000  1.00  0.00           H  
ATOM    852  HB3 ASP X 161      81.246 -14.124 -11.049  1.00  0.00           H  
ATOM    853  N   PHE X 162      82.490 -10.965 -12.675  1.00  0.00           N  
ATOM    854  CA  PHE X 162      83.589 -10.814 -13.625  1.00  0.00           C  
ATOM    855  C   PHE X 162      84.681  -9.916 -13.047  1.00  0.00           C  
ATOM    856  O   PHE X 162      85.846 -10.300 -12.992  1.00  0.00           O  
ATOM    857  CB  PHE X 162      83.063 -10.247 -14.943  1.00  0.00           C  
ATOM    858  CG  PHE X 162      84.186 -10.158 -15.939  1.00  0.00           C  
ATOM    859  CD1 PHE X 162      84.654 -11.313 -16.580  1.00  0.00           C  
ATOM    860  CD2 PHE X 162      84.756  -8.923 -16.224  1.00  0.00           C  
ATOM    861  CE1 PHE X 162      85.698 -11.223 -17.508  1.00  0.00           C  
ATOM    862  CE2 PHE X 162      85.800  -8.827 -17.152  1.00  0.00           C  
ATOM    863  CZ  PHE X 162      86.272  -9.979 -17.794  1.00  0.00           C  
ATOM    864  H   PHE X 162      81.730 -10.339 -12.702  1.00  0.00           H  
ATOM    865  HA  PHE X 162      84.016 -11.782 -13.820  1.00  0.00           H  
ATOM    866  HB2 PHE X 162      82.294 -10.897 -15.334  1.00  0.00           H  
ATOM    867  HB3 PHE X 162      82.650  -9.264 -14.774  1.00  0.00           H  
ATOM    868  HD1 PHE X 162      84.209 -12.272 -16.356  1.00  0.00           H  
ATOM    869  HD2 PHE X 162      84.388  -8.043 -15.726  1.00  0.00           H  
ATOM    870  HE1 PHE X 162      86.060 -12.113 -18.000  1.00  0.00           H  
ATOM    871  HE2 PHE X 162      86.242  -7.868 -17.374  1.00  0.00           H  
ATOM    872  HZ  PHE X 162      87.078  -9.908 -18.510  1.00  0.00           H  
ATOM    873  N   MET X 163      84.302  -8.724 -12.607  1.00  0.00           N  
ATOM    874  CA  MET X 163      85.272  -7.801 -12.024  1.00  0.00           C  
ATOM    875  C   MET X 163      85.640  -8.246 -10.611  1.00  0.00           C  
ATOM    876  O   MET X 163      86.619  -7.771 -10.035  1.00  0.00           O  
ATOM    877  CB  MET X 163      84.695  -6.384 -11.963  1.00  0.00           C  
ATOM    878  CG  MET X 163      84.461  -5.847 -13.380  1.00  0.00           C  
ATOM    879  SD  MET X 163      83.547  -4.289 -13.276  1.00  0.00           S  
ATOM    880  CE  MET X 163      83.059  -4.191 -15.014  1.00  0.00           C  
ATOM    881  H   MET X 163      83.361  -8.465 -12.671  1.00  0.00           H  
ATOM    882  HA  MET X 163      86.162  -7.791 -12.633  1.00  0.00           H  
ATOM    883  HB2 MET X 163      83.757  -6.402 -11.428  1.00  0.00           H  
ATOM    884  HB3 MET X 163      85.391  -5.738 -11.446  1.00  0.00           H  
ATOM    885  HG2 MET X 163      85.414  -5.672 -13.856  1.00  0.00           H  
ATOM    886  HG3 MET X 163      83.897  -6.560 -13.958  1.00  0.00           H  
ATOM    887  HE1 MET X 163      82.682  -3.202 -15.224  1.00  0.00           H  
ATOM    888  HE2 MET X 163      82.288  -4.917 -15.214  1.00  0.00           H  
ATOM    889  HE3 MET X 163      83.916  -4.397 -15.639  1.00  0.00           H  
ATOM    890  N   ASN X 164      84.850  -9.165 -10.061  1.00  0.00           N  
ATOM    891  CA  ASN X 164      85.104  -9.674  -8.717  1.00  0.00           C  
ATOM    892  C   ASN X 164      86.196 -10.739  -8.725  1.00  0.00           C  
ATOM    893  O   ASN X 164      87.004 -10.810  -7.808  1.00  0.00           O  
ATOM    894  CB  ASN X 164      83.822 -10.258  -8.122  1.00  0.00           C  
ATOM    895  CG  ASN X 164      83.996 -10.473  -6.623  1.00  0.00           C  
ATOM    896  OD1 ASN X 164      84.673  -9.691  -5.958  1.00  0.00           O  
ATOM    897  ND2 ASN X 164      83.420 -11.493  -6.049  1.00  0.00           N  
ATOM    898  H   ASN X 164      84.096  -9.522 -10.574  1.00  0.00           H  
ATOM    899  HA  ASN X 164      85.427  -8.854  -8.093  1.00  0.00           H  
ATOM    900  HB2 ASN X 164      83.008  -9.570  -8.293  1.00  0.00           H  
ATOM    901  HB3 ASN X 164      83.601 -11.201  -8.598  1.00  0.00           H  
ATOM    902 HD21 ASN X 164      82.879 -12.114  -6.580  1.00  0.00           H  
ATOM    903 HD22 ASN X 164      83.526 -11.637  -5.085  1.00  0.00           H  
ATOM    904  N   GLU X 165      86.199 -11.579  -9.753  1.00  0.00           N  
ATOM    905  CA  GLU X 165      87.197 -12.640  -9.849  1.00  0.00           C  
ATOM    906  C   GLU X 165      88.519 -12.117 -10.414  1.00  0.00           C  
ATOM    907  O   GLU X 165      89.558 -12.764 -10.284  1.00  0.00           O  
ATOM    908  CB  GLU X 165      86.665 -13.788 -10.716  1.00  0.00           C  
ATOM    909  CG  GLU X 165      86.448 -13.308 -12.150  1.00  0.00           C  
ATOM    910  CD  GLU X 165      85.853 -14.432 -12.990  1.00  0.00           C  
ATOM    911  OE1 GLU X 165      85.633 -15.500 -12.445  1.00  0.00           O  
ATOM    912  OE2 GLU X 165      85.626 -14.208 -14.168  1.00  0.00           O  
ATOM    913  H   GLU X 165      85.521 -11.490 -10.454  1.00  0.00           H  
ATOM    914  HA  GLU X 165      87.381 -13.023  -8.855  1.00  0.00           H  
ATOM    915  HB2 GLU X 165      87.377 -14.600 -10.712  1.00  0.00           H  
ATOM    916  HB3 GLU X 165      85.727 -14.133 -10.313  1.00  0.00           H  
ATOM    917  HG2 GLU X 165      85.772 -12.469 -12.145  1.00  0.00           H  
ATOM    918  HG3 GLU X 165      87.392 -13.008 -12.574  1.00  0.00           H  
ATOM    919  N   ARG X 166      88.473 -10.948 -11.050  1.00  0.00           N  
ATOM    920  CA  ARG X 166      89.677 -10.358 -11.641  1.00  0.00           C  
ATOM    921  C   ARG X 166      90.503  -9.583 -10.613  1.00  0.00           C  
ATOM    922  O   ARG X 166      91.723  -9.493 -10.739  1.00  0.00           O  
ATOM    923  CB  ARG X 166      89.292  -9.417 -12.788  1.00  0.00           C  
ATOM    924  CG  ARG X 166      89.613 -10.068 -14.143  1.00  0.00           C  
ATOM    925  CD  ARG X 166      88.768 -11.327 -14.339  1.00  0.00           C  
ATOM    926  NE  ARG X 166      88.629 -11.623 -15.761  1.00  0.00           N  
ATOM    927  CZ  ARG X 166      89.588 -12.255 -16.429  1.00  0.00           C  
ATOM    928  NH1 ARG X 166      90.679 -12.622 -15.814  1.00  0.00           N  
ATOM    929  NH2 ARG X 166      89.437 -12.510 -17.699  1.00  0.00           N  
ATOM    930  H   ARG X 166      87.618 -10.476 -11.129  1.00  0.00           H  
ATOM    931  HA  ARG X 166      90.288 -11.153 -12.037  1.00  0.00           H  
ATOM    932  HB2 ARG X 166      88.235  -9.201 -12.735  1.00  0.00           H  
ATOM    933  HB3 ARG X 166      89.849  -8.497 -12.696  1.00  0.00           H  
ATOM    934  HG2 ARG X 166      89.397  -9.367 -14.934  1.00  0.00           H  
ATOM    935  HG3 ARG X 166      90.660 -10.330 -14.177  1.00  0.00           H  
ATOM    936  HD2 ARG X 166      89.244 -12.162 -13.850  1.00  0.00           H  
ATOM    937  HD3 ARG X 166      87.791 -11.174 -13.910  1.00  0.00           H  
ATOM    938  HE  ARG X 166      87.815 -11.350 -16.232  1.00  0.00           H  
ATOM    939 HH11 ARG X 166      90.794 -12.427 -14.841  1.00  0.00           H  
ATOM    940 HH12 ARG X 166      91.400 -13.099 -16.319  1.00  0.00           H  
ATOM    941 HH21 ARG X 166      88.600 -12.226 -18.171  1.00  0.00           H  
ATOM    942 HH22 ARG X 166      90.156 -12.985 -18.205  1.00  0.00           H  
ATOM    943  N   LYS X 167      89.844  -9.001  -9.615  1.00  0.00           N  
ATOM    944  CA  LYS X 167      90.545  -8.214  -8.606  1.00  0.00           C  
ATOM    945  C   LYS X 167      91.632  -9.035  -7.923  1.00  0.00           C  
ATOM    946  O   LYS X 167      92.612  -8.479  -7.434  1.00  0.00           O  
ATOM    947  CB  LYS X 167      89.555  -7.733  -7.540  1.00  0.00           C  
ATOM    948  CG  LYS X 167      89.169  -8.896  -6.622  1.00  0.00           C  
ATOM    949  CD  LYS X 167      87.966  -8.494  -5.766  1.00  0.00           C  
ATOM    950  CE  LYS X 167      87.715  -9.568  -4.706  1.00  0.00           C  
ATOM    951  NZ  LYS X 167      87.430 -10.869  -5.374  1.00  0.00           N  
ATOM    952  H   LYS X 167      88.872  -9.069  -9.559  1.00  0.00           H  
ATOM    953  HA  LYS X 167      90.990  -7.348  -9.073  1.00  0.00           H  
ATOM    954  HB2 LYS X 167      90.018  -6.959  -6.953  1.00  0.00           H  
ATOM    955  HB3 LYS X 167      88.670  -7.345  -8.019  1.00  0.00           H  
ATOM    956  HG2 LYS X 167      88.926  -9.758  -7.216  1.00  0.00           H  
ATOM    957  HG3 LYS X 167      89.995  -9.133  -5.970  1.00  0.00           H  
ATOM    958  HD2 LYS X 167      88.170  -7.549  -5.282  1.00  0.00           H  
ATOM    959  HD3 LYS X 167      87.093  -8.398  -6.393  1.00  0.00           H  
ATOM    960  HE2 LYS X 167      88.591  -9.669  -4.082  1.00  0.00           H  
ATOM    961  HE3 LYS X 167      86.870  -9.284  -4.097  1.00  0.00           H  
ATOM    962  HZ1 LYS X 167      88.308 -11.249  -5.783  1.00  0.00           H  
ATOM    963  HZ2 LYS X 167      86.729 -10.725  -6.129  1.00  0.00           H  
ATOM    964  HZ3 LYS X 167      87.055 -11.543  -4.677  1.00  0.00           H  
ATOM    965  N   LEU X 168      91.454 -10.354  -7.881  1.00  0.00           N  
ATOM    966  CA  LEU X 168      92.440 -11.215  -7.238  1.00  0.00           C  
ATOM    967  C   LEU X 168      93.761 -11.147  -7.985  1.00  0.00           C  
ATOM    968  O   LEU X 168      94.762 -10.688  -7.438  1.00  0.00           O  
ATOM    969  CB  LEU X 168      91.925 -12.662  -7.203  1.00  0.00           C  
ATOM    970  CG  LEU X 168      92.958 -13.584  -6.540  1.00  0.00           C  
ATOM    971  CD1 LEU X 168      93.212 -13.126  -5.102  1.00  0.00           C  
ATOM    972  CD2 LEU X 168      92.415 -15.016  -6.523  1.00  0.00           C  
ATOM    973  H   LEU X 168      90.662 -10.758  -8.292  1.00  0.00           H  
ATOM    974  HA  LEU X 168      92.597 -10.870  -6.225  1.00  0.00           H  
ATOM    975  HB2 LEU X 168      91.001 -12.698  -6.643  1.00  0.00           H  
ATOM    976  HB3 LEU X 168      91.742 -12.999  -8.213  1.00  0.00           H  
ATOM    977  HG  LEU X 168      93.883 -13.558  -7.097  1.00  0.00           H  
ATOM    978 HD11 LEU X 168      92.307 -12.703  -4.694  1.00  0.00           H  
ATOM    979 HD12 LEU X 168      93.994 -12.380  -5.095  1.00  0.00           H  
ATOM    980 HD13 LEU X 168      93.517 -13.972  -4.504  1.00  0.00           H  
ATOM    981 HD21 LEU X 168      91.373 -15.010  -6.805  1.00  0.00           H  
ATOM    982 HD22 LEU X 168      92.517 -15.426  -5.529  1.00  0.00           H  
ATOM    983 HD23 LEU X 168      92.975 -15.620  -7.222  1.00  0.00           H  
ATOM    984  N   MET X 169      93.774 -11.619  -9.228  1.00  0.00           N  
ATOM    985  CA  MET X 169      94.988 -11.618 -10.008  1.00  0.00           C  
ATOM    986  C   MET X 169      95.509 -10.208 -10.179  1.00  0.00           C  
ATOM    987  O   MET X 169      96.711 -10.008 -10.291  1.00  0.00           O  
ATOM    988  CB  MET X 169      94.730 -12.225 -11.386  1.00  0.00           C  
ATOM    989  CG  MET X 169      94.469 -13.725 -11.246  1.00  0.00           C  
ATOM    990  SD  MET X 169      93.972 -14.409 -12.848  1.00  0.00           S  
ATOM    991  CE  MET X 169      95.570 -14.251 -13.687  1.00  0.00           C  
ATOM    992  H   MET X 169      92.980 -12.018  -9.629  1.00  0.00           H  
ATOM    993  HA  MET X 169      95.729 -12.213  -9.503  1.00  0.00           H  
ATOM    994  HB2 MET X 169      93.869 -11.750 -11.834  1.00  0.00           H  
ATOM    995  HB3 MET X 169      95.597 -12.068 -12.011  1.00  0.00           H  
ATOM    996  HG2 MET X 169      95.369 -14.218 -10.907  1.00  0.00           H  
ATOM    997  HG3 MET X 169      93.680 -13.887 -10.526  1.00  0.00           H  
ATOM    998  HE1 MET X 169      96.365 -14.492 -12.997  1.00  0.00           H  
ATOM    999  HE2 MET X 169      95.696 -13.239 -14.037  1.00  0.00           H  
ATOM   1000  HE3 MET X 169      95.600 -14.927 -14.531  1.00  0.00           H  
ATOM   1001  N   ASP X 170      94.626  -9.216 -10.164  1.00  0.00           N  
ATOM   1002  CA  ASP X 170      95.069  -7.842 -10.285  1.00  0.00           C  
ATOM   1003  C   ASP X 170      95.790  -7.402  -9.021  1.00  0.00           C  
ATOM   1004  O   ASP X 170      96.783  -6.690  -9.079  1.00  0.00           O  
ATOM   1005  CB  ASP X 170      93.881  -6.915 -10.514  1.00  0.00           C  
ATOM   1006  CG  ASP X 170      94.391  -5.484 -10.643  1.00  0.00           C  
ATOM   1007  OD1 ASP X 170      94.998  -5.180 -11.654  1.00  0.00           O  
ATOM   1008  OD2 ASP X 170      94.177  -4.718  -9.718  1.00  0.00           O  
ATOM   1009  H   ASP X 170      93.669  -9.371 -10.013  1.00  0.00           H  
ATOM   1010  HA  ASP X 170      95.743  -7.761 -11.123  1.00  0.00           H  
ATOM   1011  HB2 ASP X 170      93.355  -7.204 -11.417  1.00  0.00           H  
ATOM   1012  HB3 ASP X 170      93.213  -6.979  -9.670  1.00  0.00           H  
ATOM   1013  N   LEU X 171      95.263  -7.819  -7.876  1.00  0.00           N  
ATOM   1014  CA  LEU X 171      95.849  -7.445  -6.599  1.00  0.00           C  
ATOM   1015  C   LEU X 171      97.246  -8.005  -6.464  1.00  0.00           C  
ATOM   1016  O   LEU X 171      98.187  -7.280  -6.186  1.00  0.00           O  
ATOM   1017  CB  LEU X 171      94.981  -7.968  -5.457  1.00  0.00           C  
ATOM   1018  CG  LEU X 171      94.189  -6.813  -4.837  1.00  0.00           C  
ATOM   1019  CD1 LEU X 171      93.103  -7.373  -3.915  1.00  0.00           C  
ATOM   1020  CD2 LEU X 171      95.133  -5.918  -4.022  1.00  0.00           C  
ATOM   1021  H   LEU X 171      94.464  -8.380  -7.891  1.00  0.00           H  
ATOM   1022  HA  LEU X 171      95.895  -6.371  -6.535  1.00  0.00           H  
ATOM   1023  HB2 LEU X 171      94.297  -8.701  -5.848  1.00  0.00           H  
ATOM   1024  HB3 LEU X 171      95.605  -8.429  -4.708  1.00  0.00           H  
ATOM   1025  HG  LEU X 171      93.728  -6.231  -5.621  1.00  0.00           H  
ATOM   1026 HD11 LEU X 171      92.571  -6.556  -3.449  1.00  0.00           H  
ATOM   1027 HD12 LEU X 171      93.559  -7.988  -3.153  1.00  0.00           H  
ATOM   1028 HD13 LEU X 171      92.414  -7.969  -4.494  1.00  0.00           H  
ATOM   1029 HD21 LEU X 171      96.157  -6.202  -4.212  1.00  0.00           H  
ATOM   1030 HD22 LEU X 171      94.919  -6.031  -2.967  1.00  0.00           H  
ATOM   1031 HD23 LEU X 171      94.988  -4.885  -4.309  1.00  0.00           H  
ATOM   1032  N   VAL X 172      97.382  -9.293  -6.684  1.00  0.00           N  
ATOM   1033  CA  VAL X 172      98.682  -9.924  -6.592  1.00  0.00           C  
ATOM   1034  C   VAL X 172      99.568  -9.488  -7.756  1.00  0.00           C  
ATOM   1035  O   VAL X 172     100.740  -9.167  -7.559  1.00  0.00           O  
ATOM   1036  CB  VAL X 172      98.521 -11.443  -6.567  1.00  0.00           C  
ATOM   1037  CG1 VAL X 172      98.017 -11.878  -5.190  1.00  0.00           C  
ATOM   1038  CG2 VAL X 172      97.504 -11.873  -7.623  1.00  0.00           C  
ATOM   1039  H   VAL X 172      96.605  -9.825  -6.927  1.00  0.00           H  
ATOM   1040  HA  VAL X 172      99.148  -9.613  -5.670  1.00  0.00           H  
ATOM   1041  HB  VAL X 172      99.467 -11.904  -6.768  1.00  0.00           H  
ATOM   1042 HG11 VAL X 172      97.372 -12.736  -5.297  1.00  0.00           H  
ATOM   1043 HG12 VAL X 172      97.466 -11.068  -4.736  1.00  0.00           H  
ATOM   1044 HG13 VAL X 172      98.859 -12.136  -4.564  1.00  0.00           H  
ATOM   1045 HG21 VAL X 172      97.320 -11.054  -8.294  1.00  0.00           H  
ATOM   1046 HG22 VAL X 172      96.580 -12.156  -7.139  1.00  0.00           H  
ATOM   1047 HG23 VAL X 172      97.893 -12.715  -8.177  1.00  0.00           H  
ATOM   1048  N   ASN X 173      99.003  -9.441  -8.962  1.00  0.00           N  
ATOM   1049  CA  ASN X 173      99.773  -8.998 -10.117  1.00  0.00           C  
ATOM   1050  C   ASN X 173     100.129  -7.526  -9.944  1.00  0.00           C  
ATOM   1051  O   ASN X 173     101.250  -7.100 -10.223  1.00  0.00           O  
ATOM   1052  CB  ASN X 173      98.978  -9.182 -11.410  1.00  0.00           C  
ATOM   1053  CG  ASN X 173      99.873  -8.827 -12.588  1.00  0.00           C  
ATOM   1054  OD1 ASN X 173      99.466  -8.946 -13.744  1.00  0.00           O  
ATOM   1055  ND2 ASN X 173     101.079  -8.383 -12.353  1.00  0.00           N  
ATOM   1056  H   ASN X 173      98.062  -9.679  -9.070  1.00  0.00           H  
ATOM   1057  HA  ASN X 173     100.684  -9.576 -10.176  1.00  0.00           H  
ATOM   1058  HB2 ASN X 173      98.645 -10.213 -11.497  1.00  0.00           H  
ATOM   1059  HB3 ASN X 173      98.123  -8.525 -11.404  1.00  0.00           H  
ATOM   1060 HD21 ASN X 173     101.394  -8.282 -11.424  1.00  0.00           H  
ATOM   1061 HD22 ASN X 173     101.671  -8.151 -13.100  1.00  0.00           H  
ATOM   1062  N   SER X 174      99.155  -6.765  -9.456  1.00  0.00           N  
ATOM   1063  CA  SER X 174      99.332  -5.339  -9.208  1.00  0.00           C  
ATOM   1064  C   SER X 174      99.416  -5.106  -7.706  1.00  0.00           C  
ATOM   1065  O   SER X 174      98.691  -4.285  -7.146  1.00  0.00           O  
ATOM   1066  CB  SER X 174      98.156  -4.545  -9.792  1.00  0.00           C  
ATOM   1067  OG  SER X 174      98.608  -3.252 -10.172  1.00  0.00           O  
ATOM   1068  H   SER X 174      98.296  -7.179  -9.243  1.00  0.00           H  
ATOM   1069  HA  SER X 174     100.250  -5.009  -9.671  1.00  0.00           H  
ATOM   1070  HB2 SER X 174      97.773  -5.054 -10.661  1.00  0.00           H  
ATOM   1071  HB3 SER X 174      97.366  -4.458  -9.049  1.00  0.00           H  
ATOM   1072  HG  SER X 174      98.644  -2.706  -9.383  1.00  0.00           H  
ATOM   1073  N   TRP X 175     100.299  -5.854  -7.059  1.00  0.00           N  
ATOM   1074  CA  TRP X 175     100.464  -5.748  -5.621  1.00  0.00           C  
ATOM   1075  C   TRP X 175     101.092  -4.425  -5.235  1.00  0.00           C  
ATOM   1076  O   TRP X 175     101.428  -4.196  -4.074  1.00  0.00           O  
ATOM   1077  CB  TRP X 175     101.300  -6.912  -5.096  1.00  0.00           C  
ATOM   1078  CG  TRP X 175     101.314  -6.855  -3.606  1.00  0.00           C  
ATOM   1079  CD1 TRP X 175     102.399  -6.596  -2.842  1.00  0.00           C  
ATOM   1080  CD2 TRP X 175     100.196  -7.027  -2.687  1.00  0.00           C  
ATOM   1081  NE1 TRP X 175     102.020  -6.612  -1.509  1.00  0.00           N  
ATOM   1082  CE2 TRP X 175     100.669  -6.870  -1.365  1.00  0.00           C  
ATOM   1083  CE3 TRP X 175      98.830  -7.305  -2.876  1.00  0.00           C  
ATOM   1084  CZ2 TRP X 175      99.814  -6.985  -0.266  1.00  0.00           C  
ATOM   1085  CZ3 TRP X 175      97.969  -7.419  -1.776  1.00  0.00           C  
ATOM   1086  CH2 TRP X 175      98.457  -7.260  -0.474  1.00  0.00           C  
ATOM   1087  H   TRP X 175     100.841  -6.502  -7.558  1.00  0.00           H  
ATOM   1088  HA  TRP X 175      99.493  -5.792  -5.167  1.00  0.00           H  
ATOM   1089  HB2 TRP X 175     100.860  -7.845  -5.419  1.00  0.00           H  
ATOM   1090  HB3 TRP X 175     102.308  -6.837  -5.479  1.00  0.00           H  
ATOM   1091  HD1 TRP X 175     103.397  -6.416  -3.211  1.00  0.00           H  
ATOM   1092  HE1 TRP X 175     102.620  -6.457  -0.750  1.00  0.00           H  
ATOM   1093  HE3 TRP X 175      98.442  -7.431  -3.872  1.00  0.00           H  
ATOM   1094  HZ2 TRP X 175     100.196  -6.860   0.736  1.00  0.00           H  
ATOM   1095  HZ3 TRP X 175      96.921  -7.631  -1.934  1.00  0.00           H  
ATOM   1096  HH2 TRP X 175      97.786  -7.346   0.366  1.00  0.00           H  
ATOM   1097  N   ASP X 176     101.198  -3.539  -6.206  1.00  0.00           N  
ATOM   1098  CA  ASP X 176     101.726  -2.215  -5.966  1.00  0.00           C  
ATOM   1099  C   ASP X 176     100.625  -1.346  -5.371  1.00  0.00           C  
ATOM   1100  O   ASP X 176     100.872  -0.482  -4.529  1.00  0.00           O  
ATOM   1101  CB  ASP X 176     102.195  -1.628  -7.290  1.00  0.00           C  
ATOM   1102  CG  ASP X 176     102.574  -0.163  -7.115  1.00  0.00           C  
ATOM   1103  OD1 ASP X 176     103.560   0.098  -6.447  1.00  0.00           O  
ATOM   1104  OD2 ASP X 176     101.871   0.679  -7.651  1.00  0.00           O  
ATOM   1105  H   ASP X 176     100.861  -3.752  -7.102  1.00  0.00           H  
ATOM   1106  HA  ASP X 176     102.558  -2.271  -5.280  1.00  0.00           H  
ATOM   1107  HB2 ASP X 176     103.052  -2.183  -7.642  1.00  0.00           H  
ATOM   1108  HB3 ASP X 176     101.392  -1.715  -8.006  1.00  0.00           H  
ATOM   1109  N   TYR X 177      99.405  -1.594  -5.838  1.00  0.00           N  
ATOM   1110  CA  TYR X 177      98.230  -0.854  -5.387  1.00  0.00           C  
ATOM   1111  C   TYR X 177      97.787  -1.316  -4.004  1.00  0.00           C  
ATOM   1112  O   TYR X 177      97.855  -2.502  -3.682  1.00  0.00           O  
ATOM   1113  CB  TYR X 177      97.093  -1.073  -6.377  1.00  0.00           C  
ATOM   1114  CG  TYR X 177      97.120   0.009  -7.426  1.00  0.00           C  
ATOM   1115  CD1 TYR X 177      98.328   0.380  -8.028  1.00  0.00           C  
ATOM   1116  CD2 TYR X 177      95.933   0.641  -7.793  1.00  0.00           C  
ATOM   1117  CE1 TYR X 177      98.343   1.386  -9.004  1.00  0.00           C  
ATOM   1118  CE2 TYR X 177      95.944   1.646  -8.767  1.00  0.00           C  
ATOM   1119  CZ  TYR X 177      97.149   2.021  -9.372  1.00  0.00           C  
ATOM   1120  OH  TYR X 177      97.160   3.012 -10.332  1.00  0.00           O  
ATOM   1121  H   TYR X 177      99.291  -2.296  -6.511  1.00  0.00           H  
ATOM   1122  HA  TYR X 177      98.466   0.197  -5.351  1.00  0.00           H  
ATOM   1123  HB2 TYR X 177      97.210  -2.036  -6.852  1.00  0.00           H  
ATOM   1124  HB3 TYR X 177      96.150  -1.043  -5.852  1.00  0.00           H  
ATOM   1125  HD1 TYR X 177      99.249  -0.109  -7.744  1.00  0.00           H  
ATOM   1126  HD2 TYR X 177      95.007   0.349  -7.326  1.00  0.00           H  
ATOM   1127  HE1 TYR X 177      99.273   1.675  -9.469  1.00  0.00           H  
ATOM   1128  HE2 TYR X 177      95.023   2.134  -9.049  1.00  0.00           H  
ATOM   1129  HH  TYR X 177      98.053   3.361 -10.387  1.00  0.00           H  
ATOM   1130  N   VAL X 178      97.337  -0.369  -3.186  1.00  0.00           N  
ATOM   1131  CA  VAL X 178      96.889  -0.688  -1.833  1.00  0.00           C  
ATOM   1132  C   VAL X 178      95.650   0.136  -1.476  1.00  0.00           C  
ATOM   1133  O   VAL X 178      95.453   1.195  -2.057  1.00  0.00           O  
ATOM   1134  CB  VAL X 178      98.007  -0.364  -0.852  1.00  0.00           C  
ATOM   1135  CG1 VAL X 178      99.239  -1.169  -1.233  1.00  0.00           C  
ATOM   1136  CG2 VAL X 178      98.330   1.130  -0.925  1.00  0.00           C  
ATOM   1137  H   VAL X 178      97.304   0.560  -3.489  1.00  0.00           H  
ATOM   1138  HA  VAL X 178      96.663  -1.735  -1.788  1.00  0.00           H  
ATOM   1139  HB  VAL X 178      97.703  -0.622   0.149  1.00  0.00           H  
ATOM   1140 HG11 VAL X 178     100.005  -1.033  -0.488  1.00  0.00           H  
ATOM   1141 HG12 VAL X 178      99.601  -0.826  -2.191  1.00  0.00           H  
ATOM   1142 HG13 VAL X 178      98.977  -2.213  -1.300  1.00  0.00           H  
ATOM   1143 HG21 VAL X 178      97.840   1.562  -1.787  1.00  0.00           H  
ATOM   1144 HG22 VAL X 178      99.397   1.262  -1.017  1.00  0.00           H  
ATOM   1145 HG23 VAL X 178      97.979   1.619  -0.029  1.00  0.00           H  
ATOM   1146  N   PRO X 179      94.830  -0.284  -0.531  1.00  0.00           N  
ATOM   1147  CA  PRO X 179      93.623   0.509  -0.137  1.00  0.00           C  
ATOM   1148  C   PRO X 179      94.000   1.919   0.303  1.00  0.00           C  
ATOM   1149  O   PRO X 179      95.039   2.119   0.931  1.00  0.00           O  
ATOM   1150  CB  PRO X 179      93.041  -0.257   1.051  1.00  0.00           C  
ATOM   1151  CG  PRO X 179      93.578  -1.637   0.944  1.00  0.00           C  
ATOM   1152  CD  PRO X 179      94.938  -1.529   0.259  1.00  0.00           C  
ATOM   1153  HA  PRO X 179      92.907   0.539  -0.940  1.00  0.00           H  
ATOM   1154  HB2 PRO X 179      93.356   0.198   1.980  1.00  0.00           H  
ATOM   1155  HB3 PRO X 179      91.966  -0.278   0.991  1.00  0.00           H  
ATOM   1156  HG2 PRO X 179      93.687  -2.069   1.930  1.00  0.00           H  
ATOM   1157  HG3 PRO X 179      92.919  -2.237   0.350  1.00  0.00           H  
ATOM   1158  HD2 PRO X 179      95.725  -1.456   0.999  1.00  0.00           H  
ATOM   1159  HD3 PRO X 179      95.090  -2.379  -0.383  1.00  0.00           H  
ATOM   1160  N   SER X 180      93.158   2.898  -0.018  1.00  0.00           N  
ATOM   1161  CA  SER X 180      93.441   4.272   0.372  1.00  0.00           C  
ATOM   1162  C   SER X 180      92.136   5.026   0.642  1.00  0.00           C  
ATOM   1163  O   SER X 180      91.153   4.843  -0.068  1.00  0.00           O  
ATOM   1164  CB  SER X 180      94.241   4.945  -0.743  1.00  0.00           C  
ATOM   1165  OG  SER X 180      93.400   5.148  -1.871  1.00  0.00           O  
ATOM   1166  H   SER X 180      92.335   2.701  -0.515  1.00  0.00           H  
ATOM   1167  HA  SER X 180      94.029   4.265   1.273  1.00  0.00           H  
ATOM   1168  HB2 SER X 180      94.625   5.886  -0.408  1.00  0.00           H  
ATOM   1169  HB3 SER X 180      95.068   4.305  -1.016  1.00  0.00           H  
ATOM   1170  HG  SER X 180      92.980   6.006  -1.779  1.00  0.00           H  
ATOM   1171  N   TYR X 181      92.132   5.862   1.681  1.00  0.00           N  
ATOM   1172  CA  TYR X 181      90.927   6.612   2.055  1.00  0.00           C  
ATOM   1173  C   TYR X 181      91.189   8.119   2.085  1.00  0.00           C  
ATOM   1174  O   TYR X 181      92.335   8.558   2.192  1.00  0.00           O  
ATOM   1175  CB  TYR X 181      90.459   6.190   3.452  1.00  0.00           C  
ATOM   1176  CG  TYR X 181      90.586   4.697   3.662  1.00  0.00           C  
ATOM   1177  CD1 TYR X 181      90.261   3.797   2.641  1.00  0.00           C  
ATOM   1178  CD2 TYR X 181      91.029   4.217   4.899  1.00  0.00           C  
ATOM   1179  CE1 TYR X 181      90.379   2.418   2.857  1.00  0.00           C  
ATOM   1180  CE2 TYR X 181      91.146   2.838   5.116  1.00  0.00           C  
ATOM   1181  CZ  TYR X 181      90.822   1.940   4.092  1.00  0.00           C  
ATOM   1182  OH  TYR X 181      90.933   0.580   4.303  1.00  0.00           O  
ATOM   1183  H   TYR X 181      92.945   5.967   2.218  1.00  0.00           H  
ATOM   1184  HA  TYR X 181      90.142   6.410   1.345  1.00  0.00           H  
ATOM   1185  HB2 TYR X 181      91.071   6.696   4.182  1.00  0.00           H  
ATOM   1186  HB3 TYR X 181      89.423   6.479   3.586  1.00  0.00           H  
ATOM   1187  HD1 TYR X 181      89.912   4.157   1.694  1.00  0.00           H  
ATOM   1188  HD2 TYR X 181      91.276   4.913   5.690  1.00  0.00           H  
ATOM   1189  HE1 TYR X 181      90.128   1.725   2.068  1.00  0.00           H  
ATOM   1190  HE2 TYR X 181      91.487   2.469   6.071  1.00  0.00           H  
ATOM   1191  HH  TYR X 181      90.336   0.137   3.697  1.00  0.00           H  
ATOM   1192  N   GLU X 182      90.107   8.902   2.015  1.00  0.00           N  
ATOM   1193  CA  GLU X 182      90.213  10.361   2.066  1.00  0.00           C  
ATOM   1194  C   GLU X 182      89.640  10.893   3.379  1.00  0.00           C  
ATOM   1195  O   GLU X 182      88.597  10.435   3.846  1.00  0.00           O  
ATOM   1196  CB  GLU X 182      89.451  11.011   0.900  1.00  0.00           C  
ATOM   1197  CG  GLU X 182      90.410  11.602  -0.149  1.00  0.00           C  
ATOM   1198  CD  GLU X 182      89.698  12.698  -0.935  1.00  0.00           C  
ATOM   1199  OE1 GLU X 182      88.486  12.788  -0.827  1.00  0.00           O  
ATOM   1200  OE2 GLU X 182      90.376  13.433  -1.636  1.00  0.00           O  
ATOM   1201  H   GLU X 182      89.221   8.484   1.962  1.00  0.00           H  
ATOM   1202  HA  GLU X 182      91.249  10.626   2.014  1.00  0.00           H  
ATOM   1203  HB2 GLU X 182      88.835  10.265   0.425  1.00  0.00           H  
ATOM   1204  HB3 GLU X 182      88.820  11.800   1.285  1.00  0.00           H  
ATOM   1205  HG2 GLU X 182      91.288  12.018   0.323  1.00  0.00           H  
ATOM   1206  HG3 GLU X 182      90.705  10.828  -0.825  1.00  0.00           H  
ATOM   1207  N   ASN X 183      90.337  11.859   3.968  1.00  0.00           N  
ATOM   1208  CA  ASN X 183      89.898  12.445   5.230  1.00  0.00           C  
ATOM   1209  C   ASN X 183      88.912  13.577   4.976  1.00  0.00           C  
ATOM   1210  O   ASN X 183      88.530  13.835   3.834  1.00  0.00           O  
ATOM   1211  CB  ASN X 183      91.092  12.972   6.021  1.00  0.00           C  
ATOM   1212  CG  ASN X 183      91.514  14.328   5.487  1.00  0.00           C  
ATOM   1213  OD1 ASN X 183      91.491  14.560   4.279  1.00  0.00           O  
ATOM   1214  ND2 ASN X 183      91.889  15.247   6.327  1.00  0.00           N  
ATOM   1215  H   ASN X 183      91.163  12.169   3.547  1.00  0.00           H  
ATOM   1216  HA  ASN X 183      89.414  11.689   5.815  1.00  0.00           H  
ATOM   1217  HB2 ASN X 183      90.820  13.066   7.059  1.00  0.00           H  
ATOM   1218  HB3 ASN X 183      91.915  12.282   5.927  1.00  0.00           H  
ATOM   1219 HD21 ASN X 183      91.898  15.058   7.289  1.00  0.00           H  
ATOM   1220 HD22 ASN X 183      92.153  16.124   6.001  1.00  0.00           H  
ATOM   1221  N   LYS X 184      88.499  14.245   6.045  1.00  0.00           N  
ATOM   1222  CA  LYS X 184      87.552  15.343   5.922  1.00  0.00           C  
ATOM   1223  C   LYS X 184      88.123  16.445   5.036  1.00  0.00           C  
ATOM   1224  O   LYS X 184      87.389  17.133   4.329  1.00  0.00           O  
ATOM   1225  CB  LYS X 184      87.225  15.890   7.307  1.00  0.00           C  
ATOM   1226  CG  LYS X 184      88.473  16.504   7.929  1.00  0.00           C  
ATOM   1227  CD  LYS X 184      88.140  16.960   9.345  1.00  0.00           C  
ATOM   1228  CE  LYS X 184      89.384  17.565   9.997  1.00  0.00           C  
ATOM   1229  NZ  LYS X 184      89.051  18.009  11.381  1.00  0.00           N  
ATOM   1230  H   LYS X 184      88.836  13.995   6.929  1.00  0.00           H  
ATOM   1231  HA  LYS X 184      86.649  14.974   5.485  1.00  0.00           H  
ATOM   1232  HB2 LYS X 184      86.454  16.642   7.226  1.00  0.00           H  
ATOM   1233  HB3 LYS X 184      86.878  15.082   7.934  1.00  0.00           H  
ATOM   1234  HG2 LYS X 184      89.258  15.764   7.955  1.00  0.00           H  
ATOM   1235  HG3 LYS X 184      88.794  17.355   7.348  1.00  0.00           H  
ATOM   1236  HD2 LYS X 184      87.353  17.699   9.308  1.00  0.00           H  
ATOM   1237  HD3 LYS X 184      87.808  16.109   9.917  1.00  0.00           H  
ATOM   1238  HE2 LYS X 184      90.169  16.825  10.035  1.00  0.00           H  
ATOM   1239  HE3 LYS X 184      89.718  18.414   9.419  1.00  0.00           H  
ATOM   1240  HZ1 LYS X 184      88.032  17.899  11.545  1.00  0.00           H  
ATOM   1241  HZ2 LYS X 184      89.316  19.009  11.496  1.00  0.00           H  
ATOM   1242  HZ3 LYS X 184      89.575  17.430  12.067  1.00  0.00           H  
ATOM   1243  N   ASP X 185      89.444  16.584   5.066  1.00  0.00           N  
ATOM   1244  CA  ASP X 185      90.119  17.581   4.248  1.00  0.00           C  
ATOM   1245  C   ASP X 185      90.051  17.169   2.787  1.00  0.00           C  
ATOM   1246  O   ASP X 185      89.895  18.005   1.897  1.00  0.00           O  
ATOM   1247  CB  ASP X 185      91.580  17.720   4.671  1.00  0.00           C  
ATOM   1248  CG  ASP X 185      92.209  18.929   3.988  1.00  0.00           C  
ATOM   1249  OD1 ASP X 185      91.600  19.446   3.066  1.00  0.00           O  
ATOM   1250  OD2 ASP X 185      93.290  19.322   4.395  1.00  0.00           O  
ATOM   1251  H   ASP X 185      89.977  15.993   5.635  1.00  0.00           H  
ATOM   1252  HA  ASP X 185      89.625  18.533   4.370  1.00  0.00           H  
ATOM   1253  HB2 ASP X 185      91.635  17.843   5.743  1.00  0.00           H  
ATOM   1254  HB3 ASP X 185      92.121  16.829   4.384  1.00  0.00           H  
ATOM   1255  N   GLY X 186      90.182  15.866   2.553  1.00  0.00           N  
ATOM   1256  CA  GLY X 186      90.148  15.337   1.200  1.00  0.00           C  
ATOM   1257  C   GLY X 186      91.549  14.954   0.736  1.00  0.00           C  
ATOM   1258  O   GLY X 186      91.825  14.908  -0.464  1.00  0.00           O  
ATOM   1259  H   GLY X 186      90.312  15.254   3.307  1.00  0.00           H  
ATOM   1260  HA2 GLY X 186      89.512  14.464   1.177  1.00  0.00           H  
ATOM   1261  HA3 GLY X 186      89.750  16.084   0.541  1.00  0.00           H  
ATOM   1262  N   ASN X 187      92.421  14.658   1.692  1.00  0.00           N  
ATOM   1263  CA  ASN X 187      93.786  14.253   1.376  1.00  0.00           C  
ATOM   1264  C   ASN X 187      93.834  12.738   1.218  1.00  0.00           C  
ATOM   1265  O   ASN X 187      93.074  12.026   1.866  1.00  0.00           O  
ATOM   1266  CB  ASN X 187      94.722  14.672   2.508  1.00  0.00           C  
ATOM   1267  CG  ASN X 187      94.247  14.044   3.816  1.00  0.00           C  
ATOM   1268  OD1 ASN X 187      94.028  12.835   3.878  1.00  0.00           O  
ATOM   1269  ND2 ASN X 187      94.065  14.795   4.866  1.00  0.00           N  
ATOM   1270  H   ASN X 187      92.139  14.680   2.631  1.00  0.00           H  
ATOM   1271  HA  ASN X 187      94.100  14.723   0.457  1.00  0.00           H  
ATOM   1272  HB2 ASN X 187      95.725  14.337   2.290  1.00  0.00           H  
ATOM   1273  HB3 ASN X 187      94.714  15.747   2.604  1.00  0.00           H  
ATOM   1274 HD21 ASN X 187      94.236  15.759   4.818  1.00  0.00           H  
ATOM   1275 HD22 ASN X 187      93.744  14.395   5.705  1.00  0.00           H  
ATOM   1276  N   TRP X 188      94.718  12.242   0.364  1.00  0.00           N  
ATOM   1277  CA  TRP X 188      94.813  10.802   0.162  1.00  0.00           C  
ATOM   1278  C   TRP X 188      95.814  10.164   1.120  1.00  0.00           C  
ATOM   1279  O   TRP X 188      96.962  10.596   1.222  1.00  0.00           O  
ATOM   1280  CB  TRP X 188      95.194  10.490  -1.285  1.00  0.00           C  
ATOM   1281  CG  TRP X 188      94.009  10.750  -2.149  1.00  0.00           C  
ATOM   1282  CD1 TRP X 188      93.891  11.752  -3.051  1.00  0.00           C  
ATOM   1283  CD2 TRP X 188      92.755  10.023  -2.174  1.00  0.00           C  
ATOM   1284  NE1 TRP X 188      92.636  11.674  -3.637  1.00  0.00           N  
ATOM   1285  CE2 TRP X 188      91.899  10.625  -3.123  1.00  0.00           C  
ATOM   1286  CE3 TRP X 188      92.286   8.903  -1.464  1.00  0.00           C  
ATOM   1287  CZ2 TRP X 188      90.612  10.130  -3.358  1.00  0.00           C  
ATOM   1288  CZ3 TRP X 188      90.997   8.408  -1.697  1.00  0.00           C  
ATOM   1289  CH2 TRP X 188      90.162   9.024  -2.642  1.00  0.00           C  
ATOM   1290  H   TRP X 188      95.305  12.844  -0.137  1.00  0.00           H  
ATOM   1291  HA  TRP X 188      93.841  10.371   0.354  1.00  0.00           H  
ATOM   1292  HB2 TRP X 188      96.017  11.119  -1.590  1.00  0.00           H  
ATOM   1293  HB3 TRP X 188      95.473   9.455  -1.363  1.00  0.00           H  
ATOM   1294  HD1 TRP X 188      94.649  12.484  -3.282  1.00  0.00           H  
ATOM   1295  HE1 TRP X 188      92.295  12.280  -4.326  1.00  0.00           H  
ATOM   1296  HE3 TRP X 188      92.923   8.424  -0.735  1.00  0.00           H  
ATOM   1297  HZ2 TRP X 188      89.968  10.600  -4.085  1.00  0.00           H  
ATOM   1298  HZ3 TRP X 188      90.646   7.551  -1.143  1.00  0.00           H  
ATOM   1299  HH2 TRP X 188      89.169   8.641  -2.817  1.00  0.00           H  
ATOM   1300  N   MET X 189      95.355   9.129   1.819  1.00  0.00           N  
ATOM   1301  CA  MET X 189      96.194   8.415   2.775  1.00  0.00           C  
ATOM   1302  C   MET X 189      95.971   6.912   2.661  1.00  0.00           C  
ATOM   1303  O   MET X 189      94.835   6.434   2.665  1.00  0.00           O  
ATOM   1304  CB  MET X 189      95.864   8.876   4.197  1.00  0.00           C  
ATOM   1305  CG  MET X 189      96.761  10.052   4.598  1.00  0.00           C  
ATOM   1306  SD  MET X 189      98.485   9.506   4.723  1.00  0.00           S  
ATOM   1307  CE  MET X 189      99.204  11.116   5.136  1.00  0.00           C  
ATOM   1308  H   MET X 189      94.429   8.836   1.691  1.00  0.00           H  
ATOM   1309  HA  MET X 189      97.225   8.623   2.565  1.00  0.00           H  
ATOM   1310  HB2 MET X 189      94.831   9.190   4.236  1.00  0.00           H  
ATOM   1311  HB3 MET X 189      96.012   8.062   4.882  1.00  0.00           H  
ATOM   1312  HG2 MET X 189      96.686  10.834   3.858  1.00  0.00           H  
ATOM   1313  HG3 MET X 189      96.440  10.432   5.556  1.00  0.00           H  
ATOM   1314  HE1 MET X 189      99.352  11.686   4.229  1.00  0.00           H  
ATOM   1315  HE2 MET X 189     100.152  10.973   5.626  1.00  0.00           H  
ATOM   1316  HE3 MET X 189      98.534  11.649   5.797  1.00  0.00           H  
ATOM   1317  N   LEU X 190      97.053   6.154   2.584  1.00  0.00           N  
ATOM   1318  CA  LEU X 190      96.904   4.715   2.492  1.00  0.00           C  
ATOM   1319  C   LEU X 190      96.376   4.199   3.821  1.00  0.00           C  
ATOM   1320  O   LEU X 190      96.714   4.727   4.881  1.00  0.00           O  
ATOM   1321  CB  LEU X 190      98.216   4.017   2.126  1.00  0.00           C  
ATOM   1322  CG  LEU X 190      98.645   4.398   0.700  1.00  0.00           C  
ATOM   1323  CD1 LEU X 190      98.923   5.900   0.613  1.00  0.00           C  
ATOM   1324  CD2 LEU X 190      99.920   3.635   0.328  1.00  0.00           C  
ATOM   1325  H   LEU X 190      97.942   6.562   2.609  1.00  0.00           H  
ATOM   1326  HA  LEU X 190      96.183   4.500   1.727  1.00  0.00           H  
ATOM   1327  HB2 LEU X 190      98.982   4.292   2.823  1.00  0.00           H  
ATOM   1328  HB3 LEU X 190      98.059   2.953   2.170  1.00  0.00           H  
ATOM   1329  HG  LEU X 190      97.857   4.139   0.010  1.00  0.00           H  
ATOM   1330 HD11 LEU X 190      99.346   6.244   1.544  1.00  0.00           H  
ATOM   1331 HD12 LEU X 190      98.003   6.428   0.413  1.00  0.00           H  
ATOM   1332 HD13 LEU X 190      99.622   6.088  -0.188  1.00  0.00           H  
ATOM   1333 HD21 LEU X 190     100.783   4.188   0.670  1.00  0.00           H  
ATOM   1334 HD22 LEU X 190      99.970   3.521  -0.745  1.00  0.00           H  
ATOM   1335 HD23 LEU X 190      99.911   2.661   0.795  1.00  0.00           H  
ATOM   1336  N   VAL X 191      95.533   3.183   3.762  1.00  0.00           N  
ATOM   1337  CA  VAL X 191      94.945   2.618   4.976  1.00  0.00           C  
ATOM   1338  C   VAL X 191      95.981   2.396   6.068  1.00  0.00           C  
ATOM   1339  O   VAL X 191      97.056   1.846   5.827  1.00  0.00           O  
ATOM   1340  CB  VAL X 191      94.274   1.286   4.663  1.00  0.00           C  
ATOM   1341  CG1 VAL X 191      95.306   0.315   4.084  1.00  0.00           C  
ATOM   1342  CG2 VAL X 191      93.688   0.697   5.951  1.00  0.00           C  
ATOM   1343  H   VAL X 191      95.296   2.803   2.890  1.00  0.00           H  
ATOM   1344  HA  VAL X 191      94.193   3.300   5.345  1.00  0.00           H  
ATOM   1345  HB  VAL X 191      93.492   1.447   3.947  1.00  0.00           H  
ATOM   1346 HG11 VAL X 191      94.800  -0.542   3.668  1.00  0.00           H  
ATOM   1347 HG12 VAL X 191      95.975  -0.008   4.868  1.00  0.00           H  
ATOM   1348 HG13 VAL X 191      95.872   0.812   3.310  1.00  0.00           H  
ATOM   1349 HG21 VAL X 191      94.377  -0.026   6.362  1.00  0.00           H  
ATOM   1350 HG22 VAL X 191      92.749   0.211   5.732  1.00  0.00           H  
ATOM   1351 HG23 VAL X 191      93.525   1.485   6.671  1.00  0.00           H  
ATOM   1352  N   GLY X 192      95.629   2.810   7.278  1.00  0.00           N  
ATOM   1353  CA  GLY X 192      96.504   2.638   8.427  1.00  0.00           C  
ATOM   1354  C   GLY X 192      97.496   3.784   8.544  1.00  0.00           C  
ATOM   1355  O   GLY X 192      98.191   3.905   9.552  1.00  0.00           O  
ATOM   1356  H   GLY X 192      94.749   3.225   7.404  1.00  0.00           H  
ATOM   1357  HA2 GLY X 192      95.903   2.596   9.325  1.00  0.00           H  
ATOM   1358  HA3 GLY X 192      97.049   1.712   8.320  1.00  0.00           H  
ATOM   1359  N   ASP X 193      97.568   4.623   7.516  1.00  0.00           N  
ATOM   1360  CA  ASP X 193      98.506   5.745   7.560  1.00  0.00           C  
ATOM   1361  C   ASP X 193      98.184   6.709   8.695  1.00  0.00           C  
ATOM   1362  O   ASP X 193      99.089   7.185   9.383  1.00  0.00           O  
ATOM   1363  CB  ASP X 193      98.492   6.528   6.253  1.00  0.00           C  
ATOM   1364  CG  ASP X 193      99.216   5.765   5.155  1.00  0.00           C  
ATOM   1365  OD1 ASP X 193      99.818   4.749   5.459  1.00  0.00           O  
ATOM   1366  OD2 ASP X 193      99.154   6.215   4.024  1.00  0.00           O  
ATOM   1367  H   ASP X 193      96.990   4.481   6.725  1.00  0.00           H  
ATOM   1368  HA  ASP X 193      99.501   5.354   7.713  1.00  0.00           H  
ATOM   1369  HB2 ASP X 193      97.472   6.688   5.957  1.00  0.00           H  
ATOM   1370  HB3 ASP X 193      98.975   7.480   6.405  1.00  0.00           H  
ATOM   1371  N   VAL X 194      96.904   7.029   8.871  1.00  0.00           N  
ATOM   1372  CA  VAL X 194      96.500   7.976   9.906  1.00  0.00           C  
ATOM   1373  C   VAL X 194      95.897   7.257  11.121  1.00  0.00           C  
ATOM   1374  O   VAL X 194      95.348   6.164  10.983  1.00  0.00           O  
ATOM   1375  CB  VAL X 194      95.458   8.932   9.314  1.00  0.00           C  
ATOM   1376  CG1 VAL X 194      96.121   9.823   8.264  1.00  0.00           C  
ATOM   1377  CG2 VAL X 194      94.342   8.121   8.644  1.00  0.00           C  
ATOM   1378  H   VAL X 194      96.211   6.667   8.279  1.00  0.00           H  
ATOM   1379  HA  VAL X 194      97.361   8.546  10.201  1.00  0.00           H  
ATOM   1380  HB  VAL X 194      95.037   9.546  10.093  1.00  0.00           H  
ATOM   1381 HG11 VAL X 194      95.359  10.313   7.677  1.00  0.00           H  
ATOM   1382 HG12 VAL X 194      96.741   9.218   7.620  1.00  0.00           H  
ATOM   1383 HG13 VAL X 194      96.730  10.566   8.756  1.00  0.00           H  
ATOM   1384 HG21 VAL X 194      94.110   7.255   9.245  1.00  0.00           H  
ATOM   1385 HG22 VAL X 194      94.670   7.802   7.665  1.00  0.00           H  
ATOM   1386 HG23 VAL X 194      93.461   8.737   8.544  1.00  0.00           H  
ATOM   1387  N   PRO X 195      95.967   7.847  12.300  1.00  0.00           N  
ATOM   1388  CA  PRO X 195      95.390   7.230  13.529  1.00  0.00           C  
ATOM   1389  C   PRO X 195      93.967   6.732  13.308  1.00  0.00           C  
ATOM   1390  O   PRO X 195      93.325   7.064  12.312  1.00  0.00           O  
ATOM   1391  CB  PRO X 195      95.385   8.363  14.555  1.00  0.00           C  
ATOM   1392  CG  PRO X 195      96.421   9.334  14.106  1.00  0.00           C  
ATOM   1393  CD  PRO X 195      96.609   9.146  12.599  1.00  0.00           C  
ATOM   1394  HA  PRO X 195      96.020   6.429  13.879  1.00  0.00           H  
ATOM   1395  HB2 PRO X 195      94.414   8.836  14.580  1.00  0.00           H  
ATOM   1396  HB3 PRO X 195      95.639   7.980  15.531  1.00  0.00           H  
ATOM   1397  HG2 PRO X 195      96.086  10.342  14.315  1.00  0.00           H  
ATOM   1398  HG3 PRO X 195      97.353   9.142  14.614  1.00  0.00           H  
ATOM   1399  HD2 PRO X 195      96.130   9.950  12.061  1.00  0.00           H  
ATOM   1400  HD3 PRO X 195      97.661   9.107  12.366  1.00  0.00           H  
ATOM   1401  N   TRP X 196      93.469   5.966  14.273  1.00  0.00           N  
ATOM   1402  CA  TRP X 196      92.104   5.470  14.201  1.00  0.00           C  
ATOM   1403  C   TRP X 196      91.087   6.568  14.521  1.00  0.00           C  
ATOM   1404  O   TRP X 196      90.160   6.780  13.746  1.00  0.00           O  
ATOM   1405  CB  TRP X 196      91.878   4.280  15.131  1.00  0.00           C  
ATOM   1406  CG  TRP X 196      90.401   4.105  15.315  1.00  0.00           C  
ATOM   1407  CD1 TRP X 196      89.713   4.394  16.445  1.00  0.00           C  
ATOM   1408  CD2 TRP X 196      89.415   3.642  14.348  1.00  0.00           C  
ATOM   1409  NE1 TRP X 196      88.377   4.112  16.241  1.00  0.00           N  
ATOM   1410  CE2 TRP X 196      88.142   3.647  14.965  1.00  0.00           C  
ATOM   1411  CE3 TRP X 196      89.499   3.211  13.014  1.00  0.00           C  
ATOM   1412  CZ2 TRP X 196      86.998   3.242  14.282  1.00  0.00           C  
ATOM   1413  CZ3 TRP X 196      88.346   2.803  12.324  1.00  0.00           C  
ATOM   1414  CH2 TRP X 196      87.096   2.817  12.959  1.00  0.00           C  
ATOM   1415  H   TRP X 196      94.015   5.800  15.068  1.00  0.00           H  
ATOM   1416  HA  TRP X 196      91.926   5.139  13.189  1.00  0.00           H  
ATOM   1417  HB2 TRP X 196      92.294   3.389  14.682  1.00  0.00           H  
ATOM   1418  HB3 TRP X 196      92.346   4.458  16.083  1.00  0.00           H  
ATOM   1419  HD1 TRP X 196      90.137   4.773  17.359  1.00  0.00           H  
ATOM   1420  HE1 TRP X 196      87.666   4.224  16.907  1.00  0.00           H  
ATOM   1421  HE3 TRP X 196      90.453   3.205  12.513  1.00  0.00           H  
ATOM   1422  HZ2 TRP X 196      86.041   3.261  14.770  1.00  0.00           H  
ATOM   1423  HZ3 TRP X 196      88.424   2.473  11.300  1.00  0.00           H  
ATOM   1424  HH2 TRP X 196      86.208   2.500  12.428  1.00  0.00           H  
ATOM   1425  N   PRO X 197      91.208   7.262  15.641  1.00  0.00           N  
ATOM   1426  CA  PRO X 197      90.226   8.328  16.005  1.00  0.00           C  
ATOM   1427  C   PRO X 197      90.150   9.437  14.964  1.00  0.00           C  
ATOM   1428  O   PRO X 197      89.067   9.939  14.669  1.00  0.00           O  
ATOM   1429  CB  PRO X 197      90.742   8.884  17.329  1.00  0.00           C  
ATOM   1430  CG  PRO X 197      92.166   8.460  17.408  1.00  0.00           C  
ATOM   1431  CD  PRO X 197      92.248   7.129  16.679  1.00  0.00           C  
ATOM   1432  HA  PRO X 197      89.254   7.897  16.158  1.00  0.00           H  
ATOM   1433  HB2 PRO X 197      90.668   9.959  17.325  1.00  0.00           H  
ATOM   1434  HB3 PRO X 197      90.184   8.469  18.155  1.00  0.00           H  
ATOM   1435  HG2 PRO X 197      92.799   9.192  16.929  1.00  0.00           H  
ATOM   1436  HG3 PRO X 197      92.459   8.329  18.433  1.00  0.00           H  
ATOM   1437  HD2 PRO X 197      93.229   7.006  16.251  1.00  0.00           H  
ATOM   1438  HD3 PRO X 197      92.011   6.320  17.348  1.00  0.00           H  
ATOM   1439  N   MET X 198      91.288   9.809  14.390  1.00  0.00           N  
ATOM   1440  CA  MET X 198      91.269  10.841  13.375  1.00  0.00           C  
ATOM   1441  C   MET X 198      90.547  10.319  12.155  1.00  0.00           C  
ATOM   1442  O   MET X 198      89.772  11.034  11.532  1.00  0.00           O  
ATOM   1443  CB  MET X 198      92.685  11.264  12.975  1.00  0.00           C  
ATOM   1444  CG  MET X 198      93.244  12.252  14.004  1.00  0.00           C  
ATOM   1445  SD  MET X 198      93.202  11.510  15.653  1.00  0.00           S  
ATOM   1446  CE  MET X 198      92.034  12.675  16.396  1.00  0.00           C  
ATOM   1447  H   MET X 198      92.131   9.376  14.633  1.00  0.00           H  
ATOM   1448  HA  MET X 198      90.739  11.702  13.756  1.00  0.00           H  
ATOM   1449  HB2 MET X 198      93.321  10.392  12.930  1.00  0.00           H  
ATOM   1450  HB3 MET X 198      92.651  11.740  12.002  1.00  0.00           H  
ATOM   1451  HG2 MET X 198      94.264  12.497  13.747  1.00  0.00           H  
ATOM   1452  HG3 MET X 198      92.646  13.150  13.999  1.00  0.00           H  
ATOM   1453  HE1 MET X 198      92.418  13.681  16.297  1.00  0.00           H  
ATOM   1454  HE2 MET X 198      91.908  12.443  17.441  1.00  0.00           H  
ATOM   1455  HE3 MET X 198      91.079  12.597  15.896  1.00  0.00           H  
ATOM   1456  N   PHE X 199      90.820   9.063  11.812  1.00  0.00           N  
ATOM   1457  CA  PHE X 199      90.192   8.464  10.646  1.00  0.00           C  
ATOM   1458  C   PHE X 199      88.700   8.230  10.843  1.00  0.00           C  
ATOM   1459  O   PHE X 199      87.899   8.609  10.000  1.00  0.00           O  
ATOM   1460  CB  PHE X 199      90.868   7.143  10.279  1.00  0.00           C  
ATOM   1461  CG  PHE X 199      90.181   6.559   9.062  1.00  0.00           C  
ATOM   1462  CD1 PHE X 199      90.219   7.244   7.843  1.00  0.00           C  
ATOM   1463  CD2 PHE X 199      89.506   5.333   9.150  1.00  0.00           C  
ATOM   1464  CE1 PHE X 199      89.584   6.710   6.719  1.00  0.00           C  
ATOM   1465  CE2 PHE X 199      88.878   4.794   8.020  1.00  0.00           C  
ATOM   1466  CZ  PHE X 199      88.914   5.485   6.806  1.00  0.00           C  
ATOM   1467  H   PHE X 199      91.459   8.542  12.348  1.00  0.00           H  
ATOM   1468  HA  PHE X 199      90.317   9.146   9.824  1.00  0.00           H  
ATOM   1469  HB2 PHE X 199      91.909   7.319  10.058  1.00  0.00           H  
ATOM   1470  HB3 PHE X 199      90.784   6.453  11.105  1.00  0.00           H  
ATOM   1471  HD1 PHE X 199      90.738   8.188   7.768  1.00  0.00           H  
ATOM   1472  HD2 PHE X 199      89.462   4.806  10.086  1.00  0.00           H  
ATOM   1473  HE1 PHE X 199      89.602   7.249   5.789  1.00  0.00           H  
ATOM   1474  HE2 PHE X 199      88.359   3.850   8.089  1.00  0.00           H  
ATOM   1475  HZ  PHE X 199      88.430   5.071   5.934  1.00  0.00           H  
ATOM   1476  N   VAL X 200      88.324   7.585  11.944  1.00  0.00           N  
ATOM   1477  CA  VAL X 200      86.919   7.292  12.200  1.00  0.00           C  
ATOM   1478  C   VAL X 200      86.139   8.580  12.372  1.00  0.00           C  
ATOM   1479  O   VAL X 200      84.920   8.620  12.190  1.00  0.00           O  
ATOM   1480  CB  VAL X 200      86.799   6.419  13.454  1.00  0.00           C  
ATOM   1481  CG1 VAL X 200      86.983   7.264  14.710  1.00  0.00           C  
ATOM   1482  CG2 VAL X 200      85.430   5.750  13.504  1.00  0.00           C  
ATOM   1483  H   VAL X 200      88.988   7.278  12.591  1.00  0.00           H  
ATOM   1484  HA  VAL X 200      86.515   6.749  11.359  1.00  0.00           H  
ATOM   1485  HB  VAL X 200      87.565   5.664  13.426  1.00  0.00           H  
ATOM   1486 HG11 VAL X 200      87.403   6.648  15.496  1.00  0.00           H  
ATOM   1487 HG12 VAL X 200      86.025   7.648  15.029  1.00  0.00           H  
ATOM   1488 HG13 VAL X 200      87.649   8.084  14.497  1.00  0.00           H  
ATOM   1489 HG21 VAL X 200      85.456   4.845  12.918  1.00  0.00           H  
ATOM   1490 HG22 VAL X 200      84.684   6.420  13.104  1.00  0.00           H  
ATOM   1491 HG23 VAL X 200      85.191   5.507  14.529  1.00  0.00           H  
ATOM   1492  N   ASP X 201      86.856   9.628  12.731  1.00  0.00           N  
ATOM   1493  CA  ASP X 201      86.243  10.927  12.938  1.00  0.00           C  
ATOM   1494  C   ASP X 201      86.250  11.738  11.650  1.00  0.00           C  
ATOM   1495  O   ASP X 201      85.258  12.374  11.292  1.00  0.00           O  
ATOM   1496  CB  ASP X 201      86.990  11.693  14.030  1.00  0.00           C  
ATOM   1497  CG  ASP X 201      86.338  13.053  14.251  1.00  0.00           C  
ATOM   1498  OD1 ASP X 201      85.220  13.079  14.740  1.00  0.00           O  
ATOM   1499  OD2 ASP X 201      86.965  14.049  13.927  1.00  0.00           O  
ATOM   1500  H   ASP X 201      87.816   9.525  12.854  1.00  0.00           H  
ATOM   1501  HA  ASP X 201      85.229  10.772  13.253  1.00  0.00           H  
ATOM   1502  HB2 ASP X 201      86.960  11.126  14.951  1.00  0.00           H  
ATOM   1503  HB3 ASP X 201      88.017  11.834  13.731  1.00  0.00           H  
ATOM   1504  N   THR X 202      87.382  11.705  10.959  1.00  0.00           N  
ATOM   1505  CA  THR X 202      87.534  12.433   9.707  1.00  0.00           C  
ATOM   1506  C   THR X 202      87.004  11.582   8.563  1.00  0.00           C  
ATOM   1507  O   THR X 202      86.845  12.052   7.435  1.00  0.00           O  
ATOM   1508  CB  THR X 202      89.013  12.763   9.465  1.00  0.00           C  
ATOM   1509  OG1 THR X 202      89.742  11.560   9.268  1.00  0.00           O  
ATOM   1510  CG2 THR X 202      89.588  13.522  10.668  1.00  0.00           C  
ATOM   1511  H   THR X 202      88.131  11.177  11.297  1.00  0.00           H  
ATOM   1512  HA  THR X 202      86.970  13.353   9.758  1.00  0.00           H  
ATOM   1513  HB  THR X 202      89.103  13.379   8.591  1.00  0.00           H  
ATOM   1514  HG1 THR X 202      89.291  11.048   8.592  1.00  0.00           H  
ATOM   1515 HG21 THR X 202      88.952  13.380  11.529  1.00  0.00           H  
ATOM   1516 HG22 THR X 202      89.643  14.574  10.434  1.00  0.00           H  
ATOM   1517 HG23 THR X 202      90.577  13.151  10.887  1.00  0.00           H  
ATOM   1518  N   CYS X 203      86.737  10.320   8.875  1.00  0.00           N  
ATOM   1519  CA  CYS X 203      86.229   9.372   7.896  1.00  0.00           C  
ATOM   1520  C   CYS X 203      85.118   9.980   7.048  1.00  0.00           C  
ATOM   1521  O   CYS X 203      83.982  10.107   7.510  1.00  0.00           O  
ATOM   1522  CB  CYS X 203      85.677   8.163   8.634  1.00  0.00           C  
ATOM   1523  SG  CYS X 203      86.804   6.775   8.415  1.00  0.00           S  
ATOM   1524  H   CYS X 203      86.899  10.006   9.793  1.00  0.00           H  
ATOM   1525  HA  CYS X 203      87.040   9.050   7.261  1.00  0.00           H  
ATOM   1526  HB2 CYS X 203      85.577   8.394   9.685  1.00  0.00           H  
ATOM   1527  HB3 CYS X 203      84.713   7.914   8.239  1.00  0.00           H  
ATOM   1528  HG  CYS X 203      87.193   6.571   9.270  1.00  0.00           H  
ATOM   1529  N   LYS X 204      85.447  10.349   5.809  1.00  0.00           N  
ATOM   1530  CA  LYS X 204      84.455  10.937   4.911  1.00  0.00           C  
ATOM   1531  C   LYS X 204      84.234  10.073   3.665  1.00  0.00           C  
ATOM   1532  O   LYS X 204      83.094   9.745   3.323  1.00  0.00           O  
ATOM   1533  CB  LYS X 204      84.908  12.341   4.498  1.00  0.00           C  
ATOM   1534  CG  LYS X 204      83.885  13.390   4.976  1.00  0.00           C  
ATOM   1535  CD  LYS X 204      84.045  13.636   6.481  1.00  0.00           C  
ATOM   1536  CE  LYS X 204      83.308  14.918   6.869  1.00  0.00           C  
ATOM   1537  NZ  LYS X 204      83.865  16.065   6.095  1.00  0.00           N  
ATOM   1538  H   LYS X 204      86.366  10.219   5.495  1.00  0.00           H  
ATOM   1539  HA  LYS X 204      83.520  11.013   5.439  1.00  0.00           H  
ATOM   1540  HB2 LYS X 204      85.872  12.547   4.938  1.00  0.00           H  
ATOM   1541  HB3 LYS X 204      84.997  12.390   3.423  1.00  0.00           H  
ATOM   1542  HG2 LYS X 204      84.053  14.316   4.445  1.00  0.00           H  
ATOM   1543  HG3 LYS X 204      82.877  13.044   4.775  1.00  0.00           H  
ATOM   1544  HD2 LYS X 204      83.630  12.802   7.028  1.00  0.00           H  
ATOM   1545  HD3 LYS X 204      85.091  13.741   6.727  1.00  0.00           H  
ATOM   1546  HE2 LYS X 204      82.257  14.811   6.646  1.00  0.00           H  
ATOM   1547  HE3 LYS X 204      83.437  15.102   7.925  1.00  0.00           H  
ATOM   1548  HZ1 LYS X 204      84.782  15.797   5.687  1.00  0.00           H  
ATOM   1549  HZ2 LYS X 204      83.992  16.881   6.729  1.00  0.00           H  
ATOM   1550  HZ3 LYS X 204      83.208  16.319   5.331  1.00  0.00           H  
ATOM   1551  N   ARG X 205      85.323   9.711   2.984  1.00  0.00           N  
ATOM   1552  CA  ARG X 205      85.223   8.895   1.782  1.00  0.00           C  
ATOM   1553  C   ARG X 205      86.200   7.730   1.852  1.00  0.00           C  
ATOM   1554  O   ARG X 205      87.375   7.912   2.172  1.00  0.00           O  
ATOM   1555  CB  ARG X 205      85.525   9.749   0.550  1.00  0.00           C  
ATOM   1556  CG  ARG X 205      85.384   8.898  -0.714  1.00  0.00           C  
ATOM   1557  CD  ARG X 205      85.532   9.792  -1.946  1.00  0.00           C  
ATOM   1558  NE  ARG X 205      84.419  10.730  -2.026  1.00  0.00           N  
ATOM   1559  CZ  ARG X 205      84.385  11.680  -2.954  1.00  0.00           C  
ATOM   1560  NH1 ARG X 205      85.363  11.788  -3.812  1.00  0.00           N  
ATOM   1561  NH2 ARG X 205      83.377  12.506  -3.007  1.00  0.00           N  
ATOM   1562  H   ARG X 205      86.208   9.998   3.292  1.00  0.00           H  
ATOM   1563  HA  ARG X 205      84.220   8.508   1.697  1.00  0.00           H  
ATOM   1564  HB2 ARG X 205      84.830  10.575   0.507  1.00  0.00           H  
ATOM   1565  HB3 ARG X 205      86.530  10.131   0.614  1.00  0.00           H  
ATOM   1566  HG2 ARG X 205      86.154   8.139  -0.725  1.00  0.00           H  
ATOM   1567  HG3 ARG X 205      84.413   8.428  -0.727  1.00  0.00           H  
ATOM   1568  HD2 ARG X 205      86.458  10.343  -1.878  1.00  0.00           H  
ATOM   1569  HD3 ARG X 205      85.549   9.176  -2.833  1.00  0.00           H  
ATOM   1570  HE  ARG X 205      83.681  10.657  -1.385  1.00  0.00           H  
ATOM   1571 HH11 ARG X 205      86.137  11.155  -3.771  1.00  0.00           H  
ATOM   1572 HH12 ARG X 205      85.339  12.504  -4.510  1.00  0.00           H  
ATOM   1573 HH21 ARG X 205      82.629  12.424  -2.348  1.00  0.00           H  
ATOM   1574 HH22 ARG X 205      83.353  13.221  -3.705  1.00  0.00           H  
ATOM   1575  N   LEU X 206      85.704   6.538   1.547  1.00  0.00           N  
ATOM   1576  CA  LEU X 206      86.532   5.340   1.573  1.00  0.00           C  
ATOM   1577  C   LEU X 206      86.523   4.668   0.214  1.00  0.00           C  
ATOM   1578  O   LEU X 206      85.467   4.403  -0.347  1.00  0.00           O  
ATOM   1579  CB  LEU X 206      86.016   4.352   2.622  1.00  0.00           C  
ATOM   1580  CG  LEU X 206      86.893   3.097   2.609  1.00  0.00           C  
ATOM   1581  CD1 LEU X 206      87.231   2.684   4.043  1.00  0.00           C  
ATOM   1582  CD2 LEU X 206      86.155   1.954   1.910  1.00  0.00           C  
ATOM   1583  H   LEU X 206      84.762   6.461   1.296  1.00  0.00           H  
ATOM   1584  HA  LEU X 206      87.547   5.616   1.822  1.00  0.00           H  
ATOM   1585  HB2 LEU X 206      86.053   4.815   3.596  1.00  0.00           H  
ATOM   1586  HB3 LEU X 206      84.997   4.080   2.388  1.00  0.00           H  
ATOM   1587  HG  LEU X 206      87.801   3.308   2.076  1.00  0.00           H  
ATOM   1588 HD11 LEU X 206      86.352   2.778   4.665  1.00  0.00           H  
ATOM   1589 HD12 LEU X 206      88.013   3.322   4.427  1.00  0.00           H  
ATOM   1590 HD13 LEU X 206      87.569   1.658   4.052  1.00  0.00           H  
ATOM   1591 HD21 LEU X 206      86.853   1.160   1.689  1.00  0.00           H  
ATOM   1592 HD22 LEU X 206      85.722   2.316   0.992  1.00  0.00           H  
ATOM   1593 HD23 LEU X 206      85.377   1.580   2.558  1.00  0.00           H  
ATOM   1594  N   ARG X 207      87.699   4.385  -0.311  1.00  0.00           N  
ATOM   1595  CA  ARG X 207      87.789   3.728  -1.600  1.00  0.00           C  
ATOM   1596  C   ARG X 207      89.009   2.825  -1.633  1.00  0.00           C  
ATOM   1597  O   ARG X 207      89.995   3.087  -0.954  1.00  0.00           O  
ATOM   1598  CB  ARG X 207      87.862   4.765  -2.729  1.00  0.00           C  
ATOM   1599  CG  ARG X 207      89.047   5.709  -2.502  1.00  0.00           C  
ATOM   1600  CD  ARG X 207      89.595   6.185  -3.855  1.00  0.00           C  
ATOM   1601  NE  ARG X 207      88.626   7.045  -4.523  1.00  0.00           N  
ATOM   1602  CZ  ARG X 207      88.825   7.466  -5.768  1.00  0.00           C  
ATOM   1603  NH1 ARG X 207      89.901   7.107  -6.413  1.00  0.00           N  
ATOM   1604  NH2 ARG X 207      87.946   8.239  -6.344  1.00  0.00           N  
ATOM   1605  H   ARG X 207      88.522   4.609   0.179  1.00  0.00           H  
ATOM   1606  HA  ARG X 207      86.905   3.122  -1.742  1.00  0.00           H  
ATOM   1607  HB2 ARG X 207      87.975   4.254  -3.671  1.00  0.00           H  
ATOM   1608  HB3 ARG X 207      86.951   5.346  -2.745  1.00  0.00           H  
ATOM   1609  HG2 ARG X 207      88.706   6.560  -1.922  1.00  0.00           H  
ATOM   1610  HG3 ARG X 207      89.827   5.203  -1.961  1.00  0.00           H  
ATOM   1611  HD2 ARG X 207      90.510   6.732  -3.698  1.00  0.00           H  
ATOM   1612  HD3 ARG X 207      89.807   5.328  -4.481  1.00  0.00           H  
ATOM   1613  HE  ARG X 207      87.814   7.318  -4.046  1.00  0.00           H  
ATOM   1614 HH11 ARG X 207      90.576   6.515  -5.972  1.00  0.00           H  
ATOM   1615 HH12 ARG X 207      90.051   7.423  -7.350  1.00  0.00           H  
ATOM   1616 HH21 ARG X 207      87.121   8.514  -5.850  1.00  0.00           H  
ATOM   1617 HH22 ARG X 207      88.096   8.555  -7.281  1.00  0.00           H  
ATOM   1618  N   LEU X 208      88.945   1.771  -2.421  1.00  0.00           N  
ATOM   1619  CA  LEU X 208      90.072   0.857  -2.522  1.00  0.00           C  
ATOM   1620  C   LEU X 208      90.771   1.052  -3.858  1.00  0.00           C  
ATOM   1621  O   LEU X 208      90.124   1.146  -4.899  1.00  0.00           O  
ATOM   1622  CB  LEU X 208      89.596  -0.586  -2.380  1.00  0.00           C  
ATOM   1623  CG  LEU X 208      88.859  -0.754  -1.049  1.00  0.00           C  
ATOM   1624  CD1 LEU X 208      87.355  -0.554  -1.253  1.00  0.00           C  
ATOM   1625  CD2 LEU X 208      89.113  -2.160  -0.499  1.00  0.00           C  
ATOM   1626  H   LEU X 208      88.133   1.605  -2.950  1.00  0.00           H  
ATOM   1627  HA  LEU X 208      90.773   1.070  -1.730  1.00  0.00           H  
ATOM   1628  HB2 LEU X 208      88.933  -0.818  -3.192  1.00  0.00           H  
ATOM   1629  HB3 LEU X 208      90.447  -1.251  -2.408  1.00  0.00           H  
ATOM   1630  HG  LEU X 208      89.224  -0.022  -0.343  1.00  0.00           H  
ATOM   1631 HD11 LEU X 208      86.905  -1.489  -1.550  1.00  0.00           H  
ATOM   1632 HD12 LEU X 208      87.186   0.187  -2.020  1.00  0.00           H  
ATOM   1633 HD13 LEU X 208      86.908  -0.220  -0.329  1.00  0.00           H  
ATOM   1634 HD21 LEU X 208      90.055  -2.175   0.028  1.00  0.00           H  
ATOM   1635 HD22 LEU X 208      89.146  -2.866  -1.316  1.00  0.00           H  
ATOM   1636 HD23 LEU X 208      88.315  -2.431   0.177  1.00  0.00           H  
ATOM   1637  N   MET X 209      92.095   1.123  -3.821  1.00  0.00           N  
ATOM   1638  CA  MET X 209      92.858   1.317  -5.040  1.00  0.00           C  
ATOM   1639  C   MET X 209      93.046  -0.030  -5.719  1.00  0.00           C  
ATOM   1640  O   MET X 209      93.648  -0.942  -5.153  1.00  0.00           O  
ATOM   1641  CB  MET X 209      94.223   1.939  -4.721  1.00  0.00           C  
ATOM   1642  CG  MET X 209      94.058   3.066  -3.701  1.00  0.00           C  
ATOM   1643  SD  MET X 209      95.592   4.029  -3.621  1.00  0.00           S  
ATOM   1644  CE  MET X 209      95.339   5.047  -5.099  1.00  0.00           C  
ATOM   1645  H   MET X 209      92.556   1.043  -2.965  1.00  0.00           H  
ATOM   1646  HA  MET X 209      92.313   1.975  -5.701  1.00  0.00           H  
ATOM   1647  HB2 MET X 209      94.879   1.181  -4.321  1.00  0.00           H  
ATOM   1648  HB3 MET X 209      94.652   2.344  -5.620  1.00  0.00           H  
ATOM   1649  HG2 MET X 209      93.239   3.706  -3.992  1.00  0.00           H  
ATOM   1650  HG3 MET X 209      93.855   2.640  -2.730  1.00  0.00           H  
ATOM   1651  HE1 MET X 209      96.238   5.035  -5.700  1.00  0.00           H  
ATOM   1652  HE2 MET X 209      95.122   6.062  -4.805  1.00  0.00           H  
ATOM   1653  HE3 MET X 209      94.511   4.660  -5.673  1.00  0.00           H  
ATOM   1654  N   LYS X 210      92.504  -0.150  -6.922  1.00  0.00           N  
ATOM   1655  CA  LYS X 210      92.585  -1.394  -7.674  1.00  0.00           C  
ATOM   1656  C   LYS X 210      93.173  -1.171  -9.064  1.00  0.00           C  
ATOM   1657  O   LYS X 210      92.652  -0.382  -9.851  1.00  0.00           O  
ATOM   1658  CB  LYS X 210      91.177  -1.977  -7.778  1.00  0.00           C  
ATOM   1659  CG  LYS X 210      91.160  -3.437  -7.296  1.00  0.00           C  
ATOM   1660  CD  LYS X 210      89.712  -3.918  -7.155  1.00  0.00           C  
ATOM   1661  CE  LYS X 210      89.154  -4.338  -8.514  1.00  0.00           C  
ATOM   1662  NZ  LYS X 210      87.781  -4.891  -8.335  1.00  0.00           N  
ATOM   1663  H   LYS X 210      92.021   0.611  -7.308  1.00  0.00           H  
ATOM   1664  HA  LYS X 210      93.213  -2.090  -7.140  1.00  0.00           H  
ATOM   1665  HB2 LYS X 210      90.520  -1.383  -7.153  1.00  0.00           H  
ATOM   1666  HB3 LYS X 210      90.841  -1.931  -8.803  1.00  0.00           H  
ATOM   1667  HG2 LYS X 210      91.678  -4.060  -8.011  1.00  0.00           H  
ATOM   1668  HG3 LYS X 210      91.648  -3.512  -6.334  1.00  0.00           H  
ATOM   1669  HD2 LYS X 210      89.673  -4.749  -6.474  1.00  0.00           H  
ATOM   1670  HD3 LYS X 210      89.116  -3.119  -6.769  1.00  0.00           H  
ATOM   1671  HE2 LYS X 210      89.109  -3.476  -9.161  1.00  0.00           H  
ATOM   1672  HE3 LYS X 210      89.789  -5.092  -8.952  1.00  0.00           H  
ATOM   1673  HZ1 LYS X 210      87.089  -4.113  -8.345  1.00  0.00           H  
ATOM   1674  HZ2 LYS X 210      87.725  -5.394  -7.425  1.00  0.00           H  
ATOM   1675  HZ3 LYS X 210      87.568  -5.550  -9.109  1.00  0.00           H  
ATOM   1676  N   GLY X 211      94.253  -1.884  -9.363  1.00  0.00           N  
ATOM   1677  CA  GLY X 211      94.899  -1.769 -10.669  1.00  0.00           C  
ATOM   1678  C   GLY X 211      94.129  -2.556 -11.719  1.00  0.00           C  
ATOM   1679  O   GLY X 211      94.478  -2.544 -12.900  1.00  0.00           O  
ATOM   1680  H   GLY X 211      94.621  -2.502  -8.696  1.00  0.00           H  
ATOM   1681  HA2 GLY X 211      94.940  -0.736 -10.963  1.00  0.00           H  
ATOM   1682  HA3 GLY X 211      95.903  -2.162 -10.603  1.00  0.00           H  
ATOM   1683  N   SER X 212      93.090  -3.256 -11.279  1.00  0.00           N  
ATOM   1684  CA  SER X 212      92.288  -4.063 -12.187  1.00  0.00           C  
ATOM   1685  C   SER X 212      91.431  -3.193 -13.066  1.00  0.00           C  
ATOM   1686  O   SER X 212      90.872  -3.656 -14.054  1.00  0.00           O  
ATOM   1687  CB  SER X 212      91.339  -4.955 -11.416  1.00  0.00           C  
ATOM   1688  OG  SER X 212      90.194  -4.196 -11.061  1.00  0.00           O  
ATOM   1689  H   SER X 212      92.868  -3.239 -10.325  1.00  0.00           H  
ATOM   1690  HA  SER X 212      92.936  -4.669 -12.791  1.00  0.00           H  
ATOM   1691  HB2 SER X 212      91.043  -5.796 -12.019  1.00  0.00           H  
ATOM   1692  HB3 SER X 212      91.827  -5.297 -10.534  1.00  0.00           H  
ATOM   1693  HG  SER X 212      89.457  -4.802 -10.951  1.00  0.00           H  
ATOM   1694  N   ASP X 213      91.275  -1.946 -12.680  1.00  0.00           N  
ATOM   1695  CA  ASP X 213      90.417  -1.074 -13.438  1.00  0.00           C  
ATOM   1696  C   ASP X 213      90.719  -1.218 -14.919  1.00  0.00           C  
ATOM   1697  O   ASP X 213      89.876  -0.937 -15.768  1.00  0.00           O  
ATOM   1698  CB  ASP X 213      90.596   0.380 -12.995  1.00  0.00           C  
ATOM   1699  CG  ASP X 213      92.024   0.841 -13.268  1.00  0.00           C  
ATOM   1700  OD1 ASP X 213      92.796   0.046 -13.780  1.00  0.00           O  
ATOM   1701  OD2 ASP X 213      92.327   1.982 -12.962  1.00  0.00           O  
ATOM   1702  H   ASP X 213      91.705  -1.625 -11.861  1.00  0.00           H  
ATOM   1703  HA  ASP X 213      89.401  -1.383 -13.258  1.00  0.00           H  
ATOM   1704  HB2 ASP X 213      89.907   1.009 -13.538  1.00  0.00           H  
ATOM   1705  HB3 ASP X 213      90.395   0.460 -11.935  1.00  0.00           H  
ATOM   1706  N   ALA X 214      91.919  -1.679 -15.221  1.00  0.00           N  
ATOM   1707  CA  ALA X 214      92.309  -1.889 -16.607  1.00  0.00           C  
ATOM   1708  C   ALA X 214      92.102  -3.347 -17.015  1.00  0.00           C  
ATOM   1709  O   ALA X 214      91.946  -3.657 -18.195  1.00  0.00           O  
ATOM   1710  CB  ALA X 214      93.775  -1.498 -16.809  1.00  0.00           C  
ATOM   1711  H   ALA X 214      92.544  -1.912 -14.497  1.00  0.00           H  
ATOM   1712  HA  ALA X 214      91.691  -1.268 -17.234  1.00  0.00           H  
ATOM   1713  HB1 ALA X 214      94.168  -1.087 -15.891  1.00  0.00           H  
ATOM   1714  HB2 ALA X 214      93.845  -0.759 -17.594  1.00  0.00           H  
ATOM   1715  HB3 ALA X 214      94.347  -2.373 -17.084  1.00  0.00           H  
ATOM   1716  N   ILE X 215      92.133  -4.236 -16.026  1.00  0.00           N  
ATOM   1717  CA  ILE X 215      91.981  -5.666 -16.279  1.00  0.00           C  
ATOM   1718  C   ILE X 215      90.554  -6.129 -15.996  1.00  0.00           C  
ATOM   1719  O   ILE X 215      89.935  -6.804 -16.818  1.00  0.00           O  
ATOM   1720  CB  ILE X 215      92.958  -6.436 -15.387  1.00  0.00           C  
ATOM   1721  CG1 ILE X 215      94.387  -5.939 -15.653  1.00  0.00           C  
ATOM   1722  CG2 ILE X 215      92.873  -7.929 -15.709  1.00  0.00           C  
ATOM   1723  CD1 ILE X 215      95.313  -6.368 -14.511  1.00  0.00           C  
ATOM   1724  H   ILE X 215      92.284  -3.925 -15.109  1.00  0.00           H  
ATOM   1725  HA  ILE X 215      92.220  -5.869 -17.306  1.00  0.00           H  
ATOM   1726  HB  ILE X 215      92.700  -6.281 -14.355  1.00  0.00           H  
ATOM   1727 HG12 ILE X 215      94.746  -6.362 -16.579  1.00  0.00           H  
ATOM   1728 HG13 ILE X 215      94.393  -4.863 -15.727  1.00  0.00           H  
ATOM   1729 HG21 ILE X 215      92.510  -8.463 -14.845  1.00  0.00           H  
ATOM   1730 HG22 ILE X 215      93.854  -8.295 -15.975  1.00  0.00           H  
ATOM   1731 HG23 ILE X 215      92.195  -8.082 -16.537  1.00  0.00           H  
ATOM   1732 HD11 ILE X 215      95.545  -5.504 -13.898  1.00  0.00           H  
ATOM   1733 HD12 ILE X 215      96.226  -6.772 -14.920  1.00  0.00           H  
ATOM   1734 HD13 ILE X 215      94.825  -7.115 -13.907  1.00  0.00           H  
ATOM   1735  N   GLY X 216      90.044  -5.765 -14.824  1.00  0.00           N  
ATOM   1736  CA  GLY X 216      88.692  -6.149 -14.431  1.00  0.00           C  
ATOM   1737  C   GLY X 216      87.659  -5.570 -15.386  1.00  0.00           C  
ATOM   1738  O   GLY X 216      86.690  -6.234 -15.749  1.00  0.00           O  
ATOM   1739  H   GLY X 216      90.588  -5.227 -14.213  1.00  0.00           H  
ATOM   1740  HA2 GLY X 216      88.614  -7.225 -14.434  1.00  0.00           H  
ATOM   1741  HA3 GLY X 216      88.495  -5.781 -13.435  1.00  0.00           H  
ATOM   1742  N   LEU X 217      87.874  -4.325 -15.789  1.00  0.00           N  
ATOM   1743  CA  LEU X 217      86.956  -3.659 -16.704  1.00  0.00           C  
ATOM   1744  C   LEU X 217      87.492  -3.735 -18.132  1.00  0.00           C  
ATOM   1745  O   LEU X 217      86.716  -4.049 -19.019  1.00  0.00           O  
ATOM   1746  CB  LEU X 217      86.771  -2.197 -16.265  1.00  0.00           C  
ATOM   1747  CG  LEU X 217      86.053  -1.381 -17.351  1.00  0.00           C  
ATOM   1748  CD1 LEU X 217      84.690  -2.005 -17.648  1.00  0.00           C  
ATOM   1749  CD2 LEU X 217      85.846   0.048 -16.844  1.00  0.00           C  
ATOM   1750  OXT LEU X 217      88.671  -3.476 -18.316  1.00  0.00           O  
ATOM   1751  H   LEU X 217      88.665  -3.845 -15.467  1.00  0.00           H  
ATOM   1752  HA  LEU X 217      86.000  -4.163 -16.659  1.00  0.00           H  
ATOM   1753  HB2 LEU X 217      86.185  -2.172 -15.359  1.00  0.00           H  
ATOM   1754  HB3 LEU X 217      87.739  -1.760 -16.073  1.00  0.00           H  
ATOM   1755  HG  LEU X 217      86.645  -1.355 -18.253  1.00  0.00           H  
ATOM   1756 HD11 LEU X 217      84.815  -2.844 -18.317  1.00  0.00           H  
ATOM   1757 HD12 LEU X 217      84.048  -1.269 -18.110  1.00  0.00           H  
ATOM   1758 HD13 LEU X 217      84.242  -2.344 -16.726  1.00  0.00           H  
ATOM   1759 HD21 LEU X 217      85.224   0.590 -17.539  1.00  0.00           H  
ATOM   1760 HD22 LEU X 217      86.803   0.540 -16.755  1.00  0.00           H  
ATOM   1761 HD23 LEU X 217      85.365   0.020 -15.876  1.00  0.00           H  
TER    1762      LEU X 217                                                      
ENDMDL                                                                          
MODEL        3                                                                  
ATOM      1  N   GLY X 105      84.588  13.487  20.464  1.00  0.00           N  
ATOM      2  CA  GLY X 105      85.494  12.316  20.284  1.00  0.00           C  
ATOM      3  C   GLY X 105      85.356  11.777  18.864  1.00  0.00           C  
ATOM      4  O   GLY X 105      86.335  11.695  18.123  1.00  0.00           O  
ATOM      5  H1  GLY X 105      84.554  14.037  19.585  1.00  0.00           H  
ATOM      6  H2  GLY X 105      84.948  14.086  21.236  1.00  0.00           H  
ATOM      7  H3  GLY X 105      83.633  13.154  20.701  1.00  0.00           H  
ATOM      8  HA2 GLY X 105      86.516  12.622  20.458  1.00  0.00           H  
ATOM      9  HA3 GLY X 105      85.225  11.542  20.987  1.00  0.00           H  
ATOM     10  N   GLY X 106      84.135  11.408  18.489  1.00  0.00           N  
ATOM     11  CA  GLY X 106      83.885  10.876  17.154  1.00  0.00           C  
ATOM     12  C   GLY X 106      82.404  10.575  16.949  1.00  0.00           C  
ATOM     13  O   GLY X 106      81.582  10.808  17.835  1.00  0.00           O  
ATOM     14  H   GLY X 106      83.391  11.492  19.122  1.00  0.00           H  
ATOM     15  HA2 GLY X 106      84.206  11.600  16.420  1.00  0.00           H  
ATOM     16  HA3 GLY X 106      84.451   9.965  17.024  1.00  0.00           H  
ATOM     17  N   PRO X 107      82.059  10.064  15.800  1.00  0.00           N  
ATOM     18  CA  PRO X 107      80.648   9.716  15.451  1.00  0.00           C  
ATOM     19  C   PRO X 107      79.902   9.036  16.597  1.00  0.00           C  
ATOM     20  O   PRO X 107      79.071   9.667  17.250  1.00  0.00           O  
ATOM     21  CB  PRO X 107      80.826   8.783  14.259  1.00  0.00           C  
ATOM     22  CG  PRO X 107      82.050   9.285  13.575  1.00  0.00           C  
ATOM     23  CD  PRO X 107      82.981   9.761  14.690  1.00  0.00           C  
ATOM     24  HA  PRO X 107      80.107  10.589  15.130  1.00  0.00           H  
ATOM     25  HB2 PRO X 107      80.974   7.766  14.590  1.00  0.00           H  
ATOM     26  HB3 PRO X 107      79.979   8.851  13.602  1.00  0.00           H  
ATOM     27  HG2 PRO X 107      82.515   8.487  13.009  1.00  0.00           H  
ATOM     28  HG3 PRO X 107      81.805  10.111  12.927  1.00  0.00           H  
ATOM     29  HD2 PRO X 107      83.674   8.976  14.967  1.00  0.00           H  
ATOM     30  HD3 PRO X 107      83.510  10.652  14.390  1.00  0.00           H  
ATOM     31  N   GLU X 108      80.201   7.761  16.842  1.00  0.00           N  
ATOM     32  CA  GLU X 108      79.541   7.031  17.920  1.00  0.00           C  
ATOM     33  C   GLU X 108      78.063   7.406  17.981  1.00  0.00           C  
ATOM     34  O   GLU X 108      77.527   7.685  19.053  1.00  0.00           O  
ATOM     35  CB  GLU X 108      80.209   7.354  19.258  1.00  0.00           C  
ATOM     36  CG  GLU X 108      81.659   6.869  19.234  1.00  0.00           C  
ATOM     37  CD  GLU X 108      82.338   7.189  20.562  1.00  0.00           C  
ATOM     38  OE1 GLU X 108      81.728   7.874  21.367  1.00  0.00           O  
ATOM     39  OE2 GLU X 108      83.459   6.747  20.753  1.00  0.00           O  
ATOM     40  H   GLU X 108      80.874   7.307  16.296  1.00  0.00           H  
ATOM     41  HA  GLU X 108      79.627   5.972  17.730  1.00  0.00           H  
ATOM     42  HB2 GLU X 108      80.187   8.422  19.422  1.00  0.00           H  
ATOM     43  HB3 GLU X 108      79.677   6.856  20.055  1.00  0.00           H  
ATOM     44  HG2 GLU X 108      81.677   5.803  19.070  1.00  0.00           H  
ATOM     45  HG3 GLU X 108      82.189   7.365  18.434  1.00  0.00           H  
ATOM     46  N   ALA X 109      77.412   7.425  16.818  1.00  0.00           N  
ATOM     47  CA  ALA X 109      76.000   7.786  16.748  1.00  0.00           C  
ATOM     48  C   ALA X 109      75.616   8.155  15.320  1.00  0.00           C  
ATOM     49  O   ALA X 109      74.487   7.917  14.891  1.00  0.00           O  
ATOM     50  CB  ALA X 109      75.707   8.967  17.676  1.00  0.00           C  
ATOM     51  H   ALA X 109      77.894   7.196  15.991  1.00  0.00           H  
ATOM     52  HA  ALA X 109      75.407   6.940  17.063  1.00  0.00           H  
ATOM     53  HB1 ALA X 109      76.601   9.560  17.799  1.00  0.00           H  
ATOM     54  HB2 ALA X 109      75.385   8.597  18.638  1.00  0.00           H  
ATOM     55  HB3 ALA X 109      74.928   9.578  17.245  1.00  0.00           H  
ATOM     56  N   ALA X 110      76.565   8.723  14.579  1.00  0.00           N  
ATOM     57  CA  ALA X 110      76.301   9.095  13.194  1.00  0.00           C  
ATOM     58  C   ALA X 110      77.585   9.105  12.367  1.00  0.00           C  
ATOM     59  O   ALA X 110      78.361  10.060  12.410  1.00  0.00           O  
ATOM     60  CB  ALA X 110      75.643  10.475  13.134  1.00  0.00           C  
ATOM     61  H   ALA X 110      77.452   8.880  14.964  1.00  0.00           H  
ATOM     62  HA  ALA X 110      75.626   8.368  12.769  1.00  0.00           H  
ATOM     63  HB1 ALA X 110      74.925  10.566  13.935  1.00  0.00           H  
ATOM     64  HB2 ALA X 110      75.139  10.591  12.186  1.00  0.00           H  
ATOM     65  HB3 ALA X 110      76.399  11.239  13.238  1.00  0.00           H  
ATOM     66  N   ALA X 111      77.782   8.040  11.595  1.00  0.00           N  
ATOM     67  CA  ALA X 111      78.952   7.923  10.728  1.00  0.00           C  
ATOM     68  C   ALA X 111      78.517   7.548   9.327  1.00  0.00           C  
ATOM     69  O   ALA X 111      77.633   6.711   9.142  1.00  0.00           O  
ATOM     70  CB  ALA X 111      79.902   6.840  11.225  1.00  0.00           C  
ATOM     71  H   ALA X 111      77.116   7.328  11.593  1.00  0.00           H  
ATOM     72  HA  ALA X 111      79.473   8.867  10.699  1.00  0.00           H  
ATOM     73  HB1 ALA X 111      80.799   6.847  10.622  1.00  0.00           H  
ATOM     74  HB2 ALA X 111      79.418   5.882  11.133  1.00  0.00           H  
ATOM     75  HB3 ALA X 111      80.159   7.021  12.251  1.00  0.00           H  
ATOM     76  N   PHE X 112      79.147   8.159   8.346  1.00  0.00           N  
ATOM     77  CA  PHE X 112      78.811   7.854   6.968  1.00  0.00           C  
ATOM     78  C   PHE X 112      80.047   7.904   6.094  1.00  0.00           C  
ATOM     79  O   PHE X 112      80.769   8.901   6.082  1.00  0.00           O  
ATOM     80  CB  PHE X 112      77.775   8.844   6.441  1.00  0.00           C  
ATOM     81  CG  PHE X 112      76.607   8.916   7.395  1.00  0.00           C  
ATOM     82  CD1 PHE X 112      75.728   7.832   7.510  1.00  0.00           C  
ATOM     83  CD2 PHE X 112      76.401  10.068   8.162  1.00  0.00           C  
ATOM     84  CE1 PHE X 112      74.644   7.902   8.392  1.00  0.00           C  
ATOM     85  CE2 PHE X 112      75.317  10.138   9.044  1.00  0.00           C  
ATOM     86  CZ  PHE X 112      74.438   9.054   9.159  1.00  0.00           C  
ATOM     87  H   PHE X 112      79.855   8.810   8.565  1.00  0.00           H  
ATOM     88  HA  PHE X 112      78.394   6.858   6.925  1.00  0.00           H  
ATOM     89  HB2 PHE X 112      78.227   9.817   6.344  1.00  0.00           H  
ATOM     90  HB3 PHE X 112      77.427   8.515   5.474  1.00  0.00           H  
ATOM     91  HD1 PHE X 112      75.887   6.942   6.919  1.00  0.00           H  
ATOM     92  HD2 PHE X 112      77.079  10.905   8.074  1.00  0.00           H  
ATOM     93  HE1 PHE X 112      73.966   7.066   8.480  1.00  0.00           H  
ATOM     94  HE2 PHE X 112      75.157  11.028   9.636  1.00  0.00           H  
ATOM     95  HZ  PHE X 112      73.601   9.108   9.840  1.00  0.00           H  
ATOM     96  N   VAL X 113      80.265   6.847   5.333  1.00  0.00           N  
ATOM     97  CA  VAL X 113      81.393   6.808   4.421  1.00  0.00           C  
ATOM     98  C   VAL X 113      80.949   6.188   3.114  1.00  0.00           C  
ATOM     99  O   VAL X 113      80.398   5.093   3.099  1.00  0.00           O  
ATOM    100  CB  VAL X 113      82.539   6.001   5.020  1.00  0.00           C  
ATOM    101  CG1 VAL X 113      83.719   5.978   4.051  1.00  0.00           C  
ATOM    102  CG2 VAL X 113      82.973   6.633   6.342  1.00  0.00           C  
ATOM    103  H   VAL X 113      79.637   6.094   5.343  1.00  0.00           H  
ATOM    104  HA  VAL X 113      81.726   7.816   4.232  1.00  0.00           H  
ATOM    105  HB  VAL X 113      82.210   4.997   5.193  1.00  0.00           H  
ATOM    106 HG11 VAL X 113      83.623   6.788   3.344  1.00  0.00           H  
ATOM    107 HG12 VAL X 113      83.728   5.037   3.522  1.00  0.00           H  
ATOM    108 HG13 VAL X 113      84.638   6.089   4.606  1.00  0.00           H  
ATOM    109 HG21 VAL X 113      82.198   6.491   7.081  1.00  0.00           H  
ATOM    110 HG22 VAL X 113      83.140   7.688   6.196  1.00  0.00           H  
ATOM    111 HG23 VAL X 113      83.884   6.167   6.681  1.00  0.00           H  
ATOM    112  N   LYS X 114      81.185   6.889   2.022  1.00  0.00           N  
ATOM    113  CA  LYS X 114      80.784   6.376   0.718  1.00  0.00           C  
ATOM    114  C   LYS X 114      81.904   5.552   0.111  1.00  0.00           C  
ATOM    115  O   LYS X 114      83.057   5.985   0.088  1.00  0.00           O  
ATOM    116  CB  LYS X 114      80.413   7.529  -0.212  1.00  0.00           C  
ATOM    117  CG  LYS X 114      79.542   8.530   0.551  1.00  0.00           C  
ATOM    118  CD  LYS X 114      80.385   9.747   0.946  1.00  0.00           C  
ATOM    119  CE  LYS X 114      79.510  10.754   1.692  1.00  0.00           C  
ATOM    120  NZ  LYS X 114      80.326  11.946   2.057  1.00  0.00           N  
ATOM    121  H   LYS X 114      81.633   7.760   2.098  1.00  0.00           H  
ATOM    122  HA  LYS X 114      79.919   5.744   0.847  1.00  0.00           H  
ATOM    123  HB2 LYS X 114      81.313   8.017  -0.558  1.00  0.00           H  
ATOM    124  HB3 LYS X 114      79.859   7.144  -1.056  1.00  0.00           H  
ATOM    125  HG2 LYS X 114      78.722   8.845  -0.075  1.00  0.00           H  
ATOM    126  HG3 LYS X 114      79.156   8.057   1.444  1.00  0.00           H  
ATOM    127  HD2 LYS X 114      81.197   9.431   1.584  1.00  0.00           H  
ATOM    128  HD3 LYS X 114      80.784  10.212   0.056  1.00  0.00           H  
ATOM    129  HE2 LYS X 114      78.691  11.061   1.059  1.00  0.00           H  
ATOM    130  HE3 LYS X 114      79.121  10.298   2.589  1.00  0.00           H  
ATOM    131  HZ1 LYS X 114      81.321  11.664   2.165  1.00  0.00           H  
ATOM    132  HZ2 LYS X 114      79.979  12.343   2.955  1.00  0.00           H  
ATOM    133  HZ3 LYS X 114      80.250  12.662   1.308  1.00  0.00           H  
ATOM    134  N   VAL X 115      81.566   4.351  -0.351  1.00  0.00           N  
ATOM    135  CA  VAL X 115      82.571   3.472  -0.918  1.00  0.00           C  
ATOM    136  C   VAL X 115      82.545   3.473  -2.434  1.00  0.00           C  
ATOM    137  O   VAL X 115      81.510   3.212  -3.060  1.00  0.00           O  
ATOM    138  CB  VAL X 115      82.386   2.043  -0.411  1.00  0.00           C  
ATOM    139  CG1 VAL X 115      81.233   1.359  -1.140  1.00  0.00           C  
ATOM    140  CG2 VAL X 115      83.674   1.258  -0.656  1.00  0.00           C  
ATOM    141  H   VAL X 115      80.644   4.044  -0.281  1.00  0.00           H  
ATOM    142  HA  VAL X 115      83.532   3.811  -0.596  1.00  0.00           H  
ATOM    143  HB  VAL X 115      82.170   2.069   0.638  1.00  0.00           H  
ATOM    144 HG11 VAL X 115      80.390   2.033  -1.193  1.00  0.00           H  
ATOM    145 HG12 VAL X 115      80.955   0.472  -0.593  1.00  0.00           H  
ATOM    146 HG13 VAL X 115      81.545   1.083  -2.134  1.00  0.00           H  
ATOM    147 HG21 VAL X 115      83.472   0.200  -0.573  1.00  0.00           H  
ATOM    148 HG22 VAL X 115      84.416   1.543   0.075  1.00  0.00           H  
ATOM    149 HG23 VAL X 115      84.045   1.474  -1.646  1.00  0.00           H  
ATOM    150  N   SER X 116      83.706   3.785  -3.001  1.00  0.00           N  
ATOM    151  CA  SER X 116      83.877   3.839  -4.441  1.00  0.00           C  
ATOM    152  C   SER X 116      85.165   3.127  -4.838  1.00  0.00           C  
ATOM    153  O   SER X 116      86.102   3.023  -4.043  1.00  0.00           O  
ATOM    154  CB  SER X 116      83.908   5.293  -4.917  1.00  0.00           C  
ATOM    155  OG  SER X 116      84.139   5.323  -6.320  1.00  0.00           O  
ATOM    156  H   SER X 116      84.468   4.010  -2.426  1.00  0.00           H  
ATOM    157  HA  SER X 116      83.050   3.336  -4.907  1.00  0.00           H  
ATOM    158  HB2 SER X 116      82.963   5.763  -4.704  1.00  0.00           H  
ATOM    159  HB3 SER X 116      84.695   5.824  -4.399  1.00  0.00           H  
ATOM    160  HG  SER X 116      84.035   4.430  -6.657  1.00  0.00           H  
ATOM    161  N   MET X 117      85.207   2.643  -6.071  1.00  0.00           N  
ATOM    162  CA  MET X 117      86.382   1.949  -6.576  1.00  0.00           C  
ATOM    163  C   MET X 117      86.742   2.497  -7.948  1.00  0.00           C  
ATOM    164  O   MET X 117      85.904   2.524  -8.849  1.00  0.00           O  
ATOM    165  CB  MET X 117      86.091   0.448  -6.672  1.00  0.00           C  
ATOM    166  CG  MET X 117      87.325  -0.298  -7.185  1.00  0.00           C  
ATOM    167  SD  MET X 117      86.966  -2.074  -7.267  1.00  0.00           S  
ATOM    168  CE  MET X 117      86.985  -2.416  -5.488  1.00  0.00           C  
ATOM    169  H   MET X 117      84.440   2.776  -6.667  1.00  0.00           H  
ATOM    170  HA  MET X 117      87.211   2.104  -5.902  1.00  0.00           H  
ATOM    171  HB2 MET X 117      85.826   0.073  -5.694  1.00  0.00           H  
ATOM    172  HB3 MET X 117      85.267   0.286  -7.351  1.00  0.00           H  
ATOM    173  HG2 MET X 117      87.578   0.058  -8.173  1.00  0.00           H  
ATOM    174  HG3 MET X 117      88.156  -0.124  -6.519  1.00  0.00           H  
ATOM    175  HE1 MET X 117      86.021  -2.168  -5.063  1.00  0.00           H  
ATOM    176  HE2 MET X 117      87.749  -1.827  -5.008  1.00  0.00           H  
ATOM    177  HE3 MET X 117      87.192  -3.465  -5.330  1.00  0.00           H  
ATOM    178  N   ASP X 118      87.980   2.947  -8.104  1.00  0.00           N  
ATOM    179  CA  ASP X 118      88.405   3.505  -9.378  1.00  0.00           C  
ATOM    180  C   ASP X 118      88.172   2.497 -10.498  1.00  0.00           C  
ATOM    181  O   ASP X 118      88.530   1.325 -10.377  1.00  0.00           O  
ATOM    182  CB  ASP X 118      89.891   3.880  -9.312  1.00  0.00           C  
ATOM    183  CG  ASP X 118      90.078   5.118  -8.442  1.00  0.00           C  
ATOM    184  OD1 ASP X 118      89.087   5.758  -8.135  1.00  0.00           O  
ATOM    185  OD2 ASP X 118      91.211   5.408  -8.096  1.00  0.00           O  
ATOM    186  H   ASP X 118      88.610   2.925  -7.354  1.00  0.00           H  
ATOM    187  HA  ASP X 118      87.829   4.394  -9.582  1.00  0.00           H  
ATOM    188  HB2 ASP X 118      90.455   3.059  -8.888  1.00  0.00           H  
ATOM    189  HB3 ASP X 118      90.253   4.086 -10.309  1.00  0.00           H  
ATOM    190  N   GLY X 119      87.569   2.965 -11.587  1.00  0.00           N  
ATOM    191  CA  GLY X 119      87.295   2.096 -12.724  1.00  0.00           C  
ATOM    192  C   GLY X 119      85.955   1.390 -12.584  1.00  0.00           C  
ATOM    193  O   GLY X 119      84.928   1.891 -13.042  1.00  0.00           O  
ATOM    194  H   GLY X 119      87.308   3.908 -11.627  1.00  0.00           H  
ATOM    195  HA2 GLY X 119      87.290   2.683 -13.628  1.00  0.00           H  
ATOM    196  HA3 GLY X 119      88.068   1.355 -12.787  1.00  0.00           H  
ATOM    197  N   ALA X 120      85.974   0.217 -11.963  1.00  0.00           N  
ATOM    198  CA  ALA X 120      84.750  -0.551 -11.790  1.00  0.00           C  
ATOM    199  C   ALA X 120      83.761   0.226 -10.916  1.00  0.00           C  
ATOM    200  O   ALA X 120      84.175   0.965 -10.023  1.00  0.00           O  
ATOM    201  CB  ALA X 120      85.062  -1.900 -11.141  1.00  0.00           C  
ATOM    202  H   ALA X 120      86.822  -0.141 -11.629  1.00  0.00           H  
ATOM    203  HA  ALA X 120      84.325  -0.720 -12.765  1.00  0.00           H  
ATOM    204  HB1 ALA X 120      85.517  -2.554 -11.869  1.00  0.00           H  
ATOM    205  HB2 ALA X 120      84.146  -2.345 -10.778  1.00  0.00           H  
ATOM    206  HB3 ALA X 120      85.743  -1.754 -10.314  1.00  0.00           H  
ATOM    207  N   PRO X 121      82.475   0.097 -11.154  1.00  0.00           N  
ATOM    208  CA  PRO X 121      81.446   0.835 -10.361  1.00  0.00           C  
ATOM    209  C   PRO X 121      81.272   0.294  -8.942  1.00  0.00           C  
ATOM    210  O   PRO X 121      81.155  -0.913  -8.727  1.00  0.00           O  
ATOM    211  CB  PRO X 121      80.166   0.639 -11.174  1.00  0.00           C  
ATOM    212  CG  PRO X 121      80.359  -0.656 -11.888  1.00  0.00           C  
ATOM    213  CD  PRO X 121      81.853  -0.755 -12.188  1.00  0.00           C  
ATOM    214  HA  PRO X 121      81.688   1.884 -10.330  1.00  0.00           H  
ATOM    215  HB2 PRO X 121      79.309   0.586 -10.516  1.00  0.00           H  
ATOM    216  HB3 PRO X 121      80.047   1.440 -11.887  1.00  0.00           H  
ATOM    217  HG2 PRO X 121      80.047  -1.477 -11.256  1.00  0.00           H  
ATOM    218  HG3 PRO X 121      79.803  -0.661 -12.812  1.00  0.00           H  
ATOM    219  HD2 PRO X 121      82.191  -1.778 -12.097  1.00  0.00           H  
ATOM    220  HD3 PRO X 121      82.067  -0.365 -13.171  1.00  0.00           H  
ATOM    221  N   TYR X 122      81.227   1.216  -7.988  1.00  0.00           N  
ATOM    222  CA  TYR X 122      81.035   0.882  -6.579  1.00  0.00           C  
ATOM    223  C   TYR X 122      80.393   2.071  -5.876  1.00  0.00           C  
ATOM    224  O   TYR X 122      80.978   3.148  -5.841  1.00  0.00           O  
ATOM    225  CB  TYR X 122      82.377   0.556  -5.920  1.00  0.00           C  
ATOM    226  CG  TYR X 122      82.611  -0.938  -5.945  1.00  0.00           C  
ATOM    227  CD1 TYR X 122      83.142  -1.547  -7.087  1.00  0.00           C  
ATOM    228  CD2 TYR X 122      82.301  -1.711  -4.819  1.00  0.00           C  
ATOM    229  CE1 TYR X 122      83.362  -2.931  -7.105  1.00  0.00           C  
ATOM    230  CE2 TYR X 122      82.523  -3.094  -4.836  1.00  0.00           C  
ATOM    231  CZ  TYR X 122      83.054  -3.704  -5.978  1.00  0.00           C  
ATOM    232  OH  TYR X 122      83.273  -5.067  -5.996  1.00  0.00           O  
ATOM    233  H   TYR X 122      81.306   2.160  -8.241  1.00  0.00           H  
ATOM    234  HA  TYR X 122      80.383   0.024  -6.501  1.00  0.00           H  
ATOM    235  HB2 TYR X 122      83.172   1.052  -6.459  1.00  0.00           H  
ATOM    236  HB3 TYR X 122      82.369   0.902  -4.897  1.00  0.00           H  
ATOM    237  HD1 TYR X 122      83.381  -0.953  -7.956  1.00  0.00           H  
ATOM    238  HD2 TYR X 122      81.893  -1.242  -3.937  1.00  0.00           H  
ATOM    239  HE1 TYR X 122      83.771  -3.403  -7.986  1.00  0.00           H  
ATOM    240  HE2 TYR X 122      82.284  -3.691  -3.967  1.00  0.00           H  
ATOM    241  HH  TYR X 122      83.063  -5.414  -5.125  1.00  0.00           H  
ATOM    242  N   LEU X 123      79.211   1.893  -5.294  1.00  0.00           N  
ATOM    243  CA  LEU X 123      78.565   2.993  -4.581  1.00  0.00           C  
ATOM    244  C   LEU X 123      77.739   2.477  -3.414  1.00  0.00           C  
ATOM    245  O   LEU X 123      76.659   1.916  -3.606  1.00  0.00           O  
ATOM    246  CB  LEU X 123      77.660   3.804  -5.521  1.00  0.00           C  
ATOM    247  CG  LEU X 123      78.452   4.936  -6.187  1.00  0.00           C  
ATOM    248  CD1 LEU X 123      77.603   5.572  -7.286  1.00  0.00           C  
ATOM    249  CD2 LEU X 123      78.816   6.007  -5.150  1.00  0.00           C  
ATOM    250  H   LEU X 123      78.777   1.013  -5.292  1.00  0.00           H  
ATOM    251  HA  LEU X 123      79.337   3.642  -4.186  1.00  0.00           H  
ATOM    252  HB2 LEU X 123      77.268   3.149  -6.285  1.00  0.00           H  
ATOM    253  HB3 LEU X 123      76.840   4.221  -4.956  1.00  0.00           H  
ATOM    254  HG  LEU X 123      79.350   4.538  -6.626  1.00  0.00           H  
ATOM    255 HD11 LEU X 123      77.798   5.075  -8.224  1.00  0.00           H  
ATOM    256 HD12 LEU X 123      77.856   6.618  -7.372  1.00  0.00           H  
ATOM    257 HD13 LEU X 123      76.557   5.473  -7.036  1.00  0.00           H  
ATOM    258 HD21 LEU X 123      78.447   6.967  -5.480  1.00  0.00           H  
ATOM    259 HD22 LEU X 123      79.891   6.054  -5.043  1.00  0.00           H  
ATOM    260 HD23 LEU X 123      78.374   5.763  -4.195  1.00  0.00           H  
ATOM    261  N   ARG X 124      78.234   2.695  -2.211  1.00  0.00           N  
ATOM    262  CA  ARG X 124      77.498   2.265  -1.025  1.00  0.00           C  
ATOM    263  C   ARG X 124      77.970   3.021   0.209  1.00  0.00           C  
ATOM    264  O   ARG X 124      79.125   3.427   0.286  1.00  0.00           O  
ATOM    265  CB  ARG X 124      77.645   0.748  -0.837  1.00  0.00           C  
ATOM    266  CG  ARG X 124      76.868   0.257   0.398  1.00  0.00           C  
ATOM    267  CD  ARG X 124      75.365   0.510   0.229  1.00  0.00           C  
ATOM    268  NE  ARG X 124      74.922   0.087  -1.093  1.00  0.00           N  
ATOM    269  CZ  ARG X 124      74.651  -1.189  -1.355  1.00  0.00           C  
ATOM    270  NH1 ARG X 124      74.792  -2.091  -0.424  1.00  0.00           N  
ATOM    271  NH2 ARG X 124      74.246  -1.539  -2.547  1.00  0.00           N  
ATOM    272  H   ARG X 124      79.089   3.175  -2.133  1.00  0.00           H  
ATOM    273  HA  ARG X 124      76.459   2.494  -1.188  1.00  0.00           H  
ATOM    274  HB2 ARG X 124      77.263   0.247  -1.713  1.00  0.00           H  
ATOM    275  HB3 ARG X 124      78.684   0.505  -0.720  1.00  0.00           H  
ATOM    276  HG2 ARG X 124      77.038  -0.803   0.524  1.00  0.00           H  
ATOM    277  HG3 ARG X 124      77.222   0.777   1.275  1.00  0.00           H  
ATOM    278  HD2 ARG X 124      74.829  -0.059   0.974  1.00  0.00           H  
ATOM    279  HD3 ARG X 124      75.149   1.557   0.370  1.00  0.00           H  
ATOM    280  HE  ARG X 124      74.819   0.754  -1.804  1.00  0.00           H  
ATOM    281 HH11 ARG X 124      75.103  -1.823   0.487  1.00  0.00           H  
ATOM    282 HH12 ARG X 124      74.587  -3.049  -0.622  1.00  0.00           H  
ATOM    283 HH21 ARG X 124      74.140  -0.848  -3.261  1.00  0.00           H  
ATOM    284 HH22 ARG X 124      74.043  -2.496  -2.743  1.00  0.00           H  
ATOM    285  N   LYS X 125      77.080   3.182   1.183  1.00  0.00           N  
ATOM    286  CA  LYS X 125      77.430   3.864   2.420  1.00  0.00           C  
ATOM    287  C   LYS X 125      77.515   2.853   3.554  1.00  0.00           C  
ATOM    288  O   LYS X 125      76.846   1.819   3.525  1.00  0.00           O  
ATOM    289  CB  LYS X 125      76.390   4.936   2.755  1.00  0.00           C  
ATOM    290  CG  LYS X 125      77.015   6.327   2.604  1.00  0.00           C  
ATOM    291  CD  LYS X 125      75.921   7.390   2.740  1.00  0.00           C  
ATOM    292  CE  LYS X 125      76.513   8.774   2.471  1.00  0.00           C  
ATOM    293  NZ  LYS X 125      75.440   9.802   2.585  1.00  0.00           N  
ATOM    294  H   LYS X 125      76.183   2.808   1.089  1.00  0.00           H  
ATOM    295  HA  LYS X 125      78.387   4.336   2.299  1.00  0.00           H  
ATOM    296  HB2 LYS X 125      75.548   4.844   2.085  1.00  0.00           H  
ATOM    297  HB3 LYS X 125      76.054   4.806   3.774  1.00  0.00           H  
ATOM    298  HG2 LYS X 125      77.753   6.471   3.380  1.00  0.00           H  
ATOM    299  HG3 LYS X 125      77.489   6.414   1.638  1.00  0.00           H  
ATOM    300  HD2 LYS X 125      75.136   7.189   2.027  1.00  0.00           H  
ATOM    301  HD3 LYS X 125      75.516   7.363   3.739  1.00  0.00           H  
ATOM    302  HE2 LYS X 125      77.288   8.981   3.192  1.00  0.00           H  
ATOM    303  HE3 LYS X 125      76.930   8.799   1.476  1.00  0.00           H  
ATOM    304  HZ1 LYS X 125      74.512   9.351   2.460  1.00  0.00           H  
ATOM    305  HZ2 LYS X 125      75.576  10.528   1.852  1.00  0.00           H  
ATOM    306  HZ3 LYS X 125      75.482  10.245   3.525  1.00  0.00           H  
ATOM    307  N   ILE X 126      78.322   3.162   4.560  1.00  0.00           N  
ATOM    308  CA  ILE X 126      78.466   2.274   5.712  1.00  0.00           C  
ATOM    309  C   ILE X 126      78.529   3.114   6.981  1.00  0.00           C  
ATOM    310  O   ILE X 126      78.770   4.322   6.911  1.00  0.00           O  
ATOM    311  CB  ILE X 126      79.732   1.413   5.576  1.00  0.00           C  
ATOM    312  CG1 ILE X 126      80.975   2.313   5.618  1.00  0.00           C  
ATOM    313  CG2 ILE X 126      79.695   0.673   4.237  1.00  0.00           C  
ATOM    314  CD1 ILE X 126      81.548   2.423   7.047  1.00  0.00           C  
ATOM    315  H   ILE X 126      78.814   4.013   4.554  1.00  0.00           H  
ATOM    316  HA  ILE X 126      77.604   1.626   5.762  1.00  0.00           H  
ATOM    317  HB  ILE X 126      79.767   0.690   6.375  1.00  0.00           H  
ATOM    318 HG12 ILE X 126      81.732   1.905   4.965  1.00  0.00           H  
ATOM    319 HG13 ILE X 126      80.701   3.295   5.270  1.00  0.00           H  
ATOM    320 HG21 ILE X 126      78.674   0.412   3.998  1.00  0.00           H  
ATOM    321 HG22 ILE X 126      80.289  -0.226   4.307  1.00  0.00           H  
ATOM    322 HG23 ILE X 126      80.095   1.310   3.462  1.00  0.00           H  
ATOM    323 HD11 ILE X 126      82.598   2.668   6.989  1.00  0.00           H  
ATOM    324 HD12 ILE X 126      81.432   1.490   7.574  1.00  0.00           H  
ATOM    325 HD13 ILE X 126      81.033   3.205   7.584  1.00  0.00           H  
ATOM    326  N   ASP X 127      78.326   2.482   8.136  1.00  0.00           N  
ATOM    327  CA  ASP X 127      78.377   3.192   9.393  1.00  0.00           C  
ATOM    328  C   ASP X 127      79.648   2.810  10.119  1.00  0.00           C  
ATOM    329  O   ASP X 127      79.855   1.651  10.483  1.00  0.00           O  
ATOM    330  CB  ASP X 127      77.157   2.843  10.235  1.00  0.00           C  
ATOM    331  CG  ASP X 127      76.486   1.591   9.678  1.00  0.00           C  
ATOM    332  OD1 ASP X 127      77.164   0.585   9.555  1.00  0.00           O  
ATOM    333  OD2 ASP X 127      75.305   1.658   9.383  1.00  0.00           O  
ATOM    334  H   ASP X 127      78.156   1.518   8.150  1.00  0.00           H  
ATOM    335  HA  ASP X 127      78.386   4.259   9.207  1.00  0.00           H  
ATOM    336  HB2 ASP X 127      77.469   2.671  11.246  1.00  0.00           H  
ATOM    337  HB3 ASP X 127      76.457   3.660  10.216  1.00  0.00           H  
ATOM    338  N   LEU X 128      80.500   3.793  10.308  1.00  0.00           N  
ATOM    339  CA  LEU X 128      81.767   3.584  10.970  1.00  0.00           C  
ATOM    340  C   LEU X 128      81.590   3.588  12.490  1.00  0.00           C  
ATOM    341  O   LEU X 128      82.349   2.952  13.222  1.00  0.00           O  
ATOM    342  CB  LEU X 128      82.727   4.687  10.520  1.00  0.00           C  
ATOM    343  CG  LEU X 128      84.127   4.109  10.333  1.00  0.00           C  
ATOM    344  CD1 LEU X 128      85.030   5.164   9.705  1.00  0.00           C  
ATOM    345  CD2 LEU X 128      84.689   3.684  11.689  1.00  0.00           C  
ATOM    346  H   LEU X 128      80.269   4.689   9.998  1.00  0.00           H  
ATOM    347  HA  LEU X 128      82.161   2.624  10.669  1.00  0.00           H  
ATOM    348  HB2 LEU X 128      82.381   5.092   9.580  1.00  0.00           H  
ATOM    349  HB3 LEU X 128      82.751   5.474  11.258  1.00  0.00           H  
ATOM    350  HG  LEU X 128      84.084   3.253   9.674  1.00  0.00           H  
ATOM    351 HD11 LEU X 128      84.784   6.134  10.107  1.00  0.00           H  
ATOM    352 HD12 LEU X 128      84.882   5.170   8.635  1.00  0.00           H  
ATOM    353 HD13 LEU X 128      86.060   4.928   9.923  1.00  0.00           H  
ATOM    354 HD21 LEU X 128      84.593   2.617  11.800  1.00  0.00           H  
ATOM    355 HD22 LEU X 128      84.143   4.170  12.477  1.00  0.00           H  
ATOM    356 HD23 LEU X 128      85.727   3.967  11.748  1.00  0.00           H  
ATOM    357  N   ARG X 129      80.568   4.295  12.948  1.00  0.00           N  
ATOM    358  CA  ARG X 129      80.269   4.379  14.370  1.00  0.00           C  
ATOM    359  C   ARG X 129      79.980   3.006  14.935  1.00  0.00           C  
ATOM    360  O   ARG X 129      80.149   2.759  16.129  1.00  0.00           O  
ATOM    361  CB  ARG X 129      79.062   5.279  14.578  1.00  0.00           C  
ATOM    362  CG  ARG X 129      77.872   4.716  13.806  1.00  0.00           C  
ATOM    363  CD  ARG X 129      76.708   5.663  13.982  1.00  0.00           C  
ATOM    364  NE  ARG X 129      75.506   5.123  13.352  1.00  0.00           N  
ATOM    365  CZ  ARG X 129      75.304   5.224  12.043  1.00  0.00           C  
ATOM    366  NH1 ARG X 129      76.206   5.778  11.285  1.00  0.00           N  
ATOM    367  NH2 ARG X 129      74.207   4.753  11.514  1.00  0.00           N  
ATOM    368  H   ARG X 129      79.988   4.753  12.316  1.00  0.00           H  
ATOM    369  HA  ARG X 129      81.111   4.806  14.887  1.00  0.00           H  
ATOM    370  HB2 ARG X 129      78.820   5.319  15.631  1.00  0.00           H  
ATOM    371  HB3 ARG X 129      79.278   6.268  14.223  1.00  0.00           H  
ATOM    372  HG2 ARG X 129      78.124   4.643  12.755  1.00  0.00           H  
ATOM    373  HG3 ARG X 129      77.606   3.749  14.189  1.00  0.00           H  
ATOM    374  HD2 ARG X 129      76.532   5.791  15.037  1.00  0.00           H  
ATOM    375  HD3 ARG X 129      76.962   6.616  13.538  1.00  0.00           H  
ATOM    376  HE  ARG X 129      74.828   4.686  13.908  1.00  0.00           H  
ATOM    377 HH11 ARG X 129      77.052   6.126  11.688  1.00  0.00           H  
ATOM    378 HH12 ARG X 129      76.053   5.855  10.299  1.00  0.00           H  
ATOM    379 HH21 ARG X 129      73.519   4.319  12.095  1.00  0.00           H  
ATOM    380 HH22 ARG X 129      74.054   4.828  10.529  1.00  0.00           H  
ATOM    381  N   MET X 130      79.552   2.113  14.063  1.00  0.00           N  
ATOM    382  CA  MET X 130      79.248   0.762  14.464  1.00  0.00           C  
ATOM    383  C   MET X 130      80.517   0.080  14.922  1.00  0.00           C  
ATOM    384  O   MET X 130      80.509  -0.732  15.848  1.00  0.00           O  
ATOM    385  CB  MET X 130      78.674   0.013  13.279  1.00  0.00           C  
ATOM    386  CG  MET X 130      77.302   0.574  12.965  1.00  0.00           C  
ATOM    387  SD  MET X 130      76.046  -0.323  13.913  1.00  0.00           S  
ATOM    388  CE  MET X 130      74.621   0.667  13.399  1.00  0.00           C  
ATOM    389  H   MET X 130      79.449   2.366  13.120  1.00  0.00           H  
ATOM    390  HA  MET X 130      78.524   0.776  15.261  1.00  0.00           H  
ATOM    391  HB2 MET X 130      79.322   0.141  12.425  1.00  0.00           H  
ATOM    392  HB3 MET X 130      78.590  -1.036  13.518  1.00  0.00           H  
ATOM    393  HG2 MET X 130      77.274   1.624  13.237  1.00  0.00           H  
ATOM    394  HG3 MET X 130      77.114   0.468  11.911  1.00  0.00           H  
ATOM    395  HE1 MET X 130      73.884   0.023  12.942  1.00  0.00           H  
ATOM    396  HE2 MET X 130      74.938   1.412  12.687  1.00  0.00           H  
ATOM    397  HE3 MET X 130      74.194   1.155  14.264  1.00  0.00           H  
ATOM    398  N   TYR X 131      81.603   0.404  14.235  1.00  0.00           N  
ATOM    399  CA  TYR X 131      82.880  -0.180  14.522  1.00  0.00           C  
ATOM    400  C   TYR X 131      83.839   0.903  14.980  1.00  0.00           C  
ATOM    401  O   TYR X 131      84.322   1.703  14.179  1.00  0.00           O  
ATOM    402  CB  TYR X 131      83.355  -0.846  13.241  1.00  0.00           C  
ATOM    403  CG  TYR X 131      82.128  -1.368  12.518  1.00  0.00           C  
ATOM    404  CD1 TYR X 131      81.400  -2.446  13.042  1.00  0.00           C  
ATOM    405  CD2 TYR X 131      81.718  -0.769  11.326  1.00  0.00           C  
ATOM    406  CE1 TYR X 131      80.267  -2.922  12.368  1.00  0.00           C  
ATOM    407  CE2 TYR X 131      80.586  -1.244  10.651  1.00  0.00           C  
ATOM    408  CZ  TYR X 131      79.861  -2.321  11.171  1.00  0.00           C  
ATOM    409  OH  TYR X 131      78.745  -2.791  10.508  1.00  0.00           O  
ATOM    410  H   TYR X 131      81.541   1.047  13.496  1.00  0.00           H  
ATOM    411  HA  TYR X 131      82.777  -0.919  15.295  1.00  0.00           H  
ATOM    412  HB2 TYR X 131      83.879  -0.135  12.625  1.00  0.00           H  
ATOM    413  HB3 TYR X 131      84.002  -1.659  13.469  1.00  0.00           H  
ATOM    414  HD1 TYR X 131      81.703  -2.905  13.968  1.00  0.00           H  
ATOM    415  HD2 TYR X 131      82.267   0.065  10.934  1.00  0.00           H  
ATOM    416  HE1 TYR X 131      79.708  -3.752  12.773  1.00  0.00           H  
ATOM    417  HE2 TYR X 131      80.273  -0.778   9.728  1.00  0.00           H  
ATOM    418  HH  TYR X 131      78.696  -3.740  10.642  1.00  0.00           H  
ATOM    419  N   LYS X 132      84.093   0.932  16.280  1.00  0.00           N  
ATOM    420  CA  LYS X 132      84.977   1.937  16.843  1.00  0.00           C  
ATOM    421  C   LYS X 132      86.425   1.510  16.686  1.00  0.00           C  
ATOM    422  O   LYS X 132      87.333   2.251  17.054  1.00  0.00           O  
ATOM    423  CB  LYS X 132      84.672   2.171  18.322  1.00  0.00           C  
ATOM    424  CG  LYS X 132      83.230   2.668  18.472  1.00  0.00           C  
ATOM    425  CD  LYS X 132      82.972   3.139  19.911  1.00  0.00           C  
ATOM    426  CE  LYS X 132      82.931   1.939  20.866  1.00  0.00           C  
ATOM    427  NZ  LYS X 132      82.472   2.396  22.210  1.00  0.00           N  
ATOM    428  H   LYS X 132      83.667   0.277  16.868  1.00  0.00           H  
ATOM    429  HA  LYS X 132      84.825   2.864  16.314  1.00  0.00           H  
ATOM    430  HB2 LYS X 132      84.801   1.245  18.863  1.00  0.00           H  
ATOM    431  HB3 LYS X 132      85.352   2.920  18.709  1.00  0.00           H  
ATOM    432  HG2 LYS X 132      83.062   3.492  17.793  1.00  0.00           H  
ATOM    433  HG3 LYS X 132      82.548   1.865  18.233  1.00  0.00           H  
ATOM    434  HD2 LYS X 132      83.763   3.808  20.214  1.00  0.00           H  
ATOM    435  HD3 LYS X 132      82.028   3.659  19.953  1.00  0.00           H  
ATOM    436  HE2 LYS X 132      82.247   1.197  20.485  1.00  0.00           H  
ATOM    437  HE3 LYS X 132      83.916   1.510  20.955  1.00  0.00           H  
ATOM    438  HZ1 LYS X 132      81.922   3.271  22.110  1.00  0.00           H  
ATOM    439  HZ2 LYS X 132      83.301   2.571  22.817  1.00  0.00           H  
ATOM    440  HZ3 LYS X 132      81.876   1.661  22.641  1.00  0.00           H  
ATOM    441  N   SER X 133      86.636   0.316  16.129  1.00  0.00           N  
ATOM    442  CA  SER X 133      87.993  -0.174  15.923  1.00  0.00           C  
ATOM    443  C   SER X 133      88.200  -0.503  14.456  1.00  0.00           C  
ATOM    444  O   SER X 133      87.254  -0.850  13.751  1.00  0.00           O  
ATOM    445  CB  SER X 133      88.264  -1.414  16.771  1.00  0.00           C  
ATOM    446  OG  SER X 133      89.623  -1.405  17.192  1.00  0.00           O  
ATOM    447  H   SER X 133      85.865  -0.239  15.847  1.00  0.00           H  
ATOM    448  HA  SER X 133      88.688   0.597  16.204  1.00  0.00           H  
ATOM    449  HB2 SER X 133      87.621  -1.416  17.636  1.00  0.00           H  
ATOM    450  HB3 SER X 133      88.072  -2.297  16.180  1.00  0.00           H  
ATOM    451  HG  SER X 133      89.760  -0.627  17.735  1.00  0.00           H  
ATOM    452  N   TYR X 134      89.428  -0.382  13.989  1.00  0.00           N  
ATOM    453  CA  TYR X 134      89.700  -0.670  12.596  1.00  0.00           C  
ATOM    454  C   TYR X 134      89.479  -2.144  12.297  1.00  0.00           C  
ATOM    455  O   TYR X 134      89.191  -2.516  11.160  1.00  0.00           O  
ATOM    456  CB  TYR X 134      91.117  -0.263  12.225  1.00  0.00           C  
ATOM    457  CG  TYR X 134      92.085  -1.306  12.720  1.00  0.00           C  
ATOM    458  CD1 TYR X 134      92.386  -1.381  14.078  1.00  0.00           C  
ATOM    459  CD2 TYR X 134      92.690  -2.187  11.816  1.00  0.00           C  
ATOM    460  CE1 TYR X 134      93.295  -2.339  14.544  1.00  0.00           C  
ATOM    461  CE2 TYR X 134      93.598  -3.148  12.278  1.00  0.00           C  
ATOM    462  CZ  TYR X 134      93.901  -3.223  13.642  1.00  0.00           C  
ATOM    463  OH  TYR X 134      94.796  -4.168  14.098  1.00  0.00           O  
ATOM    464  H   TYR X 134      90.154  -0.091  14.581  1.00  0.00           H  
ATOM    465  HA  TYR X 134      89.020  -0.100  12.002  1.00  0.00           H  
ATOM    466  HB2 TYR X 134      91.185  -0.189  11.151  1.00  0.00           H  
ATOM    467  HB3 TYR X 134      91.349   0.698  12.672  1.00  0.00           H  
ATOM    468  HD1 TYR X 134      91.911  -0.704  14.768  1.00  0.00           H  
ATOM    469  HD2 TYR X 134      92.455  -2.127  10.762  1.00  0.00           H  
ATOM    470  HE1 TYR X 134      93.528  -2.398  15.596  1.00  0.00           H  
ATOM    471  HE2 TYR X 134      94.064  -3.829  11.581  1.00  0.00           H  
ATOM    472  HH  TYR X 134      94.772  -4.162  15.057  1.00  0.00           H  
ATOM    473  N   ASP X 135      89.606  -2.983  13.319  1.00  0.00           N  
ATOM    474  CA  ASP X 135      89.403  -4.409  13.120  1.00  0.00           C  
ATOM    475  C   ASP X 135      87.984  -4.667  12.637  1.00  0.00           C  
ATOM    476  O   ASP X 135      87.778  -5.220  11.556  1.00  0.00           O  
ATOM    477  CB  ASP X 135      89.634  -5.167  14.430  1.00  0.00           C  
ATOM    478  CG  ASP X 135      91.125  -5.222  14.749  1.00  0.00           C  
ATOM    479  OD1 ASP X 135      91.910  -4.900  13.875  1.00  0.00           O  
ATOM    480  OD2 ASP X 135      91.456  -5.587  15.864  1.00  0.00           O  
ATOM    481  H   ASP X 135      89.831  -2.640  14.208  1.00  0.00           H  
ATOM    482  HA  ASP X 135      90.100  -4.767  12.378  1.00  0.00           H  
ATOM    483  HB2 ASP X 135      89.112  -4.663  15.228  1.00  0.00           H  
ATOM    484  HB3 ASP X 135      89.252  -6.172  14.331  1.00  0.00           H  
ATOM    485  N   GLU X 136      87.001  -4.287  13.451  1.00  0.00           N  
ATOM    486  CA  GLU X 136      85.624  -4.523  13.076  1.00  0.00           C  
ATOM    487  C   GLU X 136      85.257  -3.731  11.836  1.00  0.00           C  
ATOM    488  O   GLU X 136      84.451  -4.186  11.034  1.00  0.00           O  
ATOM    489  CB  GLU X 136      84.662  -4.231  14.227  1.00  0.00           C  
ATOM    490  CG  GLU X 136      85.218  -3.145  15.143  1.00  0.00           C  
ATOM    491  CD  GLU X 136      86.001  -3.792  16.280  1.00  0.00           C  
ATOM    492  OE1 GLU X 136      86.652  -4.793  16.031  1.00  0.00           O  
ATOM    493  OE2 GLU X 136      85.937  -3.276  17.384  1.00  0.00           O  
ATOM    494  H   GLU X 136      87.218  -3.890  14.318  1.00  0.00           H  
ATOM    495  HA  GLU X 136      85.532  -5.568  12.831  1.00  0.00           H  
ATOM    496  HB2 GLU X 136      83.726  -3.910  13.814  1.00  0.00           H  
ATOM    497  HB3 GLU X 136      84.512  -5.131  14.801  1.00  0.00           H  
ATOM    498  HG2 GLU X 136      85.860  -2.492  14.577  1.00  0.00           H  
ATOM    499  HG3 GLU X 136      84.400  -2.575  15.558  1.00  0.00           H  
ATOM    500  N   LEU X 137      85.856  -2.560  11.648  1.00  0.00           N  
ATOM    501  CA  LEU X 137      85.562  -1.783  10.455  1.00  0.00           C  
ATOM    502  C   LEU X 137      85.944  -2.579   9.249  1.00  0.00           C  
ATOM    503  O   LEU X 137      85.183  -2.707   8.303  1.00  0.00           O  
ATOM    504  CB  LEU X 137      86.392  -0.509  10.449  1.00  0.00           C  
ATOM    505  CG  LEU X 137      86.236   0.245   9.107  1.00  0.00           C  
ATOM    506  CD1 LEU X 137      86.628   1.710   9.295  1.00  0.00           C  
ATOM    507  CD2 LEU X 137      87.141  -0.350   8.009  1.00  0.00           C  
ATOM    508  H   LEU X 137      86.508  -2.217  12.301  1.00  0.00           H  
ATOM    509  HA  LEU X 137      84.513  -1.536  10.413  1.00  0.00           H  
ATOM    510  HB2 LEU X 137      86.059   0.109  11.249  1.00  0.00           H  
ATOM    511  HB3 LEU X 137      87.421  -0.760  10.604  1.00  0.00           H  
ATOM    512  HG  LEU X 137      85.206   0.192   8.793  1.00  0.00           H  
ATOM    513 HD11 LEU X 137      86.075   2.133  10.114  1.00  0.00           H  
ATOM    514 HD12 LEU X 137      86.406   2.256   8.391  1.00  0.00           H  
ATOM    515 HD13 LEU X 137      87.687   1.772   9.505  1.00  0.00           H  
ATOM    516 HD21 LEU X 137      86.546  -0.949   7.339  1.00  0.00           H  
ATOM    517 HD22 LEU X 137      87.913  -0.962   8.446  1.00  0.00           H  
ATOM    518 HD23 LEU X 137      87.598   0.455   7.452  1.00  0.00           H  
ATOM    519  N   SER X 138      87.154  -3.085   9.277  1.00  0.00           N  
ATOM    520  CA  SER X 138      87.646  -3.829   8.150  1.00  0.00           C  
ATOM    521  C   SER X 138      86.750  -5.027   7.875  1.00  0.00           C  
ATOM    522  O   SER X 138      86.470  -5.342   6.725  1.00  0.00           O  
ATOM    523  CB  SER X 138      89.084  -4.288   8.393  1.00  0.00           C  
ATOM    524  OG  SER X 138      89.542  -5.013   7.261  1.00  0.00           O  
ATOM    525  H   SER X 138      87.735  -2.914  10.055  1.00  0.00           H  
ATOM    526  HA  SER X 138      87.623  -3.172   7.291  1.00  0.00           H  
ATOM    527  HB2 SER X 138      89.717  -3.430   8.546  1.00  0.00           H  
ATOM    528  HB3 SER X 138      89.116  -4.917   9.274  1.00  0.00           H  
ATOM    529  HG  SER X 138      89.921  -5.838   7.570  1.00  0.00           H  
ATOM    530  N   ASN X 139      86.298  -5.690   8.932  1.00  0.00           N  
ATOM    531  CA  ASN X 139      85.429  -6.848   8.765  1.00  0.00           C  
ATOM    532  C   ASN X 139      84.055  -6.427   8.244  1.00  0.00           C  
ATOM    533  O   ASN X 139      83.522  -7.024   7.308  1.00  0.00           O  
ATOM    534  CB  ASN X 139      85.265  -7.572  10.102  1.00  0.00           C  
ATOM    535  CG  ASN X 139      85.032  -9.062   9.869  1.00  0.00           C  
ATOM    536  OD1 ASN X 139      85.190  -9.866  10.788  1.00  0.00           O  
ATOM    537  ND2 ASN X 139      84.657  -9.481   8.692  1.00  0.00           N  
ATOM    538  H   ASN X 139      86.542  -5.388   9.833  1.00  0.00           H  
ATOM    539  HA  ASN X 139      85.880  -7.520   8.054  1.00  0.00           H  
ATOM    540  HB2 ASN X 139      86.158  -7.435  10.697  1.00  0.00           H  
ATOM    541  HB3 ASN X 139      84.419  -7.158  10.626  1.00  0.00           H  
ATOM    542 HD21 ASN X 139      84.527  -8.840   7.961  1.00  0.00           H  
ATOM    543 HD22 ASN X 139      84.504 -10.437   8.538  1.00  0.00           H  
ATOM    544  N   ALA X 140      83.487  -5.401   8.866  1.00  0.00           N  
ATOM    545  CA  ALA X 140      82.174  -4.911   8.472  1.00  0.00           C  
ATOM    546  C   ALA X 140      82.198  -4.423   7.031  1.00  0.00           C  
ATOM    547  O   ALA X 140      81.319  -4.747   6.243  1.00  0.00           O  
ATOM    548  CB  ALA X 140      81.750  -3.770   9.394  1.00  0.00           C  
ATOM    549  H   ALA X 140      83.961  -4.983   9.607  1.00  0.00           H  
ATOM    550  HA  ALA X 140      81.459  -5.715   8.560  1.00  0.00           H  
ATOM    551  HB1 ALA X 140      80.894  -3.266   8.972  1.00  0.00           H  
ATOM    552  HB2 ALA X 140      82.566  -3.072   9.498  1.00  0.00           H  
ATOM    553  HB3 ALA X 140      81.493  -4.171  10.362  1.00  0.00           H  
ATOM    554  N   LEU X 141      83.222  -3.657   6.687  1.00  0.00           N  
ATOM    555  CA  LEU X 141      83.355  -3.152   5.327  1.00  0.00           C  
ATOM    556  C   LEU X 141      83.651  -4.304   4.375  1.00  0.00           C  
ATOM    557  O   LEU X 141      83.149  -4.343   3.261  1.00  0.00           O  
ATOM    558  CB  LEU X 141      84.483  -2.126   5.266  1.00  0.00           C  
ATOM    559  CG  LEU X 141      83.924  -0.710   5.489  1.00  0.00           C  
ATOM    560  CD1 LEU X 141      83.171  -0.627   6.818  1.00  0.00           C  
ATOM    561  CD2 LEU X 141      85.064   0.316   5.503  1.00  0.00           C  
ATOM    562  H   LEU X 141      83.907  -3.438   7.355  1.00  0.00           H  
ATOM    563  HA  LEU X 141      82.429  -2.679   5.020  1.00  0.00           H  
ATOM    564  HB2 LEU X 141      85.218  -2.355   6.022  1.00  0.00           H  
ATOM    565  HB3 LEU X 141      84.939  -2.182   4.298  1.00  0.00           H  
ATOM    566  HG  LEU X 141      83.247  -0.478   4.691  1.00  0.00           H  
ATOM    567 HD11 LEU X 141      83.408   0.309   7.302  1.00  0.00           H  
ATOM    568 HD12 LEU X 141      83.462  -1.440   7.455  1.00  0.00           H  
ATOM    569 HD13 LEU X 141      82.108  -0.675   6.633  1.00  0.00           H  
ATOM    570 HD21 LEU X 141      84.840   1.110   4.805  1.00  0.00           H  
ATOM    571 HD22 LEU X 141      85.988  -0.162   5.216  1.00  0.00           H  
ATOM    572 HD23 LEU X 141      85.162   0.733   6.497  1.00  0.00           H  
ATOM    573  N   SER X 142      84.482  -5.227   4.827  1.00  0.00           N  
ATOM    574  CA  SER X 142      84.844  -6.376   4.002  1.00  0.00           C  
ATOM    575  C   SER X 142      83.601  -7.184   3.636  1.00  0.00           C  
ATOM    576  O   SER X 142      83.427  -7.582   2.484  1.00  0.00           O  
ATOM    577  CB  SER X 142      85.838  -7.274   4.742  1.00  0.00           C  
ATOM    578  OG  SER X 142      86.114  -8.418   3.943  1.00  0.00           O  
ATOM    579  H   SER X 142      84.862  -5.109   5.719  1.00  0.00           H  
ATOM    580  HA  SER X 142      85.307  -6.018   3.094  1.00  0.00           H  
ATOM    581  HB2 SER X 142      86.756  -6.736   4.907  1.00  0.00           H  
ATOM    582  HB3 SER X 142      85.419  -7.574   5.693  1.00  0.00           H  
ATOM    583  HG  SER X 142      85.402  -8.513   3.307  1.00  0.00           H  
ATOM    584  N   ASN X 143      82.738  -7.413   4.618  1.00  0.00           N  
ATOM    585  CA  ASN X 143      81.507  -8.162   4.389  1.00  0.00           C  
ATOM    586  C   ASN X 143      80.472  -7.314   3.651  1.00  0.00           C  
ATOM    587  O   ASN X 143      79.781  -7.797   2.754  1.00  0.00           O  
ATOM    588  CB  ASN X 143      80.930  -8.623   5.730  1.00  0.00           C  
ATOM    589  CG  ASN X 143      79.714  -9.514   5.498  1.00  0.00           C  
ATOM    590  OD1 ASN X 143      79.810 -10.534   4.816  1.00  0.00           O  
ATOM    591  ND2 ASN X 143      78.569  -9.191   6.034  1.00  0.00           N  
ATOM    592  H   ASN X 143      82.917  -7.051   5.510  1.00  0.00           H  
ATOM    593  HA  ASN X 143      81.734  -9.033   3.793  1.00  0.00           H  
ATOM    594  HB2 ASN X 143      81.683  -9.177   6.271  1.00  0.00           H  
ATOM    595  HB3 ASN X 143      80.637  -7.759   6.307  1.00  0.00           H  
ATOM    596 HD21 ASN X 143      78.496  -8.380   6.581  1.00  0.00           H  
ATOM    597 HD22 ASN X 143      77.783  -9.756   5.890  1.00  0.00           H  
ATOM    598  N   MET X 144      80.363  -6.051   4.053  1.00  0.00           N  
ATOM    599  CA  MET X 144      79.393  -5.153   3.431  1.00  0.00           C  
ATOM    600  C   MET X 144      79.750  -4.880   1.977  1.00  0.00           C  
ATOM    601  O   MET X 144      78.875  -4.829   1.112  1.00  0.00           O  
ATOM    602  CB  MET X 144      79.287  -3.840   4.211  1.00  0.00           C  
ATOM    603  CG  MET X 144      78.566  -4.089   5.542  1.00  0.00           C  
ATOM    604  SD  MET X 144      76.822  -4.485   5.235  1.00  0.00           S  
ATOM    605  CE  MET X 144      76.257  -2.829   4.767  1.00  0.00           C  
ATOM    606  H   MET X 144      80.952  -5.746   4.777  1.00  0.00           H  
ATOM    607  HA  MET X 144      78.434  -5.641   3.453  1.00  0.00           H  
ATOM    608  HB2 MET X 144      80.279  -3.456   4.404  1.00  0.00           H  
ATOM    609  HB3 MET X 144      78.730  -3.122   3.631  1.00  0.00           H  
ATOM    610  HG2 MET X 144      79.029  -4.919   6.051  1.00  0.00           H  
ATOM    611  HG3 MET X 144      78.634  -3.207   6.161  1.00  0.00           H  
ATOM    612  HE1 MET X 144      76.783  -2.085   5.351  1.00  0.00           H  
ATOM    613  HE2 MET X 144      75.199  -2.744   4.954  1.00  0.00           H  
ATOM    614  HE3 MET X 144      76.446  -2.667   3.716  1.00  0.00           H  
ATOM    615  N   PHE X 145      81.032  -4.691   1.717  1.00  0.00           N  
ATOM    616  CA  PHE X 145      81.500  -4.406   0.370  1.00  0.00           C  
ATOM    617  C   PHE X 145      81.219  -5.596  -0.545  1.00  0.00           C  
ATOM    618  O   PHE X 145      80.830  -5.429  -1.698  1.00  0.00           O  
ATOM    619  CB  PHE X 145      83.002  -4.135   0.389  1.00  0.00           C  
ATOM    620  CG  PHE X 145      83.331  -2.753   0.947  1.00  0.00           C  
ATOM    621  CD1 PHE X 145      82.388  -1.990   1.677  1.00  0.00           C  
ATOM    622  CD2 PHE X 145      84.612  -2.229   0.724  1.00  0.00           C  
ATOM    623  CE1 PHE X 145      82.741  -0.729   2.167  1.00  0.00           C  
ATOM    624  CE2 PHE X 145      84.956  -0.967   1.220  1.00  0.00           C  
ATOM    625  CZ  PHE X 145      84.021  -0.218   1.940  1.00  0.00           C  
ATOM    626  H   PHE X 145      81.678  -4.720   2.441  1.00  0.00           H  
ATOM    627  HA  PHE X 145      80.988  -3.537  -0.007  1.00  0.00           H  
ATOM    628  HB2 PHE X 145      83.481  -4.881   0.998  1.00  0.00           H  
ATOM    629  HB3 PHE X 145      83.385  -4.207  -0.618  1.00  0.00           H  
ATOM    630  HD1 PHE X 145      81.399  -2.364   1.872  1.00  0.00           H  
ATOM    631  HD2 PHE X 145      85.338  -2.804   0.169  1.00  0.00           H  
ATOM    632  HE1 PHE X 145      82.019  -0.147   2.722  1.00  0.00           H  
ATOM    633  HE2 PHE X 145      85.945  -0.569   1.046  1.00  0.00           H  
ATOM    634  HZ  PHE X 145      84.287   0.757   2.321  1.00  0.00           H  
ATOM    635  N   SER X 146      81.418  -6.798  -0.013  1.00  0.00           N  
ATOM    636  CA  SER X 146      81.181  -8.017  -0.778  1.00  0.00           C  
ATOM    637  C   SER X 146      79.720  -8.097  -1.196  1.00  0.00           C  
ATOM    638  O   SER X 146      79.401  -8.491  -2.319  1.00  0.00           O  
ATOM    639  CB  SER X 146      81.543  -9.243   0.062  1.00  0.00           C  
ATOM    640  OG  SER X 146      81.306 -10.419  -0.699  1.00  0.00           O  
ATOM    641  H   SER X 146      81.728  -6.867   0.915  1.00  0.00           H  
ATOM    642  HA  SER X 146      81.800  -8.003  -1.663  1.00  0.00           H  
ATOM    643  HB2 SER X 146      82.584  -9.200   0.333  1.00  0.00           H  
ATOM    644  HB3 SER X 146      80.939  -9.253   0.959  1.00  0.00           H  
ATOM    645  HG  SER X 146      80.523 -10.274  -1.236  1.00  0.00           H  
ATOM    646  N   SER X 147      78.840  -7.717  -0.278  1.00  0.00           N  
ATOM    647  CA  SER X 147      77.406  -7.740  -0.537  1.00  0.00           C  
ATOM    648  C   SER X 147      77.064  -6.860  -1.734  1.00  0.00           C  
ATOM    649  O   SER X 147      76.191  -7.196  -2.533  1.00  0.00           O  
ATOM    650  CB  SER X 147      76.643  -7.247   0.693  1.00  0.00           C  
ATOM    651  OG  SER X 147      75.247  -7.273   0.422  1.00  0.00           O  
ATOM    652  H   SER X 147      79.162  -7.412   0.594  1.00  0.00           H  
ATOM    653  HA  SER X 147      77.105  -8.754  -0.751  1.00  0.00           H  
ATOM    654  HB2 SER X 147      76.853  -7.890   1.532  1.00  0.00           H  
ATOM    655  HB3 SER X 147      76.957  -6.238   0.929  1.00  0.00           H  
ATOM    656  HG  SER X 147      74.894  -8.098   0.762  1.00  0.00           H  
ATOM    657  N   PHE X 148      77.748  -5.726  -1.845  1.00  0.00           N  
ATOM    658  CA  PHE X 148      77.491  -4.801  -2.942  1.00  0.00           C  
ATOM    659  C   PHE X 148      77.648  -5.506  -4.287  1.00  0.00           C  
ATOM    660  O   PHE X 148      76.784  -5.398  -5.158  1.00  0.00           O  
ATOM    661  CB  PHE X 148      78.481  -3.635  -2.890  1.00  0.00           C  
ATOM    662  CG  PHE X 148      78.200  -2.704  -4.042  1.00  0.00           C  
ATOM    663  CD1 PHE X 148      77.178  -1.753  -3.946  1.00  0.00           C  
ATOM    664  CD2 PHE X 148      78.959  -2.800  -5.210  1.00  0.00           C  
ATOM    665  CE1 PHE X 148      76.918  -0.896  -5.023  1.00  0.00           C  
ATOM    666  CE2 PHE X 148      78.699  -1.947  -6.288  1.00  0.00           C  
ATOM    667  CZ  PHE X 148      77.679  -0.994  -6.194  1.00  0.00           C  
ATOM    668  H   PHE X 148      78.426  -5.503  -1.174  1.00  0.00           H  
ATOM    669  HA  PHE X 148      76.487  -4.415  -2.857  1.00  0.00           H  
ATOM    670  HB2 PHE X 148      78.378  -3.107  -1.956  1.00  0.00           H  
ATOM    671  HB3 PHE X 148      79.485  -4.013  -2.979  1.00  0.00           H  
ATOM    672  HD1 PHE X 148      76.594  -1.678  -3.042  1.00  0.00           H  
ATOM    673  HD2 PHE X 148      79.746  -3.536  -5.278  1.00  0.00           H  
ATOM    674  HE1 PHE X 148      76.130  -0.162  -4.949  1.00  0.00           H  
ATOM    675  HE2 PHE X 148      79.287  -2.022  -7.191  1.00  0.00           H  
ATOM    676  HZ  PHE X 148      77.476  -0.335  -7.026  1.00  0.00           H  
ATOM    677  N   THR X 149      78.755  -6.219  -4.451  1.00  0.00           N  
ATOM    678  CA  THR X 149      79.014  -6.930  -5.698  1.00  0.00           C  
ATOM    679  C   THR X 149      78.437  -8.342  -5.656  1.00  0.00           C  
ATOM    680  O   THR X 149      78.223  -8.964  -6.698  1.00  0.00           O  
ATOM    681  CB  THR X 149      80.521  -6.988  -5.956  1.00  0.00           C  
ATOM    682  OG1 THR X 149      80.759  -7.549  -7.240  1.00  0.00           O  
ATOM    683  CG2 THR X 149      81.194  -7.851  -4.887  1.00  0.00           C  
ATOM    684  H   THR X 149      79.410  -6.266  -3.723  1.00  0.00           H  
ATOM    685  HA  THR X 149      78.548  -6.388  -6.508  1.00  0.00           H  
ATOM    686  HB  THR X 149      80.932  -5.989  -5.917  1.00  0.00           H  
ATOM    687  HG1 THR X 149      80.000  -7.353  -7.794  1.00  0.00           H  
ATOM    688 HG21 THR X 149      80.876  -7.522  -3.907  1.00  0.00           H  
ATOM    689 HG22 THR X 149      82.266  -7.754  -4.968  1.00  0.00           H  
ATOM    690 HG23 THR X 149      80.914  -8.884  -5.029  1.00  0.00           H  
ATOM    691  N   MET X 150      78.188  -8.848  -4.450  1.00  0.00           N  
ATOM    692  CA  MET X 150      77.637 -10.193  -4.295  1.00  0.00           C  
ATOM    693  C   MET X 150      76.149 -10.129  -3.964  1.00  0.00           C  
ATOM    694  O   MET X 150      75.748  -9.503  -2.981  1.00  0.00           O  
ATOM    695  CB  MET X 150      78.379 -10.932  -3.175  1.00  0.00           C  
ATOM    696  CG  MET X 150      77.949 -12.402  -3.137  1.00  0.00           C  
ATOM    697  SD  MET X 150      78.523 -13.244  -4.635  1.00  0.00           S  
ATOM    698  CE  MET X 150      77.811 -14.866  -4.270  1.00  0.00           C  
ATOM    699  H   MET X 150      78.379  -8.310  -3.653  1.00  0.00           H  
ATOM    700  HA  MET X 150      77.768 -10.736  -5.218  1.00  0.00           H  
ATOM    701  HB2 MET X 150      79.443 -10.874  -3.350  1.00  0.00           H  
ATOM    702  HB3 MET X 150      78.147 -10.471  -2.227  1.00  0.00           H  
ATOM    703  HG2 MET X 150      78.379 -12.880  -2.271  1.00  0.00           H  
ATOM    704  HG3 MET X 150      76.872 -12.463  -3.083  1.00  0.00           H  
ATOM    705  HE1 MET X 150      78.285 -15.276  -3.389  1.00  0.00           H  
ATOM    706  HE2 MET X 150      77.973 -15.529  -5.105  1.00  0.00           H  
ATOM    707  HE3 MET X 150      76.748 -14.762  -4.097  1.00  0.00           H  
ATOM    708  N   GLY X 151      75.335 -10.785  -4.785  1.00  0.00           N  
ATOM    709  CA  GLY X 151      73.893 -10.801  -4.565  1.00  0.00           C  
ATOM    710  C   GLY X 151      73.177 -11.543  -5.688  1.00  0.00           C  
ATOM    711  O   GLY X 151      73.781 -11.879  -6.707  1.00  0.00           O  
ATOM    712  H   GLY X 151      75.711 -11.271  -5.549  1.00  0.00           H  
ATOM    713  HA2 GLY X 151      73.683 -11.290  -3.624  1.00  0.00           H  
ATOM    714  HA3 GLY X 151      73.529  -9.786  -4.527  1.00  0.00           H  
ATOM    715  N   LYS X 152      71.883 -11.792  -5.500  1.00  0.00           N  
ATOM    716  CA  LYS X 152      71.095 -12.488  -6.511  1.00  0.00           C  
ATOM    717  C   LYS X 152      71.038 -11.665  -7.792  1.00  0.00           C  
ATOM    718  O   LYS X 152      71.126 -12.206  -8.895  1.00  0.00           O  
ATOM    719  CB  LYS X 152      69.673 -12.727  -5.993  1.00  0.00           C  
ATOM    720  CG  LYS X 152      69.690 -13.779  -4.878  1.00  0.00           C  
ATOM    721  CD  LYS X 152      69.627 -15.190  -5.478  1.00  0.00           C  
ATOM    722  CE  LYS X 152      69.541 -16.218  -4.348  1.00  0.00           C  
ATOM    723  NZ  LYS X 152      70.821 -16.220  -3.581  1.00  0.00           N  
ATOM    724  H   LYS X 152      71.452 -11.497  -4.670  1.00  0.00           H  
ATOM    725  HA  LYS X 152      71.559 -13.437  -6.725  1.00  0.00           H  
ATOM    726  HB2 LYS X 152      69.273 -11.801  -5.605  1.00  0.00           H  
ATOM    727  HB3 LYS X 152      69.050 -13.074  -6.804  1.00  0.00           H  
ATOM    728  HG2 LYS X 152      70.598 -13.676  -4.302  1.00  0.00           H  
ATOM    729  HG3 LYS X 152      68.838 -13.629  -4.231  1.00  0.00           H  
ATOM    730  HD2 LYS X 152      68.753 -15.276  -6.108  1.00  0.00           H  
ATOM    731  HD3 LYS X 152      70.513 -15.378  -6.062  1.00  0.00           H  
ATOM    732  HE2 LYS X 152      68.728 -15.961  -3.688  1.00  0.00           H  
ATOM    733  HE3 LYS X 152      69.371 -17.200  -4.766  1.00  0.00           H  
ATOM    734  HZ1 LYS X 152      70.951 -17.146  -3.128  1.00  0.00           H  
ATOM    735  HZ2 LYS X 152      70.789 -15.477  -2.853  1.00  0.00           H  
ATOM    736  HZ3 LYS X 152      71.613 -16.038  -4.228  1.00  0.00           H  
ATOM    737  N   HIS X 153      70.897 -10.352  -7.633  1.00  0.00           N  
ATOM    738  CA  HIS X 153      70.835  -9.447  -8.775  1.00  0.00           C  
ATOM    739  C   HIS X 153      71.907  -8.371  -8.650  1.00  0.00           C  
ATOM    740  O   HIS X 153      71.961  -7.647  -7.655  1.00  0.00           O  
ATOM    741  CB  HIS X 153      69.456  -8.790  -8.856  1.00  0.00           C  
ATOM    742  CG  HIS X 153      69.431  -7.829 -10.013  1.00  0.00           C  
ATOM    743  ND1 HIS X 153      69.413  -8.259 -11.330  1.00  0.00           N  
ATOM    744  CD2 HIS X 153      69.426  -6.457 -10.066  1.00  0.00           C  
ATOM    745  CE1 HIS X 153      69.400  -7.166 -12.113  1.00  0.00           C  
ATOM    746  NE2 HIS X 153      69.406  -6.040 -11.395  1.00  0.00           N  
ATOM    747  H   HIS X 153      70.837  -9.983  -6.727  1.00  0.00           H  
ATOM    748  HA  HIS X 153      71.008 -10.008  -9.681  1.00  0.00           H  
ATOM    749  HB2 HIS X 153      68.702  -9.550  -9.000  1.00  0.00           H  
ATOM    750  HB3 HIS X 153      69.257  -8.256  -7.939  1.00  0.00           H  
ATOM    751  HD2 HIS X 153      69.434  -5.801  -9.208  1.00  0.00           H  
ATOM    752  HE1 HIS X 153      69.385  -7.194 -13.194  1.00  0.00           H  
ATOM    753  HE2 HIS X 153      69.400  -5.120 -11.729  1.00  0.00           H  
ATOM    754  N   GLY X 154      72.761  -8.275  -9.660  1.00  0.00           N  
ATOM    755  CA  GLY X 154      73.834  -7.290  -9.650  1.00  0.00           C  
ATOM    756  C   GLY X 154      74.435  -7.135 -11.040  1.00  0.00           C  
ATOM    757  O   GLY X 154      73.712  -7.014 -12.027  1.00  0.00           O  
ATOM    758  H   GLY X 154      72.672  -8.882 -10.424  1.00  0.00           H  
ATOM    759  HA2 GLY X 154      73.439  -6.338  -9.324  1.00  0.00           H  
ATOM    760  HA3 GLY X 154      74.604  -7.608  -8.966  1.00  0.00           H  
ATOM    761  N   GLY X 155      75.762  -7.137 -11.107  1.00  0.00           N  
ATOM    762  CA  GLY X 155      76.452  -6.995 -12.383  1.00  0.00           C  
ATOM    763  C   GLY X 155      76.181  -8.195 -13.284  1.00  0.00           C  
ATOM    764  O   GLY X 155      77.084  -8.974 -13.592  1.00  0.00           O  
ATOM    765  H   GLY X 155      76.285  -7.236 -10.285  1.00  0.00           H  
ATOM    766  HA2 GLY X 155      76.108  -6.097 -12.873  1.00  0.00           H  
ATOM    767  HA3 GLY X 155      77.510  -6.920 -12.205  1.00  0.00           H  
ATOM    768  N   GLU X 156      74.931  -8.330 -13.708  1.00  0.00           N  
ATOM    769  CA  GLU X 156      74.536  -9.427 -14.581  1.00  0.00           C  
ATOM    770  C   GLU X 156      75.268  -9.351 -15.917  1.00  0.00           C  
ATOM    771  O   GLU X 156      75.338 -10.330 -16.657  1.00  0.00           O  
ATOM    772  CB  GLU X 156      73.028  -9.378 -14.807  1.00  0.00           C  
ATOM    773  CG  GLU X 156      72.656  -8.037 -15.436  1.00  0.00           C  
ATOM    774  CD  GLU X 156      71.161  -7.994 -15.732  1.00  0.00           C  
ATOM    775  OE1 GLU X 156      70.494  -8.975 -15.454  1.00  0.00           O  
ATOM    776  OE2 GLU X 156      70.705  -6.979 -16.232  1.00  0.00           O  
ATOM    777  H   GLU X 156      74.259  -7.672 -13.435  1.00  0.00           H  
ATOM    778  HA  GLU X 156      74.782 -10.358 -14.104  1.00  0.00           H  
ATOM    779  HB2 GLU X 156      72.737 -10.180 -15.469  1.00  0.00           H  
ATOM    780  HB3 GLU X 156      72.516  -9.483 -13.861  1.00  0.00           H  
ATOM    781  HG2 GLU X 156      72.908  -7.240 -14.752  1.00  0.00           H  
ATOM    782  HG3 GLU X 156      73.208  -7.906 -16.352  1.00  0.00           H  
ATOM    783  N   GLU X 157      75.808  -8.176 -16.216  1.00  0.00           N  
ATOM    784  CA  GLU X 157      76.532  -7.968 -17.463  1.00  0.00           C  
ATOM    785  C   GLU X 157      77.824  -8.775 -17.460  1.00  0.00           C  
ATOM    786  O   GLU X 157      78.507  -8.881 -18.479  1.00  0.00           O  
ATOM    787  CB  GLU X 157      76.854  -6.483 -17.641  1.00  0.00           C  
ATOM    788  CG  GLU X 157      75.552  -5.680 -17.696  1.00  0.00           C  
ATOM    789  CD  GLU X 157      74.767  -6.044 -18.951  1.00  0.00           C  
ATOM    790  OE1 GLU X 157      75.369  -6.569 -19.872  1.00  0.00           O  
ATOM    791  OE2 GLU X 157      73.572  -5.793 -18.970  1.00  0.00           O  
ATOM    792  H   GLU X 157      75.715  -7.432 -15.585  1.00  0.00           H  
ATOM    793  HA  GLU X 157      75.915  -8.295 -18.288  1.00  0.00           H  
ATOM    794  HB2 GLU X 157      77.453  -6.144 -16.810  1.00  0.00           H  
ATOM    795  HB3 GLU X 157      77.400  -6.341 -18.562  1.00  0.00           H  
ATOM    796  HG2 GLU X 157      74.958  -5.903 -16.821  1.00  0.00           H  
ATOM    797  HG3 GLU X 157      75.783  -4.625 -17.713  1.00  0.00           H  
ATOM    798  N   GLY X 158      78.153  -9.335 -16.301  1.00  0.00           N  
ATOM    799  CA  GLY X 158      79.366 -10.127 -16.161  1.00  0.00           C  
ATOM    800  C   GLY X 158      80.409  -9.376 -15.352  1.00  0.00           C  
ATOM    801  O   GLY X 158      81.501  -9.881 -15.116  1.00  0.00           O  
ATOM    802  H   GLY X 158      77.569  -9.209 -15.525  1.00  0.00           H  
ATOM    803  HA2 GLY X 158      79.130 -11.055 -15.661  1.00  0.00           H  
ATOM    804  HA3 GLY X 158      79.773 -10.342 -17.136  1.00  0.00           H  
ATOM    805  N   MET X 159      80.065  -8.174 -14.913  1.00  0.00           N  
ATOM    806  CA  MET X 159      81.000  -7.386 -14.123  1.00  0.00           C  
ATOM    807  C   MET X 159      81.362  -8.150 -12.858  1.00  0.00           C  
ATOM    808  O   MET X 159      82.396  -7.898 -12.241  1.00  0.00           O  
ATOM    809  CB  MET X 159      80.386  -6.037 -13.756  1.00  0.00           C  
ATOM    810  CG  MET X 159      80.249  -5.176 -15.012  1.00  0.00           C  
ATOM    811  SD  MET X 159      79.481  -3.595 -14.578  1.00  0.00           S  
ATOM    812  CE  MET X 159      79.593  -2.831 -16.213  1.00  0.00           C  
ATOM    813  H   MET X 159      79.173  -7.816 -15.116  1.00  0.00           H  
ATOM    814  HA  MET X 159      81.893  -7.216 -14.700  1.00  0.00           H  
ATOM    815  HB2 MET X 159      79.414  -6.190 -13.314  1.00  0.00           H  
ATOM    816  HB3 MET X 159      81.029  -5.535 -13.051  1.00  0.00           H  
ATOM    817  HG2 MET X 159      81.225  -4.998 -15.436  1.00  0.00           H  
ATOM    818  HG3 MET X 159      79.632  -5.689 -15.735  1.00  0.00           H  
ATOM    819  HE1 MET X 159      78.966  -3.374 -16.906  1.00  0.00           H  
ATOM    820  HE2 MET X 159      80.616  -2.861 -16.556  1.00  0.00           H  
ATOM    821  HE3 MET X 159      79.267  -1.801 -16.150  1.00  0.00           H  
ATOM    822  N   ILE X 160      80.501  -9.089 -12.484  1.00  0.00           N  
ATOM    823  CA  ILE X 160      80.732  -9.891 -11.297  1.00  0.00           C  
ATOM    824  C   ILE X 160      81.845 -10.907 -11.507  1.00  0.00           C  
ATOM    825  O   ILE X 160      82.588 -11.220 -10.581  1.00  0.00           O  
ATOM    826  CB  ILE X 160      79.446 -10.612 -10.908  1.00  0.00           C  
ATOM    827  CG1 ILE X 160      78.949 -11.488 -12.064  1.00  0.00           C  
ATOM    828  CG2 ILE X 160      78.374  -9.583 -10.557  1.00  0.00           C  
ATOM    829  CD1 ILE X 160      77.747 -12.313 -11.595  1.00  0.00           C  
ATOM    830  H   ILE X 160      79.695  -9.245 -13.019  1.00  0.00           H  
ATOM    831  HA  ILE X 160      81.014  -9.240 -10.490  1.00  0.00           H  
ATOM    832  HB  ILE X 160      79.648 -11.231 -10.055  1.00  0.00           H  
ATOM    833 HG12 ILE X 160      78.654 -10.860 -12.892  1.00  0.00           H  
ATOM    834 HG13 ILE X 160      79.733 -12.156 -12.381  1.00  0.00           H  
ATOM    835 HG21 ILE X 160      78.064  -9.073 -11.456  1.00  0.00           H  
ATOM    836 HG22 ILE X 160      78.779  -8.867  -9.858  1.00  0.00           H  
ATOM    837 HG23 ILE X 160      77.527 -10.083 -10.114  1.00  0.00           H  
ATOM    838 HD11 ILE X 160      77.429 -12.971 -12.390  1.00  0.00           H  
ATOM    839 HD12 ILE X 160      76.937 -11.650 -11.330  1.00  0.00           H  
ATOM    840 HD13 ILE X 160      78.030 -12.900 -10.734  1.00  0.00           H  
ATOM    841  N   ASP X 161      81.950 -11.423 -12.722  1.00  0.00           N  
ATOM    842  CA  ASP X 161      82.976 -12.407 -13.037  1.00  0.00           C  
ATOM    843  C   ASP X 161      83.974 -11.829 -14.025  1.00  0.00           C  
ATOM    844  O   ASP X 161      84.964 -12.468 -14.372  1.00  0.00           O  
ATOM    845  CB  ASP X 161      82.319 -13.644 -13.635  1.00  0.00           C  
ATOM    846  CG  ASP X 161      81.561 -14.410 -12.556  1.00  0.00           C  
ATOM    847  OD1 ASP X 161      81.766 -14.110 -11.392  1.00  0.00           O  
ATOM    848  OD2 ASP X 161      80.789 -15.286 -12.911  1.00  0.00           O  
ATOM    849  H   ASP X 161      81.323 -11.139 -13.424  1.00  0.00           H  
ATOM    850  HA  ASP X 161      83.494 -12.688 -12.134  1.00  0.00           H  
ATOM    851  HB2 ASP X 161      81.627 -13.333 -14.402  1.00  0.00           H  
ATOM    852  HB3 ASP X 161      83.074 -14.282 -14.068  1.00  0.00           H  
ATOM    853  N   PHE X 162      83.695 -10.621 -14.488  1.00  0.00           N  
ATOM    854  CA  PHE X 162      84.574  -9.973 -15.458  1.00  0.00           C  
ATOM    855  C   PHE X 162      85.531  -8.994 -14.782  1.00  0.00           C  
ATOM    856  O   PHE X 162      86.690  -8.895 -15.167  1.00  0.00           O  
ATOM    857  CB  PHE X 162      83.749  -9.245 -16.516  1.00  0.00           C  
ATOM    858  CG  PHE X 162      84.649  -8.835 -17.655  1.00  0.00           C  
ATOM    859  CD1 PHE X 162      85.073  -9.782 -18.595  1.00  0.00           C  
ATOM    860  CD2 PHE X 162      85.060  -7.507 -17.765  1.00  0.00           C  
ATOM    861  CE1 PHE X 162      85.911  -9.396 -19.648  1.00  0.00           C  
ATOM    862  CE2 PHE X 162      85.898  -7.118 -18.817  1.00  0.00           C  
ATOM    863  CZ  PHE X 162      86.324  -8.062 -19.759  1.00  0.00           C  
ATOM    864  H   PHE X 162      82.878 -10.163 -14.176  1.00  0.00           H  
ATOM    865  HA  PHE X 162      85.164 -10.732 -15.948  1.00  0.00           H  
ATOM    866  HB2 PHE X 162      82.972  -9.897 -16.884  1.00  0.00           H  
ATOM    867  HB3 PHE X 162      83.304  -8.368 -16.083  1.00  0.00           H  
ATOM    868  HD1 PHE X 162      84.755 -10.811 -18.508  1.00  0.00           H  
ATOM    869  HD2 PHE X 162      84.730  -6.784 -17.039  1.00  0.00           H  
ATOM    870  HE1 PHE X 162      86.239 -10.124 -20.374  1.00  0.00           H  
ATOM    871  HE2 PHE X 162      86.216  -6.089 -18.902  1.00  0.00           H  
ATOM    872  HZ  PHE X 162      86.970  -7.762 -20.571  1.00  0.00           H  
ATOM    873  N   MET X 163      85.047  -8.274 -13.779  1.00  0.00           N  
ATOM    874  CA  MET X 163      85.896  -7.317 -13.075  1.00  0.00           C  
ATOM    875  C   MET X 163      86.486  -7.936 -11.814  1.00  0.00           C  
ATOM    876  O   MET X 163      87.592  -7.590 -11.400  1.00  0.00           O  
ATOM    877  CB  MET X 163      85.101  -6.060 -12.712  1.00  0.00           C  
ATOM    878  CG  MET X 163      84.833  -5.229 -13.971  1.00  0.00           C  
ATOM    879  SD  MET X 163      83.755  -3.837 -13.547  1.00  0.00           S  
ATOM    880  CE  MET X 163      83.665  -3.103 -15.198  1.00  0.00           C  
ATOM    881  H   MET X 163      84.114  -8.394 -13.503  1.00  0.00           H  
ATOM    882  HA  MET X 163      86.707  -7.037 -13.727  1.00  0.00           H  
ATOM    883  HB2 MET X 163      84.161  -6.347 -12.263  1.00  0.00           H  
ATOM    884  HB3 MET X 163      85.668  -5.468 -12.009  1.00  0.00           H  
ATOM    885  HG2 MET X 163      85.769  -4.852 -14.358  1.00  0.00           H  
ATOM    886  HG3 MET X 163      84.355  -5.840 -14.722  1.00  0.00           H  
ATOM    887  HE1 MET X 163      83.595  -3.889 -15.937  1.00  0.00           H  
ATOM    888  HE2 MET X 163      84.549  -2.518 -15.381  1.00  0.00           H  
ATOM    889  HE3 MET X 163      82.793  -2.464 -15.258  1.00  0.00           H  
ATOM    890  N   ASN X 164      85.747  -8.859 -11.214  1.00  0.00           N  
ATOM    891  CA  ASN X 164      86.212  -9.531 -10.007  1.00  0.00           C  
ATOM    892  C   ASN X 164      87.472 -10.321 -10.296  1.00  0.00           C  
ATOM    893  O   ASN X 164      88.428 -10.314  -9.520  1.00  0.00           O  
ATOM    894  CB  ASN X 164      85.151 -10.511  -9.529  1.00  0.00           C  
ATOM    895  CG  ASN X 164      85.550 -11.097  -8.180  1.00  0.00           C  
ATOM    896  OD1 ASN X 164      86.729 -11.101  -7.826  1.00  0.00           O  
ATOM    897  ND2 ASN X 164      84.630 -11.596  -7.399  1.00  0.00           N  
ATOM    898  H   ASN X 164      84.879  -9.105 -11.597  1.00  0.00           H  
ATOM    899  HA  ASN X 164      86.403  -8.803  -9.233  1.00  0.00           H  
ATOM    900  HB2 ASN X 164      84.204 -10.002  -9.436  1.00  0.00           H  
ATOM    901  HB3 ASN X 164      85.069 -11.314 -10.257  1.00  0.00           H  
ATOM    902 HD21 ASN X 164      83.693 -11.589  -7.681  1.00  0.00           H  
ATOM    903 HD22 ASN X 164      84.878 -11.974  -6.531  1.00  0.00           H  
ATOM    904  N   GLU X 165      87.439 -11.025 -11.414  1.00  0.00           N  
ATOM    905  CA  GLU X 165      88.548 -11.863 -11.821  1.00  0.00           C  
ATOM    906  C   GLU X 165      89.804 -11.035 -12.070  1.00  0.00           C  
ATOM    907  O   GLU X 165      90.901 -11.412 -11.662  1.00  0.00           O  
ATOM    908  CB  GLU X 165      88.151 -12.598 -13.095  1.00  0.00           C  
ATOM    909  CG  GLU X 165      87.040 -13.593 -12.776  1.00  0.00           C  
ATOM    910  CD  GLU X 165      86.680 -14.392 -14.024  1.00  0.00           C  
ATOM    911  OE1 GLU X 165      87.209 -14.077 -15.077  1.00  0.00           O  
ATOM    912  OE2 GLU X 165      85.882 -15.307 -13.908  1.00  0.00           O  
ATOM    913  H   GLU X 165      86.631 -11.000 -11.971  1.00  0.00           H  
ATOM    914  HA  GLU X 165      88.750 -12.588 -11.048  1.00  0.00           H  
ATOM    915  HB2 GLU X 165      87.800 -11.887 -13.827  1.00  0.00           H  
ATOM    916  HB3 GLU X 165      88.995 -13.122 -13.483  1.00  0.00           H  
ATOM    917  HG2 GLU X 165      87.373 -14.266 -11.999  1.00  0.00           H  
ATOM    918  HG3 GLU X 165      86.170 -13.048 -12.435  1.00  0.00           H  
ATOM    919  N   ARG X 166      89.632  -9.902 -12.740  1.00  0.00           N  
ATOM    920  CA  ARG X 166      90.753  -9.023 -13.040  1.00  0.00           C  
ATOM    921  C   ARG X 166      91.279  -8.353 -11.776  1.00  0.00           C  
ATOM    922  O   ARG X 166      92.469  -8.083 -11.663  1.00  0.00           O  
ATOM    923  CB  ARG X 166      90.316  -7.964 -14.051  1.00  0.00           C  
ATOM    924  CG  ARG X 166      90.636  -8.432 -15.478  1.00  0.00           C  
ATOM    925  CD  ARG X 166      89.888  -9.732 -15.787  1.00  0.00           C  
ATOM    926  NE  ARG X 166      90.052 -10.090 -17.192  1.00  0.00           N  
ATOM    927  CZ  ARG X 166      91.153 -10.689 -17.631  1.00  0.00           C  
ATOM    928  NH1 ARG X 166      92.128 -10.953 -16.805  1.00  0.00           N  
ATOM    929  NH2 ARG X 166      91.260 -11.011 -18.890  1.00  0.00           N  
ATOM    930  H   ARG X 166      88.734  -9.656 -13.045  1.00  0.00           H  
ATOM    931  HA  ARG X 166      91.549  -9.608 -13.473  1.00  0.00           H  
ATOM    932  HB2 ARG X 166      89.252  -7.805 -13.955  1.00  0.00           H  
ATOM    933  HB3 ARG X 166      90.837  -7.039 -13.852  1.00  0.00           H  
ATOM    934  HG2 ARG X 166      90.333  -7.672 -16.183  1.00  0.00           H  
ATOM    935  HG3 ARG X 166      91.697  -8.599 -15.568  1.00  0.00           H  
ATOM    936  HD2 ARG X 166      90.281 -10.527 -15.173  1.00  0.00           H  
ATOM    937  HD3 ARG X 166      88.843  -9.603 -15.569  1.00  0.00           H  
ATOM    938  HE  ARG X 166      89.331  -9.889 -17.825  1.00  0.00           H  
ATOM    939 HH11 ARG X 166      92.046 -10.705 -15.841  1.00  0.00           H  
ATOM    940 HH12 ARG X 166      92.955 -11.404 -17.137  1.00  0.00           H  
ATOM    941 HH21 ARG X 166      90.513 -10.805 -19.524  1.00  0.00           H  
ATOM    942 HH22 ARG X 166      92.088 -11.462 -19.223  1.00  0.00           H  
ATOM    943  N   LYS X 167      90.385  -8.061 -10.836  1.00  0.00           N  
ATOM    944  CA  LYS X 167      90.791  -7.393  -9.601  1.00  0.00           C  
ATOM    945  C   LYS X 167      91.959  -8.128  -8.949  1.00  0.00           C  
ATOM    946  O   LYS X 167      92.965  -7.511  -8.599  1.00  0.00           O  
ATOM    947  CB  LYS X 167      89.611  -7.372  -8.624  1.00  0.00           C  
ATOM    948  CG  LYS X 167      90.057  -6.736  -7.305  1.00  0.00           C  
ATOM    949  CD  LYS X 167      88.844  -6.448  -6.412  1.00  0.00           C  
ATOM    950  CE  LYS X 167      88.269  -7.756  -5.860  1.00  0.00           C  
ATOM    951  NZ  LYS X 167      87.223  -7.449  -4.844  1.00  0.00           N  
ATOM    952  H   LYS X 167      89.441  -8.260 -10.989  1.00  0.00           H  
ATOM    953  HA  LYS X 167      91.081  -6.374  -9.817  1.00  0.00           H  
ATOM    954  HB2 LYS X 167      88.801  -6.797  -9.050  1.00  0.00           H  
ATOM    955  HB3 LYS X 167      89.282  -8.383  -8.443  1.00  0.00           H  
ATOM    956  HG2 LYS X 167      90.723  -7.411  -6.788  1.00  0.00           H  
ATOM    957  HG3 LYS X 167      90.577  -5.815  -7.512  1.00  0.00           H  
ATOM    958  HD2 LYS X 167      89.147  -5.815  -5.589  1.00  0.00           H  
ATOM    959  HD3 LYS X 167      88.085  -5.942  -6.990  1.00  0.00           H  
ATOM    960  HE2 LYS X 167      87.826  -8.325  -6.663  1.00  0.00           H  
ATOM    961  HE3 LYS X 167      89.059  -8.333  -5.403  1.00  0.00           H  
ATOM    962  HZ1 LYS X 167      86.284  -7.499  -5.287  1.00  0.00           H  
ATOM    963  HZ2 LYS X 167      87.379  -6.491  -4.467  1.00  0.00           H  
ATOM    964  HZ3 LYS X 167      87.277  -8.140  -4.071  1.00  0.00           H  
ATOM    965  N   LEU X 168      91.826  -9.439  -8.776  1.00  0.00           N  
ATOM    966  CA  LEU X 168      92.891 -10.212  -8.148  1.00  0.00           C  
ATOM    967  C   LEU X 168      94.170 -10.147  -8.974  1.00  0.00           C  
ATOM    968  O   LEU X 168      95.249  -9.917  -8.433  1.00  0.00           O  
ATOM    969  CB  LEU X 168      92.457 -11.672  -8.000  1.00  0.00           C  
ATOM    970  CG  LEU X 168      91.354 -11.784  -6.941  1.00  0.00           C  
ATOM    971  CD1 LEU X 168      90.780 -13.201  -6.956  1.00  0.00           C  
ATOM    972  CD2 LEU X 168      91.921 -11.482  -5.547  1.00  0.00           C  
ATOM    973  H   LEU X 168      90.998  -9.886  -9.046  1.00  0.00           H  
ATOM    974  HA  LEU X 168      93.089  -9.805  -7.168  1.00  0.00           H  
ATOM    975  HB2 LEU X 168      92.078 -12.028  -8.949  1.00  0.00           H  
ATOM    976  HB3 LEU X 168      93.303 -12.276  -7.708  1.00  0.00           H  
ATOM    977  HG  LEU X 168      90.568 -11.078  -7.171  1.00  0.00           H  
ATOM    978 HD11 LEU X 168      90.286 -13.380  -7.901  1.00  0.00           H  
ATOM    979 HD12 LEU X 168      90.067 -13.309  -6.151  1.00  0.00           H  
ATOM    980 HD13 LEU X 168      91.579 -13.915  -6.826  1.00  0.00           H  
ATOM    981 HD21 LEU X 168      91.595 -10.501  -5.232  1.00  0.00           H  
ATOM    982 HD22 LEU X 168      93.000 -11.508  -5.573  1.00  0.00           H  
ATOM    983 HD23 LEU X 168      91.563 -12.221  -4.846  1.00  0.00           H  
ATOM    984  N   MET X 169      94.050 -10.348 -10.284  1.00  0.00           N  
ATOM    985  CA  MET X 169      95.212 -10.301 -11.152  1.00  0.00           C  
ATOM    986  C   MET X 169      95.808  -8.905 -11.156  1.00  0.00           C  
ATOM    987  O   MET X 169      97.020  -8.741 -11.109  1.00  0.00           O  
ATOM    988  CB  MET X 169      94.821 -10.684 -12.581  1.00  0.00           C  
ATOM    989  CG  MET X 169      94.459 -12.171 -12.648  1.00  0.00           C  
ATOM    990  SD  MET X 169      95.931 -13.176 -12.338  1.00  0.00           S  
ATOM    991  CE  MET X 169      95.128 -14.793 -12.465  1.00  0.00           C  
ATOM    992  H   MET X 169      93.173 -10.533 -10.670  1.00  0.00           H  
ATOM    993  HA  MET X 169      95.951 -10.998 -10.790  1.00  0.00           H  
ATOM    994  HB2 MET X 169      93.972 -10.093 -12.889  1.00  0.00           H  
ATOM    995  HB3 MET X 169      95.653 -10.489 -13.239  1.00  0.00           H  
ATOM    996  HG2 MET X 169      93.709 -12.392 -11.901  1.00  0.00           H  
ATOM    997  HG3 MET X 169      94.066 -12.400 -13.628  1.00  0.00           H  
ATOM    998  HE1 MET X 169      94.787 -14.945 -13.479  1.00  0.00           H  
ATOM    999  HE2 MET X 169      94.284 -14.832 -11.794  1.00  0.00           H  
ATOM   1000  HE3 MET X 169      95.834 -15.566 -12.197  1.00  0.00           H  
ATOM   1001  N   ASP X 170      94.948  -7.899 -11.214  1.00  0.00           N  
ATOM   1002  CA  ASP X 170      95.398  -6.521 -11.228  1.00  0.00           C  
ATOM   1003  C   ASP X 170      96.093  -6.145  -9.931  1.00  0.00           C  
ATOM   1004  O   ASP X 170      97.078  -5.426  -9.941  1.00  0.00           O  
ATOM   1005  CB  ASP X 170      94.208  -5.589 -11.434  1.00  0.00           C  
ATOM   1006  CG  ASP X 170      94.697  -4.144 -11.465  1.00  0.00           C  
ATOM   1007  OD1 ASP X 170      95.348  -3.780 -12.430  1.00  0.00           O  
ATOM   1008  OD2 ASP X 170      94.418  -3.427 -10.520  1.00  0.00           O  
ATOM   1009  H   ASP X 170      93.987  -8.065 -11.255  1.00  0.00           H  
ATOM   1010  HA  ASP X 170      96.087  -6.385 -12.045  1.00  0.00           H  
ATOM   1011  HB2 ASP X 170      93.714  -5.829 -12.371  1.00  0.00           H  
ATOM   1012  HB3 ASP X 170      93.514  -5.716 -10.618  1.00  0.00           H  
ATOM   1013  N   LEU X 171      95.570  -6.614  -8.810  1.00  0.00           N  
ATOM   1014  CA  LEU X 171      96.167  -6.279  -7.528  1.00  0.00           C  
ATOM   1015  C   LEU X 171      97.574  -6.825  -7.442  1.00  0.00           C  
ATOM   1016  O   LEU X 171      98.516  -6.087  -7.209  1.00  0.00           O  
ATOM   1017  CB  LEU X 171      95.325  -6.846  -6.393  1.00  0.00           C  
ATOM   1018  CG  LEU X 171      94.603  -5.703  -5.669  1.00  0.00           C  
ATOM   1019  CD1 LEU X 171      93.606  -6.285  -4.665  1.00  0.00           C  
ATOM   1020  CD2 LEU X 171      95.625  -4.832  -4.925  1.00  0.00           C  
ATOM   1021  H   LEU X 171      94.777  -7.181  -8.844  1.00  0.00           H  
ATOM   1022  HA  LEU X 171      96.204  -5.206  -7.432  1.00  0.00           H  
ATOM   1023  HB2 LEU X 171      94.598  -7.525  -6.805  1.00  0.00           H  
ATOM   1024  HB3 LEU X 171      95.961  -7.374  -5.699  1.00  0.00           H  
ATOM   1025  HG  LEU X 171      94.073  -5.101  -6.392  1.00  0.00           H  
ATOM   1026 HD11 LEU X 171      94.143  -6.796  -3.881  1.00  0.00           H  
ATOM   1027 HD12 LEU X 171      92.953  -6.982  -5.168  1.00  0.00           H  
ATOM   1028 HD13 LEU X 171      93.019  -5.486  -4.238  1.00  0.00           H  
ATOM   1029 HD21 LEU X 171      96.622  -5.207  -5.106  1.00  0.00           H  
ATOM   1030 HD22 LEU X 171      95.419  -4.859  -3.865  1.00  0.00           H  
ATOM   1031 HD23 LEU X 171      95.555  -3.811  -5.280  1.00  0.00           H  
ATOM   1032  N   VAL X 172      97.720  -8.113  -7.662  1.00  0.00           N  
ATOM   1033  CA  VAL X 172      99.039  -8.718  -7.625  1.00  0.00           C  
ATOM   1034  C   VAL X 172      99.870  -8.229  -8.807  1.00  0.00           C  
ATOM   1035  O   VAL X 172     101.023  -7.830  -8.641  1.00  0.00           O  
ATOM   1036  CB  VAL X 172      98.935 -10.247  -7.629  1.00  0.00           C  
ATOM   1037  CG1 VAL X 172      98.486 -10.728  -6.249  1.00  0.00           C  
ATOM   1038  CG2 VAL X 172      97.916 -10.719  -8.674  1.00  0.00           C  
ATOM   1039  H   VAL X 172      96.941  -8.658  -7.873  1.00  0.00           H  
ATOM   1040  HA  VAL X 172      99.529  -8.410  -6.713  1.00  0.00           H  
ATOM   1041  HB  VAL X 172      99.896 -10.662  -7.856  1.00  0.00           H  
ATOM   1042 HG11 VAL X 172      97.946  -9.938  -5.748  1.00  0.00           H  
ATOM   1043 HG12 VAL X 172      99.354 -10.999  -5.664  1.00  0.00           H  
ATOM   1044 HG13 VAL X 172      97.844 -11.591  -6.359  1.00  0.00           H  
ATOM   1045 HG21 VAL X 172      98.412 -11.344  -9.402  1.00  0.00           H  
ATOM   1046 HG22 VAL X 172      97.481  -9.872  -9.168  1.00  0.00           H  
ATOM   1047 HG23 VAL X 172      97.139 -11.288  -8.185  1.00  0.00           H  
ATOM   1048  N   ASN X 173      99.278  -8.240  -9.999  1.00  0.00           N  
ATOM   1049  CA  ASN X 173      99.994  -7.769 -11.179  1.00  0.00           C  
ATOM   1050  C   ASN X 173     100.358  -6.299 -10.997  1.00  0.00           C  
ATOM   1051  O   ASN X 173     101.479  -5.878 -11.283  1.00  0.00           O  
ATOM   1052  CB  ASN X 173      99.147  -7.922 -12.442  1.00  0.00           C  
ATOM   1053  CG  ASN X 173      99.988  -7.519 -13.642  1.00  0.00           C  
ATOM   1054  OD1 ASN X 173      99.532  -7.600 -14.782  1.00  0.00           O  
ATOM   1055  ND2 ASN X 173     101.202  -7.074 -13.445  1.00  0.00           N  
ATOM   1056  H   ASN X 173      98.356  -8.567 -10.071  1.00  0.00           H  
ATOM   1057  HA  ASN X 173     100.900  -8.345 -11.292  1.00  0.00           H  
ATOM   1058  HB2 ASN X 173      98.821  -8.949 -12.548  1.00  0.00           H  
ATOM   1059  HB3 ASN X 173      98.287  -7.272 -12.377  1.00  0.00           H  
ATOM   1060 HD21 ASN X 173     101.559  -7.003 -12.529  1.00  0.00           H  
ATOM   1061 HD22 ASN X 173     101.758  -6.811 -14.209  1.00  0.00           H  
ATOM   1062  N   SER X 174      99.396  -5.537 -10.493  1.00  0.00           N  
ATOM   1063  CA  SER X 174      99.594  -4.114 -10.235  1.00  0.00           C  
ATOM   1064  C   SER X 174      99.682  -3.898  -8.732  1.00  0.00           C  
ATOM   1065  O   SER X 174      98.911  -3.137  -8.147  1.00  0.00           O  
ATOM   1066  CB  SER X 174      98.427  -3.301 -10.808  1.00  0.00           C  
ATOM   1067  OG  SER X 174      98.888  -2.001 -11.150  1.00  0.00           O  
ATOM   1068  H   SER X 174      98.537  -5.946 -10.272  1.00  0.00           H  
ATOM   1069  HA  SER X 174     100.515  -3.792 -10.696  1.00  0.00           H  
ATOM   1070  HB2 SER X 174      98.048  -3.786 -11.693  1.00  0.00           H  
ATOM   1071  HB3 SER X 174      97.631  -3.228 -10.072  1.00  0.00           H  
ATOM   1072  HG  SER X 174      98.705  -1.417 -10.411  1.00  0.00           H  
ATOM   1073  N   TRP X 175     100.618  -4.599  -8.111  1.00  0.00           N  
ATOM   1074  CA  TRP X 175     100.789  -4.509  -6.676  1.00  0.00           C  
ATOM   1075  C   TRP X 175     101.323  -3.155  -6.264  1.00  0.00           C  
ATOM   1076  O   TRP X 175     101.575  -2.906  -5.085  1.00  0.00           O  
ATOM   1077  CB  TRP X 175     101.706  -5.628  -6.189  1.00  0.00           C  
ATOM   1078  CG  TRP X 175     101.757  -5.590  -4.698  1.00  0.00           C  
ATOM   1079  CD1 TRP X 175     102.848  -5.290  -3.959  1.00  0.00           C  
ATOM   1080  CD2 TRP X 175     100.674  -5.831  -3.758  1.00  0.00           C  
ATOM   1081  NE1 TRP X 175     102.504  -5.341  -2.619  1.00  0.00           N  
ATOM   1082  CE2 TRP X 175     101.171  -5.669  -2.444  1.00  0.00           C  
ATOM   1083  CE3 TRP X 175      99.318  -6.174  -3.917  1.00  0.00           C  
ATOM   1084  CZ2 TRP X 175     100.351  -5.840  -1.328  1.00  0.00           C  
ATOM   1085  CZ3 TRP X 175      98.492  -6.346  -2.798  1.00  0.00           C  
ATOM   1086  CH2 TRP X 175      99.005  -6.179  -1.507  1.00  0.00           C  
ATOM   1087  H   TRP X 175     101.190  -5.203  -8.627  1.00  0.00           H  
ATOM   1088  HA  TRP X 175      99.830  -4.627  -6.214  1.00  0.00           H  
ATOM   1089  HB2 TRP X 175     101.313  -6.581  -6.512  1.00  0.00           H  
ATOM   1090  HB3 TRP X 175     102.696  -5.490  -6.599  1.00  0.00           H  
ATOM   1091  HD1 TRP X 175     103.827  -5.056  -4.348  1.00  0.00           H  
ATOM   1092  HE1 TRP X 175     103.113  -5.168  -1.871  1.00  0.00           H  
ATOM   1093  HE3 TRP X 175      98.911  -6.308  -4.906  1.00  0.00           H  
ATOM   1094  HZ2 TRP X 175     100.752  -5.711  -0.334  1.00  0.00           H  
ATOM   1095  HZ3 TRP X 175      97.453  -6.607  -2.933  1.00  0.00           H  
ATOM   1096  HH2 TRP X 175      98.360  -6.311  -0.651  1.00  0.00           H  
ATOM   1097  N   ASP X 176     101.438  -2.262  -7.227  1.00  0.00           N  
ATOM   1098  CA  ASP X 176     101.876  -0.910  -6.953  1.00  0.00           C  
ATOM   1099  C   ASP X 176     100.764  -0.144  -6.240  1.00  0.00           C  
ATOM   1100  O   ASP X 176     101.009   0.627  -5.312  1.00  0.00           O  
ATOM   1101  CB  ASP X 176     102.197  -0.232  -8.277  1.00  0.00           C  
ATOM   1102  CG  ASP X 176     102.533   1.239  -8.056  1.00  0.00           C  
ATOM   1103  OD1 ASP X 176     103.564   1.508  -7.465  1.00  0.00           O  
ATOM   1104  OD2 ASP X 176     101.753   2.074  -8.485  1.00  0.00           O  
ATOM   1105  H   ASP X 176     101.171  -2.480  -8.145  1.00  0.00           H  
ATOM   1106  HA  ASP X 176     102.760  -0.932  -6.336  1.00  0.00           H  
ATOM   1107  HB2 ASP X 176     103.040  -0.728  -8.738  1.00  0.00           H  
ATOM   1108  HB3 ASP X 176     101.336  -0.316  -8.924  1.00  0.00           H  
ATOM   1109  N   TYR X 177      99.535  -0.359  -6.716  1.00  0.00           N  
ATOM   1110  CA  TYR X 177      98.359   0.317  -6.173  1.00  0.00           C  
ATOM   1111  C   TYR X 177      97.961  -0.239  -4.810  1.00  0.00           C  
ATOM   1112  O   TYR X 177      98.048  -1.441  -4.560  1.00  0.00           O  
ATOM   1113  CB  TYR X 177      97.194   0.141  -7.144  1.00  0.00           C  
ATOM   1114  CG  TYR X 177      97.180   1.283  -8.127  1.00  0.00           C  
ATOM   1115  CD1 TYR X 177      98.360   1.679  -8.764  1.00  0.00           C  
ATOM   1116  CD2 TYR X 177      95.983   1.950  -8.396  1.00  0.00           C  
ATOM   1117  CE1 TYR X 177      98.342   2.745  -9.672  1.00  0.00           C  
ATOM   1118  CE2 TYR X 177      95.960   3.016  -9.303  1.00  0.00           C  
ATOM   1119  CZ  TYR X 177      97.141   3.414  -9.941  1.00  0.00           C  
ATOM   1120  OH  TYR X 177      97.122   4.465 -10.836  1.00  0.00           O  
ATOM   1121  H   TYR X 177      99.423  -0.974  -7.471  1.00  0.00           H  
ATOM   1122  HA  TYR X 177      98.572   1.369  -6.076  1.00  0.00           H  
ATOM   1123  HB2 TYR X 177      97.308  -0.792  -7.677  1.00  0.00           H  
ATOM   1124  HB3 TYR X 177      96.267   0.128  -6.591  1.00  0.00           H  
ATOM   1125  HD1 TYR X 177      99.285   1.165  -8.558  1.00  0.00           H  
ATOM   1126  HD2 TYR X 177      95.077   1.639  -7.904  1.00  0.00           H  
ATOM   1127  HE1 TYR X 177      99.252   3.051 -10.164  1.00  0.00           H  
ATOM   1128  HE2 TYR X 177      95.034   3.531  -9.509  1.00  0.00           H  
ATOM   1129  HH  TYR X 177      97.194   5.281 -10.335  1.00  0.00           H  
ATOM   1130  N   VAL X 178      97.527   0.664  -3.930  1.00  0.00           N  
ATOM   1131  CA  VAL X 178      97.115   0.284  -2.582  1.00  0.00           C  
ATOM   1132  C   VAL X 178      95.888   1.082  -2.133  1.00  0.00           C  
ATOM   1133  O   VAL X 178      95.728   2.228  -2.535  1.00  0.00           O  
ATOM   1134  CB  VAL X 178      98.274   0.537  -1.621  1.00  0.00           C  
ATOM   1135  CG1 VAL X 178      99.429  -0.374  -2.004  1.00  0.00           C  
ATOM   1136  CG2 VAL X 178      98.727   1.996  -1.731  1.00  0.00           C  
ATOM   1137  H   VAL X 178      97.486   1.605  -4.202  1.00  0.00           H  
ATOM   1138  HA  VAL X 178      96.882  -0.766  -2.580  1.00  0.00           H  
ATOM   1139  HB  VAL X 178      97.965   0.328  -0.608  1.00  0.00           H  
ATOM   1140 HG11 VAL X 178     100.211  -0.294  -1.265  1.00  0.00           H  
ATOM   1141 HG12 VAL X 178      99.810  -0.075  -2.968  1.00  0.00           H  
ATOM   1142 HG13 VAL X 178      99.079  -1.392  -2.053  1.00  0.00           H  
ATOM   1143 HG21 VAL X 178      99.682   2.112  -1.240  1.00  0.00           H  
ATOM   1144 HG22 VAL X 178      97.998   2.634  -1.258  1.00  0.00           H  
ATOM   1145 HG23 VAL X 178      98.824   2.271  -2.770  1.00  0.00           H  
ATOM   1146  N   PRO X 179      95.035   0.514  -1.301  1.00  0.00           N  
ATOM   1147  CA  PRO X 179      93.809   1.217  -0.802  1.00  0.00           C  
ATOM   1148  C   PRO X 179      94.120   2.456   0.029  1.00  0.00           C  
ATOM   1149  O   PRO X 179      95.077   2.477   0.800  1.00  0.00           O  
ATOM   1150  CB  PRO X 179      93.105   0.178   0.070  1.00  0.00           C  
ATOM   1151  CG  PRO X 179      94.142  -0.837   0.405  1.00  0.00           C  
ATOM   1152  CD  PRO X 179      95.130  -0.850  -0.752  1.00  0.00           C  
ATOM   1153  HA  PRO X 179      93.169   1.474  -1.625  1.00  0.00           H  
ATOM   1154  HB2 PRO X 179      92.732   0.643   0.971  1.00  0.00           H  
ATOM   1155  HB3 PRO X 179      92.301  -0.280  -0.471  1.00  0.00           H  
ATOM   1156  HG2 PRO X 179      94.642  -0.570   1.324  1.00  0.00           H  
ATOM   1157  HG3 PRO X 179      93.683  -1.805   0.497  1.00  0.00           H  
ATOM   1158  HD2 PRO X 179      96.127  -1.054  -0.390  1.00  0.00           H  
ATOM   1159  HD3 PRO X 179      94.837  -1.572  -1.496  1.00  0.00           H  
ATOM   1160  N   SER X 180      93.294   3.486  -0.137  1.00  0.00           N  
ATOM   1161  CA  SER X 180      93.475   4.728   0.596  1.00  0.00           C  
ATOM   1162  C   SER X 180      92.137   5.471   0.726  1.00  0.00           C  
ATOM   1163  O   SER X 180      91.278   5.381  -0.155  1.00  0.00           O  
ATOM   1164  CB  SER X 180      94.523   5.587  -0.122  1.00  0.00           C  
ATOM   1165  OG  SER X 180      94.576   6.875   0.476  1.00  0.00           O  
ATOM   1166  H   SER X 180      92.550   3.421  -0.773  1.00  0.00           H  
ATOM   1167  HA  SER X 180      93.835   4.498   1.586  1.00  0.00           H  
ATOM   1168  HB2 SER X 180      95.486   5.122  -0.039  1.00  0.00           H  
ATOM   1169  HB3 SER X 180      94.278   5.666  -1.165  1.00  0.00           H  
ATOM   1170  HG  SER X 180      93.950   7.442   0.018  1.00  0.00           H  
ATOM   1171  N   TYR X 181      91.958   6.185   1.843  1.00  0.00           N  
ATOM   1172  CA  TYR X 181      90.713   6.919   2.093  1.00  0.00           C  
ATOM   1173  C   TYR X 181      90.963   8.425   2.072  1.00  0.00           C  
ATOM   1174  O   TYR X 181      92.097   8.878   2.231  1.00  0.00           O  
ATOM   1175  CB  TYR X 181      90.111   6.509   3.448  1.00  0.00           C  
ATOM   1176  CG  TYR X 181      90.543   7.480   4.523  1.00  0.00           C  
ATOM   1177  CD1 TYR X 181      91.881   7.542   4.910  1.00  0.00           C  
ATOM   1178  CD2 TYR X 181      89.600   8.311   5.143  1.00  0.00           C  
ATOM   1179  CE1 TYR X 181      92.285   8.432   5.909  1.00  0.00           C  
ATOM   1180  CE2 TYR X 181      90.004   9.202   6.146  1.00  0.00           C  
ATOM   1181  CZ  TYR X 181      91.347   9.262   6.529  1.00  0.00           C  
ATOM   1182  OH  TYR X 181      91.746  10.140   7.517  1.00  0.00           O  
ATOM   1183  H   TYR X 181      92.669   6.205   2.517  1.00  0.00           H  
ATOM   1184  HA  TYR X 181      90.004   6.677   1.315  1.00  0.00           H  
ATOM   1185  HB2 TYR X 181      89.034   6.517   3.377  1.00  0.00           H  
ATOM   1186  HB3 TYR X 181      90.445   5.513   3.706  1.00  0.00           H  
ATOM   1187  HD1 TYR X 181      92.602   6.905   4.436  1.00  0.00           H  
ATOM   1188  HD2 TYR X 181      88.561   8.265   4.849  1.00  0.00           H  
ATOM   1189  HE1 TYR X 181      93.320   8.479   6.202  1.00  0.00           H  
ATOM   1190  HE2 TYR X 181      89.281   9.841   6.625  1.00  0.00           H  
ATOM   1191  HH  TYR X 181      91.817   9.649   8.338  1.00  0.00           H  
ATOM   1192  N   GLU X 182      89.891   9.196   1.895  1.00  0.00           N  
ATOM   1193  CA  GLU X 182      90.000  10.653   1.874  1.00  0.00           C  
ATOM   1194  C   GLU X 182      89.504  11.239   3.191  1.00  0.00           C  
ATOM   1195  O   GLU X 182      88.400  10.941   3.645  1.00  0.00           O  
ATOM   1196  CB  GLU X 182      89.194  11.233   0.711  1.00  0.00           C  
ATOM   1197  CG  GLU X 182      90.085  11.389  -0.520  1.00  0.00           C  
ATOM   1198  CD  GLU X 182      89.286  11.999  -1.666  1.00  0.00           C  
ATOM   1199  OE1 GLU X 182      88.361  11.352  -2.128  1.00  0.00           O
[truncated: 2,474,875 more chars]
