# Supplementary material for: Flexibility of intrinsically disordered degrons in AUX/IAA proteins reinforces auxin co-receptor assemblies
Source: Nat Commun. 2020 May 8;11:2277. doi: 10.1038/s41467-020-16147-2 (PMC7210949; doi:10.1038/s41467-020-16147-2)
Supplement: Supplementary file 8 — Supplementary Data 5 [file 41467_2020_16147_MOESM8_ESM.gz › modeller_files/Input2_2m1m.pdb]

HEADER    TRANSCRIPTION                           03-DEC-12   2M1M              
TITLE     SOLUTION STRUCTURE OF THE PSIAA4 OLIGOMERIZATION DOMAIN REVEALS       
TITLE    2 INTERACTION MODES FOR TRANSCRIPTION FACTORS IN EARLY AUXIN RESPONSE  
COMPND    MOL_ID: 1;                                                            
COMPND   2 MOLECULE: AUXIN-INDUCED PROTEIN IAA4;                                
COMPND   3 CHAIN: A;                                                            
COMPND   4 FRAGMENT: UNP RESIDUES 86-189;                                       
COMPND   5 ENGINEERED: YES                                                      
SOURCE    MOL_ID: 1;                                                            
SOURCE   2 ORGANISM_SCIENTIFIC: PISUM SATIVUM;                                  
SOURCE   3 ORGANISM_COMMON: GARDEN PEA,PEAS;                                    
SOURCE   4 ORGANISM_TAXID: 3888;                                                
SOURCE   5 GENE: IAA4/5;                                                        
SOURCE   6 EXPRESSION_SYSTEM: PISUM SATIVUM;                                    
SOURCE   7 EXPRESSION_SYSTEM_TAXID: 3888;                                       
SOURCE   8 EXPRESSION_SYSTEM_STRAIN: M15;                                       
SOURCE   9 EXPRESSION_SYSTEM_PLASMID: PQE-16;                                   
SOURCE  10 OTHER_DETAILS: THE QIAEXPRESSIONIST (QIAGEN) KIT                     
KEYWDS    BETA-GRASP (UBIQUITIN-LIKE), TRANSCRIPTION                            
EXPDTA    SOLUTION NMR                                                          
NUMMDL    10                                                                    
AUTHOR    M.KOVERMANN,D.C.DINESH,M.GOPALSWAMY,S.ABEL,J.BALBACH                  
REVDAT   3   27-MAY-15 2M1M    1       JRNL                                     
REVDAT   2   06-MAY-15 2M1M    1       JRNL                                     
REVDAT   1   11-DEC-13 2M1M    0                                                
JRNL        AUTH   D.C.DINESH,M.KOVERMANN,M.GOPALSWAMY,A.HELLMUTH,              
JRNL        AUTH 2 L.I.CALDERON VILLALOBOS,H.LILIE,J.BALBACH,S.ABEL             
JRNL        TITL   SOLUTION STRUCTURE OF THE PSIAA4 OLIGOMERIZATION DOMAIN      
JRNL        TITL 2 REVEALS INTERACTION MODES FOR TRANSCRIPTION FACTORS IN EARLY 
JRNL        TITL 3 AUXIN RESPONSE.                                              
JRNL        REF    PROC.NATL.ACAD.SCI.USA        V. 112  6230 2015              
JRNL        REFN                   ISSN 0027-8424                               
JRNL        PMID   25918389                                                     
JRNL        DOI    10.1073/PNAS.1424077112                                      
REMARK   2                                                                      
REMARK   2 RESOLUTION. NOT APPLICABLE.                                          
REMARK   3                                                                      
REMARK   3 REFINEMENT.                                                          
REMARK   3   PROGRAM     : ARIA                                                 
REMARK   3   AUTHORS     : LINGE, O'DONOGHUE AND NILGES                         
REMARK   3                                                                      
REMARK   3  OTHER REFINEMENT REMARKS: NULL                                      
REMARK   4                                                                      
REMARK   4 2M1M COMPLIES WITH FORMAT V. 3.30, 13-JUL-11                         
REMARK 100                                                                      
REMARK 100 THIS ENTRY HAS BEEN PROCESSED BY RCSB ON 07-JAN-13.                  
REMARK 100 THE RCSB ID CODE IS RCSB103094.                                      
REMARK 210                                                                      
REMARK 210 EXPERIMENTAL DETAILS                                                 
REMARK 210  EXPERIMENT TYPE                : NMR                                
REMARK 210  TEMPERATURE           (KELVIN) : 298                                
REMARK 210  PH                             : 2.5                                
REMARK 210  IONIC STRENGTH                 : 0.112                              
REMARK 210  PRESSURE                       : AMBIENT                            
REMARK 210  SAMPLE CONTENTS                : 1 MM [U-98% 13C; U-98% 15N]        
REMARK 210                                   PSIAA4, 50 MM SODIUM PHOSPHATE,    
REMARK 210                                   100 MM SODIUM CHLORIDE, 2 MM       
REMARK 210                                   MAGNESIUM CHLORIDE, 1 MM DTT, 90%  
REMARK 210                                   H2O/10% D2O                        
REMARK 210                                                                      
REMARK 210  NMR EXPERIMENTS CONDUCTED      : 2D 1H-15N HSQC; 2D 1H-13C HSQC     
REMARK 210                                   ALIPHATIC; 2D 1H-13C HSQC          
REMARK 210                                   AROMATIC; 3D HNCA; 3D HNCACB; 3D   
REMARK 210                                   HN(CO)CACB; 3D 1H-15N NOESY; 3D    
REMARK 210                                   1H-13C NOESY ALIPHATIC; 3D 1H-13C  
REMARK 210                                   NOESY AROMATIC; 2D 1H-1H NOESY;    
REMARK 210                                   3D HNCO; 3D HCCH-TOCSY             
REMARK 210  SPECTROMETER FIELD STRENGTH    : 600 MHZ                            
REMARK 210  SPECTROMETER MODEL             : AVANCE                             
REMARK 210  SPECTROMETER MANUFACTURER      : BRUKER                             
REMARK 210                                                                      
REMARK 210  STRUCTURE DETERMINATION.                                            
REMARK 210   SOFTWARE USED                 : TOPSPIN 2.3, NMRPIPE, NMRVIEW,     
REMARK 210                                   ARIA                               
REMARK 210   METHOD USED                   : SIMULATED ANNEALING                
REMARK 210                                                                      
REMARK 210 CONFORMERS, NUMBER CALCULATED   : 300                                
REMARK 210 CONFORMERS, NUMBER SUBMITTED    : 10                                 
REMARK 210 CONFORMERS, SELECTION CRITERIA  : STRUCTURES WITH THE LOWEST ENERGY  
REMARK 210                                                                      
REMARK 210 BEST REPRESENTATIVE CONFORMER IN THIS ENSEMBLE : 1                   
REMARK 210                                                                      
REMARK 210 REMARK: NULL                                                         
REMARK 215                                                                      
REMARK 215 NMR STUDY                                                            
REMARK 215 THE COORDINATES IN THIS ENTRY WERE GENERATED FROM SOLUTION           
REMARK 215 NMR DATA.  PROTEIN DATA BANK CONVENTIONS REQUIRE THAT                
REMARK 215 CRYST1 AND SCALE RECORDS BE INCLUDED, BUT THE VALUES ON              
REMARK 215 THESE RECORDS ARE MEANINGLESS.                                       
REMARK 300                                                                      
REMARK 300 BIOMOLECULE: 1                                                       
REMARK 300 SEE REMARK 350 FOR THE AUTHOR PROVIDED AND/OR PROGRAM                
REMARK 300 GENERATED ASSEMBLY INFORMATION FOR THE STRUCTURE IN                  
REMARK 300 THIS ENTRY. THE REMARK MAY ALSO PROVIDE INFORMATION ON               
REMARK 300 BURIED SURFACE AREA.                                                 
REMARK 350                                                                      
REMARK 350 COORDINATES FOR A COMPLETE MULTIMER REPRESENTING THE KNOWN           
REMARK 350 BIOLOGICALLY SIGNIFICANT OLIGOMERIZATION STATE OF THE                
REMARK 350 MOLECULE CAN BE GENERATED BY APPLYING BIOMT TRANSFORMATIONS          
REMARK 350 GIVEN BELOW.  BOTH NON-CRYSTALLOGRAPHIC AND                          
REMARK 350 CRYSTALLOGRAPHIC OPERATIONS ARE GIVEN.                               
REMARK 350                                                                      
REMARK 350 BIOMOLECULE: 1                                                       
REMARK 350 AUTHOR DETERMINED BIOLOGICAL UNIT: MONOMERIC                         
REMARK 350 APPLY THE FOLLOWING TO CHAINS: A                                     
REMARK 350   BIOMT1   1  1.000000  0.000000  0.000000        0.00000            
REMARK 350   BIOMT2   1  0.000000  1.000000  0.000000        0.00000            
REMARK 350   BIOMT3   1  0.000000  0.000000  1.000000        0.00000            
REMARK 500                                                                      
REMARK 500 GEOMETRY AND STEREOCHEMISTRY                                         
REMARK 500 SUBTOPIC: CLOSE CONTACTS                                             
REMARK 500                                                                      
REMARK 500 THE FOLLOWING ATOMS ARE IN CLOSE CONTACT.                            
REMARK 500                                                                      
REMARK 500  ATM1  RES C  SSEQI   ATM2  RES C  SSEQI           DISTANCE          
REMARK 500   OD2  ASP A    66     HZ2  LYS A    67              1.58            
REMARK 500   HG1  THR A    63     O    ARG A    90              1.59            
REMARK 500                                                                      
REMARK 500 REMARK: NULL                                                         
REMARK 500                                                                      
REMARK 500 GEOMETRY AND STEREOCHEMISTRY                                         
REMARK 500 SUBTOPIC: TORSION ANGLES                                             
REMARK 500                                                                      
REMARK 500 TORSION ANGLES OUTSIDE THE EXPECTED RAMACHANDRAN REGIONS:            
REMARK 500 (M=MODEL NUMBER; RES=RESIDUE NAME; C=CHAIN IDENTIFIER;               
REMARK 500 SSEQ=SEQUENCE NUMBER; I=INSERTION CODE).                             
REMARK 500                                                                      
REMARK 500 STANDARD TABLE:                                                      
REMARK 500 FORMAT:(10X,I3,1X,A3,1X,A1,I4,A1,4X,F7.2,3X,F7.2)                    
REMARK 500                                                                      
REMARK 500 EXPECTED VALUES: GJ KLEYWEGT AND TA JONES (1996). PHI/PSI-           
REMARK 500 CHOLOGY: RAMACHANDRAN REVISITED. STRUCTURE 4, 1395 - 1400            
REMARK 500                                                                      
REMARK 500  M RES CSSEQI        PSI       PHI                                   
REMARK 500  1 SER A  58      -82.72     65.90                                   
REMARK 500  1 CYS A 102      105.20    -55.21                                   
REMARK 500  1 VAL A 104       92.19     59.98                                   
REMARK 500  2 ASP A   4      108.71     63.28                                   
REMARK 500  2 SER A  58      -79.33     69.26                                   
REMARK 500  3 ASP A   4      155.30     68.27                                   
REMARK 500  3 TYR A  49       89.73    -65.95                                   
REMARK 500  3 SER A  58      -86.19     69.27                                   
REMARK 500  4 ALA A   3      -51.51    175.94                                   
REMARK 500  4 SER A  58      -80.84     71.77                                   
REMARK 500  4 VAL A 104       73.84     34.73                                   
REMARK 500  5 ALA A   3       -8.26     71.95                                   
REMARK 500  5 ASP A   4       34.41    -96.13                                   
REMARK 500  5 VAL A   5      118.37     74.63                                   
REMARK 500  5 SER A  58      -83.87     63.83                                   
REMARK 500  5 CYS A 102       91.18     57.78                                   
REMARK 500  6 ALA A   3     -174.77     64.49                                   
REMARK 500  6 SER A  58      -86.99     67.86                                   
REMARK 500  6 CYS A 102       97.46    -57.71                                   
REMARK 500  6 VAL A 104       61.27     32.70                                   
REMARK 500  7 ALA A   3       77.62     61.61                                   
REMARK 500  7 GLU A  48       83.02     45.37                                   
REMARK 500  7 TYR A  49       86.40    -66.40                                   
REMARK 500  7 SER A  58      -82.90     63.77                                   
REMARK 500  8 VAL A   5       86.64     61.79                                   
REMARK 500  8 SER A  50      107.82    -57.79                                   
REMARK 500  8 SER A  58     -138.75    150.09                                   
REMARK 500  9 ALA A   3      142.99     77.92                                   
REMARK 500  9 VAL A   5      167.75     67.61                                   
REMARK 500  9 TYR A  49       93.03    -63.89                                   
REMARK 500  9 SER A  58      -89.75    146.91                                   
REMARK 500 10 SER A  13      112.41   -160.03                                   
REMARK 500 10 SER A  58      -72.44     69.13                                   
REMARK 500                                                                      
REMARK 500 REMARK: NULL                                                         
REMARK 900                                                                      
REMARK 900 RELATED ENTRIES                                                      
REMARK 900 RELATED ID: 18870   RELATED DB: BMRB                                 
DBREF  2M1M A    1   104  UNP    P49679   IAA4_PEA        86    189             
SEQADV 2M1M GLY A  105  UNP  P49679              EXPRESSION TAG                 
SEQADV 2M1M SER A  106  UNP  P49679              EXPRESSION TAG                 
SEQADV 2M1M HIS A  107  UNP  P49679              EXPRESSION TAG                 
SEQRES   1 A  107  HIS GLU ALA ASP VAL GLY GLY ILE PHE VAL LYS VAL SER          
SEQRES   2 A  107  MET ASP GLY ALA PRO TYR LEU ARG LYS ILE ASP LEU ARG          
SEQRES   3 A  107  VAL TYR GLY GLY TYR SER GLU LEU LEU LYS ALA LEU GLU          
SEQRES   4 A  107  THR MET PHE LYS LEU THR ILE GLY GLU TYR SER GLU ARG          
SEQRES   5 A  107  GLU GLY TYR LYS GLY SER GLU TYR ALA PRO THR TYR GLU          
SEQRES   6 A  107  ASP LYS ASP GLY ASP TRP MET LEU VAL GLY ASP VAL PRO          
SEQRES   7 A  107  TRP ASP MET PHE VAL THR SER CYS LYS ARG LEU ARG ILE          
SEQRES   8 A  107  MET LYS GLY THR GLU ALA LYS GLY LEU GLY CYS GLY VAL          
SEQRES   9 A  107  GLY SER HIS                                                  
HELIX    1   1 ARG A   26  GLY A   29  5                                   4    
HELIX    2   2 GLY A   30  PHE A   42  1                                  13    
HELIX    3   3 PRO A   78  CYS A   86  1                                   9    
HELIX    4   4 GLY A   94  LYS A   98  1                                   5    
SHEET    1   A 5 LEU A  20  ASP A  24  0                                        
SHEET    2   A 5 PHE A   9  SER A  13 -1  N  VAL A  10   O  ILE A  23           
SHEET    3   A 5 LEU A  89  LYS A  93  1  O  LEU A  89   N  LYS A  11           
SHEET    4   A 5 TYR A  60  GLU A  65 -1  N  THR A  63   O  ARG A  90           
SHEET    5   A 5 TRP A  71  LEU A  73 -1  O  MET A  72   N  TYR A  64           
CRYST1    1.000    1.000    1.000  90.00  90.00  90.00 P 1           1          
ORIGX1      1.000000  0.000000  0.000000        0.00000                         
ORIGX2      0.000000  1.000000  0.000000        0.00000                         
ORIGX3      0.000000  0.000000  1.000000        0.00000                         
SCALE1      1.000000  0.000000  0.000000        0.00000                         
SCALE2      0.000000  1.000000  0.000000        0.00000                         
SCALE3      0.000000  0.000000  1.000000        0.00000                         
MODEL        1                                                                  
ATOM      1  N   HIS A   1      23.102   4.998  -7.126  1.00  0.00           N  
ATOM      2  CA  HIS A   1      22.799   5.406  -5.734  1.00  0.00           C  
ATOM      3  C   HIS A   1      22.088   4.280  -5.005  1.00  0.00           C  
ATOM      4  O   HIS A   1      20.865   4.293  -4.868  1.00  0.00           O  
ATOM      5  CB  HIS A   1      21.918   6.663  -5.699  1.00  0.00           C  
ATOM      6  CG  HIS A   1      22.567   7.887  -6.263  1.00  0.00           C  
ATOM      7  ND1 HIS A   1      22.069   8.564  -7.355  1.00  0.00           N  
ATOM      8  CD2 HIS A   1      23.672   8.564  -5.875  1.00  0.00           C  
ATOM      9  CE1 HIS A   1      22.841   9.602  -7.615  1.00  0.00           C  
ATOM     10  NE2 HIS A   1      23.818   9.625  -6.731  1.00  0.00           N  
ATOM     11  H1  HIS A   1      22.220   4.809  -7.644  1.00  0.00           H  
ATOM     12  H2  HIS A   1      23.675   4.131  -7.126  1.00  0.00           H  
ATOM     13  H3  HIS A   1      23.627   5.747  -7.618  1.00  0.00           H  
ATOM     14  HA  HIS A   1      23.733   5.612  -5.230  1.00  0.00           H  
ATOM     15  HB2 HIS A   1      21.019   6.477  -6.265  1.00  0.00           H  
ATOM     16  HB3 HIS A   1      21.652   6.872  -4.674  1.00  0.00           H  
ATOM     17  HD1 HIS A   1      21.263   8.321  -7.868  1.00  0.00           H  
ATOM     18  HD2 HIS A   1      24.316   8.318  -5.043  1.00  0.00           H  
ATOM     19  HE1 HIS A   1      22.697  10.313  -8.413  1.00  0.00           H  
ATOM     20  HE2 HIS A   1      24.596  10.228  -6.764  1.00  0.00           H  
ATOM     21  N   GLU A   2      22.852   3.303  -4.548  1.00  0.00           N  
ATOM     22  CA  GLU A   2      22.285   2.181  -3.825  1.00  0.00           C  
ATOM     23  C   GLU A   2      22.919   2.068  -2.445  1.00  0.00           C  
ATOM     24  O   GLU A   2      23.804   1.243  -2.211  1.00  0.00           O  
ATOM     25  CB  GLU A   2      22.473   0.878  -4.604  1.00  0.00           C  
ATOM     26  CG  GLU A   2      21.733  -0.296  -3.991  1.00  0.00           C  
ATOM     27  CD  GLU A   2      22.030  -1.604  -4.684  1.00  0.00           C  
ATOM     28  OE1 GLU A   2      22.999  -2.282  -4.287  1.00  0.00           O  
ATOM     29  OE2 GLU A   2      21.287  -1.971  -5.617  1.00  0.00           O  
ATOM     30  H   GLU A   2      23.821   3.339  -4.696  1.00  0.00           H  
ATOM     31  HA  GLU A   2      21.229   2.370  -3.702  1.00  0.00           H  
ATOM     32  HB2 GLU A   2      22.111   1.019  -5.613  1.00  0.00           H  
ATOM     33  HB3 GLU A   2      23.525   0.637  -4.638  1.00  0.00           H  
ATOM     34  HG2 GLU A   2      22.020  -0.385  -2.953  1.00  0.00           H  
ATOM     35  HG3 GLU A   2      20.671  -0.106  -4.052  1.00  0.00           H  
ATOM     36  N   ALA A   3      22.477   2.926  -1.545  1.00  0.00           N  
ATOM     37  CA  ALA A   3      22.947   2.898  -0.171  1.00  0.00           C  
ATOM     38  C   ALA A   3      21.770   2.962   0.790  1.00  0.00           C  
ATOM     39  O   ALA A   3      21.943   2.926   2.011  1.00  0.00           O  
ATOM     40  CB  ALA A   3      23.916   4.040   0.085  1.00  0.00           C  
ATOM     41  H   ALA A   3      21.816   3.602  -1.815  1.00  0.00           H  
ATOM     42  HA  ALA A   3      23.475   1.968  -0.018  1.00  0.00           H  
ATOM     43  HB1 ALA A   3      24.288   3.976   1.097  1.00  0.00           H  
ATOM     44  HB2 ALA A   3      23.408   4.983  -0.052  1.00  0.00           H  
ATOM     45  HB3 ALA A   3      24.743   3.972  -0.606  1.00  0.00           H  
ATOM     46  N   ASP A   4      20.574   3.062   0.230  1.00  0.00           N  
ATOM     47  CA  ASP A   4      19.355   3.076   1.019  1.00  0.00           C  
ATOM     48  C   ASP A   4      18.409   1.999   0.503  1.00  0.00           C  
ATOM     49  O   ASP A   4      17.429   2.285  -0.183  1.00  0.00           O  
ATOM     50  CB  ASP A   4      18.689   4.457   0.963  1.00  0.00           C  
ATOM     51  CG  ASP A   4      17.537   4.600   1.942  1.00  0.00           C  
ATOM     52  OD1 ASP A   4      17.758   4.411   3.157  1.00  0.00           O  
ATOM     53  OD2 ASP A   4      16.412   4.934   1.512  1.00  0.00           O  
ATOM     54  H   ASP A   4      20.507   3.124  -0.748  1.00  0.00           H  
ATOM     55  HA  ASP A   4      19.618   2.849   2.043  1.00  0.00           H  
ATOM     56  HB2 ASP A   4      19.426   5.212   1.194  1.00  0.00           H  
ATOM     57  HB3 ASP A   4      18.312   4.624  -0.035  1.00  0.00           H  
ATOM     58  N   VAL A   5      18.759   0.750   0.781  1.00  0.00           N  
ATOM     59  CA  VAL A   5      17.940  -0.392   0.394  1.00  0.00           C  
ATOM     60  C   VAL A   5      17.709  -1.299   1.595  1.00  0.00           C  
ATOM     61  O   VAL A   5      18.652  -1.885   2.130  1.00  0.00           O  
ATOM     62  CB  VAL A   5      18.593  -1.212  -0.743  1.00  0.00           C  
ATOM     63  CG1 VAL A   5      17.739  -2.421  -1.098  1.00  0.00           C  
ATOM     64  CG2 VAL A   5      18.822  -0.345  -1.972  1.00  0.00           C  
ATOM     65  H   VAL A   5      19.598   0.588   1.262  1.00  0.00           H  
ATOM     66  HA  VAL A   5      16.989  -0.020   0.046  1.00  0.00           H  
ATOM     67  HB  VAL A   5      19.553  -1.568  -0.397  1.00  0.00           H  
ATOM     68 HG11 VAL A   5      16.759  -2.090  -1.407  1.00  0.00           H  
ATOM     69 HG12 VAL A   5      17.648  -3.062  -0.234  1.00  0.00           H  
ATOM     70 HG13 VAL A   5      18.205  -2.966  -1.905  1.00  0.00           H  
ATOM     71 HG21 VAL A   5      19.257  -0.945  -2.759  1.00  0.00           H  
ATOM     72 HG22 VAL A   5      19.493   0.463  -1.723  1.00  0.00           H  
ATOM     73 HG23 VAL A   5      17.879   0.060  -2.308  1.00  0.00           H  
ATOM     74  N   GLY A   6      16.459  -1.400   2.018  1.00  0.00           N  
ATOM     75  CA  GLY A   6      16.128  -2.193   3.180  1.00  0.00           C  
ATOM     76  C   GLY A   6      16.601  -1.539   4.459  1.00  0.00           C  
ATOM     77  O   GLY A   6      17.732  -1.751   4.899  1.00  0.00           O  
ATOM     78  H   GLY A   6      15.748  -0.930   1.536  1.00  0.00           H  
ATOM     79  HA2 GLY A   6      15.048  -2.308   3.226  1.00  0.00           H  
ATOM     80  HA3 GLY A   6      16.586  -3.167   3.089  1.00  0.00           H  
ATOM     81  N   GLY A   7      15.735  -0.737   5.047  1.00  0.00           N  
ATOM     82  CA  GLY A   7      16.076  -0.025   6.252  1.00  0.00           C  
ATOM     83  C   GLY A   7      14.837   0.344   7.014  1.00  0.00           C  
ATOM     84  O   GLY A   7      14.744   0.117   8.220  1.00  0.00           O  
ATOM     85  H   GLY A   7      14.828  -0.641   4.666  1.00  0.00           H  
ATOM     86  HA2 GLY A   7      16.703  -0.651   6.871  1.00  0.00           H  
ATOM     87  HA3 GLY A   7      16.614   0.875   5.996  1.00  0.00           H  
ATOM     88  N   ILE A   8      13.871   0.915   6.309  1.00  0.00           N  
ATOM     89  CA  ILE A   8      12.584   1.190   6.909  1.00  0.00           C  
ATOM     90  C   ILE A   8      11.627   0.056   6.619  1.00  0.00           C  
ATOM     91  O   ILE A   8      11.122  -0.090   5.502  1.00  0.00           O  
ATOM     92  CB  ILE A   8      11.971   2.520   6.436  1.00  0.00           C  
ATOM     93  CG1 ILE A   8      12.844   3.672   6.909  1.00  0.00           C  
ATOM     94  CG2 ILE A   8      10.551   2.682   6.968  1.00  0.00           C  
ATOM     95  CD1 ILE A   8      14.078   3.885   6.077  1.00  0.00           C  
ATOM     96  H   ILE A   8      14.033   1.157   5.369  1.00  0.00           H  
ATOM     97  HA  ILE A   8      12.737   1.255   7.974  1.00  0.00           H  
ATOM     98  HB  ILE A   8      11.933   2.514   5.354  1.00  0.00           H  
ATOM     99 HG12 ILE A   8      12.271   4.582   6.904  1.00  0.00           H  
ATOM    100 HG13 ILE A   8      13.168   3.456   7.912  1.00  0.00           H  
ATOM    101 HG21 ILE A   8      10.566   2.658   8.048  1.00  0.00           H  
ATOM    102 HG22 ILE A   8       9.933   1.877   6.598  1.00  0.00           H  
ATOM    103 HG23 ILE A   8      10.147   3.627   6.634  1.00  0.00           H  
ATOM    104 HD11 ILE A   8      14.681   2.990   6.106  1.00  0.00           H  
ATOM    105 HD12 ILE A   8      14.640   4.718   6.470  1.00  0.00           H  
ATOM    106 HD13 ILE A   8      13.786   4.092   5.054  1.00  0.00           H  
ATOM    107  N   PHE A   9      11.370  -0.731   7.641  1.00  0.00           N  
ATOM    108  CA  PHE A   9      10.556  -1.914   7.498  1.00  0.00           C  
ATOM    109  C   PHE A   9       9.103  -1.594   7.778  1.00  0.00           C  
ATOM    110  O   PHE A   9       8.776  -0.869   8.721  1.00  0.00           O  
ATOM    111  CB  PHE A   9      11.065  -3.017   8.422  1.00  0.00           C  
ATOM    112  CG  PHE A   9      12.464  -3.458   8.088  1.00  0.00           C  
ATOM    113  CD1 PHE A   9      12.703  -4.268   6.988  1.00  0.00           C  
ATOM    114  CD2 PHE A   9      13.539  -3.053   8.862  1.00  0.00           C  
ATOM    115  CE1 PHE A   9      13.986  -4.667   6.670  1.00  0.00           C  
ATOM    116  CE2 PHE A   9      14.825  -3.447   8.547  1.00  0.00           C  
ATOM    117  CZ  PHE A   9      15.048  -4.256   7.450  1.00  0.00           C  
ATOM    118  H   PHE A   9      11.731  -0.499   8.522  1.00  0.00           H  
ATOM    119  HA  PHE A   9      10.644  -2.249   6.475  1.00  0.00           H  
ATOM    120  HB2 PHE A   9      11.061  -2.658   9.439  1.00  0.00           H  
ATOM    121  HB3 PHE A   9      10.415  -3.875   8.342  1.00  0.00           H  
ATOM    122  HD1 PHE A   9      11.871  -4.590   6.378  1.00  0.00           H  
ATOM    123  HD2 PHE A   9      13.366  -2.421   9.721  1.00  0.00           H  
ATOM    124  HE1 PHE A   9      14.158  -5.299   5.811  1.00  0.00           H  
ATOM    125  HE2 PHE A   9      15.654  -3.125   9.158  1.00  0.00           H  
ATOM    126  HZ  PHE A   9      16.052  -4.566   7.202  1.00  0.00           H  
ATOM    127  N   VAL A  10       8.234  -2.151   6.961  1.00  0.00           N  
ATOM    128  CA  VAL A  10       6.824  -1.858   7.031  1.00  0.00           C  
ATOM    129  C   VAL A  10       6.088  -3.118   7.410  1.00  0.00           C  
ATOM    130  O   VAL A  10       6.407  -4.211   6.938  1.00  0.00           O  
ATOM    131  CB  VAL A  10       6.257  -1.349   5.695  1.00  0.00           C  
ATOM    132  CG1 VAL A  10       5.331  -0.165   5.909  1.00  0.00           C  
ATOM    133  CG2 VAL A  10       7.370  -0.996   4.724  1.00  0.00           C  
ATOM    134  H   VAL A  10       8.549  -2.811   6.301  1.00  0.00           H  
ATOM    135  HA  VAL A  10       6.664  -1.106   7.787  1.00  0.00           H  
ATOM    136  HB  VAL A  10       5.674  -2.147   5.268  1.00  0.00           H  
ATOM    137 HG11 VAL A  10       4.845   0.085   4.973  1.00  0.00           H  
ATOM    138 HG12 VAL A  10       5.902   0.685   6.260  1.00  0.00           H  
ATOM    139 HG13 VAL A  10       4.582  -0.423   6.643  1.00  0.00           H  
ATOM    140 HG21 VAL A  10       8.019  -0.261   5.179  1.00  0.00           H  
ATOM    141 HG22 VAL A  10       6.943  -0.590   3.819  1.00  0.00           H  
ATOM    142 HG23 VAL A  10       7.939  -1.883   4.488  1.00  0.00           H  
ATOM    143  N   LYS A  11       5.104  -2.961   8.253  1.00  0.00           N  
ATOM    144  CA  LYS A  11       4.388  -4.090   8.789  1.00  0.00           C  
ATOM    145  C   LYS A  11       3.022  -4.149   8.152  1.00  0.00           C  
ATOM    146  O   LYS A  11       2.302  -3.154   8.159  1.00  0.00           O  
ATOM    147  CB  LYS A  11       4.275  -3.987  10.313  1.00  0.00           C  
ATOM    148  CG  LYS A  11       5.618  -3.831  11.028  1.00  0.00           C  
ATOM    149  CD  LYS A  11       6.133  -2.397  10.992  1.00  0.00           C  
ATOM    150  CE  LYS A  11       7.510  -2.288  11.626  1.00  0.00           C  
ATOM    151  NZ  LYS A  11       8.095  -0.930  11.466  1.00  0.00           N  
ATOM    152  H   LYS A  11       4.831  -2.057   8.500  1.00  0.00           H  
ATOM    153  HA  LYS A  11       4.935  -4.983   8.529  1.00  0.00           H  
ATOM    154  HB2 LYS A  11       3.661  -3.138  10.553  1.00  0.00           H  
ATOM    155  HB3 LYS A  11       3.797  -4.881  10.686  1.00  0.00           H  
ATOM    156  HG2 LYS A  11       5.506  -4.135  12.057  1.00  0.00           H  
ATOM    157  HG3 LYS A  11       6.346  -4.469  10.540  1.00  0.00           H  
ATOM    158  HD2 LYS A  11       6.193  -2.072   9.964  1.00  0.00           H  
ATOM    159  HD3 LYS A  11       5.444  -1.764  11.533  1.00  0.00           H  
ATOM    160  HE2 LYS A  11       7.425  -2.510  12.678  1.00  0.00           H  
ATOM    161  HE3 LYS A  11       8.164  -3.009  11.159  1.00  0.00           H  
ATOM    162  HZ1 LYS A  11       7.464  -0.214  11.882  1.00  0.00           H  
ATOM    163  HZ2 LYS A  11       8.234  -0.712  10.457  1.00  0.00           H  
ATOM    164  HZ3 LYS A  11       9.015  -0.881  11.946  1.00  0.00           H  
ATOM    165  N   VAL A  12       2.664  -5.309   7.618  1.00  0.00           N  
ATOM    166  CA  VAL A  12       1.466  -5.422   6.786  1.00  0.00           C  
ATOM    167  C   VAL A  12       0.506  -6.492   7.305  1.00  0.00           C  
ATOM    168  O   VAL A  12       0.908  -7.608   7.645  1.00  0.00           O  
ATOM    169  CB  VAL A  12       1.846  -5.672   5.293  1.00  0.00           C  
ATOM    170  CG1 VAL A  12       3.324  -5.990   5.164  1.00  0.00           C  
ATOM    171  CG2 VAL A  12       1.015  -6.782   4.656  1.00  0.00           C  
ATOM    172  H   VAL A  12       3.225  -6.106   7.775  1.00  0.00           H  
ATOM    173  HA  VAL A  12       0.958  -4.469   6.836  1.00  0.00           H  
ATOM    174  HB  VAL A  12       1.658  -4.759   4.744  1.00  0.00           H  
ATOM    175 HG11 VAL A  12       3.580  -6.799   5.843  1.00  0.00           H  
ATOM    176 HG12 VAL A  12       3.901  -5.110   5.414  1.00  0.00           H  
ATOM    177 HG13 VAL A  12       3.543  -6.288   4.150  1.00  0.00           H  
ATOM    178 HG21 VAL A  12       1.167  -7.701   5.202  1.00  0.00           H  
ATOM    179 HG22 VAL A  12       1.326  -6.920   3.629  1.00  0.00           H  
ATOM    180 HG23 VAL A  12      -0.030  -6.513   4.682  1.00  0.00           H  
ATOM    181  N   SER A  13      -0.768  -6.120   7.372  1.00  0.00           N  
ATOM    182  CA  SER A  13      -1.805  -6.968   7.942  1.00  0.00           C  
ATOM    183  C   SER A  13      -3.017  -7.036   7.010  1.00  0.00           C  
ATOM    184  O   SER A  13      -3.232  -6.130   6.203  1.00  0.00           O  
ATOM    185  CB  SER A  13      -2.226  -6.403   9.299  1.00  0.00           C  
ATOM    186  OG  SER A  13      -1.092  -6.075  10.088  1.00  0.00           O  
ATOM    187  H   SER A  13      -1.021  -5.240   7.023  1.00  0.00           H  
ATOM    188  HA  SER A  13      -1.399  -7.960   8.076  1.00  0.00           H  
ATOM    189  HB2 SER A  13      -2.813  -5.509   9.148  1.00  0.00           H  
ATOM    190  HB3 SER A  13      -2.817  -7.136   9.826  1.00  0.00           H  
ATOM    191  HG  SER A  13      -0.798  -6.862  10.566  1.00  0.00           H  
ATOM    192  N   MET A  14      -3.796  -8.110   7.120  1.00  0.00           N  
ATOM    193  CA  MET A  14      -4.996  -8.279   6.304  1.00  0.00           C  
ATOM    194  C   MET A  14      -6.249  -8.235   7.175  1.00  0.00           C  
ATOM    195  O   MET A  14      -6.218  -8.640   8.339  1.00  0.00           O  
ATOM    196  CB  MET A  14      -4.924  -9.602   5.527  1.00  0.00           C  
ATOM    197  CG  MET A  14      -6.199  -9.958   4.768  1.00  0.00           C  
ATOM    198  SD  MET A  14      -6.805  -8.620   3.728  1.00  0.00           S  
ATOM    199  CE  MET A  14      -5.386  -8.356   2.678  1.00  0.00           C  
ATOM    200  H   MET A  14      -3.562  -8.805   7.774  1.00  0.00           H  
ATOM    201  HA  MET A  14      -5.035  -7.461   5.600  1.00  0.00           H  
ATOM    202  HB2 MET A  14      -4.117  -9.538   4.813  1.00  0.00           H  
ATOM    203  HB3 MET A  14      -4.710 -10.402   6.225  1.00  0.00           H  
ATOM    204  HG2 MET A  14      -5.999 -10.811   4.140  1.00  0.00           H  
ATOM    205  HG3 MET A  14      -6.967 -10.213   5.485  1.00  0.00           H  
ATOM    206  HE1 MET A  14      -5.616  -7.573   1.969  1.00  0.00           H  
ATOM    207  HE2 MET A  14      -5.147  -9.267   2.153  1.00  0.00           H  
ATOM    208  HE3 MET A  14      -4.545  -8.052   3.284  1.00  0.00           H  
ATOM    209  N   ASP A  15      -7.344  -7.736   6.617  1.00  0.00           N  
ATOM    210  CA  ASP A  15      -8.590  -7.611   7.362  1.00  0.00           C  
ATOM    211  C   ASP A  15      -9.663  -8.499   6.747  1.00  0.00           C  
ATOM    212  O   ASP A  15      -9.733  -8.646   5.528  1.00  0.00           O  
ATOM    213  CB  ASP A  15      -9.071  -6.164   7.374  1.00  0.00           C  
ATOM    214  CG  ASP A  15     -10.016  -5.889   8.527  1.00  0.00           C  
ATOM    215  OD1 ASP A  15     -11.212  -6.229   8.424  1.00  0.00           O  
ATOM    216  OD2 ASP A  15      -9.566  -5.333   9.552  1.00  0.00           O  
ATOM    217  H   ASP A  15      -7.321  -7.463   5.674  1.00  0.00           H  
ATOM    218  HA  ASP A  15      -8.407  -7.933   8.376  1.00  0.00           H  
ATOM    219  HB2 ASP A  15      -8.221  -5.505   7.453  1.00  0.00           H  
ATOM    220  HB3 ASP A  15      -9.592  -5.960   6.450  1.00  0.00           H  
ATOM    221  N   GLY A  16     -10.484  -9.100   7.595  1.00  0.00           N  
ATOM    222  CA  GLY A  16     -11.518 -10.007   7.131  1.00  0.00           C  
ATOM    223  C   GLY A  16     -10.985 -11.413   6.967  1.00  0.00           C  
ATOM    224  O   GLY A  16     -11.701 -12.392   7.176  1.00  0.00           O  
ATOM    225  H   GLY A  16     -10.386  -8.930   8.556  1.00  0.00           H  
ATOM    226  HA2 GLY A  16     -12.327 -10.016   7.846  1.00  0.00           H  
ATOM    227  HA3 GLY A  16     -11.890  -9.660   6.179  1.00  0.00           H  
ATOM    228  N   ALA A  17      -9.721 -11.505   6.600  1.00  0.00           N  
ATOM    229  CA  ALA A  17      -9.006 -12.768   6.582  1.00  0.00           C  
ATOM    230  C   ALA A  17      -7.654 -12.586   7.250  1.00  0.00           C  
ATOM    231  O   ALA A  17      -7.034 -11.534   7.121  1.00  0.00           O  
ATOM    232  CB  ALA A  17      -8.835 -13.274   5.158  1.00  0.00           C  
ATOM    233  H   ALA A  17      -9.251 -10.689   6.316  1.00  0.00           H  
ATOM    234  HA  ALA A  17      -9.585 -13.493   7.139  1.00  0.00           H  
ATOM    235  HB1 ALA A  17      -9.804 -13.397   4.700  1.00  0.00           H  
ATOM    236  HB2 ALA A  17      -8.321 -14.227   5.178  1.00  0.00           H  
ATOM    237  HB3 ALA A  17      -8.253 -12.563   4.591  1.00  0.00           H  
ATOM    238  N   PRO A  18      -7.188 -13.584   7.999  1.00  0.00           N  
ATOM    239  CA  PRO A  18      -5.908 -13.493   8.698  1.00  0.00           C  
ATOM    240  C   PRO A  18      -4.713 -13.690   7.767  1.00  0.00           C  
ATOM    241  O   PRO A  18      -4.606 -14.710   7.083  1.00  0.00           O  
ATOM    242  CB  PRO A  18      -5.994 -14.637   9.708  1.00  0.00           C  
ATOM    243  CG  PRO A  18      -6.882 -15.644   9.060  1.00  0.00           C  
ATOM    244  CD  PRO A  18      -7.867 -14.870   8.231  1.00  0.00           C  
ATOM    245  HA  PRO A  18      -5.807 -12.553   9.221  1.00  0.00           H  
ATOM    246  HB2 PRO A  18      -5.006 -15.036   9.889  1.00  0.00           H  
ATOM    247  HB3 PRO A  18      -6.417 -14.275  10.632  1.00  0.00           H  
ATOM    248  HG2 PRO A  18      -6.303 -16.295   8.431  1.00  0.00           H  
ATOM    249  HG3 PRO A  18      -7.395 -16.217   9.808  1.00  0.00           H  
ATOM    250  HD2 PRO A  18      -8.056 -15.378   7.297  1.00  0.00           H  
ATOM    251  HD3 PRO A  18      -8.789 -14.726   8.776  1.00  0.00           H  
ATOM    252  N   TYR A  19      -3.805 -12.719   7.763  1.00  0.00           N  
ATOM    253  CA  TYR A  19      -2.557 -12.823   7.015  1.00  0.00           C  
ATOM    254  C   TYR A  19      -1.480 -12.003   7.691  1.00  0.00           C  
ATOM    255  O   TYR A  19      -1.740 -10.917   8.206  1.00  0.00           O  
ATOM    256  CB  TYR A  19      -2.708 -12.344   5.562  1.00  0.00           C  
ATOM    257  CG  TYR A  19      -3.445 -13.295   4.642  1.00  0.00           C  
ATOM    258  CD1 TYR A  19      -2.769 -14.313   3.980  1.00  0.00           C  
ATOM    259  CD2 TYR A  19      -4.809 -13.166   4.422  1.00  0.00           C  
ATOM    260  CE1 TYR A  19      -3.433 -15.175   3.130  1.00  0.00           C  
ATOM    261  CE2 TYR A  19      -5.482 -14.023   3.572  1.00  0.00           C  
ATOM    262  CZ  TYR A  19      -4.790 -15.026   2.928  1.00  0.00           C  
ATOM    263  OH  TYR A  19      -5.457 -15.881   2.078  1.00  0.00           O  
ATOM    264  H   TYR A  19      -3.975 -11.905   8.288  1.00  0.00           H  
ATOM    265  HA  TYR A  19      -2.254 -13.853   7.020  1.00  0.00           H  
ATOM    266  HB2 TYR A  19      -3.243 -11.409   5.556  1.00  0.00           H  
ATOM    267  HB3 TYR A  19      -1.722 -12.184   5.147  1.00  0.00           H  
ATOM    268  HD1 TYR A  19      -1.707 -14.428   4.140  1.00  0.00           H  
ATOM    269  HD2 TYR A  19      -5.349 -12.383   4.931  1.00  0.00           H  
ATOM    270  HE1 TYR A  19      -2.890 -15.960   2.627  1.00  0.00           H  
ATOM    271  HE2 TYR A  19      -6.543 -13.904   3.415  1.00  0.00           H  
ATOM    272  HH  TYR A  19      -6.018 -15.370   1.482  1.00  0.00           H  
ATOM    273  N   LEU A  20      -0.268 -12.520   7.677  1.00  0.00           N  
ATOM    274  CA  LEU A  20       0.850 -11.828   8.278  1.00  0.00           C  
ATOM    275  C   LEU A  20       2.012 -11.770   7.304  1.00  0.00           C  
ATOM    276  O   LEU A  20       2.696 -12.767   7.066  1.00  0.00           O  
ATOM    277  CB  LEU A  20       1.284 -12.527   9.567  1.00  0.00           C  
ATOM    278  CG  LEU A  20       0.221 -12.604  10.668  1.00  0.00           C  
ATOM    279  CD1 LEU A  20      -0.609 -13.874  10.537  1.00  0.00           C  
ATOM    280  CD2 LEU A  20       0.873 -12.520  12.040  1.00  0.00           C  
ATOM    281  H   LEU A  20      -0.121 -13.390   7.249  1.00  0.00           H  
ATOM    282  HA  LEU A  20       0.535 -10.822   8.510  1.00  0.00           H  
ATOM    283  HB2 LEU A  20       1.577 -13.535   9.314  1.00  0.00           H  
ATOM    284  HB3 LEU A  20       2.143 -12.008   9.961  1.00  0.00           H  
ATOM    285  HG  LEU A  20      -0.450 -11.765  10.563  1.00  0.00           H  
ATOM    286 HD11 LEU A  20      -1.106 -13.882   9.578  1.00  0.00           H  
ATOM    287 HD12 LEU A  20      -1.347 -13.904  11.325  1.00  0.00           H  
ATOM    288 HD13 LEU A  20       0.037 -14.735  10.616  1.00  0.00           H  
ATOM    289 HD21 LEU A  20       1.404 -11.584  12.128  1.00  0.00           H  
ATOM    290 HD22 LEU A  20       1.564 -13.341  12.161  1.00  0.00           H  
ATOM    291 HD23 LEU A  20       0.112 -12.576  12.802  1.00  0.00           H  
ATOM    292  N   ARG A  21       2.216 -10.599   6.729  1.00  0.00           N  
ATOM    293  CA  ARG A  21       3.328 -10.360   5.823  1.00  0.00           C  
ATOM    294  C   ARG A  21       4.113  -9.148   6.299  1.00  0.00           C  
ATOM    295  O   ARG A  21       3.630  -8.387   7.136  1.00  0.00           O  
ATOM    296  CB  ARG A  21       2.833 -10.155   4.385  1.00  0.00           C  
ATOM    297  CG  ARG A  21       2.823 -11.427   3.539  1.00  0.00           C  
ATOM    298  CD  ARG A  21       1.891 -12.486   4.100  1.00  0.00           C  
ATOM    299  NE  ARG A  21       1.953 -13.733   3.341  1.00  0.00           N  
ATOM    300  CZ  ARG A  21       2.223 -14.924   3.878  1.00  0.00           C  
ATOM    301  NH1 ARG A  21       2.538 -15.030   5.164  1.00  0.00           N  
ATOM    302  NH2 ARG A  21       2.196 -16.010   3.121  1.00  0.00           N  
ATOM    303  H   ARG A  21       1.607  -9.857   6.937  1.00  0.00           H  
ATOM    304  HA  ARG A  21       3.971 -11.226   5.855  1.00  0.00           H  
ATOM    305  HB2 ARG A  21       1.825  -9.766   4.418  1.00  0.00           H  
ATOM    306  HB3 ARG A  21       3.471  -9.431   3.900  1.00  0.00           H  
ATOM    307  HG2 ARG A  21       2.499 -11.177   2.541  1.00  0.00           H  
ATOM    308  HG3 ARG A  21       3.825 -11.827   3.501  1.00  0.00           H  
ATOM    309  HD2 ARG A  21       2.168 -12.684   5.124  1.00  0.00           H  
ATOM    310  HD3 ARG A  21       0.879 -12.109   4.070  1.00  0.00           H  
ATOM    311  HE  ARG A  21       1.765 -13.683   2.375  1.00  0.00           H  
ATOM    312 HH11 ARG A  21       2.576 -14.214   5.749  1.00  0.00           H  
ATOM    313 HH12 ARG A  21       2.741 -15.933   5.560  1.00  0.00           H  
ATOM    314 HH21 ARG A  21       1.976 -15.940   2.144  1.00  0.00           H  
ATOM    315 HH22 ARG A  21       2.395 -16.910   3.521  1.00  0.00           H  
ATOM    316  N   LYS A  22       5.322  -8.979   5.796  1.00  0.00           N  
ATOM    317  CA  LYS A  22       6.149  -7.834   6.159  1.00  0.00           C  
ATOM    318  C   LYS A  22       7.142  -7.554   5.044  1.00  0.00           C  
ATOM    319  O   LYS A  22       7.644  -8.483   4.411  1.00  0.00           O  
ATOM    320  CB  LYS A  22       6.895  -8.110   7.455  1.00  0.00           C  
ATOM    321  CG  LYS A  22       6.846  -6.991   8.474  1.00  0.00           C  
ATOM    322  CD  LYS A  22       5.556  -7.023   9.273  1.00  0.00           C  
ATOM    323  CE  LYS A  22       5.430  -8.259  10.151  1.00  0.00           C  
ATOM    324  NZ  LYS A  22       4.865  -9.415   9.407  1.00  0.00           N  
ATOM    325  H   LYS A  22       5.677  -9.640   5.161  1.00  0.00           H  
ATOM    326  HA  LYS A  22       5.506  -6.976   6.288  1.00  0.00           H  
ATOM    327  HB2 LYS A  22       6.452  -8.972   7.913  1.00  0.00           H  
ATOM    328  HB3 LYS A  22       7.926  -8.308   7.221  1.00  0.00           H  
ATOM    329  HG2 LYS A  22       7.680  -7.095   9.151  1.00  0.00           H  
ATOM    330  HG3 LYS A  22       6.916  -6.045   7.956  1.00  0.00           H  
ATOM    331  HD2 LYS A  22       5.514  -6.150   9.903  1.00  0.00           H  
ATOM    332  HD3 LYS A  22       4.729  -7.010   8.580  1.00  0.00           H  
ATOM    333  HE2 LYS A  22       6.409  -8.525  10.521  1.00  0.00           H  
ATOM    334  HE3 LYS A  22       4.782  -8.028  10.985  1.00  0.00           H  
ATOM    335  HZ1 LYS A  22       5.624  -9.952   8.943  1.00  0.00           H  
ATOM    336  HZ2 LYS A  22       4.199  -9.073   8.676  1.00  0.00           H  
ATOM    337  HZ3 LYS A  22       4.355 -10.043  10.059  1.00  0.00           H  
ATOM    338  N   ILE A  23       7.419  -6.283   4.811  1.00  0.00           N  
ATOM    339  CA  ILE A  23       8.285  -5.865   3.710  1.00  0.00           C  
ATOM    340  C   ILE A  23       8.960  -4.535   4.003  1.00  0.00           C  
ATOM    341  O   ILE A  23       8.690  -3.902   5.017  1.00  0.00           O  
ATOM    342  CB  ILE A  23       7.513  -5.754   2.377  1.00  0.00           C  
ATOM    343  CG1 ILE A  23       6.133  -5.146   2.620  1.00  0.00           C  
ATOM    344  CG2 ILE A  23       7.415  -7.106   1.696  1.00  0.00           C  
ATOM    345  CD1 ILE A  23       5.112  -5.455   1.541  1.00  0.00           C  
ATOM    346  H   ILE A  23       7.035  -5.602   5.400  1.00  0.00           H  
ATOM    347  HA  ILE A  23       9.046  -6.618   3.594  1.00  0.00           H  
ATOM    348  HB  ILE A  23       8.072  -5.099   1.724  1.00  0.00           H  
ATOM    349 HG12 ILE A  23       5.753  -5.516   3.553  1.00  0.00           H  
ATOM    350 HG13 ILE A  23       6.233  -4.075   2.679  1.00  0.00           H  
ATOM    351 HG21 ILE A  23       6.816  -7.014   0.803  1.00  0.00           H  
ATOM    352 HG22 ILE A  23       6.956  -7.815   2.367  1.00  0.00           H  
ATOM    353 HG23 ILE A  23       8.405  -7.446   1.432  1.00  0.00           H  
ATOM    354 HD11 ILE A  23       4.150  -5.055   1.827  1.00  0.00           H  
ATOM    355 HD12 ILE A  23       5.033  -6.525   1.417  1.00  0.00           H  
ATOM    356 HD13 ILE A  23       5.424  -5.009   0.610  1.00  0.00           H  
ATOM    357  N   ASP A  24       9.855  -4.145   3.113  1.00  0.00           N  
ATOM    358  CA  ASP A  24      10.607  -2.894   3.241  1.00  0.00           C  
ATOM    359  C   ASP A  24      10.241  -1.942   2.108  1.00  0.00           C  
ATOM    360  O   ASP A  24       9.945  -2.376   0.999  1.00  0.00           O  
ATOM    361  CB  ASP A  24      12.112  -3.174   3.219  1.00  0.00           C  
ATOM    362  CG  ASP A  24      12.940  -1.910   3.052  1.00  0.00           C  
ATOM    363  OD1 ASP A  24      13.252  -1.254   4.064  1.00  0.00           O  
ATOM    364  OD2 ASP A  24      13.284  -1.572   1.903  1.00  0.00           O  
ATOM    365  H   ASP A  24       9.995  -4.704   2.322  1.00  0.00           H  
ATOM    366  HA  ASP A  24      10.343  -2.438   4.183  1.00  0.00           H  
ATOM    367  HB2 ASP A  24      12.398  -3.648   4.146  1.00  0.00           H  
ATOM    368  HB3 ASP A  24      12.335  -3.839   2.398  1.00  0.00           H  
ATOM    369  N   LEU A  25      10.257  -0.644   2.400  1.00  0.00           N  
ATOM    370  CA  LEU A  25       9.824   0.371   1.438  1.00  0.00           C  
ATOM    371  C   LEU A  25      10.828   0.549   0.297  1.00  0.00           C  
ATOM    372  O   LEU A  25      10.447   0.717  -0.859  1.00  0.00           O  
ATOM    373  CB  LEU A  25       9.600   1.706   2.140  1.00  0.00           C  
ATOM    374  CG  LEU A  25       8.417   1.753   3.111  1.00  0.00           C  
ATOM    375  CD1 LEU A  25       8.502   2.982   3.996  1.00  0.00           C  
ATOM    376  CD2 LEU A  25       7.092   1.746   2.360  1.00  0.00           C  
ATOM    377  H   LEU A  25      10.608  -0.359   3.277  1.00  0.00           H  
ATOM    378  HA  LEU A  25       8.890   0.047   1.023  1.00  0.00           H  
ATOM    379  HB2 LEU A  25      10.492   1.942   2.685  1.00  0.00           H  
ATOM    380  HB3 LEU A  25       9.445   2.462   1.387  1.00  0.00           H  
ATOM    381  HG  LEU A  25       8.447   0.882   3.746  1.00  0.00           H  
ATOM    382 HD11 LEU A  25       7.663   2.994   4.675  1.00  0.00           H  
ATOM    383 HD12 LEU A  25       8.482   3.870   3.382  1.00  0.00           H  
ATOM    384 HD13 LEU A  25       9.422   2.955   4.562  1.00  0.00           H  
ATOM    385 HD21 LEU A  25       6.276   1.870   3.064  1.00  0.00           H  
ATOM    386 HD22 LEU A  25       6.978   0.807   1.839  1.00  0.00           H  
ATOM    387 HD23 LEU A  25       7.075   2.558   1.647  1.00  0.00           H  
ATOM    388  N   ARG A  26      12.108   0.521   0.639  1.00  0.00           N  
ATOM    389  CA  ARG A  26      13.181   0.803  -0.296  1.00  0.00           C  
ATOM    390  C   ARG A  26      13.396  -0.284  -1.344  1.00  0.00           C  
ATOM    391  O   ARG A  26      13.818   0.016  -2.462  1.00  0.00           O  
ATOM    392  CB  ARG A  26      14.472   0.986   0.463  1.00  0.00           C  
ATOM    393  CG  ARG A  26      14.638   2.336   1.117  1.00  0.00           C  
ATOM    394  CD  ARG A  26      13.631   2.633   2.200  1.00  0.00           C  
ATOM    395  NE  ARG A  26      13.815   3.997   2.692  1.00  0.00           N  
ATOM    396  CZ  ARG A  26      12.887   4.703   3.329  1.00  0.00           C  
ATOM    397  NH1 ARG A  26      11.724   4.146   3.642  1.00  0.00           N  
ATOM    398  NH2 ARG A  26      13.143   5.953   3.692  1.00  0.00           N  
ATOM    399  H   ARG A  26      12.352   0.306   1.563  1.00  0.00           H  
ATOM    400  HA  ARG A  26      12.959   1.720  -0.797  1.00  0.00           H  
ATOM    401  HB2 ARG A  26      14.544   0.226   1.225  1.00  0.00           H  
ATOM    402  HB3 ARG A  26      15.269   0.861  -0.236  1.00  0.00           H  
ATOM    403  HG2 ARG A  26      15.613   2.379   1.559  1.00  0.00           H  
ATOM    404  HG3 ARG A  26      14.551   3.087   0.356  1.00  0.00           H  
ATOM    405  HD2 ARG A  26      12.636   2.527   1.793  1.00  0.00           H  
ATOM    406  HD3 ARG A  26      13.771   1.938   3.013  1.00  0.00           H  
ATOM    407  HE  ARG A  26      14.695   4.419   2.514  1.00  0.00           H  
ATOM    408 HH11 ARG A  26      11.544   3.192   3.406  1.00  0.00           H  
ATOM    409 HH12 ARG A  26      11.011   4.689   4.100  1.00  0.00           H  
ATOM    410 HH21 ARG A  26      14.039   6.364   3.486  1.00  0.00           H  
ATOM    411 HH22 ARG A  26      12.457   6.488   4.185  1.00  0.00           H  
ATOM    412  N   VAL A  27      13.119  -1.533  -0.991  1.00  0.00           N  
ATOM    413  CA  VAL A  27      13.476  -2.675  -1.844  1.00  0.00           C  
ATOM    414  C   VAL A  27      12.774  -2.670  -3.209  1.00  0.00           C  
ATOM    415  O   VAL A  27      13.035  -3.540  -4.040  1.00  0.00           O  
ATOM    416  CB  VAL A  27      13.194  -4.022  -1.147  1.00  0.00           C  
ATOM    417  CG1 VAL A  27      14.042  -4.166   0.108  1.00  0.00           C  
ATOM    418  CG2 VAL A  27      11.716  -4.172  -0.821  1.00  0.00           C  
ATOM    419  H   VAL A  27      12.682  -1.698  -0.123  1.00  0.00           H  
ATOM    420  HA  VAL A  27      14.540  -2.618  -2.017  1.00  0.00           H  
ATOM    421  HB  VAL A  27      13.469  -4.814  -1.827  1.00  0.00           H  
ATOM    422 HG11 VAL A  27      15.087  -4.133  -0.159  1.00  0.00           H  
ATOM    423 HG12 VAL A  27      13.820  -5.108   0.586  1.00  0.00           H  
ATOM    424 HG13 VAL A  27      13.819  -3.356   0.787  1.00  0.00           H  
ATOM    425 HG21 VAL A  27      11.549  -5.125  -0.341  1.00  0.00           H  
ATOM    426 HG22 VAL A  27      11.141  -4.122  -1.733  1.00  0.00           H  
ATOM    427 HG23 VAL A  27      11.411  -3.376  -0.157  1.00  0.00           H  
ATOM    428  N   TYR A  28      11.902  -1.703  -3.449  1.00  0.00           N  
ATOM    429  CA  TYR A  28      11.186  -1.636  -4.716  1.00  0.00           C  
ATOM    430  C   TYR A  28      11.822  -0.637  -5.670  1.00  0.00           C  
ATOM    431  O   TYR A  28      11.729  -0.779  -6.887  1.00  0.00           O  
ATOM    432  CB  TYR A  28       9.733  -1.252  -4.473  1.00  0.00           C  
ATOM    433  CG  TYR A  28       9.062  -2.150  -3.476  1.00  0.00           C  
ATOM    434  CD1 TYR A  28       8.788  -3.471  -3.791  1.00  0.00           C  
ATOM    435  CD2 TYR A  28       8.714  -1.686  -2.215  1.00  0.00           C  
ATOM    436  CE1 TYR A  28       8.184  -4.306  -2.882  1.00  0.00           C  
ATOM    437  CE2 TYR A  28       8.104  -2.519  -1.300  1.00  0.00           C  
ATOM    438  CZ  TYR A  28       7.843  -3.828  -1.640  1.00  0.00           C  
ATOM    439  OH  TYR A  28       7.241  -4.664  -0.734  1.00  0.00           O  
ATOM    440  H   TYR A  28      11.731  -1.028  -2.760  1.00  0.00           H  
ATOM    441  HA  TYR A  28      11.217  -2.615  -5.168  1.00  0.00           H  
ATOM    442  HB2 TYR A  28       9.689  -0.240  -4.096  1.00  0.00           H  
ATOM    443  HB3 TYR A  28       9.185  -1.313  -5.402  1.00  0.00           H  
ATOM    444  HD1 TYR A  28       9.055  -3.843  -4.769  1.00  0.00           H  
ATOM    445  HD2 TYR A  28       8.928  -0.657  -1.953  1.00  0.00           H  
ATOM    446  HE1 TYR A  28       7.981  -5.332  -3.147  1.00  0.00           H  
ATOM    447  HE2 TYR A  28       7.835  -2.143  -0.322  1.00  0.00           H  
ATOM    448  HH  TYR A  28       6.546  -4.183  -0.276  1.00  0.00           H  
ATOM    449  N   GLY A  29      12.476   0.368  -5.094  1.00  0.00           N  
ATOM    450  CA  GLY A  29      13.133   1.407  -5.871  1.00  0.00           C  
ATOM    451  C   GLY A  29      12.199   2.167  -6.803  1.00  0.00           C  
ATOM    452  O   GLY A  29      12.659   2.928  -7.655  1.00  0.00           O  
ATOM    453  H   GLY A  29      12.527   0.397  -4.116  1.00  0.00           H  
ATOM    454  HA2 GLY A  29      13.586   2.113  -5.188  1.00  0.00           H  
ATOM    455  HA3 GLY A  29      13.915   0.952  -6.461  1.00  0.00           H  
ATOM    456  N   GLY A  30      10.895   1.999  -6.622  1.00  0.00           N  
ATOM    457  CA  GLY A  30       9.936   2.669  -7.474  1.00  0.00           C  
ATOM    458  C   GLY A  30       8.539   2.106  -7.318  1.00  0.00           C  
ATOM    459  O   GLY A  30       8.345   1.078  -6.661  1.00  0.00           O  
ATOM    460  H   GLY A  30      10.580   1.405  -5.911  1.00  0.00           H  
ATOM    461  HA2 GLY A  30       9.919   3.719  -7.223  1.00  0.00           H  
ATOM    462  HA3 GLY A  30      10.244   2.560  -8.503  1.00  0.00           H  
ATOM    463  N   TYR A  31       7.569   2.780  -7.921  1.00  0.00           N  
ATOM    464  CA  TYR A  31       6.167   2.393  -7.813  1.00  0.00           C  
ATOM    465  C   TYR A  31       5.853   1.097  -8.556  1.00  0.00           C  
ATOM    466  O   TYR A  31       4.951   0.358  -8.157  1.00  0.00           O  
ATOM    467  CB  TYR A  31       5.264   3.512  -8.322  1.00  0.00           C  
ATOM    468  CG  TYR A  31       4.665   4.327  -7.206  1.00  0.00           C  
ATOM    469  CD1 TYR A  31       5.380   5.346  -6.597  1.00  0.00           C  
ATOM    470  CD2 TYR A  31       3.385   4.058  -6.748  1.00  0.00           C  
ATOM    471  CE1 TYR A  31       4.834   6.076  -5.561  1.00  0.00           C  
ATOM    472  CE2 TYR A  31       2.832   4.784  -5.717  1.00  0.00           C  
ATOM    473  CZ  TYR A  31       3.559   5.791  -5.124  1.00  0.00           C  
ATOM    474  OH  TYR A  31       3.005   6.515  -4.093  1.00  0.00           O  
ATOM    475  H   TYR A  31       7.804   3.564  -8.465  1.00  0.00           H  
ATOM    476  HA  TYR A  31       5.956   2.242  -6.763  1.00  0.00           H  
ATOM    477  HB2 TYR A  31       5.838   4.176  -8.950  1.00  0.00           H  
ATOM    478  HB3 TYR A  31       4.456   3.084  -8.896  1.00  0.00           H  
ATOM    479  HD1 TYR A  31       6.378   5.567  -6.944  1.00  0.00           H  
ATOM    480  HD2 TYR A  31       2.815   3.266  -7.213  1.00  0.00           H  
ATOM    481  HE1 TYR A  31       5.407   6.863  -5.096  1.00  0.00           H  
ATOM    482  HE2 TYR A  31       1.834   4.559  -5.376  1.00  0.00           H  
ATOM    483  HH  TYR A  31       3.255   7.446  -4.181  1.00  0.00           H  
ATOM    484  N   SER A  32       6.589   0.823  -9.629  1.00  0.00           N  
ATOM    485  CA  SER A  32       6.332  -0.359 -10.447  1.00  0.00           C  
ATOM    486  C   SER A  32       6.394  -1.632  -9.610  1.00  0.00           C  
ATOM    487  O   SER A  32       5.446  -2.421  -9.585  1.00  0.00           O  
ATOM    488  CB  SER A  32       7.340  -0.435 -11.594  1.00  0.00           C  
ATOM    489  OG  SER A  32       8.664  -0.234 -11.123  1.00  0.00           O  
ATOM    490  H   SER A  32       7.319   1.428  -9.879  1.00  0.00           H  
ATOM    491  HA  SER A  32       5.339  -0.264 -10.860  1.00  0.00           H  
ATOM    492  HB2 SER A  32       7.280  -1.412 -12.055  1.00  0.00           H  
ATOM    493  HB3 SER A  32       7.110   0.324 -12.325  1.00  0.00           H  
ATOM    494  HG  SER A  32       9.156   0.291 -11.769  1.00  0.00           H  
ATOM    495  N   GLU A  33       7.498  -1.813  -8.902  1.00  0.00           N  
ATOM    496  CA  GLU A  33       7.682  -2.986  -8.075  1.00  0.00           C  
ATOM    497  C   GLU A  33       6.818  -2.916  -6.827  1.00  0.00           C  
ATOM    498  O   GLU A  33       6.441  -3.944  -6.273  1.00  0.00           O  
ATOM    499  CB  GLU A  33       9.149  -3.150  -7.706  1.00  0.00           C  
ATOM    500  CG  GLU A  33      10.012  -3.593  -8.874  1.00  0.00           C  
ATOM    501  CD  GLU A  33      11.390  -4.040  -8.444  1.00  0.00           C  
ATOM    502  OE1 GLU A  33      11.523  -5.193  -7.980  1.00  0.00           O  
ATOM    503  OE2 GLU A  33      12.345  -3.251  -8.576  1.00  0.00           O  
ATOM    504  H   GLU A  33       8.210  -1.141  -8.944  1.00  0.00           H  
ATOM    505  HA  GLU A  33       7.374  -3.842  -8.656  1.00  0.00           H  
ATOM    506  HB2 GLU A  33       9.526  -2.205  -7.344  1.00  0.00           H  
ATOM    507  HB3 GLU A  33       9.229  -3.882  -6.923  1.00  0.00           H  
ATOM    508  HG2 GLU A  33       9.525  -4.417  -9.372  1.00  0.00           H  
ATOM    509  HG3 GLU A  33      10.115  -2.767  -9.563  1.00  0.00           H  
ATOM    510  N   LEU A  34       6.506  -1.703  -6.389  1.00  0.00           N  
ATOM    511  CA  LEU A  34       5.606  -1.511  -5.258  1.00  0.00           C  
ATOM    512  C   LEU A  34       4.255  -2.158  -5.546  1.00  0.00           C  
ATOM    513  O   LEU A  34       3.779  -2.992  -4.779  1.00  0.00           O  
ATOM    514  CB  LEU A  34       5.404  -0.020  -4.975  1.00  0.00           C  
ATOM    515  CG  LEU A  34       4.475   0.297  -3.799  1.00  0.00           C  
ATOM    516  CD1 LEU A  34       5.181   0.055  -2.474  1.00  0.00           C  
ATOM    517  CD2 LEU A  34       3.963   1.725  -3.891  1.00  0.00           C  
ATOM    518  H   LEU A  34       6.895  -0.923  -6.833  1.00  0.00           H  
ATOM    519  HA  LEU A  34       6.046  -1.983  -4.392  1.00  0.00           H  
ATOM    520  HB2 LEU A  34       6.369   0.422  -4.774  1.00  0.00           H  
ATOM    521  HB3 LEU A  34       4.993   0.440  -5.861  1.00  0.00           H  
ATOM    522  HG  LEU A  34       3.622  -0.365  -3.842  1.00  0.00           H  
ATOM    523 HD11 LEU A  34       5.505  -0.974  -2.422  1.00  0.00           H  
ATOM    524 HD12 LEU A  34       4.500   0.259  -1.661  1.00  0.00           H  
ATOM    525 HD13 LEU A  34       6.038   0.708  -2.400  1.00  0.00           H  
ATOM    526 HD21 LEU A  34       3.357   1.833  -4.778  1.00  0.00           H  
ATOM    527 HD22 LEU A  34       4.798   2.405  -3.942  1.00  0.00           H  
ATOM    528 HD23 LEU A  34       3.368   1.951  -3.018  1.00  0.00           H  
ATOM    529  N   LEU A  35       3.662  -1.784  -6.674  1.00  0.00           N  
ATOM    530  CA  LEU A  35       2.369  -2.310  -7.082  1.00  0.00           C  
ATOM    531  C   LEU A  35       2.463  -3.799  -7.393  1.00  0.00           C  
ATOM    532  O   LEU A  35       1.569  -4.580  -7.065  1.00  0.00           O  
ATOM    533  CB  LEU A  35       1.878  -1.549  -8.311  1.00  0.00           C  
ATOM    534  CG  LEU A  35       1.621  -0.053  -8.097  1.00  0.00           C  
ATOM    535  CD1 LEU A  35       1.267   0.621  -9.414  1.00  0.00           C  
ATOM    536  CD2 LEU A  35       0.514   0.163  -7.076  1.00  0.00           C  
ATOM    537  H   LEU A  35       4.107  -1.128  -7.255  1.00  0.00           H  
ATOM    538  HA  LEU A  35       1.675  -2.161  -6.270  1.00  0.00           H  
ATOM    539  HB2 LEU A  35       2.616  -1.658  -9.091  1.00  0.00           H  
ATOM    540  HB3 LEU A  35       0.964  -2.004  -8.642  1.00  0.00           H  
ATOM    541  HG  LEU A  35       2.521   0.408  -7.719  1.00  0.00           H  
ATOM    542 HD11 LEU A  35       0.377   0.166  -9.823  1.00  0.00           H  
ATOM    543 HD12 LEU A  35       2.084   0.503 -10.110  1.00  0.00           H  
ATOM    544 HD13 LEU A  35       1.088   1.672  -9.243  1.00  0.00           H  
ATOM    545 HD21 LEU A  35       0.815  -0.252  -6.125  1.00  0.00           H  
ATOM    546 HD22 LEU A  35      -0.386  -0.329  -7.412  1.00  0.00           H  
ATOM    547 HD23 LEU A  35       0.328   1.220  -6.964  1.00  0.00           H  
ATOM    548  N   LYS A  36       3.570  -4.176  -8.010  1.00  0.00           N  
ATOM    549  CA  LYS A  36       3.805  -5.553  -8.426  1.00  0.00           C  
ATOM    550  C   LYS A  36       3.930  -6.463  -7.205  1.00  0.00           C  
ATOM    551  O   LYS A  36       3.515  -7.625  -7.229  1.00  0.00           O  
ATOM    552  CB  LYS A  36       5.077  -5.608  -9.287  1.00  0.00           C  
ATOM    553  CG  LYS A  36       5.225  -6.862 -10.139  1.00  0.00           C  
ATOM    554  CD  LYS A  36       5.733  -8.049  -9.337  1.00  0.00           C  
ATOM    555  CE  LYS A  36       5.844  -9.297 -10.195  1.00  0.00           C  
ATOM    556  NZ  LYS A  36       6.769  -9.110 -11.343  1.00  0.00           N  
ATOM    557  H   LYS A  36       4.256  -3.502  -8.194  1.00  0.00           H  
ATOM    558  HA  LYS A  36       2.961  -5.871  -9.016  1.00  0.00           H  
ATOM    559  HB2 LYS A  36       5.086  -4.752  -9.947  1.00  0.00           H  
ATOM    560  HB3 LYS A  36       5.935  -5.547  -8.632  1.00  0.00           H  
ATOM    561  HG2 LYS A  36       4.264  -7.112 -10.561  1.00  0.00           H  
ATOM    562  HG3 LYS A  36       5.923  -6.655 -10.937  1.00  0.00           H  
ATOM    563  HD2 LYS A  36       6.706  -7.812  -8.937  1.00  0.00           H  
ATOM    564  HD3 LYS A  36       5.045  -8.241  -8.526  1.00  0.00           H  
ATOM    565  HE2 LYS A  36       6.208 -10.106  -9.581  1.00  0.00           H  
ATOM    566  HE3 LYS A  36       4.864  -9.547 -10.571  1.00  0.00           H  
ATOM    567  HZ1 LYS A  36       7.704  -8.811 -11.003  1.00  0.00           H  
ATOM    568  HZ2 LYS A  36       6.399  -8.385 -11.991  1.00  0.00           H  
ATOM    569  HZ3 LYS A  36       6.873 -10.002 -11.866  1.00  0.00           H  
ATOM    570  N   ALA A  37       4.494  -5.919  -6.136  1.00  0.00           N  
ATOM    571  CA  ALA A  37       4.683  -6.666  -4.905  1.00  0.00           C  
ATOM    572  C   ALA A  37       3.353  -7.075  -4.299  1.00  0.00           C  
ATOM    573  O   ALA A  37       3.205  -8.194  -3.832  1.00  0.00           O  
ATOM    574  CB  ALA A  37       5.476  -5.848  -3.906  1.00  0.00           C  
ATOM    575  H   ALA A  37       4.800  -4.986  -6.179  1.00  0.00           H  
ATOM    576  HA  ALA A  37       5.250  -7.554  -5.137  1.00  0.00           H  
ATOM    577  HB1 ALA A  37       5.686  -6.450  -3.034  1.00  0.00           H  
ATOM    578  HB2 ALA A  37       4.902  -4.981  -3.614  1.00  0.00           H  
ATOM    579  HB3 ALA A  37       6.403  -5.531  -4.357  1.00  0.00           H  
ATOM    580  N   LEU A  38       2.384  -6.170  -4.333  1.00  0.00           N  
ATOM    581  CA  LEU A  38       1.069  -6.426  -3.745  1.00  0.00           C  
ATOM    582  C   LEU A  38       0.413  -7.584  -4.462  1.00  0.00           C  
ATOM    583  O   LEU A  38      -0.085  -8.520  -3.840  1.00  0.00           O  
ATOM    584  CB  LEU A  38       0.161  -5.213  -3.878  1.00  0.00           C  
ATOM    585  CG  LEU A  38       0.865  -3.875  -4.039  1.00  0.00           C  
ATOM    586  CD1 LEU A  38      -0.106  -2.852  -4.587  1.00  0.00           C  
ATOM    587  CD2 LEU A  38       1.452  -3.404  -2.718  1.00  0.00           C  
ATOM    588  H   LEU A  38       2.552  -5.316  -4.779  1.00  0.00           H  
ATOM    589  HA  LEU A  38       1.196  -6.676  -2.700  1.00  0.00           H  
ATOM    590  HB2 LEU A  38      -0.475  -5.364  -4.737  1.00  0.00           H  
ATOM    591  HB3 LEU A  38      -0.460  -5.164  -2.997  1.00  0.00           H  
ATOM    592  HG  LEU A  38       1.671  -3.987  -4.751  1.00  0.00           H  
ATOM    593 HD11 LEU A  38       0.378  -1.891  -4.653  1.00  0.00           H  
ATOM    594 HD12 LEU A  38      -0.960  -2.785  -3.933  1.00  0.00           H  
ATOM    595 HD13 LEU A  38      -0.428  -3.165  -5.572  1.00  0.00           H  
ATOM    596 HD21 LEU A  38       2.164  -4.133  -2.360  1.00  0.00           H  
ATOM    597 HD22 LEU A  38       0.660  -3.286  -1.993  1.00  0.00           H  
ATOM    598 HD23 LEU A  38       1.951  -2.457  -2.865  1.00  0.00           H  
ATOM    599  N   GLU A  39       0.421  -7.495  -5.785  1.00  0.00           N  
ATOM    600  CA  GLU A  39      -0.072  -8.569  -6.634  1.00  0.00           C  
ATOM    601  C   GLU A  39       0.605  -9.883  -6.263  1.00  0.00           C  
ATOM    602  O   GLU A  39       0.001 -10.955  -6.320  1.00  0.00           O  
ATOM    603  CB  GLU A  39       0.207  -8.248  -8.100  1.00  0.00           C  
ATOM    604  CG  GLU A  39      -0.213  -6.849  -8.508  1.00  0.00           C  
ATOM    605  CD  GLU A  39      -0.009  -6.596  -9.986  1.00  0.00           C  
ATOM    606  OE1 GLU A  39       1.145  -6.380 -10.406  1.00  0.00           O  
ATOM    607  OE2 GLU A  39      -1.003  -6.622 -10.741  1.00  0.00           O  
ATOM    608  H   GLU A  39       0.754  -6.666  -6.204  1.00  0.00           H  
ATOM    609  HA  GLU A  39      -1.136  -8.660  -6.483  1.00  0.00           H  
ATOM    610  HB2 GLU A  39       1.266  -8.352  -8.285  1.00  0.00           H  
ATOM    611  HB3 GLU A  39      -0.328  -8.955  -8.717  1.00  0.00           H  
ATOM    612  HG2 GLU A  39      -1.259  -6.717  -8.271  1.00  0.00           H  
ATOM    613  HG3 GLU A  39       0.373  -6.134  -7.951  1.00  0.00           H  
ATOM    614  N   THR A  40       1.859  -9.776  -5.856  1.00  0.00           N  
ATOM    615  CA  THR A  40       2.638 -10.926  -5.444  1.00  0.00           C  
ATOM    616  C   THR A  40       2.180 -11.446  -4.080  1.00  0.00           C  
ATOM    617  O   THR A  40       2.081 -12.655  -3.865  1.00  0.00           O  
ATOM    618  CB  THR A  40       4.133 -10.556  -5.366  1.00  0.00           C  
ATOM    619  OG1 THR A  40       4.651 -10.273  -6.675  1.00  0.00           O  
ATOM    620  CG2 THR A  40       4.935 -11.664  -4.708  1.00  0.00           C  
ATOM    621  H   THR A  40       2.274  -8.881  -5.814  1.00  0.00           H  
ATOM    622  HA  THR A  40       2.515 -11.703  -6.184  1.00  0.00           H  
ATOM    623  HB  THR A  40       4.227  -9.666  -4.758  1.00  0.00           H  
ATOM    624  HG1 THR A  40       4.189  -9.506  -7.041  1.00  0.00           H  
ATOM    625 HG21 THR A  40       4.551 -11.832  -3.708  1.00  0.00           H  
ATOM    626 HG22 THR A  40       5.973 -11.373  -4.655  1.00  0.00           H  
ATOM    627 HG23 THR A  40       4.841 -12.568  -5.289  1.00  0.00           H  
ATOM    628  N   MET A  41       1.868 -10.519  -3.181  1.00  0.00           N  
ATOM    629  CA  MET A  41       1.658 -10.840  -1.775  1.00  0.00           C  
ATOM    630  C   MET A  41       0.548 -11.867  -1.575  1.00  0.00           C  
ATOM    631  O   MET A  41       0.759 -12.913  -0.962  1.00  0.00           O  
ATOM    632  CB  MET A  41       1.294  -9.577  -0.990  1.00  0.00           C  
ATOM    633  CG  MET A  41       2.309  -8.450  -1.096  1.00  0.00           C  
ATOM    634  SD  MET A  41       3.947  -8.895  -0.492  1.00  0.00           S  
ATOM    635  CE  MET A  41       3.668  -8.843   1.270  1.00  0.00           C  
ATOM    636  H   MET A  41       1.778  -9.586  -3.474  1.00  0.00           H  
ATOM    637  HA  MET A  41       2.585 -11.241  -1.391  1.00  0.00           H  
ATOM    638  HB2 MET A  41       0.347  -9.207  -1.359  1.00  0.00           H  
ATOM    639  HB3 MET A  41       1.182  -9.842   0.046  1.00  0.00           H  
ATOM    640  HG2 MET A  41       2.392  -8.158  -2.131  1.00  0.00           H  
ATOM    641  HG3 MET A  41       1.946  -7.610  -0.519  1.00  0.00           H  
ATOM    642  HE1 MET A  41       3.362  -7.848   1.554  1.00  0.00           H  
ATOM    643  HE2 MET A  41       4.579  -9.104   1.788  1.00  0.00           H  
ATOM    644  HE3 MET A  41       2.892  -9.546   1.530  1.00  0.00           H  
ATOM    645  N   PHE A  42      -0.632 -11.563  -2.094  1.00  0.00           N  
ATOM    646  CA  PHE A  42      -1.802 -12.411  -1.878  1.00  0.00           C  
ATOM    647  C   PHE A  42      -2.122 -13.228  -3.118  1.00  0.00           C  
ATOM    648  O   PHE A  42      -3.181 -13.851  -3.212  1.00  0.00           O  
ATOM    649  CB  PHE A  42      -3.018 -11.569  -1.476  1.00  0.00           C  
ATOM    650  CG  PHE A  42      -2.689 -10.132  -1.196  1.00  0.00           C  
ATOM    651  CD1 PHE A  42      -2.309  -9.722   0.074  1.00  0.00           C  
ATOM    652  CD2 PHE A  42      -2.753  -9.190  -2.208  1.00  0.00           C  
ATOM    653  CE1 PHE A  42      -2.002  -8.403   0.322  1.00  0.00           C  
ATOM    654  CE2 PHE A  42      -2.445  -7.874  -1.963  1.00  0.00           C  
ATOM    655  CZ  PHE A  42      -2.071  -7.482  -0.701  1.00  0.00           C  
ATOM    656  H   PHE A  42      -0.724 -10.741  -2.622  1.00  0.00           H  
ATOM    657  HA  PHE A  42      -1.566 -13.091  -1.073  1.00  0.00           H  
ATOM    658  HB2 PHE A  42      -3.744 -11.595  -2.274  1.00  0.00           H  
ATOM    659  HB3 PHE A  42      -3.455 -11.990  -0.585  1.00  0.00           H  
ATOM    660  HD1 PHE A  42      -2.254 -10.443   0.872  1.00  0.00           H  
ATOM    661  HD2 PHE A  42      -3.045  -9.495  -3.200  1.00  0.00           H  
ATOM    662  HE1 PHE A  42      -1.704  -8.091   1.315  1.00  0.00           H  
ATOM    663  HE2 PHE A  42      -2.495  -7.148  -2.760  1.00  0.00           H  
ATOM    664  HZ  PHE A  42      -1.832  -6.454  -0.515  1.00  0.00           H  
ATOM    665  N   LYS A  43      -1.191 -13.199  -4.067  1.00  0.00           N  
ATOM    666  CA  LYS A  43      -1.295 -13.972  -5.308  1.00  0.00           C  
ATOM    667  C   LYS A  43      -2.532 -13.577  -6.117  1.00  0.00           C  
ATOM    668  O   LYS A  43      -3.341 -14.427  -6.486  1.00  0.00           O  
ATOM    669  CB  LYS A  43      -1.324 -15.482  -5.023  1.00  0.00           C  
ATOM    670  CG  LYS A  43      -0.146 -15.992  -4.200  1.00  0.00           C  
ATOM    671  CD  LYS A  43      -0.531 -16.216  -2.744  1.00  0.00           C  
ATOM    672  CE  LYS A  43       0.615 -16.820  -1.944  1.00  0.00           C  
ATOM    673  NZ  LYS A  43       0.997 -18.168  -2.445  1.00  0.00           N  
ATOM    674  H   LYS A  43      -0.394 -12.640  -3.920  1.00  0.00           H  
ATOM    675  HA  LYS A  43      -0.419 -13.749  -5.899  1.00  0.00           H  
ATOM    676  HB2 LYS A  43      -2.232 -15.713  -4.487  1.00  0.00           H  
ATOM    677  HB3 LYS A  43      -1.331 -16.011  -5.965  1.00  0.00           H  
ATOM    678  HG2 LYS A  43       0.198 -16.924  -4.619  1.00  0.00           H  
ATOM    679  HG3 LYS A  43       0.648 -15.259  -4.241  1.00  0.00           H  
ATOM    680  HD2 LYS A  43      -0.800 -15.268  -2.303  1.00  0.00           H  
ATOM    681  HD3 LYS A  43      -1.378 -16.887  -2.705  1.00  0.00           H  
ATOM    682  HE2 LYS A  43       1.469 -16.164  -2.014  1.00  0.00           H  
ATOM    683  HE3 LYS A  43       0.310 -16.903  -0.911  1.00  0.00           H  
ATOM    684  HZ1 LYS A  43       1.741 -18.573  -1.845  1.00  0.00           H  
ATOM    685  HZ2 LYS A  43       1.359 -18.102  -3.419  1.00  0.00           H  
ATOM    686  HZ3 LYS A  43       0.175 -18.803  -2.436  1.00  0.00           H  
ATOM    687  N   LEU A  44      -2.671 -12.287  -6.393  1.00  0.00           N  
ATOM    688  CA  LEU A  44      -3.802 -11.781  -7.165  1.00  0.00           C  
ATOM    689  C   LEU A  44      -3.424 -10.471  -7.848  1.00  0.00           C  
ATOM    690  O   LEU A  44      -2.250 -10.125  -7.907  1.00  0.00           O  
ATOM    691  CB  LEU A  44      -5.032 -11.611  -6.265  1.00  0.00           C  
ATOM    692  CG  LEU A  44      -4.808 -10.875  -4.943  1.00  0.00           C  
ATOM    693  CD1 LEU A  44      -4.862  -9.370  -5.137  1.00  0.00           C  
ATOM    694  CD2 LEU A  44      -5.838 -11.321  -3.927  1.00  0.00           C  
ATOM    695  H   LEU A  44      -1.986 -11.656  -6.085  1.00  0.00           H  
ATOM    696  HA  LEU A  44      -4.029 -12.511  -7.923  1.00  0.00           H  
ATOM    697  HB2 LEU A  44      -5.782 -11.071  -6.824  1.00  0.00           H  
ATOM    698  HB3 LEU A  44      -5.420 -12.592  -6.041  1.00  0.00           H  
ATOM    699  HG  LEU A  44      -3.830 -11.128  -4.560  1.00  0.00           H  
ATOM    700 HD11 LEU A  44      -4.748  -8.880  -4.181  1.00  0.00           H  
ATOM    701 HD12 LEU A  44      -5.813  -9.096  -5.570  1.00  0.00           H  
ATOM    702 HD13 LEU A  44      -4.064  -9.063  -5.796  1.00  0.00           H  
ATOM    703 HD21 LEU A  44      -6.826 -11.090  -4.294  1.00  0.00           H  
ATOM    704 HD22 LEU A  44      -5.670 -10.807  -2.993  1.00  0.00           H  
ATOM    705 HD23 LEU A  44      -5.751 -12.386  -3.776  1.00  0.00           H  
ATOM    706  N   THR A  45      -4.403  -9.748  -8.369  1.00  0.00           N  
ATOM    707  CA  THR A  45      -4.128  -8.506  -9.077  1.00  0.00           C  
ATOM    708  C   THR A  45      -4.771  -7.306  -8.381  1.00  0.00           C  
ATOM    709  O   THR A  45      -5.994  -7.229  -8.251  1.00  0.00           O  
ATOM    710  CB  THR A  45      -4.619  -8.583 -10.535  1.00  0.00           C  
ATOM    711  OG1 THR A  45      -4.018  -9.709 -11.189  1.00  0.00           O  
ATOM    712  CG2 THR A  45      -4.276  -7.313 -11.298  1.00  0.00           C  
ATOM    713  H   THR A  45      -5.333 -10.050  -8.270  1.00  0.00           H  
ATOM    714  HA  THR A  45      -3.056  -8.366  -9.091  1.00  0.00           H  
ATOM    715  HB  THR A  45      -5.692  -8.707 -10.533  1.00  0.00           H  
ATOM    716  HG1 THR A  45      -4.042 -10.473 -10.595  1.00  0.00           H  
ATOM    717 HG21 THR A  45      -4.719  -6.463 -10.799  1.00  0.00           H  
ATOM    718 HG22 THR A  45      -4.662  -7.380 -12.304  1.00  0.00           H  
ATOM    719 HG23 THR A  45      -3.203  -7.191 -11.331  1.00  0.00           H  
ATOM    720  N   ILE A  46      -3.933  -6.386  -7.919  1.00  0.00           N  
ATOM    721  CA  ILE A  46      -4.399  -5.144  -7.325  1.00  0.00           C  
ATOM    722  C   ILE A  46      -4.644  -4.103  -8.403  1.00  0.00           C  
ATOM    723  O   ILE A  46      -3.829  -3.941  -9.312  1.00  0.00           O  
ATOM    724  CB  ILE A  46      -3.370  -4.565  -6.329  1.00  0.00           C  
ATOM    725  CG1 ILE A  46      -3.083  -5.563  -5.206  1.00  0.00           C  
ATOM    726  CG2 ILE A  46      -3.873  -3.244  -5.755  1.00  0.00           C  
ATOM    727  CD1 ILE A  46      -4.329  -6.072  -4.533  1.00  0.00           C  
ATOM    728  H   ILE A  46      -2.974  -6.547  -7.976  1.00  0.00           H  
ATOM    729  HA  ILE A  46      -5.322  -5.339  -6.800  1.00  0.00           H  
ATOM    730  HB  ILE A  46      -2.455  -4.368  -6.869  1.00  0.00           H  
ATOM    731 HG12 ILE A  46      -2.549  -6.413  -5.605  1.00  0.00           H  
ATOM    732 HG13 ILE A  46      -2.475  -5.081  -4.455  1.00  0.00           H  
ATOM    733 HG21 ILE A  46      -4.772  -3.420  -5.184  1.00  0.00           H  
ATOM    734 HG22 ILE A  46      -4.093  -2.558  -6.565  1.00  0.00           H  
ATOM    735 HG23 ILE A  46      -3.116  -2.817  -5.116  1.00  0.00           H  
ATOM    736 HD11 ILE A  46      -4.895  -5.239  -4.148  1.00  0.00           H  
ATOM    737 HD12 ILE A  46      -4.058  -6.731  -3.724  1.00  0.00           H  
ATOM    738 HD13 ILE A  46      -4.925  -6.613  -5.252  1.00  0.00           H  
ATOM    739  N   GLY A  47      -5.765  -3.404  -8.303  1.00  0.00           N  
ATOM    740  CA  GLY A  47      -6.012  -2.300  -9.195  1.00  0.00           C  
ATOM    741  C   GLY A  47      -5.147  -1.111  -8.856  1.00  0.00           C  
ATOM    742  O   GLY A  47      -4.912  -0.817  -7.687  1.00  0.00           O  
ATOM    743  H   GLY A  47      -6.422  -3.640  -7.619  1.00  0.00           H  
ATOM    744  HA2 GLY A  47      -5.799  -2.613 -10.204  1.00  0.00           H  
ATOM    745  HA3 GLY A  47      -7.044  -2.007  -9.134  1.00  0.00           H  
ATOM    746  N   GLU A  48      -4.714  -0.415  -9.882  1.00  0.00           N  
ATOM    747  CA  GLU A  48      -3.780   0.699  -9.742  1.00  0.00           C  
ATOM    748  C   GLU A  48      -4.459   1.923  -9.147  1.00  0.00           C  
ATOM    749  O   GLU A  48      -5.679   1.947  -8.957  1.00  0.00           O  
ATOM    750  CB  GLU A  48      -3.202   1.041 -11.106  1.00  0.00           C  
ATOM    751  CG  GLU A  48      -2.484  -0.121 -11.763  1.00  0.00           C  
ATOM    752  CD  GLU A  48      -2.299   0.089 -13.246  1.00  0.00           C  
ATOM    753  OE1 GLU A  48      -1.305   0.733 -13.639  1.00  0.00           O  
ATOM    754  OE2 GLU A  48      -3.151  -0.387 -14.025  1.00  0.00           O  
ATOM    755  H   GLU A  48      -5.046  -0.651 -10.775  1.00  0.00           H  
ATOM    756  HA  GLU A  48      -2.978   0.396  -9.090  1.00  0.00           H  
ATOM    757  HB2 GLU A  48      -4.002   1.358 -11.755  1.00  0.00           H  
ATOM    758  HB3 GLU A  48      -2.499   1.850 -10.988  1.00  0.00           H  
ATOM    759  HG2 GLU A  48      -1.512  -0.234 -11.307  1.00  0.00           H  
ATOM    760  HG3 GLU A  48      -3.062  -1.020 -11.609  1.00  0.00           H  
ATOM    761  N   TYR A  49      -3.663   2.938  -8.845  1.00  0.00           N  
ATOM    762  CA  TYR A  49      -4.193   4.181  -8.313  1.00  0.00           C  
ATOM    763  C   TYR A  49      -4.831   4.989  -9.432  1.00  0.00           C  
ATOM    764  O   TYR A  49      -4.219   5.903  -9.989  1.00  0.00           O  
ATOM    765  CB  TYR A  49      -3.103   5.011  -7.618  1.00  0.00           C  
ATOM    766  CG  TYR A  49      -3.661   6.158  -6.797  1.00  0.00           C  
ATOM    767  CD1 TYR A  49      -4.106   5.941  -5.505  1.00  0.00           C  
ATOM    768  CD2 TYR A  49      -3.766   7.443  -7.316  1.00  0.00           C  
ATOM    769  CE1 TYR A  49      -4.638   6.957  -4.743  1.00  0.00           C  
ATOM    770  CE2 TYR A  49      -4.295   8.474  -6.561  1.00  0.00           C  
ATOM    771  CZ  TYR A  49      -4.730   8.226  -5.276  1.00  0.00           C  
ATOM    772  OH  TYR A  49      -5.262   9.248  -4.527  1.00  0.00           O  
ATOM    773  H   TYR A  49      -2.694   2.846  -8.987  1.00  0.00           H  
ATOM    774  HA  TYR A  49      -4.957   3.929  -7.592  1.00  0.00           H  
ATOM    775  HB2 TYR A  49      -2.539   4.372  -6.955  1.00  0.00           H  
ATOM    776  HB3 TYR A  49      -2.442   5.424  -8.363  1.00  0.00           H  
ATOM    777  HD1 TYR A  49      -4.025   4.954  -5.090  1.00  0.00           H  
ATOM    778  HD2 TYR A  49      -3.425   7.632  -8.323  1.00  0.00           H  
ATOM    779  HE1 TYR A  49      -4.986   6.749  -3.735  1.00  0.00           H  
ATOM    780  HE2 TYR A  49      -4.367   9.466  -6.980  1.00  0.00           H  
ATOM    781  HH  TYR A  49      -5.847   9.781  -5.082  1.00  0.00           H  
ATOM    782  N   SER A  50      -6.045   4.605  -9.794  1.00  0.00           N  
ATOM    783  CA  SER A  50      -6.840   5.361 -10.739  1.00  0.00           C  
ATOM    784  C   SER A  50      -7.053   6.766 -10.192  1.00  0.00           C  
ATOM    785  O   SER A  50      -7.588   6.921  -9.105  1.00  0.00           O  
ATOM    786  CB  SER A  50      -8.173   4.655 -10.936  1.00  0.00           C  
ATOM    787  OG  SER A  50      -7.988   3.249 -11.015  1.00  0.00           O  
ATOM    788  H   SER A  50      -6.409   3.773  -9.424  1.00  0.00           H  
ATOM    789  HA  SER A  50      -6.317   5.411 -11.675  1.00  0.00           H  
ATOM    790  HB2 SER A  50      -8.813   4.877 -10.102  1.00  0.00           H  
ATOM    791  HB3 SER A  50      -8.634   5.000 -11.847  1.00  0.00           H  
ATOM    792  HG  SER A  50      -7.546   3.033 -11.850  1.00  0.00           H  
ATOM    793  N   GLU A  51      -6.662   7.783 -10.943  1.00  0.00           N  
ATOM    794  CA  GLU A  51      -6.597   9.140 -10.405  1.00  0.00           C  
ATOM    795  C   GLU A  51      -7.979   9.677 -10.050  1.00  0.00           C  
ATOM    796  O   GLU A  51      -8.101  10.708  -9.390  1.00  0.00           O  
ATOM    797  CB  GLU A  51      -5.902  10.073 -11.394  1.00  0.00           C  
ATOM    798  CG  GLU A  51      -4.470   9.667 -11.698  1.00  0.00           C  
ATOM    799  CD  GLU A  51      -3.766  10.652 -12.604  1.00  0.00           C  
ATOM    800  OE1 GLU A  51      -4.021  10.631 -13.830  1.00  0.00           O  
ATOM    801  OE2 GLU A  51      -2.952  11.452 -12.100  1.00  0.00           O  
ATOM    802  H   GLU A  51      -6.440   7.629 -11.883  1.00  0.00           H  
ATOM    803  HA  GLU A  51      -6.008   9.098  -9.501  1.00  0.00           H  
ATOM    804  HB2 GLU A  51      -6.459  10.078 -12.320  1.00  0.00           H  
ATOM    805  HB3 GLU A  51      -5.893  11.072 -10.985  1.00  0.00           H  
ATOM    806  HG2 GLU A  51      -3.922   9.605 -10.770  1.00  0.00           H  
ATOM    807  HG3 GLU A  51      -4.476   8.699 -12.177  1.00  0.00           H  
ATOM    808  N   ARG A  52      -9.016   8.974 -10.477  1.00  0.00           N  
ATOM    809  CA  ARG A  52     -10.372   9.381 -10.179  1.00  0.00           C  
ATOM    810  C   ARG A  52     -10.788   9.002  -8.746  1.00  0.00           C  
ATOM    811  O   ARG A  52     -11.276   9.851  -8.003  1.00  0.00           O  
ATOM    812  CB  ARG A  52     -11.335   8.824 -11.240  1.00  0.00           C  
ATOM    813  CG  ARG A  52     -11.287   7.315 -11.440  1.00  0.00           C  
ATOM    814  CD  ARG A  52     -12.335   6.593 -10.613  1.00  0.00           C  
ATOM    815  NE  ARG A  52     -12.431   5.179 -10.979  1.00  0.00           N  
ATOM    816  CZ  ARG A  52     -13.576   4.499 -11.073  1.00  0.00           C  
ATOM    817  NH1 ARG A  52     -14.743   5.105 -10.878  1.00  0.00           N  
ATOM    818  NH2 ARG A  52     -13.551   3.213 -11.400  1.00  0.00           N  
ATOM    819  H   ARG A  52      -8.862   8.179 -11.023  1.00  0.00           H  
ATOM    820  HA  ARG A  52     -10.388  10.456 -10.247  1.00  0.00           H  
ATOM    821  HB2 ARG A  52     -12.342   9.092 -10.967  1.00  0.00           H  
ATOM    822  HB3 ARG A  52     -11.095   9.291 -12.185  1.00  0.00           H  
ATOM    823  HG2 ARG A  52     -11.456   7.096 -12.483  1.00  0.00           H  
ATOM    824  HG3 ARG A  52     -10.308   6.958 -11.154  1.00  0.00           H  
ATOM    825  HD2 ARG A  52     -12.059   6.669  -9.568  1.00  0.00           H  
ATOM    826  HD3 ARG A  52     -13.291   7.066 -10.768  1.00  0.00           H  
ATOM    827  HE  ARG A  52     -11.590   4.706 -11.170  1.00  0.00           H  
ATOM    828 HH11 ARG A  52     -14.774   6.083 -10.660  1.00  0.00           H  
ATOM    829 HH12 ARG A  52     -15.599   4.586 -10.952  1.00  0.00           H  
ATOM    830 HH21 ARG A  52     -12.677   2.756 -11.578  1.00  0.00           H  
ATOM    831 HH22 ARG A  52     -14.409   2.693 -11.468  1.00  0.00           H  
ATOM    832  N   GLU A  53     -10.577   7.750  -8.338  1.00  0.00           N  
ATOM    833  CA  GLU A  53     -10.944   7.342  -6.975  1.00  0.00           C  
ATOM    834  C   GLU A  53      -9.737   6.861  -6.176  1.00  0.00           C  
ATOM    835  O   GLU A  53      -9.679   7.023  -4.960  1.00  0.00           O  
ATOM    836  CB  GLU A  53     -11.981   6.220  -7.010  1.00  0.00           C  
ATOM    837  CG  GLU A  53     -13.374   6.680  -7.383  1.00  0.00           C  
ATOM    838  CD  GLU A  53     -14.353   5.532  -7.489  1.00  0.00           C  
ATOM    839  OE1 GLU A  53     -13.915   4.387  -7.714  1.00  0.00           O  
ATOM    840  OE2 GLU A  53     -15.571   5.773  -7.358  1.00  0.00           O  
ATOM    841  H   GLU A  53     -10.170   7.104  -8.947  1.00  0.00           H  
ATOM    842  HA  GLU A  53     -11.375   8.195  -6.486  1.00  0.00           H  
ATOM    843  HB2 GLU A  53     -11.668   5.479  -7.730  1.00  0.00           H  
ATOM    844  HB3 GLU A  53     -12.030   5.761  -6.035  1.00  0.00           H  
ATOM    845  HG2 GLU A  53     -13.725   7.362  -6.624  1.00  0.00           H  
ATOM    846  HG3 GLU A  53     -13.332   7.188  -8.330  1.00  0.00           H  
ATOM    847  N   GLY A  54      -8.773   6.320  -6.908  1.00  0.00           N  
ATOM    848  CA  GLY A  54      -7.530   5.764  -6.378  1.00  0.00           C  
ATOM    849  C   GLY A  54      -7.630   4.932  -5.120  1.00  0.00           C  
ATOM    850  O   GLY A  54      -6.606   4.618  -4.545  1.00  0.00           O  
ATOM    851  H   GLY A  54      -8.887   6.324  -7.873  1.00  0.00           H  
ATOM    852  HA2 GLY A  54      -7.092   5.142  -7.140  1.00  0.00           H  
ATOM    853  HA3 GLY A  54      -6.851   6.578  -6.186  1.00  0.00           H  
ATOM    854  N   TYR A  55      -8.817   4.540  -4.692  1.00  0.00           N  
ATOM    855  CA  TYR A  55      -8.930   3.736  -3.485  1.00  0.00           C  
ATOM    856  C   TYR A  55      -9.676   2.445  -3.774  1.00  0.00           C  
ATOM    857  O   TYR A  55      -9.896   1.631  -2.882  1.00  0.00           O  
ATOM    858  CB  TYR A  55      -9.625   4.506  -2.358  1.00  0.00           C  
ATOM    859  CG  TYR A  55      -8.948   5.811  -1.976  1.00  0.00           C  
ATOM    860  CD1 TYR A  55      -7.590   6.019  -2.200  1.00  0.00           C  
ATOM    861  CD2 TYR A  55      -9.675   6.837  -1.389  1.00  0.00           C  
ATOM    862  CE1 TYR A  55      -6.983   7.208  -1.848  1.00  0.00           C  
ATOM    863  CE2 TYR A  55      -9.075   8.028  -1.037  1.00  0.00           C  
ATOM    864  CZ  TYR A  55      -7.730   8.211  -1.267  1.00  0.00           C  
ATOM    865  OH  TYR A  55      -7.130   9.396  -0.905  1.00  0.00           O  
ATOM    866  H   TYR A  55      -9.625   4.816  -5.171  1.00  0.00           H  
ATOM    867  HA  TYR A  55      -7.926   3.494  -3.166  1.00  0.00           H  
ATOM    868  HB2 TYR A  55     -10.632   4.734  -2.662  1.00  0.00           H  
ATOM    869  HB3 TYR A  55      -9.657   3.881  -1.477  1.00  0.00           H  
ATOM    870  HD1 TYR A  55      -6.999   5.229  -2.664  1.00  0.00           H  
ATOM    871  HD2 TYR A  55     -10.729   6.694  -1.206  1.00  0.00           H  
ATOM    872  HE1 TYR A  55      -5.933   7.350  -2.040  1.00  0.00           H  
ATOM    873  HE2 TYR A  55      -9.661   8.813  -0.584  1.00  0.00           H  
ATOM    874  HH  TYR A  55      -6.532   9.681  -1.607  1.00  0.00           H  
ATOM    875  N   LYS A  56     -10.062   2.265  -5.031  1.00  0.00           N  
ATOM    876  CA  LYS A  56     -10.867   1.115  -5.420  1.00  0.00           C  
ATOM    877  C   LYS A  56     -10.109  -0.197  -5.232  1.00  0.00           C  
ATOM    878  O   LYS A  56     -10.598  -1.111  -4.571  1.00  0.00           O  
ATOM    879  CB  LYS A  56     -11.366   1.247  -6.874  1.00  0.00           C  
ATOM    880  CG  LYS A  56     -10.746   2.391  -7.685  1.00  0.00           C  
ATOM    881  CD  LYS A  56      -9.324   2.091  -8.153  1.00  0.00           C  
ATOM    882  CE  LYS A  56      -9.276   0.860  -9.049  1.00  0.00           C  
ATOM    883  NZ  LYS A  56      -7.914   0.604  -9.589  1.00  0.00           N  
ATOM    884  H   LYS A  56      -9.814   2.928  -5.703  1.00  0.00           H  
ATOM    885  HA  LYS A  56     -11.727   1.098  -4.769  1.00  0.00           H  
ATOM    886  HB2 LYS A  56     -11.157   0.324  -7.391  1.00  0.00           H  
ATOM    887  HB3 LYS A  56     -12.434   1.394  -6.856  1.00  0.00           H  
ATOM    888  HG2 LYS A  56     -11.362   2.568  -8.556  1.00  0.00           H  
ATOM    889  HG3 LYS A  56     -10.734   3.281  -7.074  1.00  0.00           H  
ATOM    890  HD2 LYS A  56      -8.954   2.940  -8.708  1.00  0.00           H  
ATOM    891  HD3 LYS A  56      -8.699   1.925  -7.289  1.00  0.00           H  
ATOM    892  HE2 LYS A  56      -9.585   0.003  -8.475  1.00  0.00           H  
ATOM    893  HE3 LYS A  56      -9.958   1.007  -9.873  1.00  0.00           H  
ATOM    894  HZ1 LYS A  56      -7.920  -0.259 -10.172  1.00  0.00           H  
ATOM    895  HZ2 LYS A  56      -7.229   0.481  -8.814  1.00  0.00           H  
ATOM    896  HZ3 LYS A  56      -7.607   1.403 -10.184  1.00  0.00           H  
ATOM    897  N   GLY A  57      -8.909  -0.273  -5.807  1.00  0.00           N  
ATOM    898  CA  GLY A  57      -8.078  -1.466  -5.694  1.00  0.00           C  
ATOM    899  C   GLY A  57      -8.735  -2.728  -6.239  1.00  0.00           C  
ATOM    900  O   GLY A  57      -8.188  -3.824  -6.092  1.00  0.00           O  
ATOM    901  H   GLY A  57      -8.568   0.503  -6.288  1.00  0.00           H  
ATOM    902  HA2 GLY A  57      -7.159  -1.297  -6.236  1.00  0.00           H  
ATOM    903  HA3 GLY A  57      -7.839  -1.621  -4.652  1.00  0.00           H  
ATOM    904  N   SER A  58      -9.889  -2.566  -6.886  1.00  0.00           N  
ATOM    905  CA  SER A  58     -10.728  -3.680  -7.314  1.00  0.00           C  
ATOM    906  C   SER A  58     -11.283  -4.423  -6.094  1.00  0.00           C  
ATOM    907  O   SER A  58     -12.408  -4.157  -5.661  1.00  0.00           O  
ATOM    908  CB  SER A  58      -9.969  -4.635  -8.246  1.00  0.00           C  
ATOM    909  OG  SER A  58     -10.826  -5.647  -8.751  1.00  0.00           O  
ATOM    910  H   SER A  58     -10.195  -1.656  -7.072  1.00  0.00           H  
ATOM    911  HA  SER A  58     -11.562  -3.260  -7.856  1.00  0.00           H  
ATOM    912  HB2 SER A  58      -9.563  -4.078  -9.077  1.00  0.00           H  
ATOM    913  HB3 SER A  58      -9.164  -5.103  -7.700  1.00  0.00           H  
ATOM    914  HG  SER A  58     -10.296  -6.416  -9.004  1.00  0.00           H  
ATOM    915  N   GLU A  59     -10.494  -5.326  -5.524  1.00  0.00           N  
ATOM    916  CA  GLU A  59     -10.917  -6.063  -4.344  1.00  0.00           C  
ATOM    917  C   GLU A  59     -10.009  -5.753  -3.156  1.00  0.00           C  
ATOM    918  O   GLU A  59     -10.362  -6.026  -2.011  1.00  0.00           O  
ATOM    919  CB  GLU A  59     -10.941  -7.567  -4.622  1.00  0.00           C  
ATOM    920  CG  GLU A  59     -11.566  -8.364  -3.490  1.00  0.00           C  
ATOM    921  CD  GLU A  59     -11.732  -9.836  -3.809  1.00  0.00           C  
ATOM    922  OE1 GLU A  59     -10.749 -10.596  -3.696  1.00  0.00           O  
ATOM    923  OE2 GLU A  59     -12.861 -10.244  -4.163  1.00  0.00           O  
ATOM    924  H   GLU A  59      -9.607  -5.498  -5.905  1.00  0.00           H  
ATOM    925  HA  GLU A  59     -11.916  -5.744  -4.098  1.00  0.00           H  
ATOM    926  HB2 GLU A  59     -11.509  -7.751  -5.523  1.00  0.00           H  
ATOM    927  HB3 GLU A  59      -9.928  -7.916  -4.763  1.00  0.00           H  
ATOM    928  HG2 GLU A  59     -10.938  -8.265  -2.620  1.00  0.00           H  
ATOM    929  HG3 GLU A  59     -12.536  -7.944  -3.272  1.00  0.00           H  
ATOM    930  N   TYR A  60      -8.848  -5.167  -3.422  1.00  0.00           N  
ATOM    931  CA  TYR A  60      -7.915  -4.823  -2.355  1.00  0.00           C  
ATOM    932  C   TYR A  60      -7.328  -3.440  -2.557  1.00  0.00           C  
ATOM    933  O   TYR A  60      -6.762  -3.145  -3.606  1.00  0.00           O  
ATOM    934  CB  TYR A  60      -6.777  -5.842  -2.263  1.00  0.00           C  
ATOM    935  CG  TYR A  60      -7.184  -7.137  -1.608  1.00  0.00           C  
ATOM    936  CD1 TYR A  60      -7.197  -7.242  -0.233  1.00  0.00           C  
ATOM    937  CD2 TYR A  60      -7.576  -8.241  -2.354  1.00  0.00           C  
ATOM    938  CE1 TYR A  60      -7.586  -8.401   0.394  1.00  0.00           C  
ATOM    939  CE2 TYR A  60      -7.964  -9.414  -1.736  1.00  0.00           C  
ATOM    940  CZ  TYR A  60      -7.968  -9.489  -0.360  1.00  0.00           C  
ATOM    941  OH  TYR A  60      -8.364 -10.650   0.262  1.00  0.00           O  
ATOM    942  H   TYR A  60      -8.617  -4.947  -4.350  1.00  0.00           H  
ATOM    943  HA  TYR A  60      -8.467  -4.832  -1.426  1.00  0.00           H  
ATOM    944  HB2 TYR A  60      -6.420  -6.068  -3.253  1.00  0.00           H  
ATOM    945  HB3 TYR A  60      -5.965  -5.412  -1.690  1.00  0.00           H  
ATOM    946  HD1 TYR A  60      -6.896  -6.391   0.360  1.00  0.00           H  
ATOM    947  HD2 TYR A  60      -7.571  -8.177  -3.433  1.00  0.00           H  
ATOM    948  HE1 TYR A  60      -7.586  -8.446   1.478  1.00  0.00           H  
ATOM    949  HE2 TYR A  60      -8.263 -10.264  -2.331  1.00  0.00           H  
ATOM    950  HH  TYR A  60      -8.004 -11.408  -0.211  1.00  0.00           H  
ATOM    951  N   ALA A  61      -7.452  -2.606  -1.539  1.00  0.00           N  
ATOM    952  CA  ALA A  61      -6.847  -1.287  -1.560  1.00  0.00           C  
ATOM    953  C   ALA A  61      -5.603  -1.277  -0.686  1.00  0.00           C  
ATOM    954  O   ALA A  61      -5.702  -1.331   0.541  1.00  0.00           O  
ATOM    955  CB  ALA A  61      -7.841  -0.233  -1.090  1.00  0.00           C  
ATOM    956  H   ALA A  61      -7.956  -2.889  -0.745  1.00  0.00           H  
ATOM    957  HA  ALA A  61      -6.568  -1.059  -2.574  1.00  0.00           H  
ATOM    958  HB1 ALA A  61      -8.692  -0.215  -1.755  1.00  0.00           H  
ATOM    959  HB2 ALA A  61      -7.366   0.739  -1.089  1.00  0.00           H  
ATOM    960  HB3 ALA A  61      -8.172  -0.472  -0.090  1.00  0.00           H  
ATOM    961  N   PRO A  62      -4.410  -1.267  -1.300  1.00  0.00           N  
ATOM    962  CA  PRO A  62      -3.160  -1.105  -0.561  1.00  0.00           C  
ATOM    963  C   PRO A  62      -3.084   0.259   0.098  1.00  0.00           C  
ATOM    964  O   PRO A  62      -3.111   1.289  -0.573  1.00  0.00           O  
ATOM    965  CB  PRO A  62      -2.078  -1.237  -1.641  1.00  0.00           C  
ATOM    966  CG  PRO A  62      -2.781  -0.946  -2.923  1.00  0.00           C  
ATOM    967  CD  PRO A  62      -4.179  -1.455  -2.741  1.00  0.00           C  
ATOM    968  HA  PRO A  62      -3.033  -1.873   0.185  1.00  0.00           H  
ATOM    969  HB2 PRO A  62      -1.289  -0.521  -1.451  1.00  0.00           H  
ATOM    970  HB3 PRO A  62      -1.674  -2.239  -1.629  1.00  0.00           H  
ATOM    971  HG2 PRO A  62      -2.790   0.118  -3.105  1.00  0.00           H  
ATOM    972  HG3 PRO A  62      -2.299  -1.462  -3.736  1.00  0.00           H  
ATOM    973  HD2 PRO A  62      -4.871  -0.868  -3.328  1.00  0.00           H  
ATOM    974  HD3 PRO A  62      -4.244  -2.507  -3.010  1.00  0.00           H  
ATOM    975  N   THR A  63      -2.956   0.265   1.408  1.00  0.00           N  
ATOM    976  CA  THR A  63      -2.942   1.502   2.149  1.00  0.00           C  
ATOM    977  C   THR A  63      -1.715   1.565   3.044  1.00  0.00           C  
ATOM    978  O   THR A  63      -1.156   0.539   3.434  1.00  0.00           O  
ATOM    979  CB  THR A  63      -4.235   1.681   2.985  1.00  0.00           C  
ATOM    980  OG1 THR A  63      -4.287   0.727   4.051  1.00  0.00           O  
ATOM    981  CG2 THR A  63      -5.474   1.519   2.109  1.00  0.00           C  
ATOM    982  H   THR A  63      -2.873  -0.585   1.892  1.00  0.00           H  
ATOM    983  HA  THR A  63      -2.888   2.311   1.432  1.00  0.00           H  
ATOM    984  HB  THR A  63      -4.240   2.677   3.403  1.00  0.00           H  
ATOM    985  HG1 THR A  63      -3.726  -0.030   3.824  1.00  0.00           H  
ATOM    986 HG21 THR A  63      -6.347   1.409   2.736  1.00  0.00           H  
ATOM    987 HG22 THR A  63      -5.365   0.638   1.488  1.00  0.00           H  
ATOM    988 HG23 THR A  63      -5.588   2.389   1.481  1.00  0.00           H  
ATOM    989  N   TYR A  64      -1.301   2.769   3.344  1.00  0.00           N  
ATOM    990  CA  TYR A  64      -0.086   3.014   4.101  1.00  0.00           C  
ATOM    991  C   TYR A  64      -0.346   4.067   5.160  1.00  0.00           C  
ATOM    992  O   TYR A  64      -1.370   4.747   5.119  1.00  0.00           O  
ATOM    993  CB  TYR A  64       1.004   3.507   3.163  1.00  0.00           C  
ATOM    994  CG  TYR A  64       0.551   4.715   2.394  1.00  0.00           C  
ATOM    995  CD1 TYR A  64       0.732   5.994   2.896  1.00  0.00           C  
ATOM    996  CD2 TYR A  64      -0.106   4.568   1.187  1.00  0.00           C  
ATOM    997  CE1 TYR A  64       0.274   7.093   2.204  1.00  0.00           C  
ATOM    998  CE2 TYR A  64      -0.561   5.659   0.489  1.00  0.00           C  
ATOM    999  CZ  TYR A  64      -0.371   6.916   0.995  1.00  0.00           C  
ATOM   1000  OH  TYR A  64      -0.820   7.998   0.282  1.00  0.00           O  
ATOM   1001  H   TYR A  64      -1.829   3.538   3.034  1.00  0.00           H  
ATOM   1002  HA  TYR A  64       0.224   2.092   4.570  1.00  0.00           H  
ATOM   1003  HB2 TYR A  64       1.881   3.774   3.736  1.00  0.00           H  
ATOM   1004  HB3 TYR A  64       1.252   2.729   2.456  1.00  0.00           H  
ATOM   1005  HD1 TYR A  64       1.249   6.125   3.839  1.00  0.00           H  
ATOM   1006  HD2 TYR A  64      -0.256   3.576   0.789  1.00  0.00           H  
ATOM   1007  HE1 TYR A  64       0.410   8.079   2.615  1.00  0.00           H  
ATOM   1008  HE2 TYR A  64      -1.069   5.520  -0.452  1.00  0.00           H  
ATOM   1009  HH  TYR A  64      -1.677   7.795  -0.106  1.00  0.00           H  
ATOM   1010  N   GLU A  65       0.577   4.205   6.090  1.00  0.00           N  
ATOM   1011  CA  GLU A  65       0.447   5.214   7.129  1.00  0.00           C  
ATOM   1012  C   GLU A  65       1.452   6.329   6.883  1.00  0.00           C  
ATOM   1013  O   GLU A  65       2.660   6.091   6.888  1.00  0.00           O  
ATOM   1014  CB  GLU A  65       0.663   4.607   8.518  1.00  0.00           C  
ATOM   1015  CG  GLU A  65       0.370   5.578   9.651  1.00  0.00           C  
ATOM   1016  CD  GLU A  65       0.666   4.998  11.018  1.00  0.00           C  
ATOM   1017  OE1 GLU A  65      -0.133   4.171  11.505  1.00  0.00           O  
ATOM   1018  OE2 GLU A  65       1.697   5.373  11.618  1.00  0.00           O  
ATOM   1019  H   GLU A  65       1.383   3.637   6.054  1.00  0.00           H  
ATOM   1020  HA  GLU A  65      -0.551   5.624   7.072  1.00  0.00           H  
ATOM   1021  HB2 GLU A  65       0.011   3.748   8.629  1.00  0.00           H  
ATOM   1022  HB3 GLU A  65       1.695   4.287   8.602  1.00  0.00           H  
ATOM   1023  HG2 GLU A  65       0.976   6.461   9.514  1.00  0.00           H  
ATOM   1024  HG3 GLU A  65      -0.675   5.850   9.610  1.00  0.00           H  
ATOM   1025  N   ASP A  66       0.953   7.534   6.646  1.00  0.00           N  
ATOM   1026  CA  ASP A  66       1.816   8.683   6.397  1.00  0.00           C  
ATOM   1027  C   ASP A  66       2.283   9.283   7.722  1.00  0.00           C  
ATOM   1028  O   ASP A  66       1.905   8.796   8.787  1.00  0.00           O  
ATOM   1029  CB  ASP A  66       1.084   9.731   5.554  1.00  0.00           C  
ATOM   1030  CG  ASP A  66       0.334  10.741   6.390  1.00  0.00           C  
ATOM   1031  OD1 ASP A  66      -0.721  10.406   6.948  1.00  0.00           O  
ATOM   1032  OD2 ASP A  66       0.809  11.887   6.486  1.00  0.00           O  
ATOM   1033  H   ASP A  66      -0.024   7.657   6.645  1.00  0.00           H  
ATOM   1034  HA  ASP A  66       2.683   8.345   5.850  1.00  0.00           H  
ATOM   1035  HB2 ASP A  66       1.804  10.260   4.950  1.00  0.00           H  
ATOM   1036  HB3 ASP A  66       0.378   9.230   4.907  1.00  0.00           H  
ATOM   1037  N   LYS A  67       3.091  10.335   7.670  1.00  0.00           N  
ATOM   1038  CA  LYS A  67       3.612  10.947   8.891  1.00  0.00           C  
ATOM   1039  C   LYS A  67       2.502  11.554   9.758  1.00  0.00           C  
ATOM   1040  O   LYS A  67       2.644  11.651  10.978  1.00  0.00           O  
ATOM   1041  CB  LYS A  67       4.709  11.981   8.587  1.00  0.00           C  
ATOM   1042  CG  LYS A  67       4.578  12.677   7.241  1.00  0.00           C  
ATOM   1043  CD  LYS A  67       3.398  13.628   7.190  1.00  0.00           C  
ATOM   1044  CE  LYS A  67       3.060  13.992   5.756  1.00  0.00           C  
ATOM   1045  NZ  LYS A  67       2.705  12.782   4.967  1.00  0.00           N  
ATOM   1046  H   LYS A  67       3.342  10.701   6.802  1.00  0.00           H  
ATOM   1047  HA  LYS A  67       4.058  10.149   9.455  1.00  0.00           H  
ATOM   1048  HB2 LYS A  67       4.690  12.739   9.356  1.00  0.00           H  
ATOM   1049  HB3 LYS A  67       5.667  11.483   8.615  1.00  0.00           H  
ATOM   1050  HG2 LYS A  67       5.479  13.239   7.056  1.00  0.00           H  
ATOM   1051  HG3 LYS A  67       4.459  11.928   6.471  1.00  0.00           H  
ATOM   1052  HD2 LYS A  67       2.543  13.152   7.645  1.00  0.00           H  
ATOM   1053  HD3 LYS A  67       3.647  14.527   7.733  1.00  0.00           H  
ATOM   1054  HE2 LYS A  67       2.222  14.673   5.756  1.00  0.00           H  
ATOM   1055  HE3 LYS A  67       3.916  14.470   5.305  1.00  0.00           H  
ATOM   1056  HZ1 LYS A  67       2.374  13.054   4.019  1.00  0.00           H  
ATOM   1057  HZ2 LYS A  67       1.945  12.250   5.450  1.00  0.00           H  
ATOM   1058  HZ3 LYS A  67       3.531  12.158   4.867  1.00  0.00           H  
ATOM   1059  N   ASP A  68       1.389  11.935   9.137  1.00  0.00           N  
ATOM   1060  CA  ASP A  68       0.253  12.480   9.875  1.00  0.00           C  
ATOM   1061  C   ASP A  68      -0.532  11.350  10.540  1.00  0.00           C  
ATOM   1062  O   ASP A  68      -1.292  11.570  11.482  1.00  0.00           O  
ATOM   1063  CB  ASP A  68      -0.658  13.284   8.940  1.00  0.00           C  
ATOM   1064  CG  ASP A  68      -1.849  13.896   9.654  1.00  0.00           C  
ATOM   1065  OD1 ASP A  68      -1.652  14.833  10.454  1.00  0.00           O  
ATOM   1066  OD2 ASP A  68      -2.993  13.454   9.403  1.00  0.00           O  
ATOM   1067  H   ASP A  68       1.324  11.842   8.158  1.00  0.00           H  
ATOM   1068  HA  ASP A  68       0.638  13.134  10.642  1.00  0.00           H  
ATOM   1069  HB2 ASP A  68      -0.085  14.083   8.493  1.00  0.00           H  
ATOM   1070  HB3 ASP A  68      -1.024  12.633   8.160  1.00  0.00           H  
ATOM   1071  N   GLY A  69      -0.317  10.136  10.053  1.00  0.00           N  
ATOM   1072  CA  GLY A  69      -0.970   8.976  10.622  1.00  0.00           C  
ATOM   1073  C   GLY A  69      -2.247   8.622   9.896  1.00  0.00           C  
ATOM   1074  O   GLY A  69      -3.076   7.871  10.413  1.00  0.00           O  
ATOM   1075  H   GLY A  69       0.293  10.026   9.293  1.00  0.00           H  
ATOM   1076  HA2 GLY A  69      -0.294   8.134  10.573  1.00  0.00           H  
ATOM   1077  HA3 GLY A  69      -1.201   9.179  11.656  1.00  0.00           H  
ATOM   1078  N   ASP A  70      -2.417   9.178   8.706  1.00  0.00           N  
ATOM   1079  CA  ASP A  70      -3.605   8.925   7.904  1.00  0.00           C  
ATOM   1080  C   ASP A  70      -3.321   7.821   6.893  1.00  0.00           C  
ATOM   1081  O   ASP A  70      -2.221   7.742   6.343  1.00  0.00           O  
ATOM   1082  CB  ASP A  70      -4.040  10.205   7.184  1.00  0.00           C  
ATOM   1083  CG  ASP A  70      -5.439  10.107   6.610  1.00  0.00           C  
ATOM   1084  OD1 ASP A  70      -5.605   9.545   5.511  1.00  0.00           O  
ATOM   1085  OD2 ASP A  70      -6.386  10.604   7.258  1.00  0.00           O  
ATOM   1086  H   ASP A  70      -1.710   9.762   8.339  1.00  0.00           H  
ATOM   1087  HA  ASP A  70      -4.394   8.602   8.566  1.00  0.00           H  
ATOM   1088  HB2 ASP A  70      -4.016  11.028   7.882  1.00  0.00           H  
ATOM   1089  HB3 ASP A  70      -3.353  10.406   6.376  1.00  0.00           H  
ATOM   1090  N   TRP A  71      -4.304   6.969   6.654  1.00  0.00           N  
ATOM   1091  CA  TRP A  71      -4.132   5.862   5.730  1.00  0.00           C  
ATOM   1092  C   TRP A  71      -4.768   6.175   4.389  1.00  0.00           C  
ATOM   1093  O   TRP A  71      -5.975   6.398   4.287  1.00  0.00           O  
ATOM   1094  CB  TRP A  71      -4.738   4.575   6.304  1.00  0.00           C  
ATOM   1095  CG  TRP A  71      -4.077   4.099   7.561  1.00  0.00           C  
ATOM   1096  CD1 TRP A  71      -4.246   4.601   8.818  1.00  0.00           C  
ATOM   1097  CD2 TRP A  71      -3.147   3.018   7.684  1.00  0.00           C  
ATOM   1098  NE1 TRP A  71      -3.475   3.900   9.713  1.00  0.00           N  
ATOM   1099  CE2 TRP A  71      -2.792   2.925   9.040  1.00  0.00           C  
ATOM   1100  CE3 TRP A  71      -2.578   2.121   6.777  1.00  0.00           C  
ATOM   1101  CZ2 TRP A  71      -1.894   1.972   9.512  1.00  0.00           C  
ATOM   1102  CZ3 TRP A  71      -1.688   1.176   7.246  1.00  0.00           C  
ATOM   1103  CH2 TRP A  71      -1.354   1.106   8.602  1.00  0.00           C  
ATOM   1104  H   TRP A  71      -5.168   7.094   7.099  1.00  0.00           H  
ATOM   1105  HA  TRP A  71      -3.065   5.719   5.575  1.00  0.00           H  
ATOM   1106  HB2 TRP A  71      -5.781   4.746   6.523  1.00  0.00           H  
ATOM   1107  HB3 TRP A  71      -4.657   3.789   5.566  1.00  0.00           H  
ATOM   1108  HD1 TRP A  71      -4.894   5.430   9.059  1.00  0.00           H  
ATOM   1109  HE1 TRP A  71      -3.421   4.074  10.676  1.00  0.00           H  
ATOM   1110  HE3 TRP A  71      -2.823   2.158   5.726  1.00  0.00           H  
ATOM   1111  HZ2 TRP A  71      -1.627   1.905  10.556  1.00  0.00           H  
ATOM   1112  HZ3 TRP A  71      -1.238   0.474   6.558  1.00  0.00           H  
ATOM   1113  HH2 TRP A  71      -0.652   0.350   8.923  1.00  0.00           H  
ATOM   1114  N   MET A  72      -3.938   6.189   3.368  1.00  0.00           N  
ATOM   1115  CA  MET A  72      -4.384   6.421   2.007  1.00  0.00           C  
ATOM   1116  C   MET A  72      -3.904   5.269   1.142  1.00  0.00           C  
ATOM   1117  O   MET A  72      -3.136   4.430   1.611  1.00  0.00           O  
ATOM   1118  CB  MET A  72      -3.812   7.741   1.486  1.00  0.00           C  
ATOM   1119  CG  MET A  72      -4.179   8.946   2.340  1.00  0.00           C  
ATOM   1120  SD  MET A  72      -3.215  10.413   1.924  1.00  0.00           S  
ATOM   1121  CE  MET A  72      -1.569   9.900   2.427  1.00  0.00           C  
ATOM   1122  H   MET A  72      -2.984   6.031   3.535  1.00  0.00           H  
ATOM   1123  HA  MET A  72      -5.462   6.459   1.996  1.00  0.00           H  
ATOM   1124  HB2 MET A  72      -2.736   7.665   1.454  1.00  0.00           H  
ATOM   1125  HB3 MET A  72      -4.182   7.910   0.486  1.00  0.00           H  
ATOM   1126  HG2 MET A  72      -5.226   9.166   2.193  1.00  0.00           H  
ATOM   1127  HG3 MET A  72      -4.006   8.699   3.377  1.00  0.00           H  
ATOM   1128  HE1 MET A  72      -1.255   9.044   1.833  1.00  0.00           H  
ATOM   1129  HE2 MET A  72      -1.581   9.624   3.471  1.00  0.00           H  
ATOM   1130  HE3 MET A  72      -0.876  10.714   2.277  1.00  0.00           H  
ATOM   1131  N   LEU A  73      -4.353   5.214  -0.099  1.00  0.00           N  
ATOM   1132  CA  LEU A  73      -3.900   4.196  -1.019  1.00  0.00           C  
ATOM   1133  C   LEU A  73      -2.695   4.739  -1.784  1.00  0.00           C  
ATOM   1134  O   LEU A  73      -2.639   5.931  -2.098  1.00  0.00           O  
ATOM   1135  CB  LEU A  73      -5.052   3.811  -1.952  1.00  0.00           C  
ATOM   1136  CG  LEU A  73      -4.861   2.539  -2.781  1.00  0.00           C  
ATOM   1137  CD1 LEU A  73      -6.200   1.993  -3.234  1.00  0.00           C  
ATOM   1138  CD2 LEU A  73      -4.038   2.850  -3.997  1.00  0.00           C  
ATOM   1139  H   LEU A  73      -4.993   5.879  -0.415  1.00  0.00           H  
ATOM   1140  HA  LEU A  73      -3.595   3.334  -0.444  1.00  0.00           H  
ATOM   1141  HB2 LEU A  73      -5.946   3.695  -1.358  1.00  0.00           H  
ATOM   1142  HB3 LEU A  73      -5.202   4.630  -2.638  1.00  0.00           H  
ATOM   1143  HG  LEU A  73      -4.352   1.785  -2.198  1.00  0.00           H  
ATOM   1144 HD11 LEU A  73      -6.577   2.610  -4.046  1.00  0.00           H  
ATOM   1145 HD12 LEU A  73      -6.898   2.022  -2.410  1.00  0.00           H  
ATOM   1146 HD13 LEU A  73      -6.084   0.978  -3.577  1.00  0.00           H  
ATOM   1147 HD21 LEU A  73      -3.222   3.499  -3.713  1.00  0.00           H  
ATOM   1148 HD22 LEU A  73      -4.668   3.351  -4.716  1.00  0.00           H  
ATOM   1149 HD23 LEU A  73      -3.651   1.937  -4.422  1.00  0.00           H  
ATOM   1150  N   VAL A  74      -1.724   3.870  -2.037  1.00  0.00           N  
ATOM   1151  CA  VAL A  74      -0.462   4.266  -2.665  1.00  0.00           C  
ATOM   1152  C   VAL A  74      -0.677   4.899  -4.036  1.00  0.00           C  
ATOM   1153  O   VAL A  74      -1.533   4.474  -4.803  1.00  0.00           O  
ATOM   1154  CB  VAL A  74       0.507   3.072  -2.788  1.00  0.00           C  
ATOM   1155  CG1 VAL A  74       0.965   2.628  -1.408  1.00  0.00           C  
ATOM   1156  CG2 VAL A  74      -0.140   1.913  -3.533  1.00  0.00           C  
ATOM   1157  H   VAL A  74      -1.864   2.930  -1.801  1.00  0.00           H  
ATOM   1158  HA  VAL A  74       0.001   5.000  -2.023  1.00  0.00           H  
ATOM   1159  HB  VAL A  74       1.375   3.393  -3.346  1.00  0.00           H  
ATOM   1160 HG11 VAL A  74       0.108   2.318  -0.826  1.00  0.00           H  
ATOM   1161 HG12 VAL A  74       1.456   3.455  -0.913  1.00  0.00           H  
ATOM   1162 HG13 VAL A  74       1.656   1.805  -1.504  1.00  0.00           H  
ATOM   1163 HG21 VAL A  74       0.562   1.096  -3.608  1.00  0.00           H  
ATOM   1164 HG22 VAL A  74      -0.424   2.236  -4.524  1.00  0.00           H  
ATOM   1165 HG23 VAL A  74      -1.017   1.584  -2.996  1.00  0.00           H  
ATOM   1166  N   GLY A  75       0.132   5.903  -4.344  1.00  0.00           N  
ATOM   1167  CA  GLY A  75      -0.062   6.669  -5.558  1.00  0.00           C  
ATOM   1168  C   GLY A  75      -0.490   8.093  -5.265  1.00  0.00           C  
ATOM   1169  O   GLY A  75      -0.754   8.874  -6.179  1.00  0.00           O  
ATOM   1170  H   GLY A  75       0.885   6.115  -3.751  1.00  0.00           H  
ATOM   1171  HA2 GLY A  75       0.865   6.687  -6.113  1.00  0.00           H  
ATOM   1172  HA3 GLY A  75      -0.822   6.191  -6.159  1.00  0.00           H  
ATOM   1173  N   ASP A  76      -0.557   8.430  -3.984  1.00  0.00           N  
ATOM   1174  CA  ASP A  76      -0.911   9.787  -3.571  1.00  0.00           C  
ATOM   1175  C   ASP A  76       0.296  10.715  -3.675  1.00  0.00           C  
ATOM   1176  O   ASP A  76       0.269  11.710  -4.401  1.00  0.00           O  
ATOM   1177  CB  ASP A  76      -1.457   9.791  -2.143  1.00  0.00           C  
ATOM   1178  CG  ASP A  76      -1.795  11.185  -1.658  1.00  0.00           C  
ATOM   1179  OD1 ASP A  76      -2.858  11.712  -2.045  1.00  0.00           O  
ATOM   1180  OD2 ASP A  76      -1.003  11.764  -0.891  1.00  0.00           O  
ATOM   1181  H   ASP A  76      -0.378   7.749  -3.300  1.00  0.00           H  
ATOM   1182  HA  ASP A  76      -1.679  10.144  -4.239  1.00  0.00           H  
ATOM   1183  HB2 ASP A  76      -2.353   9.190  -2.104  1.00  0.00           H  
ATOM   1184  HB3 ASP A  76      -0.716   9.369  -1.480  1.00  0.00           H  
ATOM   1185  N   VAL A  77       1.351  10.381  -2.945  1.00  0.00           N  
ATOM   1186  CA  VAL A  77       2.598  11.108  -3.004  1.00  0.00           C  
ATOM   1187  C   VAL A  77       3.551  10.395  -3.964  1.00  0.00           C  
ATOM   1188  O   VAL A  77       3.425   9.188  -4.175  1.00  0.00           O  
ATOM   1189  CB  VAL A  77       3.257  11.155  -1.609  1.00  0.00           C  
ATOM   1190  CG1 VAL A  77       3.827  12.515  -1.333  1.00  0.00           C  
ATOM   1191  CG2 VAL A  77       2.286  10.759  -0.506  1.00  0.00           C  
ATOM   1192  H   VAL A  77       1.280   9.650  -2.312  1.00  0.00           H  
ATOM   1193  HA  VAL A  77       2.405  12.113  -3.345  1.00  0.00           H  
ATOM   1194  HB  VAL A  77       4.075  10.457  -1.610  1.00  0.00           H  
ATOM   1195 HG11 VAL A  77       4.089  12.583  -0.290  1.00  0.00           H  
ATOM   1196 HG12 VAL A  77       3.088  13.259  -1.576  1.00  0.00           H  
ATOM   1197 HG13 VAL A  77       4.707  12.658  -1.937  1.00  0.00           H  
ATOM   1198 HG21 VAL A  77       1.417  11.399  -0.545  1.00  0.00           H  
ATOM   1199 HG22 VAL A  77       2.771  10.873   0.453  1.00  0.00           H  
ATOM   1200 HG23 VAL A  77       1.986   9.731  -0.639  1.00  0.00           H  
ATOM   1201  N   PRO A  78       4.495  11.120  -4.583  1.00  0.00           N  
ATOM   1202  CA  PRO A  78       5.495  10.520  -5.456  1.00  0.00           C  
ATOM   1203  C   PRO A  78       6.545   9.778  -4.644  1.00  0.00           C  
ATOM   1204  O   PRO A  78       6.768  10.102  -3.474  1.00  0.00           O  
ATOM   1205  CB  PRO A  78       6.119  11.716  -6.192  1.00  0.00           C  
ATOM   1206  CG  PRO A  78       5.270  12.890  -5.834  1.00  0.00           C  
ATOM   1207  CD  PRO A  78       4.672  12.569  -4.498  1.00  0.00           C  
ATOM   1208  HA  PRO A  78       5.045   9.843  -6.168  1.00  0.00           H  
ATOM   1209  HB2 PRO A  78       7.138  11.851  -5.860  1.00  0.00           H  
ATOM   1210  HB3 PRO A  78       6.106  11.531  -7.256  1.00  0.00           H  
ATOM   1211  HG2 PRO A  78       5.883  13.773  -5.770  1.00  0.00           H  
ATOM   1212  HG3 PRO A  78       4.493  13.022  -6.573  1.00  0.00           H  
ATOM   1213  HD2 PRO A  78       5.358  12.828  -3.707  1.00  0.00           H  
ATOM   1214  HD3 PRO A  78       3.727  13.066  -4.363  1.00  0.00           H  
ATOM   1215  N   TRP A  79       7.184   8.803  -5.275  1.00  0.00           N  
ATOM   1216  CA  TRP A  79       8.091   7.881  -4.603  1.00  0.00           C  
ATOM   1217  C   TRP A  79       9.073   8.593  -3.672  1.00  0.00           C  
ATOM   1218  O   TRP A  79       9.185   8.232  -2.506  1.00  0.00           O  
ATOM   1219  CB  TRP A  79       8.855   7.062  -5.647  1.00  0.00           C  
ATOM   1220  CG  TRP A  79       9.613   5.910  -5.066  1.00  0.00           C  
ATOM   1221  CD1 TRP A  79      10.971   5.761  -5.010  1.00  0.00           C  
ATOM   1222  CD2 TRP A  79       9.055   4.742  -4.453  1.00  0.00           C  
ATOM   1223  NE1 TRP A  79      11.289   4.570  -4.404  1.00  0.00           N  
ATOM   1224  CE2 TRP A  79      10.130   3.927  -4.052  1.00  0.00           C  
ATOM   1225  CE3 TRP A  79       7.751   4.307  -4.204  1.00  0.00           C  
ATOM   1226  CZ2 TRP A  79       9.938   2.704  -3.417  1.00  0.00           C  
ATOM   1227  CZ3 TRP A  79       7.563   3.098  -3.577  1.00  0.00           C  
ATOM   1228  CH2 TRP A  79       8.650   2.305  -3.188  1.00  0.00           C  
ATOM   1229  H   TRP A  79       7.038   8.696  -6.240  1.00  0.00           H  
ATOM   1230  HA  TRP A  79       7.490   7.207  -4.013  1.00  0.00           H  
ATOM   1231  HB2 TRP A  79       8.156   6.668  -6.367  1.00  0.00           H  
ATOM   1232  HB3 TRP A  79       9.560   7.705  -6.152  1.00  0.00           H  
ATOM   1233  HD1 TRP A  79      11.678   6.481  -5.393  1.00  0.00           H  
ATOM   1234  HE1 TRP A  79      12.197   4.239  -4.245  1.00  0.00           H  
ATOM   1235  HE3 TRP A  79       6.895   4.900  -4.491  1.00  0.00           H  
ATOM   1236  HZ2 TRP A  79      10.766   2.082  -3.111  1.00  0.00           H  
ATOM   1237  HZ3 TRP A  79       6.563   2.751  -3.382  1.00  0.00           H  
ATOM   1238  HH2 TRP A  79       8.452   1.363  -2.700  1.00  0.00           H  
ATOM   1239  N   ASP A  80       9.736   9.629  -4.171  1.00  0.00           N  
ATOM   1240  CA  ASP A  80      10.836  10.265  -3.439  1.00  0.00           C  
ATOM   1241  C   ASP A  80      10.409  10.734  -2.047  1.00  0.00           C  
ATOM   1242  O   ASP A  80      11.137  10.551  -1.070  1.00  0.00           O  
ATOM   1243  CB  ASP A  80      11.394  11.442  -4.237  1.00  0.00           C  
ATOM   1244  CG  ASP A  80      12.562  12.109  -3.540  1.00  0.00           C  
ATOM   1245  OD1 ASP A  80      13.649  11.496  -3.466  1.00  0.00           O  
ATOM   1246  OD2 ASP A  80      12.408  13.259  -3.076  1.00  0.00           O  
ATOM   1247  H   ASP A  80       9.473   9.986  -5.050  1.00  0.00           H  
ATOM   1248  HA  ASP A  80      11.616   9.527  -3.325  1.00  0.00           H  
ATOM   1249  HB2 ASP A  80      11.729  11.088  -5.202  1.00  0.00           H  
ATOM   1250  HB3 ASP A  80      10.614  12.174  -4.377  1.00  0.00           H  
ATOM   1251  N   MET A  81       9.224  11.321  -1.956  1.00  0.00           N  
ATOM   1252  CA  MET A  81       8.689  11.777  -0.675  1.00  0.00           C  
ATOM   1253  C   MET A  81       8.015  10.626   0.061  1.00  0.00           C  
ATOM   1254  O   MET A  81       8.035  10.555   1.291  1.00  0.00           O  
ATOM   1255  CB  MET A  81       7.672  12.898  -0.892  1.00  0.00           C  
ATOM   1256  CG  MET A  81       8.278  14.197  -1.390  1.00  0.00           C  
ATOM   1257  SD  MET A  81       7.026  15.386  -1.916  1.00  0.00           S  
ATOM   1258  CE  MET A  81       6.025  15.515  -0.435  1.00  0.00           C  
ATOM   1259  H   MET A  81       8.691  11.447  -2.769  1.00  0.00           H  
ATOM   1260  HA  MET A  81       9.508  12.148  -0.080  1.00  0.00           H  
ATOM   1261  HB2 MET A  81       6.943  12.569  -1.615  1.00  0.00           H  
ATOM   1262  HB3 MET A  81       7.171  13.097   0.045  1.00  0.00           H  
ATOM   1263  HG2 MET A  81       8.861  14.638  -0.594  1.00  0.00           H  
ATOM   1264  HG3 MET A  81       8.922  13.980  -2.228  1.00  0.00           H  
ATOM   1265  HE1 MET A  81       5.587  14.552  -0.211  1.00  0.00           H  
ATOM   1266  HE2 MET A  81       5.239  16.239  -0.594  1.00  0.00           H  
ATOM   1267  HE3 MET A  81       6.644  15.830   0.391  1.00  0.00           H  
ATOM   1268  N   PHE A  82       7.414   9.739  -0.714  1.00  0.00           N  
ATOM   1269  CA  PHE A  82       6.634   8.631  -0.184  1.00  0.00           C  
ATOM   1270  C   PHE A  82       7.443   7.721   0.741  1.00  0.00           C  
ATOM   1271  O   PHE A  82       7.022   7.427   1.862  1.00  0.00           O  
ATOM   1272  CB  PHE A  82       6.078   7.798  -1.333  1.00  0.00           C  
ATOM   1273  CG  PHE A  82       4.837   7.073  -0.951  1.00  0.00           C  
ATOM   1274  CD1 PHE A  82       4.893   5.856  -0.291  1.00  0.00           C  
ATOM   1275  CD2 PHE A  82       3.610   7.636  -1.222  1.00  0.00           C  
ATOM   1276  CE1 PHE A  82       3.729   5.217   0.085  1.00  0.00           C  
ATOM   1277  CE2 PHE A  82       2.452   7.010  -0.844  1.00  0.00           C  
ATOM   1278  CZ  PHE A  82       2.508   5.802  -0.193  1.00  0.00           C  
ATOM   1279  H   PHE A  82       7.476   9.848  -1.688  1.00  0.00           H  
ATOM   1280  HA  PHE A  82       5.807   9.045   0.372  1.00  0.00           H  
ATOM   1281  HB2 PHE A  82       5.848   8.447  -2.165  1.00  0.00           H  
ATOM   1282  HB3 PHE A  82       6.815   7.069  -1.636  1.00  0.00           H  
ATOM   1283  HD1 PHE A  82       5.858   5.404  -0.077  1.00  0.00           H  
ATOM   1284  HD2 PHE A  82       3.564   8.582  -1.738  1.00  0.00           H  
ATOM   1285  HE1 PHE A  82       3.772   4.266   0.598  1.00  0.00           H  
ATOM   1286  HE2 PHE A  82       1.496   7.463  -1.064  1.00  0.00           H  
ATOM   1287  HZ  PHE A  82       1.588   5.323   0.115  1.00  0.00           H  
ATOM   1288  N   VAL A  83       8.601   7.285   0.268  1.00  0.00           N  
ATOM   1289  CA  VAL A  83       9.387   6.270   0.969  1.00  0.00           C  
ATOM   1290  C   VAL A  83       9.790   6.744   2.356  1.00  0.00           C  
ATOM   1291  O   VAL A  83       9.770   5.979   3.321  1.00  0.00           O  
ATOM   1292  CB  VAL A  83      10.659   5.897   0.181  1.00  0.00           C  
ATOM   1293  CG1 VAL A  83      11.133   4.524   0.582  1.00  0.00           C  
ATOM   1294  CG2 VAL A  83      10.425   5.941  -1.312  1.00  0.00           C  
ATOM   1295  H   VAL A  83       8.938   7.652  -0.580  1.00  0.00           H  
ATOM   1296  HA  VAL A  83       8.785   5.380   1.075  1.00  0.00           H  
ATOM   1297  HB  VAL A  83      11.435   6.608   0.426  1.00  0.00           H  
ATOM   1298 HG11 VAL A  83      12.011   4.265   0.012  1.00  0.00           H  
ATOM   1299 HG12 VAL A  83      10.347   3.809   0.385  1.00  0.00           H  
ATOM   1300 HG13 VAL A  83      11.370   4.523   1.635  1.00  0.00           H  
ATOM   1301 HG21 VAL A  83      11.319   5.620  -1.827  1.00  0.00           H  
ATOM   1302 HG22 VAL A  83      10.182   6.951  -1.609  1.00  0.00           H  
ATOM   1303 HG23 VAL A  83       9.606   5.284  -1.569  1.00  0.00           H  
ATOM   1304  N   THR A  84      10.137   8.007   2.456  1.00  0.00           N  
ATOM   1305  CA  THR A  84      10.626   8.569   3.697  1.00  0.00           C  
ATOM   1306  C   THR A  84       9.498   8.899   4.681  1.00  0.00           C  
ATOM   1307  O   THR A  84       9.755   9.173   5.853  1.00  0.00           O  
ATOM   1308  CB  THR A  84      11.473   9.815   3.404  1.00  0.00           C  
ATOM   1309  OG1 THR A  84      10.770  10.676   2.502  1.00  0.00           O  
ATOM   1310  CG2 THR A  84      12.804   9.414   2.788  1.00  0.00           C  
ATOM   1311  H   THR A  84      10.056   8.590   1.672  1.00  0.00           H  
ATOM   1312  HA  THR A  84      11.269   7.833   4.153  1.00  0.00           H  
ATOM   1313  HB  THR A  84      11.660  10.339   4.330  1.00  0.00           H  
ATOM   1314  HG1 THR A  84      11.404  11.251   2.051  1.00  0.00           H  
ATOM   1315 HG21 THR A  84      13.356  10.301   2.513  1.00  0.00           H  
ATOM   1316 HG22 THR A  84      12.626   8.811   1.908  1.00  0.00           H  
ATOM   1317 HG23 THR A  84      13.374   8.841   3.504  1.00  0.00           H  
ATOM   1318  N   SER A  85       8.252   8.868   4.216  1.00  0.00           N  
ATOM   1319  CA  SER A  85       7.133   9.281   5.055  1.00  0.00           C  
ATOM   1320  C   SER A  85       6.252   8.104   5.499  1.00  0.00           C  
ATOM   1321  O   SER A  85       5.632   8.166   6.564  1.00  0.00           O  
ATOM   1322  CB  SER A  85       6.301  10.332   4.324  1.00  0.00           C  
ATOM   1323  OG  SER A  85       6.000   9.922   3.001  1.00  0.00           O  
ATOM   1324  H   SER A  85       8.084   8.564   3.300  1.00  0.00           H  
ATOM   1325  HA  SER A  85       7.551   9.737   5.939  1.00  0.00           H  
ATOM   1326  HB2 SER A  85       5.375  10.490   4.857  1.00  0.00           H  
ATOM   1327  HB3 SER A  85       6.854  11.258   4.282  1.00  0.00           H  
ATOM   1328  HG  SER A  85       6.752  10.127   2.426  1.00  0.00           H  
ATOM   1329  N   CYS A  86       6.190   7.044   4.694  1.00  0.00           N  
ATOM   1330  CA  CYS A  86       5.373   5.876   5.031  1.00  0.00           C  
ATOM   1331  C   CYS A  86       5.919   5.162   6.271  1.00  0.00           C  
ATOM   1332  O   CYS A  86       7.130   4.972   6.414  1.00  0.00           O  
ATOM   1333  CB  CYS A  86       5.303   4.907   3.849  1.00  0.00           C  
ATOM   1334  SG  CYS A  86       4.373   3.392   4.184  1.00  0.00           S  
ATOM   1335  H   CYS A  86       6.699   7.049   3.855  1.00  0.00           H  
ATOM   1336  HA  CYS A  86       4.371   6.228   5.248  1.00  0.00           H  
ATOM   1337  HB2 CYS A  86       4.823   5.402   3.019  1.00  0.00           H  
ATOM   1338  HB3 CYS A  86       6.305   4.624   3.562  1.00  0.00           H  
ATOM   1339  HG  CYS A  86       4.436   2.624   3.105  1.00  0.00           H  
ATOM   1340  N   LYS A  87       5.012   4.779   7.164  1.00  0.00           N  
ATOM   1341  CA  LYS A  87       5.382   4.180   8.444  1.00  0.00           C  
ATOM   1342  C   LYS A  87       4.872   2.749   8.566  1.00  0.00           C  
ATOM   1343  O   LYS A  87       5.573   1.868   9.063  1.00  0.00           O  
ATOM   1344  CB  LYS A  87       4.805   5.012   9.591  1.00  0.00           C  
ATOM   1345  CG  LYS A  87       5.266   6.459   9.592  1.00  0.00           C  
ATOM   1346  CD  LYS A  87       4.475   7.324  10.570  1.00  0.00           C  
ATOM   1347  CE  LYS A  87       4.784   7.009  12.032  1.00  0.00           C  
ATOM   1348  NZ  LYS A  87       4.167   5.735  12.491  1.00  0.00           N  
ATOM   1349  H   LYS A  87       4.064   4.917   6.958  1.00  0.00           H  
ATOM   1350  HA  LYS A  87       6.457   4.173   8.514  1.00  0.00           H  
ATOM   1351  HB2 LYS A  87       3.728   5.000   9.521  1.00  0.00           H  
ATOM   1352  HB3 LYS A  87       5.100   4.561  10.524  1.00  0.00           H  
ATOM   1353  HG2 LYS A  87       6.310   6.490   9.865  1.00  0.00           H  
ATOM   1354  HG3 LYS A  87       5.144   6.858   8.596  1.00  0.00           H  
ATOM   1355  HD2 LYS A  87       4.714   8.359  10.385  1.00  0.00           H  
ATOM   1356  HD3 LYS A  87       3.421   7.164  10.396  1.00  0.00           H  
ATOM   1357  HE2 LYS A  87       5.854   6.939  12.151  1.00  0.00           H  
ATOM   1358  HE3 LYS A  87       4.411   7.817  12.643  1.00  0.00           H  
ATOM   1359  HZ1 LYS A  87       3.162   5.692  12.198  1.00  0.00           H  
ATOM   1360  HZ2 LYS A  87       4.213   5.672  13.527  1.00  0.00           H  
ATOM   1361  HZ3 LYS A  87       4.670   4.923  12.087  1.00  0.00           H  
ATOM   1362  N   ARG A  88       3.655   2.520   8.102  1.00  0.00           N  
ATOM   1363  CA  ARG A  88       3.012   1.217   8.234  1.00  0.00           C  
ATOM   1364  C   ARG A  88       2.302   0.850   6.944  1.00  0.00           C  
ATOM   1365  O   ARG A  88       2.034   1.714   6.107  1.00  0.00           O  
ATOM   1366  CB  ARG A  88       2.001   1.227   9.379  1.00  0.00           C  
ATOM   1367  CG  ARG A  88       2.610   1.472  10.746  1.00  0.00           C  
ATOM   1368  CD  ARG A  88       1.530   1.562  11.810  1.00  0.00           C  
ATOM   1369  NE  ARG A  88       2.077   1.579  13.165  1.00  0.00           N  
ATOM   1370  CZ  ARG A  88       1.615   2.356  14.145  1.00  0.00           C  
ATOM   1371  NH1 ARG A  88       0.699   3.282  13.890  1.00  0.00           N  
ATOM   1372  NH2 ARG A  88       2.092   2.230  15.376  1.00  0.00           N  
ATOM   1373  H   ARG A  88       3.170   3.246   7.667  1.00  0.00           H  
ATOM   1374  HA  ARG A  88       3.777   0.483   8.440  1.00  0.00           H  
ATOM   1375  HB2 ARG A  88       1.273   2.002   9.193  1.00  0.00           H  
ATOM   1376  HB3 ARG A  88       1.496   0.273   9.401  1.00  0.00           H  
ATOM   1377  HG2 ARG A  88       3.276   0.658  10.987  1.00  0.00           H  
ATOM   1378  HG3 ARG A  88       3.160   2.402  10.720  1.00  0.00           H  
ATOM   1379  HD2 ARG A  88       0.965   2.468  11.651  1.00  0.00           H  
ATOM   1380  HD3 ARG A  88       0.873   0.710  11.708  1.00  0.00           H  
ATOM   1381  HE  ARG A  88       2.804   0.944  13.364  1.00  0.00           H  
ATOM   1382 HH11 ARG A  88       0.349   3.412  12.951  1.00  0.00           H  
ATOM   1383 HH12 ARG A  88       0.346   3.857  14.634  1.00  0.00           H  
ATOM   1384 HH21 ARG A  88       2.799   1.547  15.576  1.00  0.00           H  
ATOM   1385 HH22 ARG A  88       1.749   2.822  16.111  1.00  0.00           H  
ATOM   1386  N   LEU A  89       2.000  -0.431   6.787  1.00  0.00           N  
ATOM   1387  CA  LEU A  89       1.476  -0.937   5.532  1.00  0.00           C  
ATOM   1388  C   LEU A  89       0.280  -1.843   5.774  1.00  0.00           C  
ATOM   1389  O   LEU A  89       0.365  -2.817   6.508  1.00  0.00           O  
ATOM   1390  CB  LEU A  89       2.574  -1.709   4.803  1.00  0.00           C  
ATOM   1391  CG  LEU A  89       2.537  -1.609   3.283  1.00  0.00           C  
ATOM   1392  CD1 LEU A  89       2.863  -0.196   2.826  1.00  0.00           C  
ATOM   1393  CD2 LEU A  89       3.495  -2.609   2.663  1.00  0.00           C  
ATOM   1394  H   LEU A  89       2.125  -1.054   7.536  1.00  0.00           H  
ATOM   1395  HA  LEU A  89       1.169  -0.097   4.929  1.00  0.00           H  
ATOM   1396  HB2 LEU A  89       3.525  -1.334   5.141  1.00  0.00           H  
ATOM   1397  HB3 LEU A  89       2.500  -2.756   5.079  1.00  0.00           H  
ATOM   1398  HG  LEU A  89       1.548  -1.840   2.948  1.00  0.00           H  
ATOM   1399 HD11 LEU A  89       2.137   0.491   3.231  1.00  0.00           H  
ATOM   1400 HD12 LEU A  89       2.836  -0.153   1.747  1.00  0.00           H  
ATOM   1401 HD13 LEU A  89       3.849   0.075   3.172  1.00  0.00           H  
ATOM   1402 HD21 LEU A  89       3.216  -3.609   2.964  1.00  0.00           H  
ATOM   1403 HD22 LEU A  89       4.501  -2.402   2.997  1.00  0.00           H  
ATOM   1404 HD23 LEU A  89       3.449  -2.533   1.586  1.00  0.00           H  
ATOM   1405  N   ARG A  90      -0.843  -1.520   5.182  1.00  0.00           N  
ATOM   1406  CA  ARG A  90      -2.019  -2.350   5.336  1.00  0.00           C  
ATOM   1407  C   ARG A  90      -2.763  -2.468   4.018  1.00  0.00           C  
ATOM   1408  O   ARG A  90      -3.196  -1.480   3.447  1.00  0.00           O  
ATOM   1409  CB  ARG A  90      -2.920  -1.789   6.440  1.00  0.00           C  
ATOM   1410  CG  ARG A  90      -4.120  -2.660   6.784  1.00  0.00           C  
ATOM   1411  CD  ARG A  90      -5.347  -2.275   5.976  1.00  0.00           C  
ATOM   1412  NE  ARG A  90      -5.533  -0.822   5.932  1.00  0.00           N  
ATOM   1413  CZ  ARG A  90      -6.297  -0.132   6.779  1.00  0.00           C  
ATOM   1414  NH1 ARG A  90      -6.979  -0.758   7.733  1.00  0.00           N  
ATOM   1415  NH2 ARG A  90      -6.378   1.188   6.665  1.00  0.00           N  
ATOM   1416  H   ARG A  90      -0.883  -0.713   4.617  1.00  0.00           H  
ATOM   1417  HA  ARG A  90      -1.685  -3.334   5.627  1.00  0.00           H  
ATOM   1418  HB2 ARG A  90      -2.329  -1.667   7.336  1.00  0.00           H  
ATOM   1419  HB3 ARG A  90      -3.285  -0.821   6.130  1.00  0.00           H  
ATOM   1420  HG2 ARG A  90      -3.873  -3.691   6.571  1.00  0.00           H  
ATOM   1421  HG3 ARG A  90      -4.342  -2.551   7.836  1.00  0.00           H  
ATOM   1422  HD2 ARG A  90      -5.236  -2.650   4.967  1.00  0.00           H  
ATOM   1423  HD3 ARG A  90      -6.217  -2.726   6.431  1.00  0.00           H  
ATOM   1424  HE  ARG A  90      -5.051  -0.328   5.224  1.00  0.00           H  
ATOM   1425 HH11 ARG A  90      -6.925  -1.756   7.821  1.00  0.00           H  
ATOM   1426 HH12 ARG A  90      -7.558  -0.237   8.368  1.00  0.00           H  
ATOM   1427 HH21 ARG A  90      -5.865   1.663   5.945  1.00  0.00           H  
ATOM   1428 HH22 ARG A  90      -6.951   1.716   7.296  1.00  0.00           H  
ATOM   1429  N   ILE A  91      -2.893  -3.677   3.533  1.00  0.00           N  
ATOM   1430  CA  ILE A  91      -3.674  -3.935   2.340  1.00  0.00           C  
ATOM   1431  C   ILE A  91      -4.821  -4.821   2.738  1.00  0.00           C  
ATOM   1432  O   ILE A  91      -4.630  -5.745   3.518  1.00  0.00           O  
ATOM   1433  CB  ILE A  91      -2.865  -4.625   1.233  1.00  0.00           C  
ATOM   1434  CG1 ILE A  91      -1.467  -3.994   1.131  1.00  0.00           C  
ATOM   1435  CG2 ILE A  91      -3.614  -4.544  -0.099  1.00  0.00           C  
ATOM   1436  CD1 ILE A  91      -0.503  -4.737   0.232  1.00  0.00           C  
ATOM   1437  H   ILE A  91      -2.479  -4.431   4.004  1.00  0.00           H  
ATOM   1438  HA  ILE A  91      -4.057  -2.994   1.968  1.00  0.00           H  
ATOM   1439  HB  ILE A  91      -2.779  -5.660   1.496  1.00  0.00           H  
ATOM   1440 HG12 ILE A  91      -1.562  -2.991   0.747  1.00  0.00           H  
ATOM   1441 HG13 ILE A  91      -1.030  -3.950   2.118  1.00  0.00           H  
ATOM   1442 HG21 ILE A  91      -2.989  -4.925  -0.892  1.00  0.00           H  
ATOM   1443 HG22 ILE A  91      -3.874  -3.518  -0.308  1.00  0.00           H  
ATOM   1444 HG23 ILE A  91      -4.520  -5.136  -0.044  1.00  0.00           H  
ATOM   1445 HD11 ILE A  91      -0.887  -4.748  -0.779  1.00  0.00           H  
ATOM   1446 HD12 ILE A  91      -0.386  -5.752   0.588  1.00  0.00           H  
ATOM   1447 HD13 ILE A  91       0.456  -4.240   0.245  1.00  0.00           H  
ATOM   1448  N   MET A  92      -6.002  -4.509   2.271  1.00  0.00           N  
ATOM   1449  CA  MET A  92      -7.183  -5.238   2.699  1.00  0.00           C  
ATOM   1450  C   MET A  92      -8.331  -5.096   1.725  1.00  0.00           C  
ATOM   1451  O   MET A  92      -8.338  -4.210   0.866  1.00  0.00           O  
ATOM   1452  CB  MET A  92      -7.622  -4.799   4.083  1.00  0.00           C  
ATOM   1453  CG  MET A  92      -8.104  -3.361   4.136  1.00  0.00           C  
ATOM   1454  SD  MET A  92      -8.743  -2.901   5.755  1.00  0.00           S  
ATOM   1455  CE  MET A  92      -9.312  -1.239   5.417  1.00  0.00           C  
ATOM   1456  H   MET A  92      -6.077  -3.806   1.596  1.00  0.00           H  
ATOM   1457  HA  MET A  92      -6.912  -6.281   2.747  1.00  0.00           H  
ATOM   1458  HB2 MET A  92      -8.427  -5.441   4.414  1.00  0.00           H  
ATOM   1459  HB3 MET A  92      -6.784  -4.914   4.750  1.00  0.00           H  
ATOM   1460  HG2 MET A  92      -7.279  -2.705   3.888  1.00  0.00           H  
ATOM   1461  HG3 MET A  92      -8.889  -3.239   3.405  1.00  0.00           H  
ATOM   1462  HE1 MET A  92     -10.070  -1.269   4.647  1.00  0.00           H  
ATOM   1463  HE2 MET A  92      -8.481  -0.635   5.081  1.00  0.00           H  
ATOM   1464  HE3 MET A  92      -9.729  -0.811   6.316  1.00  0.00           H  
ATOM   1465  N   LYS A  93      -9.280  -6.001   1.876  1.00  0.00           N  
ATOM   1466  CA  LYS A  93     -10.441  -6.095   1.005  1.00  0.00           C  
ATOM   1467  C   LYS A  93     -11.252  -4.800   0.945  1.00  0.00           C  
ATOM   1468  O   LYS A  93     -11.362  -4.053   1.922  1.00  0.00           O  
ATOM   1469  CB  LYS A  93     -11.315  -7.256   1.462  1.00  0.00           C  
ATOM   1470  CG  LYS A  93     -11.180  -8.473   0.574  1.00  0.00           C  
ATOM   1471  CD  LYS A  93     -11.949  -9.657   1.120  1.00  0.00           C  
ATOM   1472  CE  LYS A  93     -11.856 -10.842   0.179  1.00  0.00           C  
ATOM   1473  NZ  LYS A  93     -12.652 -11.998   0.653  1.00  0.00           N  
ATOM   1474  H   LYS A  93      -9.192  -6.646   2.612  1.00  0.00           H  
ATOM   1475  HA  LYS A  93     -10.081  -6.315   0.010  1.00  0.00           H  
ATOM   1476  HB2 LYS A  93     -11.031  -7.537   2.472  1.00  0.00           H  
ATOM   1477  HB3 LYS A  93     -12.344  -6.944   1.459  1.00  0.00           H  
ATOM   1478  HG2 LYS A  93     -11.562  -8.229  -0.406  1.00  0.00           H  
ATOM   1479  HG3 LYS A  93     -10.135  -8.736   0.499  1.00  0.00           H  
ATOM   1480  HD2 LYS A  93     -11.531  -9.936   2.078  1.00  0.00           H  
ATOM   1481  HD3 LYS A  93     -12.985  -9.381   1.241  1.00  0.00           H  
ATOM   1482  HE2 LYS A  93     -12.219 -10.541  -0.791  1.00  0.00           H  
ATOM   1483  HE3 LYS A  93     -10.820 -11.138   0.098  1.00  0.00           H  
ATOM   1484  HZ1 LYS A  93     -12.289 -12.337   1.566  1.00  0.00           H  
ATOM   1485  HZ2 LYS A  93     -12.599 -12.774  -0.036  1.00  0.00           H  
ATOM   1486  HZ3 LYS A  93     -13.649 -11.726   0.771  1.00  0.00           H  
ATOM   1487  N   GLY A  94     -11.825  -4.570  -0.237  1.00  0.00           N  
ATOM   1488  CA  GLY A  94     -12.543  -3.342  -0.542  1.00  0.00           C  
ATOM   1489  C   GLY A  94     -13.727  -3.093   0.356  1.00  0.00           C  
ATOM   1490  O   GLY A  94     -14.094  -1.947   0.607  1.00  0.00           O  
ATOM   1491  H   GLY A  94     -11.740  -5.264  -0.937  1.00  0.00           H  
ATOM   1492  HA2 GLY A  94     -11.866  -2.514  -0.453  1.00  0.00           H  
ATOM   1493  HA3 GLY A  94     -12.893  -3.400  -1.559  1.00  0.00           H  
ATOM   1494  N   THR A  95     -14.327  -4.170   0.823  1.00  0.00           N  
ATOM   1495  CA  THR A  95     -15.447  -4.098   1.758  1.00  0.00           C  
ATOM   1496  C   THR A  95     -15.070  -3.319   3.019  1.00  0.00           C  
ATOM   1497  O   THR A  95     -15.924  -2.751   3.694  1.00  0.00           O  
ATOM   1498  CB  THR A  95     -15.951  -5.510   2.148  1.00  0.00           C  
ATOM   1499  OG1 THR A  95     -16.844  -5.435   3.266  1.00  0.00           O  
ATOM   1500  CG2 THR A  95     -14.797  -6.440   2.484  1.00  0.00           C  
ATOM   1501  H   THR A  95     -14.015  -5.044   0.513  1.00  0.00           H  
ATOM   1502  HA  THR A  95     -16.255  -3.580   1.262  1.00  0.00           H  
ATOM   1503  HB  THR A  95     -16.486  -5.923   1.304  1.00  0.00           H  
ATOM   1504  HG1 THR A  95     -16.328  -5.267   4.074  1.00  0.00           H  
ATOM   1505 HG21 THR A  95     -14.181  -6.574   1.610  1.00  0.00           H  
ATOM   1506 HG22 THR A  95     -15.185  -7.396   2.801  1.00  0.00           H  
ATOM   1507 HG23 THR A  95     -14.206  -6.009   3.278  1.00  0.00           H  
ATOM   1508  N   GLU A  96     -13.793  -3.304   3.342  1.00  0.00           N  
ATOM   1509  CA  GLU A  96     -13.317  -2.579   4.507  1.00  0.00           C  
ATOM   1510  C   GLU A  96     -12.665  -1.267   4.085  1.00  0.00           C  
ATOM   1511  O   GLU A  96     -12.777  -0.251   4.770  1.00  0.00           O  
ATOM   1512  CB  GLU A  96     -12.341  -3.442   5.307  1.00  0.00           C  
ATOM   1513  CG  GLU A  96     -12.896  -4.815   5.654  1.00  0.00           C  
ATOM   1514  CD  GLU A  96     -14.279  -4.752   6.277  1.00  0.00           C  
ATOM   1515  OE1 GLU A  96     -14.382  -4.436   7.480  1.00  0.00           O  
ATOM   1516  OE2 GLU A  96     -15.272  -5.045   5.576  1.00  0.00           O  
ATOM   1517  H   GLU A  96     -13.156  -3.777   2.775  1.00  0.00           H  
ATOM   1518  HA  GLU A  96     -14.174  -2.354   5.126  1.00  0.00           H  
ATOM   1519  HB2 GLU A  96     -11.438  -3.576   4.728  1.00  0.00           H  
ATOM   1520  HB3 GLU A  96     -12.098  -2.931   6.226  1.00  0.00           H  
ATOM   1521  HG2 GLU A  96     -12.952  -5.405   4.752  1.00  0.00           H  
ATOM   1522  HG3 GLU A  96     -12.225  -5.292   6.353  1.00  0.00           H  
ATOM   1523  N   ALA A  97     -12.002  -1.296   2.932  1.00  0.00           N  
ATOM   1524  CA  ALA A  97     -11.320  -0.122   2.394  1.00  0.00           C  
ATOM   1525  C   ALA A  97     -12.300   1.001   2.082  1.00  0.00           C  
ATOM   1526  O   ALA A  97     -11.926   2.172   2.042  1.00  0.00           O  
ATOM   1527  CB  ALA A  97     -10.536  -0.497   1.149  1.00  0.00           C  
ATOM   1528  H   ALA A  97     -11.963  -2.139   2.429  1.00  0.00           H  
ATOM   1529  HA  ALA A  97     -10.620   0.229   3.138  1.00  0.00           H  
ATOM   1530  HB1 ALA A  97      -9.949   0.350   0.825  1.00  0.00           H  
ATOM   1531  HB2 ALA A  97     -11.220  -0.781   0.365  1.00  0.00           H  
ATOM   1532  HB3 ALA A  97      -9.879  -1.325   1.374  1.00  0.00           H  
ATOM   1533  N   LYS A  98     -13.556   0.633   1.869  1.00  0.00           N  
ATOM   1534  CA  LYS A  98     -14.612   1.598   1.590  1.00  0.00           C  
ATOM   1535  C   LYS A  98     -14.808   2.550   2.769  1.00  0.00           C  
ATOM   1536  O   LYS A  98     -15.366   3.637   2.617  1.00  0.00           O  
ATOM   1537  CB  LYS A  98     -15.913   0.863   1.268  1.00  0.00           C  
ATOM   1538  CG  LYS A  98     -16.545   0.161   2.456  1.00  0.00           C  
ATOM   1539  CD  LYS A  98     -17.589  -0.843   2.003  1.00  0.00           C  
ATOM   1540  CE  LYS A  98     -18.457  -1.319   3.158  1.00  0.00           C  
ATOM   1541  NZ  LYS A  98     -19.157  -0.194   3.835  1.00  0.00           N  
ATOM   1542  H   LYS A  98     -13.780  -0.325   1.886  1.00  0.00           H  
ATOM   1543  HA  LYS A  98     -14.315   2.175   0.730  1.00  0.00           H  
ATOM   1544  HB2 LYS A  98     -16.624   1.576   0.882  1.00  0.00           H  
ATOM   1545  HB3 LYS A  98     -15.711   0.124   0.507  1.00  0.00           H  
ATOM   1546  HG2 LYS A  98     -15.776  -0.357   3.011  1.00  0.00           H  
ATOM   1547  HG3 LYS A  98     -17.016   0.897   3.091  1.00  0.00           H  
ATOM   1548  HD2 LYS A  98     -18.216  -0.388   1.253  1.00  0.00           H  
ATOM   1549  HD3 LYS A  98     -17.075  -1.700   1.579  1.00  0.00           H  
ATOM   1550  HE2 LYS A  98     -19.194  -2.009   2.777  1.00  0.00           H  
ATOM   1551  HE3 LYS A  98     -17.829  -1.825   3.876  1.00  0.00           H  
ATOM   1552  HZ1 LYS A  98     -19.747   0.323   3.151  1.00  0.00           H  
ATOM   1553  HZ2 LYS A  98     -18.467   0.461   4.250  1.00  0.00           H  
ATOM   1554  HZ3 LYS A  98     -19.766  -0.564   4.592  1.00  0.00           H  
ATOM   1555  N   GLY A  99     -14.334   2.134   3.939  1.00  0.00           N  
ATOM   1556  CA  GLY A  99     -14.423   2.963   5.117  1.00  0.00           C  
ATOM   1557  C   GLY A  99     -13.475   4.143   5.065  1.00  0.00           C  
ATOM   1558  O   GLY A  99     -13.835   5.257   5.445  1.00  0.00           O  
ATOM   1559  H   GLY A  99     -13.920   1.251   4.001  1.00  0.00           H  
ATOM   1560  HA2 GLY A  99     -15.432   3.325   5.205  1.00  0.00           H  
ATOM   1561  HA3 GLY A  99     -14.189   2.364   5.983  1.00  0.00           H  
ATOM   1562  N   LEU A 100     -12.262   3.911   4.577  1.00  0.00           N  
ATOM   1563  CA  LEU A 100     -11.262   4.966   4.514  1.00  0.00           C  
ATOM   1564  C   LEU A 100     -11.133   5.507   3.097  1.00  0.00           C  
ATOM   1565  O   LEU A 100     -10.185   6.226   2.781  1.00  0.00           O  
ATOM   1566  CB  LEU A 100      -9.898   4.482   5.006  1.00  0.00           C  
ATOM   1567  CG  LEU A 100      -9.203   3.446   4.122  1.00  0.00           C  
ATOM   1568  CD1 LEU A 100      -7.699   3.660   4.148  1.00  0.00           C  
ATOM   1569  CD2 LEU A 100      -9.528   2.038   4.586  1.00  0.00           C  
ATOM   1570  H   LEU A 100     -12.041   3.018   4.245  1.00  0.00           H  
ATOM   1571  HA  LEU A 100     -11.597   5.767   5.154  1.00  0.00           H  
ATOM   1572  HB2 LEU A 100      -9.255   5.340   5.085  1.00  0.00           H  
ATOM   1573  HB3 LEU A 100     -10.025   4.055   5.989  1.00  0.00           H  
ATOM   1574  HG  LEU A 100      -9.544   3.558   3.101  1.00  0.00           H  
ATOM   1575 HD11 LEU A 100      -7.472   4.663   3.817  1.00  0.00           H  
ATOM   1576 HD12 LEU A 100      -7.224   2.949   3.492  1.00  0.00           H  
ATOM   1577 HD13 LEU A 100      -7.333   3.524   5.154  1.00  0.00           H  
ATOM   1578 HD21 LEU A 100     -10.590   1.867   4.509  1.00  0.00           H  
ATOM   1579 HD22 LEU A 100      -9.220   1.917   5.614  1.00  0.00           H  
ATOM   1580 HD23 LEU A 100      -9.004   1.326   3.967  1.00  0.00           H  
ATOM   1581  N   GLY A 101     -12.071   5.130   2.240  1.00  0.00           N  
ATOM   1582  CA  GLY A 101     -12.129   5.698   0.909  1.00  0.00           C  
ATOM   1583  C   GLY A 101     -12.577   7.147   0.949  1.00  0.00           C  
ATOM   1584  O   GLY A 101     -13.704   7.467   0.572  1.00  0.00           O  
ATOM   1585  H   GLY A 101     -12.720   4.450   2.512  1.00  0.00           H  
ATOM   1586  HA2 GLY A 101     -11.148   5.643   0.460  1.00  0.00           H  
ATOM   1587  HA3 GLY A 101     -12.825   5.130   0.311  1.00  0.00           H  
ATOM   1588  N   CYS A 102     -11.683   8.001   1.432  1.00  0.00           N  
ATOM   1589  CA  CYS A 102     -11.952   9.413   1.644  1.00  0.00           C  
ATOM   1590  C   CYS A 102     -12.447  10.108   0.385  1.00  0.00           C  
ATOM   1591  O   CYS A 102     -11.687  10.372  -0.547  1.00  0.00           O  
ATOM   1592  CB  CYS A 102     -10.689  10.105   2.159  1.00  0.00           C  
ATOM   1593  SG  CYS A 102      -9.995   9.351   3.648  1.00  0.00           S  
ATOM   1594  H   CYS A 102     -10.802   7.656   1.681  1.00  0.00           H  
ATOM   1595  HA  CYS A 102     -12.720   9.493   2.394  1.00  0.00           H  
ATOM   1596  HB2 CYS A 102      -9.931  10.072   1.392  1.00  0.00           H  
ATOM   1597  HB3 CYS A 102     -10.918  11.134   2.389  1.00  0.00           H  
ATOM   1598  HG  CYS A 102      -8.673   9.383   3.542  1.00  0.00           H  
ATOM   1599  N   GLY A 103     -13.738  10.377   0.382  1.00  0.00           N  
ATOM   1600  CA  GLY A 103     -14.344  11.172  -0.658  1.00  0.00           C  
ATOM   1601  C   GLY A 103     -14.458  10.438  -1.973  1.00  0.00           C  
ATOM   1602  O   GLY A 103     -13.827  10.820  -2.960  1.00  0.00           O  
ATOM   1603  H   GLY A 103     -14.294  10.010   1.099  1.00  0.00           H  
ATOM   1604  HA2 GLY A 103     -15.332  11.453  -0.336  1.00  0.00           H  
ATOM   1605  HA3 GLY A 103     -13.754  12.062  -0.802  1.00  0.00           H  
ATOM   1606  N   VAL A 104     -15.282   9.394  -1.978  1.00  0.00           N  
ATOM   1607  CA  VAL A 104     -15.492   8.560  -3.160  1.00  0.00           C  
ATOM   1608  C   VAL A 104     -14.177   7.927  -3.602  1.00  0.00           C  
ATOM   1609  O   VAL A 104     -13.403   8.512  -4.369  1.00  0.00           O  
ATOM   1610  CB  VAL A 104     -16.112   9.355  -4.332  1.00  0.00           C  
ATOM   1611  CG1 VAL A 104     -16.413   8.437  -5.509  1.00  0.00           C  
ATOM   1612  CG2 VAL A 104     -17.373  10.074  -3.881  1.00  0.00           C  
ATOM   1613  H   VAL A 104     -15.765   9.175  -1.153  1.00  0.00           H  
ATOM   1614  HA  VAL A 104     -16.178   7.771  -2.886  1.00  0.00           H  
ATOM   1615  HB  VAL A 104     -15.397  10.096  -4.656  1.00  0.00           H  
ATOM   1616 HG11 VAL A 104     -16.817   9.019  -6.326  1.00  0.00           H  
ATOM   1617 HG12 VAL A 104     -17.134   7.691  -5.209  1.00  0.00           H  
ATOM   1618 HG13 VAL A 104     -15.503   7.951  -5.828  1.00  0.00           H  
ATOM   1619 HG21 VAL A 104     -18.100   9.351  -3.543  1.00  0.00           H  
ATOM   1620 HG22 VAL A 104     -17.782  10.636  -4.707  1.00  0.00           H  
ATOM   1621 HG23 VAL A 104     -17.132  10.748  -3.072  1.00  0.00           H  
ATOM   1622  N   GLY A 105     -13.919   6.734  -3.105  1.00  0.00           N  
ATOM   1623  CA  GLY A 105     -12.668   6.080  -3.389  1.00  0.00           C  
ATOM   1624  C   GLY A 105     -12.815   4.595  -3.619  1.00  0.00           C  
ATOM   1625  O   GLY A 105     -12.319   4.070  -4.615  1.00  0.00           O  
ATOM   1626  H   GLY A 105     -14.591   6.287  -2.547  1.00  0.00           H  
ATOM   1627  HA2 GLY A 105     -12.236   6.529  -4.270  1.00  0.00           H  
ATOM   1628  HA3 GLY A 105     -11.999   6.237  -2.558  1.00  0.00           H  
ATOM   1629  N   SER A 106     -13.493   3.913  -2.709  1.00  0.00           N  
ATOM   1630  CA  SER A 106     -13.575   2.467  -2.766  1.00  0.00           C  
ATOM   1631  C   SER A 106     -15.010   1.985  -2.583  1.00  0.00           C  
ATOM   1632  O   SER A 106     -15.621   2.222  -1.541  1.00  0.00           O  
ATOM   1633  CB  SER A 106     -12.679   1.863  -1.684  1.00  0.00           C  
ATOM   1634  OG  SER A 106     -12.469   0.477  -1.894  1.00  0.00           O  
ATOM   1635  H   SER A 106     -13.950   4.388  -1.983  1.00  0.00           H  
ATOM   1636  HA  SER A 106     -13.219   2.150  -3.734  1.00  0.00           H  
ATOM   1637  HB2 SER A 106     -11.723   2.365  -1.691  1.00  0.00           H  
ATOM   1638  HB3 SER A 106     -13.147   2.003  -0.724  1.00  0.00           H  
ATOM   1639  HG  SER A 106     -11.565   0.338  -2.204  1.00  0.00           H  
ATOM   1640  N   HIS A 107     -15.535   1.337  -3.622  1.00  0.00           N  
ATOM   1641  CA  HIS A 107     -16.830   0.653  -3.573  1.00  0.00           C  
ATOM   1642  C   HIS A 107     -17.956   1.583  -3.131  1.00  0.00           C  
ATOM   1643  O   HIS A 107     -18.428   2.377  -3.970  1.00  0.00           O  
ATOM   1644  CB  HIS A 107     -16.756  -0.582  -2.666  1.00  0.00           C  
ATOM   1645  CG  HIS A 107     -15.925  -1.690  -3.241  1.00  0.00           C  
ATOM   1646  ND1 HIS A 107     -16.453  -2.897  -3.641  1.00  0.00           N  
ATOM   1647  CD2 HIS A 107     -14.596  -1.767  -3.491  1.00  0.00           C  
ATOM   1648  CE1 HIS A 107     -15.489  -3.665  -4.113  1.00  0.00           C  
ATOM   1649  NE2 HIS A 107     -14.349  -3.005  -4.035  1.00  0.00           N  
ATOM   1650  H   HIS A 107     -15.036   1.329  -4.465  1.00  0.00           H  
ATOM   1651  HA  HIS A 107     -17.047   0.321  -4.577  1.00  0.00           H  
ATOM   1652  HB2 HIS A 107     -16.323  -0.298  -1.719  1.00  0.00           H  
ATOM   1653  HB3 HIS A 107     -17.754  -0.962  -2.504  1.00  0.00           H  
ATOM   1654  HD1 HIS A 107     -17.402  -3.153  -3.593  1.00  0.00           H  
ATOM   1655  HD2 HIS A 107     -13.865  -0.994  -3.302  1.00  0.00           H  
ATOM   1656  HE1 HIS A 107     -15.612  -4.665  -4.501  1.00  0.00           H  
ATOM   1657  HE2 HIS A 107     -13.527  -3.254  -4.521  1.00  0.00           H  
TER    1658      HIS A 107                                                      
ENDMDL                                                                          
MODEL        2                                                                  
ATOM      1  N   HIS A   1      20.204  -2.309  -7.062  1.00  0.00           N  
ATOM      2  CA  HIS A   1      21.482  -2.463  -7.797  1.00  0.00           C  
ATOM      3  C   HIS A   1      22.674  -2.184  -6.891  1.00  0.00           C  
ATOM      4  O   HIS A   1      23.701  -2.855  -6.980  1.00  0.00           O  
ATOM      5  CB  HIS A   1      21.523  -1.518  -9.003  1.00  0.00           C  
ATOM      6  CG  HIS A   1      22.702  -1.743  -9.904  1.00  0.00           C  
ATOM      7  ND1 HIS A   1      22.782  -2.800 -10.784  1.00  0.00           N  
ATOM      8  CD2 HIS A   1      23.856  -1.049 -10.050  1.00  0.00           C  
ATOM      9  CE1 HIS A   1      23.930  -2.746 -11.430  1.00  0.00           C  
ATOM     10  NE2 HIS A   1      24.599  -1.693 -11.005  1.00  0.00           N  
ATOM     11  H1  HIS A   1      20.187  -2.942  -6.239  1.00  0.00           H  
ATOM     12  H2  HIS A   1      19.405  -2.553  -7.683  1.00  0.00           H  
ATOM     13  H3  HIS A   1      20.084  -1.329  -6.741  1.00  0.00           H  
ATOM     14  HA  HIS A   1      21.547  -3.483  -8.148  1.00  0.00           H  
ATOM     15  HB2 HIS A   1      20.628  -1.651  -9.590  1.00  0.00           H  
ATOM     16  HB3 HIS A   1      21.566  -0.498  -8.649  1.00  0.00           H  
ATOM     17  HD1 HIS A   1      22.094  -3.495 -10.916  1.00  0.00           H  
ATOM     18  HD2 HIS A   1      24.137  -0.151  -9.516  1.00  0.00           H  
ATOM     19  HE1 HIS A   1      24.265  -3.446 -12.180  1.00  0.00           H  
ATOM     20  HE2 HIS A   1      25.438  -1.361 -11.399  1.00  0.00           H  
ATOM     21  N   GLU A   2      22.540  -1.196  -6.019  1.00  0.00           N  
ATOM     22  CA  GLU A   2      23.648  -0.769  -5.180  1.00  0.00           C  
ATOM     23  C   GLU A   2      23.789  -1.647  -3.943  1.00  0.00           C  
ATOM     24  O   GLU A   2      23.432  -1.241  -2.838  1.00  0.00           O  
ATOM     25  CB  GLU A   2      23.465   0.692  -4.776  1.00  0.00           C  
ATOM     26  CG  GLU A   2      23.414   1.649  -5.958  1.00  0.00           C  
ATOM     27  CD  GLU A   2      24.703   1.664  -6.751  1.00  0.00           C  
ATOM     28  OE1 GLU A   2      25.660   2.338  -6.322  1.00  0.00           O  
ATOM     29  OE2 GLU A   2      24.764   1.008  -7.810  1.00  0.00           O  
ATOM     30  H   GLU A   2      21.678  -0.734  -5.940  1.00  0.00           H  
ATOM     31  HA  GLU A   2      24.552  -0.859  -5.763  1.00  0.00           H  
ATOM     32  HB2 GLU A   2      22.541   0.788  -4.224  1.00  0.00           H  
ATOM     33  HB3 GLU A   2      24.286   0.984  -4.139  1.00  0.00           H  
ATOM     34  HG2 GLU A   2      22.613   1.348  -6.614  1.00  0.00           H  
ATOM     35  HG3 GLU A   2      23.223   2.645  -5.591  1.00  0.00           H  
ATOM     36  N   ALA A   3      24.304  -2.854  -4.162  1.00  0.00           N  
ATOM     37  CA  ALA A   3      24.617  -3.796  -3.086  1.00  0.00           C  
ATOM     38  C   ALA A   3      23.422  -4.052  -2.166  1.00  0.00           C  
ATOM     39  O   ALA A   3      23.488  -3.775  -0.965  1.00  0.00           O  
ATOM     40  CB  ALA A   3      25.811  -3.298  -2.283  1.00  0.00           C  
ATOM     41  H   ALA A   3      24.486  -3.118  -5.091  1.00  0.00           H  
ATOM     42  HA  ALA A   3      24.899  -4.732  -3.546  1.00  0.00           H  
ATOM     43  HB1 ALA A   3      25.561  -2.358  -1.812  1.00  0.00           H  
ATOM     44  HB2 ALA A   3      26.654  -3.158  -2.942  1.00  0.00           H  
ATOM     45  HB3 ALA A   3      26.063  -4.024  -1.525  1.00  0.00           H  
ATOM     46  N   ASP A   4      22.348  -4.593  -2.742  1.00  0.00           N  
ATOM     47  CA  ASP A   4      21.126  -4.945  -2.006  1.00  0.00           C  
ATOM     48  C   ASP A   4      20.457  -3.712  -1.402  1.00  0.00           C  
ATOM     49  O   ASP A   4      20.949  -3.121  -0.439  1.00  0.00           O  
ATOM     50  CB  ASP A   4      21.419  -5.985  -0.917  1.00  0.00           C  
ATOM     51  CG  ASP A   4      20.164  -6.441  -0.195  1.00  0.00           C  
ATOM     52  OD1 ASP A   4      19.292  -7.064  -0.838  1.00  0.00           O  
ATOM     53  OD2 ASP A   4      20.044  -6.187   1.023  1.00  0.00           O  
ATOM     54  H   ASP A   4      22.378  -4.771  -3.706  1.00  0.00           H  
ATOM     55  HA  ASP A   4      20.441  -5.381  -2.718  1.00  0.00           H  
ATOM     56  HB2 ASP A   4      21.884  -6.848  -1.367  1.00  0.00           H  
ATOM     57  HB3 ASP A   4      22.093  -5.555  -0.191  1.00  0.00           H  
ATOM     58  N   VAL A   5      19.323  -3.333  -1.969  1.00  0.00           N  
ATOM     59  CA  VAL A   5      18.616  -2.134  -1.536  1.00  0.00           C  
ATOM     60  C   VAL A   5      17.724  -2.419  -0.330  1.00  0.00           C  
ATOM     61  O   VAL A   5      17.365  -3.570  -0.067  1.00  0.00           O  
ATOM     62  CB  VAL A   5      17.771  -1.525  -2.677  1.00  0.00           C  
ATOM     63  CG1 VAL A   5      18.674  -0.982  -3.772  1.00  0.00           C  
ATOM     64  CG2 VAL A   5      16.800  -2.550  -3.249  1.00  0.00           C  
ATOM     65  H   VAL A   5      18.942  -3.882  -2.687  1.00  0.00           H  
ATOM     66  HA  VAL A   5      19.359  -1.408  -1.247  1.00  0.00           H  
ATOM     67  HB  VAL A   5      17.198  -0.704  -2.274  1.00  0.00           H  
ATOM     68 HG11 VAL A   5      19.296  -0.197  -3.368  1.00  0.00           H  
ATOM     69 HG12 VAL A   5      18.069  -0.585  -4.574  1.00  0.00           H  
ATOM     70 HG13 VAL A   5      19.298  -1.777  -4.152  1.00  0.00           H  
ATOM     71 HG21 VAL A   5      16.192  -2.083  -4.009  1.00  0.00           H  
ATOM     72 HG22 VAL A   5      16.167  -2.926  -2.460  1.00  0.00           H  
ATOM     73 HG23 VAL A   5      17.355  -3.367  -3.685  1.00  0.00           H  
ATOM     74  N   GLY A   6      17.394  -1.374   0.415  1.00  0.00           N  
ATOM     75  CA  GLY A   6      16.537  -1.525   1.576  1.00  0.00           C  
ATOM     76  C   GLY A   6      16.859  -0.516   2.657  1.00  0.00           C  
ATOM     77  O   GLY A   6      17.991  -0.030   2.739  1.00  0.00           O  
ATOM     78  H   GLY A   6      17.750  -0.488   0.183  1.00  0.00           H  
ATOM     79  HA2 GLY A   6      15.508  -1.398   1.272  1.00  0.00           H  
ATOM     80  HA3 GLY A   6      16.663  -2.520   1.978  1.00  0.00           H  
ATOM     81  N   GLY A   7      15.872  -0.183   3.475  1.00  0.00           N  
ATOM     82  CA  GLY A   7      16.088   0.768   4.541  1.00  0.00           C  
ATOM     83  C   GLY A   7      14.797   1.171   5.212  1.00  0.00           C  
ATOM     84  O   GLY A   7      14.789   1.558   6.382  1.00  0.00           O  
ATOM     85  H   GLY A   7      14.975  -0.595   3.358  1.00  0.00           H  
ATOM     86  HA2 GLY A   7      16.743   0.326   5.277  1.00  0.00           H  
ATOM     87  HA3 GLY A   7      16.561   1.650   4.133  1.00  0.00           H  
ATOM     88  N   ILE A   8      13.699   1.076   4.478  1.00  0.00           N  
ATOM     89  CA  ILE A   8      12.402   1.439   5.012  1.00  0.00           C  
ATOM     90  C   ILE A   8      11.518   0.208   5.110  1.00  0.00           C  
ATOM     91  O   ILE A   8      10.967  -0.260   4.117  1.00  0.00           O  
ATOM     92  CB  ILE A   8      11.721   2.532   4.155  1.00  0.00           C  
ATOM     93  CG1 ILE A   8      12.423   3.869   4.366  1.00  0.00           C  
ATOM     94  CG2 ILE A   8      10.240   2.658   4.483  1.00  0.00           C  
ATOM     95  CD1 ILE A   8      13.698   4.029   3.576  1.00  0.00           C  
ATOM     96  H   ILE A   8      13.756   0.726   3.563  1.00  0.00           H  
ATOM     97  HA  ILE A   8      12.560   1.838   6.001  1.00  0.00           H  
ATOM     98  HB  ILE A   8      11.810   2.251   3.116  1.00  0.00           H  
ATOM     99 HG12 ILE A   8      11.757   4.666   4.090  1.00  0.00           H  
ATOM    100 HG13 ILE A   8      12.675   3.960   5.411  1.00  0.00           H  
ATOM    101 HG21 ILE A   8       9.804   3.434   3.870  1.00  0.00           H  
ATOM    102 HG22 ILE A   8      10.124   2.912   5.525  1.00  0.00           H  
ATOM    103 HG23 ILE A   8       9.747   1.719   4.281  1.00  0.00           H  
ATOM    104 HD11 ILE A   8      13.476   3.984   2.521  1.00  0.00           H  
ATOM    105 HD12 ILE A   8      14.377   3.231   3.839  1.00  0.00           H  
ATOM    106 HD13 ILE A   8      14.151   4.980   3.810  1.00  0.00           H  
ATOM    107  N   PHE A   9      11.352  -0.278   6.323  1.00  0.00           N  
ATOM    108  CA  PHE A   9      10.663  -1.537   6.549  1.00  0.00           C  
ATOM    109  C   PHE A   9       9.384  -1.302   7.322  1.00  0.00           C  
ATOM    110  O   PHE A   9       9.411  -0.822   8.457  1.00  0.00           O  
ATOM    111  CB  PHE A   9      11.561  -2.513   7.311  1.00  0.00           C  
ATOM    112  CG  PHE A   9      12.851  -2.829   6.607  1.00  0.00           C  
ATOM    113  CD1 PHE A   9      12.905  -3.825   5.645  1.00  0.00           C  
ATOM    114  CD2 PHE A   9      14.010  -2.131   6.908  1.00  0.00           C  
ATOM    115  CE1 PHE A   9      14.089  -4.118   4.997  1.00  0.00           C  
ATOM    116  CE2 PHE A   9      15.197  -2.419   6.262  1.00  0.00           C  
ATOM    117  CZ  PHE A   9      15.236  -3.413   5.307  1.00  0.00           C  
ATOM    118  H   PHE A   9      11.683   0.234   7.091  1.00  0.00           H  
ATOM    119  HA  PHE A   9      10.419  -1.960   5.586  1.00  0.00           H  
ATOM    120  HB2 PHE A   9      11.805  -2.088   8.272  1.00  0.00           H  
ATOM    121  HB3 PHE A   9      11.026  -3.440   7.460  1.00  0.00           H  
ATOM    122  HD1 PHE A   9      12.008  -4.376   5.402  1.00  0.00           H  
ATOM    123  HD2 PHE A   9      13.979  -1.353   7.655  1.00  0.00           H  
ATOM    124  HE1 PHE A   9      14.118  -4.896   4.250  1.00  0.00           H  
ATOM    125  HE2 PHE A   9      16.093  -1.866   6.505  1.00  0.00           H  
ATOM    126  HZ  PHE A   9      16.163  -3.640   4.801  1.00  0.00           H  
ATOM    127  N   VAL A  10       8.269  -1.644   6.712  1.00  0.00           N  
ATOM    128  CA  VAL A  10       6.977  -1.412   7.318  1.00  0.00           C  
ATOM    129  C   VAL A  10       6.277  -2.738   7.586  1.00  0.00           C  
ATOM    130  O   VAL A  10       6.635  -3.775   7.021  1.00  0.00           O  
ATOM    131  CB  VAL A  10       6.088  -0.523   6.417  1.00  0.00           C  
ATOM    132  CG1 VAL A  10       6.868   0.690   5.930  1.00  0.00           C  
ATOM    133  CG2 VAL A  10       5.531  -1.317   5.246  1.00  0.00           C  
ATOM    134  H   VAL A  10       8.314  -2.074   5.830  1.00  0.00           H  
ATOM    135  HA  VAL A  10       7.133  -0.901   8.257  1.00  0.00           H  
ATOM    136  HB  VAL A  10       5.256  -0.170   7.009  1.00  0.00           H  
ATOM    137 HG11 VAL A  10       7.105   1.327   6.769  1.00  0.00           H  
ATOM    138 HG12 VAL A  10       6.277   1.243   5.208  1.00  0.00           H  
ATOM    139 HG13 VAL A  10       7.785   0.354   5.463  1.00  0.00           H  
ATOM    140 HG21 VAL A  10       5.023  -0.646   4.563  1.00  0.00           H  
ATOM    141 HG22 VAL A  10       4.825  -2.050   5.616  1.00  0.00           H  
ATOM    142 HG23 VAL A  10       6.336  -1.816   4.731  1.00  0.00           H  
ATOM    143  N   LYS A  11       5.278  -2.693   8.442  1.00  0.00           N  
ATOM    144  CA  LYS A  11       4.525  -3.875   8.806  1.00  0.00           C  
ATOM    145  C   LYS A  11       3.197  -3.837   8.099  1.00  0.00           C  
ATOM    146  O   LYS A  11       2.543  -2.803   8.083  1.00  0.00           O  
ATOM    147  CB  LYS A  11       4.305  -3.944  10.321  1.00  0.00           C  
ATOM    148  CG  LYS A  11       3.758  -2.653  10.917  1.00  0.00           C  
ATOM    149  CD  LYS A  11       3.318  -2.820  12.367  1.00  0.00           C  
ATOM    150  CE  LYS A  11       2.124  -3.754  12.486  1.00  0.00           C  
ATOM    151  NZ  LYS A  11       1.548  -3.757  13.857  1.00  0.00           N  
ATOM    152  H   LYS A  11       5.011  -1.830   8.808  1.00  0.00           H  
ATOM    153  HA  LYS A  11       5.076  -4.747   8.477  1.00  0.00           H  
ATOM    154  HB2 LYS A  11       3.605  -4.739  10.530  1.00  0.00           H  
ATOM    155  HB3 LYS A  11       5.245  -4.169  10.798  1.00  0.00           H  
ATOM    156  HG2 LYS A  11       4.529  -1.901  10.874  1.00  0.00           H  
ATOM    157  HG3 LYS A  11       2.910  -2.331  10.329  1.00  0.00           H  
ATOM    158  HD2 LYS A  11       4.138  -3.227  12.937  1.00  0.00           H  
ATOM    159  HD3 LYS A  11       3.047  -1.852  12.763  1.00  0.00           H  
ATOM    160  HE2 LYS A  11       1.364  -3.437  11.788  1.00  0.00           H  
ATOM    161  HE3 LYS A  11       2.443  -4.754  12.238  1.00  0.00           H  
ATOM    162  HZ1 LYS A  11       2.280  -3.978  14.558  1.00  0.00           H  
ATOM    163  HZ2 LYS A  11       0.794  -4.472  13.924  1.00  0.00           H  
ATOM    164  HZ3 LYS A  11       1.139  -2.825  14.078  1.00  0.00           H  
ATOM    165  N   VAL A  12       2.807  -4.954   7.519  1.00  0.00           N  
ATOM    166  CA  VAL A  12       1.572  -5.014   6.753  1.00  0.00           C  
ATOM    167  C   VAL A  12       0.671  -6.144   7.241  1.00  0.00           C  
ATOM    168  O   VAL A  12       1.097  -7.292   7.390  1.00  0.00           O  
ATOM    169  CB  VAL A  12       1.860  -5.150   5.230  1.00  0.00           C  
ATOM    170  CG1 VAL A  12       3.284  -5.613   5.001  1.00  0.00           C  
ATOM    171  CG2 VAL A  12       0.876  -6.090   4.540  1.00  0.00           C  
ATOM    172  H   VAL A  12       3.371  -5.757   7.591  1.00  0.00           H  
ATOM    173  HA  VAL A  12       1.054  -4.079   6.909  1.00  0.00           H  
ATOM    174  HB  VAL A  12       1.756  -4.175   4.779  1.00  0.00           H  
ATOM    175 HG11 VAL A  12       3.514  -6.422   5.686  1.00  0.00           H  
ATOM    176 HG12 VAL A  12       3.956  -4.784   5.180  1.00  0.00           H  
ATOM    177 HG13 VAL A  12       3.394  -5.956   3.983  1.00  0.00           H  
ATOM    178 HG21 VAL A  12       0.893  -7.049   5.033  1.00  0.00           H  
ATOM    179 HG22 VAL A  12       1.161  -6.212   3.504  1.00  0.00           H  
ATOM    180 HG23 VAL A  12      -0.119  -5.674   4.593  1.00  0.00           H  
ATOM    181  N   SER A  13      -0.567  -5.788   7.521  1.00  0.00           N  
ATOM    182  CA  SER A  13      -1.575  -6.751   7.907  1.00  0.00           C  
ATOM    183  C   SER A  13      -2.742  -6.653   6.937  1.00  0.00           C  
ATOM    184  O   SER A  13      -2.949  -5.610   6.308  1.00  0.00           O  
ATOM    185  CB  SER A  13      -2.042  -6.493   9.341  1.00  0.00           C  
ATOM    186  OG  SER A  13      -2.904  -7.526   9.797  1.00  0.00           O  
ATOM    187  H   SER A  13      -0.816  -4.842   7.459  1.00  0.00           H  
ATOM    188  HA  SER A  13      -1.140  -7.739   7.841  1.00  0.00           H  
ATOM    189  HB2 SER A  13      -1.185  -6.447   9.995  1.00  0.00           H  
ATOM    190  HB3 SER A  13      -2.575  -5.555   9.380  1.00  0.00           H  
ATOM    191  HG  SER A  13      -3.131  -7.365  10.720  1.00  0.00           H  
ATOM    192  N   MET A  14      -3.489  -7.732   6.806  1.00  0.00           N  
ATOM    193  CA  MET A  14      -4.590  -7.779   5.864  1.00  0.00           C  
ATOM    194  C   MET A  14      -5.923  -7.627   6.575  1.00  0.00           C  
ATOM    195  O   MET A  14      -6.111  -8.137   7.680  1.00  0.00           O  
ATOM    196  CB  MET A  14      -4.565  -9.091   5.080  1.00  0.00           C  
ATOM    197  CG  MET A  14      -3.397  -9.204   4.115  1.00  0.00           C  
ATOM    198  SD  MET A  14      -3.289  -7.809   2.989  1.00  0.00           S  
ATOM    199  CE  MET A  14      -4.981  -7.722   2.416  1.00  0.00           C  
ATOM    200  H   MET A  14      -3.306  -8.513   7.369  1.00  0.00           H  
ATOM    201  HA  MET A  14      -4.469  -6.958   5.174  1.00  0.00           H  
ATOM    202  HB2 MET A  14      -4.505  -9.915   5.778  1.00  0.00           H  
ATOM    203  HB3 MET A  14      -5.481  -9.176   4.514  1.00  0.00           H  
ATOM    204  HG2 MET A  14      -2.483  -9.263   4.683  1.00  0.00           H  
ATOM    205  HG3 MET A  14      -3.516 -10.106   3.534  1.00  0.00           H  
ATOM    206  HE1 MET A  14      -5.595  -7.202   3.156  1.00  0.00           H  
ATOM    207  HE2 MET A  14      -5.366  -8.719   2.270  1.00  0.00           H  
ATOM    208  HE3 MET A  14      -5.020  -7.180   1.483  1.00  0.00           H  
ATOM    209  N   ASP A  15      -6.842  -6.910   5.947  1.00  0.00           N  
ATOM    210  CA  ASP A  15      -8.181  -6.754   6.496  1.00  0.00           C  
ATOM    211  C   ASP A  15      -9.186  -7.507   5.639  1.00  0.00           C  
ATOM    212  O   ASP A  15      -9.262  -7.306   4.424  1.00  0.00           O  
ATOM    213  CB  ASP A  15      -8.572  -5.281   6.586  1.00  0.00           C  
ATOM    214  CG  ASP A  15      -9.765  -5.060   7.496  1.00  0.00           C  
ATOM    215  OD1 ASP A  15      -9.563  -4.868   8.715  1.00  0.00           O  
ATOM    216  OD2 ASP A  15     -10.907  -5.076   6.999  1.00  0.00           O  
ATOM    217  H   ASP A  15      -6.615  -6.475   5.097  1.00  0.00           H  
ATOM    218  HA  ASP A  15      -8.182  -7.180   7.489  1.00  0.00           H  
ATOM    219  HB2 ASP A  15      -7.739  -4.712   6.963  1.00  0.00           H  
ATOM    220  HB3 ASP A  15      -8.829  -4.926   5.600  1.00  0.00           H  
ATOM    221  N   GLY A  16      -9.938  -8.387   6.279  1.00  0.00           N  
ATOM    222  CA  GLY A  16     -10.896  -9.218   5.579  1.00  0.00           C  
ATOM    223  C   GLY A  16     -10.421 -10.652   5.498  1.00  0.00           C  
ATOM    224  O   GLY A  16     -11.219 -11.587   5.517  1.00  0.00           O  
ATOM    225  H   GLY A  16      -9.839  -8.479   7.250  1.00  0.00           H  
ATOM    226  HA2 GLY A  16     -11.840  -9.187   6.100  1.00  0.00           H  
ATOM    227  HA3 GLY A  16     -11.031  -8.836   4.577  1.00  0.00           H  
ATOM    228  N   ALA A  17      -9.113 -10.816   5.408  1.00  0.00           N  
ATOM    229  CA  ALA A  17      -8.486 -12.124   5.486  1.00  0.00           C  
ATOM    230  C   ALA A  17      -7.263 -12.037   6.382  1.00  0.00           C  
ATOM    231  O   ALA A  17      -6.566 -11.024   6.377  1.00  0.00           O  
ATOM    232  CB  ALA A  17      -8.104 -12.626   4.106  1.00  0.00           C  
ATOM    233  H   ALA A  17      -8.545 -10.027   5.292  1.00  0.00           H  
ATOM    234  HA  ALA A  17      -9.196 -12.814   5.921  1.00  0.00           H  
ATOM    235  HB1 ALA A  17      -8.985 -12.684   3.487  1.00  0.00           H  
ATOM    236  HB2 ALA A  17      -7.660 -13.609   4.197  1.00  0.00           H  
ATOM    237  HB3 ALA A  17      -7.392 -11.948   3.661  1.00  0.00           H  
ATOM    238  N   PRO A  18      -6.988 -13.073   7.178  1.00  0.00           N  
ATOM    239  CA  PRO A  18      -5.828 -13.068   8.066  1.00  0.00           C  
ATOM    240  C   PRO A  18      -4.522 -13.336   7.318  1.00  0.00           C  
ATOM    241  O   PRO A  18      -4.371 -14.370   6.666  1.00  0.00           O  
ATOM    242  CB  PRO A  18      -6.140 -14.212   9.031  1.00  0.00           C  
ATOM    243  CG  PRO A  18      -6.984 -15.155   8.240  1.00  0.00           C  
ATOM    244  CD  PRO A  18      -7.776 -14.312   7.280  1.00  0.00           C  
ATOM    245  HA  PRO A  18      -5.748 -12.142   8.612  1.00  0.00           H  
ATOM    246  HB2 PRO A  18      -5.220 -14.679   9.351  1.00  0.00           H  
ATOM    247  HB3 PRO A  18      -6.674 -13.830   9.888  1.00  0.00           H  
ATOM    248  HG2 PRO A  18      -6.358 -15.839   7.698  1.00  0.00           H  
ATOM    249  HG3 PRO A  18      -7.644 -15.697   8.894  1.00  0.00           H  
ATOM    250  HD2 PRO A  18      -7.850 -14.802   6.321  1.00  0.00           H  
ATOM    251  HD3 PRO A  18      -8.760 -14.110   7.676  1.00  0.00           H  
ATOM    252  N   TYR A  19      -3.580 -12.405   7.434  1.00  0.00           N  
ATOM    253  CA  TYR A  19      -2.249 -12.553   6.848  1.00  0.00           C  
ATOM    254  C   TYR A  19      -1.244 -11.741   7.633  1.00  0.00           C  
ATOM    255  O   TYR A  19      -1.587 -10.718   8.229  1.00  0.00           O  
ATOM    256  CB  TYR A  19      -2.206 -12.107   5.379  1.00  0.00           C  
ATOM    257  CG  TYR A  19      -2.967 -12.989   4.414  1.00  0.00           C  
ATOM    258  CD1 TYR A  19      -2.481 -14.239   4.049  1.00  0.00           C  
ATOM    259  CD2 TYR A  19      -4.165 -12.565   3.856  1.00  0.00           C  
ATOM    260  CE1 TYR A  19      -3.171 -15.039   3.158  1.00  0.00           C  
ATOM    261  CE2 TYR A  19      -4.860 -13.360   2.967  1.00  0.00           C  
ATOM    262  CZ  TYR A  19      -4.360 -14.595   2.621  1.00  0.00           C  
ATOM    263  OH  TYR A  19      -5.051 -15.389   1.733  1.00  0.00           O  
ATOM    264  H   TYR A  19      -3.783 -11.588   7.939  1.00  0.00           H  
ATOM    265  HA  TYR A  19      -1.964 -13.590   6.914  1.00  0.00           H  
ATOM    266  HB2 TYR A  19      -2.623 -11.116   5.308  1.00  0.00           H  
ATOM    267  HB3 TYR A  19      -1.176 -12.075   5.055  1.00  0.00           H  
ATOM    268  HD1 TYR A  19      -1.550 -14.585   4.473  1.00  0.00           H  
ATOM    269  HD2 TYR A  19      -4.554 -11.595   4.130  1.00  0.00           H  
ATOM    270  HE1 TYR A  19      -2.778 -16.007   2.887  1.00  0.00           H  
ATOM    271  HE2 TYR A  19      -5.792 -13.011   2.547  1.00  0.00           H  
ATOM    272  HH  TYR A  19      -5.308 -14.862   0.965  1.00  0.00           H  
ATOM    273  N   LEU A  20      -0.007 -12.195   7.619  1.00  0.00           N  
ATOM    274  CA  LEU A  20       1.069 -11.511   8.303  1.00  0.00           C  
ATOM    275  C   LEU A  20       2.231 -11.278   7.345  1.00  0.00           C  
ATOM    276  O   LEU A  20       2.953 -12.207   6.989  1.00  0.00           O  
ATOM    277  CB  LEU A  20       1.531 -12.352   9.489  1.00  0.00           C  
ATOM    278  CG  LEU A  20       0.963 -11.972  10.865  1.00  0.00           C  
ATOM    279  CD1 LEU A  20       1.262 -10.519  11.199  1.00  0.00           C  
ATOM    280  CD2 LEU A  20      -0.531 -12.237  10.933  1.00  0.00           C  
ATOM    281  H   LEU A  20       0.193 -13.023   7.129  1.00  0.00           H  
ATOM    282  HA  LEU A  20       0.700 -10.561   8.656  1.00  0.00           H  
ATOM    283  HB2 LEU A  20       1.245 -13.376   9.281  1.00  0.00           H  
ATOM    284  HB3 LEU A  20       2.607 -12.299   9.536  1.00  0.00           H  
ATOM    285  HG  LEU A  20       1.439 -12.584  11.617  1.00  0.00           H  
ATOM    286 HD11 LEU A  20       2.327 -10.352  11.159  1.00  0.00           H  
ATOM    287 HD12 LEU A  20       0.902 -10.298  12.194  1.00  0.00           H  
ATOM    288 HD13 LEU A  20       0.768  -9.874  10.488  1.00  0.00           H  
ATOM    289 HD21 LEU A  20      -0.898 -11.985  11.917  1.00  0.00           H  
ATOM    290 HD22 LEU A  20      -0.721 -13.282  10.735  1.00  0.00           H  
ATOM    291 HD23 LEU A  20      -1.038 -11.634  10.195  1.00  0.00           H  
ATOM    292  N   ARG A  21       2.390 -10.039   6.911  1.00  0.00           N  
ATOM    293  CA  ARG A  21       3.464  -9.680   5.991  1.00  0.00           C  
ATOM    294  C   ARG A  21       4.268  -8.493   6.519  1.00  0.00           C  
ATOM    295  O   ARG A  21       3.772  -7.705   7.327  1.00  0.00           O  
ATOM    296  CB  ARG A  21       2.892  -9.352   4.606  1.00  0.00           C  
ATOM    297  CG  ARG A  21       2.326 -10.556   3.863  1.00  0.00           C  
ATOM    298  CD  ARG A  21       3.414 -11.577   3.560  1.00  0.00           C  
ATOM    299  NE  ARG A  21       2.938 -12.677   2.720  1.00  0.00           N  
ATOM    300  CZ  ARG A  21       3.750 -13.529   2.088  1.00  0.00           C  
ATOM    301  NH1 ARG A  21       5.068 -13.404   2.201  1.00  0.00           N  
ATOM    302  NH2 ARG A  21       3.243 -14.501   1.342  1.00  0.00           N  
ATOM    303  H   ARG A  21       1.778  -9.340   7.228  1.00  0.00           H  
ATOM    304  HA  ARG A  21       4.121 -10.531   5.905  1.00  0.00           H  
ATOM    305  HB2 ARG A  21       2.100  -8.627   4.721  1.00  0.00           H  
ATOM    306  HB3 ARG A  21       3.675  -8.920   4.001  1.00  0.00           H  
ATOM    307  HG2 ARG A  21       1.567 -11.023   4.474  1.00  0.00           H  
ATOM    308  HG3 ARG A  21       1.887 -10.221   2.934  1.00  0.00           H  
ATOM    309  HD2 ARG A  21       4.223 -11.076   3.050  1.00  0.00           H  
ATOM    310  HD3 ARG A  21       3.775 -11.981   4.493  1.00  0.00           H  
ATOM    311  HE  ARG A  21       1.964 -12.786   2.622  1.00  0.00           H  
ATOM    312 HH11 ARG A  21       5.460 -12.669   2.759  1.00  0.00           H  
ATOM    313 HH12 ARG A  21       5.679 -14.047   1.730  1.00  0.00           H  
ATOM    314 HH21 ARG A  21       2.251 -14.600   1.249  1.00  0.00           H  
ATOM    315 HH22 ARG A  21       3.853 -15.138   0.863  1.00  0.00           H  
ATOM    316  N   LYS A  22       5.513  -8.373   6.074  1.00  0.00           N  
ATOM    317  CA  LYS A  22       6.327  -7.186   6.344  1.00  0.00           C  
ATOM    318  C   LYS A  22       7.260  -6.957   5.167  1.00  0.00           C  
ATOM    319  O   LYS A  22       7.942  -7.883   4.727  1.00  0.00           O  
ATOM    320  CB  LYS A  22       7.163  -7.324   7.623  1.00  0.00           C  
ATOM    321  CG  LYS A  22       6.430  -7.949   8.786  1.00  0.00           C  
ATOM    322  CD  LYS A  22       6.185  -6.959   9.891  1.00  0.00           C  
ATOM    323  CE  LYS A  22       5.119  -7.480  10.820  1.00  0.00           C  
ATOM    324  NZ  LYS A  22       3.852  -7.773  10.093  1.00  0.00           N  
ATOM    325  H   LYS A  22       5.902  -9.101   5.539  1.00  0.00           H  
ATOM    326  HA  LYS A  22       5.664  -6.338   6.436  1.00  0.00           H  
ATOM    327  HB2 LYS A  22       8.036  -7.917   7.413  1.00  0.00           H  
ATOM    328  HB3 LYS A  22       7.474  -6.333   7.927  1.00  0.00           H  
ATOM    329  HG2 LYS A  22       5.475  -8.311   8.445  1.00  0.00           H  
ATOM    330  HG3 LYS A  22       7.014  -8.771   9.171  1.00  0.00           H  
ATOM    331  HD2 LYS A  22       7.099  -6.814  10.445  1.00  0.00           H  
ATOM    332  HD3 LYS A  22       5.861  -6.025   9.469  1.00  0.00           H  
ATOM    333  HE2 LYS A  22       5.480  -8.390  11.267  1.00  0.00           H  
ATOM    334  HE3 LYS A  22       4.930  -6.744  11.583  1.00  0.00           H  
ATOM    335  HZ1 LYS A  22       3.981  -8.599   9.474  1.00  0.00           H  
ATOM    336  HZ2 LYS A  22       3.574  -6.963   9.505  1.00  0.00           H  
ATOM    337  HZ3 LYS A  22       3.092  -7.978  10.769  1.00  0.00           H  
ATOM    338  N   ILE A  23       7.293  -5.739   4.657  1.00  0.00           N  
ATOM    339  CA  ILE A  23       8.064  -5.444   3.460  1.00  0.00           C  
ATOM    340  C   ILE A  23       8.752  -4.098   3.541  1.00  0.00           C  
ATOM    341  O   ILE A  23       8.539  -3.318   4.470  1.00  0.00           O  
ATOM    342  CB  ILE A  23       7.196  -5.472   2.185  1.00  0.00           C  
ATOM    343  CG1 ILE A  23       5.911  -4.680   2.402  1.00  0.00           C  
ATOM    344  CG2 ILE A  23       6.899  -6.897   1.769  1.00  0.00           C  
ATOM    345  CD1 ILE A  23       4.903  -4.810   1.278  1.00  0.00           C  
ATOM    346  H   ILE A  23       6.807  -5.017   5.103  1.00  0.00           H  
ATOM    347  HA  ILE A  23       8.816  -6.208   3.366  1.00  0.00           H  
ATOM    348  HB  ILE A  23       7.761  -5.008   1.390  1.00  0.00           H  
ATOM    349 HG12 ILE A  23       5.445  -5.019   3.307  1.00  0.00           H  
ATOM    350 HG13 ILE A  23       6.160  -3.639   2.502  1.00  0.00           H  
ATOM    351 HG21 ILE A  23       6.242  -6.889   0.913  1.00  0.00           H  
ATOM    352 HG22 ILE A  23       6.424  -7.418   2.585  1.00  0.00           H  
ATOM    353 HG23 ILE A  23       7.824  -7.390   1.510  1.00  0.00           H  
ATOM    354 HD11 ILE A  23       4.672  -5.853   1.121  1.00  0.00           H  
ATOM    355 HD12 ILE A  23       5.313  -4.390   0.372  1.00  0.00           H  
ATOM    356 HD13 ILE A  23       4.000  -4.278   1.546  1.00  0.00           H  
ATOM    357  N   ASP A  24       9.572  -3.849   2.541  1.00  0.00           N  
ATOM    358  CA  ASP A  24      10.325  -2.607   2.433  1.00  0.00           C  
ATOM    359  C   ASP A  24       9.820  -1.835   1.226  1.00  0.00           C  
ATOM    360  O   ASP A  24       9.755  -2.368   0.122  1.00  0.00           O  
ATOM    361  CB  ASP A  24      11.828  -2.897   2.283  1.00  0.00           C  
ATOM    362  CG  ASP A  24      12.680  -1.638   2.190  1.00  0.00           C  
ATOM    363  OD1 ASP A  24      12.501  -0.858   1.235  1.00  0.00           O  
ATOM    364  OD2 ASP A  24      13.554  -1.434   3.061  1.00  0.00           O  
ATOM    365  H   ASP A  24       9.648  -4.521   1.827  1.00  0.00           H  
ATOM    366  HA  ASP A  24      10.155  -2.025   3.327  1.00  0.00           H  
ATOM    367  HB2 ASP A  24      12.162  -3.468   3.137  1.00  0.00           H  
ATOM    368  HB3 ASP A  24      11.984  -3.480   1.387  1.00  0.00           H  
ATOM    369  N   LEU A  25       9.455  -0.581   1.449  1.00  0.00           N  
ATOM    370  CA  LEU A  25       8.848   0.237   0.418  1.00  0.00           C  
ATOM    371  C   LEU A  25       9.851   0.619  -0.660  1.00  0.00           C  
ATOM    372  O   LEU A  25       9.531   0.610  -1.845  1.00  0.00           O  
ATOM    373  CB  LEU A  25       8.262   1.509   1.027  1.00  0.00           C  
ATOM    374  CG  LEU A  25       6.771   1.474   1.377  1.00  0.00           C  
ATOM    375  CD1 LEU A  25       6.500   0.546   2.544  1.00  0.00           C  
ATOM    376  CD2 LEU A  25       6.286   2.867   1.712  1.00  0.00           C  
ATOM    377  H   LEU A  25       9.623  -0.185   2.330  1.00  0.00           H  
ATOM    378  HA  LEU A  25       8.051  -0.332  -0.033  1.00  0.00           H  
ATOM    379  HB2 LEU A  25       8.812   1.730   1.930  1.00  0.00           H  
ATOM    380  HB3 LEU A  25       8.424   2.311   0.331  1.00  0.00           H  
ATOM    381  HG  LEU A  25       6.212   1.119   0.525  1.00  0.00           H  
ATOM    382 HD11 LEU A  25       5.448   0.584   2.794  1.00  0.00           H  
ATOM    383 HD12 LEU A  25       7.078   0.870   3.399  1.00  0.00           H  
ATOM    384 HD13 LEU A  25       6.775  -0.462   2.281  1.00  0.00           H  
ATOM    385 HD21 LEU A  25       5.208   2.868   1.767  1.00  0.00           H  
ATOM    386 HD22 LEU A  25       6.612   3.560   0.953  1.00  0.00           H  
ATOM    387 HD23 LEU A  25       6.691   3.159   2.673  1.00  0.00           H  
ATOM    388  N   ARG A  26      11.068   0.931  -0.249  1.00  0.00           N  
ATOM    389  CA  ARG A  26      12.024   1.568  -1.139  1.00  0.00           C  
ATOM    390  C   ARG A  26      12.646   0.571  -2.110  1.00  0.00           C  
ATOM    391  O   ARG A  26      13.106   0.953  -3.185  1.00  0.00           O  
ATOM    392  CB  ARG A  26      13.114   2.276  -0.340  1.00  0.00           C  
ATOM    393  CG  ARG A  26      14.169   1.338   0.211  1.00  0.00           C  
ATOM    394  CD  ARG A  26      15.226   2.077   1.010  1.00  0.00           C  
ATOM    395  NE  ARG A  26      15.922   3.075   0.208  1.00  0.00           N  
ATOM    396  CZ  ARG A  26      17.144   3.529   0.479  1.00  0.00           C  
ATOM    397  NH1 ARG A  26      17.812   3.078   1.538  1.00  0.00           N  
ATOM    398  NH2 ARG A  26      17.700   4.435  -0.316  1.00  0.00           N  
ATOM    399  H   ARG A  26      11.346   0.691   0.663  1.00  0.00           H  
ATOM    400  HA  ARG A  26      11.493   2.305  -1.709  1.00  0.00           H  
ATOM    401  HB2 ARG A  26      13.592   2.994  -0.982  1.00  0.00           H  
ATOM    402  HB3 ARG A  26      12.657   2.794   0.489  1.00  0.00           H  
ATOM    403  HG2 ARG A  26      13.692   0.611   0.851  1.00  0.00           H  
ATOM    404  HG3 ARG A  26      14.641   0.834  -0.618  1.00  0.00           H  
ATOM    405  HD2 ARG A  26      14.751   2.568   1.845  1.00  0.00           H  
ATOM    406  HD3 ARG A  26      15.945   1.359   1.378  1.00  0.00           H  
ATOM    407  HE  ARG A  26      15.450   3.423  -0.583  1.00  0.00           H  
ATOM    408 HH11 ARG A  26      17.399   2.394   2.140  1.00  0.00           H  
ATOM    409 HH12 ARG A  26      18.735   3.421   1.738  1.00  0.00           H  
ATOM    410 HH21 ARG A  26      17.202   4.775  -1.118  1.00  0.00           H  
ATOM    411 HH22 ARG A  26      18.620   4.784  -0.121  1.00  0.00           H  
ATOM    412  N   VAL A  27      12.643  -0.707  -1.739  1.00  0.00           N  
ATOM    413  CA  VAL A  27      13.282  -1.737  -2.555  1.00  0.00           C  
ATOM    414  C   VAL A  27      12.589  -1.913  -3.903  1.00  0.00           C  
ATOM    415  O   VAL A  27      13.154  -2.509  -4.817  1.00  0.00           O  
ATOM    416  CB  VAL A  27      13.333  -3.107  -1.842  1.00  0.00           C  
ATOM    417  CG1 VAL A  27      14.091  -3.006  -0.534  1.00  0.00           C  
ATOM    418  CG2 VAL A  27      11.935  -3.662  -1.613  1.00  0.00           C  
ATOM    419  H   VAL A  27      12.215  -0.959  -0.888  1.00  0.00           H  
ATOM    420  HA  VAL A  27      14.299  -1.421  -2.735  1.00  0.00           H  
ATOM    421  HB  VAL A  27      13.865  -3.797  -2.481  1.00  0.00           H  
ATOM    422 HG11 VAL A  27      13.614  -2.276   0.103  1.00  0.00           H  
ATOM    423 HG12 VAL A  27      15.110  -2.702  -0.728  1.00  0.00           H  
ATOM    424 HG13 VAL A  27      14.091  -3.967  -0.040  1.00  0.00           H  
ATOM    425 HG21 VAL A  27      11.432  -3.779  -2.562  1.00  0.00           H  
ATOM    426 HG22 VAL A  27      11.375  -2.979  -0.991  1.00  0.00           H  
ATOM    427 HG23 VAL A  27      12.004  -4.620  -1.121  1.00  0.00           H  
ATOM    428  N   TYR A  28      11.372  -1.399  -4.029  1.00  0.00           N  
ATOM    429  CA  TYR A  28      10.623  -1.540  -5.270  1.00  0.00           C  
ATOM    430  C   TYR A  28      11.002  -0.452  -6.258  1.00  0.00           C  
ATOM    431  O   TYR A  28      10.915  -0.636  -7.470  1.00  0.00           O  
ATOM    432  CB  TYR A  28       9.125  -1.481  -4.998  1.00  0.00           C  
ATOM    433  CG  TYR A  28       8.666  -2.470  -3.959  1.00  0.00           C  
ATOM    434  CD1 TYR A  28       8.914  -3.826  -4.110  1.00  0.00           C  
ATOM    435  CD2 TYR A  28       7.984  -2.047  -2.829  1.00  0.00           C  
ATOM    436  CE1 TYR A  28       8.496  -4.735  -3.162  1.00  0.00           C  
ATOM    437  CE2 TYR A  28       7.560  -2.951  -1.875  1.00  0.00           C  
ATOM    438  CZ  TYR A  28       7.819  -4.294  -2.047  1.00  0.00           C  
ATOM    439  OH  TYR A  28       7.403  -5.198  -1.101  1.00  0.00           O  
ATOM    440  H   TYR A  28      10.969  -0.921  -3.272  1.00  0.00           H  
ATOM    441  HA  TYR A  28      10.865  -2.502  -5.698  1.00  0.00           H  
ATOM    442  HB2 TYR A  28       8.867  -0.491  -4.652  1.00  0.00           H  
ATOM    443  HB3 TYR A  28       8.590  -1.687  -5.913  1.00  0.00           H  
ATOM    444  HD1 TYR A  28       9.445  -4.167  -4.986  1.00  0.00           H  
ATOM    445  HD2 TYR A  28       7.787  -0.991  -2.700  1.00  0.00           H  
ATOM    446  HE1 TYR A  28       8.700  -5.788  -3.296  1.00  0.00           H  
ATOM    447  HE2 TYR A  28       7.030  -2.605  -1.000  1.00  0.00           H  
ATOM    448  HH  TYR A  28       8.116  -5.819  -0.919  1.00  0.00           H  
ATOM    449  N   GLY A  29      11.424   0.684  -5.715  1.00  0.00           N  
ATOM    450  CA  GLY A  29      11.910   1.793  -6.524  1.00  0.00           C  
ATOM    451  C   GLY A  29      10.881   2.331  -7.503  1.00  0.00           C  
ATOM    452  O   GLY A  29      11.225   3.091  -8.411  1.00  0.00           O  
ATOM    453  H   GLY A  29      11.408   0.772  -4.738  1.00  0.00           H  
ATOM    454  HA2 GLY A  29      12.207   2.594  -5.867  1.00  0.00           H  
ATOM    455  HA3 GLY A  29      12.775   1.461  -7.077  1.00  0.00           H  
ATOM    456  N   GLY A  30       9.625   1.953  -7.310  1.00  0.00           N  
ATOM    457  CA  GLY A  30       8.572   2.361  -8.214  1.00  0.00           C  
ATOM    458  C   GLY A  30       7.279   1.621  -7.937  1.00  0.00           C  
ATOM    459  O   GLY A  30       7.267   0.646  -7.182  1.00  0.00           O  
ATOM    460  H   GLY A  30       9.408   1.384  -6.543  1.00  0.00           H  
ATOM    461  HA2 GLY A  30       8.402   3.420  -8.102  1.00  0.00           H  
ATOM    462  HA3 GLY A  30       8.881   2.158  -9.228  1.00  0.00           H  
ATOM    463  N   TYR A  31       6.198   2.085  -8.546  1.00  0.00           N  
ATOM    464  CA  TYR A  31       4.872   1.529  -8.299  1.00  0.00           C  
ATOM    465  C   TYR A  31       4.720   0.131  -8.882  1.00  0.00           C  
ATOM    466  O   TYR A  31       4.039  -0.714  -8.302  1.00  0.00           O  
ATOM    467  CB  TYR A  31       3.797   2.455  -8.866  1.00  0.00           C  
ATOM    468  CG  TYR A  31       3.806   3.817  -8.221  1.00  0.00           C  
ATOM    469  CD1 TYR A  31       3.653   3.942  -6.850  1.00  0.00           C  
ATOM    470  CD2 TYR A  31       3.980   4.970  -8.973  1.00  0.00           C  
ATOM    471  CE1 TYR A  31       3.674   5.177  -6.241  1.00  0.00           C  
ATOM    472  CE2 TYR A  31       4.000   6.215  -8.372  1.00  0.00           C  
ATOM    473  CZ  TYR A  31       3.847   6.312  -7.004  1.00  0.00           C  
ATOM    474  OH  TYR A  31       3.869   7.548  -6.397  1.00  0.00           O  
ATOM    475  H   TYR A  31       6.292   2.821  -9.188  1.00  0.00           H  
ATOM    476  HA  TYR A  31       4.741   1.469  -7.229  1.00  0.00           H  
ATOM    477  HB2 TYR A  31       3.961   2.585  -9.925  1.00  0.00           H  
ATOM    478  HB3 TYR A  31       2.824   2.015  -8.705  1.00  0.00           H  
ATOM    479  HD1 TYR A  31       3.512   3.050  -6.255  1.00  0.00           H  
ATOM    480  HD2 TYR A  31       4.099   4.887 -10.043  1.00  0.00           H  
ATOM    481  HE1 TYR A  31       3.556   5.248  -5.170  1.00  0.00           H  
ATOM    482  HE2 TYR A  31       4.134   7.101  -8.971  1.00  0.00           H  
ATOM    483  HH  TYR A  31       3.302   8.157  -6.883  1.00  0.00           H  
ATOM    484  N   SER A  32       5.365  -0.114 -10.014  1.00  0.00           N  
ATOM    485  CA  SER A  32       5.218  -1.383 -10.716  1.00  0.00           C  
ATOM    486  C   SER A  32       5.635  -2.557  -9.836  1.00  0.00           C  
ATOM    487  O   SER A  32       4.888  -3.524  -9.677  1.00  0.00           O  
ATOM    488  CB  SER A  32       6.042  -1.374 -11.999  1.00  0.00           C  
ATOM    489  OG  SER A  32       5.710  -0.253 -12.808  1.00  0.00           O  
ATOM    490  H   SER A  32       5.960   0.574 -10.387  1.00  0.00           H  
ATOM    491  HA  SER A  32       4.176  -1.498 -10.975  1.00  0.00           H  
ATOM    492  HB2 SER A  32       7.091  -1.327 -11.750  1.00  0.00           H  
ATOM    493  HB3 SER A  32       5.842  -2.279 -12.554  1.00  0.00           H  
ATOM    494  HG  SER A  32       4.769  -0.296 -13.036  1.00  0.00           H  
ATOM    495  N   GLU A  33       6.822  -2.465  -9.258  1.00  0.00           N  
ATOM    496  CA  GLU A  33       7.331  -3.517  -8.396  1.00  0.00           C  
ATOM    497  C   GLU A  33       6.600  -3.522  -7.059  1.00  0.00           C  
ATOM    498  O   GLU A  33       6.377  -4.580  -6.471  1.00  0.00           O  
ATOM    499  CB  GLU A  33       8.835  -3.354  -8.193  1.00  0.00           C  
ATOM    500  CG  GLU A  33       9.646  -3.691  -9.435  1.00  0.00           C  
ATOM    501  CD  GLU A  33      11.135  -3.498  -9.246  1.00  0.00           C  
ATOM    502  OE1 GLU A  33      11.675  -3.960  -8.221  1.00  0.00           O  
ATOM    503  OE2 GLU A  33      11.778  -2.887 -10.128  1.00  0.00           O  
ATOM    504  H   GLU A  33       7.371  -1.667  -9.417  1.00  0.00           H  
ATOM    505  HA  GLU A  33       7.147  -4.460  -8.888  1.00  0.00           H  
ATOM    506  HB2 GLU A  33       9.042  -2.329  -7.921  1.00  0.00           H  
ATOM    507  HB3 GLU A  33       9.153  -4.001  -7.391  1.00  0.00           H  
ATOM    508  HG2 GLU A  33       9.466  -4.721  -9.694  1.00  0.00           H  
ATOM    509  HG3 GLU A  33       9.317  -3.056 -10.245  1.00  0.00           H  
ATOM    510  N   LEU A  34       6.215  -2.336  -6.598  1.00  0.00           N  
ATOM    511  CA  LEU A  34       5.449  -2.199  -5.362  1.00  0.00           C  
ATOM    512  C   LEU A  34       4.173  -3.031  -5.421  1.00  0.00           C  
ATOM    513  O   LEU A  34       3.939  -3.896  -4.581  1.00  0.00           O  
ATOM    514  CB  LEU A  34       5.065  -0.734  -5.144  1.00  0.00           C  
ATOM    515  CG  LEU A  34       4.072  -0.491  -4.008  1.00  0.00           C  
ATOM    516  CD1 LEU A  34       4.794  -0.219  -2.701  1.00  0.00           C  
ATOM    517  CD2 LEU A  34       3.130   0.647  -4.363  1.00  0.00           C  
ATOM    518  H   LEU A  34       6.459  -1.530  -7.100  1.00  0.00           H  
ATOM    519  HA  LEU A  34       6.061  -2.536  -4.539  1.00  0.00           H  
ATOM    520  HB2 LEU A  34       5.964  -0.170  -4.937  1.00  0.00           H  
ATOM    521  HB3 LEU A  34       4.629  -0.360  -6.057  1.00  0.00           H  
ATOM    522  HG  LEU A  34       3.479  -1.383  -3.872  1.00  0.00           H  
ATOM    523 HD11 LEU A  34       5.458  -1.040  -2.479  1.00  0.00           H  
ATOM    524 HD12 LEU A  34       4.070  -0.117  -1.906  1.00  0.00           H  
ATOM    525 HD13 LEU A  34       5.363   0.695  -2.788  1.00  0.00           H  
ATOM    526 HD21 LEU A  34       2.445   0.815  -3.546  1.00  0.00           H  
ATOM    527 HD22 LEU A  34       2.573   0.388  -5.252  1.00  0.00           H  
ATOM    528 HD23 LEU A  34       3.702   1.543  -4.546  1.00  0.00           H  
ATOM    529  N   LEU A  35       3.374  -2.779  -6.447  1.00  0.00           N  
ATOM    530  CA  LEU A  35       2.100  -3.448  -6.628  1.00  0.00           C  
ATOM    531  C   LEU A  35       2.296  -4.931  -6.917  1.00  0.00           C  
ATOM    532  O   LEU A  35       1.520  -5.779  -6.475  1.00  0.00           O  
ATOM    533  CB  LEU A  35       1.346  -2.773  -7.770  1.00  0.00           C  
ATOM    534  CG  LEU A  35       0.971  -1.309  -7.513  1.00  0.00           C  
ATOM    535  CD1 LEU A  35       0.492  -0.639  -8.791  1.00  0.00           C  
ATOM    536  CD2 LEU A  35      -0.095  -1.212  -6.431  1.00  0.00           C  
ATOM    537  H   LEU A  35       3.649  -2.107  -7.110  1.00  0.00           H  
ATOM    538  HA  LEU A  35       1.531  -3.339  -5.717  1.00  0.00           H  
ATOM    539  HB2 LEU A  35       1.965  -2.815  -8.656  1.00  0.00           H  
ATOM    540  HB3 LEU A  35       0.448  -3.328  -7.955  1.00  0.00           H  
ATOM    541  HG  LEU A  35       1.846  -0.777  -7.167  1.00  0.00           H  
ATOM    542 HD11 LEU A  35       0.266   0.399  -8.588  1.00  0.00           H  
ATOM    543 HD12 LEU A  35      -0.395  -1.139  -9.152  1.00  0.00           H  
ATOM    544 HD13 LEU A  35       1.269  -0.697  -9.540  1.00  0.00           H  
ATOM    545 HD21 LEU A  35       0.288  -1.626  -5.510  1.00  0.00           H  
ATOM    546 HD22 LEU A  35      -0.970  -1.766  -6.737  1.00  0.00           H  
ATOM    547 HD23 LEU A  35      -0.361  -0.177  -6.278  1.00  0.00           H  
ATOM    548  N   LYS A  36       3.361  -5.223  -7.646  1.00  0.00           N  
ATOM    549  CA  LYS A  36       3.671  -6.581  -8.073  1.00  0.00           C  
ATOM    550  C   LYS A  36       3.938  -7.473  -6.866  1.00  0.00           C  
ATOM    551  O   LYS A  36       3.454  -8.605  -6.803  1.00  0.00           O  
ATOM    552  CB  LYS A  36       4.883  -6.556  -9.022  1.00  0.00           C  
ATOM    553  CG  LYS A  36       5.154  -7.868  -9.751  1.00  0.00           C  
ATOM    554  CD  LYS A  36       5.837  -8.893  -8.855  1.00  0.00           C  
ATOM    555  CE  LYS A  36       6.052 -10.217  -9.567  1.00  0.00           C  
ATOM    556  NZ  LYS A  36       6.707 -11.217  -8.684  1.00  0.00           N  
ATOM    557  H   LYS A  36       3.967  -4.499  -7.894  1.00  0.00           H  
ATOM    558  HA  LYS A  36       2.815  -6.965  -8.603  1.00  0.00           H  
ATOM    559  HB2 LYS A  36       4.723  -5.789  -9.766  1.00  0.00           H  
ATOM    560  HB3 LYS A  36       5.763  -6.303  -8.449  1.00  0.00           H  
ATOM    561  HG2 LYS A  36       4.215  -8.275 -10.091  1.00  0.00           H  
ATOM    562  HG3 LYS A  36       5.789  -7.666 -10.602  1.00  0.00           H  
ATOM    563  HD2 LYS A  36       6.794  -8.503  -8.546  1.00  0.00           H  
ATOM    564  HD3 LYS A  36       5.219  -9.060  -7.984  1.00  0.00           H  
ATOM    565  HE2 LYS A  36       5.094 -10.602  -9.883  1.00  0.00           H  
ATOM    566  HE3 LYS A  36       6.675 -10.048 -10.433  1.00  0.00           H  
ATOM    567  HZ1 LYS A  36       6.118 -11.396  -7.844  1.00  0.00           H  
ATOM    568  HZ2 LYS A  36       7.636 -10.867  -8.371  1.00  0.00           H  
ATOM    569  HZ3 LYS A  36       6.844 -12.112  -9.195  1.00  0.00           H  
ATOM    570  N   ALA A  37       4.695  -6.953  -5.908  1.00  0.00           N  
ATOM    571  CA  ALA A  37       5.043  -7.708  -4.713  1.00  0.00           C  
ATOM    572  C   ALA A  37       3.792  -8.164  -3.978  1.00  0.00           C  
ATOM    573  O   ALA A  37       3.699  -9.306  -3.546  1.00  0.00           O  
ATOM    574  CB  ALA A  37       5.912  -6.871  -3.794  1.00  0.00           C  
ATOM    575  H   ALA A  37       5.033  -6.034  -6.008  1.00  0.00           H  
ATOM    576  HA  ALA A  37       5.608  -8.576  -5.019  1.00  0.00           H  
ATOM    577  HB1 ALA A  37       6.222  -7.468  -2.949  1.00  0.00           H  
ATOM    578  HB2 ALA A  37       5.349  -6.017  -3.445  1.00  0.00           H  
ATOM    579  HB3 ALA A  37       6.784  -6.530  -4.333  1.00  0.00           H  
ATOM    580  N   LEU A  38       2.821  -7.272  -3.883  1.00  0.00           N  
ATOM    581  CA  LEU A  38       1.582  -7.541  -3.163  1.00  0.00           C  
ATOM    582  C   LEU A  38       0.811  -8.635  -3.861  1.00  0.00           C  
ATOM    583  O   LEU A  38       0.427  -9.633  -3.249  1.00  0.00           O  
ATOM    584  CB  LEU A  38       0.720  -6.294  -3.127  1.00  0.00           C  
ATOM    585  CG  LEU A  38       1.494  -4.994  -3.194  1.00  0.00           C  
ATOM    586  CD1 LEU A  38       0.542  -3.841  -3.405  1.00  0.00           C  
ATOM    587  CD2 LEU A  38       2.329  -4.805  -1.937  1.00  0.00           C  
ATOM    588  H   LEU A  38       2.937  -6.405  -4.323  1.00  0.00           H  
ATOM    589  HA  LEU A  38       1.822  -7.848  -2.157  1.00  0.00           H  
ATOM    590  HB2 LEU A  38       0.039  -6.329  -3.964  1.00  0.00           H  
ATOM    591  HB3 LEU A  38       0.146  -6.301  -2.214  1.00  0.00           H  
ATOM    592  HG  LEU A  38       2.163  -5.032  -4.041  1.00  0.00           H  
ATOM    593 HD11 LEU A  38      -0.134  -3.774  -2.566  1.00  0.00           H  
ATOM    594 HD12 LEU A  38      -0.023  -4.018  -4.311  1.00  0.00           H  
ATOM    595 HD13 LEU A  38       1.100  -2.922  -3.499  1.00  0.00           H  
ATOM    596 HD21 LEU A  38       1.676  -4.643  -1.091  1.00  0.00           H  
ATOM    597 HD22 LEU A  38       2.980  -3.954  -2.064  1.00  0.00           H  
ATOM    598 HD23 LEU A  38       2.925  -5.696  -1.768  1.00  0.00           H  
ATOM    599  N   GLU A  39       0.588  -8.425  -5.153  1.00  0.00           N  
ATOM    600  CA  GLU A  39      -0.053  -9.423  -6.001  1.00  0.00           C  
ATOM    601  C   GLU A  39       0.648 -10.771  -5.871  1.00  0.00           C  
ATOM    602  O   GLU A  39       0.035 -11.823  -6.039  1.00  0.00           O  
ATOM    603  CB  GLU A  39      -0.040  -8.970  -7.460  1.00  0.00           C  
ATOM    604  CG  GLU A  39      -0.786  -7.669  -7.691  1.00  0.00           C  
ATOM    605  CD  GLU A  39      -0.953  -7.342  -9.157  1.00  0.00           C  
ATOM    606  OE1 GLU A  39      -0.054  -6.694  -9.733  1.00  0.00           O  
ATOM    607  OE2 GLU A  39      -1.985  -7.730  -9.744  1.00  0.00           O  
ATOM    608  H   GLU A  39       0.841  -7.552  -5.541  1.00  0.00           H  
ATOM    609  HA  GLU A  39      -1.077  -9.529  -5.673  1.00  0.00           H  
ATOM    610  HB2 GLU A  39       0.984  -8.832  -7.774  1.00  0.00           H  
ATOM    611  HB3 GLU A  39      -0.499  -9.736  -8.070  1.00  0.00           H  
ATOM    612  HG2 GLU A  39      -1.762  -7.748  -7.240  1.00  0.00           H  
ATOM    613  HG3 GLU A  39      -0.237  -6.868  -7.218  1.00  0.00           H  
ATOM    614  N   THR A  40       1.934 -10.729  -5.570  1.00  0.00           N  
ATOM    615  CA  THR A  40       2.696 -11.932  -5.321  1.00  0.00           C  
ATOM    616  C   THR A  40       2.402 -12.507  -3.930  1.00  0.00           C  
ATOM    617  O   THR A  40       2.175 -13.709  -3.787  1.00  0.00           O  
ATOM    618  CB  THR A  40       4.202 -11.657  -5.463  1.00  0.00           C  
ATOM    619  OG1 THR A  40       4.515 -11.364  -6.833  1.00  0.00           O  
ATOM    620  CG2 THR A  40       5.020 -12.839  -4.977  1.00  0.00           C  
ATOM    621  H   THR A  40       2.385  -9.854  -5.508  1.00  0.00           H  
ATOM    622  HA  THR A  40       2.416 -12.661  -6.065  1.00  0.00           H  
ATOM    623  HB  THR A  40       4.450 -10.796  -4.857  1.00  0.00           H  
ATOM    624  HG1 THR A  40       3.819 -10.798  -7.204  1.00  0.00           H  
ATOM    625 HG21 THR A  40       6.070 -12.616  -5.077  1.00  0.00           H  
ATOM    626 HG22 THR A  40       4.775 -13.711  -5.565  1.00  0.00           H  
ATOM    627 HG23 THR A  40       4.787 -13.027  -3.935  1.00  0.00           H  
ATOM    628  N   MET A  41       2.375 -11.636  -2.921  1.00  0.00           N  
ATOM    629  CA  MET A  41       2.310 -12.067  -1.525  1.00  0.00           C  
ATOM    630  C   MET A  41       1.070 -12.916  -1.237  1.00  0.00           C  
ATOM    631  O   MET A  41       1.174 -14.032  -0.731  1.00  0.00           O  
ATOM    632  CB  MET A  41       2.323 -10.863  -0.571  1.00  0.00           C  
ATOM    633  CG  MET A  41       3.548  -9.965  -0.704  1.00  0.00           C  
ATOM    634  SD  MET A  41       4.015  -9.158   0.842  1.00  0.00           S  
ATOM    635  CE  MET A  41       2.719  -7.937   1.013  1.00  0.00           C  
ATOM    636  H   MET A  41       2.404 -10.674  -3.124  1.00  0.00           H  
ATOM    637  HA  MET A  41       3.190 -12.668  -1.339  1.00  0.00           H  
ATOM    638  HB2 MET A  41       1.446 -10.263  -0.763  1.00  0.00           H  
ATOM    639  HB3 MET A  41       2.279 -11.228   0.441  1.00  0.00           H  
ATOM    640  HG2 MET A  41       4.378 -10.547  -1.054  1.00  0.00           H  
ATOM    641  HG3 MET A  41       3.327  -9.198  -1.433  1.00  0.00           H  
ATOM    642  HE1 MET A  41       2.722  -7.284   0.153  1.00  0.00           H  
ATOM    643  HE2 MET A  41       2.891  -7.356   1.908  1.00  0.00           H  
ATOM    644  HE3 MET A  41       1.763  -8.435   1.084  1.00  0.00           H  
ATOM    645  N   PHE A  42      -0.105 -12.383  -1.548  1.00  0.00           N  
ATOM    646  CA  PHE A  42      -1.354 -13.101  -1.287  1.00  0.00           C  
ATOM    647  C   PHE A  42      -1.934 -13.679  -2.572  1.00  0.00           C  
ATOM    648  O   PHE A  42      -3.061 -14.174  -2.598  1.00  0.00           O  
ATOM    649  CB  PHE A  42      -2.380 -12.196  -0.592  1.00  0.00           C  
ATOM    650  CG  PHE A  42      -1.990 -10.749  -0.565  1.00  0.00           C  
ATOM    651  CD1 PHE A  42      -2.283  -9.916  -1.632  1.00  0.00           C  
ATOM    652  CD2 PHE A  42      -1.323 -10.223   0.527  1.00  0.00           C  
ATOM    653  CE1 PHE A  42      -1.917  -8.592  -1.610  1.00  0.00           C  
ATOM    654  CE2 PHE A  42      -0.955  -8.895   0.551  1.00  0.00           C  
ATOM    655  CZ  PHE A  42      -1.254  -8.082  -0.521  1.00  0.00           C  
ATOM    656  H   PHE A  42      -0.136 -11.488  -1.952  1.00  0.00           H  
ATOM    657  HA  PHE A  42      -1.118 -13.923  -0.626  1.00  0.00           H  
ATOM    658  HB2 PHE A  42      -3.326 -12.274  -1.109  1.00  0.00           H  
ATOM    659  HB3 PHE A  42      -2.507 -12.526   0.429  1.00  0.00           H  
ATOM    660  HD1 PHE A  42      -2.800 -10.313  -2.488  1.00  0.00           H  
ATOM    661  HD2 PHE A  42      -1.089 -10.860   1.367  1.00  0.00           H  
ATOM    662  HE1 PHE A  42      -2.150  -7.954  -2.450  1.00  0.00           H  
ATOM    663  HE2 PHE A  42      -0.433  -8.493   1.408  1.00  0.00           H  
ATOM    664  HZ  PHE A  42      -0.966  -7.047  -0.510  1.00  0.00           H  
ATOM    665  N   LYS A  43      -1.131 -13.600  -3.630  1.00  0.00           N  
ATOM    666  CA  LYS A  43      -1.444 -14.209  -4.927  1.00  0.00           C  
ATOM    667  C   LYS A  43      -2.796 -13.756  -5.484  1.00  0.00           C  
ATOM    668  O   LYS A  43      -3.602 -14.580  -5.916  1.00  0.00           O  
ATOM    669  CB  LYS A  43      -1.414 -15.737  -4.829  1.00  0.00           C  
ATOM    670  CG  LYS A  43      -0.096 -16.300  -4.313  1.00  0.00           C  
ATOM    671  CD  LYS A  43      -0.248 -16.887  -2.916  1.00  0.00           C  
ATOM    672  CE  LYS A  43      -1.162 -18.104  -2.921  1.00  0.00           C  
ATOM    673  NZ  LYS A  43      -1.351 -18.668  -1.560  1.00  0.00           N  
ATOM    674  H   LYS A  43      -0.281 -13.117  -3.529  1.00  0.00           H  
ATOM    675  HA  LYS A  43      -0.675 -13.898  -5.618  1.00  0.00           H  
ATOM    676  HB2 LYS A  43      -2.201 -16.055  -4.162  1.00  0.00           H  
ATOM    677  HB3 LYS A  43      -1.597 -16.151  -5.809  1.00  0.00           H  
ATOM    678  HG2 LYS A  43       0.240 -17.076  -4.983  1.00  0.00           H  
ATOM    679  HG3 LYS A  43       0.635 -15.505  -4.282  1.00  0.00           H  
ATOM    680  HD2 LYS A  43       0.725 -17.180  -2.552  1.00  0.00           H  
ATOM    681  HD3 LYS A  43      -0.668 -16.134  -2.264  1.00  0.00           H  
ATOM    682  HE2 LYS A  43      -2.123 -17.816  -3.316  1.00  0.00           H  
ATOM    683  HE3 LYS A  43      -0.726 -18.861  -3.556  1.00  0.00           H  
ATOM    684  HZ1 LYS A  43      -1.972 -19.501  -1.602  1.00  0.00           H  
ATOM    685  HZ2 LYS A  43      -1.785 -17.961  -0.935  1.00  0.00           H  
ATOM    686  HZ3 LYS A  43      -0.435 -18.953  -1.158  1.00  0.00           H  
ATOM    687  N   LEU A  44      -3.037 -12.455  -5.490  1.00  0.00           N  
ATOM    688  CA  LEU A  44      -4.261 -11.914  -6.069  1.00  0.00           C  
ATOM    689  C   LEU A  44      -3.974 -10.614  -6.803  1.00  0.00           C  
ATOM    690  O   LEU A  44      -2.836 -10.159  -6.836  1.00  0.00           O  
ATOM    691  CB  LEU A  44      -5.343 -11.728  -5.001  1.00  0.00           C  
ATOM    692  CG  LEU A  44      -4.900 -11.062  -3.703  1.00  0.00           C  
ATOM    693  CD1 LEU A  44      -4.846  -9.549  -3.854  1.00  0.00           C  
ATOM    694  CD2 LEU A  44      -5.831 -11.460  -2.574  1.00  0.00           C  
ATOM    695  H   LEU A  44      -2.374 -11.842  -5.111  1.00  0.00           H  
ATOM    696  HA  LEU A  44      -4.616 -12.634  -6.786  1.00  0.00           H  
ATOM    697  HB2 LEU A  44      -6.133 -11.131  -5.429  1.00  0.00           H  
ATOM    698  HB3 LEU A  44      -5.747 -12.699  -4.761  1.00  0.00           H  
ATOM    699  HG  LEU A  44      -3.910 -11.409  -3.456  1.00  0.00           H  
ATOM    700 HD11 LEU A  44      -4.128  -9.289  -4.616  1.00  0.00           H  
ATOM    701 HD12 LEU A  44      -4.554  -9.103  -2.915  1.00  0.00           H  
ATOM    702 HD13 LEU A  44      -5.820  -9.181  -4.140  1.00  0.00           H  
ATOM    703 HD21 LEU A  44      -5.806 -12.532  -2.455  1.00  0.00           H  
ATOM    704 HD22 LEU A  44      -6.836 -11.147  -2.813  1.00  0.00           H  
ATOM    705 HD23 LEU A  44      -5.512 -10.986  -1.659  1.00  0.00           H  
ATOM    706  N   THR A  45      -4.998 -10.029  -7.396  1.00  0.00           N  
ATOM    707  CA  THR A  45      -4.819  -8.861  -8.244  1.00  0.00           C  
ATOM    708  C   THR A  45      -5.056  -7.555  -7.487  1.00  0.00           C  
ATOM    709  O   THR A  45      -6.129  -7.330  -6.920  1.00  0.00           O  
ATOM    710  CB  THR A  45      -5.757  -8.926  -9.465  1.00  0.00           C  
ATOM    711  OG1 THR A  45      -5.524 -10.145 -10.183  1.00  0.00           O  
ATOM    712  CG2 THR A  45      -5.543  -7.737 -10.396  1.00  0.00           C  
ATOM    713  H   THR A  45      -5.903 -10.391  -7.260  1.00  0.00           H  
ATOM    714  HA  THR A  45      -3.801  -8.871  -8.605  1.00  0.00           H  
ATOM    715  HB  THR A  45      -6.778  -8.912  -9.115  1.00  0.00           H  
ATOM    716  HG1 THR A  45      -5.977 -10.869  -9.734  1.00  0.00           H  
ATOM    717 HG21 THR A  45      -6.212  -7.817 -11.240  1.00  0.00           H  
ATOM    718 HG22 THR A  45      -4.522  -7.732 -10.746  1.00  0.00           H  
ATOM    719 HG23 THR A  45      -5.745  -6.820  -9.861  1.00  0.00           H  
ATOM    720  N   ILE A  46      -4.036  -6.706  -7.484  1.00  0.00           N  
ATOM    721  CA  ILE A  46      -4.127  -5.378  -6.909  1.00  0.00           C  
ATOM    722  C   ILE A  46      -4.282  -4.354  -8.020  1.00  0.00           C  
ATOM    723  O   ILE A  46      -3.575  -4.410  -9.029  1.00  0.00           O  
ATOM    724  CB  ILE A  46      -2.869  -5.006  -6.094  1.00  0.00           C  
ATOM    725  CG1 ILE A  46      -2.644  -5.993  -4.942  1.00  0.00           C  
ATOM    726  CG2 ILE A  46      -2.991  -3.581  -5.567  1.00  0.00           C  
ATOM    727  CD1 ILE A  46      -3.794  -6.064  -3.970  1.00  0.00           C  
ATOM    728  H   ILE A  46      -3.195  -6.979  -7.899  1.00  0.00           H  
ATOM    729  HA  ILE A  46      -4.990  -5.341  -6.260  1.00  0.00           H  
ATOM    730  HB  ILE A  46      -2.019  -5.042  -6.758  1.00  0.00           H  
ATOM    731 HG12 ILE A  46      -2.488  -6.985  -5.343  1.00  0.00           H  
ATOM    732 HG13 ILE A  46      -1.765  -5.692  -4.392  1.00  0.00           H  
ATOM    733 HG21 ILE A  46      -3.784  -3.534  -4.835  1.00  0.00           H  
ATOM    734 HG22 ILE A  46      -3.226  -2.912  -6.388  1.00  0.00           H  
ATOM    735 HG23 ILE A  46      -2.061  -3.281  -5.112  1.00  0.00           H  
ATOM    736 HD11 ILE A  46      -3.554  -6.753  -3.176  1.00  0.00           H  
ATOM    737 HD12 ILE A  46      -4.679  -6.403  -4.485  1.00  0.00           H  
ATOM    738 HD13 ILE A  46      -3.973  -5.084  -3.554  1.00  0.00           H  
ATOM    739  N   GLY A  47      -5.197  -3.423  -7.835  1.00  0.00           N  
ATOM    740  CA  GLY A  47      -5.398  -2.399  -8.827  1.00  0.00           C  
ATOM    741  C   GLY A  47      -4.522  -1.187  -8.602  1.00  0.00           C  
ATOM    742  O   GLY A  47      -3.974  -0.994  -7.519  1.00  0.00           O  
ATOM    743  H   GLY A  47      -5.738  -3.431  -7.016  1.00  0.00           H  
ATOM    744  HA2 GLY A  47      -5.176  -2.810  -9.800  1.00  0.00           H  
ATOM    745  HA3 GLY A  47      -6.430  -2.088  -8.810  1.00  0.00           H  
ATOM    746  N   GLU A  48      -4.429  -0.361  -9.627  1.00  0.00           N  
ATOM    747  CA  GLU A  48      -3.591   0.834  -9.604  1.00  0.00           C  
ATOM    748  C   GLU A  48      -4.245   1.976  -8.833  1.00  0.00           C  
ATOM    749  O   GLU A  48      -5.377   1.857  -8.345  1.00  0.00           O  
ATOM    750  CB  GLU A  48      -3.276   1.276 -11.041  1.00  0.00           C  
ATOM    751  CG  GLU A  48      -4.434   1.110 -12.025  1.00  0.00           C  
ATOM    752  CD  GLU A  48      -5.677   1.901 -11.655  1.00  0.00           C  
ATOM    753  OE1 GLU A  48      -5.767   3.085 -12.036  1.00  0.00           O  
ATOM    754  OE2 GLU A  48      -6.576   1.333 -10.995  1.00  0.00           O  
ATOM    755  H   GLU A  48      -4.950  -0.556 -10.435  1.00  0.00           H  
ATOM    756  HA  GLU A  48      -2.665   0.584  -9.112  1.00  0.00           H  
ATOM    757  HB2 GLU A  48      -2.997   2.319 -11.026  1.00  0.00           H  
ATOM    758  HB3 GLU A  48      -2.441   0.697 -11.404  1.00  0.00           H  
ATOM    759  HG2 GLU A  48      -4.104   1.438 -12.999  1.00  0.00           H  
ATOM    760  HG3 GLU A  48      -4.695   0.064 -12.075  1.00  0.00           H  
ATOM    761  N   TYR A  49      -3.513   3.075  -8.716  1.00  0.00           N  
ATOM    762  CA  TYR A  49      -4.038   4.277  -8.092  1.00  0.00           C  
ATOM    763  C   TYR A  49      -4.946   5.010  -9.070  1.00  0.00           C  
ATOM    764  O   TYR A  49      -4.481   5.790  -9.906  1.00  0.00           O  
ATOM    765  CB  TYR A  49      -2.915   5.210  -7.624  1.00  0.00           C  
ATOM    766  CG  TYR A  49      -3.404   6.268  -6.659  1.00  0.00           C  
ATOM    767  CD1 TYR A  49      -3.524   5.977  -5.311  1.00  0.00           C  
ATOM    768  CD2 TYR A  49      -3.774   7.536  -7.092  1.00  0.00           C  
ATOM    769  CE1 TYR A  49      -3.999   6.910  -4.410  1.00  0.00           C  
ATOM    770  CE2 TYR A  49      -4.252   8.479  -6.200  1.00  0.00           C  
ATOM    771  CZ  TYR A  49      -4.365   8.162  -4.860  1.00  0.00           C  
ATOM    772  OH  TYR A  49      -4.853   9.100  -3.978  1.00  0.00           O  
ATOM    773  H   TYR A  49      -2.590   3.071  -9.050  1.00  0.00           H  
ATOM    774  HA  TYR A  49      -4.624   3.975  -7.237  1.00  0.00           H  
ATOM    775  HB2 TYR A  49      -2.151   4.628  -7.128  1.00  0.00           H  
ATOM    776  HB3 TYR A  49      -2.487   5.709  -8.481  1.00  0.00           H  
ATOM    777  HD1 TYR A  49      -3.237   4.999  -4.966  1.00  0.00           H  
ATOM    778  HD2 TYR A  49      -3.689   7.779  -8.142  1.00  0.00           H  
ATOM    779  HE1 TYR A  49      -4.098   6.645  -3.358  1.00  0.00           H  
ATOM    780  HE2 TYR A  49      -4.533   9.459  -6.553  1.00  0.00           H  
ATOM    781  HH  TYR A  49      -4.253   9.181  -3.219  1.00  0.00           H  
ATOM    782  N   SER A  50      -6.237   4.719  -8.971  1.00  0.00           N  
ATOM    783  CA  SER A  50      -7.252   5.357  -9.798  1.00  0.00           C  
ATOM    784  C   SER A  50      -7.122   6.873  -9.794  1.00  0.00           C  
ATOM    785  O   SER A  50      -6.856   7.500  -8.768  1.00  0.00           O  
ATOM    786  CB  SER A  50      -8.638   4.943  -9.317  1.00  0.00           C  
ATOM    787  OG  SER A  50      -9.623   5.901  -9.653  1.00  0.00           O  
ATOM    788  H   SER A  50      -6.513   4.035  -8.331  1.00  0.00           H  
ATOM    789  HA  SER A  50      -7.121   5.003 -10.804  1.00  0.00           H  
ATOM    790  HB2 SER A  50      -8.900   4.009  -9.782  1.00  0.00           H  
ATOM    791  HB3 SER A  50      -8.621   4.822  -8.249  1.00  0.00           H  
ATOM    792  HG  SER A  50     -10.037   5.648 -10.494  1.00  0.00           H  
ATOM    793  N   GLU A  51      -7.303   7.451 -10.961  1.00  0.00           N  
ATOM    794  CA  GLU A  51      -7.204   8.886 -11.133  1.00  0.00           C  
ATOM    795  C   GLU A  51      -8.424   9.598 -10.543  1.00  0.00           C  
ATOM    796  O   GLU A  51      -8.419  10.819 -10.378  1.00  0.00           O  
ATOM    797  CB  GLU A  51      -7.040   9.214 -12.616  1.00  0.00           C  
ATOM    798  CG  GLU A  51      -6.697  10.665 -12.887  1.00  0.00           C  
ATOM    799  CD  GLU A  51      -6.365  10.920 -14.338  1.00  0.00           C  
ATOM    800  OE1 GLU A  51      -7.299  11.047 -15.155  1.00  0.00           O  
ATOM    801  OE2 GLU A  51      -5.165  10.990 -14.671  1.00  0.00           O  
ATOM    802  H   GLU A  51      -7.531   6.892 -11.735  1.00  0.00           H  
ATOM    803  HA  GLU A  51      -6.323   9.217 -10.604  1.00  0.00           H  
ATOM    804  HB2 GLU A  51      -6.251   8.599 -13.024  1.00  0.00           H  
ATOM    805  HB3 GLU A  51      -7.962   8.984 -13.128  1.00  0.00           H  
ATOM    806  HG2 GLU A  51      -7.540  11.278 -12.612  1.00  0.00           H  
ATOM    807  HG3 GLU A  51      -5.844  10.936 -12.284  1.00  0.00           H  
ATOM    808  N   ARG A  52      -9.475   8.843 -10.230  1.00  0.00           N  
ATOM    809  CA  ARG A  52     -10.689   9.445  -9.704  1.00  0.00           C  
ATOM    810  C   ARG A  52     -10.840   9.228  -8.191  1.00  0.00           C  
ATOM    811  O   ARG A  52     -11.186  10.164  -7.475  1.00  0.00           O  
ATOM    812  CB  ARG A  52     -11.926   8.973 -10.483  1.00  0.00           C  
ATOM    813  CG  ARG A  52     -12.225   7.490 -10.370  1.00  0.00           C  
ATOM    814  CD  ARG A  52     -13.272   7.204  -9.306  1.00  0.00           C  
ATOM    815  NE  ARG A  52     -14.573   7.788  -9.642  1.00  0.00           N  
ATOM    816  CZ  ARG A  52     -15.723   7.113  -9.642  1.00  0.00           C  
ATOM    817  NH1 ARG A  52     -15.752   5.830  -9.298  1.00  0.00           N  
ATOM    818  NH2 ARG A  52     -16.851   7.733  -9.972  1.00  0.00           N  
ATOM    819  H   ARG A  52      -9.431   7.876 -10.357  1.00  0.00           H  
ATOM    820  HA  ARG A  52     -10.586  10.497  -9.866  1.00  0.00           H  
ATOM    821  HB2 ARG A  52     -12.784   9.514 -10.120  1.00  0.00           H  
ATOM    822  HB3 ARG A  52     -11.783   9.208 -11.527  1.00  0.00           H  
ATOM    823  HG2 ARG A  52     -12.584   7.128 -11.323  1.00  0.00           H  
ATOM    824  HG3 ARG A  52     -11.311   6.980 -10.110  1.00  0.00           H  
ATOM    825  HD2 ARG A  52     -13.381   6.137  -9.201  1.00  0.00           H  
ATOM    826  HD3 ARG A  52     -12.929   7.625  -8.371  1.00  0.00           H  
ATOM    827  HE  ARG A  52     -14.587   8.742  -9.885  1.00  0.00           H  
ATOM    828 HH11 ARG A  52     -14.908   5.361  -9.034  1.00  0.00           H  
ATOM    829 HH12 ARG A  52     -16.620   5.328  -9.300  1.00  0.00           H  
ATOM    830 HH21 ARG A  52     -16.837   8.707 -10.218  1.00  0.00           H  
ATOM    831 HH22 ARG A  52     -17.719   7.231  -9.981  1.00  0.00           H  
ATOM    832  N   GLU A  53     -10.589   8.015  -7.694  1.00  0.00           N  
ATOM    833  CA  GLU A  53     -10.632   7.784  -6.244  1.00  0.00           C  
ATOM    834  C   GLU A  53      -9.280   7.336  -5.709  1.00  0.00           C  
ATOM    835  O   GLU A  53      -8.929   7.599  -4.565  1.00  0.00           O  
ATOM    836  CB  GLU A  53     -11.663   6.713  -5.884  1.00  0.00           C  
ATOM    837  CG  GLU A  53     -13.074   7.235  -5.732  1.00  0.00           C  
ATOM    838  CD  GLU A  53     -14.068   6.126  -5.464  1.00  0.00           C  
ATOM    839  OE1 GLU A  53     -13.998   5.504  -4.387  1.00  0.00           O  
ATOM    840  OE2 GLU A  53     -14.913   5.856  -6.339  1.00  0.00           O  
ATOM    841  H   GLU A  53     -10.374   7.275  -8.301  1.00  0.00           H  
ATOM    842  HA  GLU A  53     -10.913   8.711  -5.773  1.00  0.00           H  
ATOM    843  HB2 GLU A  53     -11.666   5.961  -6.657  1.00  0.00           H  
ATOM    844  HB3 GLU A  53     -11.373   6.255  -4.951  1.00  0.00           H  
ATOM    845  HG2 GLU A  53     -13.099   7.928  -4.905  1.00  0.00           H  
ATOM    846  HG3 GLU A  53     -13.354   7.741  -6.636  1.00  0.00           H  
ATOM    847  N   GLY A  54      -8.530   6.684  -6.580  1.00  0.00           N  
ATOM    848  CA  GLY A  54      -7.220   6.142  -6.255  1.00  0.00           C  
ATOM    849  C   GLY A  54      -7.182   5.223  -5.049  1.00  0.00           C  
ATOM    850  O   GLY A  54      -6.110   4.848  -4.606  1.00  0.00           O  
ATOM    851  H   GLY A  54      -8.867   6.579  -7.488  1.00  0.00           H  
ATOM    852  HA2 GLY A  54      -6.858   5.591  -7.110  1.00  0.00           H  
ATOM    853  HA3 GLY A  54      -6.546   6.969  -6.077  1.00  0.00           H  
ATOM    854  N   TYR A  55      -8.325   4.810  -4.537  1.00  0.00           N  
ATOM    855  CA  TYR A  55      -8.329   3.945  -3.366  1.00  0.00           C  
ATOM    856  C   TYR A  55      -9.124   2.678  -3.621  1.00  0.00           C  
ATOM    857  O   TYR A  55      -9.302   1.863  -2.722  1.00  0.00           O  
ATOM    858  CB  TYR A  55      -8.892   4.680  -2.153  1.00  0.00           C  
ATOM    859  CG  TYR A  55      -8.206   5.999  -1.860  1.00  0.00           C  
ATOM    860  CD1 TYR A  55      -6.818   6.115  -1.862  1.00  0.00           C  
ATOM    861  CD2 TYR A  55      -8.952   7.134  -1.586  1.00  0.00           C  
ATOM    862  CE1 TYR A  55      -6.202   7.320  -1.597  1.00  0.00           C  
ATOM    863  CE2 TYR A  55      -8.340   8.342  -1.318  1.00  0.00           C  
ATOM    864  CZ  TYR A  55      -6.966   8.430  -1.323  1.00  0.00           C  
ATOM    865  OH  TYR A  55      -6.354   9.630  -1.041  1.00  0.00           O  
ATOM    866  H   TYR A  55      -9.170   5.109  -4.927  1.00  0.00           H  
ATOM    867  HA  TYR A  55      -7.303   3.671  -3.159  1.00  0.00           H  
ATOM    868  HB2 TYR A  55      -9.939   4.878  -2.317  1.00  0.00           H  
ATOM    869  HB3 TYR A  55      -8.787   4.051  -1.283  1.00  0.00           H  
ATOM    870  HD1 TYR A  55      -6.216   5.249  -2.088  1.00  0.00           H  
ATOM    871  HD2 TYR A  55     -10.029   7.066  -1.580  1.00  0.00           H  
ATOM    872  HE1 TYR A  55      -5.126   7.387  -1.605  1.00  0.00           H  
ATOM    873  HE2 TYR A  55      -8.940   9.211  -1.115  1.00  0.00           H  
ATOM    874  HH  TYR A  55      -5.500   9.677  -1.504  1.00  0.00           H  
ATOM    875  N   LYS A  56      -9.601   2.519  -4.851  1.00  0.00           N  
ATOM    876  CA  LYS A  56     -10.438   1.375  -5.194  1.00  0.00           C  
ATOM    877  C   LYS A  56      -9.735   0.042  -4.943  1.00  0.00           C  
ATOM    878  O   LYS A  56     -10.361  -0.917  -4.495  1.00  0.00           O  
ATOM    879  CB  LYS A  56     -10.953   1.457  -6.645  1.00  0.00           C  
ATOM    880  CG  LYS A  56     -10.105   2.295  -7.605  1.00  0.00           C  
ATOM    881  CD  LYS A  56      -8.781   1.638  -7.982  1.00  0.00           C  
ATOM    882  CE  LYS A  56      -8.979   0.347  -8.767  1.00  0.00           C  
ATOM    883  NZ  LYS A  56      -7.686  -0.245  -9.203  1.00  0.00           N  
ATOM    884  H   LYS A  56      -9.400   3.191  -5.533  1.00  0.00           H  
ATOM    885  HA  LYS A  56     -11.294   1.416  -4.536  1.00  0.00           H  
ATOM    886  HB2 LYS A  56     -11.009   0.456  -7.042  1.00  0.00           H  
ATOM    887  HB3 LYS A  56     -11.950   1.875  -6.629  1.00  0.00           H  
ATOM    888  HG2 LYS A  56     -10.672   2.456  -8.508  1.00  0.00           H  
ATOM    889  HG3 LYS A  56      -9.902   3.249  -7.141  1.00  0.00           H  
ATOM    890  HD2 LYS A  56      -8.212   2.327  -8.588  1.00  0.00           H  
ATOM    891  HD3 LYS A  56      -8.232   1.421  -7.083  1.00  0.00           H  
ATOM    892  HE2 LYS A  56      -9.494  -0.365  -8.140  1.00  0.00           H  
ATOM    893  HE3 LYS A  56      -9.582   0.559  -9.637  1.00  0.00           H  
ATOM    894  HZ1 LYS A  56      -7.048  -0.368  -8.390  1.00  0.00           H  
ATOM    895  HZ2 LYS A  56      -7.220   0.380  -9.904  1.00  0.00           H  
ATOM    896  HZ3 LYS A  56      -7.849  -1.177  -9.646  1.00  0.00           H  
ATOM    897  N   GLY A  57      -8.430  -0.005  -5.222  1.00  0.00           N  
ATOM    898  CA  GLY A  57      -7.647  -1.225  -5.053  1.00  0.00           C  
ATOM    899  C   GLY A  57      -8.120  -2.396  -5.907  1.00  0.00           C  
ATOM    900  O   GLY A  57      -7.470  -3.444  -5.932  1.00  0.00           O  
ATOM    901  H   GLY A  57      -7.980   0.813  -5.504  1.00  0.00           H  
ATOM    902  HA2 GLY A  57      -6.619  -1.011  -5.306  1.00  0.00           H  
ATOM    903  HA3 GLY A  57      -7.690  -1.517  -4.014  1.00  0.00           H  
ATOM    904  N   SER A  58      -9.231  -2.206  -6.615  1.00  0.00           N  
ATOM    905  CA  SER A  58      -9.898  -3.272  -7.357  1.00  0.00           C  
ATOM    906  C   SER A  58     -10.520  -4.272  -6.384  1.00  0.00           C  
ATOM    907  O   SER A  58     -11.725  -4.226  -6.133  1.00  0.00           O  
ATOM    908  CB  SER A  58      -8.945  -3.950  -8.345  1.00  0.00           C  
ATOM    909  OG  SER A  58      -8.440  -3.006  -9.280  1.00  0.00           O  
ATOM    910  H   SER A  58      -9.635  -1.317  -6.616  1.00  0.00           H  
ATOM    911  HA  SER A  58     -10.699  -2.812  -7.916  1.00  0.00           H  
ATOM    912  HB2 SER A  58      -8.115  -4.385  -7.806  1.00  0.00           H  
ATOM    913  HB3 SER A  58      -9.473  -4.724  -8.881  1.00  0.00           H  
ATOM    914  HG  SER A  58      -8.853  -3.161 -10.141  1.00  0.00           H  
ATOM    915  N   GLU A  59      -9.717  -5.167  -5.828  1.00  0.00           N  
ATOM    916  CA  GLU A  59     -10.207  -6.031  -4.769  1.00  0.00           C  
ATOM    917  C   GLU A  59      -9.431  -5.810  -3.478  1.00  0.00           C  
ATOM    918  O   GLU A  59      -9.899  -6.165  -2.402  1.00  0.00           O  
ATOM    919  CB  GLU A  59     -10.165  -7.500  -5.166  1.00  0.00           C  
ATOM    920  CG  GLU A  59     -10.878  -8.376  -4.155  1.00  0.00           C  
ATOM    921  CD  GLU A  59     -10.986  -9.822  -4.589  1.00  0.00           C  
ATOM    922  OE1 GLU A  59     -11.896 -10.142  -5.385  1.00  0.00           O  
ATOM    923  OE2 GLU A  59     -10.177 -10.649  -4.129  1.00  0.00           O  
ATOM    924  H   GLU A  59      -8.790  -5.244  -6.129  1.00  0.00           H  
ATOM    925  HA  GLU A  59     -11.237  -5.760  -4.587  1.00  0.00           H  
ATOM    926  HB2 GLU A  59     -10.642  -7.623  -6.128  1.00  0.00           H  
ATOM    927  HB3 GLU A  59      -9.137  -7.821  -5.233  1.00  0.00           H  
ATOM    928  HG2 GLU A  59     -10.335  -8.330  -3.224  1.00  0.00           H  
ATOM    929  HG3 GLU A  59     -11.872  -7.979  -4.000  1.00  0.00           H  
ATOM    930  N   TYR A  60      -8.245  -5.229  -3.581  1.00  0.00           N  
ATOM    931  CA  TYR A  60      -7.457  -4.919  -2.398  1.00  0.00           C  
ATOM    932  C   TYR A  60      -6.715  -3.613  -2.569  1.00  0.00           C  
ATOM    933  O   TYR A  60      -5.982  -3.422  -3.537  1.00  0.00           O  
ATOM    934  CB  TYR A  60      -6.471  -6.041  -2.064  1.00  0.00           C  
ATOM    935  CG  TYR A  60      -7.088  -7.143  -1.239  1.00  0.00           C  
ATOM    936  CD1 TYR A  60      -7.132  -7.034   0.134  1.00  0.00           C  
ATOM    937  CD2 TYR A  60      -7.642  -8.274  -1.824  1.00  0.00           C  
ATOM    938  CE1 TYR A  60      -7.706  -8.010   0.918  1.00  0.00           C  
ATOM    939  CE2 TYR A  60      -8.224  -9.261  -1.051  1.00  0.00           C  
ATOM    940  CZ  TYR A  60      -8.254  -9.124   0.323  1.00  0.00           C  
ATOM    941  OH  TYR A  60      -8.833 -10.101   1.101  1.00  0.00           O  
ATOM    942  H   TYR A  60      -7.896  -4.991  -4.465  1.00  0.00           H  
ATOM    943  HA  TYR A  60      -8.147  -4.811  -1.573  1.00  0.00           H  
ATOM    944  HB2 TYR A  60      -6.097  -6.472  -2.976  1.00  0.00           H  
ATOM    945  HB3 TYR A  60      -5.642  -5.626  -1.509  1.00  0.00           H  
ATOM    946  HD1 TYR A  60      -6.704  -6.160   0.601  1.00  0.00           H  
ATOM    947  HD2 TYR A  60      -7.615  -8.377  -2.899  1.00  0.00           H  
ATOM    948  HE1 TYR A  60      -7.722  -7.887   1.997  1.00  0.00           H  
ATOM    949  HE2 TYR A  60      -8.649 -10.132  -1.522  1.00  0.00           H  
ATOM    950  HH  TYR A  60      -8.641 -10.967   0.723  1.00  0.00           H  
ATOM    951  N   ALA A  61      -6.911  -2.722  -1.616  1.00  0.00           N  
ATOM    952  CA  ALA A  61      -6.244  -1.440  -1.620  1.00  0.00           C  
ATOM    953  C   ALA A  61      -5.097  -1.445  -0.619  1.00  0.00           C  
ATOM    954  O   ALA A  61      -5.327  -1.409   0.592  1.00  0.00           O  
ATOM    955  CB  ALA A  61      -7.244  -0.333  -1.291  1.00  0.00           C  
ATOM    956  H   ALA A  61      -7.527  -2.939  -0.878  1.00  0.00           H  
ATOM    957  HA  ALA A  61      -5.853  -1.261  -2.608  1.00  0.00           H  
ATOM    958  HB1 ALA A  61      -7.633  -0.481  -0.296  1.00  0.00           H  
ATOM    959  HB2 ALA A  61      -8.058  -0.357  -2.003  1.00  0.00           H  
ATOM    960  HB3 ALA A  61      -6.752   0.630  -1.344  1.00  0.00           H  
ATOM    961  N   PRO A  62      -3.844  -1.541  -1.099  1.00  0.00           N  
ATOM    962  CA  PRO A  62      -2.677  -1.386  -0.235  1.00  0.00           C  
ATOM    963  C   PRO A  62      -2.549   0.042   0.267  1.00  0.00           C  
ATOM    964  O   PRO A  62      -2.411   0.983  -0.514  1.00  0.00           O  
ATOM    965  CB  PRO A  62      -1.498  -1.745  -1.144  1.00  0.00           C  
ATOM    966  CG  PRO A  62      -2.002  -1.541  -2.531  1.00  0.00           C  
ATOM    967  CD  PRO A  62      -3.469  -1.856  -2.490  1.00  0.00           C  
ATOM    968  HA  PRO A  62      -2.713  -2.061   0.606  1.00  0.00           H  
ATOM    969  HB2 PRO A  62      -0.664  -1.093  -0.926  1.00  0.00           H  
ATOM    970  HB3 PRO A  62      -1.209  -2.774  -0.976  1.00  0.00           H  
ATOM    971  HG2 PRO A  62      -1.848  -0.515  -2.832  1.00  0.00           H  
ATOM    972  HG3 PRO A  62      -1.496  -2.212  -3.207  1.00  0.00           H  
ATOM    973  HD2 PRO A  62      -4.007  -1.234  -3.188  1.00  0.00           H  
ATOM    974  HD3 PRO A  62      -3.635  -2.907  -2.707  1.00  0.00           H  
ATOM    975  N   THR A  63      -2.562   0.194   1.573  1.00  0.00           N  
ATOM    976  CA  THR A  63      -2.531   1.504   2.180  1.00  0.00           C  
ATOM    977  C   THR A  63      -1.386   1.605   3.167  1.00  0.00           C  
ATOM    978  O   THR A  63      -0.864   0.594   3.636  1.00  0.00           O  
ATOM    979  CB  THR A  63      -3.864   1.834   2.889  1.00  0.00           C  
ATOM    980  OG1 THR A  63      -4.131   0.892   3.934  1.00  0.00           O  
ATOM    981  CG2 THR A  63      -5.013   1.823   1.897  1.00  0.00           C  
ATOM    982  H   THR A  63      -2.591  -0.599   2.151  1.00  0.00           H  
ATOM    983  HA  THR A  63      -2.378   2.229   1.396  1.00  0.00           H  
ATOM    984  HB  THR A  63      -3.791   2.823   3.317  1.00  0.00           H  
ATOM    985  HG1 THR A  63      -3.708   0.050   3.720  1.00  0.00           H  
ATOM    986 HG21 THR A  63      -5.085   0.848   1.430  1.00  0.00           H  
ATOM    987 HG22 THR A  63      -4.840   2.576   1.137  1.00  0.00           H  
ATOM    988 HG23 THR A  63      -5.934   2.041   2.415  1.00  0.00           H  
ATOM    989  N   TYR A  64      -1.001   2.821   3.472  1.00  0.00           N  
ATOM    990  CA  TYR A  64       0.113   3.067   4.361  1.00  0.00           C  
ATOM    991  C   TYR A  64      -0.353   3.892   5.544  1.00  0.00           C  
ATOM    992  O   TYR A  64      -1.430   4.482   5.500  1.00  0.00           O  
ATOM    993  CB  TYR A  64       1.219   3.814   3.619  1.00  0.00           C  
ATOM    994  CG  TYR A  64       0.939   5.291   3.422  1.00  0.00           C  
ATOM    995  CD1 TYR A  64      -0.153   5.723   2.683  1.00  0.00           C  
ATOM    996  CD2 TYR A  64       1.772   6.249   3.980  1.00  0.00           C  
ATOM    997  CE1 TYR A  64      -0.406   7.065   2.502  1.00  0.00           C  
ATOM    998  CE2 TYR A  64       1.528   7.596   3.805  1.00  0.00           C  
ATOM    999  CZ  TYR A  64       0.439   8.000   3.064  1.00  0.00           C  
ATOM   1000  OH  TYR A  64       0.199   9.341   2.887  1.00  0.00           O  
ATOM   1001  H   TYR A  64      -1.490   3.582   3.096  1.00  0.00           H  
ATOM   1002  HA  TYR A  64       0.489   2.118   4.710  1.00  0.00           H  
ATOM   1003  HB2 TYR A  64       2.139   3.723   4.175  1.00  0.00           H  
ATOM   1004  HB3 TYR A  64       1.350   3.369   2.643  1.00  0.00           H  
ATOM   1005  HD1 TYR A  64      -0.810   4.991   2.240  1.00  0.00           H  
ATOM   1006  HD2 TYR A  64       2.624   5.930   4.559  1.00  0.00           H  
ATOM   1007  HE1 TYR A  64      -1.264   7.375   1.922  1.00  0.00           H  
ATOM   1008  HE2 TYR A  64       2.190   8.327   4.245  1.00  0.00           H  
ATOM   1009  HH  TYR A  64       1.037   9.809   2.822  1.00  0.00           H  
ATOM   1010  N   GLU A  65       0.449   3.925   6.588  1.00  0.00           N  
ATOM   1011  CA  GLU A  65       0.162   4.773   7.727  1.00  0.00           C  
ATOM   1012  C   GLU A  65       1.063   5.997   7.685  1.00  0.00           C  
ATOM   1013  O   GLU A  65       2.289   5.882   7.771  1.00  0.00           O  
ATOM   1014  CB  GLU A  65       0.355   4.017   9.040  1.00  0.00           C  
ATOM   1015  CG  GLU A  65      -0.121   4.797  10.254  1.00  0.00           C  
ATOM   1016  CD  GLU A  65       0.089   4.046  11.550  1.00  0.00           C  
ATOM   1017  OE1 GLU A  65       1.255   3.829  11.933  1.00  0.00           O  
ATOM   1018  OE2 GLU A  65      -0.909   3.680  12.204  1.00  0.00           O  
ATOM   1019  H   GLU A  65       1.261   3.367   6.589  1.00  0.00           H  
ATOM   1020  HA  GLU A  65      -0.866   5.093   7.651  1.00  0.00           H  
ATOM   1021  HB2 GLU A  65      -0.199   3.088   8.994  1.00  0.00           H  
ATOM   1022  HB3 GLU A  65       1.407   3.800   9.166  1.00  0.00           H  
ATOM   1023  HG2 GLU A  65       0.422   5.729  10.299  1.00  0.00           H  
ATOM   1024  HG3 GLU A  65      -1.175   5.003  10.141  1.00  0.00           H  
ATOM   1025  N   ASP A  66       0.444   7.156   7.527  1.00  0.00           N  
ATOM   1026  CA  ASP A  66       1.169   8.417   7.430  1.00  0.00           C  
ATOM   1027  C   ASP A  66       1.483   8.950   8.831  1.00  0.00           C  
ATOM   1028  O   ASP A  66       1.282   8.251   9.823  1.00  0.00           O  
ATOM   1029  CB  ASP A  66       0.336   9.431   6.623  1.00  0.00           C  
ATOM   1030  CG  ASP A  66       1.123  10.643   6.179  1.00  0.00           C  
ATOM   1031  OD1 ASP A  66       1.789  10.581   5.126  1.00  0.00           O  
ATOM   1032  OD2 ASP A  66       1.091  11.665   6.894  1.00  0.00           O  
ATOM   1033  H   ASP A  66      -0.537   7.163   7.472  1.00  0.00           H  
ATOM   1034  HA  ASP A  66       2.101   8.230   6.914  1.00  0.00           H  
ATOM   1035  HB2 ASP A  66      -0.049   8.948   5.741  1.00  0.00           H  
ATOM   1036  HB3 ASP A  66      -0.488   9.769   7.231  1.00  0.00           H  
ATOM   1037  N   LYS A  67       1.942  10.188   8.914  1.00  0.00           N  
ATOM   1038  CA  LYS A  67       2.409  10.760  10.169  1.00  0.00           C  
ATOM   1039  C   LYS A  67       1.266  10.926  11.167  1.00  0.00           C  
ATOM   1040  O   LYS A  67       1.393  10.555  12.334  1.00  0.00           O  
ATOM   1041  CB  LYS A  67       3.093  12.100   9.901  1.00  0.00           C  
ATOM   1042  CG  LYS A  67       4.504  11.953   9.353  1.00  0.00           C  
ATOM   1043  CD  LYS A  67       4.944  13.194   8.598  1.00  0.00           C  
ATOM   1044  CE  LYS A  67       4.913  12.961   7.095  1.00  0.00           C  
ATOM   1045  NZ  LYS A  67       3.606  12.418   6.638  1.00  0.00           N  
ATOM   1046  H   LYS A  67       1.935  10.750   8.108  1.00  0.00           H  
ATOM   1047  HA  LYS A  67       3.134  10.081  10.581  1.00  0.00           H  
ATOM   1048  HB2 LYS A  67       2.505  12.655   9.184  1.00  0.00           H  
ATOM   1049  HB3 LYS A  67       3.142  12.659  10.822  1.00  0.00           H  
ATOM   1050  HG2 LYS A  67       5.184  11.786  10.174  1.00  0.00           H  
ATOM   1051  HG3 LYS A  67       4.533  11.106   8.683  1.00  0.00           H  
ATOM   1052  HD2 LYS A  67       4.277  14.007   8.841  1.00  0.00           H  
ATOM   1053  HD3 LYS A  67       5.950  13.449   8.894  1.00  0.00           H  
ATOM   1054  HE2 LYS A  67       5.096  13.900   6.594  1.00  0.00           H  
ATOM   1055  HE3 LYS A  67       5.694  12.260   6.838  1.00  0.00           H  
ATOM   1056  HZ1 LYS A  67       3.650  12.174   5.625  1.00  0.00           H  
ATOM   1057  HZ2 LYS A  67       2.852  13.121   6.777  1.00  0.00           H  
ATOM   1058  HZ3 LYS A  67       3.358  11.558   7.174  1.00  0.00           H  
ATOM   1059  N   ASP A  68       0.144  11.458  10.696  1.00  0.00           N  
ATOM   1060  CA  ASP A  68      -1.019  11.685  11.553  1.00  0.00           C  
ATOM   1061  C   ASP A  68      -1.816  10.391  11.745  1.00  0.00           C  
ATOM   1062  O   ASP A  68      -2.777  10.342  12.513  1.00  0.00           O  
ATOM   1063  CB  ASP A  68      -1.906  12.782  10.949  1.00  0.00           C  
ATOM   1064  CG  ASP A  68      -3.109  13.124  11.808  1.00  0.00           C  
ATOM   1065  OD1 ASP A  68      -2.918  13.623  12.940  1.00  0.00           O  
ATOM   1066  OD2 ASP A  68      -4.250  12.919  11.344  1.00  0.00           O  
ATOM   1067  H   ASP A  68       0.098  11.714   9.750  1.00  0.00           H  
ATOM   1068  HA  ASP A  68      -0.661  12.016  12.515  1.00  0.00           H  
ATOM   1069  HB2 ASP A  68      -1.318  13.678  10.822  1.00  0.00           H  
ATOM   1070  HB3 ASP A  68      -2.261  12.452   9.983  1.00  0.00           H  
ATOM   1071  N   GLY A  69      -1.387   9.336  11.067  1.00  0.00           N  
ATOM   1072  CA  GLY A  69      -2.082   8.067  11.152  1.00  0.00           C  
ATOM   1073  C   GLY A  69      -3.091   7.893  10.038  1.00  0.00           C  
ATOM   1074  O   GLY A  69      -4.059   7.144  10.174  1.00  0.00           O  
ATOM   1075  H   GLY A  69      -0.581   9.414  10.515  1.00  0.00           H  
ATOM   1076  HA2 GLY A  69      -1.359   7.267  11.097  1.00  0.00           H  
ATOM   1077  HA3 GLY A  69      -2.595   8.011  12.101  1.00  0.00           H  
ATOM   1078  N   ASP A  70      -2.865   8.596   8.936  1.00  0.00           N  
ATOM   1079  CA  ASP A  70      -3.734   8.495   7.769  1.00  0.00           C  
ATOM   1080  C   ASP A  70      -3.458   7.207   7.019  1.00  0.00           C  
ATOM   1081  O   ASP A  70      -2.302   6.818   6.861  1.00  0.00           O  
ATOM   1082  CB  ASP A  70      -3.517   9.670   6.813  1.00  0.00           C  
ATOM   1083  CG  ASP A  70      -3.836  11.009   7.431  1.00  0.00           C  
ATOM   1084  OD1 ASP A  70      -5.033  11.353   7.533  1.00  0.00           O  
ATOM   1085  OD2 ASP A  70      -2.890  11.732   7.810  1.00  0.00           O  
ATOM   1086  H   ASP A  70      -2.096   9.199   8.906  1.00  0.00           H  
ATOM   1087  HA  ASP A  70      -4.759   8.496   8.108  1.00  0.00           H  
ATOM   1088  HB2 ASP A  70      -2.484   9.682   6.501  1.00  0.00           H  
ATOM   1089  HB3 ASP A  70      -4.146   9.536   5.945  1.00  0.00           H  
ATOM   1090  N   TRP A  71      -4.515   6.555   6.562  1.00  0.00           N  
ATOM   1091  CA  TRP A  71      -4.375   5.367   5.737  1.00  0.00           C  
ATOM   1092  C   TRP A  71      -4.926   5.634   4.345  1.00  0.00           C  
ATOM   1093  O   TRP A  71      -6.124   5.842   4.175  1.00  0.00           O  
ATOM   1094  CB  TRP A  71      -5.117   4.178   6.356  1.00  0.00           C  
ATOM   1095  CG  TRP A  71      -4.585   3.756   7.691  1.00  0.00           C  
ATOM   1096  CD1 TRP A  71      -4.982   4.216   8.914  1.00  0.00           C  
ATOM   1097  CD2 TRP A  71      -3.563   2.785   7.939  1.00  0.00           C  
ATOM   1098  NE1 TRP A  71      -4.272   3.588   9.907  1.00  0.00           N  
ATOM   1099  CE2 TRP A  71      -3.392   2.706   9.334  1.00  0.00           C  
ATOM   1100  CE3 TRP A  71      -2.776   1.974   7.119  1.00  0.00           C  
ATOM   1101  CZ2 TRP A  71      -2.467   1.848   9.922  1.00  0.00           C  
ATOM   1102  CZ3 TRP A  71      -1.857   1.126   7.704  1.00  0.00           C  
ATOM   1103  CH2 TRP A  71      -1.709   1.067   9.094  1.00  0.00           C  
ATOM   1104  H   TRP A  71      -5.414   6.880   6.785  1.00  0.00           H  
ATOM   1105  HA  TRP A  71      -3.323   5.132   5.659  1.00  0.00           H  
ATOM   1106  HB2 TRP A  71      -6.157   4.440   6.483  1.00  0.00           H  
ATOM   1107  HB3 TRP A  71      -5.045   3.332   5.688  1.00  0.00           H  
ATOM   1108  HD1 TRP A  71      -5.747   4.964   9.064  1.00  0.00           H  
ATOM   1109  HE1 TRP A  71      -4.376   3.748  10.872  1.00  0.00           H  
ATOM   1110  HE3 TRP A  71      -2.874   2.005   6.043  1.00  0.00           H  
ATOM   1111  HZ2 TRP A  71      -2.341   1.791  10.992  1.00  0.00           H  
ATOM   1112  HZ3 TRP A  71      -1.238   0.493   7.085  1.00  0.00           H  
ATOM   1113  HH2 TRP A  71      -0.977   0.390   9.508  1.00  0.00           H  
ATOM   1114  N   MET A  72      -4.046   5.645   3.357  1.00  0.00           N  
ATOM   1115  CA  MET A  72      -4.446   5.809   1.969  1.00  0.00           C  
ATOM   1116  C   MET A  72      -3.571   4.925   1.100  1.00  0.00           C  
ATOM   1117  O   MET A  72      -2.586   4.376   1.589  1.00  0.00           O  
ATOM   1118  CB  MET A  72      -4.313   7.266   1.522  1.00  0.00           C  
ATOM   1119  CG  MET A  72      -4.970   8.272   2.452  1.00  0.00           C  
ATOM   1120  SD  MET A  72      -4.519   9.970   2.058  1.00  0.00           S  
ATOM   1121  CE  MET A  72      -2.739   9.896   2.268  1.00  0.00           C  
ATOM   1122  H   MET A  72      -3.095   5.541   3.564  1.00  0.00           H  
ATOM   1123  HA  MET A  72      -5.475   5.497   1.874  1.00  0.00           H  
ATOM   1124  HB2 MET A  72      -3.268   7.511   1.439  1.00  0.00           H  
ATOM   1125  HB3 MET A  72      -4.774   7.362   0.553  1.00  0.00           H  
ATOM   1126  HG2 MET A  72      -6.040   8.170   2.372  1.00  0.00           H  
ATOM   1127  HG3 MET A  72      -4.662   8.058   3.466  1.00  0.00           H  
ATOM   1128  HE1 MET A  72      -2.316  10.874   2.101  1.00  0.00           H  
ATOM   1129  HE2 MET A  72      -2.316   9.195   1.557  1.00  0.00           H  
ATOM   1130  HE3 MET A  72      -2.507   9.570   3.272  1.00  0.00           H  
ATOM   1131  N   LEU A  73      -3.923   4.775  -0.169  1.00  0.00           N  
ATOM   1132  CA  LEU A  73      -3.152   3.935  -1.074  1.00  0.00           C  
ATOM   1133  C   LEU A  73      -1.740   4.469  -1.251  1.00  0.00           C  
ATOM   1134  O   LEU A  73      -1.488   5.671  -1.121  1.00  0.00           O  
ATOM   1135  CB  LEU A  73      -3.811   3.869  -2.444  1.00  0.00           C  
ATOM   1136  CG  LEU A  73      -3.796   2.495  -3.101  1.00  0.00           C  
ATOM   1137  CD1 LEU A  73      -4.829   1.617  -2.438  1.00  0.00           C  
ATOM   1138  CD2 LEU A  73      -4.060   2.594  -4.592  1.00  0.00           C  
ATOM   1139  H   LEU A  73      -4.721   5.230  -0.504  1.00  0.00           H  
ATOM   1140  HA  LEU A  73      -3.105   2.942  -0.654  1.00  0.00           H  
ATOM   1141  HB2 LEU A  73      -4.834   4.179  -2.340  1.00  0.00           H  
ATOM   1142  HB3 LEU A  73      -3.305   4.561  -3.094  1.00  0.00           H  
ATOM   1143  HG  LEU A  73      -2.827   2.041  -2.955  1.00  0.00           H  
ATOM   1144 HD11 LEU A  73      -4.826   0.644  -2.902  1.00  0.00           H  
ATOM   1145 HD12 LEU A  73      -5.803   2.068  -2.546  1.00  0.00           H  
ATOM   1146 HD13 LEU A  73      -4.594   1.519  -1.388  1.00  0.00           H  
ATOM   1147 HD21 LEU A  73      -3.220   3.065  -5.077  1.00  0.00           H  
ATOM   1148 HD22 LEU A  73      -4.950   3.186  -4.758  1.00  0.00           H  
ATOM   1149 HD23 LEU A  73      -4.204   1.605  -4.999  1.00  0.00           H  
ATOM   1150  N   VAL A  74      -0.824   3.569  -1.556  1.00  0.00           N  
ATOM   1151  CA  VAL A  74       0.534   3.957  -1.874  1.00  0.00           C  
ATOM   1152  C   VAL A  74       0.587   4.494  -3.293  1.00  0.00           C  
ATOM   1153  O   VAL A  74       0.124   3.852  -4.233  1.00  0.00           O  
ATOM   1154  CB  VAL A  74       1.534   2.799  -1.693  1.00  0.00           C  
ATOM   1155  CG1 VAL A  74       2.934   3.218  -2.119  1.00  0.00           C  
ATOM   1156  CG2 VAL A  74       1.539   2.348  -0.244  1.00  0.00           C  
ATOM   1157  H   VAL A  74      -1.077   2.623  -1.584  1.00  0.00           H  
ATOM   1158  HA  VAL A  74       0.813   4.752  -1.198  1.00  0.00           H  
ATOM   1159  HB  VAL A  74       1.219   1.970  -2.308  1.00  0.00           H  
ATOM   1160 HG11 VAL A  74       3.610   2.384  -2.005  1.00  0.00           H  
ATOM   1161 HG12 VAL A  74       3.267   4.039  -1.500  1.00  0.00           H  
ATOM   1162 HG13 VAL A  74       2.916   3.531  -3.152  1.00  0.00           H  
ATOM   1163 HG21 VAL A  74       0.570   1.947   0.013  1.00  0.00           H  
ATOM   1164 HG22 VAL A  74       1.756   3.196   0.390  1.00  0.00           H  
ATOM   1165 HG23 VAL A  74       2.295   1.591  -0.104  1.00  0.00           H  
ATOM   1166  N   GLY A  75       1.151   5.679  -3.433  1.00  0.00           N  
ATOM   1167  CA  GLY A  75       1.085   6.382  -4.688  1.00  0.00           C  
ATOM   1168  C   GLY A  75       0.218   7.610  -4.570  1.00  0.00           C  
ATOM   1169  O   GLY A  75      -0.006   8.322  -5.549  1.00  0.00           O  
ATOM   1170  H   GLY A  75       1.628   6.076  -2.678  1.00  0.00           H  
ATOM   1171  HA2 GLY A  75       2.081   6.678  -4.982  1.00  0.00           H  
ATOM   1172  HA3 GLY A  75       0.670   5.729  -5.441  1.00  0.00           H  
ATOM   1173  N   ASP A  76      -0.290   7.845  -3.361  1.00  0.00           N  
ATOM   1174  CA  ASP A  76      -1.063   9.051  -3.084  1.00  0.00           C  
ATOM   1175  C   ASP A  76      -0.184  10.281  -3.270  1.00  0.00           C  
ATOM   1176  O   ASP A  76      -0.566  11.237  -3.944  1.00  0.00           O  
ATOM   1177  CB  ASP A  76      -1.630   9.029  -1.664  1.00  0.00           C  
ATOM   1178  CG  ASP A  76      -2.590  10.175  -1.417  1.00  0.00           C  
ATOM   1179  OD1 ASP A  76      -3.783  10.033  -1.750  1.00  0.00           O  
ATOM   1180  OD2 ASP A  76      -2.159  11.227  -0.900  1.00  0.00           O  
ATOM   1181  H   ASP A  76      -0.159   7.180  -2.646  1.00  0.00           H  
ATOM   1182  HA  ASP A  76      -1.878   9.093  -3.791  1.00  0.00           H  
ATOM   1183  HB2 ASP A  76      -2.158   8.099  -1.506  1.00  0.00           H  
ATOM   1184  HB3 ASP A  76      -0.818   9.104  -0.955  1.00  0.00           H  
ATOM   1185  N   VAL A  77       1.002  10.239  -2.679  1.00  0.00           N  
ATOM   1186  CA  VAL A  77       1.993  11.285  -2.876  1.00  0.00           C  
ATOM   1187  C   VAL A  77       3.192  10.696  -3.622  1.00  0.00           C  
ATOM   1188  O   VAL A  77       3.387   9.480  -3.602  1.00  0.00           O  
ATOM   1189  CB  VAL A  77       2.450  11.917  -1.532  1.00  0.00           C  
ATOM   1190  CG1 VAL A  77       1.252  12.212  -0.644  1.00  0.00           C  
ATOM   1191  CG2 VAL A  77       3.445  11.032  -0.799  1.00  0.00           C  
ATOM   1192  H   VAL A  77       1.221   9.479  -2.104  1.00  0.00           H  
ATOM   1193  HA  VAL A  77       1.545  12.056  -3.485  1.00  0.00           H  
ATOM   1194  HB  VAL A  77       2.938  12.855  -1.754  1.00  0.00           H  
ATOM   1195 HG11 VAL A  77       0.734  11.289  -0.420  1.00  0.00           H  
ATOM   1196 HG12 VAL A  77       0.582  12.887  -1.155  1.00  0.00           H  
ATOM   1197 HG13 VAL A  77       1.589  12.667   0.275  1.00  0.00           H  
ATOM   1198 HG21 VAL A  77       3.847  11.567   0.048  1.00  0.00           H  
ATOM   1199 HG22 VAL A  77       4.247  10.759  -1.468  1.00  0.00           H  
ATOM   1200 HG23 VAL A  77       2.944  10.141  -0.453  1.00  0.00           H  
ATOM   1201  N   PRO A  78       3.982  11.538  -4.313  1.00  0.00           N  
ATOM   1202  CA  PRO A  78       5.143  11.086  -5.095  1.00  0.00           C  
ATOM   1203  C   PRO A  78       6.083  10.163  -4.318  1.00  0.00           C  
ATOM   1204  O   PRO A  78       6.443  10.449  -3.172  1.00  0.00           O  
ATOM   1205  CB  PRO A  78       5.855  12.388  -5.451  1.00  0.00           C  
ATOM   1206  CG  PRO A  78       4.775  13.409  -5.476  1.00  0.00           C  
ATOM   1207  CD  PRO A  78       3.794  12.997  -4.412  1.00  0.00           C  
ATOM   1208  HA  PRO A  78       4.832  10.589  -6.002  1.00  0.00           H  
ATOM   1209  HB2 PRO A  78       6.595  12.613  -4.698  1.00  0.00           H  
ATOM   1210  HB3 PRO A  78       6.328  12.292  -6.416  1.00  0.00           H  
ATOM   1211  HG2 PRO A  78       5.185  14.383  -5.253  1.00  0.00           H  
ATOM   1212  HG3 PRO A  78       4.296  13.413  -6.444  1.00  0.00           H  
ATOM   1213  HD2 PRO A  78       4.029  13.481  -3.475  1.00  0.00           H  
ATOM   1214  HD3 PRO A  78       2.786  13.236  -4.718  1.00  0.00           H  
ATOM   1215  N   TRP A  79       6.460   9.064  -4.969  1.00  0.00           N  
ATOM   1216  CA  TRP A  79       7.246   7.979  -4.377  1.00  0.00           C  
ATOM   1217  C   TRP A  79       8.361   8.467  -3.451  1.00  0.00           C  
ATOM   1218  O   TRP A  79       8.434   8.044  -2.296  1.00  0.00           O  
ATOM   1219  CB  TRP A  79       7.842   7.145  -5.512  1.00  0.00           C  
ATOM   1220  CG  TRP A  79       8.546   5.906  -5.063  1.00  0.00           C  
ATOM   1221  CD1 TRP A  79       9.894   5.713  -4.971  1.00  0.00           C  
ATOM   1222  CD2 TRP A  79       7.934   4.679  -4.655  1.00  0.00           C  
ATOM   1223  NE1 TRP A  79      10.157   4.439  -4.537  1.00  0.00           N  
ATOM   1224  CE2 TRP A  79       8.971   3.786  -4.335  1.00  0.00           C  
ATOM   1225  CE3 TRP A  79       6.609   4.250  -4.531  1.00  0.00           C  
ATOM   1226  CZ2 TRP A  79       8.724   2.489  -3.904  1.00  0.00           C  
ATOM   1227  CZ3 TRP A  79       6.368   2.968  -4.101  1.00  0.00           C  
ATOM   1228  CH2 TRP A  79       7.420   2.097  -3.791  1.00  0.00           C  
ATOM   1229  H   TRP A  79       6.178   8.962  -5.903  1.00  0.00           H  
ATOM   1230  HA  TRP A  79       6.572   7.354  -3.810  1.00  0.00           H  
ATOM   1231  HB2 TRP A  79       7.049   6.847  -6.180  1.00  0.00           H  
ATOM   1232  HB3 TRP A  79       8.551   7.751  -6.055  1.00  0.00           H  
ATOM   1233  HD1 TRP A  79      10.633   6.462  -5.211  1.00  0.00           H  
ATOM   1234  HE1 TRP A  79      11.053   4.061  -4.392  1.00  0.00           H  
ATOM   1235  HE3 TRP A  79       5.781   4.904  -4.758  1.00  0.00           H  
ATOM   1236  HZ2 TRP A  79       9.524   1.806  -3.661  1.00  0.00           H  
ATOM   1237  HZ3 TRP A  79       5.352   2.624  -4.002  1.00  0.00           H  
ATOM   1238  HH2 TRP A  79       7.183   1.097  -3.459  1.00  0.00           H  
ATOM   1239  N   ASP A  80       9.206   9.362  -3.957  1.00  0.00           N  
ATOM   1240  CA  ASP A  80      10.381   9.835  -3.218  1.00  0.00           C  
ATOM   1241  C   ASP A  80      10.017  10.341  -1.821  1.00  0.00           C  
ATOM   1242  O   ASP A  80      10.709  10.045  -0.846  1.00  0.00           O  
ATOM   1243  CB  ASP A  80      11.083  10.944  -4.005  1.00  0.00           C  
ATOM   1244  CG  ASP A  80      12.303  11.493  -3.290  1.00  0.00           C  
ATOM   1245  OD1 ASP A  80      13.414  10.968  -3.511  1.00  0.00           O  
ATOM   1246  OD2 ASP A  80      12.163  12.467  -2.522  1.00  0.00           O  
ATOM   1247  H   ASP A  80       9.037   9.714  -4.858  1.00  0.00           H  
ATOM   1248  HA  ASP A  80      11.060   9.002  -3.115  1.00  0.00           H  
ATOM   1249  HB2 ASP A  80      11.396  10.554  -4.960  1.00  0.00           H  
ATOM   1250  HB3 ASP A  80      10.389  11.754  -4.164  1.00  0.00           H  
ATOM   1251  N   MET A  81       8.928  11.092  -1.724  1.00  0.00           N  
ATOM   1252  CA  MET A  81       8.471  11.601  -0.435  1.00  0.00           C  
ATOM   1253  C   MET A  81       7.637  10.554   0.287  1.00  0.00           C  
ATOM   1254  O   MET A  81       7.575  10.527   1.517  1.00  0.00           O  
ATOM   1255  CB  MET A  81       7.637  12.874  -0.608  1.00  0.00           C  
ATOM   1256  CG  MET A  81       8.416  14.055  -1.162  1.00  0.00           C  
ATOM   1257  SD  MET A  81       7.426  15.561  -1.245  1.00  0.00           S  
ATOM   1258  CE  MET A  81       6.090  15.040  -2.318  1.00  0.00           C  
ATOM   1259  H   MET A  81       8.413  11.297  -2.534  1.00  0.00           H  
ATOM   1260  HA  MET A  81       9.341  11.828   0.162  1.00  0.00           H  
ATOM   1261  HB2 MET A  81       6.821  12.663  -1.282  1.00  0.00           H  
ATOM   1262  HB3 MET A  81       7.233  13.156   0.353  1.00  0.00           H  
ATOM   1263  HG2 MET A  81       9.266  14.237  -0.524  1.00  0.00           H  
ATOM   1264  HG3 MET A  81       8.759  13.810  -2.154  1.00  0.00           H  
ATOM   1265  HE1 MET A  81       6.496  14.688  -3.254  1.00  0.00           H  
ATOM   1266  HE2 MET A  81       5.433  15.876  -2.504  1.00  0.00           H  
ATOM   1267  HE3 MET A  81       5.535  14.245  -1.843  1.00  0.00           H  
ATOM   1268  N   PHE A  82       7.004   9.689  -0.490  1.00  0.00           N  
ATOM   1269  CA  PHE A  82       6.069   8.712   0.045  1.00  0.00           C  
ATOM   1270  C   PHE A  82       6.758   7.739   0.985  1.00  0.00           C  
ATOM   1271  O   PHE A  82       6.257   7.453   2.072  1.00  0.00           O  
ATOM   1272  CB  PHE A  82       5.400   7.925  -1.086  1.00  0.00           C  
ATOM   1273  CG  PHE A  82       4.143   7.248  -0.643  1.00  0.00           C  
ATOM   1274  CD1 PHE A  82       4.184   6.119   0.161  1.00  0.00           C  
ATOM   1275  CD2 PHE A  82       2.915   7.768  -1.002  1.00  0.00           C  
ATOM   1276  CE1 PHE A  82       3.016   5.532   0.600  1.00  0.00           C  
ATOM   1277  CE2 PHE A  82       1.747   7.182  -0.575  1.00  0.00           C  
ATOM   1278  CZ  PHE A  82       1.795   6.068   0.228  1.00  0.00           C  
ATOM   1279  H   PHE A  82       7.170   9.709  -1.458  1.00  0.00           H  
ATOM   1280  HA  PHE A  82       5.309   9.248   0.593  1.00  0.00           H  
ATOM   1281  HB2 PHE A  82       5.154   8.600  -1.893  1.00  0.00           H  
ATOM   1282  HB3 PHE A  82       6.082   7.169  -1.445  1.00  0.00           H  
ATOM   1283  HD1 PHE A  82       5.146   5.701   0.450  1.00  0.00           H  
ATOM   1284  HD2 PHE A  82       2.875   8.639  -1.637  1.00  0.00           H  
ATOM   1285  HE1 PHE A  82       3.053   4.654   1.227  1.00  0.00           H  
ATOM   1286  HE2 PHE A  82       0.794   7.600  -0.866  1.00  0.00           H  
ATOM   1287  HZ  PHE A  82       0.874   5.619   0.577  1.00  0.00           H  
ATOM   1288  N   VAL A  83       7.911   7.242   0.567  1.00  0.00           N  
ATOM   1289  CA  VAL A  83       8.586   6.174   1.290  1.00  0.00           C  
ATOM   1290  C   VAL A  83       8.947   6.606   2.705  1.00  0.00           C  
ATOM   1291  O   VAL A  83       8.776   5.848   3.661  1.00  0.00           O  
ATOM   1292  CB  VAL A  83       9.869   5.716   0.576  1.00  0.00           C  
ATOM   1293  CG1 VAL A  83      10.325   4.391   1.143  1.00  0.00           C  
ATOM   1294  CG2 VAL A  83       9.663   5.613  -0.924  1.00  0.00           C  
ATOM   1295  H   VAL A  83       8.313   7.598  -0.259  1.00  0.00           H  
ATOM   1296  HA  VAL A  83       7.911   5.333   1.345  1.00  0.00           H  
ATOM   1297  HB  VAL A  83      10.643   6.447   0.764  1.00  0.00           H  
ATOM   1298 HG11 VAL A  83      11.127   3.998   0.540  1.00  0.00           H  
ATOM   1299 HG12 VAL A  83       9.492   3.702   1.139  1.00  0.00           H  
ATOM   1300 HG13 VAL A  83      10.669   4.533   2.156  1.00  0.00           H  
ATOM   1301 HG21 VAL A  83      10.571   5.256  -1.386  1.00  0.00           H  
ATOM   1302 HG22 VAL A  83       9.418   6.587  -1.318  1.00  0.00           H  
ATOM   1303 HG23 VAL A  83       8.857   4.924  -1.131  1.00  0.00           H  
ATOM   1304  N   THR A  84       9.435   7.826   2.837  1.00  0.00           N  
ATOM   1305  CA  THR A  84       9.847   8.343   4.128  1.00  0.00           C  
ATOM   1306  C   THR A  84       8.638   8.787   4.951  1.00  0.00           C  
ATOM   1307  O   THR A  84       8.708   8.897   6.177  1.00  0.00           O  
ATOM   1308  CB  THR A  84      10.835   9.508   3.951  1.00  0.00           C  
ATOM   1309  OG1 THR A  84      10.249  10.535   3.137  1.00  0.00           O  
ATOM   1310  CG2 THR A  84      12.119   9.015   3.299  1.00  0.00           C  
ATOM   1311  H   THR A  84       9.517   8.400   2.045  1.00  0.00           H  
ATOM   1312  HA  THR A  84      10.353   7.548   4.655  1.00  0.00           H  
ATOM   1313  HB  THR A  84      11.074   9.914   4.922  1.00  0.00           H  
ATOM   1314  HG1 THR A  84       9.620  11.043   3.669  1.00  0.00           H  
ATOM   1315 HG21 THR A  84      11.888   8.580   2.335  1.00  0.00           H  
ATOM   1316 HG22 THR A  84      12.580   8.268   3.929  1.00  0.00           H  
ATOM   1317 HG23 THR A  84      12.798   9.843   3.166  1.00  0.00           H  
ATOM   1318  N   SER A  85       7.523   9.016   4.266  1.00  0.00           N  
ATOM   1319  CA  SER A  85       6.292   9.437   4.917  1.00  0.00           C  
ATOM   1320  C   SER A  85       5.534   8.223   5.454  1.00  0.00           C  
ATOM   1321  O   SER A  85       4.711   8.342   6.363  1.00  0.00           O  
ATOM   1322  CB  SER A  85       5.422  10.216   3.922  1.00  0.00           C  
ATOM   1323  OG  SER A  85       4.367  10.904   4.573  1.00  0.00           O  
ATOM   1324  H   SER A  85       7.531   8.902   3.292  1.00  0.00           H  
ATOM   1325  HA  SER A  85       6.554  10.083   5.742  1.00  0.00           H  
ATOM   1326  HB2 SER A  85       6.035  10.937   3.402  1.00  0.00           H  
ATOM   1327  HB3 SER A  85       4.998   9.527   3.206  1.00  0.00           H  
ATOM   1328  HG  SER A  85       3.543  10.396   4.490  1.00  0.00           H  
ATOM   1329  N   CYS A  86       5.825   7.056   4.891  1.00  0.00           N  
ATOM   1330  CA  CYS A  86       5.165   5.823   5.295  1.00  0.00           C  
ATOM   1331  C   CYS A  86       5.934   5.127   6.406  1.00  0.00           C  
ATOM   1332  O   CYS A  86       7.158   4.994   6.348  1.00  0.00           O  
ATOM   1333  CB  CYS A  86       5.014   4.885   4.102  1.00  0.00           C  
ATOM   1334  SG  CYS A  86       4.356   3.254   4.525  1.00  0.00           S  
ATOM   1335  H   CYS A  86       6.505   7.023   4.186  1.00  0.00           H  
ATOM   1336  HA  CYS A  86       4.185   6.082   5.664  1.00  0.00           H  
ATOM   1337  HB2 CYS A  86       4.344   5.332   3.383  1.00  0.00           H  
ATOM   1338  HB3 CYS A  86       5.981   4.741   3.645  1.00  0.00           H  
ATOM   1339  HG  CYS A  86       4.370   2.509   3.430  1.00  0.00           H  
ATOM   1340  N   LYS A  87       5.208   4.704   7.425  1.00  0.00           N  
ATOM   1341  CA  LYS A  87       5.816   4.040   8.569  1.00  0.00           C  
ATOM   1342  C   LYS A  87       5.234   2.642   8.788  1.00  0.00           C  
ATOM   1343  O   LYS A  87       5.914   1.750   9.292  1.00  0.00           O  
ATOM   1344  CB  LYS A  87       5.698   4.913   9.822  1.00  0.00           C  
ATOM   1345  CG  LYS A  87       4.280   5.247  10.247  1.00  0.00           C  
ATOM   1346  CD  LYS A  87       4.272   6.500  11.107  1.00  0.00           C  
ATOM   1347  CE  LYS A  87       2.984   6.657  11.892  1.00  0.00           C  
ATOM   1348  NZ  LYS A  87       2.845   5.618  12.945  1.00  0.00           N  
ATOM   1349  H   LYS A  87       4.236   4.810   7.384  1.00  0.00           H  
ATOM   1350  HA  LYS A  87       6.865   3.924   8.339  1.00  0.00           H  
ATOM   1351  HB2 LYS A  87       6.179   4.404  10.641  1.00  0.00           H  
ATOM   1352  HB3 LYS A  87       6.219   5.841   9.639  1.00  0.00           H  
ATOM   1353  HG2 LYS A  87       3.676   5.415   9.368  1.00  0.00           H  
ATOM   1354  HG3 LYS A  87       3.878   4.423  10.817  1.00  0.00           H  
ATOM   1355  HD2 LYS A  87       5.095   6.451  11.802  1.00  0.00           H  
ATOM   1356  HD3 LYS A  87       4.396   7.361  10.464  1.00  0.00           H  
ATOM   1357  HE2 LYS A  87       2.975   7.630  12.355  1.00  0.00           H  
ATOM   1358  HE3 LYS A  87       2.151   6.578  11.209  1.00  0.00           H  
ATOM   1359  HZ1 LYS A  87       2.457   4.739  12.532  1.00  0.00           H  
ATOM   1360  HZ2 LYS A  87       2.205   5.949  13.693  1.00  0.00           H  
ATOM   1361  HZ3 LYS A  87       3.772   5.407  13.365  1.00  0.00           H  
ATOM   1362  N   ARG A  88       3.975   2.457   8.407  1.00  0.00           N  
ATOM   1363  CA  ARG A  88       3.322   1.153   8.491  1.00  0.00           C  
ATOM   1364  C   ARG A  88       2.468   0.916   7.258  1.00  0.00           C  
ATOM   1365  O   ARG A  88       2.216   1.840   6.488  1.00  0.00           O  
ATOM   1366  CB  ARG A  88       2.442   1.053   9.735  1.00  0.00           C  
ATOM   1367  CG  ARG A  88       3.207   1.197  11.032  1.00  0.00           C  
ATOM   1368  CD  ARG A  88       2.293   1.010  12.227  1.00  0.00           C  
ATOM   1369  NE  ARG A  88       3.021   1.011  13.493  1.00  0.00           N  
ATOM   1370  CZ  ARG A  88       2.699   1.782  14.532  1.00  0.00           C  
ATOM   1371  NH1 ARG A  88       1.767   2.722  14.406  1.00  0.00           N  
ATOM   1372  NH2 ARG A  88       3.332   1.641  15.687  1.00  0.00           N  
ATOM   1373  H   ARG A  88       3.465   3.218   8.075  1.00  0.00           H  
ATOM   1374  HA  ARG A  88       4.090   0.396   8.538  1.00  0.00           H  
ATOM   1375  HB2 ARG A  88       1.694   1.828   9.696  1.00  0.00           H  
ATOM   1376  HB3 ARG A  88       1.952   0.090   9.737  1.00  0.00           H  
ATOM   1377  HG2 ARG A  88       3.990   0.455  11.063  1.00  0.00           H  
ATOM   1378  HG3 ARG A  88       3.641   2.187  11.065  1.00  0.00           H  
ATOM   1379  HD2 ARG A  88       1.572   1.812  12.237  1.00  0.00           H  
ATOM   1380  HD3 ARG A  88       1.777   0.067  12.121  1.00  0.00           H  
ATOM   1381  HE  ARG A  88       3.763   0.373  13.587  1.00  0.00           H  
ATOM   1382 HH11 ARG A  88       1.301   2.864  13.523  1.00  0.00           H  
ATOM   1383 HH12 ARG A  88       1.517   3.294  15.195  1.00  0.00           H  
ATOM   1384 HH21 ARG A  88       4.057   0.956  15.785  1.00  0.00           H  
ATOM   1385 HH22 ARG A  88       3.089   2.220  16.469  1.00  0.00           H  
ATOM   1386  N   LEU A  89       2.029  -0.319   7.075  1.00  0.00           N  
ATOM   1387  CA  LEU A  89       1.315  -0.702   5.875  1.00  0.00           C  
ATOM   1388  C   LEU A  89       0.106  -1.584   6.198  1.00  0.00           C  
ATOM   1389  O   LEU A  89       0.165  -2.455   7.058  1.00  0.00           O  
ATOM   1390  CB  LEU A  89       2.289  -1.460   4.981  1.00  0.00           C  
ATOM   1391  CG  LEU A  89       1.992  -1.452   3.490  1.00  0.00           C  
ATOM   1392  CD1 LEU A  89       2.217  -0.064   2.912  1.00  0.00           C  
ATOM   1393  CD2 LEU A  89       2.871  -2.469   2.791  1.00  0.00           C  
ATOM   1394  H   LEU A  89       2.216  -1.007   7.752  1.00  0.00           H  
ATOM   1395  HA  LEU A  89       0.986   0.191   5.369  1.00  0.00           H  
ATOM   1396  HB2 LEU A  89       3.261  -1.022   5.123  1.00  0.00           H  
ATOM   1397  HB3 LEU A  89       2.331  -2.490   5.314  1.00  0.00           H  
ATOM   1398  HG  LEU A  89       0.965  -1.725   3.329  1.00  0.00           H  
ATOM   1399 HD11 LEU A  89       1.536   0.634   3.377  1.00  0.00           H  
ATOM   1400 HD12 LEU A  89       2.043  -0.083   1.846  1.00  0.00           H  
ATOM   1401 HD13 LEU A  89       3.236   0.242   3.107  1.00  0.00           H  
ATOM   1402 HD21 LEU A  89       2.738  -2.389   1.723  1.00  0.00           H  
ATOM   1403 HD22 LEU A  89       2.596  -3.461   3.115  1.00  0.00           H  
ATOM   1404 HD23 LEU A  89       3.905  -2.281   3.044  1.00  0.00           H  
ATOM   1405  N   ARG A  90      -1.001  -1.332   5.530  1.00  0.00           N  
ATOM   1406  CA  ARG A  90      -2.148  -2.220   5.608  1.00  0.00           C  
ATOM   1407  C   ARG A  90      -2.776  -2.382   4.240  1.00  0.00           C  
ATOM   1408  O   ARG A  90      -3.059  -1.407   3.562  1.00  0.00           O  
ATOM   1409  CB  ARG A  90      -3.198  -1.716   6.601  1.00  0.00           C  
ATOM   1410  CG  ARG A  90      -4.488  -2.520   6.549  1.00  0.00           C  
ATOM   1411  CD  ARG A  90      -5.479  -2.099   7.618  1.00  0.00           C  
ATOM   1412  NE  ARG A  90      -5.710  -0.652   7.626  1.00  0.00           N  
ATOM   1413  CZ  ARG A  90      -6.731  -0.064   8.252  1.00  0.00           C  
ATOM   1414  NH1 ARG A  90      -7.646  -0.799   8.864  1.00  0.00           N  
ATOM   1415  NH2 ARG A  90      -6.841   1.258   8.256  1.00  0.00           N  
ATOM   1416  H   ARG A  90      -1.046  -0.535   4.952  1.00  0.00           H  
ATOM   1417  HA  ARG A  90      -1.791  -3.184   5.939  1.00  0.00           H  
ATOM   1418  HB2 ARG A  90      -2.796  -1.775   7.603  1.00  0.00           H  
ATOM   1419  HB3 ARG A  90      -3.429  -0.686   6.373  1.00  0.00           H  
ATOM   1420  HG2 ARG A  90      -4.944  -2.382   5.582  1.00  0.00           H  
ATOM   1421  HG3 ARG A  90      -4.250  -3.565   6.686  1.00  0.00           H  
ATOM   1422  HD2 ARG A  90      -6.418  -2.605   7.428  1.00  0.00           H  
ATOM   1423  HD3 ARG A  90      -5.097  -2.400   8.583  1.00  0.00           H  
ATOM   1424  HE  ARG A  90      -5.057  -0.089   7.154  1.00  0.00           H  
ATOM   1425 HH11 ARG A  90      -7.579  -1.799   8.860  1.00  0.00           H  
ATOM   1426 HH12 ARG A  90      -8.415  -0.356   9.340  1.00  0.00           H  
ATOM   1427 HH21 ARG A  90      -6.160   1.825   7.788  1.00  0.00           H  
ATOM   1428 HH22 ARG A  90      -7.607   1.697   8.737  1.00  0.00           H  
ATOM   1429  N   ILE A  91      -2.991  -3.607   3.836  1.00  0.00           N  
ATOM   1430  CA  ILE A  91      -3.667  -3.886   2.587  1.00  0.00           C  
ATOM   1431  C   ILE A  91      -5.009  -4.500   2.914  1.00  0.00           C  
ATOM   1432  O   ILE A  91      -5.125  -5.268   3.867  1.00  0.00           O  
ATOM   1433  CB  ILE A  91      -2.843  -4.809   1.678  1.00  0.00           C  
ATOM   1434  CG1 ILE A  91      -1.379  -4.337   1.690  1.00  0.00           C  
ATOM   1435  CG2 ILE A  91      -3.411  -4.830   0.256  1.00  0.00           C  
ATOM   1436  CD1 ILE A  91      -0.434  -5.179   0.868  1.00  0.00           C  
ATOM   1437  H   ILE A  91      -2.702  -4.357   4.401  1.00  0.00           H  
ATOM   1438  HA  ILE A  91      -3.827  -2.945   2.076  1.00  0.00           H  
ATOM   1439  HB  ILE A  91      -2.910  -5.802   2.075  1.00  0.00           H  
ATOM   1440 HG12 ILE A  91      -1.332  -3.331   1.307  1.00  0.00           H  
ATOM   1441 HG13 ILE A  91      -1.021  -4.340   2.709  1.00  0.00           H  
ATOM   1442 HG21 ILE A  91      -4.418  -5.224   0.269  1.00  0.00           H  
ATOM   1443 HG22 ILE A  91      -2.791  -5.456  -0.371  1.00  0.00           H  
ATOM   1444 HG23 ILE A  91      -3.424  -3.827  -0.142  1.00  0.00           H  
ATOM   1445 HD11 ILE A  91      -0.726  -5.135  -0.170  1.00  0.00           H  
ATOM   1446 HD12 ILE A  91      -0.470  -6.202   1.214  1.00  0.00           H  
ATOM   1447 HD13 ILE A  91       0.572  -4.799   0.976  1.00  0.00           H  
ATOM   1448  N   MET A  92      -6.034  -4.095   2.206  1.00  0.00           N  
ATOM   1449  CA  MET A  92      -7.382  -4.485   2.586  1.00  0.00           C  
ATOM   1450  C   MET A  92      -8.364  -4.459   1.434  1.00  0.00           C  
ATOM   1451  O   MET A  92      -8.246  -3.665   0.504  1.00  0.00           O  
ATOM   1452  CB  MET A  92      -7.862  -3.610   3.728  1.00  0.00           C  
ATOM   1453  CG  MET A  92      -7.473  -2.142   3.597  1.00  0.00           C  
ATOM   1454  SD  MET A  92      -8.073  -1.148   4.975  1.00  0.00           S  
ATOM   1455  CE  MET A  92      -7.303   0.425   4.606  1.00  0.00           C  
ATOM   1456  H   MET A  92      -5.881  -3.555   1.407  1.00  0.00           H  
ATOM   1457  HA  MET A  92      -7.324  -5.500   2.948  1.00  0.00           H  
ATOM   1458  HB2 MET A  92      -8.938  -3.674   3.791  1.00  0.00           H  
ATOM   1459  HB3 MET A  92      -7.428  -4.000   4.636  1.00  0.00           H  
ATOM   1460  HG2 MET A  92      -6.395  -2.079   3.567  1.00  0.00           H  
ATOM   1461  HG3 MET A  92      -7.880  -1.743   2.675  1.00  0.00           H  
ATOM   1462  HE1 MET A  92      -6.228   0.307   4.599  1.00  0.00           H  
ATOM   1463  HE2 MET A  92      -7.579   1.146   5.360  1.00  0.00           H  
ATOM   1464  HE3 MET A  92      -7.633   0.770   3.638  1.00  0.00           H  
ATOM   1465  N   LYS A  93      -9.316  -5.381   1.526  1.00  0.00           N  
ATOM   1466  CA  LYS A  93     -10.318  -5.629   0.495  1.00  0.00           C  
ATOM   1467  C   LYS A  93     -11.031  -4.357   0.044  1.00  0.00           C  
ATOM   1468  O   LYS A  93     -11.253  -3.431   0.825  1.00  0.00           O  
ATOM   1469  CB  LYS A  93     -11.331  -6.637   1.029  1.00  0.00           C  
ATOM   1470  CG  LYS A  93     -11.906  -7.527  -0.051  1.00  0.00           C  
ATOM   1471  CD  LYS A  93     -12.668  -8.714   0.524  1.00  0.00           C  
ATOM   1472  CE  LYS A  93     -13.824  -8.278   1.407  1.00  0.00           C  
ATOM   1473  NZ  LYS A  93     -14.641  -9.432   1.860  1.00  0.00           N  
ATOM   1474  H   LYS A  93      -9.326  -5.954   2.324  1.00  0.00           H  
ATOM   1475  HA  LYS A  93      -9.815  -6.064  -0.354  1.00  0.00           H  
ATOM   1476  HB2 LYS A  93     -10.852  -7.261   1.769  1.00  0.00           H  
ATOM   1477  HB3 LYS A  93     -12.143  -6.095   1.492  1.00  0.00           H  
ATOM   1478  HG2 LYS A  93     -12.577  -6.944  -0.661  1.00  0.00           H  
ATOM   1479  HG3 LYS A  93     -11.092  -7.893  -0.657  1.00  0.00           H  
ATOM   1480  HD2 LYS A  93     -13.057  -9.306  -0.292  1.00  0.00           H  
ATOM   1481  HD3 LYS A  93     -11.986  -9.315   1.109  1.00  0.00           H  
ATOM   1482  HE2 LYS A  93     -13.428  -7.769   2.274  1.00  0.00           H  
ATOM   1483  HE3 LYS A  93     -14.453  -7.600   0.849  1.00  0.00           H  
ATOM   1484  HZ1 LYS A  93     -14.050 -10.110   2.380  1.00  0.00           H  
ATOM   1485  HZ2 LYS A  93     -15.062  -9.915   1.042  1.00  0.00           H  
ATOM   1486  HZ3 LYS A  93     -15.406  -9.108   2.484  1.00  0.00           H  
ATOM   1487  N   GLY A  94     -11.408  -4.353  -1.237  1.00  0.00           N  
ATOM   1488  CA  GLY A  94     -11.975  -3.177  -1.877  1.00  0.00           C  
ATOM   1489  C   GLY A  94     -13.277  -2.734  -1.262  1.00  0.00           C  
ATOM   1490  O   GLY A  94     -13.627  -1.556  -1.301  1.00  0.00           O  
ATOM   1491  H   GLY A  94     -11.291  -5.184  -1.770  1.00  0.00           H  
ATOM   1492  HA2 GLY A  94     -11.269  -2.369  -1.811  1.00  0.00           H  
ATOM   1493  HA3 GLY A  94     -12.150  -3.408  -2.914  1.00  0.00           H  
ATOM   1494  N   THR A  95     -13.989  -3.685  -0.699  1.00  0.00           N  
ATOM   1495  CA  THR A  95     -15.249  -3.409  -0.024  1.00  0.00           C  
ATOM   1496  C   THR A  95     -15.022  -2.610   1.258  1.00  0.00           C  
ATOM   1497  O   THR A  95     -15.954  -2.047   1.823  1.00  0.00           O  
ATOM   1498  CB  THR A  95     -15.989  -4.712   0.318  1.00  0.00           C  
ATOM   1499  OG1 THR A  95     -15.132  -5.569   1.083  1.00  0.00           O  
ATOM   1500  CG2 THR A  95     -16.439  -5.431  -0.943  1.00  0.00           C  
ATOM   1501  H   THR A  95     -13.664  -4.606  -0.755  1.00  0.00           H  
ATOM   1502  HA  THR A  95     -15.868  -2.833  -0.693  1.00  0.00           H  
ATOM   1503  HB  THR A  95     -16.861  -4.470   0.907  1.00  0.00           H  
ATOM   1504  HG1 THR A  95     -15.175  -5.311   2.019  1.00  0.00           H  
ATOM   1505 HG21 THR A  95     -16.950  -6.343  -0.675  1.00  0.00           H  
ATOM   1506 HG22 THR A  95     -15.578  -5.666  -1.551  1.00  0.00           H  
ATOM   1507 HG23 THR A  95     -17.109  -4.793  -1.500  1.00  0.00           H  
ATOM   1508  N   GLU A  96     -13.780  -2.585   1.723  1.00  0.00           N  
ATOM   1509  CA  GLU A  96     -13.429  -1.876   2.943  1.00  0.00           C  
ATOM   1510  C   GLU A  96     -12.763  -0.541   2.612  1.00  0.00           C  
ATOM   1511  O   GLU A  96     -12.438   0.240   3.508  1.00  0.00           O  
ATOM   1512  CB  GLU A  96     -12.488  -2.727   3.802  1.00  0.00           C  
ATOM   1513  CG  GLU A  96     -12.933  -4.176   3.967  1.00  0.00           C  
ATOM   1514  CD  GLU A  96     -14.355  -4.312   4.478  1.00  0.00           C  
ATOM   1515  OE1 GLU A  96     -14.591  -4.075   5.682  1.00  0.00           O  
ATOM   1516  OE2 GLU A  96     -15.243  -4.668   3.675  1.00  0.00           O  
ATOM   1517  H   GLU A  96     -13.075  -3.053   1.226  1.00  0.00           H  
ATOM   1518  HA  GLU A  96     -14.339  -1.689   3.495  1.00  0.00           H  
ATOM   1519  HB2 GLU A  96     -11.509  -2.728   3.346  1.00  0.00           H  
ATOM   1520  HB3 GLU A  96     -12.415  -2.281   4.782  1.00  0.00           H  
ATOM   1521  HG2 GLU A  96     -12.867  -4.669   3.010  1.00  0.00           H  
ATOM   1522  HG3 GLU A  96     -12.267  -4.664   4.666  1.00  0.00           H  
ATOM   1523  N   ALA A  97     -12.572  -0.283   1.320  1.00  0.00           N  
ATOM   1524  CA  ALA A  97     -11.806   0.878   0.858  1.00  0.00           C  
ATOM   1525  C   ALA A  97     -12.392   2.211   1.325  1.00  0.00           C  
ATOM   1526  O   ALA A  97     -11.656   3.178   1.532  1.00  0.00           O  
ATOM   1527  CB  ALA A  97     -11.681   0.856  -0.656  1.00  0.00           C  
ATOM   1528  H   ALA A  97     -12.949  -0.902   0.655  1.00  0.00           H  
ATOM   1529  HA  ALA A  97     -10.814   0.791   1.266  1.00  0.00           H  
ATOM   1530  HB1 ALA A  97     -11.058   1.678  -0.978  1.00  0.00           H  
ATOM   1531  HB2 ALA A  97     -12.660   0.948  -1.101  1.00  0.00           H  
ATOM   1532  HB3 ALA A  97     -11.230  -0.078  -0.963  1.00  0.00           H  
ATOM   1533  N   LYS A  98     -13.703   2.267   1.508  1.00  0.00           N  
ATOM   1534  CA  LYS A  98     -14.345   3.491   1.986  1.00  0.00           C  
ATOM   1535  C   LYS A  98     -13.794   3.897   3.353  1.00  0.00           C  
ATOM   1536  O   LYS A  98     -13.837   5.071   3.727  1.00  0.00           O  
ATOM   1537  CB  LYS A  98     -15.872   3.340   2.067  1.00  0.00           C  
ATOM   1538  CG  LYS A  98     -16.376   2.439   3.193  1.00  0.00           C  
ATOM   1539  CD  LYS A  98     -16.323   0.959   2.835  1.00  0.00           C  
ATOM   1540  CE  LYS A  98     -17.198   0.633   1.633  1.00  0.00           C  
ATOM   1541  NZ  LYS A  98     -18.616   1.028   1.834  1.00  0.00           N  
ATOM   1542  H   LYS A  98     -14.246   1.484   1.301  1.00  0.00           H  
ATOM   1543  HA  LYS A  98     -14.114   4.273   1.279  1.00  0.00           H  
ATOM   1544  HB2 LYS A  98     -16.304   4.318   2.207  1.00  0.00           H  
ATOM   1545  HB3 LYS A  98     -16.224   2.938   1.130  1.00  0.00           H  
ATOM   1546  HG2 LYS A  98     -15.763   2.602   4.066  1.00  0.00           H  
ATOM   1547  HG3 LYS A  98     -17.397   2.707   3.418  1.00  0.00           H  
ATOM   1548  HD2 LYS A  98     -15.303   0.685   2.610  1.00  0.00           H  
ATOM   1549  HD3 LYS A  98     -16.667   0.385   3.682  1.00  0.00           H  
ATOM   1550  HE2 LYS A  98     -16.810   1.151   0.769  1.00  0.00           H  
ATOM   1551  HE3 LYS A  98     -17.154  -0.433   1.456  1.00  0.00           H  
ATOM   1552  HZ1 LYS A  98     -18.995   0.581   2.690  1.00  0.00           H  
ATOM   1553  HZ2 LYS A  98     -19.187   0.727   1.020  1.00  0.00           H  
ATOM   1554  HZ3 LYS A  98     -18.693   2.062   1.930  1.00  0.00           H  
ATOM   1555  N   GLY A  99     -13.259   2.923   4.080  1.00  0.00           N  
ATOM   1556  CA  GLY A  99     -12.739   3.173   5.403  1.00  0.00           C  
ATOM   1557  C   GLY A  99     -11.423   3.927   5.395  1.00  0.00           C  
ATOM   1558  O   GLY A  99     -11.059   4.547   6.392  1.00  0.00           O  
ATOM   1559  H   GLY A  99     -13.219   2.017   3.712  1.00  0.00           H  
ATOM   1560  HA2 GLY A  99     -13.465   3.746   5.953  1.00  0.00           H  
ATOM   1561  HA3 GLY A  99     -12.595   2.226   5.904  1.00  0.00           H  
ATOM   1562  N   LEU A 100     -10.696   3.873   4.283  1.00  0.00           N  
ATOM   1563  CA  LEU A 100      -9.422   4.578   4.189  1.00  0.00           C  
ATOM   1564  C   LEU A 100      -9.567   5.846   3.359  1.00  0.00           C  
ATOM   1565  O   LEU A 100      -8.821   6.810   3.527  1.00  0.00           O  
ATOM   1566  CB  LEU A 100      -8.382   3.678   3.527  1.00  0.00           C  
ATOM   1567  CG  LEU A 100      -8.572   3.519   2.020  1.00  0.00           C  
ATOM   1568  CD1 LEU A 100      -7.464   4.231   1.262  1.00  0.00           C  
ATOM   1569  CD2 LEU A 100      -8.634   2.052   1.629  1.00  0.00           C  
ATOM   1570  H   LEU A 100     -11.018   3.348   3.516  1.00  0.00           H  
ATOM   1571  HA  LEU A 100      -9.101   4.834   5.181  1.00  0.00           H  
ATOM   1572  HB2 LEU A 100      -7.402   4.096   3.711  1.00  0.00           H  
ATOM   1573  HB3 LEU A 100      -8.433   2.702   3.982  1.00  0.00           H  
ATOM   1574  HG  LEU A 100      -9.513   3.987   1.745  1.00  0.00           H  
ATOM   1575 HD11 LEU A 100      -7.589   4.070   0.203  1.00  0.00           H  
ATOM   1576 HD12 LEU A 100      -6.508   3.841   1.573  1.00  0.00           H  
ATOM   1577 HD13 LEU A 100      -7.508   5.290   1.472  1.00  0.00           H  
ATOM   1578 HD21 LEU A 100      -9.345   1.542   2.261  1.00  0.00           H  
ATOM   1579 HD22 LEU A 100      -7.661   1.603   1.748  1.00  0.00           H  
ATOM   1580 HD23 LEU A 100      -8.945   1.967   0.599  1.00  0.00           H  
ATOM   1581  N   GLY A 101     -10.559   5.845   2.488  1.00  0.00           N  
ATOM   1582  CA  GLY A 101     -10.750   6.957   1.586  1.00  0.00           C  
ATOM   1583  C   GLY A 101     -11.839   7.861   2.062  1.00  0.00           C  
ATOM   1584  O   GLY A 101     -12.729   8.245   1.306  1.00  0.00           O  
ATOM   1585  H   GLY A 101     -11.166   5.078   2.459  1.00  0.00           H  
ATOM   1586  HA2 GLY A 101      -9.830   7.518   1.522  1.00  0.00           H  
ATOM   1587  HA3 GLY A 101     -11.012   6.584   0.612  1.00  0.00           H  
ATOM   1588  N   CYS A 102     -11.762   8.201   3.322  1.00  0.00           N  
ATOM   1589  CA  CYS A 102     -12.800   9.001   3.953  1.00  0.00           C  
ATOM   1590  C   CYS A 102     -12.651  10.477   3.623  1.00  0.00           C  
ATOM   1591  O   CYS A 102     -13.409  11.315   4.113  1.00  0.00           O  
ATOM   1592  CB  CYS A 102     -12.800   8.783   5.465  1.00  0.00           C  
ATOM   1593  SG  CYS A 102     -13.037   7.060   5.951  1.00  0.00           S  
ATOM   1594  H   CYS A 102     -10.982   7.899   3.842  1.00  0.00           H  
ATOM   1595  HA  CYS A 102     -13.734   8.669   3.550  1.00  0.00           H  
ATOM   1596  HB2 CYS A 102     -11.856   9.113   5.870  1.00  0.00           H  
ATOM   1597  HB3 CYS A 102     -13.598   9.362   5.906  1.00  0.00           H  
ATOM   1598  HG  CYS A 102     -13.203   6.341   4.847  1.00  0.00           H  
ATOM   1599  N   GLY A 103     -11.693  10.790   2.775  1.00  0.00           N  
ATOM   1600  CA  GLY A 103     -11.518  12.145   2.339  1.00  0.00           C  
ATOM   1601  C   GLY A 103     -12.263  12.424   1.057  1.00  0.00           C  
ATOM   1602  O   GLY A 103     -13.108  13.315   0.992  1.00  0.00           O  
ATOM   1603  H   GLY A 103     -11.090  10.092   2.448  1.00  0.00           H  
ATOM   1604  HA2 GLY A 103     -11.877  12.804   3.110  1.00  0.00           H  
ATOM   1605  HA3 GLY A 103     -10.471  12.316   2.174  1.00  0.00           H  
ATOM   1606  N   VAL A 104     -11.953  11.642   0.036  1.00  0.00           N  
ATOM   1607  CA  VAL A 104     -12.598  11.778  -1.266  1.00  0.00           C  
ATOM   1608  C   VAL A 104     -13.903  10.986  -1.306  1.00  0.00           C  
ATOM   1609  O   VAL A 104     -14.533  10.815  -2.351  1.00  0.00           O  
ATOM   1610  CB  VAL A 104     -11.652  11.325  -2.410  1.00  0.00           C  
ATOM   1611  CG1 VAL A 104     -11.480   9.811  -2.416  1.00  0.00           C  
ATOM   1612  CG2 VAL A 104     -12.143  11.824  -3.764  1.00  0.00           C  
ATOM   1613  H   VAL A 104     -11.256  10.963   0.161  1.00  0.00           H  
ATOM   1614  HA  VAL A 104     -12.829  12.819  -1.405  1.00  0.00           H  
ATOM   1615  HB  VAL A 104     -10.682  11.764  -2.228  1.00  0.00           H  
ATOM   1616 HG11 VAL A 104     -10.799   9.529  -3.206  1.00  0.00           H  
ATOM   1617 HG12 VAL A 104     -12.438   9.340  -2.583  1.00  0.00           H  
ATOM   1618 HG13 VAL A 104     -11.082   9.489  -1.466  1.00  0.00           H  
ATOM   1619 HG21 VAL A 104     -11.477  11.475  -4.538  1.00  0.00           H  
ATOM   1620 HG22 VAL A 104     -12.162  12.903  -3.765  1.00  0.00           H  
ATOM   1621 HG23 VAL A 104     -13.138  11.447  -3.948  1.00  0.00           H  
ATOM   1622  N   GLY A 105     -14.309  10.532  -0.132  1.00  0.00           N  
ATOM   1623  CA  GLY A 105     -15.517   9.743   0.003  1.00  0.00           C  
ATOM   1624  C   GLY A 105     -15.492   8.503  -0.863  1.00  0.00           C  
ATOM   1625  O   GLY A 105     -16.448   8.235  -1.594  1.00  0.00           O  
ATOM   1626  H   GLY A 105     -13.779  10.752   0.658  1.00  0.00           H  
ATOM   1627  HA2 GLY A 105     -15.628   9.447   1.036  1.00  0.00           H  
ATOM   1628  HA3 GLY A 105     -16.363  10.350  -0.281  1.00  0.00           H  
ATOM   1629  N   SER A 106     -14.399   7.748  -0.781  1.00  0.00           N  
ATOM   1630  CA  SER A 106     -14.227   6.554  -1.592  1.00  0.00           C  
ATOM   1631  C   SER A 106     -15.374   5.582  -1.349  1.00  0.00           C  
ATOM   1632  O   SER A 106     -15.902   5.494  -0.238  1.00  0.00           O  
ATOM   1633  CB  SER A 106     -12.885   5.883  -1.287  1.00  0.00           C  
ATOM   1634  OG  SER A 106     -12.610   4.842  -2.212  1.00  0.00           O  
ATOM   1635  H   SER A 106     -13.691   8.001  -0.145  1.00  0.00           H  
ATOM   1636  HA  SER A 106     -14.243   6.855  -2.629  1.00  0.00           H  
ATOM   1637  HB2 SER A 106     -12.096   6.617  -1.348  1.00  0.00           H  
ATOM   1638  HB3 SER A 106     -12.912   5.466  -0.291  1.00  0.00           H  
ATOM   1639  HG  SER A 106     -13.036   5.051  -3.062  1.00  0.00           H  
ATOM   1640  N   HIS A 107     -15.769   4.874  -2.391  1.00  0.00           N  
ATOM   1641  CA  HIS A 107     -16.906   3.977  -2.311  1.00  0.00           C  
ATOM   1642  C   HIS A 107     -16.451   2.563  -2.015  1.00  0.00           C  
ATOM   1643  O   HIS A 107     -15.917   1.904  -2.928  1.00  0.00           O  
ATOM   1644  CB  HIS A 107     -17.722   4.018  -3.602  1.00  0.00           C  
ATOM   1645  CG  HIS A 107     -18.389   5.333  -3.834  1.00  0.00           C  
ATOM   1646  ND1 HIS A 107     -19.756   5.495  -3.839  1.00  0.00           N  
ATOM   1647  CD2 HIS A 107     -17.867   6.556  -4.076  1.00  0.00           C  
ATOM   1648  CE1 HIS A 107     -20.045   6.761  -4.078  1.00  0.00           C  
ATOM   1649  NE2 HIS A 107     -18.914   7.428  -4.225  1.00  0.00           N  
ATOM   1650  H   HIS A 107     -15.268   4.947  -3.239  1.00  0.00           H  
ATOM   1651  HA  HIS A 107     -17.528   4.316  -1.499  1.00  0.00           H  
ATOM   1652  HB2 HIS A 107     -17.068   3.825  -4.438  1.00  0.00           H  
ATOM   1653  HB3 HIS A 107     -18.486   3.256  -3.562  1.00  0.00           H  
ATOM   1654  HD1 HIS A 107     -20.419   4.787  -3.677  1.00  0.00           H  
ATOM   1655  HD2 HIS A 107     -16.816   6.801  -4.131  1.00  0.00           H  
ATOM   1656  HE1 HIS A 107     -21.037   7.181  -4.143  1.00  0.00           H  
ATOM   1657  HE2 HIS A 107     -18.835   8.407  -4.230  1.00  0.00           H  
TER    1658      HIS A 107                                                      
ENDMDL                                                                          
MODEL        3                                                                  
ATOM      1  N   HIS A   1      22.868   0.309  -3.787  1.00  0.00           N  
ATOM      2  CA  HIS A   1      23.985   1.250  -4.042  1.00  0.00           C  
ATOM      3  C   HIS A   1      23.917   2.448  -3.100  1.00  0.00           C  
ATOM      4  O   HIS A   1      24.947   2.993  -2.706  1.00  0.00           O  
ATOM      5  CB  HIS A   1      23.960   1.725  -5.497  1.00  0.00           C  
ATOM      6  CG  HIS A   1      25.144   2.563  -5.876  1.00  0.00           C  
ATOM      7  ND1 HIS A   1      25.036   3.841  -6.377  1.00  0.00           N  
ATOM      8  CD2 HIS A   1      26.469   2.292  -5.831  1.00  0.00           C  
ATOM      9  CE1 HIS A   1      26.243   4.316  -6.624  1.00  0.00           C  
ATOM     10  NE2 HIS A   1      27.129   3.397  -6.301  1.00  0.00           N  
ATOM     11  H1  HIS A   1      22.862   0.029  -2.786  1.00  0.00           H  
ATOM     12  H2  HIS A   1      22.985  -0.545  -4.370  1.00  0.00           H  
ATOM     13  H3  HIS A   1      21.957   0.752  -4.021  1.00  0.00           H  
ATOM     14  HA  HIS A   1      24.912   0.726  -3.863  1.00  0.00           H  
ATOM     15  HB2 HIS A   1      23.940   0.866  -6.149  1.00  0.00           H  
ATOM     16  HB3 HIS A   1      23.069   2.315  -5.660  1.00  0.00           H  
ATOM     17  HD1 HIS A   1      24.196   4.324  -6.545  1.00  0.00           H  
ATOM     18  HD2 HIS A   1      26.924   1.375  -5.485  1.00  0.00           H  
ATOM     19  HE1 HIS A   1      26.465   5.295  -7.020  1.00  0.00           H  
ATOM     20  HE2 HIS A   1      28.074   3.416  -6.572  1.00  0.00           H  
ATOM     21  N   GLU A   2      22.710   2.864  -2.739  1.00  0.00           N  
ATOM     22  CA  GLU A   2      22.538   3.984  -1.827  1.00  0.00           C  
ATOM     23  C   GLU A   2      22.107   3.491  -0.452  1.00  0.00           C  
ATOM     24  O   GLU A   2      20.914   3.329  -0.191  1.00  0.00           O  
ATOM     25  CB  GLU A   2      21.515   4.982  -2.372  1.00  0.00           C  
ATOM     26  CG  GLU A   2      21.994   5.734  -3.602  1.00  0.00           C  
ATOM     27  CD  GLU A   2      20.991   6.762  -4.080  1.00  0.00           C  
ATOM     28  OE1 GLU A   2      20.971   7.886  -3.531  1.00  0.00           O  
ATOM     29  OE2 GLU A   2      20.211   6.455  -5.001  1.00  0.00           O  
ATOM     30  H   GLU A   2      21.914   2.406  -3.086  1.00  0.00           H  
ATOM     31  HA  GLU A   2      23.492   4.476  -1.733  1.00  0.00           H  
ATOM     32  HB2 GLU A   2      20.612   4.450  -2.630  1.00  0.00           H  
ATOM     33  HB3 GLU A   2      21.290   5.703  -1.601  1.00  0.00           H  
ATOM     34  HG2 GLU A   2      22.918   6.238  -3.364  1.00  0.00           H  
ATOM     35  HG3 GLU A   2      22.168   5.024  -4.396  1.00  0.00           H  
ATOM     36  N   ALA A   3      23.090   3.243   0.409  1.00  0.00           N  
ATOM     37  CA  ALA A   3      22.845   2.780   1.775  1.00  0.00           C  
ATOM     38  C   ALA A   3      22.050   1.479   1.786  1.00  0.00           C  
ATOM     39  O   ALA A   3      21.004   1.389   2.434  1.00  0.00           O  
ATOM     40  CB  ALA A   3      22.131   3.853   2.589  1.00  0.00           C  
ATOM     41  H   ALA A   3      24.018   3.377   0.117  1.00  0.00           H  
ATOM     42  HA  ALA A   3      23.805   2.599   2.236  1.00  0.00           H  
ATOM     43  HB1 ALA A   3      22.027   3.519   3.611  1.00  0.00           H  
ATOM     44  HB2 ALA A   3      21.152   4.032   2.168  1.00  0.00           H  
ATOM     45  HB3 ALA A   3      22.707   4.765   2.566  1.00  0.00           H  
ATOM     46  N   ASP A   4      22.551   0.487   1.045  1.00  0.00           N  
ATOM     47  CA  ASP A   4      21.934  -0.843   0.962  1.00  0.00           C  
ATOM     48  C   ASP A   4      20.589  -0.789   0.229  1.00  0.00           C  
ATOM     49  O   ASP A   4      19.943   0.258   0.156  1.00  0.00           O  
ATOM     50  CB  ASP A   4      21.765  -1.447   2.365  1.00  0.00           C  
ATOM     51  CG  ASP A   4      21.319  -2.895   2.338  1.00  0.00           C  
ATOM     52  OD1 ASP A   4      21.934  -3.696   1.603  1.00  0.00           O  
ATOM     53  OD2 ASP A   4      20.356  -3.243   3.053  1.00  0.00           O  
ATOM     54  H   ASP A   4      23.370   0.655   0.534  1.00  0.00           H  
ATOM     55  HA  ASP A   4      22.602  -1.472   0.394  1.00  0.00           H  
ATOM     56  HB2 ASP A   4      22.709  -1.393   2.886  1.00  0.00           H  
ATOM     57  HB3 ASP A   4      21.029  -0.873   2.908  1.00  0.00           H  
ATOM     58  N   VAL A   5      20.183  -1.909  -0.349  1.00  0.00           N  
ATOM     59  CA  VAL A   5      18.900  -1.986  -1.033  1.00  0.00           C  
ATOM     60  C   VAL A   5      17.830  -2.447  -0.049  1.00  0.00           C  
ATOM     61  O   VAL A   5      17.410  -3.606  -0.048  1.00  0.00           O  
ATOM     62  CB  VAL A   5      18.948  -2.936  -2.251  1.00  0.00           C  
ATOM     63  CG1 VAL A   5      17.649  -2.869  -3.041  1.00  0.00           C  
ATOM     64  CG2 VAL A   5      20.131  -2.601  -3.147  1.00  0.00           C  
ATOM     65  H   VAL A   5      20.752  -2.708  -0.305  1.00  0.00           H  
ATOM     66  HA  VAL A   5      18.650  -0.993  -1.380  1.00  0.00           H  
ATOM     67  HB  VAL A   5      19.071  -3.946  -1.891  1.00  0.00           H  
ATOM     68 HG11 VAL A   5      16.827  -3.166  -2.406  1.00  0.00           H  
ATOM     69 HG12 VAL A   5      17.709  -3.535  -3.888  1.00  0.00           H  
ATOM     70 HG13 VAL A   5      17.490  -1.859  -3.387  1.00  0.00           H  
ATOM     71 HG21 VAL A   5      20.156  -3.284  -3.982  1.00  0.00           H  
ATOM     72 HG22 VAL A   5      21.048  -2.689  -2.582  1.00  0.00           H  
ATOM     73 HG23 VAL A   5      20.030  -1.589  -3.512  1.00  0.00           H  
ATOM     74  N   GLY A   6      17.426  -1.530   0.813  1.00  0.00           N  
ATOM     75  CA  GLY A   6      16.466  -1.839   1.849  1.00  0.00           C  
ATOM     76  C   GLY A   6      16.874  -1.221   3.166  1.00  0.00           C  
ATOM     77  O   GLY A   6      17.955  -0.641   3.268  1.00  0.00           O  
ATOM     78  H   GLY A   6      17.803  -0.625   0.756  1.00  0.00           H  
ATOM     79  HA2 GLY A   6      15.498  -1.457   1.562  1.00  0.00           H  
ATOM     80  HA3 GLY A   6      16.404  -2.910   1.967  1.00  0.00           H  
ATOM     81  N   GLY A   7      16.012  -1.297   4.161  1.00  0.00           N  
ATOM     82  CA  GLY A   7      16.355  -0.796   5.469  1.00  0.00           C  
ATOM     83  C   GLY A   7      15.123  -0.416   6.236  1.00  0.00           C  
ATOM     84  O   GLY A   7      15.026  -0.647   7.440  1.00  0.00           O  
ATOM     85  H   GLY A   7      15.113  -1.682   4.006  1.00  0.00           H  
ATOM     86  HA2 GLY A   7      16.891  -1.560   6.014  1.00  0.00           H  
ATOM     87  HA3 GLY A   7      16.986   0.073   5.362  1.00  0.00           H  
ATOM     88  N   ILE A   8      14.172   0.165   5.528  1.00  0.00           N  
ATOM     89  CA  ILE A   8      12.907   0.512   6.120  1.00  0.00           C  
ATOM     90  C   ILE A   8      11.918  -0.620   5.929  1.00  0.00           C  
ATOM     91  O   ILE A   8      11.412  -0.848   4.827  1.00  0.00           O  
ATOM     92  CB  ILE A   8      12.339   1.826   5.547  1.00  0.00           C  
ATOM     93  CG1 ILE A   8      13.207   2.983   6.013  1.00  0.00           C  
ATOM     94  CG2 ILE A   8      10.895   2.037   5.977  1.00  0.00           C  
ATOM     95  CD1 ILE A   8      14.418   3.221   5.157  1.00  0.00           C  
ATOM     96  H   ILE A   8      14.326   0.359   4.585  1.00  0.00           H  
ATOM     97  HA  ILE A   8      13.078   0.657   7.174  1.00  0.00           H  
ATOM     98  HB  ILE A   8      12.369   1.771   4.470  1.00  0.00           H  
ATOM     99 HG12 ILE A   8      12.624   3.888   6.036  1.00  0.00           H  
ATOM    100 HG13 ILE A   8      13.558   2.752   7.004  1.00  0.00           H  
ATOM    101 HG21 ILE A   8      10.847   2.111   7.054  1.00  0.00           H  
ATOM    102 HG22 ILE A   8      10.295   1.204   5.645  1.00  0.00           H  
ATOM    103 HG23 ILE A   8      10.521   2.949   5.537  1.00  0.00           H  
ATOM    104 HD11 ILE A   8      14.986   4.047   5.556  1.00  0.00           H  
ATOM    105 HD12 ILE A   8      14.108   3.447   4.148  1.00  0.00           H  
ATOM    106 HD13 ILE A   8      15.027   2.329   5.160  1.00  0.00           H  
ATOM    107  N   PHE A   9      11.655  -1.324   7.009  1.00  0.00           N  
ATOM    108  CA  PHE A   9      10.746  -2.447   6.978  1.00  0.00           C  
ATOM    109  C   PHE A   9       9.340  -1.980   7.270  1.00  0.00           C  
ATOM    110  O   PHE A   9       9.113  -1.189   8.187  1.00  0.00           O  
ATOM    111  CB  PHE A   9      11.163  -3.511   7.992  1.00  0.00           C  
ATOM    112  CG  PHE A   9      12.419  -4.241   7.621  1.00  0.00           C  
ATOM    113  CD1 PHE A   9      12.363  -5.375   6.829  1.00  0.00           C  
ATOM    114  CD2 PHE A   9      13.653  -3.796   8.064  1.00  0.00           C  
ATOM    115  CE1 PHE A   9      13.514  -6.053   6.486  1.00  0.00           C  
ATOM    116  CE2 PHE A   9      14.807  -4.471   7.723  1.00  0.00           C  
ATOM    117  CZ  PHE A   9      14.739  -5.601   6.933  1.00  0.00           C  
ATOM    118  H   PHE A   9      12.078  -1.073   7.858  1.00  0.00           H  
ATOM    119  HA  PHE A   9      10.774  -2.873   5.987  1.00  0.00           H  
ATOM    120  HB2 PHE A   9      11.324  -3.040   8.950  1.00  0.00           H  
ATOM    121  HB3 PHE A   9      10.369  -4.238   8.082  1.00  0.00           H  
ATOM    122  HD1 PHE A   9      11.404  -5.729   6.478  1.00  0.00           H  
ATOM    123  HD2 PHE A   9      13.709  -2.912   8.682  1.00  0.00           H  
ATOM    124  HE1 PHE A   9      13.456  -6.938   5.868  1.00  0.00           H  
ATOM    125  HE2 PHE A   9      15.765  -4.116   8.074  1.00  0.00           H  
ATOM    126  HZ  PHE A   9      15.640  -6.129   6.666  1.00  0.00           H  
ATOM    127  N   VAL A  10       8.399  -2.454   6.489  1.00  0.00           N  
ATOM    128  CA  VAL A  10       7.015  -2.123   6.705  1.00  0.00           C  
ATOM    129  C   VAL A  10       6.251  -3.383   7.050  1.00  0.00           C  
ATOM    130  O   VAL A  10       6.471  -4.448   6.468  1.00  0.00           O  
ATOM    131  CB  VAL A  10       6.355  -1.475   5.479  1.00  0.00           C  
ATOM    132  CG1 VAL A  10       5.396  -0.377   5.899  1.00  0.00           C  
ATOM    133  CG2 VAL A  10       7.387  -0.936   4.502  1.00  0.00           C  
ATOM    134  H   VAL A  10       8.640  -3.059   5.749  1.00  0.00           H  
ATOM    135  HA  VAL A  10       6.957  -1.434   7.532  1.00  0.00           H  
ATOM    136  HB  VAL A  10       5.781  -2.237   4.988  1.00  0.00           H  
ATOM    137 HG11 VAL A  10       4.839  -0.035   5.035  1.00  0.00           H  
ATOM    138 HG12 VAL A  10       5.953   0.449   6.322  1.00  0.00           H  
ATOM    139 HG13 VAL A  10       4.709  -0.764   6.637  1.00  0.00           H  
ATOM    140 HG21 VAL A  10       7.909  -0.103   4.953  1.00  0.00           H  
ATOM    141 HG22 VAL A  10       6.892  -0.604   3.602  1.00  0.00           H  
ATOM    142 HG23 VAL A  10       8.094  -1.714   4.258  1.00  0.00           H  
ATOM    143  N   LYS A  11       5.354  -3.254   7.988  1.00  0.00           N  
ATOM    144  CA  LYS A  11       4.565  -4.375   8.443  1.00  0.00           C  
ATOM    145  C   LYS A  11       3.178  -4.244   7.871  1.00  0.00           C  
ATOM    146  O   LYS A  11       2.601  -3.163   7.903  1.00  0.00           O  
ATOM    147  CB  LYS A  11       4.510  -4.414   9.967  1.00  0.00           C  
ATOM    148  CG  LYS A  11       5.882  -4.469  10.621  1.00  0.00           C  
ATOM    149  CD  LYS A  11       5.804  -4.296  12.130  1.00  0.00           C  
ATOM    150  CE  LYS A  11       5.070  -5.448  12.796  1.00  0.00           C  
ATOM    151  NZ  LYS A  11       5.061  -5.320  14.278  1.00  0.00           N  
ATOM    152  H   LYS A  11       5.191  -2.368   8.362  1.00  0.00           H  
ATOM    153  HA  LYS A  11       5.019  -5.282   8.074  1.00  0.00           H  
ATOM    154  HB2 LYS A  11       3.999  -3.532  10.319  1.00  0.00           H  
ATOM    155  HB3 LYS A  11       3.954  -5.289  10.271  1.00  0.00           H  
ATOM    156  HG2 LYS A  11       6.332  -5.427  10.404  1.00  0.00           H  
ATOM    157  HG3 LYS A  11       6.497  -3.682  10.209  1.00  0.00           H  
ATOM    158  HD2 LYS A  11       6.806  -4.246  12.529  1.00  0.00           H  
ATOM    159  HD3 LYS A  11       5.283  -3.375  12.349  1.00  0.00           H  
ATOM    160  HE2 LYS A  11       4.051  -5.462  12.440  1.00  0.00           H  
ATOM    161  HE3 LYS A  11       5.558  -6.372  12.525  1.00  0.00           H  
ATOM    162  HZ1 LYS A  11       4.561  -4.455  14.559  1.00  0.00           H  
ATOM    163  HZ2 LYS A  11       6.034  -5.277  14.643  1.00  0.00           H  
ATOM    164  HZ3 LYS A  11       4.580  -6.137  14.705  1.00  0.00           H  
ATOM    165  N   VAL A  12       2.646  -5.337   7.361  1.00  0.00           N  
ATOM    166  CA  VAL A  12       1.375  -5.289   6.646  1.00  0.00           C  
ATOM    167  C   VAL A  12       0.355  -6.254   7.252  1.00  0.00           C  
ATOM    168  O   VAL A  12       0.633  -7.439   7.473  1.00  0.00           O  
ATOM    169  CB  VAL A  12       1.579  -5.550   5.119  1.00  0.00           C  
ATOM    170  CG1 VAL A  12       3.008  -5.977   4.836  1.00  0.00           C  
ATOM    171  CG2 VAL A  12       0.611  -6.586   4.563  1.00  0.00           C  
ATOM    172  H   VAL A  12       3.127  -6.192   7.448  1.00  0.00           H  
ATOM    173  HA  VAL A  12       0.989  -4.284   6.756  1.00  0.00           H  
ATOM    174  HB  VAL A  12       1.406  -4.619   4.596  1.00  0.00           H  
ATOM    175 HG11 VAL A  12       3.096  -6.284   3.805  1.00  0.00           H  
ATOM    176 HG12 VAL A  12       3.267  -6.805   5.487  1.00  0.00           H  
ATOM    177 HG13 VAL A  12       3.673  -5.147   5.025  1.00  0.00           H  
ATOM    178 HG21 VAL A  12       0.723  -7.508   5.111  1.00  0.00           H  
ATOM    179 HG22 VAL A  12       0.833  -6.760   3.519  1.00  0.00           H  
ATOM    180 HG23 VAL A  12      -0.401  -6.226   4.662  1.00  0.00           H  
ATOM    181  N   SER A  13      -0.813  -5.709   7.561  1.00  0.00           N  
ATOM    182  CA  SER A  13      -1.891  -6.460   8.185  1.00  0.00           C  
ATOM    183  C   SER A  13      -3.098  -6.547   7.253  1.00  0.00           C  
ATOM    184  O   SER A  13      -3.264  -5.709   6.366  1.00  0.00           O  
ATOM    185  CB  SER A  13      -2.283  -5.788   9.503  1.00  0.00           C  
ATOM    186  OG  SER A  13      -2.520  -4.401   9.317  1.00  0.00           O  
ATOM    187  H   SER A  13      -0.958  -4.758   7.366  1.00  0.00           H  
ATOM    188  HA  SER A  13      -1.531  -7.457   8.389  1.00  0.00           H  
ATOM    189  HB2 SER A  13      -3.185  -6.245   9.883  1.00  0.00           H  
ATOM    190  HB3 SER A  13      -1.486  -5.913  10.221  1.00  0.00           H  
ATOM    191  HG  SER A  13      -3.439  -4.271   9.043  1.00  0.00           H  
ATOM    192  N   MET A  14      -3.924  -7.568   7.450  1.00  0.00           N  
ATOM    193  CA  MET A  14      -5.120  -7.765   6.639  1.00  0.00           C  
ATOM    194  C   MET A  14      -6.377  -7.500   7.462  1.00  0.00           C  
ATOM    195  O   MET A  14      -6.416  -7.789   8.659  1.00  0.00           O  
ATOM    196  CB  MET A  14      -5.139  -9.190   6.076  1.00  0.00           C  
ATOM    197  CG  MET A  14      -6.433  -9.580   5.368  1.00  0.00           C  
ATOM    198  SD  MET A  14      -6.933  -8.407   4.099  1.00  0.00           S  
ATOM    199  CE  MET A  14      -5.427  -8.301   3.148  1.00  0.00           C  
ATOM    200  H   MET A  14      -3.728  -8.208   8.169  1.00  0.00           H  
ATOM    201  HA  MET A  14      -5.086  -7.062   5.820  1.00  0.00           H  
ATOM    202  HB2 MET A  14      -4.328  -9.294   5.371  1.00  0.00           H  
ATOM    203  HB3 MET A  14      -4.981  -9.882   6.892  1.00  0.00           H  
ATOM    204  HG2 MET A  14      -6.297 -10.543   4.905  1.00  0.00           H  
ATOM    205  HG3 MET A  14      -7.221  -9.646   6.106  1.00  0.00           H  
ATOM    206  HE1 MET A  14      -5.600  -7.676   2.284  1.00  0.00           H  
ATOM    207  HE2 MET A  14      -5.124  -9.287   2.832  1.00  0.00           H  
ATOM    208  HE3 MET A  14      -4.653  -7.858   3.758  1.00  0.00           H  
ATOM    209  N   ASP A  15      -7.397  -6.948   6.821  1.00  0.00           N  
ATOM    210  CA  ASP A  15      -8.649  -6.644   7.499  1.00  0.00           C  
ATOM    211  C   ASP A  15      -9.767  -7.543   6.988  1.00  0.00           C  
ATOM    212  O   ASP A  15      -9.854  -7.822   5.791  1.00  0.00           O  
ATOM    213  CB  ASP A  15      -9.035  -5.182   7.291  1.00  0.00           C  
ATOM    214  CG  ASP A  15     -10.161  -4.759   8.211  1.00  0.00           C  
ATOM    215  OD1 ASP A  15     -11.334  -4.975   7.858  1.00  0.00           O  
ATOM    216  OD2 ASP A  15      -9.874  -4.225   9.305  1.00  0.00           O  
ATOM    217  H   ASP A  15      -7.312  -6.752   5.865  1.00  0.00           H  
ATOM    218  HA  ASP A  15      -8.509  -6.825   8.554  1.00  0.00           H  
ATOM    219  HB2 ASP A  15      -8.177  -4.557   7.482  1.00  0.00           H  
ATOM    220  HB3 ASP A  15      -9.357  -5.043   6.270  1.00  0.00           H  
ATOM    221  N   GLY A  16     -10.619  -7.992   7.898  1.00  0.00           N  
ATOM    222  CA  GLY A  16     -11.704  -8.892   7.541  1.00  0.00           C  
ATOM    223  C   GLY A  16     -11.272 -10.341   7.614  1.00  0.00           C  
ATOM    224  O   GLY A  16     -12.063 -11.224   7.940  1.00  0.00           O  
ATOM    225  H   GLY A  16     -10.514  -7.708   8.831  1.00  0.00           H  
ATOM    226  HA2 GLY A  16     -12.530  -8.735   8.219  1.00  0.00           H  
ATOM    227  HA3 GLY A  16     -12.027  -8.674   6.535  1.00  0.00           H  
ATOM    228  N   ALA A  17     -10.008 -10.573   7.314  1.00  0.00           N  
ATOM    229  CA  ALA A  17      -9.396 -11.877   7.499  1.00  0.00           C  
ATOM    230  C   ALA A  17      -8.046 -11.704   8.175  1.00  0.00           C  
ATOM    231  O   ALA A  17      -7.352 -10.723   7.926  1.00  0.00           O  
ATOM    232  CB  ALA A  17      -9.237 -12.595   6.170  1.00  0.00           C  
ATOM    233  H   ALA A  17      -9.466  -9.841   6.949  1.00  0.00           H  
ATOM    234  HA  ALA A  17     -10.039 -12.467   8.136  1.00  0.00           H  
ATOM    235  HB1 ALA A  17      -8.609 -12.008   5.515  1.00  0.00           H  
ATOM    236  HB2 ALA A  17     -10.205 -12.731   5.715  1.00  0.00           H  
ATOM    237  HB3 ALA A  17      -8.778 -13.559   6.340  1.00  0.00           H  
ATOM    238  N   PRO A  18      -7.663 -12.625   9.058  1.00  0.00           N  
ATOM    239  CA  PRO A  18      -6.372 -12.541   9.732  1.00  0.00           C  
ATOM    240  C   PRO A  18      -5.217 -12.971   8.827  1.00  0.00           C  
ATOM    241  O   PRO A  18      -5.187 -14.101   8.339  1.00  0.00           O  
ATOM    242  CB  PRO A  18      -6.534 -13.520  10.896  1.00  0.00           C  
ATOM    243  CG  PRO A  18      -7.526 -14.526  10.413  1.00  0.00           C  
ATOM    244  CD  PRO A  18      -8.447 -13.800   9.472  1.00  0.00           C  
ATOM    245  HA  PRO A  18      -6.185 -11.547  10.113  1.00  0.00           H  
ATOM    246  HB2 PRO A  18      -5.581 -13.979  11.119  1.00  0.00           H  
ATOM    247  HB3 PRO A  18      -6.898 -12.995  11.766  1.00  0.00           H  
ATOM    248  HG2 PRO A  18      -7.019 -15.319   9.895  1.00  0.00           H  
ATOM    249  HG3 PRO A  18      -8.078 -14.924  11.243  1.00  0.00           H  
ATOM    250  HD2 PRO A  18      -8.684 -14.423   8.623  1.00  0.00           H  
ATOM    251  HD3 PRO A  18      -9.349 -13.499   9.982  1.00  0.00           H  
ATOM    252  N   TYR A  19      -4.261 -12.070   8.635  1.00  0.00           N  
ATOM    253  CA  TYR A  19      -3.040 -12.359   7.891  1.00  0.00           C  
ATOM    254  C   TYR A  19      -1.918 -11.454   8.373  1.00  0.00           C  
ATOM    255  O   TYR A  19      -2.148 -10.285   8.683  1.00  0.00           O  
ATOM    256  CB  TYR A  19      -3.229 -12.164   6.377  1.00  0.00           C  
ATOM    257  CG  TYR A  19      -3.977 -13.281   5.682  1.00  0.00           C  
ATOM    258  CD1 TYR A  19      -3.321 -14.441   5.294  1.00  0.00           C  
ATOM    259  CD2 TYR A  19      -5.335 -13.172   5.401  1.00  0.00           C  
ATOM    260  CE1 TYR A  19      -3.993 -15.461   4.649  1.00  0.00           C  
ATOM    261  CE2 TYR A  19      -6.014 -14.189   4.759  1.00  0.00           C  
ATOM    262  CZ  TYR A  19      -5.340 -15.330   4.385  1.00  0.00           C  
ATOM    263  OH  TYR A  19      -6.013 -16.343   3.741  1.00  0.00           O  
ATOM    264  H   TYR A  19      -4.380 -11.167   9.009  1.00  0.00           H  
ATOM    265  HA  TYR A  19      -2.766 -13.385   8.086  1.00  0.00           H  
ATOM    266  HB2 TYR A  19      -3.776 -11.251   6.208  1.00  0.00           H  
ATOM    267  HB3 TYR A  19      -2.257 -12.079   5.914  1.00  0.00           H  
ATOM    268  HD1 TYR A  19      -2.266 -14.543   5.504  1.00  0.00           H  
ATOM    269  HD2 TYR A  19      -5.861 -12.278   5.698  1.00  0.00           H  
ATOM    270  HE1 TYR A  19      -3.465 -16.355   4.356  1.00  0.00           H  
ATOM    271  HE2 TYR A  19      -7.069 -14.086   4.551  1.00  0.00           H  
ATOM    272  HH  TYR A  19      -6.564 -15.965   3.045  1.00  0.00           H  
ATOM    273  N   LEU A  20      -0.712 -11.987   8.425  1.00  0.00           N  
ATOM    274  CA  LEU A  20       0.440 -11.205   8.838  1.00  0.00           C  
ATOM    275  C   LEU A  20       1.552 -11.314   7.805  1.00  0.00           C  
ATOM    276  O   LEU A  20       2.198 -12.352   7.682  1.00  0.00           O  
ATOM    277  CB  LEU A  20       0.945 -11.681  10.202  1.00  0.00           C  
ATOM    278  CG  LEU A  20      -0.057 -11.549  11.351  1.00  0.00           C  
ATOM    279  CD1 LEU A  20       0.500 -12.181  12.616  1.00  0.00           C  
ATOM    280  CD2 LEU A  20      -0.402 -10.086  11.597  1.00  0.00           C  
ATOM    281  H   LEU A  20      -0.590 -12.931   8.187  1.00  0.00           H  
ATOM    282  HA  LEU A  20       0.134 -10.173   8.916  1.00  0.00           H  
ATOM    283  HB2 LEU A  20       1.224 -12.722  10.112  1.00  0.00           H  
ATOM    284  HB3 LEU A  20       1.826 -11.111  10.453  1.00  0.00           H  
ATOM    285  HG  LEU A  20      -0.968 -12.069  11.088  1.00  0.00           H  
ATOM    286 HD11 LEU A  20       0.722 -13.221  12.430  1.00  0.00           H  
ATOM    287 HD12 LEU A  20      -0.231 -12.104  13.408  1.00  0.00           H  
ATOM    288 HD13 LEU A  20       1.403 -11.666  12.907  1.00  0.00           H  
ATOM    289 HD21 LEU A  20      -1.082 -10.013  12.432  1.00  0.00           H  
ATOM    290 HD22 LEU A  20      -0.869  -9.673  10.715  1.00  0.00           H  
ATOM    291 HD23 LEU A  20       0.500  -9.536  11.818  1.00  0.00           H  
ATOM    292  N   ARG A  21       1.760 -10.242   7.054  1.00  0.00           N  
ATOM    293  CA  ARG A  21       2.822 -10.200   6.057  1.00  0.00           C  
ATOM    294  C   ARG A  21       3.720  -9.004   6.344  1.00  0.00           C  
ATOM    295  O   ARG A  21       3.287  -8.063   7.007  1.00  0.00           O  
ATOM    296  CB  ARG A  21       2.239 -10.080   4.642  1.00  0.00           C  
ATOM    297  CG  ARG A  21       1.099 -11.049   4.343  1.00  0.00           C  
ATOM    298  CD  ARG A  21       1.527 -12.502   4.484  1.00  0.00           C  
ATOM    299  NE  ARG A  21       2.576 -12.873   3.535  1.00  0.00           N  
ATOM    300  CZ  ARG A  21       2.693 -14.088   2.996  1.00  0.00           C  
ATOM    301  NH1 ARG A  21       1.839 -15.050   3.328  1.00  0.00           N  
ATOM    302  NH2 ARG A  21       3.664 -14.342   2.132  1.00  0.00           N  
ATOM    303  H   ARG A  21       1.186  -9.452   7.173  1.00  0.00           H  
ATOM    304  HA  ARG A  21       3.399 -11.108   6.135  1.00  0.00           H  
ATOM    305  HB2 ARG A  21       1.869  -9.076   4.505  1.00  0.00           H  
ATOM    306  HB3 ARG A  21       3.028 -10.260   3.928  1.00  0.00           H  
ATOM    307  HG2 ARG A  21       0.290 -10.857   5.032  1.00  0.00           H  
ATOM    308  HG3 ARG A  21       0.756 -10.881   3.331  1.00  0.00           H  
ATOM    309  HD2 ARG A  21       1.894 -12.660   5.486  1.00  0.00           H  
ATOM    310  HD3 ARG A  21       0.666 -13.133   4.315  1.00  0.00           H  
ATOM    311  HE  ARG A  21       3.231 -12.178   3.288  1.00  0.00           H  
ATOM    312 HH11 ARG A  21       1.101 -14.868   3.982  1.00  0.00           H  
ATOM    313 HH12 ARG A  21       1.934 -15.970   2.933  1.00  0.00           H  
ATOM    314 HH21 ARG A  21       4.317 -13.623   1.877  1.00  0.00           H  
ATOM    315 HH22 ARG A  21       3.749 -15.255   1.725  1.00  0.00           H  
ATOM    316  N   LYS A  22       4.973  -9.048   5.906  1.00  0.00           N  
ATOM    317  CA  LYS A  22       5.871  -7.903   6.057  1.00  0.00           C  
ATOM    318  C   LYS A  22       6.791  -7.780   4.845  1.00  0.00           C  
ATOM    319  O   LYS A  22       7.216  -8.782   4.273  1.00  0.00           O  
ATOM    320  CB  LYS A  22       6.725  -7.989   7.333  1.00  0.00           C  
ATOM    321  CG  LYS A  22       5.946  -8.022   8.640  1.00  0.00           C  
ATOM    322  CD  LYS A  22       5.436  -9.414   8.968  1.00  0.00           C  
ATOM    323  CE  LYS A  22       4.413  -9.364  10.084  1.00  0.00           C  
ATOM    324  NZ  LYS A  22       3.307  -8.414   9.772  1.00  0.00           N  
ATOM    325  H   LYS A  22       5.308  -9.869   5.479  1.00  0.00           H  
ATOM    326  HA  LYS A  22       5.258  -7.015   6.110  1.00  0.00           H  
ATOM    327  HB2 LYS A  22       7.329  -8.879   7.284  1.00  0.00           H  
ATOM    328  HB3 LYS A  22       7.371  -7.127   7.359  1.00  0.00           H  
ATOM    329  HG2 LYS A  22       6.590  -7.693   9.441  1.00  0.00           H  
ATOM    330  HG3 LYS A  22       5.103  -7.351   8.557  1.00  0.00           H  
ATOM    331  HD2 LYS A  22       4.975  -9.837   8.087  1.00  0.00           H  
ATOM    332  HD3 LYS A  22       6.267 -10.031   9.275  1.00  0.00           H  
ATOM    333  HE2 LYS A  22       4.002 -10.352  10.226  1.00  0.00           H  
ATOM    334  HE3 LYS A  22       4.907  -9.043  10.990  1.00  0.00           H  
ATOM    335  HZ1 LYS A  22       2.942  -8.582   8.809  1.00  0.00           H  
ATOM    336  HZ2 LYS A  22       3.648  -7.436   9.831  1.00  0.00           H  
ATOM    337  HZ3 LYS A  22       2.529  -8.532  10.455  1.00  0.00           H  
ATOM    338  N   ILE A  23       7.090  -6.543   4.467  1.00  0.00           N  
ATOM    339  CA  ILE A  23       7.933  -6.249   3.309  1.00  0.00           C  
ATOM    340  C   ILE A  23       8.753  -4.986   3.538  1.00  0.00           C  
ATOM    341  O   ILE A  23       8.611  -4.323   4.560  1.00  0.00           O  
ATOM    342  CB  ILE A  23       7.109  -6.101   2.014  1.00  0.00           C  
ATOM    343  CG1 ILE A  23       5.781  -5.411   2.318  1.00  0.00           C  
ATOM    344  CG2 ILE A  23       6.899  -7.453   1.360  1.00  0.00           C  
ATOM    345  CD1 ILE A  23       4.729  -5.570   1.236  1.00  0.00           C  
ATOM    346  H   ILE A  23       6.728  -5.791   4.984  1.00  0.00           H  
ATOM    347  HA  ILE A  23       8.608  -7.078   3.184  1.00  0.00           H  
ATOM    348  HB  ILE A  23       7.673  -5.486   1.327  1.00  0.00           H  
ATOM    349 HG12 ILE A  23       5.386  -5.814   3.230  1.00  0.00           H  
ATOM    350 HG13 ILE A  23       5.962  -4.358   2.449  1.00  0.00           H  
ATOM    351 HG21 ILE A  23       6.301  -7.329   0.471  1.00  0.00           H  
ATOM    352 HG22 ILE A  23       6.390  -8.108   2.049  1.00  0.00           H  
ATOM    353 HG23 ILE A  23       7.856  -7.876   1.096  1.00  0.00           H  
ATOM    354 HD11 ILE A  23       3.815  -5.088   1.551  1.00  0.00           H  
ATOM    355 HD12 ILE A  23       4.544  -6.619   1.066  1.00  0.00           H  
ATOM    356 HD13 ILE A  23       5.080  -5.113   0.322  1.00  0.00           H  
ATOM    357  N   ASP A  24       9.614  -4.667   2.587  1.00  0.00           N  
ATOM    358  CA  ASP A  24      10.536  -3.536   2.729  1.00  0.00           C  
ATOM    359  C   ASP A  24      10.159  -2.424   1.762  1.00  0.00           C  
ATOM    360  O   ASP A  24       9.915  -2.661   0.581  1.00  0.00           O  
ATOM    361  CB  ASP A  24      11.987  -3.972   2.478  1.00  0.00           C  
ATOM    362  CG  ASP A  24      12.986  -2.827   2.623  1.00  0.00           C  
ATOM    363  OD1 ASP A  24      13.049  -1.963   1.724  1.00  0.00           O  
ATOM    364  OD2 ASP A  24      13.723  -2.794   3.634  1.00  0.00           O  
ATOM    365  H   ASP A  24       9.611  -5.185   1.757  1.00  0.00           H  
ATOM    366  HA  ASP A  24      10.450  -3.163   3.740  1.00  0.00           H  
ATOM    367  HB2 ASP A  24      12.251  -4.743   3.186  1.00  0.00           H  
ATOM    368  HB3 ASP A  24      12.067  -4.368   1.476  1.00  0.00           H  
ATOM    369  N   LEU A  25      10.113  -1.214   2.295  1.00  0.00           N  
ATOM    370  CA  LEU A  25       9.621  -0.042   1.589  1.00  0.00           C  
ATOM    371  C   LEU A  25      10.547   0.396   0.454  1.00  0.00           C  
ATOM    372  O   LEU A  25      10.091   0.893  -0.573  1.00  0.00           O  
ATOM    373  CB  LEU A  25       9.490   1.091   2.602  1.00  0.00           C  
ATOM    374  CG  LEU A  25       8.622   2.269   2.184  1.00  0.00           C  
ATOM    375  CD1 LEU A  25       7.192   1.817   1.956  1.00  0.00           C  
ATOM    376  CD2 LEU A  25       8.670   3.338   3.254  1.00  0.00           C  
ATOM    377  H   LEU A  25      10.418  -1.098   3.219  1.00  0.00           H  
ATOM    378  HA  LEU A  25       8.649  -0.270   1.190  1.00  0.00           H  
ATOM    379  HB2 LEU A  25       9.082   0.680   3.512  1.00  0.00           H  
ATOM    380  HB3 LEU A  25      10.481   1.464   2.813  1.00  0.00           H  
ATOM    381  HG  LEU A  25       9.000   2.689   1.264  1.00  0.00           H  
ATOM    382 HD11 LEU A  25       6.819   1.351   2.857  1.00  0.00           H  
ATOM    383 HD12 LEU A  25       7.164   1.106   1.144  1.00  0.00           H  
ATOM    384 HD13 LEU A  25       6.577   2.672   1.713  1.00  0.00           H  
ATOM    385 HD21 LEU A  25       9.698   3.603   3.453  1.00  0.00           H  
ATOM    386 HD22 LEU A  25       8.214   2.957   4.159  1.00  0.00           H  
ATOM    387 HD23 LEU A  25       8.133   4.209   2.916  1.00  0.00           H  
ATOM    388  N   ARG A  26      11.844   0.224   0.646  1.00  0.00           N  
ATOM    389  CA  ARG A  26      12.824   0.761  -0.287  1.00  0.00           C  
ATOM    390  C   ARG A  26      12.968  -0.111  -1.525  1.00  0.00           C  
ATOM    391  O   ARG A  26      13.229   0.391  -2.620  1.00  0.00           O  
ATOM    392  CB  ARG A  26      14.180   0.905   0.382  1.00  0.00           C  
ATOM    393  CG  ARG A  26      14.142   1.671   1.688  1.00  0.00           C  
ATOM    394  CD  ARG A  26      15.542   1.884   2.237  1.00  0.00           C  
ATOM    395  NE  ARG A  26      16.339   2.745   1.371  1.00  0.00           N  
ATOM    396  CZ  ARG A  26      17.665   2.686   1.270  1.00  0.00           C  
ATOM    397  NH1 ARG A  26      18.354   1.810   1.994  1.00  0.00           N  
ATOM    398  NH2 ARG A  26      18.299   3.511   0.449  1.00  0.00           N  
ATOM    399  H   ARG A  26      12.153  -0.310   1.416  1.00  0.00           H  
ATOM    400  HA  ARG A  26      12.493   1.739  -0.589  1.00  0.00           H  
ATOM    401  HB2 ARG A  26      14.584  -0.076   0.572  1.00  0.00           H  
ATOM    402  HB3 ARG A  26      14.831   1.431  -0.296  1.00  0.00           H  
ATOM    403  HG2 ARG A  26      13.679   2.631   1.517  1.00  0.00           H  
ATOM    404  HG3 ARG A  26      13.562   1.110   2.408  1.00  0.00           H  
ATOM    405  HD2 ARG A  26      15.468   2.339   3.212  1.00  0.00           H  
ATOM    406  HD3 ARG A  26      16.030   0.924   2.323  1.00  0.00           H  
ATOM    407  HE  ARG A  26      15.852   3.413   0.834  1.00  0.00           H  
ATOM    408 HH11 ARG A  26      17.883   1.187   2.623  1.00  0.00           H  
ATOM    409 HH12 ARG A  26      19.359   1.764   1.917  1.00  0.00           H  
ATOM    410 HH21 ARG A  26      17.781   4.176  -0.095  1.00  0.00           H  
ATOM    411 HH22 ARG A  26      19.305   3.472   0.364  1.00  0.00           H  
ATOM    412  N   VAL A  27      12.785  -1.412  -1.350  1.00  0.00           N  
ATOM    413  CA  VAL A  27      13.112  -2.386  -2.391  1.00  0.00           C  
ATOM    414  C   VAL A  27      12.192  -2.312  -3.608  1.00  0.00           C  
ATOM    415  O   VAL A  27      12.366  -3.073  -4.562  1.00  0.00           O  
ATOM    416  CB  VAL A  27      13.097  -3.825  -1.846  1.00  0.00           C  
ATOM    417  CG1 VAL A  27      14.120  -3.982  -0.736  1.00  0.00           C  
ATOM    418  CG2 VAL A  27      11.710  -4.211  -1.359  1.00  0.00           C  
ATOM    419  H   VAL A  27      12.430  -1.731  -0.489  1.00  0.00           H  
ATOM    420  HA  VAL A  27      14.120  -2.175  -2.720  1.00  0.00           H  
ATOM    421  HB  VAL A  27      13.369  -4.491  -2.650  1.00  0.00           H  
ATOM    422 HG11 VAL A  27      13.906  -3.275   0.052  1.00  0.00           H  
ATOM    423 HG12 VAL A  27      15.109  -3.797  -1.127  1.00  0.00           H  
ATOM    424 HG13 VAL A  27      14.071  -4.984  -0.342  1.00  0.00           H  
ATOM    425 HG21 VAL A  27      11.401  -3.534  -0.576  1.00  0.00           H  
ATOM    426 HG22 VAL A  27      11.731  -5.220  -0.975  1.00  0.00           H  
ATOM    427 HG23 VAL A  27      11.011  -4.153  -2.180  1.00  0.00           H  
ATOM    428  N   TYR A  28      11.216  -1.418  -3.592  1.00  0.00           N  
ATOM    429  CA  TYR A  28      10.344  -1.266  -4.748  1.00  0.00           C  
ATOM    430  C   TYR A  28      10.968  -0.313  -5.758  1.00  0.00           C  
ATOM    431  O   TYR A  28      10.744  -0.430  -6.962  1.00  0.00           O  
ATOM    432  CB  TYR A  28       8.971  -0.738  -4.338  1.00  0.00           C  
ATOM    433  CG  TYR A  28       8.349  -1.474  -3.174  1.00  0.00           C  
ATOM    434  CD1 TYR A  28       8.076  -2.833  -3.246  1.00  0.00           C  
ATOM    435  CD2 TYR A  28       8.033  -0.804  -2.001  1.00  0.00           C  
ATOM    436  CE1 TYR A  28       7.507  -3.499  -2.179  1.00  0.00           C  
ATOM    437  CE2 TYR A  28       7.464  -1.463  -0.935  1.00  0.00           C  
ATOM    438  CZ  TYR A  28       7.204  -2.807  -1.029  1.00  0.00           C  
ATOM    439  OH  TYR A  28       6.640  -3.463   0.032  1.00  0.00           O  
ATOM    440  H   TYR A  28      11.080  -0.862  -2.797  1.00  0.00           H  
ATOM    441  HA  TYR A  28      10.227  -2.237  -5.207  1.00  0.00           H  
ATOM    442  HB2 TYR A  28       9.064   0.300  -4.060  1.00  0.00           H  
ATOM    443  HB3 TYR A  28       8.299  -0.819  -5.183  1.00  0.00           H  
ATOM    444  HD1 TYR A  28       8.317  -3.371  -4.151  1.00  0.00           H  
ATOM    445  HD2 TYR A  28       8.242   0.251  -1.924  1.00  0.00           H  
ATOM    446  HE1 TYR A  28       7.303  -4.557  -2.248  1.00  0.00           H  
ATOM    447  HE2 TYR A  28       7.223  -0.924  -0.032  1.00  0.00           H  
ATOM    448  HH  TYR A  28       7.090  -4.298   0.163  1.00  0.00           H  
ATOM    449  N   GLY A  29      11.773   0.617  -5.243  1.00  0.00           N  
ATOM    450  CA  GLY A  29      12.493   1.574  -6.076  1.00  0.00           C  
ATOM    451  C   GLY A  29      11.604   2.374  -7.016  1.00  0.00           C  
ATOM    452  O   GLY A  29      12.099   3.014  -7.944  1.00  0.00           O  
ATOM    453  H   GLY A  29      11.890   0.650  -4.270  1.00  0.00           H  
ATOM    454  HA2 GLY A  29      13.015   2.264  -5.431  1.00  0.00           H  
ATOM    455  HA3 GLY A  29      13.221   1.037  -6.664  1.00  0.00           H  
ATOM    456  N   GLY A  30      10.303   2.349  -6.774  1.00  0.00           N  
ATOM    457  CA  GLY A  30       9.371   3.020  -7.651  1.00  0.00           C  
ATOM    458  C   GLY A  30       7.981   2.436  -7.539  1.00  0.00           C  
ATOM    459  O   GLY A  30       7.776   1.448  -6.830  1.00  0.00           O  
ATOM    460  H   GLY A  30       9.969   1.860  -5.995  1.00  0.00           H  
ATOM    461  HA2 GLY A  30       9.335   4.067  -7.390  1.00  0.00           H  
ATOM    462  HA3 GLY A  30       9.712   2.921  -8.669  1.00  0.00           H  
ATOM    463  N   TYR A  31       7.032   3.036  -8.242  1.00  0.00           N  
ATOM    464  CA  TYR A  31       5.636   2.619  -8.172  1.00  0.00           C  
ATOM    465  C   TYR A  31       5.419   1.257  -8.808  1.00  0.00           C  
ATOM    466  O   TYR A  31       4.550   0.502  -8.376  1.00  0.00           O  
ATOM    467  CB  TYR A  31       4.735   3.643  -8.859  1.00  0.00           C  
ATOM    468  CG  TYR A  31       4.850   5.023  -8.272  1.00  0.00           C  
ATOM    469  CD1 TYR A  31       4.798   5.209  -6.901  1.00  0.00           C  
ATOM    470  CD2 TYR A  31       5.025   6.133  -9.083  1.00  0.00           C  
ATOM    471  CE1 TYR A  31       4.914   6.465  -6.350  1.00  0.00           C  
ATOM    472  CE2 TYR A  31       5.144   7.395  -8.542  1.00  0.00           C  
ATOM    473  CZ  TYR A  31       5.089   7.556  -7.174  1.00  0.00           C  
ATOM    474  OH  TYR A  31       5.207   8.811  -6.631  1.00  0.00           O  
ATOM    475  H   TYR A  31       7.277   3.790  -8.824  1.00  0.00           H  
ATOM    476  HA  TYR A  31       5.363   2.563  -7.130  1.00  0.00           H  
ATOM    477  HB2 TYR A  31       4.999   3.703  -9.905  1.00  0.00           H  
ATOM    478  HB3 TYR A  31       3.706   3.326  -8.769  1.00  0.00           H  
ATOM    479  HD1 TYR A  31       4.658   4.350  -6.261  1.00  0.00           H  
ATOM    480  HD2 TYR A  31       5.066   5.999 -10.154  1.00  0.00           H  
ATOM    481  HE1 TYR A  31       4.873   6.586  -5.279  1.00  0.00           H  
ATOM    482  HE2 TYR A  31       5.280   8.251  -9.188  1.00  0.00           H  
ATOM    483  HH  TYR A  31       4.547   9.392  -7.024  1.00  0.00           H  
ATOM    484  N   SER A  32       6.207   0.942  -9.827  1.00  0.00           N  
ATOM    485  CA  SER A  32       6.023  -0.295 -10.570  1.00  0.00           C  
ATOM    486  C   SER A  32       6.162  -1.511  -9.668  1.00  0.00           C  
ATOM    487  O   SER A  32       5.241  -2.316  -9.553  1.00  0.00           O  
ATOM    488  CB  SER A  32       7.045  -0.379 -11.697  1.00  0.00           C  
ATOM    489  OG  SER A  32       8.342  -0.047 -11.224  1.00  0.00           O  
ATOM    490  H   SER A  32       6.932   1.556 -10.084  1.00  0.00           H  
ATOM    491  HA  SER A  32       5.031  -0.284 -10.995  1.00  0.00           H  
ATOM    492  HB2 SER A  32       7.061  -1.391 -12.080  1.00  0.00           H  
ATOM    493  HB3 SER A  32       6.771   0.304 -12.487  1.00  0.00           H  
ATOM    494  HG  SER A  32       8.778   0.533 -11.860  1.00  0.00           H  
ATOM    495  N   GLU A  33       7.295  -1.614  -8.992  1.00  0.00           N  
ATOM    496  CA  GLU A  33       7.551  -2.746  -8.126  1.00  0.00           C  
ATOM    497  C   GLU A  33       6.732  -2.640  -6.853  1.00  0.00           C  
ATOM    498  O   GLU A  33       6.424  -3.645  -6.227  1.00  0.00           O  
ATOM    499  CB  GLU A  33       9.041  -2.871  -7.829  1.00  0.00           C  
ATOM    500  CG  GLU A  33       9.841  -3.305  -9.048  1.00  0.00           C  
ATOM    501  CD  GLU A  33      11.307  -3.542  -8.757  1.00  0.00           C  
ATOM    502  OE1 GLU A  33      11.620  -4.445  -7.955  1.00  0.00           O  
ATOM    503  OE2 GLU A  33      12.157  -2.861  -9.370  1.00  0.00           O  
ATOM    504  H   GLU A  33       7.974  -0.912  -9.081  1.00  0.00           H  
ATOM    505  HA  GLU A  33       7.233  -3.631  -8.656  1.00  0.00           H  
ATOM    506  HB2 GLU A  33       9.415  -1.913  -7.496  1.00  0.00           H  
ATOM    507  HB3 GLU A  33       9.185  -3.598  -7.047  1.00  0.00           H  
ATOM    508  HG2 GLU A  33       9.418  -4.222  -9.429  1.00  0.00           H  
ATOM    509  HG3 GLU A  33       9.761  -2.536  -9.802  1.00  0.00           H  
ATOM    510  N   LEU A  34       6.384  -1.417  -6.483  1.00  0.00           N  
ATOM    511  CA  LEU A  34       5.493  -1.183  -5.352  1.00  0.00           C  
ATOM    512  C   LEU A  34       4.154  -1.883  -5.584  1.00  0.00           C  
ATOM    513  O   LEU A  34       3.724  -2.715  -4.789  1.00  0.00           O  
ATOM    514  CB  LEU A  34       5.255   0.325  -5.191  1.00  0.00           C  
ATOM    515  CG  LEU A  34       4.248   0.729  -4.114  1.00  0.00           C  
ATOM    516  CD1 LEU A  34       4.856   0.603  -2.727  1.00  0.00           C  
ATOM    517  CD2 LEU A  34       3.754   2.144  -4.368  1.00  0.00           C  
ATOM    518  H   LEU A  34       6.739  -0.651  -6.979  1.00  0.00           H  
ATOM    519  HA  LEU A  34       5.956  -1.574  -4.460  1.00  0.00           H  
ATOM    520  HB2 LEU A  34       6.200   0.798  -4.964  1.00  0.00           H  
ATOM    521  HB3 LEU A  34       4.903   0.708  -6.137  1.00  0.00           H  
ATOM    522  HG  LEU A  34       3.397   0.066  -4.163  1.00  0.00           H  
ATOM    523 HD11 LEU A  34       5.698   1.274  -2.642  1.00  0.00           H  
ATOM    524 HD12 LEU A  34       5.188  -0.413  -2.570  1.00  0.00           H  
ATOM    525 HD13 LEU A  34       4.114   0.859  -1.985  1.00  0.00           H  
ATOM    526 HD21 LEU A  34       3.069   2.432  -3.586  1.00  0.00           H  
ATOM    527 HD22 LEU A  34       3.248   2.183  -5.321  1.00  0.00           H  
ATOM    528 HD23 LEU A  34       4.592   2.823  -4.379  1.00  0.00           H  
ATOM    529  N   LEU A  35       3.523  -1.548  -6.702  1.00  0.00           N  
ATOM    530  CA  LEU A  35       2.234  -2.102  -7.075  1.00  0.00           C  
ATOM    531  C   LEU A  35       2.339  -3.583  -7.454  1.00  0.00           C  
ATOM    532  O   LEU A  35       1.449  -4.381  -7.159  1.00  0.00           O  
ATOM    533  CB  LEU A  35       1.656  -1.270  -8.218  1.00  0.00           C  
ATOM    534  CG  LEU A  35       1.371   0.191  -7.844  1.00  0.00           C  
ATOM    535  CD1 LEU A  35       1.152   1.045  -9.081  1.00  0.00           C  
ATOM    536  CD2 LEU A  35       0.162   0.278  -6.923  1.00  0.00           C  
ATOM    537  H   LEU A  35       3.940  -0.892  -7.304  1.00  0.00           H  
ATOM    538  HA  LEU A  35       1.581  -2.015  -6.221  1.00  0.00           H  
ATOM    539  HB2 LEU A  35       2.358  -1.285  -9.042  1.00  0.00           H  
ATOM    540  HB3 LEU A  35       0.737  -1.723  -8.540  1.00  0.00           H  
ATOM    541  HG  LEU A  35       2.222   0.590  -7.312  1.00  0.00           H  
ATOM    542 HD11 LEU A  35       0.968   2.067  -8.783  1.00  0.00           H  
ATOM    543 HD12 LEU A  35       0.304   0.671  -9.633  1.00  0.00           H  
ATOM    544 HD13 LEU A  35       2.034   1.007  -9.704  1.00  0.00           H  
ATOM    545 HD21 LEU A  35      -0.700  -0.146  -7.418  1.00  0.00           H  
ATOM    546 HD22 LEU A  35      -0.035   1.312  -6.684  1.00  0.00           H  
ATOM    547 HD23 LEU A  35       0.361  -0.269  -6.014  1.00  0.00           H  
ATOM    548  N   LYS A  36       3.434  -3.944  -8.104  1.00  0.00           N  
ATOM    549  CA  LYS A  36       3.654  -5.322  -8.531  1.00  0.00           C  
ATOM    550  C   LYS A  36       3.953  -6.236  -7.345  1.00  0.00           C  
ATOM    551  O   LYS A  36       3.628  -7.427  -7.373  1.00  0.00           O  
ATOM    552  CB  LYS A  36       4.762  -5.398  -9.592  1.00  0.00           C  
ATOM    553  CG  LYS A  36       4.309  -4.926 -10.968  1.00  0.00           C  
ATOM    554  CD  LYS A  36       3.151  -5.763 -11.494  1.00  0.00           C  
ATOM    555  CE  LYS A  36       2.580  -5.191 -12.779  1.00  0.00           C  
ATOM    556  NZ  LYS A  36       1.370  -5.936 -13.215  1.00  0.00           N  
ATOM    557  H   LYS A  36       4.114  -3.264  -8.305  1.00  0.00           H  
ATOM    558  HA  LYS A  36       2.732  -5.659  -8.977  1.00  0.00           H  
ATOM    559  HB2 LYS A  36       5.590  -4.774  -9.281  1.00  0.00           H  
ATOM    560  HB3 LYS A  36       5.100  -6.419  -9.676  1.00  0.00           H  
ATOM    561  HG2 LYS A  36       3.993  -3.897 -10.898  1.00  0.00           H  
ATOM    562  HG3 LYS A  36       5.139  -5.004 -11.655  1.00  0.00           H  
ATOM    563  HD2 LYS A  36       3.504  -6.765 -11.686  1.00  0.00           H  
ATOM    564  HD3 LYS A  36       2.371  -5.792 -10.750  1.00  0.00           H  
ATOM    565  HE2 LYS A  36       2.317  -4.157 -12.613  1.00  0.00           H  
ATOM    566  HE3 LYS A  36       3.331  -5.254 -13.552  1.00  0.00           H  
ATOM    567  HZ1 LYS A  36       1.623  -6.916 -13.457  1.00  0.00           H  
ATOM    568  HZ2 LYS A  36       0.947  -5.483 -14.049  1.00  0.00           H  
ATOM    569  HZ3 LYS A  36       0.666  -5.953 -12.445  1.00  0.00           H  
ATOM    570  N   ALA A  37       4.586  -5.688  -6.314  1.00  0.00           N  
ATOM    571  CA  ALA A  37       4.859  -6.444  -5.096  1.00  0.00           C  
ATOM    572  C   ALA A  37       3.568  -6.960  -4.477  1.00  0.00           C  
ATOM    573  O   ALA A  37       3.501  -8.104  -4.049  1.00  0.00           O  
ATOM    574  CB  ALA A  37       5.617  -5.597  -4.089  1.00  0.00           C  
ATOM    575  H   ALA A  37       4.888  -4.754  -6.375  1.00  0.00           H  
ATOM    576  HA  ALA A  37       5.481  -7.287  -5.361  1.00  0.00           H  
ATOM    577  HB1 ALA A  37       5.006  -4.755  -3.793  1.00  0.00           H  
ATOM    578  HB2 ALA A  37       6.532  -5.237  -4.535  1.00  0.00           H  
ATOM    579  HB3 ALA A  37       5.850  -6.193  -3.220  1.00  0.00           H  
ATOM    580  N   LEU A  38       2.543  -6.114  -4.447  1.00  0.00           N  
ATOM    581  CA  LEU A  38       1.240  -6.505  -3.904  1.00  0.00           C  
ATOM    582  C   LEU A  38       0.711  -7.706  -4.665  1.00  0.00           C  
ATOM    583  O   LEU A  38       0.348  -8.724  -4.075  1.00  0.00           O  
ATOM    584  CB  LEU A  38       0.211  -5.385  -4.036  1.00  0.00           C  
ATOM    585  CG  LEU A  38       0.764  -3.978  -4.215  1.00  0.00           C  
ATOM    586  CD1 LEU A  38      -0.306  -3.086  -4.808  1.00  0.00           C  
ATOM    587  CD2 LEU A  38       1.249  -3.411  -2.893  1.00  0.00           C  
ATOM    588  H   LEU A  38       2.667  -5.210  -4.798  1.00  0.00           H  
ATOM    589  HA  LEU A  38       1.365  -6.766  -2.861  1.00  0.00           H  
ATOM    590  HB2 LEU A  38      -0.418  -5.608  -4.883  1.00  0.00           H  
ATOM    591  HB3 LEU A  38      -0.401  -5.393  -3.146  1.00  0.00           H  
ATOM    592  HG  LEU A  38       1.596  -4.010  -4.904  1.00  0.00           H  
ATOM    593 HD11 LEU A  38      -0.445  -3.339  -5.850  1.00  0.00           H  
ATOM    594 HD12 LEU A  38      -0.007  -2.052  -4.722  1.00  0.00           H  
ATOM    595 HD13 LEU A  38      -1.231  -3.241  -4.276  1.00  0.00           H  
ATOM    596 HD21 LEU A  38       1.658  -2.426  -3.057  1.00  0.00           H  
ATOM    597 HD22 LEU A  38       2.012  -4.056  -2.483  1.00  0.00           H  
ATOM    598 HD23 LEU A  38       0.420  -3.348  -2.204  1.00  0.00           H  
ATOM    599  N   GLU A  39       0.673  -7.566  -5.988  1.00  0.00           N  
ATOM    600  CA  GLU A  39       0.272  -8.650  -6.875  1.00  0.00           C  
ATOM    601  C   GLU A  39       1.072  -9.915  -6.584  1.00  0.00           C  
ATOM    602  O   GLU A  39       0.583 -11.032  -6.759  1.00  0.00           O  
ATOM    603  CB  GLU A  39       0.465  -8.245  -8.339  1.00  0.00           C  
ATOM    604  CG  GLU A  39      -0.426  -7.097  -8.781  1.00  0.00           C  
ATOM    605  CD  GLU A  39      -0.430  -6.919 -10.288  1.00  0.00           C  
ATOM    606  OE1 GLU A  39      -0.798  -7.877 -10.997  1.00  0.00           O  
ATOM    607  OE2 GLU A  39      -0.075  -5.824 -10.770  1.00  0.00           O  
ATOM    608  H   GLU A  39       0.902  -6.693  -6.378  1.00  0.00           H  
ATOM    609  HA  GLU A  39      -0.775  -8.851  -6.701  1.00  0.00           H  
ATOM    610  HB2 GLU A  39       1.493  -7.949  -8.484  1.00  0.00           H  
ATOM    611  HB3 GLU A  39       0.252  -9.098  -8.966  1.00  0.00           H  
ATOM    612  HG2 GLU A  39      -1.434  -7.294  -8.453  1.00  0.00           H  
ATOM    613  HG3 GLU A  39      -0.071  -6.184  -8.326  1.00  0.00           H  
ATOM    614  N   THR A  40       2.297  -9.727  -6.126  1.00  0.00           N  
ATOM    615  CA  THR A  40       3.160 -10.830  -5.764  1.00  0.00           C  
ATOM    616  C   THR A  40       2.720 -11.464  -4.445  1.00  0.00           C  
ATOM    617  O   THR A  40       2.630 -12.687  -4.331  1.00  0.00           O  
ATOM    618  CB  THR A  40       4.615 -10.345  -5.627  1.00  0.00           C  
ATOM    619  OG1 THR A  40       5.111  -9.900  -6.899  1.00  0.00           O  
ATOM    620  CG2 THR A  40       5.503 -11.439  -5.061  1.00  0.00           C  
ATOM    621  H   THR A  40       2.629  -8.804  -6.013  1.00  0.00           H  
ATOM    622  HA  THR A  40       3.117 -11.569  -6.549  1.00  0.00           H  
ATOM    623  HB  THR A  40       4.627  -9.509  -4.942  1.00  0.00           H  
ATOM    624  HG1 THR A  40       4.509  -9.232  -7.259  1.00  0.00           H  
ATOM    625 HG21 THR A  40       6.515 -11.077  -4.980  1.00  0.00           H  
ATOM    626 HG22 THR A  40       5.476 -12.298  -5.714  1.00  0.00           H  
ATOM    627 HG23 THR A  40       5.137 -11.718  -4.078  1.00  0.00           H  
ATOM    628  N   MET A  41       2.420 -10.614  -3.471  1.00  0.00           N  
ATOM    629  CA  MET A  41       2.201 -11.040  -2.094  1.00  0.00           C  
ATOM    630  C   MET A  41       1.094 -12.083  -1.969  1.00  0.00           C  
ATOM    631  O   MET A  41       1.318 -13.183  -1.466  1.00  0.00           O  
ATOM    632  CB  MET A  41       1.818  -9.827  -1.250  1.00  0.00           C  
ATOM    633  CG  MET A  41       2.867  -8.732  -1.231  1.00  0.00           C  
ATOM    634  SD  MET A  41       4.250  -9.105  -0.143  1.00  0.00           S  
ATOM    635  CE  MET A  41       3.429  -9.061   1.446  1.00  0.00           C  
ATOM    636  H   MET A  41       2.347  -9.657  -3.685  1.00  0.00           H  
ATOM    637  HA  MET A  41       3.128 -11.452  -1.725  1.00  0.00           H  
ATOM    638  HB2 MET A  41       0.902  -9.409  -1.644  1.00  0.00           H  
ATOM    639  HB3 MET A  41       1.645 -10.151  -0.236  1.00  0.00           H  
ATOM    640  HG2 MET A  41       3.244  -8.600  -2.233  1.00  0.00           H  
ATOM    641  HG3 MET A  41       2.401  -7.815  -0.904  1.00  0.00           H  
ATOM    642  HE1 MET A  41       4.162  -9.156   2.233  1.00  0.00           H  
ATOM    643  HE2 MET A  41       2.726  -9.878   1.510  1.00  0.00           H  
ATOM    644  HE3 MET A  41       2.903  -8.124   1.551  1.00  0.00           H  
ATOM    645  N   PHE A  42      -0.095 -11.736  -2.441  1.00  0.00           N  
ATOM    646  CA  PHE A  42      -1.253 -12.616  -2.300  1.00  0.00           C  
ATOM    647  C   PHE A  42      -1.546 -13.340  -3.603  1.00  0.00           C  
ATOM    648  O   PHE A  42      -2.568 -14.010  -3.742  1.00  0.00           O  
ATOM    649  CB  PHE A  42      -2.488 -11.830  -1.845  1.00  0.00           C  
ATOM    650  CG  PHE A  42      -2.212 -10.379  -1.574  1.00  0.00           C  
ATOM    651  CD1 PHE A  42      -1.792  -9.960  -0.322  1.00  0.00           C  
ATOM    652  CD2 PHE A  42      -2.361  -9.436  -2.577  1.00  0.00           C  
ATOM    653  CE1 PHE A  42      -1.528  -8.630  -0.078  1.00  0.00           C  
ATOM    654  CE2 PHE A  42      -2.096  -8.107  -2.338  1.00  0.00           C  
ATOM    655  CZ  PHE A  42      -1.680  -7.706  -1.090  1.00  0.00           C  
ATOM    656  H   PHE A  42      -0.203 -10.860  -2.870  1.00  0.00           H  
ATOM    657  HA  PHE A  42      -1.011 -13.352  -1.548  1.00  0.00           H  
ATOM    658  HB2 PHE A  42      -3.245 -11.885  -2.613  1.00  0.00           H  
ATOM    659  HB3 PHE A  42      -2.872 -12.271  -0.937  1.00  0.00           H  
ATOM    660  HD1 PHE A  42      -1.672 -10.684   0.469  1.00  0.00           H  
ATOM    661  HD2 PHE A  42      -2.687  -9.748  -3.557  1.00  0.00           H  
ATOM    662  HE1 PHE A  42      -1.200  -8.313   0.902  1.00  0.00           H  
ATOM    663  HE2 PHE A  42      -2.213  -7.381  -3.127  1.00  0.00           H  
ATOM    664  HZ  PHE A  42      -1.468  -6.669  -0.905  1.00  0.00           H  
ATOM    665  N   LYS A  43      -0.624 -13.192  -4.548  1.00  0.00           N  
ATOM    666  CA  LYS A  43      -0.689 -13.876  -5.837  1.00  0.00           C  
ATOM    667  C   LYS A  43      -1.988 -13.557  -6.580  1.00  0.00           C  
ATOM    668  O   LYS A  43      -2.671 -14.451  -7.084  1.00  0.00           O  
ATOM    669  CB  LYS A  43      -0.536 -15.394  -5.654  1.00  0.00           C  
ATOM    670  CG  LYS A  43       0.705 -15.795  -4.863  1.00  0.00           C  
ATOM    671  CD  LYS A  43       0.366 -16.122  -3.415  1.00  0.00           C  
ATOM    672  CE  LYS A  43       1.609 -16.471  -2.606  1.00  0.00           C  
ATOM    673  NZ  LYS A  43       2.354 -17.620  -3.186  1.00  0.00           N  
ATOM    674  H   LYS A  43       0.141 -12.602  -4.365  1.00  0.00           H  
ATOM    675  HA  LYS A  43       0.137 -13.518  -6.434  1.00  0.00           H  
ATOM    676  HB2 LYS A  43      -1.404 -15.770  -5.134  1.00  0.00           H  
ATOM    677  HB3 LYS A  43      -0.482 -15.857  -6.627  1.00  0.00           H  
ATOM    678  HG2 LYS A  43       1.151 -16.662  -5.324  1.00  0.00           H  
ATOM    679  HG3 LYS A  43       1.405 -14.973  -4.880  1.00  0.00           H  
ATOM    680  HD2 LYS A  43      -0.111 -15.264  -2.966  1.00  0.00           H  
ATOM    681  HD3 LYS A  43      -0.312 -16.962  -3.397  1.00  0.00           H  
ATOM    682  HE2 LYS A  43       2.258 -15.609  -2.580  1.00  0.00           H  
ATOM    683  HE3 LYS A  43       1.306 -16.721  -1.599  1.00  0.00           H  
ATOM    684  HZ1 LYS A  43       3.161 -17.865  -2.577  1.00  0.00           H  
ATOM    685  HZ2 LYS A  43       2.712 -17.375  -4.130  1.00  0.00           H  
ATOM    686  HZ3 LYS A  43       1.731 -18.448  -3.270  1.00  0.00           H  
ATOM    687  N   LEU A  44      -2.324 -12.275  -6.642  1.00  0.00           N  
ATOM    688  CA  LEU A  44      -3.507 -11.816  -7.360  1.00  0.00           C  
ATOM    689  C   LEU A  44      -3.232 -10.459  -7.986  1.00  0.00           C  
ATOM    690  O   LEU A  44      -2.139  -9.927  -7.843  1.00  0.00           O  
ATOM    691  CB  LEU A  44      -4.729 -11.769  -6.436  1.00  0.00           C  
ATOM    692  CG  LEU A  44      -4.529 -11.086  -5.085  1.00  0.00           C  
ATOM    693  CD1 LEU A  44      -4.682  -9.581  -5.206  1.00  0.00           C  
ATOM    694  CD2 LEU A  44      -5.509 -11.647  -4.074  1.00  0.00           C  
ATOM    695  H   LEU A  44      -1.747 -11.611  -6.208  1.00  0.00           H  
ATOM    696  HA  LEU A  44      -3.700 -12.524  -8.149  1.00  0.00           H  
ATOM    697  HB2 LEU A  44      -5.519 -11.250  -6.956  1.00  0.00           H  
ATOM    698  HB3 LEU A  44      -5.052 -12.781  -6.259  1.00  0.00           H  
ATOM    699  HG  LEU A  44      -3.530 -11.293  -4.731  1.00  0.00           H  
ATOM    700 HD11 LEU A  44      -5.666  -9.349  -5.585  1.00  0.00           H  
ATOM    701 HD12 LEU A  44      -3.936  -9.196  -5.886  1.00  0.00           H  
ATOM    702 HD13 LEU A  44      -4.554  -9.126  -4.236  1.00  0.00           H  
ATOM    703 HD21 LEU A  44      -6.517 -11.476  -4.420  1.00  0.00           H  
ATOM    704 HD22 LEU A  44      -5.364 -11.159  -3.122  1.00  0.00           H  
ATOM    705 HD23 LEU A  44      -5.342 -12.708  -3.966  1.00  0.00           H  
ATOM    706  N   THR A  45      -4.214  -9.895  -8.664  1.00  0.00           N  
ATOM    707  CA  THR A  45      -3.985  -8.690  -9.449  1.00  0.00           C  
ATOM    708  C   THR A  45      -4.691  -7.467  -8.863  1.00  0.00           C  
ATOM    709  O   THR A  45      -5.888  -7.264  -9.079  1.00  0.00           O  
ATOM    710  CB  THR A  45      -4.445  -8.893 -10.902  1.00  0.00           C  
ATOM    711  OG1 THR A  45      -3.909 -10.124 -11.407  1.00  0.00           O  
ATOM    712  CG2 THR A  45      -3.984  -7.739 -11.781  1.00  0.00           C  
ATOM    713  H   THR A  45      -5.114 -10.288  -8.631  1.00  0.00           H  
ATOM    714  HA  THR A  45      -2.922  -8.503  -9.461  1.00  0.00           H  
ATOM    715  HB  THR A  45      -5.524  -8.939 -10.924  1.00  0.00           H  
ATOM    716  HG1 THR A  45      -3.150 -10.382 -10.870  1.00  0.00           H  
ATOM    717 HG21 THR A  45      -4.320  -7.898 -12.794  1.00  0.00           H  
ATOM    718 HG22 THR A  45      -2.907  -7.681 -11.763  1.00  0.00           H  
ATOM    719 HG23 THR A  45      -4.400  -6.814 -11.406  1.00  0.00           H  
ATOM    720  N   ILE A  46      -3.941  -6.664  -8.117  1.00  0.00           N  
ATOM    721  CA  ILE A  46      -4.429  -5.380  -7.636  1.00  0.00           C  
ATOM    722  C   ILE A  46      -4.669  -4.440  -8.812  1.00  0.00           C  
ATOM    723  O   ILE A  46      -3.787  -4.252  -9.655  1.00  0.00           O  
ATOM    724  CB  ILE A  46      -3.419  -4.713  -6.672  1.00  0.00           C  
ATOM    725  CG1 ILE A  46      -3.044  -5.662  -5.528  1.00  0.00           C  
ATOM    726  CG2 ILE A  46      -3.993  -3.414  -6.114  1.00  0.00           C  
ATOM    727  CD1 ILE A  46      -4.238  -6.200  -4.779  1.00  0.00           C  
ATOM    728  H   ILE A  46      -3.042  -6.945  -7.872  1.00  0.00           H  
ATOM    729  HA  ILE A  46      -5.358  -5.541  -7.111  1.00  0.00           H  
ATOM    730  HB  ILE A  46      -2.530  -4.469  -7.233  1.00  0.00           H  
ATOM    731 HG12 ILE A  46      -2.489  -6.503  -5.923  1.00  0.00           H  
ATOM    732 HG13 ILE A  46      -2.424  -5.130  -4.822  1.00  0.00           H  
ATOM    733 HG21 ILE A  46      -4.242  -2.749  -6.930  1.00  0.00           H  
ATOM    734 HG22 ILE A  46      -3.261  -2.942  -5.475  1.00  0.00           H  
ATOM    735 HG23 ILE A  46      -4.883  -3.629  -5.542  1.00  0.00           H  
ATOM    736 HD11 ILE A  46      -4.820  -5.378  -4.393  1.00  0.00           H  
ATOM    737 HD12 ILE A  46      -3.901  -6.820  -3.962  1.00  0.00           H  
ATOM    738 HD13 ILE A  46      -4.845  -6.789  -5.449  1.00  0.00           H  
ATOM    739  N   GLY A  47      -5.862  -3.869  -8.877  1.00  0.00           N  
ATOM    740  CA  GLY A  47      -6.171  -2.925  -9.928  1.00  0.00           C  
ATOM    741  C   GLY A  47      -5.466  -1.604  -9.724  1.00  0.00           C  
ATOM    742  O   GLY A  47      -5.248  -1.181  -8.589  1.00  0.00           O  
ATOM    743  H   GLY A  47      -6.536  -4.092  -8.206  1.00  0.00           H  
ATOM    744  HA2 GLY A  47      -5.864  -3.343 -10.871  1.00  0.00           H  
ATOM    745  HA3 GLY A  47      -7.232  -2.751  -9.954  1.00  0.00           H  
ATOM    746  N   GLU A  48      -5.157  -0.942 -10.821  1.00  0.00           N  
ATOM    747  CA  GLU A  48      -4.371   0.287 -10.795  1.00  0.00           C  
ATOM    748  C   GLU A  48      -5.138   1.437 -10.147  1.00  0.00           C  
ATOM    749  O   GLU A  48      -6.360   1.376  -9.982  1.00  0.00           O  
ATOM    750  CB  GLU A  48      -3.958   0.673 -12.210  1.00  0.00           C  
ATOM    751  CG  GLU A  48      -3.125  -0.390 -12.904  1.00  0.00           C  
ATOM    752  CD  GLU A  48      -2.748  -0.003 -14.315  1.00  0.00           C  
ATOM    753  OE1 GLU A  48      -3.547  -0.253 -15.238  1.00  0.00           O  
ATOM    754  OE2 GLU A  48      -1.646   0.548 -14.512  1.00  0.00           O  
ATOM    755  H   GLU A  48      -5.474  -1.288 -11.684  1.00  0.00           H  
ATOM    756  HA  GLU A  48      -3.481   0.099 -10.218  1.00  0.00           H  
ATOM    757  HB2 GLU A  48      -4.845   0.850 -12.799  1.00  0.00           H  
ATOM    758  HB3 GLU A  48      -3.377   1.580 -12.165  1.00  0.00           H  
ATOM    759  HG2 GLU A  48      -2.220  -0.546 -12.337  1.00  0.00           H  
ATOM    760  HG3 GLU A  48      -3.692  -1.308 -12.936  1.00  0.00           H  
ATOM    761  N   TYR A  49      -4.398   2.469  -9.759  1.00  0.00           N  
ATOM    762  CA  TYR A  49      -4.967   3.658  -9.143  1.00  0.00           C  
ATOM    763  C   TYR A  49      -5.849   4.412 -10.130  1.00  0.00           C  
ATOM    764  O   TYR A  49      -5.368   5.280 -10.859  1.00  0.00           O  
ATOM    765  CB  TYR A  49      -3.846   4.585  -8.675  1.00  0.00           C  
ATOM    766  CG  TYR A  49      -4.157   5.359  -7.414  1.00  0.00           C  
ATOM    767  CD1 TYR A  49      -5.441   5.823  -7.134  1.00  0.00           C  
ATOM    768  CD2 TYR A  49      -3.153   5.610  -6.491  1.00  0.00           C  
ATOM    769  CE1 TYR A  49      -5.706   6.510  -5.963  1.00  0.00           C  
ATOM    770  CE2 TYR A  49      -3.407   6.299  -5.328  1.00  0.00           C  
ATOM    771  CZ  TYR A  49      -4.680   6.739  -5.062  1.00  0.00           C  
ATOM    772  OH  TYR A  49      -4.920   7.440  -3.905  1.00  0.00           O  
ATOM    773  H   TYR A  49      -3.427   2.424  -9.878  1.00  0.00           H  
ATOM    774  HA  TYR A  49      -5.559   3.353  -8.293  1.00  0.00           H  
ATOM    775  HB2 TYR A  49      -2.961   3.997  -8.486  1.00  0.00           H  
ATOM    776  HB3 TYR A  49      -3.633   5.298  -9.457  1.00  0.00           H  
ATOM    777  HD1 TYR A  49      -6.235   5.660  -7.858  1.00  0.00           H  
ATOM    778  HD2 TYR A  49      -2.155   5.255  -6.696  1.00  0.00           H  
ATOM    779  HE1 TYR A  49      -6.719   6.828  -5.736  1.00  0.00           H  
ATOM    780  HE2 TYR A  49      -2.610   6.482  -4.624  1.00  0.00           H  
ATOM    781  HH  TYR A  49      -4.148   7.992  -3.690  1.00  0.00           H  
ATOM    782  N   SER A  50      -7.128   4.070 -10.164  1.00  0.00           N  
ATOM    783  CA  SER A  50      -8.084   4.817 -10.961  1.00  0.00           C  
ATOM    784  C   SER A  50      -8.178   6.237 -10.452  1.00  0.00           C  
ATOM    785  O   SER A  50      -7.996   6.512  -9.269  1.00  0.00           O  
ATOM    786  CB  SER A  50      -9.465   4.175 -10.927  1.00  0.00           C  
ATOM    787  OG  SER A  50     -10.425   4.966 -11.608  1.00  0.00           O  
ATOM    788  H   SER A  50      -7.430   3.295  -9.651  1.00  0.00           H  
ATOM    789  HA  SER A  50      -7.731   4.831 -11.973  1.00  0.00           H  
ATOM    790  HB2 SER A  50      -9.415   3.220 -11.406  1.00  0.00           H  
ATOM    791  HB3 SER A  50      -9.778   4.056  -9.906  1.00  0.00           H  
ATOM    792  HG  SER A  50     -10.732   4.495 -12.392  1.00  0.00           H  
ATOM    793  N   GLU A  51      -8.409   7.140 -11.358  1.00  0.00           N  
ATOM    794  CA  GLU A  51      -8.591   8.523 -10.985  1.00  0.00           C  
ATOM    795  C   GLU A  51      -9.983   8.741 -10.388  1.00  0.00           C  
ATOM    796  O   GLU A  51     -10.241   9.761  -9.752  1.00  0.00           O  
ATOM    797  CB  GLU A  51      -8.385   9.446 -12.189  1.00  0.00           C  
ATOM    798  CG  GLU A  51      -7.064   9.239 -12.913  1.00  0.00           C  
ATOM    799  CD  GLU A  51      -5.864   9.469 -12.022  1.00  0.00           C  
ATOM    800  OE1 GLU A  51      -5.562  10.640 -11.714  1.00  0.00           O  
ATOM    801  OE2 GLU A  51      -5.212   8.479 -11.630  1.00  0.00           O  
ATOM    802  H   GLU A  51      -8.479   6.866 -12.298  1.00  0.00           H  
ATOM    803  HA  GLU A  51      -7.845   8.743 -10.226  1.00  0.00           H  
ATOM    804  HB2 GLU A  51      -9.186   9.280 -12.894  1.00  0.00           H  
ATOM    805  HB3 GLU A  51      -8.426  10.471 -11.850  1.00  0.00           H  
ATOM    806  HG2 GLU A  51      -7.029   8.226 -13.284  1.00  0.00           H  
ATOM    807  HG3 GLU A  51      -7.014   9.926 -13.745  1.00  0.00           H  
ATOM    808  N   ARG A  52     -10.887   7.782 -10.608  1.00  0.00           N  
ATOM    809  CA  ARG A  52     -12.271   7.950 -10.234  1.00  0.00           C  
ATOM    810  C   ARG A  52     -12.506   7.647  -8.750  1.00  0.00           C  
ATOM    811  O   ARG A  52     -13.010   8.498  -8.018  1.00  0.00           O  
ATOM    812  CB  ARG A  52     -13.118   7.058 -11.138  1.00  0.00           C  
ATOM    813  CG  ARG A  52     -14.552   6.918 -10.698  1.00  0.00           C  
ATOM    814  CD  ARG A  52     -14.762   5.641  -9.904  1.00  0.00           C  
ATOM    815  NE  ARG A  52     -16.164   5.446  -9.534  1.00  0.00           N  
ATOM    816  CZ  ARG A  52     -16.844   4.316  -9.739  1.00  0.00           C  
ATOM    817  NH1 ARG A  52     -16.262   3.278 -10.327  1.00  0.00           N  
ATOM    818  NH2 ARG A  52     -18.111   4.228  -9.355  1.00  0.00           N  
ATOM    819  H   ARG A  52     -10.618   6.952 -11.037  1.00  0.00           H  
ATOM    820  HA  ARG A  52     -12.535   8.972 -10.427  1.00  0.00           H  
ATOM    821  HB2 ARG A  52     -13.110   7.477 -12.130  1.00  0.00           H  
ATOM    822  HB3 ARG A  52     -12.674   6.074 -11.168  1.00  0.00           H  
ATOM    823  HG2 ARG A  52     -14.789   7.761 -10.075  1.00  0.00           H  
ATOM    824  HG3 ARG A  52     -15.190   6.909 -11.566  1.00  0.00           H  
ATOM    825  HD2 ARG A  52     -14.436   4.804 -10.500  1.00  0.00           H  
ATOM    826  HD3 ARG A  52     -14.159   5.695  -9.003  1.00  0.00           H  
ATOM    827  HE  ARG A  52     -16.624   6.201  -9.105  1.00  0.00           H  
ATOM    828 HH11 ARG A  52     -15.306   3.334 -10.621  1.00  0.00           H  
ATOM    829 HH12 ARG A  52     -16.779   2.432 -10.482  1.00  0.00           H  
ATOM    830 HH21 ARG A  52     -18.557   5.009  -8.912  1.00  0.00           H  
ATOM    831 HH22 ARG A  52     -18.627   3.381  -9.502  1.00  0.00           H  
ATOM    832  N   GLU A  53     -12.140   6.454  -8.296  1.00  0.00           N  
ATOM    833  CA  GLU A  53     -12.048   6.203  -6.859  1.00  0.00           C  
ATOM    834  C   GLU A  53     -10.645   5.771  -6.507  1.00  0.00           C  
ATOM    835  O   GLU A  53     -10.147   6.028  -5.422  1.00  0.00           O  
ATOM    836  CB  GLU A  53     -13.013   5.110  -6.394  1.00  0.00           C  
ATOM    837  CG  GLU A  53     -14.456   5.540  -6.356  1.00  0.00           C  
ATOM    838  CD  GLU A  53     -15.389   4.425  -5.926  1.00  0.00           C  
ATOM    839  OE1 GLU A  53     -15.484   4.152  -4.713  1.00  0.00           O  
ATOM    840  OE2 GLU A  53     -16.036   3.819  -6.801  1.00  0.00           O  
ATOM    841  H   GLU A  53     -11.944   5.732  -8.933  1.00  0.00           H  
ATOM    842  HA  GLU A  53     -12.287   7.120  -6.354  1.00  0.00           H  
ATOM    843  HB2 GLU A  53     -12.930   4.265  -7.059  1.00  0.00           H  
ATOM    844  HB3 GLU A  53     -12.728   4.800  -5.400  1.00  0.00           H  
ATOM    845  HG2 GLU A  53     -14.554   6.360  -5.662  1.00  0.00           H  
ATOM    846  HG3 GLU A  53     -14.733   5.865  -7.340  1.00  0.00           H  
ATOM    847  N   GLY A  54     -10.031   5.131  -7.491  1.00  0.00           N  
ATOM    848  CA  GLY A  54      -8.703   4.567  -7.402  1.00  0.00           C  
ATOM    849  C   GLY A  54      -8.408   3.752  -6.172  1.00  0.00           C  
ATOM    850  O   GLY A  54      -7.294   3.295  -6.016  1.00  0.00           O  
ATOM    851  H   GLY A  54     -10.503   5.047  -8.329  1.00  0.00           H  
ATOM    852  HA2 GLY A  54      -8.541   3.940  -8.263  1.00  0.00           H  
ATOM    853  HA3 GLY A  54      -8.000   5.380  -7.442  1.00  0.00           H  
ATOM    854  N   TYR A  55      -9.405   3.463  -5.365  1.00  0.00           N  
ATOM    855  CA  TYR A  55      -9.165   2.745  -4.129  1.00  0.00           C  
ATOM    856  C   TYR A  55      -9.828   1.383  -4.155  1.00  0.00           C  
ATOM    857  O   TYR A  55      -9.872   0.686  -3.145  1.00  0.00           O  
ATOM    858  CB  TYR A  55      -9.662   3.537  -2.922  1.00  0.00           C  
ATOM    859  CG  TYR A  55      -8.665   4.553  -2.424  1.00  0.00           C  
ATOM    860  CD1 TYR A  55      -8.285   5.621  -3.219  1.00  0.00           C  
ATOM    861  CD2 TYR A  55      -8.105   4.444  -1.159  1.00  0.00           C  
ATOM    862  CE1 TYR A  55      -7.380   6.549  -2.775  1.00  0.00           C  
ATOM    863  CE2 TYR A  55      -7.191   5.374  -0.705  1.00  0.00           C  
ATOM    864  CZ  TYR A  55      -6.830   6.424  -1.516  1.00  0.00           C  
ATOM    865  OH  TYR A  55      -5.915   7.349  -1.064  1.00  0.00           O  
ATOM    866  H   TYR A  55     -10.306   3.768  -5.588  1.00  0.00           H  
ATOM    867  HA  TYR A  55      -8.093   2.626  -4.043  1.00  0.00           H  
ATOM    868  HB2 TYR A  55     -10.564   4.062  -3.190  1.00  0.00           H  
ATOM    869  HB3 TYR A  55      -9.874   2.853  -2.113  1.00  0.00           H  
ATOM    870  HD1 TYR A  55      -8.705   5.719  -4.209  1.00  0.00           H  
ATOM    871  HD2 TYR A  55      -8.391   3.616  -0.526  1.00  0.00           H  
ATOM    872  HE1 TYR A  55      -7.107   7.370  -3.421  1.00  0.00           H  
ATOM    873  HE2 TYR A  55      -6.759   5.271   0.278  1.00  0.00           H  
ATOM    874  HH  TYR A  55      -6.148   8.221  -1.399  1.00  0.00           H  
ATOM    875  N   LYS A  56     -10.381   1.022  -5.305  1.00  0.00           N  
ATOM    876  CA  LYS A  56     -10.993  -0.287  -5.458  1.00  0.00           C  
ATOM    877  C   LYS A  56      -9.948  -1.391  -5.308  1.00  0.00           C  
ATOM    878  O   LYS A  56     -10.211  -2.430  -4.707  1.00  0.00           O  
ATOM    879  CB  LYS A  56     -11.747  -0.414  -6.797  1.00  0.00           C  
ATOM    880  CG  LYS A  56     -10.876  -0.475  -8.052  1.00  0.00           C  
ATOM    881  CD  LYS A  56     -10.150   0.832  -8.328  1.00  0.00           C  
ATOM    882  CE  LYS A  56      -9.483   0.821  -9.694  1.00  0.00           C  
ATOM    883  NZ  LYS A  56      -8.527  -0.307  -9.851  1.00  0.00           N  
ATOM    884  H   LYS A  56     -10.402   1.660  -6.050  1.00  0.00           H  
ATOM    885  HA  LYS A  56     -11.706  -0.395  -4.655  1.00  0.00           H  
ATOM    886  HB2 LYS A  56     -12.344  -1.311  -6.767  1.00  0.00           H  
ATOM    887  HB3 LYS A  56     -12.409   0.436  -6.893  1.00  0.00           H  
ATOM    888  HG2 LYS A  56     -10.142  -1.255  -7.926  1.00  0.00           H  
ATOM    889  HG3 LYS A  56     -11.506  -0.710  -8.898  1.00  0.00           H  
ATOM    890  HD2 LYS A  56     -10.862   1.642  -8.294  1.00  0.00           H  
ATOM    891  HD3 LYS A  56      -9.396   0.981  -7.570  1.00  0.00           H  
ATOM    892  HE2 LYS A  56     -10.246   0.740 -10.452  1.00  0.00           H  
ATOM    893  HE3 LYS A  56      -8.949   1.752  -9.824  1.00  0.00           H  
ATOM    894  HZ1 LYS A  56      -7.791  -0.267  -9.118  1.00  0.00           H  
ATOM    895  HZ2 LYS A  56      -8.069  -0.253 -10.782  1.00  0.00           H  
ATOM    896  HZ3 LYS A  56      -9.028  -1.215  -9.782  1.00  0.00           H  
ATOM    897  N   GLY A  57      -8.750  -1.140  -5.860  1.00  0.00           N  
ATOM    898  CA  GLY A  57      -7.638  -2.075  -5.723  1.00  0.00           C  
ATOM    899  C   GLY A  57      -7.959  -3.452  -6.267  1.00  0.00           C  
ATOM    900  O   GLY A  57      -7.311  -4.434  -5.906  1.00  0.00           O  
ATOM    901  H   GLY A  57      -8.617  -0.298  -6.337  1.00  0.00           H  
ATOM    902  HA2 GLY A  57      -6.786  -1.681  -6.257  1.00  0.00           H  
ATOM    903  HA3 GLY A  57      -7.384  -2.163  -4.677  1.00  0.00           H  
ATOM    904  N   SER A  58      -8.940  -3.504  -7.159  1.00  0.00           N  
ATOM    905  CA  SER A  58      -9.585  -4.748  -7.558  1.00  0.00           C  
ATOM    906  C   SER A  58     -10.403  -5.266  -6.380  1.00  0.00           C  
ATOM    907  O   SER A  58     -11.600  -4.982  -6.282  1.00  0.00           O  
ATOM    908  CB  SER A  58      -8.571  -5.794  -8.047  1.00  0.00           C  
ATOM    909  OG  SER A  58      -9.221  -6.919  -8.612  1.00  0.00           O  
ATOM    910  H   SER A  58      -9.247  -2.669  -7.554  1.00  0.00           H  
ATOM    911  HA  SER A  58     -10.265  -4.513  -8.365  1.00  0.00           H  
ATOM    912  HB2 SER A  58      -7.935  -5.350  -8.797  1.00  0.00           H  
ATOM    913  HB3 SER A  58      -7.967  -6.121  -7.214  1.00  0.00           H  
ATOM    914  HG  SER A  58      -9.367  -7.584  -7.923  1.00  0.00           H  
ATOM    915  N   GLU A  59      -9.775  -6.016  -5.487  1.00  0.00           N  
ATOM    916  CA  GLU A  59     -10.406  -6.369  -4.230  1.00  0.00           C  
ATOM    917  C   GLU A  59      -9.596  -5.849  -3.048  1.00  0.00           C  
ATOM    918  O   GLU A  59     -10.100  -5.767  -1.929  1.00  0.00           O  
ATOM    919  CB  GLU A  59     -10.598  -7.876  -4.114  1.00  0.00           C  
ATOM    920  CG  GLU A  59     -11.389  -8.262  -2.882  1.00  0.00           C  
ATOM    921  CD  GLU A  59     -11.678  -9.740  -2.806  1.00  0.00           C  
ATOM    922  OE1 GLU A  59     -12.489 -10.237  -3.617  1.00  0.00           O  
ATOM    923  OE2 GLU A  59     -11.095 -10.413  -1.935  1.00  0.00           O  
ATOM    924  H   GLU A  59      -8.874  -6.348  -5.680  1.00  0.00           H  
ATOM    925  HA  GLU A  59     -11.376  -5.899  -4.208  1.00  0.00           H  
ATOM    926  HB2 GLU A  59     -11.124  -8.233  -4.988  1.00  0.00           H  
ATOM    927  HB3 GLU A  59      -9.631  -8.352  -4.060  1.00  0.00           H  
ATOM    928  HG2 GLU A  59     -10.823  -7.975  -2.012  1.00  0.00           H  
ATOM    929  HG3 GLU A  59     -12.323  -7.720  -2.887  1.00  0.00           H  
ATOM    930  N   TYR A  60      -8.345  -5.490  -3.290  1.00  0.00           N  
ATOM    931  CA  TYR A  60      -7.465  -5.088  -2.207  1.00  0.00           C  
ATOM    932  C   TYR A  60      -6.914  -3.689  -2.408  1.00  0.00           C  
ATOM    933  O   TYR A  60      -6.306  -3.392  -3.431  1.00  0.00           O  
ATOM    934  CB  TYR A  60      -6.305  -6.074  -2.067  1.00  0.00           C  
ATOM    935  CG  TYR A  60      -6.673  -7.331  -1.317  1.00  0.00           C  
ATOM    936  CD1 TYR A  60      -7.062  -7.257   0.004  1.00  0.00           C  
ATOM    937  CD2 TYR A  60      -6.640  -8.580  -1.922  1.00  0.00           C  
ATOM    938  CE1 TYR A  60      -7.410  -8.380   0.717  1.00  0.00           C  
ATOM    939  CE2 TYR A  60      -6.986  -9.719  -1.217  1.00  0.00           C  
ATOM    940  CZ  TYR A  60      -7.370  -9.613   0.105  1.00  0.00           C  
ATOM    941  OH  TYR A  60      -7.707 -10.741   0.819  1.00  0.00           O  
ATOM    942  H   TYR A  60      -8.013  -5.473  -4.212  1.00  0.00           H  
ATOM    943  HA  TYR A  60      -8.044  -5.104  -1.295  1.00  0.00           H  
ATOM    944  HB2 TYR A  60      -5.968  -6.363  -3.049  1.00  0.00           H  
ATOM    945  HB3 TYR A  60      -5.491  -5.592  -1.544  1.00  0.00           H  
ATOM    946  HD1 TYR A  60      -7.095  -6.291   0.485  1.00  0.00           H  
ATOM    947  HD2 TYR A  60      -6.339  -8.658  -2.955  1.00  0.00           H  
ATOM    948  HE1 TYR A  60      -7.709  -8.281   1.758  1.00  0.00           H  
ATOM    949  HE2 TYR A  60      -6.954 -10.684  -1.701  1.00  0.00           H  
ATOM    950  HH  TYR A  60      -8.470 -10.551   1.374  1.00  0.00           H  
ATOM    951  N   ALA A  61      -7.108  -2.846  -1.408  1.00  0.00           N  
ATOM    952  CA  ALA A  61      -6.542  -1.511  -1.415  1.00  0.00           C  
ATOM    953  C   ALA A  61      -5.300  -1.471  -0.544  1.00  0.00           C  
ATOM    954  O   ALA A  61      -5.393  -1.521   0.684  1.00  0.00           O  
ATOM    955  CB  ALA A  61      -7.565  -0.494  -0.934  1.00  0.00           C  
ATOM    956  H   ALA A  61      -7.646  -3.135  -0.637  1.00  0.00           H  
ATOM    957  HA  ALA A  61      -6.268  -1.259  -2.424  1.00  0.00           H  
ATOM    958  HB1 ALA A  61      -7.842  -0.717   0.086  1.00  0.00           H  
ATOM    959  HB2 ALA A  61      -8.443  -0.538  -1.562  1.00  0.00           H  
ATOM    960  HB3 ALA A  61      -7.138   0.498  -0.981  1.00  0.00           H  
ATOM    961  N   PRO A  62      -4.115  -1.428  -1.164  1.00  0.00           N  
ATOM    962  CA  PRO A  62      -2.863  -1.283  -0.429  1.00  0.00           C  
ATOM    963  C   PRO A  62      -2.703   0.127   0.112  1.00  0.00           C  
ATOM    964  O   PRO A  62      -2.623   1.095  -0.643  1.00  0.00           O  
ATOM    965  CB  PRO A  62      -1.802  -1.576  -1.490  1.00  0.00           C  
ATOM    966  CG  PRO A  62      -2.452  -1.191  -2.774  1.00  0.00           C  
ATOM    967  CD  PRO A  62      -3.900  -1.553  -2.617  1.00  0.00           C  
ATOM    968  HA  PRO A  62      -2.785  -1.993   0.378  1.00  0.00           H  
ATOM    969  HB2 PRO A  62      -0.919  -0.983  -1.295  1.00  0.00           H  
ATOM    970  HB3 PRO A  62      -1.551  -2.625  -1.475  1.00  0.00           H  
ATOM    971  HG2 PRO A  62      -2.345  -0.128  -2.934  1.00  0.00           H  
ATOM    972  HG3 PRO A  62      -2.015  -1.739  -3.589  1.00  0.00           H  
ATOM    973  HD2 PRO A  62      -4.523  -0.860  -3.163  1.00  0.00           H  
ATOM    974  HD3 PRO A  62      -4.079  -2.573  -2.947  1.00  0.00           H  
ATOM    975  N   THR A  63      -2.605   0.229   1.417  1.00  0.00           N  
ATOM    976  CA  THR A  63      -2.536   1.513   2.070  1.00  0.00           C  
ATOM    977  C   THR A  63      -1.347   1.545   3.017  1.00  0.00           C  
ATOM    978  O   THR A  63      -0.765   0.503   3.327  1.00  0.00           O  
ATOM    979  CB  THR A  63      -3.846   1.825   2.834  1.00  0.00           C  
ATOM    980  OG1 THR A  63      -4.071   0.856   3.866  1.00  0.00           O  
ATOM    981  CG2 THR A  63      -5.041   1.826   1.882  1.00  0.00           C  
ATOM    982  H   THR A  63      -2.582  -0.586   1.964  1.00  0.00           H  
ATOM    983  HA  THR A  63      -2.397   2.268   1.309  1.00  0.00           H  
ATOM    984  HB  THR A  63      -3.760   2.805   3.283  1.00  0.00           H  
ATOM    985  HG1 THR A  63      -3.740  -0.004   3.576  1.00  0.00           H  
ATOM    986 HG21 THR A  63      -5.107   0.868   1.375  1.00  0.00           H  
ATOM    987 HG22 THR A  63      -4.916   2.611   1.150  1.00  0.00           H  
ATOM    988 HG23 THR A  63      -5.949   1.998   2.442  1.00  0.00           H  
ATOM    989  N   TYR A  64      -0.978   2.727   3.459  1.00  0.00           N  
ATOM    990  CA  TYR A  64       0.186   2.889   4.310  1.00  0.00           C  
ATOM    991  C   TYR A  64      -0.111   3.869   5.429  1.00  0.00           C  
ATOM    992  O   TYR A  64      -1.085   4.617   5.366  1.00  0.00           O  
ATOM    993  CB  TYR A  64       1.369   3.402   3.491  1.00  0.00           C  
ATOM    994  CG  TYR A  64       1.256   4.866   3.137  1.00  0.00           C  
ATOM    995  CD1 TYR A  64       0.238   5.323   2.317  1.00  0.00           C  
ATOM    996  CD2 TYR A  64       2.163   5.790   3.636  1.00  0.00           C  
ATOM    997  CE1 TYR A  64       0.128   6.655   1.994  1.00  0.00           C  
ATOM    998  CE2 TYR A  64       2.063   7.128   3.321  1.00  0.00           C  
ATOM    999  CZ  TYR A  64       1.047   7.558   2.499  1.00  0.00           C  
ATOM   1000  OH  TYR A  64       0.946   8.894   2.178  1.00  0.00           O  
ATOM   1001  H   TYR A  64      -1.504   3.518   3.208  1.00  0.00           H  
ATOM   1002  HA  TYR A  64       0.434   1.928   4.732  1.00  0.00           H  
ATOM   1003  HB2 TYR A  64       2.278   3.265   4.056  1.00  0.00           H  
ATOM   1004  HB3 TYR A  64       1.431   2.841   2.571  1.00  0.00           H  
ATOM   1005  HD1 TYR A  64      -0.476   4.614   1.923  1.00  0.00           H  
ATOM   1006  HD2 TYR A  64       2.957   5.446   4.278  1.00  0.00           H  
ATOM   1007  HE1 TYR A  64      -0.678   6.986   1.359  1.00  0.00           H  
ATOM   1008  HE2 TYR A  64       2.781   7.830   3.718  1.00  0.00           H  
ATOM   1009  HH  TYR A  64       1.824   9.289   2.155  1.00  0.00           H  
ATOM   1010  N   GLU A  65       0.741   3.866   6.435  1.00  0.00           N  
ATOM   1011  CA  GLU A  65       0.607   4.786   7.546  1.00  0.00           C  
ATOM   1012  C   GLU A  65       1.574   5.937   7.354  1.00  0.00           C  
ATOM   1013  O   GLU A  65       2.791   5.740   7.372  1.00  0.00           O  
ATOM   1014  CB  GLU A  65       0.897   4.081   8.872  1.00  0.00           C  
ATOM   1015  CG  GLU A  65       0.667   4.967  10.085  1.00  0.00           C  
ATOM   1016  CD  GLU A  65       1.180   4.352  11.369  1.00  0.00           C  
ATOM   1017  OE1 GLU A  65       0.477   3.498  11.950  1.00  0.00           O  
ATOM   1018  OE2 GLU A  65       2.286   4.730  11.810  1.00  0.00           O  
ATOM   1019  H   GLU A  65       1.495   3.235   6.420  1.00  0.00           H  
ATOM   1020  HA  GLU A  65      -0.404   5.166   7.554  1.00  0.00           H  
ATOM   1021  HB2 GLU A  65       0.251   3.215   8.956  1.00  0.00           H  
ATOM   1022  HB3 GLU A  65       1.931   3.759   8.878  1.00  0.00           H  
ATOM   1023  HG2 GLU A  65       1.174   5.907   9.928  1.00  0.00           H  
ATOM   1024  HG3 GLU A  65      -0.394   5.146  10.187  1.00  0.00           H  
ATOM   1025  N   ASP A  66       1.033   7.124   7.146  1.00  0.00           N  
ATOM   1026  CA  ASP A  66       1.850   8.307   6.927  1.00  0.00           C  
ATOM   1027  C   ASP A  66       2.394   8.842   8.253  1.00  0.00           C  
ATOM   1028  O   ASP A  66       2.094   8.299   9.318  1.00  0.00           O  
ATOM   1029  CB  ASP A  66       1.040   9.384   6.184  1.00  0.00           C  
ATOM   1030  CG  ASP A  66       0.656  10.561   7.057  1.00  0.00           C  
ATOM   1031  OD1 ASP A  66      -0.349  10.473   7.785  1.00  0.00           O  
ATOM   1032  OD2 ASP A  66       1.384  11.577   7.032  1.00  0.00           O  
ATOM   1033  H   ASP A  66       0.053   7.209   7.133  1.00  0.00           H  
ATOM   1034  HA  ASP A  66       2.689   8.022   6.308  1.00  0.00           H  
ATOM   1035  HB2 ASP A  66       1.624   9.754   5.358  1.00  0.00           H  
ATOM   1036  HB3 ASP A  66       0.134   8.936   5.802  1.00  0.00           H  
ATOM   1037  N   LYS A  67       3.198   9.893   8.169  1.00  0.00           N  
ATOM   1038  CA  LYS A  67       3.782  10.545   9.336  1.00  0.00           C  
ATOM   1039  C   LYS A  67       2.732  10.837  10.412  1.00  0.00           C  
ATOM   1040  O   LYS A  67       2.959  10.588  11.595  1.00  0.00           O  
ATOM   1041  CB  LYS A  67       4.452  11.847   8.907  1.00  0.00           C  
ATOM   1042  CG  LYS A  67       5.531  11.640   7.858  1.00  0.00           C  
ATOM   1043  CD  LYS A  67       5.810  12.911   7.075  1.00  0.00           C  
ATOM   1044  CE  LYS A  67       4.557  13.416   6.375  1.00  0.00           C  
ATOM   1045  NZ  LYS A  67       3.806  12.312   5.717  1.00  0.00           N  
ATOM   1046  H   LYS A  67       3.407  10.241   7.286  1.00  0.00           H  
ATOM   1047  HA  LYS A  67       4.528   9.888   9.735  1.00  0.00           H  
ATOM   1048  HB2 LYS A  67       3.701  12.507   8.502  1.00  0.00           H  
ATOM   1049  HB3 LYS A  67       4.902  12.311   9.772  1.00  0.00           H  
ATOM   1050  HG2 LYS A  67       6.440  11.324   8.347  1.00  0.00           H  
ATOM   1051  HG3 LYS A  67       5.206  10.872   7.174  1.00  0.00           H  
ATOM   1052  HD2 LYS A  67       6.164  13.672   7.755  1.00  0.00           H  
ATOM   1053  HD3 LYS A  67       6.570  12.707   6.335  1.00  0.00           H  
ATOM   1054  HE2 LYS A  67       3.919  13.892   7.103  1.00  0.00           H  
ATOM   1055  HE3 LYS A  67       4.847  14.139   5.627  1.00  0.00           H  
ATOM   1056  HZ1 LYS A  67       3.500  11.611   6.429  1.00  0.00           H  
ATOM   1057  HZ2 LYS A  67       4.411  11.837   5.012  1.00  0.00           H  
ATOM   1058  HZ3 LYS A  67       2.964  12.689   5.234  1.00  0.00           H  
ATOM   1059  N   ASP A  68       1.578  11.345   9.992  1.00  0.00           N  
ATOM   1060  CA  ASP A  68       0.524  11.727  10.929  1.00  0.00           C  
ATOM   1061  C   ASP A  68      -0.294  10.507  11.350  1.00  0.00           C  
ATOM   1062  O   ASP A  68      -1.003  10.533  12.355  1.00  0.00           O  
ATOM   1063  CB  ASP A  68      -0.389  12.785  10.302  1.00  0.00           C  
ATOM   1064  CG  ASP A  68      -1.332  13.418  11.309  1.00  0.00           C  
ATOM   1065  OD1 ASP A  68      -0.914  14.371  12.000  1.00  0.00           O  
ATOM   1066  OD2 ASP A  68      -2.496  12.974  11.411  1.00  0.00           O  
ATOM   1067  H   ASP A  68       1.424  11.457   9.024  1.00  0.00           H  
ATOM   1068  HA  ASP A  68       0.997  12.146  11.804  1.00  0.00           H  
ATOM   1069  HB2 ASP A  68       0.220  13.566   9.871  1.00  0.00           H  
ATOM   1070  HB3 ASP A  68      -0.979  12.325   9.523  1.00  0.00           H  
ATOM   1071  N   GLY A  69      -0.160   9.428  10.595  1.00  0.00           N  
ATOM   1072  CA  GLY A  69      -0.886   8.209  10.896  1.00  0.00           C  
ATOM   1073  C   GLY A  69      -2.168   8.085  10.101  1.00  0.00           C  
ATOM   1074  O   GLY A  69      -3.100   7.390  10.510  1.00  0.00           O  
ATOM   1075  H   GLY A  69       0.436   9.461   9.816  1.00  0.00           H  
ATOM   1076  HA2 GLY A  69      -0.254   7.363  10.673  1.00  0.00           H  
ATOM   1077  HA3 GLY A  69      -1.126   8.198  11.949  1.00  0.00           H  
ATOM   1078  N   ASP A  70      -2.216   8.762   8.963  1.00  0.00           N  
ATOM   1079  CA  ASP A  70      -3.355   8.669   8.062  1.00  0.00           C  
ATOM   1080  C   ASP A  70      -3.065   7.625   6.988  1.00  0.00           C  
ATOM   1081  O   ASP A  70      -1.922   7.487   6.542  1.00  0.00           O  
ATOM   1082  CB  ASP A  70      -3.641  10.038   7.435  1.00  0.00           C  
ATOM   1083  CG  ASP A  70      -4.944  10.085   6.661  1.00  0.00           C  
ATOM   1084  OD1 ASP A  70      -5.829   9.236   6.903  1.00  0.00           O  
ATOM   1085  OD2 ASP A  70      -5.102  10.995   5.819  1.00  0.00           O  
ATOM   1086  H   ASP A  70      -1.459   9.345   8.717  1.00  0.00           H  
ATOM   1087  HA  ASP A  70      -4.212   8.354   8.639  1.00  0.00           H  
ATOM   1088  HB2 ASP A  70      -3.686  10.779   8.217  1.00  0.00           H  
ATOM   1089  HB3 ASP A  70      -2.835  10.288   6.759  1.00  0.00           H  
ATOM   1090  N   TRP A  71      -4.089   6.884   6.586  1.00  0.00           N  
ATOM   1091  CA  TRP A  71      -3.907   5.761   5.673  1.00  0.00           C  
ATOM   1092  C   TRP A  71      -4.498   6.056   4.299  1.00  0.00           C  
ATOM   1093  O   TRP A  71      -5.709   6.232   4.152  1.00  0.00           O  
ATOM   1094  CB  TRP A  71      -4.553   4.493   6.247  1.00  0.00           C  
ATOM   1095  CG  TRP A  71      -3.983   4.059   7.567  1.00  0.00           C  
ATOM   1096  CD1 TRP A  71      -4.264   4.589   8.792  1.00  0.00           C  
ATOM   1097  CD2 TRP A  71      -3.049   2.997   7.794  1.00  0.00           C  
ATOM   1098  NE1 TRP A  71      -3.555   3.927   9.766  1.00  0.00           N  
ATOM   1099  CE2 TRP A  71      -2.801   2.948   9.179  1.00  0.00           C  
ATOM   1100  CE3 TRP A  71      -2.393   2.087   6.963  1.00  0.00           C  
ATOM   1101  CZ2 TRP A  71      -1.930   2.024   9.747  1.00  0.00           C  
ATOM   1102  CZ3 TRP A  71      -1.526   1.172   7.529  1.00  0.00           C  
ATOM   1103  CH2 TRP A  71      -1.303   1.146   8.910  1.00  0.00           C  
ATOM   1104  H   TRP A  71      -4.990   7.108   6.898  1.00  0.00           H  
ATOM   1105  HA  TRP A  71      -2.845   5.594   5.559  1.00  0.00           H  
ATOM   1106  HB2 TRP A  71      -5.609   4.669   6.387  1.00  0.00           H  
ATOM   1107  HB3 TRP A  71      -4.421   3.682   5.545  1.00  0.00           H  
ATOM   1108  HD1 TRP A  71      -4.944   5.410   8.956  1.00  0.00           H  
ATOM   1109  HE1 TRP A  71      -3.583   4.129  10.730  1.00  0.00           H  
ATOM   1110  HE3 TRP A  71      -2.554   2.090   5.895  1.00  0.00           H  
ATOM   1111  HZ2 TRP A  71      -1.746   1.991  10.811  1.00  0.00           H  
ATOM   1112  HZ3 TRP A  71      -1.009   0.461   6.901  1.00  0.00           H  
ATOM   1113  HH2 TRP A  71      -0.616   0.414   9.309  1.00  0.00           H  
ATOM   1114  N   MET A  72      -3.630   6.125   3.303  1.00  0.00           N  
ATOM   1115  CA  MET A  72      -4.048   6.276   1.916  1.00  0.00           C  
ATOM   1116  C   MET A  72      -3.391   5.188   1.091  1.00  0.00           C  
ATOM   1117  O   MET A  72      -2.625   4.390   1.628  1.00  0.00           O  
ATOM   1118  CB  MET A  72      -3.655   7.643   1.335  1.00  0.00           C  
ATOM   1119  CG  MET A  72      -4.242   8.847   2.059  1.00  0.00           C  
ATOM   1120  SD  MET A  72      -3.547   9.100   3.704  1.00  0.00           S  
ATOM   1121  CE  MET A  72      -1.791   9.087   3.354  1.00  0.00           C  
ATOM   1122  H   MET A  72      -2.673   6.065   3.505  1.00  0.00           H  
ATOM   1123  HA  MET A  72      -5.120   6.158   1.871  1.00  0.00           H  
ATOM   1124  HB2 MET A  72      -2.582   7.731   1.360  1.00  0.00           H  
ATOM   1125  HB3 MET A  72      -3.981   7.681   0.306  1.00  0.00           H  
ATOM   1126  HG2 MET A  72      -4.051   9.729   1.468  1.00  0.00           H  
ATOM   1127  HG3 MET A  72      -5.309   8.707   2.152  1.00  0.00           H  
ATOM   1128  HE1 MET A  72      -1.562   9.854   2.632  1.00  0.00           H  
ATOM   1129  HE2 MET A  72      -1.502   8.119   2.954  1.00  0.00           H  
ATOM   1130  HE3 MET A  72      -1.242   9.274   4.263  1.00  0.00           H  
ATOM   1131  N   LEU A  73      -3.668   5.158  -0.203  1.00  0.00           N  
ATOM   1132  CA  LEU A  73      -3.032   4.191  -1.087  1.00  0.00           C  
ATOM   1133  C   LEU A  73      -1.529   4.411  -1.166  1.00  0.00           C  
ATOM   1134  O   LEU A  73      -1.029   5.520  -0.972  1.00  0.00           O  
ATOM   1135  CB  LEU A  73      -3.607   4.276  -2.495  1.00  0.00           C  
ATOM   1136  CG  LEU A  73      -4.958   3.608  -2.720  1.00  0.00           C  
ATOM   1137  CD1 LEU A  73      -5.195   3.464  -4.201  1.00  0.00           C  
ATOM   1138  CD2 LEU A  73      -5.029   2.247  -2.056  1.00  0.00           C  
ATOM   1139  H   LEU A  73      -4.313   5.800  -0.573  1.00  0.00           H  
ATOM   1140  HA  LEU A  73      -3.219   3.206  -0.691  1.00  0.00           H  
ATOM   1141  HB2 LEU A  73      -3.707   5.320  -2.751  1.00  0.00           H  
ATOM   1142  HB3 LEU A  73      -2.899   3.831  -3.172  1.00  0.00           H  
ATOM   1143  HG  LEU A  73      -5.741   4.231  -2.311  1.00  0.00           H  
ATOM   1144 HD11 LEU A  73      -4.406   2.867  -4.636  1.00  0.00           H  
ATOM   1145 HD12 LEU A  73      -5.202   4.442  -4.661  1.00  0.00           H  
ATOM   1146 HD13 LEU A  73      -6.145   2.980  -4.369  1.00  0.00           H  
ATOM   1147 HD21 LEU A  73      -4.950   2.364  -0.987  1.00  0.00           H  
ATOM   1148 HD22 LEU A  73      -4.217   1.632  -2.416  1.00  0.00           H  
ATOM   1149 HD23 LEU A  73      -5.971   1.779  -2.300  1.00  0.00           H  
ATOM   1150  N   VAL A  74      -0.811   3.339  -1.453  1.00  0.00           N  
ATOM   1151  CA  VAL A  74       0.622   3.421  -1.656  1.00  0.00           C  
ATOM   1152  C   VAL A  74       0.943   3.989  -3.032  1.00  0.00           C  
ATOM   1153  O   VAL A  74       0.305   3.645  -4.029  1.00  0.00           O  
ATOM   1154  CB  VAL A  74       1.310   2.057  -1.471  1.00  0.00           C  
ATOM   1155  CG1 VAL A  74       1.206   1.629  -0.022  1.00  0.00           C  
ATOM   1156  CG2 VAL A  74       0.709   1.001  -2.389  1.00  0.00           C  
ATOM   1157  H   VAL A  74      -1.259   2.468  -1.521  1.00  0.00           H  
ATOM   1158  HA  VAL A  74       1.016   4.096  -0.912  1.00  0.00           H  
ATOM   1159  HB  VAL A  74       2.357   2.167  -1.714  1.00  0.00           H  
ATOM   1160 HG11 VAL A  74       1.682   0.668   0.107  1.00  0.00           H  
ATOM   1161 HG12 VAL A  74       0.166   1.559   0.256  1.00  0.00           H  
ATOM   1162 HG13 VAL A  74       1.696   2.363   0.600  1.00  0.00           H  
ATOM   1163 HG21 VAL A  74      -0.341   0.888  -2.168  1.00  0.00           H  
ATOM   1164 HG22 VAL A  74       1.214   0.058  -2.236  1.00  0.00           H  
ATOM   1165 HG23 VAL A  74       0.828   1.310  -3.418  1.00  0.00           H  
ATOM   1166  N   GLY A  75       1.928   4.870  -3.073  1.00  0.00           N  
ATOM   1167  CA  GLY A  75       2.262   5.551  -4.303  1.00  0.00           C  
ATOM   1168  C   GLY A  75       1.412   6.786  -4.505  1.00  0.00           C  
ATOM   1169  O   GLY A  75       1.438   7.403  -5.571  1.00  0.00           O  
ATOM   1170  H   GLY A  75       2.438   5.059  -2.258  1.00  0.00           H  
ATOM   1171  HA2 GLY A  75       3.302   5.841  -4.273  1.00  0.00           H  
ATOM   1172  HA3 GLY A  75       2.107   4.879  -5.133  1.00  0.00           H  
ATOM   1173  N   ASP A  76       0.646   7.135  -3.477  1.00  0.00           N  
ATOM   1174  CA  ASP A  76      -0.236   8.297  -3.534  1.00  0.00           C  
ATOM   1175  C   ASP A  76       0.562   9.589  -3.703  1.00  0.00           C  
ATOM   1176  O   ASP A  76       0.313  10.364  -4.625  1.00  0.00           O  
ATOM   1177  CB  ASP A  76      -1.100   8.375  -2.277  1.00  0.00           C  
ATOM   1178  CG  ASP A  76      -2.131   9.479  -2.360  1.00  0.00           C  
ATOM   1179  OD1 ASP A  76      -3.168   9.273  -3.023  1.00  0.00           O  
ATOM   1180  OD2 ASP A  76      -1.909  10.554  -1.770  1.00  0.00           O  
ATOM   1181  H   ASP A  76       0.659   6.582  -2.662  1.00  0.00           H  
ATOM   1182  HA  ASP A  76      -0.880   8.177  -4.392  1.00  0.00           H  
ATOM   1183  HB2 ASP A  76      -1.614   7.436  -2.143  1.00  0.00           H  
ATOM   1184  HB3 ASP A  76      -0.466   8.561  -1.422  1.00  0.00           H  
ATOM   1185  N   VAL A  77       1.523   9.815  -2.814  1.00  0.00           N  
ATOM   1186  CA  VAL A  77       2.382  10.989  -2.904  1.00  0.00           C  
ATOM   1187  C   VAL A  77       3.711  10.609  -3.559  1.00  0.00           C  
ATOM   1188  O   VAL A  77       4.095   9.439  -3.531  1.00  0.00           O  
ATOM   1189  CB  VAL A  77       2.631  11.638  -1.515  1.00  0.00           C  
ATOM   1190  CG1 VAL A  77       1.311  11.916  -0.814  1.00  0.00           C  
ATOM   1191  CG2 VAL A  77       3.524  10.775  -0.637  1.00  0.00           C  
ATOM   1192  H   VAL A  77       1.662   9.176  -2.089  1.00  0.00           H  
ATOM   1193  HA  VAL A  77       1.881  11.714  -3.533  1.00  0.00           H  
ATOM   1194  HB  VAL A  77       3.128  12.583  -1.669  1.00  0.00           H  
ATOM   1195 HG11 VAL A  77       1.502  12.395   0.135  1.00  0.00           H  
ATOM   1196 HG12 VAL A  77       0.788  10.986  -0.649  1.00  0.00           H  
ATOM   1197 HG13 VAL A  77       0.706  12.565  -1.429  1.00  0.00           H  
ATOM   1198 HG21 VAL A  77       4.416  10.504  -1.183  1.00  0.00           H  
ATOM   1199 HG22 VAL A  77       2.990   9.882  -0.347  1.00  0.00           H  
ATOM   1200 HG23 VAL A  77       3.800  11.329   0.248  1.00  0.00           H  
ATOM   1201  N   PRO A  78       4.413  11.583  -4.179  1.00  0.00           N  
ATOM   1202  CA  PRO A  78       5.676  11.344  -4.892  1.00  0.00           C  
ATOM   1203  C   PRO A  78       6.666  10.489  -4.100  1.00  0.00           C  
ATOM   1204  O   PRO A  78       6.907  10.734  -2.915  1.00  0.00           O  
ATOM   1205  CB  PRO A  78       6.246  12.750  -5.128  1.00  0.00           C  
ATOM   1206  CG  PRO A  78       5.353  13.688  -4.381  1.00  0.00           C  
ATOM   1207  CD  PRO A  78       4.029  12.996  -4.251  1.00  0.00           C  
ATOM   1208  HA  PRO A  78       5.497  10.871  -5.847  1.00  0.00           H  
ATOM   1209  HB2 PRO A  78       7.259  12.793  -4.755  1.00  0.00           H  
ATOM   1210  HB3 PRO A  78       6.242  12.966  -6.187  1.00  0.00           H  
ATOM   1211  HG2 PRO A  78       5.768  13.887  -3.405  1.00  0.00           H  
ATOM   1212  HG3 PRO A  78       5.241  14.608  -4.935  1.00  0.00           H  
ATOM   1213  HD2 PRO A  78       3.526  13.310  -3.351  1.00  0.00           H  
ATOM   1214  HD3 PRO A  78       3.414  13.184  -5.116  1.00  0.00           H  
ATOM   1215  N   TRP A  79       7.228   9.493  -4.787  1.00  0.00           N  
ATOM   1216  CA  TRP A  79       8.060   8.451  -4.184  1.00  0.00           C  
ATOM   1217  C   TRP A  79       9.064   8.982  -3.162  1.00  0.00           C  
ATOM   1218  O   TRP A  79       9.117   8.490  -2.035  1.00  0.00           O  
ATOM   1219  CB  TRP A  79       8.802   7.688  -5.281  1.00  0.00           C  
ATOM   1220  CG  TRP A  79       9.516   6.475  -4.777  1.00  0.00           C  
ATOM   1221  CD1 TRP A  79      10.865   6.301  -4.645  1.00  0.00           C  
ATOM   1222  CD2 TRP A  79       8.907   5.265  -4.323  1.00  0.00           C  
ATOM   1223  NE1 TRP A  79      11.130   5.048  -4.147  1.00  0.00           N  
ATOM   1224  CE2 TRP A  79       9.943   4.394  -3.939  1.00  0.00           C  
ATOM   1225  CE3 TRP A  79       7.584   4.834  -4.209  1.00  0.00           C  
ATOM   1226  CZ2 TRP A  79       9.692   3.118  -3.446  1.00  0.00           C  
ATOM   1227  CZ3 TRP A  79       7.338   3.570  -3.723  1.00  0.00           C  
ATOM   1228  CH2 TRP A  79       8.385   2.724  -3.346  1.00  0.00           C  
ATOM   1229  H   TRP A  79       7.052   9.441  -5.752  1.00  0.00           H  
ATOM   1230  HA  TRP A  79       7.398   7.764  -3.682  1.00  0.00           H  
ATOM   1231  HB2 TRP A  79       8.094   7.371  -6.032  1.00  0.00           H  
ATOM   1232  HB3 TRP A  79       9.532   8.342  -5.734  1.00  0.00           H  
ATOM   1233  HD1 TRP A  79      11.604   7.044  -4.907  1.00  0.00           H  
ATOM   1234  HE1 TRP A  79      12.026   4.682  -3.967  1.00  0.00           H  
ATOM   1235  HE3 TRP A  79       6.760   5.472  -4.490  1.00  0.00           H  
ATOM   1236  HZ2 TRP A  79      10.489   2.451  -3.150  1.00  0.00           H  
ATOM   1237  HZ3 TRP A  79       6.323   3.222  -3.631  1.00  0.00           H  
ATOM   1238  HH2 TRP A  79       8.144   1.745  -2.973  1.00  0.00           H  
ATOM   1239  N   ASP A  80       9.845   9.982  -3.553  1.00  0.00           N  
ATOM   1240  CA  ASP A  80      10.927  10.497  -2.707  1.00  0.00           C  
ATOM   1241  C   ASP A  80      10.417  10.904  -1.326  1.00  0.00           C  
ATOM   1242  O   ASP A  80      11.047  10.603  -0.310  1.00  0.00           O  
ATOM   1243  CB  ASP A  80      11.618  11.686  -3.383  1.00  0.00           C  
ATOM   1244  CG  ASP A  80      12.761  12.243  -2.554  1.00  0.00           C  
ATOM   1245  OD1 ASP A  80      13.861  11.651  -2.570  1.00  0.00           O  
ATOM   1246  OD2 ASP A  80      12.569  13.284  -1.889  1.00  0.00           O  
ATOM   1247  H   ASP A  80       9.695  10.386  -4.435  1.00  0.00           H  
ATOM   1248  HA  ASP A  80      11.647   9.702  -2.584  1.00  0.00           H  
ATOM   1249  HB2 ASP A  80      12.013  11.370  -4.337  1.00  0.00           H  
ATOM   1250  HB3 ASP A  80      10.895  12.473  -3.542  1.00  0.00           H  
ATOM   1251  N   MET A  81       9.269  11.568  -1.295  1.00  0.00           N  
ATOM   1252  CA  MET A  81       8.664  11.992  -0.046  1.00  0.00           C  
ATOM   1253  C   MET A  81       7.842  10.855   0.566  1.00  0.00           C  
ATOM   1254  O   MET A  81       7.606  10.822   1.775  1.00  0.00           O  
ATOM   1255  CB  MET A  81       7.788  13.226  -0.286  1.00  0.00           C  
ATOM   1256  CG  MET A  81       7.020  13.673   0.940  1.00  0.00           C  
ATOM   1257  SD  MET A  81       6.085  15.195   0.679  1.00  0.00           S  
ATOM   1258  CE  MET A  81       4.929  14.680  -0.587  1.00  0.00           C  
ATOM   1259  H   MET A  81       8.806  11.769  -2.133  1.00  0.00           H  
ATOM   1260  HA  MET A  81       9.459  12.252   0.636  1.00  0.00           H  
ATOM   1261  HB2 MET A  81       8.417  14.043  -0.608  1.00  0.00           H  
ATOM   1262  HB3 MET A  81       7.078  13.002  -1.069  1.00  0.00           H  
ATOM   1263  HG2 MET A  81       6.333  12.888   1.206  1.00  0.00           H  
ATOM   1264  HG3 MET A  81       7.718  13.827   1.750  1.00  0.00           H  
ATOM   1265  HE1 MET A  81       4.281  15.506  -0.840  1.00  0.00           H  
ATOM   1266  HE2 MET A  81       4.336  13.857  -0.218  1.00  0.00           H  
ATOM   1267  HE3 MET A  81       5.472  14.367  -1.465  1.00  0.00           H  
ATOM   1268  N   PHE A  82       7.422   9.914  -0.273  1.00  0.00           N  
ATOM   1269  CA  PHE A  82       6.586   8.813   0.175  1.00  0.00           C  
ATOM   1270  C   PHE A  82       7.344   7.906   1.130  1.00  0.00           C  
ATOM   1271  O   PHE A  82       6.827   7.530   2.185  1.00  0.00           O  
ATOM   1272  CB  PHE A  82       6.075   7.977  -1.004  1.00  0.00           C  
ATOM   1273  CG  PHE A  82       4.887   7.142  -0.632  1.00  0.00           C  
ATOM   1274  CD1 PHE A  82       5.030   5.981   0.119  1.00  0.00           C  
ATOM   1275  CD2 PHE A  82       3.618   7.555  -0.984  1.00  0.00           C  
ATOM   1276  CE1 PHE A  82       3.916   5.253   0.498  1.00  0.00           C  
ATOM   1277  CE2 PHE A  82       2.508   6.844  -0.598  1.00  0.00           C  
ATOM   1278  CZ  PHE A  82       2.652   5.693   0.142  1.00  0.00           C  
ATOM   1279  H   PHE A  82       7.679   9.967  -1.221  1.00  0.00           H  
ATOM   1280  HA  PHE A  82       5.739   9.233   0.697  1.00  0.00           H  
ATOM   1281  HB2 PHE A  82       5.786   8.635  -1.811  1.00  0.00           H  
ATOM   1282  HB3 PHE A  82       6.860   7.316  -1.342  1.00  0.00           H  
ATOM   1283  HD1 PHE A  82       6.026   5.641   0.396  1.00  0.00           H  
ATOM   1284  HD2 PHE A  82       3.501   8.453  -1.571  1.00  0.00           H  
ATOM   1285  HE1 PHE A  82       4.032   4.350   1.078  1.00  0.00           H  
ATOM   1286  HE2 PHE A  82       1.523   7.184  -0.882  1.00  0.00           H  
ATOM   1287  HZ  PHE A  82       1.772   5.151   0.463  1.00  0.00           H  
ATOM   1288  N   VAL A  83       8.571   7.567   0.764  1.00  0.00           N  
ATOM   1289  CA  VAL A  83       9.353   6.606   1.528  1.00  0.00           C  
ATOM   1290  C   VAL A  83       9.593   7.105   2.948  1.00  0.00           C  
ATOM   1291  O   VAL A  83       9.578   6.333   3.903  1.00  0.00           O  
ATOM   1292  CB  VAL A  83      10.717   6.312   0.874  1.00  0.00           C  
ATOM   1293  CG1 VAL A  83      11.303   5.043   1.454  1.00  0.00           C  
ATOM   1294  CG2 VAL A  83      10.597   6.207  -0.636  1.00  0.00           C  
ATOM   1295  H   VAL A  83       8.957   7.967  -0.048  1.00  0.00           H  
ATOM   1296  HA  VAL A  83       8.794   5.684   1.573  1.00  0.00           H  
ATOM   1297  HB  VAL A  83      11.388   7.129   1.106  1.00  0.00           H  
ATOM   1298 HG11 VAL A  83      11.511   5.192   2.503  1.00  0.00           H  
ATOM   1299 HG12 VAL A  83      12.215   4.793   0.933  1.00  0.00           H  
ATOM   1300 HG13 VAL A  83      10.585   4.241   1.340  1.00  0.00           H  
ATOM   1301 HG21 VAL A  83      11.562   5.971  -1.058  1.00  0.00           H  
ATOM   1302 HG22 VAL A  83      10.252   7.150  -1.033  1.00  0.00           H  
ATOM   1303 HG23 VAL A  83       9.892   5.429  -0.888  1.00  0.00           H  
ATOM   1304  N   THR A  84       9.803   8.401   3.075  1.00  0.00           N  
ATOM   1305  CA  THR A  84      10.050   9.008   4.370  1.00  0.00           C  
ATOM   1306  C   THR A  84       8.747   9.214   5.146  1.00  0.00           C  
ATOM   1307  O   THR A  84       8.762   9.494   6.346  1.00  0.00           O  
ATOM   1308  CB  THR A  84      10.796  10.341   4.193  1.00  0.00           C  
ATOM   1309  OG1 THR A  84      10.067  11.194   3.302  1.00  0.00           O  
ATOM   1310  CG2 THR A  84      12.187  10.091   3.627  1.00  0.00           C  
ATOM   1311  H   THR A  84       9.789   8.972   2.279  1.00  0.00           H  
ATOM   1312  HA  THR A  84      10.687   8.338   4.931  1.00  0.00           H  
ATOM   1313  HB  THR A  84      10.891  10.822   5.155  1.00  0.00           H  
ATOM   1314  HG1 THR A  84      10.627  11.937   3.041  1.00  0.00           H  
ATOM   1315 HG21 THR A  84      12.763   9.509   4.331  1.00  0.00           H  
ATOM   1316 HG22 THR A  84      12.680  11.034   3.448  1.00  0.00           H  
ATOM   1317 HG23 THR A  84      12.102   9.545   2.695  1.00  0.00           H  
ATOM   1318  N   SER A  85       7.621   9.063   4.456  1.00  0.00           N  
ATOM   1319  CA  SER A  85       6.316   9.246   5.071  1.00  0.00           C  
ATOM   1320  C   SER A  85       5.714   7.926   5.549  1.00  0.00           C  
ATOM   1321  O   SER A  85       4.977   7.904   6.532  1.00  0.00           O  
ATOM   1322  CB  SER A  85       5.353   9.915   4.089  1.00  0.00           C  
ATOM   1323  OG  SER A  85       5.698  11.272   3.876  1.00  0.00           O  
ATOM   1324  H   SER A  85       7.672   8.822   3.507  1.00  0.00           H  
ATOM   1325  HA  SER A  85       6.444   9.894   5.924  1.00  0.00           H  
ATOM   1326  HB2 SER A  85       5.389   9.396   3.144  1.00  0.00           H  
ATOM   1327  HB3 SER A  85       4.349   9.870   4.486  1.00  0.00           H  
ATOM   1328  HG  SER A  85       6.566  11.319   3.446  1.00  0.00           H  
ATOM   1329  N   CYS A  86       6.023   6.835   4.859  1.00  0.00           N  
ATOM   1330  CA  CYS A  86       5.420   5.551   5.188  1.00  0.00           C  
ATOM   1331  C   CYS A  86       6.114   4.898   6.371  1.00  0.00           C  
ATOM   1332  O   CYS A  86       7.342   4.786   6.423  1.00  0.00           O  
ATOM   1333  CB  CYS A  86       5.412   4.613   3.981  1.00  0.00           C  
ATOM   1334  SG  CYS A  86       4.768   2.960   4.331  1.00  0.00           S  
ATOM   1335  H   CYS A  86       6.669   6.892   4.123  1.00  0.00           H  
ATOM   1336  HA  CYS A  86       4.399   5.748   5.473  1.00  0.00           H  
ATOM   1337  HB2 CYS A  86       4.791   5.043   3.211  1.00  0.00           H  
ATOM   1338  HB3 CYS A  86       6.418   4.505   3.607  1.00  0.00           H  
ATOM   1339  HG  CYS A  86       5.748   2.090   4.138  1.00  0.00           H  
ATOM   1340  N   LYS A  87       5.299   4.477   7.319  1.00  0.00           N  
ATOM   1341  CA  LYS A  87       5.769   3.896   8.565  1.00  0.00           C  
ATOM   1342  C   LYS A  87       5.286   2.461   8.704  1.00  0.00           C  
ATOM   1343  O   LYS A  87       6.026   1.579   9.142  1.00  0.00           O  
ATOM   1344  CB  LYS A  87       5.244   4.730   9.732  1.00  0.00           C  
ATOM   1345  CG  LYS A  87       5.788   6.142   9.767  1.00  0.00           C  
ATOM   1346  CD  LYS A  87       5.016   7.007  10.749  1.00  0.00           C  
ATOM   1347  CE  LYS A  87       5.354   6.707  12.208  1.00  0.00           C  
ATOM   1348  NZ  LYS A  87       4.741   5.438  12.697  1.00  0.00           N  
ATOM   1349  H   LYS A  87       4.333   4.564   7.169  1.00  0.00           H  
ATOM   1350  HA  LYS A  87       6.846   3.909   8.563  1.00  0.00           H  
ATOM   1351  HB2 LYS A  87       4.169   4.788   9.657  1.00  0.00           H  
ATOM   1352  HB3 LYS A  87       5.500   4.247  10.657  1.00  0.00           H  
ATOM   1353  HG2 LYS A  87       6.825   6.111  10.066  1.00  0.00           H  
ATOM   1354  HG3 LYS A  87       5.706   6.572   8.780  1.00  0.00           H  
ATOM   1355  HD2 LYS A  87       5.234   8.045  10.548  1.00  0.00           H  
ATOM   1356  HD3 LYS A  87       3.966   6.823  10.595  1.00  0.00           H  
ATOM   1357  HE2 LYS A  87       6.425   6.635  12.306  1.00  0.00           H  
ATOM   1358  HE3 LYS A  87       4.995   7.525  12.816  1.00  0.00           H  
ATOM   1359  HZ1 LYS A  87       3.735   5.388  12.417  1.00  0.00           H  
ATOM   1360  HZ2 LYS A  87       4.798   5.395  13.736  1.00  0.00           H  
ATOM   1361  HZ3 LYS A  87       5.242   4.621  12.304  1.00  0.00           H  
ATOM   1362  N   ARG A  88       4.041   2.242   8.316  1.00  0.00           N  
ATOM   1363  CA  ARG A  88       3.405   0.938   8.424  1.00  0.00           C  
ATOM   1364  C   ARG A  88       2.566   0.691   7.184  1.00  0.00           C  
ATOM   1365  O   ARG A  88       2.275   1.627   6.442  1.00  0.00           O  
ATOM   1366  CB  ARG A  88       2.529   0.863   9.677  1.00  0.00           C  
ATOM   1367  CG  ARG A  88       3.309   0.961  10.978  1.00  0.00           C  
ATOM   1368  CD  ARG A  88       2.381   0.969  12.176  1.00  0.00           C  
ATOM   1369  NE  ARG A  88       1.540  -0.223  12.222  1.00  0.00           N  
ATOM   1370  CZ  ARG A  88       0.216  -0.197  12.370  1.00  0.00           C  
ATOM   1371  NH1 ARG A  88      -0.431   0.962  12.442  1.00  0.00           N  
ATOM   1372  NH2 ARG A  88      -0.459  -1.336  12.426  1.00  0.00           N  
ATOM   1373  H   ARG A  88       3.529   2.982   7.929  1.00  0.00           H  
ATOM   1374  HA  ARG A  88       4.179   0.189   8.483  1.00  0.00           H  
ATOM   1375  HB2 ARG A  88       1.814   1.672   9.651  1.00  0.00           H  
ATOM   1376  HB3 ARG A  88       1.996  -0.076   9.673  1.00  0.00           H  
ATOM   1377  HG2 ARG A  88       3.971   0.112  11.055  1.00  0.00           H  
ATOM   1378  HG3 ARG A  88       3.886   1.874  10.973  1.00  0.00           H  
ATOM   1379  HD2 ARG A  88       2.976   1.012  13.077  1.00  0.00           H  
ATOM   1380  HD3 ARG A  88       1.750   1.843  12.120  1.00  0.00           H  
ATOM   1381  HE  ARG A  88       1.990  -1.095  12.147  1.00  0.00           H  
ATOM   1382 HH11 ARG A  88       0.072   1.835  12.378  1.00  0.00           H  
ATOM   1383 HH12 ARG A  88      -1.425   0.975  12.567  1.00  0.00           H  
ATOM   1384 HH21 ARG A  88       0.027  -2.211  12.357  1.00  0.00           H  
ATOM   1385 HH22 ARG A  88      -1.456  -1.329  12.533  1.00  0.00           H  
ATOM   1386  N   LEU A  89       2.191  -0.554   6.952  1.00  0.00           N  
ATOM   1387  CA  LEU A  89       1.541  -0.922   5.708  1.00  0.00           C  
ATOM   1388  C   LEU A  89       0.269  -1.718   5.976  1.00  0.00           C  
ATOM   1389  O   LEU A  89       0.235  -2.574   6.855  1.00  0.00           O  
ATOM   1390  CB  LEU A  89       2.503  -1.754   4.857  1.00  0.00           C  
ATOM   1391  CG  LEU A  89       2.390  -1.545   3.352  1.00  0.00           C  
ATOM   1392  CD1 LEU A  89       2.914  -0.174   2.957  1.00  0.00           C  
ATOM   1393  CD2 LEU A  89       3.130  -2.641   2.606  1.00  0.00           C  
ATOM   1394  H   LEU A  89       2.349  -1.248   7.632  1.00  0.00           H  
ATOM   1395  HA  LEU A  89       1.288  -0.018   5.178  1.00  0.00           H  
ATOM   1396  HB2 LEU A  89       3.511  -1.510   5.156  1.00  0.00           H  
ATOM   1397  HB3 LEU A  89       2.329  -2.800   5.069  1.00  0.00           H  
ATOM   1398  HG  LEU A  89       1.355  -1.591   3.076  1.00  0.00           H  
ATOM   1399 HD11 LEU A  89       2.804  -0.041   1.891  1.00  0.00           H  
ATOM   1400 HD12 LEU A  89       3.958  -0.098   3.222  1.00  0.00           H  
ATOM   1401 HD13 LEU A  89       2.355   0.590   3.475  1.00  0.00           H  
ATOM   1402 HD21 LEU A  89       2.698  -3.599   2.851  1.00  0.00           H  
ATOM   1403 HD22 LEU A  89       4.171  -2.632   2.897  1.00  0.00           H  
ATOM   1404 HD23 LEU A  89       3.051  -2.470   1.543  1.00  0.00           H  
ATOM   1405  N   ARG A  90      -0.784  -1.420   5.246  1.00  0.00           N  
ATOM   1406  CA  ARG A  90      -2.002  -2.196   5.357  1.00  0.00           C  
ATOM   1407  C   ARG A  90      -2.619  -2.428   3.993  1.00  0.00           C  
ATOM   1408  O   ARG A  90      -3.048  -1.493   3.332  1.00  0.00           O  
ATOM   1409  CB  ARG A  90      -3.021  -1.502   6.252  1.00  0.00           C  
ATOM   1410  CG  ARG A  90      -4.146  -2.422   6.686  1.00  0.00           C  
ATOM   1411  CD  ARG A  90      -5.415  -1.647   6.992  1.00  0.00           C  
ATOM   1412  NE  ARG A  90      -5.198  -0.561   7.944  1.00  0.00           N  
ATOM   1413  CZ  ARG A  90      -6.179   0.202   8.431  1.00  0.00           C  
ATOM   1414  NH1 ARG A  90      -7.441  -0.034   8.085  1.00  0.00           N  
ATOM   1415  NH2 ARG A  90      -5.896   1.196   9.265  1.00  0.00           N  
ATOM   1416  H   ARG A  90      -0.743  -0.667   4.610  1.00  0.00           H
[truncated: 961,066 more chars]
