# Supplementary material for: Flexibility of intrinsically disordered degrons in AUX/IAA proteins reinforces auxin co-receptor assemblies
Source: Nat Commun. 2020 May 8;11:2277. doi: 10.1038/s41467-020-16147-2 (PMC7210949; doi:10.1038/s41467-020-16147-2)
Supplement: Supplementary file 8 — Supplementary Data 5 [file 41467_2020_16147_MOESM8_ESM.gz › modeller_files/Input3_4nj6.pdb]

HEADER    PROTEIN BINDING                         08-NOV-13   4NJ6              
TITLE     PB1 DOMAIN OF ATARF7                                                  
COMPND    MOL_ID: 1;                                                            
COMPND   2 MOLECULE: AUXIN RESPONSE FACTOR 7;                                   
COMPND   3 CHAIN: A, B, C, D, E, F, G, H, I, J, K, L, M, N, O, P;               
COMPND   4 FRAGMENT: PB1 DOMAIN (UNP RESIDUES 1036-1126);                       
COMPND   5 SYNONYM: AUXIN-RESPONSIVE PROTEIN IAA21/IAA23/IAA25, PROTEIN BIPOSTO,
COMPND   6 PROTEIN NON-PHOTOTROPIC HYPOCOTYL 4, PROTEIN TRANSPORT INHIBITOR     
COMPND   7 RESPONSE 5;                                                          
COMPND   8 ENGINEERED: YES;                                                     
COMPND   9 MUTATION: YES                                                        
SOURCE    MOL_ID: 1;                                                            
SOURCE   2 ORGANISM_SCIENTIFIC: ARABIDOPSIS THALIANA;                           
SOURCE   3 ORGANISM_COMMON: MOUSE-EAR CRESS,THALE-CRESS;                        
SOURCE   4 ORGANISM_TAXID: 3702;                                                
SOURCE   5 GENE: ARF7, BIP, IAA21, IAA23, IAA25, NPH4, TIR5, AT5G20730,         
SOURCE   6 T1M15.130;                                                           
SOURCE   7 EXPRESSION_SYSTEM: ESCHERICHIA COLI;                                 
SOURCE   8 EXPRESSION_SYSTEM_TAXID: 469008;                                     
SOURCE   9 EXPRESSION_SYSTEM_STRAIN: BL21(DE3);                                 
SOURCE  10 EXPRESSION_SYSTEM_VECTOR_TYPE: PLASMID;                              
SOURCE  11 EXPRESSION_SYSTEM_PLASMID: PET28A                                    
KEYWDS    PB1 DOMAIN, BETA-GRASP FOLD, PROTEIN BINDING                          
EXPDTA    X-RAY DIFFRACTION                                                     
AUTHOR    D.A.KORASICK,C.S.WESTFALL,S.G.LEE,M.NANAO,J.M.JEZ,L.C.STRADER         
REVDAT   2   14-MAY-14 4NJ6    1       JRNL                                     
REVDAT   1   26-MAR-14 4NJ6    0                                                
JRNL        AUTH   D.A.KORASICK,C.S.WESTFALL,S.G.LEE,M.H.NANAO,R.DUMAS,G.HAGEN, 
JRNL        AUTH 2 T.J.GUILFOYLE,J.M.JEZ,L.C.STRADER                            
JRNL        TITL   MOLECULAR BASIS FOR AUXIN RESPONSE FACTOR PROTEIN            
JRNL        TITL 2 INTERACTION AND THE CONTROL OF AUXIN RESPONSE REPRESSION.    
JRNL        REF    PROC.NATL.ACAD.SCI.USA        V. 111  5427 2014              
JRNL        REFN                   ISSN 0027-8424                               
JRNL        PMID   24706860                                                     
JRNL        DOI    10.1073/PNAS.1400074111                                      
REMARK   2                                                                      
REMARK   2 RESOLUTION.    2.40 ANGSTROMS.                                       
REMARK   3                                                                      
REMARK   3 REFINEMENT.                                                          
REMARK   3   PROGRAM     : PHENIX (PHENIX.REFINE: 1.7.3_928)                    
REMARK   3   AUTHORS     : PAUL ADAMS,PAVEL AFONINE,VINCENT CHEN,IAN            
REMARK   3               : DAVIS,KRESHNA GOPAL,RALF GROSSE-                     
REMARK   3               : KUNSTLEVE,LI-WEI HUNG,ROBERT IMMORMINO,              
REMARK   3               : TOM IOERGER,AIRLIE MCCOY,ERIK MCKEE,NIGEL            
REMARK   3               : MORIARTY,REETAL PAI,RANDY READ,JANE                  
REMARK   3               : RICHARDSON,DAVID RICHARDSON,TOD ROMO,JIM             
REMARK   3               : SACCHETTINI,NICHOLAS SAUTER,JACOB SMITH,             
REMARK   3               : LAURENT STORONI,TOM TERWILLIGER,PETER                
REMARK   3               : ZWART                                                
REMARK   3                                                                      
REMARK   3    REFINEMENT TARGET : ML                                            
REMARK   3                                                                      
REMARK   3  DATA USED IN REFINEMENT.                                            
REMARK   3   RESOLUTION RANGE HIGH (ANGSTROMS) : 2.40                           
REMARK   3   RESOLUTION RANGE LOW  (ANGSTROMS) : 33.65                          
REMARK   3   MIN(FOBS/SIGMA_FOBS)              : 1.980                          
REMARK   3   COMPLETENESS FOR RANGE        (%) : 98.7                           
REMARK   3   NUMBER OF REFLECTIONS             : 59901                          
REMARK   3                                                                      
REMARK   3  FIT TO DATA USED IN REFINEMENT.                                     
REMARK   3   R VALUE     (WORKING + TEST SET) : 0.211                           
REMARK   3   R VALUE            (WORKING SET) : 0.209                           
REMARK   3   FREE R VALUE                     : 0.271                           
REMARK   3   FREE R VALUE TEST SET SIZE   (%) : 3.250                           
REMARK   3   FREE R VALUE TEST SET COUNT      : 1946                            
REMARK   3                                                                      
REMARK   3  FIT TO DATA USED IN REFINEMENT (IN BINS).                           
REMARK   3   BIN  RESOLUTION RANGE  COMPL.    NWORK NFREE   RWORK  RFREE        
REMARK   3     1 33.6564 -  5.7743    0.96     4060   117  0.1927 0.2641        
REMARK   3     2  5.7743 -  4.5870    0.98     4088   154  0.1721 0.2195        
REMARK   3     3  4.5870 -  4.0082    0.98     4109   137  0.1603 0.1886        
REMARK   3     4  4.0082 -  3.6422    0.98     4152   129  0.1993 0.2531        
REMARK   3     5  3.6422 -  3.3814    0.99     4138   147  0.2104 0.2970        
REMARK   3     6  3.3814 -  3.1822    0.99     4122   140  0.2160 0.2876        
REMARK   3     7  3.1822 -  3.0229    0.99     4145   144  0.2244 0.2874        
REMARK   3     8  3.0229 -  2.8914    0.99     4137   147  0.2274 0.3280        
REMARK   3     9  2.8914 -  2.7802    0.99     4170   142  0.2404 0.3178        
REMARK   3    10  2.7802 -  2.6843    0.99     4187   128  0.2536 0.3472        
REMARK   3    11  2.6843 -  2.6004    0.99     4186   141  0.2687 0.3327        
REMARK   3    12  2.6004 -  2.5261    1.00     4126   136  0.2739 0.3649        
REMARK   3    13  2.5261 -  2.4596    1.00     4202   140  0.2884 0.3485        
REMARK   3    14  2.4596 -  2.4000    0.99     4133   144  0.2874 0.3477        
REMARK   3                                                                      
REMARK   3  BULK SOLVENT MODELLING.                                             
REMARK   3   METHOD USED        : FLAT BULK SOLVENT MODEL                       
REMARK   3   SOLVENT RADIUS     : 1.11                                          
REMARK   3   SHRINKAGE RADIUS   : 0.90                                          
REMARK   3   K_SOL              : 0.34                                          
REMARK   3   B_SOL              : 38.52                                         
REMARK   3                                                                      
REMARK   3  ERROR ESTIMATES.                                                    
REMARK   3   COORDINATE ERROR (MAXIMUM-LIKELIHOOD BASED)     : 0.420            
REMARK   3   PHASE ERROR (DEGREES, MAXIMUM-LIKELIHOOD BASED) : 28.170           
REMARK   3                                                                      
REMARK   3  B VALUES.                                                           
REMARK   3   FROM WILSON PLOT           (A**2) : NULL                           
REMARK   3   MEAN B VALUE      (OVERALL, A**2) : NULL                           
REMARK   3   OVERALL ANISOTROPIC B VALUE.                                       
REMARK   3    B11 (A**2) : -0.03340                                             
REMARK   3    B22 (A**2) : -0.03340                                             
REMARK   3    B33 (A**2) : 0.06680                                              
REMARK   3    B12 (A**2) : -0.00000                                             
REMARK   3    B13 (A**2) : 0.00000                                              
REMARK   3    B23 (A**2) : -0.00000                                             
REMARK   3                                                                      
REMARK   3  TWINNING INFORMATION.                                               
REMARK   3   FRACTION: NULL                                                     
REMARK   3   OPERATOR: NULL                                                     
REMARK   3                                                                      
REMARK   3  DEVIATIONS FROM IDEAL VALUES.                                       
REMARK   3                 RMSD          COUNT                                  
REMARK   3   BOND      :  0.008          11374                                  
REMARK   3   ANGLE     :  1.272          15366                                  
REMARK   3   CHIRALITY :  0.096           1671                                  
REMARK   3   PLANARITY :  0.005           2006                                  
REMARK   3   DIHEDRAL  : 18.148           4210                                  
REMARK   3                                                                      
REMARK   3  TLS DETAILS                                                         
REMARK   3   NUMBER OF TLS GROUPS  : 72                                         
REMARK   3   TLS GROUP : 1                                                      
REMARK   3    SELECTION: CHAIN A AND (RESSEQ 1039:1050)                         
REMARK   3    ORIGIN FOR THE GROUP (A): 127.8176 124.4551  33.8633              
REMARK   3    T TENSOR                                                          
REMARK   3      T11:   0.1831 T22:   0.4702                                     
REMARK   3      T33:   0.3933 T12:  -0.0456                                     
REMARK   3      T13:   0.1121 T23:  -0.2023                                     
REMARK   3    L TENSOR                                                          
REMARK   3      L11:   7.1444 L22:   1.0189                                     
REMARK   3      L33:   5.5632 L12:  -2.1317                                     
REMARK   3      L13:   1.3342 L23:  -1.8251                                     
REMARK   3    S TENSOR                                                          
REMARK   3      S11:  -0.2007 S12:   0.3445 S13:   0.1460                       
REMARK   3      S21:  -0.2593 S22:  -0.1012 S23:  -0.4191                       
REMARK   3      S31:  -0.9270 S32:   0.4862 S33:  -2.3323                       
REMARK   3   TLS GROUP : 2                                                      
REMARK   3    SELECTION: CHAIN A AND (RESSEQ 1051:1071)                         
REMARK   3    ORIGIN FOR THE GROUP (A): 120.2454 115.5779  37.4367              
REMARK   3    T TENSOR                                                          
REMARK   3      T11:   0.2517 T22:   0.2490                                     
REMARK   3      T33:   0.3624 T12:  -0.0128                                     
REMARK   3      T13:  -0.0101 T23:   0.0569                                     
REMARK   3    L TENSOR                                                          
REMARK   3      L11:   3.2155 L22:   6.5505                                     
REMARK   3      L33:   6.5520 L12:   2.9179                                     
REMARK   3      L13:   0.4566 L23:   3.6339                                     
REMARK   3    S TENSOR                                                          
REMARK   3      S11:   0.3316 S12:  -0.4281 S13:  -1.1046                       
REMARK   3      S21:   0.8411 S22:  -0.3827 S23:  -0.9522                       
REMARK   3      S31:   0.6900 S32:   0.1803 S33:   0.1076                       
REMARK   3   TLS GROUP : 3                                                      
REMARK   3    SELECTION: CHAIN A AND (RESSEQ 1072:1091)                         
REMARK   3    ORIGIN FOR THE GROUP (A): 118.2479 125.7464  43.4778              
REMARK   3    T TENSOR                                                          
REMARK   3      T11:   0.4877 T22:   0.5282                                     
REMARK   3      T33:   0.2715 T12:  -0.0711                                     
REMARK   3      T13:   0.0339 T23:  -0.0270                                     
REMARK   3    L TENSOR                                                          
REMARK   3      L11:   7.8355 L22:   7.9934                                     
REMARK   3      L33:   4.1158 L12:   1.2113                                     
REMARK   3      L13:  -2.5197 L23:  -1.3903                                     
REMARK   3    S TENSOR                                                          
REMARK   3      S11:   0.5910 S12:  -1.6913 S13:   0.5404                       
REMARK   3      S21:   1.5904 S22:   0.0083 S23:  -0.0472                       
REMARK   3      S31:  -0.2343 S32:  -0.5207 S33:  -0.5729                       
REMARK   3   TLS GROUP : 4                                                      
REMARK   3    SELECTION: CHAIN A AND (RESSEQ 1092:1104)                         
REMARK   3    ORIGIN FOR THE GROUP (A): 112.7327 127.3819  28.5317              
REMARK   3    T TENSOR                                                          
REMARK   3      T11:   0.2381 T22:   0.2933                                     
REMARK   3      T33:   0.2800 T12:  -0.0697                                     
REMARK   3      T13:  -0.0024 T23:  -0.0170                                     
REMARK   3    L TENSOR                                                          
REMARK   3      L11:   3.3529 L22:   6.2441                                     
REMARK   3      L33:   5.3230 L12:   2.7734                                     
REMARK   3      L13:  -4.0149 L23:  -4.3533                                     
REMARK   3    S TENSOR                                                          
REMARK   3      S11:  -0.3914 S12:   0.5430 S13:   0.1034                       
REMARK   3      S21:  -0.4039 S22:   0.4874 S23:  -0.3813                       
REMARK   3      S31:   0.7536 S32:  -0.2357 S33:  -0.0662                       
REMARK   3   TLS GROUP : 5                                                      
REMARK   3    SELECTION: CHAIN A AND (RESSEQ 1105:1113)                         
REMARK   3    ORIGIN FOR THE GROUP (A): 113.3454 118.7509  27.4756              
REMARK   3    T TENSOR                                                          
REMARK   3      T11:   0.2999 T22:   0.4973                                     
REMARK   3      T33:   0.3065 T12:  -0.1269                                     
REMARK   3      T13:   0.0712 T23:  -0.0315                                     
REMARK   3    L TENSOR                                                          
REMARK   3      L11:   5.8113 L22:   6.4030                                     
REMARK   3      L33:   8.2673 L12:  -1.0097                                     
REMARK   3      L13:  -1.4054 L23:  -6.7676                                     
REMARK   3    S TENSOR                                                          
REMARK   3      S11:   0.1646 S12:   1.1692 S13:  -0.4769                       
REMARK   3      S21:  -0.8492 S22:   0.9605 S23:   0.5672                       
REMARK   3      S31:   0.2531 S32:  -0.9014 S33:   0.2259                       
REMARK   3   TLS GROUP : 6                                                      
REMARK   3    SELECTION: CHAIN A AND (RESSEQ 1114:1126)                         
REMARK   3    ORIGIN FOR THE GROUP (A): 120.8256 134.6023  37.5473              
REMARK   3    T TENSOR                                                          
REMARK   3      T11:   0.2094 T22:   0.3639                                     
REMARK   3      T33:   0.4671 T12:  -0.0261                                     
REMARK   3      T13:   0.0140 T23:  -0.0201                                     
REMARK   3    L TENSOR                                                          
REMARK   3      L11:   8.5722 L22:   8.3063                                     
REMARK   3      L33:   8.4638 L12:  -4.1041                                     
REMARK   3      L13:   0.2510 L23:   0.9023                                     
REMARK   3    S TENSOR                                                          
REMARK   3      S11:  -0.3939 S12:  -0.4341 S13:   1.1704                       
REMARK   3      S21:   0.6028 S22:   0.7464 S23:  -0.8393                       
REMARK   3      S31:  -0.9379 S32:   0.5847 S33:  -0.5700                       
REMARK   3   TLS GROUP : 7                                                      
REMARK   3    SELECTION: CHAIN B AND (RESSEQ 1038:1050)                         
REMARK   3    ORIGIN FOR THE GROUP (A):  95.9483 143.0987  13.9006              
REMARK   3    T TENSOR                                                          
REMARK   3      T11:   0.4114 T22:   0.3284                                     
REMARK   3      T33:   0.3851 T12:   0.0699                                     
REMARK   3      T13:  -0.0380 T23:   0.1063                                     
REMARK   3    L TENSOR                                                          
REMARK   3      L11:   3.5054 L22:   6.5824                                     
REMARK   3      L33:   6.8109 L12:   4.3476                                     
REMARK   3      L13:   2.2500 L23:   0.3689                                     
REMARK   3    S TENSOR                                                          
REMARK   3      S11:   0.3713 S12:  -0.5099 S13:  -0.7601                       
REMARK   3      S21:  -0.4395 S22:  -0.0695 S23:  -0.2399                       
REMARK   3      S31:   0.5801 S32:  -0.1279 S33:  -0.1681                       
REMARK   3   TLS GROUP : 8                                                      
REMARK   3    SELECTION: CHAIN B AND (RESSEQ 1051:1071)                         
REMARK   3    ORIGIN FOR THE GROUP (A):  85.0043 148.6517  13.1093              
REMARK   3    T TENSOR                                                          
REMARK   3      T11:   0.3351 T22:   0.4252                                     
REMARK   3      T33:   0.2544 T12:   0.1158                                     
REMARK   3      T13:   0.1289 T23:   0.0842                                     
REMARK   3    L TENSOR                                                          
REMARK   3      L11:   7.0119 L22:   5.0611                                     
REMARK   3      L33:   7.8382 L12:   0.6269                                     
REMARK   3      L13:   7.3976 L23:   0.3703                                     
REMARK   3    S TENSOR                                                          
REMARK   3      S11:  -0.1020 S12:  -1.2510 S13:  -0.0036                       
REMARK   3      S21:   0.2334 S22:  -0.2704 S23:   0.5723                       
REMARK   3      S31:   0.2254 S32:  -0.6635 S33:   0.3322                       
REMARK   3   TLS GROUP : 9                                                      
REMARK   3    SELECTION: CHAIN B AND (RESSEQ 1072:1091)                         
REMARK   3    ORIGIN FOR THE GROUP (A):  92.8377 156.3309   8.2585              
REMARK   3    T TENSOR                                                          
REMARK   3      T11:   0.4409 T22:   0.2748                                     
REMARK   3      T33:   0.5617 T12:   0.0623                                     
REMARK   3      T13:   0.1199 T23:   0.1503                                     
REMARK   3    L TENSOR                                                          
REMARK   3      L11:   4.9033 L22:   3.8773                                     
REMARK   3      L33:   5.8639 L12:   0.9160                                     
REMARK   3      L13:   2.3042 L23:   1.5697                                     
REMARK   3    S TENSOR                                                          
REMARK   3      S11:  -0.0081 S12:   0.3479 S13:   0.8153                       
REMARK   3      S21:  -0.2798 S22:  -0.2386 S23:  -0.3158                       
REMARK   3      S31:  -1.1246 S32:   0.0127 S33:   0.3371                       
REMARK   3   TLS GROUP : 10                                                     
REMARK   3    SELECTION: CHAIN B AND (RESSEQ 1092:1096)                         
REMARK   3    ORIGIN FOR THE GROUP (A):  94.2279 137.6734  -1.6615              
REMARK   3    T TENSOR                                                          
REMARK   3      T11:   0.7626 T22:   0.5507                                     
REMARK   3      T33:   1.2462 T12:  -0.3018                                     
REMARK   3      T13:   0.0587 T23:  -0.2033                                     
REMARK   3    L TENSOR                                                          
REMARK   3      L11:   8.4717 L22:   1.9644                                     
REMARK   3      L33:   9.0006 L12:   4.0573                                     
REMARK   3      L13:  -7.7052 L23:  -3.4900                                     
REMARK   3    S TENSOR                                                          
REMARK   3      S11:  -0.7492 S12:   0.2288 S13:  -3.9512                       
REMARK   3      S21:  -1.8260 S22:  -0.0307 S23:   2.7479                       
REMARK   3      S31:   2.9244 S32:  -2.4002 S33:   0.1252                       
REMARK   3   TLS GROUP : 11                                                     
REMARK   3    SELECTION: CHAIN B AND (RESSEQ 1097:1126)                         
REMARK   3    ORIGIN FOR THE GROUP (A):  92.5751 147.1052   2.5419              
REMARK   3    T TENSOR                                                          
REMARK   3      T11:   0.2987 T22:   0.3004                                     
REMARK   3      T33:   0.2186 T12:   0.0772                                     
REMARK   3      T13:   0.0535 T23:   0.0666                                     
REMARK   3    L TENSOR                                                          
REMARK   3      L11:   8.8490 L22:   7.5064                                     
REMARK   3      L33:   6.5451 L12:  -0.7850                                     
REMARK   3      L13:   2.1667 L23:   1.8080                                     
REMARK   3    S TENSOR                                                          
REMARK   3      S11:   0.0626 S12:   0.5737 S13:  -0.0685                       
REMARK   3      S21:  -0.1955 S22:  -0.1318 S23:   0.1412                       
REMARK   3      S31:   0.0364 S32:   0.4472 S33:   0.0795                       
REMARK   3   TLS GROUP : 12                                                     
REMARK   3    SELECTION: CHAIN C AND (RESSEQ 1038:1050)                         
REMARK   3    ORIGIN FOR THE GROUP (A): 130.8218  95.4228  33.4542              
REMARK   3    T TENSOR                                                          
REMARK   3      T11:   0.2454 T22:   0.2824                                     
REMARK   3      T33:   0.2483 T12:   0.0095                                     
REMARK   3      T13:   0.0126 T23:  -0.0968                                     
REMARK   3    L TENSOR                                                          
REMARK   3      L11:   1.8314 L22:   5.5724                                     
REMARK   3      L33:   8.9258 L12:  -2.0941                                     
REMARK   3      L13:  -3.6891 L23:   2.5661                                     
REMARK   3    S TENSOR                                                          
REMARK   3      S11:   0.1747 S12:   0.0461 S13:   0.8467                       
REMARK   3      S21:  -0.4825 S22:  -0.0747 S23:  -0.1473                       
REMARK   3      S31:  -0.3318 S32:  -0.3243 S33:  -0.0733                       
REMARK   3   TLS GROUP : 13                                                     
REMARK   3    SELECTION: CHAIN C AND (RESSEQ 1051:1071)                         
REMARK   3    ORIGIN FOR THE GROUP (A): 125.4075  87.9230  41.7321              
REMARK   3    T TENSOR                                                          
REMARK   3      T11:   0.2580 T22:   0.3403                                     
REMARK   3      T33:   0.3297 T12:  -0.0951                                     
REMARK   3      T13:  -0.0095 T23:  -0.1041                                     
REMARK   3    L TENSOR                                                          
REMARK   3      L11:   6.5849 L22:   6.1095                                     
REMARK   3      L33:   8.0714 L12:  -2.8926                                     
REMARK   3      L13:  -1.8206 L23:   1.3210                                     
REMARK   3    S TENSOR                                                          
REMARK   3      S11:  -0.1019 S12:   0.1872 S13:  -1.2450                       
REMARK   3      S21:  -0.0748 S22:  -0.0533 S23:   0.8150                       
REMARK   3      S31:   0.6891 S32:  -0.6525 S33:   0.0765                       
REMARK   3   TLS GROUP : 14                                                     
REMARK   3    SELECTION: CHAIN C AND (RESSEQ 1072:1096)                         
REMARK   3    ORIGIN FOR THE GROUP (A): 135.1200  92.6944  45.0483              
REMARK   3    T TENSOR                                                          
REMARK   3      T11:   0.3705 T22:   0.3543                                     
REMARK   3      T33:   0.2205 T12:   0.0215                                     
REMARK   3      T13:  -0.0600 T23:  -0.0405                                     
REMARK   3    L TENSOR                                                          
REMARK   3      L11:   6.5931 L22:   4.0091                                     
REMARK   3      L33:   4.6108 L12:   2.9401                                     
REMARK   3      L13:  -0.6790 L23:   3.0796                                     
REMARK   3    S TENSOR                                                          
REMARK   3      S11:   0.1170 S12:  -0.3960 S13:  -0.2239                       
REMARK   3      S21:   0.7795 S22:  -0.0649 S23:  -0.2209                       
REMARK   3      S31:   0.0769 S32:   0.5304 S33:  -0.1175                       
REMARK   3   TLS GROUP : 15                                                     
REMARK   3    SELECTION: CHAIN C AND (RESSEQ 1097:1126)                         
REMARK   3    ORIGIN FOR THE GROUP (A): 131.7872  98.3620  45.6068              
REMARK   3    T TENSOR                                                          
REMARK   3      T11:   0.2617 T22:   0.1648                                     
REMARK   3      T33:   0.2591 T12:  -0.0258                                     
REMARK   3      T13:   0.0275 T23:  -0.0204                                     
REMARK   3    L TENSOR                                                          
REMARK   3      L11:   7.5074 L22:   6.7032                                     
REMARK   3      L33:   8.1652 L12:   1.7163                                     
REMARK   3      L13:   0.0617 L23:  -0.1445                                     
REMARK   3    S TENSOR                                                          
REMARK   3      S11:   0.1330 S12:  -0.4870 S13:   0.3768                       
REMARK   3      S21:   0.1588 S22:  -0.1465 S23:   0.3981                       
REMARK   3      S31:  -0.2943 S32:  -0.2467 S33:  -0.0294                       
REMARK   3   TLS GROUP : 16                                                     
REMARK   3    SELECTION: CHAIN D AND (RESSEQ 1039:1071)                         
REMARK   3    ORIGIN FOR THE GROUP (A): 101.4006 108.4808  45.9945              
REMARK   3    T TENSOR                                                          
REMARK   3      T11:   0.3235 T22:   0.2450                                     
REMARK   3      T33:   0.3743 T12:  -0.0505                                     
REMARK   3      T13:   0.0300 T23:   0.1256                                     
REMARK   3    L TENSOR                                                          
REMARK   3      L11:   6.0165 L22:   4.1852                                     
REMARK   3      L33:   3.8821 L12:   1.9954                                     
REMARK   3      L13:   0.9960 L23:   0.0039                                     
REMARK   3    S TENSOR                                                          
REMARK   3      S11:   0.1428 S12:  -0.1627 S13:  -0.7231                       
REMARK   3      S21:   0.3040 S22:   0.0818 S23:   0.4054                       
REMARK   3      S31:   0.3811 S32:  -0.2134 S33:  -0.0069                       
REMARK   3   TLS GROUP : 17                                                     
REMARK   3    SELECTION: CHAIN D AND (RESSEQ 1072:1096)                         
REMARK   3    ORIGIN FOR THE GROUP (A):  96.1021 116.6659  44.2255              
REMARK   3    T TENSOR                                                          
REMARK   3      T11:   0.3127 T22:   0.2800                                     
REMARK   3      T33:   0.3667 T12:  -0.1200                                     
REMARK   3      T13:   0.0468 T23:   0.0971                                     
REMARK   3    L TENSOR                                                          
REMARK   3      L11:   8.2158 L22:   4.2049                                     
REMARK   3      L33:   6.3168 L12:   0.9695                                     
REMARK   3      L13:  -1.6069 L23:   0.9076                                     
REMARK   3    S TENSOR                                                          
REMARK   3      S11:   0.3304 S12:  -0.0601 S13:   0.6205                       
REMARK   3      S21:   0.0229 S22:   0.2874 S23:   0.0610                       
REMARK   3      S31:  -0.1788 S32:  -0.1572 S33:  -0.5344                       
REMARK   3   TLS GROUP : 18                                                     
REMARK   3    SELECTION: CHAIN D AND (RESSEQ 1097:1126)                         
REMARK   3    ORIGIN FOR THE GROUP (A):  97.1741 118.0305  50.6048              
REMARK   3    T TENSOR                                                          
REMARK   3      T11:   0.3536 T22:   0.3574                                     
REMARK   3      T33:   0.2374 T12:  -0.1100                                     
REMARK   3      T13:   0.0935 T23:   0.0872                                     
REMARK   3    L TENSOR                                                          
REMARK   3      L11:   6.5897 L22:   4.4431                                     
REMARK   3      L33:   6.3468 L12:   2.4518                                     
REMARK   3      L13:  -0.1105 L23:  -0.4472                                     
REMARK   3    S TENSOR                                                          
REMARK   3      S11:   0.3899 S12:  -0.6866 S13:   0.6831                       
REMARK   3      S21:   0.6950 S22:  -0.1847 S23:   0.5874                       
REMARK   3      S31:   0.0191 S32:  -0.1367 S33:  -0.1656                       
REMARK   3   TLS GROUP : 19                                                     
REMARK   3    SELECTION: CHAIN E AND (RESSEQ 1040:1050)                         
REMARK   3    ORIGIN FOR THE GROUP (A): 124.4391 140.7923   0.4623              
REMARK   3    T TENSOR                                                          
REMARK   3      T11:   0.3263 T22:   0.3514                                     
REMARK   3      T33:   0.2136 T12:  -0.0589                                     
REMARK   3      T13:   0.0805 T23:  -0.0038                                     
REMARK   3    L TENSOR                                                          
REMARK   3      L11:   6.5793 L22:   8.5406                                     
REMARK   3      L33:   7.7116 L12:  -2.3299                                     
REMARK   3      L13:   4.4388 L23:  -4.9964                                     
REMARK   3    S TENSOR                                                          
REMARK   3      S11:   0.0747 S12:   0.1574 S13:  -0.0487                       
REMARK   3      S21:  -0.4785 S22:   0.1271 S23:   0.5211                       
REMARK   3      S31:  -0.5944 S32:   1.0648 S33:  -0.1513                       
REMARK   3   TLS GROUP : 20                                                     
REMARK   3    SELECTION: CHAIN E AND (RESSEQ 1051:1060)                         
REMARK   3    ORIGIN FOR THE GROUP (A): 124.3443 138.0134  13.6539              
REMARK   3    T TENSOR                                                          
REMARK   3      T11:   0.3116 T22:   0.4501                                     
REMARK   3      T33:   0.3170 T12:  -0.1752                                     
REMARK   3      T13:   0.0753 T23:   0.0045                                     
REMARK   3    L TENSOR                                                          
REMARK   3      L11:   7.5521 L22:   6.6690                                     
REMARK   3      L33:   9.1095 L12:   3.8553                                     
REMARK   3      L13:  -7.2935 L23:  -5.6756                                     
REMARK   3    S TENSOR                                                          
REMARK   3      S11:   0.1064 S12:  -1.0421 S13:   0.5270                       
REMARK   3      S21:   0.0138 S22:   0.2891 S23:   0.0351                       
REMARK   3      S31:  -0.1984 S32:   1.8619 S33:   0.2688                       
REMARK   3   TLS GROUP : 21                                                     
REMARK   3    SELECTION: CHAIN E AND (RESSEQ 1061:1071)                         
REMARK   3    ORIGIN FOR THE GROUP (A): 116.3520 141.2599  11.3321              
REMARK   3    T TENSOR                                                          
REMARK   3      T11:   0.3554 T22:   0.3151                                     
REMARK   3      T33:   0.3547 T12:  -0.0950                                     
REMARK   3      T13:   0.0568 T23:  -0.1055                                     
REMARK   3    L TENSOR                                                          
REMARK   3      L11:   5.0265 L22:   4.6525                                     
REMARK   3      L33:   2.0107 L12:  -0.7401                                     
REMARK   3      L13:   0.3824 L23:  -3.0516                                     
REMARK   3    S TENSOR                                                          
REMARK   3      S11:  -0.0752 S12:  -0.5322 S13:   0.5133                       
REMARK   3      S21:   0.6938 S22:   0.0771 S23:   0.1914                       
REMARK   3      S31:  -1.6538 S32:  -0.3024 S33:  -0.0399                       
REMARK   3   TLS GROUP : 22                                                     
REMARK   3    SELECTION: CHAIN E AND (RESSEQ 1072:1104)                         
REMARK   3    ORIGIN FOR THE GROUP (A): 113.4491 134.7345   3.1231              
REMARK   3    T TENSOR                                                          
REMARK   3      T11:   0.2283 T22:   0.3080                                     
REMARK   3      T33:   0.2465 T12:  -0.0462                                     
REMARK   3      T13:   0.0895 T23:  -0.1067                                     
REMARK   3    L TENSOR                                                          
REMARK   3      L11:   5.3513 L22:   6.3971                                     
REMARK   3      L33:   5.5670 L12:   2.4403                                     
REMARK   3      L13:   1.9190 L23:  -2.9012                                     
REMARK   3    S TENSOR                                                          
REMARK   3      S11:  -0.0483 S12:   0.0675 S13:  -0.1278                       
REMARK   3      S21:  -0.0200 S22:   0.0280 S23:  -0.0478                       
REMARK   3      S31:  -0.0502 S32:   0.0211 S33:  -0.1288                       
REMARK   3   TLS GROUP : 23                                                     
REMARK   3    SELECTION: CHAIN E AND (RESSEQ 1105:1125)                         
REMARK   3    ORIGIN FOR THE GROUP (A): 118.4313 131.7711   2.8018              
REMARK   3    T TENSOR                                                          
REMARK   3      T11:   0.2402 T22:   0.3029                                     
REMARK   3      T33:   0.2739 T12:  -0.0800                                     
REMARK   3      T13:   0.0880 T23:  -0.0182                                     
REMARK   3    L TENSOR                                                          
REMARK   3      L11:   4.0235 L22:   8.8306                                     
REMARK   3      L33:   9.1834 L12:  -1.3955                                     
REMARK   3      L13:   2.4515 L23:  -5.2663                                     
REMARK   3    S TENSOR                                                          
REMARK   3      S11:   0.1810 S12:   0.3868 S13:  -0.3072                       
REMARK   3      S21:  -0.6956 S22:   0.0404 S23:   0.2738                       
REMARK   3      S31:   1.0402 S32:   0.2622 S33:  -0.2117                       
REMARK   3   TLS GROUP : 24                                                     
REMARK   3    SELECTION: CHAIN F AND (RESSEQ 1039:1050)                         
REMARK   3    ORIGIN FOR THE GROUP (A):  98.6419  75.1970  22.9493              
REMARK   3    T TENSOR                                                          
REMARK   3      T11:   0.2026 T22:   0.4167                                     
REMARK   3      T33:   0.4339 T12:  -0.0036                                     
REMARK   3      T13:   0.0011 T23:  -0.1054                                     
REMARK   3    L TENSOR                                                          
REMARK   3      L11:   6.6972 L22:   6.0457                                     
REMARK   3      L33:   3.9642 L12:  -0.0815                                     
REMARK   3      L13:   2.1168 L23:   1.3866                                     
REMARK   3    S TENSOR                                                          
REMARK   3      S11:  -0.4562 S12:   0.4641 S13:  -1.0635                       
REMARK   3      S21:  -0.1003 S22:  -0.5960 S23:   1.1186                       
REMARK   3      S31:   0.5126 S32:  -0.3610 S33:   0.3686                       
REMARK   3   TLS GROUP : 25                                                     
REMARK   3    SELECTION: CHAIN F AND (RESSEQ 1051:1060)                         
REMARK   3    ORIGIN FOR THE GROUP (A): 104.5456  78.3559  12.6087              
REMARK   3    T TENSOR                                                          
REMARK   3      T11:   0.3776 T22:   0.7046                                     
REMARK   3      T33:   0.4632 T12:   0.0304                                     
REMARK   3      T13:   0.0710 T23:   0.1959                                     
REMARK   3    L TENSOR                                                          
REMARK   3      L11:   4.0584 L22:   3.3635                                     
REMARK   3      L33:   8.1685 L12:  -1.1123                                     
REMARK   3      L13:  -5.5178 L23:   2.9363                                     
REMARK   3    S TENSOR                                                          
REMARK   3      S11:   0.6804 S12:   2.2664 S13:   0.6770                       
REMARK   3      S21:  -1.0734 S22:   0.0985 S23:  -0.0577                       
REMARK   3      S31:  -0.0400 S32:  -0.8534 S33:  -0.4479                       
REMARK   3   TLS GROUP : 26                                                     
REMARK   3    SELECTION: CHAIN F AND (RESSEQ 1061:1071)                         
REMARK   3    ORIGIN FOR THE GROUP (A): 107.0557  84.2937  18.5637              
REMARK   3    T TENSOR                                                          
REMARK   3      T11:   0.3457 T22:   0.3597                                     
REMARK   3      T33:   0.4722 T12:  -0.0301                                     
REMARK   3      T13:  -0.0229 T23:   0.1857                                     
REMARK   3    L TENSOR                                                          
REMARK   3      L11:   3.2830 L22:   2.9635                                     
REMARK   3      L33:   9.0185 L12:  -1.6105                                     
REMARK   3      L13:  -5.1907 L23:   3.6197                                     
REMARK   3    S TENSOR                                                          
REMARK   3      S11:  -0.2970 S12:   0.4904 S13:   1.1164                       
REMARK   3      S21:  -0.7035 S22:  -0.0540 S23:  -0.6189                       
REMARK   3      S31:  -0.6693 S32:  -0.0828 S33:   0.1209                       
REMARK   3   TLS GROUP : 27                                                     
REMARK   3    SELECTION: CHAIN F AND (RESSEQ 1072:1096)                         
REMARK   3    ORIGIN FOR THE GROUP (A): 108.7904  79.7874  26.5716              
REMARK   3    T TENSOR                                                          
REMARK   3      T11:   0.1827 T22:   0.3217                                     
REMARK   3      T33:   0.4726 T12:  -0.0582                                     
REMARK   3      T13:  -0.1262 T23:   0.0842                                     
REMARK   3    L TENSOR                                                          
REMARK   3      L11:   7.7593 L22:   3.6286                                     
REMARK   3      L33:   7.6241 L12:  -0.0157                                     
REMARK   3      L13:   0.2487 L23:  -2.8560                                     
REMARK   3    S TENSOR                                                          
REMARK   3      S11:   0.1582 S12:  -0.1273 S13:  -0.2480                       
REMARK   3      S21:   0.2320 S22:  -0.5529 S23:  -0.6206                       
REMARK   3      S31:  -0.3801 S32:   0.5492 S33:   0.2594                       
REMARK   3   TLS GROUP : 28                                                     
REMARK   3    SELECTION: CHAIN F AND (RESSEQ 1097:1118)                         
REMARK   3    ORIGIN FOR THE GROUP (A): 111.9908  72.5962  20.1190              
REMARK   3    T TENSOR                                                          
REMARK   3      T11:   0.1035 T22:   0.3597                                     
REMARK   3      T33:   0.9770 T12:   0.2740                                     
REMARK   3      T13:   0.2697 T23:   0.2125                                     
REMARK   3    L TENSOR                                                          
REMARK   3      L11:   4.3068 L22:   1.7891                                     
REMARK   3      L33:   5.3124 L12:  -0.9479                                     
REMARK   3      L13:  -1.7699 L23:   0.1489                                     
REMARK   3    S TENSOR                                                          
REMARK   3      S11:  -0.0112 S12:   0.4571 S13:  -0.4269                       
REMARK   3      S21:  -0.5695 S22:  -0.8419 S23:  -1.9168                       
REMARK   3      S31:   0.7333 S32:   0.2276 S33:   0.5015                       
REMARK   3   TLS GROUP : 29                                                     
REMARK   3    SELECTION: CHAIN F AND (RESSEQ 1119:1126)                         
REMARK   3    ORIGIN FOR THE GROUP (A): 106.8571  75.5715  38.0623              
REMARK   3    T TENSOR                                                          
REMARK   3      T11:   0.2983 T22:   0.3062                                     
REMARK   3      T33:   0.4095 T12:  -0.1042                                     
REMARK   3      T13:   0.0220 T23:  -0.0240                                     
REMARK   3    L TENSOR                                                          
REMARK   3      L11:   5.9128 L22:   8.1996                                     
REMARK   3      L33:   5.0967 L12:  -6.6933                                     
REMARK   3      L13:  -3.8868 L23:   3.1620                                     
REMARK   3    S TENSOR                                                          
REMARK   3      S11:  -0.7887 S12:  -0.5041 S13:   1.6495                       
REMARK   3      S21:   0.6560 S22:   0.4558 S23:  -1.2729                       
REMARK   3      S31:  -0.1276 S32:   0.9767 S33:   0.0400                       
REMARK   3   TLS GROUP : 30                                                     
REMARK   3    SELECTION: CHAIN G AND (RESSEQ 1039:1086)                         
REMARK   3    ORIGIN FOR THE GROUP (A): 127.2117  88.6285  13.9625              
REMARK   3    T TENSOR                                                          
REMARK   3      T11:   0.4246 T22:   0.2488                                     
REMARK   3      T33:   0.2042 T12:   0.0621                                     
REMARK   3      T13:  -0.0231 T23:   0.0926                                     
REMARK   3    L TENSOR                                                          
REMARK   3      L11:   8.1966 L22:   3.7662                                     
REMARK   3      L33:   7.1276 L12:   0.7881                                     
REMARK   3      L13:  -3.4953 L23:  -0.6284                                     
REMARK   3    S TENSOR                                                          
REMARK   3      S11:  -0.2958 S12:   0.1432 S13:  -0.5331                       
REMARK   3      S21:  -0.3867 S22:   0.0071 S23:  -0.0360                       
REMARK   3      S31:   1.1210 S32:   0.2304 S33:   0.1236                       
REMARK   3   TLS GROUP : 31                                                     
REMARK   3    SELECTION: CHAIN G AND (RESSEQ 1087:1104)                         
REMARK   3    ORIGIN FOR THE GROUP (A): 129.2344  95.3973  25.4248              
REMARK   3    T TENSOR                                                          
REMARK   3      T11:   0.3994 T22:   0.2668                                     
REMARK   3      T33:   0.4110 T12:   0.0591                                     
REMARK   3      T13:  -0.0026 T23:  -0.0605                                     
REMARK   3    L TENSOR                                                          
REMARK   3      L11:   3.7560 L22:   5.6797                                     
REMARK   3      L33:   6.1973 L12:   4.1924                                     
REMARK   3      L13:  -2.9341 L23:  -4.1462                                     
REMARK   3    S TENSOR                                                          
REMARK   3      S11:   0.1231 S12:  -0.0800 S13:   1.3890                       
REMARK   3      S21:   0.7029 S22:   0.1311 S23:   0.5156                       
REMARK   3      S31:  -0.4479 S32:   0.1462 S33:  -0.1477                       
REMARK   3   TLS GROUP : 32                                                     
REMARK   3    SELECTION: CHAIN G AND (RESSEQ 1105:1126)                         
REMARK   3    ORIGIN FOR THE GROUP (A): 131.0135  93.5203  21.9408              
REMARK   3    T TENSOR                                                          
REMARK   3      T11:   0.3320 T22:   0.2780                                     
REMARK   3      T33:   0.3175 T12:  -0.0305                                     
REMARK   3      T13:   0.0937 T23:   0.1043                                     
REMARK   3    L TENSOR                                                          
REMARK   3      L11:   4.2540 L22:   3.0627                                     
REMARK   3      L33:   7.1340 L12:   0.9396                                     
REMARK   3      L13:   2.8851 L23:   0.7200                                     
REMARK   3    S TENSOR                                                          
REMARK   3      S11:   0.2680 S12:  -0.1285 S13:   1.3094                       
REMARK   3      S21:  -0.3811 S22:  -0.3250 S23:  -0.2656                       
REMARK   3      S31:   0.4399 S32:   0.4814 S33:   0.0899                       
REMARK   3   TLS GROUP : 33                                                     
REMARK   3    SELECTION: CHAIN H AND (RESSEQ 1039:1085)                         
REMARK   3    ORIGIN FOR THE GROUP (A): 144.4254 149.7453  24.3744              
REMARK   3    T TENSOR                                                          
REMARK   3      T11:   0.3289 T22:   0.4142                                     
REMARK   3      T33:   0.2320 T12:  -0.0627                                     
REMARK   3      T13:  -0.0152 T23:  -0.0214                                     
REMARK   3    L TENSOR                                                          
REMARK   3      L11:   4.3974 L22:   4.5496                                     
REMARK   3      L33:   8.6771 L12:  -2.3399                                     
REMARK   3      L13:  -0.7775 L23:  -4.6610                                     
REMARK   3    S TENSOR                                                          
REMARK   3      S11:   0.3190 S12:  -0.1001 S13:  -0.2259                       
REMARK   3      S21:  -0.4144 S22:  -0.3114 S23:  -0.2838                       
REMARK   3      S31:   0.3357 S32:   0.4011 S33:   0.0110                       
REMARK   3   TLS GROUP : 34                                                     
REMARK   3    SELECTION: CHAIN H AND (RESSEQ 1086:1126)                         
REMARK   3    ORIGIN FOR THE GROUP (A): 135.9487 157.1851  25.9901              
REMARK   3    T TENSOR                                                          
REMARK   3      T11:   0.4630 T22:   0.3761                                     
REMARK   3      T33:   0.2703 T12:   0.0460                                     
REMARK   3      T13:   0.0356 T23:   0.0245                                     
REMARK   3    L TENSOR                                                          
REMARK   3      L11:   8.9832 L22:   5.6039                                     
REMARK   3      L33:   5.1691 L12:  -0.7399                                     
REMARK   3      L13:  -2.1130 L23:  -0.5810                                     
REMARK   3    S TENSOR                                                          
REMARK   3      S11:   0.5904 S12:  -0.0767 S13:   0.5373                       
REMARK   3      S21:   0.2761 S22:   0.3376 S23:   0.3661                       
REMARK   3      S31:  -1.0372 S32:  -0.6745 S33:  -0.8733                       
REMARK   3   TLS GROUP : 35                                                     
REMARK   3    SELECTION: CHAIN I AND (RESSEQ 1038:1050)                         
REMARK   3    ORIGIN FOR THE GROUP (A): 133.1158 105.8497  53.0276              
REMARK   3    T TENSOR                                                          
REMARK   3      T11:   0.3702 T22:   0.3752                                     
REMARK   3      T33:   0.2979 T12:  -0.0196                                     
REMARK   3      T13:  -0.0437 T23:  -0.0681                                     
REMARK   3    L TENSOR                                                          
REMARK   3      L11:   6.5448 L22:   8.6387                                     
REMARK   3      L33:   4.5103 L12:   2.9353                                     
REMARK   3      L13:  -4.6182 L23:   0.6116                                     
REMARK   3    S TENSOR                                                          
REMARK   3      S11:   0.3012 S12:   1.1326 S13:   0.6039                       
REMARK   3      S21:  -0.9937 S22:  -0.1160 S23:   0.4518                       
REMARK   3      S31:  -0.5194 S32:  -0.8145 S33:  -0.1686                       
REMARK   3   TLS GROUP : 36                                                     
REMARK   3    SELECTION: CHAIN I AND (RESSEQ 1051:1060)                         
REMARK   3    ORIGIN FOR THE GROUP (A): 129.2196 102.0213  63.9396              
REMARK   3    T TENSOR                                                          
REMARK   3      T11:   0.4335 T22:   0.4350                                     
REMARK   3      T33:   0.2404 T12:  -0.1855                                     
REMARK   3      T13:   0.0208 T23:  -0.0695                                     
REMARK   3    L TENSOR                                                          
REMARK   3      L11:   3.5795 L22:   2.6351                                     
REMARK   3      L33:   7.5604 L12:   0.0958                                     
REMARK   3      L13:   1.2858 L23:   3.6493                                     
REMARK   3    S TENSOR                                                          
REMARK   3      S11:   0.5589 S12:  -0.3965 S13:  -0.3716                       
REMARK   3      S21:   0.2195 S22:  -0.5744 S23:  -0.0345                       
REMARK   3      S31:   1.0645 S32:  -1.6610 S33:  -0.0125                       
REMARK   3   TLS GROUP : 37                                                     
REMARK   3    SELECTION: CHAIN I AND (RESSEQ 1061:1071)                         
REMARK   3    ORIGIN FOR THE GROUP (A): 137.5958 103.6044  65.8302              
REMARK   3    T TENSOR                                                          
REMARK   3      T11:   0.4077 T22:   0.3884                                     
REMARK   3      T33:   0.2739 T12:   0.0588                                     
REMARK   3      T13:  -0.0691 T23:   0.0120                                     
REMARK   3    L TENSOR                                                          
REMARK   3      L11:   3.7624 L22:   3.6389                                     
REMARK   3      L33:   7.9810 L12:  -2.8894                                     
REMARK   3      L13:  -4.9063 L23:   3.8857                                     
REMARK   3    S TENSOR                                                          
REMARK   3      S11:   0.2996 S12:  -0.4649 S13:  -0.0345                       
REMARK   3      S21:  -0.0618 S22:  -0.0835 S23:  -1.0418                       
REMARK   3      S31:   0.9596 S32:   1.7634 S33:  -0.1892                       
REMARK   3   TLS GROUP : 38                                                     
REMARK   3    SELECTION: CHAIN I AND (RESSEQ 1072:1096)                         
REMARK   3    ORIGIN FOR THE GROUP (A): 141.1392 111.2876  61.8683              
REMARK   3    T TENSOR                                                          
REMARK   3      T11:   0.3975 T22:   0.5793                                     
REMARK   3      T33:   0.3199 T12:  -0.1582                                     
REMARK   3      T13:  -0.0617 T23:  -0.0747                                     
REMARK   3    L TENSOR                                                          
REMARK   3      L11:   2.9652 L22:   6.9592                                     
REMARK   3      L33:   7.9416 L12:  -0.8193                                     
REMARK   3      L13:  -0.5653 L23:   1.3726                                     
REMARK   3    S TENSOR                                                          
REMARK   3      S11:  -0.6870 S12:  -0.3280 S13:   0.2028                       
REMARK   3      S21:  -0.0781 S22:   0.5863 S23:  -0.7940                       
REMARK   3      S31:  -1.1286 S32:   1.3047 S33:   0.2845                       
REMARK   3   TLS GROUP : 39                                                     
REMARK   3    SELECTION: CHAIN I AND (RESSEQ 1097:1125)                         
REMARK   3    ORIGIN FOR THE GROUP (A): 133.7232 115.2062  61.3222              
REMARK   3    T TENSOR                                                          
REMARK   3      T11:   0.5690 T22:   0.3445                                     
REMARK   3      T33:   0.2183 T12:  -0.0203                                     
REMARK   3      T13:   0.0214 T23:  -0.0637                                     
REMARK   3    L TENSOR                                                          
REMARK   3      L11:   2.5623 L22:   5.9438                                     
REMARK   3      L33:   8.7066 L12:   0.6146                                     
REMARK   3      L13:   1.7573 L23:   1.7415                                     
REMARK   3    S TENSOR                                                          
REMARK   3      S11:  -0.0593 S12:   0.1466 S13:   0.2934                       
REMARK   3      S21:  -0.7651 S22:   0.1381 S23:   0.2151                       
REMARK   3      S31:  -1.7224 S32:  -0.4533 S33:  -0.0686                       
REMARK   3   TLS GROUP : 40                                                     
REMARK   3    SELECTION: CHAIN J AND (RESSEQ 1039:1050)                         
REMARK   3    ORIGIN FOR THE GROUP (A): 143.4304 105.3765  -5.4656              
REMARK   3    T TENSOR                                                          
REMARK   3      T11:   0.3170 T22:   0.3866                                     
REMARK   3      T33:   0.4348 T12:   0.0619                                     
REMARK   3      T13:   0.0825 T23:   0.0770                                     
REMARK   3    L TENSOR                                                          
REMARK   3      L11:   2.9341 L22:   5.0234                                     
REMARK   3      L33:   2.3025 L12:  -0.8923                                     
REMARK   3      L13:  -1.9046 L23:   0.6879                                     
REMARK   3    S TENSOR                                                          
REMARK   3      S11:  -0.1348 S12:  -0.4738 S13:   0.9794                       
REMARK   3      S21:   0.7620 S22:   0.2310 S23:   0.0320                       
REMARK   3      S31:   0.0716 S32:   0.6157 S33:  -0.2211                       
REMARK   3   TLS GROUP : 41                                                     
REMARK   3    SELECTION: CHAIN J AND (RESSEQ 1051:1071)                         
REMARK   3    ORIGIN FOR THE GROUP (A): 131.5291 105.5374  -8.8677              
REMARK   3    T TENSOR                                                          
REMARK   3      T11:   0.4393 T22:   0.4936                                     
REMARK   3      T33:   0.3496 T12:  -0.0820                                     
REMARK   3      T13:  -0.1620 T23:   0.1723                                     
REMARK   3    L TENSOR                                                          
REMARK   3      L11:   8.2026 L22:   5.1156                                     
REMARK   3      L33:   0.8416 L12:  -1.6010                                     
REMARK   3      L13:  -0.0501 L23:  -1.7289                                     
REMARK   3    S TENSOR                                                          
REMARK   3      S11:  -0.2052 S12:   1.4503 S13:   0.2802                       
REMARK   3      S21:  -1.2000 S22:   0.5626 S23:   0.8587                       
REMARK   3      S31:   0.1983 S32:  -0.4667 S33:  -0.2258                       
REMARK   3   TLS GROUP : 42                                                     
REMARK   3    SELECTION: CHAIN J AND (RESSEQ 1072:1096)                         
REMARK   3    ORIGIN FOR THE GROUP (A): 136.8941  96.8662  -2.4019              
REMARK   3    T TENSOR                                                          
REMARK   3      T11:   0.3695 T22:   0.2622                                     
REMARK   3      T33:   0.4065 T12:   0.0147                                     
REMARK   3      T13:  -0.1196 T23:   0.0228                                     
REMARK   3    L TENSOR                                                          
REMARK   3      L11:   9.7805 L22:   8.9442                                     
REMARK   3      L33:   3.1766 L12:   1.8087                                     
REMARK   3      L13:  -1.4647 L23:  -5.2930                                     
REMARK   3    S TENSOR                                                          
REMARK   3      S11:   0.1195 S12:  -0.0052 S13:  -1.0262                       
REMARK   3      S21:  -0.0857 S22:   0.0611 S23:  -0.4401                       
REMARK   3      S31:   0.1644 S32:  -0.3873 S33:  -0.4367                       
REMARK   3   TLS GROUP : 43                                                     
REMARK   3    SELECTION: CHAIN J AND (RESSEQ 1097:1123)                         
REMARK   3    ORIGIN FOR THE GROUP (A): 133.9915 102.0385   2.2423              
REMARK   3    T TENSOR                                                          
REMARK   3      T11:   0.2868 T22:   0.2880                                     
REMARK   3      T33:   0.2366 T12:  -0.0092                                     
REMARK   3      T13:  -0.0262 T23:   0.0545                                     
REMARK   3    L TENSOR                                                          
REMARK   3      L11:   8.9992 L22:   5.7037                                     
REMARK   3      L33:   5.8553 L12:  -1.8159                                     
REMARK   3      L13:  -1.6809 L23:  -2.1616                                     
REMARK   3    S TENSOR                                                          
REMARK   3      S11:  -0.4033 S12:  -1.2742 S13:  -0.3898                       
REMARK   3      S21:  -0.0364 S22:   0.4394 S23:   0.2534                       
REMARK   3      S31:  -0.1736 S32:   0.2679 S33:  -0.0374                       
REMARK   3   TLS GROUP : 44                                                     
REMARK   3    SELECTION: CHAIN K AND (RESSEQ 1038:1050)                         
REMARK   3    ORIGIN FOR THE GROUP (A): 112.1376 122.6899   0.4632              
REMARK   3    T TENSOR                                                          
REMARK   3      T11:   0.2730 T22:   0.2570                                     
REMARK   3      T33:   0.5336 T12:  -0.0726                                     
REMARK   3      T13:   0.0226 T23:  -0.0404                                     
REMARK   3    L TENSOR                                                          
REMARK   3      L11:   4.8955 L22:   7.8951                                     
REMARK   3      L33:   2.7809 L12:   0.1527                                     
REMARK   3      L13:  -0.3697 L23:  -4.3495                                     
REMARK   3    S TENSOR                                                          
REMARK   3      S11:  -0.1965 S12:   0.0557 S13:   0.2330                       
REMARK   3      S21:   0.0250 S22:  -0.5314 S23:  -1.7978                       
REMARK   3      S31:  -0.2063 S32:   0.8823 S33:   0.5670                       
REMARK   3   TLS GROUP : 45                                                     
REMARK   3    SELECTION: CHAIN K AND (RESSEQ 1051:1060)                         
REMARK   3    ORIGIN FOR THE GROUP (A): 104.7694 118.4887   9.1124              
REMARK   3    T TENSOR                                                          
REMARK   3      T11:   0.3100 T22:   0.4143                                     
REMARK   3      T33:   0.3820 T12:  -0.0945                                     
REMARK   3      T13:   0.0566 T23:  -0.1217                                     
REMARK   3    L TENSOR                                                          
REMARK   3      L11:   7.5955 L22:   5.8280                                     
REMARK   3      L33:   5.0768 L12:   6.5005                                     
REMARK   3      L13:  -5.2298 L23:  -5.1454                                     
REMARK   3    S TENSOR                                                          
REMARK   3      S11:   0.9555 S12:  -0.6938 S13:  -0.2183                       
REMARK   3      S21:   1.2125 S22:  -0.6836 S23:  -0.0849                       
REMARK   3      S31:  -0.9419 S32:  -0.0166 S33:  -0.1508                       
REMARK   3   TLS GROUP : 46                                                     
REMARK   3    SELECTION: CHAIN K AND (RESSEQ 1061:1071)                         
REMARK   3    ORIGIN FOR THE GROUP (A):  98.9940 119.0804   2.7405              
REMARK   3    T TENSOR                                                          
REMARK   3      T11:   0.1965 T22:   0.3081                                     
REMARK   3      T33:   0.4798 T12:  -0.0652                                     
REMARK   3      T13:  -0.0071 T23:  -0.0931                                     
REMARK   3    L TENSOR                                                          
REMARK   3      L11:   2.9458 L22:   4.2880                                     
REMARK   3      L33:   9.9070 L12:   3.1781                                     
REMARK   3      L13:  -3.9087 L23:  -6.2256                                     
REMARK   3    S TENSOR                                                          
REMARK   3      S11:   0.1497 S12:   0.2487 S13:   0.0462                       
REMARK   3      S21:   0.6115 S22:   1.0226 S23:   0.6795                       
REMARK   3      S31:  -0.6032 S32:  -1.3197 S33:   0.3996                       
REMARK   3   TLS GROUP : 47                                                     
REMARK   3    SELECTION: CHAIN K AND (RESSEQ 1072:1091)                         
REMARK   3    ORIGIN FOR THE GROUP (A): 100.0814 117.8574  -6.1087              
REMARK   3    T TENSOR                                                          
REMARK   3      T11:   0.3224 T22:   0.3414                                     
REMARK   3      T33:   0.5158 T12:  -0.0902                                     
REMARK   3      T13:  -0.0124 T23:  -0.1786                                     
REMARK   3    L TENSOR                                                          
REMARK   3      L11:   5.2065 L22:   6.4704                                     
REMARK   3      L33:   5.7368 L12:   0.0824                                     
REMARK   3      L13:   1.6751 L23:  -3.5116                                     
REMARK   3    S TENSOR                                                          
REMARK   3      S11:  -0.5606 S12:   0.9330 S13:   0.0161                       
REMARK   3      S21:  -0.3231 S22:   0.3628 S23:   0.6548                       
REMARK   3      S31:   0.1063 S32:  -0.5111 S33:   0.2469                       
REMARK   3   TLS GROUP : 48                                                     
REMARK   3    SELECTION: CHAIN K AND (RESSEQ 1092:1104)                         
REMARK   3    ORIGIN FOR THE GROUP (A): 110.3983 106.9012  -2.1091              
REMARK   3    T TENSOR                                                          
REMARK   3      T11:   0.2696 T22:   0.4838                                     
REMARK   3      T33:   0.5340 T12:   0.0260                                     
REMARK   3      T13:   0.0168 T23:  -0.0543                                     
REMARK   3    L TENSOR                                                          
REMARK   3      L11:   5.7115 L22:   1.9745                                     
REMARK   3      L33:   5.5743 L12:   2.5843                                     
REMARK   3      L13:  -4.9588 L23:  -1.6824                                     
REMARK   3    S TENSOR                                                          
REMARK   3      S11:   0.1618 S12:  -1.8092 S13:  -0.3098                       
REMARK   3      S21:   0.1654 S22:  -0.3897 S23:  -0.7344                       
REMARK   3      S31:   0.1116 S32:   0.5736 S33:   0.3129                       
REMARK   3   TLS GROUP : 49                                                     
REMARK   3    SELECTION: CHAIN K AND (RESSEQ 1105:1126)                         
REMARK   3    ORIGIN FOR THE GROUP (A): 108.4090 112.9576  -3.4632              
REMARK   3    T TENSOR                                                          
REMARK   3      T11:   0.2395 T22:   0.1872                                     
REMARK   3      T33:   0.4866 T12:  -0.0637                                     
REMARK   3      T13:   0.0104 T23:  -0.0761                                     
REMARK   3    L TENSOR                                                          
REMARK   3      L11:   5.5450 L22:   7.3582                                     
REMARK   3      L33:   7.7363 L12:   0.9513                                     
REMARK   3      L13:  -4.3073 L23:  -3.3504                                     
REMARK   3    S TENSOR                                                          
REMARK   3      S11:  -0.3221 S12:   0.0200 S13:  -0.5125                       
REMARK   3      S21:  -0.6771 S22:  -0.1084 S23:  -0.4733                       
REMARK   3      S31:   0.5446 S32:   0.2485 S33:   0.4387                       
REMARK   3   TLS GROUP : 50                                                     
REMARK   3    SELECTION: CHAIN L AND (RESSEQ 1039:1045)                         
REMARK   3    ORIGIN FOR THE GROUP (A): 105.4240 130.4134  27.7733              
REMARK   3    T TENSOR                                                          
REMARK   3      T11:   0.2340 T22:   0.4185                                     
REMARK   3      T33:   0.4241 T12:  -0.0059                                     
REMARK   3      T13:  -0.1058 T23:   0.0078                                     
REMARK   3    L TENSOR                                                          
REMARK   3      L11:   6.3973 L22:   6.8085                                     
REMARK   3      L33:   5.8456 L12:   0.9088                                     
REMARK   3      L13:   2.2015 L23:   5.9587                                     
REMARK   3    S TENSOR                                                          
REMARK   3      S11:  -0.1175 S12:  -0.0972 S13:  -1.4846                       
REMARK   3      S21:  -0.4782 S22:   0.7012 S23:  -0.1325                       
REMARK   3      S31:   0.0059 S32:   0.6175 S33:  -0.1773                       
REMARK   3   TLS GROUP : 51                                                     
REMARK   3    SELECTION: CHAIN L AND (RESSEQ 1046:1071)                         
REMARK   3    ORIGIN FOR THE GROUP (A):  99.1751 133.3289  32.9855              
REMARK   3    T TENSOR                                                          
REMARK   3      T11:   0.3545 T22:   0.6496                                     
REMARK   3      T33:   0.3155 T12:   0.0630                                     
REMARK   3      T13:   0.1133 T23:   0.1894                                     
REMARK   3    L TENSOR                                                          
REMARK   3      L11:   8.0510 L22:   2.2754                                     
REMARK   3      L33:   1.8135 L12:  -0.8583                                     
REMARK   3      L13:   3.0144 L23:  -0.1604                                     
REMARK   3    S TENSOR                                                          
REMARK   3      S11:   0.0230 S12:  -1.3525 S13:   0.1180                       
REMARK   3      S21:   0.8101 S22:   0.4233 S23:   0.5311                       
REMARK   3      S31:  -0.3395 S32:  -0.9512 S33:  -0.2376                       
REMARK   3   TLS GROUP : 52                                                     
REMARK   3    SELECTION: CHAIN L AND (RESSEQ 1072:1090)                         
REMARK   3    ORIGIN FOR THE GROUP (A): 100.3981 143.2325  31.0327              
REMARK   3    T TENSOR                                                          
REMARK   3      T11:   0.8297 T22:   0.5284                                     
REMARK   3      T33:   0.5589 T12:   0.3244                                     
REMARK   3      T13:   0.1641 T23:  -0.1049                                     
REMARK   3    L TENSOR                                                          
REMARK   3      L11:   6.0760 L22:   1.7118                                     
REMARK   3      L33:   3.6249 L12:   3.0225                                     
REMARK   3      L13:   1.4980 L23:  -0.0680                                     
REMARK   3    S TENSOR                                                          
REMARK   3      S11:  -0.1312 S12:  -0.9448 S13:   1.7777                       
REMARK   3      S21:   0.9862 S22:   0.2963 S23:   0.8735                       
REMARK   3      S31:  -1.6669 S32:  -0.9167 S33:  -0.0794                       
REMARK   3   TLS GROUP : 53                                                     
REMARK   3    SELECTION: CHAIN L AND (RESSEQ 1092:1096)                         
REMARK   3    ORIGIN FOR THE GROUP (A): 102.2803 134.3169  12.8958              
REMARK   3    T TENSOR                                                          
REMARK   3      T11:   0.5042 T22:   1.0157                                     
REMARK   3      T33:   0.5844 T12:   0.1723                                     
REMARK   3      T13:   0.1684 T23:  -0.0679                                     
REMARK   3    L TENSOR                                                          
REMARK   3      L11:   6.6836 L22:   5.1090                                     
REMARK   3      L33:   2.0019 L12:  -0.3756                                     
REMARK   3      L13:  -4.0393 L23:  -7.1500                                     
REMARK   3    S TENSOR                                                          
REMARK   3      S11:  -0.5648 S12:   2.3716 S13:  -0.5646                       
REMARK   3      S21:  -1.2037 S22:   0.9328 S23:  -0.8483                       
REMARK   3      S31:   1.8557 S32:  -1.3652 S33:  -0.0289                       
REMARK   3   TLS GROUP : 54                                                     
REMARK   3    SELECTION: CHAIN L AND (RESSEQ 1097:1126)                         
REMARK   3    ORIGIN FOR THE GROUP (A):  99.2670 138.3192  21.9361              
REMARK   3    T TENSOR                                                          
REMARK   3      T11:   0.2772 T22:   0.3159                                     
REMARK   3      T33:   0.2289 T12:   0.0304                                     
REMARK   3      T13:   0.0725 T23:   0.0733                                     
REMARK   3    L TENSOR                                                          
REMARK   3      L11:   6.8462 L22:   6.9055                                     
REMARK   3      L33:   6.5455 L12:  -3.8860                                     
REMARK   3      L13:   3.7021 L23:   0.0651                                     
REMARK   3    S TENSOR                                                          
REMARK   3      S11:   0.1608 S12:   0.1782 S13:  -0.0258                       
REMARK   3      S21:  -0.1570 S22:   0.2702 S23:   0.1230                       
REMARK   3      S31:  -0.3594 S32:  -0.3108 S33:  -0.3951                       
REMARK   3   TLS GROUP : 55                                                     
REMARK   3    SELECTION: CHAIN M AND (RESSEQ 1038:1045)                         
REMARK   3    ORIGIN FOR THE GROUP (A): 109.1213  99.5346  -3.2579              
REMARK   3    T TENSOR                                                          
REMARK   3      T11:   0.5220 T22:   0.1886                                     
REMARK   3      T33:   0.5750 T12:   0.3108                                     
REMARK   3      T13:   0.5384 T23:  -0.2539                                     
REMARK   3    L TENSOR                                                          
REMARK   3      L11:   4.0155 L22:   7.1810                                     
REMARK   3      L33:   4.2543 L12:   0.9869                                     
REMARK   3      L13:  -3.0085 L23:  -3.7608                                     
REMARK   3    S TENSOR                                                          
REMARK   3      S11:  -0.1169 S12:  -0.9673 S13:  -0.1518                       
REMARK   3      S21:   1.9702 S22:  -0.4283 S23:   1.1454                       
REMARK   3      S31:   0.1476 S32:   0.0836 S33:  -2.9523                       
REMARK   3   TLS GROUP : 56                                                     
REMARK   3    SELECTION: CHAIN M AND (RESSEQ 1046:1071)                         
REMARK   3    ORIGIN FOR THE GROUP (A): 102.2992  95.6006  -9.3085              
REMARK   3    T TENSOR                                                          
REMARK   3      T11:   0.2288 T22:   0.3414                                     
REMARK   3      T33:   0.9418 T12:  -0.0070                                     
REMARK   3      T13:   0.1344 T23:  -0.1448                                     
REMARK   3    L TENSOR                                                          
REMARK   3      L11:   2.7335 L22:   7.1974                                     
REMARK   3      L33:   4.1116 L12:   1.7402                                     
REMARK   3      L13:  -1.5178 L23:  -0.6917                                     
REMARK   3    S TENSOR                                                          
REMARK   3      S11:  -0.4125 S12:   0.4330 S13:  -0.1358                       
REMARK   3      S21:  -0.0301 S22:   0.2628 S23:   1.9465                       
REMARK   3      S31:  -0.0055 S32:  -0.7794 S33:   0.0550                       
REMARK   3   TLS GROUP : 57                                                     
REMARK   3    SELECTION: CHAIN M AND (RESSEQ 1072:1104)                         
REMARK   3    ORIGIN FOR THE GROUP (A): 110.2241  91.0808 -14.6135              
REMARK   3    T TENSOR                                                          
REMARK   3      T11:   0.4601 T22:   0.4130                                     
REMARK   3      T33:   0.4393 T12:   0.0849                                     
REMARK   3      T13:  -0.0222 T23:  -0.1828                                     
REMARK   3    L TENSOR                                                          
REMARK   3      L11:   7.1167 L22:   6.0718                                     
REMARK   3      L33:   6.9296 L12:   0.6311                                     
REMARK   3      L13:  -4.7553 L23:  -0.6676                                     
REMARK   3    S TENSOR                                                          
REMARK   3      S11:  -0.4917 S12:   0.4425 S13:  -0.4602                       
REMARK   3      S21:  -1.1410 S22:  -0.0966 S23:   0.1667                       
REMARK   3      S31:   0.8000 S32:  -0.5492 S33:   0.4053                       
REMARK   3   TLS GROUP : 58                                                     
REMARK   3    SELECTION: CHAIN M AND (RESSEQ 1105:1125)                         
REMARK   3    ORIGIN FOR THE GROUP (A): 112.7786  91.3406  -9.6719              
REMARK   3    T TENSOR                                                          
REMARK   3      T11:   0.4475 T22:   0.1898                                     
REMARK   3      T33:   0.5034 T12:   0.1134                                     
REMARK   3      T13:   0.1911 T23:  -0.1422                                     
REMARK   3    L TENSOR                                                          
REMARK   3      L11:   3.6190 L22:   9.2764                                     
REMARK   3      L33:   6.2547 L12:  -2.8262                                     
REMARK   3      L13:   1.9672 L23:   1.2750                                     
REMARK   3    S TENSOR                                                          
REMARK   3      S11:  -0.2672 S12:   0.0903 S13:  -0.3661                       
REMARK   3      S21:   0.5376 S22:  -0.2718 S23:  -0.3795                       
REMARK   3      S31:   0.5018 S32:   0.6211 S33:   0.1009                       
REMARK   3   TLS GROUP : 59                                                     
REMARK   3    SELECTION: CHAIN N AND (RESSEQ 1039:1050)                         
REMARK   3    ORIGIN FOR THE GROUP (A): 126.7202 162.2466  23.4166              
REMARK   3    T TENSOR                                                          
REMARK   3      T11:   0.4570 T22:   0.3717                                     
REMARK   3      T33:   0.6181 T12:   0.3384                                     
REMARK   3      T13:   0.2687 T23:   0.2916                                     
REMARK   3    L TENSOR                                                          
REMARK   3      L11:   3.4484 L22:   6.6423                                     
REMARK   3      L33:   7.0232 L12:   1.0401                                     
REMARK   3      L13:  -2.4149 L23:  -3.5027                                     
REMARK   3    S TENSOR                                                          
REMARK   3      S11:   1.0787 S12:   0.0982 S13:   1.0065                       
REMARK   3      S21:   0.2780 S22:   0.3562 S23:   0.0698                       
REMARK   3      S31:  -0.5241 S32:   0.1104 S33:   0.6273                       
REMARK   3   TLS GROUP : 60                                                     
REMARK   3    SELECTION: CHAIN N AND (RESSEQ 1051:1060)                         
REMARK   3    ORIGIN FOR THE GROUP (A): 126.9876 164.0402  10.8559              
REMARK   3    T TENSOR                                                          
REMARK   3      T11:   0.6197 T22:   0.7364                                     
REMARK   3      T33:   0.5451 T12:   1.1802                                     
REMARK   3      T13:   0.3450 T23:   0.0896                                     
REMARK   3    L TENSOR                                                          
REMARK   3      L11:   1.7283 L22:   2.5036                                     
REMARK   3      L33:   2.0915 L12:  -1.8572                                     
REMARK   3      L13:   1.4571 L23:  -2.2373                                     
REMARK   3    S TENSOR                                                          
REMARK   3      S11:   1.1513 S12:   1.5805 S13:   0.1253                       
REMARK   3      S21:  -1.8809 S22:  -0.8497 S23:  -0.2830                       
REMARK   3      S31:  -0.1862 S32:   0.1504 S33:   0.5987                       
REMARK   3   TLS GROUP : 61                                                     
REMARK   3    SELECTION: CHAIN N AND (RESSEQ 1061:1091)                         
REMARK   3    ORIGIN FOR THE GROUP (A): 116.6606 160.7288  17.2459              
REMARK   3    T TENSOR                                                          
REMARK   3      T11:   0.7683 T22:   0.4274                                     
REMARK   3      T33:   0.8991 T12:   0.0523                                     
REMARK   3      T13:  -0.1610 T23:   0.0204                                     
REMARK   3    L TENSOR                                                          
REMARK   3      L11:   5.8577 L22:   8.7497                                     
REMARK   3      L33:   4.0551 L12:  -3.6702                                     
REMARK   3      L13:   1.6755 L23:  -3.4579                                     
REMARK   3    S TENSOR                                                          
REMARK   3      S11:   0.9723 S12:   0.3732 S13:  -1.2549                       
REMARK   3      S21:  -0.9723 S22:  -0.1661 S23:   2.8060                       
REMARK   3      S31:   1.4218 S32:  -0.7505 S33:  -0.5920                       
REMARK   3   TLS GROUP : 62                                                     
REMARK   3    SELECTION: CHAIN N AND (RESSEQ 1092:1104)                         
REMARK   3    ORIGIN FOR THE GROUP (A): 118.2576 175.2201  19.3090              
REMARK   3    T TENSOR                                                          
REMARK   3      T11:   0.5716 T22:   0.4215                                     
REMARK   3      T33:   0.7400 T12:   0.1012                                     
REMARK   3      T13:   0.1192 T23:  -0.0251                                     
REMARK   3    L TENSOR                                                          
REMARK   3      L11:   5.2271 L22:   3.0078                                     
REMARK   3      L33:   5.7853 L12:  -1.9193                                     
REMARK   3      L13:   5.2550 L23:  -1.0359                                     
REMARK   3    S TENSOR                                                          
REMARK   3      S11:  -0.3623 S12:   0.0586 S13:   1.6119                       
REMARK   3      S21:  -0.6053 S22:  -0.2621 S23:  -1.2675                       
REMARK   3      S31:  -0.9190 S32:   0.4018 S33:   0.4881                       
REMARK   3   TLS GROUP : 63                                                     
REMARK   3    SELECTION: CHAIN N AND (RESSEQ 1105:1126)                         
REMARK   3    ORIGIN FOR THE GROUP (A): 119.1006 169.9436  21.3911              
REMARK   3    T TENSOR                                                          
REMARK   3      T11:   0.4701 T22:   0.4125                                     
REMARK   3      T33:   0.4731 T12:   0.2204                                     
REMARK   3      T13:   0.1208 T23:   0.0238                                     
REMARK   3    L TENSOR                                                          
REMARK   3      L11:   8.1798 L22:   6.9596                                     
REMARK   3      L33:   5.8081 L12:   0.9801                                     
REMARK   3      L13:   1.0495 L23:  -1.2101                                     
REMARK   3    S TENSOR                                                          
REMARK   3      S11:   0.5520 S12:  -0.1665 S13:   0.2147                       
REMARK   3      S21:   0.3711 S22:  -0.5662 S23:   0.4911                       
REMARK   3      S31:  -0.8793 S32:   0.2928 S33:  -0.0238                       
REMARK   3   TLS GROUP : 64                                                     
REMARK   3    SELECTION: CHAIN O AND (RESSEQ 1040:1050)                         
REMARK   3    ORIGIN FOR THE GROUP (A):  95.5074 146.4218  -8.1603              
REMARK   3    T TENSOR                                                          
REMARK   3      T11:   0.3516 T22:   0.3834                                     
REMARK   3      T33:   0.1987 T12:   0.1946                                     
REMARK   3      T13:   0.0595 T23:  -0.0103                                     
REMARK   3    L TENSOR                                                          
REMARK   3      L11:   6.4995 L22:   5.8756                                     
REMARK   3      L33:   7.0758 L12:   4.5100                                     
REMARK   3      L13:  -3.8027 L23:   1.0199                                     
REMARK   3    S TENSOR                                                          
REMARK   3      S11:   0.5927 S12:  -0.4514 S13:  -0.5912                       
REMARK   3      S21:   0.5986 S22:  -0.3751 S23:  -0.2009                       
REMARK   3      S31:   0.1510 S32:   0.0751 S33:   0.3137                       
REMARK   3   TLS GROUP : 65                                                     
REMARK   3    SELECTION: CHAIN O AND (RESSEQ 1051:1071)                         
REMARK   3    ORIGIN FOR THE GROUP (A):  88.2518 153.2443 -15.9305              
REMARK   3    T TENSOR                                                          
REMARK   3      T11:   0.4178 T22:   0.4231                                     
REMARK   3      T33:   0.3704 T12:   0.2057                                     
REMARK   3      T13:   0.0608 T23:  -0.0208                                     
REMARK   3    L TENSOR                                                          
REMARK   3      L11:   7.5055 L22:   5.3730                                     
REMARK   3      L33:   5.5573 L12:   0.6559                                     
REMARK   3      L13:   3.1063 L23:  -0.2378                                     
REMARK   3    S TENSOR                                                          
REMARK   3      S11:  -0.0321 S12:  -0.0594 S13:   1.1802                       
REMARK   3      S21:   0.0560 S22:  -0.1008 S23:   0.4037                       
REMARK   3      S31:  -0.7272 S32:  -0.8824 S33:   0.0577                       
REMARK   3   TLS GROUP : 66                                                     
REMARK   3    SELECTION: CHAIN O AND (RESSEQ 1072:1096)                         
REMARK   3    ORIGIN FOR THE GROUP (A):  98.7955 147.6889 -19.4246              
REMARK   3    T TENSOR                                                          
REMARK   3      T11:   0.3081 T22:   0.3309                                     
REMARK   3      T33:   0.1955 T12:   0.1198                                     
REMARK   3      T13:   0.0369 T23:   0.0713                                     
REMARK   3    L TENSOR                                                          
REMARK   3      L11:   8.2216 L22:   7.5570                                     
REMARK   3      L33:   4.0466 L12:   1.3504                                     
REMARK   3      L13:  -0.4706 L23:   1.8825                                     
REMARK   3    S TENSOR                                                          
REMARK   3      S11:   0.0804 S12:   0.5657 S13:  -0.0617                       
REMARK   3      S21:   0.1450 S22:   0.1045 S23:   0.0418                       
REMARK   3      S31:  -0.1944 S32:   0.2308 S33:  -0.1482                       
REMARK   3   TLS GROUP : 67                                                     
REMARK   3    SELECTION: CHAIN O AND (RESSEQ 1097:1125)                         
REMARK   3    ORIGIN FOR THE GROUP (A):  93.4509 142.3876 -19.9296              
REMARK   3    T TENSOR                                                          
REMARK   3      T11:   0.3006 T22:   0.3335                                     
REMARK   3      T33:   0.2418 T12:   0.1364                                     
REMARK   3      T13:  -0.0261 T23:   0.0273                                     
REMARK   3    L TENSOR                                                          
REMARK   3      L11:   5.9077 L22:   7.6049                                     
REMARK   3      L33:   6.3724 L12:   2.6349                                     
REMARK   3      L13:  -2.1498 L23:   1.5010                                     
REMARK   3    S TENSOR                                                          
REMARK   3      S11:   0.1945 S12:   0.5262 S13:  -0.4786                       
REMARK   3      S21:  -0.3839 S22:  -0.0773 S23:   0.2757                       
REMARK   3      S31:   0.1929 S32:  -0.1756 S33:  -0.1139                       
REMARK   3   TLS GROUP : 68                                                     
REMARK   3    SELECTION: CHAIN P AND (RESSEQ 1039:1050)                         
REMARK   3    ORIGIN FOR THE GROUP (A): 149.8153 124.8371  29.2937              
REMARK   3    T TENSOR                                                          
REMARK   3      T11:   0.1334 T22:   0.5463                                     
REMARK   3      T33:   0.5969 T12:  -0.2376                                     
REMARK   3      T13:  -0.0615 T23:  -0.1936                                     
REMARK   3    L TENSOR                                                          
REMARK   3      L11:   5.7737 L22:   1.6302                                     
REMARK   3      L33:   1.9790 L12:   0.1137                                     
REMARK   3      L13:  -1.0383 L23:  -0.6149                                     
REMARK   3    S TENSOR                                                          
REMARK   3      S11:  -0.2123 S12:   1.3694 S13:  -1.2658                       
REMARK   3      S21:  -0.2454 S22:  -0.1653 S23:  -0.4635                       
REMARK   3      S31:  -0.0586 S32:  -0.0047 S33:   0.3305                       
REMARK   3   TLS GROUP : 69                                                     
REMARK   3    SELECTION: CHAIN P AND (RESSEQ 1051:1091)                         
REMARK   3    ORIGIN FOR THE GROUP (A): 145.6056 115.0723  33.0516              
REMARK   3    T TENSOR                                                          
REMARK   3      T11:   0.3018 T22:   0.3871                                     
REMARK   3      T33:   0.9259 T12:  -0.0349                                     
REMARK   3      T13:  -0.0179 T23:   0.0349                                     
REMARK   3    L TENSOR                                                          
REMARK   3      L11:   6.3655 L22:   5.9568                                     
REMARK   3      L33:   1.5388 L12:  -0.0536                                     
REMARK   3      L13:   1.8846 L23:   0.3504                                     
REMARK   3    S TENSOR                                                          
REMARK   3      S11:   0.0731 S12:  -0.1362 S13:  -1.9541                       
REMARK   3      S21:   0.3753 S22:  -0.0206 S23:  -0.8371                       
REMARK   3      S31:   0.2641 S32:   0.0953 S33:  -0.0137                       
REMARK   3   TLS GROUP : 70                                                     
REMARK   3    SELECTION: CHAIN P AND (RESSEQ 1092:1096)                         
REMARK   3    ORIGIN FOR THE GROUP (A): 133.6982 128.0761  24.4881              
REMARK   3    T TENSOR                                                          
REMARK   3      T11:   0.6900 T22:   0.9186                                     
REMARK   3      T33:   0.6288 T12:   0.3496                                     
REMARK   3      T13:   0.1395 T23:   0.1993                                     
REMARK   3    L TENSOR                                                          
REMARK   3      L11:   3.3388 L22:   9.4694                                     
REMARK   3      L33:   4.9560 L12:   2.3211                                     
REMARK   3      L13:  -1.9027 L23:   0.1619                                     
REMARK   3    S TENSOR                                                          
REMARK   3      S11:  -0.8279 S12:   1.6361 S13:  -0.2057                       
REMARK   3      S21:  -1.0641 S22:  -0.9701 S23:   0.2395                       
REMARK   3      S31:  -0.7033 S32:   0.3482 S33:   1.0655                       
REMARK   3   TLS GROUP : 71                                                     
REMARK   3    SELECTION: CHAIN P AND (RESSEQ 1097:1113)                         
REMARK   3    ORIGIN FOR THE GROUP (A): 135.6993 117.3631  25.9600              
REMARK   3    T TENSOR                                                          
REMARK   3      T11:   0.3205 T22:   0.5697                                     
REMARK   3      T33:   0.7371 T12:  -0.0632                                     
REMARK   3      T13:   0.0449 T23:  -0.2504                                     
REMARK   3    L TENSOR                                                          
REMARK   3      L11:   8.6671 L22:   9.9047                                     
REMARK   3      L33:   5.0648 L12:   0.7867                                     
REMARK   3      L13:  -2.3332 L23:  -0.2264                                     
REMARK   3    S TENSOR                                                          
REMARK   3      S11:  -0.7398 S12:   1.8047 S13:  -1.4319                       
REMARK   3      S21:  -0.7631 S22:   1.0547 S23:  -1.0319                       
REMARK   3      S31:   0.3196 S32:  -0.2770 S33:   0.0128                       
REMARK   3   TLS GROUP : 72                                                     
REMARK   3    SELECTION: CHAIN P AND (RESSEQ 1114:1126)                         
REMARK   3    ORIGIN FOR THE GROUP (A): 141.6491 127.5490  38.9929              
REMARK   3    T TENSOR                                                          
REMARK   3      T11:   0.3057 T22:   0.4157                                     
REMARK   3      T33:   0.7470 T12:  -0.2255                                     
REMARK   3      T13:   0.0783 T23:  -0.2547                                     
REMARK   3    L TENSOR                                                          
REMARK   3      L11:   4.2050 L22:   8.6730                                     
REMARK   3      L33:   7.0030 L12:   2.6796                                     
REMARK   3      L13:  -1.5514 L23:  -5.6551                                     
REMARK   3    S TENSOR                                                          
REMARK   3      S11:   0.7192 S12:  -0.9537 S13:   0.6775                       
REMARK   3      S21:   1.8463 S22:  -1.2001 S23:   0.7898                       
REMARK   3      S31:  -1.3602 S32:  -0.1100 S33:   0.0827                       
REMARK   3                                                                      
REMARK   3  NCS DETAILS                                                         
REMARK   3   NUMBER OF NCS GROUPS : NULL                                        
REMARK   3                                                                      
REMARK   3  OTHER REFINEMENT REMARKS: NULL                                      
REMARK   4                                                                      
REMARK   4 4NJ6 COMPLIES WITH FORMAT V. 3.30, 13-JUL-11                         
REMARK 100                                                                      
REMARK 100 THIS ENTRY HAS BEEN PROCESSED BY RCSB ON 19-DEC-13.                  
REMARK 100 THE RCSB ID CODE IS RCSB083269.                                      
REMARK 200                                                                      
REMARK 200 EXPERIMENTAL DETAILS                                                 
REMARK 200  EXPERIMENT TYPE                : X-RAY DIFFRACTION                  
REMARK 200  DATE OF DATA COLLECTION        : 01-AUG-13                          
REMARK 200  TEMPERATURE           (KELVIN) : 77                                 
REMARK 200  PH                             : 6.5                                
REMARK 200  NUMBER OF CRYSTALS USED        : 1                                  
REMARK 200                                                                      
REMARK 200  SYNCHROTRON              (Y/N) : Y                                  
REMARK 200  RADIATION SOURCE               : APS                                
REMARK 200  BEAMLINE                       : 19-ID                              
REMARK 200  X-RAY GENERATOR MODEL          : NULL                               
REMARK 200  MONOCHROMATIC OR LAUE    (M/L) : M                                  
REMARK 200  WAVELENGTH OR RANGE        (A) : 0.979                              
REMARK 200  MONOCHROMATOR                  : SI 111                             
REMARK 200  OPTICS                         : NULL                               
REMARK 200                                                                      
REMARK 200  DETECTOR TYPE                  : CCD                                
REMARK 200  DETECTOR MANUFACTURER          : ADSC QUANTUM 315R                  
REMARK 200  INTENSITY-INTEGRATION SOFTWARE : HKL-3000                           
REMARK 200  DATA SCALING SOFTWARE          : HKL-3000                           
REMARK 200                                                                      
REMARK 200  NUMBER OF UNIQUE REFLECTIONS   : 59901                              
REMARK 200  RESOLUTION RANGE HIGH      (A) : 2.400                              
REMARK 200  RESOLUTION RANGE LOW       (A) : 33.700                             
REMARK 200  REJECTION CRITERIA  (SIGMA(I)) : 0.000                              
REMARK 200                                                                      
REMARK 200 OVERALL.                                                             
REMARK 200  COMPLETENESS FOR RANGE     (%) : 98.7                               
REMARK 200  DATA REDUNDANCY                : NULL                               
REMARK 200  R MERGE                    (I) : NULL                               
REMARK 200  R SYM                      (I) : NULL                               
REMARK 200  <I/SIGMA(I)> FOR THE DATA SET  : NULL                               
REMARK 200                                                                      
REMARK 200 IN THE HIGHEST RESOLUTION SHELL.                                     
REMARK 200  HIGHEST RESOLUTION SHELL, RANGE HIGH (A) : 2.40                     
REMARK 200  HIGHEST RESOLUTION SHELL, RANGE LOW  (A) : 2.46                     
REMARK 200  COMPLETENESS FOR SHELL     (%) : 99.7                               
REMARK 200  DATA REDUNDANCY IN SHELL       : NULL                               
REMARK 200  R MERGE FOR SHELL          (I) : NULL                               
REMARK 200  R SYM FOR SHELL            (I) : NULL                               
REMARK 200  <I/SIGMA(I)> FOR SHELL         : NULL                               
REMARK 200                                                                      
REMARK 200 DIFFRACTION PROTOCOL: SINGLE WAVELENGTH                              
REMARK 200 METHOD USED TO DETERMINE THE STRUCTURE: MOLECULAR REPLACEMENT        
REMARK 200 SOFTWARE USED: PHASER                                                
REMARK 200 STARTING MODEL: NULL                                                 
REMARK 200                                                                      
REMARK 200 REMARK: NULL                                                         
REMARK 280                                                                      
REMARK 280 CRYSTAL                                                              
REMARK 280 SOLVENT CONTENT, VS   (%): 46.53                                     
REMARK 280 MATTHEWS COEFFICIENT, VM (ANGSTROMS**3/DA): 2.30                     
REMARK 280                                                                      
REMARK 280 CRYSTALLIZATION CONDITIONS: 25% PEG-6000, PH 6.5, VAPOR DIFFUSION,   
REMARK 280  HANGING DROP, TEMPERATURE 277K                                      
REMARK 290                                                                      
REMARK 290 CRYSTALLOGRAPHIC SYMMETRY                                            
REMARK 290 SYMMETRY OPERATORS FOR SPACE GROUP: H 3                              
REMARK 290                                                                      
REMARK 290      SYMOP   SYMMETRY                                                
REMARK 290     NNNMMM   OPERATOR                                                
REMARK 290       1555   X,Y,Z                                                   
REMARK 290       2555   -Y,X-Y,Z                                                
REMARK 290       3555   -X+Y,-X,Z                                               
REMARK 290       4555   X+2/3,Y+1/3,Z+1/3                                       
REMARK 290       5555   -Y+2/3,X-Y+1/3,Z+1/3                                    
REMARK 290       6555   -X+Y+2/3,-X+1/3,Z+1/3                                   
REMARK 290       7555   X+1/3,Y+2/3,Z+2/3                                       
REMARK 290       8555   -Y+1/3,X-Y+2/3,Z+2/3                                    
REMARK 290       9555   -X+Y+1/3,-X+2/3,Z+2/3                                   
REMARK 290                                                                      
REMARK 290     WHERE NNN -> OPERATOR NUMBER                                     
REMARK 290           MMM -> TRANSLATION VECTOR                                  
REMARK 290                                                                      
REMARK 290 CRYSTALLOGRAPHIC SYMMETRY TRANSFORMATIONS                            
REMARK 290 THE FOLLOWING TRANSFORMATIONS OPERATE ON THE ATOM/HETATM             
REMARK 290 RECORDS IN THIS ENTRY TO PRODUCE CRYSTALLOGRAPHICALLY                
REMARK 290 RELATED MOLECULES.                                                   
REMARK 290   SMTRY1   1  1.000000  0.000000  0.000000        0.00000            
REMARK 290   SMTRY2   1  0.000000  1.000000  0.000000        0.00000            
REMARK 290   SMTRY3   1  0.000000  0.000000  1.000000        0.00000            
REMARK 290   SMTRY1   2 -0.500000 -0.866025  0.000000        0.00000            
REMARK 290   SMTRY2   2  0.866025 -0.500000  0.000000        0.00000            
REMARK 290   SMTRY3   2  0.000000  0.000000  1.000000        0.00000            
REMARK 290   SMTRY1   3 -0.500000  0.866025  0.000000        0.00000            
REMARK 290   SMTRY2   3 -0.866025 -0.500000  0.000000        0.00000            
REMARK 290   SMTRY3   3  0.000000  0.000000  1.000000        0.00000            
REMARK 290   SMTRY1   4  1.000000  0.000000  0.000000       75.29550            
REMARK 290   SMTRY2   4  0.000000  1.000000  0.000000       43.47188            
REMARK 290   SMTRY3   4  0.000000  0.000000  1.000000       61.20533            
REMARK 290   SMTRY1   5 -0.500000 -0.866025  0.000000       75.29550            
REMARK 290   SMTRY2   5  0.866025 -0.500000  0.000000       43.47188            
REMARK 290   SMTRY3   5  0.000000  0.000000  1.000000       61.20533            
REMARK 290   SMTRY1   6 -0.500000  0.866025  0.000000       75.29550            
REMARK 290   SMTRY2   6 -0.866025 -0.500000  0.000000       43.47188            
REMARK 290   SMTRY3   6  0.000000  0.000000  1.000000       61.20533            
REMARK 290   SMTRY1   7  1.000000  0.000000  0.000000        0.00000            
REMARK 290   SMTRY2   7  0.000000  1.000000  0.000000       86.94375            
REMARK 290   SMTRY3   7  0.000000  0.000000  1.000000      122.41067            
REMARK 290   SMTRY1   8 -0.500000 -0.866025  0.000000        0.00000            
REMARK 290   SMTRY2   8  0.866025 -0.500000  0.000000       86.94375            
REMARK 290   SMTRY3   8  0.000000  0.000000  1.000000      122.41067            
REMARK 290   SMTRY1   9 -0.500000  0.866025  0.000000        0.00000            
REMARK 290   SMTRY2   9 -0.866025 -0.500000  0.000000       86.94375            
REMARK 290   SMTRY3   9  0.000000  0.000000  1.000000      122.41067            
REMARK 290                                                                      
REMARK 290 REMARK: NULL                                                         
REMARK 300                                                                      
REMARK 300 BIOMOLECULE: 1, 2, 3, 4, 5, 6, 7, 8, 9, 10, 11, 12, 13, 14, 15, 16   
REMARK 300 SEE REMARK 350 FOR THE AUTHOR PROVIDED AND/OR PROGRAM                
REMARK 300 GENERATED ASSEMBLY INFORMATION FOR THE STRUCTURE IN                  
REMARK 300 THIS ENTRY. THE REMARK MAY ALSO PROVIDE INFORMATION ON               
REMARK 300 BURIED SURFACE AREA.                                                 
REMARK 350                                                                      
REMARK 350 COORDINATES FOR A COMPLETE MULTIMER REPRESENTING THE KNOWN           
REMARK 350 BIOLOGICALLY SIGNIFICANT OLIGOMERIZATION STATE OF THE                
REMARK 350 MOLECULE CAN BE GENERATED BY APPLYING BIOMT TRANSFORMATIONS          
REMARK 350 GIVEN BELOW.  BOTH NON-CRYSTALLOGRAPHIC AND                          
REMARK 350 CRYSTALLOGRAPHIC OPERATIONS ARE GIVEN.                               
REMARK 350                                                                      
REMARK 350 BIOMOLECULE: 1                                                       
REMARK 350 AUTHOR DETERMINED BIOLOGICAL UNIT: MONOMERIC                         
REMARK 350 APPLY THE FOLLOWING TO CHAINS: A                                     
REMARK 350   BIOMT1   1  1.000000  0.000000  0.000000        0.00000            
REMARK 350   BIOMT2   1  0.000000  1.000000  0.000000        0.00000            
REMARK 350   BIOMT3   1  0.000000  0.000000  1.000000        0.00000            
REMARK 350                                                                      
REMARK 350 BIOMOLECULE: 2                                                       
REMARK 350 AUTHOR DETERMINED BIOLOGICAL UNIT: MONOMERIC                         
REMARK 350 APPLY THE FOLLOWING TO CHAINS: B                                     
REMARK 350   BIOMT1   1  1.000000  0.000000  0.000000        0.00000            
REMARK 350   BIOMT2   1  0.000000  1.000000  0.000000        0.00000            
REMARK 350   BIOMT3   1  0.000000  0.000000  1.000000        0.00000            
REMARK 350                                                                      
REMARK 350 BIOMOLECULE: 3                                                       
REMARK 350 AUTHOR DETERMINED BIOLOGICAL UNIT: MONOMERIC                         
REMARK 350 APPLY THE FOLLOWING TO CHAINS: C                                     
REMARK 350   BIOMT1   1  1.000000  0.000000  0.000000        0.00000            
REMARK 350   BIOMT2   1  0.000000  1.000000  0.000000        0.00000            
REMARK 350   BIOMT3   1  0.000000  0.000000  1.000000        0.00000            
REMARK 350                                                                      
REMARK 350 BIOMOLECULE: 4                                                       
REMARK 350 AUTHOR DETERMINED BIOLOGICAL UNIT: MONOMERIC                         
REMARK 350 APPLY THE FOLLOWING TO CHAINS: D                                     
REMARK 350   BIOMT1   1  1.000000  0.000000  0.000000        0.00000            
REMARK 350   BIOMT2   1  0.000000  1.000000  0.000000        0.00000            
REMARK 350   BIOMT3   1  0.000000  0.000000  1.000000        0.00000            
REMARK 350                                                                      
REMARK 350 BIOMOLECULE: 5                                                       
REMARK 350 AUTHOR DETERMINED BIOLOGICAL UNIT: MONOMERIC                         
REMARK 350 APPLY THE FOLLOWING TO CHAINS: E                                     
REMARK 350   BIOMT1   1  1.000000  0.000000  0.000000        0.00000            
REMARK 350   BIOMT2   1  0.000000  1.000000  0.000000        0.00000            
REMARK 350   BIOMT3   1  0.000000  0.000000  1.000000        0.00000            
REMARK 350                                                                      
REMARK 350 BIOMOLECULE: 6                                                       
REMARK 350 AUTHOR DETERMINED BIOLOGICAL UNIT: MONOMERIC                         
REMARK 350 APPLY THE FOLLOWING TO CHAINS: F                                     
REMARK 350   BIOMT1   1  1.000000  0.000000  0.000000        0.00000            
REMARK 350   BIOMT2   1  0.000000  1.000000  0.000000        0.00000            
REMARK 350   BIOMT3   1  0.000000  0.000000  1.000000        0.00000            
REMARK 350                                                                      
REMARK 350 BIOMOLECULE: 7                                                       
REMARK 350 AUTHOR DETERMINED BIOLOGICAL UNIT: MONOMERIC                         
REMARK 350 APPLY THE FOLLOWING TO CHAINS: G                                     
REMARK 350   BIOMT1   1  1.000000  0.000000  0.000000        0.00000            
REMARK 350   BIOMT2   1  0.000000  1.000000  0.000000        0.00000            
REMARK 350   BIOMT3   1  0.000000  0.000000  1.000000        0.00000            
REMARK 350                                                                      
REMARK 350 BIOMOLECULE: 8                                                       
REMARK 350 AUTHOR DETERMINED BIOLOGICAL UNIT: MONOMERIC                         
REMARK 350 APPLY THE FOLLOWING TO CHAINS: H                                     
REMARK 350   BIOMT1   1  1.000000  0.000000  0.000000        0.00000            
REMARK 350   BIOMT2   1  0.000000  1.000000  0.000000        0.00000            
REMARK 350   BIOMT3   1  0.000000  0.000000  1.000000        0.00000            
REMARK 350                                                                      
REMARK 350 BIOMOLECULE: 9                                                       
REMARK 350 AUTHOR DETERMINED BIOLOGICAL UNIT: MONOMERIC                         
REMARK 350 APPLY THE FOLLOWING TO CHAINS: I                                     
REMARK 350   BIOMT1   1  1.000000  0.000000  0.000000        0.00000            
REMARK 350   BIOMT2   1  0.000000  1.000000  0.000000        0.00000            
REMARK 350   BIOMT3   1  0.000000  0.000000  1.000000        0.00000            
REMARK 350                                                                      
REMARK 350 BIOMOLECULE: 10                                                      
REMARK 350 AUTHOR DETERMINED BIOLOGICAL UNIT: MONOMERIC                         
REMARK 350 APPLY THE FOLLOWING TO CHAINS: J                                     
REMARK 350   BIOMT1   1  1.000000  0.000000  0.000000        0.00000            
REMARK 350   BIOMT2   1  0.000000  1.000000  0.000000        0.00000            
REMARK 350   BIOMT3   1  0.000000  0.000000  1.000000        0.00000            
REMARK 350                                                                      
REMARK 350 BIOMOLECULE: 11                                                      
REMARK 350 AUTHOR DETERMINED BIOLOGICAL UNIT: MONOMERIC                         
REMARK 350 APPLY THE FOLLOWING TO CHAINS: K                                     
REMARK 350   BIOMT1   1  1.000000  0.000000  0.000000        0.00000            
REMARK 350   BIOMT2   1  0.000000  1.000000  0.000000        0.00000            
REMARK 350   BIOMT3   1  0.000000  0.000000  1.000000        0.00000            
REMARK 350                                                                      
REMARK 350 BIOMOLECULE: 12                                                      
REMARK 350 AUTHOR DETERMINED BIOLOGICAL UNIT: MONOMERIC                         
REMARK 350 APPLY THE FOLLOWING TO CHAINS: L                                     
REMARK 350   BIOMT1   1  1.000000  0.000000  0.000000        0.00000            
REMARK 350   BIOMT2   1  0.000000  1.000000  0.000000        0.00000            
REMARK 350   BIOMT3   1  0.000000  0.000000  1.000000        0.00000            
REMARK 350                                                                      
REMARK 350 BIOMOLECULE: 13                                                      
REMARK 350 AUTHOR DETERMINED BIOLOGICAL UNIT: MONOMERIC                         
REMARK 350 APPLY THE FOLLOWING TO CHAINS: M                                     
REMARK 350   BIOMT1   1  1.000000  0.000000  0.000000        0.00000            
REMARK 350   BIOMT2   1  0.000000  1.000000  0.000000        0.00000            
REMARK 350   BIOMT3   1  0.000000  0.000000  1.000000        0.00000            
REMARK 350                                                                      
REMARK 350 BIOMOLECULE: 14                                                      
REMARK 350 AUTHOR DETERMINED BIOLOGICAL UNIT: MONOMERIC                         
REMARK 350 APPLY THE FOLLOWING TO CHAINS: N                                     
REMARK 350   BIOMT1   1  1.000000  0.000000  0.000000        0.00000            
REMARK 350   BIOMT2   1  0.000000  1.000000  0.000000        0.00000            
REMARK 350   BIOMT3   1  0.000000  0.000000  1.000000        0.00000            
REMARK 350                                                                      
REMARK 350 BIOMOLECULE: 15                                                      
REMARK 350 AUTHOR DETERMINED BIOLOGICAL UNIT: MONOMERIC                         
REMARK 350 APPLY THE FOLLOWING TO CHAINS: O                                     
REMARK 350   BIOMT1   1  1.000000  0.000000  0.000000        0.00000            
REMARK 350   BIOMT2   1  0.000000  1.000000  0.000000        0.00000            
REMARK 350   BIOMT3   1  0.000000  0.000000  1.000000        0.00000            
REMARK 350                                                                      
REMARK 350 BIOMOLECULE: 16                                                      
REMARK 350 AUTHOR DETERMINED BIOLOGICAL UNIT: MONOMERIC                         
REMARK 350 APPLY THE FOLLOWING TO CHAINS: P                                     
REMARK 350   BIOMT1   1  1.000000  0.000000  0.000000        0.00000            
REMARK 350   BIOMT2   1  0.000000  1.000000  0.000000        0.00000            
REMARK 350   BIOMT3   1  0.000000  0.000000  1.000000        0.00000            
REMARK 465                                                                      
REMARK 465 MISSING RESIDUES                                                     
REMARK 465 THE FOLLOWING RESIDUES WERE NOT LOCATED IN THE                       
REMARK 465 EXPERIMENT. (M=MODEL NUMBER; RES=RESIDUE NAME; C=CHAIN               
REMARK 465 IDENTIFIER; SSSEQ=SEQUENCE NUMBER; I=INSERTION CODE.)                
REMARK 465                                                                      
REMARK 465   M RES C SSSEQI                                                     
REMARK 465     GLY A  1033                                                      
REMARK 465     SER A  1034                                                      
REMARK 465     HIS A  1035                                                      
REMARK 465     MET A  1036                                                      
REMARK 465     MET A  1037                                                      
REMARK 465     ARG A  1038                                                      
REMARK 465     SER A  1127                                                      
REMARK 465     GLY B  1033                                                      
REMARK 465     SER B  1034                                                      
REMARK 465     HIS B  1035                                                      
REMARK 465     MET B  1036                                                      
REMARK 465     MET B  1037                                                      
REMARK 465     SER B  1127                                                      
REMARK 465     GLY C  1033                                                      
REMARK 465     SER C  1034                                                      
REMARK 465     HIS C  1035                                                      
REMARK 465     MET C  1036                                                      
REMARK 465     MET C  1037                                                      
REMARK 465     SER C  1127                                                      
REMARK 465     GLY D  1033                                                      
REMARK 465     SER D  1034                                                      
REMARK 465     HIS D  1035                                                      
REMARK 465     MET D  1036                                                      
REMARK 465     MET D  1037                                                      
REMARK 465     ARG D  1038                                                      
REMARK 465     SER D  1127                                                      
REMARK 465     GLY E  1033                                                      
REMARK 465     SER E  1034                                                      
REMARK 465     HIS E  1035                                                      
REMARK 465     MET E  1036                                                      
REMARK 465     MET E  1037                                                      
REMARK 465     ARG E  1038                                                      
REMARK 465     THR E  1039                                                      
REMARK 465     HIS E  1093                                                      
REMARK 465     MET E  1126                                                      
REMARK 465     SER E  1127                                                      
REMARK 465     GLY F  1033                                                      
REMARK 465     SER F  1034                                                      
REMARK 465     HIS F  1035                                                      
REMARK 465     MET F  1036                                                      
REMARK 465     MET F  1037                                                      
REMARK 465     ARG F  1038                                                      
REMARK 465     GLY G  1033                                                      
REMARK 465     SER G  1034                                                      
REMARK 465     HIS G  1035                                                      
REMARK 465     MET G  1036                                                      
REMARK 465     MET G  1037                                                      
REMARK 465     ARG G  1038                                                      
REMARK 465     SER G  1127                                                      
REMARK 465     GLY H  1033                                                      
REMARK 465     SER H  1034                                                      
REMARK 465     HIS H  1035                                                      
REMARK 465     MET H  1036                                                      
REMARK 465     MET H  1037                                                      
REMARK 465     ARG H  1038                                                      
REMARK 465     HIS H  1093                                                      
REMARK 465     SER H  1127                                                      
REMARK 465     GLY I  1033                                                      
REMARK 465     SER I  1034                                                      
REMARK 465     HIS I  1035                                                      
REMARK 465     MET I  1036                                                      
REMARK 465     MET I  1037                                                      
REMARK 465     ALA I  1092                                                      
REMARK 465     HIS I  1093                                                      
REMARK 465     MET I  1126                                                      
REMARK 465     SER I  1127                                                      
REMARK 465     GLY J  1033                                                      
REMARK 465     SER J  1034                                                      
REMARK 465     HIS J  1035                                                      
REMARK 465     MET J  1036                                                      
REMARK 465     MET J  1037                                                      
REMARK 465     ARG J  1038                                                      
REMARK 465     ASP J  1080                                                      
REMARK 465     PRO J  1081                                                      
REMARK 465     GLN J  1082                                                      
REMARK 465     HIS J  1093                                                      
REMARK 465     GLN J  1125                                                      
REMARK 465     MET J  1126                                                      
REMARK 465     SER J  1127                                                      
REMARK 465     GLY K  1033                                                      
REMARK 465     SER K  1034                                                      
REMARK 465     HIS K  1035                                                      
REMARK 465     MET K  1036                                                      
REMARK 465     MET K  1037                                                      
REMARK 465     SER K  1127                                                      
REMARK 465     GLY L  1033                                                      
REMARK 465     SER L  1034                                                      
REMARK 465     HIS L  1035                                                      
REMARK 465     MET L  1036                                                      
REMARK 465     MET L  1037                                                      
REMARK 465     ARG L  1038                                                      
REMARK 465     GLN L  1082                                                      
REMARK 465     THR L  1083                                                      
REMARK 465     SER L  1084                                                      
REMARK 465     VAL L  1091                                                      
REMARK 465     SER L  1127                                                      
REMARK 465     GLY M  1033                                                      
REMARK 465     SER M  1034                                                      
REMARK 465     HIS M  1035                                                      
REMARK 465     MET M  1036                                                      
REMARK 465     MET M  1037                                                      
REMARK 465     MET M  1126                                                      
REMARK 465     SER M  1127                                                      
REMARK 465     GLY N  1033                                                      
REMARK 465     SER N  1034                                                      
REMARK 465     HIS N  1035                                                      
REMARK 465     MET N  1036                                                      
REMARK 465     MET N  1037                                                      
REMARK 465     ARG N  1038                                                      
REMARK 465     GLU N  1075                                                      
REMARK 465     GLY N  1076                                                      
REMARK 465     PRO N  1081                                                      
REMARK 465     GLN N  1082                                                      
REMARK 465     THR N  1083                                                      
REMARK 465     HIS N  1093                                                      
REMARK 465     SER N  1127                                                      
REMARK 465     GLY O  1033                                                      
REMARK 465     SER O  1034                                                      
REMARK 465     HIS O  1035                                                      
REMARK 465     MET O  1036                                                      
REMARK 465     MET O  1037                                                      
REMARK 465     ARG O  1038                                                      
REMARK 465     THR O  1039                                                      
REMARK 465     HIS O  1093                                                      
REMARK 465     SER O  1127                                                      
REMARK 465     GLY P  1033                                                      
REMARK 465     SER P  1034                                                      
REMARK 465     HIS P  1035                                                      
REMARK 465     MET P  1036                                                      
REMARK 465     MET P  1037                                                      
REMARK 465     ARG P  1038                                                      
REMARK 465     HIS P  1093                                                      
REMARK 465     SER P  1127                                                      
REMARK 500                                                                      
REMARK 500 GEOMETRY AND STEREOCHEMISTRY                                         
REMARK 500 SUBTOPIC: TORSION ANGLES                                             
REMARK 500                                                                      
REMARK 500 TORSION ANGLES OUTSIDE THE EXPECTED RAMACHANDRAN REGIONS:            
REMARK 500 (M=MODEL NUMBER; RES=RESIDUE NAME; C=CHAIN IDENTIFIER;               
REMARK 500 SSEQ=SEQUENCE NUMBER; I=INSERTION CODE).                             
REMARK 500                                                                      
REMARK 500 STANDARD TABLE:                                                      
REMARK 500 FORMAT:(10X,I3,1X,A3,1X,A1,I4,A1,4X,F7.2,3X,F7.2)                    
REMARK 500                                                                      
REMARK 500 EXPECTED VALUES: GJ KLEYWEGT AND TA JONES (1996). PHI/PSI-           
REMARK 500 CHOLOGY: RAMACHANDRAN REVISITED. STRUCTURE 4, 1395 - 1400            
REMARK 500                                                                      
REMARK 500  M RES CSSEQI        PSI       PHI                                   
REMARK 500    ASN B1095        1.05     91.84                                   
REMARK 500    HIS D1093      158.92     96.13                                   
REMARK 500    GLU D1094        8.24     82.01                                   
REMARK 500    ASP I1085        0.41     80.99                                   
REMARK 500    ASN L1095        2.67     80.99                                   
REMARK 500    HIS M1093      -66.17     64.89                                   
REMARK 500    ASN M1095     -125.49     64.17                                   
REMARK 500    ILE M1097      122.11     -6.07                                   
REMARK 500                                                                      
REMARK 500 REMARK: NULL                                                         
REMARK 900                                                                      
REMARK 900 RELATED ENTRIES                                                      
REMARK 900 RELATED ID: 4NJ7   RELATED DB: PDB                                   
DBREF  4NJ6 A 1037  1127  UNP    P93022   ARFG_ARATH    1036   1126             
DBREF  4NJ6 B 1037  1127  UNP    P93022   ARFG_ARATH    1036   1126             
DBREF  4NJ6 C 1037  1127  UNP    P93022   ARFG_ARATH    1036   1126             
DBREF  4NJ6 D 1037  1127  UNP    P93022   ARFG_ARATH    1036   1126             
DBREF  4NJ6 E 1037  1127  UNP    P93022   ARFG_ARATH    1036   1126             
DBREF  4NJ6 F 1037  1127  UNP    P93022   ARFG_ARATH    1036   1126             
DBREF  4NJ6 G 1037  1127  UNP    P93022   ARFG_ARATH    1036   1126             
DBREF  4NJ6 H 1037  1127  UNP    P93022   ARFG_ARATH    1036   1126             
DBREF  4NJ6 I 1037  1127  UNP    P93022   ARFG_ARATH    1036   1126             
DBREF  4NJ6 J 1037  1127  UNP    P93022   ARFG_ARATH    1036   1126             
DBREF  4NJ6 K 1037  1127  UNP    P93022   ARFG_ARATH    1036   1126             
DBREF  4NJ6 L 1037  1127  UNP    P93022   ARFG_ARATH    1036   1126             
DBREF  4NJ6 M 1037  1127  UNP    P93022   ARFG_ARATH    1036   1126             
DBREF  4NJ6 N 1037  1127  UNP    P93022   ARFG_ARATH    1036   1126             
DBREF  4NJ6 O 1037  1127  UNP    P93022   ARFG_ARATH    1036   1126             
DBREF  4NJ6 P 1037  1127  UNP    P93022   ARFG_ARATH    1036   1126             
SEQADV 4NJ6 GLY A 1033  UNP  P93022              EXPRESSION TAG                 
SEQADV 4NJ6 SER A 1034  UNP  P93022              EXPRESSION TAG                 
SEQADV 4NJ6 HIS A 1035  UNP  P93022              EXPRESSION TAG                 
SEQADV 4NJ6 MET A 1036  UNP  P93022              EXPRESSION TAG                 
SEQADV 4NJ6 ALA A 1042  UNP  P93022    LYS  1041 ENGINEERED MUTATION            
SEQADV 4NJ6 ALA A 1092  UNP  P93022    ASP  1091 ENGINEERED MUTATION            
SEQADV 4NJ6 ALA A 1096  UNP  P93022    ASP  1095 ENGINEERED MUTATION            
SEQADV 4NJ6 GLY B 1033  UNP  P93022              EXPRESSION TAG                 
SEQADV 4NJ6 SER B 1034  UNP  P93022              EXPRESSION TAG                 
SEQADV 4NJ6 HIS B 1035  UNP  P93022              EXPRESSION TAG                 
SEQADV 4NJ6 MET B 1036  UNP  P93022              EXPRESSION TAG                 
SEQADV 4NJ6 ALA B 1042  UNP  P93022    LYS  1041 ENGINEERED MUTATION            
SEQADV 4NJ6 ALA B 1092  UNP  P93022    ASP  1091 ENGINEERED MUTATION            
SEQADV 4NJ6 ALA B 1096  UNP  P93022    ASP  1095 ENGINEERED MUTATION            
SEQADV 4NJ6 GLY C 1033  UNP  P93022              EXPRESSION TAG                 
SEQADV 4NJ6 SER C 1034  UNP  P93022              EXPRESSION TAG                 
SEQADV 4NJ6 HIS C 1035  UNP  P93022              EXPRESSION TAG                 
SEQADV 4NJ6 MET C 1036  UNP  P93022              EXPRESSION TAG                 
SEQADV 4NJ6 ALA C 1042  UNP  P93022    LYS  1041 ENGINEERED MUTATION            
SEQADV 4NJ6 ALA C 1092  UNP  P93022    ASP  1091 ENGINEERED MUTATION            
SEQADV 4NJ6 ALA C 1096  UNP  P93022    ASP  1095 ENGINEERED MUTATION            
SEQADV 4NJ6 GLY D 1033  UNP  P93022              EXPRESSION TAG                 
SEQADV 4NJ6 SER D 1034  UNP  P93022              EXPRESSION TAG                 
SEQADV 4NJ6 HIS D 1035  UNP  P93022              EXPRESSION TAG                 
SEQADV 4NJ6 MET D 1036  UNP  P93022              EXPRESSION TAG                 
SEQADV 4NJ6 ALA D 1042  UNP  P93022    LYS  1041 ENGINEERED MUTATION            
SEQADV 4NJ6 ALA D 1092  UNP  P93022    ASP  1091 ENGINEERED MUTATION            
SEQADV 4NJ6 ALA D 1096  UNP  P93022    ASP  1095 ENGINEERED MUTATION            
SEQADV 4NJ6 GLY E 1033  UNP  P93022              EXPRESSION TAG                 
SEQADV 4NJ6 SER E 1034  UNP  P93022              EXPRESSION TAG                 
SEQADV 4NJ6 HIS E 1035  UNP  P93022              EXPRESSION TAG                 
SEQADV 4NJ6 MET E 1036  UNP  P93022              EXPRESSION TAG                 
SEQADV 4NJ6 ALA E 1042  UNP  P93022    LYS  1041 ENGINEERED MUTATION            
SEQADV 4NJ6 ALA E 1092  UNP  P93022    ASP  1091 ENGINEERED MUTATION            
SEQADV 4NJ6 ALA E 1096  UNP  P93022    ASP  1095 ENGINEERED MUTATION            
SEQADV 4NJ6 GLY F 1033  UNP  P93022              EXPRESSION TAG                 
SEQADV 4NJ6 SER F 1034  UNP  P93022              EXPRESSION TAG                 
SEQADV 4NJ6 HIS F 1035  UNP  P93022              EXPRESSION TAG                 
SEQADV 4NJ6 MET F 1036  UNP  P93022              EXPRESSION TAG                 
SEQADV 4NJ6 ALA F 1042  UNP  P93022    LYS  1041 ENGINEERED MUTATION            
SEQADV 4NJ6 ALA F 1092  UNP  P93022    ASP  1091 ENGINEERED MUTATION            
SEQADV 4NJ6 ALA F 1096  UNP  P93022    ASP  1095 ENGINEERED MUTATION            
SEQADV 4NJ6 GLY G 1033  UNP  P93022              EXPRESSION TAG                 
SEQADV 4NJ6 SER G 1034  UNP  P93022              EXPRESSION TAG                 
SEQADV 4NJ6 HIS G 1035  UNP  P93022              EXPRESSION TAG                 
SEQADV 4NJ6 MET G 1036  UNP  P93022              EXPRESSION TAG                 
SEQADV 4NJ6 ALA G 1042  UNP  P93022    LYS  1041 ENGINEERED MUTATION            
SEQADV 4NJ6 ALA G 1092  UNP  P93022    ASP  1091 ENGINEERED MUTATION            
SEQADV 4NJ6 ALA G 1096  UNP  P93022    ASP  1095 ENGINEERED MUTATION            
SEQADV 4NJ6 GLY H 1033  UNP  P93022              EXPRESSION TAG                 
SEQADV 4NJ6 SER H 1034  UNP  P93022              EXPRESSION TAG                 
SEQADV 4NJ6 HIS H 1035  UNP  P93022              EXPRESSION TAG                 
SEQADV 4NJ6 MET H 1036  UNP  P93022              EXPRESSION TAG                 
SEQADV 4NJ6 ALA H 1042  UNP  P93022    LYS  1041 ENGINEERED MUTATION            
SEQADV 4NJ6 ALA H 1092  UNP  P93022    ASP  1091 ENGINEERED MUTATION            
SEQADV 4NJ6 ALA H 1096  UNP  P93022    ASP  1095 ENGINEERED MUTATION            
SEQADV 4NJ6 GLY I 1033  UNP  P93022              EXPRESSION TAG                 
SEQADV 4NJ6 SER I 1034  UNP  P93022              EXPRESSION TAG                 
SEQADV 4NJ6 HIS I 1035  UNP  P93022              EXPRESSION TAG                 
SEQADV 4NJ6 MET I 1036  UNP  P93022              EXPRESSION TAG                 
SEQADV 4NJ6 ALA I 1042  UNP  P93022    LYS  1041 ENGINEERED MUTATION            
SEQADV 4NJ6 ALA I 1092  UNP  P93022    ASP  1091 ENGINEERED MUTATION            
SEQADV 4NJ6 ALA I 1096  UNP  P93022    ASP  1095 ENGINEERED MUTATION            
SEQADV 4NJ6 GLY J 1033  UNP  P93022              EXPRESSION TAG                 
SEQADV 4NJ6 SER J 1034  UNP  P93022              EXPRESSION TAG                 
SEQADV 4NJ6 HIS J 1035  UNP  P93022              EXPRESSION TAG                 
SEQADV 4NJ6 MET J 1036  UNP  P93022              EXPRESSION TAG                 
SEQADV 4NJ6 ALA J 1042  UNP  P93022    LYS  1041 ENGINEERED MUTATION            
SEQADV 4NJ6 ALA J 1092  UNP  P93022    ASP  1091 ENGINEERED MUTATION            
SEQADV 4NJ6 ALA J 1096  UNP  P93022    ASP  1095 ENGINEERED MUTATION            
SEQADV 4NJ6 GLY K 1033  UNP  P93022              EXPRESSION TAG                 
SEQADV 4NJ6 SER K 1034  UNP  P93022              EXPRESSION TAG                 
SEQADV 4NJ6 HIS K 1035  UNP  P93022              EXPRESSION TAG                 
SEQADV 4NJ6 MET K 1036  UNP  P93022              EXPRESSION TAG                 
SEQADV 4NJ6 ALA K 1042  UNP  P93022    LYS  1041 ENGINEERED MUTATION            
SEQADV 4NJ6 ALA K 1092  UNP  P93022    ASP  1091 ENGINEERED MUTATION            
SEQADV 4NJ6 ALA K 1096  UNP  P93022    ASP  1095 ENGINEERED MUTATION            
SEQADV 4NJ6 GLY L 1033  UNP  P93022              EXPRESSION TAG                 
SEQADV 4NJ6 SER L 1034  UNP  P93022              EXPRESSION TAG                 
SEQADV 4NJ6 HIS L 1035  UNP  P93022              EXPRESSION TAG                 
SEQADV 4NJ6 MET L 1036  UNP  P93022              EXPRESSION TAG                 
SEQADV 4NJ6 ALA L 1042  UNP  P93022    LYS  1041 ENGINEERED MUTATION            
SEQADV 4NJ6 ALA L 1092  UNP  P93022    ASP  1091 ENGINEERED MUTATION            
SEQADV 4NJ6 ALA L 1096  UNP  P93022    ASP  1095 ENGINEERED MUTATION            
SEQADV 4NJ6 GLY M 1033  UNP  P93022              EXPRESSION TAG                 
SEQADV 4NJ6 SER M 1034  UNP  P93022              EXPRESSION TAG                 
SEQADV 4NJ6 HIS M 1035  UNP  P93022              EXPRESSION TAG                 
SEQADV 4NJ6 MET M 1036  UNP  P93022              EXPRESSION TAG                 
SEQADV 4NJ6 ALA M 1042  UNP  P93022    LYS  1041 ENGINEERED MUTATION            
SEQADV 4NJ6 ALA M 1092  UNP  P93022    ASP  1091 ENGINEERED MUTATION            
SEQADV 4NJ6 ALA M 1096  UNP  P93022    ASP  1095 ENGINEERED MUTATION            
SEQADV 4NJ6 GLY N 1033  UNP  P93022              EXPRESSION TAG                 
SEQADV 4NJ6 SER N 1034  UNP  P93022              EXPRESSION TAG                 
SEQADV 4NJ6 HIS N 1035  UNP  P93022              EXPRESSION TAG                 
SEQADV 4NJ6 MET N 1036  UNP  P93022              EXPRESSION TAG                 
SEQADV 4NJ6 ALA N 1042  UNP  P93022    LYS  1041 ENGINEERED MUTATION            
SEQADV 4NJ6 ALA N 1092  UNP  P93022    ASP  1091 ENGINEERED MUTATION            
SEQADV 4NJ6 ALA N 1096  UNP  P93022    ASP  1095 ENGINEERED MUTATION            
SEQADV 4NJ6 GLY O 1033  UNP  P93022              EXPRESSION TAG                 
SEQADV 4NJ6 SER O 1034  UNP  P93022              EXPRESSION TAG                 
SEQADV 4NJ6 HIS O 1035  UNP  P93022              EXPRESSION TAG                 
SEQADV 4NJ6 MET O 1036  UNP  P93022              EXPRESSION TAG                 
SEQADV 4NJ6 ALA O 1042  UNP  P93022    LYS  1041 ENGINEERED MUTATION            
SEQADV 4NJ6 ALA O 1092  UNP  P93022    ASP  1091 ENGINEERED MUTATION            
SEQADV 4NJ6 ALA O 1096  UNP  P93022    ASP  1095 ENGINEERED MUTATION            
SEQADV 4NJ6 GLY P 1033  UNP  P93022              EXPRESSION TAG                 
SEQADV 4NJ6 SER P 1034  UNP  P93022              EXPRESSION TAG                 
SEQADV 4NJ6 HIS P 1035  UNP  P93022              EXPRESSION TAG                 
SEQADV 4NJ6 MET P 1036  UNP  P93022              EXPRESSION TAG                 
SEQADV 4NJ6 ALA P 1042  UNP  P93022    LYS  1041 ENGINEERED MUTATION            
SEQADV 4NJ6 ALA P 1092  UNP  P93022    ASP  1091 ENGINEERED MUTATION            
SEQADV 4NJ6 ALA P 1096  UNP  P93022    ASP  1095 ENGINEERED MUTATION            
SEQRES   1 A   95  GLY SER HIS MET MET ARG THR TYR THR ALA VAL GLN LYS          
SEQRES   2 A   95  ARG GLY SER VAL GLY ARG SER ILE ASP VAL ASN ARG TYR          
SEQRES   3 A   95  ARG GLY TYR ASP GLU LEU ARG HIS ASP LEU ALA ARG MET          
SEQRES   4 A   95  PHE GLY ILE GLU GLY GLN LEU GLU ASP PRO GLN THR SER          
SEQRES   5 A   95  ASP TRP LYS LEU VAL TYR VAL ALA HIS GLU ASN ALA ILE          
SEQRES   6 A   95  LEU LEU VAL GLY ASP ASP PRO TRP GLU GLU PHE VAL ASN          
SEQRES   7 A   95  CYS VAL GLN SER ILE LYS ILE LEU SER SER ALA GLU VAL          
SEQRES   8 A   95  GLN GLN MET SER                                              
SEQRES   1 B   95  GLY SER HIS MET MET ARG THR TYR THR ALA VAL GLN LYS          
SEQRES   2 B   95  ARG GLY SER VAL GLY ARG SER ILE ASP VAL ASN ARG TYR          
SEQRES   3 B   95  ARG GLY TYR ASP GLU LEU ARG HIS ASP LEU ALA ARG MET          
SEQRES   4 B   95  PHE GLY ILE GLU GLY GLN LEU GLU ASP PRO GLN THR SER          
SEQRES   5 B   95  ASP TRP LYS LEU VAL TYR VAL ALA HIS GLU ASN ALA ILE          
SEQRES   6 B   95  LEU LEU VAL GLY ASP ASP PRO TRP GLU GLU PHE VAL ASN          
SEQRES   7 B   95  CYS VAL GLN SER ILE LYS ILE LEU SER SER ALA GLU VAL          
SEQRES   8 B   95  GLN GLN MET SER                                              
SEQRES   1 C   95  GLY SER HIS MET MET ARG THR TYR THR ALA VAL GLN LYS          
SEQRES   2 C   95  ARG GLY SER VAL GLY ARG SER ILE ASP VAL ASN ARG TYR          
SEQRES   3 C   95  ARG GLY TYR ASP GLU LEU ARG HIS ASP LEU ALA ARG MET          
SEQRES   4 C   95  PHE GLY ILE GLU GLY GLN LEU GLU ASP PRO GLN THR SER          
SEQRES   5 C   95  ASP TRP LYS LEU VAL TYR VAL ALA HIS GLU ASN ALA ILE          
SEQRES   6 C   95  LEU LEU VAL GLY ASP ASP PRO TRP GLU GLU PHE VAL ASN          
SEQRES   7 C   95  CYS VAL GLN SER ILE LYS ILE LEU SER SER ALA GLU VAL          
SEQRES   8 C   95  GLN GLN MET SER                                              
SEQRES   1 D   95  GLY SER HIS MET MET ARG THR TYR THR ALA VAL GLN LYS          
SEQRES   2 D   95  ARG GLY SER VAL GLY ARG SER ILE ASP VAL ASN ARG TYR          
SEQRES   3 D   95  ARG GLY TYR ASP GLU LEU ARG HIS ASP LEU ALA ARG MET          
SEQRES   4 D   95  PHE GLY ILE GLU GLY GLN LEU GLU ASP PRO GLN THR SER          
SEQRES   5 D   95  ASP TRP LYS LEU VAL TYR VAL ALA HIS GLU ASN ALA ILE          
SEQRES   6 D   95  LEU LEU VAL GLY ASP ASP PRO TRP GLU GLU PHE VAL ASN          
SEQRES   7 D   95  CYS VAL GLN SER ILE LYS ILE LEU SER SER ALA GLU VAL          
SEQRES   8 D   95  GLN GLN MET SER                                              
SEQRES   1 E   95  GLY SER HIS MET MET ARG THR TYR THR ALA VAL GLN LYS          
SEQRES   2 E   95  ARG GLY SER VAL GLY ARG SER ILE ASP VAL ASN ARG TYR          
SEQRES   3 E   95  ARG GLY TYR ASP GLU LEU ARG HIS ASP LEU ALA ARG MET          
SEQRES   4 E   95  PHE GLY ILE GLU GLY GLN LEU GLU ASP PRO GLN THR SER          
SEQRES   5 E   95  ASP TRP LYS LEU VAL TYR VAL ALA HIS GLU ASN ALA ILE          
SEQRES   6 E   95  LEU LEU VAL GLY ASP ASP PRO TRP GLU GLU PHE VAL ASN          
SEQRES   7 E   95  CYS VAL GLN SER ILE LYS ILE LEU SER SER ALA GLU VAL          
SEQRES   8 E   95  GLN GLN MET SER                                              
SEQRES   1 F   95  GLY SER HIS MET MET ARG THR TYR THR ALA VAL GLN LYS          
SEQRES   2 F   95  ARG GLY SER VAL GLY ARG SER ILE ASP VAL ASN ARG TYR          
SEQRES   3 F   95  ARG GLY TYR ASP GLU LEU ARG HIS ASP LEU ALA ARG MET          
SEQRES   4 F   95  PHE GLY ILE GLU GLY GLN LEU GLU ASP PRO GLN THR SER          
SEQRES   5 F   95  ASP TRP LYS LEU VAL TYR VAL ALA HIS GLU ASN ALA ILE          
SEQRES   6 F   95  LEU LEU VAL GLY ASP ASP PRO TRP GLU GLU PHE VAL ASN          
SEQRES   7 F   95  CYS VAL GLN SER ILE LYS ILE LEU SER SER ALA GLU VAL          
SEQRES   8 F   95  GLN GLN MET SER                                              
SEQRES   1 G   95  GLY SER HIS MET MET ARG THR TYR THR ALA VAL GLN LYS          
SEQRES   2 G   95  ARG GLY SER VAL GLY ARG SER ILE ASP VAL ASN ARG TYR          
SEQRES   3 G   95  ARG GLY TYR ASP GLU LEU ARG HIS ASP LEU ALA ARG MET          
SEQRES   4 G   95  PHE GLY ILE GLU GLY GLN LEU GLU ASP PRO GLN THR SER          
SEQRES   5 G   95  ASP TRP LYS LEU VAL TYR VAL ALA HIS GLU ASN ALA ILE          
SEQRES   6 G   95  LEU LEU VAL GLY ASP ASP PRO TRP GLU GLU PHE VAL ASN          
SEQRES   7 G   95  CYS VAL GLN SER ILE LYS ILE LEU SER SER ALA GLU VAL          
SEQRES   8 G   95  GLN GLN MET SER                                              
SEQRES   1 H   95  GLY SER HIS MET MET ARG THR TYR THR ALA VAL GLN LYS          
SEQRES   2 H   95  ARG GLY SER VAL GLY ARG SER ILE ASP VAL ASN ARG TYR          
SEQRES   3 H   95  ARG GLY TYR ASP GLU LEU ARG HIS ASP LEU ALA ARG MET          
SEQRES   4 H   95  PHE GLY ILE GLU GLY GLN LEU GLU ASP PRO GLN THR SER          
SEQRES   5 H   95  ASP TRP LYS LEU VAL TYR VAL ALA HIS GLU ASN ALA ILE          
SEQRES   6 H   95  LEU LEU VAL GLY ASP ASP PRO TRP GLU GLU PHE VAL ASN          
SEQRES   7 H   95  CYS VAL GLN SER ILE LYS ILE LEU SER SER ALA GLU VAL          
SEQRES   8 H   95  GLN GLN MET SER                                              
SEQRES   1 I   95  GLY SER HIS MET MET ARG THR TYR THR ALA VAL GLN LYS          
SEQRES   2 I   95  ARG GLY SER VAL GLY ARG SER ILE ASP VAL ASN ARG TYR          
SEQRES   3 I   95  ARG GLY TYR ASP GLU LEU ARG HIS ASP LEU ALA ARG MET          
SEQRES   4 I   95  PHE GLY ILE GLU GLY GLN LEU GLU ASP PRO GLN THR SER          
SEQRES   5 I   95  ASP TRP LYS LEU VAL TYR VAL ALA HIS GLU ASN ALA ILE          
SEQRES   6 I   95  LEU LEU VAL GLY ASP ASP PRO TRP GLU GLU PHE VAL ASN          
SEQRES   7 I   95  CYS VAL GLN SER ILE LYS ILE LEU SER SER ALA GLU VAL          
SEQRES   8 I   95  GLN GLN MET SER                                              
SEQRES   1 J   95  GLY SER HIS MET MET ARG THR TYR THR ALA VAL GLN LYS          
SEQRES   2 J   95  ARG GLY SER VAL GLY ARG SER ILE ASP VAL ASN ARG TYR          
SEQRES   3 J   95  ARG GLY TYR ASP GLU LEU ARG HIS ASP LEU ALA ARG MET          
SEQRES   4 J   95  PHE GLY ILE GLU GLY GLN LEU GLU ASP PRO GLN THR SER          
SEQRES   5 J   95  ASP TRP LYS LEU VAL TYR VAL ALA HIS GLU ASN ALA ILE          
SEQRES   6 J   95  LEU LEU VAL GLY ASP ASP PRO TRP GLU GLU PHE VAL ASN          
SEQRES   7 J   95  CYS VAL GLN SER ILE LYS ILE LEU SER SER ALA GLU VAL          
SEQRES   8 J   95  GLN GLN MET SER                                              
SEQRES   1 K   95  GLY SER HIS MET MET ARG THR TYR THR ALA VAL GLN LYS          
SEQRES   2 K   95  ARG GLY SER VAL GLY ARG SER ILE ASP VAL ASN ARG TYR          
SEQRES   3 K   95  ARG GLY TYR ASP GLU LEU ARG HIS ASP LEU ALA ARG MET          
SEQRES   4 K   95  PHE GLY ILE GLU GLY GLN LEU GLU ASP PRO GLN THR SER          
SEQRES   5 K   95  ASP TRP LYS LEU VAL TYR VAL ALA HIS GLU ASN ALA ILE          
SEQRES   6 K   95  LEU LEU VAL GLY ASP ASP PRO TRP GLU GLU PHE VAL ASN          
SEQRES   7 K   95  CYS VAL GLN SER ILE LYS ILE LEU SER SER ALA GLU VAL          
SEQRES   8 K   95  GLN GLN MET SER                                              
SEQRES   1 L   95  GLY SER HIS MET MET ARG THR TYR THR ALA VAL GLN LYS          
SEQRES   2 L   95  ARG GLY SER VAL GLY ARG SER ILE ASP VAL ASN ARG TYR          
SEQRES   3 L   95  ARG GLY TYR ASP GLU LEU ARG HIS ASP LEU ALA ARG MET          
SEQRES   4 L   95  PHE GLY ILE GLU GLY GLN LEU GLU ASP PRO GLN THR SER          
SEQRES   5 L   95  ASP TRP LYS LEU VAL TYR VAL ALA HIS GLU ASN ALA ILE          
SEQRES   6 L   95  LEU LEU VAL GLY ASP ASP PRO TRP GLU GLU PHE VAL ASN          
SEQRES   7 L   95  CYS VAL GLN SER ILE LYS ILE LEU SER SER ALA GLU VAL          
SEQRES   8 L   95  GLN GLN MET SER                                              
SEQRES   1 M   95  GLY SER HIS MET MET ARG THR TYR THR ALA VAL GLN LYS          
SEQRES   2 M   95  ARG GLY SER VAL GLY ARG SER ILE ASP VAL ASN ARG TYR          
SEQRES   3 M   95  ARG GLY TYR ASP GLU LEU ARG HIS ASP LEU ALA ARG MET          
SEQRES   4 M   95  PHE GLY ILE GLU GLY GLN LEU GLU ASP PRO GLN THR SER          
SEQRES   5 M   95  ASP TRP LYS LEU VAL TYR VAL ALA HIS GLU ASN ALA ILE          
SEQRES   6 M   95  LEU LEU VAL GLY ASP ASP PRO TRP GLU GLU PHE VAL ASN          
SEQRES   7 M   95  CYS VAL GLN SER ILE LYS ILE LEU SER SER ALA GLU VAL          
SEQRES   8 M   95  GLN GLN MET SER                                              
SEQRES   1 N   95  GLY SER HIS MET MET ARG THR TYR THR ALA VAL GLN LYS          
SEQRES   2 N   95  ARG GLY SER VAL GLY ARG SER ILE ASP VAL ASN ARG TYR          
SEQRES   3 N   95  ARG GLY TYR ASP GLU LEU ARG HIS ASP LEU ALA ARG MET          
SEQRES   4 N   95  PHE GLY ILE GLU GLY GLN LEU GLU ASP PRO GLN THR SER          
SEQRES   5 N   95  ASP TRP LYS LEU VAL TYR VAL ALA HIS GLU ASN ALA ILE          
SEQRES   6 N   95  LEU LEU VAL GLY ASP ASP PRO TRP GLU GLU PHE VAL ASN          
SEQRES   7 N   95  CYS VAL GLN SER ILE LYS ILE LEU SER SER ALA GLU VAL          
SEQRES   8 N   95  GLN GLN MET SER                                              
SEQRES   1 O   95  GLY SER HIS MET MET ARG THR TYR THR ALA VAL GLN LYS          
SEQRES   2 O   95  ARG GLY SER VAL GLY ARG SER ILE ASP VAL ASN ARG TYR          
SEQRES   3 O   95  ARG GLY TYR ASP GLU LEU ARG HIS ASP LEU ALA ARG MET          
SEQRES   4 O   95  PHE GLY ILE GLU GLY GLN LEU GLU ASP PRO GLN THR SER          
SEQRES   5 O   95  ASP TRP LYS LEU VAL TYR VAL ALA HIS GLU ASN ALA ILE          
SEQRES   6 O   95  LEU LEU VAL GLY ASP ASP PRO TRP GLU GLU PHE VAL ASN          
SEQRES   7 O   95  CYS VAL GLN SER ILE LYS ILE LEU SER SER ALA GLU VAL          
SEQRES   8 O   95  GLN GLN MET SER                                              
SEQRES   1 P   95  GLY SER HIS MET MET ARG THR TYR THR ALA VAL GLN LYS          
SEQRES   2 P   95  ARG GLY SER VAL GLY ARG SER ILE ASP VAL ASN ARG TYR          
SEQRES   3 P   95  ARG GLY TYR ASP GLU LEU ARG HIS ASP LEU ALA ARG MET          
SEQRES   4 P   95  PHE GLY ILE GLU GLY GLN LEU GLU ASP PRO GLN THR SER          
SEQRES   5 P   95  ASP TRP LYS LEU VAL TYR VAL ALA HIS GLU ASN ALA ILE          
SEQRES   6 P   95  LEU LEU VAL GLY ASP ASP PRO TRP GLU GLU PHE VAL ASN          
SEQRES   7 P   95  CYS VAL GLN SER ILE LYS ILE LEU SER SER ALA GLU VAL          
SEQRES   8 P   95  GLN GLN MET SER                                              
FORMUL  17  HOH   *490(H2 O)                                                    
HELIX    1   1 ASP A 1054  TYR A 1058  5                                   5    
HELIX    2   2 GLY A 1060  PHE A 1072  1                                  13    
HELIX    3   3 PRO A 1104  VAL A 1112  1                                   9    
HELIX    4   4 SER A 1119  GLN A 1125  1                                   7    
HELIX    5   5 ASP B 1054  TYR B 1058  5                                   5    
HELIX    6   6 GLY B 1060  PHE B 1072  1                                  13    
HELIX    7   7 ASP B 1080  SER B 1084  5                                   5    
HELIX    8   8 PRO B 1104  CYS B 1111  1                                   8    
HELIX    9   9 SER B 1120  MET B 1126  1                                   7    
HELIX   10  10 ASP C 1054  TYR C 1058  5                                   5    
HELIX   11  11 GLY C 1060  PHE C 1072  1                                  13    
HELIX   12  12 PRO C 1104  VAL C 1112  1                                   9    
HELIX   13  13 SER C 1119  MET C 1126  1                                   8    
HELIX   14  14 ASP D 1054  TYR D 1058  5                                   5    
HELIX   15  15 GLY D 1060  PHE D 1072  1                                  13    
HELIX   16  16 PRO D 1104  ASN D 1110  1                                   7    
HELIX   17  17 SER D 1120  GLN D 1125  1                                   6    
HELIX   18  18 ASP E 1054  TYR E 1058  5                                   5    
HELIX   19  19 GLY E 1060  PHE E 1072  1                                  13    
HELIX   20  20 PRO E 1104  VAL E 1112  1                                   9    
HELIX   21  21 SER E 1119  GLN E 1124  1                                   6    
HELIX   22  22 ASP F 1054  TYR F 1058  5                                   5    
HELIX   23  23 GLY F 1060  PHE F 1072  1                                  13    
HELIX   24  24 PRO F 1104  VAL F 1112  1                                   9    
HELIX   25  25 SER F 1119  MET F 1126  1                                   8    
HELIX   26  26 ASP G 1054  TYR G 1058  5                                   5    
HELIX   27  27 GLY G 1060  PHE G 1072  1                                  13    
HELIX   28  28 PRO G 1104  VAL G 1112  1                                   9    
HELIX   29  29 SER G 1120  MET G 1126  1                                   7    
HELIX   30  30 ASP H 1054  TYR H 1058  5                                   5    
HELIX   31  31 GLY H 1060  PHE H 1072  1                                  13    
HELIX   32  32 PRO H 1104  VAL H 1112  1                                   9    
HELIX   33  33 SER H 1119  MET H 1126  1                                   8    
HELIX   34  34 ASP I 1054  TYR I 1058  5                                   5    
HELIX   35  35 GLY I 1060  PHE I 1072  1                                  13    
HELIX   36  36 PRO I 1104  VAL I 1112  1                                   9    
HELIX   37  37 SER I 1120  GLN I 1124  1                                   5    
HELIX   38  38 ASP J 1054  TYR J 1058  5                                   5    
HELIX   39  39 GLY J 1060  PHE J 1072  1                                  13    
HELIX   40  40 PRO J 1104  VAL J 1112  1                                   9    
HELIX   41  41 SER J 1120  GLN J 1124  1                                   5    
HELIX   42  42 ASP K 1054  TYR K 1058  5                                   5    
HELIX   43  43 GLY K 1060  PHE K 1072  1                                  13    
HELIX   44  44 PRO K 1104  VAL K 1112  1                                   9    
HELIX   45  45 SER K 1120  GLN K 1125  1                                   6    
HELIX   46  46 ASP L 1054  TYR L 1058  5                                   5    
HELIX   47  47 GLY L 1060  PHE L 1072  1                                  13    
HELIX   48  48 PRO L 1104  VAL L 1112  1                                   9    
HELIX   49  49 SER L 1120  GLN L 1125  1                                   6    
HELIX   50  50 ASP M 1054  TYR M 1058  5                                   5    
HELIX   51  51 GLY M 1060  PHE M 1072  1                                  13    
HELIX   52  52 ASP M 1080  ASP M 1085  1                                   6    
HELIX   53  53 PRO M 1104  VAL M 1112  1                                   9    
HELIX   54  54 SER M 1119  GLN M 1124  1                                   6    
HELIX   55  55 ASP N 1054  TYR N 1058  5                                   5    
HELIX   56  56 GLY N 1060  PHE N 1072  1                                  13    
HELIX   57  57 PRO N 1104  VAL N 1112  1                                   9    
HELIX   58  58 SER N 1119  GLN N 1124  1                                   6    
HELIX   59  59 ASP O 1054  TYR O 1058  5                                   5    
HELIX   60  60 GLY O 1060  PHE O 1072  1                                  13    
HELIX   61  61 ASP O 1080  SER O 1084  5                                   5    
HELIX   62  62 PRO O 1104  VAL O 1112  1                                   9    
HELIX   63  63 SER O 1119  MET O 1126  1                                   8    
HELIX   64  64 ASP P 1054  TYR P 1058  5                                   5    
HELIX   65  65 GLY P 1060  PHE P 1072  1                                  13    
HELIX   66  66 PRO P 1104  VAL P 1112  1                                   9    
HELIX   67  67 SER P 1120  GLN P 1125  1                                   6    
SHEET    1   A 5 ARG A1051  ILE A1053  0                                        
SHEET    2   A 5 THR A1041  LYS A1045 -1  N  THR A1041   O  ILE A1053           
SHEET    3   A 5 SER A1114  LEU A1118  1  O  ILE A1115   N  ALA A1042           
SHEET    4   A 5 LYS A1087  ALA A1092 -1  N  LYS A1087   O  LEU A1118           
SHEET    5   A 5 ALA A1096  LEU A1099 -1  O  LEU A1098   N  TYR A1090           
SHEET    1   B 5 ARG B1051  ILE B1053  0                                        
SHEET    2   B 5 THR B1041  LYS B1045 -1  N  THR B1041   O  ILE B1053           
SHEET    3   B 5 VAL B1112  SER B1119  1  O  ILE B1115   N  GLN B1044           
SHEET    4   B 5 TRP B1086  ALA B1092 -1  N  LYS B1087   O  LEU B1118           
SHEET    5   B 5 ILE B1097  LEU B1099 -1  O  LEU B1098   N  TYR B1090           
SHEET    1   C 5 ARG C1051  ILE C1053  0                                        
SHEET    2   C 5 THR C1041  LYS C1045 -1  N  VAL C1043   O  ARG C1051           
SHEET    3   C 5 SER C1114  LEU C1118  1  O  ILE C1115   N  ALA C1042           
SHEET    4   C 5 LYS C1087  VAL C1091 -1  N  VAL C1089   O  LYS C1116           
SHEET    5   C 5 ILE C1097  LEU C1099 -1  O  LEU C1098   N  TYR C1090           
SHEET    1   D 5 ARG D1051  ILE D1053  0                                        
SHEET    2   D 5 THR D1041  LYS D1045 -1  N  THR D1041   O  ILE D1053           
SHEET    3   D 5 SER D1114  SER D1119  1  O  ILE D1117   N  GLN D1044           
SHEET    4   D 5 TRP D1086  VAL D1091 -1  N  VAL D1089   O  LYS D1116           
SHEET    5   D 5 ILE D1097  LEU D1099 -1  O  LEU D1098   N  TYR D1090           
SHEET    1   E 5 ARG E1051  ILE E1053  0                                        
SHEET    2   E 5 THR E1041  GLN E1044 -1  N  THR E1041   O  ILE E1053           
SHEET    3   E 5 SER E1114  LEU E1118  1  O  ILE E1117   N  GLN E1044           
SHEET    4   E 5 LYS E1087  VAL E1091 -1  N  VAL E1089   O  LYS E1116           
SHEET    5   E 5 ILE E1097  LEU E1099 -1  O  LEU E1098   N  TYR E1090           
SHEET    1   F 5 ARG F1051  ILE F1053  0                                        
SHEET    2   F 5 THR F1041  LYS F1045 -1  N  THR F1041   O  ILE F1053           
SHEET    3   F 5 SER F1114  LEU F1118  1  O  ILE F1115   N  GLN F1044           
SHEET    4   F 5 LYS F1087  VAL F1091 -1  N  LYS F1087   O  LEU F1118           
SHEET    5   F 5 ILE F1097  LEU F1099 -1  O  LEU F1098   N  TYR F1090           
SHEET    1   G 5 ARG G1051  ILE G1053  0                                        
SHEET    2   G 5 THR G1041  LYS G1045 -1  N  THR G1041   O  ILE G1053           
SHEET    3   G 5 SER G1114  SER G1119  1  O  ILE G1117   N  GLN G1044           
SHEET    4   G 5 TRP G1086  VAL G1091 -1  N  LYS G1087   O  LEU G1118           
SHEET    5   G 5 ILE G1097  LEU G1099 -1  O  LEU G1098   N  TYR G1090           
SHEET    1   H 5 ARG H1051  ILE H1053  0                                        
SHEET    2   H 5 THR H1041  GLN H1044 -1  N  THR H1041   O  ILE H1053           
SHEET    3   H 5 SER H1114  LEU H1118  1  O  ILE H1115   N  ALA H1042           
SHEET    4   H 5 LYS H1087  VAL H1091 -1  N  VAL H1089   O  LYS H1116           
SHEET    5   H 5 ILE H1097  LEU H1099 -1  O  LEU H1098   N  TYR H1090           
SHEET    1   I 5 ARG I1051  ILE I1053  0                                        
SHEET    2   I 5 THR I1041  LYS I1045 -1  N  THR I1041   O  ILE I1053           
SHEET    3   I 5 SER I1114  SER I1119  1  O  ILE I1115   N  GLN I1044           
SHEET    4   I 5 TRP I1086  TYR I1090 -1  N  LYS I1087   O  LEU I1118           
SHEET    5   I 5 LEU I1098  LEU I1099 -1  O  LEU I1098   N  TYR I1090           
SHEET    1   J 5 ARG J1051  ILE J1053  0                                        
SHEET    2   J 5 THR J1041  GLN J1044 -1  N  THR J1041   O  ILE J1053           
SHEET    3   J 5 SER J1114  SER J1119  1  O  ILE J1115   N  ALA J1042           
SHEET    4   J 5 TRP J1086  VAL J1091 -1  N  VAL J1089   O  LYS J1116           
SHEET    5   J 5 ILE J1097  LEU J1099 -1  O  LEU J1098   N  TYR J1090           
SHEET    1   K 5 ARG K1051  ILE K1053  0                                        
SHEET    2   K 5 THR K1041  LYS K1045 -1  N  THR K1041   O  ILE K1053           
SHEET    3   K 5 SER K1114  SER K1119  1  O  ILE K1115   N  ALA K1042           
SHEET    4   K 5 TRP K1086  VAL K1091 -1  N  LYS K1087   O  LEU K1118           
SHEET    5   K 5 ILE K1097  LEU K1099 -1  O  LEU K1098   N  TYR K1090           
SHEET    1   L 5 ARG L1051  ILE L1053  0                                        
SHEET    2   L 5 THR L1041  LYS L1045 -1  N  THR L1041   O  ILE L1053           
SHEET    3   L 5 ILE L1115  SER L1119  1  O  ILE L1117   N  GLN L1044           
SHEET    4   L 5 TRP L1086  TYR L1090 -1  N  LYS L1087   O  LEU L1118           
SHEET    5   L 5 LEU L1098  LEU L1099 -1  O  LEU L1098   N  TYR L1090           
SHEET    1   M 5 ARG M1051  ILE M1053  0                                        
SHEET    2   M 5 THR M1041  LYS M1045 -1  N  THR M1041   O  ILE M1053           
SHEET    3   M 5 SER M1114  LEU M1118  1  O  ILE M1115   N  ALA M1042           
SHEET    4   M 5 LYS M1087  VAL M1091 -1  N  VAL M1089   O  LYS M1116           
SHEET    5   M 5 LEU M1098  LEU M1099 -1  O  LEU M1098   N  TYR M1090           
SHEET    1   N 5 ARG N1051  ILE N1053  0                                        
SHEET    2   N 5 THR N1041  GLN N1044 -1  N  THR N1041   O  ILE N1053           
SHEET    3   N 5 SER N1114  LEU N1118  1  O  ILE N1115   N  ALA N1042           
SHEET    4   N 5 LYS N1087  VAL N1091 -1  N  VAL N1089   O  LYS N1116           
SHEET    5   N 5 ILE N1097  LEU N1099 -1  O  LEU N1098   N  TYR N1090           
SHEET    1   O 5 ARG O1051  ILE O1053  0                                        
SHEET    2   O 5 THR O1041  LYS O1045 -1  N  THR O1041   O  ILE O1053           
SHEET    3   O 5 SER O1114  LEU O1118  1  O  ILE O1115   N  ALA O1042           
SHEET    4   O 5 LYS O1087  VAL O1091 -1  N  VAL O1089   O  LYS O1116           
SHEET    5   O 5 LEU O1098  LEU O1099 -1  O  LEU O1098   N  TYR O1090           
SHEET    1   P 5 ARG P1051  ILE P1053  0                                        
SHEET    2   P 5 THR P1041  LYS P1045 -1  N  THR P1041   O  ILE P1053           
SHEET    3   P 5 SER P1114  SER P1119  1  O  ILE P1115   N  GLN P1044           
SHEET    4   P 5 TRP P1086  VAL P1091 -1  N  VAL P1089   O  LYS P1116           
SHEET    5   P 5 ILE P1097  LEU P1099 -1  O  LEU P1098   N  TYR P1090           
CRYST1  150.591  150.591  183.616  90.00  90.00 120.00 H 3         144          
ORIGX1      1.000000  0.000000  0.000000        0.00000                         
ORIGX2      0.000000  1.000000  0.000000        0.00000                         
ORIGX3      0.000000  0.000000  1.000000        0.00000                         
SCALE1      0.006641  0.003834  0.000000        0.00000                         
SCALE2      0.000000  0.007668  0.000000        0.00000                         
SCALE3      0.000000  0.000000  0.005446        0.00000                         
ATOM      1  N   THR A1039     126.880 117.073  22.643  1.00 41.98           N  
ANISOU    1  N   THR A1039     3534   7484   4934    583    901  -2695       N  
ATOM      2  CA  THR A1039     125.541 116.521  22.856  1.00 64.72           C  
ANISOU    2  CA  THR A1039     6419  10194   7979    540    738  -2872       C  
ATOM      3  C   THR A1039     125.096 116.493  24.327  1.00 61.81           C  
ANISOU    3  C   THR A1039     6097   9508   7880    383    693  -2757       C  
ATOM      4  O   THR A1039     123.945 116.174  24.617  1.00 63.15           O  
ANISOU    4  O   THR A1039     6241   9569   8184    332    576  -2853       O  
ATOM      5  CB  THR A1039     125.373 115.097  22.247  1.00 63.31           C  
ANISOU    5  CB  THR A1039     6132  10019   7905    655    630  -3226       C  
ATOM      6  OG1 THR A1039     126.019 114.119  23.076  1.00 54.16           O  
ANISOU    6  OG1 THR A1039     4942   8619   7018    640    640  -3273       O  
ATOM      7  CG2 THR A1039     125.941 115.041  20.829  1.00 68.88           C  
ANISOU    7  CG2 THR A1039     6781  11079   8312    855    668  -3359       C  
ATOM      8  N   TYR A1040     125.999 116.804  25.254  1.00 53.11           N  
ANISOU    8  N   TYR A1040     5035   8298   6847    317    782  -2556       N  
ATOM      9  CA  TYR A1040     125.598 116.928  26.651  1.00 40.50           C  
ANISOU    9  CA  TYR A1040     3486   6459   5443    196    739  -2425       C  
ATOM     10  C   TYR A1040     125.203 118.357  26.949  1.00 38.00           C  
ANISOU   10  C   TYR A1040     3272   6173   4993    143    765  -2240       C  
ATOM     11  O   TYR A1040     125.431 119.253  26.142  1.00 49.43           O  
ANISOU   11  O   TYR A1040     4745   7807   6228    179    845  -2187       O  
ATOM     12  CB  TYR A1040     126.719 116.541  27.594  1.00 32.93           C  
ANISOU   12  CB  TYR A1040     2510   5384   4616    169    803  -2310       C  
ATOM     13  CG  TYR A1040     126.828 115.074  27.878  1.00 33.99           C  
ANISOU   13  CG  TYR A1040     2558   5368   4988    208    765  -2455       C  
ATOM     14  CD1 TYR A1040     127.348 114.642  29.087  1.00 32.93           C  
ANISOU   14  CD1 TYR A1040     2417   5069   5024    178    791  -2312       C  
ATOM     15  CD2 TYR A1040     126.422 114.120  26.948  1.00 36.53           C  
ANISOU   15  CD2 TYR A1040     2792   5715   5371    293    701  -2743       C  
ATOM     16  CE1 TYR A1040     127.452 113.315  29.375  1.00 41.81           C  
ANISOU   16  CE1 TYR A1040     3452   6038   6397    228    776  -2425       C  
ATOM     17  CE2 TYR A1040     126.528 112.770  27.230  1.00 42.77           C  
ANISOU   17  CE2 TYR A1040     3486   6324   6442    335    666  -2911       C  
ATOM     18  CZ  TYR A1040     127.047 112.381  28.459  1.00 45.82           C  
ANISOU   18  CZ  TYR A1040     3867   6524   7019    299    715  -2736       C  
ATOM     19  OH  TYR A1040     127.181 111.061  28.804  1.00 55.54           O  
ANISOU   19  OH  TYR A1040     4992   7545   8566    353    699  -2866       O  
ATOM     20  N   THR A1041     124.635 118.573  28.125  1.00 38.65           N  
ANISOU   20  N   THR A1041     3404   6085   5196     77    709  -2143       N  
ATOM     21  CA  THR A1041     124.128 119.889  28.486  1.00 28.56           C  
ANISOU   21  CA  THR A1041     2224   4818   3810     65    721  -2013       C  
ATOM     22  C   THR A1041     125.046 120.560  29.505  1.00 37.54           C  
ANISOU   22  C   THR A1041     3387   5889   4986     -8    782  -1886       C  
ATOM     23  O   THR A1041     125.295 120.024  30.597  1.00 27.58           O  
ANISOU   23  O   THR A1041     2109   4499   3871    -39    743  -1837       O  
ATOM     24  CB  THR A1041     122.659 119.794  28.982  1.00 27.49           C  
ANISOU   24  CB  THR A1041     2111   4613   3722     92    609  -2016       C  
ATOM     25  OG1 THR A1041     121.851 119.284  27.920  1.00 31.49           O  
ANISOU   25  OG1 THR A1041     2557   5234   4175    140    553  -2171       O  
ATOM     26  CG2 THR A1041     122.120 121.141  29.397  1.00 26.69           C  
ANISOU   26  CG2 THR A1041     2122   4523   3496    137    624  -1893       C  
ATOM     27  N   ALA A1042     125.595 121.712  29.119  1.00 31.24           N  
ANISOU   27  N   ALA A1042     2609   5207   4052    -40    891  -1843       N  
ATOM     28  CA  ALA A1042     126.350 122.528  30.069  1.00 33.25           C  
ANISOU   28  CA  ALA A1042     2856   5426   4352   -147    948  -1786       C  
ATOM     29  C   ALA A1042     125.445 123.090  31.163  1.00 26.77           C  
ANISOU   29  C   ALA A1042     2120   4473   3578   -117    863  -1788       C  
ATOM     30  O   ALA A1042     124.291 123.434  30.924  1.00 39.39           O  
ANISOU   30  O   ALA A1042     3811   6062   5094    -10    815  -1792       O  
ATOM     31  CB  ALA A1042     127.083 123.670  29.362  1.00 30.13           C  
ANISOU   31  CB  ALA A1042     2419   5215   3813   -244   1116  -1755       C  
ATOM     32  N   VAL A1043     126.001 123.159  32.361  1.00 32.56           N  
ANISOU   32  N   VAL A1043     2816   5139   4415   -181    843  -1775       N  
ATOM     33  CA  VAL A1043     125.417 123.794  33.526  1.00 25.48           C  
ANISOU   33  CA  VAL A1043     1972   4173   3537   -128    772  -1799       C  
ATOM     34  C   VAL A1043     126.445 124.769  34.060  1.00 32.77           C  
ANISOU   34  C   VAL A1043     2837   5124   4491   -276    863  -1912       C  
ATOM     35  O   VAL A1043     127.600 124.393  34.278  1.00 35.01           O  
ANISOU   35  O   VAL A1043     2997   5462   4845   -412    905  -1863       O  
ATOM     36  CB  VAL A1043     125.113 122.767  34.631  1.00 24.97           C  
ANISOU   36  CB  VAL A1043     1878   4049   3561    -60    659  -1694       C  
ATOM     37  CG1 VAL A1043     124.468 123.445  35.833  1.00 23.82           C  
ANISOU   37  CG1 VAL A1043     1766   3907   3376     47    579  -1702       C  
ATOM     38  CG2 VAL A1043     124.219 121.665  34.095  1.00 25.16           C  
ANISOU   38  CG2 VAL A1043     1913   4040   3605      9    609  -1632       C  
ATOM     39  N   GLN A1044     126.013 126.011  34.275  1.00 38.50           N  
ANISOU   39  N   GLN A1044     3711   5776   5140   -234    877  -2070       N  
ATOM     40  CA  GLN A1044     126.880 127.099  34.732  1.00 31.61           C  
ANISOU   40  CA  GLN A1044     2997   4719   4296   -453    757  -2002       C  
ATOM     41  C   GLN A1044     126.363 127.694  36.018  1.00 30.56           C  
ANISOU   41  C   GLN A1044     3034   4439   4139   -302    562  -2125       C  
ATOM     42  O   GLN A1044     125.151 127.767  36.234  1.00 33.93           O  
ANISOU   42  O   GLN A1044     3578   4857   4457    -11    510  -2198       O  
ATOM     43  CB  GLN A1044     126.962 128.211  33.687  1.00 37.04           C  
ANISOU   43  CB  GLN A1044     3935   5230   4907   -588    730  -1849       C  
ATOM     44  CG  GLN A1044     127.844 127.863  32.495  1.00 67.81           C  
ANISOU   44  CG  GLN A1044     7635   9338   8791   -782    906  -1680       C  
ATOM     45  CD  GLN A1044     127.094 127.891  31.167  1.00 84.22           C  
ANISOU   45  CD  GLN A1044     9776  11524  10698   -637   1004  -1617       C  
ATOM     46  OE1 GLN A1044     125.860 128.027  31.127  1.00 89.85           O  
ANISOU   46  OE1 GLN A1044    10653  12170  11315   -392    954  -1706       O  
ATOM     47  NE2 GLN A1044     127.841 127.761  30.069  1.00 81.94           N  
ANISOU   47  NE2 GLN A1044     9328  11470  10337   -765   1147  -1452       N  
ATOM     48  N   LYS A1045     127.296 128.116  36.858  1.00 31.31           N  
ANISOU   48  N   LYS A1045     3121   4466   4311   -487    447  -2151       N  
ATOM     49  CA  LYS A1045     127.002 128.761  38.122  1.00 32.35           C  
ANISOU   49  CA  LYS A1045     3413   4485   4393   -344    231  -2317       C  
ATOM     50  C   LYS A1045     128.148 129.720  38.423  1.00 35.40           C  
ANISOU   50  C   LYS A1045     3924   4652   4876   -682     58  -2324       C  
ATOM     51  O   LYS A1045     129.303 129.303  38.484  1.00 46.13           O  
ANISOU   51  O   LYS A1045     5022   6171   6335   -958    123  -2236       O  
ATOM     52  CB  LYS A1045     126.882 127.719  39.231  1.00 36.75           C  
ANISOU   52  CB  LYS A1045     3653   5367   4944   -151    276  -2386       C  
ATOM     53  CG  LYS A1045     126.708 128.288  40.641  1.00 37.57           C  
ANISOU   53  CG  LYS A1045     3846   5488   4942     34     58  -2571       C  
ATOM     54  CD  LYS A1045     126.801 127.159  41.677  1.00 30.52           C  
ANISOU   54  CD  LYS A1045     2547   5000   4049    188    140  -2545       C  
ATOM     55  CE  LYS A1045     126.377 127.606  43.086  1.00 43.53           C  
ANISOU   55  CE  LYS A1045     4234   6790   5514    479    -64  -2678       C  
ATOM     56  NZ  LYS A1045     126.961 128.933  43.464  1.00 53.63           N  
ANISOU   56  NZ  LYS A1045     5831   7798   6748    351   -323  -2916       N  
ATOM     57  N   ARG A1046     127.823 131.002  38.574  1.00 39.52           N  
ANISOU   57  N   ARG A1046     4840   4797   5379   -662   -172  -2421       N  
ATOM     58  CA  ARG A1046     128.819 132.056  38.790  1.00 41.91           C  
ANISOU   58  CA  ARG A1046     5315   4784   5826  -1024   -396  -2432       C  
ATOM     59  C   ARG A1046     129.799 131.710  39.900  1.00 42.47           C  
ANISOU   59  C   ARG A1046     5125   5074   5937  -1183   -482  -2552       C  
ATOM     60  O   ARG A1046     129.403 131.406  41.018  1.00 45.42           O  
ANISOU   60  O   ARG A1046     5429   5640   6187   -894   -556  -2773       O  
ATOM     61  CB  ARG A1046     128.136 133.389  39.098  1.00 57.91           C  
ANISOU   61  CB  ARG A1046     7831   6337   7835   -864   -680  -2614       C  
ATOM     62  CG  ARG A1046     129.093 134.463  39.618  1.00 71.66           C  
ANISOU   62  CG  ARG A1046     9770   7696   9761  -1220   -995  -2719       C  
ATOM     63  CD  ARG A1046     128.344 135.673  40.155  1.00 80.81           C  
ANISOU   63  CD  ARG A1046    11433   8374  10898   -958  -1312  -3004       C  
ATOM     64  NE  ARG A1046     127.873 136.545  39.083  1.00 83.07           N  
ANISOU   64  NE  ARG A1046    12070   8210  11283   -980  -1327  -2798       N  
ATOM     65  CZ  ARG A1046     127.108 137.617  39.270  1.00 82.73           C  
ANISOU   65  CZ  ARG A1046    12482   7727  11224   -706  -1532  -2946       C  
ATOM     66  NH1 ARG A1046     126.713 137.946  40.490  1.00 82.28           N  
ANISOU   66  NH1 ARG A1046    12492   7780  10991   -387  -1620  -3181       N  
ATOM     67  NH2 ARG A1046     126.725 138.352  38.235  1.00 83.14           N  
ANISOU   67  NH2 ARG A1046    12838   7363  11389   -728  -1547  -2722       N  
ATOM     68  N   GLY A1047     131.085 131.754  39.582  1.00 52.27           N  
ANISOU   68  N   GLY A1047     6184   6350   7326  -1631   -468  -2374       N  
ATOM     69  CA  GLY A1047     132.120 131.522  40.580  1.00 50.87           C  
ANISOU   69  CA  GLY A1047     5743   6404   7181  -1825   -565  -2461       C  
ATOM     70  C   GLY A1047     132.477 130.052  40.749  1.00 51.22           C  
ANISOU   70  C   GLY A1047     5307   6985   7169  -1721   -285  -2355       C  
ATOM     71  O   GLY A1047     133.300 129.721  41.603  1.00 50.04           O  
ANISOU   71  O   GLY A1047     4886   7111   7017  -1826   -328  -2396       O  
ATOM     72  N   SER A1048     131.856 129.185  39.943  1.00 38.72           N  
ANISOU   72  N   SER A1048     3625   5537   5550  -1509    -15  -2227       N  
ATOM     73  CA  SER A1048     132.160 127.746  39.925  1.00 43.77           C  
ANISOU   73  CA  SER A1048     3845   6593   6194  -1402    251  -2117       C  
ATOM     74  C   SER A1048     132.616 127.228  38.564  1.00 39.24           C  
ANISOU   74  C   SER A1048     3126   6118   5667  -1541    492  -1887       C  
ATOM     75  O   SER A1048     132.314 127.811  37.525  1.00 38.79           O  
ANISOU   75  O   SER A1048     3286   5857   5597  -1615    502  -1799       O  
ATOM     76  CB  SER A1048     130.950 126.918  40.353  1.00 40.37           C  
ANISOU   76  CB  SER A1048     3364   6282   5691   -965    338  -2214       C  
ATOM     77  OG  SER A1048     130.722 127.028  41.741  1.00 55.63           O  
ANISOU   77  OG  SER A1048     5263   8337   7538   -776    180  -2377       O  
ATOM     78  N   VAL A1049     133.340 126.114  38.579  1.00 39.81           N  
ANISOU   78  N   VAL A1049     3047   6402   5678  -1384    637  -1664       N  
ATOM     79  CA  VAL A1049     133.687 125.422  37.343  1.00 37.68           C  
ANISOU   79  CA  VAL A1049     2768   6186   5364  -1316    798  -1444       C  
ATOM     80  C   VAL A1049     132.410 124.856  36.746  1.00 34.18           C  
ANISOU   80  C   VAL A1049     2442   5650   4895  -1051    872  -1551       C  
ATOM     81  O   VAL A1049     131.590 124.285  37.461  1.00 32.81           O  
ANISOU   81  O   VAL A1049     2333   5416   4719   -813    819  -1628       O  
ATOM     82  CB  VAL A1049     134.722 124.299  37.600  1.00 34.58           C  
ANISOU   82  CB  VAL A1049     2276   5924   4937  -1163    836  -1208       C  
ATOM     83  CG1 VAL A1049     134.948 123.457  36.342  1.00 33.61           C  
ANISOU   83  CG1 VAL A1049     2152   5835   4782  -1024    959  -1058       C  
ATOM     84  CG2 VAL A1049     136.037 124.915  38.050  1.00 36.69           C  
ANISOU   84  CG2 VAL A1049     2396   6320   5226  -1437    767  -1078       C  
ATOM     85  N   GLY A1050     132.208 125.056  35.450  1.00 32.10           N  
ANISOU   85  N   GLY A1050     2206   5390   4599  -1105    969  -1522       N  
ATOM     86  CA  GLY A1050     131.017 124.520  34.811  1.00 30.29           C  
ANISOU   86  CA  GLY A1050     2091   5088   4328   -863   1005  -1617       C  
ATOM     87  C   GLY A1050     130.976 122.997  34.830  1.00 42.03           C  
ANISOU   87  C   GLY A1050     3626   6533   5811   -611    965  -1506       C  
ATOM     88  O   GLY A1050     131.996 122.327  35.052  1.00 45.86           O  
ANISOU   88  O   GLY A1050     4032   7081   6310   -593    977  -1349       O  
ATOM     89  N   ARG A1051     129.787 122.443  34.614  1.00 34.04           N  
ANISOU   89  N   ARG A1051     2054   5128   5751   -547    328   -732       N  
ATOM     90  CA  ARG A1051     129.635 120.999  34.490  1.00 31.11           C  
ANISOU   90  CA  ARG A1051     1533   4550   5736   -216    201   -661       C  
ATOM     91  C   ARG A1051     128.829 120.653  33.256  1.00 39.67           C  
ANISOU   91  C   ARG A1051     2878   5475   6718   -174    525   -783       C  
ATOM     92  O   ARG A1051     128.240 121.510  32.630  1.00 41.97           O  
ANISOU   92  O   ARG A1051     3488   5803   6656   -356    772   -865       O  
ATOM     93  CB  ARG A1051     128.969 120.411  35.724  1.00 30.50           C  
ANISOU   93  CB  ARG A1051     1559   4372   5658    -61   -202   -297       C  
ATOM     94  CG  ARG A1051     129.773 120.661  36.957  1.00 33.18           C  
ANISOU   94  CG  ARG A1051     1727   4844   6034   -104   -601   -136       C  
ATOM     95  CD  ARG A1051     131.056 119.867  36.885  1.00 38.00           C  
ANISOU   95  CD  ARG A1051     1918   5436   7086    103   -752   -272       C  
ATOM     96  NE  ARG A1051     131.128 119.048  38.070  1.00 41.49           N  
ANISOU   96  NE  ARG A1051     2383   5742   7641    299  -1258     36       N  
ATOM     97  CZ  ARG A1051     130.995 117.735  38.079  1.00 42.41           C  
ANISOU   97  CZ  ARG A1051     2533   5563   8018    578  -1411    134       C  
ATOM     98  NH1 ARG A1051     130.834 117.067  36.949  1.00 42.02           N  
ANISOU   98  NH1 ARG A1051     2440   5353   8174    702  -1093    -80       N  
ATOM     99  NH2 ARG A1051     131.056 117.091  39.230  1.00 49.53           N  
ANISOU   99  NH2 ARG A1051     3574   6314   8933    695  -1884    445       N  
ATOM    100  N   SER A1052     128.826 119.381  32.906  1.00 38.53           N  
ANISOU  100  N   SER A1052     2645   5138   6855     55    486   -797       N  
ATOM    101  CA  SER A1052     128.177 118.917  31.697  1.00 29.04           C  
ANISOU  101  CA  SER A1052     1678   3790   5567     66    742   -928       C  
ATOM    102  C   SER A1052     127.431 117.612  32.040  1.00 30.27           C  
ANISOU  102  C   SER A1052     1853   3730   5917    294    580   -763       C  
ATOM    103  O   SER A1052     127.991 116.723  32.677  1.00 31.69           O  
ANISOU  103  O   SER A1052     1811   3792   6438    477    335   -677       O  
ATOM    104  CB  SER A1052     129.262 118.734  30.624  1.00 36.92           C  
ANISOU  104  CB  SER A1052     2540   4773   6715    -10    944  -1233       C  
ATOM    105  OG  SER A1052     128.893 117.855  29.586  1.00 52.29           O  
ANISOU  105  OG  SER A1052     4601   6545   8720     27   1086  -1350       O  
ATOM    106  N   ILE A1053     126.166 117.511  31.649  1.00 26.81           N  
ANISOU  106  N   ILE A1053     1707   3230   5250    272    692   -721       N  
ATOM    107  CA  ILE A1053     125.332 116.349  32.004  1.00 31.66           C  
ANISOU  107  CA  ILE A1053     2377   3646   6008    421    581   -577       C  
ATOM    108  C   ILE A1053     124.431 115.881  30.865  1.00 31.05           C  
ANISOU  108  C   ILE A1053     2542   3496   5759    362    783   -702       C  
ATOM    109  O   ILE A1053     123.995 116.666  30.033  1.00 32.57           O  
ANISOU  109  O   ILE A1053     2949   3804   5624    222    927   -801       O  
ATOM    110  CB  ILE A1053     124.393 116.656  33.195  1.00 30.87           C  
ANISOU  110  CB  ILE A1053     2391   3581   5757    416    406   -311       C  
ATOM    111  CG1 ILE A1053     123.489 117.844  32.876  1.00 23.17           C  
ANISOU  111  CG1 ILE A1053     1712   2800   4290    250    569   -370       C  
ATOM    112  CG2 ILE A1053     125.182 116.968  34.439  1.00 32.10           C  
ANISOU  112  CG2 ILE A1053     2448   3803   5946    410     72    -90       C  
ATOM    113  CD1 ILE A1053     122.385 118.019  33.878  1.00 25.67           C  
ANISOU  113  CD1 ILE A1053     2290   3171   4292    183    420   -164       C  
ATOM    114  N   ASP A1054     124.178 114.582  30.820  1.00 39.34           N  
ANISOU  114  N   ASP A1054     3566   4338   7042    461    750   -681       N  
ATOM    115  CA  ASP A1054     123.179 114.036  29.919  1.00 34.27           C  
ANISOU  115  CA  ASP A1054     3126   3648   6246    383    894   -767       C  
ATOM    116  C   ASP A1054     121.895 114.022  30.717  1.00 33.97           C  
ANISOU  116  C   ASP A1054     3228   3607   6072    388    845   -624       C  
ATOM    117  O   ASP A1054     121.739 113.205  31.624  1.00 35.22           O  
ANISOU  117  O   ASP A1054     3327   3554   6501    497    738   -476       O  
ATOM    118  CB  ASP A1054     123.537 112.610  29.490  1.00 41.47           C  
ANISOU  118  CB  ASP A1054     3929   4332   7496    460    922   -849       C  
ATOM    119  CG  ASP A1054     122.460 111.966  28.609  1.00 40.89           C  
ANISOU  119  CG  ASP A1054     4035   4222   7280    353   1063   -932       C  
ATOM    120  OD1 ASP A1054     121.395 112.584  28.408  1.00 40.25           O  
ANISOU  120  OD1 ASP A1054     4147   4295   6851    246   1089   -914       O  
ATOM    121  OD2 ASP A1054     122.669 110.834  28.116  1.00 41.80           O  
ANISOU  121  OD2 ASP A1054     4082   4162   7638    385   1128  -1027       O  
ATOM    122  N   VAL A1055     120.969 114.913  30.383  1.00 35.94           N  
ANISOU  122  N   VAL A1055     3679   4054   5924    278    898   -663       N  
ATOM    123  CA  VAL A1055     119.731 115.008  31.153  1.00 29.58           C  
ANISOU  123  CA  VAL A1055     2970   3302   4967    257    888   -600       C  
ATOM    124  C   VAL A1055     118.860 113.759  31.029  1.00 32.60           C  
ANISOU  124  C   VAL A1055     3390   3528   5468    228    970   -649       C  
ATOM    125  O   VAL A1055     118.052 113.479  31.922  1.00 31.29           O  
ANISOU  125  O   VAL A1055     3308   3353   5227    149    941   -556       O  
ATOM    126  CB  VAL A1055     118.908 116.249  30.796  1.00 30.76           C  
ANISOU  126  CB  VAL A1055     3316   3697   4675    186    855   -651       C  
ATOM    127  CG1 VAL A1055     119.600 117.487  31.309  1.00 29.83           C  
ANISOU  127  CG1 VAL A1055     3187   3690   4458    192    819   -600       C  
ATOM    128  CG2 VAL A1055     118.666 116.312  29.283  1.00 42.05           C  
ANISOU  128  CG2 VAL A1055     4869   5156   5952    145    859   -748       C  
ATOM    129  N   ASN A1056     119.035 113.000  29.950  1.00 40.10           N  
ANISOU  129  N   ASN A1056     4347   4390   6498    203   1025   -754       N  
ATOM    130  CA  ASN A1056     118.304 111.739  29.770  1.00 39.63           C  
ANISOU  130  CA  ASN A1056     4321   4157   6581    152   1131   -823       C  
ATOM    131  C   ASN A1056     118.636 110.688  30.812  1.00 45.26           C  
ANISOU  131  C   ASN A1056     5005   4479   7713    264   1114   -695       C  
ATOM    132  O   ASN A1056     117.914 109.704  30.966  1.00 52.47           O  
ANISOU  132  O   ASN A1056     6066   5204   8668    157   1169   -695       O  
ATOM    133  CB  ASN A1056     118.541 111.175  28.373  1.00 40.16           C  
ANISOU  133  CB  ASN A1056     4384   4210   6665     97   1200   -957       C  
ATOM    134  CG  ASN A1056     117.977 112.067  27.311  1.00 46.05           C  
ANISOU  134  CG  ASN A1056     5246   5207   7043      4   1162  -1025       C  
ATOM    135  OD1 ASN A1056     116.753 112.205  27.194  1.00 49.68           O  
ANISOU  135  OD1 ASN A1056     5788   5792   7295    -59   1126  -1060       O  
ATOM    136  ND2 ASN A1056     118.855 112.712  26.543  1.00 35.44           N  
ANISOU  136  ND2 ASN A1056     3900   3921   5643      1   1162  -1053       N  
ATOM    137  N   ARG A1057     119.736 110.898  31.523  1.00 48.49           N  
ANISOU  137  N   ARG A1057     5312   4795   8318    408    909   -504       N  
ATOM    138  CA  ARG A1057     120.095 110.030  32.638  1.00 50.30           C  
ANISOU  138  CA  ARG A1057     5660   4719   8731    450    636   -206       C  
ATOM    139  C   ARG A1057     119.111 110.176  33.808  1.00 39.88           C  
ANISOU  139  C   ARG A1057     4643   3498   7011    191    523     26       C  
ATOM    140  O   ARG A1057     118.985 109.273  34.630  1.00 41.82           O  
ANISOU  140  O   ARG A1057     5142   3461   7286    103    361    255       O  
ATOM    141  CB  ARG A1057     121.528 110.328  33.113  1.00 52.07           C  
ANISOU  141  CB  ARG A1057     5666   4889   9230    669    372    -74       C  
ATOM    142  CG  ARG A1057     122.627 110.129  32.061  1.00 61.83           C  
ANISOU  142  CG  ARG A1057     6621   6175  10696    794    469   -331       C  
ATOM    143  CD  ARG A1057     123.028 108.668  31.934  1.00 79.98           C  
ANISOU  143  CD  ARG A1057     8933   8142  13314    926    382   -338       C  
ATOM    144  NE  ARG A1057     124.346 108.490  31.320  1.00 91.98           N  
ANISOU  144  NE  ARG A1057    10171   9708  15068   1048    376   -529       N  
ATOM    145  CZ  ARG A1057     124.904 107.306  31.072  1.00101.17           C  
ANISOU  145  CZ  ARG A1057    11277  10614  16549   1207    317   -605       C  
ATOM    146  NH1 ARG A1057     124.263 106.183  31.382  1.00100.78           N  
ANISOU  146  NH1 ARG A1057    11486  10227  16579   1255    244   -480       N  
ATOM    147  NH2 ARG A1057     126.106 107.242  30.512  1.00109.04           N  
ANISOU  147  NH2 ARG A1057    11981  11667  17781   1304    343   -823       N  
ATOM    148  N   TYR A1058     118.422 111.313  33.882  1.00 27.58           N  
ANISOU  148  N   TYR A1058     3086   2321   5073     55    615    -53       N  
ATOM    149  CA  TYR A1058     117.548 111.609  35.024  1.00 30.41           C  
ANISOU  149  CA  TYR A1058     3670   2830   5053   -208    553     95       C  
ATOM    150  C   TYR A1058     116.086 111.185  34.825  1.00 34.64           C  
ANISOU  150  C   TYR A1058     4316   3460   5385   -454    789   -103       C  
ATOM    151  O   TYR A1058     115.588 111.114  33.693  1.00 34.24           O  
ANISOU  151  O   TYR A1058     4132   3490   5386   -405    989   -392       O  
ATOM    152  CB  TYR A1058     117.627 113.099  35.383  1.00 25.25           C  
ANISOU  152  CB  TYR A1058     2944   2520   4129   -210    504     91       C  
ATOM    153  CG  TYR A1058     119.022 113.527  35.744  1.00 30.80           C  
ANISOU  153  CG  TYR A1058     3538   3172   4994    -48    271    275       C  
ATOM    154  CD1 TYR A1058     119.537 113.276  37.002  1.00 38.85           C  
ANISOU  154  CD1 TYR A1058     4708   4067   5985   -116    -24    593       C  
ATOM    155  CD2 TYR A1058     119.840 114.161  34.814  1.00 38.07           C  
ANISOU  155  CD2 TYR A1058     4214   4171   6079    139    340    111       C  
ATOM    156  CE1 TYR A1058     120.828 113.648  37.334  1.00 48.37           C  
ANISOU  156  CE1 TYR A1058     5760   5256   7362     37   -279    730       C  
ATOM    157  CE2 TYR A1058     121.131 114.549  35.138  1.00 41.95           C  
ANISOU  157  CE2 TYR A1058     4546   4656   6738    249    151    219       C  
ATOM    158  CZ  TYR A1058     121.626 114.283  36.403  1.00 44.78           C  
ANISOU  158  CZ  TYR A1058     4991   4915   7108    220   -177    522       C  
ATOM    159  OH  TYR A1058     122.921 114.641  36.743  1.00 32.65           O  
ANISOU  159  OH  TYR A1058     3244   3399   5762    336   -411    602       O  
ATOM    160  N   ARG A1059     115.426 110.919  35.950  1.00 34.29           N  
ANISOU  160  N   ARG A1059     4520   3422   5088   -756    762     36       N  
ATOM    161  CA  ARG A1059     114.034 110.466  36.019  1.00 44.88           C  
ANISOU  161  CA  ARG A1059     5958   4877   6216  -1083   1000   -168       C  
ATOM    162  C   ARG A1059     113.033 111.608  35.842  1.00 41.70           C  
ANISOU  162  C   ARG A1059     5345   4943   5555  -1131   1150   -484       C  
ATOM    163  O   ARG A1059     111.923 111.406  35.344  1.00 44.68           O  
ANISOU  163  O   ARG A1059     5615   5496   5867  -1265   1354   -802       O  
ATOM    164  CB  ARG A1059     113.799 109.807  37.388  1.00 52.37           C  
ANISOU  164  CB  ARG A1059     7299   5652   6947  -1456    932     95       C  
ATOM    165  CG  ARG A1059     112.410 109.241  37.626  1.00 60.50           C  
ANISOU  165  CG  ARG A1059     8464   6790   7734  -1905   1220   -126       C  
ATOM    166  CD  ARG A1059     112.262 108.736  39.058  1.00 75.31           C  
ANISOU  166  CD  ARG A1059    10799   8511   9304  -2326   1154    150       C  
ATOM    167  NE  ARG A1059     113.522 108.208  39.584  1.00 97.36           N  
ANISOU  167  NE  ARG A1059    13911  10836  12245  -2186    789    620       N  
ATOM    168  CZ  ARG A1059     113.801 106.914  39.744  1.00111.07           C  
ANISOU  168  CZ  ARG A1059    15982  12110  14110  -2214    653    837       C  
ATOM    169  NH1 ARG A1059     112.905 105.988  39.422  1.00114.93           N  
ANISOU  169  NH1 ARG A1059    16545  12560  14562  -2416    887    632       N  
ATOM    170  NH2 ARG A1059     114.982 106.544  40.233  1.00112.66           N  
ANISOU  170  NH2 ARG A1059    16403  11918  14485  -1986    244   1233       N  
ATOM    171  N   GLY A1060     113.428 112.801  36.275  1.00 27.25           N  
ANISOU  171  N   GLY A1060     3454   3305   3594  -1015   1026   -413       N  
ATOM    172  CA  GLY A1060     112.563 113.961  36.253  1.00 26.62           C  
ANISOU  172  CA  GLY A1060     3212   3611   3291  -1012   1114   -694       C  
ATOM    173  C   GLY A1060     113.248 115.071  37.016  1.00 31.76           C  
ANISOU  173  C   GLY A1060     3913   4351   3803   -942    953   -517       C  
ATOM    174  O   GLY A1060     114.443 114.955  37.335  1.00 26.84           O  
ANISOU  174  O   GLY A1060     3387   3522   3289   -860    765   -206       O  
ATOM    175  N   TYR A1061     112.501 116.126  37.332  1.00 25.11           N  
ANISOU  175  N   TYR A1061     2990   3809   2741   -972   1016   -740       N  
ATOM    176  CA  TYR A1061     113.091 117.322  37.936  1.00 30.17           C  
ANISOU  176  CA  TYR A1061     3683   4541   3239   -899    888   -631       C  
ATOM    177  C   TYR A1061     113.698 117.146  39.339  1.00 37.21           C  
ANISOU  177  C   TYR A1061     4818   5352   3969  -1164    779   -306       C  
ATOM    178  O   TYR A1061     114.693 117.799  39.655  1.00 36.78           O  
ANISOU  178  O   TYR A1061     4814   5263   3898  -1070    600   -106       O  
ATOM    179  CB  TYR A1061     112.094 118.491  37.934  1.00 32.85           C  
ANISOU  179  CB  TYR A1061     3910   5045   3527   -770    826   -883       C  
ATOM    180  CG  TYR A1061     111.670 118.963  36.545  1.00 32.68           C  
ANISOU  180  CG  TYR A1061     3759   4971   3688   -446    698   -992       C  
ATOM    181  CD1 TYR A1061     112.598 119.506  35.646  1.00 18.32           C  
ANISOU  181  CD1 TYR A1061     1998   3038   1924   -210    604   -882       C  
ATOM    182  CD2 TYR A1061     110.337 118.877  36.142  1.00 27.07           C  
ANISOU  182  CD2 TYR A1061     2900   4334   3051   -441    671  -1184       C  
ATOM    183  CE1 TYR A1061     112.200 119.945  34.372  1.00 21.49           C  
ANISOU  183  CE1 TYR A1061     2398   3367   2402    -12    490   -912       C  
ATOM    184  CE2 TYR A1061     109.933 119.302  34.894  1.00 29.24           C  
ANISOU  184  CE2 TYR A1061     3117   4577   3416   -213    535  -1225       C  
ATOM    185  CZ  TYR A1061     110.859 119.832  34.007  1.00 32.01           C  
ANISOU  185  CZ  TYR A1061     3605   4784   3774    -14    449  -1070       C  
ATOM    186  OH  TYR A1061     110.419 120.247  32.766  1.00 31.00           O  
ANISOU  186  OH  TYR A1061     3436   4663   3678    128    330  -1149       O  
ATOM    187  N   ASP A1062     113.116 116.292  40.181  1.00 23.56           N  
ANISOU  187  N   ASP A1062     3268   3594   2088  -1531    875   -258       N  
ATOM    188  CA  ASP A1062     113.634 116.150  41.542  1.00 25.86           C  
ANISOU  188  CA  ASP A1062     3876   3800   2148  -1826    735     64       C  
ATOM    189  C   ASP A1062     115.056 115.588  41.536  1.00 28.90           C  
ANISOU  189  C   ASP A1062     4372   3856   2753  -1648    404    478       C  
ATOM    190  O   ASP A1062     115.948 116.090  42.231  1.00 34.48           O  
ANISOU  190  O   ASP A1062     5176   4552   3373  -1645    166    715       O  
ATOM    191  CB  ASP A1062     112.716 115.280  42.397  1.00 29.30           C  
ANISOU  191  CB  ASP A1062     4535   4202   2396  -2196    842     -2       C  
ATOM    192  CG  ASP A1062     111.393 115.967  42.711  1.00 47.82           C  
ANISOU  192  CG  ASP A1062     6710   6833   4628  -2287   1025   -464       C  
ATOM    193  OD1 ASP A1062     111.395 117.221  42.778  1.00 38.72           O  
ANISOU  193  OD1 ASP A1062     5385   5837   3489  -2121    984   -597       O  
ATOM    194  OD2 ASP A1062     110.359 115.262  42.894  1.00 37.05           O  
ANISOU  194  OD2 ASP A1062     5379   5493   3206  -2529   1183   -690       O  
ATOM    195  N   GLU A1063     115.252 114.564  40.716  1.00 26.63           N  
ANISOU  195  N   GLU A1063     4033   3314   2772  -1489    389    517       N  
ATOM    196  CA  GLU A1063     116.533 113.916  40.590  1.00 42.79           C  
ANISOU  196  CA  GLU A1063     6109   5029   5119  -1264     90    823       C  
ATOM    197  C   GLU A1063     117.541 114.903  40.017  1.00 33.73           C  
ANISOU  197  C   GLU A1063     4672   3989   4156   -930    -23    789       C  
ATOM    198  O   GLU A1063     118.615 115.093  40.594  1.00 36.48           O  
ANISOU  198  O   GLU A1063     5041   4267   4552   -866   -313   1031       O  
ATOM    199  CB  GLU A1063     116.428 112.657  39.714  1.00 41.20           C  
ANISOU  199  CB  GLU A1063     5888   4533   5234  -1154    164    779       C  
ATOM    200  CG  GLU A1063     117.696 111.794  39.780  1.00 49.37           C  
ANISOU  200  CG  GLU A1063     6987   5158   6612   -928   -174   1086       C  
ATOM    201  CD  GLU A1063     117.626 110.509  38.958  1.00 49.79           C  
ANISOU  201  CD  GLU A1063     7055   4863   7001   -814    -95   1025       C  
ATOM    202  OE1 GLU A1063     118.456 109.613  39.205  1.00 65.24           O  
ANISOU  202  OE1 GLU A1063     9151   6416   9223   -667   -386   1275       O  
ATOM    203  OE2 GLU A1063     116.766 110.391  38.063  1.00 48.35           O  
ANISOU  203  OE2 GLU A1063     6746   4794   6830   -854    228    718       O  
ATOM    204  N   LEU A1064     117.181 115.541  38.900  1.00 27.91           N  
ANISOU  204  N   LEU A1064     3688   3425   3493   -750    194    479       N  
ATOM    205  CA  LEU A1064     118.027 116.571  38.301  1.00 20.49           C  
ANISOU  205  CA  LEU A1064     2547   2590   2650   -517    150    410       C  
ATOM    206  C   LEU A1064     118.508 117.581  39.345  1.00 34.65           C  
ANISOU  206  C   LEU A1064     4429   4536   4201   -633     -9    551       C  
ATOM    207  O   LEU A1064     119.714 117.794  39.473  1.00 25.74           O  
ANISOU  207  O   LEU A1064     3209   3357   3214   -535   -211    697       O  
ATOM    208  CB  LEU A1064     117.318 117.306  37.159  1.00 26.36           C  
ANISOU  208  CB  LEU A1064     3163   3505   3346   -392    379     75       C  
ATOM    209  CG  LEU A1064     118.179 118.439  36.573  1.00 37.58           C  
ANISOU  209  CG  LEU A1064     4491   5001   4787   -232    352     17       C  
ATOM    210  CD1 LEU A1064     119.499 117.892  36.056  1.00 40.48           C  
ANISOU  210  CD1 LEU A1064     4694   5187   5501    -94    276    105       C  
ATOM    211  CD2 LEU A1064     117.482 119.216  35.470  1.00 24.05           C  
ANISOU  211  CD2 LEU A1064     2769   3402   2968   -114    508   -271       C  
ATOM    212  N   ARG A1065     117.572 118.166  40.104  1.00 31.27           N  
ANISOU  212  N   ARG A1065     4154   4306   3422   -859     93    468       N  
ATOM    213  CA  ARG A1065     117.920 119.136  41.145  1.00 21.07           C  
ANISOU  213  CA  ARG A1065     2984   3164   1858  -1017    -22    565       C  
ATOM    214  C   ARG A1065     118.849 118.592  42.224  1.00 36.89           C  
ANISOU  214  C   ARG A1065     5150   5033   3834  -1162   -342    933       C  
ATOM    215  O   ARG A1065     119.824 119.247  42.568  1.00 35.67           O  
ANISOU  215  O   ARG A1065     4953   4933   3667  -1135   -538   1045       O  
ATOM    216  CB  ARG A1065     116.679 119.720  41.818  1.00 46.23           C  
ANISOU  216  CB  ARG A1065     6298   6574   4694  -1258    183    356       C  
ATOM    217  CG  ARG A1065     115.869 120.658  40.958  1.00 36.38           C  
ANISOU  217  CG  ARG A1065     4895   5488   3441  -1066    389    -18       C  
ATOM    218  CD  ARG A1065     114.530 120.962  41.625  1.00 40.24           C  
ANISOU  218  CD  ARG A1065     5375   6075   3839  -1191    525   -281       C  
ATOM    219  NE  ARG A1065     113.632 121.597  40.671  1.00 48.64           N  
ANISOU  219  NE  ARG A1065     6240   7158   5083   -898    590   -573       N  
ATOM    220  CZ  ARG A1065     112.391 121.197  40.419  1.00 47.26           C  
ANISOU  220  CZ  ARG A1065     5923   7028   5007   -902    684   -790       C  
ATOM    221  NH1 ARG A1065     111.854 120.161  41.080  1.00 30.42           N  
ANISOU  221  NH1 ARG A1065     3834   4935   2790  -1225    798   -818       N  
ATOM    222  NH2 ARG A1065     111.678 121.855  39.507  1.00 45.30           N  
ANISOU  222  NH2 ARG A1065     5528   6763   4922   -613    635   -952       N  
ATOM    223  N   HIS A1066     118.526 117.423  42.780  1.00 41.68           N  
ANISOU  223  N   HIS A1066     5975   5458   4403  -1338   -415   1116       N  
ATOM    224  CA  HIS A1066     119.337 116.850  43.852  1.00 51.46           C  
ANISOU  224  CA  HIS A1066     7459   6519   5575  -1474   -798   1500       C  
ATOM    225  C   HIS A1066     120.770 116.725  43.361  1.00 44.43           C  
ANISOU  225  C   HIS A1066     6294   5486   5101  -1120  -1103   1624       C  
ATOM    226  O   HIS A1066     121.737 117.146  44.039  1.00 35.16           O  
ANISOU  226  O   HIS A1066     5113   4359   3887  -1132  -1423   1802       O  
ATOM    227  CB  HIS A1066     118.819 115.462  44.269  1.00 66.39           C  
ANISOU  227  CB  HIS A1066     9680   8129   7416  -1673   -843   1682       C  
ATOM    228  CG  HIS A1066     117.692 115.493  45.260  1.00 82.73           C  
ANISOU  228  CG  HIS A1066    11985  10351   9097  -2034   -620   1487       C  
ATOM    229  ND1 HIS A1066     116.437 115.980  44.954  1.00 87.15           N  
ANISOU  229  ND1 HIS A1066    12434  11161   9519  -2155   -213   1113       N  
ATOM    230  CD2 HIS A1066     117.624 115.067  46.545  1.00 87.49           C  
ANISOU  230  CD2 HIS A1066    12906  10879   9456  -2299   -767   1587       C  
ATOM    231  CE1 HIS A1066     115.651 115.865  46.011  1.00 87.01           C  
ANISOU  231  CE1 HIS A1066    12625  11214   9220  -2477   -119    980       C  
ATOM    232  NE2 HIS A1066     116.347 115.312  46.989  1.00 85.84           N  
ANISOU  232  NE2 HIS A1066    12770  10872   8973  -2601   -433   1275       N  
ATOM    233  N   ASP A1067     120.897 116.159  42.166  1.00 29.57           N  
ANISOU  233  N   ASP A1067     4159   3457   3621   -826   -988   1483       N  
ATOM    234  CA  ASP A1067     122.208 115.917  41.599  1.00 33.21           C  
ANISOU  234  CA  ASP A1067     4299   3784   4536   -496  -1208   1512       C  
ATOM    235  C   ASP A1067     122.960 117.231  41.403  1.00 32.89           C  
ANISOU  235  C   ASP A1067     4001   4019   4476   -449  -1188   1372       C  
ATOM    236  O   ASP A1067     124.122 117.344  41.775  1.00 40.75           O  
ANISOU  236  O   ASP A1067     4831   5017   5637   -365  -1501   1484       O  
ATOM    237  CB  ASP A1067     122.105 115.151  40.287  1.00 38.15           C  
ANISOU  237  CB  ASP A1067     4712   4229   5554   -246   -994   1311       C  
ATOM    238  CG  ASP A1067     123.310 114.275  40.040  1.00 50.00           C  
ANISOU  238  CG  ASP A1067     5984   5448   7564     60  -1283   1395       C  
ATOM    239  OD1 ASP A1067     123.896 113.794  41.032  1.00 47.16           O  
ANISOU  239  OD1 ASP A1067     5767   4914   7238     71  -1717   1695       O  
ATOM    240  OD2 ASP A1067     123.672 114.064  38.864  1.00 51.63           O  
ANISOU  240  OD2 ASP A1067     5878   5602   8138    291  -1093   1144       O  
ATOM    241  N   LEU A1068     122.296 118.238  40.848  1.00 27.63           N  
ANISOU  241  N   LEU A1068     3319   3576   3604   -513   -847   1117       N  
ATOM    242  CA  LEU A1068     122.998 119.496  40.612  1.00 35.02           C  
ANISOU  242  CA  LEU A1068     4094   4719   4494   -507   -807    984       C  
ATOM    243  C   LEU A1068     123.398 120.157  41.914  1.00 38.91           C  
ANISOU  243  C   LEU A1068     4735   5354   4694   -732  -1053   1163       C  
ATOM    244  O   LEU A1068     124.377 120.901  41.965  1.00 42.59           O  
ANISOU  244  O   LEU A1068     5036   5946   5202   -743  -1155   1129       O  
ATOM    245  CB  LEU A1068     122.167 120.455  39.765  1.00 20.93           C  
ANISOU  245  CB  LEU A1068     2358   3073   2522   -511   -449    700       C  
ATOM    246  CG  LEU A1068     122.003 119.977  38.319  1.00 21.21           C  
ANISOU  246  CG  LEU A1068     2234   2998   2826   -304   -228    496       C  
ATOM    247  CD1 LEU A1068     121.027 120.879  37.590  1.00 18.43           C  
ANISOU  247  CD1 LEU A1068     2010   2756   2235   -301     30    254       C  
ATOM    248  CD2 LEU A1068     123.344 119.891  37.600  1.00 22.20           C  
ANISOU  248  CD2 LEU A1068     2058   3075   3302   -172   -254    423       C  
ATOM    249  N   ALA A1069     122.626 119.906  42.964  1.00 34.34           N  
ANISOU  249  N   ALA A1069     4484   4773   3792   -965  -1119   1326       N  
ATOM    250  CA  ALA A1069     122.955 120.459  44.263  1.00 39.17           C  
ANISOU  250  CA  ALA A1069     5297   5516   4070  -1234  -1354   1500       C  
ATOM    251  C   ALA A1069     124.253 119.796  44.742  1.00 42.31           C  
ANISOU  251  C   ALA A1069     5571   5780   4723  -1129  -1828   1754       C  
ATOM    252  O   ALA A1069     125.167 120.465  45.194  1.00 41.20           O  
ANISOU  252  O   ALA A1069     5316   5758   4579  -1170  -1973   1734       O  
ATOM    253  CB  ALA A1069     121.815 120.231  45.246  1.00 41.31           C  
ANISOU  253  CB  ALA A1069     5908   5764   4024  -1504  -1204   1478       C  
ATOM    254  N   ARG A1070     124.317 118.476  44.617  1.00 44.00           N  
ANISOU  254  N   ARG A1070     5801   5712   5205   -964  -2022   1927       N  
ATOM    255  CA  ARG A1070     125.533 117.736  44.904  1.00 51.81           C  
ANISOU  255  CA  ARG A1070     6621   6511   6554   -745  -2429   2057       C  
ATOM    256  C   ARG A1070     126.723 118.320  44.129  1.00 50.05           C  
ANISOU  256  C   ARG A1070     5868   6441   6709   -513  -2484   1868       C  
ATOM    257  O   ARG A1070     127.661 118.840  44.731  1.00 48.96           O  
ANISOU  257  O   ARG A1070     5619   6435   6549   -557  -2671   1849       O  
ATOM    258  CB  ARG A1070     125.331 116.262  44.555  1.00 58.43           C  
ANISOU  258  CB  ARG A1070     7529   6977   7695   -537  -2533   2174       C  
ATOM    259  CG  ARG A1070     126.212 115.280  45.303  1.00 67.89           C  
ANISOU  259  CG  ARG A1070     8796   7912   9088   -394  -2960   2339       C  
ATOM    260  CD  ARG A1070     125.737 113.858  45.027  1.00 85.42           C  
ANISOU  260  CD  ARG A1070    11221   9743  11493   -267  -2985   2436       C  
ATOM    261  NE  ARG A1070     124.287 113.740  45.215  1.00 98.91           N  
ANISOU  261  NE  ARG A1070    13349  11447  12784   -606  -2675   2477       N  
ATOM    262  CZ  ARG A1070     123.437 113.257  44.308  1.00 97.74           C  
ANISOU  262  CZ  ARG A1070    13224  11168  12743   -571  -2380   2400       C  
ATOM    263  NH1 ARG A1070     123.883 112.818  43.136  1.00 97.29           N  
ANISOU  263  NH1 ARG A1070    12808  10938  13218   -198  -2352   2282       N  
ATOM    264  NH2 ARG A1070     122.134 113.204  44.576  1.00 92.67           N  
ANISOU  264  NH2 ARG A1070    12932  10583  11697   -926  -2067   2374       N  
ATOM    265  N   MET A1071     126.661 118.261  42.800  1.00 44.58           N  
ANISOU  265  N   MET A1071     4873   5730   6335   -307  -2181   1622       N  
ATOM    266  CA  MET A1071     127.758 118.686  41.927  1.00 39.62           C  
ANISOU  266  CA  MET A1071     3736   5226   6090   -134  -2102   1342       C  
ATOM    267  C   MET A1071     128.320 120.076  42.221  1.00 47.30           C  
ANISOU  267  C   MET A1071     4620   6528   6824   -365  -2067   1228       C  
ATOM    268  O   MET A1071     129.514 120.331  42.016  1.00 48.15           O  
ANISOU  268  O   MET A1071     4315   6758   7220   -296  -2177   1067       O  
ATOM    269  CB  MET A1071     127.313 118.671  40.467  1.00 33.49           C  
ANISOU  269  CB  MET A1071     2829   4415   5482    -20  -1606   1033       C  
ATOM    270  CG  MET A1071     127.141 117.305  39.852  1.00 37.28           C  
ANISOU  270  CG  MET A1071     3231   4581   6353    247  -1598   1025       C  
ATOM    271  SD  MET A1071     126.538 117.513  38.166  1.00 49.39           S  
ANISOU  271  SD  MET A1071     4683   6141   7942    283  -1001    647       S  
ATOM    272  CE  MET A1071     126.642 115.826  37.581  1.00 84.40           C  
ANISOU  272  CE  MET A1071     8966  10193  12908    595  -1053    620       C  
ATOM    273  N   PHE A1072     127.462 120.986  42.665  1.00 45.01           N  
ANISOU  273  N   PHE A1072     5616   5339   6147   -889  -2645    811       N  
ATOM    274  CA  PHE A1072     127.905 122.353  42.893  1.00 43.34           C  
ANISOU  274  CA  PHE A1072     5355   5182   5932   -937  -2670    341       C  
ATOM    275  C   PHE A1072     128.058 122.667  44.372  1.00 46.74           C  
ANISOU  275  C   PHE A1072     5919   6063   5776  -1086  -2951    244       C  
ATOM    276  O   PHE A1072     128.091 123.831  44.763  1.00 45.72           O  
ANISOU  276  O   PHE A1072     5850   6057   5465  -1187  -2922   -208       O  
ATOM    277  CB  PHE A1072     126.986 123.352  42.183  1.00 36.68           C  
ANISOU  277  CB  PHE A1072     4609   4261   5066   -874  -2154      0       C  
ATOM    278  CG  PHE A1072     127.163 123.366  40.680  1.00 36.20           C  
ANISOU  278  CG  PHE A1072     4399   3762   5592   -716  -1842     -1       C  
ATOM    279  CD1 PHE A1072     128.061 124.245  40.079  1.00 38.08           C  
ANISOU  279  CD1 PHE A1072     4449   3692   6329   -659  -1758   -271       C  
ATOM    280  CD2 PHE A1072     126.460 122.475  39.872  1.00 25.92           C  
ANISOU  280  CD2 PHE A1072     3159   2362   4329   -654  -1630    266       C  
ATOM    281  CE1 PHE A1072     128.233 124.260  38.696  1.00 25.38           C  
ANISOU  281  CE1 PHE A1072     2761   1798   5084   -460  -1363   -221       C  
ATOM    282  CE2 PHE A1072     126.624 122.473  38.492  1.00 26.92           C  
ANISOU  282  CE2 PHE A1072     3205   2134   4888   -541  -1349    242       C  
ATOM    283  CZ  PHE A1072     127.507 123.375  37.897  1.00 34.34           C  
ANISOU  283  CZ  PHE A1072     3990   2935   6122   -391  -1159     14       C  
ATOM    284  N   GLY A1073     128.163 121.616  45.186  1.00 47.96           N  
ANISOU  284  N   GLY A1073     6132   6433   5659  -1095  -3161    649       N  
ATOM    285  CA  GLY A1073     128.424 121.766  46.606  1.00 53.55           C  
ANISOU  285  CA  GLY A1073     6952   7582   5811  -1207  -3424    604       C  
ATOM    286  C   GLY A1073     127.393 122.623  47.309  1.00 51.86           C  
ANISOU  286  C   GLY A1073     7052   7730   4921  -1337  -3234    251       C  
ATOM    287  O   GLY A1073     127.678 123.264  48.314  1.00 56.82           O  
ANISOU  287  O   GLY A1073     7780   8667   5142  -1450  -3393    -42       O  
ATOM    288  N   ILE A1074     126.181 122.620  46.774  1.00 69.11           N  
ANISOU  288  N   ILE A1074     9394   9873   6991  -1325  -2868    271       N  
ATOM    289  CA  ILE A1074     125.134 123.511  47.243  1.00 68.58           C  
ANISOU  289  CA  ILE A1074     9608  10070   6380  -1429  -2552    -87       C  
ATOM    290  C   ILE A1074     123.930 122.702  47.778  1.00 68.18           C  
ANISOU  290  C   ILE A1074     9767  10290   5849  -1426  -2299    270       C  
ATOM    291  O   ILE A1074     122.791 123.167  47.784  1.00 67.36           O  
ANISOU  291  O   ILE A1074     9824  10320   5448  -1458  -1880    113       O  
ATOM    292  CB  ILE A1074     124.778 124.547  46.124  1.00 72.77           C  
ANISOU  292  CB  ILE A1074    10040  10254   7357  -1333  -2133   -478       C  
ATOM    293  CG1 ILE A1074     124.441 125.900  46.732  1.00 76.02           C  
ANISOU  293  CG1 ILE A1074    10635  10797   7451  -1422  -1868  -1061       C  
ATOM    294  CG2 ILE A1074     123.714 124.039  45.133  1.00 39.29           C  
ANISOU  294  CG2 ILE A1074     5736   5845   3349  -1168  -1715   -203       C  
ATOM    295  CD1 ILE A1074     125.612 126.531  47.400  1.00 82.07           C  
ANISOU  295  CD1 ILE A1074    11403  11625   8154  -1614  -2285  -1434       C  
ATOM    296  N   GLU A1075     124.232 121.499  48.270  1.00 66.99           N  
ANISOU  296  N   GLU A1075     9582  10193   5679  -1384  -2514    743       N  
ATOM    297  CA  GLU A1075     123.243 120.509  48.717  1.00 71.76           C  
ANISOU  297  CA  GLU A1075    10317  10939   6008  -1376  -2290   1143       C  
ATOM    298  C   GLU A1075     122.189 121.029  49.695  1.00 68.72           C  
ANISOU  298  C   GLU A1075    10219  10927   4966  -1448  -1963    961       C  
ATOM    299  O   GLU A1075     122.511 121.588  50.743  1.00 62.02           O  
ANISOU  299  O   GLU A1075     9551  10353   3659  -1513  -2089    716       O  
ATOM    300  CB  GLU A1075     123.946 119.288  49.333  1.00 80.14           C  
ANISOU  300  CB  GLU A1075    11324  12004   7121  -1337  -2608   1601       C  
ATOM    301  CG  GLU A1075     125.189 118.840  48.573  1.00 93.40           C  
ANISOU  301  CG  GLU A1075    12711  13321   9455  -1254  -2918   1748       C  
ATOM    302  CD  GLU A1075     125.726 117.497  49.047  1.00110.44           C  
ANISOU  302  CD  GLU A1075    14795  15422  11744  -1200  -3133   2256       C  
ATOM    303  OE1 GLU A1075     124.987 116.770  49.751  1.00115.79           O  
ANISOU  303  OE1 GLU A1075    15642  16274  12078  -1222  -3001   2540       O  
ATOM    304  OE2 GLU A1075     126.887 117.168  48.711  1.00112.42           O  
ANISOU  304  OE2 GLU A1075    14805  15432  12477  -1130  -3409   2380       O  
ATOM    305  N   GLY A1076     120.925 120.812  49.345  1.00 66.76           N  
ANISOU  305  N   GLY A1076     9991  10672   4704  -1434  -1526   1079       N  
ATOM    306  CA  GLY A1076     119.813 121.248  50.165  1.00 65.52           C  
ANISOU  306  CA  GLY A1076    10052  10807   4037  -1469  -1108    938       C  
ATOM    307  C   GLY A1076     119.179 122.502  49.602  1.00 65.67           C  
ANISOU  307  C   GLY A1076    10060  10806   4084  -1462   -701    486       C  
ATOM    308  O   GLY A1076     118.013 122.779  49.869  1.00 74.38           O  
ANISOU  308  O   GLY A1076    11224  12038   4998  -1437   -211    429       O  
ATOM    309  N   GLN A1077     119.941 123.237  48.793  1.00 57.32           N  
ANISOU  309  N   GLN A1077     8895   9549   3334  -1465   -868    177       N  
ATOM    310  CA  GLN A1077     119.567 124.595  48.389  1.00 53.02           C  
ANISOU  310  CA  GLN A1077     8344   8917   2883  -1423   -469   -355       C  
ATOM    311  C   GLN A1077     118.829 124.701  47.062  1.00 51.58           C  
ANISOU  311  C   GLN A1077     7849   8408   3340  -1214   -122   -258       C  
ATOM    312  O   GLN A1077     118.397 125.796  46.690  1.00 56.46           O  
ANISOU  312  O   GLN A1077     8385   8873   4195  -1081    271   -606       O  
ATOM    313  CB  GLN A1077     120.795 125.513  48.364  1.00 57.11           C  
ANISOU  313  CB  GLN A1077     8854   9257   3587  -1458   -761   -827       C  
ATOM    314  CG  GLN A1077     121.547 125.578  49.688  1.00 69.93           C  
ANISOU  314  CG  GLN A1077    10699  11148   4723  -1601  -1122   -970       C  
ATOM    315  CD  GLN A1077     122.678 126.602  49.679  1.00 74.98           C  
ANISOU  315  CD  GLN A1077    11290  11606   5594  -1668  -1374  -1490       C  
ATOM    316  OE1 GLN A1077     122.716 127.495  48.828  1.00 63.76           O  
ANISOU  316  OE1 GLN A1077     9750   9871   4604  -1637  -1133  -1863       O  
ATOM    317  NE2 GLN A1077     123.605 126.476  50.632  1.00 80.42           N  
ANISOU  317  NE2 GLN A1077    12040  12472   6045  -1750  -1840  -1510       N  
ATOM    318  N   LEU A1078     118.698 123.581  46.350  1.00 44.13           N  
ANISOU  318  N   LEU A1078     6739   7353   2676  -1195   -274    212       N  
ATOM    319  CA  LEU A1078     117.970 123.543  45.074  1.00 39.57           C  
ANISOU  319  CA  LEU A1078     5882   6536   2615  -1051    -22    337       C  
ATOM    320  C   LEU A1078     116.717 122.669  45.130  1.00 41.89           C  
ANISOU  320  C   LEU A1078     6112   7019   2785  -1116    207    730       C  
ATOM    321  O   LEU A1078     115.718 122.963  44.481  1.00 45.20           O  
ANISOU  321  O   LEU A1078     6315   7410   3448  -1023    536    755       O  
ATOM    322  CB  LEU A1078     118.855 123.011  43.947  1.00 33.89           C  
ANISOU  322  CB  LEU A1078     5003   5463   2409  -1004   -349    475       C  
ATOM    323  CG  LEU A1078     120.007 123.856  43.425  1.00 42.48           C  
ANISOU  323  CG  LEU A1078     6025   6255   3859   -908   -497    142       C  
ATOM    324  CD1 LEU A1078     120.626 123.130  42.248  1.00 41.27           C  
ANISOU  324  CD1 LEU A1078     5716   5772   4193   -861   -692    350       C  
ATOM    325  CD2 LEU A1078     119.533 125.228  43.013  1.00 43.71           C  
ANISOU  325  CD2 LEU A1078     6100   6304   4203   -755   -101   -205       C  
ATOM    326  N   GLU A1079     116.798 121.583  45.889  1.00 45.52           N  
ANISOU  326  N   GLU A1079     6729   7660   2906  -1281     13   1075       N  
ATOM    327  CA  GLU A1079     115.723 120.601  45.985  1.00 50.34           C  
ANISOU  327  CA  GLU A1079     7234   8291   3602  -1307    199   1412       C  
ATOM    328  C   GLU A1079     114.340 121.218  46.271  1.00 53.19           C  
ANISOU  328  C   GLU A1079     7509   8839   3863  -1249    726   1322       C  
ATOM    329  O   GLU A1079     113.354 120.846  45.640  1.00 49.98           O  
ANISOU  329  O   GLU A1079     6849   8353   3787  -1231    902   1489       O  
ATOM    330  CB  GLU A1079     116.083 119.525  47.020  1.00 45.77           C  
ANISOU  330  CB  GLU A1079     6830   7754   2808  -1368    -23   1671       C  
ATOM    331  CG  GLU A1079     117.410 118.775  46.729  1.00 60.22           C  
ANISOU  331  CG  GLU A1079     8656   9343   4881  -1377   -503   1819       C  
ATOM    332  CD  GLU A1079     118.674 119.507  47.223  1.00 61.23           C  
ANISOU  332  CD  GLU A1079     8928   9555   4780  -1368   -831   1589       C  
ATOM    333  OE1 GLU A1079     118.620 120.741  47.402  1.00 55.51           O  
ANISOU  333  OE1 GLU A1079     8298   9001   3793  -1373   -699   1211       O  
ATOM    334  OE2 GLU A1079     119.725 118.845  47.422  1.00 57.15           O  
ANISOU  334  OE2 GLU A1079     8406   8917   4393  -1358  -1208   1761       O  
ATOM    335  N   ASP A1080     114.268 122.157  47.212  1.00 58.65           N  
ANISOU  335  N   ASP A1080     8397   9743   4146  -1216    974   1025       N  
ATOM    336  CA  ASP A1080     113.029 122.906  47.448  1.00 65.78           C  
ANISOU  336  CA  ASP A1080     9194  10746   5053  -1103   1545    891       C  
ATOM    337  C   ASP A1080     113.093 124.265  46.776  1.00 67.36           C  
ANISOU  337  C   ASP A1080     9254  10865   5473   -964   1789    506       C  
ATOM    338  O   ASP A1080     113.718 125.192  47.295  1.00 74.72           O  
ANISOU  338  O   ASP A1080    10415  11813   6164   -953   1848     69       O  
ATOM    339  CB  ASP A1080     112.780 123.112  48.935  1.00 56.39           C  
ANISOU  339  CB  ASP A1080     8316   9779   3329  -1111   1782    768       C  
ATOM    340  CG  ASP A1080     111.803 122.109  49.507  1.00 59.68           C  
ANISOU  340  CG  ASP A1080     8724  10263   3687  -1147   1971   1156       C  
ATOM    341  OD1 ASP A1080     110.841 121.735  48.808  1.00 71.22           O  
ANISOU  341  OD1 ASP A1080     9876  11603   5581  -1129   2158   1372       O  
ATOM    342  OD2 ASP A1080     112.004 121.692  50.656  1.00 64.31           O  
ANISOU  342  OD2 ASP A1080     9613  11019   3801  -1208   1923   1236       O  
ATOM    343  N   PRO A1081     112.433 124.400  45.625  1.00 56.15           N  
ANISOU  343  N   PRO A1081     7451   9317   4566   -848   1924    646       N  
ATOM    344  CA  PRO A1081     112.571 125.645  44.866  1.00 65.71           C  
ANISOU  344  CA  PRO A1081     8497  10274   6194   -609   2071    337       C  
ATOM    345  C   PRO A1081     111.806 126.797  45.524  1.00 73.49           C  
ANISOU  345  C   PRO A1081     9472  11318   7133   -452   2695     38       C  
ATOM    346  O   PRO A1081     111.940 127.951  45.106  1.00 75.87           O  
ANISOU  346  O   PRO A1081     9684  11361   7781   -238   2894   -254       O  
ATOM    347  CB  PRO A1081     111.979 125.288  43.493  1.00 61.76           C  
ANISOU  347  CB  PRO A1081     7593   9664   6208   -534   1976    673       C  
ATOM    348  CG  PRO A1081     111.822 123.769  43.508  1.00 56.52           C  
ANISOU  348  CG  PRO A1081     6942   9125   5409   -784   1686   1064       C  
ATOM    349  CD  PRO A1081     111.572 123.430  44.938  1.00 49.81           C  
ANISOU  349  CD  PRO A1081     6365   8440   4121   -878   1843   1054       C  
ATOM    350  N   GLN A1082     111.028 126.476  46.554  1.00 70.68           N  
ANISOU  350  N   GLN A1082     9212  11157   6486   -468   2926    151       N  
ATOM    351  CA  GLN A1082     110.290 127.464  47.321  1.00 77.61           C  
ANISOU  351  CA  GLN A1082    10061  12092   7337   -273   3404    -97       C  
ATOM    352  C   GLN A1082     111.137 127.966  48.480  1.00 89.04           C  
ANISOU  352  C   GLN A1082    12005  13566   8259   -375   3394   -568       C  
ATOM    353  O   GLN A1082     111.067 129.139  48.847  1.00 95.54           O  
ANISOU  353  O   GLN A1082    12884  14255   9162   -238   3690   -982       O  
ATOM    354  CB  GLN A1082     109.038 126.814  47.858  1.00 88.74           C  
ANISOU  354  CB  GLN A1082    11283  13769   8666   -264   3651    272       C  
ATOM    355  CG  GLN A1082     109.259 125.352  48.138  1.00 86.83           C  
ANISOU  355  CG  GLN A1082    11323  13499   8171   -511   3391    617       C  
ATOM    356  CD  GLN A1082     107.967 124.642  48.388  1.00 89.71           C  
ANISOU  356  CD  GLN A1082    11557  13816   8712   -586   3695    924       C  
ATOM    357  OE1 GLN A1082     106.897 125.241  48.296  1.00 86.87           O  
ANISOU  357  OE1 GLN A1082    10886  13482   8637   -809   3995    632       O  
ATOM    358  NE2 GLN A1082     108.048 123.358  48.706  1.00 94.25           N  
ANISOU  358  NE2 GLN A1082    12286  14458   9067   -827   3452   1205       N  
ATOM    359  N   THR A1083     111.825 127.036  49.135  1.00 90.45           N  
ANISOU  359  N   THR A1083    12522  13917   7928   -628   2994   -478       N  
ATOM    360  CA  THR A1083     112.819 127.357  50.152  1.00 83.77           C  
ANISOU  360  CA  THR A1083    12104  13131   6594   -779   2751   -890       C  
ATOM    361  C   THR A1083     114.059 128.046  49.582  1.00 78.30           C  
ANISOU  361  C   THR A1083    11370  12129   6252   -745   2625  -1303       C  
ATOM    362  O   THR A1083     114.591 128.985  50.174  1.00 74.19           O  
ANISOU  362  O   THR A1083    11058  11496   5634   -756   2677  -1806       O  
ATOM    363  CB  THR A1083     113.260 126.097  50.921  1.00 74.36           C  
ANISOU  363  CB  THR A1083    11140  12149   4964  -1014   2180   -575       C  
ATOM    364  OG1 THR A1083     112.689 126.112  52.235  1.00 71.73           O  
ANISOU  364  OG1 THR A1083    11053  12084   4119  -1052   2327   -447       O  
ATOM    365  CG2 THR A1083     114.776 126.044  51.031  1.00 71.77           C  
ANISOU  365  CG2 THR A1083    11019  11774   4475  -1161   1654   -885       C  
ATOM    366  N   SER A1084     114.518 127.555  48.434  1.00 76.99           N  
ANISOU  366  N   SER A1084    10921  11805   6526   -708   2470  -1078       N  
ATOM    367  CA  SER A1084     115.805 127.955  47.870  1.00 73.49           C  
ANISOU  367  CA  SER A1084    10317  10963   6642   -562   2419  -1336       C  
ATOM    368  C   SER A1084     115.838 129.348  47.247  1.00 62.75           C  
ANISOU  368  C   SER A1084     9221   9476   5146   -702   2075  -1795       C  
ATOM    369  O   SER A1084     114.955 129.721  46.474  1.00 62.36           O  
ANISOU  369  O   SER A1084     9356   9611   4727   -918   1547  -1704       O  
ATOM    370  CB  SER A1084     116.278 126.919  46.845  1.00 84.42           C  
ANISOU  370  CB  SER A1084    11434  12090   8551   -252   2991  -1457       C  
ATOM    371  OG  SER A1084     116.102 127.393  45.521  1.00 92.33           O  
ANISOU  371  OG  SER A1084    12621  13100   9362   -204   3300  -1799       O  
ATOM    372  N   ASP A1085     116.869 130.110  47.596  1.00 63.79           N  
ANISOU  372  N   ASP A1085     9336   9277   5624   -577   2397  -2265       N  
ATOM    373  CA  ASP A1085     117.133 131.404  46.976  1.00 64.31           C  
ANISOU  373  CA  ASP A1085     9497   9055   5881   -662   2121  -2699       C  
ATOM    374  C   ASP A1085     117.475 131.286  45.488  1.00 57.49           C  
ANISOU  374  C   ASP A1085     8310   7831   5702   -504   1875  -2439       C  
ATOM    375  O   ASP A1085     117.043 132.106  44.678  1.00 57.29           O  
ANISOU  375  O   ASP A1085     8156   7395   6218   -348   2115  -2669       O  
ATOM    376  CB  ASP A1085     118.259 132.129  47.715  1.00 71.35           C  
ANISOU  376  CB  ASP A1085    10705  10230   6173   -986   1569  -2872       C  
ATOM    377  CG  ASP A1085     118.539 131.532  49.080  1.00 92.11           C  
ANISOU  377  CG  ASP A1085    13630  13095   8271  -1063   1747  -3096       C  
ATOM    378  OD1 ASP A1085     118.007 132.056  50.081  1.00 96.12           O  
ANISOU  378  OD1 ASP A1085    14118  13411   8993   -894   2280  -3323       O  
ATOM    379  OD2 ASP A1085     119.291 130.537  49.152  1.00102.79           O  
ANISOU  379  OD2 ASP A1085    15225  14814   9017  -1273   1344  -3008       O  
ATOM    380  N   TRP A1086     118.262 130.271  45.140  1.00 46.95           N  
ANISOU  380  N   TRP A1086     6857   6626   4357   -539   1446  -1944       N  
ATOM    381  CA  TRP A1086     118.770 130.119  43.790  1.00 41.51           C  
ANISOU  381  CA  TRP A1086     5907   5625   4240   -407   1238  -1694       C  
ATOM    382  C   TRP A1086     117.624 130.046  42.800  1.00 40.33           C  
ANISOU  382  C   TRP A1086     5487   5434   4403   -174   1543  -1316       C  
ATOM    383  O   TRP A1086     116.514 129.686  43.159  1.00 42.44           O  
ANISOU  383  O   TRP A1086     5720   5969   4435   -157   1772  -1122       O  
ATOM    384  CB  TRP A1086     119.622 128.858  43.695  1.00 39.51           C  
ANISOU  384  CB  TRP A1086     5671   5481   3861   -567    654  -1395       C  
ATOM    385  CG  TRP A1086     120.793 128.938  44.587  1.00 42.06           C  
ANISOU  385  CG  TRP A1086     6179   5865   3937   -784    275  -1696       C  
ATOM    386  CD1 TRP A1086     120.925 128.377  45.822  1.00 48.67           C  
ANISOU  386  CD1 TRP A1086     7261   7092   4138  -1003     16  -1699       C  
ATOM    387  CD2 TRP A1086     122.003 129.656  44.336  1.00 46.21           C  
ANISOU  387  CD2 TRP A1086     6638   6077   4841   -823     91  -2024       C  
ATOM    388  NE1 TRP A1086     122.157 128.685  46.351  1.00 54.11           N  
ANISOU  388  NE1 TRP A1086     8030   7766   4764  -1183   -384  -2007       N  
ATOM    389  CE2 TRP A1086     122.838 129.472  45.460  1.00 53.17           C  
ANISOU  389  CE2 TRP A1086     7702   7203   5299  -1086   -337  -2228       C  
ATOM    390  CE3 TRP A1086     122.466 130.427  43.267  1.00 38.14           C  
ANISOU  390  CE3 TRP A1086     5411   4602   4478   -673    245  -2135       C  
ATOM    391  CZ2 TRP A1086     124.113 130.041  45.547  1.00 50.33           C  
ANISOU  391  CZ2 TRP A1086     7277   6646   5202  -1223   -641  -2570       C  
ATOM    392  CZ3 TRP A1086     123.735 130.983  43.350  1.00 54.45           C  
ANISOU  392  CZ3 TRP A1086     7430   6433   6826   -799      8  -2465       C  
ATOM    393  CH2 TRP A1086     124.544 130.784  44.482  1.00 51.48           C  
ANISOU  393  CH2 TRP A1086     7190   6306   6063  -1080   -445  -2693       C  
ATOM    394  N   LYS A1087     117.893 130.407  41.555  1.00 39.02           N  
ANISOU  394  N   LYS A1087     5116   4950   4761     -5   1546  -1197       N  
ATOM    395  CA  LYS A1087     116.909 130.254  40.493  1.00 34.36           C  
ANISOU  395  CA  LYS A1087     4258   4371   4427    186   1707   -788       C  
ATOM    396  C   LYS A1087     117.500 129.322  39.469  1.00 27.84           C  
ANISOU  396  C   LYS A1087     3375   3488   3716    124   1306   -492       C  
ATOM    397  O   LYS A1087     118.555 129.602  38.879  1.00 28.90           O  
ANISOU  397  O   LYS A1087     3524   3329   4129    144   1171   -598       O  
ATOM    398  CB  LYS A1087     116.519 131.600  39.873  1.00 38.71           C  
ANISOU  398  CB  LYS A1087     4628   4617   5462    472   2141   -858       C  
ATOM    399  CG  LYS A1087     115.511 132.397  40.729  1.00 47.50           C  
ANISOU  399  CG  LYS A1087     5733   5806   6509    568   2536   -998       C  
ATOM    400  CD  LYS A1087     114.089 131.868  40.570  1.00 46.32           C  
ANISOU  400  CD  LYS A1087     5343   5968   6290    646   2634   -587       C  
ATOM    401  CE  LYS A1087     113.277 131.912  41.872  1.00 60.55           C  
ANISOU  401  CE  LYS A1087     7230   8014   7764    595   2932   -746       C  
ATOM    402  NZ  LYS A1087     113.139 133.279  42.452  1.00 72.42           N  
ANISOU  402  NZ  LYS A1087     8814   9276   9427    714   3208  -1074       N  
ATOM    403  N   LEU A1088     116.857 128.168  39.326  1.00 26.71           N  
ANISOU  403  N   LEU A1088     3179   3608   3361     19   1144   -151       N  
ATOM    404  CA  LEU A1088     117.314 127.156  38.392  1.00 23.58           C  
ANISOU  404  CA  LEU A1088     2763   3151   3044    -72    812     95       C  
ATOM    405  C   LEU A1088     116.614 127.364  37.055  1.00 26.14           C  
ANISOU  405  C   LEU A1088     2870   3444   3618     72    919    350       C  
ATOM    406  O   LEU A1088     115.385 127.365  36.946  1.00 33.91           O  
ANISOU  406  O   LEU A1088     3664   4653   4568    120   1069    563       O  
ATOM    407  CB  LEU A1088     117.058 125.757  38.932  1.00 23.68           C  
ANISOU  407  CB  LEU A1088     2857   3409   2732   -298    577    309       C  
ATOM    408  CG  LEU A1088     117.583 124.653  38.018  1.00 24.66           C  
ANISOU  408  CG  LEU A1088     2994   3398   2978   -408    281    505       C  
ATOM    409  CD1 LEU A1088     119.106 124.764  37.790  1.00 24.03           C  
ANISOU  409  CD1 LEU A1088     3012   3000   3117   -388     94    323       C  
ATOM    410  CD2 LEU A1088     117.211 123.284  38.554  1.00 21.93           C  
ANISOU  410  CD2 LEU A1088     2712   3234   2386   -628    112    746       C  
ATOM    411  N   VAL A1089     117.413 127.519  36.027  1.00 20.45           N  
ANISOU  411  N   VAL A1089     2165   2465   3139    131    831    350       N  
ATOM    412  CA  VAL A1089     116.939 128.139  34.828  1.00 21.34           C  
ANISOU  412  CA  VAL A1089     2116   2521   3473    314    976    545       C  
ATOM    413  C   VAL A1089     117.571 127.417  33.642  1.00 26.46           C  
ANISOU  413  C   VAL A1089     2847   3058   4148    224    759    664       C  
ATOM    414  O   VAL A1089     118.635 126.831  33.795  1.00 22.70           O  
ANISOU  414  O   VAL A1089     2530   2409   3686    102    597    516       O  
ATOM    415  CB  VAL A1089     117.373 129.611  34.942  1.00 26.76           C  
ANISOU  415  CB  VAL A1089     2782   2911   4476    539   1281    331       C  
ATOM    416  CG1 VAL A1089     118.046 130.109  33.716  1.00 27.93           C  
ANISOU  416  CG1 VAL A1089     2966   2796   4852    617   1270    411       C  
ATOM    417  CG2 VAL A1089     116.241 130.477  35.424  1.00 24.60           C  
ANISOU  417  CG2 VAL A1089     2361   2741   4244    698   1573    360       C  
ATOM    418  N   TYR A1090     116.993 127.526  32.434  1.00 30.09           N  
ANISOU  418  N   TYR A1090     3199   3629   4603    276    755    932       N  
ATOM    419  CA  TYR A1090     117.580 126.904  31.212  1.00 17.33           C  
ANISOU  419  CA  TYR A1090     1720   1902   2961    188    620    992       C  
ATOM    420  C   TYR A1090     117.473 127.688  29.862  1.00 35.68           C  
ANISOU  420  C   TYR A1090     3984   4202   5371    373    748   1207       C  
ATOM    421  O   TYR A1090     116.619 128.563  29.725  1.00 32.30           O  
ANISOU  421  O   TYR A1090     3338   3928   5006    555    865   1424       O  
ATOM    422  CB  TYR A1090     117.060 125.473  31.035  1.00 20.38           C  
ANISOU  422  CB  TYR A1090     2159   2505   3081    -94    360   1089       C  
ATOM    423  CG  TYR A1090     115.645 125.384  30.509  1.00 23.29           C  
ANISOU  423  CG  TYR A1090     2321   3252   3278   -152    268   1371       C  
ATOM    424  CD1 TYR A1090     115.396 125.038  29.188  1.00 22.64           C  
ANISOU  424  CD1 TYR A1090     2277   3283   3043   -240    137   1517       C  
ATOM    425  CD2 TYR A1090     114.559 125.639  31.335  1.00 22.88           C  
ANISOU  425  CD2 TYR A1090     2024   3466   3202   -145    306   1488       C  
ATOM    426  CE1 TYR A1090     114.105 124.952  28.703  1.00 26.87           C  
ANISOU  426  CE1 TYR A1090     2582   4213   3414   -338    -32   1783       C  
ATOM    427  CE2 TYR A1090     113.264 125.556  30.859  1.00 22.98           C  
ANISOU  427  CE2 TYR A1090     1767   3834   3132   -213    198   1769       C  
ATOM    428  CZ  TYR A1090     113.043 125.212  29.543  1.00 29.63           C  
ANISOU  428  CZ  TYR A1090     2619   4808   3830   -321    -12   1920       C  
ATOM    429  OH  TYR A1090     111.757 125.128  29.064  1.00 27.10           O  
ANISOU  429  OH  TYR A1090     1992   4882   3424   -423   -196   2207       O  
ATOM    430  N   VAL A1091     118.308 127.345  28.886  1.00 26.06           N  
ANISOU  430  N   VAL A1091     2952   2783   4166    342    752   1180       N  
ATOM    431  CA  VAL A1091     118.333 128.072  27.616  1.00 26.22           C  
ANISOU  431  CA  VAL A1091     2957   2867   4137    477    831   1374       C  
ATOM    432  C   VAL A1091     117.545 127.362  26.516  1.00 35.20           C  
ANISOU  432  C   VAL A1091     4167   4319   4889    265    585   1576       C  
ATOM    433  O   VAL A1091     117.705 126.160  26.303  1.00 28.99           O  
ANISOU  433  O   VAL A1091     3597   3473   3946     16    473   1431       O  
ATOM    434  CB  VAL A1091     119.775 128.308  27.128  1.00 31.82           C  
ANISOU  434  CB  VAL A1091     3814   3317   4958    515    982   1143       C  
ATOM    435  CG1 VAL A1091     119.777 129.191  25.890  1.00 23.86           C  
ANISOU  435  CG1 VAL A1091     2790   2392   3885    666   1096   1398       C  
ATOM    436  CG2 VAL A1091     120.613 128.929  28.235  1.00 30.77           C  
ANISOU  436  CG2 VAL A1091     3605   3026   5060    508   1118    855       C  
ATOM    437  N   ALA A1092     116.691 128.124  25.843  1.00 31.25           N  
ANISOU  437  N   ALA A1092     3560   3977   4338   -520    496   -370       N  
ATOM    438  CA  ALA A1092     115.636 127.593  24.992  1.00 28.98           C  
ANISOU  438  CA  ALA A1092     3603   3709   3700   -820    627   -417       C  
ATOM    439  C   ALA A1092     115.662 128.234  23.614  1.00 40.10           C  
ANISOU  439  C   ALA A1092     5042   5178   5016   -978    787   -398       C  
ATOM    440  O   ALA A1092     116.329 129.246  23.404  1.00 33.64           O  
ANISOU  440  O   ALA A1092     4029   4291   4463   -778    899   -392       O  
ATOM    441  CB  ALA A1092     114.277 127.791  25.646  1.00 38.60           C  
ANISOU  441  CB  ALA A1092     4829   5132   4706  -1041    386   -302       C  
ATOM    442  N   HIS A1093     114.944 127.632  22.672  1.00 28.86           N  
ANISOU  442  N   HIS A1093     3853   3905   3206  -1369    782   -364       N  
ATOM    443  CA  HIS A1093     115.014 128.056  21.292  1.00 36.70           C  
ANISOU  443  CA  HIS A1093     4929   4977   4037  -1576    924   -331       C  
ATOM    444  C   HIS A1093     114.644 129.502  21.157  1.00 40.82           C  
ANISOU  444  C   HIS A1093     5031   5693   4787  -1445    765   -133       C  
ATOM    445  O   HIS A1093     113.696 130.002  21.801  1.00 43.77           O  
ANISOU  445  O   HIS A1093     5110   6191   5330  -1320    529     17       O  
ATOM    446  CB  HIS A1093     114.100 127.201  20.424  1.00 35.28           C  
ANISOU  446  CB  HIS A1093     5100   4977   3327  -2115    887   -293       C  
ATOM    447  CG  HIS A1093     114.364 125.719  20.535  1.00 52.24           C  
ANISOU  447  CG  HIS A1093     7756   6889   5202  -2319   1115   -519       C  
ATOM    448  ND1 HIS A1093     115.571 125.179  20.293  1.00 56.15           N  
ANISOU  448  ND1 HIS A1093     8660   7028   5648  -2305   1592   -744       N  
ATOM    449  CD2 HIS A1093     113.521 124.662  20.875  1.00 49.36           C  
ANISOU  449  CD2 HIS A1093     7581   6558   4616  -2541    990   -543       C  
ATOM    450  CE1 HIS A1093     115.510 123.846  20.469  1.00 60.26           C  
ANISOU  450  CE1 HIS A1093     9631   7346   5920  -2509   1779   -912       C  
ATOM    451  NE2 HIS A1093     114.254 123.531  20.825  1.00 56.80           N  
ANISOU  451  NE2 HIS A1093     9066   7154   5363  -2671   1394   -805       N  
ATOM    452  N   GLU A1094     115.409 130.188  20.317  1.00 33.94           N  
ANISOU  452  N   GLU A1094     4174   4797   3925  -1469    960   -138       N  
ATOM    453  CA  GLU A1094     115.355 131.629  20.146  1.00 35.34           C  
ANISOU  453  CA  GLU A1094     4001   5120   4308  -1362    884     41       C  
ATOM    454  C   GLU A1094     116.101 132.268  21.310  1.00 36.26           C  
ANISOU  454  C   GLU A1094     3758   5162   4857  -1009    767     56       C  
ATOM    455  O   GLU A1094     115.948 133.458  21.588  1.00 29.56           O  
ANISOU  455  O   GLU A1094     2658   4442   4133   -963    642    236       O  
ATOM    456  CB  GLU A1094     113.906 132.116  20.109  1.00 30.35           C  
ANISOU  456  CB  GLU A1094     3304   4831   3397  -1671    684    330       C  
ATOM    457  CG  GLU A1094     113.086 131.540  18.966  1.00 33.58           C  
ANISOU  457  CG  GLU A1094     4105   5344   3308  -2122    780    319       C  
ATOM    458  CD  GLU A1094     113.641 131.911  17.606  1.00 41.24           C  
ANISOU  458  CD  GLU A1094     4959   6721   3990  -2461    538    691       C  
ATOM    459  OE1 GLU A1094     113.706 133.120  17.298  1.00 34.92           O  
ANISOU  459  OE1 GLU A1094     3851   6012   3404  -2264    495    903       O  
ATOM    460  OE2 GLU A1094     114.013 130.995  16.844  1.00 47.64           O  
ANISOU  460  OE2 GLU A1094     6001   7686   4413  -2794    333    731       O  
ATOM    461  N   ASN A1095     116.911 131.459  21.987  1.00 30.54           N  
ANISOU  461  N   ASN A1095     3039   4220   4344   -786    838   -109       N  
ATOM    462  CA  ASN A1095     117.692 131.915  23.131  1.00 35.21           C  
ANISOU  462  CA  ASN A1095     3344   4746   5288   -537    719   -111       C  
ATOM    463  C   ASN A1095     116.847 132.474  24.271  1.00 37.21           C  
ANISOU  463  C   ASN A1095     3513   5072   5552   -523    481    -42       C  
ATOM    464  O   ASN A1095     117.210 133.476  24.886  1.00 39.03           O  
ANISOU  464  O   ASN A1095     3571   5254   6006   -407    401    -42       O  
ATOM    465  CB  ASN A1095     118.721 132.960  22.691  1.00 28.43           C  
ANISOU  465  CB  ASN A1095     2248   3887   4667   -465    810    -59       C  
ATOM    466  CG  ASN A1095     120.083 132.355  22.408  1.00 27.78           C  
ANISOU  466  CG  ASN A1095     2201   3667   4687   -394   1086   -120       C  
ATOM    467  OD1 ASN A1095     120.727 131.803  23.299  1.00 36.14           O  
ANISOU  467  OD1 ASN A1095     3203   4583   5947   -223   1153   -161       O  
ATOM    468  ND2 ASN A1095     120.528 132.458  21.161  1.00 42.02           N  
ANISOU  468  ND2 ASN A1095     4096   5507   6361   -520   1275    -84       N  
ATOM    469  N   ALA A1096     115.741 131.800  24.563  1.00 23.47           N  
ANISOU  469  N   ALA A1096     1920   3434   3563   -671    392     24       N  
ATOM    470  CA  ALA A1096     114.850 132.247  25.617  1.00 26.19           C  
ANISOU  470  CA  ALA A1096     2197   3818   3935   -640    236    129       C  
ATOM    471  C   ALA A1096     115.159 131.514  26.912  1.00 21.52           C  
ANISOU  471  C   ALA A1096     1682   3071   3424   -494    147    -23       C  
ATOM    472  O   ALA A1096     115.133 130.285  26.975  1.00 26.92           O  
ANISOU  472  O   ALA A1096     2542   3686   4000   -497    168   -134       O  
ATOM    473  CB  ALA A1096     113.400 132.029  25.214  1.00 22.76           C  
ANISOU  473  CB  ALA A1096     1829   3580   3238   -862    161    324       C  
ATOM    474  N   ILE A1097     115.454 132.293  27.944  1.00 21.74           N  
ANISOU  474  N   ILE A1097     1614   3026   3622   -390     78    -20       N  
ATOM    475  CA  ILE A1097     115.736 131.771  29.278  1.00 20.49           C  
ANISOU  475  CA  ILE A1097     1531   2751   3504   -295    -42   -129       C  
ATOM    476  C   ILE A1097     114.447 131.518  30.036  1.00 27.06           C  
ANISOU  476  C   ILE A1097     2495   3570   4218   -315    -98    -69       C  
ATOM    477  O   ILE A1097     113.618 132.418  30.163  1.00 26.66           O  
ANISOU  477  O   ILE A1097     2406   3526   4198   -337    -37     72       O  
ATOM    478  CB  ILE A1097     116.564 132.767  30.066  1.00 20.91           C  
ANISOU  478  CB  ILE A1097     1482   2733   3731   -270    -94   -170       C  
ATOM    479  CG1 ILE A1097     117.907 133.000  29.361  1.00 28.89           C  
ANISOU  479  CG1 ILE A1097     2306   3768   4904   -249    -46   -191       C  
ATOM    480  CG2 ILE A1097     116.787 132.269  31.443  1.00 21.16           C  
ANISOU  480  CG2 ILE A1097     1611   2690   3738   -239   -259   -242       C  
ATOM    481  CD1 ILE A1097     118.783 134.049  30.031  1.00 23.03           C  
ANISOU  481  CD1 ILE A1097     1444   2990   4315   -312   -120   -215       C  
ATOM    482  N   LEU A1098     114.281 130.299  30.535  1.00 19.61           N  
ANISOU  482  N   LEU A1098     1700   2582   3168   -286   -164   -144       N  
ATOM    483  CA  LEU A1098     113.003 129.850  31.116  1.00 22.14           C  
ANISOU  483  CA  LEU A1098     2151   2896   3366   -318   -198    -77       C  
ATOM    484  C   LEU A1098     113.259 129.175  32.443  1.00 25.07           C  
ANISOU  484  C   LEU A1098     2661   3134   3731   -212   -292   -186       C  
ATOM    485  O   LEU A1098     114.338 128.638  32.676  1.00 27.20           O  
ANISOU  485  O   LEU A1098     2921   3360   4055   -128   -341   -277       O  
ATOM    486  CB  LEU A1098     112.301 128.849  30.192  1.00 21.62           C  
ANISOU  486  CB  LEU A1098     2180   2934   3099   -472   -171    -37       C  
ATOM    487  CG  LEU A1098     112.046 129.326  28.758  1.00 35.76           C  
ANISOU  487  CG  LEU A1098     3871   4910   4808   -655   -117     97       C  
ATOM    488  CD1 LEU A1098     111.427 128.232  27.893  1.00 21.53           C  
ANISOU  488  CD1 LEU A1098     2252   3214   2716   -921   -114    104       C  
ATOM    489  CD2 LEU A1098     111.166 130.580  28.771  1.00 36.23           C  
ANISOU  489  CD2 LEU A1098     3721   5075   4970   -658   -110    371       C  
ATOM    490  N   LEU A1099     112.272 129.213  33.318  1.00 23.68           N  
ANISOU  490  N   LEU A1099     2596   2896   3507   -206   -301   -131       N  
ATOM    491  CA  LEU A1099     112.380 128.547  34.599  1.00 22.86           C  
ANISOU  491  CA  LEU A1099     2662   2671   3352   -127   -390   -217       C  
ATOM    492  C   LEU A1099     112.300 127.017  34.423  1.00 18.77           C  
ANISOU  492  C   LEU A1099     2252   2147   2732   -101   -398   -266       C  
ATOM    493  O   LEU A1099     111.413 126.502  33.728  1.00 20.19           O  
ANISOU  493  O   LEU A1099     2478   2386   2807   -210   -331   -215       O  
ATOM    494  CB  LEU A1099     111.265 129.036  35.531  1.00 23.36           C  
ANISOU  494  CB  LEU A1099     2858   2627   3391   -128   -319   -137       C  
ATOM    495  CG  LEU A1099     111.350 128.515  36.974  1.00 45.31           C  
ANISOU  495  CG  LEU A1099     5869   5267   6079    -76   -402   -226       C  
ATOM    496  CD1 LEU A1099     112.584 129.132  37.687  1.00 20.03           C  
ANISOU  496  CD1 LEU A1099     2699   2033   2880   -122   -532   -326       C  
ATOM    497  CD2 LEU A1099     110.020 128.704  37.789  1.00 18.94           C  
ANISOU  497  CD2 LEU A1099     2711   1782   2705    -62   -249   -131       C  
ATOM    498  N   VAL A1100     113.233 126.293  35.036  1.00 19.51           N  
ANISOU  498  N   VAL A1100     2386   2175   2853     17   -465   -332       N  
ATOM    499  CA  VAL A1100     113.197 124.819  35.016  1.00 25.61           C  
ANISOU  499  CA  VAL A1100     3303   2870   3558     81   -392   -364       C  
ATOM    500  C   VAL A1100     112.038 124.269  35.869  1.00 32.95           C  
ANISOU  500  C   VAL A1100     4434   3726   4360     66   -407   -356       C  
ATOM    501  O   VAL A1100     111.818 124.699  37.016  1.00 19.37           O  
ANISOU  501  O   VAL A1100     2773   1959   2629    107   -504   -336       O  
ATOM    502  CB  VAL A1100     114.518 124.182  35.523  1.00 30.96           C  
ANISOU  502  CB  VAL A1100     3914   3492   4359    266   -424   -335       C  
ATOM    503  CG1 VAL A1100     114.358 122.667  35.644  1.00 23.17           C  
ANISOU  503  CG1 VAL A1100     3120   2362   3321    368   -269   -342       C  
ATOM    504  CG2 VAL A1100     115.713 124.557  34.617  1.00 27.21           C  
ANISOU  504  CG2 VAL A1100     3213   3069   4057    306   -354   -301       C  
ATOM    505  N   GLY A1101     111.285 123.338  35.291  1.00 25.81           N  
ANISOU  505  N   GLY A1101     3668   2800   3337    -34   -290   -375       N  
ATOM    506  CA  GLY A1101     110.245 122.654  36.018  1.00 30.62           C  
ANISOU  506  CA  GLY A1101     4457   3334   3844    -55   -281   -357       C  
ATOM    507  C   GLY A1101     108.847 123.074  35.619  1.00 37.04           C  
ANISOU  507  C   GLY A1101     5227   4259   4587   -255   -276   -236       C  
ATOM    508  O   GLY A1101     107.905 122.386  35.996  1.00 23.80           O  
ANISOU  508  O   GLY A1101     3677   2539   2826   -320   -248   -196       O  
ATOM    509  N   ASP A1102     108.689 124.184  34.880  1.00 28.69           N  
ANISOU  509  N   ASP A1102     3963   3353   3585   -348   -296   -127       N  
ATOM    510  CA  ASP A1102     107.349 124.539  34.375  1.00 28.80           C  
ANISOU  510  CA  ASP A1102     3853   3525   3564   -542   -292    105       C  
ATOM    511  C   ASP A1102     106.829 123.456  33.423  1.00 30.54           C  
ANISOU  511  C   ASP A1102     4182   3857   3563   -845   -295    102       C  
ATOM    512  O   ASP A1102     105.698 123.012  33.551  1.00 26.17           O  
ANISOU  512  O   ASP A1102     3641   3368   2934  -1007   -316    248       O  
ATOM    513  CB  ASP A1102     107.327 125.880  33.625  1.00 29.62           C  
ANISOU  513  CB  ASP A1102     3693   3786   3776   -581   -287    280       C  
ATOM    514  CG  ASP A1102     107.269 127.072  34.547  1.00 27.02           C  
ANISOU  514  CG  ASP A1102     3293   3331   3641   -380   -205    365       C  
ATOM    515  OD1 ASP A1102     107.062 126.868  35.749  1.00 29.91           O  
ANISOU  515  OD1 ASP A1102     3826   3515   4023   -256   -166    312       O  
ATOM    516  OD2 ASP A1102     107.419 128.217  34.075  1.00 31.44           O  
ANISOU  516  OD2 ASP A1102     3676   3948   4320   -365   -144    483       O  
ATOM    517  N   ASP A1103     107.669 123.053  32.468  1.00 28.84           N  
ANISOU  517  N   ASP A1103     4070   3649   3238   -951   -246    -58       N  
ATOM    518  CA  ASP A1103     107.289 122.165  31.369  1.00 23.24           C  
ANISOU  518  CA  ASP A1103     3555   3028   2249  -1335   -202    -95       C  
ATOM    519  C   ASP A1103     107.188 120.718  31.821  1.00 26.55           C  
ANISOU  519  C   ASP A1103     4317   3232   2538  -1377    -75   -270       C  
ATOM    520  O   ASP A1103     107.848 120.333  32.770  1.00 24.74           O  
ANISOU  520  O   ASP A1103     4171   2774   2454  -1049      6   -391       O  
ATOM    521  CB  ASP A1103     108.388 122.197  30.319  1.00 74.71           C  
ANISOU  521  CB  ASP A1103    10162   9518   8705  -1383    -82   -247       C  
ATOM    522  CG  ASP A1103     108.227 123.318  29.357  1.00 83.80           C  
ANISOU  522  CG  ASP A1103    11067  10934   9841  -1542   -185    -63       C  
ATOM    523  OD1 ASP A1103     107.282 124.104  29.535  1.00 89.12           O  
ANISOU  523  OD1 ASP A1103    11466  11807  10587  -1580   -335    219       O  
ATOM    524  OD2 ASP A1103     109.044 123.414  28.425  1.00 91.45           O  
ANISOU  524  OD2 ASP A1103    12112  11892  10743  -1610    -78   -168       O  
ATOM    525  N   PRO A1104     106.398 119.891  31.110  1.00 30.17           N  
ANISOU  525  N   PRO A1104     4993   3766   2703  -1815    -51   -270       N  
ATOM    526  CA  PRO A1104     106.592 118.477  31.437  1.00 27.60           C  
ANISOU  526  CA  PRO A1104     5074   3149   2264  -1830    175   -496       C  
ATOM    527  C   PRO A1104     107.994 118.052  31.032  1.00 28.38           C  
ANISOU  527  C   PRO A1104     5395   2987   2402  -1648    463   -721       C  
ATOM    528  O   PRO A1104     108.606 118.660  30.143  1.00 36.28           O  
ANISOU  528  O   PRO A1104     6322   4071   3392  -1697    488   -732       O  
ATOM    529  CB  PRO A1104     105.508 117.732  30.618  1.00 30.51           C  
ANISOU  529  CB  PRO A1104     5671   3659   2264  -2426    161   -457       C  
ATOM    530  CG  PRO A1104     104.899 118.708  29.712  1.00 31.16           C  
ANISOU  530  CG  PRO A1104     5450   4143   2247  -2713    -82   -184       C  
ATOM    531  CD  PRO A1104     105.427 120.111  30.019  1.00 28.41           C  
ANISOU  531  CD  PRO A1104     4697   3874   2223  -2332   -205    -65       C  
ATOM    532  N   TRP A1105     108.477 117.004  31.689  1.00 37.85           N  
ANISOU  532  N   TRP A1105     2838   6073   5471   -797    231   1970       N  
ATOM    533  CA  TRP A1105     109.848 116.540  31.572  1.00 30.11           C  
ANISOU  533  CA  TRP A1105     2057   4884   4498  -1011    270   1271       C  
ATOM    534  C   TRP A1105     110.310 116.254  30.142  1.00 31.57           C  
ANISOU  534  C   TRP A1105     2451   5128   4418  -1399     13    802       C  
ATOM    535  O   TRP A1105     111.416 116.610  29.755  1.00 29.76           O  
ANISOU  535  O   TRP A1105     2528   4798   3982  -1351    205    299       O  
ATOM    536  CB  TRP A1105     110.024 115.288  32.437  1.00 41.68           C  
ANISOU  536  CB  TRP A1105     3451   6079   6308  -1061    119   1119       C  
ATOM    537  CG  TRP A1105     111.391 114.698  32.349  1.00 40.76           C  
ANISOU  537  CG  TRP A1105     3621   5679   6186  -1162    146    398       C  
ATOM    538  CD1 TRP A1105     111.750 113.553  31.708  1.00 40.41           C  
ANISOU  538  CD1 TRP A1105     3704   5448   6203  -1490   -132    -16       C  
ATOM    539  CD2 TRP A1105     112.593 115.241  32.907  1.00 30.14           C  
ANISOU  539  CD2 TRP A1105     2503   4199   4748   -910    485     45       C  
ATOM    540  NE1 TRP A1105     113.100 113.338  31.839  1.00 34.96           N  
ANISOU  540  NE1 TRP A1105     3261   4540   5484  -1377     81   -550       N  
ATOM    541  CE2 TRP A1105     113.641 114.360  32.573  1.00 30.62           C  
ANISOU  541  CE2 TRP A1105     2727   4056   4853  -1061    421   -496       C  
ATOM    542  CE3 TRP A1105     112.881 116.382  33.662  1.00 26.10           C  
ANISOU  542  CE3 TRP A1105     2107   3701   4110   -591    825    153       C  
ATOM    543  CZ2 TRP A1105     114.957 114.582  32.972  1.00 24.88           C  
ANISOU  543  CZ2 TRP A1105     2146   3224   4083   -913    667   -835       C  
ATOM    544  CZ3 TRP A1105     114.188 116.609  34.055  1.00 28.16           C  
ANISOU  544  CZ3 TRP A1105     2581   3818   4302   -530    998   -257       C  
ATOM    545  CH2 TRP A1105     115.212 115.713  33.707  1.00 28.23           C  
ANISOU  545  CH2 TRP A1105     2624   3711   4391   -696    909   -701       C  
ATOM    546  N   GLU A1106     109.442 115.622  29.367  1.00 35.54           N  
ANISOU  546  N   GLU A1106     2787   5813   4904  -1790   -431   1014       N  
ATOM    547  CA  GLU A1106     109.759 115.164  28.029  1.00 38.21           C  
ANISOU  547  CA  GLU A1106     3400   6188   4930  -2189   -738    555       C  
ATOM    548  C   GLU A1106     110.075 116.333  27.117  1.00 37.93           C  
ANISOU  548  C   GLU A1106     3505   6430   4475  -2070   -516    519       C  
ATOM    549  O   GLU A1106     111.086 116.325  26.402  1.00 50.58           O  
ANISOU  549  O   GLU A1106     5464   7946   5807  -2095   -418    -49       O  
ATOM    550  CB  GLU A1106     108.599 114.332  27.464  1.00 43.63           C  
ANISOU  550  CB  GLU A1106     3939   6996   5644  -2626  -1298    863       C  
ATOM    551  CG  GLU A1106     108.341 112.992  28.184  1.00 54.49           C  
ANISOU  551  CG  GLU A1106     5335   7958   7411  -2659  -1475    788       C  
ATOM    552  CD  GLU A1106     107.673 113.128  29.563  1.00 69.40           C  
ANISOU  552  CD  GLU A1106     6860   9846   9663  -2288  -1275   1386       C  
ATOM    553  OE1 GLU A1106     107.144 114.216  29.895  1.00 65.54           O  
ANISOU  553  OE1 GLU A1106     6137   9647   9119  -1976  -1040   1943       O  
ATOM    554  OE2 GLU A1106     107.682 112.130  30.323  1.00 78.40           O  
ANISOU  554  OE2 GLU A1106     8003  10680  11106  -2255  -1316   1301       O  
ATOM    555  N   GLU A1107     109.232 117.355  27.165  1.00 38.50           N  
ANISOU  555  N   GLU A1107     3283   6833   4511  -1886   -379   1184       N  
ATOM    556  CA  GLU A1107     109.467 118.561  26.368  1.00 62.36           C  
ANISOU  556  CA  GLU A1107     6401  10106   7187  -1728   -115   1256       C  
ATOM    557  C   GLU A1107     110.775 119.270  26.790  1.00 34.27           C  
ANISOU  557  C   GLU A1107     3158   6251   3613  -1396    375    812       C  
ATOM    558  O   GLU A1107     111.557 119.722  25.947  1.00 34.23           O  
ANISOU  558  O   GLU A1107     3375   6305   3326  -1407    505    498       O  
ATOM    559  CB  GLU A1107     108.230 119.482  26.408  1.00 40.67           C  
ANISOU  559  CB  GLU A1107     3255   7744   4453  -1540    -12   2159       C  
ATOM    560  CG  GLU A1107     106.999 118.806  25.796  1.00 61.54           C  
ANISOU  560  CG  GLU A1107     5521  10789   7074  -1976   -583   2667       C  
ATOM    561  CD  GLU A1107     105.654 119.433  26.171  1.00 71.23           C  
ANISOU  561  CD  GLU A1107     6386  12234   8444  -1593   -558   3560       C  
ATOM    562  OE1 GLU A1107     105.507 120.676  26.115  1.00 74.11           O  
ANISOU  562  OE1 GLU A1107     6756  12613   8789  -1078   -225   3726       O  
ATOM    563  OE2 GLU A1107     104.728 118.660  26.501  1.00 72.18           O  
ANISOU  563  OE2 GLU A1107     6293  12390   8741  -1743   -909   3972       O  
ATOM    564  N   PHE A1108     111.029 119.311  28.091  1.00 31.34           N  
ANISOU  564  N   PHE A1108     2797   5580   3532  -1136    611    808       N  
ATOM    565  CA  PHE A1108     112.236 119.956  28.609  1.00 31.50           C  
ANISOU  565  CA  PHE A1108     3096   5324   3547   -913    985    440       C  
ATOM    566  C   PHE A1108     113.476 119.247  28.071  1.00 31.12           C  
ANISOU  566  C   PHE A1108     3259   5151   3416  -1106    899   -218       C  
ATOM    567  O   PHE A1108     114.340 119.854  27.443  1.00 31.30           O  
ANISOU  567  O   PHE A1108     3448   5205   3239  -1083   1088   -439       O  
ATOM    568  CB  PHE A1108     112.212 119.938  30.141  1.00 28.87           C  
ANISOU  568  CB  PHE A1108     2760   4725   3484   -658   1158    547       C  
ATOM    569  CG  PHE A1108     113.531 120.250  30.777  1.00 28.80           C  
ANISOU  569  CG  PHE A1108     3026   4431   3486   -574   1381    108       C  
ATOM    570  CD1 PHE A1108     113.973 121.568  30.893  1.00 31.62           C  
ANISOU  570  CD1 PHE A1108     3635   4674   3705   -359   1511    156       C  
ATOM    571  CD2 PHE A1108     114.332 119.230  31.275  1.00 23.20           C  
ANISOU  571  CD2 PHE A1108     2320   3551   2943   -675   1255   -286       C  
ATOM    572  CE1 PHE A1108     115.198 121.871  31.489  1.00 29.47           C  
ANISOU  572  CE1 PHE A1108     3595   4132   3470   -347   1497   -158       C  
ATOM    573  CE2 PHE A1108     115.557 119.522  31.882  1.00 26.23           C  
ANISOU  573  CE2 PHE A1108     2914   3717   3337   -596   1317   -557       C  
ATOM    574  CZ  PHE A1108     115.994 120.846  31.989  1.00 20.40           C  
ANISOU  574  CZ  PHE A1108     2411   2874   2466   -473   1394   -473       C  
ATOM    575  N   VAL A1109     113.522 117.940  28.278  1.00 35.48           N  
ANISOU  575  N   VAL A1109     3790   5558   4131  -1272    640   -466       N  
ATOM    576  CA  VAL A1109     114.561 117.115  27.678  1.00 39.92           C  
ANISOU  576  CA  VAL A1109     4578   5988   4601  -1398    593  -1031       C  
ATOM    577  C   VAL A1109     114.743 117.371  26.177  1.00 40.05           C  
ANISOU  577  C   VAL A1109     4778   6244   4195  -1521    558  -1191       C  
ATOM    578  O   VAL A1109     115.880 117.421  25.688  1.00 35.74           O  
ANISOU  578  O   VAL A1109     4426   5659   3495  -1437    769  -1540       O  
ATOM    579  CB  VAL A1109     114.283 115.629  27.933  1.00 40.52           C  
ANISOU  579  CB  VAL A1109     4655   5845   4895  -1584    292  -1201       C  
ATOM    580  CG1 VAL A1109     114.900 114.776  26.847  1.00 47.91           C  
ANISOU  580  CG1 VAL A1109     5929   6684   5592  -1747    192  -1710       C  
ATOM    581  CG2 VAL A1109     114.780 115.230  29.323  1.00 27.29           C  
ANISOU  581  CG2 VAL A1109     2873   3902   3595  -1392    440  -1231       C  
ATOM    582  N   ASN A1110     113.636 117.559  25.453  1.00 42.54           N  
ANISOU  582  N   ASN A1110     4999   6856   4310  -1702    304   -870       N  
ATOM    583  CA  ASN A1110     113.732 117.777  24.005  1.00 54.46           C  
ANISOU  583  CA  ASN A1110     6692   8653   5348  -1828    234   -995       C  
ATOM    584  C   ASN A1110     114.167 119.162  23.545  1.00 47.42           C  
ANISOU  584  C   ASN A1110     5773   7987   4258  -1602    599   -807       C  
ATOM    585  O   ASN A1110     114.540 119.332  22.389  1.00 48.20           O  
ANISOU  585  O   ASN A1110     6041   8309   3964  -1632    631   -958       O  
ATOM    586  CB  ASN A1110     112.432 117.410  23.295  1.00 62.75           C  
ANISOU  586  CB  ASN A1110     7646  10002   6196  -2181   -248   -703       C  
ATOM    587  CG  ASN A1110     112.270 115.932  23.141  1.00 76.19           C  
ANISOU  587  CG  ASN A1110     9582  11460   7907  -2529   -668  -1080       C  
ATOM    588  OD1 ASN A1110     113.256 115.212  22.984  1.00 80.40           O  
ANISOU  588  OD1 ASN A1110    10491  11679   8379  -2476   -552  -1663       O  
ATOM    589  ND2 ASN A1110     111.028 115.455  23.203  1.00 79.74           N  
ANISOU  589  ND2 ASN A1110     9808  12030   8458  -2884  -1144   -702       N  
ATOM    590  N   CYS A1111     114.094 120.160  24.414  1.00 43.58           N  
ANISOU  590  N   CYS A1111     5117   7427   4014  -1372    882   -465       N  
ATOM    591  CA  CYS A1111     114.481 121.489  23.955  1.00 41.65           C  
ANISOU  591  CA  CYS A1111     4888   7324   3615  -1194   1224   -267       C  
ATOM    592  C   CYS A1111     115.665 122.132  24.692  1.00 39.54           C  
ANISOU  592  C   CYS A1111     4755   6583   3685   -920   1440   -392       C  
ATOM    593  O   CYS A1111     116.267 123.062  24.170  1.00 36.82           O  
ANISOU  593  O   CYS A1111     4481   6168   3340   -752   1565   -281       O  
ATOM    594  CB  CYS A1111     113.264 122.430  23.928  1.00 39.72           C  
ANISOU  594  CB  CYS A1111     4436   7260   3395  -1063   1245    392       C  
ATOM    595  SG  CYS A1111     112.783 123.092  25.493  1.00 57.11           S  
ANISOU  595  SG  CYS A1111     6648   8975   6077   -713   1432    701       S  
ATOM    596  N   VAL A1112     116.006 121.645  25.885  1.00 28.02           N  
ANISOU  596  N   VAL A1112     3311   4835   2501   -902   1423   -560       N  
ATOM    597  CA  VAL A1112     117.033 122.308  26.689  1.00 26.08           C  
ANISOU  597  CA  VAL A1112     3165   4245   2498   -732   1487   -573       C  
ATOM    598  C   VAL A1112     118.448 122.372  26.030  1.00 30.48           C  
ANISOU  598  C   VAL A1112     3767   4780   3035   -742   1512   -757       C  
ATOM    599  O   VAL A1112     118.999 121.362  25.591  1.00 29.46           O  
ANISOU  599  O   VAL A1112     3634   4701   2859   -808   1469  -1020       O  
ATOM    600  CB  VAL A1112     117.114 121.682  28.091  1.00 23.96           C  
ANISOU  600  CB  VAL A1112     2892   3748   2464   -739   1421   -690       C  
ATOM    601  CG1 VAL A1112     117.431 120.216  27.996  1.00 24.05           C  
ANISOU  601  CG1 VAL A1112     2836   3790   2511   -899   1327  -1041       C  
ATOM    602  CG2 VAL A1112     118.136 122.425  28.955  1.00 22.85           C  
ANISOU  602  CG2 VAL A1112     2865   3353   2463   -692   1447   -705       C  
ATOM    603  N   GLN A1113     119.018 123.568  25.949  1.00 32.30           N  
ANISOU  603  N   GLN A1113     4030   4948   3294   -661   1617   -577       N  
ATOM    604  CA  GLN A1113     120.321 123.753  25.294  1.00 37.80           C  
ANISOU  604  CA  GLN A1113     4699   5694   3969   -667   1695   -632       C  
ATOM    605  C   GLN A1113     121.438 123.926  26.327  1.00 35.26           C  
ANISOU  605  C   GLN A1113     4370   5169   3858   -783   1701   -714       C  
ATOM    606  O   GLN A1113     122.573 123.572  26.068  1.00 29.79           O  
ANISOU  606  O   GLN A1113     3583   4543   3193   -804   1752   -779       O  
ATOM    607  CB  GLN A1113     120.293 124.954  24.336  1.00 30.41           C  
ANISOU  607  CB  GLN A1113     3748   4904   2904   -564   1842   -351       C  
ATOM    608  CG  GLN A1113     119.079 125.006  23.438  1.00 31.80           C  
ANISOU  608  CG  GLN A1113     3926   5295   2862   -468   1865   -182       C  
ATOM    609  CD  GLN A1113     119.072 123.878  22.427  1.00 40.73           C  
ANISOU  609  CD  GLN A1113     5093   6649   3733   -532   1811   -427       C  
ATOM    610  OE1 GLN A1113     120.041 123.696  21.685  1.00 35.30           O  
ANISOU  610  OE1 GLN A1113     4429   6039   2946   -460   1899   -512       O  
ATOM    611  NE2 GLN A1113     117.980 123.098  22.399  1.00 36.61           N  
ANISOU  611  NE2 GLN A1113     4577   6282   3052   -683   1666   -533       N  
ATOM    612  N   SER A1114     121.092 124.481  27.488  1.00 24.60           N  
ANISOU  612  N   SER A1114     1306   4817   3224    131    368    -57       N  
ATOM    613  CA  SER A1114     122.007 124.637  28.608  1.00 23.65           C  
ANISOU  613  CA  SER A1114     1207   4494   3286    114    411    -47       C  
ATOM    614  C   SER A1114     121.236 125.041  29.858  1.00 21.28           C  
ANISOU  614  C   SER A1114     1025   3880   3179      2    337     98       C  
ATOM    615  O   SER A1114     120.050 125.362  29.807  1.00 20.36           O  
ANISOU  615  O   SER A1114      984   3677   3075    -88    299    222       O  
ATOM    616  CB  SER A1114     123.079 125.693  28.309  1.00 35.47           C  
ANISOU  616  CB  SER A1114     2678   6046   4754     25    606      8       C  
ATOM    617  OG  SER A1114     122.524 126.992  28.353  1.00 35.26           O  
ANISOU  617  OG  SER A1114     2759   5868   4771   -157    674    196       O  
ATOM    618  N   ILE A1115     121.930 125.053  30.986  1.00 20.95           N  
ANISOU  618  N   ILE A1115      980   3739   3242     50    314     56       N  
ATOM    619  CA  ILE A1115     121.280 125.262  32.266  1.00 23.57           C  
ANISOU  619  CA  ILE A1115     1403   3923   3630     39    260    132       C  
ATOM    620  C   ILE A1115     122.129 126.213  33.098  1.00 32.80           C  
ANISOU  620  C   ILE A1115     2534   5087   4840     22    264     72       C  
ATOM    621  O   ILE A1115     123.357 126.117  33.072  1.00 21.49           O  
ANISOU  621  O   ILE A1115      963   3745   3456     78    246     -9       O  
ATOM    622  CB  ILE A1115     121.112 123.894  32.997  1.00 31.27           C  
ANISOU  622  CB  ILE A1115     2332   4879   4671    234    170    185       C  
ATOM    623  CG1 ILE A1115     120.196 122.961  32.170  1.00 23.53           C  
ANISOU  623  CG1 ILE A1115     1363   3786   3793    189    126    228       C  
ATOM    624  CG2 ILE A1115     120.594 124.069  34.415  1.00 19.87           C  
ANISOU  624  CG2 ILE A1115      975   3339   3234    302    182    383       C  
ATOM    625  CD1 ILE A1115     120.018 121.555  32.764  1.00 22.71           C  
ANISOU  625  CD1 ILE A1115     1441   3358   3829    323     41    248       C  
ATOM    626  N   LYS A1116     121.484 127.132  33.815  1.00 19.07           N  
ANISOU  626  N   LYS A1116      876   3291   3079    -38    275    140       N  
ATOM    627  CA  LYS A1116     122.181 127.995  34.758  1.00 24.22           C  
ANISOU  627  CA  LYS A1116     1410   3976   3817    -33    228     60       C  
ATOM    628  C   LYS A1116     121.520 128.010  36.136  1.00 22.91           C  
ANISOU  628  C   LYS A1116     1281   3867   3555    145    168    161       C  
ATOM    629  O   LYS A1116     120.290 127.904  36.264  1.00 27.55           O  
ANISOU  629  O   LYS A1116     2015   4370   4083    170    257    371       O  
ATOM    630  CB  LYS A1116     122.265 129.432  34.245  1.00 32.65           C  
ANISOU  630  CB  LYS A1116     2448   4988   4971   -253    332     32       C  
ATOM    631  CG  LYS A1116     122.745 129.580  32.821  1.00 45.87           C  
ANISOU  631  CG  LYS A1116     4125   6644   6661   -378    470     40       C  
ATOM    632  CD  LYS A1116     122.696 131.048  32.407  1.00 57.90           C  
ANISOU  632  CD  LYS A1116     5658   8165   8177   -611    596     97       C  
ATOM    633  CE  LYS A1116     123.813 131.414  31.426  1.00 74.57           C  
ANISOU  633  CE  LYS A1116     7657  10308  10369   -761    764     60       C  
ATOM    634  NZ  LYS A1116     125.163 131.558  32.066  1.00 79.93           N  
ANISOU  634  NZ  LYS A1116     8032  11114  11222   -750    575    360       N  
ATOM    635  N   ILE A1117     122.359 128.133  37.159  1.00 24.28           N  
ANISOU  635  N   ILE A1117     1326   4211   3689    316      6      2       N  
ATOM    636  CA  ILE A1117     121.931 128.359  38.523  1.00 26.68           C  
ANISOU  636  CA  ILE A1117     1795   4544   3797    577    -74     -2       C  
ATOM    637  C   ILE A1117     122.210 129.819  38.874  1.00 31.31           C  
ANISOU  637  C   ILE A1117     2343   5082   4470    457   -168   -242       C  
ATOM    638  O   ILE A1117     123.357 130.228  38.946  1.00 36.43           O  
ANISOU  638  O   ILE A1117     2773   5819   5251    364   -358   -551       O  
ATOM    639  CB  ILE A1117     122.731 127.482  39.475  1.00 30.01           C  
ANISOU  639  CB  ILE A1117     2263   5123   4015    933   -289   -128       C  
ATOM    640  CG1 ILE A1117     122.590 126.016  39.076  1.00 28.38           C  
ANISOU  640  CG1 ILE A1117     2128   4859   3796   1048   -210     88       C  
ATOM    641  CG2 ILE A1117     122.310 127.745  40.926  1.00 32.65           C  
ANISOU  641  CG2 ILE A1117     2883   5496   4028   1269   -363   -127       C  
ATOM    642  CD1 ILE A1117     123.419 125.066  39.910  1.00 27.31           C  
ANISOU  642  CD1 ILE A1117     2079   4836   3462   1465   -421     16       C  
ATOM    643  N   LEU A1118     121.165 130.605  39.086  1.00 42.20           N  
ANISOU  643  N   LEU A1118     3911   6302   5820    459    -45   -125       N  
ATOM    644  CA  LEU A1118     121.342 132.046  39.236  1.00 35.15           C  
ANISOU  644  CA  LEU A1118     3035   5239   5081    320   -120   -351       C  
ATOM    645  C   LEU A1118     121.113 132.495  40.646  1.00 36.81           C  
ANISOU  645  C   LEU A1118     3490   5459   5038    657   -275   -570       C  
ATOM    646  O   LEU A1118     120.116 132.139  41.272  1.00 46.00           O  
ANISOU  646  O   LEU A1118     4876   6685   5918    962   -131   -366       O  
ATOM    647  CB  LEU A1118     120.361 132.798  38.343  1.00 32.81           C  
ANISOU  647  CB  LEU A1118     2809   4718   4940    142    112    -95       C  
ATOM    648  CG  LEU A1118     120.540 132.536  36.848  1.00 39.29           C  
ANISOU  648  CG  LEU A1118     3446   5551   5933   -150    263    114       C  
ATOM    649  CD1 LEU A1118     119.472 133.283  36.105  1.00 33.47           C  
ANISOU  649  CD1 LEU A1118     2831   4628   5257   -205    434    376       C  
ATOM    650  CD2 LEU A1118     121.955 132.926  36.363  1.00 25.08           C  
ANISOU  650  CD2 LEU A1118     1393   3762   4376   -447    209    -88       C  
ATOM    651  N   SER A1119     122.029 133.306  41.142  1.00 37.24           N  
ANISOU  651  N   SER A1119     3486   5462   5200    600   -561  -1005       N  
ATOM    652  CA  SER A1119     121.816 133.970  42.415  1.00 35.47           C  
ANISOU  652  CA  SER A1119     3538   5216   4723    933   -758  -1320       C  
ATOM    653  C   SER A1119     120.747 135.048  42.246  1.00 35.61           C  
ANISOU  653  C   SER A1119     3781   4913   4835    919   -560  -1229       C  
ATOM    654  O   SER A1119     120.437 135.484  41.127  1.00 42.32           O  
ANISOU  654  O   SER A1119     4543   5523   6013    592   -356   -990       O  
ATOM    655  CB  SER A1119     123.107 134.615  42.881  1.00 40.90           C  
ANISOU  655  CB  SER A1119     4058   5889   5595    814  -1190  -1897       C  
ATOM    656  OG  SER A1119     123.378 135.742  42.070  1.00 55.71           O  
ANISOU  656  OG  SER A1119     5788   7377   8003    321  -1149  -1995       O  
ATOM    657  N   SER A1120     120.183 135.463  43.372  1.00 45.35           N  
ANISOU  657  N   SER A1120     5330   6172   5729   1348   -622  -1418       N  
ATOM    658  CA  SER A1120     119.198 136.540  43.411  1.00 52.85           C  
ANISOU  658  CA  SER A1120     6521   6831   6727   1468   -474  -1420       C  
ATOM    659  C   SER A1120     119.698 137.823  42.734  1.00 53.09           C  
ANISOU  659  C   SER A1120     6519   6362   7292   1054   -603  -1657       C  
ATOM    660  O   SER A1120     118.942 138.510  42.042  1.00 55.00           O  
ANISOU  660  O   SER A1120     6855   6296   7748    975   -386  -1422       O  
ATOM    661  CB  SER A1120     118.839 136.833  44.860  1.00 66.11           C  
ANISOU  661  CB  SER A1120     8549   8657   7914   2047   -591  -1741       C  
ATOM    662  OG  SER A1120     117.566 137.431  44.934  1.00 74.49           O  
ANISOU  662  OG  SER A1120     9816   9598   8889   2324   -303  -1579       O  
ATOM    663  N   ALA A1121     120.978 138.126  42.934  1.00 49.40           N  
ANISOU  663  N   ALA A1121     5899   5811   7061    792   -957  -2103       N  
ATOM    664  CA  ALA A1121     121.615 139.296  42.338  1.00 49.38           C  
ANISOU  664  CA  ALA A1121     5817   5289   7657    303  -1062  -2320       C  
ATOM    665  C   ALA A1121     121.719 139.189  40.822  1.00 48.88           C  
ANISOU  665  C   ALA A1121     5504   5103   7967   -175   -733  -1816       C  
ATOM    666  O   ALA A1121     121.492 140.175  40.113  1.00 46.72           O  
ANISOU  666  O   ALA A1121     5347   4345   8059   -426   -582  -1668       O  
ATOM    667  CB  ALA A1121     122.996 139.510  42.943  1.00 53.00           C  
ANISOU  667  CB  ALA A1121     6048   5764   8327     98  -1531  -2934       C  
ATOM    668  N   GLU A1122     122.085 138.001  40.333  1.00 47.74           N  
ANISOU  668  N   GLU A1122     5058   5380   7701   -256   -629  -1561       N  
ATOM    669  CA  GLU A1122     122.213 137.776  38.896  1.00 42.01           C  
ANISOU  669  CA  GLU A1122     4115   4636   7212   -626   -323  -1120       C  
ATOM    670  C   GLU A1122     120.855 138.033  38.272  1.00 43.72           C  
ANISOU  670  C   GLU A1122     4599   4695   7318   -466    -34   -679       C  
ATOM    671  O   GLU A1122     120.756 138.678  37.234  1.00 37.17           O  
ANISOU  671  O   GLU A1122     3800   3580   6743   -721    166   -399       O  
ATOM    672  CB  GLU A1122     122.677 136.347  38.580  1.00 37.95           C  
ANISOU  672  CB  GLU A1122     3306   4614   6501   -600   -283   -977       C  
ATOM    673  CG  GLU A1122     124.160 136.096  38.828  1.00 45.84           C  
ANISOU  673  CG  GLU A1122     3913   5809   7695   -799   -529  -1345       C  
ATOM    674  CD  GLU A1122     124.604 134.685  38.468  1.00 53.29           C  
ANISOU  674  CD  GLU A1122     4601   7200   8446   -693   -481  -1204       C  
ATOM    675  OE1 GLU A1122     124.947 134.456  37.288  1.00 56.39           O  
ANISOU  675  OE1 GLU A1122     4793   7650   8982   -949   -228   -948       O  
ATOM    676  OE2 GLU A1122     124.624 133.804  39.363  1.00 55.63           O  
ANISOU  676  OE2 GLU A1122     4960   7775   8402   -303   -685  -1330       O  
ATOM    677  N   VAL A1123     119.813 137.533  38.936  1.00 39.43           N  
ANISOU  677  N   VAL A1123     4232   4361   6387    -18     -8   -606       N  
ATOM    678  CA  VAL A1123     118.440 137.709  38.489  1.00 35.93           C  
ANISOU  678  CA  VAL A1123     3953   3858   5841    198    223   -241       C  
ATOM    679  C   VAL A1123     118.087 139.192  38.460  1.00 43.91           C  
ANISOU  679  C   VAL A1123     5245   4353   7085    231    222   -318       C  
ATOM    680  O   VAL A1123     117.527 139.688  37.479  1.00 42.41           O  
ANISOU  680  O   VAL A1123     5130   3953   7030    179    393     24       O  
ATOM    681  CB  VAL A1123     117.449 136.949  39.410  1.00 38.73           C  
ANISOU  681  CB  VAL A1123     4378   4544   5792    657    284   -184       C  
ATOM    682  CG1 VAL A1123     116.026 137.301  39.063  1.00 31.30           C  
ANISOU  682  CG1 VAL A1123     3520   3554   4817    897    495    117       C  
ATOM    683  CG2 VAL A1123     117.661 135.452  39.307  1.00 37.30           C  
ANISOU  683  CG2 VAL A1123     3977   4753   5442    614    323    -17       C  
ATOM    684  N   GLN A1124     118.444 139.912  39.519  1.00 52.23           N  
ANISOU  684  N   GLN A1124     6487   5179   8178    349     -5   -789       N  
ATOM    685  CA  GLN A1124     118.097 141.333  39.588  1.00 72.93           C  
ANISOU  685  CA  GLN A1124     9442   7218  11051    426    -36   -928       C  
ATOM    686  C   GLN A1124     118.908 142.173  38.616  1.00 71.87           C  
ANISOU  686  C   GLN A1124     9286   6564  11456   -118     -3   -832       C  
ATOM    687  O   GLN A1124     118.596 143.343  38.390  1.00 73.18           O  
ANISOU  687  O   GLN A1124     9760   6142  11903   -109     31   -805       O  
ATOM    688  CB  GLN A1124     118.234 141.875  41.008  1.00 88.91           C  
ANISOU  688  CB  GLN A1124    11716   9119  12947    740   -327  -1539       C  
ATOM    689  CG  GLN A1124     117.144 141.387  41.947  1.00 99.56           C  
ANISOU  689  CG  GLN A1124    13205  10886  13736   1389   -234  -1541       C  
ATOM    690  CD  GLN A1124     117.695 140.953  43.290  1.00109.11           C  
ANISOU  690  CD  GLN A1124    14467  12424  14565   1650   -504  -2024       C  
ATOM    691  OE1 GLN A1124     118.900 141.049  43.541  1.00113.97           O  
ANISOU  691  OE1 GLN A1124    14985  12957  15361   1356   -839  -2429       O  
ATOM    692  NE2 GLN A1124     116.817 140.461  44.159  1.00108.33           N  
ANISOU  692  NE2 GLN A1124    14499  12737  13923   2222   -354  -1969       N  
ATOM    693  N   GLN A1125     119.937 141.564  38.035  1.00 65.29           N  
ANISOU  693  N   GLN A1125     8096   5943  10769   -565     26   -747       N  
ATOM    694  CA  GLN A1125     120.780 142.249  37.061  1.00 66.23           C  
ANISOU  694  CA  GLN A1125     8120   5653  11391  -1121    161   -575       C  
ATOM    695  C   GLN A1125     120.401 141.960  35.606  1.00 63.22           C  
ANISOU  695  C   GLN A1125     7698   5394  10927  -1210    524     80       C  
ATOM    696  O   GLN A1125     120.956 142.571  34.694  1.00 67.99           O  
ANISOU  696  O   GLN A1125     8292   5669  11871  -1607    735    353       O  
ATOM    697  CB  GLN A1125     122.249 141.922  37.316  1.00 69.75           C  
ANISOU  697  CB  GLN A1125     8143   6258  12099  -1557    -12   -930       C  
ATOM    698  CG  GLN A1125     122.798 142.591  38.567  1.00 80.07           C  
ANISOU  698  CG  GLN A1125     9510   7281  13632  -1578   -433  -1629       C  
ATOM    699  CD  GLN A1125     123.958 141.831  39.188  1.00 82.72           C  
ANISOU  699  CD  GLN A1125     9393   8079  13958  -1712   -738  -2068       C  
ATOM    700  OE1 GLN A1125     124.098 140.617  39.007  1.00 80.66           O  
ANISOU  700  OE1 GLN A1125     8873   8417  13359  -1581   -666  -1886       O  
ATOM    701  NE2 GLN A1125     124.795 142.546  39.931  1.00 85.67           N  
ANISOU  701  NE2 GLN A1125     9697   8217  14636  -1907  -1098  -2624       N  
ATOM    702  N   MET A1126     119.465 141.034  35.395  1.00 50.58           N  
ANISOU  702  N   MET A1126     6074   4267   8876   -842    595    326       N  
ATOM    703  CA  MET A1126     118.859 140.844  34.079  1.00 51.75           C  
ANISOU  703  CA  MET A1126     6255   4536   8873   -797    844    872       C  
ATOM    704  C   MET A1126     118.000 142.052  33.715  1.00 44.37           C  
ANISOU  704  C   MET A1126     5721   3090   8048   -587    927   1132       C  
ATOM    705  O   MET A1126     117.907 142.418  32.547  1.00 52.40           O  
ANISOU  705  O   MET A1126     6856   3969   9083   -665   1133   1586       O  
ATOM    706  CB  MET A1126     117.981 139.592  34.062  1.00 54.26           C  
ANISOU  706  CB  MET A1126     6426   5428   8763   -467    822    976       C  
ATOM    707  CG  MET A1126     118.700 138.317  34.449  1.00 51.19           C  
ANISOU  707  CG  MET A1126     5718   5490   8241   -576    736    758       C  
ATOM    708  SD  MET A1126     117.553 136.961  34.808  1.00 64.29           S  
ANISOU  708  SD  MET A1126     7277   7633   9518   -199    697    829       S  
ATOM    709  CE  MET A1126     116.851 136.613  33.197  1.00 28.75           C  
ANISOU  709  CE  MET A1126     2727   3303   4893   -198    828   1261       C  
TER     710      MET A1126                                                      
ATOM    711  N   ARG B1038      90.580 130.859  14.511  1.00 67.02           N  
ANISOU  711  N   ARG B1038    10775   6127   8562  -1468  -2942   2488       N  
ATOM    712  CA  ARG B1038      90.785 132.301  14.367  1.00 71.59           C  
ANISOU  712  CA  ARG B1038    11054   6979   9169  -1231  -2633   2412       C  
ATOM    713  C   ARG B1038      89.875 132.898  13.280  1.00 69.92           C  
ANISOU  713  C   ARG B1038    10865   6868   8834  -1290  -2534   2330       C  
ATOM    714  O   ARG B1038      90.299 133.093  12.141  1.00 67.26           O  
ANISOU  714  O   ARG B1038    10723   6254   8577  -1008  -2400   2109       O  
ATOM    715  CB  ARG B1038      92.255 132.605  14.049  1.00 78.03           C  
ANISOU  715  CB  ARG B1038    11872   7517  10260   -702  -2449   2218       C  
ATOM    716  CG  ARG B1038      93.060 133.277  15.175  1.00 77.93           C  
ANISOU  716  CG  ARG B1038    11539   7740  10330   -587  -2378   2310       C  
ATOM    717  CD  ARG B1038      94.488 133.575  14.708  1.00 80.53           C  
ANISOU  717  CD  ARG B1038    11832   7811  10955    -74  -2199   2103       C  
ATOM    718  NE  ARG B1038      95.145 132.356  14.235  1.00 92.33           N  
ANISOU  718  NE  ARG B1038    13583   8818  12682    130  -2314   1986       N  
ATOM    719  CZ  ARG B1038      96.241 132.317  13.479  1.00 98.19           C  
ANISOU  719  CZ  ARG B1038    14348   9255  13703    570  -2129   1728       C  
ATOM    720  NH1 ARG B1038      96.830 133.439  13.082  1.00 88.93           N  
ANISOU  720  NH1 ARG B1038    12981   8213  12597    827  -1837   1558       N  
ATOM    721  NH2 ARG B1038      96.748 131.142  13.116  1.00106.73           N  
ANISOU  721  NH2 ARG B1038    15646   9905  15001    745  -2229   1619       N  
ATOM    722  N   THR B1039      88.626 133.189  13.638  1.00 68.28           N  
ANISOU  722  N   THR B1039    10446   7071   8428  -1686  -2608   2510       N  
ATOM    723  CA  THR B1039      87.651 133.705  12.680  1.00 60.62           C  
ANISOU  723  CA  THR B1039     9449   6219   7363  -1785  -2604   2488       C  
ATOM    724  C   THR B1039      87.593 135.228  12.663  1.00 57.53           C  
ANISOU  724  C   THR B1039     8640   6209   7008  -1533  -2323   2343       C  
ATOM    725  O   THR B1039      86.871 135.814  11.850  1.00 56.61           O  
ANISOU  725  O   THR B1039     8436   6204   6871  -1529  -2311   2255       O  
ATOM    726  CB  THR B1039      86.224 133.178  12.968  1.00 64.04           C  
ANISOU  726  CB  THR B1039     9779   6953   7602  -2345  -2836   2716       C  
ATOM    727  OG1 THR B1039      85.764 133.679  14.233  1.00 64.46           O  
ANISOU  727  OG1 THR B1039     9385   7561   7547  -2585  -2756   2888       O  
ATOM    728  CG2 THR B1039      86.193 131.639  12.971  1.00 60.59           C  
ANISOU  728  CG2 THR B1039     9722   6191   7108  -2596  -3099   2734       C  
ATOM    729  N   TYR B1040      88.326 135.878  13.564  1.00 44.31           N  
ANISOU  729  N   TYR B1040     6707   4736   5392  -1332  -2114   2290       N  
ATOM    730  CA  TYR B1040      88.343 137.344  13.575  1.00 44.79           C  
ANISOU  730  CA  TYR B1040     6407   5125   5488  -1068  -1828   2088       C  
ATOM    731  C   TYR B1040      89.335 137.899  12.556  1.00 43.94           C  
ANISOU  731  C   TYR B1040     6509   4699   5486   -662  -1674   1845       C  
ATOM    732  O   TYR B1040      90.054 137.150  11.891  1.00 52.43           O  
ANISOU  732  O   TYR B1040     7960   5335   6626   -561  -1729   1795       O  
ATOM    733  CB  TYR B1040      88.664 137.910  14.958  1.00 47.35           C  
ANISOU  733  CB  TYR B1040     6399   5819   5771  -1081  -1653   2116       C  
ATOM    734  CG  TYR B1040      87.516 137.889  15.952  1.00 50.81           C  
ANISOU  734  CG  TYR B1040     6499   6756   6052  -1488  -1656   2247       C  
ATOM    735  CD1 TYR B1040      87.473 138.806  16.999  1.00 49.04           C  
ANISOU  735  CD1 TYR B1040     5913   6967   5754  -1496  -1399   2162       C  
ATOM    736  CD2 TYR B1040      86.485 136.944  15.858  1.00 49.72           C  
ANISOU  736  CD2 TYR B1040     6412   6669   5811  -1909  -1893   2436       C  
ATOM    737  CE1 TYR B1040      86.446 138.789  17.926  1.00 54.15           C  
ANISOU  737  CE1 TYR B1040     6231   8108   6236  -1895  -1328   2223       C  
ATOM    738  CE2 TYR B1040      85.445 136.925  16.778  1.00 51.85           C  
ANISOU  738  CE2 TYR B1040     6324   7461   5916  -2334  -1849   2530       C  
ATOM    739  CZ  TYR B1040      85.437 137.850  17.817  1.00 55.86           C  
ANISOU  739  CZ  TYR B1040     6449   8418   6358  -2318  -1541   2404       C  
ATOM    740  OH  TYR B1040      84.418 137.846  18.748  1.00 60.52           O  
ANISOU  740  OH  TYR B1040     6664   9566   6764  -2763  -1422   2438       O  
ATOM    741  N   THR B1041      89.382 139.212  12.441  1.00 37.51           N  
ANISOU  741  N   THR B1041     5468   4103   4682   -448  -1471   1674       N  
ATOM    742  CA  THR B1041      90.267 139.819  11.470  1.00 35.89           C  
ANISOU  742  CA  THR B1041     5475   3648   4514   -157  -1323   1452       C  
ATOM    743  C   THR B1041      91.393 140.579  12.156  1.00 37.80           C  
ANISOU  743  C   THR B1041     5555   4011   4798     77  -1084   1354       C  
ATOM    744  O   THR B1041      91.161 141.457  12.998  1.00 36.80           O  
ANISOU  744  O   THR B1041     5121   4228   4632     89   -979   1353       O  
ATOM    745  CB  THR B1041      89.490 140.757  10.532  1.00 39.53           C  
ANISOU  745  CB  THR B1041     5930   4163   4927   -133  -1362   1347       C  
ATOM    746  OG1 THR B1041      88.529 139.984   9.800  1.00 38.34           O  
ANISOU  746  OG1 THR B1041     5964   3870   4732   -386  -1625   1460       O  
ATOM    747  CG2 THR B1041      90.433 141.466   9.565  1.00 34.24           C  
ANISOU  747  CG2 THR B1041     5526   3263   4222     78  -1207   1125       C  
ATOM    748  N   ALA B1042      92.622 140.233  11.816  1.00 33.93           N  
ANISOU  748  N   ALA B1042     5258   3242   4390    252   -990   1257       N  
ATOM    749  CA  ALA B1042      93.738 140.936  12.425  1.00 32.56           C  
ANISOU  749  CA  ALA B1042     4912   3200   4261    438   -792   1185       C  
ATOM    750  C   ALA B1042      93.869 142.305  11.777  1.00 30.83           C  
ANISOU  750  C   ALA B1042     4700   3076   3937    557   -613    983       C  
ATOM    751  O   ALA B1042      93.559 142.477  10.605  1.00 31.04           O  
ANISOU  751  O   ALA B1042     4967   2930   3895    545   -630    864       O  
ATOM    752  CB  ALA B1042      95.033 140.153  12.275  1.00 33.99           C  
ANISOU  752  CB  ALA B1042     5209   3087   4620    610   -751   1133       C  
ATOM    753  N   VAL B1043      94.342 143.264  12.556  1.00 29.52           N  
ANISOU  753  N   VAL B1043     4324   3160   3732    626   -474    961       N  
ATOM    754  CA  VAL B1043      94.568 144.620  12.113  1.00 28.20           C  
ANISOU  754  CA  VAL B1043     4199   3067   3450    716   -336    791       C  
ATOM    755  C   VAL B1043      95.926 145.055  12.624  1.00 27.58           C  
ANISOU  755  C   VAL B1043     4031   3075   3372    801   -158    747       C  
ATOM    756  O   VAL B1043      96.202 144.976  13.821  1.00 32.32           O  
ANISOU  756  O   VAL B1043     4420   3861   4001    762   -162    879       O  
ATOM    757  CB  VAL B1043      93.514 145.586  12.671  1.00 27.82           C  
ANISOU  757  CB  VAL B1043     3965   3272   3332    691   -373    801       C  
ATOM    758  CG1 VAL B1043      93.725 146.997  12.062  1.00 27.02           C  
ANISOU  758  CG1 VAL B1043     4006   3139   3121    793   -306    628       C  
ATOM    759  CG2 VAL B1043      92.069 145.054  12.413  1.00 29.15           C  
ANISOU  759  CG2 VAL B1043     4077   3449   3551    579   -574    887       C  
ATOM    760  N   GLN B1044      96.765 145.530  11.716  1.00 29.45           N  
ANISOU  760  N   GLN B1044     4439   3200   3550    862    -13    569       N  
ATOM    761  CA  GLN B1044      98.113 145.930  12.065  1.00 35.79           C  
ANISOU  761  CA  GLN B1044     5130   4110   4360    911    158    519       C  
ATOM    762  C   GLN B1044      98.357 147.401  11.781  1.00 36.77           C  
ANISOU  762  C   GLN B1044     5369   4344   4257    860    265    395       C  
ATOM    763  O   GLN B1044      97.813 147.977  10.835  1.00 34.65           O  
ANISOU  763  O   GLN B1044     5363   3956   3846    811    228    289       O  
ATOM    764  CB  GLN B1044      99.145 145.060  11.340  1.00 29.19           C  
ANISOU  764  CB  GLN B1044     4332   3080   3678   1003    281    396       C  
ATOM    765  CG  GLN B1044      98.968 143.569  11.665  1.00 54.01           C  
ANISOU  765  CG  GLN B1044     7416   6033   7073   1077    122    523       C  
ATOM    766  CD  GLN B1044      99.999 142.667  11.004  1.00 58.64           C  
ANISOU  766  CD  GLN B1044     8016   6380   7883   1243    250    354       C  
ATOM    767  OE1 GLN B1044      99.658 141.840  10.165  1.00 59.17           O  
ANISOU  767  OE1 GLN B1044     8327   6161   7995   1263    237    248       O  
ATOM    768  NE2 GLN B1044     101.263 142.813  11.396  1.00 60.38           N  
ANISOU  768  NE2 GLN B1044     7964   6718   8261   1362    373    314       N  
ATOM    769  N   LYS B1045      99.158 148.004  12.642  1.00 26.13           N  
ANISOU  769  N   LYS B1045     3859   3203   2865    836    347    438       N  
ATOM    770  CA  LYS B1045      99.641 149.348  12.444  1.00 34.53           C  
ANISOU  770  CA  LYS B1045     5063   4357   3699    749    444    333       C  
ATOM    771  C   LYS B1045     101.022 149.416  13.074  1.00 31.84           C  
ANISOU  771  C   LYS B1045     4509   4203   3387    703    563    376       C  
ATOM    772  O   LYS B1045     101.190 149.166  14.284  1.00 26.40           O  
ANISOU  772  O   LYS B1045     3588   3662   2782    692    493    550       O  
ATOM    773  CB  LYS B1045      98.693 150.348  13.090  1.00 37.29           C  
ANISOU  773  CB  LYS B1045     5463   4787   3918    737    345    360       C  
ATOM    774  CG  LYS B1045      99.151 151.788  13.036  1.00 32.67           C  
ANISOU  774  CG  LYS B1045     5083   4243   3086    642    392    268       C  
ATOM    775  CD  LYS B1045      98.318 152.613  14.028  1.00 34.74           C  
ANISOU  775  CD  LYS B1045     5322   4591   3285    682    329    276       C  
ATOM    776  CE  LYS B1045      98.521 154.115  13.822  1.00 39.13           C  
ANISOU  776  CE  LYS B1045     6194   5074   3600    617    308    161       C  
ATOM    777  NZ  LYS B1045      99.942 154.486  14.057  1.00 38.34           N  
ANISOU  777  NZ  LYS B1045     6130   5115   3323    415    431    191       N  
ATOM    778  N   ARG B1046     102.010 149.718  12.238  1.00 29.27           N  
ANISOU  778  N   ARG B1046     4255   3884   2981    633    733    225       N  
ATOM    779  CA  ARG B1046     103.403 149.836  12.678  1.00 34.71           C  
ANISOU  779  CA  ARG B1046     4686   4786   3715    570    853    248       C  
ATOM    780  C   ARG B1046     103.556 150.683  13.960  1.00 36.24           C  
ANISOU  780  C   ARG B1046     4807   5195   3768    441    760    419       C  
ATOM    781  O   ARG B1046     102.937 151.749  14.100  1.00 33.08           O  
ANISOU  781  O   ARG B1046     4670   4791   3107    343    714    396       O  
ATOM    782  CB  ARG B1046     104.257 150.400  11.547  1.00 30.17           C  
ANISOU  782  CB  ARG B1046     4252   4254   2956    413   1081     27       C  
ATOM    783  CG  ARG B1046     105.626 150.819  12.002  1.00 53.35           C  
ANISOU  783  CG  ARG B1046     6915   7478   5879    279   1199     51       C  
ATOM    784  CD  ARG B1046     106.423 151.345  10.840  1.00 51.52           C  
ANISOU  784  CD  ARG B1046     6815   7334   5425     54   1460   -188       C  
ATOM    785  NE  ARG B1046     106.669 150.292   9.868  1.00 50.86           N  
ANISOU  785  NE  ARG B1046     6638   7136   5552    193   1671   -410       N  
ATOM    786  CZ  ARG B1046     107.338 150.469   8.739  1.00 47.99           C  
ANISOU  786  CZ  ARG B1046     6369   6848   5016     -7   1973   -682       C  
ATOM    787  NH1 ARG B1046     107.830 151.670   8.448  1.00 47.83           N  
ANISOU  787  NH1 ARG B1046     6549   7027   4598   -387   2058   -725       N  
ATOM    788  NH2 ARG B1046     107.511 149.447   7.910  1.00 41.60           N  
ANISOU  788  NH2 ARG B1046     5492   5911   4404    136   2195   -924       N  
ATOM    789  N   GLY B1047     104.341 150.181  14.907  1.00 31.36           N  
ANISOU  789  N   GLY B1047     3854   4728   3332    442    702    590       N  
ATOM    790  CA  GLY B1047     104.558 150.886  16.159  1.00 33.24           C  
ANISOU  790  CA  GLY B1047     4054   5170   3406    255    603    766       C  
ATOM    791  C   GLY B1047     103.530 150.564  17.229  1.00 38.43           C  
ANISOU  791  C   GLY B1047     4725   5814   4064    255    444    925       C  
ATOM    792  O   GLY B1047     103.691 150.941  18.405  1.00 34.04           O  
ANISOU  792  O   GLY B1047     4140   5424   3371     65    362   1082       O  
ATOM    793  N   SER B1048     102.478 149.859  16.821  1.00 30.61           N  
ANISOU  793  N   SER B1048     3790   4645   3196    415    408    880       N  
ATOM    794  CA  SER B1048     101.402 149.461  17.732  1.00 35.30           C  
ANISOU  794  CA  SER B1048     4369   5262   3781    375    291   1005       C  
ATOM    795  C   SER B1048     101.229 147.946  17.784  1.00 33.64           C  
ANISOU  795  C   SER B1048     4005   4918   3859    465    138   1147       C  
ATOM    796  O   SER B1048     101.674 147.210  16.890  1.00 37.18           O  
ANISOU  796  O   SER B1048     4407   5184   4536    638    147   1081       O  
ATOM    797  CB  SER B1048     100.062 150.094  17.314  1.00 34.66           C  
ANISOU  797  CB  SER B1048     4492   5114   3562    437    346    836       C  
ATOM    798  OG  SER B1048     100.052 151.483  17.576  1.00 40.70           O  
ANISOU  798  OG  SER B1048     5434   5963   4068    355    428    726       O  
ATOM    799  N   VAL B1049     100.559 147.492  18.832  1.00 29.62           N  
ANISOU  799  N   VAL B1049     3452   4490   3312    317      5   1324       N  
ATOM    800  CA  VAL B1049     100.204 146.092  18.961  1.00 29.69           C  
ANISOU  800  CA  VAL B1049     3397   4349   3534    332   -192   1486       C  
ATOM    801  C   VAL B1049      99.006 145.797  18.070  1.00 42.06           C  
ANISOU  801  C   VAL B1049     5084   5776   5119    438   -150   1347       C  
ATOM    802  O   VAL B1049      98.091 146.615  17.958  1.00 27.68           O  
ANISOU  802  O   VAL B1049     3334   4062   3122    416    -34   1211       O  
ATOM    803  CB  VAL B1049      99.847 145.763  20.406  1.00 31.05           C  
ANISOU  803  CB  VAL B1049     3534   4687   3576     24   -356   1736       C  
ATOM    804  CG1 VAL B1049      99.411 144.308  20.532  1.00 32.70           C  
ANISOU  804  CG1 VAL B1049     3746   4713   3965    -22   -610   1928       C  
ATOM    805  CG2 VAL B1049     101.023 146.087  21.306  1.00 32.32           C  
ANISOU  805  CG2 VAL B1049     3608   4980   3693   -137   -454   1910       C  
ATOM    806  N   GLY B1050      99.018 144.631  17.435  1.00 29.73           N  
ANISOU  806  N   GLY B1050     3549   3956   3791    559   -269   1378       N  
ATOM    807  CA  GLY B1050      97.919 144.223  16.582  1.00 29.34           C  
ANISOU  807  CA  GLY B1050     3639   3758   3750    603   -281   1287       C  
ATOM    808  C   GLY B1050      96.598 144.087  17.317  1.00 40.44           C  
ANISOU  808  C   GLY B1050     5010   5339   5018    382   -363   1399       C  
ATOM    809  O   GLY B1050      96.557 143.833  18.524  1.00 30.72           O  
ANISOU  809  O   GLY B1050     3688   4277   3708    156   -455   1590       O  
ATOM    810  N   ARG B1051      95.506 144.257  16.589  1.00 31.55           N  
ANISOU  810  N   ARG B1051     4516   4505   2966   1468    448   1818       N  
ATOM    811  CA  ARG B1051      94.199 144.022  17.183  1.00 38.18           C  
ANISOU  811  CA  ARG B1051     5493   5297   3715   1206    470   1865       C  
ATOM    812  C   ARG B1051      93.398 142.996  16.380  1.00 38.43           C  
ANISOU  812  C   ARG B1051     5636   5134   3831   1209    425   1902       C  
ATOM    813  O   ARG B1051      93.687 142.761  15.228  1.00 39.02           O  
ANISOU  813  O   ARG B1051     5673   5133   4018   1451    436   1806       O  
ATOM    814  CB  ARG B1051      93.448 145.343  17.305  1.00 30.08           C  
ANISOU  814  CB  ARG B1051     4344   4463   2622   1113    653   1728       C  
ATOM    815  CG  ARG B1051      93.971 146.206  18.429  1.00 34.89           C  
ANISOU  815  CG  ARG B1051     4948   5213   3095   1066    604   1724       C  
ATOM    816  CD  ARG B1051      93.818 145.499  19.787  1.00 33.43           C  
ANISOU  816  CD  ARG B1051     4945   5053   2702    861    508   1872       C  
ATOM    817  NE  ARG B1051      93.426 146.453  20.804  1.00 49.67           N  
ANISOU  817  NE  ARG B1051     7002   7350   4519    790    573   1791       N  
ATOM    818  CZ  ARG B1051      92.222 146.510  21.352  1.00 55.94           C  
ANISOU  818  CZ  ARG B1051     7791   8367   5095    636    722   1742       C  
ATOM    819  NH1 ARG B1051      91.285 145.638  21.009  1.00 55.79           N  
ANISOU  819  NH1 ARG B1051     7778   8324   5095    465    800   1822       N  
ATOM    820  NH2 ARG B1051      91.963 147.427  22.268  1.00 69.14           N  
ANISOU  820  NH2 ARG B1051     9445  10320   6504    665    777   1607       N  
ATOM    821  N   SER B1052      92.409 142.369  16.989  1.00 33.94           N  
ANISOU  821  N   SER B1052     5215   4504   3178    926    351   2055       N  
ATOM    822  CA  SER B1052      91.582 141.421  16.268  1.00 40.07           C  
ANISOU  822  CA  SER B1052     6117   5052   4056    873    234   2136       C  
ATOM    823  C   SER B1052      90.128 141.852  16.392  1.00 39.78           C  
ANISOU  823  C   SER B1052     5995   5199   3919    614    449   2154       C  
ATOM    824  O   SER B1052      89.660 142.191  17.482  1.00 45.68           O  
ANISOU  824  O   SER B1052     6705   6198   4455    365    558   2210       O  
ATOM    825  CB  SER B1052      91.740 140.001  16.846  1.00 48.18           C  
ANISOU  825  CB  SER B1052     7442   5763   5101    712   -197   2395       C  
ATOM    826  OG  SER B1052      92.710 139.233  16.163  1.00 43.56           O  
ANISOU  826  OG  SER B1052     6902   4892   4758   1049   -499   2325       O  
ATOM    827  N   ILE B1053      89.405 141.820  15.286  1.00 33.39           N  
ANISOU  827  N   ILE B1053     5151   4288   3247    692    506   2085       N  
ATOM    828  CA  ILE B1053      88.021 142.292  15.284  1.00 40.83           C  
ANISOU  828  CA  ILE B1053     5955   5425   4135    501    710   2086       C  
ATOM    829  C   ILE B1053      87.129 141.369  14.472  1.00 43.94           C  
ANISOU  829  C   ILE B1053     6471   5547   4678    406    559   2232       C  
ATOM    830  O   ILE B1053      87.552 140.815  13.453  1.00 34.04           O  
ANISOU  830  O   ILE B1053     5367   3956   3609    632    354   2162       O  
ATOM    831  CB  ILE B1053      87.895 143.727  14.685  1.00 30.25           C  
ANISOU  831  CB  ILE B1053     4405   4253   2835    718    945   1804       C  
ATOM    832  CG1 ILE B1053      88.369 143.755  13.235  1.00 28.23           C  
ANISOU  832  CG1 ILE B1053     4211   3759   2757    993    898   1677       C  
ATOM    833  CG2 ILE B1053      88.663 144.750  15.525  1.00 37.34           C  
ANISOU  833  CG2 ILE B1053     5203   5368   3615    782   1005   1667       C  
ATOM    834  CD1 ILE B1053      88.332 145.148  12.608  1.00 32.57           C  
ANISOU  834  CD1 ILE B1053     4628   4416   3332   1129   1030   1469       C  
ATOM    835  N   ASP B1054      85.893 141.191  14.918  1.00 50.91           N  
ANISOU  835  N   ASP B1054     7264   6599   5481     74    642   2405       N  
ATOM    836  CA  ASP B1054      84.919 140.547  14.051  1.00 52.70           C  
ANISOU  836  CA  ASP B1054     7547   6576   5900    -28    507   2536       C  
ATOM    837  C   ASP B1054      84.299 141.623  13.178  1.00 44.51           C  
ANISOU  837  C   ASP B1054     6287   5662   4962    170    767   2333       C  
ATOM    838  O   ASP B1054      83.506 142.442  13.641  1.00 42.57           O  
ANISOU  838  O   ASP B1054     5733   5840   4601     64   1053   2279       O  
ATOM    839  CB  ASP B1054      83.851 139.785  14.841  1.00 55.37           C  
ANISOU  839  CB  ASP B1054     7817   7061   6161   -509    455   2846       C  
ATOM    840  CG  ASP B1054      82.699 139.296  13.955  1.00 62.31           C  
ANISOU  840  CG  ASP B1054     8652   7737   7287   -670    306   2976       C  
ATOM    841  OD1 ASP B1054      82.845 139.260  12.708  1.00 50.79           O  
ANISOU  841  OD1 ASP B1054     7363   5867   6067   -374    147   2825       O  
ATOM    842  OD2 ASP B1054      81.640 138.940  14.514  1.00 69.81           O  
ANISOU  842  OD2 ASP B1054     9379   8959   8186  -1100    324   3206       O  
ATOM    843  N   VAL B1055      84.667 141.608  11.908  1.00 32.87           N  
ANISOU  843  N   VAL B1055     4979   3827   3682    478    639   2158       N  
ATOM    844  CA  VAL B1055      84.196 142.614  10.976  1.00 48.50           C  
ANISOU  844  CA  VAL B1055     6842   5822   5762    657    791   1906       C  
ATOM    845  C   VAL B1055      82.651 142.613  10.848  1.00 46.46           C  
ANISOU  845  C   VAL B1055     6377   5627   5648    397    798   1928       C  
ATOM    846  O   VAL B1055      82.035 143.628  10.511  1.00 43.96           O  
ANISOU  846  O   VAL B1055     5851   5452   5401    470    921   1666       O  
ATOM    847  CB  VAL B1055      84.877 142.416   9.604  1.00 42.56           C  
ANISOU  847  CB  VAL B1055     6316   4726   5127    960    605   1696       C  
ATOM    848  CG1 VAL B1055      84.438 141.095   8.997  1.00 50.50           C  
ANISOU  848  CG1 VAL B1055     7532   5340   6316    882    231   1760       C  
ATOM    849  CG2 VAL B1055      84.575 143.562   8.679  1.00 47.86           C  
ANISOU  849  CG2 VAL B1055     6922   5416   5845   1103    718   1473       C  
ATOM    850  N   ASN B1056      82.029 141.479  11.143  1.00 42.08           N  
ANISOU  850  N   ASN B1056     5866   4967   5155     76    610   2254       N  
ATOM    851  CA  ASN B1056      80.576 141.364  11.052  1.00 41.37           C  
ANISOU  851  CA  ASN B1056     5517   4988   5212   -230    596   2337       C  
ATOM    852  C   ASN B1056      79.810 142.185  12.085  1.00 45.98           C  
ANISOU  852  C   ASN B1056     5605   6264   5600   -414    960   2266       C  
ATOM    853  O   ASN B1056      78.623 142.433  11.903  1.00 60.63           O  
ANISOU  853  O   ASN B1056     7130   8319   7587   -550   1013   2186       O  
ATOM    854  CB  ASN B1056      80.141 139.899  11.108  1.00 43.74           C  
ANISOU  854  CB  ASN B1056     5998   4987   5635   -606    217   2783       C  
ATOM    855  CG  ASN B1056      80.663 139.102   9.927  1.00 60.38           C  
ANISOU  855  CG  ASN B1056     8579   6397   7967   -327   -218   2691       C  
ATOM    856  OD1 ASN B1056      80.306 139.375   8.773  1.00 55.58           O  
ANISOU  856  OD1 ASN B1056     8039   5518   7561   -120   -310   2468       O  
ATOM    857  ND2 ASN B1056      81.519 138.117  10.202  1.00 63.02           N  
ANISOU  857  ND2 ASN B1056     9214   6512   8218   -247   -457   2678       N  
ATOM    858  N   ARG B1057      80.484 142.620  13.149  1.00 41.05           N  
ANISOU  858  N   ARG B1057     4913   6028   4657   -376   1190   2248       N  
ATOM    859  CA  ARG B1057      79.861 143.496  14.136  1.00 41.42           C  
ANISOU  859  CA  ARG B1057     4503   6784   4452   -432   1531   2062       C  
ATOM    860  C   ARG B1057      79.556 144.871  13.548  1.00 39.16           C  
ANISOU  860  C   ARG B1057     4032   6526   4321    -39   1603   1518       C  
ATOM    861  O   ARG B1057      78.751 145.618  14.099  1.00 54.03           O  
ANISOU  861  O   ARG B1057     5487   8942   6100      2   1798   1239       O  
ATOM    862  CB  ARG B1057      80.747 143.668  15.377  1.00 64.71           C  
ANISOU  862  CB  ARG B1057     7533  10010   7045   -425   1639   2055       C  
ATOM    863  CG  ARG B1057      81.291 142.380  15.952  1.00 80.94           C  
ANISOU  863  CG  ARG B1057     9903  11831   9021   -730   1404   2436       C  
ATOM    864  CD  ARG B1057      80.178 141.480  16.473  1.00 98.60           C  
ANISOU  864  CD  ARG B1057    11951  14308  11204  -1221   1354   2742       C  
ATOM    865  NE  ARG B1057      80.611 140.089  16.611  1.00105.61           N  
ANISOU  865  NE  ARG B1057    13206  14766  12156  -1482    974   3135       N  
ATOM    866  CZ  ARG B1057      81.353 139.627  17.616  1.00106.30           C  
ANISOU  866  CZ  ARG B1057    13490  14853  12045  -1575    877   3252       C  
ATOM    867  NH1 ARG B1057      81.760 140.447  18.577  1.00105.97           N  
ANISOU  867  NH1 ARG B1057    13344  15200  11721  -1447   1139   3031       N  
ATOM    868  NH2 ARG B1057      81.694 138.344  17.655  1.00104.47           N  
ANISOU  868  NH2 ARG B1057    13573  14194  11926  -1773    460   3568       N  
ATOM    869  N   TYR B1058      80.181 145.203  12.427  1.00 35.27           N  
ANISOU  869  N   TYR B1058     3852   5488   4061    248   1408   1358       N  
ATOM    870  CA  TYR B1058      80.067 146.559  11.881  1.00 34.06           C  
ANISOU  870  CA  TYR B1058     3618   5281   4043    573   1366    906       C  
ATOM    871  C   TYR B1058      78.924 146.827  10.893  1.00 38.56           C  
ANISOU  871  C   TYR B1058     4046   5659   4945    605   1204    705       C  
ATOM    872  O   TYR B1058      78.484 145.941  10.144  1.00 35.88           O  
ANISOU  872  O   TYR B1058     3823   5007   4803    439   1055    916       O  
ATOM    873  CB  TYR B1058      81.406 147.036  11.322  1.00 29.81           C  
ANISOU  873  CB  TYR B1058     3437   4393   3498    809   1245    857       C  
ATOM    874  CG  TYR B1058      82.485 147.024  12.371  1.00 51.09           C  
ANISOU  874  CG  TYR B1058     6202   7307   5902    822   1372    978       C  
ATOM    875  CD1 TYR B1058      82.596 148.061  13.282  1.00 45.74           C  
ANISOU  875  CD1 TYR B1058     5353   6976   5050    953   1454    728       C  
ATOM    876  CD2 TYR B1058      83.374 145.951  12.478  1.00 54.18           C  
ANISOU  876  CD2 TYR B1058     6844   7535   6208    734   1344   1310       C  
ATOM    877  CE1 TYR B1058      83.573 148.047  14.263  1.00 48.09           C  
ANISOU  877  CE1 TYR B1058     5737   7454   5081    957   1530    843       C  
ATOM    878  CE2 TYR B1058      84.354 145.930  13.448  1.00 52.88           C  
ANISOU  878  CE2 TYR B1058     6743   7543   5805    744   1412   1422       C  
ATOM    879  CZ  TYR B1058      84.448 146.981  14.339  1.00 52.45           C  
ANISOU  879  CZ  TYR B1058     6526   7815   5586    823   1490   1189       C  
ATOM    880  OH  TYR B1058      85.420 146.977  15.309  1.00 50.17           O  
ANISOU  880  OH  TYR B1058     6323   7589   5151    785   1419   1220       O  
ATOM    881  N   ARG B1059      78.446 148.069  10.924  1.00 45.80           N  
ANISOU  881  N   ARG B1059     4729   6731   5942    841   1165    270       N  
ATOM    882  CA  ARG B1059      77.421 148.551   9.994  1.00 55.23           C  
ANISOU  882  CA  ARG B1059     5795   7705   7484    937    932      2       C  
ATOM    883  C   ARG B1059      77.990 148.691   8.573  1.00 47.78           C  
ANISOU  883  C   ARG B1059     5322   6102   6731   1019    628     46       C  
ATOM    884  O   ARG B1059      77.346 148.322   7.588  1.00 44.15           O  
ANISOU  884  O   ARG B1059     4945   5310   6521    951    429     84       O  
ATOM    885  CB  ARG B1059      76.864 149.891  10.502  1.00 54.97           C  
ANISOU  885  CB  ARG B1059     5411   7991   7483   1237    879   -536       C  
ATOM    886  CG  ARG B1059      75.836 150.576   9.608  1.00 69.10           C  
ANISOU  886  CG  ARG B1059     7061   9523   9670   1405    543   -896       C  
ATOM    887  CD  ARG B1059      75.077 151.659  10.381  1.00 77.83           C  
ANISOU  887  CD  ARG B1059     7684  11094  10793   1740    501  -1487       C  
ATOM    888  NE  ARG B1059      74.562 151.130  11.644  1.00 95.25           N  
ANISOU  888  NE  ARG B1059     9370  14137  12684   1627    953  -1471       N  
ATOM    889  CZ  ARG B1059      73.344 150.616  11.804  1.00103.50           C  
ANISOU  889  CZ  ARG B1059     9923  15607  13797   1449   1107  -1457       C  
ATOM    890  NH1 ARG B1059      72.503 150.574  10.780  1.00103.36           N  
ANISOU  890  NH1 ARG B1059     9791  15264  14218   1453    839  -1548       N  
ATOM    891  NH2 ARG B1059      72.961 150.147  12.988  1.00105.67           N  
ANISOU  891  NH2 ARG B1059     9907  16542  13702   1210   1469  -1293       N  
ATOM    892  N   GLY B1060      79.210 149.207   8.488  1.00 37.30           N  
ANISOU  892  N   GLY B1060     4285   4639   5249   1139    589     63       N  
ATOM    893  CA  GLY B1060      79.847 149.482   7.219  1.00 34.28           C  
ANISOU  893  CA  GLY B1060     4288   3802   4934   1185    344    114       C  
ATOM    894  C   GLY B1060      81.128 150.247   7.487  1.00 32.81           C  
ANISOU  894  C   GLY B1060     4255   3666   4545   1265    336    132       C  
ATOM    895  O   GLY B1060      81.552 150.359   8.640  1.00 29.20           O  
ANISOU  895  O   GLY B1060     3657   3526   3910   1299    517    125       O  
ATOM    896  N   TYR B1061      81.719 150.793   6.431  1.00 31.30           N  
ANISOU  896  N   TYR B1061     4340   3190   4361   1259    102    178       N  
ATOM    897  CA  TYR B1061      83.043 151.400   6.496  1.00 35.90           C  
ANISOU  897  CA  TYR B1061     5063   3832   4745   1244     70    305       C  
ATOM    898  C   TYR B1061      83.213 152.512   7.547  1.00 42.18           C  
ANISOU  898  C   TYR B1061     5720   4772   5536   1332    -51    113       C  
ATOM    899  O   TYR B1061      84.230 152.550   8.232  1.00 38.90           O  
ANISOU  899  O   TYR B1061     5309   4544   4929   1325     71    246       O  
ATOM    900  CB  TYR B1061      83.502 151.876   5.093  1.00 34.81           C  
ANISOU  900  CB  TYR B1061     5204   3446   4577   1132   -192    428       C  
ATOM    901  CG  TYR B1061      83.604 150.735   4.082  1.00 36.86           C  
ANISOU  901  CG  TYR B1061     5635   3633   4736   1114    -60    582       C  
ATOM    902  CD1 TYR B1061      84.467 149.659   4.308  1.00 24.92           C  
ANISOU  902  CD1 TYR B1061     4132   2320   3017   1183    235    742       C  
ATOM    903  CD2 TYR B1061      82.822 150.720   2.920  1.00 23.43           C  
ANISOU  903  CD2 TYR B1061     4071   1671   3162   1041   -287    514       C  
ATOM    904  CE1 TYR B1061      84.563 148.590   3.400  1.00 27.07           C  
ANISOU  904  CE1 TYR B1061     4534   2547   3206   1204    269    760       C  
ATOM    905  CE2 TYR B1061      82.913 149.670   2.009  1.00 31.80           C  
ANISOU  905  CE2 TYR B1061     5237   2730   4114   1014   -208    570       C  
ATOM    906  CZ  TYR B1061      83.789 148.606   2.252  1.00 34.49           C  
ANISOU  906  CZ  TYR B1061     5597   3265   4242   1125     50    666       C  
ATOM    907  OH  TYR B1061      83.879 147.552   1.374  1.00 32.16           O  
ANISOU  907  OH  TYR B1061     5440   2931   3848   1189     46    638       O  
ATOM    908  N   ASP B1062      82.242 153.414   7.671  1.00 28.46           N  
ANISOU  908  N   ASP B1062     3865   2930   4018   1452   -343   -234       N  
ATOM    909  CA  ASP B1062      82.363 154.544   8.603  1.00 31.64           C  
ANISOU  909  CA  ASP B1062     4178   3416   4428   1617   -575   -512       C  
ATOM    910  C   ASP B1062      82.524 154.109  10.065  1.00 34.86           C  
ANISOU  910  C   ASP B1062     4353   4290   4604   1722   -200   -572       C  
ATOM    911  O   ASP B1062      83.240 154.754  10.848  1.00 31.37           O  
ANISOU  911  O   ASP B1062     3947   3939   4035   1803   -309   -633       O  
ATOM    912  CB  ASP B1062      81.169 155.510   8.462  1.00 30.83           C  
ANISOU  912  CB  ASP B1062     3961   3120   4633   1827  -1012   -983       C  
ATOM    913  CG  ASP B1062      81.224 156.335   7.171  1.00 43.91           C  
ANISOU  913  CG  ASP B1062     5923   4318   6444   1600  -1522   -883       C  
ATOM    914  OD1 ASP B1062      82.315 156.465   6.580  1.00 41.10           O  
ANISOU  914  OD1 ASP B1062     5848   3802   5967   1386  -1625   -520       O  
ATOM    915  OD2 ASP B1062      80.177 156.867   6.746  1.00 33.21           O  
ANISOU  915  OD2 ASP B1062     4497   2845   5276   1589  -1817  -1142       O  
ATOM    916  N   GLU B1063      81.839 153.029  10.434  1.00 40.62           N  
ANISOU  916  N   GLU B1063     4861   5306   5266   1682    188   -528       N  
ATOM    917  CA  GLU B1063      81.848 152.559  11.817  1.00 47.40           C  
ANISOU  917  CA  GLU B1063     5494   6663   5851   1707    535   -539       C  
ATOM    918  C   GLU B1063      83.147 151.821  12.080  1.00 37.56           C  
ANISOU  918  C   GLU B1063     4460   5431   4380   1549    731   -122       C  
ATOM    919  O   GLU B1063      83.784 152.001  13.129  1.00 35.32           O  
ANISOU  919  O   GLU B1063     4164   5387   3869   1596    807   -121       O  
ATOM    920  CB  GLU B1063      80.652 151.644  12.101  1.00 56.69           C  
ANISOU  920  CB  GLU B1063     6347   8174   7020   1609    828   -542       C  
ATOM    921  CG  GLU B1063      80.658 151.064  13.515  1.00 65.51           C  
ANISOU  921  CG  GLU B1063     7241   9877   7772   1525   1193   -454       C  
ATOM    922  CD  GLU B1063      79.464 150.152  13.819  1.00 67.93           C  
ANISOU  922  CD  GLU B1063     7180  10597   8032   1310   1464   -359       C  
ATOM    923  OE1 GLU B1063      78.827 149.637  12.875  1.00 69.89           O  
ANISOU  923  OE1 GLU B1063     7425  10574   8555   1178   1385   -239       O  
ATOM    924  OE2 GLU B1063      79.177 149.943  15.016  1.00 61.28           O  
ANISOU  924  OE2 GLU B1063     6127  10256   6899   1181   1675   -361       O  
ATOM    925  N   LEU B1064      83.521 150.990  11.113  1.00 28.82           N  
ANISOU  925  N   LEU B1064     3544   4066   3339   1403    775    189       N  
ATOM    926  CA  LEU B1064      84.795 150.289  11.135  1.00 29.74           C  
ANISOU  926  CA  LEU B1064     3846   4158   3296   1326    892    522       C  
ATOM    927  C   LEU B1064      85.943 151.292  11.291  1.00 33.61           C  
ANISOU  927  C   LEU B1064     4434   4620   3717   1379    714    524       C  
ATOM    928  O   LEU B1064      86.784 151.165  12.192  1.00 29.30           O  
ANISOU  928  O   LEU B1064     3889   4249   2994   1384    801    636       O  
ATOM    929  CB  LEU B1064      84.957 149.472   9.857  1.00 27.62           C  
ANISOU  929  CB  LEU B1064     3760   3616   3120   1268    876    712       C  
ATOM    930  CG  LEU B1064      86.331 148.862   9.579  1.00 33.78           C  
ANISOU  930  CG  LEU B1064     4696   4377   3760   1286    935    954       C  
ATOM    931  CD1 LEU B1064      86.732 147.932  10.715  1.00 37.07           C  
ANISOU  931  CD1 LEU B1064     5085   4962   4037   1266   1093   1116       C  
ATOM    932  CD2 LEU B1064      86.331 148.124   8.261  1.00 28.42           C  
ANISOU  932  CD2 LEU B1064     4181   3483   3136   1314    892   1018       C  
ATOM    933  N   ARG B1065      85.949 152.308  10.436  1.00 30.41           N  
ANISOU  933  N   ARG B1065     4119   3976   3459   1378    404    429       N  
ATOM    934  CA  ARG B1065      86.957 153.358  10.496  1.00 30.00           C  
ANISOU  934  CA  ARG B1065     4162   3858   3377   1341    126    488       C  
ATOM    935  C   ARG B1065      86.973 154.056  11.834  1.00 34.85           C  
ANISOU  935  C   ARG B1065     4698   4618   3925   1484     14    260       C  
ATOM    936  O   ARG B1065      88.043 154.273  12.412  1.00 27.93           O  
ANISOU  936  O   ARG B1065     3868   3816   2927   1450    -37    409       O  
ATOM    937  CB  ARG B1065      86.735 154.395   9.416  1.00 28.50           C  
ANISOU  937  CB  ARG B1065     4108   3354   3368   1251   -300    441       C  
ATOM    938  CG  ARG B1065      87.277 153.997   8.065  1.00 31.31           C  
ANISOU  938  CG  ARG B1065     4591   3643   3663   1056   -254    749       C  
ATOM    939  CD  ARG B1065      87.159 155.175   7.088  1.00 33.84           C  
ANISOU  939  CD  ARG B1065     5084   3667   4105    871   -758    782       C  
ATOM    940  NE  ARG B1065      87.016 154.682   5.732  1.00 36.10           N  
ANISOU  940  NE  ARG B1065     5487   3897   4331    740   -691    937       N  
ATOM    941  CZ  ARG B1065      85.884 154.674   5.043  1.00 41.81           C  
ANISOU  941  CZ  ARG B1065     6300   4356   5228    774   -845    763       C  
ATOM    942  NH1 ARG B1065      84.776 155.203   5.556  1.00 26.03           N  
ANISOU  942  NH1 ARG B1065     4236   2149   3505    943  -1088    408       N  
ATOM    943  NH2 ARG B1065      85.887 154.162   3.818  1.00 49.41           N  
ANISOU  943  NH2 ARG B1065     7405   5295   6075    660   -781    919       N  
ATOM    944  N   HIS B1066      85.788 154.413  12.320  1.00 27.66           N  
ANISOU  944  N   HIS B1066     3646   3782   3081   1667    -41   -131       N  
ATOM    945  CA  HIS B1066      85.702 155.168  13.566  1.00 30.19           C  
ANISOU  945  CA  HIS B1066     3886   4292   3293   1885   -184   -463       C  
ATOM    946  C   HIS B1066      86.297 154.351  14.738  1.00 35.38           C  
ANISOU  946  C   HIS B1066     4490   5325   3629   1852    189   -286       C  
ATOM    947  O   HIS B1066      87.123 154.841  15.523  1.00 41.13           O  
ANISOU  947  O   HIS B1066     5308   6094   4227   1905     33   -289       O  
ATOM    948  CB  HIS B1066      84.249 155.579  13.847  1.00 33.03           C  
ANISOU  948  CB  HIS B1066     4009   4799   3740   2147   -249   -983       C  
ATOM    949  CG  HIS B1066      84.059 156.264  15.163  1.00 72.92           C  
ANISOU  949  CG  HIS B1066     8934  10168   8604   2456   -351  -1425       C  
ATOM    950  ND1 HIS B1066      84.772 157.387  15.528  1.00 77.12           N  
ANISOU  950  ND1 HIS B1066     9674  10463   9166   2602   -855  -1588       N  
ATOM    951  CD2 HIS B1066      83.243 155.980  16.204  1.00 78.20           C  
ANISOU  951  CD2 HIS B1066     9301  11389   9023   2575    -48  -1698       C  
ATOM    952  CE1 HIS B1066      84.400 157.766  16.738  1.00 79.02           C  
ANISOU  952  CE1 HIS B1066     9762  11086   9175   2932   -859  -2049       C  
ATOM    953  NE2 HIS B1066      83.474 156.929  17.171  1.00 83.25           N  
ANISOU  953  NE2 HIS B1066     9980  12128   9523   2815   -353  -2044       N  
ATOM    954  N   ASP B1067      85.873 153.098  14.828  1.00 29.58           N  
ANISOU  954  N   ASP B1067     3641   4815   2784   1733    608   -104       N  
ATOM    955  CA  ASP B1067      86.313 152.213  15.882  1.00 41.65           C  
ANISOU  955  CA  ASP B1067     5152   6658   4014   1641    901    112       C  
ATOM    956  C   ASP B1067      87.799 151.867  15.782  1.00 36.99           C  
ANISOU  956  C   ASP B1067     4766   5887   3401   1536    855    480       C  
ATOM    957  O   ASP B1067      88.467 151.732  16.797  1.00 47.32           O  
ANISOU  957  O   ASP B1067     6121   7363   4496   1532    885    569       O  
ATOM    958  CB  ASP B1067      85.473 150.940  15.882  1.00 42.82           C  
ANISOU  958  CB  ASP B1067     5165   7005   4098   1464   1233    288       C  
ATOM    959  CG  ASP B1067      85.546 150.215  17.197  1.00 49.51           C  
ANISOU  959  CG  ASP B1067     5976   8136   4698   1251   1363    426       C  
ATOM    960  OD1 ASP B1067      85.751 150.895  18.222  1.00 59.55           O  
ANISOU  960  OD1 ASP B1067     7219   9647   5762   1365   1314    227       O  
ATOM    961  OD2 ASP B1067      85.408 148.976  17.212  1.00 51.46           O  
ANISOU  961  OD2 ASP B1067     6255   8339   4958    980   1458    717       O  
ATOM    962  N   LEU B1068      88.303 151.715  14.564  1.00 33.80           N  
ANISOU  962  N   LEU B1068     4457   5194   3192   1460    781    674       N  
ATOM    963  CA  LEU B1068      89.721 151.457  14.352  1.00 37.26           C  
ANISOU  963  CA  LEU B1068     4989   5556   3612   1398    743    969       C  
ATOM    964  C   LEU B1068      90.552 152.642  14.791  1.00 36.91           C  
ANISOU  964  C   LEU B1068     4984   5478   3562   1417    436    933       C  
ATOM    965  O   LEU B1068      91.630 152.477  15.394  1.00 32.87           O  
ANISOU  965  O   LEU B1068     4494   5041   2956   1393    413   1116       O  
ATOM    966  CB  LEU B1068      90.014 151.159  12.884  1.00 35.77           C  
ANISOU  966  CB  LEU B1068     4836   5194   3562   1338    744   1121       C  
ATOM    967  CG  LEU B1068      89.590 149.758  12.440  1.00 35.46           C  
ANISOU  967  CG  LEU B1068     4794   5094   3585   1316    934   1165       C  
ATOM    968  CD1 LEU B1068      90.217 149.450  11.089  1.00 22.36           C  
ANISOU  968  CD1 LEU B1068     3139   3326   2032   1292    892   1199       C  
ATOM    969  CD2 LEU B1068      89.960 148.706  13.504  1.00 23.93           C  
ANISOU  969  CD2 LEU B1068     3308   3690   2093   1263    980   1217       C  
ATOM    970  N   ALA B1069      90.054 153.838  14.496  1.00 33.54           N  
ANISOU  970  N   ALA B1069     4582   4893   3267   1458    122    698       N  
ATOM    971  CA  ALA B1069      90.794 155.029  14.881  1.00 41.15           C  
ANISOU  971  CA  ALA B1069     5633   5735   4269   1451   -309    673       C  
ATOM    972  C   ALA B1069      90.817 155.119  16.396  1.00 40.21           C  
ANISOU  972  C   ALA B1069     5523   5814   3941   1622   -309    476       C  
ATOM    973  O   ALA B1069      91.846 155.444  16.986  1.00 45.41           O  
ANISOU  973  O   ALA B1069     6254   6452   4546   1585   -510    612       O  
ATOM    974  CB  ALA B1069      90.212 156.300  14.248  1.00 44.33           C  
ANISOU  974  CB  ALA B1069     6120   5833   4891   1465   -790    449       C  
ATOM    975  N   ARG B1070      89.695 154.799  17.032  1.00 31.08           N  
ANISOU  975  N   ARG B1070     4272   4903   2635   1785    -75    174       N  
ATOM    976  CA  ARG B1070      89.668 154.808  18.492  1.00 40.36           C  
ANISOU  976  CA  ARG B1070     5444   6391   3501   1930    -18    -13       C  
ATOM    977  C   ARG B1070      90.646 153.780  19.067  1.00 39.55           C  
ANISOU  977  C   ARG B1070     5400   6412   3214   1767    210    387       C  
ATOM    978  O   ARG B1070      91.445 154.089  19.941  1.00 35.18           O  
ANISOU  978  O   ARG B1070     4958   5885   2525   1802     25    415       O  
ATOM    979  CB  ARG B1070      88.261 154.542  19.014  1.00 45.53           C  
ANISOU  979  CB  ARG B1070     5896   7448   3957   2076    269   -361       C  
ATOM    980  CG  ARG B1070      88.213 154.242  20.499  1.00 63.45           C  
ANISOU  980  CG  ARG B1070     8130  10202   5775   2140    463   -458       C  
ATOM    981  CD  ARG B1070      86.858 153.696  20.903  1.00 87.31           C  
ANISOU  981  CD  ARG B1070    10856  13665   8651   2073    811   -616       C  
ATOM    982  NE  ARG B1070      85.782 154.353  20.164  1.00105.65           N  
ANISOU  982  NE  ARG B1070    12991  15930  11223   2259    697  -1002       N  
ATOM    983  CZ  ARG B1070      84.795 153.706  19.554  1.00118.44           C  
ANISOU  983  CZ  ARG B1070    14410  17581  13011   2063    918   -913       C  
ATOM    984  NH1 ARG B1070      84.740 152.382  19.601  1.00122.19           N  
ANISOU  984  NH1 ARG B1070    14872  18121  13434   1687   1226   -473       N  
ATOM    985  NH2 ARG B1070      83.858 154.381  18.900  1.00123.08           N  
ANISOU  985  NH2 ARG B1070    14842  18077  13846   2244    747  -1274       N  
ATOM    986  N   MET B1071      90.572 152.559  18.559  1.00 39.99           N  
ANISOU  986  N   MET B1071     5407   6495   3293   1607    537    675       N  
ATOM    987  CA  MET B1071      91.438 151.473  18.987  1.00 48.45           C  
ANISOU  987  CA  MET B1071     6548   7604   4255   1480    669   1030       C  
ATOM    988  C   MET B1071      92.926 151.826  18.895  1.00 47.60           C  
ANISOU  988  C   MET B1071     6500   7299   4287   1456    409   1217       C  
ATOM    989  O   MET B1071      93.708 151.542  19.799  1.00 51.13           O  
ANISOU  989  O   MET B1071     6998   7757   4671   1396    333   1302       O  
ATOM    990  CB  MET B1071      91.166 150.242  18.126  1.00 52.37           C  
ANISOU  990  CB  MET B1071     6967   7916   5017   1298    833   1163       C  
ATOM    991  CG  MET B1071      90.314 149.169  18.803  1.00 58.61           C  
ANISOU  991  CG  MET B1071     7727   8830   5714   1107    985   1183       C  
ATOM    992  SD  MET B1071      89.928 147.828  17.651  1.00 48.53           S  
ANISOU  992  SD  MET B1071     6452   7297   4692    977   1034   1327       S  
ATOM    993  CE  MET B1071      88.559 148.562  16.782  1.00 53.17           C  
ANISOU  993  CE  MET B1071     6911   7955   5335   1065   1149   1130       C  
ATOM    994  N   PHE B1072      93.329 152.449  17.802  1.00 33.41           N  
ANISOU  994  N   PHE B1072     4102   3339   5255   -307    596    502       N  
ATOM    995  CA  PHE B1072      94.744 152.721  17.639  1.00 30.25           C  
ANISOU  995  CA  PHE B1072     3672   2745   5076   -396    506    600       C  
ATOM    996  C   PHE B1072      95.129 154.112  18.133  1.00 38.07           C  
ANISOU  996  C   PHE B1072     4772   3540   6151   -446    478    487       C  
ATOM    997  O   PHE B1072      96.248 154.580  17.920  1.00 34.75           O  
ANISOU  997  O   PHE B1072     4320   2951   5934   -547    425    557       O  
ATOM    998  CB  PHE B1072      95.196 152.411  16.211  1.00 29.20           C  
ANISOU  998  CB  PHE B1072     3413   2573   5109   -292    590    759       C  
ATOM    999  CG  PHE B1072      95.231 150.928  15.919  1.00 27.95           C  
ANISOU  999  CG  PHE B1072     3151   2549   4920   -279    535    838       C  
ATOM   1000  CD1 PHE B1072      96.346 150.174  16.252  1.00 29.04           C  
ANISOU 1000  CD1 PHE B1072     3202   2661   5172   -378    366    891       C  
ATOM   1001  CD2 PHE B1072      94.138 150.285  15.363  1.00 26.84           C  
ANISOU 1001  CD2 PHE B1072     3002   2545   4650   -163    617    839       C  
ATOM   1002  CE1 PHE B1072      96.390 148.800  16.005  1.00 29.04           C  
ANISOU 1002  CE1 PHE B1072     3139   2721   5174   -337    267    944       C  
ATOM   1003  CE2 PHE B1072      94.160 148.923  15.125  1.00 32.96           C  
ANISOU 1003  CE2 PHE B1072     3718   3392   5414   -167    533    896       C  
ATOM   1004  CZ  PHE B1072      95.307 148.174  15.442  1.00 33.24           C  
ANISOU 1004  CZ  PHE B1072     3699   3351   5581   -244    350    948       C  
ATOM   1005  N   GLY B1073      94.203 154.739  18.849  1.00 39.91           N  
ANISOU 1005  N   GLY B1073     5122   3814   6228   -391    507    283       N  
ATOM   1006  CA  GLY B1073      94.475 156.015  19.485  1.00 43.92           C  
ANISOU 1006  CA  GLY B1073     5769   4120   6800   -429    444    112       C  
ATOM   1007  C   GLY B1073      94.749 157.070  18.436  1.00 52.85           C  
ANISOU 1007  C   GLY B1073     6958   4951   8173   -332    493    196       C  
ATOM   1008  O   GLY B1073      95.582 157.965  18.640  1.00 57.35           O  
ANISOU 1008  O   GLY B1073     7616   5264   8910   -463    402    179       O  
ATOM   1009  N   ILE B1074      94.036 156.967  17.314  1.00 43.28           N  
ANISOU 1009  N   ILE B1074     5712   3768   6966   -128    619    297       N  
ATOM   1010  CA  ILE B1074      94.301 157.825  16.168  1.00 47.19           C  
ANISOU 1010  CA  ILE B1074     6284   3999   7646    -61    659    453       C  
ATOM   1011  C   ILE B1074      93.025 158.557  15.664  1.00 46.71           C  
ANISOU 1011  C   ILE B1074     6344   3855   7550    245    698    360       C  
ATOM   1012  O   ILE B1074      92.933 158.977  14.513  1.00 47.71           O  
ANISOU 1012  O   ILE B1074     6537   3835   7755    352    733    538       O  
ATOM   1013  CB  ILE B1074      95.079 157.009  15.082  1.00 69.18           C  
ANISOU 1013  CB  ILE B1074     8906   6882  10498   -145    739    723       C  
ATOM   1014  CG1 ILE B1074      96.150 157.866  14.417  1.00 71.40           C  
ANISOU 1014  CG1 ILE B1074     9234   6915  10980   -311    746    899       C  
ATOM   1015  CG2 ILE B1074      94.164 156.273  14.112  1.00 32.82           C  
ANISOU 1015  CG2 ILE B1074     4223   2477   5769     68    851    796       C  
ATOM   1016  CD1 ILE B1074      97.368 158.045  15.291  1.00 71.83           C  
ANISOU 1016  CD1 ILE B1074     9235   6890  11166   -593    630    855       C  
ATOM   1017  N   GLU B1075      92.066 158.739  16.570  1.00 42.12           N  
ANISOU 1017  N   GLU B1075     5785   3382   6836    385    678     68       N  
ATOM   1018  CA  GLU B1075      90.755 159.336  16.259  1.00 53.57           C  
ANISOU 1018  CA  GLU B1075     7282   4821   8251    725    693   -100       C  
ATOM   1019  C   GLU B1075      90.798 160.689  15.545  1.00 50.96           C  
ANISOU 1019  C   GLU B1075     7186   4045   8131    883    592    -40       C  
ATOM   1020  O   GLU B1075      91.562 161.591  15.908  1.00 49.33           O  
ANISOU 1020  O   GLU B1075     7167   3492   8083    746    483    -58       O  
ATOM   1021  CB  GLU B1075      89.861 159.433  17.512  1.00 59.90           C  
ANISOU 1021  CB  GLU B1075     8039   5842   8880    824    699   -491       C  
ATOM   1022  CG  GLU B1075      90.575 159.911  18.776  1.00 74.67           C  
ANISOU 1022  CG  GLU B1075    10025   7600  10746    622    607   -678       C  
ATOM   1023  CD  GLU B1075      91.515 158.849  19.363  1.00 74.92           C  
ANISOU 1023  CD  GLU B1075     9968   7825  10675    271    602   -527       C  
ATOM   1024  OE1 GLU B1075      91.094 157.671  19.449  1.00 68.53           O  
ANISOU 1024  OE1 GLU B1075     8999   7368   9671    216    686   -466       O  
ATOM   1025  OE2 GLU B1075      92.675 159.193  19.708  1.00 67.09           O  
ANISOU 1025  OE2 GLU B1075     9067   6612   9811     51    486   -465       O  
ATOM   1026  N   GLY B1076      89.951 160.815  14.530  1.00 47.35           N  
ANISOU 1026  N   GLY B1076     6734   3586   7669   1159    602     37       N  
ATOM   1027  CA  GLY B1076      89.919 162.000  13.697  1.00 51.79           C  
ANISOU 1027  CA  GLY B1076     7556   3715   8406   1318    474    164       C  
ATOM   1028  C   GLY B1076      90.829 161.862  12.489  1.00 60.18           C  
ANISOU 1028  C   GLY B1076     8683   4665   9518   1107    520    596       C  
ATOM   1029  O   GLY B1076      90.827 162.731  11.613  1.00 63.43           O  
ANISOU 1029  O   GLY B1076     9331   4744  10027   1185    422    794       O  
ATOM   1030  N   GLN B1077      91.610 160.777  12.441  1.00 51.32           N  
ANISOU 1030  N   GLN B1077     7356   3823   8319    840    659    736       N  
ATOM   1031  CA  GLN B1077      92.598 160.593  11.375  1.00 54.80           C  
ANISOU 1031  CA  GLN B1077     7798   4233   8790    616    740   1090       C  
ATOM   1032  C   GLN B1077      92.276 159.488  10.359  1.00 55.95           C  
ANISOU 1032  C   GLN B1077     7762   4730   8768    702    869   1232       C  
ATOM   1033  O   GLN B1077      92.997 159.346   9.374  1.00 51.10           O  
ANISOU 1033  O   GLN B1077     7139   4139   8137    552    957   1494       O  
ATOM   1034  CB  GLN B1077      93.995 160.376  11.965  1.00 54.70           C  
ANISOU 1034  CB  GLN B1077     7691   4217   8875    241    770   1133       C  
ATOM   1035  CG  GLN B1077      94.332 161.362  13.060  1.00 57.56           C  
ANISOU 1035  CG  GLN B1077     8219   4265   9387    130    625    953       C  
ATOM   1036  CD  GLN B1077      95.687 161.122  13.686  1.00 58.80           C  
ANISOU 1036  CD  GLN B1077     8251   4450   9639   -235    620    974       C  
ATOM   1037  OE1 GLN B1077      96.672 160.849  12.995  1.00 66.43           O  
ANISOU 1037  OE1 GLN B1077     9097   5484  10660   -465    709   1210       O  
ATOM   1038  NE2 GLN B1077      95.747 161.222  15.008  1.00 49.37           N  
ANISOU 1038  NE2 GLN B1077     7064   3241   8452   -286    512    707       N  
ATOM   1039  N   LEU B1078      91.210 158.715  10.591  1.00 37.17           N  
ANISOU 1039  N   LEU B1078     5230   2639   6255    918    887   1044       N  
ATOM   1040  CA  LEU B1078      90.763 157.725   9.609  1.00 47.10           C  
ANISOU 1040  CA  LEU B1078     6340   4195   7359   1019    972   1143       C  
ATOM   1041  C   LEU B1078      89.340 158.001   9.154  1.00 48.36           C  
ANISOU 1041  C   LEU B1078     6532   4408   7436   1367    898   1050       C  
ATOM   1042  O   LEU B1078      88.957 157.679   8.026  1.00 47.86           O  
ANISOU 1042  O   LEU B1078     6452   4471   7263   1486    913   1187       O  
ATOM   1043  CB  LEU B1078      90.813 156.310  10.185  1.00 46.63           C  
ANISOU 1043  CB  LEU B1078     6036   4467   7215    913   1041   1026       C  
ATOM   1044  CG  LEU B1078      92.136 155.790  10.721  1.00 46.83           C  
ANISOU 1044  CG  LEU B1078     5974   4497   7323    621   1070   1075       C  
ATOM   1045  CD1 LEU B1078      91.900 154.473  11.443  1.00 40.72           C  
ANISOU 1045  CD1 LEU B1078     5027   3986   6458    568   1063    945       C  
ATOM   1046  CD2 LEU B1078      93.146 155.629   9.598  1.00 45.65           C  
ANISOU 1046  CD2 LEU B1078     5786   4353   7206    504   1160   1309       C  
ATOM   1047  N   GLU B1079      88.553 158.596  10.041  1.00 56.60           N  
ANISOU 1047  N   GLU B1079     7601   5381   8524   1543    810    786       N  
ATOM   1048  CA  GLU B1079      87.120 158.750   9.800  1.00 62.18           C  
ANISOU 1048  CA  GLU B1079     8244   6217   9165   1902    735    612       C  
ATOM   1049  C   GLU B1079      86.754 159.479   8.502  1.00 59.06           C  
ANISOU 1049  C   GLU B1079     8038   5620   8781   2140    607    817       C  
ATOM   1050  O   GLU B1079      85.696 159.235   7.924  1.00 63.24           O  
ANISOU 1050  O   GLU B1079     8459   6352   9217   2406    550    753       O  
ATOM   1051  CB  GLU B1079      86.442 159.384  11.011  1.00 64.48           C  
ANISOU 1051  CB  GLU B1079     8513   6475   9511   2063    672    247       C  
ATOM   1052  CG  GLU B1079      86.486 158.496  12.260  1.00 61.59           C  
ANISOU 1052  CG  GLU B1079     7938   6429   9036   1844    798     37       C  
ATOM   1053  CD  GLU B1079      87.666 158.788  13.173  1.00 53.18           C  
ANISOU 1053  CD  GLU B1079     7000   5152   8053   1557    797     46       C  
ATOM   1054  OE1 GLU B1079      88.727 159.222  12.677  1.00 45.84           O  
ANISOU 1054  OE1 GLU B1079     6246   3917   7253   1406    761    296       O  
ATOM   1055  OE2 GLU B1079      87.518 158.589  14.399  1.00 54.15           O  
ANISOU 1055  OE2 GLU B1079     7040   5445   8091   1465    832   -203       O  
ATOM   1056  N   ASP B1080      87.638 160.346   8.030  1.00 49.50           N  
ANISOU 1056  N   ASP B1080     7112   4026   7671   2016    550   1080       N  
ATOM   1057  CA  ASP B1080      87.378 161.080   6.805  1.00 56.67           C  
ANISOU 1057  CA  ASP B1080     8250   4742   8541   2155    389   1313       C  
ATOM   1058  C   ASP B1080      88.479 160.758   5.820  1.00 66.49           C  
ANISOU 1058  C   ASP B1080     9570   6013   9681   1841    522   1687       C  
ATOM   1059  O   ASP B1080      89.529 161.400   5.836  1.00 69.65           O  
ANISOU 1059  O   ASP B1080    10147   6155  10163   1550    525   1859       O  
ATOM   1060  CB  ASP B1080      87.342 162.580   7.086  1.00 60.85           C  
ANISOU 1060  CB  ASP B1080     9066   4802   9251   2227    134   1265       C  
ATOM   1061  CG  ASP B1080      86.248 163.275   6.332  1.00 64.42           C  
ANISOU 1061  CG  ASP B1080     9596   5168   9714   2545   -134   1248       C  
ATOM   1062  OD1 ASP B1080      85.778 162.723   5.316  1.00 76.33           O  
ANISOU 1062  OD1 ASP B1080    11030   6931  11040   2633   -131   1381       O  
ATOM   1063  OD2 ASP B1080      85.849 164.369   6.756  1.00 58.14           O  
ANISOU 1063  OD2 ASP B1080     8903   4053   9135   2707   -331   1102       O  
ATOM   1064  N   PRO B1081      88.241 159.751   4.961  1.00 77.33           N  
ANISOU 1064  N   PRO B1081    10786   7732  10862   1886    633   1782       N  
ATOM   1065  CA  PRO B1081      89.278 159.126   4.123  1.00 78.26           C  
ANISOU 1065  CA  PRO B1081    10870   8016  10850   1601    820   2043       C  
ATOM   1066  C   PRO B1081      90.158 160.119   3.346  1.00 83.87           C  
ANISOU 1066  C   PRO B1081    11864   8474  11529   1352    789   2361       C  
ATOM   1067  O   PRO B1081      91.382 159.975   3.350  1.00 82.42           O  
ANISOU 1067  O   PRO B1081    11629   8320  11366   1009    957   2484       O  
ATOM   1068  CB  PRO B1081      88.467 158.247   3.164  1.00 72.31           C  
ANISOU 1068  CB  PRO B1081     9984   7623   9868   1797    825   2032       C  
ATOM   1069  CG  PRO B1081      87.215 157.939   3.907  1.00 66.99           C  
ANISOU 1069  CG  PRO B1081     9128   7081   9244   2075    723   1701       C  
ATOM   1070  CD  PRO B1081      86.909 159.166   4.720  1.00 69.65           C  
ANISOU 1070  CD  PRO B1081     9631   7058   9776   2209    563   1592       C  
ATOM   1071  N   GLN B1082      89.549 161.120   2.720  1.00 88.02           N  
ANISOU 1071  N   GLN B1082    12663   8775  12007   1494    549   2467       N  
ATOM   1072  CA  GLN B1082      90.286 162.046   1.864  1.00 96.86           C  
ANISOU 1072  CA  GLN B1082    14080   9675  13048   1218    479   2795       C  
ATOM   1073  C   GLN B1082      91.093 163.109   2.616  1.00 97.87           C  
ANISOU 1073  C   GLN B1082    14394   9398  13393    949    383   2817       C  
ATOM   1074  O   GLN B1082      91.966 163.754   2.038  1.00 96.85           O  
ANISOU 1074  O   GLN B1082    14470   9129  13200    602    374   3090       O  
ATOM   1075  CB  GLN B1082      89.330 162.711   0.883  1.00110.66           C  
ANISOU 1075  CB  GLN B1082    16073  11300  14672   1454    198   2936       C  
ATOM   1076  CG  GLN B1082      88.611 161.723  -0.016  1.00119.46           C  
ANISOU 1076  CG  GLN B1082    17037  12827  15527   1678    268   2940       C  
ATOM   1077  CD  GLN B1082      87.688 162.416  -0.995  1.00131.81           C  
ANISOU 1077  CD  GLN B1082    18835  14274  16974   1898    -47   3085       C  
ATOM   1078  OE1 GLN B1082      87.251 163.544  -0.757  1.00133.85           O  
ANISOU 1078  OE1 GLN B1082    19280  14142  17434   2011   -348   3089       O  
ATOM   1079  NE2 GLN B1082      87.393 161.750  -2.109  1.00135.00           N  
ANISOU 1079  NE2 GLN B1082    19210  15013  17071   1964      4   3206       N  
ATOM   1080  N   THR B1083      90.794 163.288   3.900  1.00 96.73           N  
ANISOU 1080  N   THR B1083    14183   9089  13482   1091    309   2520       N  
ATOM   1081  CA  THR B1083      91.534 164.211   4.758  1.00 90.06           C  
ANISOU 1081  CA  THR B1083    13500   7871  12848    858    210   2479       C  
ATOM   1082  C   THR B1083      92.691 163.480   5.437  1.00 84.87           C  
ANISOU 1082  C   THR B1083    12586   7421  12240    533    480   2422       C  
ATOM   1083  O   THR B1083      93.610 164.099   5.979  1.00 88.44           O  
ANISOU 1083  O   THR B1083    13133   7653  12818    230    449   2435       O  
ATOM   1084  CB  THR B1083      90.623 164.750   5.864  1.00 88.77           C  
ANISOU 1084  CB  THR B1083    13370   7455  12905   1196     -2   2135       C  
ATOM   1085  OG1 THR B1083      89.336 165.043   5.315  1.00100.22           O  
ANISOU 1085  OG1 THR B1083    14855   8876  14349   1595   -215   2092       O  
ATOM   1086  CG2 THR B1083      91.206 166.000   6.496  1.00 85.97           C  
ANISOU 1086  CG2 THR B1083    13282   6608  12775   1008   -215   2123       C  
ATOM   1087  N   SER B1084      92.633 162.154   5.391  1.00 68.79           N  
ANISOU 1087  N   SER B1084    10222   5802  10113    600    710   2353       N  
ATOM   1088  CA  SER B1084      93.525 161.311   6.175  1.00 58.74           C  
ANISOU 1088  CA  SER B1084     8660   4730   8930    384    901   2241       C  
ATOM   1089  C   SER B1084      94.939 161.205   5.622  1.00 57.58           C  
ANISOU 1089  C   SER B1084     8419   4724   8734    -27   1058   2438       C  
ATOM   1090  O   SER B1084      95.147 161.142   4.407  1.00 62.37           O  
ANISOU 1090  O   SER B1084     9060   5489   9148   -114   1147   2660       O  
ATOM   1091  CB  SER B1084      92.938 159.907   6.292  1.00 50.47           C  
ANISOU 1091  CB  SER B1084     7326   4040   7811    604   1043   2106       C  
ATOM   1092  OG  SER B1084      93.903 159.030   6.822  1.00 49.61           O  
ANISOU 1092  OG  SER B1084     6947   4146   7756    374   1180   2030       O  
ATOM   1093  N   ASP B1085      95.906 161.154   6.531  1.00 53.24           N  
ANISOU 1093  N   ASP B1085     7727   4157   8346   -277   1091   2332       N  
ATOM   1094  CA  ASP B1085      97.296 160.921   6.163  1.00 55.56           C  
ANISOU 1094  CA  ASP B1085     7831   4659   8620   -646   1246   2441       C  
ATOM   1095  C   ASP B1085      97.621 159.419   6.123  1.00 56.44           C  
ANISOU 1095  C   ASP B1085     7550   5190   8704   -588   1437   2341       C  
ATOM   1096  O   ASP B1085      98.657 159.024   5.593  1.00 57.86           O  
ANISOU 1096  O   ASP B1085     7513   5632   8839   -807   1591   2400       O  
ATOM   1097  CB  ASP B1085      98.218 161.640   7.146  1.00 69.80           C  
ANISOU 1097  CB  ASP B1085     9663   6241  10615   -941   1148   2361       C  
ATOM   1098  CG  ASP B1085      97.767 163.069   7.426  1.00 84.65           C  
ANISOU 1098  CG  ASP B1085    11963   7636  12563   -941    913   2387       C  
ATOM   1099  OD1 ASP B1085      97.577 163.844   6.454  1.00 80.44           O  
ANISOU 1099  OD1 ASP B1085    11720   6943  11902   -993    856   2613       O  
ATOM   1100  OD2 ASP B1085      97.594 163.414   8.618  1.00 89.35           O  
ANISOU 1100  OD2 ASP B1085    12621   7999  13329   -881    772   2171       O  
ATOM   1101  N   TRP B1086      96.741 158.591   6.692  1.00 47.38           N  
ANISOU 1101  N   TRP B1086     6315   4103   7584   -299   1417   2177       N  
ATOM   1102  CA  TRP B1086      96.908 157.133   6.644  1.00 50.35           C  
ANISOU 1102  CA  TRP B1086     6378   4831   7923   -219   1536   2071       C  
ATOM   1103  C   TRP B1086      96.209 156.533   5.431  1.00 53.07           C  
ANISOU 1103  C   TRP B1086     6718   5415   8030    -10   1625   2135       C  
ATOM   1104  O   TRP B1086      95.283 157.129   4.872  1.00 54.72           O  
ANISOU 1104  O   TRP B1086     7165   5503   8123    152   1565   2243       O  
ATOM   1105  CB  TRP B1086      96.369 156.457   7.915  1.00 38.30           C  
ANISOU 1105  CB  TRP B1086     4769   3322   6463    -71   1401   1799       C  
ATOM   1106  CG  TRP B1086      96.821 157.129   9.180  1.00 47.61           C  
ANISOU 1106  CG  TRP B1086     6008   4259   7824   -234   1277   1703       C  
ATOM   1107  CD1 TRP B1086      96.179 158.133   9.848  1.00 43.23           C  
ANISOU 1107  CD1 TRP B1086     5697   3407   7321   -170   1146   1630       C  
ATOM   1108  CD2 TRP B1086      98.024 156.861   9.917  1.00 47.03           C  
ANISOU 1108  CD2 TRP B1086     5740   4226   7902   -473   1249   1640       C  
ATOM   1109  NE1 TRP B1086      96.906 158.507  10.953  1.00 47.83           N  
ANISOU 1109  NE1 TRP B1086     6271   3845   8059   -374   1048   1522       N  
ATOM   1110  CE2 TRP B1086      98.040 157.741  11.022  1.00 49.31           C  
ANISOU 1110  CE2 TRP B1086     6188   4238   8308   -569   1100   1540       C  
ATOM   1111  CE3 TRP B1086      99.089 155.965   9.746  1.00 42.87           C  
ANISOU 1111  CE3 TRP B1086     4907   3948   7432   -588   1315   1630       C  
ATOM   1112  CZ2 TRP B1086      99.079 157.750  11.957  1.00 38.97           C  
ANISOU 1112  CZ2 TRP B1086     4753   2902   7150   -803   1007   1453       C  
ATOM   1113  CZ3 TRP B1086     100.121 155.975  10.667  1.00 37.77           C  
ANISOU 1113  CZ3 TRP B1086     4113   3275   6962   -795   1215   1545       C  
ATOM   1114  CH2 TRP B1086     100.110 156.868  11.762  1.00 45.24           C  
ANISOU 1114  CH2 TRP B1086     5235   3950   8004   -916   1058   1470       C  
ATOM   1115  N   LYS B1087      96.666 155.353   5.028  1.00 49.33           N  
ANISOU 1115  N   LYS B1087     5976   5273   7495      4   1738   2049       N  
ATOM   1116  CA  LYS B1087      95.982 154.562   4.015  1.00 36.56           C  
ANISOU 1116  CA  LYS B1087     4326   3910   5655    218   1795   2030       C  
ATOM   1117  C   LYS B1087      95.437 153.300   4.664  1.00 37.81           C  
ANISOU 1117  C   LYS B1087     4330   4187   5849    400   1698   1774       C  
ATOM   1118  O   LYS B1087      96.193 152.480   5.218  1.00 36.92           O  
ANISOU 1118  O   LYS B1087     4003   4161   5865    334   1689   1638       O  
ATOM   1119  CB  LYS B1087      96.927 154.213   2.862  1.00 48.62           C  
ANISOU 1119  CB  LYS B1087     5690   5734   7048     90   2010   2115       C  
ATOM   1120  CG  LYS B1087      96.566 154.864   1.535  1.00 54.79           C  
ANISOU 1120  CG  LYS B1087     6687   6575   7557     86   2099   2364       C  
ATOM   1121  CD  LYS B1087      97.730 155.652   0.943  1.00 67.89           C  
ANISOU 1121  CD  LYS B1087     8352   8290   9154   -261   2232   2541       C  
ATOM   1122  CE  LYS B1087      97.932 157.022   1.610  1.00 70.15           C  
ANISOU 1122  CE  LYS B1087     8876   8177   9599   -476   2086   2673       C  
ATOM   1123  NZ  LYS B1087      99.110 157.762   1.037  1.00 71.08           N  
ANISOU 1123  NZ  LYS B1087     9000   8376   9632   -879   2188   2815       N  
ATOM   1124  N   LEU B1088      94.121 153.156   4.623  1.00 37.95           N  
ANISOU 1124  N   LEU B1088     4458   4201   5762    619   1600   1714       N  
ATOM   1125  CA  LEU B1088      93.458 151.971   5.172  1.00 30.86           C  
ANISOU 1125  CA  LEU B1088     3440   3418   4866    742   1507   1502       C  
ATOM   1126  C   LEU B1088      93.354 150.855   4.144  1.00 29.75           C  
ANISOU 1126  C   LEU B1088     3182   3537   4583    850   1559   1436       C  
ATOM   1127  O   LEU B1088      92.638 150.958   3.163  1.00 41.21           O  
ANISOU 1127  O   LEU B1088     4715   5096   5848    984   1576   1486       O  
ATOM   1128  CB  LEU B1088      92.062 152.329   5.657  1.00 29.28           C  
ANISOU 1128  CB  LEU B1088     3359   3144   4622    897   1390   1433       C  
ATOM   1129  CG  LEU B1088      91.473 151.238   6.525  1.00 34.27           C  
ANISOU 1129  CG  LEU B1088     3874   3878   5269    912   1302   1239       C  
ATOM   1130  CD1 LEU B1088      92.503 150.888   7.596  1.00 30.84           C  
ANISOU 1130  CD1 LEU B1088     3365   3360   4993    720   1270   1197       C  
ATOM   1131  CD2 LEU B1088      90.134 151.704   7.141  1.00 27.28           C  
ANISOU 1131  CD2 LEU B1088     3050   2978   4339   1032   1223   1136       C  
ATOM   1132  N   VAL B1089      94.015 149.752   4.423  1.00 28.99           N  
ANISOU 1132  N   VAL B1089     2907   3527   4581    813   1544   1298       N  
ATOM   1133  CA  VAL B1089      94.292 148.766   3.408  1.00 34.91           C  
ANISOU 1133  CA  VAL B1089     3530   4499   5234    904   1605   1202       C  
ATOM   1134  C   VAL B1089      93.880 147.391   3.936  1.00 37.87           C  
ANISOU 1134  C   VAL B1089     3834   4873   5680    976   1441   1003       C  
ATOM   1135  O   VAL B1089      93.738 147.225   5.137  1.00 31.75           O  
ANISOU 1135  O   VAL B1089     3081   3947   5036    897   1311    976       O  
ATOM   1136  CB  VAL B1089      95.804 148.883   3.069  1.00 33.36           C  
ANISOU 1136  CB  VAL B1089     3164   4399   5113    783   1756   1223       C  
ATOM   1137  CG1 VAL B1089      96.571 147.606   3.337  1.00 31.48           C  
ANISOU 1137  CG1 VAL B1089     2700   4231   5029    835   1687   1001       C  
ATOM   1138  CG2 VAL B1089      96.010 149.429   1.680  1.00 40.02           C  
ANISOU 1138  CG2 VAL B1089     4037   5446   5722    769   1958   1350       C  
ATOM   1139  N   TYR B1090      93.634 146.423   3.052  1.00 33.95           N  
ANISOU 1139  N   TYR B1090     3286   4535   5080   1106   1432    869       N  
ATOM   1140  CA  TYR B1090      93.366 145.053   3.490  1.00 27.86           C  
ANISOU 1140  CA  TYR B1090     2474   3709   4402   1144   1248    688       C  
ATOM   1141  C   TYR B1090      93.890 143.986   2.522  1.00 37.65           C  
ANISOU 1141  C   TYR B1090     3598   5086   5623   1283   1253    487       C  
ATOM   1142  O   TYR B1090      94.230 144.270   1.381  1.00 39.84           O  
ANISOU 1142  O   TYR B1090     3822   5577   5740   1357   1426    474       O  
ATOM   1143  CB  TYR B1090      91.883 144.825   3.744  1.00 26.74           C  
ANISOU 1143  CB  TYR B1090     2442   3552   4165   1149   1130    674       C  
ATOM   1144  CG  TYR B1090      91.046 144.618   2.492  1.00 31.14           C  
ANISOU 1144  CG  TYR B1090     3024   4300   4508   1288   1154    612       C  
ATOM   1145  CD1 TYR B1090      90.631 143.340   2.103  1.00 30.36           C  
ANISOU 1145  CD1 TYR B1090     2903   4242   4390   1341   1024    424       C  
ATOM   1146  CD2 TYR B1090      90.645 145.706   1.710  1.00 34.93           C  
ANISOU 1146  CD2 TYR B1090     3573   4895   4802   1361   1269    745       C  
ATOM   1147  CE1 TYR B1090      89.846 143.159   0.977  1.00 32.89           C  
ANISOU 1147  CE1 TYR B1090     3244   4750   4502   1458   1021    348       C  
ATOM   1148  CE2 TYR B1090      89.862 145.535   0.575  1.00 32.16           C  
ANISOU 1148  CE2 TYR B1090     3255   4734   4230   1493   1254    696       C  
ATOM   1149  CZ  TYR B1090      89.467 144.265   0.219  1.00 37.15           C  
ANISOU 1149  CZ  TYR B1090     3838   5441   4838   1538   1137    486       C  
ATOM   1150  OH  TYR B1090      88.702 144.093  -0.899  1.00 45.32           O  
ANISOU 1150  OH  TYR B1090     4901   6675   5643   1660   1102    417       O  
ATOM   1151  N   VAL B1091      93.954 142.747   2.996  1.00 31.75           N  
ANISOU 1151  N   VAL B1091     2828   4207   5027   1313   1049    325       N  
ATOM   1152  CA  VAL B1091      94.433 141.643   2.167  1.00 32.25           C  
ANISOU 1152  CA  VAL B1091     2792   4348   5114   1484   1004     73       C  
ATOM   1153  C   VAL B1091      93.259 140.727   1.829  1.00 41.06           C  
ANISOU 1153  C   VAL B1091     4031   5430   6140   1527    839    -47       C  
ATOM   1154  O   VAL B1091      92.534 140.304   2.718  1.00 32.63           O  
ANISOU 1154  O   VAL B1091     3077   4172   5149   1400    651      4       O  
ATOM   1155  CB  VAL B1091      95.538 140.843   2.883  1.00 32.30           C  
ANISOU 1155  CB  VAL B1091     2684   4178   5410   1525    836    -57       C  
ATOM   1156  CG1 VAL B1091      95.820 139.521   2.161  1.00 34.61           C  
ANISOU 1156  CG1 VAL B1091     2913   4471   5768   1744    706   -374       C  
ATOM   1157  CG2 VAL B1091      96.813 141.689   3.023  1.00 33.11           C  
ANISOU 1157  CG2 VAL B1091     2593   4385   5602   1487   1010      8       C  
ATOM   1158  N   ALA B1092      93.062 140.453   0.542  1.00 53.00           N  
ANISOU 1158  N   ALA B1092     3856   6374   9909  -2191    803   -634       N  
ATOM   1159  CA  ALA B1092      92.110 139.433   0.102  1.00 68.21           C  
ANISOU 1159  CA  ALA B1092     5647   7799  12471  -2921    410   -937       C  
ATOM   1160  C   ALA B1092      92.874 138.184  -0.341  1.00 74.16           C  
ANISOU 1160  C   ALA B1092     7167   7406  13605  -3181    640  -1221       C  
ATOM   1161  O   ALA B1092      94.019 138.290  -0.780  1.00 62.93           O  
ANISOU 1161  O   ALA B1092     6461   5624  11825  -2773    797  -1442       O  
ATOM   1162  CB  ALA B1092      91.209 139.954  -0.997  1.00 67.83           C  
ANISOU 1162  CB  ALA B1092     5357   8223  12193  -3125   -434  -1522       C  
ATOM   1163  N   HIS B1093      92.234 137.026  -0.404  1.00 87.04           N  
ANISOU 1163  N   HIS B1093     8774   8535  15761  -3760    682  -1171       N  
ATOM   1164  CA  HIS B1093      92.959 135.771  -0.335  1.00102.25           C  
ANISOU 1164  CA  HIS B1093    11428   9391  18032  -3965   1043  -1269       C  
ATOM   1165  C   HIS B1093      94.047 135.632  -1.374  1.00 94.47           C  
ANISOU 1165  C   HIS B1093    11419   7851  16626  -3563   1078  -1694       C  
ATOM   1166  O   HIS B1093      95.143 135.121  -1.058  1.00 88.14           O  
ANISOU 1166  O   HIS B1093    11086   6580  15823  -3091   1704  -1245       O  
ATOM   1167  CB  HIS B1093      91.991 134.596  -0.437  1.00128.42           C  
ANISOU 1167  CB  HIS B1093    14689  12412  21692  -4832    669  -1698       C  
ATOM   1168  CG  HIS B1093      90.544 134.980  -0.234  1.00139.87           C  
ANISOU 1168  CG  HIS B1093    15223  14686  23237  -5240    299  -1514       C  
ATOM   1169  ND1 HIS B1093      89.806 134.503   0.784  1.00147.47           N  
ANISOU 1169  ND1 HIS B1093    15756  15665  24611  -5505    644   -970       N  
ATOM   1170  CD2 HIS B1093      89.710 135.824  -0.964  1.00138.70           C  
ANISOU 1170  CD2 HIS B1093    14532  15452  22715  -5338   -370  -1727       C  
ATOM   1171  CE1 HIS B1093      88.562 135.014   0.713  1.00148.41           C  
ANISOU 1171  CE1 HIS B1093    15154  16648  24588  -5778    225   -896       C  
ATOM   1172  NE2 HIS B1093      88.505 135.822  -0.358  1.00144.41           N  
ANISOU 1172  NE2 HIS B1093    14533  16704  23632  -5662   -369  -1294       N  
ATOM   1173  N   GLU B1094      93.855 136.248  -2.529  1.00 81.74           N  
ANISOU 1173  N   GLU B1094    10092   6499  14465  -3637    348  -2445       N  
ATOM   1174  CA  GLU B1094      94.824 136.139  -3.602  1.00 78.35           C  
ANISOU 1174  CA  GLU B1094    10605   5850  13314  -3131    173  -2803       C  
ATOM   1175  C   GLU B1094      96.100 136.681  -2.991  1.00 81.72           C  
ANISOU 1175  C   GLU B1094    11320   6452  13279  -2232    613  -2388       C  
ATOM   1176  O   GLU B1094      97.204 136.413  -3.465  1.00 62.43           O  
ANISOU 1176  O   GLU B1094     9549   4100  10073  -1653    356  -2518       O  
ATOM   1177  CB  GLU B1094      94.403 136.982  -4.804  1.00103.41           C  
ANISOU 1177  CB  GLU B1094    13806   9709  15777  -3223   -728  -3358       C  
ATOM   1178  CG  GLU B1094      94.067 138.425  -4.463  1.00 98.12           C  
ANISOU 1178  CG  GLU B1094    12353  10071  14859  -2943   -997  -3265       C  
ATOM   1179  CD  GLU B1094      92.574 138.685  -4.442  1.00113.47           C  
ANISOU 1179  CD  GLU B1094    13377  12624  17112  -3561  -1464  -3283       C  
ATOM   1180  OE1 GLU B1094      92.124 139.632  -5.120  1.00110.66           O  
ANISOU 1180  OE1 GLU B1094    12643  13152  16252  -3282  -1936  -3280       O  
ATOM   1181  OE2 GLU B1094      91.850 137.942  -3.746  1.00125.39           O  
ANISOU 1181  OE2 GLU B1094    14569  13772  19303  -4246  -1308  -3163       O  
ATOM   1182  N   ASN B1095      95.928 137.451  -1.923  1.00 71.37           N  
ANISOU 1182  N   ASN B1095     9435   5331  12353  -2114   1228  -1730       N  
ATOM   1183  CA  ASN B1095      97.044 138.007  -1.178  1.00 60.20           C  
ANISOU 1183  CA  ASN B1095     8194   4341  10340  -1337   1709  -1170       C  
ATOM   1184  C   ASN B1095      97.392 139.371  -1.716  1.00 49.36           C  
ANISOU 1184  C   ASN B1095     6954   3892   7907   -801   1165  -1575       C  
ATOM   1185  O   ASN B1095      98.315 140.029  -1.238  1.00 48.23           O  
ANISOU 1185  O   ASN B1095     7069   4252   7005   -144   1482  -1194       O  
ATOM   1186  CB  ASN B1095      98.258 137.081  -1.258  1.00 56.04           C  
ANISOU 1186  CB  ASN B1095     8284   3423   9584   -842   2210   -697       C  
ATOM   1187  CG  ASN B1095      98.298 136.073  -0.127  1.00 72.20           C  
ANISOU 1187  CG  ASN B1095     9921   5192  12318   -989   2862     89       C  
ATOM   1188  OD1 ASN B1095      97.966 136.390   1.015  1.00 63.60           O  
ANISOU 1188  OD1 ASN B1095     8090   4543  11534  -1180   3007    571       O  
ATOM   1189  ND2 ASN B1095      98.704 134.848  -0.441  1.00 86.02           N  
ANISOU 1189  ND2 ASN B1095    12085   6411  14188   -847   3135    192       N  
ATOM   1190  N   ALA B1096      96.631 139.802  -2.714  1.00 49.03           N  
ANISOU 1190  N   ALA B1096     6679   4139   7812  -1122    380  -2296       N  
ATOM   1191  CA  ALA B1096      96.752 141.159  -3.190  1.00 40.45           C  
ANISOU 1191  CA  ALA B1096     5559   3983   5826   -616   -103  -2519       C  
ATOM   1192  C   ALA B1096      96.298 142.085  -2.072  1.00 38.43           C  
ANISOU 1192  C   ALA B1096     4559   4602   5439   -370    288  -1901       C  
ATOM   1193  O   ALA B1096      95.262 141.869  -1.444  1.00 44.00           O  
ANISOU 1193  O   ALA B1096     4454   5436   6829   -817    462  -1504       O  
ATOM   1194  CB  ALA B1096      95.904 141.364  -4.434  1.00 44.22           C  
ANISOU 1194  CB  ALA B1096     5822   4729   6251   -973   -863  -2830       C  
ATOM   1195  N   ILE B1097      97.087 143.122  -1.844  1.00 33.00           N  
ANISOU 1195  N   ILE B1097     3900   5772   2865   1671    792   -281       N  
ATOM   1196  CA  ILE B1097      96.755 144.196  -0.925  1.00 30.07           C  
ANISOU 1196  CA  ILE B1097     3593   5214   2619   1401    780     66       C  
ATOM   1197  C   ILE B1097      95.895 145.189  -1.677  1.00 29.82           C  
ANISOU 1197  C   ILE B1097     3690   5251   2388   1231    788    253       C  
ATOM   1198  O   ILE B1097      96.246 145.626  -2.779  1.00 34.52           O  
ANISOU 1198  O   ILE B1097     4250   6209   2658   1211    914    307       O  
ATOM   1199  CB  ILE B1097      98.020 144.867  -0.377  1.00 30.61           C  
ANISOU 1199  CB  ILE B1097     3437   5469   2725   1299    899    216       C  
ATOM   1200  CG1 ILE B1097      98.764 143.889   0.528  1.00 31.11           C  
ANISOU 1200  CG1 ILE B1097     3393   5411   3017   1511    792     50       C  
ATOM   1201  CG2 ILE B1097      97.684 146.152   0.362  1.00 28.53           C  
ANISOU 1201  CG2 ILE B1097     3251   5033   2555   1013    874    518       C  
ATOM   1202  CD1 ILE B1097     100.122 144.380   0.994  1.00 32.67           C  
ANISOU 1202  CD1 ILE B1097     3283   5846   3283   1464    852    104       C  
ATOM   1203  N   LEU B1098      94.762 145.530  -1.090  1.00 27.49           N  
ANISOU 1203  N   LEU B1098     3543   4628   2275   1126    654    357       N  
ATOM   1204  CA  LEU B1098      93.750 146.349  -1.748  1.00 40.62           C  
ANISOU 1204  CA  LEU B1098     5326   6277   3829   1039    569    491       C  
ATOM   1205  C   LEU B1098      93.260 147.459  -0.832  1.00 25.74           C  
ANISOU 1205  C   LEU B1098     3488   4133   2159    865    531    722       C  
ATOM   1206  O   LEU B1098      93.358 147.370   0.363  1.00 24.03           O  
ANISOU 1206  O   LEU B1098     3248   3725   2158    824    549    711       O  
ATOM   1207  CB  LEU B1098      92.563 145.480  -2.161  1.00 38.30           C  
ANISOU 1207  CB  LEU B1098     5107   5843   3601   1161    384    240       C  
ATOM   1208  CG  LEU B1098      92.715 144.617  -3.416  1.00 45.87           C  
ANISOU 1208  CG  LEU B1098     6077   7067   4284   1354    337    -50       C  
ATOM   1209  CD1 LEU B1098      91.755 143.448  -3.374  1.00 47.73           C  
ANISOU 1209  CD1 LEU B1098     6337   7024   4775   1446    131   -379       C  
ATOM   1210  CD2 LEU B1098      92.453 145.436  -4.666  1.00 40.59           C  
ANISOU 1210  CD2 LEU B1098     5506   6712   3203   1350    289     83       C  
ATOM   1211  N   LEU B1099      92.724 148.512  -1.412  1.00 30.15           N  
ANISOU 1211  N   LEU B1099     4133   4685   2636    790    456    917       N  
ATOM   1212  CA  LEU B1099      92.260 149.660  -0.644  1.00 30.98           C  
ANISOU 1212  CA  LEU B1099     4283   4514   2974    670    392   1084       C  
ATOM   1213  C   LEU B1099      90.907 149.353   0.032  1.00 30.32           C  
ANISOU 1213  C   LEU B1099     4194   4173   3153    746    277    904       C  
ATOM   1214  O   LEU B1099      89.975 148.855  -0.613  1.00 26.99           O  
ANISOU 1214  O   LEU B1099     3767   3762   2725    849    147    774       O  
ATOM   1215  CB  LEU B1099      92.116 150.866  -1.587  1.00 28.31           C  
ANISOU 1215  CB  LEU B1099     4064   4197   2496    598    304   1378       C  
ATOM   1216  CG  LEU B1099      91.799 152.233  -0.959  1.00 33.13           C  
ANISOU 1216  CG  LEU B1099     4739   4467   3381    490    202   1558       C  
ATOM   1217  CD1 LEU B1099      92.915 152.682  -0.030  1.00 28.08           C  
ANISOU 1217  CD1 LEU B1099     4021   3764   2886    304    336   1606       C  
ATOM   1218  CD2 LEU B1099      91.517 153.302  -2.022  1.00 32.02           C  
ANISOU 1218  CD2 LEU B1099     4773   4273   3119    457     47   1896       C  
ATOM   1219  N   VAL B1100      90.798 149.643   1.324  1.00 23.79           N  
ANISOU 1219  N   VAL B1100     3342   3152   2545    689    332    874       N  
ATOM   1220  CA  VAL B1100      89.502 149.543   2.016  1.00 23.56           C  
ANISOU 1220  CA  VAL B1100     3263   2936   2752    730    300    725       C  
ATOM   1221  C   VAL B1100      88.442 150.509   1.491  1.00 28.09           C  
ANISOU 1221  C   VAL B1100     3823   3394   3456    799    119    748       C  
ATOM   1222  O   VAL B1100      88.626 151.729   1.500  1.00 33.58           O  
ANISOU 1222  O   VAL B1100     4590   3968   4202    779     45    891       O  
ATOM   1223  CB  VAL B1100      89.643 149.728   3.538  1.00 30.46           C  
ANISOU 1223  CB  VAL B1100     4137   3703   3733    671    429    676       C  
ATOM   1224  CG1 VAL B1100      88.249 149.826   4.199  1.00 22.22           C  
ANISOU 1224  CG1 VAL B1100     3000   2538   2905    707    465    521       C  
ATOM   1225  CG2 VAL B1100      90.442 148.566   4.113  1.00 35.40           C  
ANISOU 1225  CG2 VAL B1100     4787   4409   4255    655    539    657       C  
ATOM   1226  N   GLY B1101      87.335 149.955   1.016  1.00 30.52           N  
ANISOU 1226  N   GLY B1101     4028   3706   3862    886      7    597       N  
ATOM   1227  CA  GLY B1101      86.181 150.768   0.686  1.00 36.19           C  
ANISOU 1227  CA  GLY B1101     4667   4307   4776   1004   -206    561       C  
ATOM   1228  C   GLY B1101      85.767 150.898  -0.775  1.00 45.44           C  
ANISOU 1228  C   GLY B1101     5889   5575   5802   1127   -507    626       C  
ATOM   1229  O   GLY B1101      84.703 151.465  -1.042  1.00 45.55           O  
ANISOU 1229  O   GLY B1101     5804   5485   6018   1270   -749    569       O  
ATOM   1230  N   ASP B1102      86.577 150.396  -1.713  1.00 36.23           N  
ANISOU 1230  N   ASP B1102     4865   4633   4268   1106   -509    722       N  
ATOM   1231  CA  ASP B1102      86.167 150.339  -3.131  1.00 38.69           C  
ANISOU 1231  CA  ASP B1102     5255   5122   4322   1240   -798    742       C  
ATOM   1232  C   ASP B1102      84.947 149.422  -3.341  1.00 38.47           C  
ANISOU 1232  C   ASP B1102     5014   5099   4504   1334   -999    383       C  
ATOM   1233  O   ASP B1102      84.028 149.750  -4.104  1.00 36.70           O  
ANISOU 1233  O   ASP B1102     4750   4898   4295   1490  -1351    338       O  
ATOM   1234  CB  ASP B1102      87.309 149.845  -4.048  1.00 33.31           C  
ANISOU 1234  CB  ASP B1102     4743   4767   3147   1211   -690    832       C  
ATOM   1235  CG  ASP B1102      88.505 150.790  -4.091  1.00 47.23           C  
ANISOU 1235  CG  ASP B1102     6665   6583   4698   1075   -503   1217       C  
ATOM   1236  OD1 ASP B1102      88.339 152.006  -3.838  1.00 40.92           O  
ANISOU 1236  OD1 ASP B1102     5941   5545   4063   1033   -589   1474       O  
ATOM   1237  OD2 ASP B1102      89.621 150.308  -4.399  1.00 56.19           O  
ANISOU 1237  OD2 ASP B1102     7823   7987   5538   1009   -276   1239       O  
ATOM   1238  N   ASP B1103      84.970 148.256  -2.690  1.00 37.68           N  
ANISOU 1238  N   ASP B1103     4778   4960   4579   1230   -807    143       N  
ATOM   1239  CA  ASP B1103      83.937 147.232  -2.877  1.00 43.69           C  
ANISOU 1239  CA  ASP B1103     5319   5686   5595   1236   -968   -201       C  
ATOM   1240  C   ASP B1103      82.754 147.561  -1.989  1.00 33.96           C  
ANISOU 1240  C   ASP B1103     3786   4267   4849   1197   -951   -299       C  
ATOM   1241  O   ASP B1103      82.911 148.220  -0.964  1.00 32.26           O  
ANISOU 1241  O   ASP B1103     3561   3943   4753   1147   -716   -165       O  
ATOM   1242  CB  ASP B1103      84.434 145.838  -2.445  1.00 42.13           C  
ANISOU 1242  CB  ASP B1103     5115   5428   5466   1107   -762   -371       C  
ATOM   1243  CG  ASP B1103      85.701 145.422  -3.127  1.00 56.49           C  
ANISOU 1243  CG  ASP B1103     7163   7441   6859   1176   -706   -346       C  
ATOM   1244  OD1 ASP B1103      85.623 144.840  -4.230  1.00 66.92           O  
ANISOU 1244  OD1 ASP B1103     8531   8924   7973   1290   -927   -574       O  
ATOM   1245  OD2 ASP B1103      86.780 145.643  -2.542  1.00 63.67           O  
ANISOU 1245  OD2 ASP B1103     8177   8368   7645   1126   -445   -145       O  
ATOM   1246  N   PRO B1104      81.570 147.075  -2.357  1.00 36.81           N  
ANISOU 1246  N   PRO B1104     3869   4617   5500   1219  -1193   -580       N  
ATOM   1247  CA  PRO B1104      80.470 147.125  -1.383  1.00 37.76           C  
ANISOU 1247  CA  PRO B1104     3607   4610   6131   1129  -1062   -724       C  
ATOM   1248  C   PRO B1104      80.807 146.353  -0.088  1.00 44.18           C  
ANISOU 1248  C   PRO B1104     4398   5307   7082    868   -598   -685       C  
ATOM   1249  O   PRO B1104      81.612 145.401  -0.073  1.00 34.35           O  
ANISOU 1249  O   PRO B1104     3352   4018   5683    755   -484   -648       O  
ATOM   1250  CB  PRO B1104      79.283 146.505  -2.134  1.00 41.82           C  
ANISOU 1250  CB  PRO B1104     3789   5156   6943   1147  -1419  -1061       C  
ATOM   1251  CG  PRO B1104      79.839 145.958  -3.421  1.00 44.23           C  
ANISOU 1251  CG  PRO B1104     4364   5592   6848   1240  -1726  -1130       C  
ATOM   1252  CD  PRO B1104      81.149 146.613  -3.690  1.00 40.09           C  
ANISOU 1252  CD  PRO B1104     4277   5178   5779   1342  -1614   -794       C  
ATOM   1253  N   TRP B1105      80.200 146.810   1.004  1.00 41.32           N  
ANISOU 1253  N   TRP B1105     3808   4907   6986    809   -342   -693       N  
ATOM   1254  CA  TRP B1105      80.458 146.285   2.342  1.00 45.84           C  
ANISOU 1254  CA  TRP B1105     4397   5422   7599    582    112   -597       C  
ATOM   1255  C   TRP B1105      80.310 144.761   2.429  1.00 49.39           C  
ANISOU 1255  C   TRP B1105     4788   5750   8229    317    206   -650       C  
ATOM   1256  O   TRP B1105      81.094 144.089   3.097  1.00 45.68           O  
ANISOU 1256  O   TRP B1105     4559   5185   7613    180    441   -469       O  
ATOM   1257  CB  TRP B1105      79.537 146.969   3.360  1.00 36.92           C  
ANISOU 1257  CB  TRP B1105     2949   4352   6727    578    364   -691       C  
ATOM   1258  CG  TRP B1105      79.702 146.436   4.728  1.00 44.71           C  
ANISOU 1258  CG  TRP B1105     3970   5350   7668    343    842   -576       C  
ATOM   1259  CD1 TRP B1105      78.843 145.615   5.402  1.00 44.93           C  
ANISOU 1259  CD1 TRP B1105     3698   5395   7978     71   1145   -626       C  
ATOM   1260  CD2 TRP B1105      80.811 146.661   5.600  1.00 41.71           C  
ANISOU 1260  CD2 TRP B1105     3956   4980   6910    339   1063   -360       C  
ATOM   1261  NE1 TRP B1105      79.344 145.325   6.643  1.00 47.72           N  
ANISOU 1261  NE1 TRP B1105     4263   5782   8087    -89   1553   -410       N  
ATOM   1262  CE2 TRP B1105      80.551 145.953   6.793  1.00 44.57           C  
ANISOU 1262  CE2 TRP B1105     4270   5385   7279     94   1479   -271       C  
ATOM   1263  CE3 TRP B1105      81.995 147.397   5.492  1.00 41.27           C  
ANISOU 1263  CE3 TRP B1105     4246   4913   6521    498    940   -226       C  
ATOM   1264  CZ2 TRP B1105      81.434 145.952   7.869  1.00 42.54           C  
ANISOU 1264  CZ2 TRP B1105     4335   5175   6652     54   1721    -68       C  
ATOM   1265  CZ3 TRP B1105      82.874 147.395   6.563  1.00 43.46           C  
ANISOU 1265  CZ3 TRP B1105     4779   5223   6510    439   1176    -73       C  
ATOM   1266  CH2 TRP B1105      82.591 146.671   7.734  1.00 39.46           C  
ANISOU 1266  CH2 TRP B1105     4254   4775   5965    243   1536     -2       C  
ATOM   1267  N   GLU B1106      79.318 144.232   1.721  1.00 46.70           N  
ANISOU 1267  N   GLU B1106     4133   5377   8232    257    -33   -903       N  
ATOM   1268  CA  GLU B1106      78.970 142.816   1.785  1.00 51.92           C  
ANISOU 1268  CA  GLU B1106     4677   5842   9207    -38     14   -997       C  
ATOM   1269  C   GLU B1106      80.119 141.921   1.311  1.00 47.33           C  
ANISOU 1269  C   GLU B1106     4505   5106   8373    -18   -102   -942       C  
ATOM   1270  O   GLU B1106      80.531 140.972   2.007  1.00 54.53           O  
ANISOU 1270  O   GLU B1106     5569   5793   9358   -223    121   -793       O  
ATOM   1271  CB  GLU B1106      77.690 142.567   0.980  1.00 46.53           C  
ANISOU 1271  CB  GLU B1106     3539   5169   8973    -82   -319  -1351       C  
ATOM   1272  CG  GLU B1106      76.413 143.122   1.642  1.00 86.07           C  
ANISOU 1272  CG  GLU B1106     8003  10307  14394   -167   -126  -1456       C  
ATOM   1273  CD  GLU B1106      76.425 144.646   1.844  1.00 85.34           C  
ANISOU 1273  CD  GLU B1106     7912  10421  14091    168   -114  -1403       C  
ATOM   1274  OE1 GLU B1106      77.016 145.366   1.008  1.00 72.81           O  
ANISOU 1274  OE1 GLU B1106     6621   8879  12163    476   -455  -1356       O  
ATOM   1275  OE2 GLU B1106      75.843 145.125   2.844  1.00 88.20           O  
ANISOU 1275  OE2 GLU B1106     7987  10891  14633    118    247  -1411       O  
ATOM   1276  N   GLU B1107      80.653 142.262   0.143  1.00 42.16           N  
ANISOU 1276  N   GLU B1107     4034   4585   7398    252   -444  -1050       N  
ATOM   1277  CA  GLU B1107      81.750 141.521  -0.456  1.00 46.61           C  
ANISOU 1277  CA  GLU B1107     4931   5090   7688    346   -557  -1084       C  
ATOM   1278  C   GLU B1107      83.022 141.658   0.376  1.00 49.92           C  
ANISOU 1278  C   GLU B1107     5657   5503   7806    375   -249   -767       C  
ATOM   1279  O   GLU B1107      83.746 140.667   0.623  1.00 46.87           O  
ANISOU 1279  O   GLU B1107     5457   4922   7429    334   -184   -739       O  
ATOM   1280  CB  GLU B1107      81.990 141.999  -1.880  1.00 38.97           C  
ANISOU 1280  CB  GLU B1107     4072   4380   6353    629   -928  -1251       C  
ATOM   1281  CG  GLU B1107      80.868 141.628  -2.832  1.00 98.45           C  
ANISOU 1281  CG  GLU B1107    11348  11924  14134    639  -1344  -1633       C  
ATOM   1282  CD  GLU B1107      81.046 142.215  -4.221  1.00 99.11           C  
ANISOU 1282  CD  GLU B1107    11586  12329  13742    943  -1729  -1747       C  
ATOM   1283  OE1 GLU B1107      82.167 142.132  -4.772  1.00 98.33           O  
ANISOU 1283  OE1 GLU B1107    11813  12389  13158   1097  -1701  -1702       O  
ATOM   1284  OE2 GLU B1107      80.058 142.763  -4.756  1.00 99.61           O  
ANISOU 1284  OE2 GLU B1107    11431  12512  13904   1035  -2057  -1872       O  
ATOM   1285  N   PHE B1108      83.286 142.886   0.815  1.00 45.50           N  
ANISOU 1285  N   PHE B1108     5139   5126   7023    463   -106   -555       N  
ATOM   1286  CA  PHE B1108      84.411 143.143   1.704  1.00 34.72           C  
ANISOU 1286  CA  PHE B1108     4009   3777   5407    474    150   -287       C  
ATOM   1287  C   PHE B1108      84.342 142.232   2.931  1.00 37.14           C  
ANISOU 1287  C   PHE B1108     4341   3859   5911    257    411   -156       C  
ATOM   1288  O   PHE B1108      85.330 141.638   3.329  1.00 29.96           O  
ANISOU 1288  O   PHE B1108     3660   2853   4869    278    475    -25       O  
ATOM   1289  CB  PHE B1108      84.415 144.588   2.174  1.00 28.16           C  
ANISOU 1289  CB  PHE B1108     3163   3095   4440    542    251   -140       C  
ATOM   1290  CG  PHE B1108      85.460 144.872   3.207  1.00 28.27           C  
ANISOU 1290  CG  PHE B1108     3377   3125   4240    527    478     78       C  
ATOM   1291  CD1 PHE B1108      86.812 144.871   2.865  1.00 24.51           C  
ANISOU 1291  CD1 PHE B1108     3103   2729   3479    627    431    170       C  
ATOM   1292  CD2 PHE B1108      85.103 145.147   4.520  1.00 33.46           C  
ANISOU 1292  CD2 PHE B1108     3992   3762   4958    421    733    160       C  
ATOM   1293  CE1 PHE B1108      87.786 145.134   3.812  1.00 33.90           C  
ANISOU 1293  CE1 PHE B1108     4430   3946   4506    618    577    334       C  
ATOM   1294  CE2 PHE B1108      86.077 145.412   5.488  1.00 31.12           C  
ANISOU 1294  CE2 PHE B1108     3897   3507   4421    426    879    324       C  
ATOM   1295  CZ  PHE B1108      87.422 145.405   5.132  1.00 27.86           C  
ANISOU 1295  CZ  PHE B1108     3664   3140   3780    523    770    408       C  
ATOM   1296  N   VAL B1109      83.153 142.117   3.504  1.00 32.91           N  
ANISOU 1296  N   VAL B1109     3554   3255   5694     52    556   -180       N  
ATOM   1297  CA  VAL B1109      82.969 141.370   4.723  1.00 39.47           C  
ANISOU 1297  CA  VAL B1109     4419   3917   6662   -201    863     23       C  
ATOM   1298  C   VAL B1109      83.265 139.899   4.462  1.00 49.35           C  
ANISOU 1298  C   VAL B1109     5813   4823   8113   -309    742     22       C  
ATOM   1299  O   VAL B1109      83.875 139.224   5.291  1.00 37.39           O  
ANISOU 1299  O   VAL B1109     4549   3123   6536   -386    881    281       O  
ATOM   1300  CB  VAL B1109      81.544 141.551   5.259  1.00 37.77           C  
ANISOU 1300  CB  VAL B1109     3822   3758   6769   -426   1087    -32       C  
ATOM   1301  CG1 VAL B1109      81.038 140.273   5.870  1.00 41.78           C  
ANISOU 1301  CG1 VAL B1109     4281   3995   7597   -788   1289    109       C  
ATOM   1302  CG2 VAL B1109      81.500 142.710   6.257  1.00 36.73           C  
ANISOU 1302  CG2 VAL B1109     3669   3891   6395   -354   1374     66       C  
ATOM   1303  N   ASN B1110      82.850 139.406   3.300  1.00 46.51           N  
ANISOU 1303  N   ASN B1110     5319   4359   7995   -286    434   -289       N  
ATOM   1304  CA  ASN B1110      83.089 137.993   3.022  1.00 51.16           C  
ANISOU 1304  CA  ASN B1110     6043   4552   8845   -370    276   -370       C  
ATOM   1305  C   ASN B1110      84.485 137.684   2.472  1.00 50.77           C  
ANISOU 1305  C   ASN B1110     6308   4486   8498    -54     87   -439       C  
ATOM   1306  O   ASN B1110      84.809 136.518   2.253  1.00 48.59           O  
ANISOU 1306  O   ASN B1110     6170   3851   8442    -48    -71   -548       O  
ATOM   1307  CB  ASN B1110      82.011 137.414   2.097  1.00 51.08           C  
ANISOU 1307  CB  ASN B1110     5741   4384   9283   -510      1   -747       C  
ATOM   1308  CG  ASN B1110      80.618 137.448   2.727  1.00 64.79           C  
ANISOU 1308  CG  ASN B1110     7083   6087  11448   -883    218   -690       C  
ATOM   1309  OD1 ASN B1110      80.457 137.219   3.933  1.00 63.98           O  
ANISOU 1309  OD1 ASN B1110     7004   5878  11427  -1148    600   -340       O  
ATOM   1310  ND2 ASN B1110      79.605 137.744   1.910  1.00 65.77           N  
ANISOU 1310  ND2 ASN B1110     6823   6345  11821   -894    -24  -1039       N  
ATOM   1311  N   CYS B1111      85.317 138.704   2.246  1.00 42.46           N  
ANISOU 1311  N   CYS B1111     5343   3801   6990    204    104   -394       N  
ATOM   1312  CA  CYS B1111      86.618 138.421   1.629  1.00 41.89           C  
ANISOU 1312  CA  CYS B1111     5471   3791   6655    495    -37   -505       C  
ATOM   1313  C   CYS B1111      87.875 138.867   2.400  1.00 41.26           C  
ANISOU 1313  C   CYS B1111     5565   3854   6257    629    128   -225       C  
ATOM   1314  O   CYS B1111      88.977 138.393   2.123  1.00 53.92           O  
ANISOU 1314  O   CYS B1111     7287   5452   7747    851     40   -304       O  
ATOM   1315  CB  CYS B1111      86.651 138.925   0.181  1.00 34.82           C  
ANISOU 1315  CB  CYS B1111     4501   3217   5512    704   -257   -817       C  
ATOM   1316  SG  CYS B1111      87.527 140.478  -0.050  1.00 67.21           S  
ANISOU 1316  SG  CYS B1111     8647   7810   9079    879   -139   -620       S  
ATOM   1317  N   VAL B1112      87.707 139.756   3.373  1.00 35.73           N  
ANISOU 1317  N   VAL B1112     4850   3288   5437    512    345     49       N  
ATOM   1318  CA  VAL B1112      88.836 140.355   4.087  1.00 31.71           C  
ANISOU 1318  CA  VAL B1112     4469   2954   4624    624    449    262       C  
ATOM   1319  C   VAL B1112      89.641 139.371   4.977  1.00 34.20           C  
ANISOU 1319  C   VAL B1112     4996   3025   4975    672    442    445       C  
ATOM   1320  O   VAL B1112      89.096 138.693   5.850  1.00 38.47           O  
ANISOU 1320  O   VAL B1112     5640   3291   5687    489    531    645       O  
ATOM   1321  CB  VAL B1112      88.350 141.581   4.892  1.00 31.47           C  
ANISOU 1321  CB  VAL B1112     4376   3111   4470    504    640    422       C  
ATOM   1322  CG1 VAL B1112      87.292 141.166   5.901  1.00 28.80           C  
ANISOU 1322  CG1 VAL B1112     4014   2601   4327    260    838    559       C  
ATOM   1323  CG2 VAL B1112      89.525 142.320   5.551  1.00 24.97           C  
ANISOU 1323  CG2 VAL B1112     3664   2475   3350    609    684    571       C  
ATOM   1324  N   GLN B1113      90.942 139.279   4.738  1.00 32.78           N  
ANISOU 1324  N   GLN B1113     4868   2950   4638    921    332    393       N  
ATOM   1325  CA  GLN B1113      91.784 138.367   5.515  1.00 37.60           C  
ANISOU 1325  CA  GLN B1113     5664   3324   5298   1047    241    547       C  
ATOM   1326  C   GLN B1113      92.382 139.085   6.714  1.00 37.72           C  
ANISOU 1326  C   GLN B1113     5763   3529   5039   1040    323    820       C  
ATOM   1327  O   GLN B1113      92.495 138.524   7.799  1.00 37.37           O  
ANISOU 1327  O   GLN B1113     5932   3287   4981   1015    307   1088       O  
ATOM   1328  CB  GLN B1113      92.907 137.794   4.658  1.00 43.32           C  
ANISOU 1328  CB  GLN B1113     6338   4074   6046   1375     51    279       C  
ATOM   1329  CG  GLN B1113      92.461 137.121   3.374  1.00 54.93           C  
ANISOU 1329  CG  GLN B1113     7738   5425   7709   1445    -66    -96       C  
ATOM   1330  CD  GLN B1113      91.675 135.859   3.622  1.00 69.73           C  
ANISOU 1330  CD  GLN B1113     9763   6732  10000   1322   -184    -87       C  
ATOM   1331  OE1 GLN B1113      90.501 135.919   3.984  1.00 83.22           O  
ANISOU 1331  OE1 GLN B1113    11470   8292  11858   1002    -79     62       O  
ATOM   1332  NE2 GLN B1113      92.312 134.702   3.419  1.00 65.65           N  
ANISOU 1332  NE2 GLN B1113     9350   5873   9720   1572   -404   -260       N  
ATOM   1333  N   SER B1114      92.774 140.332   6.490  1.00 27.88           N  
ANISOU 1333  N   SER B1114     4369   2654   3569   1059    383    752       N  
ATOM   1334  CA  SER B1114      93.323 141.176   7.528  1.00 32.09           C  
ANISOU 1334  CA  SER B1114     4947   3384   3860   1043    419    914       C  
ATOM   1335  C   SER B1114      93.477 142.611   7.011  1.00 28.62           C  
ANISOU 1335  C   SER B1114     4324   3255   3297    995    481    801       C  
ATOM   1336  O   SER B1114      93.308 142.892   5.822  1.00 24.67           O  
ANISOU 1336  O   SER B1114     3685   2847   2843   1003    490    652       O  
ATOM   1337  CB  SER B1114      94.655 140.620   8.050  1.00 42.92           C  
ANISOU 1337  CB  SER B1114     6387   4746   5175   1273    221    978       C  
ATOM   1338  OG  SER B1114      95.656 140.633   7.058  1.00 28.84           O  
ANISOU 1338  OG  SER B1114     4384   3135   3439   1473    124    751       O  
ATOM   1339  N   ILE B1115      93.802 143.513   7.921  1.00 26.99           N  
ANISOU 1339  N   ILE B1115     4146   3189   2921    943    499    881       N  
ATOM   1340  CA  ILE B1115      93.713 144.936   7.655  1.00 32.93           C  
ANISOU 1340  CA  ILE B1115     4777   4109   3624    845    551    811       C  
ATOM   1341  C   ILE B1115      94.964 145.683   8.137  1.00 35.63           C  
ANISOU 1341  C   ILE B1115     5054   4624   3858    872    437    803       C  
ATOM   1342  O   ILE B1115      95.497 145.406   9.207  1.00 28.32           O  
ANISOU 1342  O   ILE B1115     4232   3716   2812    934    336    857       O  
ATOM   1343  CB  ILE B1115      92.470 145.520   8.367  1.00 27.36           C  
ANISOU 1343  CB  ILE B1115     4143   3349   2903    710    697    824       C  
ATOM   1344  CG1 ILE B1115      91.191 144.974   7.735  1.00 29.70           C  
ANISOU 1344  CG1 ILE B1115     4389   3508   3386    646    795    790       C  
ATOM   1345  CG2 ILE B1115      92.463 147.038   8.295  1.00 21.80           C  
ANISOU 1345  CG2 ILE B1115     3356   2735   2193    654    689    736       C  
ATOM   1346  CD1 ILE B1115      89.921 145.433   8.474  1.00 27.44           C  
ANISOU 1346  CD1 ILE B1115     4087   3212   3128    527    982    772       C  
ATOM   1347  N   LYS B1116      95.421 146.645   7.349  1.00 29.87           N  
ANISOU 1347  N   LYS B1116     4154   4022   3174    805    435    751       N  
ATOM   1348  CA  LYS B1116      96.620 147.385   7.696  1.00 29.64           C  
ANISOU 1348  CA  LYS B1116     3993   4138   3130    766    325    726       C  
ATOM   1349  C   LYS B1116      96.391 148.879   7.644  1.00 25.39           C  
ANISOU 1349  C   LYS B1116     3426   3564   2657    579    339    712       C  
ATOM   1350  O   LYS B1116      95.740 149.387   6.744  1.00 22.66           O  
ANISOU 1350  O   LYS B1116     3073   3156   2379    506    422    758       O  
ATOM   1351  CB  LYS B1116      97.773 146.971   6.782  1.00 26.60           C  
ANISOU 1351  CB  LYS B1116     3364   3946   2795    846    311    695       C  
ATOM   1352  CG  LYS B1116      98.217 145.554   7.068  1.00 44.14           C  
ANISOU 1352  CG  LYS B1116     5610   6147   5014   1093    210    658       C  
ATOM   1353  CD  LYS B1116      98.839 144.849   5.876  1.00 54.54           C  
ANISOU 1353  CD  LYS B1116     6719   7612   6390   1248    263    543       C  
ATOM   1354  CE  LYS B1116      99.239 143.423   6.270  1.00 65.96           C  
ANISOU 1354  CE  LYS B1116     8220   8931   7910   1543     99    480       C  
ATOM   1355  NZ  LYS B1116     100.019 143.405   7.556  1.00 70.90           N  
ANISOU 1355  NZ  LYS B1116     8854   9562   8522   1630   -134    540       N  
ATOM   1356  N   ILE B1117      96.922 149.569   8.641  1.00 35.30           N  
ANISOU 1356  N   ILE B1117     4685   4830   3899    521    208    636       N  
ATOM   1357  CA  ILE B1117      96.915 151.022   8.689  1.00 37.94           C  
ANISOU 1357  CA  ILE B1117     4988   5058   4370    342    155    579       C  
ATOM   1358  C   ILE B1117      98.301 151.539   8.330  1.00 32.19           C  
ANISOU 1358  C   ILE B1117     3998   4445   3786    191     59    596       C  
ATOM   1359  O   ILE B1117      99.233 151.440   9.128  1.00 33.06           O  
ANISOU 1359  O   ILE B1117     4007   4671   3885    210   -116    484       O  
ATOM   1360  CB  ILE B1117      96.522 151.496  10.090  1.00 45.73           C  
ANISOU 1360  CB  ILE B1117     6149   5972   5256    371     58    398       C  
ATOM   1361  CG1 ILE B1117      95.108 151.000  10.411  1.00 25.55           C  
ANISOU 1361  CG1 ILE B1117     3781   3357   2570    480    236    395       C  
ATOM   1362  CG2 ILE B1117      96.652 153.017  10.219  1.00 28.48           C  
ANISOU 1362  CG2 ILE B1117     3932   3609   3281    208    -66    262       C  
ATOM   1363  CD1 ILE B1117      94.647 151.348  11.810  1.00 27.41           C  
ANISOU 1363  CD1 ILE B1117     4190   3618   2608    534    226    203       C  
ATOM   1364  N   LEU B1118      98.433 152.127   7.143  1.00 27.90           N  
ANISOU 1364  N   LEU B1118     3335   3894   3371     31    170    748       N  
ATOM   1365  CA  LEU B1118      99.732 152.602   6.663  1.00 32.73           C  
ANISOU 1365  CA  LEU B1118     3635   4684   4117   -158    186    822       C  
ATOM   1366  C   LEU B1118      99.840 154.129   6.625  1.00 43.71           C  
ANISOU 1366  C   LEU B1118     4972   5859   5777   -478     94    868       C  
ATOM   1367  O   LEU B1118      98.977 154.811   6.072  1.00 47.56           O  
ANISOU 1367  O   LEU B1118     5661   6061   6349   -558    101    969       O  
ATOM   1368  CB  LEU B1118     100.032 152.023   5.278  1.00 30.39           C  
ANISOU 1368  CB  LEU B1118     3235   4596   3717   -151    423   1001       C  
ATOM   1369  CG  LEU B1118      99.662 150.554   5.062  1.00 40.75           C  
ANISOU 1369  CG  LEU B1118     4571   6077   4837    159    484    905       C  
ATOM   1370  CD1 LEU B1118      99.728 150.194   3.586  1.00 29.64           C  
ANISOU 1370  CD1 LEU B1118     3055   4919   3289    179    706    998       C  
ATOM   1371  CD2 LEU B1118     100.567 149.646   5.881  1.00 29.90           C  
ANISOU 1371  CD2 LEU B1118     3015   4849   3496    317    339    737       C  
ATOM   1372  N   SER B1119     100.921 154.617   7.218  1.00 46.15           N  
ANISOU 1372  N   SER B1119     4985   6278   6270   -657    -19    789       N  
ATOM   1373  CA  SER B1119     101.390 155.965   7.017  1.00 56.21           C  
ANISOU 1373  CA  SER B1119     6177   7292   7887  -1008   -159    790       C  
ATOM   1374  C   SER B1119     101.936 155.932   5.605  1.00 67.92           C  
ANISOU 1374  C   SER B1119     7649   8626   9533  -1323     29   1153       C  
ATOM   1375  O   SER B1119     102.214 154.858   5.071  1.00 85.48           O  
ANISOU 1375  O   SER B1119    10120  10424  11933  -1434    -71   1225       O  
ATOM   1376  CB  SER B1119     102.500 156.307   8.009  1.00 52.74           C  
ANISOU 1376  CB  SER B1119     5356   7029   7654  -1153   -359    589       C  
ATOM   1377  OG  SER B1119     103.707 155.648   7.670  1.00 50.87           O  
ANISOU 1377  OG  SER B1119     4706   7203   7420  -1192   -169    694       O  
ATOM   1378  N   SER B1120     102.077 157.093   4.988  1.00 60.60           N  
ANISOU 1378  N   SER B1120     6451   8054   8522  -1436    298   1378       N  
ATOM   1379  CA  SER B1120     102.428 157.148   3.580  1.00 71.32           C  
ANISOU 1379  CA  SER B1120     7754   9384   9961  -1796    524   1793       C  
ATOM   1380  C   SER B1120     103.768 156.474   3.309  1.00 67.66           C  
ANISOU 1380  C   SER B1120     6770   9398   9538  -1989    748   1830       C  
ATOM   1381  O   SER B1120     103.945 155.836   2.271  1.00 69.63           O  
ANISOU 1381  O   SER B1120     6898  10023   9537  -2019   1091   2059       O  
ATOM   1382  CB  SER B1120     102.463 158.598   3.094  1.00 81.69           C  
ANISOU 1382  CB  SER B1120     9178  10158  11702  -2174    332   1924       C  
ATOM   1383  OG  SER B1120     103.065 159.445   4.058  1.00 86.57           O  
ANISOU 1383  OG  SER B1120     9974  10617  12301  -2409    504   2412       O  
ATOM   1384  N   ALA B1121     104.719 156.631   4.224  1.00 59.59           N  
ANISOU 1384  N   ALA B1121     5418   8392   8832  -2111    540   1564       N  
ATOM   1385  CA  ALA B1121     106.090 156.243   3.940  1.00 65.90           C  
ANISOU 1385  CA  ALA B1121     5630   9691   9717  -2186    683   1462       C  
ATOM   1386  C   ALA B1121     106.058 154.753   3.658  1.00 66.63           C  
ANISOU 1386  C   ALA B1121     5698  10201   9418  -1682    812   1296       C  
ATOM   1387  O   ALA B1121     106.727 154.256   2.752  1.00 81.08           O  
ANISOU 1387  O   ALA B1121     7154  12506  11146  -1664   1120   1327       O  
ATOM   1388  CB  ALA B1121     106.987 156.546   5.127  1.00 63.91           C  
ANISOU 1388  CB  ALA B1121     5076   9363   9843  -2280    302   1112       C  
ATOM   1389  N   GLU B1122     105.256 154.050   4.451  1.00 55.35           N  
ANISOU 1389  N   GLU B1122     4662   8581   7788  -1281    588   1109       N  
ATOM   1390  CA  GLU B1122     104.995 152.629   4.242  1.00 58.71           C  
ANISOU 1390  CA  GLU B1122     5152   9257   7899   -821    666    975       C  
ATOM   1391  C   GLU B1122     104.467 152.329   2.839  1.00 59.40           C  
ANISOU 1391  C   GLU B1122     5370   9517   7682   -779   1020   1191       C  
ATOM   1392  O   GLU B1122     104.888 151.365   2.200  1.00 62.02           O  
ANISOU 1392  O   GLU B1122     5493  10232   7840   -549   1211   1081       O  
ATOM   1393  CB  GLU B1122     104.019 152.104   5.288  1.00 40.37           C  
ANISOU 1393  CB  GLU B1122     3255   6639   5443   -498    386    812       C  
ATOM   1394  CG  GLU B1122     104.630 151.960   6.675  1.00 55.12           C  
ANISOU 1394  CG  GLU B1122     5012   8488   7443   -390     22    550       C  
ATOM   1395  CD  GLU B1122     103.639 151.425   7.678  1.00 57.03           C  
ANISOU 1395  CD  GLU B1122     5707   8498   7462   -100   -178    455       C  
ATOM   1396  OE1 GLU B1122     103.845 150.297   8.177  1.00 56.95           O  
ANISOU 1396  OE1 GLU B1122     5712   8603   7324    230   -309    349       O  
ATOM   1397  OE2 GLU B1122     102.643 152.129   7.956  1.00 54.95           O  
ANISOU 1397  OE2 GLU B1122     5781   7936   7163   -199   -193    499       O  
ATOM   1398  N   VAL B1123     103.542 153.155   2.370  1.00 52.41           N  
ANISOU 1398  N   VAL B1123     4837   8347   6728   -965   1068   1462       N  
ATOM   1399  CA  VAL B1123     103.043 153.042   1.009  1.00 56.76           C  
ANISOU 1399  CA  VAL B1123     5542   9074   6950   -955   1346   1700       C  
ATOM   1400  C   VAL B1123     104.197 153.116  -0.013  1.00 67.73           C  
ANISOU 1400  C   VAL B1123     6509  10975   8250  -1179   1724   1847       C  
ATOM   1401  O   VAL B1123     104.181 152.422  -1.035  1.00 66.98           O  
ANISOU 1401  O   VAL B1123     6476  11155   7817   -967   1919   1763       O  
ATOM   1402  CB  VAL B1123     101.965 154.111   0.729  1.00 52.17           C  
ANISOU 1402  CB  VAL B1123     5380   8069   6374  -1135   1261   2007       C  
ATOM   1403  CG1 VAL B1123     101.611 154.161  -0.750  1.00 50.58           C  
ANISOU 1403  CG1 VAL B1123     5340   8077   5801  -1162   1500   2294       C  
ATOM   1404  CG2 VAL B1123     100.736 153.835   1.577  1.00 43.76           C  
ANISOU 1404  CG2 VAL B1123     4665   6630   5332   -848    981   1804       C  
ATOM   1405  N   GLN B1124     105.208 153.927   0.286  1.00 69.50           N  
ANISOU 1405  N   GLN B1124     6384  11205   8817  -1559   1749   1924       N  
ATOM   1406  CA  GLN B1124     106.393 154.014  -0.563  1.00 80.11           C  
ANISOU 1406  CA  GLN B1124     7401  12879  10158  -1723   2058   1908       C  
ATOM   1407  C   GLN B1124     107.293 152.787  -0.407  1.00 74.65           C  
ANISOU 1407  C   GLN B1124     6257  12641   9467  -1384   2123   1500       C  
ATOM   1408  O   GLN B1124     107.880 152.315  -1.374  1.00 80.15           O  
ANISOU 1408  O   GLN B1124     6812  13670   9971  -1283   2416   1403       O  
ATOM   1409  CB  GLN B1124     107.181 155.284  -0.249  1.00 97.53           C  
ANISOU 1409  CB  GLN B1124     9376  14871  12809  -2245   2043   2076       C  
ATOM   1410  CG  GLN B1124     106.341 156.550  -0.297  1.00107.31           C  
ANISOU 1410  CG  GLN B1124    11080  15545  14149  -2542   1902   2435       C  
ATOM   1411  CD  GLN B1124     106.988 157.709   0.443  1.00116.39           C  
ANISOU 1411  CD  GLN B1124    12022  16341  15861  -3005   1726   2474       C  
ATOM   1412  OE1 GLN B1124     108.213 157.771   0.581  1.00120.38           O  
ANISOU 1412  OE1 GLN B1124    12022  17077  16641  -3215   1833   2324       O  
ATOM   1413  NE2 GLN B1124     106.164 158.632   0.933  1.00113.45           N  
ANISOU 1413  NE2 GLN B1124    12031  15373  15703  -3141   1427   2616       N  
ATOM   1414  N   GLN B1125     107.391 152.273   0.813  1.00 73.47           N  
ANISOU 1414  N   GLN B1125     5894  12486   9537  -1178   1819   1252       N  
ATOM   1415  CA  GLN B1125     108.232 151.111   1.114  1.00 79.51           C  
ANISOU 1415  CA  GLN B1125     6263  13577  10372   -781   1760    843       C  
ATOM   1416  C   GLN B1125     107.803 149.852   0.359  1.00 74.27           C  
ANISOU 1416  C   GLN B1125     5824  13059   9338   -306   1882    652       C  
ATOM   1417  O   GLN B1125     108.607 148.942   0.159  1.00 71.43           O  
ANISOU 1417  O   GLN B1125     5178  12940   9021     -5   1923    337       O  
ATOM   1418  CB  GLN B1125     108.264 150.832   2.625  1.00 77.05           C  
ANISOU 1418  CB  GLN B1125     5920  13039  10318   -579   1268    609       C  
ATOM   1419  CG  GLN B1125     109.514 151.336   3.334  1.00 77.17           C  
ANISOU 1419  CG  GLN B1125     5354  13190  10776   -809   1090    464       C  
ATOM   1420  CD  GLN B1125     109.286 151.616   4.814  1.00 77.24           C  
ANISOU 1420  CD  GLN B1125     5602  12779  10965   -765    544    323       C  
ATOM   1421  OE1 GLN B1125     108.174 151.464   5.330  1.00 66.93           O  
ANISOU 1421  OE1 GLN B1125     4892  11095   9442   -582    357    360       O  
ATOM   1422  NE2 GLN B1125     110.344 152.036   5.505  1.00 80.19           N  
ANISOU 1422  NE2 GLN B1125     5485  13259  11724   -940    292    138       N  
ATOM   1423  N   MET B1126     106.534 149.798  -0.038  1.00 69.77           N  
ANISOU 1423  N   MET B1126     5764  12292   8453   -235   1893    813       N  
ATOM   1424  CA  MET B1126     106.050 148.718  -0.888  1.00 63.37           C  
ANISOU 1424  CA  MET B1126     5198  11568   7312    140   1976    620       C  
ATOM   1425  C   MET B1126     106.781 148.770  -2.226  1.00 68.65           C  
ANISOU 1425  C   MET B1126     5729  12562   7793     37   2323    603       C  
ATOM   1426  O   MET B1126     106.720 147.830  -3.013  1.00 76.56           O  
ANISOU 1426  O   MET B1126     6806  13728   8557    340   2407    360       O  
ATOM   1427  CB  MET B1126     104.544 148.852  -1.119  1.00 53.71           C  
ANISOU 1427  CB  MET B1126     4518  10057   5832    160   1897    811       C  
ATOM   1428  CG  MET B1126     103.724 148.801   0.147  1.00 51.34           C  
ANISOU 1428  CG  MET B1126     4472   9319   5716    254   1560    812       C  
ATOM   1429  SD  MET B1126     101.935 148.993  -0.091  1.00 63.66           S  
ANISOU 1429  SD  MET B1126     6642  10466   7078    269   1437    979       S  
ATOM   1430  CE  MET B1126     101.609 147.886  -1.471  1.00 60.13           C  
ANISOU 1430  CE  MET B1126     6261  10352   6233    582   1615    781       C  
TER    1431      MET B1126                                                      
ATOM   1432  N   ARG C1038     119.944 101.874  29.545  1.00 90.09           N  
ANISOU 1432  N   ARG C1038    10668  13374  10187   3849  -1012   -557       N  
ATOM   1433  CA  ARG C1038     120.316 100.664  30.283  1.00 91.60           C  
ANISOU 1433  CA  ARG C1038    10554  13651  10597   3147  -1007   -775       C  
ATOM   1434  C   ARG C1038     119.807 100.694  31.730  1.00 87.94           C  
ANISOU 1434  C   ARG C1038     9744  13281  10389   2955   -911   -989       C  
ATOM   1435  O   ARG C1038     119.777 101.751  32.360  1.00 83.04           O  
ANISOU 1435  O   ARG C1038     9284  12382   9884   3221   -730   -914       O  
ATOM   1436  CB  ARG C1038     121.840 100.451  30.262  1.00 92.69           C  
ANISOU 1436  CB  ARG C1038    11121  13221  10877   2736   -761   -633       C  
ATOM   1437  CG  ARG C1038     122.391  99.824  28.981  1.00 94.25           C  
ANISOU 1437  CG  ARG C1038    11553  13403  10853   2679   -845   -504       C  
ATOM   1438  CD  ARG C1038     123.923  99.724  29.001  1.00 95.56           C  
ANISOU 1438  CD  ARG C1038    12096  13026  11187   2321   -558   -373       C  
ATOM   1439  NE  ARG C1038     124.564 101.039  28.932  1.00103.70           N  
ANISOU 1439  NE  ARG C1038    13569  13520  12314   2565   -254   -177       N  
ATOM   1440  CZ  ARG C1038     125.866 101.242  28.729  1.00103.62           C  
ANISOU 1440  CZ  ARG C1038    13904  13030  12436   2336     42    -65       C  
ATOM   1441  NH1 ARG C1038     126.687 100.212  28.567  1.00 99.84           N  
ANISOU 1441  NH1 ARG C1038    13372  12567  11996   1930     42    -99       N  
ATOM   1442  NH2 ARG C1038     126.349 102.480  28.682  1.00103.99           N  
ANISOU 1442  NH2 ARG C1038    14362  12577  12572   2510    375     64       N  
ATOM   1443  N   THR C1039     119.406  99.531  32.244  1.00 84.92           N  
ANISOU 1443  N   THR C1039     8947  13249  10070   2490   -987  -1258       N  
ATOM   1444  CA  THR C1039     118.987  99.402  33.643  1.00 75.71           C  
ANISOU 1444  CA  THR C1039     7514  12127   9125   2251   -842  -1467       C  
ATOM   1445  C   THR C1039     119.753  98.299  34.404  1.00 62.33           C  
ANISOU 1445  C   THR C1039     5896  10233   7555   1616   -688  -1585       C  
ATOM   1446  O   THR C1039     119.515  98.051  35.597  1.00 58.19           O  
ANISOU 1446  O   THR C1039     5243   9693   7175   1390   -535  -1756       O  
ATOM   1447  CB  THR C1039     117.445  99.199  33.788  1.00 64.80           C  
ANISOU 1447  CB  THR C1039     5746  11210   7665   2228   -924  -1660       C  
ATOM   1448  OG1 THR C1039     117.071  97.886  33.344  1.00 66.18           O  
ANISOU 1448  OG1 THR C1039     5702  11711   7731   1805  -1009  -1867       O  
ATOM   1449  CG2 THR C1039     116.666 100.266  33.004  1.00 66.24           C  
ANISOU 1449  CG2 THR C1039     5956  11559   7655   2830  -1063  -1521       C  
ATOM   1450  N   TYR C1040     120.678  97.633  33.725  1.00 53.87           N  
ANISOU 1450  N   TYR C1040     5080   8994   6393   1378   -707  -1484       N  
ATOM   1451  CA  TYR C1040     121.509  96.672  34.432  1.00 47.30           C  
ANISOU 1451  CA  TYR C1040     4397   7944   5629    900   -550  -1558       C  
ATOM   1452  C   TYR C1040     122.773  97.346  34.927  1.00 43.36           C  
ANISOU 1452  C   TYR C1040     4247   6943   5285    916   -394  -1408       C  
ATOM   1453  O   TYR C1040     123.090  98.486  34.564  1.00 42.79           O  
ANISOU 1453  O   TYR C1040     4358   6633   5269   1215   -363  -1239       O  
ATOM   1454  CB  TYR C1040     121.857  95.446  33.588  1.00 41.84           C  
ANISOU 1454  CB  TYR C1040     3794   7354   4749    606   -613  -1567       C  
ATOM   1455  CG  TYR C1040     120.708  94.503  33.349  1.00 38.17           C  
ANISOU 1455  CG  TYR C1040     2984   7372   4148    388   -704  -1827       C  
ATOM   1456  CD1 TYR C1040     120.910  93.288  32.709  1.00 37.24           C  
ANISOU 1456  CD1 TYR C1040     3016   7274   3860     57   -673  -1853       C  
ATOM   1457  CD2 TYR C1040     119.415  94.822  33.755  1.00 45.02           C  
ANISOU 1457  CD2 TYR C1040     3475   8557   5073    494   -716  -2002       C  
ATOM   1458  CE1 TYR C1040     119.852  92.410  32.476  1.00 40.56           C  
ANISOU 1458  CE1 TYR C1040     3250   7949   4212   -182   -609  -2026       C  
ATOM   1459  CE2 TYR C1040     118.345  93.952  33.525  1.00 41.45           C  
ANISOU 1459  CE2 TYR C1040     2824   8400   4527    242   -670  -2205       C  
ATOM   1460  CZ  TYR C1040     118.572  92.747  32.888  1.00 43.12           C  
ANISOU 1460  CZ  TYR C1040     3191   8592   4602   -105   -613  -2229       C
[truncated: 1,615,060 more chars]
