# Supplementary material for: Flexibility of intrinsically disordered degrons in AUX/IAA proteins reinforces auxin co-receptor assemblies
Source: Nat Commun. 2020 May 8;11:2277. doi: 10.1038/s41467-020-16147-2 (PMC7210949; doi:10.1038/s41467-020-16147-2)
Supplement: Supplementary file 9 — Supplementary Data 6 [file 41467_2020_16147_MOESM9_ESM.gz]

Archive with 251 entries (240 files):
- haddock_files
- haddock_files/IAA07
- haddock_files/IAA07/No_disorder_restraint
- haddock_files/IAA07/No_disorder_restraint/06_multi-IAA07_COM_noDIS2.docx
- haddock_files/IAA07/No_disorder_restraint/cluster1_2.pdb
- haddock_files/IAA07/No_disorder_restraint/cluster1_3.pdb
- haddock_files/IAA07/No_disorder_restraint/cluster1_4.pdb
- haddock_files/IAA07/No_disorder_restraint/cluster2_2.pdb
- haddock_files/IAA07/No_disorder_restraint/cluster2_3.pdb
- haddock_files/IAA07/No_disorder_restraint/cluster2_4.pdb
- haddock_files/IAA07/No_disorder_restraint/cluster3_2.pdb
- haddock_files/IAA07/No_disorder_restraint/cluster3_3.pdb
- haddock_files/IAA07/No_disorder_restraint/cluster3_4.pdb
- haddock_files/IAA07/No_disorder_restraint/cluster4_2.pdb
- haddock_files/IAA07/No_disorder_restraint/cluster4_3.pdb
- haddock_files/IAA07/No_disorder_restraint/cluster4_4.pdb
- haddock_files/IAA07/No_disorder_restraint/cluster5_2.pdb
- haddock_files/IAA07/No_disorder_restraint/cluster5_3.pdb
- haddock_files/IAA07/No_disorder_restraint/cluster5_4.pdb
- haddock_files/IAA07/No_disorder_restraint/cluster6_2.pdb
- haddock_files/IAA07/No_disorder_restraint/cluster6_3.pdb
- haddock_files/IAA07/No_disorder_restraint/cluster6_4.pdb
- haddock_files/IAA07/No_disorder_restraint/haddockparam_06_multi-IAA07_COM_noDIS2.web
- haddock_files/IAA07/No_disorder_restraint/Input
- haddock_files/IAA07/No_disorder_restraint/Input/complex.psf
- haddock_files/IAA07/No_disorder_restraint/Input/complex_1.pdb
- haddock_files/IAA07/No_disorder_restraint/Input/complex_10.pdb
- haddock_files/IAA07/No_disorder_restraint/Input/complex_2.pdb
- haddock_files/IAA07/No_disorder_restraint/Input/complex_3.pdb
- haddock_files/IAA07/No_disorder_restraint/Input/complex_4.pdb
- haddock_files/IAA07/No_disorder_restraint/Input/complex_5.pdb
- haddock_files/IAA07/No_disorder_restraint/Input/complex_6.pdb
- haddock_files/IAA07/No_disorder_restraint/Input/complex_7.pdb
- haddock_files/IAA07/No_disorder_restraint/Input/complex_8.pdb
- haddock_files/IAA07/No_disorder_restraint/Input/complex_9.pdb
- haddock_files/IAA07/No_disorder_restraint/Input/file.cns
- haddock_files/IAA07/No_disorder_restraint/Input/file.list
- haddock_files/IAA07/No_disorder_restraint/Input/file.nam
- haddock_files/IAA07/No_disorder_restraint/Input/file_A.list
- haddock_files/IAA07/No_disorder_restraint/Input/file_B.list
- haddock_files/IAA07/No_disorder_restraint/Input/generate_A.out
- haddock_files/IAA07/No_disorder_restraint/Input/generate_B.out
- haddock_files/IAA07/No_disorder_restraint/Input/generate_complex.out
- haddock_files/IAA07/No_disorder_restraint/Input/iteration.cns
- haddock_files/IAA07/No_disorder_restraint/Input/protein1.pdb
- haddock_files/IAA07/No_disorder_restraint/Input/protein1.psf
- haddock_files/IAA07/No_disorder_restraint/Input/protein1.psf_1
- haddock_files/IAA07/No_disorder_restraint/Input/protein1_1.pdb
- haddock_files/IAA07/No_disorder_restraint/Input/protein2.pdb
- haddock_files/IAA07/No_disorder_restraint/Input/protein2.psf
- haddock_files/IAA07/No_disorder_restraint/Input/protein2.psf_1
- haddock_files/IAA07/No_disorder_restraint/Input/protein2_1.pdb
- haddock_files/IAA07/No_disorder_restraint/Input/protein2_10.pdb
- haddock_files/IAA07/No_disorder_restraint/Input/protein2_2.pdb
- haddock_files/IAA07/No_disorder_restraint/Input/protein2_3.pdb
- haddock_files/IAA07/No_disorder_restraint/Input/protein2_4.pdb
- haddock_files/IAA07/No_disorder_restraint/Input/protein2_5.pdb
- haddock_files/IAA07/No_disorder_restraint/Input/protein2_6.pdb
- haddock_files/IAA07/No_disorder_restraint/Input/protein2_7.pdb
- haddock_files/IAA07/No_disorder_restraint/Input/protein2_8.pdb
- haddock_files/IAA07/No_disorder_restraint/Input/protein2_9.pdb
- haddock_files/IAA07/No_disorder_restraint/NoDis_cluster1_1.pdb
- haddock_files/IAA07/No_disorder_restraint/NoDis_cluster2_1.pdb
- haddock_files/IAA07/No_disorder_restraint/NoDis_cluster3_1.pdb
- haddock_files/IAA07/No_disorder_restraint/NoDis_cluster4_1.pdb
- haddock_files/IAA07/No_disorder_restraint/NoDis_cluster5_1.pdb
- haddock_files/IAA07/No_disorder_restraint/NoDis_cluster6_1.pdb
- haddock_files/IAA07/With_disorder_restraint
- haddock_files/IAA07/With_disorder_restraint/06_multi-IAA07_COM2.docx
- haddock_files/IAA07/With_disorder_restraint/cluster1_1.pdb
- haddock_files/IAA07/With_disorder_restraint/cluster1_2.pdb
- haddock_files/IAA07/With_disorder_restraint/cluster1_3.pdb
- haddock_files/IAA07/With_disorder_restraint/cluster1_4.pdb
- haddock_files/IAA07/With_disorder_restraint/cluster2_1.pdb
- haddock_files/IAA07/With_disorder_restraint/cluster2_2.pdb
- haddock_files/IAA07/With_disorder_restraint/cluster2_3.pdb
- haddock_files/IAA07/With_disorder_restraint/cluster2_4.pdb
- haddock_files/IAA07/With_disorder_restraint/haddockparam_06_multi-IAA07_COM2.web
- haddock_files/IAA07/With_disorder_restraint/Input
- haddock_files/IAA07/With_disorder_restraint/Input/complex.psf
- haddock_files/IAA07/With_disorder_restraint/Input/complex_1.pdb
- haddock_files/IAA07/With_disorder_restraint/Input/complex_10.pdb
- haddock_files/IAA07/With_disorder_restraint/Input/complex_2.pdb
- haddock_files/IAA07/With_disorder_restraint/Input/complex_3.pdb
- haddock_files/IAA07/With_disorder_restraint/Input/complex_4.pdb
- haddock_files/IAA07/With_disorder_restraint/Input/complex_5.pdb
- haddock_files/IAA07/With_disorder_restraint/Input/complex_6.pdb
- haddock_files/IAA07/With_disorder_restraint/Input/complex_7.pdb
- haddock_files/IAA07/With_disorder_restraint/Input/complex_8.pdb
- haddock_files/IAA07/With_disorder_restraint/Input/complex_9.pdb
- haddock_files/IAA07/With_disorder_restraint/Input/file.cns
- haddock_files/IAA07/With_disorder_restraint/Input/file.list
- haddock_files/IAA07/With_disorder_restraint/Input/file.nam
- haddock_files/IAA07/With_disorder_restraint/Input/file_A.list
- haddock_files/IAA07/With_disorder_restraint/Input/file_B.list
- haddock_files/IAA07/With_disorder_restraint/Input/generate_A.out
- haddock_files/IAA07/With_disorder_restraint/Input/generate_B.out
- haddock_files/IAA07/With_disorder_restraint/Input/generate_complex.out
- haddock_files/IAA07/With_disorder_restraint/Input/iteration.cns
- haddock_files/IAA07/With_disorder_restraint/Input/protein1.pdb
- haddock_files/IAA07/With_disorder_restraint/Input/protein1.psf
- haddock_files/IAA07/With_disorder_restraint/Input/protein1.psf_1
- haddock_files/IAA07/With_disorder_restraint/Input/protein1_1.pdb
- haddock_files/IAA07/With_disorder_restraint/Input/protein2.pdb
- haddock_files/IAA07/With_disorder_restraint/Input/protein2.psf
- haddock_files/IAA07/With_disorder_restraint/Input/protein2.psf_1
- haddock_files/IAA07/With_disorder_restraint/Input/protein2_1.pdb
- haddock_files/IAA07/With_disorder_restraint/Input/protein2_10.pdb
- haddock_files/IAA07/With_disorder_restraint/Input/protein2_2.pdb
- haddock_files/IAA07/With_disorder_restraint/Input/protein2_3.pdb
- haddock_files/IAA07/With_disorder_restraint/Input/protein2_4.pdb
- haddock_files/IAA07/With_disorder_restraint/Input/protein2_5.pdb
- haddock_files/IAA07/With_disorder_restraint/Input/protein2_6.pdb
- haddock_files/IAA07/With_disorder_restraint/Input/protein2_7.pdb
- haddock_files/IAA07/With_disorder_restraint/Input/protein2_8.pdb
- haddock_files/IAA07/With_disorder_restraint/Input/protein2_9.pdb
- haddock_files/IAA12
- haddock_files/IAA12/No_disorder_restraint
- haddock_files/IAA12/No_disorder_restraint/05_multi-IAA12_COM2_noDIS.docx
- haddock_files/IAA12/No_disorder_restraint/cluster10_1.pdb
- haddock_files/IAA12/No_disorder_restraint/cluster10_2.pdb
- haddock_files/IAA12/No_disorder_restraint/cluster10_3.pdb
- haddock_files/IAA12/No_disorder_restraint/cluster10_4.pdb
- haddock_files/IAA12/No_disorder_restraint/cluster11_1.pdb
- haddock_files/IAA12/No_disorder_restraint/cluster11_2.pdb
- haddock_files/IAA12/No_disorder_restraint/cluster11_3.pdb
- haddock_files/IAA12/No_disorder_restraint/cluster11_4.pdb
- haddock_files/IAA12/No_disorder_restraint/cluster13_1.pdb
- haddock_files/IAA12/No_disorder_restraint/cluster13_2.pdb
- haddock_files/IAA12/No_disorder_restraint/cluster13_3.pdb
- haddock_files/IAA12/No_disorder_restraint/cluster13_4.pdb
- haddock_files/IAA12/No_disorder_restraint/cluster1_1.pdb
- haddock_files/IAA12/No_disorder_restraint/cluster1_2.pdb
- haddock_files/IAA12/No_disorder_restraint/cluster1_3.pdb
- haddock_files/IAA12/No_disorder_restraint/cluster1_4.pdb
- haddock_files/IAA12/No_disorder_restraint/cluster2_1.pdb
- haddock_files/IAA12/No_disorder_restraint/cluster2_2.pdb
- haddock_files/IAA12/No_disorder_restraint/cluster2_3.pdb
- haddock_files/IAA12/No_disorder_restraint/cluster2_4.pdb
- haddock_files/IAA12/No_disorder_restraint/cluster3_1.pdb
- haddock_files/IAA12/No_disorder_restraint/cluster3_2.pdb
- haddock_files/IAA12/No_disorder_restraint/cluster3_3.pdb
- haddock_files/IAA12/No_disorder_restraint/cluster3_4.pdb
- haddock_files/IAA12/No_disorder_restraint/cluster4_1.pdb
- haddock_files/IAA12/No_disorder_restraint/cluster4_2.pdb
- haddock_files/IAA12/No_disorder_restraint/cluster4_3.pdb
- haddock_files/IAA12/No_disorder_restraint/cluster4_4.pdb
- haddock_files/IAA12/No_disorder_restraint/cluster7_1.pdb
- haddock_files/IAA12/No_disorder_restraint/cluster7_2.pdb
- haddock_files/IAA12/No_disorder_restraint/cluster7_3.pdb
- haddock_files/IAA12/No_disorder_restraint/cluster7_4.pdb
- haddock_files/IAA12/No_disorder_restraint/cluster8_1.pdb
- haddock_files/IAA12/No_disorder_restraint/cluster8_2.pdb
- haddock_files/IAA12/No_disorder_restraint/cluster8_3.pdb
- haddock_files/IAA12/No_disorder_restraint/cluster8_4.pdb
- haddock_files/IAA12/No_disorder_restraint/cluster9_1.pdb
- haddock_files/IAA12/No_disorder_restraint/cluster9_2.pdb
- haddock_files/IAA12/No_disorder_restraint/cluster9_3.pdb
- haddock_files/IAA12/No_disorder_restraint/cluster9_4.pdb
- haddock_files/IAA12/No_disorder_restraint/haddockparam_05_multi-IAA12_COM2_noDIS.web
- haddock_files/IAA12/No_disorder_restraint/Input
- haddock_files/IAA12/No_disorder_restraint/Input/complex.psf
- haddock_files/IAA12/No_disorder_restraint/Input/complex_1.pdb
- haddock_files/IAA12/No_disorder_restraint/Input/complex_10.pdb
- haddock_files/IAA12/No_disorder_restraint/Input/complex_2.pdb
- haddock_files/IAA12/No_disorder_restraint/Input/complex_3.pdb
- haddock_files/IAA12/No_disorder_restraint/Input/complex_4.pdb
- haddock_files/IAA12/No_disorder_restraint/Input/complex_5.pdb
- haddock_files/IAA12/No_disorder_restraint/Input/complex_6.pdb
- haddock_files/IAA12/No_disorder_restraint/Input/complex_7.pdb
- haddock_files/IAA12/No_disorder_restraint/Input/complex_8.pdb
- haddock_files/IAA12/No_disorder_restraint/Input/complex_9.pdb
- haddock_files/IAA12/No_disorder_restraint/Input/file.cns
- haddock_files/IAA12/No_disorder_restraint/Input/file.list
- haddock_files/IAA12/No_disorder_restraint/Input/file.nam
- haddock_files/IAA12/No_disorder_restraint/Input/file_A.list
- haddock_files/IAA12/No_disorder_restraint/Input/file_B.list
- haddock_files/IAA12/No_disorder_restraint/Input/generate_A.out
- haddock_files/IAA12/No_disorder_restraint/Input/generate_B.out
- haddock_files/IAA12/No_disorder_restraint/Input/generate_complex.out
- haddock_files/IAA12/No_disorder_restraint/Input/iteration.cns
- haddock_files/IAA12/No_disorder_restraint/Input/protein1.pdb
- haddock_files/IAA12/No_disorder_restraint/Input/protein1.psf
- haddock_files/IAA12/No_disorder_restraint/Input/protein1.psf_1
- haddock_files/IAA12/No_disorder_restraint/Input/protein1_1.pdb
- haddock_files/IAA12/No_disorder_restraint/Input/protein2.pdb
- haddock_files/IAA12/No_disorder_restraint/Input/protein2.psf
- haddock_files/IAA12/No_disorder_restraint/Input/protein2.psf_1
- haddock_files/IAA12/No_disorder_restraint/Input/protein2_1.pdb
- haddock_files/IAA12/No_disorder_restraint/Input/protein2_10.pdb
- haddock_files/IAA12/No_disorder_restraint/Input/protein2_2.pdb
- haddock_files/IAA12/No_disorder_restraint/Input/protein2_3.pdb
- haddock_files/IAA12/No_disorder_restraint/Input/protein2_4.pdb
- haddock_files/IAA12/No_disorder_restraint/Input/protein2_5.pdb
- haddock_files/IAA12/No_disorder_restraint/Input/protein2_6.pdb
- haddock_files/IAA12/No_disorder_restraint/Input/protein2_7.pdb
- haddock_files/IAA12/No_disorder_restraint/Input/protein2_8.pdb
- haddock_files/IAA12/No_disorder_restraint/Input/protein2_9.pdb
- haddock_files/IAA12/With_disorder_restraint
- haddock_files/IAA12/With_disorder_restraint/05_multi-IAA12_COM2.docx
- haddock_files/IAA12/With_disorder_restraint/cluster1_2.pdb
- haddock_files/IAA12/With_disorder_restraint/cluster1_3.pdb
- haddock_files/IAA12/With_disorder_restraint/cluster1_4.pdb
- haddock_files/IAA12/With_disorder_restraint/cluster2_2.pdb
- haddock_files/IAA12/With_disorder_restraint/cluster2_3.pdb
- haddock_files/IAA12/With_disorder_restraint/cluster3_2.pdb
- haddock_files/IAA12/With_disorder_restraint/cluster3_4.pdb
- haddock_files/IAA12/With_disorder_restraint/haddockparam_05_multi-IAA12_COM2.web
- haddock_files/IAA12/With_disorder_restraint/Input
- haddock_files/IAA12/With_disorder_restraint/Input/complex.psf
- haddock_files/IAA12/With_disorder_restraint/Input/complex_1.pdb
- haddock_files/IAA12/With_disorder_restraint/Input/complex_10.pdb
- haddock_files/IAA12/With_disorder_restraint/Input/complex_2.pdb
- haddock_files/IAA12/With_disorder_restraint/Input/complex_3.pdb
- haddock_files/IAA12/With_disorder_restraint/Input/complex_4.pdb
- haddock_files/IAA12/With_disorder_restraint/Input/complex_5.pdb
- haddock_files/IAA12/With_disorder_restraint/Input/complex_6.pdb
- haddock_files/IAA12/With_disorder_restraint/Input/complex_7.pdb
- haddock_files/IAA12/With_disorder_restraint/Input/complex_8.pdb
- haddock_files/IAA12/With_disorder_restraint/Input/complex_9.pdb
- haddock_files/IAA12/With_disorder_restraint/Input/file.cns
- haddock_files/IAA12/With_disorder_restraint/Input/file.list
- haddock_files/IAA12/With_disorder_restraint/Input/file.nam
- haddock_files/IAA12/With_disorder_restraint/Input/file_A.list
- haddock_files/IAA12/With_disorder_restraint/Input/file_B.list
- haddock_files/IAA12/With_disorder_restraint/Input/generate_A.out
- haddock_files/IAA12/With_disorder_restraint/Input/generate_B.out
- haddock_files/IAA12/With_disorder_restraint/Input/generate_complex.out
- haddock_files/IAA12/With_disorder_restraint/Input/iteration.cns
- haddock_files/IAA12/With_disorder_restraint/Input/protein1.pdb
- haddock_files/IAA12/With_disorder_restraint/Input/protein1.psf
- haddock_files/IAA12/With_disorder_restraint/Input/protein1.psf_1
- haddock_files/IAA12/With_disorder_restraint/Input/protein1_1.pdb
- haddock_files/IAA12/With_disorder_restraint/Input/protein2.pdb
- haddock_files/IAA12/With_disorder_restraint/Input/protein2.psf
- haddock_files/IAA12/With_disorder_restraint/Input/protein2.psf_1
- haddock_files/IAA12/With_disorder_restraint/Input/protein2_1.pdb
- haddock_files/IAA12/With_disorder_restraint/Input/protein2_10.pdb
- haddock_files/IAA12/With_disorder_restraint/Input/protein2_2.pdb
- haddock_files/IAA12/With_disorder_restraint/Input/protein2_3.pdb
- haddock_files/IAA12/With_disorder_restraint/Input/protein2_4.pdb
- haddock_files/IAA12/With_disorder_restraint/Input/protein2_5.pdb
- haddock_files/IAA12/With_disorder_restraint/Input/protein2_6.pdb
- haddock_files/IAA12/With_disorder_restraint/Input/protein2_7.pdb
- haddock_files/IAA12/With_disorder_restraint/Input/protein2_8.pdb
- haddock_files/IAA12/With_disorder_restraint/Input/protein2_9.pdb
- haddock_files/IAA12/With_disorder_restraint/cluster1_1.pdb
- haddock_files/IAA12/With_disorder_restraint/cluster2_1.pdb
- haddock_files/IAA12/With_disorder_restraint/cluster2_4.pdb
- haddock_files/IAA12/With_disorder_restraint/cluster3_1.pdb
- haddock_files/IAA12/With_disorder_restraint/cluster3_3.pdb
