# Supplementary material for: Flexibility of intrinsically disordered degrons in AUX/IAA proteins reinforces auxin co-receptor assemblies
Source: Nat Commun. 2020 May 8;11:2277. doi: 10.1038/s41467-020-16147-2 (PMC7210949; doi:10.1038/s41467-020-16147-2)
Supplement: Supplementary file 9 — Supplementary Data 6 [file 41467_2020_16147_MOESM9_ESM.gz › haddock_files/IAA07/No_disorder_restraint/cluster1_2.pdb]

REMARK FILENAME="complex_80w.pdb0"
REMARK ===============================================================
REMARK HADDOCK run for complex
REMARK initial structure: complex_80.pdb
REMARK final NOE weights: unambig 50 amb: 50
REMARK ===============================================================
REMARK            total,bonds,angles,improper,dihe,vdw,elec,air,cdih,coup,rdcs,vean,dani,xpcs,rg
REMARK energies: -295.62, 0, 0, 0, 0, -40.9895, -258.191, 3.56072, 0, 0, 0, 0, 0, 0, 0
REMARK ===============================================================
REMARK            bonds,angles,impropers,dihe,air,cdih,coup,rdcs,vean,dani,xpcs
REMARK rms-dev.: 0,0,0,0,5.564423E-02,0,0, 0, 0, 0, 0
REMARK ===============================================================
REMARK               air,cdih,coup,rdcs,vean,dani,xpcs
REMARK               >0.3,>5,>1,>0,>5,>0.2,>0.2
REMARK violations.: 0, 0, 0, 0, 0, 0, 0
REMARK ===============================================================
REMARK                        CVpartition#,violations,rms
REMARK AIRs cross-validation: 2, 0, NaN
REMARK ===============================================================
REMARK NCS energy: 0
REMARK ===============================================================
REMARK Symmetry energy: 0
REMARK ===============================================================
REMARK Desolvation energy: 17.0784
REMARK Internal energy free molecules: -22296.3
REMARK Internal energy complex: -33566.2
REMARK Binding energy: -11552
REMARK ===============================================================
REMARK buried surface area: 1353.72
REMARK ===============================================================
REMARK water - chain1: 0 0 0
REMARK water - chain2: 0 0 0
REMARK water - chain3: 0 0 0
REMARK water - chain4: 0 0 0
REMARK water - chain5: 0 0 0
REMARK water - chain6: 0 0 0
REMARK ===============================================================
REMARK water - water: 0 0 0
REMARK ===============================================================
REMARK DATE:14-Feb-2019  04:57:13       created by user: enmr022
REMARK VERSION:1.3U
ATOM      1  N   PHE A   9     -36.058 -20.272   4.127  1.00 10.00      A   
ATOM      2  HN  PHE A   9     -36.075 -19.564   4.811  1.00 10.00      A   
ATOM      3  CA  PHE A   9     -34.776 -20.862   3.759  1.00 10.00      A   
ATOM      4  CB  PHE A   9     -34.042 -19.975   2.745  1.00 10.00      A   
ATOM      5  CG  PHE A   9     -34.361 -20.275   1.307  1.00 10.00      A   
ATOM      6  CD1 PHE A   9     -33.800 -19.519   0.290  1.00 10.00      A   
ATOM      7  CD2 PHE A   9     -35.212 -21.313   0.970  1.00 10.00      A   
ATOM      8  CE1 PHE A   9     -34.081 -19.792  -1.034  1.00 10.00      A   
ATOM      9  CE2 PHE A   9     -35.498 -21.591  -0.351  1.00 10.00      A   
ATOM     10  CZ  PHE A   9     -34.931 -20.831  -1.355  1.00 10.00      A   
ATOM     11  C   PHE A   9     -33.901 -21.074   4.993  1.00 10.00      A   
ATOM     12  O   PHE A   9     -33.758 -20.171   5.818  1.00 10.00      A   
ATOM     13  N   PRO A  10     -33.325 -22.280   5.141  1.00 10.00      A   
ATOM     14  CA  PRO A  10     -32.452 -22.611   6.275  1.00 10.00      A   
ATOM     15  CB  PRO A  10     -32.142 -24.106   6.076  1.00 10.00      A   
ATOM     16  CG  PRO A  10     -33.161 -24.594   5.099  1.00 10.00      A   
ATOM     17  CD  PRO A  10     -33.486 -23.420   4.223  1.00 10.00      A   
ATOM     18  C   PRO A  10     -31.163 -21.786   6.247  1.00 10.00      A   
ATOM     19  O   PRO A  10     -30.616 -21.507   5.175  1.00 10.00      A   
ATOM     20  N   GLU A  11     -30.673 -21.412   7.426  1.00 10.00      A   
ATOM     21  HN  GLU A  11     -31.137 -21.687   8.248  1.00 10.00      A   
ATOM     22  CA  GLU A  11     -29.463 -20.607   7.530  1.00 10.00      A   
ATOM     23  CB  GLU A  11     -29.199 -20.137   8.967  1.00 10.00      A   
ATOM     24  CG  GLU A  11     -29.181 -21.244  10.006  1.00 10.00      A   
ATOM     25  CD  GLU A  11     -30.536 -21.459  10.640  1.00 10.00      A   
ATOM     26  OE1 GLU A  11     -30.847 -20.767  11.630  1.00 10.00      A   
ATOM     27  OE2 GLU A  11     -31.297 -22.316  10.143  1.00 10.00      A   
ATOM     28  C   GLU A  11     -28.242 -21.310   6.939  1.00 10.00      A   
ATOM     29  O   GLU A  11     -27.314 -20.650   6.475  1.00 10.00      A   
ATOM     30  N   GLU A  12     -28.247 -22.641   6.949  1.00 10.00      A   
ATOM     31  HN  GLU A  12     -29.007 -23.118   7.350  1.00 10.00      A   
ATOM     32  CA  GLU A  12     -27.134 -23.409   6.397  1.00 10.00      A   
ATOM     33  CB  GLU A  12     -27.301 -24.915   6.659  1.00 10.00      A   
ATOM     34  CG  GLU A  12     -28.589 -25.524   6.118  1.00 10.00      A   
ATOM     35  CD  GLU A  12     -28.643 -27.027   6.306  1.00 10.00      A   
ATOM     36  OE1 GLU A  12     -27.834 -27.736   5.673  1.00 10.00      A   
ATOM     37  OE2 GLU A  12     -29.488 -27.505   7.092  1.00 10.00      A   
ATOM     38  C   GLU A  12     -26.948 -23.119   4.904  1.00 10.00      A   
ATOM     39  O   GLU A  12     -25.823 -23.095   4.398  1.00 10.00      A   
ATOM     40  N   VAL A  13     -28.057 -22.874   4.213  1.00 10.00      A   
ATOM     41  HN  VAL A  13     -28.923 -22.897   4.672  1.00 10.00      A   
ATOM     42  CA  VAL A  13     -28.015 -22.574   2.787  1.00 10.00      A   
ATOM     43  CB  VAL A  13     -29.310 -23.001   2.064  1.00 10.00      A   
ATOM     44  CG1 VAL A  13     -29.037 -23.260   0.591  1.00 10.00      A   
ATOM     45  CG2 VAL A  13     -29.924 -24.229   2.722  1.00 10.00      A   
ATOM     46  C   VAL A  13     -27.783 -21.075   2.575  1.00 10.00      A   
ATOM     47  O   VAL A  13     -27.133 -20.663   1.617  1.00 10.00      A   
ATOM     48  N   LEU A  14     -28.299 -20.267   3.496  1.00 10.00      A   
ATOM     49  HN  LEU A  14     -28.792 -20.659   4.247  1.00 10.00      A   
ATOM     50  CA  LEU A  14     -28.152 -18.811   3.421  1.00 10.00      A   
ATOM     51  CB  LEU A  14     -28.988 -18.135   4.509  1.00 10.00      A   
ATOM     52  CG  LEU A  14     -30.503 -18.329   4.410  1.00 10.00      A   
ATOM     53  CD1 LEU A  14     -31.197 -17.757   5.634  1.00 10.00      A   
ATOM     54  CD2 LEU A  14     -31.049 -17.696   3.140  1.00 10.00      A   
ATOM     55  C   LEU A  14     -26.690 -18.411   3.558  1.00 10.00      A   
ATOM     56  O   LEU A  14     -26.219 -17.507   2.864  1.00 10.00      A   
ATOM     57  N   GLU A  15     -25.977 -19.098   4.449  1.00 10.00      A   
ATOM     58  HN  GLU A  15     -26.418 -19.803   4.974  1.00 10.00      A   
ATOM     59  CA  GLU A  15     -24.564 -18.825   4.679  1.00 10.00      A   
ATOM     60  CB  GLU A  15     -24.033 -19.662   5.846  1.00 10.00      A   
ATOM     61  CG  GLU A  15     -22.730 -19.148   6.439  1.00 10.00      A   
ATOM     62  CD  GLU A  15     -22.067 -20.154   7.357  1.00 10.00      A   
ATOM     63  OE1 GLU A  15     -20.954 -20.617   7.031  1.00 10.00      A   
ATOM     64  OE2 GLU A  15     -22.655 -20.491   8.406  1.00 10.00      A   
ATOM     65  C   GLU A  15     -23.751 -19.100   3.418  1.00 10.00      A   
ATOM     66  O   GLU A  15     -22.762 -18.417   3.142  1.00 10.00      A   
ATOM     67  N   HIS A  16     -24.187 -20.094   2.648  1.00 10.00      A   
ATOM     68  HN  HIS A  16     -24.979 -20.598   2.926  1.00 10.00      A   
ATOM     69  CA  HIS A  16     -23.518 -20.459   1.409  1.00 10.00      A   
ATOM     70  CB  HIS A  16     -24.155 -21.717   0.812  1.00 10.00      A   
ATOM     71  CG  HIS A  16     -23.264 -22.484  -0.117  1.00 10.00      A   
ATOM     72  ND1 HIS A  16     -22.727 -23.697   0.245  1.00 10.00      A   
ATOM     73  CD2 HIS A  16     -22.855 -22.174  -1.374  1.00 10.00      A   
ATOM     74  CE1 HIS A  16     -22.008 -24.099  -0.788  1.00 10.00      A   
ATOM     75  NE2 HIS A  16     -22.058 -23.210  -1.787  1.00 10.00      A   
ATOM     76  HE2 HIS A  16     -21.604 -23.285  -2.661  1.00 10.00      A   
ATOM     77  C   HIS A  16     -23.596 -19.308   0.414  1.00 10.00      A   
ATOM     78  O   HIS A  16     -22.633 -19.015  -0.289  1.00 10.00      A   
ATOM     79  N   VAL A  17     -24.746 -18.648   0.376  1.00 10.00      A   
ATOM     80  HN  VAL A  17     -25.477 -18.932   0.962  1.00 10.00      A   
ATOM     81  CA  VAL A  17     -24.951 -17.517  -0.518  1.00 10.00      A   
ATOM     82  CB  VAL A  17     -26.432 -17.087  -0.544  1.00 10.00      A   
ATOM     83  CG1 VAL A  17     -26.668 -16.001  -1.584  1.00 10.00      A   
ATOM     84  CG2 VAL A  17     -27.336 -18.282  -0.796  1.00 10.00      A   
ATOM     85  C   VAL A  17     -24.102 -16.332  -0.069  1.00 10.00      A   
ATOM     86  O   VAL A  17     -23.544 -15.605  -0.888  1.00 10.00      A   
ATOM     87  N   PHE A  18     -23.990 -16.167   1.245  1.00 10.00      A   
ATOM     88  HN  PHE A  18     -24.450 -16.799   1.844  1.00 10.00      A   
ATOM     89  CA  PHE A  18     -23.219 -15.073   1.830  1.00 10.00      A   
ATOM     90  CB  PHE A  18     -23.399 -15.041   3.351  1.00 10.00      A   
ATOM     91  CG  PHE A  18     -24.716 -14.489   3.815  1.00 10.00      A   
ATOM     92  CD1 PHE A  18     -25.464 -15.154   4.771  1.00 10.00      A   
ATOM     93  CD2 PHE A  18     -25.204 -13.303   3.294  1.00 10.00      A   
ATOM     94  CE1 PHE A  18     -26.674 -14.650   5.202  1.00 10.00      A   
ATOM     95  CE2 PHE A  18     -26.413 -12.794   3.721  1.00 10.00      A   
ATOM     96  CZ  PHE A  18     -27.150 -13.467   4.677  1.00 10.00      A   
ATOM     97  C   PHE A  18     -21.731 -15.156   1.491  1.00 10.00      A   
ATOM     98  O   PHE A  18     -21.037 -14.143   1.500  1.00 10.00      A   
ATOM     99  N   SER A  19     -21.246 -16.357   1.191  1.00 10.00      A   
ATOM    100  HN  SER A  19     -21.848 -17.129   1.184  1.00 10.00      A   
ATOM    101  CA  SER A  19     -19.835 -16.552   0.872  1.00 10.00      A   
ATOM    102  CB  SER A  19     -19.505 -18.047   0.763  1.00 10.00      A   
ATOM    103  OG  SER A  19     -20.050 -18.614  -0.414  1.00 10.00      A   
ATOM    104  HG  SER A  19     -20.972 -18.867  -0.259  1.00 10.00      A   
ATOM    105  C   SER A  19     -19.435 -15.819  -0.410  1.00 10.00      A   
ATOM    106  O   SER A  19     -18.298 -15.361  -0.544  1.00 10.00      A   
ATOM    107  N   PHE A  20     -20.379 -15.688  -1.336  1.00 10.00      A   
ATOM    108  HN  PHE A  20     -21.275 -16.045  -1.159  1.00 10.00      A   
ATOM    109  CA  PHE A  20     -20.119 -15.023  -2.609  1.00 10.00      A   
ATOM    110  CB  PHE A  20     -21.113 -15.493  -3.677  1.00 10.00      A   
ATOM    111  CG  PHE A  20     -21.190 -16.990  -3.814  1.00 10.00      A   
ATOM    112  CD1 PHE A  20     -22.367 -17.666  -3.535  1.00 10.00      A   
ATOM    113  CD2 PHE A  20     -20.082 -17.721  -4.212  1.00 10.00      A   
ATOM    114  CE1 PHE A  20     -22.438 -19.042  -3.650  1.00 10.00      A   
ATOM    115  CE2 PHE A  20     -20.149 -19.097  -4.330  1.00 10.00      A   
ATOM    116  CZ  PHE A  20     -21.329 -19.758  -4.048  1.00 10.00      A   
ATOM    117  C   PHE A  20     -20.159 -13.504  -2.468  1.00 10.00      A   
ATOM    118  O   PHE A  20     -19.626 -12.778  -3.309  1.00 10.00      A   
ATOM    119  N   ILE A  21     -20.782 -13.024  -1.397  1.00 10.00      A   
ATOM    120  HN  ILE A  21     -21.177 -13.647  -0.753  1.00 10.00      A   
ATOM    121  CA  ILE A  21     -20.881 -11.590  -1.151  1.00 10.00      A   
ATOM    122  CB  ILE A  21     -22.214 -11.219  -0.462  1.00 10.00      A   
ATOM    123  CG1 ILE A  21     -23.383 -11.879  -1.198  1.00 10.00      A   
ATOM    124  CG2 ILE A  21     -22.395  -9.707  -0.443  1.00 10.00      A   
ATOM    125  CD1 ILE A  21     -24.721 -11.732  -0.508  1.00 10.00      A   
ATOM    126  C   ILE A  21     -19.708 -11.119  -0.294  1.00 10.00      A   
ATOM    127  O   ILE A  21     -19.725 -11.249   0.931  1.00 10.00      A   
ATOM    128  N   GLN A  22     -18.684 -10.586  -0.948  1.00 10.00      A   
ATOM    129  HN  GLN A  22     -18.726 -10.514  -1.925  1.00 10.00      A   
ATOM    130  CA  GLN A  22     -17.493 -10.113  -0.253  1.00 10.00      A   
ATOM    131  CB  GLN A  22     -16.234 -10.638  -0.941  1.00 10.00      A   
ATOM    132  CG  GLN A  22     -16.090 -12.149  -0.887  1.00 10.00      A   
ATOM    133  CD  GLN A  22     -15.774 -12.654   0.504  1.00 10.00      A   
ATOM    134  OE1 GLN A  22     -15.077 -11.993   1.277  1.00 10.00      A   
ATOM    135  NE2 GLN A  22     -16.288 -13.823   0.837  1.00 10.00      A   
ATOM    136 HE21 GLN A  22     -16.844 -14.295   0.173  1.00 10.00      A   
ATOM    137 HE22 GLN A  22     -16.093 -14.178   1.725  1.00 10.00      A   
ATOM    138  C   GLN A  22     -17.453  -8.596  -0.161  1.00 10.00      A   
ATOM    139  O   GLN A  22     -16.712  -8.037   0.649  1.00 10.00      A   
ATOM    140  N   LEU A  23     -18.240  -7.930  -0.999  1.00 10.00      A   
ATOM    141  HN  LEU A  23     -18.793  -8.429  -1.636  1.00 10.00      A   
ATOM    142  CA  LEU A  23     -18.296  -6.473  -0.997  1.00 10.00      A   
ATOM    143  CB  LEU A  23     -19.078  -5.955  -2.210  1.00 10.00      A   
ATOM    144  CG  LEU A  23     -18.281  -5.733  -3.497  1.00 10.00      A   
ATOM    145  CD1 LEU A  23     -19.157  -5.094  -4.559  1.00 10.00      A   
ATOM    146  CD2 LEU A  23     -17.056  -4.876  -3.233  1.00 10.00      A   
ATOM    147  C   LEU A  23     -18.937  -5.961   0.288  1.00 10.00      A   
ATOM    148  O   LEU A  23     -20.074  -6.312   0.604  1.00 10.00      A   
ATOM    149  N   ASP A  24     -18.207  -5.119   1.015  1.00 10.00      A   
ATOM    150  HN  ASP A  24     -17.308  -4.879   0.705  1.00 10.00      A   
ATOM    151  CA  ASP A  24     -18.695  -4.552   2.273  1.00 10.00      A   
ATOM    152  CB  ASP A  24     -17.642  -3.639   2.912  1.00 10.00      A   
ATOM    153  CG  ASP A  24     -16.533  -4.411   3.604  1.00 10.00      A   
ATOM    154  OD1 ASP A  24     -16.143  -4.026   4.726  1.00 10.00      A   
ATOM    155  OD2 ASP A  24     -16.053  -5.414   3.029  1.00 10.00      A   
ATOM    156  C   ASP A  24     -19.997  -3.786   2.078  1.00 10.00      A   
ATOM    157  O   ASP A  24     -20.940  -3.954   2.849  1.00 10.00      A   
ATOM    158  N   LYS A  25     -20.046  -2.957   1.038  1.00 10.00      A   
ATOM    159  HN  LYS A  25     -19.258  -2.877   0.458  1.00 10.00      A   
ATOM    160  CA  LYS A  25     -21.237  -2.157   0.745  1.00 10.00      A   
ATOM    161  CB  LYS A  25     -21.011  -1.262  -0.477  1.00 10.00      A   
ATOM    162  CG  LYS A  25     -19.994  -0.153  -0.270  1.00 10.00      A   
ATOM    163  CD  LYS A  25     -20.032   0.842  -1.419  1.00 10.00      A   
ATOM    164  CE  LYS A  25     -18.897   1.848  -1.325  1.00 10.00      A   
ATOM    165  NZ  LYS A  25     -18.880   2.773  -2.487  1.00 10.00      A   
ATOM    166  HZ1 LYS A  25     -18.792   2.239  -3.375  1.00 10.00      A   
ATOM    167  HZ2 LYS A  25     -18.075   3.426  -2.412  1.00 10.00      A   
ATOM    168  HZ3 LYS A  25     -19.757   3.329  -2.519  1.00 10.00      A   
ATOM    169  C   LYS A  25     -22.453  -3.047   0.513  1.00 10.00      A   
ATOM    170  O   LYS A  25     -23.556  -2.755   0.985  1.00 10.00      A   
ATOM    171  N   ASP A  26     -22.243  -4.140  -0.209  1.00 10.00      A   
ATOM    172  HN  ASP A  26     -21.343  -4.321  -0.548  1.00 10.00      A   
ATOM    173  CA  ASP A  26     -23.318  -5.080  -0.498  1.00 10.00      A   
ATOM    174  CB  ASP A  26     -22.894  -6.105  -1.556  1.00 10.00      A   
ATOM    175  CG  ASP A  26     -23.293  -5.703  -2.961  1.00 10.00      A   
ATOM    176  OD1 ASP A  26     -24.431  -5.227  -3.151  1.00 10.00      A   
ATOM    177  OD2 ASP A  26     -22.466  -5.867  -3.881  1.00 10.00      A   
ATOM    178  C   ASP A  26     -23.755  -5.793   0.771  1.00 10.00      A   
ATOM    179  O   ASP A  26     -24.949  -5.958   1.025  1.00 10.00      A   
ATOM    180  N   ARG A  27     -22.774  -6.198   1.570  1.00 10.00      A   
ATOM    181  HN  ARG A  27     -21.841  -6.021   1.311  1.00 10.00      A   
ATOM    182  CA  ARG A  27     -23.040  -6.895   2.822  1.00 10.00      A   
ATOM    183  CB  ARG A  27     -21.737  -7.320   3.494  1.00 10.00      A   
ATOM    184  CG  ARG A  27     -21.137  -8.579   2.904  1.00 10.00      A   
ATOM    185  CD  ARG A  27     -20.415  -9.387   3.963  1.00 10.00      A   
ATOM    186  NE  ARG A  27     -20.364 -10.807   3.628  1.00 10.00      A   
ATOM    187  HE  ARG A  27     -19.978 -11.049   2.752  1.00 10.00      A   
ATOM    188  CZ  ARG A  27     -20.814 -11.778   4.420  1.00 10.00      A   
ATOM    189  NH1 ARG A  27     -21.356 -11.490   5.598  1.00 10.00      A   
ATOM    190 HH11 ARG A  27     -21.440 -10.492   5.917  1.00 10.00      A   
ATOM    191 HH12 ARG A  27     -21.709 -12.256   6.215  1.00 10.00      A   
ATOM    192  NH2 ARG A  27     -20.736 -13.040   4.021  1.00 10.00      A   
ATOM    193 HH21 ARG A  27     -20.327 -13.272   3.085  1.00 10.00      A   
ATOM    194 HH22 ARG A  27     -21.082 -13.808   4.634  1.00 10.00      A   
ATOM    195  C   ARG A  27     -23.859  -6.027   3.764  1.00 10.00      A   
ATOM    196  O   ARG A  27     -24.794  -6.506   4.402  1.00 10.00      A   
ATOM    197  N   ASN A  28     -23.515  -4.744   3.826  1.00 10.00      A   
ATOM    198  HN  ASN A  28     -22.756  -4.427   3.283  1.00 10.00      A   
ATOM    199  CA  ASN A  28     -24.220  -3.791   4.683  1.00 10.00      A   
ATOM    200  CB  ASN A  28     -23.578  -2.401   4.590  1.00 10.00      A   
ATOM    201  CG  ASN A  28     -22.208  -2.326   5.234  1.00 10.00      A   
ATOM    202  OD1 ASN A  28     -21.910  -3.056   6.184  1.00 10.00      A   
ATOM    203  ND2 ASN A  28     -21.365  -1.441   4.725  1.00 10.00      A   
ATOM    204 HD21 ASN A  28     -21.668  -0.890   3.974  1.00 10.00      A   
ATOM    205 HD22 ASN A  28     -20.466  -1.367   5.123  1.00 10.00      A   
ATOM    206  C   ASN A  28     -25.694  -3.696   4.299  1.00 10.00      A   
ATOM    207  O   ASN A  28     -26.565  -3.521   5.150  1.00 10.00      A   
ATOM    208  N   SER A  29     -25.967  -3.820   3.012  1.00 10.00      A   
ATOM    209  HN  SER A  29     -25.234  -3.976   2.381  1.00 10.00      A   
ATOM    210  CA  SER A  29     -27.329  -3.741   2.512  1.00 10.00      A   
ATOM    211  CB  SER A  29     -27.313  -3.519   1.001  1.00 10.00      A   
ATOM    212  OG  SER A  29     -26.557  -2.362   0.679  1.00 10.00      A   
ATOM    213  HG  SER A  29     -25.616  -2.573   0.711  1.00 10.00      A   
ATOM    214  C   SER A  29     -28.128  -4.993   2.862  1.00 10.00      A   
ATOM    215  O   SER A  29     -29.356  -4.952   2.954  1.00 10.00      A   
ATOM    216  N   VAL A  30     -27.427  -6.101   3.072  1.00 10.00      A   
ATOM    217  HN  VAL A  30     -26.447  -6.068   3.004  1.00 10.00      A   
ATOM    218  CA  VAL A  30     -28.082  -7.365   3.405  1.00 10.00      A   
ATOM    219  CB  VAL A  30     -27.224  -8.593   3.036  1.00 10.00      A   
ATOM    220  CG1 VAL A  30     -28.020  -9.874   3.237  1.00 10.00      A   
ATOM    221  CG2 VAL A  30     -26.734  -8.495   1.600  1.00 10.00      A   
ATOM    222  C   VAL A  30     -28.467  -7.432   4.885  1.00 10.00      A   
ATOM    223  O   VAL A  30     -29.499  -7.999   5.237  1.00 10.00      A   
ATOM    224  N   SER A  31     -27.652  -6.839   5.750  1.00 10.00      A   
ATOM    225  HN  SER A  31     -26.840  -6.392   5.425  1.00 10.00      A   
ATOM    226  CA  SER A  31     -27.930  -6.846   7.184  1.00 10.00      A   
ATOM    227  CB  SER A  31     -26.665  -6.511   7.979  1.00 10.00      A   
ATOM    228  OG  SER A  31     -25.663  -5.953   7.144  1.00 10.00      A   
ATOM    229  HG  SER A  31     -24.973  -6.621   6.984  1.00 10.00      A   
ATOM    230  C   SER A  31     -29.058  -5.881   7.550  1.00 10.00      A   
ATOM    231  O   SER A  31     -29.386  -5.709   8.722  1.00 10.00      A   
ATOM    232  N   LEU A  32     -29.656  -5.258   6.542  1.00 10.00      A   
ATOM    233  HN  LEU A  32     -29.366  -5.444   5.624  1.00 10.00      A   
ATOM    234  CA  LEU A  32     -30.736  -4.308   6.769  1.00 10.00      A   
ATOM    235  CB  LEU A  32     -30.365  -2.927   6.229  1.00 10.00      A   
ATOM    236  CG  LEU A  32     -29.584  -2.018   7.175  1.00 10.00      A   
ATOM    237  CD1 LEU A  32     -29.177  -0.747   6.454  1.00 10.00      A   
ATOM    238  CD2 LEU A  32     -30.420  -1.688   8.403  1.00 10.00      A   
ATOM    239  C   LEU A  32     -32.041  -4.775   6.142  1.00 10.00      A   
ATOM    240  O   LEU A  32     -32.966  -3.987   5.957  1.00 10.00      A   
ATOM    241  N   VAL A  33     -32.118  -6.055   5.805  1.00 10.00      A   
ATOM    242  HN  VAL A  33     -31.346  -6.640   5.952  1.00 10.00      A   
ATOM    243  CA  VAL A  33     -33.334  -6.600   5.206  1.00 10.00      A   
ATOM    244  CB  VAL A  33     -33.056  -7.654   4.111  1.00 10.00      A   
ATOM    245  CG1 VAL A  33     -32.196  -7.064   3.007  1.00 10.00      A   
ATOM    246  CG2 VAL A  33     -32.412  -8.906   4.686  1.00 10.00      A   
ATOM    247  C   VAL A  33     -34.281  -7.158   6.269  1.00 10.00      A   
ATOM    248  O   VAL A  33     -35.503  -7.045   6.143  1.00 10.00      A   
ATOM    249  N   CYS A  34     -33.709  -7.735   7.319  1.00 10.00      A   
ATOM    250  HN  CYS A  34     -32.730  -7.770   7.367  1.00 10.00      A   
ATOM    251  CA  CYS A  34     -34.481  -8.309   8.413  1.00 10.00      A   
ATOM    252  CB  CYS A  34     -35.299  -9.514   7.931  1.00 10.00      A   
ATOM    253  SG  CYS A  34     -34.324 -10.901   7.301  1.00 10.00      A   
ATOM    254  HG  CYS A  34     -35.163 -11.771   6.753  1.00 10.00      A   
ATOM    255  C   CYS A  34     -33.539  -8.726   9.532  1.00 10.00      A   
ATOM    256  O   CYS A  34     -32.335  -8.870   9.303  1.00 10.00      A   
ATOM    257  N   LYS A  35     -34.076  -8.924  10.732  1.00 10.00      A   
ATOM    258  HN  LYS A  35     -35.048  -8.805  10.855  1.00 10.00      A   
ATOM    259  CA  LYS A  35     -33.255  -9.316  11.871  1.00 10.00      A   
ATOM    260  CB  LYS A  35     -34.037  -9.203  13.180  1.00 10.00      A   
ATOM    261  CG  LYS A  35     -33.159  -8.996  14.404  1.00 10.00      A   
ATOM    262  CD  LYS A  35     -33.992  -8.679  15.634  1.00 10.00      A   
ATOM    263  CE  LYS A  35     -33.134  -8.170  16.783  1.00 10.00      A   
ATOM    264  NZ  LYS A  35     -32.619  -6.793  16.541  1.00 10.00      A   
ATOM    265  HZ1 LYS A  35     -32.110  -6.756  15.640  1.00 10.00      A   
ATOM    266  HZ2 LYS A  35     -31.964  -6.515  17.300  1.00 10.00      A   
ATOM    267  HZ3 LYS A  35     -33.412  -6.108  16.509  1.00 10.00      A   
ATOM    268  C   LYS A  35     -32.706 -10.725  11.690  1.00 10.00      A   
ATOM    269  O   LYS A  35     -31.577 -11.019  12.087  1.00 10.00      A   
ATOM    270  N   SER A  36     -33.505 -11.582  11.063  1.00 10.00      A   
ATOM    271  HN  SER A  36     -34.386 -11.276  10.760  1.00 10.00      A   
ATOM    272  CA  SER A  36     -33.116 -12.964  10.818  1.00 10.00      A   
ATOM    273  CB  SER A  36     -34.255 -13.699  10.114  1.00 10.00      A   
ATOM    274  OG  SER A  36     -35.509 -13.302  10.650  1.00 10.00      A   
ATOM    275  HG  SER A  36     -35.496 -13.415  11.612  1.00 10.00      A   
ATOM    276  C   SER A  36     -31.834 -13.047   9.989  1.00 10.00      A   
ATOM    277  O   SER A  36     -30.899 -13.759  10.348  1.00 10.00      A   
ATOM    278  N   TRP A  37     -31.788 -12.309   8.885  1.00 10.00      A   
ATOM    279  HN  TRP A  37     -32.561 -11.755   8.644  1.00 10.00      A   
ATOM    280  CA  TRP A  37     -30.611 -12.314   8.017  1.00 10.00      A   
ATOM    281  CB  TRP A  37     -30.947 -11.791   6.618  1.00 10.00      A   
ATOM    282  CG  TRP A  37     -31.626 -12.805   5.742  1.00 10.00      A   
ATOM    283  CD1 TRP A  37     -32.341 -13.892   6.152  1.00 10.00      A   
ATOM    284  CD2 TRP A  37     -31.655 -12.825   4.309  1.00 10.00      A   
ATOM    285  NE1 TRP A  37     -32.812 -14.586   5.068  1.00 10.00      A   
ATOM    286  HE1 TRP A  37     -33.354 -15.407   5.109  1.00 10.00      A   
ATOM    287  CE2 TRP A  37     -32.404 -13.953   3.923  1.00 10.00      A   
ATOM    288  CE3 TRP A  37     -31.121 -11.998   3.317  1.00 10.00      A   
ATOM    289  CZ2 TRP A  37     -32.633 -14.273   2.587  1.00 10.00      A   
ATOM    290  CZ3 TRP A  37     -31.350 -12.318   1.992  1.00 10.00      A   
ATOM    291  CH2 TRP A  37     -32.098 -13.444   1.639  1.00 10.00      A   
ATOM    292  C   TRP A  37     -29.460 -11.524   8.632  1.00 10.00      A   
ATOM    293  O   TRP A  37     -28.291 -11.868   8.453  1.00 10.00      A   
ATOM    294  N   TYR A  38     -29.793 -10.471   9.371  1.00 10.00      A   
ATOM    295  HN  TYR A  38     -30.741 -10.243   9.481  1.00 10.00      A   
ATOM    296  CA  TYR A  38     -28.784  -9.647  10.023  1.00 10.00      A   
ATOM    297  CB  TYR A  38     -29.440  -8.449  10.724  1.00 10.00      A   
ATOM    298  CG  TYR A  38     -28.597  -7.826  11.816  1.00 10.00      A   
ATOM    299  CD1 TYR A  38     -28.932  -7.990  13.152  1.00 10.00      A   
ATOM    300  CD2 TYR A  38     -27.459  -7.090  11.511  1.00 10.00      A   
ATOM    301  CE1 TYR A  38     -28.160  -7.439  14.154  1.00 10.00      A   
ATOM    302  CE2 TYR A  38     -26.681  -6.533  12.507  1.00 10.00      A   
ATOM    303  CZ  TYR A  38     -27.036  -6.712  13.827  1.00 10.00      A   
ATOM    304  OH  TYR A  38     -26.260  -6.168  14.822  1.00 10.00      A   
ATOM    305  HH  TYR A  38     -26.196  -5.213  14.690  1.00 10.00      A   
ATOM    306  C   TYR A  38     -27.983 -10.486  11.015  1.00 10.00      A   
ATOM    307  O   TYR A  38     -26.763 -10.347  11.125  1.00 10.00      A   
ATOM    308  N   GLU A  39     -28.676 -11.381  11.707  1.00 10.00      A   
ATOM    309  HN  GLU A  39     -29.645 -11.456  11.558  1.00 10.00      A   
ATOM    310  CA  GLU A  39     -28.040 -12.249  12.691  1.00 10.00      A   
ATOM    311  CB  GLU A  39     -29.078 -12.909  13.599  1.00 10.00      A   
ATOM    312  CG  GLU A  39     -29.605 -11.994  14.692  1.00 10.00      A   
ATOM    313  CD  GLU A  39     -28.495 -11.388  15.532  1.00 10.00      A   
ATOM    314  OE1 GLU A  39     -28.638 -10.231  15.975  1.00 10.00      A   
ATOM    315  OE2 GLU A  39     -27.479 -12.071  15.767  1.00 10.00      A   
ATOM    316  C   GLU A  39     -27.154 -13.299  12.033  1.00 10.00      A   
ATOM    317  O   GLU A  39     -26.352 -13.946  12.699  1.00 10.00      A   
ATOM    318  N   ILE A  40     -27.311 -13.476  10.730  1.00 10.00      A   
ATOM    319  HN  ILE A  40     -27.989 -12.956  10.254  1.00 10.00      A   
ATOM    320  CA  ILE A  40     -26.501 -14.435   9.994  1.00 10.00      A   
ATOM    321  CB  ILE A  40     -27.321 -15.188   8.926  1.00 10.00      A   
ATOM    322  CG1 ILE A  40     -28.590 -15.780   9.546  1.00 10.00      A   
ATOM    323  CG2 ILE A  40     -26.482 -16.291   8.294  1.00 10.00      A   
ATOM    324  CD1 ILE A  40     -29.561 -16.348   8.532  1.00 10.00      A   
ATOM    325  C   ILE A  40     -25.319 -13.726   9.331  1.00 10.00      A   
ATOM    326  O   ILE A  40     -24.197 -14.232   9.329  1.00 10.00      A   
ATOM    327  N   GLU A  41     -25.576 -12.542   8.786  1.00 10.00      A   
ATOM    328  HN  GLU A  41     -26.495 -12.190   8.821  1.00 10.00      A   
ATOM    329  CA  GLU A  41     -24.539 -11.752   8.125  1.00 10.00      A   
ATOM    330  CB  GLU A  41     -25.138 -10.458   7.554  1.00 10.00      A   
ATOM    331  CG  GLU A  41     -24.364  -9.849   6.390  1.00 10.00      A   
ATOM    332  CD  GLU A  41     -23.311  -8.849   6.828  1.00 10.00      A   
ATOM    333  OE1 GLU A  41     -23.681  -7.741   7.269  1.00 10.00      A   
ATOM    334  OE2 GLU A  41     -22.108  -9.161   6.718  1.00 10.00      A   
ATOM    335  C   GLU A  41     -23.406 -11.431   9.098  1.00 10.00      A   
ATOM    336  O   GLU A  41     -22.227 -11.518   8.747  1.00 10.00      A   
ATOM    337  N   ARG A  42     -23.777 -11.109  10.334  1.00 10.00      A   
ATOM    338  HN  ARG A  42     -24.732 -11.105  10.557  1.00 10.00      A   
ATOM    339  CA  ARG A  42     -22.810 -10.761  11.368  1.00 10.00      A   
ATOM    340  CB  ARG A  42     -23.514 -10.197  12.607  1.00 10.00      A   
ATOM    341  CG  ARG A  42     -24.449 -11.177  13.300  1.00 10.00      A   
ATOM    342  CD  ARG A  42     -24.983 -10.618  14.609  1.00 10.00      A   
ATOM    343  NE  ARG A  42     -23.970 -10.612  15.664  1.00 10.00      A   
ATOM    344  HE  ARG A  42     -23.074 -10.271  15.429  1.00 10.00      A   
ATOM    345  CZ  ARG A  42     -24.178 -11.066  16.902  1.00 10.00      A   
ATOM    346  NH1 ARG A  42     -25.364 -11.563  17.245  1.00 10.00      A   
ATOM    347 HH11 ARG A  42     -26.148 -11.611  16.538  1.00 10.00      A   
ATOM    348 HH12 ARG A  42     -25.524 -11.914  18.211  1.00 10.00      A   
ATOM    349  NH2 ARG A  42     -23.211 -11.005  17.810  1.00 10.00      A   
ATOM    350 HH21 ARG A  42     -22.278 -10.600  17.564  1.00 10.00      A   
ATOM    351 HH22 ARG A  42     -23.374 -11.362  18.775  1.00 10.00      A   
ATOM    352  C   ARG A  42     -21.897 -11.932  11.745  1.00 10.00      A   
ATOM    353  O   ARG A  42     -20.806 -11.727  12.274  1.00 10.00      A   
ATOM    354  N   TRP A  43     -22.323 -13.153  11.447  1.00 10.00      A   
ATOM    355  HN  TRP A  43     -23.181 -13.266  10.981  1.00 10.00      A   
ATOM    356  CA  TRP A  43     -21.527 -14.329  11.779  1.00 10.00      A   
ATOM    357  CB  TRP A  43     -22.386 -15.420  12.432  1.00 10.00      A   
ATOM    358  CG  TRP A  43     -22.802 -15.121  13.843  1.00 10.00      A   
ATOM    359  CD1 TRP A  43     -23.906 -14.431  14.238  1.00 10.00      A   
ATOM    360  CD2 TRP A  43     -22.128 -15.513  15.048  1.00 10.00      A   
ATOM    361  NE1 TRP A  43     -23.963 -14.361  15.606  1.00 10.00      A   
ATOM    362  HE1 TRP A  43     -24.667 -13.913  16.126  1.00 10.00      A   
ATOM    363  CE2 TRP A  43     -22.884 -15.016  16.129  1.00 10.00      A   
ATOM    364  CE3 TRP A  43     -20.961 -16.233  15.320  1.00 10.00      A   
ATOM    365  CZ2 TRP A  43     -22.514 -15.216  17.457  1.00 10.00      A   
ATOM    366  CZ3 TRP A  43     -20.595 -16.429  16.639  1.00 10.00      A   
ATOM    367  CH2 TRP A  43     -21.367 -15.922  17.691  1.00 10.00      A   
ATOM    368  C   TRP A  43     -20.805 -14.894  10.555  1.00 10.00      A   
ATOM    369  O   TRP A  43     -20.135 -15.919  10.644  1.00 10.00      A   
ATOM    370  N   CYS A  44     -20.928 -14.230   9.414  1.00 10.00      A   
ATOM    371  HN  CYS A  44     -21.463 -13.409   9.384  1.00 10.00      A   
ATOM    372  CA  CYS A  44     -20.277 -14.716   8.203  1.00 10.00      A   
ATOM    373  CB  CYS A  44     -21.294 -15.265   7.202  1.00 10.00      A   
ATOM    374  SG  CYS A  44     -22.645 -14.133   6.822  1.00 10.00      A   
ATOM    375  HG  CYS A  44     -23.551 -14.256   7.789  1.00 10.00      A   
ATOM    376  C   CYS A  44     -19.367 -13.679   7.549  1.00 10.00      A   
ATOM    377  O   CYS A  44     -18.650 -13.997   6.601  1.00 10.00      A   
ATOM    378  N   ARG A  45     -19.397 -12.444   8.042  1.00 10.00      A   
ATOM    379  HN  ARG A  45     -19.996 -12.236   8.787  1.00 10.00      A   
ATOM    380  CA  ARG A  45     -18.550 -11.392   7.486  1.00 10.00      A   
ATOM    381  CB  ARG A  45     -18.987  -9.996   7.941  1.00 10.00      A   
ATOM    382  CG  ARG A  45     -18.341  -8.875   7.138  1.00 10.00      A   
ATOM    383  CD  ARG A  45     -18.760  -7.497   7.629  1.00 10.00      A   
ATOM    384  NE  ARG A  45     -20.164  -7.202   7.339  1.00 10.00      A   
ATOM    385  HE  ARG A  45     -20.797  -7.965   7.330  1.00 10.00      A   
ATOM    386  CZ  ARG A  45     -20.629  -5.976   7.070  1.00 10.00      A   
ATOM    387  NH1 ARG A  45     -19.809  -4.930   7.048  1.00 10.00      A   
ATOM    388 HH11 ARG A  45     -20.182  -3.977   6.838  1.00 10.00      A   
ATOM    389 HH12 ARG A  45     -18.788  -5.052   7.234  1.00 10.00      A   
ATOM    390  NH2 ARG A  45     -21.924  -5.790   6.854  1.00 10.00      A   
ATOM    391 HH21 ARG A  45     -22.590  -6.607   6.894  1.00 10.00      A   
ATOM    392 HH22 ARG A  45     -22.289  -4.832   6.642  1.00 10.00      A   
ATOM    393  C   ARG A  45     -17.092 -11.643   7.848  1.00 10.00      A   
ATOM    394  O   ARG A  45     -16.718 -11.610   9.018  1.00 10.00      A   
ATOM    395  N   ARG A  46     -16.274 -11.880   6.835  1.00 10.00      A   
ATOM    396  HN  ARG A  46     -16.627 -11.853   5.919  1.00 10.00      A   
ATOM    397  CA  ARG A  46     -14.866 -12.174   7.047  1.00 10.00      A   
ATOM    398  CB  ARG A  46     -14.381 -13.226   6.049  1.00 10.00      A   
ATOM    399  CG  ARG A  46     -15.280 -14.444   5.929  1.00 10.00      A   
ATOM    400  CD  ARG A  46     -14.807 -15.369   4.821  1.00 10.00      A   
ATOM    401  NE  ARG A  46     -15.834 -16.336   4.441  1.00 10.00      A   
ATOM    402  HE  ARG A  46     -16.451 -16.637   5.149  1.00 10.00      A   
ATOM    403  CZ  ARG A  46     -15.982 -16.819   3.208  1.00 10.00      A   
ATOM    404  NH1 ARG A  46     -15.163 -16.430   2.236  1.00 10.00      A   
ATOM    405 HH11 ARG A  46     -14.398 -15.743   2.432  1.00 10.00      A   
ATOM    406 HH12 ARG A  46     -15.277 -16.812   1.267  1.00 10.00      A   
ATOM    407  NH2 ARG A  46     -16.939 -17.706   2.951  1.00 10.00      A   
ATOM    408 HH21 ARG A  46     -17.584 -18.026   3.706  1.00 10.00      A   
ATOM    409 HH22 ARG A  46     -17.048 -18.089   1.986  1.00 10.00      A   
ATOM    410  C   ARG A  46     -13.988 -10.936   6.947  1.00 10.00      A   
ATOM    411  O   ARG A  46     -12.901 -10.900   7.527  1.00 10.00      A   
ATOM    412  N   LYS A  47     -14.434  -9.937   6.199  1.00 10.00      A   
ATOM    413  HN  LYS A  47     -15.297 -10.023   5.739  1.00 10.00      A   
ATOM    414  CA  LYS A  47     -13.660  -8.718   6.038  1.00 10.00      A   
ATOM    415  CB  LYS A  47     -13.304  -8.508   4.564  1.00 10.00      A   
ATOM    416  CG  LYS A  47     -12.501  -7.247   4.286  1.00 10.00      A   
ATOM    417  CD  LYS A  47     -12.058  -7.177   2.832  1.00 10.00      A   
ATOM    418  CE  LYS A  47     -12.855  -6.144   2.050  1.00 10.00      A   
ATOM    419  NZ  LYS A  47     -14.208  -6.635   1.684  1.00 10.00      A   
ATOM    420  HZ1 LYS A  47     -14.933  -6.180   2.290  1.00 10.00      A   
ATOM    421  HZ2 LYS A  47     -14.264  -7.665   1.809  1.00 10.00      A   
ATOM    422  HZ3 LYS A  47     -14.416  -6.408   0.693  1.00 10.00      A   
ATOM    423  C   LYS A  47     -14.405  -7.506   6.579  1.00 10.00      A   
ATOM    424  O   LYS A  47     -15.584  -7.311   6.288  1.00 10.00      A   
ATOM    425  N   VAL A  48     -13.716  -6.714   7.389  1.00 10.00      A   
ATOM    426  HN  VAL A  48     -12.790  -6.950   7.612  1.00 10.00      A   
ATOM    427  CA  VAL A  48     -14.293  -5.506   7.958  1.00 10.00      A   
ATOM    428  CB  VAL A  48     -14.567  -5.624   9.479  1.00 10.00      A   
ATOM    429  CG1 VAL A  48     -15.794  -6.483   9.742  1.00 10.00      A   
ATOM    430  CG2 VAL A  48     -13.360  -6.175  10.223  1.00 10.00      A   
ATOM    431  C   VAL A  48     -13.406  -4.297   7.672  1.00 10.00      A   
ATOM    432  O   VAL A  48     -12.339  -4.131   8.272  1.00 10.00      A   
ATOM    433  N   PHE A  49     -13.823  -3.484   6.715  1.00 10.00      A   
ATOM    434  HN  PHE A  49     -14.654  -3.696   6.229  1.00 10.00      A   
ATOM    435  CA  PHE A  49     -13.077  -2.289   6.358  1.00 10.00      A   
ATOM    436  CB  PHE A  49     -13.149  -2.029   4.848  1.00 10.00      A   
ATOM    437  CG  PHE A  49     -12.700  -0.653   4.436  1.00 10.00      A   
ATOM    438  CD1 PHE A  49     -11.369  -0.280   4.537  1.00 10.00      A   
ATOM    439  CD2 PHE A  49     -13.613   0.271   3.952  1.00 10.00      A   
ATOM    440  CE1 PHE A  49     -10.959   0.987   4.164  1.00 10.00      A   
ATOM    441  CE2 PHE A  49     -13.210   1.539   3.577  1.00 10.00      A   
ATOM    442  CZ  PHE A  49     -11.881   1.898   3.684  1.00 10.00      A   
ATOM    443  C   PHE A  49     -13.595  -1.087   7.138  1.00 10.00      A   
ATOM    444  O   PHE A  49     -14.781  -0.752   7.069  1.00 10.00      A   
ATOM    445  N   ILE A  50     -12.706  -0.457   7.898  1.00 10.00      A   
ATOM    446  HN  ILE A  50     -11.779  -0.793   7.932  1.00 10.00      A   
ATOM    447  CA  ILE A  50     -13.064   0.712   8.691  1.00 10.00      A   
ATOM    448  CB  ILE A  50     -12.932   0.437  10.205  1.00 10.00      A   
ATOM    449  CG1 ILE A  50     -13.584  -0.901  10.584  1.00 10.00      A   
ATOM    450  CG2 ILE A  50     -13.541   1.576  11.011  1.00 10.00      A   
ATOM    451  CD1 ILE A  50     -15.094  -0.913  10.470  1.00 10.00      A   
ATOM    452  C   ILE A  50     -12.182   1.905   8.306  1.00 10.00      A   
ATOM    453  O   ILE A  50     -10.995   1.952   8.636  1.00 10.00      A   
ATOM    454  N   GLY A  51     -12.783   2.865   7.608  1.00 10.00      A   
ATOM    455  HN  GLY A  51     -13.728   2.758   7.375  1.00 10.00      A   
ATOM    456  CA  GLY A  51     -12.069   4.053   7.161  1.00 10.00      A   
ATOM    457  C   GLY A  51     -11.615   4.971   8.286  1.00 10.00      A   
ATOM    458  O   GLY A  51     -10.815   5.876   8.061  1.00 10.00      A   
ATOM    459  N   ASN A  52     -12.129   4.757   9.488  1.00 10.00      A   
ATOM    460  HN  ASN A  52     -12.773   4.027   9.617  1.00 10.00      A   
ATOM    461  CA  ASN A  52     -11.746   5.578  10.634  1.00 10.00      A   
ATOM    462  CB  ASN A  52     -12.590   6.861  10.712  1.00 10.00      A   
ATOM    463  CG  ASN A  52     -12.042   7.873  11.709  1.00 10.00      A   
ATOM    464  OD1 ASN A  52     -11.460   7.509  12.729  1.00 10.00      A   
ATOM    465  ND2 ASN A  52     -12.207   9.152  11.415  1.00 10.00      A   
ATOM    466 HD21 ASN A  52     -12.660   9.383  10.574  1.00 10.00      A   
ATOM    467 HD22 ASN A  52     -11.879   9.822  12.054  1.00 10.00      A   
ATOM    468  C   ASN A  52     -11.861   4.765  11.917  1.00 10.00      A   
ATOM    469  O   ASN A  52     -12.960   4.414  12.346  1.00 10.00      A   
ATOM    470  N   CYS A  53     -10.716   4.481  12.529  1.00 10.00      A   
ATOM    471  HN  CYS A  53      -9.875   4.812  12.141  1.00 10.00      A   
ATOM    472  CA  CYS A  53     -10.660   3.688  13.755  1.00 10.00      A   
ATOM    473  CB  CYS A  53      -9.211   3.338  14.094  1.00 10.00      A   
ATOM    474  SG  CYS A  53      -8.073   4.742  14.063  1.00 10.00      A   
ATOM    475  HG  CYS A  53      -7.235   4.558  13.050  1.00 10.00      A   
ATOM    476  C   CYS A  53     -11.328   4.379  14.945  1.00 10.00      A   
ATOM    477  O   CYS A  53     -11.610   3.746  15.959  1.00 10.00      A   
ATOM    478  N   TYR A  54     -11.587   5.672  14.820  1.00 10.00      A   
ATOM    479  HN  TYR A  54     -11.355   6.131  13.982  1.00 10.00      A   
ATOM    480  CA  TYR A  54     -12.213   6.427  15.900  1.00 10.00      A   
ATOM    481  CB  TYR A  54     -11.470   7.739  16.146  1.00 10.00      A   
ATOM    482  CG  TYR A  54     -10.115   7.539  16.786  1.00 10.00      A   
ATOM    483  CD1 TYR A  54      -9.011   8.276  16.377  1.00 10.00      A   
ATOM    484  CD2 TYR A  54      -9.940   6.608  17.803  1.00 10.00      A   
ATOM    485  CE1 TYR A  54      -7.772   8.091  16.966  1.00 10.00      A   
ATOM    486  CE2 TYR A  54      -8.708   6.416  18.394  1.00 10.00      A   
ATOM    487  CZ  TYR A  54      -7.628   7.159  17.974  1.00 10.00      A   
ATOM    488  OH  TYR A  54      -6.397   6.976  18.570  1.00 10.00      A   
ATOM    489  HH  TYR A  54      -6.338   7.549  19.360  1.00 10.00      A   
ATOM    490  C   TYR A  54     -13.694   6.676  15.632  1.00 10.00      A   
ATOM    491  O   TYR A  54     -14.367   7.397  16.375  1.00 10.00      A   
ATOM    492  N   ALA A  55     -14.204   6.065  14.576  1.00 10.00      A   
ATOM    493  HN  ALA A  55     -13.623   5.500  14.021  1.00 10.00      A   
ATOM    494  CA  ALA A  55     -15.605   6.217  14.216  1.00 10.00      A   
ATOM    495  CB  ALA A  55     -15.781   6.105  12.710  1.00 10.00      A   
ATOM    496  C   ALA A  55     -16.462   5.178  14.937  1.00 10.00      A   
ATOM    497  O   ALA A  55     -17.675   5.337  15.061  1.00 10.00      A   
ATOM    498  N   VAL A  56     -15.818   4.126  15.430  1.00 10.00      A   
ATOM    499  HN  VAL A  56     -14.843   4.079  15.342  1.00 10.00      A   
ATOM    500  CA  VAL A  56     -16.515   3.050  16.126  1.00 10.00      A   
ATOM    501  CB  VAL A  56     -17.044   1.986  15.125  1.00 10.00      A   
ATOM    502  CG1 VAL A  56     -15.904   1.302  14.381  1.00 10.00      A   
ATOM    503  CG2 VAL A  56     -17.942   0.965  15.810  1.00 10.00      A   
ATOM    504  C   VAL A  56     -15.582   2.401  17.151  1.00 10.00      A   
ATOM    505  O   VAL A  56     -14.365   2.394  16.967  1.00 10.00      A   
ATOM    506  N   SER A  57     -16.146   1.896  18.241  1.00 10.00      A   
ATOM    507  HN  SER A  57     -17.119   1.958  18.351  1.00 10.00      A   
ATOM    508  CA  SER A  57     -15.356   1.249  19.279  1.00 10.00      A   
ATOM    509  CB  SER A  57     -16.090   1.309  20.623  1.00 10.00      A   
ATOM    510  OG  SER A  57     -17.466   0.997  20.470  1.00 10.00      A   
ATOM    511  HG  SER A  57     -17.991   1.805  20.568  1.00 10.00      A   
ATOM    512  C   SER A  57     -15.042  -0.198  18.897  1.00 10.00      A   
ATOM    513  O   SER A  57     -15.845  -0.859  18.230  1.00 10.00      A   
ATOM    514  N   PRO A  58     -13.870  -0.707  19.312  1.00 10.00      A   
ATOM    515  CA  PRO A  58     -13.444  -2.080  19.006  1.00 10.00      A   
ATOM    516  CB  PRO A  58     -12.161  -2.249  19.823  1.00 10.00      A   
ATOM    517  CG  PRO A  58     -11.653  -0.866  20.035  1.00 10.00      A   
ATOM    518  CD  PRO A  58     -12.862   0.022  20.105  1.00 10.00      A   
ATOM    519  C   PRO A  58     -14.470  -3.124  19.446  1.00 10.00      A   
ATOM    520  O   PRO A  58     -14.810  -4.034  18.685  1.00 10.00      A   
ATOM    521  N   ALA A  59     -14.967  -2.971  20.671  1.00 10.00      A   
ATOM    522  HN  ALA A  59     -14.668  -2.208  21.213  1.00 10.00      A   
ATOM    523  CA  ALA A  59     -15.943  -3.900  21.234  1.00 10.00      A   
ATOM    524  CB  ALA A  59     -16.308  -3.500  22.657  1.00 10.00      A   
ATOM    525  C   ALA A  59     -17.193  -4.003  20.370  1.00 10.00      A   
ATOM    526  O   ALA A  59     -17.726  -5.091  20.172  1.00 10.00      A   
ATOM    527  N   THR A  60     -17.642  -2.872  19.845  1.00 10.00      A   
ATOM    528  HN  THR A  60     -17.161  -2.036  20.027  1.00 10.00      A   
ATOM    529  CA  THR A  60     -18.833  -2.836  19.007  1.00 10.00      A   
ATOM    530  CB  THR A  60     -19.230  -1.384  18.664  1.00 10.00      A   
ATOM    531  OG1 THR A  60     -19.481  -0.667  19.883  1.00 10.00      A   
ATOM    532  HG1 THR A  60     -18.740  -0.072  20.063  1.00 10.00      A   
ATOM    533  CG2 THR A  60     -20.482  -1.347  17.803  1.00 10.00      A   
ATOM    534  C   THR A  60     -18.669  -3.670  17.730  1.00 10.00      A   
ATOM    535  O   THR A  60     -19.588  -4.387  17.325  1.00 10.00      A   
ATOM    536  N   VAL A  61     -17.494  -3.592  17.114  1.00 10.00      A   
ATOM    537  HN  VAL A  61     -16.792  -3.025  17.495  1.00 10.00      A   
ATOM    538  CA  VAL A  61     -17.224  -4.338  15.890  1.00 10.00      A   
ATOM    539  CB  VAL A  61     -15.956  -3.830  15.178  1.00 10.00      A   
ATOM    540  CG1 VAL A  61     -15.785  -4.506  13.826  1.00 10.00      A   
ATOM    541  CG2 VAL A  61     -16.001  -2.324  15.017  1.00 10.00      A   
ATOM    542  C   VAL A  61     -17.067  -5.824  16.191  1.00 10.00      A   
ATOM    543  O   VAL A  61     -17.673  -6.673  15.530  1.00 10.00      A   
ATOM    544  N   ILE A  62     -16.273  -6.123  17.211  1.00 10.00      A   
ATOM    545  HN  ILE A  62     -15.844  -5.391  17.709  1.00 10.00      A   
ATOM    546  CA  ILE A  62     -16.015  -7.500  17.616  1.00 10.00      A   
ATOM    547  CB  ILE A  62     -14.993  -7.563  18.769  1.00 10.00      A   
ATOM    548  CG1 ILE A  62     -13.645  -6.991  18.325  1.00 10.00      A   
ATOM    549  CG2 ILE A  62     -14.826  -8.992  19.260  1.00 10.00      A   
ATOM    550  CD1 ILE A  62     -12.650  -6.809  19.452  1.00 10.00      A   
ATOM    551  C   ILE A  62     -17.298  -8.211  18.042  1.00 10.00      A   
ATOM    552  O   ILE A  62     -17.531  -9.365  17.683  1.00 10.00      A   
ATOM    553  N   ARG A  63     -18.130  -7.510  18.798  1.00 10.00      A   
ATOM    554  HN  ARG A  63     -17.892  -6.586  19.041  1.00 10.00      A   
ATOM    555  CA  ARG A  63     -19.388  -8.070  19.283  1.00 10.00      A   
ATOM    556  CB  ARG A  63     -20.073  -7.084  20.229  1.00 10.00      A   
ATOM    557  CG  ARG A  63     -21.195  -7.679  21.061  1.00 10.00      A   
ATOM    558  CD  ARG A  63     -21.026  -7.327  22.528  1.00 10.00      A   
ATOM    559  NE  ARG A  63     -20.919  -5.885  22.742  1.00 10.00      A   
ATOM    560  HE  ARG A  63     -21.553  -5.307  22.254  1.00 10.00      A   
ATOM    561  CZ  ARG A  63     -20.027  -5.323  23.553  1.00 10.00      A   
ATOM    562  NH1 ARG A  63     -19.175  -6.078  24.237  1.00 10.00      A   
ATOM    563 HH11 ARG A  63     -18.478  -5.636  24.874  1.00 10.00      A   
ATOM    564 HH12 ARG A  63     -19.192  -7.117  24.141  1.00 10.00      A   
ATOM    565  NH2 ARG A  63     -19.995  -4.007  23.694  1.00 10.00      A   
ATOM    566 HH21 ARG A  63     -20.663  -3.403  23.164  1.00 10.00      A   
ATOM    567 HH22 ARG A  63     -19.296  -3.570  24.329  1.00 10.00      A   
ATOM    568  C   ARG A  63     -20.317  -8.417  18.125  1.00 10.00      A   
ATOM    569  O   ARG A  63     -21.028  -9.421  18.162  1.00 10.00      A   
ATOM    570  N   ARG A  64     -20.299  -7.598  17.083  1.00 10.00      A   
ATOM    571  HN  ARG A  64     -19.694  -6.827  17.086  1.00 10.00      A   
ATOM    572  CA  ARG A  64     -21.150  -7.829  15.933  1.00 10.00      A   
ATOM    573  CB  ARG A  64     -21.347  -6.545  15.125  1.00 10.00      A   
ATOM    574  CG  ARG A  64     -22.395  -6.663  14.030  1.00 10.00      A   
ATOM    575  CD  ARG A  64     -22.803  -5.304  13.490  1.00 10.00      A   
ATOM    576  NE  ARG A  64     -23.398  -5.408  12.157  1.00 10.00      A   
ATOM    577  HE  ARG A  64     -23.505  -6.308  11.784  1.00 10.00      A   
ATOM    578  CZ  ARG A  64     -23.779  -4.366  11.423  1.00 10.00      A   
ATOM    579  NH1 ARG A  64     -23.645  -3.128  11.886  1.00 10.00      A   
ATOM    580 HH11 ARG A  64     -23.951  -2.317  11.300  1.00 10.00      A   
ATOM    581 HH12 ARG A  64     -23.226  -2.954  12.840  1.00 10.00      A   
ATOM    582  NH2 ARG A  64     -24.292  -4.558  10.212  1.00 10.00      A   
ATOM    583 HH21 ARG A  64     -24.392  -5.520   9.826  1.00 10.00      A   
ATOM    584 HH22 ARG A  64     -24.591  -3.734   9.634  1.00 10.00      A   
ATOM    585  C   ARG A  64     -20.609  -8.958  15.061  1.00 10.00      A   
ATOM    586  O   ARG A  64     -21.338  -9.898  14.746  1.00 10.00      A   
ATOM    587  N   PHE A  65     -19.333  -8.874  14.694  1.00 10.00      A   
ATOM    588  HN  PHE A  65     -18.791  -8.115  15.010  1.00 10.00      A   
ATOM    589  CA  PHE A  65     -18.709  -9.893  13.848  1.00 10.00      A   
ATOM    590  CB  PHE A  65     -18.175  -9.277  12.549  1.00 10.00      A   
ATOM    591  CG  PHE A  65     -19.076  -8.266  11.898  1.00 10.00      A   
ATOM    592  CD1 PHE A  65     -18.777  -6.916  11.957  1.00 10.00      A   
ATOM    593  CD2 PHE A  65     -20.211  -8.666  11.215  1.00 10.00      A   
ATOM    594  CE1 PHE A  65     -19.593  -5.987  11.347  1.00 10.00      A   
ATOM    595  CE2 PHE A  65     -21.033  -7.740  10.603  1.00 10.00      A   
ATOM    596  CZ  PHE A  65     -20.722  -6.398  10.669  1.00 10.00      A   
ATOM    597  C   PHE A  65     -17.560 -10.592  14.574  1.00 10.00      A   
ATOM    598  O   PHE A  65     -16.449 -10.063  14.647  1.00 10.00      A   
ATOM    599  N   PRO A  66     -17.810 -11.790  15.123  1.00 10.00      A   
ATOM    600  CA  PRO A  66     -16.805 -12.567  15.842  1.00 10.00      A   
ATOM    601  CB  PRO A  66     -17.645 -13.338  16.872  1.00 10.00      A   
ATOM    602  CG  PRO A  66     -19.085 -13.139  16.487  1.00 10.00      A   
ATOM    603  CD  PRO A  66     -19.103 -12.473  15.139  1.00 10.00      A   
ATOM    604  C   PRO A  66     -16.050 -13.551  14.939  1.00 10.00      A   
ATOM    605  O   PRO A  66     -15.162 -14.274  15.396  1.00 10.00      A   
ATOM    606  N   LYS A  67     -16.400 -13.574  13.658  1.00 10.00      A   
ATOM    607  HN  LYS A  67     -17.104 -12.972  13.347  1.00 10.00      A   
ATOM    608  CA  LYS A  67     -15.759 -14.476  12.705  1.00 10.00      A   
ATOM    609  CB  LYS A  67     -16.775 -15.457  12.115  1.00 10.00      A   
ATOM    610  CG  LYS A  67     -17.220 -16.540  13.087  1.00 10.00      A   
ATOM    611  CD  LYS A  67     -18.060 -17.604  12.393  1.00 10.00      A   
ATOM    612  CE  LYS A  67     -18.530 -18.668  13.373  1.00 10.00      A   
ATOM    613  NZ  LYS A  67     -19.424 -19.670  12.733  1.00 10.00      A   
ATOM    614  HZ1 LYS A  67     -19.795 -20.331  13.450  1.00 10.00      A   
ATOM    615  HZ2 LYS A  67     -18.901 -20.215  12.014  1.00 10.00      A   
ATOM    616  HZ3 LYS A  67     -20.226 -19.190  12.273  1.00 10.00      A   
ATOM    617  C   LYS A  67     -15.032 -13.714  11.596  1.00 10.00      A   
ATOM    618  O   LYS A  67     -15.085 -14.092  10.424  1.00 10.00      A   
ATOM    619  N   VAL A  68     -14.354 -12.641  11.976  1.00 10.00      A   
ATOM    620  HN  VAL A  68     -14.356 -12.387  12.918  1.00 10.00      A   
ATOM    621  CA  VAL A  68     -13.605 -11.831  11.028  1.00 10.00      A   
ATOM    622  CB  VAL A  68     -13.528 -10.360  11.489  1.00 10.00      A   
ATOM    623  CG1 VAL A  68     -12.636  -9.541  10.567  1.00 10.00      A   
ATOM    624  CG2 VAL A  68     -14.920  -9.757  11.552  1.00 10.00      A   
ATOM    625  C   VAL A  68     -12.193 -12.384  10.861  1.00 10.00      A   
ATOM    626  O   VAL A  68     -11.567 -12.819  11.830  1.00 10.00      A   
ATOM    627  N   ARG A  69     -11.699 -12.369   9.628  1.00 10.00      A   
ATOM    628  HN  ARG A  69     -12.248 -12.002   8.898  1.00 10.00      A   
ATOM    629  CA  ARG A  69     -10.364 -12.867   9.333  1.00 10.00      A   
ATOM    630  CB  ARG A  69     -10.428 -14.100   8.431  1.00 10.00      A   
ATOM    631  CG  ARG A  69     -11.046 -15.321   9.090  1.00 10.00      A   
ATOM    632  CD  ARG A  69     -10.923 -16.539   8.197  1.00 10.00      A   
ATOM    633  NE  ARG A  69     -11.512 -17.729   8.798  1.00 10.00      A   
ATOM    634  HE  ARG A  69     -12.111 -17.597   9.573  1.00 10.00      A   
ATOM    635  CZ  ARG A  69     -11.284 -18.964   8.367  1.00 10.00      A   
ATOM    636  NH1 ARG A  69     -10.464 -19.170   7.342  1.00 10.00      A   
ATOM    637 HH11 ARG A  69     -10.287 -20.137   6.994  1.00 10.00      A   
ATOM    638 HH12 ARG A  69      -9.984 -18.358   6.885  1.00 10.00      A   
ATOM    639  NH2 ARG A  69     -11.853 -19.996   8.975  1.00 10.00      A   
ATOM    640 HH21 ARG A  69     -11.676 -20.964   8.640  1.00 10.00      A   
ATOM    641 HH22 ARG A  69     -12.482 -19.839   9.794  1.00 10.00      A   
ATOM    642  C   ARG A  69      -9.501 -11.785   8.689  1.00 10.00      A   
ATOM    643  O   ARG A  69      -8.274 -11.857   8.724  1.00 10.00      A   
ATOM    644  N   SER A  70     -10.142 -10.778   8.109  1.00 10.00      A   
ATOM    645  HN  SER A  70     -11.124 -10.763   8.115  1.00 10.00      A   
ATOM    646  CA  SER A  70      -9.423  -9.689   7.460  1.00 10.00      A   
ATOM    647  CB  SER A  70      -9.608  -9.766   5.942  1.00 10.00      A   
ATOM    648  OG  SER A  70      -8.652  -8.967   5.264  1.00 10.00      A   
ATOM    649  HG  SER A  70      -8.052  -9.542   4.757  1.00 10.00      A   
ATOM    650  C   SER A  70      -9.898  -8.336   7.986  1.00 10.00      A   
ATOM    651  O   SER A  70     -11.054  -7.953   7.791  1.00 10.00      A   
ATOM    652  N   VAL A  71      -9.002  -7.616   8.652  1.00 10.00      A   
ATOM    653  HN  VAL A  71      -8.090  -7.970   8.768  1.00 10.00      A   
ATOM    654  CA  VAL A  71      -9.330  -6.310   9.212  1.00 10.00      A   
ATOM    655  CB  VAL A  71      -9.060  -6.268  10.735  1.00 10.00      A   
ATOM    656  CG1 VAL A  71      -9.551  -4.961  11.341  1.00 10.00      A   
ATOM    657  CG2 VAL A  71      -9.700  -7.455  11.438  1.00 10.00      A   
ATOM    658  C   VAL A  71      -8.510  -5.212   8.539  1.00 10.00      A   
ATOM    659  O   VAL A  71      -7.308  -5.366   8.334  1.00 10.00      A   
ATOM    660  N   GLU A  72      -9.170  -4.116   8.187  1.00 10.00      A   
ATOM    661  HN  GLU A  72     -10.139  -4.061   8.364  1.00 10.00      A   
ATOM    662  CA  GLU A  72      -8.507  -2.984   7.552  1.00 10.00      A   
ATOM    663  CB  GLU A  72      -8.871  -2.917   6.067  1.00 10.00      A   
ATOM    664  CG  GLU A  72      -8.026  -1.938   5.267  1.00 10.00      A   
ATOM    665  CD  GLU A  72      -8.079  -2.198   3.774  1.00 10.00      A   
ATOM    666  OE1 GLU A  72      -9.061  -2.800   3.300  1.00 10.00      A   
ATOM    667  OE2 GLU A  72      -7.125  -1.804   3.066  1.00 10.00      A   
ATOM    668  C   GLU A  72      -8.922  -1.704   8.271  1.00 10.00      A   
ATOM    669  O   GLU A  72     -10.107  -1.379   8.330  1.00 10.00      A   
ATOM    670  N   LEU A  73      -7.952  -0.991   8.826  1.00 10.00      A   
ATOM    671  HN  LEU A  73      -7.020  -1.288   8.725  1.00 10.00      A   
ATOM    672  CA  LEU A  73      -8.237   0.225   9.578  1.00 10.00      A   
ATOM    673  CB  LEU A  73      -8.042  -0.031  11.079  1.00 10.00      A   
ATOM    674  CG  LEU A  73      -9.049  -0.960  11.763  1.00 10.00      A   
ATOM    675  CD1 LEU A  73      -8.387  -1.715  12.905  1.00 10.00      A   
ATOM    676  CD2 LEU A  73     -10.239  -0.169  12.277  1.00 10.00      A   
ATOM    677  C   LEU A  73      -7.361   1.403   9.162  1.00 10.00      A   
ATOM    678  O   LEU A  73      -6.172   1.248   8.869  1.00 10.00      A   
ATOM    679  N   LYS A  74      -7.971   2.580   9.144  1.00 10.00      A   
ATOM    680  HN  LYS A  74      -8.927   2.618   9.355  1.00 10.00      A   
ATOM    681  CA  LYS A  74      -7.278   3.821   8.827  1.00 10.00      A   
ATOM    682  CB  LYS A  74      -7.945   4.539   7.652  1.00 10.00      A   
ATOM    683  CG  LYS A  74      -7.962   3.753   6.350  1.00 10.00      A   
ATOM    684  CD  LYS A  74      -8.655   4.546   5.252  1.00 10.00      A   
ATOM    685  CE  LYS A  74      -8.650   3.805   3.928  1.00 10.00      A   
ATOM    686  NZ  LYS A  74      -9.276   4.610   2.848  1.00 10.00      A   
ATOM    687  HZ1 LYS A  74      -9.027   4.226   1.913  1.00 10.00      A   
ATOM    688  HZ2 LYS A  74      -8.949   5.597   2.901  1.00 10.00      A   
ATOM    689  HZ3 LYS A  74     -10.309   4.604   2.945  1.00 10.00      A   
ATOM    690  C   LYS A  74      -7.313   4.709  10.067  1.00 10.00      A   
ATOM    691  O   LYS A  74      -8.241   4.603  10.878  1.00 10.00      A   
ATOM    692  N   GLY A  75      -6.323   5.578  10.227  1.00 10.00      A   
ATOM    693  HN  GLY A  75      -5.617   5.647   9.547  1.00 10.00      A   
ATOM    694  CA  GLY A  75      -6.293   6.424  11.405  1.00 10.00      A   
ATOM    695  C   GLY A  75      -6.114   7.902  11.116  1.00 10.00      A   
ATOM    696  O   GLY A  75      -7.095   8.643  11.000  1.00 10.00      A   
ATOM    697  N   LYS A  76      -4.859   8.323  11.014  1.00 10.00      A   
ATOM    698  HN  LYS A  76      -4.131   7.663  11.097  1.00 10.00      A   
ATOM    699  CA  LYS A  76      -4.516   9.726  10.772  1.00 10.00      A   
ATOM    700  CB  LYS A  76      -2.995   9.902  10.732  1.00 10.00      A   
ATOM    701  CG  LYS A  76      -2.282   9.518  12.017  1.00 10.00      A   
ATOM    702  CD  LYS A  76      -0.794   9.794  11.906  1.00 10.00      A   
ATOM    703  CE  LYS A  76      -0.014   9.121  13.020  1.00 10.00      A   
ATOM    704  NZ  LYS A  76       1.448   9.309  12.848  1.00 10.00      A   
ATOM    705  HZ1 LYS A  76       1.975   8.580  13.384  1.00 10.00      A   
ATOM    706  HZ2 LYS A  76       1.732  10.246  13.191  1.00 10.00      A   
ATOM    707  HZ3 LYS A  76       1.703   9.226  11.842  1.00 10.00      A   
ATOM    708  C   LYS A  76      -5.133  10.275   9.488  1.00 10.00      A   
ATOM    709  O   LYS A  76      -5.343   9.535   8.524  1.00 10.00      A   
ATOM    710  N   PRO A  77      -5.432  11.588   9.467  1.00 10.00      A   
ATOM    711  CA  PRO A  77      -6.011  12.249   8.292  1.00 10.00      A   
ATOM    712  CB  PRO A  77      -6.395  13.639   8.817  1.00 10.00      A   
ATOM    713  CG  PRO A  77      -5.474  13.875   9.963  1.00 10.00      A   
ATOM    714  CD  PRO A  77      -5.249  12.528  10.590  1.00 10.00      A   
ATOM    715  C   PRO A  77      -4.995  12.360   7.152  1.00 10.00      A   
ATOM    716  O   PRO A  77      -3.793  12.177   7.353  1.00 10.00      A   
ATOM    717  N   HIS A  78      -5.489  12.678   5.967  1.00 10.00      A   
ATOM    718  HN  HIS A  78      -6.454  12.843   5.886  1.00 10.00      A   
ATOM    719  CA  HIS A  78      -4.662  12.804   4.773  1.00 10.00      A   
ATOM    720  CB  HIS A  78      -5.575  12.995   3.550  1.00 10.00      A   
ATOM    721  CG  HIS A  78      -4.957  13.656   2.357  1.00 10.00      A   
ATOM    722  ND1 HIS A  78      -5.240  14.946   1.976  1.00 10.00      A   
ATOM    723  HD1 HIS A  78      -5.852  15.567   2.444  1.00 10.00      A   
ATOM    724  CD2 HIS A  78      -4.083  13.178   1.438  1.00 10.00      A   
ATOM    725  CE1 HIS A  78      -4.543  15.209   0.864  1.00 10.00      A   
ATOM    726  NE2 HIS A  78      -3.824  14.169   0.494  1.00 10.00      A   
ATOM    727  C   HIS A  78      -3.619  13.925   4.900  1.00 10.00      A   
ATOM    728  O   HIS A  78      -2.504  13.808   4.389  1.00 10.00      A   
ATOM    729  N   PHE A  79      -3.965  14.991   5.613  1.00 10.00      A   
ATOM    730  HN  PHE A  79      -4.858  15.024   6.024  1.00 10.00      A   
ATOM    731  CA  PHE A  79      -3.053  16.125   5.787  1.00 10.00      A   
ATOM    732  CB  PHE A  79      -3.799  17.390   6.221  1.00 10.00      A   
ATOM    733  CG  PHE A  79      -4.258  18.260   5.077  1.00 10.00      A   
ATOM    734  CD1 PHE A  79      -4.436  17.736   3.807  1.00 10.00      A   
ATOM    735  CD2 PHE A  79      -4.510  19.607   5.278  1.00 10.00      A   
ATOM    736  CE1 PHE A  79      -4.856  18.537   2.762  1.00 10.00      A   
ATOM    737  CE2 PHE A  79      -4.930  20.413   4.240  1.00 10.00      A   
ATOM    738  CZ  PHE A  79      -5.104  19.879   2.979  1.00 10.00      A   
ATOM    739  C   PHE A  79      -1.903  15.816   6.744  1.00 10.00      A   
ATOM    740  O   PHE A  79      -0.975  16.614   6.899  1.00 10.00      A   
ATOM    741  N   ALA A  80      -1.948  14.649   7.366  1.00 10.00      A   
ATOM    742  HN  ALA A  80      -2.698  14.041   7.188  1.00 10.00      A   
ATOM    743  CA  ALA A  80      -0.900  14.244   8.296  1.00 10.00      A   
ATOM    744  CB  ALA A  80      -1.363  13.084   9.160  1.00 10.00      A   
ATOM    745  C   ALA A  80       0.367  13.873   7.533  1.00 10.00      A   
ATOM    746  O   ALA A  80       1.467  13.876   8.084  1.00 10.00      A   
ATOM    747  N   ASP A  81       0.197  13.581   6.249  1.00 10.00      A   
ATOM    748  HN  ASP A  81      -0.709  13.612   5.871  1.00 10.00      A   
ATOM    749  CA  ASP A  81       1.310  13.210   5.383  1.00 10.00      A   
ATOM    750  CB  ASP A  81       0.790  12.597   4.076  1.00 10.00      A   
ATOM    751  CG  ASP A  81       0.129  11.244   4.253  1.00 10.00      A   
ATOM    752  OD1 ASP A  81       0.055  10.750   5.394  1.00 10.00      A   
ATOM    753  OD2 ASP A  81      -0.320  10.660   3.239  1.00 10.00      A   
ATOM    754  C   ASP A  81       2.153  14.435   5.053  1.00 10.00      A   
ATOM    755  O   ASP A  81       3.291  14.316   4.601  1.00 10.00      A   
ATOM    756  N   PHE A  82       1.585  15.615   5.288  1.00 10.00      A   
ATOM    757  HN  PHE A  82       0.680  15.642   5.663  1.00 10.00      A   
ATOM    758  CA  PHE A  82       2.273  16.864   4.998  1.00 10.00      A   
ATOM    759  CB  PHE A  82       1.345  17.823   4.250  1.00 10.00      A   
ATOM    760  CG  PHE A  82       0.576  17.174   3.132  1.00 10.00      A   
ATOM    761  CD1 PHE A  82       1.221  16.379   2.198  1.00 10.00      A   
ATOM    762  CD2 PHE A  82      -0.791  17.354   3.019  1.00 10.00      A   
ATOM    763  CE1 PHE A  82       0.520  15.777   1.171  1.00 10.00      A   
ATOM    764  CE2 PHE A  82      -1.501  16.755   1.993  1.00 10.00      A   
ATOM    765  CZ  PHE A  82      -0.844  15.964   1.067  1.00 10.00      A   
ATOM    766  C   PHE A  82       2.813  17.519   6.264  1.00 10.00      A   
ATOM    767  O   PHE A  82       3.239  18.674   6.241  1.00 10.00      A   
ATOM    768  N   ASN A  83       2.788  16.769   7.364  1.00 10.00      A   
ATOM    769  HN  ASN A  83       2.431  15.856   7.308  1.00 10.00      A   
ATOM    770  CA  ASN A  83       3.280  17.252   8.655  1.00 10.00      A   
ATOM    771  CB  ASN A  83       4.768  17.614   8.587  1.00 10.00      A   
ATOM    772  CG  ASN A  83       5.674  16.415   8.782  1.00 10.00      A   
ATOM    773  OD1 ASN A  83       6.052  16.085   9.907  1.00 10.00      A   
ATOM    774  ND2 ASN A  83       6.036  15.760   7.689  1.00 10.00      A   
ATOM    775 HD21 ASN A  83       5.705  16.083   6.825  1.00 10.00      A   
ATOM    776 HD22 ASN A  83       6.614  14.977   7.789  1.00 10.00      A   
ATOM    777  C   ASN A  83       2.458  18.419   9.195  1.00 10.00      A   
ATOM    778  O   ASN A  83       2.979  19.294   9.888  1.00 10.00      A   
ATOM    779  N   LEU A  84       1.166  18.415   8.893  1.00 10.00      A   
ATOM    780  HN  LEU A  84       0.808  17.682   8.349  1.00 10.00      A   
ATOM    781  CA  LEU A  84       0.270  19.471   9.353  1.00 10.00      A   
ATOM    782  CB  LEU A  84      -0.731  19.858   8.257  1.00 10.00      A   
ATOM    783  CG  LEU A  84      -0.160  20.614   7.056  1.00 10.00      A   
ATOM    784  CD1 LEU A  84      -1.246  20.895   6.033  1.00 10.00      A   
ATOM    785  CD2 LEU A  84       0.505  21.905   7.502  1.00 10.00      A   
ATOM    786  C   LEU A  84      -0.467  19.045  10.619  1.00 10.00      A   
ATOM    787  O   LEU A  84      -1.216  19.828  11.211  1.00 10.00      A   
ATOM    788  N   VAL A  85      -0.236  17.809  11.037  1.00 10.00      A   
ATOM    789  HN  VAL A  85       0.400  17.248  10.540  1.00 10.00      A   
ATOM    790  CA  VAL A  85      -0.872  17.265  12.226  1.00 10.00      A   
ATOM    791  CB  VAL A  85      -1.665  15.979  11.895  1.00 10.00      A   
ATOM    792  CG1 VAL A  85      -2.298  15.389  13.147  1.00 10.00      A   
ATOM    793  CG2 VAL A  85      -2.723  16.260  10.837  1.00 10.00      A   
ATOM    794  C   VAL A  85       0.180  16.962  13.293  1.00 10.00      A   
ATOM    795  O   VAL A  85       1.061  16.126  13.085  1.00 10.00      A   
ATOM    796  N   PRO A  86       0.114  17.662  14.437  1.00 10.00      A   
ATOM    797  CA  PRO A  86       1.057  17.473  15.546  1.00 10.00      A   
ATOM    798  CB  PRO A  86       0.517  18.396  16.644  1.00 10.00      A   
ATOM    799  CG  PRO A  86      -0.281  19.418  15.915  1.00 10.00      A   
ATOM    800  CD  PRO A  86      -0.879  18.708  14.733  1.00 10.00      A   
ATOM    801  C   PRO A  86       1.097  16.033  16.044  1.00 10.00      A   
ATOM    802  O   PRO A  86       0.070  15.352  16.104  1.00 10.00      A   
ATOM    803  N   ASP A  87       2.293  15.584  16.400  1.00 10.00      A   
ATOM    804  HN  ASP A  87       3.060  16.184  16.331  1.00 10.00      A   
ATOM    805  CA  ASP A  87       2.498  14.227  16.892  1.00 10.00      A   
ATOM    806  CB  ASP A  87       3.991  13.910  17.003  1.00 10.00      A   
ATOM    807  CG  ASP A  87       4.690  13.841  15.661  1.00 10.00      A   
ATOM    808  OD1 ASP A  87       5.387  14.814  15.302  1.00 10.00      A   
ATOM    809  OD2 ASP A  87       4.549  12.812  14.961  1.00 10.00      A   
ATOM    810  C   ASP A  87       1.842  14.039  18.249  1.00 10.00      A   
ATOM    811  O   ASP A  87       1.736  14.980  19.036  1.00 10.00      A   
ATOM    812  N   GLY A  88       1.411  12.819  18.520  1.00 10.00      A   
ATOM    813  HN  GLY A  88       1.537  12.106  17.858  1.00 10.00      A   
ATOM    814  CA  GLY A  88       0.759  12.526  19.779  1.00 10.00      A   
ATOM    815  C   GLY A  88      -0.728  12.782  19.705  1.00 10.00      A   
ATOM    816  O   GLY A  88      -1.412  12.821  20.727  1.00 10.00      A   
ATOM    817  N   TRP A  89      -1.223  12.961  18.487  1.00 10.00      A   
ATOM    818  HN  TRP A  89      -0.615  12.920  17.718  1.00 10.00      A   
ATOM    819  CA  TRP A  89      -2.636  13.221  18.258  1.00 10.00      A   
ATOM    820  CB  TRP A  89      -2.860  13.688  16.816  1.00 10.00      A   
ATOM    821  CG  TRP A  89      -4.302  13.725  16.414  1.00 10.00      A   
ATOM    822  CD1 TRP A  89      -5.230  14.653  16.782  1.00 10.00      A   
ATOM    823  CD2 TRP A  89      -4.984  12.782  15.577  1.00 10.00      A   
ATOM    824  NE1 TRP A  89      -6.442  14.356  16.217  1.00 10.00      A   
ATOM    825  HE1 TRP A  89      -7.269  14.878  16.330  1.00 10.00      A   
ATOM    826  CE2 TRP A  89      -6.320  13.211  15.474  1.00 10.00      A   
ATOM    827  CE3 TRP A  89      -4.593  11.623  14.901  1.00 10.00      A   
ATOM    828  CZ2 TRP A  89      -7.269  12.521  14.724  1.00 10.00      A   
ATOM    829  CZ3 TRP A  89      -5.537  10.938  14.159  1.00 10.00      A   
ATOM    830  CH2 TRP A  89      -6.858  11.390  14.076  1.00 10.00      A   
ATOM    831  C   TRP A  89      -3.467  11.975  18.537  1.00 10.00      A   
ATOM    832  O   TRP A  89      -4.483  12.034  19.236  1.00 10.00      A   
ATOM    833  N   GLY A  90      -3.030  10.854  17.981  1.00 10.00      A   
ATOM    834  HN  GLY A  90      -2.214  10.873  17.437  1.00 10.00      A   
ATOM    835  CA  GLY A  90      -3.737   9.606  18.167  1.00 10.00      A   
ATOM    836  C   GLY A  90      -3.453   8.627  17.047  1.00 10.00      A   
ATOM    837  O   GLY A  90      -2.447   8.752  16.350  1.00 10.00      A   
ATOM    838  N   GLY A  91      -4.346   7.669  16.858  1.00 10.00      A   
ATOM    839  HN  GLY A  91      -5.145   7.633  17.432  1.00 10.00      A   
ATOM    840  CA  GLY A  91      -4.159   6.678  15.822  1.00 10.00      A   
ATOM    841  C   GLY A  91      -3.490   5.435  16.363  1.00 10.00      A   
ATOM    842  O   GLY A  91      -2.847   4.692  15.628  1.00 10.00      A   
ATOM    843  N   TYR A  92      -3.651   5.208  17.659  1.00 10.00      A   
ATOM    844  HN  TYR A  92      -4.200   5.826  18.184  1.00 10.00      A   
ATOM    845  CA  TYR A  92      -3.057   4.056  18.319  1.00 10.00      A   
ATOM    846  CB  TYR A  92      -2.950   4.302  19.826  1.00 10.00      A   
ATOM    847  CG  TYR A  92      -2.091   5.493  20.188  1.00 10.00      A   
ATOM    848  CD1 TYR A  92      -2.660   6.732  20.459  1.00 10.00      A   
ATOM    849  CD2 TYR A  92      -0.708   5.381  20.251  1.00 10.00      A   
ATOM    850  CE1 TYR A  92      -1.875   7.825  20.779  1.00 10.00      A   
ATOM    851  CE2 TYR A  92       0.082   6.467  20.574  1.00 10.00      A   
ATOM    852  CZ  TYR A  92      -0.505   7.686  20.835  1.00 10.00      A   
ATOM    853  OH  TYR A  92       0.284   8.772  21.145  1.00 10.00      A   
ATOM    854  HH  TYR A  92       0.850   8.978  20.388  1.00 10.00      A   
ATOM    855  C   TYR A  92      -3.882   2.808  18.040  1.00 10.00      A   
ATOM    856  O   TYR A  92      -5.092   2.796  18.255  1.00 10.00      A   
ATOM    857  N   VAL A  93      -3.229   1.767  17.544  1.00 10.00      A   
ATOM    858  HN  VAL A  93      -2.266   1.843  17.374  1.00 10.00      A   
ATOM    859  CA  VAL A  93      -3.910   0.517  17.224  1.00 10.00      A   
ATOM    860  CB  VAL A  93      -3.299  -0.148  15.971  1.00 10.00      A   
ATOM    861  CG1 VAL A  93      -1.936  -0.756  16.273  1.00 10.00      A   
ATOM    862  CG2 VAL A  93      -4.246  -1.177  15.371  1.00 10.00      A   
ATOM    863  C   VAL A  93      -3.879  -0.457  18.409  1.00 10.00      A   
ATOM    864  O   VAL A  93      -4.522  -1.508  18.378  1.00 10.00      A   
ATOM    865  N   TYR A  94      -3.137  -0.096  19.453  1.00 10.00      A   
ATOM    866  HN  TYR A  94      -2.653   0.752  19.420  1.00 10.00      A   
ATOM    867  CA  TYR A  94      -3.016  -0.939  20.644  1.00 10.00      A   
ATOM    868  CB  TYR A  94      -2.157  -0.288  21.735  1.00 10.00      A   
ATOM    869  CG  TYR A  94      -2.100  -1.101  23.007  1.00 10.00      A   
ATOM    870  CD1 TYR A  94      -1.394  -2.296  23.054  1.00 10.00      A   
ATOM    871  CD2 TYR A  94      -2.767  -0.687  24.150  1.00 10.00      A   
ATOM    872  CE1 TYR A  94      -1.355  -3.059  24.204  1.00 10.00      A   
ATOM    873  CE2 TYR A  94      -2.731  -1.439  25.306  1.00 10.00      A   
ATOM    874  CZ  TYR A  94      -2.024  -2.626  25.329  1.00 10.00      A   
ATOM    875  OH  TYR A  94      -2.000  -3.384  26.476  1.00 10.00      A   
ATOM    876  HH  TYR A  94      -2.914  -3.537  26.774  1.00 10.00      A   
ATOM    877  C   TYR A  94      -4.363  -1.421  21.206  1.00 10.00      A   
ATOM    878  O   TYR A  94      -4.550  -2.625  21.383  1.00 10.00      A   
ATOM    879  N   PRO A  95      -5.319  -0.504  21.495  1.00 10.00      A   
ATOM    880  CA  PRO A  95      -6.635  -0.883  22.040  1.00 10.00      A   
ATOM    881  CB  PRO A  95      -7.424   0.430  22.012  1.00 10.00      A   
ATOM    882  CG  PRO A  95      -6.381   1.487  22.099  1.00 10.00      A   
ATOM    883  CD  PRO A  95      -5.203   0.960  21.335  1.00 10.00      A   
ATOM    884  C   PRO A  95      -7.332  -1.935  21.184  1.00 10.00      A   
ATOM    885  O   PRO A  95      -7.924  -2.889  21.700  1.00 10.00      A   
ATOM    886  N   TRP A  96      -7.229  -1.773  19.874  1.00 10.00      A   
ATOM    887  HN  TRP A  96      -6.710  -1.018  19.527  1.00 10.00      A   
ATOM    888  CA  TRP A  96      -7.852  -2.695  18.937  1.00 10.00      A   
ATOM    889  CB  TRP A  96      -7.875  -2.104  17.526  1.00 10.00      A   
ATOM    890  CG  TRP A  96      -8.908  -1.036  17.348  1.00 10.00      A   
ATOM    891  CD1 TRP A  96      -8.895   0.216  17.889  1.00 10.00      A   
ATOM    892  CD2 TRP A  96     -10.114  -1.131  16.582  1.00 10.00      A   
ATOM    893  NE1 TRP A  96     -10.018   0.906  17.507  1.00 10.00      A   
ATOM    894  HE1 TRP A  96     -10.238   1.826  17.771  1.00 10.00      A   
ATOM    895  CE2 TRP A  96     -10.781   0.103  16.704  1.00 10.00      A   
ATOM    896  CE3 TRP A  96     -10.691  -2.139  15.805  1.00 10.00      A   
ATOM    897  CZ2 TRP A  96     -11.998   0.354  16.077  1.00 10.00      A   
ATOM    898  CZ3 TRP A  96     -11.898  -1.888  15.185  1.00 10.00      A   
ATOM    899  CH2 TRP A  96     -12.539  -0.651  15.324  1.00 10.00      A   
ATOM    900  C   TRP A  96      -7.146  -4.044  18.944  1.00 10.00      A   
ATOM    901  O   TRP A  96      -7.789  -5.084  19.066  1.00 10.00      A   
ATOM    902  N   ILE A  97      -5.823  -4.021  18.836  1.00 10.00      A   
ATOM    903  HN  ILE A  97      -5.365  -3.156  18.758  1.00 10.00      A   
ATOM    904  CA  ILE A  97      -5.032  -5.246  18.832  1.00 10.00      A   
ATOM    905  CB  ILE A  97      -3.520  -4.947  18.702  1.00 10.00      A   
ATOM    906  CG1 ILE A  97      -3.217  -4.263  17.366  1.00 10.00      A   
ATOM    907  CG2 ILE A  97      -2.695  -6.221  18.848  1.00 10.00      A   
ATOM    908  CD1 ILE A  97      -3.585  -5.090  16.152  1.00 10.00      A   
ATOM    909  C   ILE A  97      -5.280  -6.051  20.106  1.00 10.00      A   
ATOM    910  O   ILE A  97      -5.501  -7.261  20.056  1.00 10.00      A   
ATOM    911  N   GLU A  98      -5.275  -5.358  21.236  1.00 10.00      A   
ATOM    912  HN  GLU A  98      -5.119  -4.387  21.196  1.00 10.00      A   
ATOM    913  CA  GLU A  98      -5.490  -5.985  22.534  1.00 10.00      A   
ATOM    914  CB  GLU A  98      -5.364  -4.939  23.642  1.00 10.00      A   
ATOM    915  CG  GLU A  98      -5.619  -5.477  25.038  1.00 10.00      A   
ATOM    916  CD  GLU A  98      -5.702  -4.375  26.068  1.00 10.00      A   
ATOM    917  OE1 GLU A  98      -4.661  -4.035  26.672  1.00 10.00      A   
ATOM    918  OE2 GLU A  98      -6.809  -3.831  26.266  1.00 10.00      A   
ATOM    919  C   GLU A  98      -6.854  -6.676  22.611  1.00 10.00      A   
ATOM    920  O   GLU A  98      -6.968  -7.802  23.104  1.00 10.00      A   
ATOM    921  N   ALA A  99      -7.887  -6.000  22.125  1.00 10.00      A   
ATOM    922  HN  ALA A  99      -7.738  -5.102  21.754  1.00 10.00      A   
ATOM    923  CA  ALA A  99      -9.237  -6.552  22.143  1.00 10.00      A   
ATOM    924  CB  ALA A  99     -10.262  -5.454  21.894  1.00 10.00      A   
ATOM    925  C   ALA A  99      -9.394  -7.679  21.121  1.00 10.00      A   
ATOM    926  O   ALA A  99     -10.135  -8.635  21.342  1.00 10.00      A   
ATOM    927  N   MET A 100      -8.685  -7.570  20.006  1.00 10.00      A   
ATOM    928  HN  MET A 100      -8.102  -6.785  19.883  1.00 10.00      A   
ATOM    929  CA  MET A 100      -8.760  -8.579  18.950  1.00 10.00      A   
ATOM    930  CB  MET A 100      -8.234  -8.031  17.618  1.00 10.00      A   
ATOM    931  CG  MET A 100      -9.165  -7.043  16.933  1.00 10.00      A   
ATOM    932  SD  MET A 100      -8.712  -6.730  15.215  1.00 10.00      A   
ATOM    933  CE  MET A 100      -7.153  -5.873  15.413  1.00 10.00      A   
ATOM    934  C   MET A 100      -8.017  -9.860  19.318  1.00 10.00      A   
ATOM    935  O   MET A 100      -8.423 -10.954  18.921  1.00 10.00      A   
ATOM    936  N   SER A 101      -6.950  -9.719  20.102  1.00 10.00      A   
ATOM    937  HN  SER A 101      -6.707  -8.821  20.414  1.00 10.00      A   
ATOM    938  CA  SER A 101      -6.125 -10.851  20.514  1.00 10.00      A   
ATOM    939  CB  SER A 101      -4.965 -10.370  21.385  1.00 10.00      A   
ATOM    940  OG  SER A 101      -4.151  -9.445  20.682  1.00 10.00      A   
ATOM    941  HG  SER A 101      -4.685  -8.689  20.401  1.00 10.00      A   
ATOM    942  C   SER A 101      -6.916 -11.941  21.236  1.00 10.00      A   
ATOM    943  O   SER A 101      -6.605 -13.127  21.111  1.00 10.00      A   
ATOM    944  N   SER A 102      -7.947 -11.547  21.972  1.00 10.00      A   
ATOM    945  HN  SER A 102      -8.163 -10.594  22.027  1.00 10.00      A   
ATOM    946  CA  SER A 102      -8.761 -12.498  22.712  1.00 10.00      A   
ATOM    947  CB  SER A 102      -8.968 -11.990  24.139  1.00 10.00      A   
ATOM    948  OG  SER A 102      -9.101 -10.575  24.158  1.00 10.00      A   
ATOM    949  HG  SER A 102      -8.470 -10.205  24.792  1.00 10.00      A   
ATOM    950  C   SER A 102     -10.111 -12.729  22.042  1.00 10.00      A   
ATOM    951  O   SER A 102     -11.035 -13.261  22.660  1.00 10.00      A   
ATOM    952  N   SER A 103     -10.223 -12.338  20.781  1.00 10.00      A   
ATOM    953  HN  SER A 103      -9.450 -11.934  20.333  1.00 10.00      A   
ATOM    954  CA  SER A 103     -11.476 -12.495  20.056  1.00 10.00      A   
ATOM    955  CB  SER A 103     -12.137 -11.130  19.864  1.00 10.00      A   
ATOM    956  OG  SER A 103     -12.115 -10.386  21.073  1.00 10.00      A   
ATOM    957  HG  SER A 103     -11.449  -9.685  21.009  1.00 10.00      A   
ATOM    958  C   SER A 103     -11.287 -13.195  18.713  1.00 10.00      A   
ATOM    959  O   SER A 103     -11.981 -14.166  18.406  1.00 10.00      A   
ATOM    960  N   TYR A 104     -10.342 -12.712  17.920  1.00 10.00      A   
ATOM    961  HN  TYR A 104      -9.790 -11.958  18.231  1.00 10.00      A   
ATOM    962  CA  TYR A 104     -10.084 -13.288  16.608  1.00 10.00      A   
ATOM    963  CB  TYR A 104      -9.885 -12.186  15.568  1.00 10.00      A   
ATOM    964  CG  TYR A 104     -11.045 -11.226  15.465  1.00 10.00      A   
ATOM    965  CD1 TYR A 104     -10.926  -9.914  15.901  1.00 10.00      A   
ATOM    966  CD2 TYR A 104     -12.258 -11.630  14.928  1.00 10.00      A   
ATOM    967  CE1 TYR A 104     -11.981  -9.033  15.802  1.00 10.00      A   
ATOM    968  CE2 TYR A 104     -13.319 -10.755  14.827  1.00 10.00      A   
ATOM    969  CZ  TYR A 104     -13.174  -9.459  15.264  1.00 10.00      A   
ATOM    970  OH  TYR A 104     -14.224  -8.578  15.159  1.00 10.00      A   
ATOM    971  HH  TYR A 104     -15.059  -9.071  15.106  1.00 10.00      A   
ATOM    972  C   TYR A 104      -8.865 -14.191  16.650  1.00 10.00      A   
ATOM    973  O   TYR A 104      -7.778 -13.800  16.237  1.00 10.00      A   
ATOM    974  N   THR A 105      -9.049 -15.394  17.162  1.00 10.00      A   
ATOM    975  HN  THR A 105      -9.937 -15.649  17.485  1.00 10.00      A   
ATOM    976  CA  THR A 105      -7.965 -16.351  17.270  1.00 10.00      A   
ATOM    977  CB  THR A 105      -8.343 -17.485  18.236  1.00 10.00      A   
ATOM    978  OG1 THR A 105      -9.778 -17.562  18.335  1.00 10.00      A   
ATOM    979  HG1 THR A 105     -10.015 -17.880  19.214  1.00 10.00      A   
ATOM    980  CG2 THR A 105      -7.761 -17.207  19.614  1.00 10.00      A   
ATOM    981  C   THR A 105      -7.584 -16.930  15.909  1.00 10.00      A   
ATOM    982  O   THR A 105      -6.523 -17.532  15.758  1.00 10.00      A   
ATOM    983  N   TRP A 106      -8.440 -16.723  14.914  1.00 10.00      A   
ATOM    984  HN  TRP A 106      -9.257 -16.206  15.085  1.00 10.00      A   
ATOM    985  CA  TRP A 106      -8.194 -17.237  13.574  1.00 10.00      A   
ATOM    986  CB  TRP A 106      -9.310 -18.196  13.157  1.00 10.00      A   
ATOM    987  CG  TRP A 106      -9.269 -19.510  13.872  1.00 10.00      A   
ATOM    988  CD1 TRP A 106      -9.817 -19.800  15.086  1.00 10.00      A   
ATOM    989  CD2 TRP A 106      -8.646 -20.717  13.416  1.00 10.00      A   
ATOM    990  NE1 TRP A 106      -9.578 -21.113  15.412  1.00 10.00      A   
ATOM    991  HE1 TRP A 106      -9.871 -21.560  16.237  1.00 10.00      A   
ATOM    992  CE2 TRP A 106      -8.862 -21.697  14.401  1.00 10.00      A   
ATOM    993  CE3 TRP A 106      -7.931 -21.062  12.266  1.00 10.00      A   
ATOM    994  CZ2 TRP A 106      -8.388 -23.000  14.274  1.00 10.00      A   
ATOM    995  CZ3 TRP A 106      -7.459 -22.355  12.141  1.00 10.00      A   
ATOM    996  CH2 TRP A 106      -7.692 -23.309  13.138  1.00 10.00      A   
ATOM    997  C   TRP A 106      -8.042 -16.108  12.561  1.00 10.00      A   
ATOM    998  O   TRP A 106      -8.322 -16.285  11.373  1.00 10.00      A   
ATOM    999  N   LEU A 107      -7.594 -14.952  13.041  1.00 10.00      A   
ATOM   1000  HN  LEU A 107      -7.401 -14.878  13.999  1.00 10.00      A   
ATOM   1001  CA  LEU A 107      -7.382 -13.789  12.179  1.00 10.00      A   
ATOM   1002  CB  LEU A 107      -6.984 -12.570  13.020  1.00 10.00      A   
ATOM   1003  CG  LEU A 107      -7.190 -11.199  12.373  1.00 10.00      A   
ATOM   1004  CD1 LEU A 107      -8.665 -10.954  12.100  1.00 10.00      A   
ATOM   1005  CD2 LEU A 107      -6.625 -10.105  13.265  1.00 10.00      A   
ATOM   1006  C   LEU A 107      -6.296 -14.099  11.155  1.00 10.00      A   
ATOM   1007  O   LEU A 107      -5.301 -14.746  11.482  1.00 10.00      A   
ATOM   1008  N   GLU A 108      -6.471 -13.627   9.926  1.00 10.00      A   
ATOM   1009  HN  GLU A 108      -7.263 -13.080   9.728  1.00 10.00      A   
ATOM   1010  CA  GLU A 108      -5.506 -13.899   8.865  1.00 10.00      A   
ATOM   1011  CB  GLU A 108      -6.188 -14.615   7.693  1.00 10.00      A   
ATOM   1012  CG  GLU A 108      -6.693 -16.011   8.017  1.00 10.00      A   
ATOM   1013  CD  GLU A 108      -7.299 -16.706   6.813  1.00 10.00      A   
ATOM   1014  OE1 GLU A 108      -6.813 -16.485   5.678  1.00 10.00      A   
ATOM   1015  OE2 GLU A 108      -8.256 -17.485   6.994  1.00 10.00      A   
ATOM   1016  C   GLU A 108      -4.808 -12.644   8.350  1.00 10.00      A   
ATOM   1017  O   GLU A 108      -3.586 -12.628   8.193  1.00 10.00      A   
ATOM   1018  N   GLU A 109      -5.576 -11.592   8.098  1.00 10.00      A   
ATOM   1019  HN  GLU A 109      -6.538 -11.637   8.293  1.00 10.00      A   
ATOM   1020  CA  GLU A 109      -5.012 -10.361   7.547  1.00 10.00      A   
ATOM   1021  CB  GLU A 109      -5.560 -10.112   6.142  1.00 10.00      A   
ATOM   1022  CG  GLU A 109      -5.288 -11.231   5.155  1.00 10.00      A   
ATOM   1023  CD  GLU A 109      -6.364 -11.349   4.098  1.00 10.00      A   
ATOM   1024  OE1 GLU A 109      -6.937 -10.308   3.706  1.00 10.00      A   
ATOM   1025  OE2 GLU A 109      -6.645 -12.481   3.657  1.00 10.00      A   
ATOM   1026  C   GLU A 109      -5.259  -9.127   8.407  1.00 10.00      A   
ATOM   1027  O   GLU A 109      -6.360  -8.909   8.917  1.00 10.00      A   
ATOM   1028  N   ILE A 110      -4.223  -8.309   8.533  1.00 10.00      A   
ATOM   1029  HN  ILE A 110      -3.376  -8.549   8.099  1.00 10.00      A   
ATOM   1030  CA  ILE A 110      -4.293  -7.064   9.286  1.00 10.00      A   
ATOM   1031  CB  ILE A 110      -3.486  -7.137  10.600  1.00 10.00      A   
ATOM   1032  CG1 ILE A 110      -3.886  -8.368  11.421  1.00 10.00      A   
ATOM   1033  CG2 ILE A 110      -3.678  -5.865  11.415  1.00 10.00      A   
ATOM   1034  CD1 ILE A 110      -3.056  -8.570  12.669  1.00 10.00      A   
ATOM   1035  C   ILE A 110      -3.748  -5.926   8.419  1.00 10.00      A   
ATOM   1036  O   ILE A 110      -2.560  -5.901   8.089  1.00 10.00      A   
ATOM   1037  N   ARG A 111      -4.618  -4.998   8.042  1.00 10.00      A   
ATOM   1038  HN  ARG A 111      -5.553  -5.065   8.346  1.00 10.00      A   
ATOM   1039  CA  ARG A 111      -4.230  -3.872   7.198  1.00 10.00      A   
ATOM   1040  CB  ARG A 111      -5.051  -3.891   5.902  1.00 10.00      A   
ATOM   1041  CG  ARG A 111      -5.034  -5.237   5.192  1.00 10.00      A   
ATOM   1042  CD  ARG A 111      -6.182  -5.391   4.208  1.00 10.00      A   
ATOM   1043  NE  ARG A 111      -6.276  -6.761   3.702  1.00 10.00      A   
ATOM   1044  HE  ARG A 111      -6.556  -7.453   4.338  1.00 10.00      A   
ATOM   1045  CZ  ARG A 111      -6.012  -7.121   2.445  1.00 10.00      A   
ATOM   1046  NH1 ARG A 111      -5.640  -6.221   1.546  1.00 10.00      A   
ATOM   1047 HH11 ARG A 111      -5.551  -5.216   1.812  1.00 10.00      A   
ATOM   1048 HH12 ARG A 111      -5.435  -6.516   0.566  1.00 10.00      A   
ATOM   1049  NH2 ARG A 111      -6.116  -8.390   2.082  1.00 10.00      A   
ATOM   1050 HH21 ARG A 111      -6.408  -9.121   2.781  1.00 10.00      A   
ATOM   1051 HH22 ARG A 111      -5.903  -8.672   1.101  1.00 10.00      A   
ATOM   1052  C   ARG A 111      -4.435  -2.554   7.938  1.00 10.00      A   
ATOM   1053  O   ARG A 111      -5.527  -2.276   8.427  1.00 10.00      A   
ATOM   1054  N   LEU A 112      -3.381  -1.747   8.021  1.00 10.00      A   
ATOM   1055  HN  LEU A 112      -2.535  -2.014   7.589  1.00 10.00      A   
ATOM   1056  CA  LEU A 112      -3.447  -0.466   8.719  1.00 10.00      A   
ATOM   1057  CB  LEU A 112      -2.758  -0.572  10.085  1.00 10.00      A   
ATOM   1058  CG  LEU A 112      -3.301  -1.642  11.036  1.00 10.00      A   
ATOM   1059  CD1 LEU A 112      -2.296  -1.946  12.135  1.00 10.00      A   
ATOM   1060  CD2 LEU A 112      -4.629  -1.205  11.631  1.00 10.00      A   
ATOM   1061  C   LEU A 112      -2.780   0.637   7.902  1.00 10.00      A   
ATOM   1062  O   LEU A 112      -1.696   0.436   7.344  1.00 10.00      A   
ATOM   1063  N   LYS A 113      -3.434   1.796   7.830  1.00 10.00      A   
ATOM   1064  HN  LYS A 113      -4.307   1.881   8.276  1.00 10.00      A   
ATOM   1065  CA  LYS A 113      -2.902   2.944   7.102  1.00 10.00      A   
ATOM   1066  CB  LYS A 113      -3.729   3.235   5.847  1.00 10.00      A   
ATOM   1067  CG  LYS A 113      -3.108   4.278   4.925  1.00 10.00      A   
ATOM   1068  CD  LYS A 113      -4.171   5.049   4.157  1.00 10.00      A   
ATOM   1069  CE  LYS A 113      -3.552   5.952   3.098  1.00 10.00      A   
ATOM   1070  NZ  LYS A 113      -4.577   6.753   2.373  1.00 10.00      A   
ATOM   1071  HZ1 LYS A 113      -4.119   7.436   1.732  1.00 10.00      A   
ATOM   1072  HZ2 LYS A 113      -5.168   7.279   3.048  1.00 10.00      A   
ATOM   1073  HZ3 LYS A 113      -5.195   6.129   1.814  1.00 10.00      A   
ATOM   1074  C   LYS A 113      -2.888   4.177   8.000  1.00 10.00      A   
ATOM   1075  O   LYS A 113      -3.913   4.532   8.587  1.00 10.00      A   
ATOM   1076  N   ARG A 114      -1.727   4.821   8.096  1.00 10.00      A   
ATOM   1077  HN  ARG A 114      -0.953   4.473   7.599  1.00 10.00      A   
ATOM   1078  CA  ARG A 114      -1.555   6.021   8.923  1.00 10.00      A   
ATOM   1079  CB  ARG A 114      -2.367   7.206   8.380  1.00 10.00      A   
ATOM   1080  CG  ARG A 114      -1.868   7.774   7.058  1.00 10.00      A   
ATOM   1081  CD  ARG A 114      -2.626   9.044   6.686  1.00 10.00      A   
ATOM   1082  NE  ARG A 114      -2.386   9.455   5.302  1.00 10.00      A   
ATOM   1083  HE  ARG A 114      -1.480   9.792   5.082  1.00 10.00      A   
ATOM   1084  CZ  ARG A 114      -3.312   9.429   4.339  1.00 10.00      A   
ATOM   1085  NH1 ARG A 114      -4.548   9.020   4.613  1.00 10.00      A   
ATOM   1086 HH11 ARG A 114      -4.795   8.720   5.576  1.00 10.00      A   
ATOM   1087 HH12 ARG A 114      -5.285   9.000   3.862  1.00 10.00      A   
ATOM   1088  NH2 ARG A 114      -2.993   9.794   3.100  1.00 10.00      A   
ATOM   1089 HH21 ARG A 114      -2.015  10.110   2.880  1.00 10.00      A   
ATOM   1090 HH22 ARG A 114      -3.712   9.765   2.334  1.00 10.00      A   
ATOM   1091  C   ARG A 114      -1.933   5.736  10.373  1.00 10.00      A   
ATOM   1092  O   ARG A 114      -2.788   6.410  10.955  1.00 10.00      A   
ATOM   1093  N   MET A 115      -1.304   4.723  10.945  1.00 10.00      A   
ATOM   1094  HN  MET A 115      -0.628   4.227  10.436  1.00 10.00      A   
ATOM   1095  CA  MET A 115      -1.584   4.332  12.315  1.00 10.00      A   
ATOM   1096  CB  MET A 115      -2.307   2.984  12.330  1.00 10.00      A   
ATOM   1097  CG  MET A 115      -3.713   3.022  11.757  1.00 10.00      A   
ATOM   1098  SD  MET A 115      -4.901   3.774  12.882  1.00 10.00      A   
ATOM   1099  CE  MET A 115      -4.925   2.554  14.189  1.00 10.00      A   
ATOM   1100  C   MET A 115      -0.303   4.230  13.128  1.00 10.00      A   
ATOM   1101  O   MET A 115       0.783   4.041  12.579  1.00 10.00      A   
ATOM   1102  N   VAL A 116      -0.439   4.357  14.439  1.00 10.00      A   
ATOM   1103  HN  VAL A 116      -1.336   4.515  14.814  1.00 10.00      A   
ATOM   1104  CA  VAL A 116       0.696   4.260  15.341  1.00 10.00      A   
ATOM   1105  CB  VAL A 116       0.602   5.283  16.497  1.00 10.00      A   
ATOM   1106  CG1 VAL A 116       1.909   5.342  17.278  1.00 10.00      A   
ATOM   1107  CG2 VAL A 116       0.236   6.661  15.967  1.00 10.00      A   
ATOM   1108  C   VAL A 116       0.756   2.851  15.916  1.00 10.00      A   
ATOM   1109  O   VAL A 116       0.003   2.501  16.831  1.00 10.00      A   
ATOM   1110  N   VAL A 117       1.637   2.043  15.360  1.00 10.00      A   
ATOM   1111  HN  VAL A 117       2.219   2.386  14.649  1.00 10.00      A   
ATOM   1112  CA  VAL A 117       1.787   0.671  15.798  1.00 10.00      A   
ATOM   1113  CB  VAL A 117       1.777  -0.311  14.607  1.00 10.00      A   
ATOM   1114  CG1 VAL A 117       1.582  -1.740  15.097  1.00 10.00      A   
ATOM   1115  CG2 VAL A 117       0.697   0.068  13.601  1.00 10.00      A   
ATOM   1116  C   VAL A 117       3.086   0.508  16.568  1.00 10.00      A   
ATOM   1117  O   VAL A 117       4.163   0.756  16.039  1.00 10.00      A   
ATOM   1118  N   THR A 118       2.978   0.119  17.824  1.00 10.00      A   
ATOM   1119  HN  THR A 118       2.092  -0.032  18.205  1.00 10.00      A   
ATOM   1120  CA  THR A 118       4.143  -0.082  18.657  1.00 10.00      A   
ATOM   1121  CB  THR A 118       3.824   0.288  20.115  1.00 10.00      A   
ATOM   1122  OG1 THR A 118       2.482  -0.118  20.429  1.00 10.00      A   
ATOM   1123  HG1 THR A 118       2.240   0.235  21.292  1.00 10.00      A   
ATOM   1124  CG2 THR A 118       3.957   1.787  20.324  1.00 10.00      A   
ATOM   1125  C   THR A 118       4.589  -1.539  18.598  1.00 10.00      A   
ATOM   1126  O   THR A 118       3.825  -2.415  18.177  1.00 10.00      A   
ATOM   1127  N   ASP A 119       5.821  -1.793  19.027  1.00 10.00      A   
ATOM   1128  HN  ASP A 119       6.377  -1.049  19.347  1.00 10.00      A   
ATOM   1129  CA  ASP A 119       6.371  -3.149  19.040  1.00 10.00      A   
ATOM   1130  CB  ASP A 119       7.848  -3.150  19.459  1.00 10.00      A   
ATOM   1131  CG  ASP A 119       8.751  -2.430  18.477  1.00 10.00      A   
ATOM   1132  OD1 ASP A 119       8.879  -2.889  17.327  1.00 10.00      A   
ATOM   1133  OD2 ASP A 119       9.341  -1.394  18.854  1.00 10.00      A   
ATOM   1134  C   ASP A 119       5.556  -4.020  19.990  1.00 10.00      A   
ATOM   1135  O   ASP A 119       5.437  -5.233  19.799  1.00 10.00      A   
ATOM   1136  N   ASP A 120       4.975  -3.373  21.000  1.00 10.00      A   
ATOM   1137  HN  ASP A 120       5.122  -2.405  21.087  1.00 10.00      A   
ATOM   1138  CA  ASP A 120       4.146  -4.043  21.996  1.00 10.00      A   
ATOM   1139  CB  ASP A 120       3.628  -3.009  23.000  1.00 10.00      A   
ATOM   1140  CG  ASP A 120       3.730  -3.466  24.441  1.00 10.00      A   
ATOM   1141  OD1 ASP A 120       4.767  -3.191  25.080  1.00 10.00      A   
ATOM   1142  OD2 ASP A 120       2.776  -4.098  24.946  1.00 10.00      A   
ATOM   1143  C   ASP A 120       2.963  -4.729  21.322  1.00 10.00      A   
ATOM   1144  O   ASP A 120       2.568  -5.833  21.698  1.00 10.00      A   
ATOM   1145  N   CYS A 121       2.427  -4.076  20.297  1.00 10.00      A   
ATOM   1146  HN  CYS A 121       2.811  -3.217  20.028  1.00 10.00      A   
ATOM   1147  CA  CYS A 121       1.297  -4.605  19.552  1.00 10.00      A   
ATOM   1148  CB  CYS A 121       0.657  -3.499  18.711  1.00 10.00      A   
ATOM   1149  SG  CYS A 121       0.253  -1.995  19.633  1.00 10.00      A   
ATOM   1150  HG  CYS A 121       1.386  -1.351  19.903  1.00 10.00      A   
ATOM   1151  C   CYS A 121       1.730  -5.761  18.652  1.00 10.00      A   
ATOM   1152  O   CYS A 121       1.030  -6.766  18.534  1.00 10.00      A   
ATOM   1153  N   LEU A 122       2.896  -5.616  18.035  1.00 10.00      A   
ATOM   1154  HN  LEU A 122       3.419  -4.801  18.189  1.00 10.00      A   
ATOM   1155  CA  LEU A 122       3.425  -6.641  17.142  1.00 10.00      A   
ATOM   1156  CB  LEU A 122       4.746  -6.187  16.517  1.00 10.00      A   
ATOM   1157  CG  LEU A 122       4.634  -5.296  15.277  1.00 10.00      A   
ATOM   1158  CD1 LEU A 122       6.011  -4.839  14.823  1.00 10.00      A   
ATOM   1159  CD2 LEU A 122       3.925  -6.039  14.154  1.00 10.00      A   
ATOM   1160  C   LEU A 122       3.619  -7.964  17.870  1.00 10.00      A   
ATOM   1161  O   LEU A 122       3.219  -9.021  17.379  1.00 10.00      A   
ATOM   1162  N   GLU A 123       4.228  -7.900  19.046  1.00 10.00      A   
ATOM   1163  HN  GLU A 123       4.530  -7.026  19.384  1.00 10.00      A   
ATOM   1164  CA  GLU A 123       4.470  -9.097  19.841  1.00 10.00      A   
ATOM   1165  CB  GLU A 123       5.295  -8.764  21.082  1.00 10.00      A   
ATOM   1166  CG  GLU A 123       6.643  -8.135  20.769  1.00 10.00      A   
ATOM   1167  CD  GLU A 123       7.465  -7.882  22.012  1.00 10.00      A   
ATOM   1168  OE1 GLU A 123       7.156  -6.928  22.754  1.00 10.00      A   
ATOM   1169  OE2 GLU A 123       8.415  -8.651  22.266  1.00 10.00      A   
ATOM   1170  C   GLU A 123       3.154  -9.764  20.228  1.00 10.00      A   
ATOM   1171  O   GLU A 123       3.067 -10.991  20.300  1.00 10.00      A   
ATOM   1172  N   LEU A 124       2.132  -8.947  20.469  1.00 10.00      A   
ATOM   1173  HN  LEU A 124       2.266  -7.977  20.395  1.00 10.00      A   
ATOM   1174  CA  LEU A 124       0.816  -9.458  20.830  1.00 10.00      A   
ATOM   1175  CB  LEU A 124      -0.116  -8.314  21.241  1.00 10.00      A   
ATOM   1176  CG  LEU A 124      -0.638  -8.340  22.681  1.00 10.00      A   
ATOM   1177  CD1 LEU A 124      -1.392  -9.631  22.964  1.00 10.00      A   
ATOM   1178  CD2 LEU A 124       0.497  -8.151  23.675  1.00 10.00      A   
ATOM   1179  C   LEU A 124       0.218 -10.215  19.654  1.00 10.00      A   
ATOM   1180  O   LEU A 124      -0.319 -11.307  19.814  1.00 10.00      A   
ATOM   1181  N   ILE A 125       0.339  -9.623  18.470  1.00 10.00      A   
ATOM   1182  HN  ILE A 125       0.784  -8.747  18.423  1.00 10.00      A   
ATOM   1183  CA  ILE A 125      -0.174 -10.219  17.239  1.00 10.00      A   
ATOM   1184  CB  ILE A 125       0.115  -9.306  16.020  1.00 10.00      A   
ATOM   1185  CG1 ILE A 125      -0.714  -8.021  16.096  1.00 10.00      A   
ATOM   1186  CG2 ILE A 125      -0.145 -10.036  14.706  1.00 10.00      A   
ATOM   1187  CD1 ILE A 125      -0.326  -6.975  15.069  1.00 10.00      A   
ATOM   1188  C   ILE A 125       0.446 -11.596  16.990  1.00 10.00      A   
ATOM   1189  O   ILE A 125      -0.264 -12.572  16.738  1.00 10.00      A   
ATOM   1190  N   ALA A 126       1.768 -11.665  17.095  1.00 10.00      A   
ATOM   1191  HN  ALA A 126       2.267 -10.854  17.336  1.00 10.00      A   
ATOM   1192  CA  ALA A 126       2.507 -12.899  16.858  1.00 10.00      A   
ATOM   1193  CB  ALA A 126       4.000 -12.635  16.963  1.00 10.00      A   
ATOM   1194  C   ALA A 126       2.101 -14.039  17.793  1.00 10.00      A   
ATOM   1195  O   ALA A 126       2.038 -15.199  17.381  1.00 10.00      A   
ATOM   1196  N   LYS A 127       1.821 -13.716  19.048  1.00 10.00      A   
ATOM   1197  HN  LYS A 127       1.859 -12.776  19.325  1.00 10.00      A   
ATOM   1198  CA  LYS A 127       1.460 -14.741  20.022  1.00 10.00      A   
ATOM   1199  CB  LYS A 127       2.009 -14.411  21.414  1.00 10.00      A   
ATOM   1200  CG  LYS A 127       1.342 -13.228  22.101  1.00 10.00      A   
ATOM   1201  CD  LYS A 127       1.992 -12.928  23.445  1.00 10.00      A   
ATOM   1202  CE  LYS A 127       1.640 -13.973  24.497  1.00 10.00      A   
ATOM   1203  NZ  LYS A 127       0.313 -13.712  25.125  1.00 10.00      A   
ATOM   1204  HZ1 LYS A 127      -0.436 -13.730  24.404  1.00 10.00      A   
ATOM   1205  HZ2 LYS A 127       0.310 -12.782  25.588  1.00 10.00      A   
ATOM   1206  HZ3 LYS A 127       0.106 -14.442  25.837  1.00 10.00      A   
ATOM   1207  C   LYS A 127      -0.042 -15.021  20.079  1.00 10.00      A   
ATOM   1208  O   LYS A 127      -0.462 -16.060  20.582  1.00 10.00      A   
ATOM   1209  N   SER A 128      -0.853 -14.119  19.550  1.00 10.00      A   
ATOM   1210  HN  SER A 128      -0.478 -13.312  19.135  1.00 10.00      A   
ATOM   1211  CA  SER A 128      -2.298 -14.307  19.592  1.00 10.00      A   
ATOM   1212  CB  SER A 128      -3.009 -13.004  19.955  1.00 10.00      A   
ATOM   1213  OG  SER A 128      -2.403 -12.401  21.086  1.00 10.00      A   
ATOM   1214  HG  SER A 128      -1.716 -11.792  20.787  1.00 10.00      A   
ATOM   1215  C   SER A 128      -2.858 -14.904  18.301  1.00 10.00      A   
ATOM   1216  O   SER A 128      -3.708 -15.797  18.337  1.00 10.00      A   
ATOM   1217  N   PHE A 129      -2.369 -14.437  17.165  1.00 10.00      A   
ATOM   1218  HN  PHE A 129      -1.666 -13.748  17.185  1.00 10.00      A   
ATOM   1219  CA  PHE A 129      -2.848 -14.930  15.887  1.00 10.00      A   
ATOM   1220  CB  PHE A 129      -3.072 -13.773  14.914  1.00 10.00      A   
ATOM   1221  CG  PHE A 129      -3.762 -12.585  15.532  1.00 10.00      A   
ATOM   1222  CD1 PHE A 129      -3.243 -11.313  15.385  1.00 10.00      A   
ATOM   1223  CD2 PHE A 129      -4.927 -12.744  16.265  1.00 10.00      A   
ATOM   1224  CE1 PHE A 129      -3.872 -10.221  15.954  1.00 10.00      A   
ATOM   1225  CE2 PHE A 129      -5.561 -11.657  16.836  1.00 10.00      A   
ATOM   1226  CZ  PHE A 129      -5.033 -10.394  16.681  1.00 10.00      A   
ATOM   1227  C   PHE A 129      -1.883 -15.949  15.301  1.00 10.00      A   
ATOM   1228  O   PHE A 129      -0.811 -15.593  14.816  1.00 10.00      A   
ATOM   1229  N   LYS A 130      -2.268 -17.217  15.357  1.00 10.00      A   
ATOM   1230  HN  LYS A 130      -3.133 -17.436  15.761  1.00 10.00      A   
ATOM   1231  CA  LYS A 130      -1.437 -18.293  14.829  1.00 10.00      A   
ATOM   1232  CB  LYS A 130      -1.733 -19.623  15.534  1.00 10.00      A   
ATOM   1233  CG  LYS A 130      -0.945 -19.851  16.819  1.00 10.00      A   
ATOM   1234  CD  LYS A 130      -1.482 -19.014  17.969  1.00 10.00      A   
ATOM   1235  CE  LYS A 130      -0.808 -19.377  19.281  1.00 10.00      A   
ATOM   1236  NZ  LYS A 130      -1.336 -18.570  20.410  1.00 10.00      A   
ATOM   1237  HZ1 LYS A 130      -2.376 -18.589  20.416  1.00 10.00      A   
ATOM   1238  HZ2 LYS A 130      -1.019 -17.580  20.324  1.00 10.00      A   
ATOM   1239  HZ3 LYS A 130      -0.990 -18.950  21.316  1.00 10.00      A   
ATOM   1240  C   LYS A 130      -1.619 -18.441  13.323  1.00 10.00      A   
ATOM   1241  O   LYS A 130      -0.804 -19.066  12.648  1.00 10.00      A   
ATOM   1242  N   ASN A 131      -2.687 -17.860  12.799  1.00 10.00      A   
ATOM   1243  HN  ASN A 131      -3.306 -17.376  13.382  1.00 10.00      A   
ATOM   1244  CA  ASN A 131      -2.960 -17.933  11.367  1.00 10.00      A   
ATOM   1245  CB  ASN A 131      -4.408 -18.344  11.097  1.00 10.00      A   
ATOM   1246  CG  ASN A 131      -4.503 -19.477  10.092  1.00 10.00      A   
ATOM   1247  OD1 ASN A 131      -3.563 -19.735   9.338  1.00 10.00      A   
ATOM   1248  ND2 ASN A 131      -5.638 -20.159  10.062  1.00 10.00      A   
ATOM   1249 HD21 ASN A 131      -6.355 -19.897  10.679  1.00 10.00      A   
ATOM   1250 HD22 ASN A 131      -5.716 -20.897   9.427  1.00 10.00      A   
ATOM   1251  C   ASN A 131      -2.645 -16.614  10.682  1.00 10.00      A   
ATOM   1252  O   ASN A 131      -3.247 -16.265   9.668  1.00 10.00      A   
ATOM   1253  N   PHE A 132      -1.702 -15.882  11.260  1.00 10.00      A   
ATOM   1254  HN  PHE A 132      -1.278 -16.219  12.072  1.00 10.00      A   
ATOM   1255  CA  PHE A 132      -1.270 -14.600  10.722  1.00 10.00      A   
ATOM   1256  CB  PHE A 132      -0.260 -13.959  11.680  1.00 10.00      A   
ATOM   1257  CG  PHE A 132       0.195 -12.585  11.275  1.00 10.00      A   
ATOM   1258  CD1 PHE A 132      -0.705 -11.534  11.206  1.00 10.00      A   
ATOM   1259  CD2 PHE A 132       1.524 -12.342  10.973  1.00 10.00      A   
ATOM   1260  CE1 PHE A 132      -0.286 -10.270  10.846  1.00 10.00      A   
ATOM   1261  CE2 PHE A 132       1.947 -11.081  10.611  1.00 10.00      A   
ATOM   1262  CZ  PHE A 132       1.042 -10.045  10.549  1.00 10.00      A   
ATOM   1263  C   PHE A 132      -0.640 -14.810   9.350  1.00 10.00      A   
ATOM   1264  O   PHE A 132       0.359 -15.521   9.224  1.00 10.00      A   
ATOM   1265  N   LYS A 133      -1.222 -14.192   8.327  1.00 10.00      A   
ATOM   1266  HN  LYS A 133      -2.005 -13.622   8.491  1.00 10.00      A   
ATOM   1267  CA  LYS A 133      -0.732 -14.356   6.969  1.00 10.00      A   
ATOM   1268  CB  LYS A 133      -1.813 -14.988   6.092  1.00 10.00      A   
ATOM   1269  CG  LYS A 133      -2.266 -16.368   6.535  1.00 10.00      A   
ATOM   1270  CD  LYS A 133      -3.385 -16.874   5.644  1.00 10.00      A   
ATOM   1271  CE  LYS A 133      -3.965 -18.180   6.153  1.00 10.00      A   
ATOM   1272  NZ  LYS A 133      -5.094 -18.629   5.300  1.00 10.00      A   
ATOM   1273  HZ1 LYS A 133      -5.460 -19.540   5.637  1.00 10.00      A   
ATOM   1274  HZ2 LYS A 133      -4.774 -18.736   4.314  1.00 10.00      A   
ATOM   1275  HZ3 LYS A 133      -5.864 -17.926   5.329  1.00 10.00      A   
ATOM   1276  C   LYS A 133      -0.260 -13.055   6.322  1.00 10.00      A   
ATOM   1277  O   LYS A 133       0.907 -12.926   5.957  1.00 10.00      A   
ATOM   1278  N   VAL A 134      -1.161 -12.095   6.173  1.00 10.00      A   
ATOM   1279  HN  VAL A 134      -2.067 -12.221   6.530  1.00 10.00      A   
ATOM   1280  CA  VAL A 134      -0.817 -10.842   5.509  1.00 10.00      A   
ATOM   1281  CB  VAL A 134      -1.728 -10.581   4.287  1.00 10.00      A   
ATOM   1282  CG1 VAL A 134      -1.261  -9.362   3.504  1.00 10.00      A   
ATOM   1283  CG2 VAL A 134      -1.785 -11.803   3.384  1.00 10.00      A   
ATOM   1284  C   VAL A 134      -0.862  -9.636   6.446  1.00 10.00      A   
ATOM   1285  O   VAL A 134      -1.853  -9.404   7.143  1.00 10.00      A   
ATOM   1286  N   LEU A 135       0.219  -8.864   6.440  1.00 10.00      A   
ATOM   1287  HN  LEU A 135       0.977  -9.108   5.858  1.00 10.00      A   
ATOM   1288  CA  LEU A 135       0.323  -7.665   7.257  1.00 10.00      A   
ATOM   1289  CB  LEU A 135       1.464  -7.794   8.269  1.00 10.00      A   
ATOM   1290  CG  LEU A 135       1.632  -6.629   9.249  1.00 10.00      A   
ATOM   1291  CD1 LEU A 135       0.362  -6.427  10.064  1.00 10.00      A   
ATOM   1292  CD2 LEU A 135       2.826  -6.864  10.164  1.00 10.00      A   
ATOM   1293  C   LEU A 135       0.581  -6.459   6.364  1.00 10.00      A   
ATOM   1294  O   LEU A 135       1.602  -6.399   5.676  1.00 10.00      A   
ATOM   1295  N   VAL A 136      -0.336  -5.504   6.368  1.00 10.00      A   
ATOM   1296  HN  VAL A 136      -1.130  -5.595   6.945  1.00 10.00      A   
ATOM   1297  CA  VAL A 136      -0.189  -4.314   5.543  1.00 10.00      A   
ATOM   1298  CB  VAL A 136      -1.375  -4.140   4.567  1.00 10.00      A   
ATOM   1299  CG1 VAL A 136      -1.178  -2.910   3.692  1.00 10.00      A   
ATOM   1300  CG2 VAL A 136      -1.556  -5.383   3.706  1.00 10.00      A   
ATOM   1301  C   VAL A 136      -0.055  -3.067   6.407  1.00 10.00      A   
ATOM   1302  O   VAL A 136      -1.000  -2.667   7.083  1.00 10.00      A   
ATOM   1303  N   LEU A 137       1.126  -2.468   6.385  1.00 10.00      A   
ATOM   1304  HN  LEU A 137       1.849  -2.852   5.836  1.00 10.00      A   
ATOM   1305  CA  LEU A 137       1.395  -1.262   7.149  1.00 10.00      A   
ATOM   1306  CB  LEU A 137       2.568  -1.493   8.100  1.00 10.00      A   
ATOM   1307  CG  LEU A 137       2.349  -2.536   9.191  1.00 10.00      A   
ATOM   1308  CD1 LEU A 137       3.677  -2.975   9.783  1.00 10.00      A   
ATOM   1309  CD2 LEU A 137       1.432  -1.985  10.272  1.00 10.00      A   
ATOM   1310  C   LEU A 137       1.708  -0.109   6.207  1.00 10.00      A   
ATOM   1311  O   LEU A 137       2.841   0.041   5.752  1.00 10.00      A   
ATOM   1312  N   SER A 138       0.704   0.698   5.915  1.00 10.00      A   
ATOM   1313  HN  SER A 138      -0.177   0.535   6.319  1.00 10.00      A   
ATOM   1314  CA  SER A 138       0.870   1.824   5.015  1.00 10.00      A   
ATOM   1315  CB  SER A 138      -0.309   1.888   4.044  1.00 10.00      A   
ATOM   1316  OG  SER A 138      -0.572   0.606   3.488  1.00 10.00      A   
ATOM   1317  HG  SER A 138      -1.480   0.351   3.685  1.00 10.00      A   
ATOM   1318  C   SER A 138       1.007   3.133   5.788  1.00 10.00      A   
ATOM   1319  O   SER A 138       0.035   3.639   6.341  1.00 10.00      A   
ATOM   1320  N   SER A 139       2.224   3.671   5.820  1.00 10.00      A   
ATOM   1321  HN  SER A 139       2.956   3.211   5.348  1.00 10.00      A   
ATOM   1322  CA  SER A 139       2.511   4.921   6.526  1.00 10.00      A   
ATOM   1323  CB  SER A 139       1.734   6.091   5.918  1.00 10.00      A   
ATOM   1324  OG  SER A 139       1.869   6.101   4.505  1.00 10.00      A   
ATOM   1325  HG  SER A 139       2.009   5.199   4.197  1.00 10.00      A   
ATOM   1326  C   SER A 139       2.252   4.806   8.030  1.00 10.00      A   
ATOM   1327  O   SER A 139       1.508   5.598   8.606  1.00 10.00      A   
ATOM   1328  N   CYS A 140       2.869   3.817   8.659  1.00 10.00      A   
ATOM   1329  HN  CYS A 140       3.448   3.207   8.148  1.00 10.00      A   
ATOM   1330  CA  CYS A 140       2.714   3.610  10.091  1.00 10.00      A   
ATOM   1331  CB  CYS A 140       2.090   2.237  10.358  1.00 10.00      A   
ATOM   1332  SG  CYS A 140       0.478   2.001   9.567  1.00 10.00      A   
ATOM   1333  HG  CYS A 140       0.342   0.715   9.282  1.00 10.00      A   
ATOM   1334  C   CYS A 140       4.069   3.734  10.795  1.00 10.00      A   
ATOM   1335  O   CYS A 140       5.100   3.340  10.241  1.00 10.00      A   
ATOM   1336  N   GLU A 141       4.073   4.289  12.003  1.00 10.00      A   
ATOM   1337  HN  GLU A 141       3.228   4.590  12.401  1.00 10.00      A   
ATOM   1338  CA  GLU A 141       5.308   4.456  12.753  1.00 10.00      A   
ATOM   1339  CB  GLU A 141       5.848   5.890  12.625  1.00 10.00      A   
ATOM   1340  CG  GLU A 141       5.279   6.899  13.616  1.00 10.00      A   
ATOM   1341  CD  GLU A 141       3.923   7.443  13.211  1.00 10.00      A   
ATOM   1342  OE1 GLU A 141       3.051   7.596  14.091  1.00 10.00      A   
ATOM   1343  OE2 GLU A 141       3.728   7.740  12.017  1.00 10.00      A   
ATOM   1344  C   GLU A 141       5.121   4.074  14.219  1.00 10.00      A   
ATOM   1345  O   GLU A 141       4.010   3.767  14.645  1.00 10.00      A   
ATOM   1346  N   GLY A 142       6.216   4.082  14.976  1.00 10.00      A   
ATOM   1347  HN  GLY A 142       7.074   4.322  14.567  1.00 10.00      A   
ATOM   1348  CA  GLY A 142       6.156   3.746  16.389  1.00 10.00      A   
ATOM   1349  C   GLY A 142       6.923   2.485  16.725  1.00 10.00      A   
ATOM   1350  O   GLY A 142       7.549   2.391  17.782  1.00 10.00      A   
ATOM   1351  N   PHE A 143       6.871   1.513  15.830  1.00 10.00      A   
ATOM   1352  HN  PHE A 143       6.347   1.646  15.016  1.00 10.00      A   
ATOM   1353  CA  PHE A 143       7.560   0.244  16.031  1.00 10.00      A   
ATOM   1354  CB  PHE A 143       6.777  -0.924  15.414  1.00 10.00      A   
ATOM   1355  CG  PHE A 143       6.552  -0.816  13.930  1.00 10.00      A   
ATOM   1356  CD1 PHE A 143       7.256  -1.626  13.056  1.00 10.00      A   
ATOM   1357  CD2 PHE A 143       5.637   0.089  13.410  1.00 10.00      A   
ATOM   1358  CE1 PHE A 143       7.052  -1.536  11.694  1.00 10.00      A   
ATOM   1359  CE2 PHE A 143       5.430   0.184  12.049  1.00 10.00      A   
ATOM   1360  CZ  PHE A 143       6.139  -0.631  11.190  1.00 10.00      A   
ATOM   1361  C   PHE A 143       8.991   0.288  15.503  1.00 10.00      A   
ATOM   1362  O   PHE A 143       9.380   1.221  14.790  1.00 10.00      A   
ATOM   1363  N   SER A 144       9.767  -0.722  15.850  1.00 10.00      A   
ATOM   1364  HN  SER A 144       9.395  -1.452  16.404  1.00 10.00      A   
ATOM   1365  CA  SER A 144      11.149  -0.800  15.431  1.00 10.00      A   
ATOM   1366  CB  SER A 144      12.057  -0.617  16.649  1.00 10.00      A   
ATOM   1367  OG  SER A 144      11.773  -1.583  17.647  1.00 10.00      A   
ATOM   1368  HG  SER A 144      10.859  -1.468  17.956  1.00 10.00      A   
ATOM   1369  C   SER A 144      11.423  -2.141  14.763  1.00 10.00      A   
ATOM   1370  O   SER A 144      10.499  -2.915  14.506  1.00 10.00      A   
ATOM   1371  N   THR A 145      12.689  -2.413  14.483  1.00 10.00      A   
ATOM   1372  HN  THR A 145      13.380  -1.746  14.684  1.00 10.00      A   
ATOM   1373  CA  THR A 145      13.083  -3.663  13.857  1.00 10.00      A   
ATOM   1374  CB  THR A 145      14.525  -3.573  13.331  1.00 10.00      A   
ATOM   1375  OG1 THR A 145      15.313  -2.791  14.245  1.00 10.00      A   
ATOM   1376  HG1 THR A 145      15.524  -3.328  15.025  1.00 10.00      A   
ATOM   1377  CG2 THR A 145      14.547  -2.924  11.958  1.00 10.00      A   
ATOM   1378  C   THR A 145      12.963  -4.833  14.835  1.00 10.00      A   
ATOM   1379  O   THR A 145      12.992  -5.998  14.432  1.00 10.00      A   
ATOM   1380  N   ASP A 146      12.814  -4.513  16.121  1.00 10.00      A   
ATOM   1381  HN  ASP A 146      12.775  -3.566  16.375  1.00 10.00      A   
ATOM   1382  CA  ASP A 146      12.688  -5.535  17.155  1.00 10.00      A   
ATOM   1383  CB  ASP A 146      12.822  -4.924  18.554  1.00 10.00      A   
ATOM   1384  CG  ASP A 146      13.070  -5.968  19.630  1.00 10.00      A   
ATOM   1385  OD1 ASP A 146      12.127  -6.300  20.381  1.00 10.00      A   
ATOM   1386  OD2 ASP A 146      14.216  -6.453  19.738  1.00 10.00      A   
ATOM   1387  C   ASP A 146      11.356  -6.262  17.023  1.00 10.00      A   
ATOM   1388  O   ASP A 146      11.297  -7.493  17.108  1.00 10.00      A   
ATOM   1389  N   GLY A 147      10.289  -5.498  16.792  1.00 10.00      A   
ATOM   1390  HN  GLY A 147      10.392  -4.519  16.734  1.00 10.00      A   
ATOM   1391  CA  GLY A 147       8.977  -6.092  16.639  1.00 10.00      A   
ATOM   1392  C   GLY A 147       8.903  -6.951  15.397  1.00 10.00      A   
ATOM   1393  O   GLY A 147       8.240  -7.991  15.385  1.00 10.00      A   
ATOM   1394  N   LEU A 148       9.612  -6.524  14.358  1.00 10.00      A   
ATOM   1395  HN  LEU A 148      10.138  -5.699  14.446  1.00 10.00      A   
ATOM   1396  CA  LEU A 148       9.639  -7.253  13.096  1.00 10.00      A   
ATOM   1397  CB  LEU A 148      10.392  -6.456  12.024  1.00 10.00      A   
ATOM   1398  CG  LEU A 148       9.706  -5.189  11.499  1.00 10.00      A   
ATOM   1399  CD1 LEU A 148      10.625  -4.446  10.536  1.00 10.00      A   
ATOM   1400  CD2 LEU A 148       8.384  -5.529  10.825  1.00 10.00      A   
ATOM   1401  C   LEU A 148      10.285  -8.621  13.295  1.00 10.00      A   
ATOM   1402  O   LEU A 148       9.873  -9.611  12.684  1.00 10.00      A   
ATOM   1403  N   ALA A 149      11.290  -8.666  14.168  1.00 10.00      A   
ATOM   1404  HN  ALA A 149      11.567  -7.841  14.624  1.00 10.00      A   
ATOM   1405  CA  ALA A 149      11.990  -9.909  14.468  1.00 10.00      A   
ATOM   1406  CB  ALA A 149      13.240  -9.627  15.287  1.00 10.00      A   
ATOM   1407  C   ALA A 149      11.073 -10.862  15.220  1.00 10.00      A   
ATOM   1408  O   ALA A 149      11.100 -12.072  15.001  1.00 10.00      A   
ATOM   1409  N   ALA A 150      10.255 -10.303  16.102  1.00 10.00      A   
ATOM   1410  HN  ALA A 150      10.289  -9.330  16.235  1.00 10.00      A   
ATOM   1411  CA  ALA A 150       9.317 -11.095  16.887  1.00 10.00      A   
ATOM   1412  CB  ALA A 150       8.610 -10.208  17.901  1.00 10.00      A   
ATOM   1413  C   ALA A 150       8.303 -11.784  15.978  1.00 10.00      A   
ATOM   1414  O   ALA A 150       7.969 -12.955  16.172  1.00 10.00      A   
ATOM   1415  N   ILE A 151       7.830 -11.052  14.978  1.00 10.00      A   
ATOM   1416  HN  ILE A 151       8.144 -10.128  14.876  1.00 10.00      A   
ATOM   1417  CA  ILE A 151       6.860 -11.579  14.027  1.00 10.00      A   
ATOM   1418  CB  ILE A 151       6.328 -10.458  13.102  1.00 10.00      A   
ATOM   1419  CG1 ILE A 151       5.496  -9.442  13.895  1.00 10.00      A   
ATOM   1420  CG2 ILE A 151       5.528 -11.025  11.935  1.00 10.00      A   
ATOM   1421  CD1 ILE A 151       4.183  -9.985  14.417  1.00 10.00      A   
ATOM   1422  C   ILE A 151       7.484 -12.691  13.183  1.00 10.00      A   
ATOM   1423  O   ILE A 151       6.955 -13.799  13.111  1.00 10.00      A   
ATOM   1424  N   ALA A 152       8.640 -12.404  12.599  1.00 10.00      A   
ATOM   1425  HN  ALA A 152       9.036 -11.518  12.748  1.00 10.00      A   
ATOM   1426  CA  ALA A 152       9.343 -13.359  11.740  1.00 10.00      A   
ATOM   1427  CB  ALA A 152      10.585 -12.718  11.140  1.00 10.00      A   
ATOM   1428  C   ALA A 152       9.721 -14.650  12.462  1.00 10.00      A   
ATOM   1429  O   ALA A 152       9.711 -15.730  11.865  1.00 10.00      A   
ATOM   1430  N   ALA A 153      10.034 -14.549  13.744  1.00 10.00      A   
ATOM   1431  HN  ALA A 153       9.996 -13.668  14.183  1.00 10.00      A   
ATOM   1432  CA  ALA A 153      10.442 -15.716  14.516  1.00 10.00      A   
ATOM   1433  CB  ALA A 153      11.443 -15.313  15.585  1.00 10.00      A   
ATOM   1434  C   ALA A 153       9.265 -16.469  15.136  1.00 10.00      A   
ATOM   1435  O   ALA A 153       9.456 -17.498  15.786  1.00 10.00      A   
ATOM   1436  N   THR A 154       8.054 -15.975  14.935  1.00 10.00      A   
ATOM   1437  HN  THR A 154       7.944 -15.167  14.391  1.00 10.00      A   
ATOM   1438  CA  THR A 154       6.886 -16.627  15.504  1.00 10.00      A   
ATOM   1439  CB  THR A 154       6.224 -15.764  16.598  1.00 10.00      A   
ATOM   1440  OG1 THR A 154       7.246 -15.169  17.414  1.00 10.00      A   
ATOM   1441  HG1 THR A 154       7.493 -14.310  17.040  1.00 10.00      A   
ATOM   1442  CG2 THR A 154       5.322 -16.617  17.478  1.00 10.00      A   
ATOM   1443  C   THR A 154       5.859 -17.014  14.441  1.00 10.00      A   
ATOM   1444  O   THR A 154       5.439 -18.169  14.370  1.00 10.00      A   
ATOM   1445  N   CYS A 155       5.484 -16.060  13.602  1.00 10.00      A   
ATOM   1446  HN  CYS A 155       5.895 -15.167  13.673  1.00 10.00      A   
ATOM   1447  CA  CYS A 155       4.494 -16.299  12.559  1.00 10.00      A   
ATOM   1448  CB  CYS A 155       3.969 -14.968  12.027  1.00 10.00      A   
ATOM   1449  SG  CYS A 155       3.422 -13.836  13.326  1.00 10.00      A   
ATOM   1450  HG  CYS A 155       2.286 -14.310  13.819  1.00 10.00      A   
ATOM   1451  C   CYS A 155       5.070 -17.148  11.430  1.00 10.00      A   
ATOM   1452  O   CYS A 155       5.943 -16.705  10.684  1.00 10.00      A   
ATOM   1453  N   ARG A 156       4.579 -18.373  11.317  1.00 10.00      A   
ATOM   1454  HN  ARG A 156       3.877 -18.663  11.940  1.00 10.00      A   
ATOM   1455  CA  ARG A 156       5.050 -19.298  10.293  1.00 10.00      A   
ATOM   1456  CB  ARG A 156       5.071 -20.731  10.834  1.00 10.00      A   
ATOM   1457  CG  ARG A 156       5.407 -20.853  12.314  1.00 10.00      A   
ATOM   1458  CD  ARG A 156       5.664 -22.300  12.705  1.00 10.00      A   
ATOM   1459  NE  ARG A 156       4.674 -23.206  12.123  1.00 10.00      A   
ATOM   1460  HE  ARG A 156       4.225 -22.911  11.299  1.00 10.00      A   
ATOM   1461  CZ  ARG A 156       4.365 -24.401  12.630  1.00 10.00      A   
ATOM   1462  NH1 ARG A 156       4.974 -24.834  13.728  1.00 10.00      A   
ATOM   1463 HH11 ARG A 156       5.700 -24.244  14.190  1.00 10.00      A   
ATOM   1464 HH12 ARG A 156       4.736 -25.766  14.133  1.00 10.00      A   
ATOM   1465  NH2 ARG A 156       3.461 -25.169  12.027  1.00 10.00      A   
ATOM   1466 HH21 ARG A 156       2.994 -24.842  11.152  1.00 10.00      A   
ATOM   1467 HH22 ARG A 156       3.214 -26.102  12.423  1.00 10.00      A   
ATOM   1468  C   ARG A 156       4.166 -19.243   9.052  1.00 10.00      A   
ATOM   1469  O   ARG A 156       4.591 -19.603   7.955  1.00 10.00      A   
ATOM   1470  N   ASN A 157       2.935 -18.791   9.231  1.00 10.00      A   
ATOM   1471  HN  ASN A 157       2.656 -18.503  10.126  1.00 10.00      A   
ATOM   1472  CA  ASN A 157       1.989 -18.706   8.128  1.00 10.00      A   
ATOM   1473  CB  ASN A 157       0.563 -19.008   8.592  1.00 10.00      A   
ATOM   1474  CG  ASN A 157       0.183 -20.465   8.398  1.00 10.00      A   
ATOM   1475  OD1 ASN A 157       0.783 -21.177   7.588  1.00 10.00      A   
ATOM   1476  ND2 ASN A 157      -0.819 -20.922   9.135  1.00 10.00      A   
ATOM   1477 HD21 ASN A 157      -1.256 -20.306   9.761  1.00 10.00      A   
ATOM   1478 HD22 ASN A 157      -1.091 -21.856   9.018  1.00 10.00      A   
ATOM   1479  C   ASN A 157       2.052 -17.359   7.427  1.00 10.00      A   
ATOM   1480  O   ASN A 157       1.192 -17.044   6.600  1.00 10.00      A   
ATOM   1481  N   LEU A 158       3.072 -16.569   7.763  1.00 10.00      A   
ATOM   1482  HN  LEU A 158       3.715 -16.881   8.432  1.00 10.00      A   
ATOM   1483  CA  LEU A 158       3.262 -15.258   7.156  1.00 10.00      A   
ATOM   1484  CB  LEU A 158       4.480 -14.550   7.769  1.00 10.00      A   
ATOM   1485  CG  LEU A 158       4.816 -13.158   7.216  1.00 10.00      A   
ATOM   1486  CD1 LEU A 158       3.730 -12.155   7.569  1.00 10.00      A   
ATOM   1487  CD2 LEU A 158       6.167 -12.683   7.729  1.00 10.00      A   
ATOM   1488  C   LEU A 158       3.432 -15.409   5.649  1.00 10.00      A   
ATOM   1489  O   LEU A 158       4.196 -16.262   5.189  1.00 10.00      A   
ATOM   1490  N   LYS A 159       2.708 -14.600   4.892  1.00 10.00      A   
ATOM   1491  HN  LYS A 159       2.117 -13.945   5.324  1.00 10.00      A   
ATOM   1492  CA  LYS A 159       2.759 -14.655   3.441  1.00 10.00      A   
ATOM   1493  CB  LYS A 159       1.390 -15.057   2.883  1.00 10.00      A   
ATOM   1494  CG  LYS A 159       0.982 -16.485   3.206  1.00 10.00      A   
ATOM   1495  CD  LYS A 159      -0.478 -16.741   2.866  1.00 10.00      A   
ATOM   1496  CE  LYS A 159      -0.744 -16.595   1.377  1.00 10.00      A   
ATOM   1497  NZ  LYS A 159      -2.088 -17.106   1.010  1.00 10.00      A   
ATOM   1498  HZ1 LYS A 159      -2.815 -16.648   1.599  1.00 10.00      A   
ATOM   1499  HZ2 LYS A 159      -2.133 -18.134   1.154  1.00 10.00      A   
ATOM   1500  HZ3 LYS A 159      -2.287 -16.903   0.014  1.00 10.00      A   
ATOM   1501  C   LYS A 159       3.186 -13.322   2.838  1.00 10.00      A   
ATOM   1502  O   LYS A 159       4.074 -13.269   1.986  1.00 10.00      A   
ATOM   1503  N   GLU A 160       2.564 -12.242   3.283  1.00 10.00      A   
ATOM   1504  HN  GLU A 160       1.893 -12.324   3.991  1.00 10.00      A   
ATOM   1505  CA  GLU A 160       2.879 -10.931   2.742  1.00 10.00      A   
ATOM   1506  CB  GLU A 160       1.744 -10.430   1.842  1.00 10.00      A   
ATOM   1507  CG  GLU A 160       1.406 -11.367   0.692  1.00 10.00      A   
ATOM   1508  CD  GLU A 160       0.418 -10.775  -0.291  1.00 10.00      A   
ATOM   1509  OE1 GLU A 160      -0.143 -11.541  -1.100  1.00 10.00      A   
ATOM   1510  OE2 GLU A 160       0.208  -9.540  -0.268  1.00 10.00      A   
ATOM   1511  C   GLU A 160       3.189  -9.913   3.832  1.00 10.00      A   
ATOM   1512  O   GLU A 160       2.355  -9.628   4.694  1.00 10.00      A   
ATOM   1513  N   LEU A 161       4.395  -9.369   3.779  1.00 10.00      A   
ATOM   1514  HN  LEU A 161       5.014  -9.643   3.061  1.00 10.00      A   
ATOM   1515  CA  LEU A 161       4.834  -8.367   4.735  1.00 10.00      A   
ATOM   1516  CB  LEU A 161       6.117  -8.831   5.431  1.00 10.00      A   
ATOM   1517  CG  LEU A 161       6.494  -8.098   6.721  1.00 10.00      A   
ATOM   1518  CD1 LEU A 161       5.557  -8.478   7.857  1.00 10.00      A   
ATOM   1519  CD2 LEU A 161       7.938  -8.386   7.098  1.00 10.00      A   
ATOM   1520  C   LEU A 161       5.072  -7.048   3.997  1.00 10.00      A   
ATOM   1521  O   LEU A 161       6.156  -6.812   3.457  1.00 10.00      A   
ATOM   1522  N   ASP A 162       4.044  -6.207   3.948  1.00 10.00      A   
ATOM   1523  HN  ASP A 162       3.207  -6.447   4.402  1.00 10.00      A   
ATOM   1524  CA  ASP A 162       4.133  -4.926   3.250  1.00 10.00      A   
ATOM   1525  CB  ASP A 162       2.941  -4.757   2.297  1.00 10.00      A   
ATOM   1526  CG  ASP A 162       3.141  -3.665   1.257  1.00 10.00      A   
ATOM   1527  OD1 ASP A 162       3.952  -2.749   1.489  1.00 10.00      A   
ATOM   1528  OD2 ASP A 162       2.475  -3.718   0.197  1.00 10.00      A   
ATOM   1529  C   ASP A 162       4.186  -3.766   4.237  1.00 10.00      A   
ATOM   1530  O   ASP A 162       3.291  -3.601   5.067  1.00 10.00      A   
ATOM   1531  N   LEU A 163       5.245  -2.972   4.149  1.00 10.00      A   
ATOM   1532  HN  LEU A 163       5.929  -3.168   3.472  1.00 10.00      A   
ATOM   1533  CA  LEU A 163       5.423  -1.819   5.024  1.00 10.00      A   
ATOM   1534  CB  LEU A 163       6.626  -2.020   5.956  1.00 10.00      A   
ATOM   1535  CG  LEU A 163       6.544  -3.198   6.931  1.00 10.00      A   
ATOM   1536  CD1 LEU A 163       7.192  -4.440   6.337  1.00 10.00      A   
ATOM   1537  CD2 LEU A 163       7.180  -2.842   8.264  1.00 10.00      A   
ATOM   1538  C   LEU A 163       5.604  -0.552   4.193  1.00 10.00      A   
ATOM   1539  O   LEU A 163       6.472   0.274   4.476  1.00 10.00      A   
ATOM   1540  N   ARG A 164       4.774  -0.412   3.170  1.00 10.00      A   
ATOM   1541  HN  ARG A 164       4.109  -1.114   3.005  1.00 10.00      A   
ATOM   1542  CA  ARG A 164       4.828   0.736   2.268  1.00 10.00      A   
ATOM   1543  CB  ARG A 164       3.804   0.594   1.136  1.00 10.00      A   
ATOM   1544  CG  ARG A 164       2.364   0.488   1.608  1.00 10.00      A   
ATOM   1545  CD  ARG A 164       1.640  -0.656   0.920  1.00 10.00      A   
ATOM   1546  NE  ARG A 164       0.677  -0.194  -0.074  1.00 10.00      A   
ATOM   1547  HE  ARG A 164       0.456   0.764  -0.073  1.00 10.00      A   
ATOM   1548  CZ  ARG A 164       0.097  -0.992  -0.974  1.00 10.00      A   
ATOM   1549  NH1 ARG A 164       0.398  -2.292  -1.008  1.00 10.00      A   
ATOM   1550 HH11 ARG A 164       1.097  -2.695  -0.329  1.00 10.00      A   
ATOM   1551 HH12 ARG A 164      -0.058  -2.916  -1.705  1.00 10.00      A   
ATOM   1552  NH2 ARG A 164      -0.796  -0.499  -1.837  1.00 10.00      A   
ATOM   1553 HH21 ARG A 164      -1.242  -1.122  -2.543  1.00 10.00      A   
ATOM   1554 HH22 ARG A 164      -1.058   0.517  -1.811  1.00 10.00      A   
ATOM   1555  C   ARG A 164       4.670   2.085   2.974  1.00 10.00      A   
ATOM   1556  O   ARG A 164       3.743   2.297   3.763  1.00 10.00      A   
ATOM   1557  N   GLU A 165       5.606   2.988   2.683  1.00 10.00      A   
ATOM   1558  HN  GLU A 165       6.328   2.733   2.068  1.00 10.00      A   
ATOM   1559  CA  GLU A 165       5.609   4.346   3.228  1.00 10.00      A   
ATOM   1560  CB  GLU A 165       4.445   5.159   2.651  1.00 10.00      A   
ATOM   1561  CG  GLU A 165       4.681   5.714   1.255  1.00 10.00      A   
ATOM   1562  CD  GLU A 165       4.202   4.789   0.154  1.00 10.00      A   
ATOM   1563  OE1 GLU A 165       2.982   4.732  -0.088  1.00 10.00      A   
ATOM   1564  OE2 GLU A 165       5.048   4.131  -0.490  1.00 10.00      A   
ATOM   1565  C   GLU A 165       5.586   4.409   4.759  1.00 10.00      A   
ATOM   1566  O   GLU A 165       5.184   5.422   5.329  1.00 10.00      A   
ATOM   1567  N   SER A 166       6.023   3.350   5.426  1.00 10.00      A   
ATOM   1568  HN  SER A 166       6.355   2.573   4.930  1.00 10.00      A   
ATOM   1569  CA  SER A 166       6.029   3.325   6.881  1.00 10.00      A   
ATOM   1570  CB  SER A 166       5.677   1.932   7.399  1.00 10.00      A   
ATOM   1571  OG  SER A 166       4.287   1.697   7.267  1.00 10.00      A   
ATOM   1572  HG  SER A 166       4.128   1.039   6.573  1.00 10.00      A   
ATOM   1573  C   SER A 166       7.356   3.813   7.461  1.00 10.00      A   
ATOM   1574  O   SER A 166       8.411   3.673   6.841  1.00 10.00      A   
ATOM   1575  N   ASP A 167       7.291   4.389   8.655  1.00 10.00      A   
ATOM   1576  HN  ASP A 167       6.423   4.448   9.107  1.00 10.00      A   
ATOM   1577  CA  ASP A 167       8.474   4.909   9.328  1.00 10.00      A   
ATOM   1578  CB  ASP A 167       8.213   6.332   9.838  1.00 10.00      A   
ATOM   1579  CG  ASP A 167       9.425   7.240   9.737  1.00 10.00      A   
ATOM   1580  OD1 ASP A 167      10.452   6.950  10.385  1.00 10.00      A   
ATOM   1581  OD2 ASP A 167       9.353   8.255   9.008  1.00 10.00      A   
ATOM   1582  C   ASP A 167       8.851   3.987  10.482  1.00 10.00      A   
ATOM   1583  O   ASP A 167       8.274   4.057  11.569  1.00 10.00      A   
ATOM   1584  N   VAL A 168       9.808   3.109  10.232  1.00 10.00      A   
ATOM   1585  HN  VAL A 168      10.239   3.113   9.351  1.00 10.00      A   
ATOM   1586  CA  VAL A 168      10.252   2.147  11.235  1.00 10.00      A   
ATOM   1587  CB  VAL A 168      10.464   0.749  10.608  1.00 10.00      A   
ATOM   1588  CG1 VAL A 168      10.588  -0.319  11.683  1.00 10.00      A   
ATOM   1589  CG2 VAL A 168       9.346   0.403   9.632  1.00 10.00      A   
ATOM   1590  C   VAL A 168      11.561   2.600  11.880  1.00 10.00      A   
ATOM   1591  O   VAL A 168      12.422   3.176  11.211  1.00 10.00      A   
ATOM   1592  N   ASP A 169      11.690   2.361  13.183  1.00 10.00      A   
ATOM   1593  HN  ASP A 169      10.944   1.943  13.667  1.00 10.00      A   
ATOM   1594  CA  ASP A 169      12.904   2.715  13.916  1.00 10.00      A   
ATOM   1595  CB  ASP A 169      12.625   2.838  15.421  1.00 10.00      A   
ATOM   1596  CG  ASP A 169      13.664   3.668  16.156  1.00 10.00      A   
ATOM   1597  OD1 ASP A 169      14.859   3.309  16.118  1.00 10.00      A   
ATOM   1598  OD2 ASP A 169      13.286   4.679  16.790  1.00 10.00      A   
ATOM   1599  C   ASP A 169      13.971   1.655  13.665  1.00 10.00      A   
ATOM   1600  O   ASP A 169      13.842   0.511  14.108  1.00 10.00      A   
ATOM   1601  N   ASP A 170      15.009   2.033  12.943  1.00 10.00      A   
ATOM   1602  HN  ASP A 170      15.057   2.960  12.627  1.00 10.00      A   
ATOM   1603  CA  ASP A 170      16.086   1.111  12.608  1.00 10.00      A   
ATOM   1604  CB  ASP A 170      16.917   1.640  11.439  1.00 10.00      A   
ATOM   1605  CG  ASP A 170      16.234   1.482  10.101  1.00 10.00      A   
ATOM   1606  OD1 ASP A 170      16.106   0.338   9.620  1.00 10.00      A   
ATOM   1607  OD2 ASP A 170      15.840   2.505   9.511  1.00 10.00      A   
ATOM   1608  C   ASP A 170      17.007   0.849  13.786  1.00 10.00      A   
ATOM   1609  O   ASP A 170      17.815   1.702  14.153  1.00 10.00      A   
ATOM   1610  N   VAL A 171      16.873  -0.325  14.381  1.00 10.00      A   
ATOM   1611  HN  VAL A 171      16.173  -0.944  14.069  1.00 10.00      A   
ATOM   1612  CA  VAL A 171      17.721  -0.714  15.497  1.00 10.00      A   
ATOM   1613  CB  VAL A 171      16.903  -1.378  16.631  1.00 10.00      A   
ATOM   1614  CG1 VAL A 171      17.785  -1.733  17.817  1.00 10.00      A   
ATOM   1615  CG2 VAL A 171      15.754  -0.481  17.068  1.00 10.00      A   
ATOM   1616  C   VAL A 171      18.791  -1.684  15.003  1.00 10.00      A   
ATOM   1617  O   VAL A 171      19.973  -1.548  15.323  1.00 10.00      A   
ATOM   1618  N   SER A 172      18.366  -2.655  14.205  1.00 10.00      A   
ATOM   1619  HN  SER A 172      17.411  -2.711  13.988  1.00 10.00      A   
ATOM   1620  CA  SER A 172      19.271  -3.643  13.650  1.00 10.00      A   
ATOM   1621  CB  SER A 172      19.723  -4.632  14.728  1.00 10.00      A   
ATOM   1622  OG  SER A 172      20.564  -5.630  14.179  1.00 10.00      A   
ATOM   1623  HG  SER A 172      21.344  -5.729  14.737  1.00 10.00      A   
ATOM   1624  C   SER A 172      18.617  -4.396  12.499  1.00 10.00      A   
ATOM   1625  O   SER A 172      17.451  -4.783  12.577  1.00 10.00      A   
ATOM   1626  N   GLY A 173      19.380  -4.602  11.433  1.00 10.00      A   
ATOM   1627  HN  GLY A 173      20.296  -4.250  11.426  1.00 10.00      A   
ATOM   1628  CA  GLY A 173      18.879  -5.325  10.279  1.00 10.00      A   
ATOM   1629  C   GLY A 173      19.033  -6.825  10.444  1.00 10.00      A   
ATOM   1630  O   GLY A 173      18.775  -7.598   9.519  1.00 10.00      A   
ATOM   1631  N   HIS A 174      19.439  -7.238  11.638  1.00 10.00      A   
ATOM   1632  HN  HIS A 174      19.616  -6.571  12.337  1.00 10.00      A   
ATOM   1633  CA  HIS A 174      19.638  -8.646  11.944  1.00 10.00      A   
ATOM   1634  CB  HIS A 174      20.521  -8.787  13.188  1.00 10.00      A   
ATOM   1635  CG  HIS A 174      21.064 -10.164  13.409  1.00 10.00      A   
ATOM   1636  ND1 HIS A 174      21.979 -10.726  12.549  1.00 10.00      A   
ATOM   1637  CD2 HIS A 174      20.792 -11.041  14.406  1.00 10.00      A   
ATOM   1638  CE1 HIS A 174      22.243 -11.926  13.040  1.00 10.00      A   
ATOM   1639  NE2 HIS A 174      21.547 -12.154  14.158  1.00 10.00      A   
ATOM   1640  HE2 HIS A 174      21.573 -12.971  14.705  1.00 10.00      A   
ATOM   1641  C   HIS A 174      18.301  -9.355  12.153  1.00 10.00      A   
ATOM   1642  O   HIS A 174      18.260 -10.571  12.334  1.00 10.00      A   
ATOM   1643  N   TRP A 175      17.208  -8.594  12.100  1.00 10.00      A   
ATOM   1644  HN  TRP A 175      17.305  -7.635  11.929  1.00 10.00      A   
ATOM   1645  CA  TRP A 175      15.870  -9.149  12.286  1.00 10.00      A   
ATOM   1646  CB  TRP A 175      14.809  -8.040  12.308  1.00 10.00      A   
ATOM   1647  CG  TRP A 175      14.601  -7.349  10.992  1.00 10.00      A   
ATOM   1648  CD1 TRP A 175      15.323  -6.307  10.493  1.00 10.00      A   
ATOM   1649  CD2 TRP A 175      13.595  -7.645  10.013  1.00 10.00      A   
ATOM   1650  NE1 TRP A 175      14.842  -5.944   9.261  1.00 10.00      A   
ATOM   1651  HE1 TRP A 175      15.201  -5.223   8.701  1.00 10.00      A   
ATOM   1652  CE2 TRP A 175      13.780  -6.750   8.943  1.00 10.00      A   
ATOM   1653  CE3 TRP A 175      12.565  -8.587   9.934  1.00 10.00      A   
ATOM   1654  CZ2 TRP A 175      12.968  -6.763   7.812  1.00 10.00      A   
ATOM   1655  CZ3 TRP A 175      11.759  -8.598   8.810  1.00 10.00      A   
ATOM   1656  CH2 TRP A 175      11.968  -7.694   7.763  1.00 10.00      A   
ATOM   1657  C   TRP A 175      15.537 -10.194  11.219  1.00 10.00      A   
ATOM   1658  O   TRP A 175      14.761 -11.117  11.466  1.00 10.00      A   
ATOM   1659  N   LEU A 176      16.144 -10.050  10.044  1.00 10.00      A   
ATOM   1660  HN  LEU A 176      16.762  -9.301   9.918  1.00 10.00      A   
ATOM   1661  CA  LEU A 176      15.918 -10.976   8.939  1.00 10.00      A   
ATOM   1662  CB  LEU A 176      16.549 -10.446   7.650  1.00 10.00      A   
ATOM   1663  CG  LEU A 176      15.614  -9.700   6.700  1.00 10.00      A   
ATOM   1664  CD1 LEU A 176      16.312  -9.439   5.379  1.00 10.00      A   
ATOM   1665  CD2 LEU A 176      14.332 -10.488   6.476  1.00 10.00      A   
ATOM   1666  C   LEU A 176      16.462 -12.365   9.246  1.00 10.00      A   
ATOM   1667  O   LEU A 176      15.940 -13.369   8.762  1.00 10.00      A   
ATOM   1668  N   SER A 177      17.497 -12.422  10.068  1.00 10.00      A   
ATOM   1669  HN  SER A 177      17.859 -11.592  10.446  1.00 10.00      A   
ATOM   1670  CA  SER A 177      18.111 -13.691  10.428  1.00 10.00      A   
ATOM   1671  CB  SER A 177      19.453 -13.448  11.112  1.00 10.00      A   
ATOM   1672  OG  SER A 177      20.078 -12.281  10.596  1.00 10.00      A   
ATOM   1673  HG  SER A 177      20.272 -11.679  11.325  1.00 10.00      A   
ATOM   1674  C   SER A 177      17.195 -14.513  11.332  1.00 10.00      A   
ATOM   1675  O   SER A 177      17.429 -15.701  11.546  1.00 10.00      A   
ATOM   1676  N   HIS A 178      16.144 -13.876  11.847  1.00 10.00      A   
ATOM   1677  HN  HIS A 178      15.999 -12.933  11.624  1.00 10.00      A   
ATOM   1678  CA  HIS A 178      15.195 -14.548  12.725  1.00 10.00      A   
ATOM   1679  CB  HIS A 178      14.407 -13.542  13.572  1.00 10.00      A   
ATOM   1680  CG  HIS A 178      15.224 -12.897  14.655  1.00 10.00      A   
ATOM   1681  ND1 HIS A 178      15.176 -13.343  15.956  1.00 10.00      A   
ATOM   1682  CD2 HIS A 178      16.090 -11.856  14.575  1.00 10.00      A   
ATOM   1683  CE1 HIS A 178      16.009 -12.570  16.634  1.00 10.00      A   
ATOM   1684  NE2 HIS A 178      16.583 -11.660  15.838  1.00 10.00      A   
ATOM   1685  HE2 HIS A 178      17.241 -10.984  16.105  1.00 10.00      A   
ATOM   1686  C   HIS A 178      14.259 -15.461  11.934  1.00 10.00      A   
ATOM   1687  O   HIS A 178      13.571 -16.302  12.511  1.00 10.00      A   
ATOM   1688  N   PHE A 179      14.254 -15.297  10.611  1.00 10.00      A   
ATOM   1689  HN  PHE A 179      14.830 -14.614  10.215  1.00 10.00      A   
ATOM   1690  CA  PHE A 179      13.423 -16.116   9.734  1.00 10.00      A   
ATOM   1691  CB  PHE A 179      13.379 -15.524   8.323  1.00 10.00      A   
ATOM   1692  CG  PHE A 179      12.185 -14.651   8.055  1.00 10.00      A   
ATOM   1693  CD1 PHE A 179      12.347 -13.322   7.701  1.00 10.00      A   
ATOM   1694  CD2 PHE A 179      10.904 -15.165   8.145  1.00 10.00      A   
ATOM   1695  CE1 PHE A 179      11.251 -12.520   7.440  1.00 10.00      A   
ATOM   1696  CE2 PHE A 179       9.805 -14.369   7.888  1.00 10.00      A   
ATOM   1697  CZ  PHE A 179       9.978 -13.045   7.534  1.00 10.00      A   
ATOM   1698  C   PHE A 179      13.967 -17.540   9.679  1.00 10.00      A   
ATOM   1699  O   PHE A 179      15.085 -17.768   9.210  1.00 10.00      A   
ATOM   1700  N   PRO A 180      13.189 -18.513  10.163  1.00 10.00      A   
ATOM   1701  CA  PRO A 180      13.594 -19.921  10.185  1.00 10.00      A   
ATOM   1702  CB  PRO A 180      12.475 -20.613  10.974  1.00 10.00      A   
ATOM   1703  CG  PRO A 180      11.716 -19.511  11.633  1.00 10.00      A   
ATOM   1704  CD  PRO A 180      11.849 -18.324  10.730  1.00 10.00      A   
ATOM   1705  C   PRO A 180      13.693 -20.521   8.783  1.00 10.00      A   
ATOM   1706  O   PRO A 180      13.085 -20.019   7.831  1.00 10.00      A   
ATOM   1707  N   ASP A 181      14.461 -21.599   8.667  1.00 10.00      A   
ATOM   1708  HN  ASP A 181      14.927 -21.940   9.462  1.00 10.00      A   
ATOM   1709  CA  ASP A 181      14.650 -22.289   7.393  1.00 10.00      A   
ATOM   1710  CB  ASP A 181      15.819 -23.267   7.505  1.00 10.00      A   
ATOM   1711  CG  ASP A 181      16.582 -23.430   6.209  1.00 10.00      A   
ATOM   1712  OD1 ASP A 181      17.371 -22.525   5.864  1.00 10.00      A   
ATOM   1713  OD2 ASP A 181      16.420 -24.474   5.546  1.00 10.00      A   
ATOM   1714  C   ASP A 181      13.381 -23.045   7.013  1.00 10.00      A   
ATOM   1715  O   ASP A 181      13.212 -23.484   5.876  1.00 10.00      A   
ATOM   1716  N   THR A 182      12.494 -23.190   7.989  1.00 10.00      A   
ATOM   1717  HN  THR A 182      12.708 -22.836   8.876  1.00 10.00      A   
ATOM   1718  CA  THR A 182      11.223 -23.875   7.802  1.00 10.00      A   
ATOM   1719  CB  THR A 182      10.675 -24.332   9.166  1.00 10.00      A   
ATOM   1720  OG1 THR A 182      11.630 -23.995  10.188  1.00 10.00      A   
ATOM   1721  HG1 THR A 182      11.166 -23.862  11.027  1.00 10.00      A   
ATOM   1722  CG2 THR A 182      10.437 -25.834   9.175  1.00 10.00      A   
ATOM   1723  C   THR A 182      10.200 -22.945   7.146  1.00 10.00      A   
ATOM   1724  O   THR A 182       9.114 -23.368   6.748  1.00 10.00      A   
ATOM   1725  N   TYR A 183      10.560 -21.671   7.048  1.00 10.00      A   
ATOM   1726  HN  TYR A 183      11.436 -21.399   7.391  1.00 10.00      A   
ATOM   1727  CA  TYR A 183       9.695 -20.669   6.449  1.00 10.00      A   
ATOM   1728  CB  TYR A 183       9.946 -19.302   7.089  1.00 10.00      A   
ATOM   1729  CG  TYR A 183       9.073 -18.202   6.538  1.00 10.00      A   
ATOM   1730  CD1 TYR A 183       7.775 -18.024   7.000  1.00 10.00      A   
ATOM   1731  CD2 TYR A 183       9.543 -17.341   5.555  1.00 10.00      A   
ATOM   1732  CE1 TYR A 183       6.969 -17.022   6.501  1.00 10.00      A   
ATOM   1733  CE2 TYR A 183       8.744 -16.336   5.051  1.00 10.00      A   
ATOM   1734  CZ  TYR A 183       7.458 -16.180   5.526  1.00 10.00      A   
ATOM   1735  OH  TYR A 183       6.666 -15.178   5.021  1.00 10.00      A   
ATOM   1736  HH  TYR A 183       5.760 -15.500   4.927  1.00 10.00      A   
ATOM   1737  C   TYR A 183       9.904 -20.597   4.937  1.00 10.00      A   
ATOM   1738  O   TYR A 183      10.975 -20.203   4.465  1.00 10.00      A   
ATOM   1739  N   THR A 184       8.879 -20.979   4.188  1.00 10.00      A   
ATOM   1740  HN  THR A 184       8.061 -21.301   4.627  1.00 10.00      A   
ATOM   1741  CA  THR A 184       8.942 -20.965   2.733  1.00 10.00      A   
ATOM   1742  CB  THR A 184       9.273 -22.371   2.192  1.00 10.00      A   
ATOM   1743  OG1 THR A 184       8.611 -23.367   2.989  1.00 10.00      A   
ATOM   1744  HG1 THR A 184       7.666 -23.164   3.033  1.00 10.00      A   
ATOM   1745  CG2 THR A 184      10.773 -22.621   2.219  1.00 10.00      A   
ATOM   1746  C   THR A 184       7.619 -20.492   2.124  1.00 10.00      A   
ATOM   1747  O   THR A 184       7.283 -20.850   0.994  1.00 10.00      A   
ATOM   1748  N   SER A 185       6.876 -19.679   2.867  1.00 10.00      A   
ATOM   1749  HN  SER A 185       7.193 -19.413   3.755  1.00 10.00      A   
ATOM   1750  CA  SER A 185       5.590 -19.178   2.391  1.00 10.00      A   
ATOM   1751  CB  SER A 185       4.488 -19.524   3.393  1.00 10.00      A   
ATOM   1752  OG  SER A 185       5.010 -19.581   4.711  1.00 10.00      A   
ATOM   1753  HG  SER A 185       4.657 -18.844   5.224  1.00 10.00      A   
ATOM   1754  C   SER A 185       5.614 -17.675   2.108  1.00 10.00      A   
ATOM   1755  O   SER A 185       4.576 -17.015   2.131  1.00 10.00      A   
ATOM   1756  N   LEU A 186       6.794 -17.133   1.833  1.00 10.00      A   
ATOM   1757  HN  LEU A 186       7.590 -17.695   1.820  1.00 10.00      A   
ATOM   1758  CA  LEU A 186       6.922 -15.710   1.541  1.00 10.00      A   
ATOM   1759  CB  LEU A 186       8.367 -15.231   1.739  1.00 10.00      A   
ATOM   1760  CG  LEU A 186       8.590 -13.715   1.737  1.00 10.00      A   
ATOM   1761  CD1 LEU A 186       7.606 -13.021   2.669  1.00 10.00      A   
ATOM   1762  CD2 LEU A 186      10.018 -13.397   2.143  1.00 10.00      A   
ATOM   1763  C   LEU A 186       6.440 -15.407   0.124  1.00 10.00      A   
ATOM   1764  O   LEU A 186       7.036 -15.853  -0.856  1.00 10.00      A   
ATOM   1765  N   VAL A 187       5.348 -14.660   0.032  1.00 10.00      A   
ATOM   1766  HN  VAL A 187       4.919 -14.341   0.858  1.00 10.00      A   
ATOM   1767  CA  VAL A 187       4.765 -14.295  -1.251  1.00 10.00      A   
ATOM   1768  CB  VAL A 187       3.224 -14.424  -1.221  1.00 10.00      A   
ATOM   1769  CG1 VAL A 187       2.636 -14.267  -2.618  1.00 10.00      A   
ATOM   1770  CG2 VAL A 187       2.805 -15.753  -0.608  1.00 10.00      A   
ATOM   1771  C   VAL A 187       5.129 -12.859  -1.614  1.00 10.00      A   
ATOM   1772  O   VAL A 187       5.441 -12.555  -2.768  1.00 10.00      A   
ATOM   1773  N   SER A 188       5.097 -11.977  -0.625  1.00 10.00      A   
ATOM   1774  HN  SER A 188       4.852 -12.272   0.280  1.00 10.00      A   
ATOM   1775  CA  SER A 188       5.422 -10.579  -0.852  1.00 10.00      A   
ATOM   1776  CB  SER A 188       4.146  -9.769  -1.101  1.00 10.00      A   
ATOM   1777  OG  SER A 188       4.443  -8.434  -1.465  1.00 10.00      A   
ATOM   1778  HG  SER A 188       3.948  -7.833  -0.898  1.00 10.00      A   
ATOM   1779  C   SER A 188       6.201 -10.000   0.322  1.00 10.00      A   
ATOM   1780  O   SER A 188       5.868 -10.238   1.484  1.00 10.00      A   
ATOM   1781  N   LEU A 189       7.245  -9.249   0.008  1.00 10.00      A   
ATOM   1782  HN  LEU A 189       7.461  -9.105  -0.941  1.00 10.00      A   
ATOM   1783  CA  LEU A 189       8.077  -8.624   1.024  1.00 10.00      A   
ATOM   1784  CB  LEU A 189       9.318  -9.480   1.295  1.00 10.00      A   
ATOM   1785  CG  LEU A 189      10.289  -8.962   2.359  1.00 10.00      A   
ATOM   1786  CD1 LEU A 189       9.620  -8.910   3.722  1.00 10.00      A   
ATOM   1787  CD2 LEU A 189      11.536  -9.830   2.405  1.00 10.00      A   
ATOM   1788  C   LEU A 189       8.478  -7.223   0.578  1.00 10.00      A   
ATOM   1789  O   LEU A 189       9.176  -7.054  -0.426  1.00 10.00      A   
ATOM   1790  N   ASN A 190       8.025  -6.224   1.318  1.00 10.00      A   
ATOM   1791  HN  ASN A 190       7.476  -6.423   2.112  1.00 10.00      A   
ATOM   1792  CA  ASN A 190       8.325  -4.837   0.997  1.00 10.00      A   
ATOM   1793  CB  ASN A 190       7.060  -4.102   0.540  1.00 10.00      A   
ATOM   1794  CG  ASN A 190       7.288  -2.614   0.335  1.00 10.00      A   
ATOM   1795  OD1 ASN A 190       8.375  -2.183  -0.050  1.00 10.00      A   
ATOM   1796  ND2 ASN A 190       6.271  -1.815   0.599  1.00 10.00      A   
ATOM   1797 HD21 ASN A 190       5.420  -2.221   0.913  1.00 10.00      A   
ATOM   1798 HD22 ASN A 190       6.396  -0.852   0.471  1.00 10.00      A   
ATOM   1799  C   ASN A 190       8.942  -4.119   2.189  1.00 10.00      A   
ATOM   1800  O   ASN A 190       8.266  -3.852   3.183  1.00 10.00      A   
ATOM   1801  N   ILE A 191      10.229  -3.811   2.081  1.00 10.00      A   
ATOM   1802  HN  ILE A 191      10.710  -4.059   1.260  1.00 10.00      A   
ATOM   1803  CA  ILE A 191      10.945  -3.113   3.144  1.00 10.00      A   
ATOM   1804  CB  ILE A 191      12.051  -3.990   3.777  1.00 10.00      A   
ATOM   1805  CG1 ILE A 191      13.071  -4.421   2.718  1.00 10.00      A   
ATOM   1806  CG2 ILE A 191      11.447  -5.201   4.475  1.00 10.00      A   
ATOM   1807  CD1 ILE A 191      14.407  -4.847   3.288  1.00 10.00      A   
ATOM   1808  C   ILE A 191      11.571  -1.825   2.617  1.00 10.00      A   
ATOM   1809  O   ILE A 191      12.594  -1.367   3.130  1.00 10.00      A   
ATOM   1810  N   SER A 192      10.944  -1.240   1.597  1.00 10.00      A   
ATOM   1811  HN  SER A 192      10.134  -1.659   1.235  1.00 10.00      A   
ATOM   1812  CA  SER A 192      11.423  -0.001   0.982  1.00 10.00      A   
ATOM   1813  CB  SER A 192      10.716   0.215  -0.355  1.00 10.00      A   
ATOM   1814  OG  SER A 192      10.565  -1.010  -1.050  1.00 10.00      A   
ATOM   1815  HG  SER A 192       9.702  -1.393  -0.842  1.00 10.00      A   
ATOM   1816  C   SER A 192      11.203   1.210   1.892  1.00 10.00      A   
ATOM   1817  O   SER A 192      10.736   2.261   1.451  1.00 10.00      A   
ATOM   1818  N   CYS A 193      11.548   1.056   3.158  1.00 10.00      A   
ATOM   1819  HN  CYS A 193      11.911   0.192   3.447  1.00 10.00      A   
ATOM   1820  CA  CYS A 193      11.395   2.116   4.135  1.00 10.00      A   
ATOM   1821  CB  CYS A 193      10.018   2.021   4.786  1.00 10.00      A   
ATOM   1822  SG  CYS A 193       9.465   0.329   5.097  1.00 10.00      A   
ATOM   1823  HG  CYS A 193       8.192   0.243   4.725  1.00 10.00      A   
ATOM   1824  C   CYS A 193      12.492   2.041   5.192  1.00 10.00      A   
ATOM   1825  O   CYS A 193      12.765   3.022   5.877  1.00 10.00      A   
ATOM   1826  N   LEU A 194      13.118   0.874   5.316  1.00 10.00      A   
ATOM   1827  HN  LEU A 194      12.861   0.126   4.740  1.00 10.00      A   
ATOM   1828  CA  LEU A 194      14.185   0.681   6.287  1.00 10.00      A   
ATOM   1829  CB  LEU A 194      14.461  -0.812   6.483  1.00 10.00      A   
ATOM   1830  CG  LEU A 194      13.369  -1.626   7.183  1.00 10.00      A   
ATOM   1831  CD1 LEU A 194      13.757  -3.098   7.237  1.00 10.00      A   
ATOM   1832  CD2 LEU A 194      13.112  -1.088   8.583  1.00 10.00      A   
ATOM   1833  C   LEU A 194      15.468   1.372   5.840  1.00 10.00      A   
ATOM   1834  O   LEU A 194      15.766   1.454   4.646  1.00 10.00      A   
ATOM   1835  N   ALA A 195      16.226   1.865   6.799  1.00 10.00      A   
ATOM   1836  HN  ALA A 195      15.932   1.786   7.740  1.00 10.00      A   
ATOM   1837  CA  ALA A 195      17.479   2.533   6.507  1.00 10.00      A   
ATOM   1838  CB  ALA A 195      17.526   3.888   7.188  1.00 10.00      A   
ATOM   1839  C   ALA A 195      18.661   1.668   6.931  1.00 10.00      A   
ATOM   1840  O   ALA A 195      19.814   1.992   6.649  1.00 10.00      A   
ATOM   1841  N   SER A 196      18.370   0.562   7.605  1.00 10.00      A   
ATOM   1842  HN  SER A 196      17.430   0.348   7.799  1.00 10.00      A   
ATOM   1843  CA  SER A 196      19.411  -0.346   8.063  1.00 10.00      A   
ATOM   1844  CB  SER A 196      18.929  -1.126   9.288  1.00 10.00      A   
ATOM   1845  OG  SER A 196      17.636  -1.663   9.073  1.00 10.00      A   
ATOM   1846  HG  SER A 196      16.967  -0.998   9.316  1.00 10.00      A   
ATOM   1847  C   SER A 196      19.829  -1.311   6.955  1.00 10.00      A   
ATOM   1848  O   SER A 196      19.144  -1.440   5.936  1.00 10.00      A   
ATOM   1849  N   GLU A 197      20.958  -1.978   7.157  1.00 10.00      A   
ATOM   1850  HN  GLU A 197      21.457  -1.831   7.988  1.00 10.00      A   
ATOM   1851  CA  GLU A 197      21.469  -2.934   6.189  1.00 10.00      A   
ATOM   1852  CB  GLU A 197      22.954  -2.678   5.915  1.00 10.00      A   
ATOM   1853  CG  GLU A 197      23.559  -3.569   4.844  1.00 10.00      A   
ATOM   1854  CD  GLU A 197      24.882  -3.035   4.337  1.00 10.00      A   
ATOM   1855  OE1 GLU A 197      25.731  -2.649   5.168  1.00 10.00      A   
ATOM   1856  OE2 GLU A 197      25.080  -2.994   3.108  1.00 10.00      A   
ATOM   1857  C   GLU A 197      21.259  -4.349   6.710  1.00 10.00      A   
ATOM   1858  O   GLU A 197      21.846  -4.738   7.724  1.00 10.00      A   
ATOM   1859  N   VAL A 198      20.404  -5.098   6.029  1.00 10.00      A   
ATOM   1860  HN  VAL A 198      19.961  -4.719   5.239  1.00 10.00      A   
ATOM   1861  CA  VAL A 198      20.100  -6.469   6.418  1.00 10.00      A   
ATOM   1862  CB  VAL A 198      18.699  -6.895   5.942  1.00 10.00      A   
ATOM   1863  CG1 VAL A 198      17.626  -6.040   6.600  1.00 10.00      A   
ATOM   1864  CG2 VAL A 198      18.595  -6.824   4.424  1.00 10.00      A   
ATOM   1865  C   VAL A 198      21.124  -7.451   5.861  1.00 10.00      A   
ATOM   1866  O   VAL A 198      21.913  -7.109   4.982  1.00 10.00      A   
ATOM   1867  N   SER A 199      21.096  -8.671   6.374  1.00 10.00      A   
ATOM   1868  HN  SER A 199      20.441  -8.878   7.074  1.00 10.00      A   
ATOM   1869  CA  SER A 199      22.012  -9.710   5.934  1.00 10.00      A   
ATOM   1870  CB  SER A 199      21.984 -10.878   6.918  1.00 10.00      A   
ATOM   1871  OG  SER A 199      22.972 -11.840   6.603  1.00 10.00      A   
ATOM   1872  HG  SER A 199      23.234 -12.300   7.408  1.00 10.00      A   
ATOM   1873  C   SER A 199      21.649 -10.193   4.530  1.00 10.00      A   
ATOM   1874  O   SER A 199      20.602 -10.812   4.328  1.00 10.00      A   
ATOM   1875  N   PHE A 200      22.524  -9.916   3.568  1.00 10.00      A   
ATOM   1876  HN  PHE A 200      23.351  -9.440   3.799  1.00 10.00      A   
ATOM   1877  CA  PHE A 200      22.289 -10.312   2.186  1.00 10.00      A   
ATOM   1878  CB  PHE A 200      23.360  -9.742   1.247  1.00 10.00      A   
ATOM   1879  CG  PHE A 200      23.047  -9.953  -0.210  1.00 10.00      A   
ATOM   1880  CD1 PHE A 200      22.135  -9.140  -0.861  1.00 10.00      A   
ATOM   1881  CD2 PHE A 200      23.660 -10.973  -0.926  1.00 10.00      A   
ATOM   1882  CE1 PHE A 200      21.839  -9.337  -2.196  1.00 10.00      A   
ATOM   1883  CE2 PHE A 200      23.368 -11.175  -2.262  1.00 10.00      A   
ATOM   1884  CZ  PHE A 200      22.456 -10.355  -2.898  1.00 10.00      A   
ATOM   1885  C   PHE A 200      22.215 -11.827   2.052  1.00 10.00      A   
ATOM   1886  O   PHE A 200      21.376 -12.350   1.324  1.00 10.00      A   
ATOM   1887  N   SER A 201      23.084 -12.523   2.775  1.00 10.00      A   
ATOM   1888  HN  SER A 201      23.718 -12.047   3.353  1.00 10.00      A   
ATOM   1889  CA  SER A 201      23.126 -13.976   2.736  1.00 10.00      A   
ATOM   1890  CB  SER A 201      24.312 -14.471   3.553  1.00 10.00      A   
ATOM   1891  OG  SER A 201      25.294 -13.450   3.668  1.00 10.00      A   
ATOM   1892  HG  SER A 201      25.941 -13.703   4.333  1.00 10.00      A   
ATOM   1893  C   SER A 201      21.824 -14.576   3.263  1.00 10.00      A   
ATOM   1894  O   SER A 201      21.263 -15.493   2.658  1.00 10.00      A   
ATOM   1895  N   ALA A 202      21.338 -14.045   4.382  1.00 10.00      A   
ATOM   1896  HN  ALA A 202      21.828 -13.312   4.816  1.00 10.00      A   
ATOM   1897  CA  ALA A 202      20.097 -14.529   4.976  1.00 10.00      A   
ATOM   1898  CB  ALA A 202      19.860 -13.885   6.334  1.00 10.00      A   
ATOM   1899  C   ALA A 202      18.927 -14.250   4.040  1.00 10.00      A   
ATOM   1900  O   ALA A 202      18.031 -15.081   3.874  1.00 10.00      A   
ATOM   1901  N   LEU A 203      18.961 -13.079   3.417  1.00 10.00      A   
ATOM   1902  HN  LEU A 203      19.709 -12.466   3.596  1.00 10.00      A   
ATOM   1903  CA  LEU A 203      17.925 -12.670   2.484  1.00 10.00      A   
ATOM   1904  CB  LEU A 203      18.082 -11.188   2.131  1.00 10.00      A   
ATOM   1905  CG  LEU A 203      17.035 -10.600   1.182  1.00 10.00      A   
ATOM   1906  CD1 LEU A 203      15.641 -10.694   1.790  1.00 10.00      A   
ATOM   1907  CD2 LEU A 203      17.377  -9.161   0.834  1.00 10.00      A   
ATOM   1908  C   LEU A 203      17.969 -13.520   1.219  1.00 10.00      A   
ATOM   1909  O   LEU A 203      16.929 -13.944   0.711  1.00 10.00      A   
ATOM   1910  N   GLU A 204      19.178 -13.779   0.725  1.00 10.00      A   
ATOM   1911  HN  GLU A 204      19.971 -13.413   1.181  1.00 10.00      A   
ATOM   1912  CA  GLU A 204      19.359 -14.582  -0.480  1.00 10.00      A   
ATOM   1913  CB  GLU A 204      20.836 -14.689  -0.866  1.00 10.00      A   
ATOM   1914  CG  GLU A 204      21.060 -15.305  -2.241  1.00 10.00      A   
ATOM   1915  CD  GLU A 204      22.344 -16.110  -2.344  1.00 10.00      A   
ATOM   1916  OE1 GLU A 204      22.961 -16.114  -3.433  1.00 10.00      A   
ATOM   1917  OE2 GLU A 204      22.727 -16.762  -1.354  1.00 10.00      A   
ATOM   1918  C   GLU A 204      18.777 -15.971  -0.281  1.00 10.00      A   
ATOM   1919  O   GLU A 204      18.007 -16.456  -1.113  1.00 10.00      A   
ATOM   1920  N   ARG A 205      19.132 -16.599   0.837  1.00 10.00      A   
ATOM   1921  HN  ARG A 205      19.747 -16.153   1.460  1.00 10.00      A   
ATOM   1922  CA  ARG A 205      18.638 -17.930   1.153  1.00 10.00      A   
ATOM   1923  CB  ARG A 205      19.246 -18.457   2.454  1.00 10.00      A   
ATOM   1924  CG  ARG A 205      20.754 -18.651   2.413  1.00 10.00      A   
ATOM   1925  CD  ARG A 205      21.206 -19.591   3.515  1.00 10.00      A   
ATOM   1926  NE  ARG A 205      22.569 -19.317   3.967  1.00 10.00      A   
ATOM   1927  HE  ARG A 205      23.075 -18.625   3.481  1.00 10.00      A   
ATOM   1928  CZ  ARG A 205      23.152 -19.940   4.997  1.00 10.00      A   
ATOM   1929  NH1 ARG A 205      22.491 -20.886   5.664  1.00 10.00      A   
ATOM   1930 HH11 ARG A 205      22.942 -21.379   6.468  1.00 10.00      A   
ATOM   1931 HH12 ARG A 205      21.514 -21.132   5.393  1.00 10.00      A   
ATOM   1932  NH2 ARG A 205      24.389 -19.611   5.363  1.00 10.00      A   
ATOM   1933 HH21 ARG A 205      24.846 -20.099   6.163  1.00 10.00      A   
ATOM   1934 HH22 ARG A 205      24.908 -18.853   4.856  1.00 10.00      A   
ATOM   1935  C   ARG A 205      17.116 -17.930   1.237  1.00 10.00      A   
ATOM   1936  O   ARG A 205      16.463 -18.886   0.820  1.00 10.00      A   
ATOM   1937  N   LEU A 206      16.558 -16.840   1.768  1.00 10.00      A   
ATOM   1938  HN  LEU A 206      17.137 -16.113   2.084  1.00 10.00      A   
ATOM   1939  CA  LEU A 206      15.113 -16.696   1.897  1.00 10.00      A   
ATOM   1940  CB  LEU A 206      14.772 -15.404   2.642  1.00 10.00      A   
ATOM   1941  CG  LEU A 206      14.611 -15.514   4.155  1.00 10.00      A   
ATOM   1942  CD1 LEU A 206      14.708 -14.137   4.791  1.00 10.00      A   
ATOM   1943  CD2 LEU A 206      13.278 -16.162   4.495  1.00 10.00      A   
ATOM   1944  C   LEU A 206      14.446 -16.688   0.527  1.00 10.00      A   
ATOM   1945  O   LEU A 206      13.532 -17.469   0.269  1.00 10.00      A   
ATOM   1946  N   VAL A 207      14.925 -15.813  -0.349  1.00 10.00      A   
ATOM   1947  HN  VAL A 207      15.664 -15.226  -0.080  1.00 10.00      A   
ATOM   1948  CA  VAL A 207      14.380 -15.687  -1.698  1.00 10.00      A   
ATOM   1949  CB  VAL A 207      15.080 -14.550  -2.479  1.00 10.00      A   
ATOM   1950  CG1 VAL A 207      14.511 -14.421  -3.884  1.00 10.00      A   
ATOM   1951  CG2 VAL A 207      14.965 -13.230  -1.735  1.00 10.00      A   
ATOM   1952  C   VAL A 207      14.529 -16.994  -2.477  1.00 10.00      A   
ATOM   1953  O   VAL A 207      13.619 -17.414  -3.197  1.00 10.00      A   
ATOM   1954  N   THR A 208      15.678 -17.639  -2.311  1.00 10.00      A   
ATOM   1955  HN  THR A 208      16.353 -17.253  -1.712  1.00 10.00      A   
ATOM   1956  CA  THR A 208      15.970 -18.892  -2.994  1.00 10.00      A   
ATOM   1957  CB  THR A 208      17.414 -19.356  -2.705  1.00 10.00      A   
ATOM   1958  OG1 THR A 208      18.330 -18.285  -2.975  1.00 10.00      A   
ATOM   1959  HG1 THR A 208      18.175 -17.566  -2.348  1.00 10.00      A   
ATOM   1960  CG2 THR A 208      17.786 -20.559  -3.558  1.00 10.00      A   
ATOM   1961  C   THR A 208      14.991 -20.008  -2.616  1.00 10.00      A   
ATOM   1962  O   THR A 208      14.609 -20.820  -3.462  1.00 10.00      A   
ATOM   1963  N   ARG A 209      14.567 -20.038  -1.357  1.00 10.00      A   
ATOM   1964  HN  ARG A 209      14.869 -19.345  -0.729  1.00 10.00      A   
ATOM   1965  CA  ARG A 209      13.659 -21.082  -0.898  1.00 10.00      A   
ATOM   1966  CB  ARG A 209      13.999 -21.570   0.514  1.00 10.00      A   
ATOM   1967  CG  ARG A 209      13.844 -20.540   1.622  1.00 10.00      A   
ATOM   1968  CD  ARG A 209      14.476 -21.046   2.908  1.00 10.00      A   
ATOM   1969  NE  ARG A 209      14.246 -20.161   4.048  1.00 10.00      A   
ATOM   1970  HE  ARG A 209      13.313 -20.015   4.320  1.00 10.00      A   
ATOM   1971  CZ  ARG A 209      15.224 -19.558   4.728  1.00 10.00      A   
ATOM   1972  NH1 ARG A 209      16.490 -19.741   4.372  1.00 10.00      A   
ATOM   1973 HH11 ARG A 209      16.723 -20.358   3.563  1.00 10.00      A   
ATOM   1974 HH12 ARG A 209      17.256 -19.274   4.902  1.00 10.00      A   
ATOM   1975  NH2 ARG A 209      14.946 -18.802   5.787  1.00 10.00      A   
ATOM   1976 HH21 ARG A 209      13.959 -18.676   6.100  1.00 10.00      A   
ATOM   1977 HH22 ARG A 209      15.717 -18.331   6.308  1.00 10.00      A   
ATOM   1978  C   ARG A 209      12.184 -20.716  -1.031  1.00 10.00      A   
ATOM   1979  O   ARG A 209      11.316 -21.545  -0.760  1.00 10.00      A   
ATOM   1980  N   CYS A 210      11.893 -19.494  -1.458  1.00 10.00      A   
ATOM   1981  HN  CYS A 210      12.619 -18.868  -1.666  1.00 10.00      A   
ATOM   1982  CA  CYS A 210      10.511 -19.066  -1.624  1.00 10.00      A   
ATOM   1983  CB  CYS A 210      10.225 -17.804  -0.801  1.00 10.00      A   
ATOM   1984  SG  CYS A 210      10.617 -17.955   0.958  1.00 10.00      A   
ATOM   1985  HG  CYS A 210      11.876 -17.568   1.120  1.00 10.00      A   
ATOM   1986  C   CYS A 210      10.168 -18.844  -3.098  1.00 10.00      A   
ATOM   1987  O   CYS A 210      10.340 -17.747  -3.630  1.00 10.00      A   
ATOM   1988  N   PRO A 211       9.663 -19.889  -3.780  1.00 10.00      A   
ATOM   1989  CA  PRO A 211       9.296 -19.803  -5.196  1.00 10.00      A   
ATOM   1990  CB  PRO A 211       9.238 -21.271  -5.617  1.00 10.00      A   
ATOM   1991  CG  PRO A 211       8.800 -21.986  -4.385  1.00 10.00      A   
ATOM   1992  CD  PRO A 211       9.404 -21.235  -3.228  1.00 10.00      A   
ATOM   1993  C   PRO A 211       7.925 -19.154  -5.373  1.00 10.00      A   
ATOM   1994  O   PRO A 211       7.462 -18.932  -6.494  1.00 10.00      A   
ATOM   1995  N   ASN A 212       7.283 -18.847  -4.255  1.00 10.00      A   
ATOM   1996  HN  ASN A 212       7.709 -19.041  -3.396  1.00 10.00      A   
ATOM   1997  CA  ASN A 212       5.968 -18.229  -4.270  1.00 10.00      A   
ATOM   1998  CB  ASN A 212       5.108 -18.794  -3.137  1.00 10.00      A   
ATOM   1999  CG  ASN A 212       3.622 -18.547  -3.328  1.00 10.00      A   
ATOM   2000  OD1 ASN A 212       3.162 -18.208  -4.421  1.00 10.00      A   
ATOM   2001  ND2 ASN A 212       2.855 -18.739  -2.266  1.00 10.00      A   
ATOM   2002 HD21 ASN A 212       3.286 -19.026  -1.430  1.00 10.00      A   
ATOM   2003 HD22 ASN A 212       1.893 -18.594  -2.358  1.00 10.00      A   
ATOM   2004  C   ASN A 212       6.091 -16.714  -4.159  1.00 10.00      A   
ATOM   2005  O   ASN A 212       5.093 -15.999  -4.130  1.00 10.00      A   
ATOM   2006  N   LEU A 213       7.328 -16.234  -4.102  1.00 10.00      A   
ATOM   2007  HN  LEU A 213       8.084 -16.858  -4.117  1.00 10.00      A   
ATOM   2008  CA  LEU A 213       7.593 -14.807  -4.015  1.00 10.00      A   
ATOM   2009  CB  LEU A 213       9.074 -14.561  -3.713  1.00 10.00      A   
ATOM   2010  CG  LEU A 213       9.483 -13.108  -3.464  1.00 10.00      A   
ATOM   2011  CD1 LEU A 213       8.909 -12.608  -2.147  1.00 10.00      A   
ATOM   2012  CD2 LEU A 213      10.995 -12.973  -3.477  1.00 10.00      A   
ATOM   2013  C   LEU A 213       7.201 -14.135  -5.327  1.00 10.00      A   
ATOM   2014  O   LEU A 213       7.796 -14.396  -6.371  1.00 10.00      A   
ATOM   2015  N   LYS A 214       6.186 -13.290  -5.269  1.00 10.00      A   
ATOM   2016  HN  LYS A 214       5.749 -13.124  -4.403  1.00 10.00      A   
ATOM   2017  CA  LYS A 214       5.697 -12.597  -6.451  1.00 10.00      A   
ATOM   2018  CB  LYS A 214       4.174 -12.735  -6.547  1.00 10.00      A   
ATOM   2019  CG  LYS A 214       3.671 -14.169  -6.470  1.00 10.00      A   
ATOM   2020  CD  LYS A 214       4.089 -14.971  -7.692  1.00 10.00      A   
ATOM   2021  CE  LYS A 214       4.028 -16.466  -7.426  1.00 10.00      A   
ATOM   2022  NZ  LYS A 214       2.718 -16.885  -6.862  1.00 10.00      A   
ATOM   2023  HZ1 LYS A 214       2.850 -17.289  -5.909  1.00 10.00      A   
ATOM   2024  HZ2 LYS A 214       2.279 -17.604  -7.472  1.00 10.00      A   
ATOM   2025  HZ3 LYS A 214       2.077 -16.069  -6.795  1.00 10.00      A   
ATOM   2026  C   LYS A 214       6.089 -11.124  -6.438  1.00 10.00      A   
ATOM   2027  O   LYS A 214       6.411 -10.552  -7.477  1.00 10.00      A   
ATOM   2028  N   SER A 215       6.069 -10.514  -5.262  1.00 10.00      A   
ATOM   2029  HN  SER A 215       5.826 -11.020  -4.458  1.00 10.00      A   
ATOM   2030  CA  SER A 215       6.409  -9.104  -5.142  1.00 10.00      A   
ATOM   2031  CB  SER A 215       5.172  -8.293  -4.735  1.00 10.00      A   
ATOM   2032  OG  SER A 215       4.076  -8.566  -5.595  1.00 10.00      A   
ATOM   2033  HG  SER A 215       3.522  -7.773  -5.674  1.00 10.00      A   
ATOM   2034  C   SER A 215       7.540  -8.893  -4.140  1.00 10.00      A   
ATOM   2035  O   SER A 215       7.423  -9.253  -2.967  1.00 10.00      A   
ATOM   2036  N   LEU A 216       8.640  -8.316  -4.605  1.00 10.00      A   
ATOM   2037  HN  LEU A 216       8.686  -8.057  -5.555  1.00 10.00      A   
ATOM   2038  CA  LEU A 216       9.782  -8.054  -3.743  1.00 10.00      A   
ATOM   2039  CB  LEU A 216      10.917  -9.048  -4.006  1.00 10.00      A   
ATOM   2040  CG  LEU A 216      12.144  -8.930  -3.098  1.00 10.00      A   
ATOM   2041  CD1 LEU A 216      11.764  -9.172  -1.645  1.00 10.00      A   
ATOM   2042  CD2 LEU A 216      13.230  -9.899  -3.537  1.00 10.00      A   
ATOM   2043  C   LEU A 216      10.275  -6.625  -3.921  1.00 10.00      A   
ATOM   2044  O   LEU A 216      10.813  -6.266  -4.970  1.00 10.00      A   
ATOM   2045  N   LYS A 217      10.064  -5.811  -2.897  1.00 10.00      A   
ATOM   2046  HN  LYS A 217       9.621  -6.161  -2.091  1.00 10.00      A   
ATOM   2047  CA  LYS A 217      10.481  -4.421  -2.924  1.00 10.00      A   
ATOM   2048  CB  LYS A 217       9.269  -3.503  -2.736  1.00 10.00      A   
ATOM   2049  CG  LYS A 217       8.265  -3.598  -3.877  1.00 10.00      A   
ATOM   2050  CD  LYS A 217       6.827  -3.533  -3.385  1.00 10.00      A   
ATOM   2051  CE  LYS A 217       5.861  -3.965  -4.481  1.00 10.00      A   
ATOM   2052  NZ  LYS A 217       4.438  -3.758  -4.097  1.00 10.00      A   
ATOM   2053  HZ1 LYS A 217       4.209  -4.309  -3.242  1.00 10.00      A   
ATOM   2054  HZ2 LYS A 217       3.808  -4.060  -4.871  1.00 10.00      A   
ATOM   2055  HZ3 LYS A 217       4.261  -2.753  -3.900  1.00 10.00      A   
ATOM   2056  C   LYS A 217      11.551  -4.180  -1.863  1.00 10.00      A   
ATOM   2057  O   LYS A 217      11.285  -4.272  -0.660  1.00 10.00      A   
ATOM   2058  N   LEU A 218      12.765  -3.908  -2.320  1.00 10.00      A   
ATOM   2059  HN  LEU A 218      12.905  -3.836  -3.292  1.00 10.00      A   
ATOM   2060  CA  LEU A 218      13.897  -3.695  -1.432  1.00 10.00      A   
ATOM   2061  CB  LEU A 218      15.162  -4.299  -2.049  1.00 10.00      A   
ATOM   2062  CG  LEU A 218      15.061  -5.758  -2.497  1.00 10.00      A   
ATOM   2063  CD1 LEU A 218      16.103  -6.058  -3.563  1.00 10.00      A   
ATOM   2064  CD2 LEU A 218      15.222  -6.696  -1.310  1.00 10.00      A   
ATOM   2065  C   LEU A 218      14.116  -2.219  -1.130  1.00 10.00      A   
ATOM   2066  O   LEU A 218      13.497  -1.345  -1.741  1.00 10.00      A   
ATOM   2067  N   ASN A 219      15.017  -1.955  -0.192  1.00 10.00      A   
ATOM   2068  HN  ASN A 219      15.492  -2.696   0.232  1.00 10.00      A   
ATOM   2069  CA  ASN A 219      15.330  -0.595   0.216  1.00 10.00      A   
ATOM   2070  CB  ASN A 219      15.408  -0.482   1.745  1.00 10.00      A   
ATOM   2071  CG  ASN A 219      16.642  -1.133   2.349  1.00 10.00      A   
ATOM   2072  OD1 ASN A 219      17.129  -2.160   1.871  1.00 10.00      A   
ATOM   2073  ND2 ASN A 219      17.159  -0.534   3.408  1.00 10.00      A   
ATOM   2074 HD21 ASN A 219      16.719   0.286   3.740  1.00 10.00      A   
ATOM   2075 HD22 ASN A 219      17.955  -0.928   3.824  1.00 10.00      A   
ATOM   2076  C   ASN A 219      16.617  -0.096  -0.434  1.00 10.00      A   
ATOM   2077  O   ASN A 219      17.293  -0.839  -1.143  1.00 10.00      A   
ATOM   2078  N   ARG A 220      16.964   1.156  -0.155  1.00 10.00      A   
ATOM   2079  HN  ARG A 220      16.396   1.677   0.456  1.00 10.00      A   
ATOM   2080  CA  ARG A 220      18.150   1.796  -0.721  1.00 10.00      A   
ATOM   2081  CB  ARG A 220      18.126   3.289  -0.383  1.00 10.00      A   
ATOM   2082  CG  ARG A 220      19.015   4.168  -1.251  1.00 10.00      A   
ATOM   2083  CD  ARG A 220      18.995   5.606  -0.753  1.00 10.00      A   
ATOM   2084  NE  ARG A 220      19.571   6.549  -1.712  1.00 10.00      A   
ATOM   2085  HE  ARG A 220      20.087   6.173  -2.462  1.00 10.00      A   
ATOM   2086  CZ  ARG A 220      19.437   7.872  -1.620  1.00 10.00      A   
ATOM   2087  NH1 ARG A 220      18.756   8.404  -0.615  1.00 10.00      A   
ATOM   2088 HH11 ARG A 220      18.652   9.440  -0.540  1.00 10.00      A   
ATOM   2089 HH12 ARG A 220      18.321   7.788   0.106  1.00 10.00      A   
ATOM   2090  NH2 ARG A 220      19.984   8.666  -2.535  1.00 10.00      A   
ATOM   2091 HH21 ARG A 220      20.525   8.258  -3.335  1.00 10.00      A   
ATOM   2092 HH22 ARG A 220      19.871   9.701  -2.466  1.00 10.00      A   
ATOM   2093  C   ARG A 220      19.466   1.169  -0.244  1.00 10.00      A   
ATOM   2094  O   ARG A 220      20.530   1.472  -0.787  1.00 10.00      A   
ATOM   2095  N   ALA A 221      19.401   0.300   0.760  1.00 10.00      A   
ATOM   2096  HN  ALA A 221      18.530   0.080   1.147  1.00 10.00      A   
ATOM   2097  CA  ALA A 221      20.604  -0.340   1.288  1.00 10.00      A   
ATOM   2098  CB  ALA A 221      20.326  -1.004   2.626  1.00 10.00      A   
ATOM   2099  C   ALA A 221      21.189  -1.343   0.300  1.00 10.00      A   
ATOM   2100  O   ALA A 221      22.407  -1.518   0.222  1.00 10.00      A   
ATOM   2101  N   VAL A 222      20.318  -1.997  -0.456  1.00 10.00      A   
ATOM   2102  HN  VAL A 222      19.362  -1.800  -0.363  1.00 10.00      A   
ATOM   2103  CA  VAL A 222      20.753  -2.980  -1.437  1.00 10.00      A   
ATOM   2104  CB  VAL A 222      19.588  -3.882  -1.897  1.00 10.00      A   
ATOM   2105  CG1 VAL A 222      20.105  -5.020  -2.766  1.00 10.00      A   
ATOM   2106  CG2 VAL A 222      18.829  -4.429  -0.695  1.00 10.00      A   
ATOM   2107  C   VAL A 222      21.364  -2.270  -2.646  1.00 10.00      A   
ATOM   2108  O   VAL A 222      20.717  -1.427  -3.270  1.00 10.00      A   
ATOM   2109  N   PRO A 223      22.623  -2.589  -2.980  1.00 10.00      A   
ATOM   2110  CA  PRO A 223      23.324  -1.972  -4.110  1.00 10.00      A   
ATOM   2111  CB  PRO A 223      24.778  -2.388  -3.886  1.00 10.00      A   
ATOM   2112  CG  PRO A 223      24.686  -3.676  -3.148  1.00 10.00      A   
ATOM   2113  CD  PRO A 223      23.469  -3.569  -2.272  1.00 10.00      A   
ATOM   2114  C   PRO A 223      22.829  -2.475  -5.465  1.00 10.00      A   
ATOM   2115  O   PRO A 223      22.043  -3.422  -5.548  1.00 10.00      A   
ATOM   2116  N   LEU A 224      23.316  -1.846  -6.527  1.00 10.00      A   
ATOM   2117  HN  LEU A 224      23.965  -1.120  -6.397  1.00 10.00      A   
ATOM   2118  CA  LEU A 224      22.927  -2.205  -7.879  1.00 10.00      A   
ATOM   2119  CB  LEU A 224      23.253  -1.047  -8.830  1.00 10.00      A   
ATOM   2120  CG  LEU A 224      22.720  -1.157 -10.261  1.00 10.00      A   
ATOM   2121  CD1 LEU A 224      21.199  -1.137 -10.279  1.00 10.00      A   
ATOM   2122  CD2 LEU A 224      23.285  -0.046 -11.133  1.00 10.00      A   
ATOM   2123  C   LEU A 224      23.654  -3.465  -8.322  1.00 10.00      A   
ATOM   2124  O   LEU A 224      23.111  -4.289  -9.059  1.00 10.00      A   
ATOM   2125  N   GLU A 225      24.882  -3.615  -7.849  1.00 10.00      A   
ATOM   2126  HN  GLU A 225      25.256  -2.914  -7.255  1.00 10.00      A   
ATOM   2127  CA  GLU A 225      25.711  -4.764  -8.192  1.00 10.00      A   
ATOM   2128  CB  GLU A 225      27.153  -4.551  -7.724  1.00 10.00      A   
ATOM   2129  CG  GLU A 225      27.758  -3.220  -8.142  1.00 10.00      A   
ATOM   2130  CD  GLU A 225      27.615  -2.154  -7.073  1.00 10.00      A   
ATOM   2131  OE1 GLU A 225      26.466  -1.842  -6.684  1.00 10.00      A   
ATOM   2132  OE2 GLU A 225      28.652  -1.618  -6.625  1.00 10.00      A   
ATOM   2133  C   GLU A 225      25.162  -6.064  -7.612  1.00 10.00      A   
ATOM   2134  O   GLU A 225      25.514  -7.150  -8.070  1.00 10.00      A   
ATOM   2135  N   LYS A 226      24.305  -5.960  -6.605  1.00 10.00      A   
ATOM   2136  HN  LYS A 226      24.049  -5.070  -6.279  1.00 10.00      A   
ATOM   2137  CA  LYS A 226      23.733  -7.147  -5.984  1.00 10.00      A   
ATOM   2138  CB  LYS A 226      23.855  -7.093  -4.460  1.00 10.00      A   
ATOM   2139  CG  LYS A 226      25.248  -7.397  -3.925  1.00 10.00      A   
ATOM   2140  CD  LYS A 226      25.193  -7.734  -2.442  1.00 10.00      A   
ATOM   2141  CE  LYS A 226      26.542  -8.193  -1.908  1.00 10.00      A   
ATOM   2142  NZ  LYS A 226      27.431  -7.052  -1.567  1.00 10.00      A   
ATOM   2143  HZ1 LYS A 226      27.680  -6.519  -2.427  1.00 10.00      A   
ATOM   2144  HZ2 LYS A 226      28.306  -7.401  -1.129  1.00 10.00      A   
ATOM   2145  HZ3 LYS A 226      26.956  -6.410  -0.901  1.00 10.00      A   
ATOM   2146  C   LYS A 226      22.280  -7.360  -6.402  1.00 10.00      A   
ATOM   2147  O   LYS A 226      21.578  -8.199  -5.833  1.00 10.00      A   
ATOM   2148  N   LEU A 227      21.831  -6.603  -7.398  1.00 10.00      A   
ATOM   2149  HN  LEU A 227      22.429  -5.943  -7.808  1.00 10.00      A   
ATOM   2150  CA  LEU A 227      20.460  -6.727  -7.884  1.00 10.00      A   
ATOM   2151  CB  LEU A 227      19.991  -5.442  -8.567  1.00 10.00      A   
ATOM   2152  CG  LEU A 227      19.219  -4.459  -7.688  1.00 10.00      A   
ATOM   2153  CD1 LEU A 227      18.829  -3.225  -8.485  1.00 10.00      A   
ATOM   2154  CD2 LEU A 227      17.986  -5.121  -7.091  1.00 10.00      A   
ATOM   2155  C   LEU A 227      20.314  -7.911  -8.829  1.00 10.00      A   
ATOM   2156  O   LEU A 227      19.333  -8.652  -8.760  1.00 10.00      A   
ATOM   2157  N   ALA A 228      21.301  -8.093  -9.700  1.00 10.00      A   
ATOM   2158  HN  ALA A 228      22.062  -7.473  -9.698  1.00 10.00      A   
ATOM   2159  CA  ALA A 228      21.282  -9.191 -10.659  1.00 10.00      A   
ATOM   2160  CB  ALA A 228      22.457  -9.081 -11.619  1.00 10.00      A   
ATOM   2161  C   ALA A 228      21.295 -10.538  -9.943  1.00 10.00      A   
ATOM   2162  O   ALA A 228      20.668 -11.502 -10.392  1.00 10.00      A   
ATOM   2163  N   THR A 229      21.998 -10.594  -8.822  1.00 10.00      A   
ATOM   2164  HN  THR A 229      22.471  -9.793  -8.506  1.00 10.00      A   
ATOM   2165  CA  THR A 229      22.093 -11.808  -8.039  1.00 10.00      A   
ATOM   2166  CB  THR A 229      23.058 -11.602  -6.861  1.00 10.00      A   
ATOM   2167  OG1 THR A 229      23.584 -10.267  -6.929  1.00 10.00      A   
ATOM   2168  HG1 THR A 229      24.544 -10.294  -6.825  1.00 10.00      A   
ATOM   2169  CG2 THR A 229      24.208 -12.595  -6.938  1.00 10.00      A   
ATOM   2170  C   THR A 229      20.716 -12.226  -7.521  1.00 10.00      A   
ATOM   2171  O   THR A 229      20.311 -13.378  -7.676  1.00 10.00      A   
ATOM   2172  N   LEU A 230      19.987 -11.272  -6.947  1.00 10.00      A   
ATOM   2173  HN  LEU A 230      20.357 -10.363  -6.886  1.00 10.00      A   
ATOM   2174  CA  LEU A 230      18.656 -11.534  -6.404  1.00 10.00      A   
ATOM   2175  CB  LEU A 230      18.177 -10.356  -5.554  1.00 10.00      A   
ATOM   2176  CG  LEU A 230      18.890 -10.169  -4.215  1.00 10.00      A   
ATOM   2177  CD1 LEU A 230      18.455  -8.873  -3.554  1.00 10.00      A   
ATOM   2178  CD2 LEU A 230      18.628 -11.355  -3.299  1.00 10.00      A   
ATOM   2179  C   LEU A 230      17.644 -11.833  -7.506  1.00 10.00      A   
ATOM   2180  O   LEU A 230      16.777 -12.696  -7.352  1.00 10.00      A   
ATOM   2181  N   LEU A 231      17.767 -11.124  -8.622  1.00 10.00      A   
ATOM   2182  HN  LEU A 231      18.476 -10.447  -8.682  1.00 10.00      A   
ATOM   2183  CA  LEU A 231      16.866 -11.311  -9.754  1.00 10.00      A   
ATOM   2184  CB  LEU A 231      17.134 -10.282 -10.854  1.00 10.00      A   
ATOM   2185  CG  LEU A 231      16.487  -8.909 -10.654  1.00 10.00      A   
ATOM   2186  CD1 LEU A 231      16.978  -7.932 -11.710  1.00 10.00      A   
ATOM   2187  CD2 LEU A 231      14.971  -9.022 -10.691  1.00 10.00      A   
ATOM   2188  C   LEU A 231      16.943 -12.730 -10.303  1.00 10.00      A   
ATOM   2189  O   LEU A 231      15.919 -13.339 -10.606  1.00 10.00      A   
ATOM   2190  N   GLN A 232      18.155 -13.266 -10.397  1.00 10.00      A   
ATOM   2191  HN  GLN A 232      18.935 -12.735 -10.131  1.00 10.00      A   
ATOM   2192  CA  GLN A 232      18.354 -14.621 -10.897  1.00 10.00      A   
ATOM   2193  CB  GLN A 232      19.831 -14.875 -11.203  1.00 10.00      A   
ATOM   2194  CG  GLN A 232      20.359 -14.105 -12.404  1.00 10.00      A   
ATOM   2195  CD  GLN A 232      19.877 -14.670 -13.726  1.00 10.00      A   
ATOM   2196  OE1 GLN A 232      18.795 -15.251 -13.815  1.00 10.00      A   
ATOM   2197  NE2 GLN A 232      20.675 -14.497 -14.769  1.00 10.00      A   
ATOM   2198 HE21 GLN A 232      21.520 -14.017 -14.633  1.00 10.00      A   
ATOM   2199 HE22 GLN A 232      20.391 -14.859 -15.633  1.00 10.00      A   
ATOM   2200  C   GLN A 232      17.828 -15.653  -9.904  1.00 10.00      A   
ATOM   2201  O   GLN A 232      17.564 -16.799 -10.265  1.00 10.00      A   
ATOM   2202  N   ARG A 233      17.669 -15.239  -8.650  1.00 10.00      A   
ATOM   2203  HN  ARG A 233      17.890 -14.311  -8.421  1.00 10.00      A   
ATOM   2204  CA  ARG A 233      17.167 -16.127  -7.612  1.00 10.00      A   
ATOM   2205  CB  ARG A 233      17.571 -15.631  -6.221  1.00 10.00      A   
ATOM   2206  CG  ARG A 233      19.055 -15.721  -5.920  1.00 10.00      A   
ATOM   2207  CD  ARG A 233      19.553 -17.149  -6.039  1.00 10.00      A   
ATOM   2208  NE  ARG A 233      20.819 -17.350  -5.341  1.00 10.00      A   
ATOM   2209  HE  ARG A 233      21.282 -16.550  -5.005  1.00 10.00      A   
ATOM   2210  CZ  ARG A 233      21.383 -18.538  -5.146  1.00 10.00      A   
ATOM   2211  NH1 ARG A 233      20.802 -19.643  -5.605  1.00 10.00      A   
ATOM   2212 HH11 ARG A 233      19.898 -19.590  -6.123  1.00 10.00      A   
ATOM   2213 HH12 ARG A 233      21.250 -20.572  -5.451  1.00 10.00      A   
ATOM   2214  NH2 ARG A 233      22.515 -18.620  -4.463  1.00 10.00      A   
ATOM   2215 HH21 ARG A 233      22.971 -19.545  -4.305  1.00 10.00      A   
ATOM   2216 HH22 ARG A 233      22.957 -17.750  -4.072  1.00 10.00      A   
ATOM   2217  C   ARG A 233      15.652 -16.246  -7.698  1.00 10.00      A   
ATOM   2218  O   ARG A 233      15.073 -17.251  -7.284  1.00 10.00      A   
ATOM   2219  N   ALA A 234      15.013 -15.232  -8.260  1.00 10.00      A   
ATOM   2220  HN  ALA A 234      15.526 -14.470  -8.604  1.00 10.00      A   
ATOM   2221  CA  ALA A 234      13.566 -15.231  -8.393  1.00 10.00      A   
ATOM   2222  CB  ALA A 234      12.926 -14.528  -7.206  1.00 10.00      A   
ATOM   2223  C   ALA A 234      13.125 -14.593  -9.708  1.00 10.00      A   
ATOM   2224  O   ALA A 234      12.717 -13.427  -9.743  1.00 10.00      A   
ATOM   2225  N   PRO A 235      13.202 -15.350 -10.813  1.00 10.00      A   
ATOM   2226  CA  PRO A 235      12.814 -14.861 -12.133  1.00 10.00      A   
ATOM   2227  CB  PRO A 235      13.527 -15.832 -13.074  1.00 10.00      A   
ATOM   2228  CG  PRO A 235      13.582 -17.112 -12.317  1.00 10.00      A   
ATOM   2229  CD  PRO A 235      13.693 -16.741 -10.864  1.00 10.00      A   
ATOM   2230  C   PRO A 235      11.306 -14.927 -12.341  1.00 10.00      A   
ATOM   2231  O   PRO A 235      10.805 -14.671 -13.436  1.00 10.00      A   
ATOM   2232  N   GLN A 236      10.586 -15.279 -11.283  1.00 10.00      A   
ATOM   2233  HN  GLN A 236      11.048 -15.487 -10.442  1.00 10.00      A   
ATOM   2234  CA  GLN A 236       9.134 -15.376 -11.341  1.00 10.00      A   
ATOM   2235  CB  GLN A 236       8.646 -16.671 -10.668  1.00 10.00      A   
ATOM   2236  CG  GLN A 236       8.523 -16.611  -9.149  1.00 10.00      A   
ATOM   2237  CD  GLN A 236       9.858 -16.565  -8.426  1.00 10.00      A   
ATOM   2238  OE1 GLN A 236      10.861 -17.106  -8.898  1.00 10.00      A   
ATOM   2239  NE2 GLN A 236       9.881 -15.910  -7.279  1.00 10.00      A   
ATOM   2240 HE21 GLN A 236       9.044 -15.490  -6.967  1.00 10.00      A   
ATOM   2241 HE22 GLN A 236      10.722 -15.874  -6.780  1.00 10.00      A   
ATOM   2242  C   GLN A 236       8.482 -14.154 -10.697  1.00 10.00      A   
ATOM   2243  O   GLN A 236       7.261 -14.099 -10.525  1.00 10.00      A   
ATOM   2244  N   LEU A 237       9.312 -13.177 -10.353  1.00 10.00      A   
ATOM   2245  HN  LEU A 237      10.265 -13.276 -10.549  1.00 10.00      A   
ATOM   2246  CA  LEU A 237       8.852 -11.956  -9.713  1.00 10.00      A   
ATOM   2247  CB  LEU A 237      10.052 -11.146  -9.222  1.00 10.00      A   
ATOM   2248  CG  LEU A 237       9.863 -10.399  -7.903  1.00 10.00      A   
ATOM   2249  CD1 LEU A 237       9.766 -11.382  -6.748  1.00 10.00      A   
ATOM   2250  CD2 LEU A 237      10.997  -9.414  -7.680  1.00 10.00      A   
ATOM   2251  C   LEU A 237       8.011 -11.110 -10.666  1.00 10.00      A   
ATOM   2252  O   LEU A 237       8.306 -11.017 -11.860  1.00 10.00      A   
ATOM   2253  N   GLU A 238       6.967 -10.497 -10.122  1.00 10.00      A   
ATOM   2254  HN  GLU A 238       6.791 -10.619  -9.162  1.00 10.00      A   
ATOM   2255  CA  GLU A 238       6.072  -9.648 -10.897  1.00 10.00      A   
ATOM   2256  CB  GLU A 238       4.617  -9.991 -10.591  1.00 10.00      A   
ATOM   2257  CG  GLU A 238       4.310 -11.475 -10.561  1.00 10.00      A   
ATOM   2258  CD  GLU A 238       2.880 -11.742 -10.150  1.00 10.00      A   
ATOM   2259  OE1 GLU A 238       2.521 -11.440  -8.992  1.00 10.00      A   
ATOM   2260  OE2 GLU A 238       2.098 -12.232 -10.987  1.00 10.00      A   
ATOM   2261  C   GLU A 238       6.319  -8.186 -10.556  1.00 10.00      A   
ATOM   2262  O   GLU A 238       6.426  -7.337 -11.438  1.00 10.00      A   
ATOM   2263  N   GLU A 239       6.393  -7.896  -9.265  1.00 10.00      A   
ATOM   2264  HN  GLU A 239       6.276  -8.614  -8.604  1.00 10.00      A   
ATOM   2265  CA  GLU A 239       6.645  -6.539  -8.803  1.00 10.00      A   
ATOM   2266  CB  GLU A 239       5.654  -6.140  -7.712  1.00 10.00      A   
ATOM   2267  CG  GLU A 239       4.226  -5.964  -8.186  1.00 10.00      A   
ATOM   2268  CD  GLU A 239       3.320  -5.496  -7.069  1.00 10.00      A   
ATOM   2269  OE1 GLU A 239       3.254  -4.274  -6.824  1.00 10.00      A   
ATOM   2270  OE2 GLU A 239       2.681  -6.346  -6.419  1.00 10.00      A   
ATOM   2271  C   GLU A 239       8.069  -6.426  -8.277  1.00 10.00      A   
ATOM   2272  O   GLU A 239       8.421  -7.054  -7.275  1.00 10.00      A   
ATOM   2273  N   LEU A 240       8.880  -5.622  -8.944  1.00 10.00      A   
ATOM   2274  HN  LEU A 240       8.532  -5.119  -9.715  1.00 10.00      A   
ATOM   2275  CA  LEU A 240      10.270  -5.452  -8.553  1.00 10.00      A   
ATOM   2276  CB  LEU A 240      11.195  -5.697  -9.749  1.00 10.00      A   
ATOM   2277  CG  LEU A 240      12.693  -5.483  -9.516  1.00 10.00      A   
ATOM   2278  CD1 LEU A 240      13.227  -6.470  -8.488  1.00 10.00      A   
ATOM   2279  CD2 LEU A 240      13.455  -5.608 -10.825  1.00 10.00      A   
ATOM   2280  C   LEU A 240      10.534  -4.078  -7.949  1.00 10.00      A   
ATOM   2281  O   LEU A 240      10.300  -3.047  -8.581  1.00 10.00      A   
ATOM   2282  N   GLY A 241      11.015  -4.082  -6.719  1.00 10.00      A   
ATOM   2283  HN  GLY A 241      11.154  -4.943  -6.260  1.00 10.00      A   
ATOM   2284  CA  GLY A 241      11.340  -2.850  -6.037  1.00 10.00      A   
ATOM   2285  C   GLY A 241      12.836  -2.716  -5.906  1.00 10.00      A   
ATOM   2286  O   GLY A 241      13.442  -3.337  -5.036  1.00 10.00      A   
ATOM   2287  N   THR A 242      13.432  -1.923  -6.778  1.00 10.00      A   
ATOM   2288  HN  THR A 242      12.887  -1.437  -7.432  1.00 10.00      A   
ATOM   2289  CA  THR A 242      14.873  -1.734  -6.773  1.00 10.00      A   
ATOM   2290  CB  THR A 242      15.370  -1.225  -8.142  1.00 10.00      A   
ATOM   2291  OG1 THR A 242      14.657  -0.032  -8.506  1.00 10.00      A   
ATOM   2292  HG1 THR A 242      13.716  -0.233  -8.597  1.00 10.00      A   
ATOM   2293  CG2 THR A 242      15.163  -2.287  -9.213  1.00 10.00      A   
ATOM   2294  C   THR A 242      15.306  -0.753  -5.690  1.00 10.00      A   
ATOM   2295  O   THR A 242      14.545   0.136  -5.306  1.00 10.00      A   
ATOM   2296  N   GLY A 243      16.515  -0.937  -5.185  1.00 10.00      A   
ATOM   2297  HN  GLY A 243      17.061  -1.695  -5.495  1.00 10.00      A   
ATOM   2298  CA  GLY A 243      17.037  -0.043  -4.175  1.00 10.00      A   
ATOM   2299  C   GLY A 243      17.991   0.965  -4.782  1.00 10.00      A   
ATOM   2300  O   GLY A 243      17.570   1.874  -5.507  1.00 10.00      A   
ATOM   2301  N   GLY A 244      19.280   0.800  -4.500  1.00 10.00      A   
ATOM   2302  HN  GLY A 244      19.562   0.050  -3.927  1.00 10.00      A   
ATOM   2303  CA  GLY A 244      20.274   1.702  -5.042  1.00 10.00      A   
ATOM   2304  C   GLY A 244      20.502   1.437  -6.515  1.00 10.00      A   
ATOM   2305  O   GLY A 244      20.979   0.369  -6.889  1.00 10.00      A   
ATOM   2306  N   TYR A 245      20.147   2.405  -7.355  1.00 10.00      A   
ATOM   2307  HN  TYR A 245      19.766   3.238  -6.995  1.00 10.00      A   
ATOM   2308  CA  TYR A 245      20.309   2.268  -8.795  1.00 10.00      A   
ATOM   2309  CB  TYR A 245      19.054   2.772  -9.521  1.00 10.00      A   
ATOM   2310  CG  TYR A 245      18.763   2.054 -10.824  1.00 10.00      A   
ATOM   2311  CD1 TYR A 245      18.139   0.816 -10.828  1.00 10.00      A   
ATOM   2312  CD2 TYR A 245      19.117   2.613 -12.046  1.00 10.00      A   
ATOM   2313  CE1 TYR A 245      17.875   0.154 -12.012  1.00 10.00      A   
ATOM   2314  CE2 TYR A 245      18.856   1.959 -13.236  1.00 10.00      A   
ATOM   2315  CZ  TYR A 245      18.235   0.729 -13.212  1.00 10.00      A   
ATOM   2316  OH  TYR A 245      17.967   0.072 -14.394  1.00 10.00      A   
ATOM   2317  HH  TYR A 245      18.622   0.323 -15.055  1.00 10.00      A   
ATOM   2318  C   TYR A 245      21.537   3.039  -9.260  1.00 10.00      A   
ATOM   2319  O   TYR A 245      21.584   3.546 -10.381  1.00 10.00      A   
ATOM   2320  N   THR A 246      22.535   3.111  -8.393  1.00 10.00      A   
ATOM   2321  HN  THR A 246      22.452   2.658  -7.526  1.00 10.00      A   
ATOM   2322  CA  THR A 246      23.761   3.821  -8.703  1.00 10.00      A   
ATOM   2323  CB  THR A 246      23.838   5.182  -7.970  1.00 10.00      A   
ATOM   2324  OG1 THR A 246      24.966   5.937  -8.435  1.00 10.00      A   
ATOM   2325  HG1 THR A 246      24.659   6.632  -9.030  1.00 10.00      A   
ATOM   2326  CG2 THR A 246      23.923   5.002  -6.460  1.00 10.00      A   
ATOM   2327  C   THR A 246      24.983   2.962  -8.380  1.00 10.00      A   
ATOM   2328  O   THR A 246      24.999   2.231  -7.383  1.00 10.00      A   
ATOM   2329  N   ALA A 247      25.991   3.055  -9.239  1.00 10.00      A   
ATOM   2330  HN  ALA A 247      25.902   3.669 -10.000  1.00 10.00      A   
ATOM   2331  CA  ALA A 247      27.233   2.300  -9.099  1.00 10.00      A   
ATOM   2332  CB  ALA A 247      26.965   0.807  -9.242  1.00 10.00      A   
ATOM   2333  C   ALA A 247      28.194   2.755 -10.190  1.00 10.00      A   
ATOM   2334  O   ALA A 247      27.906   3.714 -10.910  1.00 10.00      A   
ATOM   2335  N   GLU A 248      29.325   2.080 -10.323  1.00 10.00      A   
ATOM   2336  HN  GLU A 248      29.516   1.327  -9.717  1.00 10.00      A   
ATOM   2337  CA  GLU A 248      30.293   2.434 -11.355  1.00 10.00      A   
ATOM   2338  CB  GLU A 248      31.687   1.912 -10.999  1.00 10.00      A   
ATOM   2339  CG  GLU A 248      32.670   1.937 -12.158  1.00 10.00      A   
ATOM   2340  CD  GLU A 248      34.109   1.882 -11.708  1.00 10.00      A   
ATOM   2341  OE1 GLU A 248      34.649   2.938 -11.325  1.00 10.00      A   
ATOM   2342  OE2 GLU A 248      34.712   0.785 -11.749  1.00 10.00      A   
ATOM   2343  C   GLU A 248      29.850   1.881 -12.706  1.00 10.00      A   
ATOM   2344  O   GLU A 248      29.361   0.756 -12.785  1.00 10.00      A   
ATOM   2345  N   VAL A 249      29.998   2.682 -13.758  1.00 10.00      A   
ATOM   2346  HN  VAL A 249      30.367   3.582 -13.627  1.00 10.00      A   
ATOM   2347  CA  VAL A 249      29.621   2.257 -15.103  1.00 10.00      A   
ATOM   2348  CB  VAL A 249      29.605   3.438 -16.094  1.00 10.00      A   
ATOM   2349  CG1 VAL A 249      28.963   3.024 -17.410  1.00 10.00      A   
ATOM   2350  CG2 VAL A 249      28.876   4.629 -15.495  1.00 10.00      A   
ATOM   2351  C   VAL A 249      30.577   1.183 -15.618  1.00 10.00      A   
ATOM   2352  O   VAL A 249      31.684   1.484 -16.070  1.00 10.00      A   
ATOM   2353  N   ARG A 250      30.146  -0.068 -15.539  1.00 10.00      A   
ATOM   2354  HN  ARG A 250      29.249  -0.244 -15.170  1.00 10.00      A   
ATOM   2355  CA  ARG A 250      30.956  -1.189 -15.989  1.00 10.00      A   
ATOM   2356  CB  ARG A 250      31.513  -1.962 -14.791  1.00 10.00      A   
ATOM   2357  CG  ARG A 250      32.502  -1.170 -13.952  1.00 10.00      A   
ATOM   2358  CD  ARG A 250      32.827  -1.882 -12.649  1.00 10.00      A   
ATOM   2359  NE  ARG A 250      33.770  -2.983 -12.831  1.00 10.00      A   
ATOM   2360  HE  ARG A 250      33.429  -3.805 -13.255  1.00 10.00      A   
ATOM   2361  CZ  ARG A 250      35.049  -2.933 -12.463  1.00 10.00      A   
ATOM   2362  NH1 ARG A 250      35.542  -1.834 -11.899  1.00 10.00      A   
ATOM   2363 HH11 ARG A 250      34.931  -0.993 -11.745  1.00 10.00      A   
ATOM   2364 HH12 ARG A 250      36.543  -1.803 -11.606  1.00 10.00      A   
ATOM   2365  NH2 ARG A 250      35.842  -3.979 -12.665  1.00 10.00      A   
ATOM   2366 HH21 ARG A 250      35.467  -4.846 -13.112  1.00 10.00      A   
ATOM   2367 HH22 ARG A 250      36.846  -3.942 -12.382  1.00 10.00      A   
ATOM   2368  C   ARG A 250      30.135  -2.109 -16.888  1.00 10.00      A   
ATOM   2369  O   ARG A 250      28.986  -2.428 -16.578  1.00 10.00      A   
ATOM   2370  N   PRO A 251      30.721  -2.545 -18.012  1.00 10.00      A   
ATOM   2371  CA  PRO A 251      30.046  -3.419 -18.983  1.00 10.00      A   
ATOM   2372  CB  PRO A 251      31.112  -3.673 -20.049  1.00 10.00      A   
ATOM   2373  CG  PRO A 251      32.069  -2.541 -19.902  1.00 10.00      A   
ATOM   2374  CD  PRO A 251      32.088  -2.212 -18.439  1.00 10.00      A   
ATOM   2375  C   PRO A 251      29.579  -4.739 -18.373  1.00 10.00      A   
ATOM   2376  O   PRO A 251      28.586  -5.314 -18.817  1.00 10.00      A   
ATOM   2377  N   ASP A 252      30.290  -5.209 -17.355  1.00 10.00      A   
ATOM   2378  HN  ASP A 252      31.061  -4.697 -17.032  1.00 10.00      A   
ATOM   2379  CA  ASP A 252      29.939  -6.460 -16.693  1.00 10.00      A   
ATOM   2380  CB  ASP A 252      31.119  -7.045 -15.904  1.00 10.00      A   
ATOM   2381  CG  ASP A 252      31.471  -6.268 -14.651  1.00 10.00      A   
ATOM   2382  OD1 ASP A 252      31.616  -6.898 -13.580  1.00 10.00      A   
ATOM   2383  OD2 ASP A 252      31.621  -5.035 -14.734  1.00 10.00      A   
ATOM   2384  C   ASP A 252      28.702  -6.284 -15.814  1.00 10.00      A   
ATOM   2385  O   ASP A 252      27.804  -7.125 -15.825  1.00 10.00      A   
ATOM   2386  N   VAL A 253      28.648  -5.181 -15.073  1.00 10.00      A   
ATOM   2387  HN  VAL A 253      29.403  -4.551 -15.090  1.00 10.00      A   
ATOM   2388  CA  VAL A 253      27.503  -4.898 -14.215  1.00 10.00      A   
ATOM   2389  CB  VAL A 253      27.729  -3.648 -13.335  1.00 10.00      A   
ATOM   2390  CG1 VAL A 253      26.575  -3.459 -12.357  1.00 10.00      A   
ATOM   2391  CG2 VAL A 253      29.052  -3.742 -12.590  1.00 10.00      A   
ATOM   2392  C   VAL A 253      26.265  -4.689 -15.077  1.00 10.00      A   
ATOM   2393  O   VAL A 253      25.185  -5.192 -14.769  1.00 10.00      A   
ATOM   2394  N   TYR A 254      26.442  -3.955 -16.169  1.00 10.00      A   
ATOM   2395  HN  TYR A 254      27.333  -3.579 -16.354  1.00 10.00      A   
ATOM   2396  CA  TYR A 254      25.353  -3.684 -17.093  1.00 10.00      A   
ATOM   2397  CB  TYR A 254      25.812  -2.714 -18.181  1.00 10.00      A   
ATOM   2398  CG  TYR A 254      24.702  -2.253 -19.098  1.00 10.00      A   
ATOM   2399  CD1 TYR A 254      23.974  -1.104 -18.816  1.00 10.00      A   
ATOM   2400  CD2 TYR A 254      24.384  -2.963 -20.247  1.00 10.00      A   
ATOM   2401  CE1 TYR A 254      22.963  -0.675 -19.652  1.00 10.00      A   
ATOM   2402  CE2 TYR A 254      23.373  -2.544 -21.090  1.00 10.00      A   
ATOM   2403  CZ  TYR A 254      22.666  -1.400 -20.789  1.00 10.00      A   
ATOM   2404  OH  TYR A 254      21.660  -0.976 -21.627  1.00 10.00      A   
ATOM   2405  HH  TYR A 254      21.027  -1.693 -21.751  1.00 10.00      A   
ATOM   2406  C   TYR A 254      24.850  -4.983 -17.718  1.00 10.00      A   
ATOM   2407  O   TYR A 254      23.644  -5.207 -17.820  1.00 10.00      A   
ATOM   2408  N   SER A 255      25.786  -5.832 -18.132  1.00 10.00      A   
ATOM   2409  HN  SER A 255      26.734  -5.585 -18.035  1.00 10.00      A   
ATOM   2410  CA  SER A 255      25.448  -7.112 -18.739  1.00 10.00      A   
ATOM   2411  CB  SER A 255      26.714  -7.828 -19.225  1.00 10.00      A   
ATOM   2412  OG  SER A 255      26.466  -8.555 -20.416  1.00 10.00      A   
ATOM   2413  HG  SER A 255      26.528  -7.957 -21.171  1.00 10.00      A   
ATOM   2414  C   SER A 255      24.694  -7.993 -17.747  1.00 10.00      A   
ATOM   2415  O   SER A 255      23.646  -8.547 -18.076  1.00 10.00      A   
ATOM   2416  N   GLY A 256      25.231  -8.099 -16.531  1.00 10.00      A   
ATOM   2417  HN  GLY A 256      26.071  -7.626 -16.336  1.00 10.00      A   
ATOM   2418  CA  GLY A 256      24.607  -8.907 -15.498  1.00 10.00      A   
ATOM   2419  C   GLY A 256      23.176  -8.485 -15.217  1.00 10.00      A   
ATOM   2420  O   GLY A 256      22.278  -9.325 -15.135  1.00 10.00      A   
ATOM   2421  N   LEU A 257      22.962  -7.182 -15.077  1.00 10.00      A   
ATOM   2422  HN  LEU A 257      23.722  -6.558 -15.149  1.00 10.00      A   
ATOM   2423  CA  LEU A 257      21.631  -6.652 -14.811  1.00 10.00      A   
ATOM   2424  CB  LEU A 257      21.686  -5.133 -14.635  1.00 10.00      A   
ATOM   2425  CG  LEU A 257      22.133  -4.628 -13.264  1.00 10.00      A   
ATOM   2426  CD1 LEU A 257      22.411  -3.135 -13.321  1.00 10.00      A   
ATOM   2427  CD2 LEU A 257      21.077  -4.938 -12.213  1.00 10.00      A   
ATOM   2428  C   LEU A 257      20.678  -7.001 -15.944  1.00 10.00      A   
ATOM   2429  O   LEU A 257      19.588  -7.516 -15.709  1.00 10.00      A   
ATOM   2430  N   SER A 258      21.116  -6.744 -17.170  1.00 10.00      A   
ATOM   2431  HN  SER A 258      22.017  -6.367 -17.288  1.00 10.00      A   
ATOM   2432  CA  SER A 258      20.303  -7.016 -18.346  1.00 10.00      A   
ATOM   2433  CB  SER A 258      21.022  -6.534 -19.607  1.00 10.00      A   
ATOM   2434  OG  SER A 258      21.474  -5.198 -19.442  1.00 10.00      A   
ATOM   2435  HG  SER A 258      22.277  -5.197 -18.904  1.00 10.00      A   
ATOM   2436  C   SER A 258      19.939  -8.501 -18.451  1.00 10.00      A   
ATOM   2437  O   SER A 258      18.807  -8.842 -18.799  1.00 10.00      A   
ATOM   2438  N   VAL A 259      20.895  -9.376 -18.137  1.00 10.00      A   
ATOM   2439  HN  VAL A 259      21.781  -9.042 -17.868  1.00 10.00      A   
ATOM   2440  CA  VAL A 259      20.667 -10.820 -18.192  1.00 10.00      A   
ATOM   2441  CB  VAL A 259      21.971 -11.625 -17.974  1.00 10.00      A   
ATOM   2442  CG1 VAL A 259      21.678 -13.110 -17.800  1.00 10.00      A   
ATOM   2443  CG2 VAL A 259      22.930 -11.413 -19.133  1.00 10.00      A   
ATOM   2444  C   VAL A 259      19.622 -11.250 -17.164  1.00 10.00      A   
ATOM   2445  O   VAL A 259      18.714 -12.025 -17.470  1.00 10.00      A   
ATOM   2446  N   ALA A 260      19.749 -10.735 -15.947  1.00 10.00      A   
ATOM   2447  HN  ALA A 260      20.494 -10.121 -15.762  1.00 10.00      A   
ATOM   2448  CA  ALA A 260      18.819 -11.067 -14.875  1.00 10.00      A   
ATOM   2449  CB  ALA A 260      19.345 -10.559 -13.545  1.00 10.00      A   
ATOM   2450  C   ALA A 260      17.429 -10.499 -15.149  1.00 10.00      A   
ATOM   2451  O   ALA A 260      16.412 -11.131 -14.846  1.00 10.00      A   
ATOM   2452  N   LEU A 261      17.389  -9.310 -15.737  1.00 10.00      A   
ATOM   2453  HN  LEU A 261      18.235  -8.853 -15.953  1.00 10.00      A   
ATOM   2454  CA  LEU A 261      16.126  -8.652 -16.048  1.00 10.00      A   
ATOM   2455  CB  LEU A 261      16.349  -7.165 -16.331  1.00 10.00      A   
ATOM   2456  CG  LEU A 261      16.558  -6.284 -15.098  1.00 10.00      A   
ATOM   2457  CD1 LEU A 261      17.304  -5.016 -15.472  1.00 10.00      A   
ATOM   2458  CD2 LEU A 261      15.220  -5.945 -14.457  1.00 10.00      A   
ATOM   2459  C   LEU A 261      15.379  -9.320 -17.202  1.00 10.00      A   
ATOM   2460  O   LEU A 261      14.149  -9.301 -17.249  1.00 10.00      A   
ATOM   2461  N   SER A 262      16.113  -9.923 -18.128  1.00 10.00      A   
ATOM   2462  HN  SER A 262      17.090  -9.923 -18.045  1.00 10.00      A   
ATOM   2463  CA  SER A 262      15.484 -10.584 -19.262  1.00 10.00      A   
ATOM   2464  CB  SER A 262      16.475 -10.792 -20.412  1.00 10.00      A   
ATOM   2465  OG  SER A 262      17.798 -10.968 -19.934  1.00 10.00      A   
ATOM   2466  HG  SER A 262      18.154 -10.113 -19.647  1.00 10.00      A   
ATOM   2467  C   SER A 262      14.829 -11.897 -18.841  1.00 10.00      A   
ATOM   2468  O   SER A 262      13.898 -12.379 -19.488  1.00 10.00      A   
ATOM   2469  N   GLY A 263      15.304 -12.462 -17.738  1.00 10.00      A   
ATOM   2470  HN  GLY A 263      16.047 -12.033 -17.257  1.00 10.00      A   
ATOM   2471  CA  GLY A 263      14.745 -13.701 -17.244  1.00 10.00      A   
ATOM   2472  C   GLY A 263      13.402 -13.482 -16.580  1.00 10.00      A   
ATOM   2473  O   GLY A 263      12.600 -14.406 -16.458  1.00 10.00      A   
ATOM   2474  N   CYS A 264      13.152 -12.251 -16.166  1.00 10.00      A   
ATOM   2475  HN  CYS A 264      13.823 -11.552 -16.314  1.00 10.00      A   
ATOM   2476  CA  CYS A 264      11.906 -11.906 -15.503  1.00 10.00      A   
ATOM   2477  CB  CYS A 264      12.165 -10.901 -14.385  1.00 10.00      A   
ATOM   2478  SG  CYS A 264      13.496 -11.374 -13.259  1.00 10.00      A   
ATOM   2479  HG  CYS A 264      14.639 -11.352 -13.935  1.00 10.00      A   
ATOM   2480  C   CYS A 264      10.887 -11.350 -16.494  1.00 10.00      A   
ATOM   2481  O   CYS A 264      10.924 -10.167 -16.849  1.00 10.00      A   
ATOM   2482  N   LYS A 265       9.984 -12.211 -16.948  1.00 10.00      A   
ATOM   2483  HN  LYS A 265      10.013 -13.142 -16.633  1.00 10.00      A   
ATOM   2484  CA  LYS A 265       8.951 -11.817 -17.898  1.00 10.00      A   
ATOM   2485  CB  LYS A 265       8.650 -12.952 -18.881  1.00 10.00      A   
ATOM   2486  CG  LYS A 265       9.550 -12.995 -20.106  1.00 10.00      A   
ATOM   2487  CD  LYS A 265      10.883 -13.649 -19.793  1.00 10.00      A   
ATOM   2488  CE  LYS A 265      11.582 -14.123 -21.059  1.00 10.00      A   
ATOM   2489  NZ  LYS A 265      12.927 -14.684 -20.768  1.00 10.00      A   
ATOM   2490  HZ1 LYS A 265      12.853 -15.463 -20.085  1.00 10.00      A   
ATOM   2491  HZ2 LYS A 265      13.539 -13.940 -20.370  1.00 10.00      A   
ATOM   2492  HZ3 LYS A 265      13.361 -15.044 -21.640  1.00 10.00      A   
ATOM   2493  C   LYS A 265       7.667 -11.417 -17.180  1.00 10.00      A   
ATOM   2494  O   LYS A 265       6.878 -10.633 -17.705  1.00 10.00      A   
ATOM   2495  N   GLU A 266       7.472 -11.959 -15.981  1.00 10.00      A   
ATOM   2496  HN  GLU A 266       8.145 -12.581 -15.629  1.00 10.00      A   
ATOM   2497  CA  GLU A 266       6.281 -11.680 -15.177  1.00 10.00      A   
ATOM   2498  CB  GLU A 266       6.138 -12.714 -14.056  1.00 10.00      A   
ATOM   2499  CG  GLU A 266       5.890 -14.139 -14.531  1.00 10.00      A   
ATOM   2500  CD  GLU A 266       4.464 -14.372 -14.988  1.00 10.00      A   
ATOM   2501  OE1 GLU A 266       3.637 -14.829 -14.167  1.00 10.00      A   
ATOM   2502  OE2 GLU A 266       4.158 -14.102 -16.168  1.00 10.00      A   
ATOM   2503  C   GLU A 266       6.296 -10.270 -14.582  1.00 10.00      A   
ATOM   2504  O   GLU A 266       5.330  -9.853 -13.944  1.00 10.00      A   
ATOM   2505  N   LEU A 267       7.389  -9.539 -14.791  1.00 10.00      A   
ATOM   2506  HN  LEU A 267       8.127  -9.921 -15.302  1.00 10.00      A   
ATOM   2507  CA  LEU A 267       7.508  -8.181 -14.272  1.00 10.00      A   
ATOM   2508  CB  LEU A 267       8.896  -7.598 -14.552  1.00 10.00      A   
ATOM   2509  CG  LEU A 267      10.049  -8.138 -13.696  1.00 10.00      A   
ATOM   2510  CD1 LEU A 267      11.355  -7.445 -14.059  1.00 10.00      A   
ATOM   2511  CD2 LEU A 267       9.751  -7.969 -12.214  1.00 10.00      A   
ATOM   2512  C   LEU A 267       6.425  -7.278 -14.850  1.00 10.00      A   
ATOM   2513  O   LEU A 267       6.255  -7.198 -16.068  1.00 10.00      A   
ATOM   2514  N   ARG A 268       5.670  -6.633 -13.970  1.00 10.00      A   
ATOM   2515  HN  ARG A 268       5.833  -6.774 -13.009  1.00 10.00      A   
ATOM   2516  CA  ARG A 268       4.597  -5.737 -14.386  1.00 10.00      A   
ATOM   2517  CB  ARG A 268       3.229  -6.316 -14.012  1.00 10.00      A   
ATOM   2518  CG  ARG A 268       2.898  -7.643 -14.673  1.00 10.00      A   
ATOM   2519  CD  ARG A 268       2.779  -7.502 -16.180  1.00 10.00      A   
ATOM   2520  NE  ARG A 268       2.488  -8.781 -16.819  1.00 10.00      A   
ATOM   2521  HE  ARG A 268       1.547  -9.073 -16.833  1.00 10.00      A   
ATOM   2522  CZ  ARG A 268       3.406  -9.569 -17.372  1.00 10.00      A   
ATOM   2523  NH1 ARG A 268       4.682  -9.215 -17.368  1.00 10.00      A   
ATOM   2524 HH11 ARG A 268       5.405  -9.837 -17.808  1.00 10.00      A   
ATOM   2525 HH12 ARG A 268       4.976  -8.319 -16.923  1.00 10.00      A   
ATOM   2526  NH2 ARG A 268       3.047 -10.724 -17.916  1.00 10.00      A   
ATOM   2527 HH21 ARG A 268       2.043 -11.014 -17.909  1.00 10.00      A   
ATOM   2528 HH22 ARG A 268       3.761 -11.348 -18.347  1.00 10.00      A   
ATOM   2529  C   ARG A 268       4.758  -4.364 -13.750  1.00 10.00      A   
ATOM   2530  O   ARG A 268       4.426  -3.345 -14.355  1.00 10.00      A   
ATOM   2531  N   CYS A 269       5.271  -4.342 -12.529  1.00 10.00      A   
ATOM   2532  HN  CYS A 269       5.530  -5.181 -12.102  1.00 10.00      A   
ATOM   2533  CA  CYS A 269       5.467  -3.098 -11.809  1.00 10.00      A   
ATOM   2534  CB  CYS A 269       4.577  -3.058 -10.566  1.00 10.00      A   
ATOM   2535  SG  CYS A 269       4.680  -1.520  -9.626  1.00 10.00      A   
ATOM   2536  HG  CYS A 269       4.336  -1.788  -8.376  1.00 10.00      A   
ATOM   2537  C   CYS A 269       6.928  -2.920 -11.418  1.00 10.00      A   
ATOM   2538  O   CYS A 269       7.566  -3.850 -10.914  1.00 10.00      A   
ATOM   2539  N   LEU A 270       7.448  -1.725 -11.664  1.00 10.00      A   
ATOM   2540  HN  LEU A 270       6.882  -1.037 -12.080  1.00 10.00      A   
ATOM   2541  CA  LEU A 270       8.827  -1.397 -11.337  1.00 10.00      A   
ATOM   2542  CB  LEU A 270       9.661  -1.217 -12.608  1.00 10.00      A   
ATOM   2543  CG  LEU A 270      10.689  -2.313 -12.897  1.00 10.00      A   
ATOM   2544  CD1 LEU A 270      11.394  -2.046 -14.217  1.00 10.00      A   
ATOM   2545  CD2 LEU A 270      11.700  -2.403 -11.763  1.00 10.00      A   
ATOM   2546  C   LEU A 270       8.894  -0.139 -10.479  1.00 10.00      A   
ATOM   2547  O   LEU A 270       8.353   0.908 -10.844  1.00 10.00      A   
ATOM   2548  N   SER A 271       9.540  -0.252  -9.330  1.00 10.00      A   
ATOM   2549  HN  SER A 271       9.931  -1.119  -9.086  1.00 10.00      A   
ATOM   2550  CA  SER A 271       9.681   0.869  -8.416  1.00 10.00      A   
ATOM   2551  CB  SER A 271       8.687   0.736  -7.255  1.00 10.00      A   
ATOM   2552  OG  SER A 271       7.378   0.452  -7.730  1.00 10.00      A   
ATOM   2553  HG  SER A 271       7.351   0.584  -8.684  1.00 10.00      A   
ATOM   2554  C   SER A 271      11.114   0.957  -7.891  1.00 10.00      A   
ATOM   2555  O   SER A 271      11.925   0.052  -8.123  1.00 10.00      A   
ATOM   2556  N   GLY A 272      11.424   2.053  -7.211  1.00 10.00      A   
ATOM   2557  HN  GLY A 272      10.747   2.752  -7.094  1.00 10.00      A   
ATOM   2558  CA  GLY A 272      12.752   2.241  -6.658  1.00 10.00      A   
ATOM   2559  C   GLY A 272      13.552   3.254  -7.443  1.00 10.00      A   
ATOM   2560  O   GLY A 272      13.189   4.427  -7.491  1.00 10.00      A   
ATOM   2561  N   PHE A 273      14.634   2.794  -8.065  1.00 10.00      A   
ATOM   2562  HN  PHE A 273      14.860   1.839  -7.975  1.00 10.00      A   
ATOM   2563  CA  PHE A 273      15.497   3.645  -8.882  1.00 10.00      A   
ATOM   2564  CB  PHE A 273      14.735   4.196 -10.094  1.00 10.00      A   
ATOM   2565  CG  PHE A 273      14.245   3.139 -11.044  1.00 10.00      A   
ATOM   2566  CD1 PHE A 273      12.986   2.580 -10.892  1.00 10.00      A   
ATOM   2567  CD2 PHE A 273      15.042   2.710 -12.093  1.00 10.00      A   
ATOM   2568  CE1 PHE A 273      12.530   1.615 -11.769  1.00 10.00      A   
ATOM   2569  CE2 PHE A 273      14.593   1.745 -12.973  1.00 10.00      A   
ATOM   2570  CZ  PHE A 273      13.335   1.197 -12.812  1.00 10.00      A   
ATOM   2571  C   PHE A 273      16.145   4.781  -8.088  1.00 10.00      A   
ATOM   2572  O   PHE A 273      16.256   5.905  -8.582  1.00 10.00      A   
ATOM   2573  N   TRP A 274      16.590   4.484  -6.870  1.00 10.00      A   
ATOM   2574  HN  TRP A 274      16.490   3.568  -6.533  1.00 10.00      A   
ATOM   2575  CA  TRP A 274      17.238   5.487  -6.028  1.00 10.00      A   
ATOM   2576  CB  TRP A 274      17.440   4.953  -4.607  1.00 10.00      A   
ATOM   2577  CG  TRP A 274      16.303   5.247  -3.677  1.00 10.00      A   
ATOM   2578  CD1 TRP A 274      15.995   6.452  -3.117  1.00 10.00      A   
ATOM   2579  CD2 TRP A 274      15.331   4.315  -3.188  1.00 10.00      A   
ATOM   2580  NE1 TRP A 274      14.891   6.332  -2.312  1.00 10.00      A   
ATOM   2581  HE1 TRP A 274      14.475   7.063  -1.798  1.00 10.00      A   
ATOM   2582  CE2 TRP A 274      14.463   5.029  -2.338  1.00 10.00      A   
ATOM   2583  CE3 TRP A 274      15.110   2.951  -3.389  1.00 10.00      A   
ATOM   2584  CZ2 TRP A 274      13.391   4.421  -1.689  1.00 10.00      A   
ATOM   2585  CZ3 TRP A 274      14.047   2.350  -2.742  1.00 10.00      A   
ATOM   2586  CH2 TRP A 274      13.201   3.083  -1.904  1.00 10.00      A   
ATOM   2587  C   TRP A 274      18.587   5.889  -6.617  1.00 10.00      A   
ATOM   2588  O   TRP A 274      19.469   5.044  -6.786  1.00 10.00      A   
ATOM   2589  N   ASP A 275      18.737   7.180  -6.925  1.00 10.00      A   
ATOM   2590  HN  ASP A 275      17.991   7.792  -6.760  1.00 10.00      A   
ATOM   2591  CA  ASP A 275      19.975   7.713  -7.507  1.00 10.00      A   
ATOM   2592  CB  ASP A 275      21.162   7.547  -6.545  1.00 10.00      A   
ATOM   2593  CG  ASP A 275      21.685   8.867  -6.006  1.00 10.00      A   
ATOM   2594  OD1 ASP A 275      22.728   9.354  -6.503  1.00 10.00      A   
ATOM   2595  OD2 ASP A 275      21.058   9.423  -5.081  1.00 10.00      A   
ATOM   2596  C   ASP A 275      20.274   7.039  -8.841  1.00 10.00      A   
ATOM   2597  O   ASP A 275      21.429   6.782  -9.178  1.00 10.00      A   
ATOM   2598  N   ALA A 276      19.213   6.769  -9.594  1.00 10.00      A   
ATOM   2599  HN  ALA A 276      18.326   7.025  -9.261  1.00 10.00      A   
ATOM   2600  CA  ALA A 276      19.312   6.106 -10.890  1.00 10.00      A   
ATOM   2601  CB  ALA A 276      17.928   5.934 -11.499  1.00 10.00      A   
ATOM   2602  C   ALA A 276      20.222   6.844 -11.861  1.00 10.00      A   
ATOM   2603  O   ALA A 276      20.086   8.051 -12.073  1.00 10.00      A   
ATOM   2604  N   VAL A 277      21.159   6.107 -12.441  1.00 10.00      A   
ATOM   2605  HN  VAL A 277      21.237   5.157 -12.203  1.00 10.00      A   
ATOM   2606  CA  VAL A 277      22.087   6.667 -13.411  1.00 10.00      A   
ATOM   2607  CB  VAL A 277      23.493   6.050 -13.265  1.00 10.00      A   
ATOM   2608  CG1 VAL A 277      24.527   6.859 -14.036  1.00 10.00      A   
ATOM   2609  CG2 VAL A 277      23.885   5.932 -11.803  1.00 10.00      A   
ATOM   2610  C   VAL A 277      21.570   6.379 -14.819  1.00 10.00      A   
ATOM   2611  O   VAL A 277      21.212   5.239 -15.123  1.00 10.00      A   
ATOM   2612  N   PRO A 278      21.526   7.400 -15.694  1.00 10.00      A   
ATOM   2613  CA  PRO A 278      21.042   7.255 -17.078  1.00 10.00      A   
ATOM   2614  CB  PRO A 278      21.330   8.621 -17.704  1.00 10.00      A   
ATOM   2615  CG  PRO A 278      21.344   9.559 -16.550  1.00 10.00      A   
ATOM   2616  CD  PRO A 278      21.927   8.788 -15.401  1.00 10.00      A   
ATOM   2617  C   PRO A 278      21.774   6.164 -17.851  1.00 10.00      A   
ATOM   2618  O   PRO A 278      21.237   5.592 -18.795  1.00 10.00      A   
ATOM   2619  N   ALA A 279      22.998   5.869 -17.439  1.00 10.00      A   
ATOM   2620  HN  ALA A 279      23.372   6.355 -16.675  1.00 10.00      A   
ATOM   2621  CA  ALA A 279      23.805   4.849 -18.101  1.00 10.00      A   
ATOM   2622  CB  ALA A 279      25.265   4.979 -17.691  1.00 10.00      A   
ATOM   2623  C   ALA A 279      23.290   3.438 -17.815  1.00 10.00      A   
ATOM   2624  O   ALA A 279      23.540   2.509 -18.584  1.00 10.00      A   
ATOM   2625  N   TYR A 280      22.571   3.281 -16.714  1.00 10.00      A   
ATOM   2626  HN  TYR A 280      22.393   4.061 -16.141  1.00 10.00      A   
ATOM   2627  CA  TYR A 280      22.037   1.975 -16.333  1.00 10.00      A   
ATOM   2628  CB  TYR A 280      22.417   1.632 -14.893  1.00 10.00      A   
ATOM   2629  CG  TYR A 280      23.816   1.080 -14.748  1.00 10.00      A   
ATOM   2630  CD1 TYR A 280      24.847   1.865 -14.256  1.00 10.00      A   
ATOM   2631  CD2 TYR A 280      24.103  -0.233 -15.104  1.00 10.00      A   
ATOM   2632  CE1 TYR A 280      26.127   1.361 -14.118  1.00 10.00      A   
ATOM   2633  CE2 TYR A 280      25.379  -0.745 -14.969  1.00 10.00      A   
ATOM   2634  CZ  TYR A 280      26.386   0.056 -14.476  1.00 10.00      A   
ATOM   2635  OH  TYR A 280      27.657  -0.451 -14.337  1.00 10.00      A   
ATOM   2636  HH  TYR A 280      28.063  -0.089 -13.533  1.00 10.00      A   
ATOM   2637  C   TYR A 280      20.526   1.896 -16.525  1.00 10.00      A   
ATOM   2638  O   TYR A 280      19.897   0.887 -16.202  1.00 10.00      A   
ATOM   2639  N   LEU A 281      19.950   2.960 -17.063  1.00 10.00      A   
ATOM   2640  HN  LEU A 281      20.507   3.728 -17.310  1.00 10.00      A   
ATOM   2641  CA  LEU A 281      18.507   3.016 -17.310  1.00 10.00      A   
ATOM   2642  CB  LEU A 281      18.033   4.441 -17.610  1.00 10.00      A   
ATOM   2643  CG  LEU A 281      17.928   5.391 -16.417  1.00 10.00      A   
ATOM   2644  CD1 LEU A 281      17.363   6.731 -16.858  1.00 10.00      A   
ATOM   2645  CD2 LEU A 281      17.060   4.783 -15.329  1.00 10.00      A   
ATOM   2646  C   LEU A 281      18.052   2.047 -18.413  1.00 10.00      A   
ATOM   2647  O   LEU A 281      17.100   1.296 -18.212  1.00 10.00      A   
ATOM   2648  N   PRO A 282      18.725   2.022 -19.592  1.00 10.00      A   
ATOM   2649  CA  PRO A 282      18.344   1.133 -20.705  1.00 10.00      A   
ATOM   2650  CB  PRO A 282      19.262   1.569 -21.860  1.00 10.00      A   
ATOM   2651  CG  PRO A 282      19.786   2.903 -21.457  1.00 10.00      A   
ATOM   2652  CD  PRO A 282      19.879   2.863 -19.964  1.00 10.00      A   
ATOM   2653  C   PRO A 282      18.547  -0.359 -20.416  1.00 10.00      A   
ATOM   2654  O   PRO A 282      18.522  -1.179 -21.335  1.00 10.00      A   
ATOM   2655  N   ALA A 283      18.748  -0.709 -19.151  1.00 10.00      A   
ATOM   2656  HN  ALA A 283      18.764  -0.012 -18.461  1.00 10.00      A   
ATOM   2657  CA  ALA A 283      18.943  -2.098 -18.761  1.00 10.00      A   
ATOM   2658  CB  ALA A 283      19.725  -2.180 -17.459  1.00 10.00      A   
ATOM   2659  C   ALA A 283      17.600  -2.810 -18.624  1.00 10.00      A   
ATOM   2660  O   ALA A 283      17.525  -4.033 -18.682  1.00 10.00      A   
ATOM   2661  N   VAL A 284      16.539  -2.031 -18.451  1.00 10.00      A   
ATOM   2662  HN  VAL A 284      16.664  -1.060 -18.409  1.00 10.00      A   
ATOM   2663  CA  VAL A 284      15.193  -2.584 -18.305  1.00 10.00      A   
ATOM   2664  CB  VAL A 284      14.429  -1.922 -17.133  1.00 10.00      A   
ATOM   2665  CG1 VAL A 284      15.092  -2.243 -15.804  1.00 10.00      A   
ATOM   2666  CG2 VAL A 284      14.326  -0.416 -17.327  1.00 10.00      A   
ATOM   2667  C   VAL A 284      14.380  -2.415 -19.590  1.00 10.00      A   
ATOM   2668  O   VAL A 284      13.149  -2.463 -19.565  1.00 10.00      A   
ATOM   2669  N   TYR A 285      15.076  -2.246 -20.709  1.00 10.00      A   
ATOM   2670  HN  TYR A 285      16.059  -2.262 -20.663  1.00 10.00      A   
ATOM   2671  CA  TYR A 285      14.431  -2.045 -22.009  1.00 10.00      A   
ATOM   2672  CB  TYR A 285      15.476  -1.868 -23.110  1.00 10.00      A   
ATOM   2673  CG  TYR A 285      15.714  -0.431 -23.514  1.00 10.00      A   
ATOM   2674  CD1 TYR A 285      15.378   0.622 -22.669  1.00 10.00      A   
ATOM   2675  CD2 TYR A 285      16.276  -0.126 -24.745  1.00 10.00      A   
ATOM   2676  CE1 TYR A 285      15.597   1.935 -23.044  1.00 10.00      A   
ATOM   2677  CE2 TYR A 285      16.499   1.181 -25.127  1.00 10.00      A   
ATOM   2678  CZ  TYR A 285      16.158   2.208 -24.274  1.00 10.00      A   
ATOM   2679  OH  TYR A 285      16.380   3.511 -24.652  1.00 10.00      A   
ATOM   2680  HH  TYR A 285      16.090   3.631 -25.565  1.00 10.00      A   
ATOM   2681  C   TYR A 285      13.455  -3.163 -22.379  1.00 10.00      A   
ATOM   2682  O   TYR A 285      12.366  -2.899 -22.888  1.00 10.00      A   
ATOM   2683  N   SER A 286      13.844  -4.405 -22.129  1.00 10.00      A   
ATOM   2684  HN  SER A 286      14.732  -4.565 -21.734  1.00 10.00      A   
ATOM   2685  CA  SER A 286      12.990  -5.542 -22.448  1.00 10.00      A   
ATOM   2686  CB  SER A 286      13.783  -6.839 -22.325  1.00 10.00      A   
ATOM   2687  OG  SER A 286      15.058  -6.704 -22.928  1.00 10.00      A   
ATOM   2688  HG  SER A 286      15.046  -5.955 -23.538  1.00 10.00      A   
ATOM   2689  C   SER A 286      11.757  -5.592 -21.551  1.00 10.00      A   
ATOM   2690  O   SER A 286      10.662  -5.933 -22.002  1.00 10.00      A   
ATOM   2691  N   VAL A 287      11.939  -5.222 -20.292  1.00 10.00      A   
ATOM   2692  HN  VAL A 287      12.824  -4.910 -20.010  1.00 10.00      A   
ATOM   2693  CA  VAL A 287      10.857  -5.247 -19.316  1.00 10.00      A   
ATOM   2694  CB  VAL A 287      11.392  -4.994 -17.890  1.00 10.00      A   
ATOM   2695  CG1 VAL A 287      10.299  -5.189 -16.850  1.00 10.00      A   
ATOM   2696  CG2 VAL A 287      12.576  -5.902 -17.598  1.00 10.00      A   
ATOM   2697  C   VAL A 287       9.777  -4.217 -19.647  1.00 10.00      A   
ATOM   2698  O   VAL A 287       8.594  -4.438 -19.386  1.00 10.00      A   
ATOM   2699  N   CYS A 288      10.192  -3.111 -20.251  1.00 10.00      A   
ATOM   2700  HN  CYS A 288      11.146  -3.019 -20.464  1.00 10.00      A   
ATOM   2701  CA  CYS A 288       9.283  -2.025 -20.613  1.00 10.00      A   
ATOM   2702  CB  CYS A 288      10.053  -0.931 -21.352  1.00 10.00      A   
ATOM   2703  SG  CYS A 288      11.443  -0.232 -20.427  1.00 10.00      A   
ATOM   2704  HG  CYS A 288      12.130  -1.241 -19.902  1.00 10.00      A   
ATOM   2705  C   CYS A 288       8.092  -2.498 -21.456  1.00 10.00      A   
ATOM   2706  O   CYS A 288       6.997  -1.944 -21.359  1.00 10.00      A   
ATOM   2707  N   SER A 289       8.302  -3.540 -22.255  1.00 10.00      A   
ATOM   2708  HN  SER A 289       9.190  -3.956 -22.275  1.00 10.00      A   
ATOM   2709  CA  SER A 289       7.252  -4.075 -23.118  1.00 10.00      A   
ATOM   2710  CB  SER A 289       7.847  -5.081 -24.102  1.00 10.00      A   
ATOM   2711  OG  SER A 289       9.240  -4.859 -24.268  1.00 10.00      A   
ATOM   2712  HG  SER A 289       9.726  -5.600 -23.879  1.00 10.00      A   
ATOM   2713  C   SER A 289       6.110  -4.728 -22.329  1.00 10.00      A   
ATOM   2714  O   SER A 289       5.063  -5.045 -22.892  1.00 10.00      A   
ATOM   2715  N   ARG A 290       6.306  -4.927 -21.032  1.00 10.00      A   
ATOM   2716  HN  ARG A 290       7.152  -4.642 -20.622  1.00 10.00      A   
ATOM   2717  CA  ARG A 290       5.283  -5.547 -20.197  1.00 10.00      A   
ATOM   2718  CB  ARG A 290       5.608  -7.022 -19.924  1.00 10.00      A   
ATOM   2719  CG  ARG A 290       6.948  -7.276 -19.253  1.00 10.00      A   
ATOM   2720  CD  ARG A 290       7.971  -7.816 -20.238  1.00 10.00      A   
ATOM   2721  NE  ARG A 290       9.105  -8.441 -19.557  1.00 10.00      A   
ATOM   2722  HE  ARG A 290       9.084  -8.455 -18.576  1.00 10.00      A   
ATOM   2723  CZ  ARG A 290      10.146  -8.990 -20.190  1.00 10.00      A   
ATOM   2724  NH1 ARG A 290      10.200  -8.991 -21.515  1.00 10.00      A   
ATOM   2725 HH11 ARG A 290       9.430  -8.564 -22.075  1.00 10.00      A   
ATOM   2726 HH12 ARG A 290      11.015  -9.418 -22.009  1.00 10.00      A   
ATOM   2727  NH2 ARG A 290      11.134  -9.542 -19.499  1.00 10.00      A   
ATOM   2728 HH21 ARG A 290      11.109  -9.553 -18.452  1.00 10.00      A   
ATOM   2729 HH22 ARG A 290      11.944  -9.972 -20.001  1.00 10.00      A   
ATOM   2730  C   ARG A 290       5.087  -4.781 -18.893  1.00 10.00      A   
ATOM   2731  O   ARG A 290       4.489  -5.285 -17.945  1.00 10.00      A   
ATOM   2732  N   LEU A 291       5.581  -3.553 -18.855  1.00 10.00      A   
ATOM   2733  HN  LEU A 291       6.031  -3.193 -19.645  1.00 10.00      A   
ATOM   2734  CA  LEU A 291       5.454  -2.720 -17.667  1.00 10.00      A   
ATOM   2735  CB  LEU A 291       6.623  -1.738 -17.563  1.00 10.00      A   
ATOM   2736  CG  LEU A 291       7.924  -2.285 -16.973  1.00 10.00      A   
ATOM   2737  CD1 LEU A 291       9.004  -1.214 -16.981  1.00 10.00      A   
ATOM   2738  CD2 LEU A 291       7.696  -2.810 -15.563  1.00 10.00      A   
ATOM   2739  C   LEU A 291       4.138  -1.958 -17.677  1.00 10.00      A   
ATOM   2740  O   LEU A 291       3.900  -1.117 -18.547  1.00 10.00      A   
ATOM   2741  N   THR A 292       3.283  -2.267 -16.719  1.00 10.00      A   
ATOM   2742  HN  THR A 292       3.520  -2.963 -16.066  1.00 10.00      A   
ATOM   2743  CA  THR A 292       1.996  -1.610 -16.610  1.00 10.00      A   
ATOM   2744  CB  THR A 292       0.908  -2.600 -16.156  1.00 10.00      A   
ATOM   2745  OG1 THR A 292       1.442  -3.475 -15.151  1.00 10.00      A   
ATOM   2746  HG1 THR A 292       0.785  -3.603 -14.456  1.00 10.00      A   
ATOM   2747  CG2 THR A 292       0.416  -3.431 -17.332  1.00 10.00      A   
ATOM   2748  C   THR A 292       2.081  -0.458 -15.618  1.00 10.00      A   
ATOM   2749  O   THR A 292       1.360   0.534 -15.734  1.00 10.00      A   
ATOM   2750  N   THR A 293       2.976  -0.599 -14.646  1.00 10.00      A   
ATOM   2751  HN  THR A 293       3.531  -1.413 -14.623  1.00 10.00      A   
ATOM   2752  CA  THR A 293       3.173   0.415 -13.621  1.00 10.00      A   
ATOM   2753  CB  THR A 293       2.653  -0.082 -12.257  1.00 10.00      A   
ATOM   2754  OG1 THR A 293       1.363  -0.689 -12.439  1.00 10.00      A   
ATOM   2755  HG1 THR A 293       1.202  -0.816 -13.381  1.00 10.00      A   
ATOM   2756  CG2 THR A 293       2.540   1.072 -11.269  1.00 10.00      A   
ATOM   2757  C   THR A 293       4.654   0.770 -13.500  1.00 10.00      A   
ATOM   2758  O   THR A 293       5.487  -0.095 -13.224  1.00 10.00      A   
ATOM   2759  N   LEU A 294       4.979   2.037 -13.721  1.00 10.00      A   
ATOM   2760  HN  LEU A 294       4.274   2.685 -13.947  1.00 10.00      A   
ATOM   2761  CA  LEU A 294       6.359   2.493 -13.638  1.00 10.00      A   
ATOM   2762  CB  LEU A 294       6.896   2.808 -15.039  1.00 10.00      A   
ATOM   2763  CG  LEU A 294       8.370   3.207 -15.136  1.00 10.00      A   
ATOM   2764  CD1 LEU A 294       9.268   2.076 -14.657  1.00 10.00      A   
ATOM   2765  CD2 LEU A 294       8.722   3.609 -16.560  1.00 10.00      A   
ATOM   2766  C   LEU A 294       6.478   3.711 -12.728  1.00 10.00      A   
ATOM   2767  O   LEU A 294       5.868   4.753 -12.981  1.00 10.00      A   
ATOM   2768  N   ASN A 295       7.254   3.560 -11.660  1.00 10.00      A   
ATOM   2769  HN  ASN A 295       7.699   2.695 -11.513  1.00 10.00      A   
ATOM   2770  CA  ASN A 295       7.472   4.638 -10.702  1.00 10.00      A   
ATOM   2771  CB  ASN A 295       7.179   4.154  -9.273  1.00 10.00      A   
ATOM   2772  CG  ASN A 295       7.153   5.277  -8.247  1.00 10.00      A   
ATOM   2773  OD1 ASN A 295       7.793   6.315  -8.419  1.00 10.00      A   
ATOM   2774  ND2 ASN A 295       6.405   5.080  -7.172  1.00 10.00      A   
ATOM   2775 HD21 ASN A 295       5.904   4.234  -7.098  1.00 10.00      A   
ATOM   2776 HD22 ASN A 295       6.384   5.780  -6.489  1.00 10.00      A   
ATOM   2777  C   ASN A 295       8.908   5.142 -10.801  1.00 10.00      A   
ATOM   2778  O   ASN A 295       9.852   4.419 -10.474  1.00 10.00      A   
ATOM   2779  N   LEU A 296       9.066   6.380 -11.249  1.00 10.00      A   
ATOM   2780  HN  LEU A 296       8.267   6.910 -11.482  1.00 10.00      A   
ATOM   2781  CA  LEU A 296      10.379   6.991 -11.398  1.00 10.00      A   
ATOM   2782  CB  LEU A 296      10.656   7.279 -12.876  1.00 10.00      A   
ATOM   2783  CG  LEU A 296      10.645   6.073 -13.818  1.00 10.00      A   
ATOM   2784  CD1 LEU A 296      10.631   6.527 -15.268  1.00 10.00      A   
ATOM   2785  CD2 LEU A 296      11.840   5.174 -13.550  1.00 10.00      A   
ATOM   2786  C   LEU A 296      10.460   8.286 -10.593  1.00 10.00      A   
ATOM   2787  O   LEU A 296      11.170   9.223 -10.969  1.00 10.00      A   
ATOM   2788  N   SER A 297       9.747   8.327  -9.472  1.00 10.00      A   
ATOM   2789  HN  SER A 297       9.225   7.538  -9.210  1.00 10.00      A   
ATOM   2790  CA  SER A 297       9.725   9.509  -8.611  1.00 10.00      A   
ATOM   2791  CB  SER A 297       8.613   9.390  -7.566  1.00 10.00      A   
ATOM   2792  OG  SER A 297       7.373   9.076  -8.177  1.00 10.00      A   
ATOM   2793  HG  SER A 297       7.355   8.135  -8.398  1.00 10.00      A   
ATOM   2794  C   SER A 297      11.076   9.743  -7.928  1.00 10.00      A   
ATOM   2795  O   SER A 297      11.353  10.840  -7.441  1.00 10.00      A   
ATOM   2796  N   TYR A 298      11.910   8.711  -7.883  1.00 10.00      A   
ATOM   2797  HN  TYR A 298      11.631   7.854  -8.270  1.00 10.00      A   
ATOM   2798  CA  TYR A 298      13.225   8.818  -7.262  1.00 10.00      A   
ATOM   2799  CB  TYR A 298      13.512   7.597  -6.382  1.00 10.00      A   
ATOM   2800  CG  TYR A 298      12.499   7.346  -5.286  1.00 10.00      A   
ATOM   2801  CD1 TYR A 298      11.778   6.162  -5.248  1.00 10.00      A   
ATOM   2802  CD2 TYR A 298      12.266   8.287  -4.290  1.00 10.00      A   
ATOM   2803  CE1 TYR A 298      10.854   5.917  -4.254  1.00 10.00      A   
ATOM   2804  CE2 TYR A 298      11.341   8.051  -3.287  1.00 10.00      A   
ATOM   2805  CZ  TYR A 298      10.638   6.863  -3.276  1.00 10.00      A   
ATOM   2806  OH  TYR A 298       9.714   6.617  -2.282  1.00 10.00      A   
ATOM   2807  HH  TYR A 298       9.943   5.790  -1.832  1.00 10.00      A   
ATOM   2808  C   TYR A 298      14.313   8.946  -8.321  1.00 10.00      A   
ATOM   2809  O   TYR A 298      15.490   9.122  -8.001  1.00 10.00      A   
ATOM   2810  N   ALA A 299      13.912   8.870  -9.583  1.00 10.00      A   
ATOM   2811  HN  ALA A 299      12.954   8.768  -9.773  1.00 10.00      A   
ATOM   2812  CA  ALA A 299      14.856   8.953 -10.689  1.00 10.00      A   
ATOM   2813  CB  ALA A 299      14.437   8.019 -11.816  1.00 10.00      A   
ATOM   2814  C   ALA A 299      15.001  10.385 -11.197  1.00 10.00      A   
ATOM   2815  O   ALA A 299      14.183  10.867 -11.989  1.00 10.00      A   
ATOM   2816  N   THR A 300      16.036  11.068 -10.727  1.00 10.00      A   
ATOM   2817  HN  THR A 300      16.638  10.644 -10.079  1.00 10.00      A   
ATOM   2818  CA  THR A 300      16.301  12.438 -11.134  1.00 10.00      A   
ATOM   2819  CB  THR A 300      17.050  13.191 -10.019  1.00 10.00      A   
ATOM   2820  OG1 THR A 300      17.587  12.239  -9.084  1.00 10.00      A   
ATOM   2821  HG1 THR A 300      18.247  11.690  -9.528  1.00 10.00      A   
ATOM   2822  CG2 THR A 300      16.111  14.140  -9.291  1.00 10.00      A   
ATOM   2823  C   THR A 300      17.138  12.468 -12.412  1.00 10.00      A   
ATOM   2824  O   THR A 300      18.344  12.719 -12.374  1.00 10.00      A   
ATOM   2825  N   VAL A 301      16.501  12.184 -13.536  1.00 10.00      A   
ATOM   2826  HN  VAL A 301      15.542  11.984 -13.504  1.00 10.00      A   
ATOM   2827  CA  VAL A 301      17.188  12.172 -14.820  1.00 10.00      A   
ATOM   2828  CB  VAL A 301      17.034  10.815 -15.537  1.00 10.00      A   
ATOM   2829  CG1 VAL A 301      17.840   9.741 -14.824  1.00 10.00      A   
ATOM   2830  CG2 VAL A 301      15.571  10.418 -15.621  1.00 10.00      A   
ATOM   2831  C   VAL A 301      16.684  13.296 -15.719  1.00 10.00      A   
ATOM   2832  O   VAL A 301      15.900  14.141 -15.284  1.00 10.00      A   
ATOM   2833  N   GLN A 302      17.144  13.312 -16.964  1.00 10.00      A   
ATOM   2834  HN  GLN A 302      17.777  12.616 -17.252  1.00 10.00      A   
ATOM   2835  CA  GLN A 302      16.729  14.335 -17.917  1.00 10.00      A   
ATOM   2836  CB  GLN A 302      17.885  14.696 -18.852  1.00 10.00      A   
ATOM   2837  CG  GLN A 302      19.144  15.165 -18.135  1.00 10.00      A   
ATOM   2838  CD  GLN A 302      18.975  16.521 -17.475  1.00 10.00      A   
ATOM   2839  OE1 GLN A 302      19.215  17.557 -18.091  1.00 10.00      A   
ATOM   2840  NE2 GLN A 302      18.569  16.527 -16.218  1.00 10.00      A   
ATOM   2841 HE21 GLN A 302      18.397  15.668 -15.782  1.00 10.00      A   
ATOM   2842 HE22 GLN A 302      18.466  17.391 -15.772  1.00 10.00      A   
ATOM   2843  C   GLN A 302      15.518  13.874 -18.725  1.00 10.00      A   
ATOM   2844  O   GLN A 302      15.211  12.680 -18.767  1.00 10.00      A   
ATOM   2845  N   SER A 303      14.843  14.822 -19.369  1.00 10.00      A   
ATOM   2846  HN  SER A 303      15.147  15.753 -19.303  1.00 10.00      A   
ATOM   2847  CA  SER A 303      13.659  14.526 -20.172  1.00 10.00      A   
ATOM   2848  CB  SER A 303      13.100  15.819 -20.779  1.00 10.00      A   
ATOM   2849  OG  SER A 303      11.933  15.578 -21.544  1.00 10.00      A   
ATOM   2850  HG  SER A 303      11.152  15.802 -21.012  1.00 10.00      A   
ATOM   2851  C   SER A 303      13.976  13.518 -21.274  1.00 10.00      A   
ATOM   2852  O   SER A 303      13.183  12.615 -21.555  1.00 10.00      A   
ATOM   2853  N   TYR A 304      15.146  13.670 -21.882  1.00 10.00      A   
ATOM   2854  HN  TYR A 304      15.734  14.403 -21.602  1.00 10.00      A   
ATOM   2855  CA  TYR A 304      15.581  12.788 -22.953  1.00 10.00      A   
ATOM   2856  CB  TYR A 304      16.921  13.269 -23.517  1.00 10.00      A   
ATOM   2857  CG  TYR A 304      17.237  12.759 -24.904  1.00 10.00      A   
ATOM   2858  CD1 TYR A 304      16.594  13.283 -26.015  1.00 10.00      A   
ATOM   2859  CD2 TYR A 304      18.183  11.764 -25.101  1.00 10.00      A   
ATOM   2860  CE1 TYR A 304      16.885  12.830 -27.285  1.00 10.00      A   
ATOM   2861  CE2 TYR A 304      18.481  11.303 -26.368  1.00 10.00      A   
ATOM   2862  CZ  TYR A 304      17.828  11.842 -27.456  1.00 10.00      A   
ATOM   2863  OH  TYR A 304      18.122  11.395 -28.724  1.00 10.00      A   
ATOM   2864  HH  TYR A 304      18.638  12.070 -29.185  1.00 10.00      A   
ATOM   2865  C   TYR A 304      15.694  11.348 -22.464  1.00 10.00      A   
ATOM   2866  O   TYR A 304      15.334  10.414 -23.179  1.00 10.00      A   
ATOM   2867  N   ASP A 305      16.177  11.180 -21.236  1.00 10.00      A   
ATOM   2868  HN  ASP A 305      16.423  11.968 -20.707  1.00 10.00      A   
ATOM   2869  CA  ASP A 305      16.340   9.853 -20.650  1.00 10.00      A   
ATOM   2870  CB  ASP A 305      17.095   9.922 -19.322  1.00 10.00      A   
ATOM   2871  CG  ASP A 305      18.534  10.340 -19.495  1.00 10.00      A   
ATOM   2872  OD1 ASP A 305      19.222   9.770 -20.374  1.00 10.00      A   
ATOM   2873  OD2 ASP A 305      18.978  11.248 -18.767  1.00 10.00      A   
ATOM   2874  C   ASP A 305      14.998   9.184 -20.439  1.00 10.00      A   
ATOM   2875  O   ASP A 305      14.814   8.020 -20.786  1.00 10.00      A   
ATOM   2876  N   LEU A 306      14.063   9.935 -19.879  1.00 10.00      A   
ATOM   2877  HN  LEU A 306      14.283  10.857 -19.633  1.00 10.00      A   
ATOM   2878  CA  LEU A 306      12.724   9.432 -19.620  1.00 10.00      A   
ATOM   2879  CB  LEU A 306      11.893  10.489 -18.890  1.00 10.00      A   
ATOM   2880  CG  LEU A 306      12.373  10.863 -17.486  1.00 10.00      A   
ATOM   2881  CD1 LEU A 306      11.731  12.159 -17.021  1.00 10.00      A   
ATOM   2882  CD2 LEU A 306      12.083   9.739 -16.503  1.00 10.00      A   
ATOM   2883  C   LEU A 306      12.045   9.014 -20.918  1.00 10.00      A   
ATOM   2884  O   LEU A 306      11.507   7.912 -21.014  1.00 10.00      A   
ATOM   2885  N   VAL A 307      12.104   9.889 -21.921  1.00 10.00      A   
ATOM   2886  HN  VAL A 307      12.559  10.749 -21.774  1.00 10.00      A   
ATOM   2887  CA  VAL A 307      11.498   9.623 -23.227  1.00 10.00      A   
ATOM   2888  CB  VAL A 307      11.708  10.809 -24.201  1.00 10.00      A   
ATOM   2889  CG1 VAL A 307      11.311  10.440 -25.624  1.00 10.00      A   
ATOM   2890  CG2 VAL A 307      10.918  12.019 -23.733  1.00 10.00      A   
ATOM   2891  C   VAL A 307      12.033   8.329 -23.849  1.00 10.00      A   
ATOM   2892  O   VAL A 307      11.262   7.510 -24.357  1.00 10.00      A   
ATOM   2893  N   LYS A 308      13.345   8.141 -23.777  1.00 10.00      A   
ATOM   2894  HN  LYS A 308      13.897   8.822 -23.338  1.00 10.00      A   
ATOM   2895  CA  LYS A 308      13.992   6.956 -24.335  1.00 10.00      A   
ATOM   2896  CB  LYS A 308      15.497   6.973 -24.059  1.00 10.00      A   
ATOM   2897  CG  LYS A 308      16.292   7.866 -25.002  1.00 10.00      A   
ATOM   2898  CD  LYS A 308      17.771   7.884 -24.640  1.00 10.00      A   
ATOM   2899  CE  LYS A 308      18.007   8.630 -23.335  1.00 10.00      A   
ATOM   2900  NZ  LYS A 308      19.426   8.580 -22.890  1.00 10.00      A   
ATOM   2901  HZ1 LYS A 308      19.542   9.129 -22.007  1.00 10.00      A   
ATOM   2902  HZ2 LYS A 308      20.050   8.982 -23.621  1.00 10.00      A   
ATOM   2903  HZ3 LYS A 308      19.711   7.596 -22.709  1.00 10.00      A   
ATOM   2904  C   LYS A 308      13.367   5.665 -23.810  1.00 10.00      A   
ATOM   2905  O   LYS A 308      13.147   4.719 -24.571  1.00 10.00      A   
ATOM   2906  N   LEU A 309      13.062   5.636 -22.516  1.00 10.00      A   
ATOM   2907  HN  LEU A 309      13.242   6.430 -21.963  1.00 10.00      A   
ATOM   2908  CA  LEU A 309      12.460   4.459 -21.899  1.00 10.00      A   
ATOM   2909  CB  LEU A 309      12.858   4.332 -20.427  1.00 10.00      A   
ATOM   2910  CG  LEU A 309      14.242   3.732 -20.155  1.00 10.00      A   
ATOM   2911  CD1 LEU A 309      15.333   4.785 -20.288  1.00 10.00      A   
ATOM   2912  CD2 LEU A 309      14.284   3.089 -18.780  1.00 10.00      A   
ATOM   2913  C   LEU A 309      10.941   4.464 -22.052  1.00 10.00      A   
ATOM   2914  O   LEU A 309      10.311   3.405 -22.115  1.00 10.00      A   
ATOM   2915  N   LEU A 310      10.356   5.656 -22.124  1.00 10.00      A   
ATOM   2916  HN  LEU A 310      10.911   6.468 -22.057  1.00 10.00      A   
ATOM   2917  CA  LEU A 310       8.911   5.800 -22.281  1.00 10.00      A   
ATOM   2918  CB  LEU A 310       8.495   7.268 -22.183  1.00 10.00      A   
ATOM   2919  CG  LEU A 310       8.462   7.878 -20.782  1.00 10.00      A   
ATOM   2920  CD1 LEU A 310       7.933   9.301 -20.842  1.00 10.00      A   
ATOM   2921  CD2 LEU A 310       7.619   7.027 -19.844  1.00 10.00      A   
ATOM   2922  C   LEU A 310       8.435   5.214 -23.606  1.00 10.00      A   
ATOM   2923  O   LEU A 310       7.389   4.566 -23.673  1.00 10.00      A   
ATOM   2924  N   CYS A 311       9.214   5.436 -24.655  1.00 10.00      A   
ATOM   2925  HN  CYS A 311      10.032   5.968 -24.539  1.00 10.00      A   
ATOM   2926  CA  CYS A 311       8.878   4.927 -25.980  1.00 10.00      A   
ATOM   2927  CB  CYS A 311       9.818   5.504 -27.037  1.00 10.00      A   
ATOM   2928  SG  CYS A 311       9.672   7.289 -27.260  1.00 10.00      A   
ATOM   2929  HG  CYS A 311       8.581   7.517 -27.977  1.00 10.00      A   
ATOM   2930  C   CYS A 311       8.900   3.400 -26.015  1.00 10.00      A   
ATOM   2931  O   CYS A 311       8.416   2.786 -26.968  1.00 10.00      A   
ATOM   2932  N   GLN A 312       9.449   2.792 -24.969  1.00 10.00      A   
ATOM   2933  HN  GLN A 312       9.812   3.332 -24.235  1.00 10.00      A   
ATOM   2934  CA  GLN A 312       9.520   1.345 -24.884  1.00 10.00      A   
ATOM   2935  CB  GLN A 312      10.877   0.899 -24.339  1.00 10.00      A   
ATOM   2936  CG  GLN A 312      12.032   1.051 -25.317  1.00 10.00      A   
ATOM   2937  CD  GLN A 312      12.166  -0.118 -26.280  1.00 10.00      A   
ATOM   2938  OE1 GLN A 312      13.272  -0.472 -26.687  1.00 10.00      A   
ATOM   2939  NE2 GLN A 312      11.050  -0.728 -26.654  1.00 10.00      A   
ATOM   2940 HE21 GLN A 312      10.198  -0.402 -26.299  1.00 10.00      A   
ATOM   2941 HE22 GLN A 312      11.118  -1.483 -27.282  1.00 10.00      A   
ATOM   2942  C   GLN A 312       8.392   0.786 -24.017  1.00 10.00      A   
ATOM   2943  O   GLN A 312       8.241  -0.429 -23.900  1.00 10.00      A   
ATOM   2944  N   CYS A 313       7.595   1.671 -23.425  1.00 10.00      A   
ATOM   2945  HN  CYS A 313       7.747   2.629 -23.573  1.00 10.00      A   
ATOM   2946  CA  CYS A 313       6.487   1.254 -22.568  1.00 10.00      A   
ATOM   2947  CB  CYS A 313       6.607   1.906 -21.186  1.00 10.00      A   
ATOM   2948  SG  CYS A 313       8.253   1.796 -20.445  1.00 10.00      A   
ATOM   2949  HG  CYS A 313       9.102   2.436 -21.242  1.00 10.00      A   
ATOM   2950  C   CYS A 313       5.146   1.626 -23.198  1.00 10.00      A   
ATOM   2951  O   CYS A 313       4.589   2.683 -22.904  1.00 10.00      A   
ATOM   2952  N   PRO A 314       4.611   0.769 -24.084  1.00 10.00      A   
ATOM   2953  CA  PRO A 314       3.337   1.026 -24.754  1.00 10.00      A   
ATOM   2954  CB  PRO A 314       3.483   0.217 -26.044  1.00 10.00      A   
ATOM   2955  CG  PRO A 314       4.338  -0.951 -25.666  1.00 10.00      A   
ATOM   2956  CD  PRO A 314       5.212  -0.507 -24.519  1.00 10.00      A   
ATOM   2957  C   PRO A 314       2.135   0.526 -23.951  1.00 10.00      A   
ATOM   2958  O   PRO A 314       1.017   1.018 -24.116  1.00 10.00      A   
ATOM   2959  N   LYS A 315       2.374  -0.441 -23.070  1.00 10.00      A   
ATOM   2960  HN  LYS A 315       3.293  -0.766 -22.959  1.00 10.00      A   
ATOM   2961  CA  LYS A 315       1.314  -1.022 -22.256  1.00 10.00      A   
ATOM   2962  CB  LYS A 315       1.510  -2.536 -22.133  1.00 10.00      A   
ATOM   2963  CG  LYS A 315       1.736  -3.245 -23.462  1.00 10.00      A   
ATOM   2964  CD  LYS A 315       1.436  -4.734 -23.358  1.00 10.00      A   
ATOM   2965  CE  LYS A 315      -0.045  -4.987 -23.099  1.00 10.00      A   
ATOM   2966  NZ  LYS A 315      -0.905  -4.467 -24.197  1.00 10.00      A   
ATOM   2967  HZ1 LYS A 315      -0.733  -3.452 -24.341  1.00 10.00      A   
ATOM   2968  HZ2 LYS A 315      -1.908  -4.604 -23.960  1.00 10.00      A   
ATOM   2969  HZ3 LYS A 315      -0.699  -4.974 -25.081  1.00 10.00      A   
ATOM   2970  C   LYS A 315       1.265  -0.376 -20.877  1.00 10.00      A   
ATOM   2971  O   LYS A 315       0.641  -0.901 -19.956  1.00 10.00      A   
ATOM   2972  N   LEU A 316       1.926   0.766 -20.753  1.00 10.00      A   
ATOM   2973  HN  LEU A 316       2.394   1.129 -21.531  1.00 10.00      A   
ATOM   2974  CA  LEU A 316       1.971   1.500 -19.500  1.00 10.00      A   
ATOM   2975  CB  LEU A 316       3.015   2.614 -19.594  1.00 10.00      A   
ATOM   2976  CG  LEU A 316       3.360   3.330 -18.292  1.00 10.00      A   
ATOM   2977  CD1 LEU A 316       4.048   2.378 -17.327  1.00 10.00      A   
ATOM   2978  CD2 LEU A 316       4.242   4.535 -18.574  1.00 10.00      A   
ATOM   2979  C   LEU A 316       0.600   2.089 -19.160  1.00 10.00      A   
ATOM   2980  O   LEU A 316       0.036   2.864 -19.936  1.00 10.00      A   
ATOM   2981  N   GLN A 317       0.066   1.703 -18.004  1.00 10.00      A   
ATOM   2982  HN  GLN A 317       0.562   1.075 -17.436  1.00 10.00      A   
ATOM   2983  CA  GLN A 317      -1.238   2.185 -17.561  1.00 10.00      A   
ATOM   2984  CB  GLN A 317      -2.134   1.018 -17.133  1.00 10.00      A   
ATOM   2985  CG  GLN A 317      -2.498   0.054 -18.253  1.00 10.00      A   
ATOM   2986  CD  GLN A 317      -3.533  -0.972 -17.821  1.00 10.00      A   
ATOM   2987  OE1 GLN A 317      -3.590  -1.363 -16.653  1.00 10.00      A   
ATOM   2988  NE2 GLN A 317      -4.361  -1.412 -18.755  1.00 10.00      A   
ATOM   2989 HE21 GLN A 317      -4.264  -1.055 -19.673  1.00 10.00      A   
ATOM   2990 HE22 GLN A 317      -5.039  -2.072 -18.498  1.00 10.00      A   
ATOM   2991  C   GLN A 317      -1.098   3.181 -16.412  1.00 10.00      A   
ATOM   2992  O   GLN A 317      -1.922   4.082 -16.252  1.00 10.00      A   
ATOM   2993  N   ARG A 318      -0.052   3.019 -15.618  1.00 10.00      A   
ATOM   2994  HN  ARG A 318       0.580   2.286 -15.794  1.00 10.00      A   
ATOM   2995  CA  ARG A 318       0.181   3.905 -14.485  1.00 10.00      A   
ATOM   2996  CB  ARG A 318      -0.115   3.170 -13.175  1.00 10.00      A   
ATOM   2997  CG  ARG A 318      -0.165   4.063 -11.948  1.00 10.00      A   
ATOM   2998  CD  ARG A 318      -0.330   3.240 -10.680  1.00 10.00      A   
ATOM   2999  NE  ARG A 318      -0.910   4.023  -9.591  1.00 10.00      A   
ATOM   3000  HE  ARG A 318      -1.315   4.900  -9.831  1.00 10.00      A   
ATOM   3001  CZ  ARG A 318      -0.922   3.651  -8.313  1.00 10.00      A   
ATOM   3002  NH1 ARG A 318      -0.376   2.497  -7.938  1.00 10.00      A   
ATOM   3003 HH11 ARG A 318      -0.393   2.211  -6.933  1.00 10.00      A   
ATOM   3004 HH12 ARG A 318       0.074   1.872  -8.643  1.00 10.00      A   
ATOM   3005  NH2 ARG A 318      -1.506   4.427  -7.413  1.00 10.00      A   
ATOM   3006 HH21 ARG A 318      -1.956   5.322  -7.705  1.00 10.00      A   
ATOM   3007 HH22 ARG A 318      -1.519   4.147  -6.410  1.00 10.00      A   
ATOM   3008  C   ARG A 318       1.616   4.417 -14.487  1.00 10.00      A   
ATOM   3009  O   ARG A 318       2.562   3.628 -14.461  1.00 10.00      A   
ATOM   3010  N   LEU A 319       1.778   5.733 -14.523  1.00 10.00      A   
ATOM   3011  HN  LEU A 319       0.987   6.318 -14.547  1.00 10.00      A   
ATOM   3012  CA  LEU A 319       3.103   6.329 -14.530  1.00 10.00      A   
ATOM   3013  CB  LEU A 319       3.427   6.938 -15.896  1.00 10.00      A   
ATOM   3014  CG  LEU A 319       4.816   7.569 -16.032  1.00 10.00      A   
ATOM   3015  CD1 LEU A 319       5.900   6.502 -16.018  1.00 10.00      A   
ATOM   3016  CD2 LEU A 319       4.901   8.412 -17.292  1.00 10.00      A   
ATOM   3017  C   LEU A 319       3.256   7.384 -13.442  1.00 10.00      A   
ATOM   3018  O   LEU A 319       2.442   8.303 -13.322  1.00 10.00      A   
ATOM   3019  N   TRP A 320       4.295   7.222 -12.637  1.00 10.00      A   
ATOM   3020  HN  TRP A 320       4.879   6.443 -12.767  1.00 10.00      A   
ATOM   3021  CA  TRP A 320       4.606   8.155 -11.561  1.00 10.00      A   
ATOM   3022  CB  TRP A 320       4.601   7.423 -10.211  1.00 10.00      A   
ATOM   3023  CG  TRP A 320       3.240   7.180  -9.626  1.00 10.00      A   
ATOM   3024  CD1 TRP A 320       2.076   6.935 -10.299  1.00 10.00      A   
ATOM   3025  CD2 TRP A 320       2.911   7.150  -8.233  1.00 10.00      A   
ATOM   3026  NE1 TRP A 320       1.045   6.761  -9.412  1.00 10.00      A   
ATOM   3027  HE1 TRP A 320       0.106   6.576  -9.653  1.00 10.00      A   
ATOM   3028  CE2 TRP A 320       1.531   6.886  -8.137  1.00 10.00      A   
ATOM   3029  CE3 TRP A 320       3.650   7.322  -7.059  1.00 10.00      A   
ATOM   3030  CZ2 TRP A 320       0.877   6.789  -6.912  1.00 10.00      A   
ATOM   3031  CZ3 TRP A 320       2.998   7.226  -5.845  1.00 10.00      A   
ATOM   3032  CH2 TRP A 320       1.625   6.962  -5.780  1.00 10.00      A   
ATOM   3033  C   TRP A 320       5.999   8.718 -11.812  1.00 10.00      A   
ATOM   3034  O   TRP A 320       6.993   8.009 -11.654  1.00 10.00      A   
ATOM   3035  N   VAL A 321       6.080   9.972 -12.227  1.00 10.00      A   
ATOM   3036  HN  VAL A 321       5.260  10.504 -12.332  1.00 10.00      A   
ATOM   3037  CA  VAL A 321       7.372  10.582 -12.517  1.00 10.00      A   
ATOM   3038  CB  VAL A 321       7.655  10.624 -14.035  1.00 10.00      A   
ATOM   3039  CG1 VAL A 321       7.986   9.238 -14.564  1.00 10.00      A   
ATOM   3040  CG2 VAL A 321       6.478  11.227 -14.790  1.00 10.00      A   
ATOM   3041  C   VAL A 321       7.485  11.994 -11.959  1.00 10.00      A   
ATOM   3042  O   VAL A 321       6.564  12.507 -11.323  1.00 10.00      A   
ATOM   3043  N   LEU A 322       8.630  12.610 -12.201  1.00 10.00      A   
ATOM   3044  HN  LEU A 322       9.327  12.138 -12.707  1.00 10.00      A   
ATOM   3045  CA  LEU A 322       8.883  13.965 -11.748  1.00 10.00      A   
ATOM   3046  CB  LEU A 322      10.333  14.110 -11.259  1.00 10.00      A   
ATOM   3047  CG  LEU A 322      10.730  13.286 -10.031  1.00 10.00      A   
ATOM   3048  CD1 LEU A 322      12.221  13.406  -9.762  1.00 10.00      A   
ATOM   3049  CD2 LEU A 322       9.927  13.707  -8.811  1.00 10.00      A   
ATOM   3050  C   LEU A 322       8.609  14.954 -12.876  1.00 10.00      A   
ATOM   3051  O   LEU A 322       8.308  14.557 -14.005  1.00 10.00      A   
ATOM   3052  N   ASP A 323       8.735  16.237 -12.570  1.00 10.00      A   
ATOM   3053  HN  ASP A 323       8.993  16.486 -11.655  1.00 10.00      A   
ATOM   3054  CA  ASP A 323       8.502  17.295 -13.544  1.00 10.00      A   
ATOM   3055  CB  ASP A 323       8.184  18.625 -12.850  1.00 10.00      A   
ATOM   3056  CG  ASP A 323       9.230  19.085 -11.850  1.00 10.00      A   
ATOM   3057  OD1 ASP A 323      10.141  18.300 -11.512  1.00 10.00      A   
ATOM   3058  OD2 ASP A 323       9.128  20.240 -11.383  1.00 10.00      A   
ATOM   3059  C   ASP A 323       9.665  17.439 -14.523  1.00 10.00      A   
ATOM   3060  O   ASP A 323       9.627  18.265 -15.438  1.00 10.00      A   
ATOM   3061  N   TYR A 324      10.686  16.602 -14.342  1.00 10.00      A   
ATOM   3062  HN  TYR A 324      10.645  15.962 -13.601  1.00 10.00      A   
ATOM   3063  CA  TYR A 324      11.860  16.611 -15.212  1.00 10.00      A   
ATOM   3064  CB  TYR A 324      12.965  15.728 -14.625  1.00 10.00      A   
ATOM   3065  CG  TYR A 324      14.012  16.476 -13.828  1.00 10.00      A   
ATOM   3066  CD1 TYR A 324      14.142  16.281 -12.459  1.00 10.00      A   
ATOM   3067  CD2 TYR A 324      14.876  17.368 -14.448  1.00 10.00      A   
ATOM   3068  CE1 TYR A 324      15.104  16.952 -11.731  1.00 10.00      A   
ATOM   3069  CE2 TYR A 324      15.840  18.046 -13.727  1.00 10.00      A   
ATOM   3070  CZ  TYR A 324      15.950  17.835 -12.368  1.00 10.00      A   
ATOM   3071  OH  TYR A 324      16.921  18.498 -11.645  1.00 10.00      A   
ATOM   3072  HH  TYR A 324      16.889  19.442 -11.854  1.00 10.00      A   
ATOM   3073  C   TYR A 324      11.505  16.118 -16.617  1.00 10.00      A   
ATOM   3074  O   TYR A 324      12.308  16.214 -17.544  1.00 10.00      A   
ATOM   3075  N   ILE A 325      10.297  15.586 -16.760  1.00 10.00      A   
ATOM   3076  HN  ILE A 325       9.708  15.535 -15.976  1.00 10.00      A   
ATOM   3077  CA  ILE A 325       9.821  15.075 -18.041  1.00 10.00      A   
ATOM   3078  CB  ILE A 325       8.555  14.197 -17.865  1.00 10.00      A   
ATOM   3079  CG1 ILE A 325       8.129  13.550 -19.184  1.00 10.00      A   
ATOM   3080  CG2 ILE A 325       7.409  14.985 -17.250  1.00 10.00      A   
ATOM   3081  CD1 ILE A 325       9.143  12.580 -19.747  1.00 10.00      A   
ATOM   3082  C   ILE A 325       9.554  16.217 -19.028  1.00 10.00      A   
ATOM   3083  O   ILE A 325       9.682  16.044 -20.243  1.00 10.00      A   
ATOM   3084  N   GLU A 326       9.211  17.386 -18.488  1.00 10.00      A   
ATOM   3085  HN  GLU A 326       9.151  17.450 -17.511  1.00 10.00      A   
ATOM   3086  CA  GLU A 326       8.925  18.580 -19.290  1.00 10.00      A   
ATOM   3087  CB  GLU A 326      10.157  19.029 -20.087  1.00 10.00      A   
ATOM   3088  CG  GLU A 326      11.382  19.295 -19.223  1.00 10.00      A   
ATOM   3089  CD  GLU A 326      12.528  19.906 -19.997  1.00 10.00      A   
ATOM   3090  OE1 GLU A 326      12.797  19.454 -21.129  1.00 10.00      A   
ATOM   3091  OE2 GLU A 326      13.162  20.849 -19.480  1.00 10.00      A   
ATOM   3092  C   GLU A 326       7.702  18.397 -20.198  1.00 10.00      A   
ATOM   3093  O   GLU A 326       7.144  17.302 -20.296  1.00 10.00      A   
ATOM   3094  N   ASP A 327       7.279  19.480 -20.848  1.00 10.00      A   
ATOM   3095  HN  ASP A 327       7.751  20.336 -20.711  1.00 10.00      A   
ATOM   3096  CA  ASP A 327       6.119  19.440 -21.745  1.00 10.00      A   
ATOM   3097  CB  ASP A 327       5.771  20.842 -22.256  1.00 10.00      A   
ATOM   3098  CG  ASP A 327       5.447  21.826 -21.154  1.00 10.00      A   
ATOM   3099  OD1 ASP A 327       4.465  21.605 -20.417  1.00 10.00      A   
ATOM   3100  OD2 ASP A 327       6.167  22.838 -21.030  1.00 10.00      A   
ATOM   3101  C   ASP A 327       6.382  18.531 -22.939  1.00 10.00      A   
ATOM   3102  O   ASP A 327       5.488  17.819 -23.407  1.00 10.00      A   
ATOM   3103  N   ALA A 328       7.616  18.565 -23.428  1.00 10.00      A   
ATOM   3104  HN  ALA A 328       8.275  19.155 -23.004  1.00 10.00      A   
ATOM   3105  CA  ALA A 328       8.019  17.763 -24.576  1.00 10.00      A   
ATOM   3106  CB  ALA A 328       9.452  18.093 -24.970  1.00 10.00      A   
ATOM   3107  C   ALA A 328       7.868  16.269 -24.300  1.00 10.00      A   
ATOM   3108  O   ALA A 328       7.263  15.541 -25.090  1.00 10.00      A   
ATOM   3109  N   GLY A 329       8.401  15.822 -23.167  1.00 10.00      A   
ATOM   3110  HN  GLY A 329       8.839  16.453 -22.558  1.00 10.00      A   
ATOM   3111  CA  GLY A 329       8.330  14.420 -22.813  1.00 10.00      A   
ATOM   3112  C   GLY A 329       6.907  13.933 -22.641  1.00 10.00      A   
ATOM   3113  O   GLY A 329       6.572  12.827 -23.068  1.00 10.00      A   
ATOM   3114  N   LEU A 330       6.070  14.761 -22.023  1.00 10.00      A   
ATOM   3115  HN  LEU A 330       6.403  15.628 -21.703  1.00 10.00      A   
ATOM   3116  CA  LEU A 330       4.671  14.408 -21.795  1.00 10.00      A   
ATOM   3117  CB  LEU A 330       3.974  15.471 -20.945  1.00 10.00      A   
ATOM   3118  CG  LEU A 330       4.369  15.493 -19.465  1.00 10.00      A   
ATOM   3119  CD1 LEU A 330       3.823  16.732 -18.783  1.00 10.00      A   
ATOM   3120  CD2 LEU A 330       3.883  14.237 -18.756  1.00 10.00      A   
ATOM   3121  C   LEU A 330       3.920  14.175 -23.106  1.00 10.00      A   
ATOM   3122  O   LEU A 330       3.069  13.288 -23.193  1.00 10.00      A   
ATOM   3123  N   GLU A 331       4.254  14.954 -24.126  1.00 10.00      A   
ATOM   3124  HN  GLU A 331       4.949  15.634 -24.003  1.00 10.00      A   
ATOM   3125  CA  GLU A 331       3.613  14.816 -25.425  1.00 10.00      A   
ATOM   3126  CB  GLU A 331       3.933  16.014 -26.317  1.00 10.00      A   
ATOM   3127  CG  GLU A 331       2.897  16.249 -27.399  1.00 10.00      A   
ATOM   3128  CD  GLU A 331       2.938  17.657 -27.956  1.00 10.00      A   
ATOM   3129  OE1 GLU A 331       3.319  17.825 -29.133  1.00 10.00      A   
ATOM   3130  OE2 GLU A 331       2.584  18.606 -27.220  1.00 10.00      A   
ATOM   3131  C   GLU A 331       4.035  13.506 -26.088  1.00 10.00      A   
ATOM   3132  O   GLU A 331       3.225  12.828 -26.719  1.00 10.00      A   
ATOM   3133  N   VAL A 332       5.306  13.151 -25.928  1.00 10.00      A   
ATOM   3134  HN  VAL A 332       5.910  13.737 -25.418  1.00 10.00      A   
ATOM   3135  CA  VAL A 332       5.825  11.909 -26.493  1.00 10.00      A   
ATOM   3136  CB  VAL A 332       7.365  11.840 -26.402  1.00 10.00      A   
ATOM   3137  CG1 VAL A 332       7.884  10.550 -27.023  1.00 10.00      A   
ATOM   3138  CG2 VAL A 332       7.992  13.047 -27.081  1.00 10.00      A   
ATOM   3139  C   VAL A 332       5.218  10.724 -25.749  1.00 10.00      A   
ATOM   3140  O   VAL A 332       4.918   9.684 -26.339  1.00 10.00      A   
ATOM   3141  N   LEU A 333       5.039  10.900 -24.446  1.00 10.00      A   
ATOM   3142  HN  LEU A 333       5.330  11.747 -24.034  1.00 10.00      A   
ATOM   3143  CA  LEU A 333       4.448   9.873 -23.601  1.00 10.00      A   
ATOM   3144  CB  LEU A 333       4.413  10.364 -22.153  1.00 10.00      A   
ATOM   3145  CG  LEU A 333       3.478   9.616 -21.203  1.00 10.00      A   
ATOM   3146  CD1 LEU A 333       4.068   8.271 -20.819  1.00 10.00      A   
ATOM   3147  CD2 LEU A 333       3.197  10.456 -19.970  1.00 10.00      A   
ATOM   3148  C   LEU A 333       3.033   9.544 -24.074  1.00 10.00      A   
ATOM   3149  O   LEU A 333       2.677   8.376 -24.240  1.00 10.00      A   
ATOM   3150  N   ALA A 334       2.242  10.588 -24.309  1.00 10.00      A   
ATOM   3151  HN  ALA A 334       2.596  11.491 -24.164  1.00 10.00      A   
ATOM   3152  CA  ALA A 334       0.863  10.435 -24.763  1.00 10.00      A   
ATOM   3153  CB  ALA A 334       0.181  11.793 -24.822  1.00 10.00      A   
ATOM   3154  C   ALA A 334       0.797   9.758 -26.126  1.00 10.00      A   
ATOM   3155  O   ALA A 334      -0.189   9.098 -26.458  1.00 10.00      A   
ATOM   3156  N   SER A 335       1.846   9.929 -26.914  1.00 10.00      A   
ATOM   3157  HN  SER A 335       2.595  10.481 -26.602  1.00 10.00      A   
ATOM   3158  CA  SER A 335       1.906   9.333 -28.237  1.00 10.00      A   
ATOM   3159  CB  SER A 335       2.983  10.028 -29.075  1.00 10.00      A   
ATOM   3160  OG  SER A 335       2.666  10.000 -30.455  1.00 10.00      A   
ATOM   3161  HG  SER A 335       3.209   9.334 -30.895  1.00 10.00      A   
ATOM   3162  C   SER A 335       2.192   7.835 -28.150  1.00 10.00      A   
ATOM   3163  O   SER A 335       1.774   7.065 -29.016  1.00 10.00      A   
ATOM   3164  N   THR A 336       2.882   7.427 -27.094  1.00 10.00      A   
ATOM   3165  HN  THR A 336       3.151   8.083 -26.415  1.00 10.00      A   
ATOM   3166  CA  THR A 336       3.238   6.028 -26.911  1.00 10.00      A   
ATOM   3167  CB  THR A 336       4.636   5.893 -26.279  1.00 10.00      A   
ATOM   3168  OG1 THR A 336       5.503   6.904 -26.814  1.00 10.00      A   
ATOM   3169  HG1 THR A 336       5.426   7.706 -26.277  1.00 10.00      A   
ATOM   3170  CG2 THR A 336       5.225   4.521 -26.565  1.00 10.00      A   
ATOM   3171  C   THR A 336       2.220   5.281 -26.046  1.00 10.00      A   
ATOM   3172  O   THR A 336       1.642   4.279 -26.476  1.00 10.00      A   
ATOM   3173  N   CYS A 337       1.996   5.774 -24.838  1.00 10.00      A   
ATOM   3174  HN  CYS A 337       2.453   6.599 -24.560  1.00 10.00      A   
ATOM   3175  CA  CYS A 337       1.068   5.140 -23.916  1.00 10.00      A   
ATOM   3176  CB  CYS A 337       1.454   5.456 -22.468  1.00 10.00      A   
ATOM   3177  SG  CYS A 337       3.204   5.191 -22.094  1.00 10.00      A   
ATOM   3178  HG  CYS A 337       3.546   3.986 -22.544  1.00 10.00      A   
ATOM   3179  C   CYS A 337      -0.368   5.572 -24.187  1.00 10.00      A   
ATOM   3180  O   CYS A 337      -0.821   6.612 -23.708  1.00 10.00      A   
ATOM   3181  N   LYS A 338      -1.079   4.776 -24.971  1.00 10.00      A   
ATOM   3182  HN  LYS A 338      -0.658   3.974 -25.349  1.00 10.00      A   
ATOM   3183  CA  LYS A 338      -2.468   5.076 -25.295  1.00 10.00      A   
ATOM   3184  CB  LYS A 338      -2.820   4.592 -26.706  1.00 10.00      A   
ATOM   3185  CG  LYS A 338      -2.188   5.411 -27.821  1.00 10.00      A   
ATOM   3186  CD  LYS A 338      -2.537   6.885 -27.690  1.00 10.00      A   
ATOM   3187  CE  LYS A 338      -1.949   7.699 -28.832  1.00 10.00      A   
ATOM   3188  NZ  LYS A 338      -2.001   9.158 -28.552  1.00 10.00      A   
ATOM   3189  HZ1 LYS A 338      -2.919   9.409 -28.127  1.00 10.00      A   
ATOM   3190  HZ2 LYS A 338      -1.882   9.699 -29.431  1.00 10.00      A   
ATOM   3191  HZ3 LYS A 338      -1.240   9.425 -27.887  1.00 10.00      A   
ATOM   3192  C   LYS A 338      -3.411   4.453 -24.269  1.00 10.00      A   
ATOM   3193  O   LYS A 338      -4.583   4.816 -24.189  1.00 10.00      A   
ATOM   3194  N   ASP A 339      -2.882   3.528 -23.477  1.00 10.00      A   
ATOM   3195  HN  ASP A 339      -1.937   3.296 -23.580  1.00 10.00      A   
ATOM   3196  CA  ASP A 339      -3.673   2.844 -22.461  1.00 10.00      A   
ATOM   3197  CB  ASP A 339      -3.381   1.340 -22.480  1.00 10.00      A   
ATOM   3198  CG  ASP A 339      -4.521   0.516 -21.912  1.00 10.00      A   
ATOM   3199  OD1 ASP A 339      -5.690   0.948 -22.018  1.00 10.00      A   
ATOM   3200  OD2 ASP A 339      -4.262  -0.582 -21.378  1.00 10.00      A   
ATOM   3201  C   ASP A 339      -3.410   3.411 -21.070  1.00 10.00      A   
ATOM   3202  O   ASP A 339      -3.819   2.832 -20.064  1.00 10.00      A   
ATOM   3203  N   LEU A 340      -2.730   4.553 -21.024  1.00 10.00      A   
ATOM   3204  HN  LEU A 340      -2.446   4.969 -21.861  1.00 10.00      A   
ATOM   3205  CA  LEU A 340      -2.406   5.212 -19.762  1.00 10.00      A   
ATOM   3206  CB  LEU A 340      -1.475   6.404 -20.010  1.00 10.00      A   
ATOM   3207  CG  LEU A 340      -0.757   6.977 -18.788  1.00 10.00      A   
ATOM   3208  CD1 LEU A 340       0.253   5.979 -18.245  1.00 10.00      A   
ATOM   3209  CD2 LEU A 340      -0.073   8.286 -19.143  1.00 10.00      A   
ATOM   3210  C   LEU A 340      -3.688   5.672 -19.071  1.00 10.00      A   
ATOM   3211  O   LEU A 340      -4.524   6.332 -19.687  1.00 10.00      A   
ATOM   3212  N   ARG A 341      -3.842   5.308 -17.800  1.00 10.00      A   
ATOM   3213  HN  ARG A 341      -3.132   4.787 -17.362  1.00 10.00      A   
ATOM   3214  CA  ARG A 341      -5.031   5.664 -17.032  1.00 10.00      A   
ATOM   3215  CB  ARG A 341      -5.635   4.421 -16.375  1.00 10.00      A   
ATOM   3216  CG  ARG A 341      -5.569   3.163 -17.218  1.00 10.00      A   
ATOM   3217  CD  ARG A 341      -6.682   3.123 -18.247  1.00 10.00      A   
ATOM   3218  NE  ARG A 341      -6.542   1.972 -19.134  1.00 10.00      A   
ATOM   3219  HE  ARG A 341      -5.822   2.010 -19.807  1.00 10.00      A   
ATOM   3220  CZ  ARG A 341      -7.310   0.888 -19.073  1.00 10.00      A   
ATOM   3221  NH1 ARG A 341      -8.281   0.807 -18.175  1.00 10.00      A   
ATOM   3222 HH11 ARG A 341      -8.887  -0.041 -18.129  1.00 10.00      A   
ATOM   3223 HH12 ARG A 341      -8.444   1.593 -17.509  1.00 10.00      A   
ATOM   3224  NH2 ARG A 341      -7.099  -0.115 -19.910  1.00 10.00      A   
ATOM   3225 HH21 ARG A 341      -6.329  -0.053 -20.618  1.00 10.00      A   
ATOM   3226 HH22 ARG A 341      -7.690  -0.977 -19.866  1.00 10.00      A   
ATOM   3227  C   ARG A 341      -4.703   6.671 -15.939  1.00 10.00      A   
ATOM   3228  O   ARG A 341      -5.415   7.661 -15.759  1.00 10.00      A   
ATOM   3229  N   GLU A 342      -3.625   6.412 -15.211  1.00 10.00      A   
ATOM   3230  HN  GLU A 342      -3.085   5.622 -15.420  1.00 10.00      A   
ATOM   3231  CA  GLU A 342      -3.215   7.277 -14.120  1.00 10.00      A   
ATOM   3232  CB  GLU A 342      -3.222   6.502 -12.803  1.00 10.00      A   
ATOM   3233  CG  GLU A 342      -3.207   7.380 -11.566  1.00 10.00      A   
ATOM   3234  CD  GLU A 342      -2.879   6.600 -10.316  1.00 10.00      A   
ATOM   3235  OE1 GLU A 342      -3.801   6.039  -9.693  1.00 10.00      A   
ATOM   3236  OE2 GLU A 342      -1.690   6.553  -9.939  1.00 10.00      A   
ATOM   3237  C   GLU A 342      -1.837   7.875 -14.365  1.00 10.00      A   
ATOM   3238  O   GLU A 342      -0.887   7.168 -14.712  1.00 10.00      A   
ATOM   3239  N   LEU A 343      -1.741   9.183 -14.178  1.00 10.00      A   
ATOM   3240  HN  LEU A 343      -2.545   9.687 -13.912  1.00 10.00      A   
ATOM   3241  CA  LEU A 343      -0.488   9.897 -14.368  1.00 10.00      A   
ATOM   3242  CB  LEU A 343      -0.471  10.598 -15.732  1.00 10.00      A   
ATOM   3243  CG  LEU A 343       0.799  11.385 -16.084  1.00 10.00      A   
ATOM   3244  CD1 LEU A 343       2.018  10.475 -16.113  1.00 10.00      A   
ATOM   3245  CD2 LEU A 343       0.634  12.096 -17.417  1.00 10.00      A   
ATOM   3246  C   LEU A 343      -0.266  10.909 -13.248  1.00 10.00      A   
ATOM   3247  O   LEU A 343      -0.980  11.913 -13.151  1.00 10.00      A   
ATOM   3248  N   ARG A 344       0.727  10.644 -12.413  1.00 10.00      A   
ATOM   3249  HN  ARG A 344       1.277   9.841 -12.564  1.00 10.00      A   
ATOM   3250  CA  ARG A 344       1.052  11.523 -11.296  1.00 10.00      A   
ATOM   3251  CB  ARG A 344       0.913  10.787  -9.954  1.00 10.00      A   
ATOM   3252  CG  ARG A 344      -0.450  10.135  -9.757  1.00 10.00      A   
ATOM   3253  CD  ARG A 344      -0.663   9.651  -8.327  1.00 10.00      A   
ATOM   3254  NE  ARG A 344      -1.748   8.668  -8.255  1.00 10.00      A   
ATOM   3255  HE  ARG A 344      -1.820   8.035  -9.006  1.00 10.00      A   
ATOM   3256  CZ  ARG A 344      -2.614   8.549  -7.244  1.00 10.00      A   
ATOM   3257  NH1 ARG A 344      -2.528   9.338  -6.180  1.00 10.00      A   
ATOM   3258 HH11 ARG A 344      -3.213   9.230  -5.397  1.00 10.00      A   
ATOM   3259 HH12 ARG A 344      -1.778  10.064  -6.111  1.00 10.00      A   
ATOM   3260  NH2 ARG A 344      -3.588   7.646  -7.312  1.00 10.00      A   
ATOM   3261 HH21 ARG A 344      -3.683   7.024  -8.152  1.00 10.00      A   
ATOM   3262 HH22 ARG A 344      -4.283   7.558  -6.527  1.00 10.00      A   
ATOM   3263  C   ARG A 344       2.453  12.101 -11.466  1.00 10.00      A   
ATOM   3264  O   ARG A 344       3.436  11.364 -11.542  1.00 10.00      A   
ATOM   3265  N   VAL A 345       2.529  13.421 -11.558  1.00 10.00      A   
ATOM   3266  HN  VAL A 345       1.704  13.952 -11.496  1.00 10.00      A   
ATOM   3267  CA  VAL A 345       3.804  14.109 -11.736  1.00 10.00      A   
ATOM   3268  CB  VAL A 345       3.786  15.038 -12.973  1.00 10.00      A   
ATOM   3269  CG1 VAL A 345       5.109  15.779 -13.116  1.00 10.00      A   
ATOM   3270  CG2 VAL A 345       3.479  14.248 -14.238  1.00 10.00      A   
ATOM   3271  C   VAL A 345       4.163  14.923 -10.495  1.00 10.00      A   
ATOM   3272  O   VAL A 345       3.410  15.809 -10.081  1.00 10.00      A   
ATOM   3273  N   PHE A 346       5.306  14.609  -9.905  1.00 10.00      A   
ATOM   3274  HN  PHE A 346       5.857  13.884 -10.286  1.00 10.00      A   
ATOM   3275  CA  PHE A 346       5.774  15.308  -8.714  1.00 10.00      A   
ATOM   3276  CB  PHE A 346       6.321  14.309  -7.690  1.00 10.00      A   
ATOM   3277  CG  PHE A 346       5.333  13.263  -7.257  1.00 10.00      A   
ATOM   3278  CD1 PHE A 346       5.323  12.016  -7.853  1.00 10.00      A   
ATOM   3279  CD2 PHE A 346       4.418  13.527  -6.250  1.00 10.00      A   
ATOM   3280  CE1 PHE A 346       4.425  11.047  -7.457  1.00 10.00      A   
ATOM   3281  CE2 PHE A 346       3.514  12.561  -5.847  1.00 10.00      A   
ATOM   3282  CZ  PHE A 346       3.517  11.318  -6.452  1.00 10.00      A   
ATOM   3283  C   PHE A 346       6.855  16.323  -9.078  1.00 10.00      A   
ATOM   3284  O   PHE A 346       7.639  16.094  -9.993  1.00 10.00      A   
ATOM   3285  N   PRO A 347       6.917  17.455  -8.366  1.00 10.00      A   
ATOM   3286  CA  PRO A 347       7.910  18.493  -8.633  1.00 10.00      A   
ATOM   3287  CB  PRO A 347       7.298  19.726  -7.964  1.00 10.00      A   
ATOM   3288  CG  PRO A 347       6.501  19.183  -6.826  1.00 10.00      A   
ATOM   3289  CD  PRO A 347       6.030  17.812  -7.242  1.00 10.00      A   
ATOM   3290  C   PRO A 347       9.260  18.157  -8.000  1.00 10.00      A   
ATOM   3291  O   PRO A 347       9.324  17.730  -6.844  1.00 10.00      A   
ATOM   3292  N   SER A 348      10.329  18.322  -8.768  1.00 10.00      A   
ATOM   3293  HN  SER A 348      10.208  18.625  -9.700  1.00 10.00      A   
ATOM   3294  CA  SER A 348      11.674  18.045  -8.283  1.00 10.00      A   
ATOM   3295  CB  SER A 348      12.676  18.091  -9.439  1.00 10.00      A   
ATOM   3296  OG  SER A 348      12.317  19.086 -10.389  1.00 10.00      A   
ATOM   3297  HG  SER A 348      11.539  18.784 -10.901  1.00 10.00      A   
ATOM   3298  C   SER A 348      12.071  19.025  -7.181  1.00 10.00      A   
ATOM   3299  O   SER A 348      12.519  18.619  -6.108  1.00 10.00      A   
ATOM   3300  N   GLU A 349      11.896  20.312  -7.454  1.00 10.00      A   
ATOM   3301  HN  GLU A 349      11.544  20.564  -8.332  1.00 10.00      A   
ATOM   3302  CA  GLU A 349      12.219  21.357  -6.489  1.00 10.00      A   
ATOM   3303  CB  GLU A 349      13.254  22.328  -7.065  1.00 10.00      A   
ATOM   3304  CG  GLU A 349      14.544  21.665  -7.523  1.00 10.00      A   
ATOM   3305  CD  GLU A 349      15.253  20.916  -6.409  1.00 10.00      A   
ATOM   3306  OE1 GLU A 349      15.245  21.400  -5.253  1.00 10.00      A   
ATOM   3307  OE2 GLU A 349      15.840  19.848  -6.685  1.00 10.00      A   
ATOM   3308  C   GLU A 349      10.955  22.110  -6.090  1.00 10.00      A   
ATOM   3309  O   GLU A 349      10.617  23.134  -6.685  1.00 10.00      A   
ATOM   3310  N   PRO A 350      10.238  21.606  -5.075  1.00 10.00      A   
ATOM   3311  CA  PRO A 350       8.992  22.219  -4.607  1.00 10.00      A   
ATOM   3312  CB  PRO A 350       8.395  21.144  -3.699  1.00 10.00      A   
ATOM   3313  CG  PRO A 350       9.570  20.383  -3.192  1.00 10.00      A   
ATOM   3314  CD  PRO A 350      10.586  20.394  -4.301  1.00 10.00      A   
ATOM   3315  C   PRO A 350       9.212  23.514  -3.824  1.00 10.00      A   
ATOM   3316  O   PRO A 350       8.287  24.304  -3.643  1.00 10.00      A   
ATOM   3317  N   PHE A 351      10.437  23.732  -3.368  1.00 10.00      A   
ATOM   3318  HN  PHE A 351      11.141  23.071  -3.549  1.00 10.00      A   
ATOM   3319  CA  PHE A 351      10.757  24.929  -2.601  1.00 10.00      A   
ATOM   3320  CB  PHE A 351      11.792  24.618  -1.518  1.00 10.00      A   
ATOM   3321  CG  PHE A 351      11.289  23.675  -0.457  1.00 10.00      A   
ATOM   3322  CD1 PHE A 351      11.616  22.329  -0.493  1.00 10.00      A   
ATOM   3323  CD2 PHE A 351      10.482  24.134   0.573  1.00 10.00      A   
ATOM   3324  CE1 PHE A 351      11.147  21.462   0.477  1.00 10.00      A   
ATOM   3325  CE2 PHE A 351      10.011  23.272   1.546  1.00 10.00      A   
ATOM   3326  CZ  PHE A 351      10.344  21.935   1.497  1.00 10.00      A   
ATOM   3327  C   PHE A 351      11.226  26.068  -3.500  1.00 10.00      A   
ATOM   3328  O   PHE A 351      11.474  27.180  -3.033  1.00 10.00      A   
ATOM   3329  N   VAL A 352      11.331  25.799  -4.792  1.00 10.00      A   
ATOM   3330  HN  VAL A 352      11.101  24.903  -5.118  1.00 10.00      A   
ATOM   3331  CA  VAL A 352      11.762  26.812  -5.742  1.00 10.00      A   
ATOM   3332  CB  VAL A 352      12.892  26.298  -6.658  1.00 10.00      A   
ATOM   3333  CG1 VAL A 352      13.405  27.421  -7.549  1.00 10.00      A   
ATOM   3334  CG2 VAL A 352      14.029  25.722  -5.826  1.00 10.00      A   
ATOM   3335  C   VAL A 352      10.580  27.272  -6.585  1.00 10.00      A   
ATOM   3336  O   VAL A 352      10.003  26.486  -7.342  1.00 10.00      A   
ATOM   3337  N   MET A 353      10.207  28.540  -6.430  1.00 10.00      A   
ATOM   3338  HN  MET A 353      10.703  29.113  -5.801  1.00 10.00      A   
ATOM   3339  CA  MET A 353       9.085  29.104  -7.169  1.00 10.00      A   
ATOM   3340  CB  MET A 353       8.725  30.498  -6.652  1.00 10.00      A   
ATOM   3341  CG  MET A 353       7.519  31.116  -7.345  1.00 10.00      A   
ATOM   3342  SD  MET A 353       7.287  32.855  -6.927  1.00 10.00      A   
ATOM   3343  CE  MET A 353       5.959  33.304  -8.042  1.00 10.00      A   
ATOM   3344  C   MET A 353       9.390  29.165  -8.659  1.00 10.00      A   
ATOM   3345  O   MET A 353       8.539  28.857  -9.488  1.00 10.00      A   
ATOM   3346  N   GLU A 354      10.608  29.562  -8.992  1.00 10.00      A   
ATOM   3347  HN  GLU A 354      11.246  29.797  -8.286  1.00 10.00      A   
ATOM   3348  CA  GLU A 354      11.019  29.653 -10.383  1.00 10.00      A   
ATOM   3349  CB  GLU A 354      12.352  30.385 -10.507  1.00 10.00      A   
ATOM   3350  CG  GLU A 354      12.228  31.894 -10.394  1.00 10.00      A   
ATOM   3351  CD  GLU A 354      11.262  32.475 -11.404  1.00 10.00      A   
ATOM   3352  OE1 GLU A 354      11.435  32.220 -12.618  1.00 10.00      A   
ATOM   3353  OE2 GLU A 354      10.331  33.203 -10.988  1.00 10.00      A   
ATOM   3354  C   GLU A 354      11.111  28.269 -11.009  1.00 10.00      A   
ATOM   3355  O   GLU A 354      11.732  27.367 -10.442  1.00 10.00      A   
ATOM   3356  N   PRO A 355      10.468  28.076 -12.174  1.00 10.00      A   
ATOM   3357  CA  PRO A 355      10.474  26.792 -12.883  1.00 10.00      A   
ATOM   3358  CB  PRO A 355       9.817  27.123 -14.224  1.00 10.00      A   
ATOM   3359  CG  PRO A 355       8.951  28.299 -13.934  1.00 10.00      A   
ATOM   3360  CD  PRO A 355       9.677  29.098 -12.889  1.00 10.00      A   
ATOM   3361  C   PRO A 355      11.886  26.261 -13.102  1.00 10.00      A   
ATOM   3362  O   PRO A 355      12.718  26.913 -13.736  1.00 10.00      A   
ATOM   3363  N   ASN A 356      12.159  25.089 -12.551  1.00 10.00      A   
ATOM   3364  HN  ASN A 356      11.468  24.634 -12.026  1.00 10.00      A   
ATOM   3365  CA  ASN A 356      13.470  24.468 -12.693  1.00 10.00      A   
ATOM   3366  CB  ASN A 356      13.901  23.779 -11.391  1.00 10.00      A   
ATOM   3367  CG  ASN A 356      13.060  22.565 -11.046  1.00 10.00      A   
ATOM   3368  OD1 ASN A 356      11.942  22.693 -10.543  1.00 10.00      A   
ATOM   3369  ND2 ASN A 356      13.597  21.382 -11.293  1.00 10.00      A   
ATOM   3370 HD21 ASN A 356      14.498  21.357 -11.684  1.00 10.00      A   
ATOM   3371 HD22 ASN A 356      13.078  20.574 -11.065  1.00 10.00      A   
ATOM   3372  C   ASN A 356      13.474  23.487 -13.861  1.00 10.00      A   
ATOM   3373  O   ASN A 356      14.485  22.853 -14.157  1.00 10.00      A   
ATOM   3374  N   VAL A 357      12.329  23.380 -14.522  1.00 10.00      A   
ATOM   3375  HN  VAL A 357      11.568  23.920 -14.237  1.00 10.00      A   
ATOM   3376  CA  VAL A 357      12.160  22.495 -15.666  1.00 10.00      A   
ATOM   3377  CB  VAL A 357      11.618  21.114 -15.240  1.00 10.00      A   
ATOM   3378  CG1 VAL A 357      12.729  20.237 -14.687  1.00 10.00      A   
ATOM   3379  CG2 VAL A 357      10.498  21.272 -14.224  1.00 10.00      A   
ATOM   3380  C   VAL A 357      11.167  23.118 -16.638  1.00 10.00      A   
ATOM   3381  O   VAL A 357      10.317  23.916 -16.235  1.00 10.00      A   
ATOM   3382  N   ALA A 358      11.266  22.749 -17.908  1.00 10.00      A   
ATOM   3383  HN  ALA A 358      11.959  22.104 -18.167  1.00 10.00      A   
ATOM   3384  CA  ALA A 358      10.369  23.269 -18.928  1.00 10.00      A   
ATOM   3385  CB  ALA A 358      11.034  23.242 -20.295  1.00 10.00      A   
ATOM   3386  C   ALA A 358       9.070  22.474 -18.944  1.00 10.00      A   
ATOM   3387  O   ALA A 358       8.706  21.860 -19.948  1.00 10.00      A   
ATOM   3388  N   LEU A 359       8.399  22.469 -17.806  1.00 10.00      A   
ATOM   3389  HN  LEU A 359       8.767  22.960 -17.041  1.00 10.00      A   
ATOM   3390  CA  LEU A 359       7.135  21.775 -17.651  1.00 10.00      A   
ATOM   3391  CB  LEU A 359       7.250  20.709 -16.558  1.00 10.00      A   
ATOM   3392  CG  LEU A 359       5.976  19.920 -16.247  1.00 10.00      A   
ATOM   3393  CD1 LEU A 359       6.227  18.426 -16.377  1.00 10.00      A   
ATOM   3394  CD2 LEU A 359       5.455  20.258 -14.857  1.00 10.00      A   
ATOM   3395  C   LEU A 359       6.068  22.788 -17.279  1.00 10.00      A   
ATOM   3396  O   LEU A 359       6.164  23.444 -16.240  1.00 10.00      A   
ATOM   3397  N   THR A 360       5.071  22.935 -18.128  1.00 10.00      A   
ATOM   3398  HN  THR A 360       5.041  22.375 -18.946  1.00 10.00      A   
ATOM   3399  CA  THR A 360       4.007  23.887 -17.884  1.00 10.00      A   
ATOM   3400  CB  THR A 360       4.120  25.094 -18.839  1.00 10.00      A   
ATOM   3401  OG1 THR A 360       4.292  24.643 -20.192  1.00 10.00      A   
ATOM   3402  HG1 THR A 360       4.895  23.879 -20.212  1.00 10.00      A   
ATOM   3403  CG2 THR A 360       5.296  25.975 -18.447  1.00 10.00      A   
ATOM   3404  C   THR A 360       2.637  23.232 -18.026  1.00 10.00      A   
ATOM   3405  O   THR A 360       2.482  22.033 -17.781  1.00 10.00      A   
ATOM   3406  N   GLU A 361       1.650  24.022 -18.416  1.00 10.00      A   
ATOM   3407  HN  GLU A 361       1.840  24.973 -18.592  1.00 10.00      A   
ATOM   3408  CA  GLU A 361       0.290  23.537 -18.597  1.00 10.00      A   
ATOM   3409  CB  GLU A 361      -0.688  24.722 -18.590  1.00 10.00      A   
ATOM   3410  CG  GLU A 361      -0.642  25.602 -19.836  1.00 10.00      A   
ATOM   3411  CD  GLU A 361       0.722  26.223 -20.096  1.00 10.00      A   
ATOM   3412  OE1 GLU A 361       1.142  26.272 -21.268  1.00 10.00      A   
ATOM   3413  OE2 GLU A 361       1.377  26.663 -19.128  1.00 10.00      A   
ATOM   3414  C   GLU A 361       0.157  22.747 -19.899  1.00 10.00      A   
ATOM   3415  O   GLU A 361      -0.747  21.919 -20.049  1.00 10.00      A   
ATOM   3416  N   GLN A 362       1.073  23.008 -20.832  1.00 10.00      A   
ATOM   3417  HN  GLN A 362       1.770  23.670 -20.634  1.00 10.00      A   
ATOM   3418  CA  GLN A 362       1.077  22.349 -22.133  1.00 10.00      A   
ATOM   3419  CB  GLN A 362       2.256  22.843 -22.982  1.00 10.00      A   
ATOM   3420  CG  GLN A 362       2.328  22.256 -24.388  1.00 10.00      A   
ATOM   3421  CD  GLN A 362       1.066  22.494 -25.196  1.00 10.00      A   
ATOM   3422  OE1 GLN A 362       0.890  23.555 -25.798  1.00 10.00      A   
ATOM   3423  NE2 GLN A 362       0.186  21.504 -25.230  1.00 10.00      A   
ATOM   3424 HE21 GLN A 362       0.396  20.677 -24.738  1.00 10.00      A   
ATOM   3425 HE22 GLN A 362      -0.639  21.634 -25.745  1.00 10.00      A   
ATOM   3426  C   GLN A 362       1.117  20.832 -21.984  1.00 10.00      A   
ATOM   3427  O   GLN A 362       0.328  20.124 -22.614  1.00 10.00      A   
ATOM   3428  N   GLY A 363       2.024  20.348 -21.140  1.00 10.00      A   
ATOM   3429  HN  GLY A 363       2.625  20.973 -20.672  1.00 10.00      A   
ATOM   3430  CA  GLY A 363       2.166  18.922 -20.908  1.00 10.00      A   
ATOM   3431  C   GLY A 363       0.853  18.245 -20.554  1.00 10.00      A   
ATOM   3432  O   GLY A 363       0.517  17.201 -21.117  1.00 10.00      A   
ATOM   3433  N   LEU A 364       0.099  18.853 -19.644  1.00 10.00      A   
ATOM   3434  HN  LEU A 364       0.412  19.700 -19.254  1.00 10.00      A   
ATOM   3435  CA  LEU A 364      -1.182  18.303 -19.216  1.00 10.00      A   
ATOM   3436  CB  LEU A 364      -1.779  19.169 -18.100  1.00 10.00      A   
ATOM   3437  CG  LEU A 364      -2.390  18.435 -16.900  1.00 10.00      A   
ATOM   3438  CD1 LEU A 364      -2.904  19.432 -15.872  1.00 10.00      A   
ATOM   3439  CD2 LEU A 364      -3.508  17.503 -17.339  1.00 10.00      A   
ATOM   3440  C   LEU A 364      -2.152  18.219 -20.391  1.00 10.00      A   
ATOM   3441  O   LEU A 364      -2.799  17.195 -20.608  1.00 10.00      A   
ATOM   3442  N   VAL A 365      -2.235  19.298 -21.157  1.00 10.00      A   
ATOM   3443  HN  VAL A 365      -1.681  20.079 -20.938  1.00 10.00      A   
ATOM   3444  CA  VAL A 365      -3.122  19.353 -22.316  1.00 10.00      A   
ATOM   3445  CB  VAL A 365      -3.130  20.757 -22.962  1.00 10.00      A   
ATOM   3446  CG1 VAL A 365      -4.081  20.802 -24.152  1.00 10.00      A   
ATOM   3447  CG2 VAL A 365      -3.506  21.818 -21.937  1.00 10.00      A   
ATOM   3448  C   VAL A 365      -2.712  18.315 -23.360  1.00 10.00      A   
ATOM   3449  O   VAL A 365      -3.560  17.622 -23.928  1.00 10.00      A   
ATOM   3450  N   SER A 366      -1.409  18.202 -23.598  1.00 10.00      A   
ATOM   3451  HN  SER A 366      -0.777  18.786 -23.115  1.00 10.00      A   
ATOM   3452  CA  SER A 366      -0.886  17.250 -24.567  1.00 10.00      A   
ATOM   3453  CB  SER A 366       0.637  17.361 -24.653  1.00 10.00      A   
ATOM   3454  OG  SER A 366       1.027  18.688 -24.968  1.00 10.00      A   
ATOM   3455  HG  SER A 366       1.612  18.675 -25.743  1.00 10.00      A   
ATOM   3456  C   SER A 366      -1.299  15.812 -24.235  1.00 10.00      A   
ATOM   3457  O   SER A 366      -1.695  15.054 -25.121  1.00 10.00      A   
ATOM   3458  N   VAL A 367      -1.207  15.445 -22.959  1.00 10.00      A   
ATOM   3459  HN  VAL A 367      -0.878  16.094 -22.298  1.00 10.00      A   
ATOM   3460  CA  VAL A 367      -1.579  14.100 -22.520  1.00 10.00      A   
ATOM   3461  CB  VAL A 367      -1.065  13.786 -21.096  1.00 10.00      A   
ATOM   3462  CG1 VAL A 367      -1.404  12.355 -20.701  1.00 10.00      A   
ATOM   3463  CG2 VAL A 367       0.436  14.015 -21.005  1.00 10.00      A   
ATOM   3464  C   VAL A 367      -3.096  13.919 -22.585  1.00 10.00      A   
ATOM   3465  O   VAL A 367      -3.593  12.859 -22.972  1.00 10.00      A   
ATOM   3466  N   SER A 368      -3.824  14.972 -22.233  1.00 10.00      A   
ATOM   3467  HN  SER A 368      -3.366  15.792 -21.944  1.00 10.00      A   
ATOM   3468  CA  SER A 368      -5.283  14.943 -22.257  1.00 10.00      A   
ATOM   3469  CB  SER A 368      -5.847  16.255 -21.708  1.00 10.00      A   
ATOM   3470  OG  SER A 368      -5.386  16.490 -20.386  1.00 10.00      A   
ATOM   3471  HG  SER A 368      -4.455  16.754 -20.409  1.00 10.00      A   
ATOM   3472  C   SER A 368      -5.804  14.688 -23.673  1.00 10.00      A   
ATOM   3473  O   SER A 368      -6.791  13.972 -23.866  1.00 10.00      A   
ATOM   3474  N   MET A 369      -5.120  15.270 -24.656  1.00 10.00      A   
ATOM   3475  HN  MET A 369      -4.341  15.824 -24.429  1.00 10.00      A   
ATOM   3476  CA  MET A 369      -5.491  15.116 -26.059  1.00 10.00      A   
ATOM   3477  CB  MET A 369      -5.196  16.406 -26.841  1.00 10.00      A   
ATOM   3478  CG  MET A 369      -6.007  17.614 -26.400  1.00 10.00      A   
ATOM   3479  SD  MET A 369      -5.826  19.036 -27.502  1.00 10.00      A   
ATOM   3480  CE  MET A 369      -6.507  18.382 -29.027  1.00 10.00      A   
ATOM   3481  C   MET A 369      -4.722  13.964 -26.693  1.00 10.00      A   
ATOM   3482  O   MET A 369      -4.753  13.782 -27.909  1.00 10.00      A   
ATOM   3483  N   GLY A 370      -4.026  13.195 -25.868  1.00 10.00      A   
ATOM   3484  HN  GLY A 370      -4.040  13.383 -24.907  1.00 10.00      A   
ATOM   3485  CA  GLY A 370      -3.249  12.088 -26.376  1.00 10.00      A   
ATOM   3486  C   GLY A 370      -3.766  10.739 -25.924  1.00 10.00      A   
ATOM   3487  O   GLY A 370      -3.950   9.836 -26.743  1.00 10.00      A   
ATOM   3488  N   CYS A 371      -3.994  10.598 -24.627  1.00 10.00      A   
ATOM   3489  HN  CYS A 371      -3.827  11.355 -24.022  1.00 10.00      A   
ATOM   3490  CA  CYS A 371      -4.480   9.348 -24.075  1.00 10.00      A   
ATOM   3491  CB  CYS A 371      -3.664   8.976 -22.842  1.00 10.00      A   
ATOM   3492  SG  CYS A 371      -1.893   9.283 -23.019  1.00 10.00      A   
ATOM   3493  HG  CYS A 371      -1.313   8.122 -23.305  1.00 10.00      A   
ATOM   3494  C   CYS A 371      -5.959   9.437 -23.722  1.00 10.00      A   
ATOM   3495  O   CYS A 371      -6.355  10.197 -22.837  1.00 10.00      A   
ATOM   3496  N   PRO A 372      -6.797   8.650 -24.409  1.00 10.00      A   
ATOM   3497  CA  PRO A 372      -8.240   8.639 -24.171  1.00 10.00      A   
ATOM   3498  CB  PRO A 372      -8.789   8.003 -25.447  1.00 10.00      A   
ATOM   3499  CG  PRO A 372      -7.706   7.088 -25.907  1.00 10.00      A   
ATOM   3500  CD  PRO A 372      -6.405   7.719 -25.486  1.00 10.00      A   
ATOM   3501  C   PRO A 372      -8.615   7.795 -22.954  1.00 10.00      A   
ATOM   3502  O   PRO A 372      -9.776   7.758 -22.544  1.00 10.00      A   
ATOM   3503  N   LYS A 373      -7.626   7.124 -22.378  1.00 10.00      A   
ATOM   3504  HN  LYS A 373      -6.722   7.203 -22.747  1.00 10.00      A   
ATOM   3505  CA  LYS A 373      -7.844   6.274 -21.216  1.00 10.00      A   
ATOM   3506  CB  LYS A 373      -7.000   4.999 -21.322  1.00 10.00      A   
ATOM   3507  CG  LYS A 373      -7.455   4.022 -22.392  1.00 10.00      A   
ATOM   3508  CD  LYS A 373      -8.834   3.462 -22.085  1.00 10.00      A   
ATOM   3509  CE  LYS A 373      -9.121   2.223 -22.918  1.00 10.00      A   
ATOM   3510  NZ  LYS A 373      -8.362   1.033 -22.439  1.00 10.00      A   
ATOM   3511  HZ1 LYS A 373      -8.734   0.718 -21.520  1.00 10.00      A   
ATOM   3512  HZ2 LYS A 373      -7.349   1.264 -22.332  1.00 10.00      A   
ATOM   3513  HZ3 LYS A 373      -8.454   0.251 -23.121  1.00 10.00      A   
ATOM   3514  C   LYS A 373      -7.509   6.997 -19.917  1.00 10.00      A   
ATOM   3515  O   LYS A 373      -7.677   6.442 -18.833  1.00 10.00      A   
ATOM   3516  N   LEU A 374      -7.034   8.232 -20.028  1.00 10.00      A   
ATOM   3517  HN  LEU A 374      -6.931   8.626 -20.918  1.00 10.00      A   
ATOM   3518  CA  LEU A 374      -6.669   9.017 -18.852  1.00 10.00      A   
ATOM   3519  CB  LEU A 374      -5.917  10.287 -19.264  1.00 10.00      A   
ATOM   3520  CG  LEU A 374      -4.485  10.441 -18.743  1.00 10.00      A   
ATOM   3521  CD1 LEU A 374      -4.437  10.280 -17.235  1.00 10.00      A   
ATOM   3522  CD2 LEU A 374      -3.548   9.457 -19.418  1.00 10.00      A   
ATOM   3523  C   LEU A 374      -7.903   9.389 -18.040  1.00 10.00      A   
ATOM   3524  O   LEU A 374      -8.839   9.989 -18.568  1.00 10.00      A   
ATOM   3525  N   GLU A 375      -7.908   9.018 -16.764  1.00 10.00      A   
ATOM   3526  HN  GLU A 375      -7.143   8.513 -16.408  1.00 10.00      A   
ATOM   3527  CA  GLU A 375      -9.034   9.325 -15.887  1.00 10.00      A   
ATOM   3528  CB  GLU A 375      -9.966   8.119 -15.759  1.00 10.00      A   
ATOM   3529  CG  GLU A 375      -9.327   6.898 -15.121  1.00 10.00      A   
ATOM   3530  CD  GLU A 375     -10.348   5.993 -14.468  1.00 10.00      A   
ATOM   3531  OE1 GLU A 375     -11.247   6.510 -13.771  1.00 10.00      A   
ATOM   3532  OE2 GLU A 375     -10.256   4.759 -14.643  1.00 10.00      A   
ATOM   3533  C   GLU A 375      -8.573   9.801 -14.505  1.00 10.00      A   
ATOM   3534  O   GLU A 375      -9.378  10.277 -13.701  1.00 10.00      A   
ATOM   3535  N   SER A 376      -7.283   9.661 -14.227  1.00 10.00      A   
ATOM   3536  HN  SER A 376      -6.688   9.258 -14.895  1.00 10.00      A   
ATOM   3537  CA  SER A 376      -6.721  10.083 -12.951  1.00 10.00      A   
ATOM   3538  CB  SER A 376      -6.464   8.867 -12.062  1.00 10.00      A   
ATOM   3539  OG  SER A 376      -7.590   8.003 -12.063  1.00 10.00      A   
ATOM   3540  HG  SER A 376      -8.235   8.326 -12.697  1.00 10.00      A   
ATOM   3541  C   SER A 376      -5.431  10.872 -13.186  1.00 10.00      A   
ATOM   3542  O   SER A 376      -4.399  10.303 -13.552  1.00 10.00      A   
ATOM   3543  N   VAL A 377      -5.490  12.184 -12.982  1.00 10.00      A   
ATOM   3544  HN  VAL A 377      -6.330  12.585 -12.655  1.00 10.00      A   
ATOM   3545  CA  VAL A 377      -4.331  13.036 -13.210  1.00 10.00      A   
ATOM   3546  CB  VAL A 377      -4.568  14.019 -14.388  1.00 10.00      A   
ATOM   3547  CG1 VAL A 377      -3.326  14.857 -14.656  1.00 10.00      A   
ATOM   3548  CG2 VAL A 377      -4.983  13.277 -15.647  1.00 10.00      A   
ATOM   3549  C   VAL A 377      -3.940  13.841 -11.972  1.00 10.00      A   
ATOM   3550  O   VAL A 377      -4.776  14.493 -11.348  1.00 10.00      A   
ATOM   3551  N   LEU A 378      -2.659  13.772 -11.628  1.00 10.00      A   
ATOM   3552  HN  LEU A 378      -2.060  13.194 -12.151  1.00 10.00      A   
ATOM   3553  CA  LEU A 378      -2.098  14.520 -10.511  1.00 10.00      A   
ATOM   3554  CB  LEU A 378      -1.614  13.570  -9.410  1.00 10.00      A   
ATOM   3555  CG  LEU A 378      -0.973  14.205  -8.171  1.00 10.00      A   
ATOM   3556  CD1 LEU A 378      -1.789  15.382  -7.668  1.00 10.00      A   
ATOM   3557  CD2 LEU A 378      -0.803  13.169  -7.071  1.00 10.00      A   
ATOM   3558  C   LEU A 378      -0.951  15.353 -11.077  1.00 10.00      A   
ATOM   3559  O   LEU A 378       0.042  14.806 -11.559  1.00 10.00      A   
ATOM   3560  N   TYR A 379      -1.103  16.667 -11.056  1.00 10.00      A   
ATOM   3561  HN  TYR A 379      -1.903  17.055 -10.637  1.00 10.00      A   
ATOM   3562  CA  TYR A 379      -0.102  17.547 -11.638  1.00 10.00      A   
ATOM   3563  CB  TYR A 379      -0.705  18.212 -12.878  1.00 10.00      A   
ATOM   3564  CG  TYR A 379       0.270  18.535 -13.987  1.00 10.00      A   
ATOM   3565  CD1 TYR A 379       1.076  17.553 -14.546  1.00 10.00      A   
ATOM   3566  CD2 TYR A 379       0.359  19.822 -14.498  1.00 10.00      A   
ATOM   3567  CE1 TYR A 379       1.941  17.844 -15.583  1.00 10.00      A   
ATOM   3568  CE2 TYR A 379       1.225  20.126 -15.531  1.00 10.00      A   
ATOM   3569  CZ  TYR A 379       2.013  19.132 -16.072  1.00 10.00      A   
ATOM   3570  OH  TYR A 379       2.867  19.419 -17.111  1.00 10.00      A   
ATOM   3571  HH  TYR A 379       2.912  20.378 -17.240  1.00 10.00      A   
ATOM   3572  C   TYR A 379       0.383  18.618 -10.669  1.00 10.00      A   
ATOM   3573  O   TYR A 379      -0.388  19.152  -9.871  1.00 10.00      A   
ATOM   3574  N   PHE A 380       1.673  18.918 -10.757  1.00 10.00      A   
ATOM   3575  HN  PHE A 380       2.226  18.433 -11.403  1.00 10.00      A   
ATOM   3576  CA  PHE A 380       2.307  19.933  -9.935  1.00 10.00      A   
ATOM   3577  CB  PHE A 380       3.238  19.276  -8.919  1.00 10.00      A   
ATOM   3578  CG  PHE A 380       2.581  18.854  -7.637  1.00 10.00      A   
ATOM   3579  CD1 PHE A 380       1.862  17.673  -7.559  1.00 10.00      A   
ATOM   3580  CD2 PHE A 380       2.703  19.637  -6.502  1.00 10.00      A   
ATOM   3581  CE1 PHE A 380       1.278  17.282  -6.369  1.00 10.00      A   
ATOM   3582  CE2 PHE A 380       2.121  19.256  -5.311  1.00 10.00      A   
ATOM   3583  CZ  PHE A 380       1.407  18.076  -5.243  1.00 10.00      A   
ATOM   3584  C   PHE A 380       3.126  20.841 -10.842  1.00 10.00      A   
ATOM   3585  O   PHE A 380       4.178  20.439 -11.344  1.00 10.00      A   
ATOM   3586  N   CYS A 381       2.642  22.054 -11.067  1.00 10.00      A   
ATOM   3587  HN  CYS A 381       1.809  22.332 -10.627  1.00 10.00      A   
ATOM   3588  CA  CYS A 381       3.334  22.992 -11.938  1.00 10.00      A   
ATOM   3589  CB  CYS A 381       2.683  23.020 -13.325  1.00 10.00      A   
ATOM   3590  SG  CYS A 381       0.929  23.453 -13.324  1.00 10.00      A   
ATOM   3591  HG  CYS A 381       0.766  24.480 -14.151  1.00 10.00      A   
ATOM   3592  C   CYS A 381       3.383  24.392 -11.337  1.00 10.00      A   
ATOM   3593  O   CYS A 381       2.865  24.633 -10.243  1.00 10.00      A   
ATOM   3594  N   ARG A 382       4.008  25.309 -12.063  1.00 10.00      A   
ATOM   3595  HN  ARG A 382       4.387  25.051 -12.928  1.00 10.00      A   
ATOM   3596  CA  ARG A 382       4.142  26.684 -11.616  1.00 10.00      A   
ATOM   3597  CB  ARG A 382       5.535  27.228 -11.945  1.00 10.00      A   
ATOM   3598  CG  ARG A 382       6.569  27.004 -10.856  1.00 10.00      A   
ATOM   3599  CD  ARG A 382       7.144  25.599 -10.902  1.00 10.00      A   
ATOM   3600  NE  ARG A 382       8.296  25.462 -10.011  1.00 10.00      A   
ATOM   3601  HE  ARG A 382       8.426  26.166  -9.332  1.00 10.00      A   
ATOM   3602  CZ  ARG A 382       9.176  24.463 -10.068  1.00 10.00      A   
ATOM   3603  NH1 ARG A 382       9.047  23.503 -10.976  1.00 10.00      A   
ATOM   3604 HH11 ARG A 382       8.257  23.523 -11.657  1.00 10.00      A   
ATOM   3605 HH12 ARG A 382       9.735  22.714 -11.007  1.00 10.00      A   
ATOM   3606  NH2 ARG A 382      10.186  24.421  -9.215  1.00 10.00      A   
ATOM   3607 HH21 ARG A 382      10.878  23.640  -9.262  1.00 10.00      A   
ATOM   3608 HH22 ARG A 382      10.296  25.167  -8.487  1.00 10.00      A   
ATOM   3609  C   ARG A 382       3.075  27.588 -12.223  1.00 10.00      A   
ATOM   3610  O   ARG A 382       2.638  28.550 -11.589  1.00 10.00      A   
ATOM   3611  N   GLN A 383       2.661  27.289 -13.445  1.00 10.00      A   
ATOM   3612  HN  GLN A 383       3.034  26.506 -13.905  1.00 10.00      A   
ATOM   3613  CA  GLN A 383       1.657  28.103 -14.114  1.00 10.00      A   
ATOM   3614  CB  GLN A 383       2.295  28.941 -15.223  1.00 10.00      A   
ATOM   3615  CG  GLN A 383       2.705  28.147 -16.453  1.00 10.00      A   
ATOM   3616  CD  GLN A 383       3.352  29.012 -17.516  1.00 10.00      A   
ATOM   3617  OE1 GLN A 383       4.032  29.989 -17.212  1.00 10.00      A   
ATOM   3618  NE2 GLN A 383       3.133  28.666 -18.772  1.00 10.00      A   
ATOM   3619 HE21 GLN A 383       2.558  27.876 -18.945  1.00 10.00      A   
ATOM   3620 HE22 GLN A 383       3.551  29.199 -19.483  1.00 10.00      A   
ATOM   3621  C   GLN A 383       0.531  27.251 -14.677  1.00 10.00      A   
ATOM   3622  O   GLN A 383       0.699  26.048 -14.900  1.00 10.00      A   
ATOM   3623  N   MET A 384      -0.613  27.878 -14.890  1.00 10.00      A   
ATOM   3624  HN  MET A 384      -0.682  28.837 -14.673  1.00 10.00      A   
ATOM   3625  CA  MET A 384      -1.778  27.195 -15.433  1.00 10.00      A   
ATOM   3626  CB  MET A 384      -2.469  26.356 -14.355  1.00 10.00      A   
ATOM   3627  CG  MET A 384      -3.690  25.592 -14.849  1.00 10.00      A   
ATOM   3628  SD  MET A 384      -3.311  24.461 -16.203  1.00 10.00      A   
ATOM   3629  CE  MET A 384      -2.238  23.290 -15.377  1.00 10.00      A   
ATOM   3630  C   MET A 384      -2.751  28.206 -16.025  1.00 10.00      A   
ATOM   3631  O   MET A 384      -3.070  29.212 -15.394  1.00 10.00      A   
ATOM   3632  N   THR A 385      -3.216  27.940 -17.236  1.00 10.00      A   
ATOM   3633  HN  THR A 385      -2.935  27.117 -17.689  1.00 10.00      A   
ATOM   3634  CA  THR A 385      -4.143  28.835 -17.909  1.00 10.00      A   
ATOM   3635  CB  THR A 385      -3.829  28.923 -19.418  1.00 10.00      A   
ATOM   3636  OG1 THR A 385      -2.778  28.004 -19.757  1.00 10.00      A   
ATOM   3637  HG1 THR A 385      -1.947  28.486 -19.877  1.00 10.00      A   
ATOM   3638  CG2 THR A 385      -3.428  30.337 -19.809  1.00 10.00      A   
ATOM   3639  C   THR A 385      -5.582  28.360 -17.741  1.00 10.00      A   
ATOM   3640  O   THR A 385      -5.839  27.159 -17.635  1.00 10.00      A   
ATOM   3641  N   ASN A 386      -6.512  29.307 -17.718  1.00 10.00      A   
ATOM   3642  HN  ASN A 386      -6.229  30.256 -17.769  1.00 10.00      A   
ATOM   3643  CA  ASN A 386      -7.930  28.993 -17.596  1.00 10.00      A   
ATOM   3644  CB  ASN A 386      -8.753  30.283 -17.534  1.00 10.00      A   
ATOM   3645  CG  ASN A 386      -9.320  30.561 -16.158  1.00 10.00      A   
ATOM   3646  OD1 ASN A 386      -9.653  29.641 -15.414  1.00 10.00      A   
ATOM   3647  ND2 ASN A 386      -9.443  31.832 -15.817  1.00 10.00      A   
ATOM   3648 HD21 ASN A 386      -9.163  32.517 -16.465  1.00 10.00      A   
ATOM   3649 HD22 ASN A 386      -9.799  32.042 -14.925  1.00 10.00      A   
ATOM   3650  C   ASN A 386      -8.371  28.173 -18.797  1.00 10.00      A   
ATOM   3651  O   ASN A 386      -9.061  27.163 -18.659  1.00 10.00      A   
ATOM   3652  N   ALA A 387      -7.945  28.616 -19.976  1.00 10.00      A   
ATOM   3653  HN  ALA A 387      -7.405  29.438 -20.005  1.00 10.00      A   
ATOM   3654  CA  ALA A 387      -8.273  27.941 -21.225  1.00 10.00      A   
ATOM   3655  CB  ALA A 387      -7.687  28.704 -22.403  1.00 10.00      A   
ATOM   3656  C   ALA A 387      -7.769  26.503 -21.223  1.00 10.00      A   
ATOM   3657  O   ALA A 387      -8.420  25.610 -21.764  1.00 10.00      A   
ATOM   3658  N   ALA A 388      -6.610  26.283 -20.604  1.00 10.00      A   
ATOM   3659  HN  ALA A 388      -6.139  27.036 -20.189  1.00 10.00      A   
ATOM   3660  CA  ALA A 388      -6.024  24.951 -20.527  1.00 10.00      A   
ATOM   3661  CB  ALA A 388      -4.651  25.006 -19.869  1.00 10.00      A   
ATOM   3662  C   ALA A 388      -6.945  24.007 -19.768  1.00 10.00      A   
ATOM   3663  O   ALA A 388      -7.285  22.932 -20.256  1.00 10.00      A   
ATOM   3664  N   LEU A 389      -7.369  24.431 -18.582  1.00 10.00      A   
ATOM   3665  HN  LEU A 389      -7.077  25.311 -18.259  1.00 10.00      A   
ATOM   3666  CA  LEU A 389      -8.260  23.629 -17.751  1.00 10.00      A   
ATOM   3667  CB  LEU A 389      -8.529  24.338 -16.421  1.00 10.00      A   
ATOM   3668  CG  LEU A 389      -7.325  24.504 -15.493  1.00 10.00      A   
ATOM   3669  CD1 LEU A 389      -7.693  25.345 -14.284  1.00 10.00      A   
ATOM   3670  CD2 LEU A 389      -6.792  23.148 -15.058  1.00 10.00      A   
ATOM   3671  C   LEU A 389      -9.571  23.345 -18.477  1.00 10.00      A   
ATOM   3672  O   LEU A 389     -10.086  22.224 -18.440  1.00 10.00      A   
ATOM   3673  N   ILE A 390     -10.099  24.365 -19.149  1.00 10.00      A   
ATOM   3674  HN  ILE A 390      -9.639  25.233 -19.139  1.00 10.00      A   
ATOM   3675  CA  ILE A 390     -11.345  24.227 -19.897  1.00 10.00      A   
ATOM   3676  CB  ILE A 390     -11.804  25.572 -20.506  1.00 10.00      A   
ATOM   3677  CG1 ILE A 390     -12.089  26.586 -19.393  1.00 10.00      A   
ATOM   3678  CG2 ILE A 390     -13.046  25.373 -21.366  1.00 10.00      A   
ATOM   3679  CD1 ILE A 390     -12.301  28.000 -19.888  1.00 10.00      A   
ATOM   3680  C   ILE A 390     -11.189  23.185 -21.002  1.00 10.00      A   
ATOM   3681  O   ILE A 390     -12.044  22.313 -21.181  1.00 10.00      A   
ATOM   3682  N   THR A 391     -10.078  23.271 -21.724  1.00 10.00      A   
ATOM   3683  HN  THR A 391      -9.435  23.982 -21.523  1.00 10.00      A   
ATOM   3684  CA  THR A 391      -9.792  22.339 -22.803  1.00 10.00      A   
ATOM   3685  CB  THR A 391      -8.525  22.736 -23.588  1.00 10.00      A   
ATOM   3686  OG1 THR A 391      -8.590  24.127 -23.929  1.00 10.00      A   
ATOM   3687  HG1 THR A 391      -8.436  24.657 -23.135  1.00 10.00      A   
ATOM   3688  CG2 THR A 391      -8.414  21.920 -24.868  1.00 10.00      A   
ATOM   3689  C   THR A 391      -9.642  20.914 -22.270  1.00 10.00      A   
ATOM   3690  O   THR A 391     -10.215  19.984 -22.827  1.00 10.00      A   
ATOM   3691  N   ILE A 392      -8.892  20.757 -21.178  1.00 10.00      A   
ATOM   3692  HN  ILE A 392      -8.469  21.546 -20.771  1.00 10.00      A   
ATOM   3693  CA  ILE A 392      -8.672  19.443 -20.568  1.00 10.00      A   
ATOM   3694  CB  ILE A 392      -7.825  19.548 -19.281  1.00 10.00      A   
ATOM   3695  CG1 ILE A 392      -6.398  19.985 -19.618  1.00 10.00      A   
ATOM   3696  CG2 ILE A 392      -7.811  18.228 -18.523  1.00 10.00      A   
ATOM   3697  CD1 ILE A 392      -5.582  20.391 -18.410  1.00 10.00      A   
ATOM   3698  C   ILE A 392      -9.994  18.742 -20.258  1.00 10.00      A   
ATOM   3699  O   ILE A 392     -10.149  17.547 -20.515  1.00 10.00      A   
ATOM   3700  N   ALA A 393     -10.950  19.494 -19.722  1.00 10.00      A   
ATOM   3701  HN  ALA A 393     -10.766  20.440 -19.538  1.00 10.00      A   
ATOM   3702  CA  ALA A 393     -12.261  18.946 -19.385  1.00 10.00      A   
ATOM   3703  CB  ALA A 393     -13.078  19.974 -18.624  1.00 10.00      A   
ATOM   3704  C   ALA A 393     -13.010  18.495 -20.639  1.00 10.00      A   
ATOM   3705  O   ALA A 393     -13.815  17.562 -20.602  1.00 10.00      A   
ATOM   3706  N   ARG A 394     -12.745  19.163 -21.750  1.00 10.00      A   
ATOM   3707  HN  ARG A 394     -12.098  19.901 -21.724  1.00 10.00      A   
ATOM   3708  CA  ARG A 394     -13.386  18.814 -23.009  1.00 10.00      A   
ATOM   3709  CB  ARG A 394     -13.403  20.008 -23.968  1.00 10.00      A   
ATOM   3710  CG  ARG A 394     -14.033  21.263 -23.387  1.00 10.00      A   
ATOM   3711  CD  ARG A 394     -14.431  22.238 -24.480  1.00 10.00      A   
ATOM   3712  NE  ARG A 394     -15.846  22.115 -24.823  1.00 10.00      A   
ATOM   3713  HE  ARG A 394     -16.141  21.264 -25.223  1.00 10.00      A   
ATOM   3714  CZ  ARG A 394     -16.741  23.081 -24.624  1.00 10.00      A   
ATOM   3715  NH1 ARG A 394     -16.364  24.235 -24.090  1.00 10.00      A   
ATOM   3716 HH11 ARG A 394     -15.368  24.393 -23.833  1.00 10.00      A   
ATOM   3717 HH12 ARG A 394     -17.066  24.989 -23.924  1.00 10.00      A   
ATOM   3718  NH2 ARG A 394     -18.015  22.892 -24.954  1.00 10.00      A   
ATOM   3719 HH21 ARG A 394     -18.320  21.987 -25.376  1.00 10.00      A   
ATOM   3720 HH22 ARG A 394     -18.717  23.650 -24.788  1.00 10.00      A   
ATOM   3721  C   ARG A 394     -12.667  17.632 -23.645  1.00 10.00      A   
ATOM   3722  O   ARG A 394     -13.251  16.864 -24.412  1.00 10.00      A   
ATOM   3723  N   ASN A 395     -11.390  17.493 -23.313  1.00 10.00      A   
ATOM   3724  HN  ASN A 395     -10.984  18.148 -22.699  1.00 10.00      A   
ATOM   3725  CA  ASN A 395     -10.578  16.408 -23.839  1.00 10.00      A   
ATOM   3726  CB  ASN A 395      -9.079  16.702 -23.666  1.00 10.00      A   
ATOM   3727  CG  ASN A 395      -8.604  17.971 -24.344  1.00 10.00      A   
ATOM   3728  OD1 ASN A 395      -7.691  18.636 -23.856  1.00 10.00      A   
ATOM   3729  ND2 ASN A 395      -9.201  18.312 -25.472  1.00 10.00      A   
ATOM   3730 HD21 ASN A 395      -9.915  17.734 -25.814  1.00 10.00      A   
ATOM   3731 HD22 ASN A 395      -8.913  19.135 -25.918  1.00 10.00      A   
ATOM   3732  C   ASN A 395     -10.908  15.115 -23.115  1.00 10.00      A   
ATOM   3733  O   ASN A 395     -11.258  14.112 -23.738  1.00 10.00      A   
ATOM   3734  N   ARG A 396     -10.816  15.158 -21.790  1.00 10.00      A   
ATOM   3735  HN  ARG A 396     -10.574  16.010 -21.354  1.00 10.00      A   
ATOM   3736  CA  ARG A 396     -11.079  13.992 -20.963  1.00 10.00      A   
ATOM   3737  CB  ARG A 396      -9.881  13.699 -20.055  1.00 10.00      A   
ATOM   3738  CG  ARG A 396      -8.569  13.505 -20.795  1.00 10.00      A   
ATOM   3739  CD  ARG A 396      -8.320  12.041 -21.112  1.00 10.00      A   
ATOM   3740  NE  ARG A 396      -9.505  11.385 -21.662  1.00 10.00      A   
ATOM   3741  HE  ARG A 396     -10.094  10.913 -21.026  1.00 10.00      A   
ATOM   3742  CZ  ARG A 396      -9.829  11.389 -22.952  1.00 10.00      A   
ATOM   3743  NH1 ARG A 396      -9.051  12.015 -23.830  1.00 10.00      A   
ATOM   3744 HH11 ARG A 396      -9.297  12.021 -24.844  1.00 10.00      A   
ATOM   3745 HH12 ARG A 396      -8.192  12.515 -23.507  1.00 10.00      A   
ATOM   3746  NH2 ARG A 396     -10.939  10.785 -23.358  1.00 10.00      A   
ATOM   3747 HH21 ARG A 396     -11.561  10.307 -22.663  1.00 10.00      A   
ATOM   3748 HH22 ARG A 396     -11.202  10.787 -24.369  1.00 10.00      A   
ATOM   3749  C   ARG A 396     -12.323  14.179 -20.110  1.00 10.00      A   
ATOM   3750  O   ARG A 396     -12.234  14.625 -18.968  1.00 10.00      A   
ATOM   3751  N   PRO A 397     -13.501  13.840 -20.648  1.00 10.00      A   
ATOM   3752  CA  PRO A 397     -14.755  13.959 -19.909  1.00 10.00      A   
ATOM   3753  CB  PRO A 397     -15.805  13.939 -21.020  1.00 10.00      A   
ATOM   3754  CG  PRO A 397     -15.195  13.095 -22.088  1.00 10.00      A   
ATOM   3755  CD  PRO A 397     -13.709  13.325 -22.016  1.00 10.00      A   
ATOM   3756  C   PRO A 397     -14.944  12.761 -18.985  1.00 10.00      A   
ATOM   3757  O   PRO A 397     -15.841  12.736 -18.146  1.00 10.00      A   
ATOM   3758  N   ASN A 398     -14.070  11.777 -19.139  1.00 10.00      A   
ATOM   3759  HN  ASN A 398     -13.367  11.871 -19.818  1.00 10.00      A   
ATOM   3760  CA  ASN A 398     -14.116  10.560 -18.339  1.00 10.00      A   
ATOM   3761  CB  ASN A 398     -13.677   9.360 -19.188  1.00 10.00      A   
ATOM   3762  CG  ASN A 398     -12.228   9.455 -19.629  1.00 10.00      A   
ATOM   3763  OD1 ASN A 398     -11.895  10.210 -20.544  1.00 10.00      A   
ATOM   3764  ND2 ASN A 398     -11.362   8.675 -19.005  1.00 10.00      A   
ATOM   3765 HD21 ASN A 398     -11.699   8.076 -18.302  1.00 10.00      A   
ATOM   3766 HD22 ASN A 398     -10.414   8.733 -19.260  1.00 10.00      A   
ATOM   3767  C   ASN A 398     -13.225  10.687 -17.103  1.00 10.00      A   
ATOM   3768  O   ASN A 398     -12.985   9.709 -16.397  1.00 10.00      A   
ATOM   3769  N   MET A 399     -12.745  11.901 -16.850  1.00 10.00      A   
ATOM   3770  HN  MET A 399     -12.980  12.642 -17.447  1.00 10.00      A   
ATOM   3771  CA  MET A 399     -11.882  12.170 -15.706  1.00 10.00      A   
ATOM   3772  CB  MET A 399     -11.371  13.613 -15.767  1.00 10.00      A   
ATOM   3773  CG  MET A 399     -10.303  13.949 -14.739  1.00 10.00      A   
ATOM   3774  SD  MET A 399      -8.736  13.120 -15.068  1.00 10.00      A   
ATOM   3775  CE  MET A 399      -8.361  13.753 -16.702  1.00 10.00      A   
ATOM   3776  C   MET A 399     -12.633  11.940 -14.400  1.00 10.00      A   
ATOM   3777  O   MET A 399     -13.684  12.535 -14.165  1.00 10.00      A   
ATOM   3778  N   THR A 400     -12.094  11.072 -13.558  1.00 10.00      A   
ATOM   3779  HN  THR A 400     -11.250  10.632 -13.794  1.00 10.00      A   
ATOM   3780  CA  THR A 400     -12.725  10.759 -12.285  1.00 10.00      A   
ATOM   3781  CB  THR A 400     -12.820   9.239 -12.076  1.00 10.00      A   
ATOM   3782  OG1 THR A 400     -11.540   8.651 -12.337  1.00 10.00      A   
ATOM   3783  HG1 THR A 400     -11.615   8.029 -13.084  1.00 10.00      A   
ATOM   3784  CG2 THR A 400     -13.853   8.628 -13.008  1.00 10.00      A   
ATOM   3785  C   THR A 400     -11.938  11.360 -11.128  1.00 10.00      A   
ATOM   3786  O   THR A 400     -12.494  11.647 -10.064  1.00 10.00      A   
ATOM   3787  N   ARG A 401     -10.642  11.552 -11.341  1.00 10.00      A   
ATOM   3788  HN  ARG A 401     -10.258  11.307 -12.213  1.00 10.00      A   
ATOM   3789  CA  ARG A 401      -9.771  12.106 -10.317  1.00 10.00      A   
ATOM   3790  CB  ARG A 401      -8.965  10.984  -9.660  1.00 10.00      A   
ATOM   3791  CG  ARG A 401      -9.792  10.052  -8.789  1.00 10.00      A   
ATOM   3792  CD  ARG A 401      -9.296   8.621  -8.886  1.00 10.00      A   
ATOM   3793  NE  ARG A 401      -9.870   7.913 -10.032  1.00 10.00      A   
ATOM   3794  HE  ARG A 401     -10.180   8.458 -10.793  1.00 10.00      A   
ATOM   3795  CZ  ARG A 401     -10.000   6.585 -10.095  1.00 10.00      A   
ATOM   3796  NH1 ARG A 401      -9.598   5.824  -9.085  1.00 10.00      A   
ATOM   3797 HH11 ARG A 401      -9.695   4.784  -9.129  1.00 10.00      A   
ATOM   3798 HH12 ARG A 401      -9.174   6.263  -8.231  1.00 10.00      A   
ATOM   3799  NH2 ARG A 401     -10.536   6.017 -11.168  1.00 10.00      A   
ATOM   3800 HH21 ARG A 401     -10.858   6.601 -11.977  1.00 10.00      A   
ATOM   3801 HH22 ARG A 401     -10.637   4.977 -11.214  1.00 10.00      A   
ATOM   3802  C   ARG A 401      -8.834  13.148 -10.912  1.00 10.00      A   
ATOM   3803  O   ARG A 401      -7.877  12.810 -11.609  1.00 10.00      A   
ATOM   3804  N   PHE A 402      -9.114  14.413 -10.635  1.00 10.00      A   
ATOM   3805  HN  PHE A 402      -9.878  14.618 -10.047  1.00 10.00      A   
ATOM   3806  CA  PHE A 402      -8.303  15.509 -11.148  1.00 10.00      A   
ATOM   3807  CB  PHE A 402      -9.144  16.424 -12.045  1.00 10.00      A   
ATOM   3808  CG  PHE A 402      -8.344  17.447 -12.802  1.00 10.00      A   
ATOM   3809  CD1 PHE A 402      -7.811  17.150 -14.047  1.00 10.00      A   
ATOM   3810  CD2 PHE A 402      -8.124  18.706 -12.269  1.00 10.00      A   
ATOM   3811  CE1 PHE A 402      -7.074  18.090 -14.742  1.00 10.00      A   
ATOM   3812  CE2 PHE A 402      -7.389  19.649 -12.958  1.00 10.00      A   
ATOM   3813  CZ  PHE A 402      -6.862  19.340 -14.197  1.00 10.00      A   
ATOM   3814  C   PHE A 402      -7.691  16.301  -9.999  1.00 10.00      A   
ATOM   3815  O   PHE A 402      -8.388  17.013  -9.277  1.00 10.00      A   
ATOM   3816  N   ARG A 403      -6.391  16.161  -9.818  1.00 10.00      A   
ATOM   3817  HN  ARG A 403      -5.879  15.569 -10.419  1.00 10.00      A   
ATOM   3818  CA  ARG A 403      -5.694  16.859  -8.753  1.00 10.00      A   
ATOM   3819  CB  ARG A 403      -5.110  15.849  -7.770  1.00 10.00      A   
ATOM   3820  CG  ARG A 403      -6.151  14.982  -7.083  1.00 10.00      A   
ATOM   3821  CD  ARG A 403      -5.588  13.614  -6.732  1.00 10.00      A   
ATOM   3822  NE  ARG A 403      -4.762  13.645  -5.527  1.00 10.00      A   
ATOM   3823  HE  ARG A 403      -4.403  14.525  -5.245  1.00 10.00      A   
ATOM   3824  CZ  ARG A 403      -4.472  12.567  -4.796  1.00 10.00      A   
ATOM   3825  NH1 ARG A 403      -4.937  11.374  -5.148  1.00 10.00      A   
ATOM   3826 HH11 ARG A 403      -5.532  11.274  -5.995  1.00 10.00      A   
ATOM   3827 HH12 ARG A 403      -4.712  10.530  -4.575  1.00 10.00      A   
ATOM   3828  NH2 ARG A 403      -3.719  12.684  -3.715  1.00 10.00      A   
ATOM   3829 HH21 ARG A 403      -3.348  13.621  -3.436  1.00 10.00      A   
ATOM   3830 HH22 ARG A 403      -3.493  11.849  -3.135  1.00 10.00      A   
ATOM   3831  C   ARG A 403      -4.594  17.737  -9.326  1.00 10.00      A   
ATOM   3832  O   ARG A 403      -3.692  17.250 -10.008  1.00 10.00      A   
ATOM   3833  N   LEU A 404      -4.693  19.031  -9.081  1.00 10.00      A   
ATOM   3834  HN  LEU A 404      -5.453  19.367  -8.558  1.00 10.00      A   
ATOM   3835  CA  LEU A 404      -3.706  19.977  -9.572  1.00 10.00      A   
ATOM   3836  CB  LEU A 404      -4.318  20.836 -10.686  1.00 10.00      A   
ATOM   3837  CG  LEU A 404      -3.462  21.995 -11.209  1.00 10.00      A   
ATOM   3838  CD1 LEU A 404      -2.293  21.481 -12.037  1.00 10.00      A   
ATOM   3839  CD2 LEU A 404      -4.305  22.975 -12.012  1.00 10.00      A   
ATOM   3840  C   LEU A 404      -3.225  20.862  -8.432  1.00 10.00      A   
ATOM   3841  O   LEU A 404      -4.019  21.277  -7.585  1.00 10.00      A   
ATOM   3842  N   CYS A 405      -1.932  21.133  -8.398  1.00 10.00      A   
ATOM   3843  HN  CYS A 405      -1.339  20.750  -9.084  1.00 10.00      A   
ATOM   3844  CA  CYS A 405      -1.371  21.976  -7.363  1.00 10.00      A   
ATOM   3845  CB  CYS A 405      -0.777  21.134  -6.232  1.00 10.00      A   
ATOM   3846  SG  CYS A 405      -0.146  22.103  -4.840  1.00 10.00      A   
ATOM   3847  HG  CYS A 405       0.232  23.288  -5.307  1.00 10.00      A   
ATOM   3848  C   CYS A 405      -0.316  22.913  -7.927  1.00 10.00      A   
ATOM   3849  O   CYS A 405       0.726  22.474  -8.417  1.00 10.00      A   
ATOM   3850  N   ILE A 406      -0.609  24.202  -7.882  1.00 10.00      A   
ATOM   3851  HN  ILE A 406      -1.477  24.482  -7.534  1.00 10.00      A   
ATOM   3852  CA  ILE A 406       0.320  25.210  -8.344  1.00 10.00      A   
ATOM   3853  CB  ILE A 406      -0.415  26.501  -8.770  1.00 10.00      A   
ATOM   3854  CG1 ILE A 406      -1.446  26.186  -9.859  1.00 10.00      A   
ATOM   3855  CG2 ILE A 406       0.576  27.544  -9.264  1.00 10.00      A   
ATOM   3856  CD1 ILE A 406      -2.262  27.380 -10.304  1.00 10.00      A   
ATOM   3857  C   ILE A 406       1.290  25.516  -7.210  1.00 10.00      A   
ATOM   3858  O   ILE A 406       0.872  25.674  -6.062  1.00 10.00      A   
ATOM   3859  N   ILE A 407       2.576  25.555  -7.529  1.00 10.00      A   
ATOM   3860  HN  ILE A 407       2.839  25.391  -8.465  1.00 10.00      A   
ATOM   3861  CA  ILE A 407       3.612  25.822  -6.532  1.00 10.00      A   
ATOM   3862  CB  ILE A 407       5.021  25.859  -7.165  1.00 10.00      A   
ATOM   3863  CG1 ILE A 407       5.299  24.569  -7.950  1.00 10.00      A   
ATOM   3864  CG2 ILE A 407       6.091  26.076  -6.104  1.00 10.00      A   
ATOM   3865  CD1 ILE A 407       5.215  23.302  -7.123  1.00 10.00      A   
ATOM   3866  C   ILE A 407       3.344  27.119  -5.766  1.00 10.00      A   
ATOM   3867  O   ILE A 407       3.491  27.170  -4.544  1.00 10.00      A   
ATOM   3868  N   GLU A 408       2.958  28.161  -6.482  1.00 10.00      A   
ATOM   3869  HN  GLU A 408       2.882  28.073  -7.456  1.00 10.00      A   
ATOM   3870  CA  GLU A 408       2.666  29.442  -5.859  1.00 10.00      A   
ATOM   3871  CB  GLU A 408       3.049  30.589  -6.795  1.00 10.00      A   
ATOM   3872  CG  GLU A 408       2.904  31.973  -6.183  1.00 10.00      A   
ATOM   3873  CD  GLU A 408       3.820  32.204  -4.997  1.00 10.00      A   
ATOM   3874  OE1 GLU A 408       4.792  31.436  -4.817  1.00 10.00      A   
ATOM   3875  OE2 GLU A 408       3.578  33.172  -4.246  1.00 10.00      A   
ATOM   3876  C   GLU A 408       1.194  29.540  -5.465  1.00 10.00      A   
ATOM   3877  O   GLU A 408       0.306  29.419  -6.314  1.00 10.00      A   
ATOM   3878  N   PRO A 409       0.913  29.743  -4.167  1.00 10.00      A   
ATOM   3879  CA  PRO A 409      -0.453  29.865  -3.659  1.00 10.00      A   
ATOM   3880  CB  PRO A 409      -0.286  29.890  -2.130  1.00 10.00      A   
ATOM   3881  CG  PRO A 409       1.122  29.475  -1.872  1.00 10.00      A   
ATOM   3882  CD  PRO A 409       1.907  29.865  -3.091  1.00 10.00      A   
ATOM   3883  C   PRO A 409      -1.112  31.159  -4.136  1.00 10.00      A   
ATOM   3884  O   PRO A 409      -0.487  32.223  -4.126  1.00 10.00      A   
ATOM   3885  N   LYS A 410      -2.379  31.056  -4.543  1.00 10.00      A   
ATOM   3886  HN  LYS A 410      -2.815  30.177  -4.510  1.00 10.00      A   
ATOM   3887  CA  LYS A 410      -3.148  32.203  -5.030  1.00 10.00      A   
ATOM   3888  CB  LYS A 410      -3.309  33.278  -3.950  1.00 10.00      A   
ATOM   3889  CG  LYS A 410      -4.283  32.908  -2.843  1.00 10.00      A   
ATOM   3890  CD  LYS A 410      -4.382  34.019  -1.809  1.00 10.00      A   
ATOM   3891  CE  LYS A 410      -5.381  33.679  -0.713  1.00 10.00      A   
ATOM   3892  NZ  LYS A 410      -5.313  34.646   0.417  1.00 10.00      A   
ATOM   3893  HZ1 LYS A 410      -6.197  34.623   0.965  1.00 10.00      A   
ATOM   3894  HZ2 LYS A 410      -5.168  35.608   0.057  1.00 10.00      A   
ATOM   3895  HZ3 LYS A 410      -4.522  34.405   1.050  1.00 10.00      A   
ATOM   3896  C   LYS A 410      -2.556  32.783  -6.314  1.00 10.00      A   
ATOM   3897  O   LYS A 410      -2.392  33.995  -6.449  1.00 10.00      A   
ATOM   3898  N   ALA A 411      -2.223  31.903  -7.251  1.00 10.00      A   
ATOM   3899  HN  ALA A 411      -2.351  30.948  -7.075  1.00 10.00      A   
ATOM   3900  CA  ALA A 411      -1.659  32.316  -8.532  1.00 10.00      A   
ATOM   3901  CB  ALA A 411      -0.587  31.334  -8.978  1.00 10.00      A   
ATOM   3902  C   ALA A 411      -2.751  32.420  -9.595  1.00 10.00      A   
ATOM   3903  O   ALA A 411      -3.450  31.442  -9.874  1.00 10.00      A   
ATOM   3904  N   PRO A 412      -2.924  33.607 -10.199  1.00 10.00      A   
ATOM   3905  CA  PRO A 412      -3.932  33.827 -11.234  1.00 10.00      A   
ATOM   3906  CB  PRO A 412      -4.102  35.343 -11.223  1.00 10.00      A   
ATOM   3907  CG  PRO A 412      -2.761  35.860 -10.833  1.00 10.00      A   
ATOM   3908  CD  PRO A 412      -2.148  34.829  -9.919  1.00 10.00      A   
ATOM   3909  C   PRO A 412      -3.451  33.362 -12.607  1.00 10.00      A   
ATOM   3910  O   PRO A 412      -2.302  32.942 -12.761  1.00 10.00      A   
ATOM   3911  N   ASP A 413      -4.342  33.425 -13.595  1.00 10.00      A   
ATOM   3912  HN  ASP A 413      -5.251  33.746 -13.400  1.00 10.00      A   
ATOM   3913  CA  ASP A 413      -4.011  33.032 -14.967  1.00 10.00      A   
ATOM   3914  CB  ASP A 413      -5.246  33.220 -15.860  1.00 10.00      A   
ATOM   3915  CG  ASP A 413      -5.035  32.830 -17.310  1.00 10.00      A   
ATOM   3916  OD1 ASP A 413      -4.473  33.643 -18.066  1.00 10.00      A   
ATOM   3917  OD2 ASP A 413      -5.466  31.732 -17.710  1.00 10.00      A   
ATOM   3918  C   ASP A 413      -2.847  33.895 -15.467  1.00 10.00      A   
ATOM   3919  O   ASP A 413      -2.922  35.120 -15.439  1.00 10.00      A   
ATOM   3920  N   TYR A 414      -1.771  33.259 -15.905  1.00 10.00      A   
ATOM   3921  HN  TYR A 414      -1.762  32.278 -15.905  1.00 10.00      A   
ATOM   3922  CA  TYR A 414      -0.579  33.982 -16.363  1.00 10.00      A   
ATOM   3923  CB  TYR A 414       0.615  33.041 -16.545  1.00 10.00      A   
ATOM   3924  CG  TYR A 414       0.409  31.969 -17.589  1.00 10.00      A   
ATOM   3925  CD1 TYR A 414       0.830  32.156 -18.899  1.00 10.00      A   
ATOM   3926  CD2 TYR A 414      -0.206  30.770 -17.263  1.00 10.00      A   
ATOM   3927  CE1 TYR A 414       0.640  31.181 -19.854  1.00 10.00      A   
ATOM   3928  CE2 TYR A 414      -0.398  29.790 -18.211  1.00 10.00      A   
ATOM   3929  CZ  TYR A 414       0.025  30.000 -19.503  1.00 10.00      A   
ATOM   3930  OH  TYR A 414      -0.176  29.028 -20.447  1.00 10.00      A   
ATOM   3931  HH  TYR A 414       0.662  28.572 -20.620  1.00 10.00      A   
ATOM   3932  C   TYR A 414      -0.787  34.849 -17.612  1.00 10.00      A   
ATOM   3933  O   TYR A 414       0.092  35.631 -17.979  1.00 10.00      A   
ATOM   3934  N   LEU A 415      -1.928  34.716 -18.270  1.00 10.00      A   
ATOM   3935  HN  LEU A 415      -2.605  34.081 -17.944  1.00 10.00      A   
ATOM   3936  CA  LEU A 415      -2.199  35.505 -19.468  1.00 10.00      A   
ATOM   3937  CB  LEU A 415      -2.637  34.610 -20.629  1.00 10.00      A   
ATOM   3938  CG  LEU A 415      -1.549  33.741 -21.260  1.00 10.00      A   
ATOM   3939  CD1 LEU A 415      -2.129  32.870 -22.364  1.00 10.00      A   
ATOM   3940  CD2 LEU A 415      -0.417  34.607 -21.800  1.00 10.00      A   
ATOM   3941  C   LEU A 415      -3.243  36.588 -19.214  1.00 10.00      A   
ATOM   3942  O   LEU A 415      -3.002  37.770 -19.452  1.00 10.00      A   
ATOM   3943  N   THR A 416      -4.400  36.185 -18.721  1.00 10.00      A   
ATOM   3944  HN  THR A 416      -4.524  35.227 -18.521  1.00 10.00      A   
ATOM   3945  CA  THR A 416      -5.492  37.120 -18.460  1.00 10.00      A   
ATOM   3946  CB  THR A 416      -6.864  36.439 -18.643  1.00 10.00      A   
ATOM   3947  OG1 THR A 416      -6.872  35.189 -17.938  1.00 10.00      A   
ATOM   3948  HG1 THR A 416      -6.161  34.625 -18.274  1.00 10.00      A   
ATOM   3949  CG2 THR A 416      -7.141  36.182 -20.118  1.00 10.00      A   
ATOM   3950  C   THR A 416      -5.409  37.716 -17.057  1.00 10.00      A   
ATOM   3951  O   THR A 416      -6.057  38.727 -16.766  1.00 10.00      A   
ATOM   3952  N   LEU A 417      -4.604  37.087 -16.196  1.00 10.00      A   
ATOM   3953  HN  LEU A 417      -4.104  36.295 -16.502  1.00 10.00      A   
ATOM   3954  CA  LEU A 417      -4.427  37.528 -14.812  1.00 10.00      A   
ATOM   3955  CB  LEU A 417      -3.794  38.921 -14.735  1.00 10.00      A   
ATOM   3956  CG  LEU A 417      -2.336  39.020 -15.206  1.00 10.00      A   
ATOM   3957  CD1 LEU A 417      -1.824  40.449 -15.097  1.00 10.00      A   
ATOM   3958  CD2 LEU A 417      -1.448  38.071 -14.412  1.00 10.00      A   
ATOM   3959  C   LEU A 417      -5.733  37.448 -14.024  1.00 10.00      A   
ATOM   3960  O   LEU A 417      -5.937  38.165 -13.042  1.00 10.00      A   
ATOM   3961  N   GLU A 418      -6.601  36.545 -14.453  1.00 10.00      A   
ATOM   3962  HN  GLU A 418      -6.364  35.987 -15.223  1.00 10.00      A   
ATOM   3963  CA  GLU A 418      -7.891  36.349 -13.814  1.00 10.00      A   
ATOM   3964  CB  GLU A 418      -8.993  36.340 -14.878  1.00 10.00      A   
ATOM   3965  CG  GLU A 418      -9.166  37.660 -15.617  1.00 10.00      A   
ATOM   3966  CD  GLU A 418      -9.910  37.501 -16.931  1.00 10.00      A   
ATOM   3967  OE1 GLU A 418      -9.675  38.310 -17.855  1.00 10.00      A   
ATOM   3968  OE2 GLU A 418     -10.728  36.561 -17.052  1.00 10.00      A   
ATOM   3969  C   GLU A 418      -7.900  35.032 -13.035  1.00 10.00      A   
ATOM   3970  O   GLU A 418      -7.079  34.147 -13.297  1.00 10.00      A   
ATOM   3971  N   PRO A 419      -8.799  34.901 -12.041  1.00 10.00      A   
ATOM   3972  CA  PRO A 419      -8.922  33.679 -11.235  1.00 10.00      A   
ATOM   3973  CB  PRO A 419     -10.057  34.009 -10.256  1.00 10.00      A   
ATOM   3974  CG  PRO A 419     -10.108  35.495 -10.222  1.00 10.00      A   
ATOM   3975  CD  PRO A 419      -9.751  35.938 -11.608  1.00 10.00      A   
ATOM   3976  C   PRO A 419      -9.302  32.476 -12.103  1.00 10.00      A   
ATOM   3977  O   PRO A 419      -9.946  32.629 -13.143  1.00 10.00      A   
ATOM   3978  N   LEU A 420      -8.920  31.281 -11.664  1.00 10.00      A   
ATOM   3979  HN  LEU A 420      -8.442  31.218 -10.806  1.00 10.00      A   
ATOM   3980  CA  LEU A 420      -9.207  30.055 -12.414  1.00 10.00      A   
ATOM   3981  CB  LEU A 420      -8.146  28.980 -12.140  1.00 10.00      A   
ATOM   3982  CG  LEU A 420      -6.707  29.319 -12.536  1.00 10.00      A   
ATOM   3983  CD1 LEU A 420      -5.758  28.196 -12.139  1.00 10.00      A   
ATOM   3984  CD2 LEU A 420      -6.605  29.608 -14.026  1.00 10.00      A   
ATOM   3985  C   LEU A 420     -10.596  29.504 -12.095  1.00 10.00      A   
ATOM   3986  O   LEU A 420     -10.829  28.299 -12.195  1.00 10.00      A   
ATOM   3987  N   ASP A 421     -11.515  30.392 -11.721  1.00 10.00      A   
ATOM   3988  HN  ASP A 421     -11.267  31.338 -11.672  1.00 10.00      A   
ATOM   3989  CA  ASP A 421     -12.884  29.998 -11.379  1.00 10.00      A   
ATOM   3990  CB  ASP A 421     -13.737  31.221 -11.009  1.00 10.00      A   
ATOM   3991  CG  ASP A 421     -13.395  31.838  -9.663  1.00 10.00      A   
ATOM   3992  OD1 ASP A 421     -13.545  31.163  -8.623  1.00 10.00      A   
ATOM   3993  OD2 ASP A 421     -13.003  33.020  -9.635  1.00 10.00      A   
ATOM   3994  C   ASP A 421     -13.545  29.249 -12.535  1.00 10.00      A   
ATOM   3995  O   ASP A 421     -14.080  28.154 -12.360  1.00 10.00      A   
ATOM   3996  N   ILE A 422     -13.490  29.841 -13.721  1.00 10.00      A   
ATOM   3997  HN  ILE A 422     -13.043  30.713 -13.802  1.00 10.00      A   
ATOM   3998  CA  ILE A 422     -14.085  29.231 -14.905  1.00 10.00      A   
ATOM   3999  CB  ILE A 422     -14.174  30.221 -16.088  1.00 10.00      A   
ATOM   4000  CG1 ILE A 422     -12.816  30.886 -16.339  1.00 10.00      A   
ATOM   4001  CG2 ILE A 422     -15.242  31.269 -15.818  1.00 10.00      A   
ATOM   4002  CD1 ILE A 422     -12.760  31.731 -17.593  1.00 10.00      A   
ATOM   4003  C   ILE A 422     -13.335  27.970 -15.333  1.00 10.00      A   
ATOM   4004  O   ILE A 422     -13.942  27.014 -15.817  1.00 10.00      A   
ATOM   4005  N   GLY A 423     -12.020  27.971 -15.142  1.00 10.00      A   
ATOM   4006  HN  GLY A 423     -11.594  28.758 -14.745  1.00 10.00      A   
ATOM   4007  CA  GLY A 423     -11.213  26.824 -15.514  1.00 10.00      A   
ATOM   4008  C   GLY A 423     -11.573  25.599 -14.709  1.00 10.00      A   
ATOM   4009  O   GLY A 423     -11.856  24.536 -15.266  1.00 10.00      A   
ATOM   4010  N   PHE A 424     -11.580  25.749 -13.392  1.00 10.00      A   
ATOM   4011  HN  PHE A 424     -11.352  26.624 -13.005  1.00 10.00      A   
ATOM   4012  CA  PHE A 424     -11.920  24.647 -12.509  1.00 10.00      A   
ATOM   4013  CB  PHE A 424     -11.523  24.956 -11.067  1.00 10.00      A   
ATOM   4014  CG  PHE A 424     -10.102  24.591 -10.737  1.00 10.00      A   
ATOM   4015  CD1 PHE A 424      -9.153  25.577 -10.517  1.00 10.00      A   
ATOM   4016  CD2 PHE A 424      -9.716  23.263 -10.642  1.00 10.00      A   
ATOM   4017  CE1 PHE A 424      -7.847  25.248 -10.208  1.00 10.00      A   
ATOM   4018  CE2 PHE A 424      -8.411  22.927 -10.334  1.00 10.00      A   
ATOM   4019  CZ  PHE A 424      -7.475  23.922 -10.117  1.00 10.00      A   
ATOM   4020  C   PHE A 424     -13.404  24.328 -12.614  1.00 10.00      A   
ATOM   4021  O   PHE A 424     -13.828  23.190 -12.392  1.00 10.00      A   
ATOM   4022  N   GLY A 425     -14.186  25.344 -12.960  1.00 10.00      A   
ATOM   4023  HN  GLY A 425     -13.788  26.229 -13.097  1.00 10.00      A   
ATOM   4024  CA  GLY A 425     -15.611  25.170 -13.118  1.00 10.00      A   
ATOM   4025  C   GLY A 425     -15.923  24.258 -14.283  1.00 10.00      A   
ATOM   4026  O   GLY A 425     -16.810  23.412 -14.197  1.00 10.00      A   
ATOM   4027  N   ALA A 426     -15.181  24.429 -15.376  1.00 10.00      A   
ATOM   4028  HN  ALA A 426     -14.509  25.145 -15.386  1.00 10.00      A   
ATOM   4029  CA  ALA A 426     -15.356  23.604 -16.564  1.00 10.00      A   
ATOM   4030  CB  ALA A 426     -14.497  24.125 -17.701  1.00 10.00      A   
ATOM   4031  C   ALA A 426     -15.008  22.152 -16.262  1.00 10.00      A   
ATOM   4032  O   ALA A 426     -15.619  21.228 -16.801  1.00 10.00      A   
ATOM   4033  N   ILE A 427     -14.029  21.962 -15.383  1.00 10.00      A   
ATOM   4034  HN  ILE A 427     -13.582  22.744 -14.992  1.00 10.00      A   
ATOM   4035  CA  ILE A 427     -13.596  20.627 -14.993  1.00 10.00      A   
ATOM   4036  CB  ILE A 427     -12.438  20.680 -13.972  1.00 10.00      A   
ATOM   4037  CG1 ILE A 427     -11.192  21.315 -14.600  1.00 10.00      A   
ATOM   4038  CG2 ILE A 427     -12.118  19.294 -13.428  1.00 10.00      A   
ATOM   4039  CD1 ILE A 427     -10.584  20.500 -15.722  1.00 10.00      A   
ATOM   4040  C   ILE A 427     -14.757  19.838 -14.402  1.00 10.00      A   
ATOM   4041  O   ILE A 427     -15.059  18.735 -14.848  1.00 10.00      A   
ATOM   4042  N   VAL A 428     -15.424  20.422 -13.418  1.00 10.00      A   
ATOM   4043  HN  VAL A 428     -15.155  21.314 -13.121  1.00 10.00      A   
ATOM   4044  CA  VAL A 428     -16.552  19.762 -12.771  1.00 10.00      A   
ATOM   4045  CB  VAL A 428     -16.877  20.373 -11.386  1.00 10.00      A   
ATOM   4046  CG1 VAL A 428     -15.699  20.223 -10.438  1.00 10.00      A   
ATOM   4047  CG2 VAL A 428     -17.286  21.835 -11.506  1.00 10.00      A   
ATOM   4048  C   VAL A 428     -17.804  19.783 -13.648  1.00 10.00      A   
ATOM   4049  O   VAL A 428     -18.744  19.024 -13.419  1.00 10.00      A   
ATOM   4050  N   GLU A 429     -17.804  20.654 -14.645  1.00 10.00      A   
ATOM   4051  HN  GLU A 429     -17.021  21.227 -14.775  1.00 10.00      A   
ATOM   4052  CA  GLU A 429     -18.936  20.785 -15.552  1.00 10.00      A   
ATOM   4053  CB  GLU A 429     -18.818  22.096 -16.335  1.00 10.00      A   
ATOM   4054  CG  GLU A 429     -20.133  22.823 -16.556  1.00 10.00      A   
ATOM   4055  CD  GLU A 429     -20.029  23.930 -17.583  1.00 10.00      A   
ATOM   4056  OE1 GLU A 429     -19.448  24.993 -17.272  1.00 10.00      A   
ATOM   4057  OE2 GLU A 429     -20.536  23.745 -18.709  1.00 10.00      A   
ATOM   4058  C   GLU A 429     -18.985  19.608 -16.523  1.00 10.00      A   
ATOM   4059  O   GLU A 429     -20.032  18.988 -16.719  1.00 10.00      A   
ATOM   4060  N   HIS A 430     -17.840  19.289 -17.111  1.00 10.00      A   
ATOM   4061  HN  HIS A 430     -17.027  19.801 -16.889  1.00 10.00      A   
ATOM   4062  CA  HIS A 430     -17.760  18.198 -18.078  1.00 10.00      A   
ATOM   4063  CB  HIS A 430     -16.634  18.432 -19.090  1.00 10.00      A   
ATOM   4064  CG  HIS A 430     -16.830  19.631 -19.971  1.00 10.00      A   
ATOM   4065  ND1 HIS A 430     -17.512  19.545 -21.165  1.00 10.00      A   
ATOM   4066  CD2 HIS A 430     -16.403  20.909 -19.794  1.00 10.00      A   
ATOM   4067  CE1 HIS A 430     -17.485  20.761 -21.683  1.00 10.00      A   
ATOM   4068  NE2 HIS A 430     -16.825  21.614 -20.888  1.00 10.00      A   
ATOM   4069  HE2 HIS A 430     -16.672  22.572 -21.056  1.00 10.00      A   
ATOM   4070  C   HIS A 430     -17.594  16.839 -17.408  1.00 10.00      A   
ATOM   4071  O   HIS A 430     -18.177  15.847 -17.851  1.00 10.00      A   
ATOM   4072  N   CYS A 431     -16.799  16.787 -16.349  1.00 10.00      A   
ATOM   4073  HN  CYS A 431     -16.361  17.609 -16.031  1.00 10.00      A   
ATOM   4074  CA  CYS A 431     -16.567  15.535 -15.640  1.00 10.00      A   
ATOM   4075  CB  CYS A 431     -15.272  15.614 -14.836  1.00 10.00      A   
ATOM   4076  SG  CYS A 431     -13.832  16.095 -15.818  1.00 10.00      A   
ATOM   4077  HG  CYS A 431     -13.788  17.420 -15.854  1.00 10.00      A   
ATOM   4078  C   CYS A 431     -17.744  15.189 -14.734  1.00 10.00      A   
ATOM   4079  O   CYS A 431     -17.975  15.847 -13.720  1.00 10.00      A   
ATOM   4080  N   LYS A 432     -18.493  14.159 -15.107  1.00 10.00      A   
ATOM   4081  HN  LYS A 432     -18.269  13.675 -15.931  1.00 10.00      A   
ATOM   4082  CA  LYS A 432     -19.651  13.739 -14.330  1.00 10.00      A   
ATOM   4083  CB  LYS A 432     -20.703  13.108 -15.248  1.00 10.00      A   
ATOM   4084  CG  LYS A 432     -21.021  13.925 -16.493  1.00 10.00      A   
ATOM   4085  CD  LYS A 432     -21.805  15.181 -16.151  1.00 10.00      A   
ATOM   4086  CE  LYS A 432     -21.985  16.088 -17.362  1.00 10.00      A   
ATOM   4087  NZ  LYS A 432     -22.831  15.474 -18.420  1.00 10.00      A   
ATOM   4088  HZ1 LYS A 432     -23.652  14.996 -17.996  1.00 10.00      A   
ATOM   4089  HZ2 LYS A 432     -22.283  14.777 -18.960  1.00 10.00      A   
ATOM   4090  HZ3 LYS A 432     -23.174  16.212 -19.072  1.00 10.00      A   
ATOM   4091  C   LYS A 432     -19.256  12.750 -13.237  1.00 10.00      A   
ATOM   4092  O   LYS A 432     -19.878  12.701 -12.176  1.00 10.00      A   
ATOM   4093  N   ASP A 433     -18.200  11.989 -13.489  1.00 10.00      A   
ATOM   4094  HN  ASP A 433     -17.720  12.114 -14.333  1.00 10.00      A   
ATOM   4095  CA  ASP A 433     -17.728  10.980 -12.541  1.00 10.00      A   
ATOM   4096  CB  ASP A 433     -17.298   9.704 -13.272  1.00 10.00      A   
ATOM   4097  CG  ASP A 433     -18.459   8.875 -13.775  1.00 10.00      A   
ATOM   4098  OD1 ASP A 433     -18.488   8.567 -14.988  1.00 10.00      A   
ATOM   4099  OD2 ASP A 433     -19.348   8.519 -12.968  1.00 10.00      A   
ATOM   4100  C   ASP A 433     -16.563  11.494 -11.707  1.00 10.00      A   
ATOM   4101  O   ASP A 433     -15.791  10.706 -11.161  1.00 10.00      A   
ATOM   4102  N   LEU A 434     -16.423  12.808 -11.624  1.00 10.00      A   
ATOM   4103  HN  LEU A 434     -17.061  13.386 -12.091  1.00 10.00      A   
ATOM   4104  CA  LEU A 434     -15.346  13.406 -10.842  1.00 10.00      A   
ATOM   4105  CB  LEU A 434     -15.222  14.903 -11.151  1.00 10.00      A   
ATOM   4106  CG  LEU A 434     -13.945  15.593 -10.662  1.00 10.00      A   
ATOM   4107  CD1 LEU A 434     -12.712  14.939 -11.271  1.00 10.00      A   
ATOM   4108  CD2 LEU A 434     -13.982  17.075 -10.996  1.00 10.00      A   
ATOM   4109  C   LEU A 434     -15.603  13.192  -9.351  1.00 10.00      A   
ATOM   4110  O   LEU A 434     -16.536  13.763  -8.785  1.00 10.00      A   
ATOM   4111  N   ARG A 435     -14.785  12.355  -8.724  1.00 10.00      A   
ATOM   4112  HN  ARG A 435     -14.058  11.929  -9.229  1.00 10.00      A   
ATOM   4113  CA  ARG A 435     -14.943  12.056  -7.306  1.00 10.00      A   
ATOM   4114  CB  ARG A 435     -14.812  10.555  -7.039  1.00 10.00      A   
ATOM   4115  CG  ARG A 435     -15.452   9.653  -8.077  1.00 10.00      A   
ATOM   4116  CD  ARG A 435     -15.226   8.192  -7.729  1.00 10.00      A   
ATOM   4117  NE  ARG A 435     -13.900   7.974  -7.154  1.00 10.00      A   
ATOM   4118  HE  ARG A 435     -13.730   8.353  -6.259  1.00 10.00      A   
ATOM   4119  CZ  ARG A 435     -12.924   7.295  -7.755  1.00 10.00      A   
ATOM   4120  NH1 ARG A 435     -13.124   6.742  -8.947  1.00 10.00      A   
ATOM   4121 HH11 ARG A 435     -14.048   6.840  -9.421  1.00 10.00      A   
ATOM   4122 HH12 ARG A 435     -12.360   6.204  -9.414  1.00 10.00      A   
ATOM   4123  NH2 ARG A 435     -11.749   7.178  -7.157  1.00 10.00      A   
ATOM   4124 HH21 ARG A 435     -10.972   6.647  -7.609  1.00 10.00      A   
ATOM   4125 HH22 ARG A 435     -11.586   7.613  -6.218  1.00 10.00      A   
ATOM   4126  C   ARG A 435     -13.915  12.788  -6.459  1.00 10.00      A   
ATOM   4127  O   ARG A 435     -14.168  13.097  -5.299  1.00 10.00      A   
ATOM   4128  N   ARG A 436     -12.748  13.047  -7.022  1.00 10.00      A   
ATOM   4129  HN  ARG A 436     -12.591  12.792  -7.956  1.00 10.00      A   
ATOM   4130  CA  ARG A 436     -11.700  13.728  -6.280  1.00 10.00      A   
ATOM   4131  CB  ARG A 436     -10.599  12.749  -5.865  1.00 10.00      A   
ATOM   4132  CG  ARG A 436      -9.609  13.314  -4.857  1.00 10.00      A   
ATOM   4133  CD  ARG A 436      -8.862  12.207  -4.133  1.00 10.00      A   
ATOM   4134  NE  ARG A 436      -7.874  12.728  -3.190  1.00 10.00      A   
ATOM   4135  HE  ARG A 436      -7.846  13.700  -3.054  1.00 10.00      A   
ATOM   4136  CZ  ARG A 436      -7.009  11.961  -2.528  1.00 10.00      A   
ATOM   4137  NH1 ARG A 436      -7.002  10.650  -2.722  1.00 10.00      A   
ATOM   4138 HH11 ARG A 436      -6.323  10.051  -2.199  1.00 10.00      A   
ATOM   4139 HH12 ARG A 436      -7.667  10.213  -3.398  1.00 10.00      A   
ATOM   4140  NH2 ARG A 436      -6.131  12.500  -1.689  1.00 10.00      A   
ATOM   4141 HH21 ARG A 436      -6.103  13.529  -1.538  1.00 10.00      A   
ATOM   4142 HH22 ARG A 436      -5.455  11.881  -1.167  1.00 10.00      A   
ATOM   4143  C   ARG A 436     -11.124  14.886  -7.080  1.00 10.00      A   
ATOM   4144  O   ARG A 436     -10.744  14.719  -8.242  1.00 10.00      A   
ATOM   4145  N   LEU A 437     -11.071  16.055  -6.454  1.00 10.00      A   
ATOM   4146  HN  LEU A 437     -11.397  16.117  -5.525  1.00 10.00      A   
ATOM   4147  CA  LEU A 437     -10.543  17.250  -7.098  1.00 10.00      A   
ATOM   4148  CB  LEU A 437     -11.687  18.060  -7.718  1.00 10.00      A   
ATOM   4149  CG  LEU A 437     -11.321  19.413  -8.334  1.00 10.00      A   
ATOM   4150  CD1 LEU A 437     -10.720  19.232  -9.717  1.00 10.00      A   
ATOM   4151  CD2 LEU A 437     -12.537  20.323  -8.389  1.00 10.00      A   
ATOM   4152  C   LEU A 437      -9.778  18.112  -6.096  1.00 10.00      A   
ATOM   4153  O   LEU A 437     -10.188  18.263  -4.945  1.00 10.00      A   
ATOM   4154  N   SER A 438      -8.664  18.666  -6.539  1.00 10.00      A   
ATOM   4155  HN  SER A 438      -8.388  18.506  -7.465  1.00 10.00      A   
ATOM   4156  CA  SER A 438      -7.849  19.521  -5.699  1.00 10.00      A   
ATOM   4157  CB  SER A 438      -6.470  18.897  -5.478  1.00 10.00      A   
ATOM   4158  OG  SER A 438      -6.576  17.668  -4.775  1.00 10.00      A   
ATOM   4159  HG  SER A 438      -5.719  17.213  -4.794  1.00 10.00      A   
ATOM   4160  C   SER A 438      -7.731  20.898  -6.337  1.00 10.00      A   
ATOM   4161  O   SER A 438      -7.331  21.019  -7.499  1.00 10.00      A   
ATOM   4162  N   LEU A 439      -8.097  21.924  -5.586  1.00 10.00      A   
ATOM   4163  HN  LEU A 439      -8.396  21.761  -4.660  1.00 10.00      A   
ATOM   4164  CA  LEU A 439      -8.058  23.291  -6.085  1.00 10.00      A   
ATOM   4165  CB  LEU A 439      -9.166  24.115  -5.425  1.00 10.00      A   
ATOM   4166  CG  LEU A 439     -10.590  23.585  -5.596  1.00 10.00      A   
ATOM   4167  CD1 LEU A 439     -11.566  24.402  -4.765  1.00 10.00      A   
ATOM   4168  CD2 LEU A 439     -10.993  23.602  -7.061  1.00 10.00      A   
ATOM   4169  C   LEU A 439      -6.705  23.940  -5.825  1.00 10.00      A   
ATOM   4170  O   LEU A 439      -6.025  23.605  -4.855  1.00 10.00      A   
ATOM   4171  N   SER A 440      -6.319  24.861  -6.703  1.00 10.00      A   
ATOM   4172  HN  SER A 440      -6.894  25.064  -7.470  1.00 10.00      A   
ATOM   4173  CA  SER A 440      -5.059  25.577  -6.569  1.00 10.00      A   
ATOM   4174  CB  SER A 440      -3.878  24.685  -6.958  1.00 10.00      A   
ATOM   4175  OG  SER A 440      -4.163  23.928  -8.119  1.00 10.00      A   
ATOM   4176  HG  SER A 440      -4.454  23.042  -7.859  1.00 10.00      A   
ATOM   4177  C   SER A 440      -5.071  26.849  -7.417  1.00 10.00      A   
ATOM   4178  O   SER A 440      -5.719  26.903  -8.461  1.00 10.00      A   
ATOM   4179  N   GLY A 441      -4.368  27.871  -6.956  1.00 10.00      A   
ATOM   4180  HN  GLY A 441      -3.913  27.789  -6.094  1.00 10.00      A   
ATOM   4181  CA  GLY A 441      -4.311  29.119  -7.685  1.00 10.00      A   
ATOM   4182  C   GLY A 441      -5.201  30.168  -7.053  1.00 10.00      A   
ATOM   4183  O   GLY A 441      -5.456  30.127  -5.849  1.00 10.00      A   
ATOM   4184  N   LEU A 442      -5.673  31.112  -7.849  1.00 10.00      A   
ATOM   4185  HN  LEU A 442      -5.445  31.099  -8.803  1.00 10.00      A   
ATOM   4186  CA  LEU A 442      -6.545  32.159  -7.344  1.00 10.00      A   
ATOM   4187  CB  LEU A 442      -6.172  33.514  -7.943  1.00 10.00      A   
ATOM   4188  CG  LEU A 442      -6.944  34.723  -7.414  1.00 10.00      A   
ATOM   4189  CD1 LEU A 442      -6.714  34.901  -5.921  1.00 10.00      A   
ATOM   4190  CD2 LEU A 442      -6.535  35.974  -8.170  1.00 10.00      A   
ATOM   4191  C   LEU A 442      -7.992  31.820  -7.659  1.00 10.00      A   
ATOM   4192  O   LEU A 442      -8.400  31.805  -8.819  1.00 10.00      A   
ATOM   4193  N   LEU A 443      -8.757  31.534  -6.624  1.00 10.00      A   
ATOM   4194  HN  LEU A 443      -8.378  31.571  -5.720  1.00 10.00      A   
ATOM   4195  CA  LEU A 443     -10.155  31.176  -6.790  1.00 10.00      A   
ATOM   4196  CB  LEU A 443     -10.352  29.686  -6.499  1.00 10.00      A   
ATOM   4197  CG  LEU A 443      -9.547  28.707  -7.356  1.00 10.00      A   
ATOM   4198  CD1 LEU A 443      -9.644  27.307  -6.784  1.00 10.00      A   
ATOM   4199  CD2 LEU A 443     -10.043  28.721  -8.790  1.00 10.00      A   
ATOM   4200  C   LEU A 443     -11.037  31.993  -5.862  1.00 10.00      A   
ATOM   4201  O   LEU A 443     -10.651  32.292  -4.728  1.00 10.00      A   
ATOM   4202  N   THR A 444     -12.220  32.340  -6.340  1.00 10.00      A   
ATOM   4203  HN  THR A 444     -12.483  32.043  -7.245  1.00 10.00      A   
ATOM   4204  CA  THR A 444     -13.164  33.110  -5.549  1.00 10.00      A   
ATOM   4205  CB  THR A 444     -13.721  34.312  -6.349  1.00 10.00      A   
ATOM   4206  OG1 THR A 444     -14.424  33.852  -7.512  1.00 10.00      A   
ATOM   4207  HG1 THR A 444     -13.793  33.466  -8.147  1.00 10.00      A   
ATOM   4208  CG2 THR A 444     -12.597  35.245  -6.776  1.00 10.00      A   
ATOM   4209  C   THR A 444     -14.309  32.197  -5.112  1.00 10.00      A   
ATOM   4210  O   THR A 444     -14.169  30.971  -5.132  1.00 10.00      A   
ATOM   4211  N   ASP A 445     -15.433  32.779  -4.729  1.00 10.00      A   
ATOM   4212  HN  ASP A 445     -15.493  33.759  -4.724  1.00 10.00      A   
ATOM   4213  CA  ASP A 445     -16.585  31.992  -4.307  1.00 10.00      A   
ATOM   4214  CB  ASP A 445     -17.509  32.826  -3.415  1.00 10.00      A   
ATOM   4215  CG  ASP A 445     -17.064  32.862  -1.964  1.00 10.00      A   
ATOM   4216  OD1 ASP A 445     -17.921  33.077  -1.083  1.00 10.00      A   
ATOM   4217  OD2 ASP A 445     -15.859  32.684  -1.693  1.00 10.00      A   
ATOM   4218  C   ASP A 445     -17.348  31.479  -5.523  1.00 10.00      A   
ATOM   4219  O   ASP A 445     -18.285  30.688  -5.403  1.00 10.00      A   
ATOM   4220  N   LYS A 446     -16.922  31.926  -6.701  1.00 10.00      A   
ATOM   4221  HN  LYS A 446     -16.155  32.539  -6.730  1.00 10.00      A   
ATOM   4222  CA  LYS A 446     -17.559  31.533  -7.947  1.00 10.00      A   
ATOM   4223  CB  LYS A 446     -17.122  32.441  -9.096  1.00 10.00      A   
ATOM   4224  CG  LYS A 446     -18.136  32.529 -10.223  1.00 10.00      A   
ATOM   4225  CD  LYS A 446     -19.493  32.957  -9.692  1.00 10.00      A   
ATOM   4226  CE  LYS A 446     -20.570  32.850 -10.755  1.00 10.00      A   
ATOM   4227  NZ  LYS A 446     -21.922  33.094 -10.191  1.00 10.00      A   
ATOM   4228  HZ1 LYS A 446     -22.646  32.989 -10.928  1.00 10.00      A   
ATOM   4229  HZ2 LYS A 446     -21.983  34.057  -9.802  1.00 10.00      A   
ATOM   4230  HZ3 LYS A 446     -22.120  32.408  -9.425  1.00 10.00      A   
ATOM   4231  C   LYS A 446     -17.289  30.071  -8.285  1.00 10.00      A   
ATOM   4232  O   LYS A 446     -18.212  29.331  -8.634  1.00 10.00      A   
ATOM   4233  N   VAL A 447     -16.028  29.656  -8.179  1.00 10.00      A   
ATOM   4234  HN  VAL A 447     -15.328  30.298  -7.912  1.00 10.00      A   
ATOM   4235  CA  VAL A 447     -15.651  28.273  -8.470  1.00 10.00      A   
ATOM   4236  CB  VAL A 447     -14.124  28.038  -8.364  1.00 10.00      A   
ATOM   4237  CG1 VAL A 447     -13.627  28.226  -6.936  1.00 10.00      A   
ATOM   4238  CG2 VAL A 447     -13.753  26.660  -8.885  1.00 10.00      A   
ATOM   4239  C   VAL A 447     -16.401  27.299  -7.560  1.00 10.00      A   
ATOM   4240  O   VAL A 447     -16.800  26.214  -7.982  1.00 10.00      A   
ATOM   4241  N   PHE A 448     -16.624  27.717  -6.318  1.00 10.00      A   
ATOM   4242  HN  PHE A 448     -16.299  28.601  -6.048  1.00 10.00      A   
ATOM   4243  CA  PHE A 448     -17.330  26.891  -5.351  1.00 10.00      A   
ATOM   4244  CB  PHE A 448     -17.293  27.530  -3.966  1.00 10.00      A   
ATOM   4245  CG  PHE A 448     -15.919  27.607  -3.374  1.00 10.00      A   
ATOM   4246  CD1 PHE A 448     -15.333  28.831  -3.113  1.00 10.00      A   
ATOM   4247  CD2 PHE A 448     -15.212  26.455  -3.080  1.00 10.00      A   
ATOM   4248  CE1 PHE A 448     -14.066  28.908  -2.569  1.00 10.00      A   
ATOM   4249  CE2 PHE A 448     -13.944  26.520  -2.537  1.00 10.00      A   
ATOM   4250  CZ  PHE A 448     -13.368  27.751  -2.280  1.00 10.00      A   
ATOM   4251  C   PHE A 448     -18.770  26.653  -5.789  1.00 10.00      A   
ATOM   4252  O   PHE A 448     -19.319  25.564  -5.597  1.00 10.00      A   
ATOM   4253  N   GLU A 449     -19.371  27.673  -6.390  1.00 10.00      A   
ATOM   4254  HN  GLU A 449     -18.882  28.514  -6.508  1.00 10.00      A   
ATOM   4255  CA  GLU A 449     -20.735  27.572  -6.877  1.00 10.00      A   
ATOM   4256  CB  GLU A 449     -21.220  28.928  -7.389  1.00 10.00      A   
ATOM   4257  CG  GLU A 449     -22.658  28.916  -7.877  1.00 10.00      A   
ATOM   4258  CD  GLU A 449     -23.190  30.296  -8.184  1.00 10.00      A   
ATOM   4259  OE1 GLU A 449     -22.382  31.224  -8.390  1.00 10.00      A   
ATOM   4260  OE2 GLU A 449     -24.426  30.450  -8.236  1.00 10.00      A   
ATOM   4261  C   GLU A 449     -20.806  26.529  -7.987  1.00 10.00      A   
ATOM   4262  O   GLU A 449     -21.768  25.761  -8.078  1.00 10.00      A   
ATOM   4263  N   TYR A 450     -19.767  26.492  -8.815  1.00 10.00      A   
ATOM   4264  HN  TYR A 450     -19.027  27.125  -8.682  1.00 10.00      A   
ATOM   4265  CA  TYR A 450     -19.694  25.532  -9.906  1.00 10.00      A   
ATOM   4266  CB  TYR A 450     -18.502  25.833 -10.819  1.00 10.00      A   
ATOM   4267  CG  TYR A 450     -18.628  27.128 -11.589  1.00 10.00      A   
ATOM   4268  CD1 TYR A 450     -17.573  28.033 -11.643  1.00 10.00      A   
ATOM   4269  CD2 TYR A 450     -19.796  27.444 -12.265  1.00 10.00      A   
ATOM   4270  CE1 TYR A 450     -17.683  29.214 -12.350  1.00 10.00      A   
ATOM   4271  CE2 TYR A 450     -19.915  28.622 -12.973  1.00 10.00      A   
ATOM   4272  CZ  TYR A 450     -18.858  29.502 -13.013  1.00 10.00      A   
ATOM   4273  OH  TYR A 450     -18.977  30.677 -13.720  1.00 10.00      A   
ATOM   4274  HH  TYR A 450     -18.342  30.679 -14.449  1.00 10.00      A   
ATOM   4275  C   TYR A 450     -19.571  24.124  -9.347  1.00 10.00      A   
ATOM   4276  O   TYR A 450     -20.207  23.196  -9.836  1.00 10.00      A   
ATOM   4277  N   ILE A 451     -18.755  23.980  -8.307  1.00 10.00      A   
ATOM   4278  HN  ILE A 451     -18.270  24.766  -7.969  1.00 10.00      A   
ATOM   4279  CA  ILE A 451     -18.546  22.687  -7.663  1.00 10.00      A   
ATOM   4280  CB  ILE A 451     -17.494  22.775  -6.535  1.00 10.00      A   
ATOM   4281  CG1 ILE A 451     -16.161  23.273  -7.098  1.00 10.00      A   
ATOM   4282  CG2 ILE A 451     -17.312  21.421  -5.863  1.00 10.00      A   
ATOM   4283  CD1 ILE A 451     -15.139  23.626  -6.042  1.00 10.00      A   
ATOM   4284  C   ILE A 451     -19.854  22.145  -7.089  1.00 10.00      A   
ATOM   4285  O   ILE A 451     -20.207  20.993  -7.312  1.00 10.00      A   
ATOM   4286  N   GLY A 452     -20.577  22.987  -6.369  1.00 10.00      A   
ATOM   4287  HN  GLY A 452     -20.256  23.907  -6.236  1.00 10.00      A   
ATOM   4288  CA  GLY A 452     -21.829  22.559  -5.776  1.00 10.00      A   
ATOM   4289  C   GLY A 452     -22.927  22.309  -6.798  1.00 10.00      A   
ATOM   4290  O   GLY A 452     -23.782  21.442  -6.603  1.00 10.00      A   
ATOM   4291  N   THR A 453     -22.904  23.056  -7.892  1.00 10.00      A   
ATOM   4292  HN  THR A 453     -22.188  23.720  -8.007  1.00 10.00      A   
ATOM   4293  CA  THR A 453     -23.926  22.924  -8.924  1.00 10.00      A   
ATOM   4294  CB  THR A 453     -24.120  24.258  -9.678  1.00 10.00      A   
ATOM   4295  OG1 THR A 453     -24.397  25.302  -8.728  1.00 10.00      A   
ATOM   4296  HG1 THR A 453     -23.562  25.698  -8.442  1.00 10.00      A   
ATOM   4297  CG2 THR A 453     -25.267  24.163 -10.674  1.00 10.00      A   
ATOM   4298  C   THR A 453     -23.641  21.790  -9.921  1.00 10.00      A   
ATOM   4299  O   THR A 453     -24.562  21.088 -10.346  1.00 10.00      A   
ATOM   4300  N   TYR A 454     -22.374  21.594 -10.274  1.00 10.00      A   
ATOM   4301  HN  TYR A 454     -21.668  22.147  -9.873  1.00 10.00      A   
ATOM   4302  CA  TYR A 454     -22.013  20.568 -11.251  1.00 10.00      A   
ATOM   4303  CB  TYR A 454     -21.096  21.148 -12.330  1.00 10.00      A   
ATOM   4304  CG  TYR A 454     -21.730  22.282 -13.105  1.00 10.00      A   
ATOM   4305  CD1 TYR A 454     -21.265  23.585 -12.977  1.00 10.00      A   
ATOM   4306  CD2 TYR A 454     -22.801  22.050 -13.959  1.00 10.00      A   
ATOM   4307  CE1 TYR A 454     -21.847  24.624 -13.677  1.00 10.00      A   
ATOM   4308  CE2 TYR A 454     -23.389  23.084 -14.665  1.00 10.00      A   
ATOM   4309  CZ  TYR A 454     -22.908  24.370 -14.520  1.00 10.00      A   
ATOM   4310  OH  TYR A 454     -23.488  25.405 -15.221  1.00 10.00      A   
ATOM   4311  HH  TYR A 454     -24.448  25.299 -15.214  1.00 10.00      A   
ATOM   4312  C   TYR A 454     -21.405  19.310 -10.627  1.00 10.00      A   
ATOM   4313  O   TYR A 454     -21.745  18.193 -11.018  1.00 10.00      A   
ATOM   4314  N   ALA A 455     -20.510  19.478  -9.668  1.00 10.00      A   
ATOM   4315  HN  ALA A 455     -20.283  20.385  -9.368  1.00 10.00      A   
ATOM   4316  CA  ALA A 455     -19.872  18.330  -9.030  1.00 10.00      A   
ATOM   4317  CB  ALA A 455     -18.522  18.707  -8.440  1.00 10.00      A   
ATOM   4318  C   ALA A 455     -20.784  17.712  -7.977  1.00 10.00      A   
ATOM   4319  O   ALA A 455     -20.821  18.153  -6.831  1.00 10.00      A   
ATOM   4320  N   LYS A 456     -21.536  16.698  -8.383  1.00 10.00      A   
ATOM   4321  HN  LYS A 456     -21.465  16.396  -9.316  1.00 10.00      A   
ATOM   4322  CA  LYS A 456     -22.461  16.021  -7.484  1.00 10.00      A   
ATOM   4323  CB  LYS A 456     -23.757  15.683  -8.222  1.00 10.00      A   
ATOM   4324  CG  LYS A 456     -24.535  16.904  -8.688  1.00 10.00      A   
ATOM   4325  CD  LYS A 456     -24.859  17.826  -7.525  1.00 10.00      A   
ATOM   4326  CE  LYS A 456     -25.776  18.962  -7.950  1.00 10.00      A   
ATOM   4327  NZ  LYS A 456     -26.094  19.857  -6.808  1.00 10.00      A   
ATOM   4328  HZ1 LYS A 456     -26.916  20.454  -7.032  1.00 10.00      A   
ATOM   4329  HZ2 LYS A 456     -25.277  20.473  -6.598  1.00 10.00      A   
ATOM   4330  HZ3 LYS A 456     -26.313  19.294  -5.962  1.00 10.00      A   
ATOM   4331  C   LYS A 456     -21.845  14.753  -6.904  1.00 10.00      A   
ATOM   4332  O   LYS A 456     -22.106  14.388  -5.757  1.00 10.00      A   
ATOM   4333  N   LYS A 457     -21.010  14.100  -7.696  1.00 10.00      A   
ATOM   4334  HN  LYS A 457     -20.822  14.463  -8.590  1.00 10.00      A   
ATOM   4335  CA  LYS A 457     -20.352  12.864  -7.281  1.00 10.00      A   
ATOM   4336  CB  LYS A 457     -20.149  11.941  -8.486  1.00 10.00      A   
ATOM   4337  CG  LYS A 457     -21.441  11.448  -9.127  1.00 10.00      A   
ATOM   4338  CD  LYS A 457     -22.173  10.474  -8.217  1.00 10.00      A   
ATOM   4339  CE  LYS A 457     -23.376   9.852  -8.908  1.00 10.00      A   
ATOM   4340  NZ  LYS A 457     -24.634  10.603  -8.641  1.00 10.00      A   
ATOM   4341  HZ1 LYS A 457     -24.805  10.663  -7.616  1.00 10.00      A   
ATOM   4342  HZ2 LYS A 457     -25.440  10.114  -9.081  1.00 10.00      A   
ATOM   4343  HZ3 LYS A 457     -24.573  11.568  -9.029  1.00 10.00      A   
ATOM   4344  C   LYS A 457     -19.019  13.154  -6.595  1.00 10.00      A   
ATOM   4345  O   LYS A 457     -18.211  12.251  -6.374  1.00 10.00      A   
ATOM   4346  N   MET A 458     -18.805  14.421  -6.267  1.00 10.00      A   
ATOM   4347  HN  MET A 458     -19.483  15.088  -6.495  1.00 10.00      A   
ATOM   4348  CA  MET A 458     -17.590  14.856  -5.596  1.00 10.00      A   
ATOM   4349  CB  MET A 458     -17.554  16.382  -5.502  1.00 10.00      A   
ATOM   4350  CG  MET A 458     -16.289  16.938  -4.868  1.00 10.00      A   
ATOM   4351  SD  MET A 458     -14.805  16.532  -5.808  1.00 10.00      A   
ATOM   4352  CE  MET A 458     -15.177  17.329  -7.369  1.00 10.00      A   
ATOM   4353  C   MET A 458     -17.502  14.247  -4.207  1.00 10.00      A   
ATOM   4354  O   MET A 458     -18.288  14.578  -3.324  1.00 10.00      A   
ATOM   4355  N   GLU A 459     -16.535  13.368  -4.024  1.00 10.00      A   
ATOM   4356  HN  GLU A 459     -15.919  13.175  -4.765  1.00 10.00      A   
ATOM   4357  CA  GLU A 459     -16.349  12.694  -2.755  1.00 10.00      A   
ATOM   4358  CB  GLU A 459     -16.088  11.203  -2.970  1.00 10.00      A   
ATOM   4359  CG  GLU A 459     -17.255  10.456  -3.600  1.00 10.00      A   
ATOM   4360  CD  GLU A 459     -17.070   8.956  -3.565  1.00 10.00      A   
ATOM   4361  OE1 GLU A 459     -17.067   8.379  -2.458  1.00 10.00      A   
ATOM   4362  OE2 GLU A 459     -16.920   8.344  -4.641  1.00 10.00      A   
ATOM   4363  C   GLU A 459     -15.232  13.326  -1.935  1.00 10.00      A   
ATOM   4364  O   GLU A 459     -15.370  13.497  -0.728  1.00 10.00      A   
ATOM   4365  N   MET A 460     -14.133  13.682  -2.579  1.00 10.00      A   
ATOM   4366  HN  MET A 460     -14.077  13.555  -3.553  1.00 10.00      A   
ATOM   4367  CA  MET A 460     -13.012  14.283  -1.869  1.00 10.00      A   
ATOM   4368  CB  MET A 460     -11.868  13.281  -1.710  1.00 10.00      A   
ATOM   4369  CG  MET A 460     -10.786  13.717  -0.734  1.00 10.00      A   
ATOM   4370  SD  MET A 460      -9.767  12.335  -0.181  1.00 10.00      A   
ATOM   4371  CE  MET A 460      -8.610  13.169   0.905  1.00 10.00      A   
ATOM   4372  C   MET A 460     -12.528  15.552  -2.558  1.00 10.00      A   
ATOM   4373  O   MET A 460     -12.021  15.506  -3.678  1.00 10.00      A   
ATOM   4374  N   LEU A 461     -12.679  16.679  -1.876  1.00 10.00      A   
ATOM   4375  HN  LEU A 461     -13.076  16.648  -0.979  1.00 10.00      A   
ATOM   4376  CA  LEU A 461     -12.267  17.964  -2.418  1.00 10.00      A   
ATOM   4377  CB  LEU A 461     -13.484  18.882  -2.558  1.00 10.00      A   
ATOM   4378  CG  LEU A 461     -13.228  20.288  -3.108  1.00 10.00      A   
ATOM   4379  CD1 LEU A 461     -12.831  20.228  -4.574  1.00 10.00      A   
ATOM   4380  CD2 LEU A 461     -14.457  21.164  -2.923  1.00 10.00      A   
ATOM   4381  C   LEU A 461     -11.218  18.618  -1.526  1.00 10.00      A   
ATOM   4382  O   LEU A 461     -11.411  18.748  -0.314  1.00 10.00      A   
ATOM   4383  N   SER A 462     -10.108  19.017  -2.132  1.00 10.00      A   
ATOM   4384  HN  SER A 462     -10.012  18.868  -3.097  1.00 10.00      A   
ATOM   4385  CA  SER A 462      -9.028  19.664  -1.408  1.00 10.00      A   
ATOM   4386  CB  SER A 462      -7.686  19.052  -1.813  1.00 10.00      A   
ATOM   4387  OG  SER A 462      -7.852  17.719  -2.273  1.00 10.00      A   
ATOM   4388  HG  SER A 462      -7.440  17.626  -3.147  1.00 10.00      A   
ATOM   4389  C   SER A 462      -9.025  21.162  -1.700  1.00 10.00      A   
ATOM   4390  O   SER A 462      -8.780  21.582  -2.835  1.00 10.00      A   
ATOM   4391  N   VAL A 463      -9.313  21.958  -0.679  1.00 10.00      A   
ATOM   4392  HN  VAL A 463      -9.506  21.558   0.201  1.00 10.00      A   
ATOM   4393  CA  VAL A 463      -9.351  23.410  -0.819  1.00 10.00      A   
ATOM   4394  CB  VAL A 463     -10.722  23.990  -0.398  1.00 10.00      A   
ATOM   4395  CG1 VAL A 463     -10.835  25.452  -0.805  1.00 10.00      A   
ATOM   4396  CG2 VAL A 463     -11.864  23.179  -0.996  1.00 10.00      A   
ATOM   4397  C   VAL A 463      -8.252  24.075   0.006  1.00 10.00      A   
ATOM   4398  O   VAL A 463      -8.216  23.951   1.233  1.00 10.00      A   
ATOM   4399  N   ALA A 464      -7.357  24.777  -0.673  1.00 10.00      A   
ATOM   4400  HN  ALA A 464      -7.439  24.844  -1.648  1.00 10.00      A   
ATOM   4401  CA  ALA A 464      -6.258  25.462  -0.011  1.00 10.00      A   
ATOM   4402  CB  ALA A 464      -5.005  24.605  -0.060  1.00 10.00      A   
ATOM   4403  C   ALA A 464      -6.004  26.811  -0.669  1.00 10.00      A   
ATOM   4404  O   ALA A 464      -5.787  26.880  -1.878  1.00 10.00      A   
ATOM   4405  N   PHE A 465      -6.056  27.878   0.128  1.00 10.00      A   
ATOM   4406  HN  PHE A 465      -6.263  27.751   1.079  1.00 10.00      A   
ATOM   4407  CA  PHE A 465      -5.824  29.237  -0.366  1.00 10.00      A   
ATOM   4408  CB  PHE A 465      -4.384  29.411  -0.858  1.00 10.00      A   
ATOM   4409  CG  PHE A 465      -3.353  29.383   0.228  1.00 10.00      A   
ATOM   4410  CD1 PHE A 465      -2.788  28.186   0.634  1.00 10.00      A   
ATOM   4411  CD2 PHE A 465      -2.941  30.556   0.838  1.00 10.00      A   
ATOM   4412  CE1 PHE A 465      -1.833  28.155   1.630  1.00 10.00      A   
ATOM   4413  CE2 PHE A 465      -1.987  30.536   1.835  1.00 10.00      A   
ATOM   4414  CZ  PHE A 465      -1.433  29.333   2.232  1.00 10.00      A   
ATOM   4415  C   PHE A 465      -6.809  29.612  -1.471  1.00 10.00      A   
ATOM   4416  O   PHE A 465      -6.410  30.072  -2.547  1.00 10.00      A   
ATOM   4417  N   ALA A 466      -8.095  29.427  -1.195  1.00 10.00      A   
ATOM   4418  HN  ALA A 466      -8.350  29.086  -0.313  1.00 10.00      A   
ATOM   4419  CA  ALA A 466      -9.138  29.739  -2.161  1.00 10.00      A   
ATOM   4420  CB  ALA A 466      -9.413  28.541  -3.057  1.00 10.00      A   
ATOM   4421  C   ALA A 466     -10.412  30.187  -1.453  1.00 10.00      A   
ATOM   4422  O   ALA A 466     -10.720  29.719  -0.356  1.00 10.00      A   
ATOM   4423  N   GLY A 467     -11.139  31.106  -2.074  1.00 10.00      A   
ATOM   4424  HN  GLY A 467     -10.829  31.469  -2.934  1.00 10.00      A   
ATOM   4425  CA  GLY A 467     -12.374  31.595  -1.495  1.00 10.00      A   
ATOM   4426  C   GLY A 467     -12.317  33.074  -1.182  1.00 10.00      A   
ATOM   4427  O   GLY A 467     -11.233  33.646  -1.034  1.00 10.00      A   
ATOM   4428  N   ASP A 468     -13.483  33.692  -1.092  1.00 10.00      A   
ATOM   4429  HN  ASP A 468     -14.314  33.173  -1.238  1.00 10.00      A   
ATOM   4430  CA  ASP A 468     -13.583  35.114  -0.791  1.00 10.00      A   
ATOM   4431  CB  ASP A 468     -14.127  35.887  -1.992  1.00 10.00      A   
ATOM   4432  CG  ASP A 468     -14.201  37.378  -1.748  1.00 10.00      A   
ATOM   4433  OD1 ASP A 468     -13.216  37.953  -1.237  1.00 10.00      A   
ATOM   4434  OD2 ASP A 468     -15.237  37.987  -2.087  1.00 10.00      A   
ATOM   4435  C   ASP A 468     -14.469  35.340   0.425  1.00 10.00      A   
ATOM   4436  O   ASP A 468     -14.171  36.182   1.273  1.00 10.00      A   
ATOM   4437  N   SER A 469     -15.550  34.577   0.520  1.00 10.00      A   
ATOM   4438  HN  SER A 469     -15.735  33.905  -0.181  1.00 10.00      A   
ATOM   4439  CA  SER A 469     -16.473  34.708   1.637  1.00 10.00      A   
ATOM   4440  CB  SER A 469     -17.673  35.574   1.238  1.00 10.00      A   
ATOM   4441  OG  SER A 469     -17.926  35.496  -0.155  1.00 10.00      A   
ATOM   4442  HG  SER A 469     -17.910  34.563  -0.434  1.00 10.00      A   
ATOM   4443  C   SER A 469     -16.929  33.340   2.139  1.00 10.00      A   
ATOM   4444  O   SER A 469     -16.345  32.318   1.782  1.00 10.00      A   
ATOM   4445  N   ASP A 470     -17.968  33.326   2.966  1.00 10.00      A   
ATOM   4446  HN  ASP A 470     -18.395  34.175   3.212  1.00 10.00      A   
ATOM   4447  CA  ASP A 470     -18.500  32.081   3.514  1.00 10.00      A   
ATOM   4448  CB  ASP A 470     -19.216  32.338   4.843  1.00 10.00      A   
ATOM   4449  CG  ASP A 470     -18.285  32.319   6.039  1.00 10.00      A   
ATOM   4450  OD1 ASP A 470     -17.975  31.218   6.536  1.00 10.00      A   
ATOM   4451  OD2 ASP A 470     -17.880  33.407   6.503  1.00 10.00      A   
ATOM   4452  C   ASP A 470     -19.468  31.429   2.538  1.00 10.00      A   
ATOM   4453  O   ASP A 470     -19.904  30.295   2.740  1.00 10.00      A   
ATOM   4454  N   LEU A 471     -19.815  32.156   1.484  1.00 10.00      A   
ATOM   4455  HN  LEU A 471     -19.442  33.058   1.383  1.00 10.00      A   
ATOM   4456  CA  LEU A 471     -20.734  31.650   0.473  1.00 10.00      A   
ATOM   4457  CB  LEU A 471     -21.054  32.736  -0.558  1.00 10.00      A   
ATOM   4458  CG  LEU A 471     -21.821  33.957  -0.045  1.00 10.00      A   
ATOM   4459  CD1 LEU A 471     -21.934  35.013  -1.133  1.00 10.00      A   
ATOM   4460  CD2 LEU A 471     -23.202  33.555   0.451  1.00 10.00      A   
ATOM   4461  C   LEU A 471     -20.145  30.426  -0.214  1.00 10.00      A   
ATOM   4462  O   LEU A 471     -20.842  29.439  -0.440  1.00 10.00      A   
ATOM   4463  N   GLY A 472     -18.853  30.500  -0.524  1.00 10.00      A   
ATOM   4464  HN  GLY A 472     -18.360  31.330  -0.321  1.00 10.00      A   
ATOM   4465  CA  GLY A 472     -18.167  29.404  -1.177  1.00 10.00      A   
ATOM   4466  C   GLY A 472     -18.299  28.094  -0.430  1.00 10.00      A   
ATOM   4467  O   GLY A 472     -18.539  27.051  -1.033  1.00 10.00      A   
ATOM   4468  N   MET A 473     -18.159  28.141   0.887  1.00 10.00      A   
ATOM   4469  HN  MET A 473     -17.978  29.003   1.323  1.00 10.00      A   
ATOM   4470  CA  MET A 473     -18.273  26.937   1.696  1.00 10.00      A   
ATOM   4471  CB  MET A 473     -17.871  27.222   3.142  1.00 10.00      A   
ATOM   4472  CG  MET A 473     -17.802  25.989   4.029  1.00 10.00      A   
ATOM   4473  SD  MET A 473     -17.355  26.391   5.729  1.00 10.00      A   
ATOM   4474  CE  MET A 473     -17.480  24.781   6.508  1.00 10.00      A   
ATOM   4475  C   MET A 473     -19.694  26.383   1.631  1.00 10.00      A   
ATOM   4476  O   MET A 473     -19.901  25.180   1.469  1.00 10.00      A   
ATOM   4477  N   HIS A 474     -20.669  27.277   1.734  1.00 10.00      A   
ATOM   4478  HN  HIS A 474     -20.437  28.224   1.843  1.00 10.00      A   
ATOM   4479  CA  HIS A 474     -22.076  26.889   1.687  1.00 10.00      A   
ATOM   4480  CB  HIS A 474     -22.974  28.082   2.040  1.00 10.00      A   
ATOM   4481  CG  HIS A 474     -24.419  27.732   2.241  1.00 10.00      A   
ATOM   4482  ND1 HIS A 474     -24.920  27.429   3.488  1.00 10.00      A   
ATOM   4483  CD2 HIS A 474     -25.421  27.660   1.330  1.00 10.00      A   
ATOM   4484  CE1 HIS A 474     -26.206  27.179   3.309  1.00 10.00      A   
ATOM   4485  NE2 HIS A 474     -26.550  27.307   2.022  1.00 10.00      A   
ATOM   4486  HE2 HIS A 474     -27.445  27.166   1.641  1.00 10.00      A   
ATOM   4487  C   HIS A 474     -22.443  26.332   0.311  1.00 10.00      A   
ATOM   4488  O   HIS A 474     -23.207  25.373   0.204  1.00 10.00      A   
ATOM   4489  N   HIS A 475     -21.882  26.937  -0.733  1.00 10.00      A   
ATOM   4490  HN  HIS A 475     -21.281  27.700  -0.573  1.00 10.00      A   
ATOM   4491  CA  HIS A 475     -22.137  26.517  -2.111  1.00 10.00      A   
ATOM   4492  CB  HIS A 475     -21.403  27.423  -3.106  1.00 10.00      A   
ATOM   4493  CG  HIS A 475     -22.187  28.629  -3.527  1.00 10.00      A   
ATOM   4494  ND1 HIS A 475     -23.353  28.569  -4.256  1.00 10.00      A   
ATOM   4495  HD1 HIS A 475     -23.786  27.751  -4.586  1.00 10.00      A   
ATOM   4496  CD2 HIS A 475     -21.951  29.950  -3.310  1.00 10.00      A   
ATOM   4497  CE1 HIS A 475     -23.781  29.822  -4.455  1.00 10.00      A   
ATOM   4498  NE2 HIS A 475     -22.964  30.700  -3.901  1.00 10.00      A   
ATOM   4499  C   HIS A 475     -21.754  25.059  -2.341  1.00 10.00      A   
ATOM   4500  O   HIS A 475     -22.405  24.356  -3.116  1.00 10.00      A   
ATOM   4501  N   VAL A 476     -20.701  24.613  -1.667  1.00 10.00      A   
ATOM   4502  HN  VAL A 476     -20.220  25.226  -1.069  1.00 10.00      A   
ATOM   4503  CA  VAL A 476     -20.241  23.237  -1.793  1.00 10.00      A   
ATOM   4504  CB  VAL A 476     -18.746  23.097  -1.431  1.00 10.00      A   
ATOM   4505  CG1 VAL A 476     -18.298  21.645  -1.530  1.00 10.00      A   
ATOM   4506  CG2 VAL A 476     -17.897  23.976  -2.334  1.00 10.00      A   
ATOM   4507  C   VAL A 476     -21.069  22.315  -0.903  1.00 10.00      A   
ATOM   4508  O   VAL A 476     -21.553  21.275  -1.353  1.00 10.00      A   
ATOM   4509  N   LEU A 477     -21.237  22.715   0.356  1.00 10.00      A   
ATOM   4510  HN  LEU A 477     -20.836  23.568   0.641  1.00 10.00      A   
ATOM   4511  CA  LEU A 477     -21.994  21.928   1.327  1.00 10.00      A   
ATOM   4512  CB  LEU A 477     -21.983  22.610   2.696  1.00 10.00      A   
ATOM   4513  CG  LEU A 477     -20.619  22.717   3.386  1.00 10.00      A   
ATOM   4514  CD1 LEU A 477     -20.747  23.482   4.691  1.00 10.00      A   
ATOM   4515  CD2 LEU A 477     -20.023  21.336   3.629  1.00 10.00      A   
ATOM   4516  C   LEU A 477     -23.425  21.665   0.863  1.00 10.00      A   
ATOM   4517  O   LEU A 477     -23.911  20.539   0.920  1.00 10.00      A   
ATOM   4518  N   SER A 478     -24.087  22.702   0.389  1.00 10.00      A   
ATOM   4519  HN  SER A 478     -23.645  23.583   0.362  1.00 10.00      A   
ATOM   4520  CA  SER A 478     -25.456  22.576  -0.091  1.00 10.00      A   
ATOM   4521  CB  SER A 478     -26.243  23.852   0.210  1.00 10.00      A   
ATOM   4522  OG  SER A 478     -26.594  23.927   1.581  1.00 10.00      A   
ATOM   4523  HG  SER A 478     -27.391  23.406   1.731  1.00 10.00      A   
ATOM   4524  C   SER A 478     -25.481  22.281  -1.590  1.00 10.00      A   
ATOM   4525  O   SER A 478     -26.471  22.540  -2.270  1.00 10.00      A   
ATOM   4526  N   GLY A 479     -24.388  21.736  -2.099  1.00 10.00      A   
ATOM   4527  HN  GLY A 479     -23.627  21.543  -1.509  1.00 10.00      A   
ATOM   4528  CA  GLY A 479     -24.311  21.425  -3.508  1.00 10.00      A   
ATOM   4529  C   GLY A 479     -24.009  19.965  -3.769  1.00 10.00      A   
ATOM   4530  O   GLY A 479     -24.846  19.240  -4.310  1.00 10.00      A   
ATOM   4531  N   CYS A 480     -22.817  19.534  -3.377  1.00 10.00      A   
ATOM   4532  HN  CYS A 480     -22.208  20.160  -2.930  1.00 10.00      A   
ATOM   4533  CA  CYS A 480     -22.390  18.155  -3.576  1.00 10.00      A   
ATOM   4534  CB  CYS A 480     -20.896  18.016  -3.281  1.00 10.00      A   
ATOM   4535  SG  CYS A 480     -19.869  19.260  -4.098  1.00 10.00      A   
ATOM   4536  HG  CYS A 480     -20.177  19.256  -5.392  1.00 10.00      A   
ATOM   4537  C   CYS A 480     -23.209  17.197  -2.715  1.00 10.00      A   
ATOM   4538  O   CYS A 480     -23.641  17.545  -1.611  1.00 10.00      A   
ATOM   4539  N   ASP A 481     -23.428  15.993  -3.224  1.00 10.00      A   
ATOM   4540  HN  ASP A 481     -23.050  15.764  -4.099  1.00 10.00      A   
ATOM   4541  CA  ASP A 481     -24.214  15.002  -2.507  1.00 10.00      A   
ATOM   4542  CB  ASP A 481     -25.200  14.295  -3.440  1.00 10.00      A   
ATOM   4543  CG  ASP A 481     -26.284  15.215  -3.956  1.00 10.00      A   
ATOM   4544  OD1 ASP A 481     -27.130  15.666  -3.151  1.00 10.00      A   
ATOM   4545  OD2 ASP A 481     -26.300  15.487  -5.170  1.00 10.00      A   
ATOM   4546  C   ASP A 481     -23.338  13.978  -1.804  1.00 10.00      A   
ATOM   4547  O   ASP A 481     -23.373  13.861  -0.579  1.00 10.00      A   
ATOM   4548  N   SER A 482     -22.543  13.246  -2.574  1.00 10.00      A   
ATOM   4549  HN  SER A 482     -22.541  13.401  -3.544  1.00 10.00      A   
ATOM   4550  CA  SER A 482     -21.679  12.206  -2.018  1.00 10.00      A   
ATOM   4551  CB  SER A 482     -21.381  11.146  -3.076  1.00 10.00      A   
ATOM   4552  OG  SER A 482     -22.585  10.583  -3.572  1.00 10.00      A   
ATOM   4553  HG  SER A 482     -23.236  10.551  -2.857  1.00 10.00      A   
ATOM   4554  C   SER A 482     -20.384  12.748  -1.412  1.00 10.00      A   
ATOM   4555  O   SER A 482     -19.291  12.335  -1.792  1.00 10.00      A   
ATOM   4556  N   LEU A 483     -20.520  13.650  -0.449  1.00 10.00      A   
ATOM   4557  HN  LEU A 483     -21.421  13.918  -0.180  1.00 10.00      A   
ATOM   4558  CA  LEU A 483     -19.371  14.242   0.226  1.00 10.00      A   
ATOM   4559  CB  LEU A 483     -19.779  15.518   0.970  1.00 10.00      A   
ATOM   4560  CG  LEU A 483     -20.103  16.739   0.105  1.00 10.00      A   
ATOM   4561  CD1 LEU A 483     -20.793  17.811   0.937  1.00 10.00      A   
ATOM   4562  CD2 LEU A 483     -18.836  17.292  -0.531  1.00 10.00      A   
ATOM   4563  C   LEU A 483     -18.738  13.239   1.187  1.00 10.00      A   
ATOM   4564  O   LEU A 483     -19.282  12.956   2.253  1.00 10.00      A   
ATOM   4565  N   ARG A 484     -17.590  12.707   0.793  1.00 10.00      A   
ATOM   4566  HN  ARG A 484     -17.211  12.988  -0.067  1.00 10.00      A   
ATOM   4567  CA  ARG A 484     -16.870  11.722   1.593  1.00 10.00      A   
ATOM   4568  CB  ARG A 484     -16.135  10.745   0.661  1.00 10.00      A   
ATOM   4569  CG  ARG A 484     -15.536   9.525   1.339  1.00 10.00      A   
ATOM   4570  CD  ARG A 484     -15.307   8.401   0.336  1.00 10.00      A   
ATOM   4571  NE  ARG A 484     -13.900   8.256  -0.051  1.00 10.00      A   
ATOM   4572  HE  ARG A 484     -13.227   8.192   0.678  1.00 10.00      A   
ATOM   4573  CZ  ARG A 484     -13.471   8.158  -1.311  1.00 10.00      A   
ATOM   4574  NH1 ARG A 484     -14.325   8.206  -2.329  1.00 10.00      A   
ATOM   4575 HH11 ARG A 484     -13.973   8.128  -3.309  1.00 10.00      A   
ATOM   4576 HH12 ARG A 484     -15.357   8.312  -2.155  1.00 10.00      A   
ATOM   4577  NH2 ARG A 484     -12.180   8.001  -1.544  1.00 10.00      A   
ATOM   4578 HH21 ARG A 484     -11.819   7.928  -2.518  1.00 10.00      A   
ATOM   4579 HH22 ARG A 484     -11.517   7.933  -0.732  1.00 10.00      A   
ATOM   4580  C   ARG A 484     -15.885  12.398   2.548  1.00 10.00      A   
ATOM   4581  O   ARG A 484     -16.046  12.334   3.768  1.00 10.00      A   
ATOM   4582  N   LYS A 485     -14.879  13.058   1.985  1.00 10.00      A   
ATOM   4583  HN  LYS A 485     -14.833  13.112   1.004  1.00 10.00      A   
ATOM   4584  CA  LYS A 485     -13.863  13.736   2.775  1.00 10.00      A   
ATOM   4585  CB  LYS A 485     -12.545  12.953   2.734  1.00 10.00      A   
ATOM   4586  CG  LYS A 485     -12.476  11.784   3.705  1.00 10.00      A   
ATOM   4587  CD  LYS A 485     -11.159  11.026   3.573  1.00 10.00      A   
ATOM   4588  CE  LYS A 485     -11.138  10.176   2.313  1.00 10.00      A   
ATOM   4589  NZ  LYS A 485      -9.960   9.268   2.242  1.00 10.00      A   
ATOM   4590  HZ1 LYS A 485      -9.096   9.800   2.023  1.00 10.00      A   
ATOM   4591  HZ2 LYS A 485     -10.111   8.555   1.499  1.00 10.00      A   
ATOM   4592  HZ3 LYS A 485      -9.825   8.769   3.145  1.00 10.00      A   
ATOM   4593  C   LYS A 485     -13.639  15.146   2.247  1.00 10.00      A   
ATOM   4594  O   LYS A 485     -13.525  15.351   1.037  1.00 10.00      A   
ATOM   4595  N   LEU A 486     -13.580  16.113   3.149  1.00 10.00      A   
ATOM   4596  HN  LEU A 486     -13.667  15.887   4.101  1.00 10.00      A   
ATOM   4597  CA  LEU A 486     -13.370  17.504   2.765  1.00 10.00      A   
ATOM   4598  CB  LEU A 486     -14.633  18.335   3.008  1.00 10.00      A   
ATOM   4599  CG  LEU A 486     -14.657  19.741   2.398  1.00 10.00      A   
ATOM   4600  CD1 LEU A 486     -14.479  19.667   0.892  1.00 10.00      A   
ATOM   4601  CD2 LEU A 486     -15.961  20.444   2.736  1.00 10.00      A   
ATOM   4602  C   LEU A 486     -12.192  18.089   3.536  1.00 10.00      A   
ATOM   4603  O   LEU A 486     -12.159  18.039   4.772  1.00 10.00      A   
ATOM   4604  N   GLU A 487     -11.228  18.630   2.802  1.00 10.00      A   
ATOM   4605  HN  GLU A 487     -11.317  18.634   1.822  1.00 10.00      A   
ATOM   4606  CA  GLU A 487     -10.039  19.221   3.402  1.00 10.00      A   
ATOM   4607  CB  GLU A 487      -8.789  18.515   2.875  1.00 10.00      A   
ATOM   4608  CG  GLU A 487      -8.958  17.017   2.669  1.00 10.00      A   
ATOM   4609  CD  GLU A 487      -8.339  16.197   3.778  1.00 10.00      A   
ATOM   4610  OE1 GLU A 487      -7.107  16.014   3.764  1.00 10.00      A   
ATOM   4611  OE2 GLU A 487      -9.082  15.725   4.665  1.00 10.00      A   
ATOM   4612  C   GLU A 487      -9.964  20.706   3.061  1.00 10.00      A   
ATOM   4613  O   GLU A 487      -9.824  21.071   1.892  1.00 10.00      A   
ATOM   4614  N   ILE A 488     -10.074  21.555   4.075  1.00 10.00      A   
ATOM   4615  HN  ILE A 488     -10.203  21.205   4.986  1.00 10.00      A   
ATOM   4616  CA  ILE A 488     -10.020  22.996   3.876  1.00 10.00      A   
ATOM   4617  CB  ILE A 488     -11.360  23.671   4.252  1.00 10.00      A   
ATOM   4618  CG1 ILE A 488     -12.524  23.017   3.500  1.00 10.00      A   
ATOM   4619  CG2 ILE A 488     -11.306  25.161   3.950  1.00 10.00      A   
ATOM   4620  CD1 ILE A 488     -13.890  23.496   3.940  1.00 10.00      A   
ATOM   4621  C   ILE A 488      -8.903  23.620   4.710  1.00 10.00      A   
ATOM   4622  O   ILE A 488      -8.855  23.450   5.930  1.00 10.00      A   
ATOM   4623  N   ARG A 489      -8.005  24.339   4.055  1.00 10.00      A   
ATOM   4624  HN  ARG A 489      -8.084  24.439   3.078  1.00 10.00      A   
ATOM   4625  CA  ARG A 489      -6.909  24.991   4.754  1.00 10.00      A   
ATOM   4626  CB  ARG A 489      -5.645  24.127   4.758  1.00 10.00      A   
ATOM   4627  CG  ARG A 489      -4.982  23.980   3.399  1.00 10.00      A   
ATOM   4628  CD  ARG A 489      -3.466  23.943   3.518  1.00 10.00      A   
ATOM   4629  NE  ARG A 489      -2.925  25.162   4.125  1.00 10.00      A   
ATOM   4630  HE  ARG A 489      -3.531  25.931   4.214  1.00 10.00      A   
ATOM   4631  CZ  ARG A 489      -1.671  25.284   4.554  1.00 10.00      A   
ATOM   4632  NH1 ARG A 489      -0.825  24.267   4.445  1.00 10.00      A   
ATOM   4633 HH11 ARG A 489      -1.138  23.366   4.020  1.00 10.00      A   
ATOM   4634 HH12 ARG A 489       0.161  24.365   4.779  1.00 10.00      A   
ATOM   4635  NH2 ARG A 489      -1.259  26.427   5.088  1.00 10.00      A   
ATOM   4636 HH21 ARG A 489      -0.280  26.521   5.432  1.00 10.00      A   
ATOM   4637 HH22 ARG A 489      -1.917  27.251   5.169  1.00 10.00      A   
ATOM   4638  C   ARG A 489      -6.618  26.377   4.183  1.00 10.00      A   
ATOM   4639  O   ARG A 489      -6.605  26.568   2.967  1.00 10.00      A   
ATOM   4640  N   ASP A 490      -6.394  27.333   5.081  1.00 10.00      A   
ATOM   4641  HN  ASP A 490      -6.445  27.102   6.034  1.00 10.00      A   
ATOM   4642  CA  ASP A 490      -6.092  28.718   4.713  1.00 10.00      A   
ATOM   4643  CB  ASP A 490      -4.703  28.868   4.090  1.00 10.00      A   
ATOM   4644  CG  ASP A 490      -3.674  29.345   5.092  1.00 10.00      A   
ATOM   4645  OD1 ASP A 490      -3.831  30.464   5.627  1.00 10.00      A   
ATOM   4646  OD2 ASP A 490      -2.702  28.605   5.351  1.00 10.00      A   
ATOM   4647  C   ASP A 490      -7.173  29.341   3.843  1.00 10.00      A   
ATOM   4648  O   ASP A 490      -6.923  29.773   2.719  1.00 10.00      A   
ATOM   4649  N   CYS A 491      -8.380  29.371   4.376  1.00 10.00      A   
ATOM   4650  HN  CYS A 491      -8.511  28.998   5.270  1.00 10.00      A   
ATOM   4651  CA  CYS A 491      -9.517  29.942   3.680  1.00 10.00      A   
ATOM   4652  CB  CYS A 491     -10.454  28.834   3.198  1.00 10.00      A   
ATOM   4653  SG  CYS A 491      -9.812  27.875   1.809  1.00 10.00      A   
ATOM   4654  HG  CYS A 491     -10.299  28.404   0.694  1.00 10.00      A   
ATOM   4655  C   CYS A 491     -10.262  30.903   4.598  1.00 10.00      A   
ATOM   4656  O   CYS A 491     -10.305  30.701   5.813  1.00 10.00      A   
ATOM   4657  N   PRO A 492     -10.871  31.956   4.029  1.00 10.00      A   
ATOM   4658  CA  PRO A 492     -11.613  32.960   4.802  1.00 10.00      A   
ATOM   4659  CB  PRO A 492     -11.805  34.097   3.798  1.00 10.00      A   
ATOM   4660  CG  PRO A 492     -11.824  33.419   2.473  1.00 10.00      A   
ATOM   4661  CD  PRO A 492     -10.873  32.262   2.584  1.00 10.00      A   
ATOM   4662  C   PRO A 492     -12.969  32.450   5.298  1.00 10.00      A   
ATOM   4663  O   PRO A 492     -13.858  33.239   5.621  1.00 10.00      A   
ATOM   4664  N   PHE A 493     -13.126  31.133   5.357  1.00 10.00      A   
ATOM   4665  HN  PHE A 493     -12.380  30.551   5.102  1.00 10.00      A   
ATOM   4666  CA  PHE A 493     -14.370  30.537   5.827  1.00 10.00      A   
ATOM   4667  CB  PHE A 493     -14.457  29.058   5.434  1.00 10.00      A   
ATOM   4668  CG  PHE A 493     -14.447  28.799   3.954  1.00 10.00      A   
ATOM   4669  CD1 PHE A 493     -13.914  27.624   3.450  1.00 10.00      A   
ATOM   4670  CD2 PHE A 493     -14.974  29.724   3.068  1.00 10.00      A   
ATOM   4671  CE1 PHE A 493     -13.905  27.373   2.092  1.00 10.00      A   
ATOM   4672  CE2 PHE A 493     -14.967  29.482   1.707  1.00 10.00      A   
ATOM   4673  CZ  PHE A 493     -14.432  28.305   1.219  1.00 10.00      A   
ATOM   4674  C   PHE A 493     -14.444  30.673   7.339  1.00 10.00      A   
ATOM   4675  O   PHE A 493     -13.441  30.477   8.033  1.00 10.00      A   
ATOM   4676  N   GLY A 494     -15.617  31.008   7.843  1.00 10.00      A   
ATOM   4677  HN  GLY A 494     -16.390  31.136   7.239  1.00 10.00      A   
ATOM   4678  CA  GLY A 494     -15.781  31.178   9.268  1.00 10.00      A   
ATOM   4679  C   GLY A 494     -16.765  30.209   9.880  1.00 10.00      A   
ATOM   4680  O   GLY A 494     -16.537  29.001   9.884  1.00 10.00      A   
ATOM   4681  N   ASP A 495     -17.857  30.748  10.404  1.00 10.00      A   
ATOM   4682  HN  ASP A 495     -17.967  31.724  10.372  1.00 10.00      A   
ATOM   4683  CA  ASP A 495     -18.886  29.945  11.053  1.00 10.00      A   
ATOM   4684  CB  ASP A 495     -18.962  30.323  12.536  1.00 10.00      A   
ATOM   4685  CG  ASP A 495     -19.216  31.802  12.777  1.00 10.00      A   
ATOM   4686  OD1 ASP A 495     -18.286  32.616  12.566  1.00 10.00      A   
ATOM   4687  OD2 ASP A 495     -20.339  32.160  13.188  1.00 10.00      A   
ATOM   4688  C   ASP A 495     -20.257  30.144  10.408  1.00 10.00      A   
ATOM   4689  O   ASP A 495     -21.235  29.503  10.799  1.00 10.00      A   
ATOM   4690  N   LYS A 496     -20.318  31.004   9.400  1.00 10.00      A   
ATOM   4691  HN  LYS A 496     -19.497  31.440   9.093  1.00 10.00      A   
ATOM   4692  CA  LYS A 496     -21.579  31.303   8.726  1.00 10.00      A   
ATOM   4693  CB  LYS A 496     -21.428  32.491   7.775  1.00 10.00      A   
ATOM   4694  CG  LYS A 496     -20.843  33.735   8.422  1.00 10.00      A   
ATOM   4695  CD  LYS A 496     -20.740  34.869   7.418  1.00 10.00      A   
ATOM   4696  CE  LYS A 496     -19.783  35.948   7.896  1.00 10.00      A   
ATOM   4697  NZ  LYS A 496     -18.413  35.421   8.123  1.00 10.00      A   
ATOM   4698  HZ1 LYS A 496     -17.713  36.178   7.986  1.00 10.00      A   
ATOM   4699  HZ2 LYS A 496     -18.205  34.646   7.452  1.00 10.00      A   
ATOM   4700  HZ3 LYS A 496     -18.325  35.057   9.093  1.00 10.00      A   
ATOM   4701  C   LYS A 496     -22.140  30.094   7.978  1.00 10.00      A   
ATOM   4702  O   LYS A 496     -23.327  29.791   8.087  1.00 10.00      A   
ATOM   4703  N   ALA A 497     -21.286  29.402   7.233  1.00 10.00      A   
ATOM   4704  HN  ALA A 497     -20.340  29.673   7.201  1.00 10.00      A   
ATOM   4705  CA  ALA A 497     -21.716  28.236   6.469  1.00 10.00      A   
ATOM   4706  CB  ALA A 497     -20.859  28.071   5.227  1.00 10.00      A   
ATOM   4707  C   ALA A 497     -21.662  26.973   7.320  1.00 10.00      A   
ATOM   4708  O   ALA A 497     -22.465  26.059   7.140  1.00 10.00      A   
ATOM   4709  N   LEU A 498     -20.716  26.938   8.248  1.00 10.00      A   
ATOM   4710  HN  LEU A 498     -20.105  27.699   8.335  1.00 10.00      A   
ATOM   4711  CA  LEU A 498     -20.548  25.794   9.137  1.00 10.00      A   
ATOM   4712  CB  LEU A 498     -19.399  26.057  10.111  1.00 10.00      A   
ATOM   4713  CG  LEU A 498     -19.216  25.032  11.229  1.00 10.00      A   
ATOM   4714  CD1 LEU A 498     -18.497  23.793  10.718  1.00 10.00      A   
ATOM   4715  CD2 LEU A 498     -18.475  25.647  12.405  1.00 10.00      A   
ATOM   4716  C   LEU A 498     -21.828  25.511   9.922  1.00 10.00      A   
ATOM   4717  O   LEU A 498     -22.322  24.386   9.949  1.00 10.00      A   
ATOM   4718  N   LEU A 499     -22.383  26.549  10.531  1.00 10.00      A   
ATOM   4719  HN  LEU A 499     -21.970  27.434  10.445  1.00 10.00      A   
ATOM   4720  CA  LEU A 499     -23.596  26.403  11.329  1.00 10.00      A   
ATOM   4721  CB  LEU A 499     -23.693  27.524  12.369  1.00 10.00      A   
ATOM   4722  CG  LEU A 499     -22.581  27.567  13.420  1.00 10.00      A   
ATOM   4723  CD1 LEU A 499     -22.684  28.830  14.261  1.00 10.00      A   
ATOM   4724  CD2 LEU A 499     -22.631  26.328  14.302  1.00 10.00      A   
ATOM   4725  C   LEU A 499     -24.852  26.367  10.463  1.00 10.00      A   
ATOM   4726  O   LEU A 499     -25.961  26.187  10.971  1.00 10.00      A   
ATOM   4727  N   ALA A 500     -24.674  26.525   9.157  1.00 10.00      A   
ATOM   4728  HN  ALA A 500     -23.765  26.647   8.809  1.00 10.00      A   
ATOM   4729  CA  ALA A 500     -25.794  26.513   8.228  1.00 10.00      A   
ATOM   4730  CB  ALA A 500     -25.609  27.573   7.152  1.00 10.00      A   
ATOM   4731  C   ALA A 500     -25.978  25.134   7.607  1.00 10.00      A   
ATOM   4732  O   ALA A 500     -27.032  24.830   7.046  1.00 10.00      A   
ATOM   4733  N   ASN A 501     -24.949  24.304   7.710  1.00 10.00      A   
ATOM   4734  HN  ASN A 501     -24.132  24.609   8.159  1.00 10.00      A   
ATOM   4735  CA  ASN A 501     -24.997  22.954   7.159  1.00 10.00      A   
ATOM   4736  CB  ASN A 501     -24.245  22.883   5.830  1.00 10.00      A   
ATOM   4737  CG  ASN A 501     -25.168  22.886   4.628  1.00 10.00      A   
ATOM   4738  OD1 ASN A 501     -25.834  21.887   4.330  1.00 10.00      A   
ATOM   4739  ND2 ASN A 501     -25.215  24.008   3.927  1.00 10.00      A   
ATOM   4740 HD21 ASN A 501     -24.665  24.765   4.220  1.00 10.00      A   
ATOM   4741 HD22 ASN A 501     -25.795  24.034   3.131  1.00 10.00      A   
ATOM   4742  C   ASN A 501     -24.421  21.936   8.131  1.00 10.00      A   
ATOM   4743  O   ASN A 501     -23.671  21.041   7.739  1.00 10.00      A   
ATOM   4744  N   ALA A 502     -24.787  22.066   9.395  1.00 10.00      A   
ATOM   4745  HN  ALA A 502     -25.404  22.789   9.640  1.00 10.00      A   
ATOM   4746  CA  ALA A 502     -24.307  21.160  10.429  1.00 10.00      A   
ATOM   4747  CB  ALA A 502     -24.688  21.681  11.801  1.00 10.00      A   
ATOM   4748  C   ALA A 502     -24.849  19.746  10.222  1.00 10.00      A   
ATOM   4749  O   ALA A 502     -24.175  18.761  10.525  1.00 10.00      A   
ATOM   4750  N   SER A 503     -26.061  19.651   9.691  1.00 10.00      A   
ATOM   4751  HN  SER A 503     -26.548  20.472   9.458  1.00 10.00      A   
ATOM   4752  CA  SER A 503     -26.695  18.361   9.448  1.00 10.00      A   
ATOM   4753  CB  SER A 503     -28.185  18.559   9.177  1.00 10.00      A   
ATOM   4754  OG  SER A 503     -28.730  19.515  10.075  1.00 10.00      A   
ATOM   4755  HG  SER A 503     -28.946  19.078  10.909  1.00 10.00      A   
ATOM   4756  C   SER A 503     -26.036  17.616   8.284  1.00 10.00      A   
ATOM   4757  O   SER A 503     -26.126  16.389   8.186  1.00 10.00      A   
ATOM   4758  N   LYS A 504     -25.361  18.359   7.411  1.00 10.00      A   
ATOM   4759  HN  LYS A 504     -25.308  19.329   7.546  1.00 10.00      A   
ATOM   4760  CA  LYS A 504     -24.687  17.763   6.260  1.00 10.00      A   
ATOM   4761  CB  LYS A 504     -24.291  18.848   5.250  1.00 10.00      A   
ATOM   4762  CG  LYS A 504     -23.868  18.324   3.882  1.00 10.00      A   
ATOM   4763  CD  LYS A 504     -25.073  17.969   3.022  1.00 10.00      A   
ATOM   4764  CE  LYS A 504     -24.657  17.624   1.598  1.00 10.00      A   
ATOM   4765  NZ  LYS A 504     -25.808  17.641   0.656  1.00 10.00      A   
ATOM   4766  HZ1 LYS A 504     -25.466  17.601  -0.328  1.00 10.00      A   
ATOM   4767  HZ2 LYS A 504     -26.362  18.510   0.785  1.00 10.00      A   
ATOM   4768  HZ3 LYS A 504     -26.426  16.822   0.829  1.00 10.00      A   
ATOM   4769  C   LYS A 504     -23.454  16.987   6.717  1.00 10.00      A   
ATOM   4770  O   LYS A 504     -22.955  16.115   6.008  1.00 10.00      A   
ATOM   4771  N   LEU A 505     -22.987  17.296   7.923  1.00 10.00      A   
ATOM   4772  HN  LEU A 505     -23.441  17.994   8.444  1.00 10.00      A   
ATOM   4773  CA  LEU A 505     -21.817  16.638   8.492  1.00 10.00      A   
ATOM   4774  CB  LEU A 505     -21.367  17.362   9.758  1.00 10.00      A   
ATOM   4775  CG  LEU A 505     -20.416  18.539   9.554  1.00 10.00      A   
ATOM   4776  CD1 LEU A 505     -20.233  19.314  10.850  1.00 10.00      A   
ATOM   4777  CD2 LEU A 505     -19.076  18.049   9.029  1.00 10.00      A   
ATOM   4778  C   LEU A 505     -22.077  15.168   8.802  1.00 10.00      A   
ATOM   4779  O   LEU A 505     -21.142  14.374   8.881  1.00 10.00      A   
ATOM   4780  N   GLU A 506     -23.350  14.804   8.959  1.00 10.00      A   
ATOM   4781  HN  GLU A 506     -24.055  15.480   8.868  1.00 10.00      A   
ATOM   4782  CA  GLU A 506     -23.721  13.424   9.262  1.00 10.00      A   
ATOM   4783  CB  GLU A 506     -25.186  13.334   9.695  1.00 10.00      A   
ATOM   4784  CG  GLU A 506     -25.494  14.033  11.008  1.00 10.00      A   
ATOM   4785  CD  GLU A 506     -26.828  13.608  11.591  1.00 10.00      A   
ATOM   4786  OE1 GLU A 506     -27.801  13.456  10.819  1.00 10.00      A   
ATOM   4787  OE2 GLU A 506     -26.912  13.420  12.823  1.00 10.00      A   
ATOM   4788  C   GLU A 506     -23.484  12.506   8.066  1.00 10.00      A   
ATOM   4789  O   GLU A 506     -23.283  11.303   8.223  1.00 10.00      A   
ATOM   4790  N   THR A 507     -23.507  13.080   6.875  1.00 10.00      A   
ATOM   4791  HN  THR A 507     -23.675  14.044   6.814  1.00 10.00      A   
ATOM   4792  CA  THR A 507     -23.307  12.314   5.652  1.00 10.00      A   
ATOM   4793  CB  THR A 507     -24.181  12.869   4.512  1.00 10.00      A   
ATOM   4794  OG1 THR A 507     -24.511  14.238   4.797  1.00 10.00      A   
ATOM   4795  HG1 THR A 507     -23.711  14.777   4.766  1.00 10.00      A   
ATOM   4796  CG2 THR A 507     -25.467  12.065   4.396  1.00 10.00      A   
ATOM   4797  C   THR A 507     -21.842  12.300   5.219  1.00 10.00      A   
ATOM   4798  O   THR A 507     -21.464  11.574   4.298  1.00 10.00      A   
ATOM   4799  N   MET A 508     -21.021  13.089   5.899  1.00 10.00      A   
ATOM   4800  HN  MET A 508     -21.371  13.609   6.652  1.00 10.00      A   
ATOM   4801  CA  MET A 508     -19.603  13.176   5.580  1.00 10.00      A   
ATOM   4802  CB  MET A 508     -19.139  14.636   5.602  1.00 10.00      A   
ATOM   4803  CG  MET A 508     -19.742  15.499   4.508  1.00 10.00      A   
ATOM   4804  SD  MET A 508     -19.211  17.219   4.599  1.00 10.00      A   
ATOM   4805  CE  MET A 508     -17.431  17.025   4.608  1.00 10.00      A   
ATOM   4806  C   MET A 508     -18.792  12.367   6.578  1.00 10.00      A   
ATOM   4807  O   MET A 508     -19.181  12.242   7.738  1.00 10.00      A   
ATOM   4808  N   ARG A 509     -17.669  11.825   6.131  1.00 10.00      A   
ATOM   4809  HN  ARG A 509     -17.403  11.967   5.195  1.00 10.00      A   
ATOM   4810  CA  ARG A 509     -16.817  11.029   7.000  1.00 10.00      A   
ATOM   4811  CB  ARG A 509     -15.841  10.180   6.182  1.00 10.00      A   
ATOM   4812  CG  ARG A 509     -15.069   9.160   7.004  1.00 10.00      A   
ATOM   4813  CD  ARG A 509     -13.861   8.638   6.248  1.00 10.00      A   
ATOM   4814  NE  ARG A 509     -14.239   7.881   5.054  1.00 10.00      A   
ATOM   4815  HE  ARG A 509     -15.198   7.797   4.856  1.00 10.00      A   
ATOM   4816  CZ  ARG A 509     -13.369   7.311   4.229  1.00 10.00      A   
ATOM   4817  NH1 ARG A 509     -12.063   7.409   4.459  1.00 10.00      A   
ATOM   4818 HH11 ARG A 509     -11.708   7.935   5.286  1.00 10.00      A   
ATOM   4819 HH12 ARG A 509     -11.382   6.953   3.805  1.00 10.00      A   
ATOM   4820  NH2 ARG A 509     -13.791   6.632   3.173  1.00 10.00      A   
ATOM   4821 HH21 ARG A 509     -14.812   6.535   2.974  1.00 10.00      A   
ATOM   4822 HH22 ARG A 509     -13.092   6.185   2.530  1.00 10.00      A   
ATOM   4823  C   ARG A 509     -16.057  11.925   7.971  1.00 10.00      A   
ATOM   4824  O   ARG A 509     -16.105  11.717   9.184  1.00 10.00      A   
ATOM   4825  N   SER A 510     -15.376  12.936   7.436  1.00 10.00      A   
ATOM   4826  HN  SER A 510     -15.388  13.065   6.467  1.00 10.00      A   
ATOM   4827  CA  SER A 510     -14.611  13.852   8.262  1.00 10.00      A   
ATOM   4828  CB  SER A 510     -13.237  13.251   8.568  1.00 10.00      A   
ATOM   4829  OG  SER A 510     -12.674  12.640   7.414  1.00 10.00      A   
ATOM   4830  HG  SER A 510     -12.279  13.319   6.849  1.00 10.00      A   
ATOM   4831  C   SER A 510     -14.452  15.217   7.602  1.00 10.00      A   
ATOM   4832  O   SER A 510     -14.342  15.325   6.377  1.00 10.00      A   
ATOM   4833  N   LEU A 511     -14.460  16.256   8.425  1.00 10.00      A   
ATOM   4834  HN  LEU A 511     -14.599  16.100   9.390  1.00 10.00      A   
ATOM   4835  CA  LEU A 511     -14.292  17.619   7.958  1.00 10.00      A   
ATOM   4836  CB  LEU A 511     -15.517  18.466   8.314  1.00 10.00      A   
ATOM   4837  CG  LEU A 511     -15.465  19.942   7.903  1.00 10.00      A   
ATOM   4838  CD1 LEU A 511     -15.543  20.086   6.391  1.00 10.00      A   
ATOM   4839  CD2 LEU A 511     -16.578  20.729   8.577  1.00 10.00      A   
ATOM   4840  C   LEU A 511     -13.040  18.221   8.584  1.00 10.00      A   
ATOM   4841  O   LEU A 511     -12.982  18.436   9.797  1.00 10.00      A   
ATOM   4842  N   TRP A 512     -12.036  18.469   7.762  1.00 10.00      A   
ATOM   4843  HN  TRP A 512     -12.136  18.273   6.803  1.00 10.00      A   
ATOM   4844  CA  TRP A 512     -10.787  19.036   8.239  1.00 10.00      A   
ATOM   4845  CB  TRP A 512      -9.599  18.225   7.704  1.00 10.00      A   
ATOM   4846  CG  TRP A 512      -8.261  18.831   8.010  1.00 10.00      A   
ATOM   4847  CD1 TRP A 512      -7.549  19.680   7.215  1.00 10.00      A   
ATOM   4848  CD2 TRP A 512      -7.476  18.635   9.194  1.00 10.00      A   
ATOM   4849  NE1 TRP A 512      -6.374  20.031   7.830  1.00 10.00      A   
ATOM   4850  HE1 TRP A 512      -5.696  20.636   7.458  1.00 10.00      A   
ATOM   4851  CE2 TRP A 512      -6.302  19.401   9.043  1.00 10.00      A   
ATOM   4852  CE3 TRP A 512      -7.649  17.889  10.362  1.00 10.00      A   
ATOM   4853  CZ2 TRP A 512      -5.309  19.446  10.018  1.00 10.00      A   
ATOM   4854  CZ3 TRP A 512      -6.664  17.935  11.329  1.00 10.00      A   
ATOM   4855  CH2 TRP A 512      -5.509  18.707  11.151  1.00 10.00      A   
ATOM   4856  C   TRP A 512     -10.660  20.499   7.829  1.00 10.00      A   
ATOM   4857  O   TRP A 512     -10.772  20.835   6.650  1.00 10.00      A   
ATOM   4858  N   MET A 513     -10.449  21.367   8.809  1.00 10.00      A   
ATOM   4859  HN  MET A 513     -10.405  21.042   9.737  1.00 10.00      A   
ATOM   4860  CA  MET A 513     -10.286  22.792   8.550  1.00 10.00      A   
ATOM   4861  CB  MET A 513     -11.568  23.576   8.848  1.00 10.00      A   
ATOM   4862  CG  MET A 513     -12.720  23.282   7.901  1.00 10.00      A   
ATOM   4863  SD  MET A 513     -14.069  24.468   8.060  1.00 10.00      A   
ATOM   4864  CE  MET A 513     -13.331  25.921   7.314  1.00 10.00      A   
ATOM   4865  C   MET A 513      -9.132  23.350   9.371  1.00 10.00      A   
ATOM   4866  O   MET A 513      -9.081  23.174  10.588  1.00 10.00      A   
ATOM   4867  N   SER A 514      -8.201  24.005   8.704  1.00 10.00      A   
ATOM   4868  HN  SER A 514      -8.287  24.101   7.731  1.00 10.00      A   
ATOM   4869  CA  SER A 514      -7.053  24.590   9.376  1.00 10.00      A   
ATOM   4870  CB  SER A 514      -5.835  23.682   9.213  1.00 10.00      A   
ATOM   4871  OG  SER A 514      -5.967  22.868   8.061  1.00 10.00      A   
ATOM   4872  HG  SER A 514      -6.859  22.505   8.030  1.00 10.00      A   
ATOM   4873  C   SER A 514      -6.756  25.981   8.829  1.00 10.00      A   
ATOM   4874  O   SER A 514      -6.956  26.240   7.639  1.00 10.00      A   
ATOM   4875  N   SER A 515      -6.291  26.869   9.707  1.00 10.00      A   
ATOM   4876  HN  SER A 515      -6.173  26.595  10.643  1.00 10.00      A   
ATOM   4877  CA  SER A 515      -5.956  28.240   9.331  1.00 10.00      A   
ATOM   4878  CB  SER A 515      -4.732  28.265   8.406  1.00 10.00      A   
ATOM   4879  OG  SER A 515      -3.659  27.515   8.960  1.00 10.00      A   
ATOM   4880  HG  SER A 515      -3.303  27.983   9.724  1.00 10.00      A   
ATOM   4881  C   SER A 515      -7.153  28.945   8.690  1.00 10.00      A   
ATOM   4882  O   SER A 515      -7.088  29.399   7.545  1.00 10.00      A   
ATOM   4883  N   CYS A 516      -8.247  29.032   9.435  1.00 10.00      A   
ATOM   4884  HN  CYS A 516      -8.230  28.692  10.356  1.00 10.00      A   
ATOM   4885  CA  CYS A 516      -9.462  29.662   8.938  1.00 10.00      A   
ATOM   4886  CB  CYS A 516     -10.500  28.596   8.571  1.00 10.00      A   
ATOM   4887  SG  CYS A 516      -9.928  27.390   7.348  1.00 10.00      A   
ATOM   4888  HG  CYS A 516      -8.624  27.208   7.530  1.00 10.00      A   
ATOM   4889  C   CYS A 516     -10.026  30.636   9.970  1.00 10.00      A   
ATOM   4890  O   CYS A 516      -9.467  30.791  11.057  1.00 10.00      A   
ATOM   4891  N   SER A 517     -11.139  31.278   9.634  1.00 10.00      A   
ATOM   4892  HN  SER A 517     -11.555  31.098   8.760  1.00 10.00      A   
ATOM   4893  CA  SER A 517     -11.771  32.247  10.524  1.00 10.00      A   
ATOM   4894  CB  SER A 517     -12.355  33.395   9.701  1.00 10.00      A   
ATOM   4895  OG  SER A 517     -11.446  33.809   8.693  1.00 10.00      A   
ATOM   4896  HG  SER A 517     -11.885  34.439   8.112  1.00 10.00      A   
ATOM   4897  C   SER A 517     -12.870  31.599  11.367  1.00 10.00      A   
ATOM   4898  O   SER A 517     -13.864  32.244  11.710  1.00 10.00      A   
ATOM   4899  N   VAL A 518     -12.682  30.329  11.703  1.00 10.00      A   
ATOM   4900  HN  VAL A 518     -11.865  29.877  11.413  1.00 10.00      A   
ATOM   4901  CA  VAL A 518     -13.655  29.595  12.504  1.00 10.00      A   
ATOM   4902  CB  VAL A 518     -13.466  28.067  12.370  1.00 10.00      A   
ATOM   4903  CG1 VAL A 518     -14.648  27.321  12.972  1.00 10.00      A   
ATOM   4904  CG2 VAL A 518     -13.261  27.670  10.915  1.00 10.00      A   
ATOM   4905  C   VAL A 518     -13.522  29.987  13.972  1.00 10.00      A   
ATOM   4906  O   VAL A 518     -12.532  29.658  14.621  1.00 10.00      A   
ATOM   4907  N   SER A 519     -14.514  30.696  14.486  1.00 10.00      A   
ATOM   4908  HN  SER A 519     -15.287  30.913  13.927  1.00 10.00      A   
ATOM   4909  CA  SER A 519     -14.500  31.148  15.868  1.00 10.00      A   
ATOM   4910  CB  SER A 519     -15.619  32.163  16.085  1.00 10.00      A   
ATOM   4911  OG  SER A 519     -16.766  31.809  15.331  1.00 10.00      A   
ATOM   4912  HG  SER A 519     -17.218  32.608  15.037  1.00 10.00      A   
ATOM   4913  C   SER A 519     -14.651  29.981  16.837  1.00 10.00      A   
ATOM   4914  O   SER A 519     -15.327  28.993  16.535  1.00 10.00      A   
ATOM   4915  N   PHE A 520     -14.015  30.099  17.998  1.00 10.00      A   
ATOM   4916  HN  PHE A 520     -13.478  30.903  18.170  1.00 10.00      A   
ATOM   4917  CA  PHE A 520     -14.077  29.062  19.021  1.00 10.00      A   
ATOM   4918  CB  PHE A 520     -13.151  29.403  20.192  1.00 10.00      A   
ATOM   4919  CG  PHE A 520     -13.092  28.332  21.247  1.00 10.00      A   
ATOM   4920  CD1 PHE A 520     -12.734  27.034  20.916  1.00 10.00      A   
ATOM   4921  CD2 PHE A 520     -13.391  28.622  22.568  1.00 10.00      A   
ATOM   4922  CE1 PHE A 520     -12.680  26.047  21.881  1.00 10.00      A   
ATOM   4923  CE2 PHE A 520     -13.338  27.640  23.537  1.00 10.00      A   
ATOM   4924  CZ  PHE A 520     -12.982  26.350  23.194  1.00 10.00      A   
ATOM   4925  C   PHE A 520     -15.509  28.869  19.508  1.00 10.00      A   
ATOM   4926  O   PHE A 520     -15.908  27.761  19.881  1.00 10.00      A   
ATOM   4927  N   GLY A 521     -16.281  29.952  19.498  1.00 10.00      A   
ATOM   4928  HN  GLY A 521     -15.909  30.809  19.194  1.00 10.00      A   
ATOM   4929  CA  GLY A 521     -17.661  29.882  19.925  1.00 10.00      A   
ATOM   4930  C   GLY A 521     -18.468  28.971  19.031  1.00 10.00      A   
ATOM   4931  O   GLY A 521     -19.275  28.175  19.510  1.00 10.00      A   
ATOM   4932  N   ALA A 522     -18.224  29.073  17.729  1.00 10.00      A   
ATOM   4933  HN  ALA A 522     -17.549  29.716  17.418  1.00 10.00      A   
ATOM   4934  CA  ALA A 522     -18.923  28.256  16.752  1.00 10.00      A   
ATOM   4935  CB  ALA A 522     -18.516  28.657  15.346  1.00 10.00      A   
ATOM   4936  C   ALA A 522     -18.629  26.780  16.985  1.00 10.00      A   
ATOM   4937  O   ALA A 522     -19.529  25.945  16.928  1.00 10.00      A   
ATOM   4938  N   CYS A 523     -17.365  26.471  17.262  1.00 10.00      A   
ATOM   4939  HN  CYS A 523     -16.696  27.186  17.294  1.00 10.00      A   
ATOM   4940  CA  CYS A 523     -16.944  25.096  17.507  1.00 10.00      A   
ATOM   4941  CB  CYS A 523     -15.433  25.036  17.735  1.00 10.00      A   
ATOM   4942  SG  CYS A 523     -14.464  25.759  16.394  1.00 10.00      A   
ATOM   4943  HG  CYS A 523     -15.060  25.435  15.250  1.00 10.00      A   
ATOM   4944  C   CYS A 523     -17.688  24.501  18.700  1.00 10.00      A   
ATOM   4945  O   CYS A 523     -18.140  23.354  18.657  1.00 10.00      A   
ATOM   4946  N   LYS A 524     -17.833  25.292  19.758  1.00 10.00      A   
ATOM   4947  HN  LYS A 524     -17.458  26.199  19.734  1.00 10.00      A   
ATOM   4948  CA  LYS A 524     -18.533  24.841  20.952  1.00 10.00      A   
ATOM   4949  CB  LYS A 524     -18.253  25.765  22.143  1.00 10.00      A   
ATOM   4950  CG  LYS A 524     -16.865  25.591  22.741  1.00 10.00      A   
ATOM   4951  CD  LYS A 524     -16.796  26.116  24.167  1.00 10.00      A   
ATOM   4952  CE  LYS A 524     -16.758  27.633  24.204  1.00 10.00      A   
ATOM   4953  NZ  LYS A 524     -16.762  28.168  25.593  1.00 10.00      A   
ATOM   4954  HZ1 LYS A 524     -15.852  27.963  26.070  1.00 10.00      A   
ATOM   4955  HZ2 LYS A 524     -17.530  27.735  26.143  1.00 10.00      A   
ATOM   4956  HZ3 LYS A 524     -16.908  29.199  25.577  1.00 10.00      A   
ATOM   4957  C   LYS A 524     -20.030  24.716  20.695  1.00 10.00      A   
ATOM   4958  O   LYS A 524     -20.664  23.764  21.141  1.00 10.00      A   
ATOM   4959  N   LEU A 525     -20.584  25.674  19.959  1.00 10.00      A   
ATOM   4960  HN  LEU A 525     -20.019  26.406  19.624  1.00 10.00      A   
ATOM   4961  CA  LEU A 525     -22.006  25.666  19.632  1.00 10.00      A   
ATOM   4962  CB  LEU A 525     -22.400  26.970  18.933  1.00 10.00      A   
ATOM   4963  CG  LEU A 525     -23.892  27.161  18.657  1.00 10.00      A   
ATOM   4964  CD1 LEU A 525     -24.665  27.282  19.960  1.00 10.00      A   
ATOM   4965  CD2 LEU A 525     -24.121  28.380  17.779  1.00 10.00      A   
ATOM   4966  C   LEU A 525     -22.345  24.468  18.744  1.00 10.00      A   
ATOM   4967  O   LEU A 525     -23.378  23.822  18.918  1.00 10.00      A   
ATOM   4968  N   LEU A 526     -21.455  24.172  17.801  1.00 10.00      A   
ATOM   4969  HN  LEU A 526     -20.651  24.734  17.709  1.00 10.00      A   
ATOM   4970  CA  LEU A 526     -21.639  23.049  16.892  1.00 10.00      A   
ATOM   4971  CB  LEU A 526     -20.509  23.009  15.859  1.00 10.00      A   
ATOM   4972  CG  LEU A 526     -20.611  21.932  14.779  1.00 10.00      A   
ATOM   4973  CD1 LEU A 526     -21.770  22.219  13.835  1.00 10.00      A   
ATOM   4974  CD2 LEU A 526     -19.306  21.817  14.009  1.00 10.00      A   
ATOM   4975  C   LEU A 526     -21.684  21.736  17.664  1.00 10.00      A   
ATOM   4976  O   LEU A 526     -22.500  20.860  17.376  1.00 10.00      A   
ATOM   4977  N   GLY A 527     -20.818  21.621  18.668  1.00 10.00      A   
ATOM   4978  HN  GLY A 527     -20.207  22.364  18.862  1.00 10.00      A   
ATOM   4979  CA  GLY A 527     -20.767  20.418  19.475  1.00 10.00      A   
ATOM   4980  C   GLY A 527     -22.007  20.244  20.332  1.00 10.00      A   
ATOM   4981  O   GLY A 527     -22.305  19.143  20.787  1.00 10.00      A   
ATOM   4982  N   GLN A 528     -22.732  21.334  20.551  1.00 10.00      A   
ATOM   4983  HN  GLN A 528     -22.437  22.188  20.167  1.00 10.00      A   
ATOM   4984  CA  GLN A 528     -23.952  21.300  21.349  1.00 10.00      A   
ATOM   4985  CB  GLN A 528     -24.176  22.643  22.045  1.00 10.00      A   
ATOM   4986  CG  GLN A 528     -23.137  22.974  23.102  1.00 10.00      A   
ATOM   4987  CD  GLN A 528     -23.193  22.029  24.285  1.00 10.00      A   
ATOM   4988  OE1 GLN A 528     -24.260  21.532  24.649  1.00 10.00      A   
ATOM   4989  NE2 GLN A 528     -22.046  21.779  24.893  1.00 10.00      A   
ATOM   4990 HE21 GLN A 528     -21.237  22.215  24.552  1.00 10.00      A   
ATOM   4991 HE22 GLN A 528     -22.050  21.162  25.655  1.00 10.00      A   
ATOM   4992  C   GLN A 528     -25.152  20.963  20.470  1.00 10.00      A   
ATOM   4993  O   GLN A 528     -26.190  20.514  20.959  1.00 10.00      A   
ATOM   4994  N   LYS A 529     -24.995  21.181  19.172  1.00 10.00      A   
ATOM   4995  HN  LYS A 529     -24.138  21.537  18.851  1.00 10.00      A   
ATOM   4996  CA  LYS A 529     -26.052  20.912  18.212  1.00 10.00      A   
ATOM   4997  CB  LYS A 529     -26.003  21.938  17.074  1.00 10.00      A   
ATOM   4998  CG  LYS A 529     -27.060  21.735  16.001  1.00 10.00      A   
ATOM   4999  CD  LYS A 529     -26.841  22.675  14.827  1.00 10.00      A   
ATOM   5000  CE  LYS A 529     -27.667  22.257  13.617  1.00 10.00      A   
ATOM   5001  NZ  LYS A 529     -29.122  22.459  13.831  1.00 10.00      A   
ATOM   5002  HZ1 LYS A 529     -29.437  21.941  14.675  1.00 10.00      A   
ATOM   5003  HZ2 LYS A 529     -29.656  22.110  13.010  1.00 10.00      A   
ATOM   5004  HZ3 LYS A 529     -29.329  23.470  13.958  1.00 10.00      A   
ATOM   5005  C   LYS A 529     -25.940  19.491  17.658  1.00 10.00      A   
ATOM   5006  O   LYS A 529     -26.945  18.794  17.505  1.00 10.00      A   
ATOM   5007  N   MET A 530     -24.716  19.058  17.370  1.00 10.00      A   
ATOM   5008  HN  MET A 530     -23.945  19.650  17.527  1.00 10.00      A   
ATOM   5009  CA  MET A 530     -24.486  17.720  16.832  1.00 10.00      A   
ATOM   5010  CB  MET A 530     -23.665  17.788  15.540  1.00 10.00      A   
ATOM   5011  CG  MET A 530     -24.133  18.846  14.553  1.00 10.00      A   
ATOM   5012  SD  MET A 530     -25.857  18.645  14.064  1.00 10.00      A   
ATOM   5013  CE  MET A 530     -25.775  17.097  13.170  1.00 10.00      A   
ATOM   5014  C   MET A 530     -23.774  16.848  17.857  1.00 10.00      A   
ATOM   5015  O   MET A 530     -22.552  16.898  17.985  1.00 10.00      A   
ATOM   5016  N   PRO A 531     -24.532  16.031  18.601  1.00 10.00      A   
ATOM   5017  CA  PRO A 531     -23.975  15.154  19.634  1.00 10.00      A   
ATOM   5018  CB  PRO A 531     -25.179  14.921  20.547  1.00 10.00      A   
ATOM   5019  CG  PRO A 531     -26.349  14.947  19.621  1.00 10.00      A   
ATOM   5020  CD  PRO A 531     -26.000  15.908  18.511  1.00 10.00      A   
ATOM   5021  C   PRO A 531     -23.468  13.820  19.076  1.00 10.00      A   
ATOM   5022  O   PRO A 531     -22.978  12.975  19.820  1.00 10.00      A   
ATOM   5023  N   LYS A 532     -23.601  13.627  17.771  1.00 10.00      A   
ATOM   5024  HN  LYS A 532     -24.016  14.324  17.226  1.00 10.00      A   
ATOM   5025  CA  LYS A 532     -23.150  12.396  17.133  1.00 10.00      A   
ATOM   5026  CB  LYS A 532     -24.250  11.812  16.243  1.00 10.00      A   
ATOM   5027  CG  LYS A 532     -25.458  11.301  17.016  1.00 10.00      A   
ATOM   5028  CD  LYS A 532     -26.406  10.521  16.118  1.00 10.00      A   
ATOM   5029  CE  LYS A 532     -27.583   9.964  16.905  1.00 10.00      A   
ATOM   5030  NZ  LYS A 532     -28.443  11.040  17.468  1.00 10.00      A   
ATOM   5031  HZ1 LYS A 532     -29.338  10.637  17.812  1.00 10.00      A   
ATOM   5032  HZ2 LYS A 532     -28.659  11.749  16.739  1.00 10.00      A   
ATOM   5033  HZ3 LYS A 532     -27.961  11.510  18.260  1.00 10.00      A   
ATOM   5034  C   LYS A 532     -21.869  12.632  16.337  1.00 10.00      A   
ATOM   5035  O   LYS A 532     -21.431  11.787  15.553  1.00 10.00      A   
ATOM   5036  N   LEU A 533     -21.266  13.790  16.557  1.00 10.00      A   
ATOM   5037  HN  LEU A 533     -21.649  14.411  17.210  1.00 10.00      A   
ATOM   5038  CA  LEU A 533     -20.039  14.155  15.879  1.00 10.00      A   
ATOM   5039  CB  LEU A 533     -20.303  15.225  14.815  1.00 10.00      A   
ATOM   5040  CG  LEU A 533     -20.876  14.723  13.488  1.00 10.00      A   
ATOM   5041  CD1 LEU A 533     -22.370  14.989  13.408  1.00 10.00      A   
ATOM   5042  CD2 LEU A 533     -20.147  15.355  12.315  1.00 10.00      A   
ATOM   5043  C   LEU A 533     -19.015  14.654  16.881  1.00 10.00      A   
ATOM   5044  O   LEU A 533     -19.365  15.290  17.876  1.00 10.00      A   
ATOM   5045  N   ASN A 534     -17.758  14.341  16.634  1.00 10.00      A   
ATOM   5046  HN  ASN A 534     -17.543  13.806  15.836  1.00 10.00      A   
ATOM   5047  CA  ASN A 534     -16.684  14.773  17.512  1.00 10.00      A   
ATOM   5048  CB  ASN A 534     -15.640  13.672  17.715  1.00 10.00      A   
ATOM   5049  CG  ASN A 534     -16.062  12.626  18.727  1.00 10.00      A   
ATOM   5050  OD1 ASN A 534     -17.004  12.827  19.491  1.00 10.00      A   
ATOM   5051  ND2 ASN A 534     -15.353  11.506  18.753  1.00 10.00      A   
ATOM   5052 HD21 ASN A 534     -14.599  11.416  18.126  1.00 10.00      A   
ATOM   5053 HD22 ASN A 534     -15.611  10.808  19.398  1.00 10.00      A   
ATOM   5054  C   ASN A 534     -16.023  16.025  16.961  1.00 10.00      A   
ATOM   5055  O   ASN A 534     -15.353  15.984  15.927  1.00 10.00      A   
ATOM   5056  N   VAL A 535     -16.239  17.140  17.641  1.00 10.00      A   
ATOM   5057  HN  VAL A 535     -16.790  17.104  18.449  1.00 10.00      A   
ATOM   5058  CA  VAL A 535     -15.659  18.409  17.230  1.00 10.00      A   
ATOM   5059  CB  VAL A 535     -16.612  19.596  17.514  1.00 10.00      A   
ATOM   5060  CG1 VAL A 535     -16.098  20.876  16.866  1.00 10.00      A   
ATOM   5061  CG2 VAL A 535     -18.028  19.283  17.049  1.00 10.00      A   
ATOM   5062  C   VAL A 535     -14.349  18.620  17.977  1.00 10.00      A   
ATOM   5063  O   VAL A 535     -14.297  19.331  18.985  1.00 10.00      A   
ATOM   5064  N   GLU A 536     -13.306  17.969  17.495  1.00 10.00      A   
ATOM   5065  HN  GLU A 536     -13.418  17.419  16.689  1.00 10.00      A   
ATOM   5066  CA  GLU A 536     -11.996  18.056  18.113  1.00 10.00      A   
ATOM   5067  CB  GLU A 536     -11.160  16.815  17.793  1.00 10.00      A   
ATOM   5068  CG  GLU A 536     -11.716  15.513  18.355  1.00 10.00      A   
ATOM   5069  CD  GLU A 536     -10.765  14.346  18.171  1.00 10.00      A   
ATOM   5070  OE1 GLU A 536      -9.605  14.578  17.762  1.00 10.00      A   
ATOM   5071  OE2 GLU A 536     -11.165  13.194  18.440  1.00 10.00      A   
ATOM   5072  C   GLU A 536     -11.259  19.317  17.681  1.00 10.00      A   
ATOM   5073  O   GLU A 536     -11.002  19.532  16.494  1.00 10.00      A   
ATOM   5074  N   VAL A 537     -10.928  20.146  18.654  1.00 10.00      A   
ATOM   5075  HN  VAL A 537     -11.175  19.915  19.578  1.00 10.00      A   
ATOM   5076  CA  VAL A 537     -10.212  21.386  18.402  1.00 10.00      A   
ATOM   5077  CB  VAL A 537     -10.725  22.525  19.314  1.00 10.00      A   
ATOM   5078  CG1 VAL A 537      -9.867  23.772  19.169  1.00 10.00      A   
ATOM   5079  CG2 VAL A 537     -12.182  22.844  19.012  1.00 10.00      A   
ATOM   5080  C   VAL A 537      -8.719  21.186  18.636  1.00 10.00      A   
ATOM   5081  O   VAL A 537      -8.304  20.802  19.728  1.00 10.00      A   
ATOM   5082  N   ILE A 538      -7.923  21.433  17.608  1.00 10.00      A   
ATOM   5083  HN  ILE A 538      -8.316  21.740  16.762  1.00 10.00      A   
ATOM   5084  CA  ILE A 538      -6.480  21.282  17.706  1.00 10.00      A   
ATOM   5085  CB  ILE A 538      -5.892  20.556  16.483  1.00 10.00      A   
ATOM   5086  CG1 ILE A 538      -6.712  19.309  16.149  1.00 10.00      A   
ATOM   5087  CG2 ILE A 538      -4.434  20.198  16.728  1.00 10.00      A   
ATOM   5088  CD1 ILE A 538      -7.565  19.459  14.910  1.00 10.00      A   
ATOM   5089  C   ILE A 538      -5.824  22.644  17.818  1.00 10.00      A   
ATOM   5090  O   ILE A 538      -5.715  23.377  16.828  1.00 10.00      A   
ATOM   5091  N   ASP A 539      -5.400  22.978  19.023  1.00 10.00      A   
ATOM   5092  HN  ASP A 539      -5.518  22.340  19.767  1.00 10.00      A   
ATOM   5093  CA  ASP A 539      -4.763  24.257  19.283  1.00 10.00      A   
ATOM   5094  CB  ASP A 539      -5.763  25.195  19.959  1.00 10.00      A   
ATOM   5095  CG  ASP A 539      -5.375  26.652  19.857  1.00 10.00      A   
ATOM   5096  OD1 ASP A 539      -5.599  27.256  18.785  1.00 10.00      A   
ATOM   5097  OD2 ASP A 539      -4.865  27.210  20.851  1.00 10.00      A   
ATOM   5098  C   ASP A 539      -3.537  24.075  20.170  1.00 10.00      A   
ATOM   5099  O   ASP A 539      -3.651  23.651  21.318  1.00 10.00      A   
ATOM   5100  N   GLU A 540      -2.367  24.397  19.635  1.00 10.00      A   
ATOM   5101  HN  GLU A 540      -2.336  24.734  18.707  1.00 10.00      A   
ATOM   5102  CA  GLU A 540      -1.121  24.259  20.383  1.00 10.00      A   
ATOM   5103  CB  GLU A 540       0.054  24.039  19.434  1.00 10.00      A   
ATOM   5104  CG  GLU A 540      -0.131  22.893  18.458  1.00 10.00      A   
ATOM   5105  CD  GLU A 540       0.923  22.904  17.375  1.00 10.00      A   
ATOM   5106  OE1 GLU A 540       0.825  23.743  16.452  1.00 10.00      A   
ATOM   5107  OE2 GLU A 540       1.869  22.093  17.444  1.00 10.00      A   
ATOM   5108  C   GLU A 540      -0.842  25.485  21.246  1.00 10.00      A   
ATOM   5109  O   GLU A 540       0.120  25.504  22.019  1.00 10.00      A   
ATOM   5110  N   ARG A 541      -1.682  26.504  21.123  1.00 10.00      A   
ATOM   5111  HN  ARG A 541      -2.450  26.418  20.517  1.00 10.00      A   
ATOM   5112  CA  ARG A 541      -1.502  27.736  21.890  1.00 10.00      A   
ATOM   5113  CB  ARG A 541      -2.326  28.887  21.304  1.00 10.00      A   
ATOM   5114  CG  ARG A 541      -1.953  29.268  19.882  1.00 10.00      A   
ATOM   5115  CD  ARG A 541      -3.168  29.239  18.969  1.00 10.00      A   
ATOM   5116  NE  ARG A 541      -3.688  30.575  18.661  1.00 10.00      A   
ATOM   5117  HE  ARG A 541      -3.059  31.329  18.728  1.00 10.00      A   
ATOM   5118  CZ  ARG A 541      -4.947  30.814  18.284  1.00 10.00      A   
ATOM   5119  NH1 ARG A 541      -5.818  29.820  18.172  1.00 10.00      A   
ATOM   5120 HH11 ARG A 541      -5.531  28.825  18.383  1.00 10.00      A   
ATOM   5121 HH12 ARG A 541      -6.799  30.017  17.869  1.00 10.00      A   
ATOM   5122  NH2 ARG A 541      -5.333  32.056  18.012  1.00 10.00      A   
ATOM   5123 HH21 ARG A 541      -6.317  32.248  17.719  1.00 10.00      A   
ATOM   5124 HH22 ARG A 541      -4.656  32.846  18.089  1.00 10.00      A   
ATOM   5125  C   ARG A 541      -1.859  27.520  23.355  1.00 10.00      A   
ATOM   5126  O   ARG A 541      -1.260  28.119  24.250  1.00 10.00      A   
ATOM   5127  N   GLY A 542      -2.832  26.658  23.590  1.00 10.00      A   
ATOM   5128  HN  GLY A 542      -3.276  26.214  22.832  1.00 10.00      A   
ATOM   5129  CA  GLY A 542      -3.260  26.368  24.942  1.00 10.00      A   
ATOM   5130  C   GLY A 542      -4.766  26.286  25.035  1.00 10.00      A   
ATOM   5131  O   GLY A 542      -5.427  26.010  24.039  1.00 10.00      A   
ATOM   5132  N   ALA A 543      -5.310  26.536  26.218  1.00 10.00      A   
ATOM   5133  HN  ALA A 543      -4.727  26.772  26.973  1.00 10.00      A   
ATOM   5134  CA  ALA A 543      -6.751  26.482  26.421  1.00 10.00      A   
ATOM   5135  CB  ALA A 543      -7.085  26.545  27.904  1.00 10.00      A   
ATOM   5136  C   ALA A 543      -7.432  27.615  25.659  1.00 10.00      A   
ATOM   5137  O   ALA A 543      -7.259  28.788  25.992  1.00 10.00      A   
ATOM   5138  N   PRO A 544      -8.218  27.280  24.625  1.00 10.00      A   
ATOM   5139  CA  PRO A 544      -8.910  28.273  23.803  1.00 10.00      A   
ATOM   5140  CB  PRO A 544      -9.401  27.472  22.588  1.00 10.00      A   
ATOM   5141  CG  PRO A 544      -8.770  26.122  22.706  1.00 10.00      A   
ATOM   5142  CD  PRO A 544      -8.491  25.914  24.165  1.00 10.00      A   
ATOM   5143  C   PRO A 544     -10.091  28.898  24.534  1.00 10.00      A   
ATOM   5144  O   PRO A 544     -10.575  29.959  24.151  1.00 10.00      A   
ATOM   5145  N   ASP A 545     -10.534  28.237  25.597  1.00 10.00      A   
ATOM   5146  HN  ASP A 545     -10.087  27.404  25.855  1.00 10.00      A   
ATOM   5147  CA  ASP A 545     -11.661  28.716  26.391  1.00 10.00      A   
ATOM   5148  CB  ASP A 545     -12.203  27.606  27.291  1.00 10.00      A   
ATOM   5149  CG  ASP A 545     -13.596  27.902  27.816  1.00 10.00      A   
ATOM   5150  OD1 ASP A 545     -14.577  27.707  27.062  1.00 10.00      A   
ATOM   5151  OD2 ASP A 545     -13.721  28.308  28.993  1.00 10.00      A   
ATOM   5152  C   ASP A 545     -11.261  29.922  27.224  1.00 10.00      A   
ATOM   5153  O   ASP A 545     -12.104  30.728  27.613  1.00 10.00      A   
ATOM   5154  N   SER A 546      -9.967  30.043  27.493  1.00 10.00      A   
ATOM   5155  HN  SER A 546      -9.344  29.361  27.169  1.00 10.00      A   
ATOM   5156  CA  SER A 546      -9.448  31.158  28.265  1.00 10.00      A   
ATOM   5157  CB  SER A 546      -8.090  30.781  28.853  1.00 10.00      A   
ATOM   5158  OG  SER A 546      -8.093  29.429  29.287  1.00 10.00      A   
ATOM   5159  HG  SER A 546      -7.559  29.349  30.089  1.00 10.00      A   
ATOM   5160  C   SER A 546      -9.317  32.385  27.368  1.00 10.00      A   
ATOM   5161  O   SER A 546      -8.925  33.463  27.814  1.00 10.00      A   
ATOM   5162  N   ARG A 547      -9.648  32.203  26.096  1.00 10.00      A   
ATOM   5163  HN  ARG A 547      -9.956  31.320  25.807  1.00 10.00      A   
ATOM   5164  CA  ARG A 547      -9.592  33.274  25.120  1.00 10.00      A   
ATOM   5165  CB  ARG A 547      -8.637  32.904  23.974  1.00 10.00      A   
ATOM   5166  CG  ARG A 547      -7.225  32.563  24.431  1.00 10.00      A   
ATOM   5167  CD  ARG A 547      -6.272  32.405  23.257  1.00 10.00      A
[truncated: 221,457 more chars]
