# Supplementary material for: Flexibility of intrinsically disordered degrons in AUX/IAA proteins reinforces auxin co-receptor assemblies
Source: Nat Commun. 2020 May 8;11:2277. doi: 10.1038/s41467-020-16147-2 (PMC7210949; doi:10.1038/s41467-020-16147-2)
Supplement: Supplementary file 9 — Supplementary Data 6 [file 41467_2020_16147_MOESM9_ESM.gz › haddock_files/IAA07/No_disorder_restraint/cluster1_3.pdb]

REMARK FILENAME="complex_173w.pdb0"
REMARK ===============================================================
REMARK HADDOCK run for complex
REMARK initial structure: complex_173.pdb
REMARK final NOE weights: unambig 50 amb: 50
REMARK ===============================================================
REMARK            total,bonds,angles,improper,dihe,vdw,elec,air,cdih,coup,rdcs,vean,dani,xpcs,rg
REMARK energies: -318.219, 0, 0, 0, 0, -38.8504, -282.057, 2.68882, 0, 0, 0, 0, 0, 0, 0
REMARK ===============================================================
REMARK            bonds,angles,impropers,dihe,air,cdih,coup,rdcs,vean,dani,xpcs
REMARK rms-dev.: 0,0,0,0,4.835392E-02,0,0, 0, 0, 0, 0
REMARK ===============================================================
REMARK               air,cdih,coup,rdcs,vean,dani,xpcs
REMARK               >0.3,>5,>1,>0,>5,>0.2,>0.2
REMARK violations.: 0, 0, 0, 0, 0, 0, 0
REMARK ===============================================================
REMARK                        CVpartition#,violations,rms
REMARK AIRs cross-validation: 2, 0, NaN
REMARK ===============================================================
REMARK NCS energy: 0
REMARK ===============================================================
REMARK Symmetry energy: 0
REMARK ===============================================================
REMARK Desolvation energy: 21.8571
REMARK Internal energy free molecules: -22414.2
REMARK Internal energy complex: -33511.4
REMARK Binding energy: -11396.2
REMARK ===============================================================
REMARK buried surface area: 1369.83
REMARK ===============================================================
REMARK water - chain1: 0 0 0
REMARK water - chain2: 0 0 0
REMARK water - chain3: 0 0 0
REMARK water - chain4: 0 0 0
REMARK water - chain5: 0 0 0
REMARK water - chain6: 0 0 0
REMARK ===============================================================
REMARK water - water: 0 0 0
REMARK ===============================================================
REMARK DATE:14-Feb-2019  05:58:27       created by user: enmr049
REMARK VERSION:1.3U
ATOM      1  N   PHE A   9     -35.840  21.385  -4.479  1.00 10.00      A   
ATOM      2  HN  PHE A   9     -36.029  21.166  -5.419  1.00 10.00      A   
ATOM      3  CA  PHE A   9     -34.452  21.495  -4.047  1.00 10.00      A   
ATOM      4  CB  PHE A   9     -34.050  20.285  -3.200  1.00 10.00      A   
ATOM      5  CG  PHE A   9     -34.172  20.511  -1.719  1.00 10.00      A   
ATOM      6  CD1 PHE A   9     -35.376  20.297  -1.070  1.00 10.00      A   
ATOM      7  CD2 PHE A   9     -33.081  20.934  -0.980  1.00 10.00      A   
ATOM      8  CE1 PHE A   9     -35.491  20.502   0.291  1.00 10.00      A   
ATOM      9  CE2 PHE A   9     -33.189  21.140   0.382  1.00 10.00      A   
ATOM     10  CZ  PHE A   9     -34.396  20.923   1.017  1.00 10.00      A   
ATOM     11  C   PHE A   9     -33.516  21.634  -5.245  1.00 10.00      A   
ATOM     12  O   PHE A   9     -33.411  20.722  -6.068  1.00 10.00      A   
ATOM     13  N   PRO A  10     -32.848  22.790  -5.369  1.00 10.00      A   
ATOM     14  CA  PRO A  10     -31.908  23.047  -6.466  1.00 10.00      A   
ATOM     15  CB  PRO A  10     -31.469  24.503  -6.242  1.00 10.00      A   
ATOM     16  CG  PRO A  10     -32.489  25.081  -5.319  1.00 10.00      A   
ATOM     17  CD  PRO A  10     -32.963  23.942  -4.465  1.00 10.00      A   
ATOM     18  C   PRO A  10     -30.702  22.113  -6.388  1.00 10.00      A   
ATOM     19  O   PRO A  10     -30.258  21.746  -5.294  1.00 10.00      A   
ATOM     20  N   GLU A  11     -30.173  21.744  -7.547  1.00 10.00      A   
ATOM     21  HN  GLU A  11     -30.565  22.089  -8.385  1.00 10.00      A   
ATOM     22  CA  GLU A  11     -29.028  20.846  -7.625  1.00 10.00      A   
ATOM     23  CB  GLU A  11     -28.674  20.519  -9.076  1.00 10.00      A   
ATOM     24  CG  GLU A  11     -28.620  21.725  -9.992  1.00 10.00      A   
ATOM     25  CD  GLU A  11     -29.927  21.971 -10.710  1.00 10.00      A   
ATOM     26  OE1 GLU A  11     -30.910  22.377 -10.052  1.00 10.00      A   
ATOM     27  OE2 GLU A  11     -29.972  21.764 -11.936  1.00 10.00      A   
ATOM     28  C   GLU A  11     -27.815  21.405  -6.890  1.00 10.00      A   
ATOM     29  O   GLU A  11     -27.018  20.645  -6.347  1.00 10.00      A   
ATOM     30  N   GLU A  12     -27.681  22.731  -6.874  1.00 10.00      A   
ATOM     31  HN  GLU A  12     -28.334  23.283  -7.355  1.00 10.00      A   
ATOM     32  CA  GLU A  12     -26.569  23.380  -6.182  1.00 10.00      A   
ATOM     33  CB  GLU A  12     -26.653  24.906  -6.326  1.00 10.00      A   
ATOM     34  CG  GLU A  12     -27.933  25.523  -5.785  1.00 10.00      A   
ATOM     35  CD  GLU A  12     -28.185  26.910  -6.336  1.00 10.00      A   
ATOM     36  OE1 GLU A  12     -28.699  27.020  -7.470  1.00 10.00      A   
ATOM     37  OE2 GLU A  12     -27.880  27.897  -5.637  1.00 10.00      A   
ATOM     38  C   GLU A  12     -26.539  22.971  -4.709  1.00 10.00      A   
ATOM     39  O   GLU A  12     -25.474  22.796  -4.117  1.00 10.00      A   
ATOM     40  N   VAL A  13     -27.723  22.799  -4.134  1.00 10.00      A   
ATOM     41  HN  VAL A  13     -28.535  22.945  -4.662  1.00 10.00      A   
ATOM     42  CA  VAL A  13     -27.846  22.395  -2.746  1.00 10.00      A   
ATOM     43  CB  VAL A  13     -29.252  22.717  -2.193  1.00 10.00      A   
ATOM     44  CG1 VAL A  13     -29.339  22.371  -0.718  1.00 10.00      A   
ATOM     45  CG2 VAL A  13     -29.596  24.183  -2.418  1.00 10.00      A   
ATOM     46  C   VAL A  13     -27.590  20.890  -2.626  1.00 10.00      A   
ATOM     47  O   VAL A  13     -26.844  20.437  -1.755  1.00 10.00      A   
ATOM     48  N   LEU A  14     -28.192  20.125  -3.535  1.00 10.00      A   
ATOM     49  HN  LEU A  14     -28.755  20.555  -4.218  1.00 10.00      A   
ATOM     50  CA  LEU A  14     -28.049  18.669  -3.551  1.00 10.00      A   
ATOM     51  CB  LEU A  14     -28.910  18.072  -4.666  1.00 10.00      A   
ATOM     52  CG  LEU A  14     -30.396  18.446  -4.630  1.00 10.00      A   
ATOM     53  CD1 LEU A  14     -31.091  18.015  -5.910  1.00 10.00      A   
ATOM     54  CD2 LEU A  14     -31.075  17.834  -3.414  1.00 10.00      A   
ATOM     55  C   LEU A  14     -26.589  18.257  -3.720  1.00 10.00      A   
ATOM     56  O   LEU A  14     -26.125  17.314  -3.081  1.00 10.00      A   
ATOM     57  N   GLU A  15     -25.866  18.983  -4.564  1.00 10.00      A   
ATOM     58  HN  GLU A  15     -26.293  19.728  -5.041  1.00 10.00      A   
ATOM     59  CA  GLU A  15     -24.458  18.703  -4.805  1.00 10.00      A   
ATOM     60  CB  GLU A  15     -23.908  19.630  -5.893  1.00 10.00      A   
ATOM     61  CG  GLU A  15     -22.722  19.061  -6.661  1.00 10.00      A   
ATOM     62  CD  GLU A  15     -21.400  19.696  -6.275  1.00 10.00      A   
ATOM     63  OE1 GLU A  15     -21.296  20.939  -6.314  1.00 10.00      A   
ATOM     64  OE2 GLU A  15     -20.448  18.956  -5.947  1.00 10.00      A   
ATOM     65  C   GLU A  15     -23.663  18.869  -3.515  1.00 10.00      A   
ATOM     66  O   GLU A  15     -22.738  18.104  -3.239  1.00 10.00      A   
ATOM     67  N   HIS A  16     -24.049  19.859  -2.713  1.00 10.00      A   
ATOM     68  HN  HIS A  16     -24.805  20.420  -2.978  1.00 10.00      A   
ATOM     69  CA  HIS A  16     -23.380  20.121  -1.448  1.00 10.00      A   
ATOM     70  CB  HIS A  16     -23.775  21.486  -0.872  1.00 10.00      A   
ATOM     71  CG  HIS A  16     -22.748  22.055   0.056  1.00 10.00      A   
ATOM     72  ND1 HIS A  16     -21.800  22.947  -0.387  1.00 10.00      A   
ATOM     73  CD2 HIS A  16     -22.541  21.805   1.375  1.00 10.00      A   
ATOM     74  CE1 HIS A  16     -21.041  23.215   0.657  1.00 10.00      A   
ATOM     75  NE2 HIS A  16     -21.451  22.549   1.743  1.00 10.00      A   
ATOM     76  HE2 HIS A  16     -21.037  22.577   2.640  1.00 10.00      A   
ATOM     77  C   HIS A  16     -23.673  19.007  -0.450  1.00 10.00      A   
ATOM     78  O   HIS A  16     -22.817  18.639   0.350  1.00 10.00      A   
ATOM     79  N   VAL A  17     -24.880  18.459  -0.511  1.00 10.00      A   
ATOM     80  HN  VAL A  17     -25.528  18.800  -1.165  1.00 10.00      A   
ATOM     81  CA  VAL A  17     -25.270  17.370   0.379  1.00 10.00      A   
ATOM     82  CB  VAL A  17     -26.758  16.986   0.187  1.00 10.00      A   
ATOM     83  CG1 VAL A  17     -27.150  15.823   1.088  1.00 10.00      A   
ATOM     84  CG2 VAL A  17     -27.658  18.182   0.447  1.00 10.00      A   
ATOM     85  C   VAL A  17     -24.389  16.148   0.122  1.00 10.00      A   
ATOM     86  O   VAL A  17     -23.991  15.440   1.046  1.00 10.00      A   
ATOM     87  N   PHE A  18     -24.051  15.942  -1.145  1.00 10.00      A   
ATOM     88  HN  PHE A  18     -24.372  16.569  -1.828  1.00 10.00      A   
ATOM     89  CA  PHE A  18     -23.230  14.810  -1.556  1.00 10.00      A   
ATOM     90  CB  PHE A  18     -23.401  14.531  -3.053  1.00 10.00      A   
ATOM     91  CG  PHE A  18     -24.822  14.268  -3.474  1.00 10.00      A   
ATOM     92  CD1 PHE A  18     -25.252  14.600  -4.747  1.00 10.00      A   
ATOM     93  CD2 PHE A  18     -25.727  13.692  -2.598  1.00 10.00      A   
ATOM     94  CE1 PHE A  18     -26.555  14.366  -5.140  1.00 10.00      A   
ATOM     95  CE2 PHE A  18     -27.031  13.456  -2.984  1.00 10.00      A   
ATOM     96  CZ  PHE A  18     -27.445  13.793  -4.256  1.00 10.00      A   
ATOM     97  C   PHE A  18     -21.751  15.010  -1.225  1.00 10.00      A   
ATOM     98  O   PHE A  18     -20.944  14.099  -1.409  1.00 10.00      A   
ATOM     99  N   SER A  19     -21.390  16.191  -0.732  1.00 10.00      A   
ATOM    100  HN  SER A  19     -22.068  16.888  -0.599  1.00 10.00      A   
ATOM    101  CA  SER A  19     -19.996  16.463  -0.390  1.00 10.00      A   
ATOM    102  CB  SER A  19     -19.721  17.969  -0.244  1.00 10.00      A   
ATOM    103  OG  SER A  19     -20.294  18.504   0.939  1.00 10.00      A   
ATOM    104  HG  SER A  19     -21.247  18.628   0.810  1.00 10.00      A   
ATOM    105  C   SER A  19     -19.591  15.700   0.867  1.00 10.00      A   
ATOM    106  O   SER A  19     -18.410  15.433   1.097  1.00 10.00      A   
ATOM    107  N   PHE A  20     -20.587  15.328   1.660  1.00 10.00      A   
ATOM    108  HN  PHE A  20     -21.507  15.564   1.411  1.00 10.00      A   
ATOM    109  CA  PHE A  20     -20.356  14.589   2.893  1.00 10.00      A   
ATOM    110  CB  PHE A  20     -21.336  15.053   3.975  1.00 10.00      A   
ATOM    111  CG  PHE A  20     -21.417  16.545   4.101  1.00 10.00      A   
ATOM    112  CD1 PHE A  20     -22.454  17.247   3.508  1.00 10.00      A   
ATOM    113  CD2 PHE A  20     -20.448  17.250   4.794  1.00 10.00      A   
ATOM    114  CE1 PHE A  20     -22.522  18.621   3.605  1.00 10.00      A   
ATOM    115  CE2 PHE A  20     -20.511  18.625   4.897  1.00 10.00      A   
ATOM    116  CZ  PHE A  20     -21.549  19.312   4.301  1.00 10.00      A   
ATOM    117  C   PHE A  20     -20.496  13.088   2.653  1.00 10.00      A   
ATOM    118  O   PHE A  20     -20.246  12.274   3.542  1.00 10.00      A   
ATOM    119  N   ILE A  21     -20.895  12.731   1.435  1.00 10.00      A   
ATOM    120  HN  ILE A  21     -21.063  13.426   0.767  1.00 10.00      A   
ATOM    121  CA  ILE A  21     -21.069  11.338   1.053  1.00 10.00      A   
ATOM    122  CB  ILE A  21     -22.472  11.082   0.462  1.00 10.00      A   
ATOM    123  CG1 ILE A  21     -23.561  11.603   1.405  1.00 10.00      A   
ATOM    124  CG2 ILE A  21     -22.674   9.597   0.185  1.00 10.00      A   
ATOM    125  CD1 ILE A  21     -24.949  11.603   0.796  1.00 10.00      A   
ATOM    126  C   ILE A  21     -20.014  10.959   0.020  1.00 10.00      A   
ATOM    127  O   ILE A  21     -20.216  11.126  -1.182  1.00 10.00      A   
ATOM    128  N   GLN A  22     -18.881  10.471   0.497  1.00 10.00      A   
ATOM    129  HN  GLN A  22     -18.770  10.383   1.469  1.00 10.00      A   
ATOM    130  CA  GLN A  22     -17.789  10.078  -0.384  1.00 10.00      A   
ATOM    131  CB  GLN A  22     -16.467  10.693   0.087  1.00 10.00      A   
ATOM    132  CG  GLN A  22     -16.482  12.215   0.140  1.00 10.00      A   
ATOM    133  CD  GLN A  22     -16.828  12.848  -1.195  1.00 10.00      A   
ATOM    134  OE1 GLN A  22     -16.501  12.317  -2.253  1.00 10.00      A   
ATOM    135  NE2 GLN A  22     -17.499  13.982  -1.154  1.00 10.00      A   
ATOM    136 HE21 GLN A  22     -17.733  14.353  -0.274  1.00 10.00      A   
ATOM    137 HE22 GLN A  22     -17.734  14.412  -2.004  1.00 10.00      A   
ATOM    138  C   GLN A  22     -17.672   8.561  -0.497  1.00 10.00      A   
ATOM    139  O   GLN A  22     -17.006   8.047  -1.396  1.00 10.00      A   
ATOM    140  N   LEU A  23     -18.340   7.854   0.410  1.00 10.00      A   
ATOM    141  HN  LEU A  23     -18.863   8.323   1.088  1.00 10.00      A   
ATOM    142  CA  LEU A  23     -18.313   6.397   0.419  1.00 10.00      A   
ATOM    143  CB  LEU A  23     -18.952   5.864   1.706  1.00 10.00      A   
ATOM    144  CG  LEU A  23     -18.482   4.482   2.170  1.00 10.00      A   
ATOM    145  CD1 LEU A  23     -17.133   4.578   2.867  1.00 10.00      A   
ATOM    146  CD2 LEU A  23     -19.516   3.835   3.078  1.00 10.00      A   
ATOM    147  C   LEU A  23     -19.049   5.836  -0.799  1.00 10.00      A   
ATOM    148  O   LEU A  23     -20.172   6.250  -1.099  1.00 10.00      A   
ATOM    149  N   ASP A  24     -18.410   4.893  -1.489  1.00 10.00      A   
ATOM    150  HN  ASP A  24     -17.519   4.609  -1.190  1.00 10.00      A   
ATOM    151  CA  ASP A  24     -18.994   4.265  -2.679  1.00 10.00      A   
ATOM    152  CB  ASP A  24     -18.031   3.251  -3.317  1.00 10.00      A   
ATOM    153  CG  ASP A  24     -16.589   3.711  -3.323  1.00 10.00      A   
ATOM    154  OD1 ASP A  24     -16.138   4.280  -4.340  1.00 10.00      A   
ATOM    155  OD2 ASP A  24     -15.894   3.508  -2.299  1.00 10.00      A   
ATOM    156  C   ASP A  24     -20.296   3.558  -2.326  1.00 10.00      A   
ATOM    157  O   ASP A  24     -21.278   3.636  -3.065  1.00 10.00      A   
ATOM    158  N   LYS A  25     -20.293   2.879  -1.183  1.00 10.00      A   
ATOM    159  HN  LYS A  25     -19.470   2.864  -0.645  1.00 10.00      A   
ATOM    160  CA  LYS A  25     -21.468   2.145  -0.707  1.00 10.00      A   
ATOM    161  CB  LYS A  25     -21.182   1.489   0.649  1.00 10.00      A   
ATOM    162  CG  LYS A  25     -20.118   0.402   0.620  1.00 10.00      A   
ATOM    163  CD  LYS A  25     -20.710  -0.945   0.243  1.00 10.00      A   
ATOM    164  CE  LYS A  25     -19.775  -2.084   0.621  1.00 10.00      A   
ATOM    165  NZ  LYS A  25     -18.667  -2.241  -0.353  1.00 10.00      A   
ATOM    166  HZ1 LYS A  25     -17.872  -2.750   0.085  1.00 10.00      A   
ATOM    167  HZ2 LYS A  25     -18.333  -1.311  -0.670  1.00 10.00      A   
ATOM    168  HZ3 LYS A  25     -18.994  -2.785  -1.185  1.00 10.00      A   
ATOM    169  C   LYS A  25     -22.692   3.053  -0.597  1.00 10.00      A   
ATOM    170  O   LYS A  25     -23.787   2.692  -1.029  1.00 10.00      A   
ATOM    171  N   ASP A  26     -22.493   4.235  -0.036  1.00 10.00      A   
ATOM    172  HN  ASP A  26     -21.594   4.471   0.271  1.00 10.00      A   
ATOM    173  CA  ASP A  26     -23.577   5.193   0.132  1.00 10.00      A   
ATOM    174  CB  ASP A  26     -23.206   6.260   1.166  1.00 10.00      A   
ATOM    175  CG  ASP A  26     -23.218   5.736   2.587  1.00 10.00      A   
ATOM    176  OD1 ASP A  26     -24.281   5.266   3.039  1.00 10.00      A   
ATOM    177  OD2 ASP A  26     -22.164   5.795   3.257  1.00 10.00      A   
ATOM    178  C   ASP A  26     -23.934   5.847  -1.198  1.00 10.00      A   
ATOM    179  O   ASP A  26     -25.107   6.078  -1.497  1.00 10.00      A   
ATOM    180  N   ARG A  27     -22.915   6.132  -1.999  1.00 10.00      A   
ATOM    181  HN  ARG A  27     -22.002   5.923  -1.702  1.00 10.00      A   
ATOM    182  CA  ARG A  27     -23.112   6.754  -3.305  1.00 10.00      A   
ATOM    183  CB  ARG A  27     -21.765   7.012  -3.980  1.00 10.00      A   
ATOM    184  CG  ARG A  27     -21.095   8.307  -3.551  1.00 10.00      A   
ATOM    185  CD  ARG A  27     -21.914   9.518  -3.976  1.00 10.00      A   
ATOM    186  NE  ARG A  27     -21.274  10.780  -3.615  1.00 10.00      A   
ATOM    187  HE  ARG A  27     -20.994  10.891  -2.675  1.00 10.00      A   
ATOM    188  CZ  ARG A  27     -21.039  11.775  -4.469  1.00 10.00      A   
ATOM    189  NH1 ARG A  27     -21.383  11.650  -5.745  1.00 10.00      A   
ATOM    190 HH11 ARG A  27     -21.838  10.766  -6.085  1.00 10.00      A   
ATOM    191 HH12 ARG A  27     -21.204  12.426  -6.420  1.00 10.00      A   
ATOM    192  NH2 ARG A  27     -20.474  12.902  -4.038  1.00 10.00      A   
ATOM    193 HH21 ARG A  27     -20.219  13.011  -3.025  1.00 10.00      A   
ATOM    194 HH22 ARG A  27     -20.281  13.683  -4.699  1.00 10.00      A   
ATOM    195  C   ARG A  27     -23.993   5.885  -4.198  1.00 10.00      A   
ATOM    196  O   ARG A  27     -24.821   6.394  -4.953  1.00 10.00      A   
ATOM    197  N   ASN A  28     -23.812   4.575  -4.098  1.00 10.00      A   
ATOM    198  HN  ASN A  28     -23.119   4.236  -3.488  1.00 10.00      A   
ATOM    199  CA  ASN A  28     -24.595   3.625  -4.884  1.00 10.00      A   
ATOM    200  CB  ASN A  28     -24.171   2.188  -4.588  1.00 10.00      A   
ATOM    201  CG  ASN A  28     -22.893   1.797  -5.299  1.00 10.00      A   
ATOM    202  OD1 ASN A  28     -22.559   2.342  -6.353  1.00 10.00      A   
ATOM    203  ND2 ASN A  28     -22.181   0.837  -4.743  1.00 10.00      A   
ATOM    204 HD21 ASN A  28     -22.513   0.433  -3.915  1.00 10.00      A   
ATOM    205 HD22 ASN A  28     -21.336   0.574  -5.180  1.00 10.00      A   
ATOM    206  C   ASN A  28     -26.086   3.786  -4.624  1.00 10.00      A   
ATOM    207  O   ASN A  28     -26.887   3.832  -5.558  1.00 10.00      A   
ATOM    208  N   SER A  29     -26.449   3.886  -3.353  1.00 10.00      A   
ATOM    209  HN  SER A  29     -25.761   3.852  -2.653  1.00 10.00      A   
ATOM    210  CA  SER A  29     -27.840   4.043  -2.958  1.00 10.00      A   
ATOM    211  CB  SER A  29     -27.948   3.961  -1.433  1.00 10.00      A   
ATOM    212  OG  SER A  29     -27.093   2.940  -0.933  1.00 10.00      A   
ATOM    213  HG  SER A  29     -26.584   3.283  -0.183  1.00 10.00      A   
ATOM    214  C   SER A  29     -28.404   5.368  -3.471  1.00 10.00      A   
ATOM    215  O   SER A  29     -29.548   5.439  -3.921  1.00 10.00      A   
ATOM    216  N   VAL A  30     -27.579   6.409  -3.428  1.00 10.00      A   
ATOM    217  HN  VAL A  30     -26.670   6.284  -3.074  1.00 10.00      A   
ATOM    218  CA  VAL A  30     -27.988   7.734  -3.888  1.00 10.00      A   
ATOM    219  CB  VAL A  30     -26.888   8.782  -3.617  1.00 10.00      A   
ATOM    220  CG1 VAL A  30     -27.266  10.133  -4.200  1.00 10.00      A   
ATOM    221  CG2 VAL A  30     -26.621   8.903  -2.125  1.00 10.00      A   
ATOM    222  C   VAL A  30     -28.320   7.720  -5.382  1.00 10.00      A   
ATOM    223  O   VAL A  30     -29.308   8.309  -5.818  1.00 10.00      A   
ATOM    224  N   SER A  31     -27.506   7.023  -6.156  1.00 10.00      A   
ATOM    225  HN  SER A  31     -26.737   6.568  -5.752  1.00 10.00      A   
ATOM    226  CA  SER A  31     -27.707   6.940  -7.596  1.00 10.00      A   
ATOM    227  CB  SER A  31     -26.424   6.472  -8.288  1.00 10.00      A   
ATOM    228  OG  SER A  31     -26.008   5.204  -7.796  1.00 10.00      A   
ATOM    229  HG  SER A  31     -26.494   4.997  -6.985  1.00 10.00      A   
ATOM    230  C   SER A  31     -28.877   6.027  -7.973  1.00 10.00      A   
ATOM    231  O   SER A  31     -29.221   5.907  -9.148  1.00 10.00      A   
ATOM    232  N   LEU A  32     -29.502   5.406  -6.980  1.00 10.00      A   
ATOM    233  HN  LEU A  32     -29.220   5.571  -6.053  1.00 10.00      A   
ATOM    234  CA  LEU A  32     -30.609   4.493  -7.236  1.00 10.00      A   
ATOM    235  CB  LEU A  32     -30.314   3.128  -6.620  1.00 10.00      A   
ATOM    236  CG  LEU A  32     -29.457   2.182  -7.463  1.00 10.00      A   
ATOM    237  CD1 LEU A  32     -28.830   1.108  -6.592  1.00 10.00      A   
ATOM    238  CD2 LEU A  32     -30.291   1.548  -8.563  1.00 10.00      A   
ATOM    239  C   LEU A  32     -31.947   5.019  -6.721  1.00 10.00      A   
ATOM    240  O   LEU A  32     -32.943   4.298  -6.733  1.00 10.00      A   
ATOM    241  N   VAL A  33     -31.983   6.265  -6.263  1.00 10.00      A   
ATOM    242  HN  VAL A  33     -31.162   6.808  -6.255  1.00 10.00      A   
ATOM    243  CA  VAL A  33     -33.235   6.825  -5.760  1.00 10.00      A   
ATOM    244  CB  VAL A  33     -33.046   7.890  -4.654  1.00 10.00      A   
ATOM    245  CG1 VAL A  33     -32.406   7.272  -3.425  1.00 10.00      A   
ATOM    246  CG2 VAL A  33     -32.233   9.073  -5.148  1.00 10.00      A   
ATOM    247  C   VAL A  33     -34.134   7.353  -6.879  1.00 10.00      A   
ATOM    248  O   VAL A  33     -35.341   7.093  -6.882  1.00 10.00      A   
ATOM    249  N   CYS A  34     -33.539   8.082  -7.826  1.00 10.00      A   
ATOM    250  HN  CYS A  34     -32.576   8.247  -7.766  1.00 10.00      A   
ATOM    251  CA  CYS A  34     -34.275   8.651  -8.948  1.00 10.00      A   
ATOM    252  CB  CYS A  34     -35.189   9.775  -8.459  1.00 10.00      A   
ATOM    253  SG  CYS A  34     -34.362  11.021  -7.446  1.00 10.00      A   
ATOM    254  HG  CYS A  34     -35.223  11.424  -6.523  1.00 10.00      A   
ATOM    255  C   CYS A  34     -33.311   9.192  -9.994  1.00 10.00      A   
ATOM    256  O   CYS A  34     -32.126   9.389  -9.706  1.00 10.00      A   
ATOM    257  N   LYS A  35     -33.816   9.427 -11.204  1.00 10.00      A   
ATOM    258  HN  LYS A  35     -34.780   9.243 -11.369  1.00 10.00      A   
ATOM    259  CA  LYS A  35     -32.993   9.947 -12.295  1.00 10.00      A   
ATOM    260  CB  LYS A  35     -33.814  10.074 -13.581  1.00 10.00      A   
ATOM    261  CG  LYS A  35     -34.250   8.757 -14.199  1.00 10.00      A   
ATOM    262  CD  LYS A  35     -35.339   8.979 -15.239  1.00 10.00      A   
ATOM    263  CE  LYS A  35     -35.666   7.699 -15.987  1.00 10.00      A   
ATOM    264  NZ  LYS A  35     -34.797   7.521 -17.178  1.00 10.00      A   
ATOM    265  HZ1 LYS A  35     -35.121   8.133 -17.954  1.00 10.00      A   
ATOM    266  HZ2 LYS A  35     -34.826   6.526 -17.502  1.00 10.00      A   
ATOM    267  HZ3 LYS A  35     -33.816   7.770 -16.941  1.00 10.00      A   
ATOM    268  C   LYS A  35     -32.428  11.312 -11.933  1.00 10.00      A   
ATOM    269  O   LYS A  35     -31.281  11.630 -12.253  1.00 10.00      A   
ATOM    270  N   SER A  36     -33.240  12.104 -11.242  1.00 10.00      A   
ATOM    271  HN  SER A  36     -34.135  11.776 -11.002  1.00 10.00      A   
ATOM    272  CA  SER A  36     -32.855  13.441 -10.825  1.00 10.00      A   
ATOM    273  CB  SER A  36     -33.982  14.052 -10.000  1.00 10.00      A   
ATOM    274  OG  SER A  36     -35.046  13.124  -9.861  1.00 10.00      A   
ATOM    275  HG  SER A  36     -35.633  13.417  -9.154  1.00 10.00      A   
ATOM    276  C   SER A  36     -31.560  13.429 -10.018  1.00 10.00      A   
ATOM    277  O   SER A  36     -30.630  14.181 -10.312  1.00 10.00      A   
ATOM    278  N   TRP A  37     -31.501  12.562  -9.016  1.00 10.00      A   
ATOM    279  HN  TRP A  37     -32.269  11.975  -8.845  1.00 10.00      A   
ATOM    280  CA  TRP A  37     -30.330  12.461  -8.163  1.00 10.00      A   
ATOM    281  CB  TRP A  37     -30.685  11.786  -6.836  1.00 10.00      A   
ATOM    282  CG  TRP A  37     -31.378  12.694  -5.856  1.00 10.00      A   
ATOM    283  CD1 TRP A  37     -32.276  13.682  -6.141  1.00 10.00      A   
ATOM    284  CD2 TRP A  37     -31.228  12.691  -4.431  1.00 10.00      A   
ATOM    285  NE1 TRP A  37     -32.684  14.301  -4.988  1.00 10.00      A   
ATOM    286  HE1 TRP A  37     -33.328  15.048  -4.935  1.00 10.00      A   
ATOM    287  CE2 TRP A  37     -32.060  13.709  -3.923  1.00 10.00      A   
ATOM    288  CE3 TRP A  37     -30.472  11.928  -3.537  1.00 10.00      A   
ATOM    289  CZ2 TRP A  37     -32.155  13.982  -2.562  1.00 10.00      A   
ATOM    290  CZ3 TRP A  37     -30.570  12.201  -2.187  1.00 10.00      A   
ATOM    291  CH2 TRP A  37     -31.404  13.218  -1.713  1.00 10.00      A   
ATOM    292  C   TRP A  37     -29.188  11.726  -8.854  1.00 10.00      A   
ATOM    293  O   TRP A  37     -28.023  12.053  -8.648  1.00 10.00      A   
ATOM    294  N   TYR A  38     -29.528  10.752  -9.690  1.00 10.00      A   
ATOM    295  HN  TYR A  38     -30.481  10.555  -9.830  1.00 10.00      A   
ATOM    296  CA  TYR A  38     -28.529   9.964 -10.407  1.00 10.00      A   
ATOM    297  CB  TYR A  38     -29.199   8.845 -11.218  1.00 10.00      A   
ATOM    298  CG  TYR A  38     -28.267   8.134 -12.178  1.00 10.00      A   
ATOM    299  CD1 TYR A  38     -28.341   8.363 -13.549  1.00 10.00      A   
ATOM    300  CD2 TYR A  38     -27.308   7.244 -11.715  1.00 10.00      A   
ATOM    301  CE1 TYR A  38     -27.486   7.725 -14.426  1.00 10.00      A   
ATOM    302  CE2 TYR A  38     -26.450   6.602 -12.586  1.00 10.00      A   
ATOM    303  CZ  TYR A  38     -26.542   6.848 -13.940  1.00 10.00      A   
ATOM    304  OH  TYR A  38     -25.684   6.212 -14.811  1.00 10.00      A   
ATOM    305  HH  TYR A  38     -25.825   5.259 -14.762  1.00 10.00      A   
ATOM    306  C   TYR A  38     -27.666  10.833 -11.319  1.00 10.00      A   
ATOM    307  O   TYR A  38     -26.440  10.688 -11.354  1.00 10.00      A   
ATOM    308  N   GLU A  39     -28.310  11.742 -12.040  1.00 10.00      A   
ATOM    309  HN  GLU A  39     -29.287  11.819 -11.951  1.00 10.00      A   
ATOM    310  CA  GLU A  39     -27.610  12.624 -12.966  1.00 10.00      A   
ATOM    311  CB  GLU A  39     -28.596  13.316 -13.907  1.00 10.00      A   
ATOM    312  CG  GLU A  39     -29.036  12.452 -15.079  1.00 10.00      A   
ATOM    313  CD  GLU A  39     -27.862  11.954 -15.896  1.00 10.00      A   
ATOM    314  OE1 GLU A  39     -27.666  10.726 -15.981  1.00 10.00      A   
ATOM    315  OE2 GLU A  39     -27.123  12.791 -16.456  1.00 10.00      A   
ATOM    316  C   GLU A  39     -26.728  13.638 -12.242  1.00 10.00      A   
ATOM    317  O   GLU A  39     -25.747  14.131 -12.799  1.00 10.00      A   
ATOM    318  N   ILE A  40     -27.076  13.947 -11.004  1.00 10.00      A   
ATOM    319  HN  ILE A  40     -27.876  13.534 -10.612  1.00 10.00      A   
ATOM    320  CA  ILE A  40     -26.298  14.890 -10.215  1.00 10.00      A   
ATOM    321  CB  ILE A  40     -27.188  15.645  -9.206  1.00 10.00      A   
ATOM    322  CG1 ILE A  40     -28.277  16.419  -9.959  1.00 10.00      A   
ATOM    323  CG2 ILE A  40     -26.358  16.595  -8.352  1.00 10.00      A   
ATOM    324  CD1 ILE A  40     -29.355  17.001  -9.072  1.00 10.00      A   
ATOM    325  C   ILE A  40     -25.166  14.164  -9.487  1.00 10.00      A   
ATOM    326  O   ILE A  40     -24.045  14.665  -9.394  1.00 10.00      A   
ATOM    327  N   GLU A  41     -25.470  12.969  -8.995  1.00 10.00      A   
ATOM    328  HN  GLU A  41     -26.387  12.626  -9.109  1.00 10.00      A   
ATOM    329  CA  GLU A  41     -24.499  12.148  -8.278  1.00 10.00      A   
ATOM    330  CB  GLU A  41     -25.173  10.842  -7.834  1.00 10.00      A   
ATOM    331  CG  GLU A  41     -24.435  10.070  -6.751  1.00 10.00      A   
ATOM    332  CD  GLU A  41     -23.347   9.167  -7.296  1.00 10.00      A   
ATOM    333  OE1 GLU A  41     -23.673   8.175  -7.978  1.00 10.00      A   
ATOM    334  OE2 GLU A  41     -22.159   9.436  -7.027  1.00 10.00      A   
ATOM    335  C   GLU A  41     -23.287  11.846  -9.158  1.00 10.00      A   
ATOM    336  O   GLU A  41     -22.140  12.024  -8.744  1.00 10.00      A   
ATOM    337  N   ARG A  42     -23.559  11.426 -10.386  1.00 10.00      A   
ATOM    338  HN  ARG A  42     -24.500  11.332 -10.656  1.00 10.00      A   
ATOM    339  CA  ARG A  42     -22.511  11.082 -11.343  1.00 10.00      A   
ATOM    340  CB  ARG A  42     -23.125  10.512 -12.625  1.00 10.00      A   
ATOM    341  CG  ARG A  42     -24.050  11.475 -13.358  1.00 10.00      A   
ATOM    342  CD  ARG A  42     -24.519  10.901 -14.684  1.00 10.00      A   
ATOM    343  NE  ARG A  42     -23.444  10.870 -15.672  1.00 10.00      A   
ATOM    344  HE  ARG A  42     -22.606  10.417 -15.412  1.00 10.00      A   
ATOM    345  CZ  ARG A  42     -23.522  11.430 -16.877  1.00 10.00      A   
ATOM    346  NH1 ARG A  42     -24.621  12.074 -17.254  1.00 10.00      A   
ATOM    347 HH11 ARG A  42     -25.449  12.144 -16.611  1.00 10.00      A   
ATOM    348 HH12 ARG A  42     -24.666  12.519 -18.196  1.00 10.00      A   
ATOM    349  NH2 ARG A  42     -22.504  11.326 -17.720  1.00 10.00      A   
ATOM    350 HH21 ARG A  42     -21.639  10.802 -17.446  1.00 10.00      A   
ATOM    351 HH22 ARG A  42     -22.561  11.761 -18.667  1.00 10.00      A   
ATOM    352  C   ARG A  42     -21.588  12.261 -11.674  1.00 10.00      A   
ATOM    353  O   ARG A  42     -20.463  12.064 -12.132  1.00 10.00      A   
ATOM    354  N   TRP A  43     -22.052  13.477 -11.426  1.00 10.00      A   
ATOM    355  HN  TRP A  43     -22.943  13.582 -11.025  1.00 10.00      A   
ATOM    356  CA  TRP A  43     -21.264  14.664 -11.726  1.00 10.00      A   
ATOM    357  CB  TRP A  43     -22.125  15.720 -12.422  1.00 10.00      A   
ATOM    358  CG  TRP A  43     -22.159  15.580 -13.916  1.00 10.00      A   
ATOM    359  CD1 TRP A  43     -22.844  14.647 -14.639  1.00 10.00      A   
ATOM    360  CD2 TRP A  43     -21.475  16.402 -14.872  1.00 10.00      A   
ATOM    361  NE1 TRP A  43     -22.627  14.834 -15.984  1.00 10.00      A   
ATOM    362  HE1 TRP A  43     -23.011  14.287 -16.708  1.00 10.00      A   
ATOM    363  CE2 TRP A  43     -21.791  15.907 -16.153  1.00 10.00      A   
ATOM    364  CE3 TRP A  43     -20.626  17.509 -14.767  1.00 10.00      A   
ATOM    365  CZ2 TRP A  43     -21.288  16.481 -17.319  1.00 10.00      A   
ATOM    366  CZ3 TRP A  43     -20.127  18.076 -15.926  1.00 10.00      A   
ATOM    367  CH2 TRP A  43     -20.461  17.563 -17.184  1.00 10.00      A   
ATOM    368  C   TRP A  43     -20.595  15.251 -10.485  1.00 10.00      A   
ATOM    369  O   TRP A  43     -19.973  16.312 -10.557  1.00 10.00      A   
ATOM    370  N   CYS A  44     -20.702  14.565  -9.351  1.00 10.00      A   
ATOM    371  HN  CYS A  44     -21.197  13.716  -9.343  1.00 10.00      A   
ATOM    372  CA  CYS A  44     -20.099  15.064  -8.118  1.00 10.00      A   
ATOM    373  CB  CYS A  44     -21.145  15.723  -7.217  1.00 10.00      A   
ATOM    374  SG  CYS A  44     -22.529  14.652  -6.779  1.00 10.00      A   
ATOM    375  HG  CYS A  44     -23.400  14.691  -7.782  1.00 10.00      A   
ATOM    376  C   CYS A  44     -19.323  13.992  -7.352  1.00 10.00      A   
ATOM    377  O   CYS A  44     -18.925  14.212  -6.206  1.00 10.00      A   
ATOM    378  N   ARG A  45     -19.112  12.834  -7.965  1.00 10.00      A   
ATOM    379  HN  ARG A  45     -19.455  12.695  -8.871  1.00 10.00      A   
ATOM    380  CA  ARG A  45     -18.361  11.772  -7.309  1.00 10.00      A   
ATOM    381  CB  ARG A  45     -18.806  10.383  -7.772  1.00 10.00      A   
ATOM    382  CG  ARG A  45     -18.537   9.295  -6.742  1.00 10.00      A   
ATOM    383  CD  ARG A  45     -18.808   7.907  -7.293  1.00 10.00      A   
ATOM    384  NE  ARG A  45     -20.232   7.592  -7.348  1.00 10.00      A   
ATOM    385  HE  ARG A  45     -20.873   8.355  -7.366  1.00 10.00      A   
ATOM    386  CZ  ARG A  45     -20.717   6.355  -7.370  1.00 10.00      A   
ATOM    387  NH1 ARG A  45     -19.896   5.313  -7.328  1.00 10.00      A   
ATOM    388 HH11 ARG A  45     -20.281   4.344  -7.345  1.00 10.00      A   
ATOM    389 HH12 ARG A  45     -18.867   5.459  -7.282  1.00 10.00      A   
ATOM    390  NH2 ARG A  45     -22.026   6.160  -7.458  1.00 10.00      A   
ATOM    391 HH21 ARG A  45     -22.682   6.987  -7.519  1.00 10.00      A   
ATOM    392 HH22 ARG A  45     -22.413   5.196  -7.478  1.00 10.00      A   
ATOM    393  C   ARG A  45     -16.867  11.979  -7.543  1.00 10.00      A   
ATOM    394  O   ARG A  45     -16.410  12.027  -8.685  1.00 10.00      A   
ATOM    395  N   ARG A  46     -16.120  12.096  -6.453  1.00 10.00      A   
ATOM    396  HN  ARG A  46     -16.544  12.001  -5.574  1.00 10.00      A   
ATOM    397  CA  ARG A  46     -14.685  12.344  -6.523  1.00 10.00      A   
ATOM    398  CB  ARG A  46     -14.216  13.104  -5.278  1.00 10.00      A   
ATOM    399  CG  ARG A  46     -14.953  14.412  -5.019  1.00 10.00      A   
ATOM    400  CD  ARG A  46     -14.504  15.052  -3.712  1.00 10.00      A   
ATOM    401  NE  ARG A  46     -15.257  16.265  -3.404  1.00 10.00      A   
ATOM    402  HE  ARG A  46     -15.568  16.805  -4.169  1.00 10.00      A   
ATOM    403  CZ  ARG A  46     -15.532  16.684  -2.166  1.00 10.00      A   
ATOM    404  NH1 ARG A  46     -15.109  15.997  -1.112  1.00 10.00      A   
ATOM    405 HH11 ARG A  46     -14.560  15.123  -1.244  1.00 10.00      A   
ATOM    406 HH12 ARG A  46     -15.327  16.330  -0.145  1.00 10.00      A   
ATOM    407  NH2 ARG A  46     -16.248  17.785  -1.982  1.00 10.00      A   
ATOM    408 HH21 ARG A  46     -16.599  18.326  -2.803  1.00 10.00      A   
ATOM    409 HH22 ARG A  46     -16.460  18.115  -1.016  1.00 10.00      A   
ATOM    410  C   ARG A  46     -13.868  11.063  -6.684  1.00 10.00      A   
ATOM    411  O   ARG A  46     -12.867  11.047  -7.403  1.00 10.00      A   
ATOM    412  N   LYS A  47     -14.288   9.994  -6.021  1.00 10.00      A   
ATOM    413  HN  LYS A  47     -15.104  10.052  -5.480  1.00 10.00      A   
ATOM    414  CA  LYS A  47     -13.563   8.734  -6.088  1.00 10.00      A   
ATOM    415  CB  LYS A  47     -12.853   8.460  -4.762  1.00 10.00      A   
ATOM    416  CG  LYS A  47     -13.767   8.517  -3.547  1.00 10.00      A   
ATOM    417  CD  LYS A  47     -13.126   7.857  -2.340  1.00 10.00      A   
ATOM    418  CE  LYS A  47     -13.033   6.351  -2.520  1.00 10.00      A   
ATOM    419  NZ  LYS A  47     -14.375   5.736  -2.701  1.00 10.00      A   
ATOM    420  HZ1 LYS A  47     -15.029   6.077  -1.965  1.00 10.00      A   
ATOM    421  HZ2 LYS A  47     -14.312   4.698  -2.632  1.00 10.00      A   
ATOM    422  HZ3 LYS A  47     -14.764   5.978  -3.633  1.00 10.00      A   
ATOM    423  C   LYS A  47     -14.470   7.565  -6.445  1.00 10.00      A   
ATOM    424  O   LYS A  47     -15.665   7.579  -6.151  1.00 10.00      A   
ATOM    425  N   VAL A  48     -13.883   6.559  -7.087  1.00 10.00      A   
ATOM    426  HN  VAL A  48     -12.926   6.628  -7.301  1.00 10.00      A   
ATOM    427  CA  VAL A  48     -14.607   5.358  -7.489  1.00 10.00      A   
ATOM    428  CB  VAL A  48     -15.049   5.405  -8.974  1.00 10.00      A   
ATOM    429  CG1 VAL A  48     -16.332   6.205  -9.134  1.00 10.00      A   
ATOM    430  CG2 VAL A  48     -13.953   5.979  -9.861  1.00 10.00      A   
ATOM    431  C   VAL A  48     -13.754   4.107  -7.250  1.00 10.00      A   
ATOM    432  O   VAL A  48     -12.699   3.935  -7.864  1.00 10.00      A   
ATOM    433  N   PHE A  49     -14.203   3.244  -6.351  1.00 10.00      A   
ATOM    434  HN  PHE A  49     -15.042   3.434  -5.871  1.00 10.00      A   
ATOM    435  CA  PHE A  49     -13.471   2.024  -6.047  1.00 10.00      A   
ATOM    436  CB  PHE A  49     -13.677   1.619  -4.586  1.00 10.00      A   
ATOM    437  CG  PHE A  49     -13.264   0.208  -4.281  1.00 10.00      A   
ATOM    438  CD1 PHE A  49     -11.936  -0.176  -4.366  1.00 10.00      A   
ATOM    439  CD2 PHE A  49     -14.208  -0.738  -3.915  1.00 10.00      A   
ATOM    440  CE1 PHE A  49     -11.559  -1.475  -4.091  1.00 10.00      A   
ATOM    441  CE2 PHE A  49     -13.838  -2.040  -3.637  1.00 10.00      A   
ATOM    442  CZ  PHE A  49     -12.511  -2.408  -3.725  1.00 10.00      A   
ATOM    443  C   PHE A  49     -13.865   0.881  -6.980  1.00 10.00      A   
ATOM    444  O   PHE A  49     -15.049   0.585  -7.151  1.00 10.00      A   
ATOM    445  N   ILE A  50     -12.860   0.255  -7.583  1.00 10.00      A   
ATOM    446  HN  ILE A  50     -11.945   0.566  -7.421  1.00 10.00      A   
ATOM    447  CA  ILE A  50     -13.069  -0.866  -8.489  1.00 10.00      A   
ATOM    448  CB  ILE A  50     -12.618  -0.518  -9.927  1.00 10.00      A   
ATOM    449  CG1 ILE A  50     -13.437   0.650 -10.493  1.00 10.00      A   
ATOM    450  CG2 ILE A  50     -12.712  -1.730 -10.840  1.00 10.00      A   
ATOM    451  CD1 ILE A  50     -14.918   0.361 -10.627  1.00 10.00      A   
ATOM    452  C   ILE A  50     -12.297  -2.091  -7.994  1.00 10.00      A   
ATOM    453  O   ILE A  50     -11.093  -2.021  -7.749  1.00 10.00      A   
ATOM    454  N   GLY A  51     -12.997  -3.209  -7.845  1.00 10.00      A   
ATOM    455  HN  GLY A  51     -13.954  -3.208  -8.068  1.00 10.00      A   
ATOM    456  CA  GLY A  51     -12.366  -4.431  -7.366  1.00 10.00      A   
ATOM    457  C   GLY A  51     -11.748  -5.263  -8.478  1.00 10.00      A   
ATOM    458  O   GLY A  51     -10.789  -6.001  -8.252  1.00 10.00      A   
ATOM    459  N   ASN A  52     -12.308  -5.158  -9.674  1.00 10.00      A   
ATOM    460  HN  ASN A  52     -13.083  -4.569  -9.785  1.00 10.00      A   
ATOM    461  CA  ASN A  52     -11.814  -5.896 -10.833  1.00 10.00      A   
ATOM    462  CB  ASN A  52     -12.704  -7.112 -11.106  1.00 10.00      A   
ATOM    463  CG  ASN A  52     -12.176  -7.995 -12.224  1.00 10.00      A   
ATOM    464  OD1 ASN A  52     -12.420  -7.739 -13.400  1.00 10.00      A   
ATOM    465  ND2 ASN A  52     -11.446  -9.038 -11.869  1.00 10.00      A   
ATOM    466 HD21 ASN A  52     -11.282  -9.193 -10.912  1.00 10.00      A   
ATOM    467 HD22 ASN A  52     -11.100  -9.622 -12.574  1.00 10.00      A   
ATOM    468  C   ASN A  52     -11.785  -4.973 -12.049  1.00 10.00      A   
ATOM    469  O   ASN A  52     -12.826  -4.495 -12.496  1.00 10.00      A   
ATOM    470  N   CYS A  53     -10.594  -4.738 -12.589  1.00 10.00      A   
ATOM    471  HN  CYS A  53      -9.803  -5.177 -12.205  1.00 10.00      A   
ATOM    472  CA  CYS A  53     -10.413  -3.841 -13.728  1.00 10.00      A   
ATOM    473  CB  CYS A  53      -8.928  -3.516 -13.915  1.00 10.00      A   
ATOM    474  SG  CYS A  53      -7.866  -4.970 -14.103  1.00 10.00      A   
ATOM    475  HG  CYS A  53      -6.701  -4.713 -13.513  1.00 10.00      A   
ATOM    476  C   CYS A  53     -11.019  -4.364 -15.035  1.00 10.00      A   
ATOM    477  O   CYS A  53     -10.951  -3.690 -16.064  1.00 10.00      A   
ATOM    478  N   TYR A  54     -11.612  -5.552 -15.001  1.00 10.00      A   
ATOM    479  HN  TYR A  54     -11.646  -6.051 -14.158  1.00 10.00      A   
ATOM    480  CA  TYR A  54     -12.215  -6.131 -16.195  1.00 10.00      A   
ATOM    481  CB  TYR A  54     -11.467  -7.396 -16.635  1.00 10.00      A   
ATOM    482  CG  TYR A  54     -10.069  -7.129 -17.151  1.00 10.00      A   
ATOM    483  CD1 TYR A  54      -8.969  -7.785 -16.613  1.00 10.00      A   
ATOM    484  CD2 TYR A  54      -9.853  -6.219 -18.179  1.00 10.00      A   
ATOM    485  CE1 TYR A  54      -7.692  -7.541 -17.087  1.00 10.00      A   
ATOM    486  CE2 TYR A  54      -8.581  -5.969 -18.656  1.00 10.00      A   
ATOM    487  CZ  TYR A  54      -7.505  -6.633 -18.109  1.00 10.00      A   
ATOM    488  OH  TYR A  54      -6.238  -6.390 -18.588  1.00 10.00      A   
ATOM    489  HH  TYR A  54      -6.027  -7.036 -19.288  1.00 10.00      A   
ATOM    490  C   TYR A  54     -13.702  -6.412 -15.998  1.00 10.00      A   
ATOM    491  O   TYR A  54     -14.345  -7.044 -16.838  1.00 10.00      A   
ATOM    492  N   ALA A  55     -14.252  -5.918 -14.893  1.00 10.00      A   
ATOM    493  HN  ALA A  55     -13.694  -5.416 -14.261  1.00 10.00      A   
ATOM    494  CA  ALA A  55     -15.665  -6.113 -14.599  1.00 10.00      A   
ATOM    495  CB  ALA A  55     -15.917  -6.078 -13.100  1.00 10.00      A   
ATOM    496  C   ALA A  55     -16.521  -5.083 -15.333  1.00 10.00      A   
ATOM    497  O   ALA A  55     -17.727  -5.271 -15.507  1.00 10.00      A   
ATOM    498  N   VAL A  56     -15.888  -3.999 -15.766  1.00 10.00      A   
ATOM    499  HN  VAL A  56     -14.928  -3.907 -15.591  1.00 10.00      A   
ATOM    500  CA  VAL A  56     -16.574  -2.945 -16.498  1.00 10.00      A   
ATOM    501  CB  VAL A  56     -17.274  -1.928 -15.561  1.00 10.00      A   
ATOM    502  CG1 VAL A  56     -16.270  -1.051 -14.830  1.00 10.00      A   
ATOM    503  CG2 VAL A  56     -18.282  -1.080 -16.323  1.00 10.00      A   
ATOM    504  C   VAL A  56     -15.591  -2.240 -17.432  1.00 10.00      A   
ATOM    505  O   VAL A  56     -14.399  -2.150 -17.133  1.00 10.00      A   
ATOM    506  N   SER A  57     -16.090  -1.781 -18.571  1.00 10.00      A   
ATOM    507  HN  SER A  57     -17.041  -1.915 -18.765  1.00 10.00      A   
ATOM    508  CA  SER A  57     -15.271  -1.092 -19.554  1.00 10.00      A   
ATOM    509  CB  SER A  57     -16.072  -0.936 -20.845  1.00 10.00      A   
ATOM    510  OG  SER A  57     -17.023  -1.983 -20.969  1.00 10.00      A   
ATOM    511  HG  SER A  57     -16.710  -2.621 -21.619  1.00 10.00      A   
ATOM    512  C   SER A  57     -14.819   0.278 -19.036  1.00 10.00      A   
ATOM    513  O   SER A  57     -15.586   0.987 -18.380  1.00 10.00      A   
ATOM    514  N   PRO A  58     -13.569   0.664 -19.336  1.00 10.00      A   
ATOM    515  CA  PRO A  58     -12.992   1.944 -18.894  1.00 10.00      A   
ATOM    516  CB  PRO A  58     -11.603   1.960 -19.544  1.00 10.00      A   
ATOM    517  CG  PRO A  58     -11.297   0.531 -19.833  1.00 10.00      A   
ATOM    518  CD  PRO A  58     -12.613  -0.124 -20.130  1.00 10.00      A   
ATOM    519  C   PRO A  58     -13.799   3.154 -19.360  1.00 10.00      A   
ATOM    520  O   PRO A  58     -14.097   4.051 -18.571  1.00 10.00      A   
ATOM    521  N   ALA A  59     -14.164   3.166 -20.639  1.00 10.00      A   
ATOM    522  HN  ALA A  59     -13.924   2.409 -21.212  1.00 10.00      A   
ATOM    523  CA  ALA A  59     -14.917   4.280 -21.206  1.00 10.00      A   
ATOM    524  CB  ALA A  59     -15.054   4.138 -22.714  1.00 10.00      A   
ATOM    525  C   ALA A  59     -16.282   4.449 -20.543  1.00 10.00      A   
ATOM    526  O   ALA A  59     -16.776   5.565 -20.410  1.00 10.00      A   
ATOM    527  N   THR A  60     -16.883   3.344 -20.120  1.00 10.00      A   
ATOM    528  HN  THR A  60     -16.449   2.475 -20.258  1.00 10.00      A   
ATOM    529  CA  THR A  60     -18.185   3.387 -19.468  1.00 10.00      A   
ATOM    530  CB  THR A  60     -18.746   1.969 -19.268  1.00 10.00      A   
ATOM    531  OG1 THR A  60     -18.393   1.163 -20.404  1.00 10.00      A   
ATOM    532  HG1 THR A  60     -18.957   0.382 -20.428  1.00 10.00      A   
ATOM    533  CG2 THR A  60     -20.260   2.009 -19.133  1.00 10.00      A   
ATOM    534  C   THR A  60     -18.091   4.108 -18.124  1.00 10.00      A   
ATOM    535  O   THR A  60     -18.980   4.879 -17.756  1.00 10.00      A   
ATOM    536  N   VAL A  61     -17.000   3.862 -17.408  1.00 10.00      A   
ATOM    537  HN  VAL A  61     -16.329   3.238 -17.761  1.00 10.00      A   
ATOM    538  CA  VAL A  61     -16.771   4.495 -16.113  1.00 10.00      A   
ATOM    539  CB  VAL A  61     -15.501   3.937 -15.435  1.00 10.00      A   
ATOM    540  CG1 VAL A  61     -15.286   4.574 -14.071  1.00 10.00      A   
ATOM    541  CG2 VAL A  61     -15.579   2.424 -15.311  1.00 10.00      A   
ATOM    542  C   VAL A  61     -16.611   6.000 -16.306  1.00 10.00      A   
ATOM    543  O   VAL A  61     -17.243   6.802 -15.613  1.00 10.00      A   
ATOM    544  N   ILE A  62     -15.781   6.363 -17.278  1.00 10.00      A   
ATOM    545  HN  ILE A  62     -15.317   5.665 -17.790  1.00 10.00      A   
ATOM    546  CA  ILE A  62     -15.518   7.761 -17.600  1.00 10.00      A   
ATOM    547  CB  ILE A  62     -14.444   7.872 -18.699  1.00 10.00      A   
ATOM    548  CG1 ILE A  62     -13.174   7.140 -18.259  1.00 10.00      A   
ATOM    549  CG2 ILE A  62     -14.144   9.329 -19.012  1.00 10.00      A   
ATOM    550  CD1 ILE A  62     -12.117   7.048 -19.331  1.00 10.00      A   
ATOM    551  C   ILE A  62     -16.789   8.453 -18.078  1.00 10.00      A   
ATOM    552  O   ILE A  62     -17.026   9.627 -17.788  1.00 10.00      A   
ATOM    553  N   ARG A  63     -17.593   7.713 -18.823  1.00 10.00      A   
ATOM    554  HN  ARG A  63     -17.327   6.791 -19.034  1.00 10.00      A   
ATOM    555  CA  ARG A  63     -18.845   8.226 -19.350  1.00 10.00      A   
ATOM    556  CB  ARG A  63     -19.519   7.164 -20.226  1.00 10.00      A   
ATOM    557  CG  ARG A  63     -20.760   7.647 -20.960  1.00 10.00      A   
ATOM    558  CD  ARG A  63     -20.570   7.607 -22.469  1.00 10.00      A   
ATOM    559  NE  ARG A  63     -20.379   6.244 -22.971  1.00 10.00      A   
ATOM    560  HE  ARG A  63     -21.132   5.620 -22.869  1.00 10.00      A   
ATOM    561  CZ  ARG A  63     -19.259   5.816 -23.560  1.00 10.00      A   
ATOM    562  NH1 ARG A  63     -18.230   6.639 -23.718  1.00 10.00      A   
ATOM    563 HH11 ARG A  63     -17.359   6.303 -24.183  1.00 10.00      A   
ATOM    564 HH12 ARG A  63     -18.284   7.624 -23.376  1.00 10.00      A   
ATOM    565  NH2 ARG A  63     -19.166   4.560 -23.981  1.00 10.00      A   
ATOM    566 HH21 ARG A  63     -19.964   3.901 -23.853  1.00 10.00      A   
ATOM    567 HH22 ARG A  63     -18.288   4.227 -24.439  1.00 10.00      A   
ATOM    568  C   ARG A  63     -19.771   8.618 -18.211  1.00 10.00      A   
ATOM    569  O   ARG A  63     -20.330   9.712 -18.199  1.00 10.00      A   
ATOM    570  N   ARG A  64     -19.910   7.725 -17.244  1.00 10.00      A   
ATOM    571  HN  ARG A  64     -19.419   6.874 -17.303  1.00 10.00      A   
ATOM    572  CA  ARG A  64     -20.777   7.969 -16.108  1.00 10.00      A   
ATOM    573  CB  ARG A  64     -21.049   6.675 -15.342  1.00 10.00      A   
ATOM    574  CG  ARG A  64     -22.091   6.820 -14.249  1.00 10.00      A   
ATOM    575  CD  ARG A  64     -22.496   5.470 -13.687  1.00 10.00      A   
ATOM    576  NE  ARG A  64     -23.095   5.610 -12.361  1.00 10.00      A   
ATOM    577  HE  ARG A  64     -23.104   6.511 -11.966  1.00 10.00      A   
ATOM    578  CZ  ARG A  64     -23.615   4.604 -11.659  1.00 10.00      A   
ATOM    579  NH1 ARG A  64     -23.625   3.366 -12.149  1.00 10.00      A   
ATOM    580 HH11 ARG A  64     -24.037   2.583 -11.589  1.00 10.00      A   
ATOM    581 HH12 ARG A  64     -23.221   3.162 -13.103  1.00 10.00      A   
ATOM    582  NH2 ARG A  64     -24.113   4.837 -10.453  1.00 10.00      A   
ATOM    583 HH21 ARG A  64     -24.099   5.800 -10.051  1.00 10.00      A   
ATOM    584 HH22 ARG A  64     -24.518   4.052  -9.894  1.00 10.00      A   
ATOM    585  C   ARG A  64     -20.227   9.047 -15.177  1.00 10.00      A   
ATOM    586  O   ARG A  64     -20.931  10.007 -14.861  1.00 10.00      A   
ATOM    587  N   PHE A  65     -18.979   8.898 -14.753  1.00 10.00      A   
ATOM    588  HN  PHE A  65     -18.450   8.130 -15.066  1.00 10.00      A   
ATOM    589  CA  PHE A  65     -18.362   9.864 -13.844  1.00 10.00      A   
ATOM    590  CB  PHE A  65     -17.836   9.164 -12.590  1.00 10.00      A   
ATOM    591  CG  PHE A  65     -18.831   8.270 -11.918  1.00 10.00      A   
ATOM    592  CD1 PHE A  65     -18.678   6.896 -11.954  1.00 10.00      A   
ATOM    593  CD2 PHE A  65     -19.917   8.805 -11.248  1.00 10.00      A   
ATOM    594  CE1 PHE A  65     -19.591   6.070 -11.332  1.00 10.00      A   
ATOM    595  CE2 PHE A  65     -20.835   7.984 -10.625  1.00 10.00      A   
ATOM    596  CZ  PHE A  65     -20.671   6.616 -10.668  1.00 10.00      A   
ATOM    597  C   PHE A  65     -17.217  10.612 -14.516  1.00 10.00      A   
ATOM    598  O   PHE A  65     -16.124  10.075 -14.671  1.00 10.00      A   
ATOM    599  N   PRO A  66     -17.452  11.861 -14.933  1.00 10.00      A   
ATOM    600  CA  PRO A  66     -16.433  12.676 -15.583  1.00 10.00      A   
ATOM    601  CB  PRO A  66     -17.281  13.493 -16.555  1.00 10.00      A   
ATOM    602  CG  PRO A  66     -18.584  13.700 -15.847  1.00 10.00      A   
ATOM    603  CD  PRO A  66     -18.743  12.567 -14.861  1.00 10.00      A   
ATOM    604  C   PRO A  66     -15.708  13.616 -14.612  1.00 10.00      A   
ATOM    605  O   PRO A  66     -14.734  14.276 -14.982  1.00 10.00      A   
ATOM    606  N   LYS A  67     -16.171  13.664 -13.368  1.00 10.00      A   
ATOM    607  HN  LYS A  67     -16.921  13.082 -13.113  1.00 10.00      A   
ATOM    608  CA  LYS A  67     -15.581  14.551 -12.367  1.00 10.00      A   
ATOM    609  CB  LYS A  67     -16.653  15.442 -11.732  1.00 10.00      A   
ATOM    610  CG  LYS A  67     -17.355  16.355 -12.727  1.00 10.00      A   
ATOM    611  CD  LYS A  67     -17.009  17.821 -12.497  1.00 10.00      A   
ATOM    612  CE  LYS A  67     -17.966  18.477 -11.511  1.00 10.00      A   
ATOM    613  NZ  LYS A  67     -17.794  19.955 -11.463  1.00 10.00      A   
ATOM    614  HZ1 LYS A  67     -18.489  20.374 -10.813  1.00 10.00      A   
ATOM    615  HZ2 LYS A  67     -17.931  20.369 -12.410  1.00 10.00      A   
ATOM    616  HZ3 LYS A  67     -16.840  20.194 -11.129  1.00 10.00      A   
ATOM    617  C   LYS A  67     -14.812  13.780 -11.299  1.00 10.00      A   
ATOM    618  O   LYS A  67     -14.689  14.234 -10.161  1.00 10.00      A   
ATOM    619  N   VAL A  68     -14.287  12.622 -11.675  1.00 10.00      A   
ATOM    620  HN  VAL A  68     -14.414  12.317 -12.596  1.00 10.00      A   
ATOM    621  CA  VAL A  68     -13.520  11.794 -10.753  1.00 10.00      A   
ATOM    622  CB  VAL A  68     -13.552  10.308 -11.181  1.00 10.00      A   
ATOM    623  CG1 VAL A  68     -12.516   9.484 -10.430  1.00 10.00      A   
ATOM    624  CG2 VAL A  68     -14.939   9.731 -10.966  1.00 10.00      A   
ATOM    625  C   VAL A  68     -12.073  12.287 -10.668  1.00 10.00      A   
ATOM    626  O   VAL A  68     -11.484  12.689 -11.675  1.00 10.00      A   
ATOM    627  N   ARG A  69     -11.519  12.280  -9.460  1.00 10.00      A   
ATOM    628  HN  ARG A  69     -12.053  11.974  -8.692  1.00 10.00      A   
ATOM    629  CA  ARG A  69     -10.147  12.716  -9.240  1.00 10.00      A   
ATOM    630  CB  ARG A  69     -10.118  14.000  -8.410  1.00 10.00      A   
ATOM    631  CG  ARG A  69     -10.509  15.249  -9.186  1.00 10.00      A   
ATOM    632  CD  ARG A  69     -10.253  16.499  -8.363  1.00 10.00      A   
ATOM    633  NE  ARG A  69     -10.506  17.729  -9.115  1.00 10.00      A   
ATOM    634  HE  ARG A  69     -11.273  17.735  -9.728  1.00 10.00      A   
ATOM    635  CZ  ARG A  69      -9.756  18.827  -9.005  1.00 10.00      A   
ATOM    636  NH1 ARG A  69      -8.715  18.835  -8.191  1.00 10.00      A   
ATOM    637 HH11 ARG A  69      -8.122  19.692  -8.098  1.00 10.00      A   
ATOM    638 HH12 ARG A  69      -8.478  17.980  -7.629  1.00 10.00      A   
ATOM    639  NH2 ARG A  69     -10.049  19.910  -9.710  1.00 10.00      A   
ATOM    640 HH21 ARG A  69      -9.459  20.767  -9.617  1.00 10.00      A   
ATOM    641 HH22 ARG A  69     -10.866  19.915 -10.356  1.00 10.00      A   
ATOM    642  C   ARG A  69      -9.324  11.622  -8.560  1.00 10.00      A   
ATOM    643  O   ARG A  69      -8.095  11.718  -8.487  1.00 10.00      A   
ATOM    644  N   SER A  70     -10.004  10.587  -8.068  1.00 10.00      A   
ATOM    645  HN  SER A  70     -10.981  10.573  -8.154  1.00 10.00      A   
ATOM    646  CA  SER A  70      -9.340   9.472  -7.400  1.00 10.00      A   
ATOM    647  CB  SER A  70      -9.648   9.483  -5.905  1.00 10.00      A   
ATOM    648  OG  SER A  70      -9.270  10.717  -5.322  1.00 10.00      A   
ATOM    649  HG  SER A  70      -8.916  10.555  -4.439  1.00 10.00      A   
ATOM    650  C   SER A  70      -9.749   8.138  -8.019  1.00 10.00      A   
ATOM    651  O   SER A  70     -10.907   7.722  -7.930  1.00 10.00      A   
ATOM    652  N   VAL A  71      -8.788   7.473  -8.644  1.00 10.00      A   
ATOM    653  HN  VAL A  71      -7.878   7.849  -8.659  1.00 10.00      A   
ATOM    654  CA  VAL A  71      -9.029   6.197  -9.293  1.00 10.00      A   
ATOM    655  CB  VAL A  71      -8.482   6.214 -10.739  1.00 10.00      A   
ATOM    656  CG1 VAL A  71      -8.643   4.858 -11.410  1.00 10.00      A   
ATOM    657  CG2 VAL A  71      -9.172   7.296 -11.553  1.00 10.00      A   
ATOM    658  C   VAL A  71      -8.371   5.065  -8.509  1.00 10.00      A   
ATOM    659  O   VAL A  71      -7.238   5.200  -8.036  1.00 10.00      A   
ATOM    660  N   GLU A  72      -9.091   3.961  -8.361  1.00 10.00      A   
ATOM    661  HN  GLU A  72      -9.990   3.920  -8.759  1.00 10.00      A   
ATOM    662  CA  GLU A  72      -8.588   2.797  -7.642  1.00 10.00      A   
ATOM    663  CB  GLU A  72      -9.170   2.752  -6.234  1.00 10.00      A   
ATOM    664  CG  GLU A  72      -8.127   2.576  -5.149  1.00 10.00      A   
ATOM    665  CD  GLU A  72      -8.423   3.418  -3.930  1.00 10.00      A   
ATOM    666  OE1 GLU A  72      -8.512   4.656  -4.070  1.00 10.00      A   
ATOM    667  OE2 GLU A  72      -8.553   2.845  -2.827  1.00 10.00      A   
ATOM    668  C   GLU A  72      -8.958   1.531  -8.400  1.00 10.00      A   
ATOM    669  O   GLU A  72     -10.141   1.240  -8.585  1.00 10.00      A   
ATOM    670  N   LEU A  73      -7.954   0.778  -8.835  1.00 10.00      A   
ATOM    671  HN  LEU A  73      -7.030   1.039  -8.621  1.00 10.00      A   
ATOM    672  CA  LEU A  73      -8.199  -0.436  -9.606  1.00 10.00      A   
ATOM    673  CB  LEU A  73      -7.914  -0.189 -11.095  1.00 10.00      A   
ATOM    674  CG  LEU A  73      -8.719   0.917 -11.784  1.00 10.00      A   
ATOM    675  CD1 LEU A  73      -7.959   1.451 -12.988  1.00 10.00      A   
ATOM    676  CD2 LEU A  73     -10.082   0.399 -12.208  1.00 10.00      A   
ATOM    677  C   LEU A  73      -7.365  -1.624  -9.133  1.00 10.00      A   
ATOM    678  O   LEU A  73      -6.202  -1.481  -8.744  1.00 10.00      A   
ATOM    679  N   LYS A  74      -7.986  -2.797  -9.171  1.00 10.00      A   
ATOM    680  HN  LYS A  74      -8.922  -2.824  -9.455  1.00 10.00      A   
ATOM    681  CA  LYS A  74      -7.337  -4.049  -8.808  1.00 10.00      A   
ATOM    682  CB  LYS A  74      -8.021  -4.687  -7.595  1.00 10.00      A   
ATOM    683  CG  LYS A  74      -8.020  -3.816  -6.349  1.00 10.00      A   
ATOM    684  CD  LYS A  74      -8.835  -4.454  -5.231  1.00 10.00      A   
ATOM    685  CE  LYS A  74      -8.851  -3.580  -3.986  1.00 10.00      A   
ATOM    686  NZ  LYS A  74      -9.564  -4.231  -2.854  1.00 10.00      A   
ATOM    687  HZ1 LYS A  74     -10.591  -4.143  -2.970  1.00 10.00      A   
ATOM    688  HZ2 LYS A  74      -9.293  -3.787  -1.953  1.00 10.00      A   
ATOM    689  HZ3 LYS A  74      -9.316  -5.242  -2.808  1.00 10.00      A   
ATOM    690  C   LYS A  74      -7.430  -4.981 -10.015  1.00 10.00      A   
ATOM    691  O   LYS A  74      -8.424  -4.944 -10.745  1.00 10.00      A   
ATOM    692  N   GLY A  75      -6.410  -5.800 -10.243  1.00 10.00      A   
ATOM    693  HN  GLY A  75      -5.642  -5.811  -9.631  1.00 10.00      A   
ATOM    694  CA  GLY A  75      -6.438  -6.677 -11.401  1.00 10.00      A   
ATOM    695  C   GLY A  75      -6.225  -8.142 -11.088  1.00 10.00      A   
ATOM    696  O   GLY A  75      -7.173  -8.930 -11.084  1.00 10.00      A   
ATOM    697  N   LYS A  76      -4.978  -8.508 -10.843  1.00 10.00      A   
ATOM    698  HN  LYS A  76      -4.272  -7.822 -10.841  1.00 10.00      A   
ATOM    699  CA  LYS A  76      -4.623  -9.889 -10.554  1.00 10.00      A   
ATOM    700  CB  LYS A  76      -3.103 -10.074 -10.615  1.00 10.00      A   
ATOM    701  CG  LYS A  76      -2.530  -9.934 -12.019  1.00 10.00      A   
ATOM    702  CD  LYS A  76      -1.074 -10.370 -12.088  1.00 10.00      A   
ATOM    703  CE  LYS A  76      -0.135  -9.281 -11.595  1.00 10.00      A   
ATOM    704  NZ  LYS A  76       1.270  -9.757 -11.540  1.00 10.00      A   
ATOM    705  HZ1 LYS A  76       1.414 -10.341 -10.692  1.00 10.00      A   
ATOM    706  HZ2 LYS A  76       1.930  -8.943 -11.505  1.00 10.00      A   
ATOM    707  HZ3 LYS A  76       1.487 -10.330 -12.379  1.00 10.00      A   
ATOM    708  C   LYS A  76      -5.183 -10.348  -9.210  1.00 10.00      A   
ATOM    709  O   LYS A  76      -5.259  -9.565  -8.263  1.00 10.00      A   
ATOM    710  N   PRO A  77      -5.615 -11.617  -9.121  1.00 10.00      A   
ATOM    711  CA  PRO A  77      -6.172 -12.181  -7.883  1.00 10.00      A   
ATOM    712  CB  PRO A  77      -6.711 -13.547  -8.326  1.00 10.00      A   
ATOM    713  CG  PRO A  77      -5.908 -13.895  -9.532  1.00 10.00      A   
ATOM    714  CD  PRO A  77      -5.620 -12.595 -10.226  1.00 10.00      A   
ATOM    715  C   PRO A  77      -5.112 -12.342  -6.787  1.00 10.00      A   
ATOM    716  O   PRO A  77      -3.915 -12.188  -7.037  1.00 10.00      A   
ATOM    717  N   HIS A  78      -5.561 -12.668  -5.581  1.00 10.00      A   
ATOM    718  HN  HIS A  78      -6.520 -12.815  -5.459  1.00 10.00      A   
ATOM    719  CA  HIS A  78      -4.674 -12.843  -4.435  1.00 10.00      A   
ATOM    720  CB  HIS A  78      -5.510 -13.040  -3.157  1.00 10.00      A   
ATOM    721  CG  HIS A  78      -4.746 -13.550  -1.966  1.00 10.00      A   
ATOM    722  ND1 HIS A  78      -5.162 -14.606  -1.187  1.00 10.00      A   
ATOM    723  HD1 HIS A  78      -5.994 -15.133  -1.305  1.00 10.00      A   
ATOM    724  CD2 HIS A  78      -3.572 -13.131  -1.426  1.00 10.00      A   
ATOM    725  CE1 HIS A  78      -4.252 -14.794  -0.226  1.00 10.00      A   
ATOM    726  NE2 HIS A  78      -3.265 -13.926  -0.326  1.00 10.00      A   
ATOM    727  C   HIS A  78      -3.715 -14.016  -4.648  1.00 10.00      A   
ATOM    728  O   HIS A  78      -2.513 -13.911  -4.391  1.00 10.00      A   
ATOM    729  N   PHE A  79      -4.245 -15.124  -5.153  1.00 10.00      A   
ATOM    730  HN  PHE A  79      -5.206 -15.143  -5.367  1.00 10.00      A   
ATOM    731  CA  PHE A  79      -3.442 -16.319  -5.386  1.00 10.00      A   
ATOM    732  CB  PHE A  79      -4.333 -17.533  -5.670  1.00 10.00      A   
ATOM    733  CG  PHE A  79      -4.772 -18.276  -4.432  1.00 10.00      A   
ATOM    734  CD1 PHE A  79      -4.615 -17.719  -3.172  1.00 10.00      A   
ATOM    735  CD2 PHE A  79      -5.337 -19.537  -4.531  1.00 10.00      A   
ATOM    736  CE1 PHE A  79      -5.013 -18.402  -2.039  1.00 10.00      A   
ATOM    737  CE2 PHE A  79      -5.737 -20.225  -3.401  1.00 10.00      A   
ATOM    738  CZ  PHE A  79      -5.575 -19.658  -2.153  1.00 10.00      A   
ATOM    739  C   PHE A  79      -2.399 -16.130  -6.487  1.00 10.00      A   
ATOM    740  O   PHE A  79      -1.515 -16.965  -6.663  1.00 10.00      A   
ATOM    741  N   ALA A  80      -2.491 -15.027  -7.216  1.00 10.00      A   
ATOM    742  HN  ALA A  80      -3.204 -14.382  -7.018  1.00 10.00      A   
ATOM    743  CA  ALA A  80      -1.548 -14.747  -8.294  1.00 10.00      A   
ATOM    744  CB  ALA A  80      -2.082 -13.667  -9.221  1.00 10.00      A   
ATOM    745  C   ALA A  80      -0.180 -14.353  -7.750  1.00 10.00      A   
ATOM    746  O   ALA A  80       0.830 -14.508  -8.428  1.00 10.00      A   
ATOM    747  N   ASP A  81      -0.152 -13.875  -6.507  1.00 10.00      A   
ATOM    748  HN  ASP A  81      -0.991 -13.804  -6.002  1.00 10.00      A   
ATOM    749  CA  ASP A  81       1.097 -13.459  -5.871  1.00 10.00      A   
ATOM    750  CB  ASP A  81       0.809 -12.642  -4.599  1.00 10.00      A   
ATOM    751  CG  ASP A  81       0.727 -11.144  -4.843  1.00 10.00      A   
ATOM    752  OD1 ASP A  81       1.786 -10.475  -4.865  1.00 10.00      A   
ATOM    753  OD2 ASP A  81      -0.401 -10.626  -5.002  1.00 10.00      A   
ATOM    754  C   ASP A  81       1.949 -14.672  -5.510  1.00 10.00      A   
ATOM    755  O   ASP A  81       3.137 -14.546  -5.204  1.00 10.00      A   
ATOM    756  N   PHE A  82       1.335 -15.850  -5.553  1.00 10.00      A   
ATOM    757  HN  PHE A  82       0.395 -15.885  -5.822  1.00 10.00      A   
ATOM    758  CA  PHE A  82       2.021 -17.088  -5.207  1.00 10.00      A   
ATOM    759  CB  PHE A  82       1.138 -17.944  -4.298  1.00 10.00      A   
ATOM    760  CG  PHE A  82       0.596 -17.190  -3.117  1.00 10.00      A   
ATOM    761  CD1 PHE A  82       1.451 -16.570  -2.218  1.00 10.00      A   
ATOM    762  CD2 PHE A  82      -0.769 -17.097  -2.910  1.00 10.00      A   
ATOM    763  CE1 PHE A  82       0.951 -15.872  -1.138  1.00 10.00      A   
ATOM    764  CE2 PHE A  82      -1.275 -16.403  -1.833  1.00 10.00      A   
ATOM    765  CZ  PHE A  82      -0.414 -15.790  -0.947  1.00 10.00      A   
ATOM    766  C   PHE A  82       2.457 -17.868  -6.444  1.00 10.00      A   
ATOM    767  O   PHE A  82       2.702 -19.072  -6.370  1.00 10.00      A   
ATOM    768  N   ASN A  83       2.555 -17.169  -7.570  1.00 10.00      A   
ATOM    769  HN  ASN A  83       2.333 -16.214  -7.552  1.00 10.00      A   
ATOM    770  CA  ASN A  83       2.983 -17.770  -8.835  1.00 10.00      A   
ATOM    771  CB  ASN A  83       4.412 -18.310  -8.730  1.00 10.00      A   
ATOM    772  CG  ASN A  83       5.336 -17.726  -9.780  1.00 10.00      A   
ATOM    773  OD1 ASN A  83       4.953 -17.540 -10.936  1.00 10.00      A   
ATOM    774  ND2 ASN A  83       6.558 -17.418  -9.381  1.00 10.00      A   
ATOM    775 HD21 ASN A  83       6.796 -17.578  -8.443  1.00 10.00      A   
ATOM    776 HD22 ASN A  83       7.181 -17.048 -10.041  1.00 10.00      A   
ATOM    777  C   ASN A  83       2.019 -18.849  -9.324  1.00 10.00      A   
ATOM    778  O   ASN A  83       2.435 -19.887  -9.846  1.00 10.00      A   
ATOM    779  N   LEU A  84       0.725 -18.597  -9.160  1.00 10.00      A   
ATOM    780  HN  LEU A  84       0.453 -17.758  -8.733  1.00 10.00      A   
ATOM    781  CA  LEU A  84      -0.299 -19.538  -9.598  1.00 10.00      A   
ATOM    782  CB  LEU A  84      -1.361 -19.734  -8.512  1.00 10.00      A   
ATOM    783  CG  LEU A  84      -0.876 -20.361  -7.201  1.00 10.00      A   
ATOM    784  CD1 LEU A  84      -2.027 -20.525  -6.221  1.00 10.00      A   
ATOM    785  CD2 LEU A  84      -0.196 -21.698  -7.457  1.00 10.00      A   
ATOM    786  C   LEU A  84      -0.942 -19.056 -10.897  1.00 10.00      A   
ATOM    787  O   LEU A  84      -1.684 -19.789 -11.550  1.00 10.00      A   
ATOM    788  N   VAL A  85      -0.630 -17.821 -11.269  1.00 10.00      A   
ATOM    789  HN  VAL A  85      -0.006 -17.307 -10.719  1.00 10.00      A   
ATOM    790  CA  VAL A  85      -1.158 -17.210 -12.484  1.00 10.00      A   
ATOM    791  CB  VAL A  85      -1.975 -15.934 -12.163  1.00 10.00      A   
ATOM    792  CG1 VAL A  85      -2.276 -15.135 -13.424  1.00 10.00      A   
ATOM    793  CG2 VAL A  85      -3.266 -16.293 -11.443  1.00 10.00      A   
ATOM    794  C   VAL A  85      -0.007 -16.859 -13.428  1.00 10.00      A   
ATOM    795  O   VAL A  85       0.820 -15.999 -13.118  1.00 10.00      A   
ATOM    796  N   PRO A  86       0.064 -17.532 -14.586  1.00 10.00      A   
ATOM    797  CA  PRO A  86       1.122 -17.304 -15.576  1.00 10.00      A   
ATOM    798  CB  PRO A  86       0.707 -18.190 -16.753  1.00 10.00      A   
ATOM    799  CG  PRO A  86      -0.161 -19.239 -16.150  1.00 10.00      A   
ATOM    800  CD  PRO A  86      -0.887 -18.570 -15.023  1.00 10.00      A   
ATOM    801  C   PRO A  86       1.206 -15.848 -16.016  1.00 10.00      A   
ATOM    802  O   PRO A  86       0.190 -15.156 -16.123  1.00 10.00      A   
ATOM    803  N   ASP A  87       2.427 -15.389 -16.253  1.00 10.00      A   
ATOM    804  HN  ASP A  87       3.192 -15.990 -16.136  1.00 10.00      A   
ATOM    805  CA  ASP A  87       2.660 -14.020 -16.689  1.00 10.00      A   
ATOM    806  CB  ASP A  87       4.157 -13.696 -16.707  1.00 10.00      A   
ATOM    807  CG  ASP A  87       4.780 -13.632 -15.330  1.00 10.00      A   
ATOM    808  OD1 ASP A  87       5.556 -14.550 -14.987  1.00 10.00      A   
ATOM    809  OD2 ASP A  87       4.522 -12.656 -14.590  1.00 10.00      A   
ATOM    810  C   ASP A  87       2.096 -13.815 -18.082  1.00 10.00      A   
ATOM    811  O   ASP A  87       2.290 -14.648 -18.973  1.00 10.00      A   
ATOM    812  N   GLY A  88       1.408 -12.705 -18.268  1.00 10.00      A   
ATOM    813  HN  GLY A  88       1.305 -12.072 -17.523  1.00 10.00      A   
ATOM    814  CA  GLY A  88       0.821 -12.406 -19.555  1.00 10.00      A   
ATOM    815  C   GLY A  88      -0.673 -12.642 -19.569  1.00 10.00      A   
ATOM    816  O   GLY A  88      -1.304 -12.606 -20.623  1.00 10.00      A   
ATOM    817  N   TRP A  89      -1.236 -12.896 -18.397  1.00 10.00      A   
ATOM    818  HN  TRP A  89      -0.671 -12.924 -17.596  1.00 10.00      A   
ATOM    819  CA  TRP A  89      -2.667 -13.134 -18.263  1.00 10.00      A   
ATOM    820  CB  TRP A  89      -2.988 -13.649 -16.854  1.00 10.00      A   
ATOM    821  CG  TRP A  89      -4.435 -13.541 -16.484  1.00 10.00      A   
ATOM    822  CD1 TRP A  89      -5.450 -14.322 -16.941  1.00 10.00      A   
ATOM    823  CD2 TRP A  89      -5.029 -12.590 -15.587  1.00 10.00      A   
ATOM    824  NE1 TRP A  89      -6.640 -13.920 -16.391  1.00 10.00      A   
ATOM    825  HE1 TRP A  89      -7.516 -14.328 -16.569  1.00 10.00      A   
ATOM    826  CE2 TRP A  89      -6.410 -12.860 -15.555  1.00 10.00      A   
ATOM    827  CE3 TRP A  89      -4.529 -11.540 -14.811  1.00 10.00      A   
ATOM    828  CZ2 TRP A  89      -7.298 -12.121 -14.777  1.00 10.00      A   
ATOM    829  CZ3 TRP A  89      -5.410 -10.808 -14.040  1.00 10.00      A   
ATOM    830  CH2 TRP A  89      -6.779 -11.102 -14.027  1.00 10.00      A   
ATOM    831  C   TRP A  89      -3.457 -11.858 -18.545  1.00 10.00      A   
ATOM    832  O   TRP A  89      -4.463 -11.876 -19.261  1.00 10.00      A   
ATOM    833  N   GLY A  90      -3.004 -10.760 -17.969  1.00 10.00      A   
ATOM    834  HN  GLY A  90      -2.202 -10.808 -17.401  1.00 10.00      A   
ATOM    835  CA  GLY A  90      -3.674  -9.496 -18.159  1.00 10.00      A   
ATOM    836  C   GLY A  90      -3.464  -8.564 -16.987  1.00 10.00      A   
ATOM    837  O   GLY A  90      -2.523  -8.737 -16.211  1.00 10.00      A   
ATOM    838  N   GLY A  91      -4.349  -7.587 -16.848  1.00 10.00      A   
ATOM    839  HN  GLY A  91      -5.079  -7.502 -17.498  1.00 10.00      A   
ATOM    840  CA  GLY A  91      -4.241  -6.633 -15.766  1.00 10.00      A   
ATOM    841  C   GLY A  91      -3.455  -5.414 -16.195  1.00 10.00      A   
ATOM    842  O   GLY A  91      -2.819  -4.749 -15.377  1.00 10.00      A   
ATOM    843  N   TYR A  92      -3.500  -5.126 -17.489  1.00 10.00      A   
ATOM    844  HN  TYR A  92      -4.045  -5.688 -18.081  1.00 10.00      A   
ATOM    845  CA  TYR A  92      -2.787  -3.992 -18.050  1.00 10.00      A   
ATOM    846  CB  TYR A  92      -2.553  -4.193 -19.548  1.00 10.00      A   
ATOM    847  CG  TYR A  92      -1.503  -5.230 -19.868  1.00 10.00      A   
ATOM    848  CD1 TYR A  92      -1.810  -6.584 -19.874  1.00 10.00      A   
ATOM    849  CD2 TYR A  92      -0.201  -4.853 -20.167  1.00 10.00      A   
ATOM    850  CE1 TYR A  92      -0.850  -7.532 -20.169  1.00 10.00      A   
ATOM    851  CE2 TYR A  92       0.766  -5.794 -20.462  1.00 10.00      A   
ATOM    852  CZ  TYR A  92       0.436  -7.132 -20.464  1.00 10.00      A   
ATOM    853  OH  TYR A  92       1.395  -8.074 -20.761  1.00 10.00      A   
ATOM    854  HH  TYR A  92       2.096  -8.045 -20.098  1.00 10.00      A   
ATOM    855  C   TYR A  92      -3.549  -2.700 -17.813  1.00 10.00      A   
ATOM    856  O   TYR A  92      -4.722  -2.589 -18.159  1.00 10.00      A   
ATOM    857  N   VAL A  93      -2.871  -1.725 -17.220  1.00 10.00      A   
ATOM    858  HN  VAL A  93      -1.936  -1.881 -16.963  1.00 10.00      A   
ATOM    859  CA  VAL A  93      -3.480  -0.432 -16.935  1.00 10.00      A   
ATOM    860  CB  VAL A  93      -2.907   0.194 -15.642  1.00 10.00      A   
ATOM    861  CG1 VAL A  93      -1.518   0.773 -15.877  1.00 10.00      A   
ATOM    862  CG2 VAL A  93      -3.856   1.241 -15.076  1.00 10.00      A   
ATOM    863  C   VAL A  93      -3.296   0.524 -18.117  1.00 10.00      A   
ATOM    864  O   VAL A  93      -3.784   1.652 -18.102  1.00 10.00      A   
ATOM    865  N   TYR A  94      -2.602   0.044 -19.147  1.00 10.00      A   
ATOM    866  HN  TYR A  94      -2.259  -0.869 -19.095  1.00 10.00      A   
ATOM    867  CA  TYR A  94      -2.339   0.832 -20.349  1.00 10.00      A   
ATOM    868  CB  TYR A  94      -1.580   0.017 -21.407  1.00 10.00      A   
ATOM    869  CG  TYR A  94      -1.087   0.837 -22.581  1.00 10.00      A   
ATOM    870  CD1 TYR A  94       0.166   1.433 -22.557  1.00 10.00      A   
ATOM    871  CD2 TYR A  94      -1.870   1.010 -23.716  1.00 10.00      A   
ATOM    872  CE1 TYR A  94       0.626   2.178 -23.629  1.00 10.00      A   
ATOM    873  CE2 TYR A  94      -1.418   1.754 -24.792  1.00 10.00      A   
ATOM    874  CZ  TYR A  94      -0.171   2.333 -24.742  1.00 10.00      A   
ATOM    875  OH  TYR A  94       0.290   3.065 -25.811  1.00 10.00      A   
ATOM    876  HH  TYR A  94       1.241   2.928 -25.904  1.00 10.00      A   
ATOM    877  C   TYR A  94      -3.608   1.465 -20.934  1.00 10.00      A   
ATOM    878  O   TYR A  94      -3.665   2.689 -21.069  1.00 10.00      A   
ATOM    879  N   PRO A  95      -4.649   0.666 -21.284  1.00 10.00      A   
ATOM    880  CA  PRO A  95      -5.891   1.206 -21.857  1.00 10.00      A   
ATOM    881  CB  PRO A  95      -6.746  -0.039 -22.129  1.00 10.00      A   
ATOM    882  CG  PRO A  95      -5.768  -1.160 -22.174  1.00 10.00      A   
ATOM    883  CD  PRO A  95      -4.706  -0.807 -21.176  1.00 10.00      A   
ATOM    884  C   PRO A  95      -6.609   2.138 -20.887  1.00 10.00      A   
ATOM    885  O   PRO A  95      -7.206   3.136 -21.297  1.00 10.00      A   
ATOM    886  N   TRP A  96      -6.534   1.813 -19.599  1.00 10.00      A   
ATOM    887  HN  TRP A  96      -6.026   1.018 -19.341  1.00 10.00      A   
ATOM    888  CA  TRP A  96      -7.170   2.614 -18.562  1.00 10.00      A   
ATOM    889  CB  TRP A  96      -7.060   1.920 -17.202  1.00 10.00      A   
ATOM    890  CG  TRP A  96      -8.079   0.839 -16.991  1.00 10.00      A   
ATOM    891  CD1 TRP A  96      -7.942  -0.489 -17.274  1.00 10.00      A   
ATOM    892  CD2 TRP A  96      -9.396   0.998 -16.449  1.00 10.00      A   
ATOM    893  NE1 TRP A  96      -9.090  -1.166 -16.943  1.00 10.00      A   
ATOM    894  HE1 TRP A  96      -9.235  -2.133 -17.053  1.00 10.00      A   
ATOM    895  CE2 TRP A  96      -9.998  -0.275 -16.434  1.00 10.00      A   
ATOM    896  CE3 TRP A  96     -10.122   2.094 -15.976  1.00 10.00      A   
ATOM    897  CZ2 TRP A  96     -11.294  -0.480 -15.965  1.00 10.00      A   
ATOM    898  CZ3 TRP A  96     -11.407   1.888 -15.508  1.00 10.00      A   
ATOM    899  CH2 TRP A  96     -11.979   0.611 -15.507  1.00 10.00      A   
ATOM    900  C   TRP A  96      -6.543   4.004 -18.500  1.00 10.00      A   
ATOM    901  O   TRP A  96      -7.239   5.014 -18.588  1.00 10.00      A   
ATOM    902  N   ILE A  97      -5.222   4.045 -18.369  1.00 10.00      A   
ATOM    903  HN  ILE A  97      -4.719   3.203 -18.314  1.00 10.00      A   
ATOM    904  CA  ILE A  97      -4.496   5.307 -18.307  1.00 10.00      A   
ATOM    905  CB  ILE A  97      -2.978   5.083 -18.115  1.00 10.00      A   
ATOM    906  CG1 ILE A  97      -2.692   4.381 -16.781  1.00 10.00      A   
ATOM    907  CG2 ILE A  97      -2.212   6.399 -18.209  1.00 10.00      A   
ATOM    908  CD1 ILE A  97      -3.160   5.143 -15.557  1.00 10.00      A   
ATOM    909  C   ILE A  97      -4.728   6.110 -19.582  1.00 10.00      A   
ATOM    910  O   ILE A  97      -5.023   7.300 -19.527  1.00 10.00      A   
ATOM    911  N   GLU A  98      -4.628   5.430 -20.720  1.00 10.00      A   
ATOM    912  HN  GLU A  98      -4.420   4.474 -20.680  1.00 10.00      A   
ATOM    913  CA  GLU A  98      -4.815   6.052 -22.028  1.00 10.00      A   
ATOM    914  CB  GLU A  98      -4.661   4.987 -23.124  1.00 10.00      A   
ATOM    915  CG  GLU A  98      -4.734   5.511 -24.546  1.00 10.00      A   
ATOM    916  CD  GLU A  98      -6.089   5.274 -25.172  1.00 10.00      A   
ATOM    917  OE1 GLU A  98      -6.402   4.105 -25.491  1.00 10.00      A   
ATOM    918  OE2 GLU A  98      -6.847   6.253 -25.341  1.00 10.00      A   
ATOM    919  C   GLU A  98      -6.173   6.751 -22.137  1.00 10.00      A   
ATOM    920  O   GLU A  98      -6.263   7.893 -22.596  1.00 10.00      A   
ATOM    921  N   ALA A  99      -7.222   6.078 -21.685  1.00 10.00      A   
ATOM    922  HN  ALA A  99      -7.088   5.187 -21.292  1.00 10.00      A   
ATOM    923  CA  ALA A  99      -8.567   6.634 -21.748  1.00 10.00      A   
ATOM    924  CB  ALA A  99      -9.602   5.545 -21.496  1.00 10.00      A   
ATOM    925  C   ALA A  99      -8.735   7.780 -20.753  1.00 10.00      A   
ATOM    926  O   ALA A  99      -9.333   8.813 -21.067  1.00 10.00      A   
ATOM    927  N   MET A 100      -8.180   7.600 -19.562  1.00 10.00      A   
ATOM    928  HN  MET A 100      -7.691   6.764 -19.384  1.00 10.00      A   
ATOM    929  CA  MET A 100      -8.274   8.606 -18.510  1.00 10.00      A   
ATOM    930  CB  MET A 100      -7.834   8.036 -17.157  1.00 10.00      A   
ATOM    931  CG  MET A 100      -8.792   6.995 -16.592  1.00 10.00      A   
ATOM    932  SD  MET A 100      -8.396   6.500 -14.902  1.00 10.00      A   
ATOM    933  CE  MET A 100      -6.749   5.833 -15.119  1.00 10.00      A   
ATOM    934  C   MET A 100      -7.488   9.868 -18.848  1.00 10.00      A   
ATOM    935  O   MET A 100      -7.902  10.972 -18.497  1.00 10.00      A   
ATOM    936  N   SER A 101      -6.367   9.704 -19.551  1.00 10.00      A   
ATOM    937  HN  SER A 101      -6.087   8.795 -19.803  1.00 10.00      A   
ATOM    938  CA  SER A 101      -5.526  10.832 -19.938  1.00 10.00      A   
ATOM    939  CB  SER A 101      -4.140  10.343 -20.381  1.00 10.00      A   
ATOM    940  OG  SER A 101      -4.225   9.380 -21.420  1.00 10.00      A   
ATOM    941  HG  SER A 101      -5.118   9.376 -21.786  1.00 10.00      A   
ATOM    942  C   SER A 101      -6.184  11.670 -21.036  1.00 10.00      A   
ATOM    943  O   SER A 101      -5.656  12.701 -21.455  1.00 10.00      A   
ATOM    944  N   SER A 102      -7.348  11.228 -21.490  1.00 10.00      A   
ATOM    945  HN  SER A 102      -7.731  10.412 -21.106  1.00 10.00      A   
ATOM    946  CA  SER A 102      -8.078  11.919 -22.533  1.00 10.00      A   
ATOM    947  CB  SER A 102      -8.251  10.974 -23.730  1.00 10.00      A   
ATOM    948  OG  SER A 102      -7.061  10.233 -23.971  1.00 10.00      A   
ATOM    949  HG  SER A 102      -7.154   9.345 -23.598  1.00 10.00      A   
ATOM    950  C   SER A 102      -9.442  12.373 -22.015  1.00 10.00      A   
ATOM    951  O   SER A 102     -10.369  12.617 -22.790  1.00 10.00      A   
ATOM    952  N   SER A 103      -9.571  12.477 -20.696  1.00 10.00      A   
ATOM    953  HN  SER A 103      -8.810  12.261 -20.117  1.00 10.00      A   
ATOM    954  CA  SER A 103     -10.828  12.895 -20.095  1.00 10.00      A   
ATOM    955  CB  SER A 103     -11.726  11.676 -19.893  1.00 10.00      A   
ATOM    956  OG  SER A 103     -10.959  10.556 -19.480  1.00 10.00      A   
ATOM    957  HG  SER A 103     -10.678  10.056 -20.255  1.00 10.00      A   
ATOM    958  C   SER A 103     -10.608  13.606 -18.765  1.00 10.00      A   
ATOM    959  O   SER A 103     -11.044  14.745 -18.574  1.00 10.00      A   
ATOM    960  N   TYR A 104      -9.923  12.933 -17.850  1.00 10.00      A   
ATOM    961  HN  TYR A 104      -9.580  12.038 -18.071  1.00 10.00      A   
ATOM    962  CA  TYR A 104      -9.657  13.492 -16.531  1.00 10.00      A   
ATOM    963  CB  TYR A 104      -9.524  12.389 -15.478  1.00 10.00      A   
ATOM    964  CG  TYR A 104     -10.697  11.445 -15.400  1.00 10.00      A   
ATOM    965  CD1 TYR A 104     -10.579  10.133 -15.832  1.00 10.00      A   
ATOM    966  CD2 TYR A 104     -11.922  11.861 -14.894  1.00 10.00      A   
ATOM    967  CE1 TYR A 104     -11.644   9.262 -15.765  1.00 10.00      A   
ATOM    968  CE2 TYR A 104     -12.995  10.995 -14.821  1.00 10.00      A   
ATOM    969  CZ  TYR A 104     -12.850   9.696 -15.260  1.00 10.00      A   
ATOM    970  OH  TYR A 104     -13.908   8.822 -15.189  1.00 10.00      A   
ATOM    971  HH  TYR A 104     -14.742   9.319 -15.161  1.00 10.00      A   
ATOM    972  C   TYR A 104      -8.391  14.328 -16.535  1.00 10.00      A   
ATOM    973  O   TYR A 104      -7.287  13.799 -16.413  1.00 10.00      A   
ATOM    974  N   THR A 105      -8.546  15.630 -16.682  1.00 10.00      A   
ATOM    975  HN  THR A 105      -9.447  15.999 -16.807  1.00 10.00      A   
ATOM    976  CA  THR A 105      -7.410  16.529 -16.681  1.00 10.00      A   
ATOM    977  CB  THR A 105      -7.698  17.777 -17.536  1.00 10.00      A   
ATOM    978  OG1 THR A 105      -8.834  17.529 -18.380  1.00 10.00      A   
ATOM    979  HG1 THR A 105      -9.512  18.191 -18.200  1.00 10.00      A   
ATOM    980  CG2 THR A 105      -6.494  18.128 -18.400  1.00 10.00      A   
ATOM    981  C   THR A 105      -7.097  16.959 -15.251  1.00 10.00      A   
ATOM    982  O   THR A 105      -6.039  17.518 -14.971  1.00 10.00      A   
ATOM    983  N   TRP A 106      -8.022  16.676 -14.346  1.00 10.00      A   
ATOM    984  HN  TRP A 106      -8.844  16.217 -14.627  1.00 10.00      A   
ATOM    985  CA  TRP A 106      -7.853  17.045 -12.951  1.00 10.00      A   
ATOM    986  CB  TRP A 106      -9.068  17.827 -12.448  1.00 10.00      A   
ATOM    987  CG  TRP A 106      -9.200  19.182 -13.072  1.00 10.00      A   
ATOM    988  CD1 TRP A 106     -10.082  19.555 -14.043  1.00 10.00      A   
ATOM    989  CD2 TRP A 106      -8.414  20.341 -12.775  1.00 10.00      A   
ATOM    990  NE1 TRP A 106      -9.902  20.879 -14.360  1.00 10.00      A   
ATOM    991  HE1 TRP A 106     -10.417  21.382 -15.029  1.00 10.00      A   
ATOM    992  CE2 TRP A 106      -8.881  21.384 -13.596  1.00 10.00      A   
ATOM    993  CE3 TRP A 106      -7.362  20.597 -11.889  1.00 10.00      A   
ATOM    994  CZ2 TRP A 106      -8.335  22.663 -13.559  1.00 10.00      A   
ATOM    995  CZ3 TRP A 106      -6.819  21.866 -11.855  1.00 10.00      A   
ATOM    996  CH2 TRP A 106      -7.306  22.884 -12.683  1.00 10.00      A   
ATOM    997  C   TRP A 106      -7.588  15.838 -12.058  1.00 10.00      A   
ATOM    998  O   TRP A 106      -7.682  15.943 -10.834  1.00 10.00      A   
ATOM    999  N   LEU A 107      -7.250  14.699 -12.660  1.00 10.00      A   
ATOM   1000  HN  LEU A 107      -7.173  14.677 -13.639  1.00 10.00      A   
ATOM   1001  CA  LEU A 107      -6.968  13.487 -11.888  1.00 10.00      A   
ATOM   1002  CB  LEU A 107      -6.694  12.310 -12.823  1.00 10.00      A   
ATOM   1003  CG  LEU A 107      -7.512  11.038 -12.578  1.00 10.00      A   
ATOM   1004  CD1 LEU A 107      -7.294  10.042 -13.704  1.00 10.00      A   
ATOM   1005  CD2 LEU A 107      -7.146  10.413 -11.244  1.00 10.00      A   
ATOM   1006  C   LEU A 107      -5.770  13.724 -10.970  1.00 10.00      A   
ATOM   1007  O   LEU A 107      -4.738  14.231 -11.414  1.00 10.00      A   
ATOM   1008  N   GLU A 108      -5.905  13.369  -9.696  1.00 10.00      A   
ATOM   1009  HN  GLU A 108      -6.744  12.951  -9.391  1.00 10.00      A   
ATOM   1010  CA  GLU A 108      -4.824  13.588  -8.741  1.00 10.00      A   
ATOM   1011  CB  GLU A 108      -5.182  14.694  -7.742  1.00 10.00      A   
ATOM   1012  CG  GLU A 108      -6.628  14.696  -7.269  1.00 10.00      A   
ATOM   1013  CD  GLU A 108      -6.930  15.875  -6.363  1.00 10.00      A   
ATOM   1014  OE1 GLU A 108      -6.529  15.842  -5.182  1.00 10.00      A   
ATOM   1015  OE2 GLU A 108      -7.549  16.855  -6.827  1.00 10.00      A   
ATOM   1016  C   GLU A 108      -4.377  12.320  -8.013  1.00 10.00      A   
ATOM   1017  O   GLU A 108      -3.213  12.209  -7.617  1.00 10.00      A   
ATOM   1018  N   GLU A 109      -5.279  11.365  -7.836  1.00 10.00      A   
ATOM   1019  HN  GLU A 109      -6.193  11.487  -8.181  1.00 10.00      A   
ATOM   1020  CA  GLU A 109      -4.938  10.132  -7.128  1.00 10.00      A   
ATOM   1021  CB  GLU A 109      -5.685  10.048  -5.796  1.00 10.00      A   
ATOM   1022  CG  GLU A 109      -5.186  11.025  -4.747  1.00 10.00      A   
ATOM   1023  CD  GLU A 109      -6.163  11.213  -3.609  1.00 10.00      A   
ATOM   1024  OE1 GLU A 109      -6.356  10.266  -2.817  1.00 10.00      A   
ATOM   1025  OE2 GLU A 109      -6.741  12.314  -3.494  1.00 10.00      A   
ATOM   1026  C   GLU A 109      -5.201   8.877  -7.955  1.00 10.00      A   
ATOM   1027  O   GLU A 109      -6.317   8.649  -8.432  1.00 10.00      A   
ATOM   1028  N   ILE A 110      -4.160   8.066  -8.117  1.00 10.00      A   
ATOM   1029  HN  ILE A 110      -3.292   8.321  -7.731  1.00 10.00      A   
ATOM   1030  CA  ILE A 110      -4.257   6.814  -8.849  1.00 10.00      A   
ATOM   1031  CB  ILE A 110      -3.579   6.884 -10.239  1.00 10.00      A   
ATOM   1032  CG1 ILE A 110      -4.313   7.881 -11.143  1.00 10.00      A   
ATOM   1033  CG2 ILE A 110      -3.542   5.503 -10.883  1.00 10.00      A   
ATOM   1034  CD1 ILE A 110      -3.683   8.052 -12.507  1.00 10.00      A   
ATOM   1035  C   ILE A 110      -3.635   5.690  -8.022  1.00 10.00      A   
ATOM   1036  O   ILE A 110      -2.424   5.671  -7.788  1.00 10.00      A   
ATOM   1037  N   ARG A 111      -4.474   4.776  -7.558  1.00 10.00      A   
ATOM   1038  HN  ARG A 111      -5.430   4.852  -7.772  1.00 10.00      A   
ATOM   1039  CA  ARG A 111      -4.023   3.658  -6.749  1.00 10.00      A   
ATOM   1040  CB  ARG A 111      -4.641   3.728  -5.352  1.00 10.00      A   
ATOM   1041  CG  ARG A 111      -4.451   5.078  -4.680  1.00 10.00      A   
ATOM   1042  CD  ARG A 111      -5.238   5.189  -3.384  1.00 10.00      A   
ATOM   1043  NE  ARG A 111      -5.370   6.588  -2.955  1.00 10.00      A   
ATOM   1044  HE  ARG A 111      -6.052   7.131  -3.415  1.00 10.00      A   
ATOM   1045  CZ  ARG A 111      -4.637   7.152  -1.990  1.00 10.00      A   
ATOM   1046  NH1 ARG A 111      -3.722   6.432  -1.343  1.00 10.00      A   
ATOM   1047 HH11 ARG A 111      -3.578   5.428  -1.582  1.00 10.00      A   
ATOM   1048 HH12 ARG A 111      -3.144   6.867  -0.592  1.00 10.00      A   
ATOM   1049  NH2 ARG A 111      -4.814   8.438  -1.680  1.00 10.00      A   
ATOM   1050 HH21 ARG A 111      -5.532   9.016  -2.192  1.00 10.00      A   
ATOM   1051 HH22 ARG A 111      -4.244   8.884  -0.927  1.00 10.00      A   
ATOM   1052  C   ARG A 111      -4.355   2.334  -7.425  1.00 10.00      A   
ATOM   1053  O   ARG A 111      -5.514   2.046  -7.724  1.00 10.00      A   
ATOM   1054  N   LEU A 112      -3.330   1.538  -7.669  1.00 10.00      A   
ATOM   1055  HN  LEU A 112      -2.425   1.822  -7.398  1.00 10.00      A   
ATOM   1056  CA  LEU A 112      -3.503   0.250  -8.319  1.00 10.00      A   
ATOM   1057  CB  LEU A 112      -2.851   0.269  -9.702  1.00 10.00      A   
ATOM   1058  CG  LEU A 112      -3.231   1.433 -10.618  1.00 10.00      A   
ATOM   1059  CD1 LEU A 112      -2.308   1.482 -11.823  1.00 10.00      A   
ATOM   1060  CD2 LEU A 112      -4.680   1.323 -11.062  1.00 10.00      A   
ATOM   1061  C   LEU A 112      -2.896  -0.864  -7.477  1.00 10.00      A   
ATOM   1062  O   LEU A 112      -1.823  -0.704  -6.894  1.00 10.00      A   
ATOM   1063  N   LYS A 113      -3.587  -1.988  -7.411  1.00 10.00      A   
ATOM   1064  HN  LYS A 113      -4.442  -2.056  -7.891  1.00 10.00      A   
ATOM   1065  CA  LYS A 113      -3.107  -3.132  -6.651  1.00 10.00      A   
ATOM   1066  CB  LYS A 113      -3.963  -3.364  -5.400  1.00 10.00      A   
ATOM   1067  CG  LYS A 113      -3.383  -4.392  -4.439  1.00 10.00      A   
ATOM   1068  CD  LYS A 113      -4.410  -4.852  -3.418  1.00 10.00      A   
ATOM   1069  CE  LYS A 113      -3.796  -5.823  -2.422  1.00 10.00      A   
ATOM   1070  NZ  LYS A 113      -4.831  -6.520  -1.618  1.00 10.00      A   
ATOM   1071  HZ1 LYS A 113      -4.388  -7.236  -1.000  1.00 10.00      A   
ATOM   1072  HZ2 LYS A 113      -5.513  -6.998  -2.248  1.00 10.00      A   
ATOM   1073  HZ3 LYS A 113      -5.346  -5.838  -1.029  1.00 10.00      A   
ATOM   1074  C   LYS A 113      -3.103  -4.374  -7.535  1.00 10.00      A   
ATOM   1075  O   LYS A 113      -4.122  -4.709  -8.142  1.00 10.00      A   
ATOM   1076  N   ARG A 114      -1.949  -5.038  -7.615  1.00 10.00      A   
ATOM   1077  HN  ARG A 114      -1.171  -4.702  -7.112  1.00 10.00      A   
ATOM   1078  CA  ARG A 114      -1.795  -6.249  -8.424  1.00 10.00      A   
ATOM   1079  CB  ARG A 114      -2.645  -7.398  -7.860  1.00 10.00      A   
ATOM   1080  CG  ARG A 114      -2.235  -7.856  -6.467  1.00 10.00      A   
ATOM   1081  CD  ARG A 114      -3.284  -8.772  -5.847  1.00 10.00      A   
ATOM   1082  NE  ARG A 114      -2.801  -9.393  -4.615  1.00 10.00      A   
ATOM   1083  HE  ARG A 114      -1.889  -9.780  -4.638  1.00 10.00      A   
ATOM   1084  CZ  ARG A 114      -3.505  -9.472  -3.476  1.00 10.00      A   
ATOM   1085  NH1 ARG A 114      -4.729  -8.979  -3.403  1.00 10.00      A   
ATOM   1086 HH11 ARG A 114      -5.168  -8.521  -4.226  1.00 10.00      A   
ATOM   1087 HH12 ARG A 114      -5.276  -9.049  -2.508  1.00 10.00      A   
ATOM   1088  NH2 ARG A 114      -2.976 -10.054  -2.413  1.00 10.00      A   
ATOM   1089 HH21 ARG A 114      -2.023 -10.463  -2.456  1.00 10.00      A   
ATOM   1090 HH22 ARG A 114      -3.519 -10.088  -1.510  1.00 10.00      A   
ATOM   1091  C   ARG A 114      -2.131  -5.985  -9.895  1.00 10.00      A   
ATOM   1092  O   ARG A 114      -2.995  -6.643 -10.475  1.00 10.00      A   
ATOM   1093  N   MET A 115      -1.448  -5.016 -10.491  1.00 10.00      A   
ATOM   1094  HN  MET A 115      -0.757  -4.530  -9.988  1.00 10.00      A   
ATOM   1095  CA  MET A 115      -1.685  -4.661 -11.882  1.00 10.00      A   
ATOM   1096  CB  MET A 115      -2.371  -3.295 -11.957  1.00 10.00      A   
ATOM   1097  CG  MET A 115      -3.815  -3.298 -11.483  1.00 10.00      A   
ATOM   1098  SD  MET A 115      -4.961  -3.869 -12.753  1.00 10.00      A   
ATOM   1099  CE  MET A 115      -4.892  -2.501 -13.908  1.00 10.00      A   
ATOM   1100  C   MET A 115      -0.377  -4.615 -12.660  1.00 10.00      A   
ATOM   1101  O   MET A 115       0.704  -4.622 -12.076  1.00 10.00      A   
ATOM   1102  N   VAL A 116      -0.483  -4.585 -13.977  1.00 10.00      A   
ATOM   1103  HN  VAL A 116      -1.377  -4.608 -14.387  1.00 10.00      A   
ATOM   1104  CA  VAL A 116       0.686  -4.514 -14.839  1.00 10.00      A   
ATOM   1105  CB  VAL A 116       0.605  -5.511 -16.012  1.00 10.00      A   
ATOM   1106  CG1 VAL A 116       1.895  -5.502 -16.817  1.00 10.00      A   
ATOM   1107  CG2 VAL A 116       0.298  -6.913 -15.512  1.00 10.00      A   
ATOM   1108  C   VAL A 116       0.816  -3.100 -15.384  1.00 10.00      A   
ATOM   1109  O   VAL A 116      -0.012  -2.647 -16.181  1.00 10.00      A   
ATOM   1110  N   VAL A 117       1.844  -2.405 -14.933  1.00 10.00      A   
ATOM   1111  HN  VAL A 117       2.474  -2.834 -14.313  1.00 10.00      A   
ATOM   1112  CA  VAL A 117       2.083  -1.034 -15.349  1.00 10.00      A   
ATOM   1113  CB  VAL A 117       2.078  -0.076 -14.135  1.00 10.00      A   
ATOM   1114  CG1 VAL A 117       2.132   1.375 -14.587  1.00 10.00      A   
ATOM   1115  CG2 VAL A 117       0.869  -0.322 -13.241  1.00 10.00      A   
ATOM   1116  C   VAL A 117       3.424  -0.920 -16.059  1.00 10.00      A   
ATOM   1117  O   VAL A 117       4.461  -1.224 -15.480  1.00 10.00      A   
ATOM   1118  N   THR A 118       3.397  -0.497 -17.313  1.00 10.00      A   
ATOM   1119  HN  THR A 118       2.538  -0.285 -17.730  1.00 10.00      A   
ATOM   1120  CA  THR A 118       4.615  -0.333 -18.090  1.00 10.00      A   
ATOM   1121  CB  THR A 118       4.340  -0.631 -19.576  1.00 10.00      A   
ATOM   1122  OG1 THR A 118       3.134  -1.406 -19.690  1.00 10.00      A   
ATOM   1123  HG1 THR A 118       2.659  -1.135 -20.484  1.00 10.00      A   
ATOM   1124  CG2 THR A 118       5.492  -1.415 -20.185  1.00 10.00      A   
ATOM   1125  C   THR A 118       5.122   1.101 -17.944  1.00 10.00      A   
ATOM   1126  O   THR A 118       4.362   1.992 -17.563  1.00 10.00      A   
ATOM   1127  N   ASP A 119       6.397   1.330 -18.249  1.00 10.00      A   
ATOM   1128  HN  ASP A 119       6.960   0.588 -18.557  1.00 10.00      A   
ATOM   1129  CA  ASP A 119       6.976   2.671 -18.148  1.00 10.00      A   
ATOM   1130  CB  ASP A 119       8.461   2.667 -18.535  1.00 10.00      A   
ATOM   1131  CG  ASP A 119       9.354   1.936 -17.552  1.00 10.00      A   
ATOM   1132  OD1 ASP A 119       9.440   2.357 -16.384  1.00 10.00      A   
ATOM   1133  OD2 ASP A 119       9.994   0.942 -17.955  1.00 10.00      A   
ATOM   1134  C   ASP A 119       6.219   3.636 -19.055  1.00 10.00      A   
ATOM   1135  O   ASP A 119       6.082   4.820 -18.753  1.00 10.00      A   
ATOM   1136  N   ASP A 120       5.727   3.108 -20.170  1.00 10.00      A   
ATOM   1137  HN  ASP A 120       5.900   2.162 -20.360  1.00 10.00      A   
ATOM   1138  CA  ASP A 120       4.963   3.892 -21.140  1.00 10.00      A   
ATOM   1139  CB  ASP A 120       4.487   3.004 -22.296  1.00 10.00      A   
ATOM   1140  CG  ASP A 120       5.607   2.232 -22.965  1.00 10.00      A   
ATOM   1141  OD1 ASP A 120       5.947   2.542 -24.126  1.00 10.00      A   
ATOM   1142  OD2 ASP A 120       6.151   1.300 -22.335  1.00 10.00      A   
ATOM   1143  C   ASP A 120       3.754   4.543 -20.477  1.00 10.00      A   
ATOM   1144  O   ASP A 120       3.451   5.711 -20.724  1.00 10.00      A   
ATOM   1145  N   CYS A 121       3.074   3.779 -19.628  1.00 10.00      A   
ATOM   1146  HN  CYS A 121       3.374   2.861 -19.471  1.00 10.00      A   
ATOM   1147  CA  CYS A 121       1.897   4.263 -18.920  1.00 10.00      A   
ATOM   1148  CB  CYS A 121       1.266   3.118 -18.127  1.00 10.00      A   
ATOM   1149  SG  CYS A 121       1.071   1.583 -19.066  1.00 10.00      A   
ATOM   1150  HG  CYS A 121       0.521   1.888 -20.233  1.00 10.00      A   
ATOM   1151  C   CYS A 121       2.269   5.409 -17.987  1.00 10.00      A   
ATOM   1152  O   CYS A 121       1.549   6.403 -17.895  1.00 10.00      A   
ATOM   1153  N   LEU A 122       3.415   5.276 -17.326  1.00 10.00      A   
ATOM   1154  HN  LEU A 122       3.955   4.466 -17.467  1.00 10.00      A   
ATOM   1155  CA  LEU A 122       3.893   6.300 -16.403  1.00 10.00      A   
ATOM   1156  CB  LEU A 122       5.158   5.822 -15.691  1.00 10.00      A   
ATOM   1157  CG  LEU A 122       5.010   4.531 -14.882  1.00 10.00      A   
ATOM   1158  CD1 LEU A 122       6.366   4.002 -14.447  1.00 10.00      A   
ATOM   1159  CD2 LEU A 122       4.101   4.739 -13.678  1.00 10.00      A   
ATOM   1160  C   LEU A 122       4.145   7.618 -17.135  1.00 10.00      A   
ATOM   1161  O   LEU A 122       3.872   8.697 -16.606  1.00 10.00      A   
ATOM   1162  N   GLU A 123       4.664   7.518 -18.352  1.00 10.00      A   
ATOM   1163  HN  GLU A 123       4.881   6.630 -18.702  1.00 10.00      A   
ATOM   1164  CA  GLU A 123       4.931   8.690 -19.179  1.00 10.00      A   
ATOM   1165  CB  GLU A 123       5.663   8.279 -20.464  1.00 10.00      A   
ATOM   1166  CG  GLU A 123       7.176   8.452 -20.414  1.00 10.00      A   
ATOM   1167  CD  GLU A 123       7.619   9.863 -20.755  1.00 10.00      A   
ATOM   1168  OE1 GLU A 123       6.753  10.753 -20.869  1.00 10.00      A   
ATOM   1169  OE2 GLU A 123       8.835  10.090 -20.921  1.00 10.00      A   
ATOM   1170  C   GLU A 123       3.621   9.391 -19.523  1.00 10.00      A   
ATOM   1171  O   GLU A 123       3.518  10.617 -19.453  1.00 10.00      A   
ATOM   1172  N   LEU A 124       2.611   8.596 -19.867  1.00 10.00      A   
ATOM   1173  HN  LEU A 124       2.754   7.623 -19.890  1.00 10.00      A   
ATOM   1174  CA  LEU A 124       1.297   9.131 -20.210  1.00 10.00      A   
ATOM   1175  CB  LEU A 124       0.357   8.012 -20.665  1.00 10.00      A   
ATOM   1176  CG  LEU A 124       0.186   7.824 -22.176  1.00 10.00      A   
ATOM   1177  CD1 LEU A 124       1.423   7.188 -22.792  1.00 10.00      A   
ATOM   1178  CD2 LEU A 124      -1.054   6.995 -22.475  1.00 10.00      A   
ATOM   1179  C   LEU A 124       0.684   9.864 -19.020  1.00 10.00      A   
ATOM   1180  O   LEU A 124      -0.010  10.867 -19.187  1.00 10.00      A   
ATOM   1181  N   ILE A 125       0.944   9.353 -17.823  1.00 10.00      A   
ATOM   1182  HN  ILE A 125       1.495   8.540 -17.761  1.00 10.00      A   
ATOM   1183  CA  ILE A 125       0.426   9.957 -16.599  1.00 10.00      A   
ATOM   1184  CB  ILE A 125       0.757   9.088 -15.361  1.00 10.00      A   
ATOM   1185  CG1 ILE A 125       0.012   7.751 -15.433  1.00 10.00      A   
ATOM   1186  CG2 ILE A 125       0.419   9.824 -14.070  1.00 10.00      A   
ATOM   1187  CD1 ILE A 125       0.468   6.735 -14.407  1.00 10.00      A   
ATOM   1188  C   ILE A 125       0.994  11.360 -16.399  1.00 10.00      A   
ATOM   1189  O   ILE A 125       0.248  12.334 -16.273  1.00 10.00      A   
ATOM   1190  N   ALA A 126       2.315  11.452 -16.413  1.00 10.00      A   
ATOM   1191  HN  ALA A 126       2.844  10.638 -16.562  1.00 10.00      A   
ATOM   1192  CA  ALA A 126       3.012  12.717 -16.203  1.00 10.00      A   
ATOM   1193  CB  ALA A 126       4.505  12.477 -16.051  1.00 10.00      A   
ATOM   1194  C   ALA A 126       2.740  13.749 -17.298  1.00 10.00      A   
ATOM   1195  O   ALA A 126       2.824  14.954 -17.056  1.00 10.00      A   
ATOM   1196  N   LYS A 127       2.395  13.288 -18.494  1.00 10.00      A   
ATOM   1197  HN  LYS A 127       2.313  12.319 -18.633  1.00 10.00      A   
ATOM   1198  CA  LYS A 127       2.140  14.203 -19.605  1.00 10.00      A   
ATOM   1199  CB  LYS A 127       2.620  13.622 -20.945  1.00 10.00      A   
ATOM   1200  CG  LYS A 127       1.748  12.509 -21.512  1.00 10.00      A   
ATOM   1201  CD  LYS A 127       2.136  12.168 -22.943  1.00 10.00      A   
ATOM   1202  CE  LYS A 127       1.298  11.016 -23.483  1.00 10.00      A   
ATOM   1203  NZ  LYS A 127       1.572  10.746 -24.921  1.00 10.00      A   
ATOM   1204  HZ1 LYS A 127       2.590  10.587 -25.065  1.00 10.00      A   
ATOM   1205  HZ2 LYS A 127       1.271  11.554 -25.502  1.00 10.00      A   
ATOM   1206  HZ3 LYS A 127       1.055   9.902 -25.236  1.00 10.00      A   
ATOM   1207  C   LYS A 127       0.676  14.636 -19.693  1.00 10.00      A   
ATOM   1208  O   LYS A 127       0.328  15.504 -20.499  1.00 10.00      A   
ATOM   1209  N   SER A 128      -0.178  14.065 -18.852  1.00 10.00      A   
ATOM   1210  HN  SER A 128       0.150  13.421 -18.188  1.00 10.00      A   
ATOM   1211  CA  SER A 128      -1.594  14.397 -18.895  1.00 10.00      A   
ATOM   1212  CB  SER A 128      -2.405  13.190 -19.364  1.00 10.00      A   
ATOM   1213  OG  SER A 128      -1.753  12.528 -20.437  1.00 10.00      A   
ATOM   1214  HG  SER A 128      -1.096  11.914 -20.079  1.00 10.00      A   
ATOM   1215  C   SER A 128      -2.122  14.898 -17.557  1.00 10.00      A   
ATOM   1216  O   SER A 128      -2.858  15.882 -17.500  1.00 10.00      A   
ATOM   1217  N   PHE A 129      -1.754  14.226 -16.483  1.00 10.00      A   
ATOM   1218  HN  PHE A 129      -1.151  13.456 -16.574  1.00 10.00      A   
ATOM   1219  CA  PHE A 129      -2.221  14.610 -15.161  1.00 10.00      A   
ATOM   1220  CB  PHE A 129      -2.488  13.374 -14.296  1.00 10.00      A   
ATOM   1221  CG  PHE A 129      -3.222  12.275 -15.017  1.00 10.00      A   
ATOM   1222  CD1 PHE A 129      -2.673  11.006 -15.111  1.00 10.00      A   
ATOM   1223  CD2 PHE A 129      -4.449  12.513 -15.608  1.00 10.00      A   
ATOM   1224  CE1 PHE A 129      -3.332   9.992 -15.780  1.00 10.00      A   
ATOM   1225  CE2 PHE A 129      -5.114  11.503 -16.278  1.00 10.00      A   
ATOM   1226  CZ  PHE A 129      -4.555  10.241 -16.364  1.00 10.00      A   
ATOM   1227  C   PHE A 129      -1.233  15.544 -14.471  1.00 10.00      A   
ATOM   1228  O   PHE A 129      -0.289  15.099 -13.819  1.00 10.00      A   
ATOM   1229  N   LYS A 130      -1.450  16.843 -14.622  1.00 10.00      A   
ATOM   1230  HN  LYS A 130      -2.211  17.145 -15.166  1.00 10.00      A   
ATOM   1231  CA  LYS A 130      -0.579  17.837 -14.000  1.00 10.00      A   
ATOM   1232  CB  LYS A 130      -0.568  19.150 -14.795  1.00 10.00      A   
ATOM   1233  CG  LYS A 130       0.179  19.090 -16.123  1.00 10.00      A   
ATOM   1234  CD  LYS A 130      -0.715  18.600 -17.257  1.00 10.00      A   
ATOM   1235  CE  LYS A 130      -0.020  18.735 -18.607  1.00 10.00      A   
ATOM   1236  NZ  LYS A 130      -0.870  18.253 -19.733  1.00 10.00      A   
ATOM   1237  HZ1 LYS A 130      -1.876  18.285 -19.467  1.00 10.00      A   
ATOM   1238  HZ2 LYS A 130      -0.621  17.274 -19.981  1.00 10.00      A   
ATOM   1239  HZ3 LYS A 130      -0.727  18.855 -20.571  1.00 10.00      A   
ATOM   1240  C   LYS A 130      -1.003  18.081 -12.554  1.00 10.00      A   
ATOM   1241  O   LYS A 130      -0.301  18.736 -11.783  1.00 10.00      A   
ATOM   1242  N   ASN A 131      -2.156  17.534 -12.196  1.00 10.00      A   
ATOM   1243  HN  ASN A 131      -2.665  17.024 -12.859  1.00 10.00      A   
ATOM   1244  CA  ASN A 131      -2.694  17.664 -10.849  1.00 10.00      A   
ATOM   1245  CB  ASN A 131      -4.215  17.869 -10.905  1.00 10.00      A   
ATOM   1246  CG  ASN A 131      -4.812  18.265  -9.563  1.00 10.00      A   
ATOM   1247  OD1 ASN A 131      -4.233  19.059  -8.822  1.00 10.00      A   
ATOM   1248  ND2 ASN A 131      -5.974  17.713  -9.241  1.00 10.00      A   
ATOM   1249 HD21 ASN A 131      -6.383  17.086  -9.877  1.00 10.00      A   
ATOM   1250 HD22 ASN A 131      -6.377  17.946  -8.378  1.00 10.00      A   
ATOM   1251  C   ASN A 131      -2.377  16.400 -10.057  1.00 10.00      A   
ATOM   1252  O   ASN A 131      -2.808  16.238  -8.922  1.00 10.00      A   
ATOM   1253  N   PHE A 132      -1.614  15.506 -10.672  1.00 10.00      A   
ATOM   1254  HN  PHE A 132      -1.294  15.699 -11.577  1.00 10.00      A   
ATOM   1255  CA  PHE A 132      -1.238  14.246 -10.043  1.00 10.00      A   
ATOM   1256  CB  PHE A 132      -0.366  13.437 -10.997  1.00 10.00      A   
ATOM   1257  CG  PHE A 132      -0.348  11.970 -10.705  1.00 10.00      A   
ATOM   1258  CD1 PHE A 132      -1.529  11.267 -10.563  1.00 10.00      A   
ATOM   1259  CD2 PHE A 132       0.854  11.292 -10.580  1.00 10.00      A   
ATOM   1260  CE1 PHE A 132      -1.509   9.913 -10.300  1.00 10.00      A   
ATOM   1261  CE2 PHE A 132       0.881   9.939 -10.317  1.00 10.00      A   
ATOM   1262  CZ  PHE A 132      -0.305   9.246 -10.177  1.00 10.00      A   
ATOM   1263  C   PHE A 132      -0.499  14.477  -8.723  1.00 10.00      A   
ATOM   1264  O   PHE A 132       0.549  15.127  -8.693  1.00 10.00      A   
ATOM   1265  N   LYS A 133      -1.048  13.934  -7.639  1.00 10.00      A   
ATOM   1266  HN  LYS A 133      -1.876  13.411  -7.732  1.00 10.00      A   
ATOM   1267  CA  LYS A 133      -0.457  14.097  -6.317  1.00 10.00      A   
ATOM   1268  CB  LYS A 133      -1.410  14.859  -5.391  1.00 10.00      A   
ATOM   1269  CG  LYS A 133      -1.869  16.206  -5.920  1.00 10.00      A   
ATOM   1270  CD  LYS A 133      -3.050  16.730  -5.118  1.00 10.00      A   
ATOM   1271  CE  LYS A 133      -3.789  17.824  -5.870  1.00 10.00      A   
ATOM   1272  NZ  LYS A 133      -5.106  18.136  -5.254  1.00 10.00      A   
ATOM   1273  HZ1 LYS A 133      -5.632  18.796  -5.859  1.00 10.00      A   
ATOM   1274  HZ2 LYS A 133      -4.973  18.568  -4.320  1.00 10.00      A   
ATOM   1275  HZ3 LYS A 133      -5.671  17.262  -5.143  1.00 10.00      A   
ATOM   1276  C   LYS A 133      -0.108  12.764  -5.664  1.00 10.00      A   
ATOM   1277  O   LYS A 133       0.928  12.637  -5.015  1.00 10.00      A   
ATOM   1278  N   VAL A 134      -0.957  11.763  -5.832  1.00 10.00      A   
ATOM   1279  HN  VAL A 134      -1.756  11.883  -6.396  1.00 10.00      A   
ATOM   1280  CA  VAL A 134      -0.709  10.477  -5.192  1.00 10.00      A   
ATOM   1281  CB  VAL A 134      -1.741  10.187  -4.076  1.00 10.00      A   
ATOM   1282  CG1 VAL A 134      -1.436   8.866  -3.380  1.00 10.00      A   
ATOM   1283  CG2 VAL A 134      -1.787  11.326  -3.065  1.00 10.00      A   
ATOM   1284  C   VAL A 134      -0.677   9.315  -6.177  1.00 10.00      A   
ATOM   1285  O   VAL A 134      -1.626   9.095  -6.931  1.00 10.00      A   
ATOM   1286  N   LEU A 135       0.431   8.587  -6.161  1.00 10.00      A   
ATOM   1287  HN  LEU A 135       1.162   8.849  -5.554  1.00 10.00      A   
ATOM   1288  CA  LEU A 135       0.612   7.418  -7.007  1.00 10.00      A   
ATOM   1289  CB  LEU A 135       1.781   7.626  -7.976  1.00 10.00      A   
ATOM   1290  CG  LEU A 135       2.145   6.438  -8.876  1.00 10.00      A   
ATOM   1291  CD1 LEU A 135       0.939   5.974  -9.681  1.00 10.00      A   
ATOM   1292  CD2 LEU A 135       3.300   6.796  -9.801  1.00 10.00      A   
ATOM   1293  C   LEU A 135       0.878   6.201  -6.128  1.00 10.00      A   
ATOM   1294  O   LEU A 135       1.856   6.167  -5.381  1.00 10.00      A   
ATOM   1295  N   VAL A 136      -0.002   5.215  -6.196  1.00 10.00      A   
ATOM   1296  HN  VAL A 136      -0.770   5.294  -6.804  1.00 10.00      A   
ATOM   1297  CA  VAL A 136       0.148   4.011  -5.395  1.00 10.00      A   
ATOM   1298  CB  VAL A 136      -0.948   3.903  -4.316  1.00 10.00      A   
ATOM   1299  CG1 VAL A 136      -0.787   2.624  -3.508  1.00 10.00      A   
ATOM   1300  CG2 VAL A 136      -0.922   5.118  -3.403  1.00 10.00      A   
ATOM   1301  C   VAL A 136       0.130   2.760  -6.262  1.00 10.00      A   
ATOM   1302  O   VAL A 136      -0.866   2.461  -6.925  1.00 10.00      A   
ATOM   1303  N   LEU A 137       1.246   2.052  -6.263  1.00 10.00      A   
ATOM   1304  HN  LEU A 137       2.012   2.376  -5.733  1.00 10.00      A   
ATOM   1305  CA  LEU A 137       1.387   0.815  -7.014  1.00 10.00      A   
ATOM   1306  CB  LEU A 137       2.436   0.955  -8.123  1.00 10.00      A   
ATOM   1307  CG  LEU A 137       2.089   1.915  -9.263  1.00 10.00      A   
ATOM   1308  CD1 LEU A 137       3.184   1.920 -10.317  1.00 10.00      A   
ATOM   1309  CD2 LEU A 137       0.751   1.546  -9.884  1.00 10.00      A   
ATOM   1310  C   LEU A 137       1.768  -0.309  -6.062  1.00 10.00      A   
ATOM   1311  O   LEU A 137       2.925  -0.438  -5.666  1.00 10.00      A   
ATOM   1312  N   SER A 138       0.786  -1.104  -5.679  1.00 10.00      A   
ATOM   1313  HN  SER A 138      -0.120  -0.953  -6.028  1.00 10.00      A   
ATOM   1314  CA  SER A 138       1.013  -2.203  -4.765  1.00 10.00      A   
ATOM   1315  CB  SER A 138      -0.094  -2.246  -3.705  1.00 10.00      A   
ATOM   1316  OG  SER A 138       0.197  -3.182  -2.677  1.00 10.00      A   
ATOM   1317  HG  SER A 138       0.735  -3.897  -3.035  1.00 10.00      A   
ATOM   1318  C   SER A 138       1.080  -3.522  -5.523  1.00 10.00      A   
ATOM   1319  O   SER A 138       0.134  -3.894  -6.224  1.00 10.00      A   
ATOM   1320  N   SER A 139       2.210  -4.207  -5.386  1.00 10.00      A   
ATOM   1321  HN  SER A 139       2.925  -3.828  -4.828  1.00 10.00      A   
ATOM   1322  CA  SER A 139       2.431  -5.498  -6.031  1.00 10.00      A   
ATOM   1323  CB  SER A 139       1.542  -6.561  -5.386  1.00 10.00      A   
ATOM   1324  OG  SER A 139       1.559  -6.439  -3.973  1.00 10.00      A   
ATOM   1325  HG  SER A 139       2.360  -6.853  -3.628  1.00 10.00      A   
ATOM   1326  C   SER A 139       2.210  -5.440  -7.540  1.00 10.00      A   
ATOM   1327  O   SER A 139       1.391  -6.180  -8.087  1.00 10.00      A   
ATOM   1328  N   CYS A 140       2.930  -4.550  -8.206  1.00 10.00      A   
ATOM   1329  HN  CYS A 140       3.553  -3.969  -7.719  1.00 10.00      A   
ATOM   1330  CA  CYS A 140       2.810  -4.403  -9.646  1.00 10.00      A   
ATOM   1331  CB  CYS A 140       2.203  -3.035  -9.967  1.00 10.00      A   
ATOM   1332  SG  CYS A 140       0.620  -2.724  -9.144  1.00 10.00      A   
ATOM   1333  HG  CYS A 140       0.578  -3.470  -8.046  1.00 10.00      A   
ATOM   1334  C   CYS A 140       4.171  -4.555 -10.320  1.00 10.00      A   
ATOM   1335  O   CYS A 140       5.206  -4.341  -9.692  1.00 10.00      A   
ATOM   1336  N   GLU A 141       4.168  -4.947 -11.587  1.00 10.00      A   
ATOM   1337  HN  GLU A 141       3.311  -5.134 -12.030  1.00 10.00      A   
ATOM   1338  CA  GLU A 141       5.403  -5.116 -12.341  1.00 10.00      A   
ATOM   1339  CB  GLU A 141       5.867  -6.577 -12.320  1.00 10.00      A   
ATOM   1340  CG  GLU A 141       4.893  -7.555 -12.958  1.00 10.00      A   
ATOM   1341  CD  GLU A 141       3.932  -8.168 -11.960  1.00 10.00      A   
ATOM   1342  OE1 GLU A 141       4.282  -9.203 -11.355  1.00 10.00      A   
ATOM   1343  OE2 GLU A 141       2.819  -7.633 -11.783  1.00 10.00      A   
ATOM   1344  C   GLU A 141       5.235  -4.624 -13.777  1.00 10.00      A   
ATOM   1345  O   GLU A 141       4.139  -4.225 -14.177  1.00 10.00      A   
ATOM   1346  N   GLY A 142       6.322  -4.649 -14.541  1.00 10.00      A   
ATOM   1347  HN  GLY A 142       7.166  -4.982 -14.166  1.00 10.00      A   
ATOM   1348  CA  GLY A 142       6.275  -4.203 -15.920  1.00 10.00      A   
ATOM   1349  C   GLY A 142       6.987  -2.878 -16.131  1.00 10.00      A   
ATOM   1350  O   GLY A 142       7.346  -2.524 -17.256  1.00 10.00      A   
ATOM   1351  N   PHE A 143       7.202  -2.150 -15.044  1.00 10.00      A   
ATOM   1352  HN  PHE A 143       6.910  -2.494 -14.175  1.00 10.00      A   
ATOM   1353  CA  PHE A 143       7.862  -0.855 -15.109  1.00 10.00      A   
ATOM   1354  CB  PHE A 143       7.044   0.229 -14.390  1.00 10.00      A   
ATOM   1355  CG  PHE A 143       6.780  -0.036 -12.930  1.00 10.00      A   
ATOM   1356  CD1 PHE A 143       7.463   0.670 -11.952  1.00 10.00      A   
ATOM   1357  CD2 PHE A 143       5.848  -0.982 -12.535  1.00 10.00      A   
ATOM   1358  CE1 PHE A 143       7.220   0.435 -10.611  1.00 10.00      A   
ATOM   1359  CE2 PHE A 143       5.603  -1.223 -11.197  1.00 10.00      A   
ATOM   1360  CZ  PHE A 143       6.289  -0.513 -10.233  1.00 10.00      A   
ATOM   1361  C   PHE A 143       9.277  -0.924 -14.554  1.00 10.00      A   
ATOM   1362  O   PHE A 143       9.624  -1.851 -13.816  1.00 10.00      A   
ATOM   1363  N   SER A 144      10.084   0.059 -14.905  1.00 10.00      A   
ATOM   1364  HN  SER A 144       9.738   0.792 -15.469  1.00 10.00      A   
ATOM   1365  CA  SER A 144      11.458   0.111 -14.456  1.00 10.00      A   
ATOM   1366  CB  SER A 144      12.407  -0.177 -15.624  1.00 10.00      A   
ATOM   1367  OG  SER A 144      12.273   0.790 -16.652  1.00 10.00      A   
ATOM   1368  HG  SER A 144      11.356   0.787 -16.987  1.00 10.00      A   
ATOM   1369  C   SER A 144      11.761   1.469 -13.836  1.00 10.00      A   
ATOM   1370  O   SER A 144      10.851   2.194 -13.424  1.00 10.00      A   
ATOM   1371  N   THR A 145      13.033   1.811 -13.772  1.00 10.00      A   
ATOM   1372  HN  THR A 145      13.715   1.187 -14.099  1.00 10.00      A   
ATOM   1373  CA  THR A 145      13.449   3.076 -13.216  1.00 10.00      A   
ATOM   1374  CB  THR A 145      14.905   2.983 -12.731  1.00 10.00      A   
ATOM   1375  OG1 THR A 145      15.669   2.233 -13.687  1.00 10.00      A   
ATOM   1376  HG1 THR A 145      15.999   2.828 -14.372  1.00 10.00      A   
ATOM   1377  CG2 THR A 145      14.954   2.252 -11.398  1.00 10.00      A   
ATOM   1378  C   THR A 145      13.300   4.196 -14.249  1.00 10.00      A   
ATOM   1379  O   THR A 145      13.527   5.369 -13.950  1.00 10.00      A   
ATOM   1380  N   ASP A 146      12.901   3.819 -15.465  1.00 10.00      A   
ATOM   1381  HN  ASP A 146      12.730   2.868 -15.635  1.00 10.00      A   
ATOM   1382  CA  ASP A 146      12.714   4.775 -16.553  1.00 10.00      A   
ATOM   1383  CB  ASP A 146      12.617   4.042 -17.892  1.00 10.00      A   
ATOM   1384  CG  ASP A 146      12.489   4.980 -19.075  1.00 10.00      A   
ATOM   1385  OD1 ASP A 146      13.352   5.875 -19.230  1.00 10.00      A   
ATOM   1386  OD2 ASP A 146      11.541   4.808 -19.873  1.00 10.00      A   
ATOM   1387  C   ASP A 146      11.471   5.633 -16.329  1.00 10.00      A   
ATOM   1388  O   ASP A 146      11.528   6.862 -16.407  1.00 10.00      A   
ATOM   1389  N   GLY A 147      10.350   4.984 -16.043  1.00 10.00      A   
ATOM   1390  HN  GLY A 147      10.354   3.997 -16.007  1.00 10.00      A   
ATOM   1391  CA  GLY A 147       9.114   5.706 -15.803  1.00 10.00      A   
ATOM   1392  C   GLY A 147       9.174   6.547 -14.545  1.00 10.00      A   
ATOM   1393  O   GLY A 147       8.503   7.577 -14.445  1.00 10.00      A   
ATOM   1394  N   LEU A 148       9.977   6.108 -13.582  1.00 10.00      A   
ATOM   1395  HN  LEU A 148      10.476   5.272 -13.721  1.00 10.00      A   
ATOM   1396  CA  LEU A 148      10.135   6.830 -12.327  1.00 10.00      A   
ATOM   1397  CB  LEU A 148      11.035   6.038 -11.377  1.00 10.00      A   
ATOM   1398  CG  LEU A 148      10.516   4.667 -10.939  1.00 10.00      A   
ATOM   1399  CD1 LEU A 148      11.580   3.927 -10.148  1.00 10.00      A   
ATOM   1400  CD2 LEU A 148       9.249   4.814 -10.112  1.00 10.00      A   
ATOM   1401  C   LEU A 148      10.735   8.207 -12.587  1.00 10.00      A   
ATOM   1402  O   LEU A 148      10.339   9.203 -11.974  1.00 10.00      A   
ATOM   1403  N   ALA A 149      11.672   8.256 -13.527  1.00 10.00      A   
ATOM   1404  HN  ALA A 149      11.921   7.428 -13.990  1.00 10.00      A   
ATOM   1405  CA  ALA A 149      12.335   9.500 -13.890  1.00 10.00      A   
ATOM   1406  CB  ALA A 149      13.468   9.232 -14.868  1.00 10.00      A   
ATOM   1407  C   ALA A 149      11.342  10.488 -14.489  1.00 10.00      A   
ATOM   1408  O   ALA A 149      11.375  11.679 -14.177  1.00 10.00      A   
ATOM   1409  N   ALA A 150      10.450   9.981 -15.336  1.00 10.00      A   
ATOM   1410  HN  ALA A 150      10.474   9.021 -15.530  1.00 10.00      A   
ATOM   1411  CA  ALA A 150       9.441  10.807 -15.986  1.00 10.00      A   
ATOM   1412  CB  ALA A 150       8.622   9.971 -16.958  1.00 10.00      A   
ATOM   1413  C   ALA A 150       8.530  11.473 -14.961  1.00 10.00      A   
ATOM   1414  O   ALA A 150       8.211  12.659 -15.072  1.00 10.00      A   
ATOM   1415  N   ILE A 151       8.114  10.703 -13.963  1.00 10.00      A   
ATOM   1416  HN  ILE A 151       8.393   9.758 -13.937  1.00 10.00      A   
ATOM   1417  CA  ILE A 151       7.243  11.220 -12.914  1.00 10.00      A   
ATOM   1418  CB  ILE A 151       6.685  10.082 -12.032  1.00 10.00      A   
ATOM   1419  CG1 ILE A 151       5.832   9.122 -12.867  1.00 10.00      A   
ATOM   1420  CG2 ILE A 151       5.878  10.634 -10.862  1.00 10.00      A   
ATOM   1421  CD1 ILE A 151       4.568   9.743 -13.422  1.00 10.00      A   
ATOM   1422  C   ILE A 151       7.984  12.229 -12.040  1.00 10.00      A   
ATOM   1423  O   ILE A 151       7.466  13.303 -11.746  1.00 10.00      A   
ATOM   1424  N   ALA A 152       9.208  11.888 -11.655  1.00 10.00      A   
ATOM   1425  HN  ALA A 152       9.576  11.023 -11.943  1.00 10.00      A   
ATOM   1426  CA  ALA A 152      10.021  12.753 -10.807  1.00 10.00      A   
ATOM   1427  CB  ALA A 152      11.300  12.038 -10.401  1.00 10.00      A   
ATOM   1428  C   ALA A 152      10.359  14.081 -11.479  1.00 10.00      A   
ATOM   1429  O   ALA A 152      10.358  15.128 -10.837  1.00 10.00      A   
ATOM   1430  N   ALA A 153      10.634  14.041 -12.771  1.00 10.00      A   
ATOM   1431  HN  ALA A 153      10.598  13.183 -13.245  1.00 10.00      A   
ATOM   1432  CA  ALA A 153      10.999  15.247 -13.498  1.00 10.00      A   
ATOM   1433  CB  ALA A 153      11.842  14.892 -14.714  1.00 10.00      A   
ATOM   1434  C   ALA A 153       9.791  16.085 -13.910  1.00 10.00      A   
ATOM   1435  O   ALA A 153       9.910  17.296 -14.107  1.00 10.00      A   
ATOM   1436  N   THR A 154       8.628  15.461 -14.021  1.00 10.00      A   
ATOM   1437  HN  THR A 154       8.568  14.503 -13.821  1.00 10.00      A   
ATOM   1438  CA  THR A 154       7.440  16.185 -14.447  1.00 10.00      A   
ATOM   1439  CB  THR A 154       6.684  15.425 -15.549  1.00 10.00      A   
ATOM   1440  OG1 THR A 154       7.619  14.959 -16.531  1.00 10.00      A   
ATOM   1441  HG1 THR A 154       8.011  14.132 -16.223  1.00 10.00      A   
ATOM   1442  CG2 THR A 154       5.661  16.337 -16.207  1.00 10.00      A   
ATOM   1443  C   THR A 154       6.479  16.520 -13.307  1.00 10.00      A   
ATOM   1444  O   THR A 154       6.163  17.688 -13.085  1.00 10.00      A   
ATOM   1445  N   CYS A 155       6.030  15.504 -12.584  1.00 10.00      A   
ATOM   1446  HN  CYS A 155       6.357  14.599 -12.773  1.00 10.00      A   
ATOM   1447  CA  CYS A 155       5.080  15.693 -11.498  1.00 10.00      A   
ATOM   1448  CB  CYS A 155       4.519  14.351 -11.021  1.00 10.00      A   
ATOM   1449  SG  CYS A 155       3.601  13.444 -12.290  1.00 10.00      A   
ATOM   1450  HG  CYS A 155       2.324  13.800 -12.207  1.00 10.00      A   
ATOM   1451  C   CYS A 155       5.649  16.490 -10.326  1.00 10.00      A   
ATOM   1452  O   CYS A 155       6.299  15.944  -9.436  1.00 10.00      A   
ATOM   1453  N   ARG A 156       5.399  17.791 -10.345  1.00 10.00      A   
ATOM   1454  HN  ARG A 156       4.917  18.167 -11.112  1.00 10.00      A   
ATOM   1455  CA  ARG A 156       5.843  18.681  -9.282  1.00 10.00      A   
ATOM   1456  CB  ARG A 156       6.202  20.057  -9.855  1.00 10.00      A   
ATOM   1457  CG  ARG A 156       5.023  20.810 -10.453  1.00 10.00      A   
ATOM   1458  CD  ARG A 156       5.484  21.949 -11.346  1.00 10.00      A   
ATOM   1459  NE  ARG A 156       4.573  23.091 -11.279  1.00 10.00      A   
ATOM   1460  HE  ARG A 156       4.399  23.468 -10.392  1.00 10.00      A   
ATOM   1461  CZ  ARG A 156       3.976  23.638 -12.335  1.00 10.00      A   
ATOM   1462  NH1 ARG A 156       4.182  23.157 -13.548  1.00 10.00      A   
ATOM   1463 HH11 ARG A 156       4.818  22.337 -13.691  1.00 10.00      A   
ATOM   1464 HH12 ARG A 156       3.709  23.592 -14.370  1.00 10.00      A   
ATOM   1465  NH2 ARG A 156       3.175  24.680 -12.176  1.00 10.00      A   
ATOM   1466 HH21 ARG A 156       3.009  25.074 -11.231  1.00 10.00      A   
ATOM   1467 HH22 ARG A 156       2.713  25.111 -13.007  1.00 10.00      A   
ATOM   1468  C   ARG A 156       4.732  18.815  -8.241  1.00 10.00      A   
ATOM   1469  O   ARG A 156       4.903  19.433  -7.189  1.00 10.00      A   
ATOM   1470  N   ASN A 157       3.585  18.227  -8.561  1.00 10.00      A   
ATOM   1471  HN  ASN A 157       3.518  17.753  -9.415  1.00 10.00      A   
ATOM   1472  CA  ASN A 157       2.422  18.254  -7.682  1.00 10.00      A   
ATOM   1473  CB  ASN A 157       1.148  18.343  -8.531  1.00 10.00      A   
ATOM   1474  CG  ASN A 157       0.046  19.161  -7.885  1.00 10.00      A   
ATOM   1475  OD1 ASN A 157       0.027  19.372  -6.670  1.00 10.00      A   
ATOM   1476  ND2 ASN A 157      -0.886  19.630  -8.701  1.00 10.00      A   
ATOM   1477 HD21 ASN A 157      -0.807  19.428  -9.660  1.00 10.00      A   
ATOM   1478 HD22 ASN A 157      -1.620  20.157  -8.317  1.00 10.00      A   
ATOM   1479  C   ASN A 157       2.381  16.975  -6.849  1.00 10.00      A   
ATOM   1480  O   ASN A 157       1.522  16.808  -5.983  1.00 10.00      A   
ATOM   1481  N   LEU A 158       3.332  16.083  -7.119  1.00 10.00      A   
ATOM   1482  HN  LEU A 158       4.005  16.301  -7.793  1.00 10.00      A   
ATOM   1483  CA  LEU A 158       3.417  14.798  -6.428  1.00 10.00      A   
ATOM   1484  CB  LEU A 158       4.556  13.952  -7.010  1.00 10.00      A   
ATOM   1485  CG  LEU A 158       4.663  12.515  -6.490  1.00 10.00      A   
ATOM   1486  CD1 LEU A 158       3.491  11.676  -6.979  1.00 10.00      A   
ATOM   1487  CD2 LEU A 158       5.986  11.889  -6.905  1.00 10.00      A   
ATOM   1488  C   LEU A 158       3.619  14.983  -4.931  1.00 10.00      A   
ATOM   1489  O   LEU A 158       4.435  15.795  -4.503  1.00 10.00      A   
ATOM   1490  N   LYS A 159       2.864  14.237  -4.147  1.00 10.00      A   
ATOM   1491  HN  LYS A 159       2.215  13.621  -4.556  1.00 10.00      A   
ATOM   1492  CA  LYS A 159       2.955  14.306  -2.702  1.00 10.00      A   
ATOM   1493  CB  LYS A 159       1.641  14.823  -2.110  1.00 10.00      A   
ATOM   1494  CG  LYS A 159       1.307  16.266  -2.459  1.00 10.00      A   
ATOM   1495  CD  LYS A 159      -0.048  16.667  -1.889  1.00 10.00      A   
ATOM   1496  CE  LYS A 159      -0.039  16.640  -0.367  1.00 10.00      A   
ATOM   1497  NZ  LYS A 159      -1.405  16.470   0.197  1.00 10.00      A   
ATOM   1498  HZ1 LYS A 159      -1.735  15.494   0.052  1.00 10.00      A   
ATOM   1499  HZ2 LYS A 159      -2.072  17.116  -0.273  1.00 10.00      A   
ATOM   1500  HZ3 LYS A 159      -1.400  16.673   1.215  1.00 10.00      A   
ATOM   1501  C   LYS A 159       3.256  12.933  -2.117  1.00 10.00      A   
ATOM   1502  O   LYS A 159       4.077  12.797  -1.210  1.00 10.00      A   
ATOM   1503  N   GLU A 160       2.584  11.916  -2.632  1.00 10.00      A   
ATOM   1504  HN  GLU A 160       1.946  12.077  -3.363  1.00 10.00      A   
ATOM   1505  CA  GLU A 160       2.771  10.563  -2.130  1.00 10.00      A   
ATOM   1506  CB  GLU A 160       1.532  10.106  -1.353  1.00 10.00      A   
ATOM   1507  CG  GLU A 160       1.173  10.991  -0.167  1.00 10.00      A   
ATOM   1508  CD  GLU A 160       0.079  10.396   0.692  1.00 10.00      A   
ATOM   1509  OE1 GLU A 160      -1.010  10.999   0.772  1.00 10.00      A   
ATOM   1510  OE2 GLU A 160       0.302   9.322   1.289  1.00 10.00      A   
ATOM   1511  C   GLU A 160       3.097   9.570  -3.242  1.00 10.00      A   
ATOM   1512  O   GLU A 160       2.378   9.470  -4.240  1.00 10.00      A   
ATOM   1513  N   LEU A 161       4.192   8.846  -3.058  1.00 10.00      A   
ATOM   1514  HN  LEU A 161       4.728   8.991  -2.247  1.00 10.00      A   
ATOM   1515  CA  LEU A 161       4.632   7.845  -4.017  1.00 10.00      A   
ATOM   1516  CB  LEU A 161       5.923   8.291  -4.712  1.00 10.00      A   
ATOM   1517  CG  LEU A 161       6.517   7.313  -5.729  1.00 10.00      A   
ATOM   1518  CD1 LEU A 161       5.561   7.091  -6.890  1.00 10.00      A   
ATOM   1519  CD2 LEU A 161       7.863   7.812  -6.227  1.00 10.00      A   
ATOM   1520  C   LEU A 161       4.849   6.517  -3.303  1.00 10.00      A   
ATOM   1521  O   LEU A 161       5.857   6.324  -2.624  1.00 10.00      A   
ATOM   1522  N   ASP A 162       3.892   5.618  -3.453  1.00 10.00      A   
ATOM   1523  HN  ASP A 162       3.120   5.832  -4.023  1.00 10.00      A   
ATOM   1524  CA  ASP A 162       3.957   4.310  -2.816  1.00 10.00      A   
ATOM   1525  CB  ASP A 162       2.712   4.081  -1.951  1.00 10.00      A   
ATOM   1526  CG  ASP A 162       2.786   2.821  -1.105  1.00 10.00      A   
ATOM   1527  OD1 ASP A 162       3.793   2.092  -1.192  1.00 10.00      A   
ATOM   1528  OD2 ASP A 162       1.832   2.553  -0.343  1.00 10.00      A   
ATOM   1529  C   ASP A 162       4.078   3.205  -3.860  1.00 10.00      A   
ATOM   1530  O   ASP A 162       3.210   3.050  -4.720  1.00 10.00      A   
ATOM   1531  N   LEU A 163       5.164   2.450  -3.787  1.00 10.00      A   
ATOM   1532  HN  LEU A 163       5.826   2.635  -3.085  1.00 10.00      A   
ATOM   1533  CA  LEU A 163       5.406   1.351  -4.716  1.00 10.00      A   
ATOM   1534  CB  LEU A 163       6.643   1.653  -5.567  1.00 10.00      A   
ATOM   1535  CG  LEU A 163       6.633   2.974  -6.341  1.00 10.00      A   
ATOM   1536  CD1 LEU A 163       8.028   3.315  -6.841  1.00 10.00      A   
ATOM   1537  CD2 LEU A 163       5.655   2.913  -7.502  1.00 10.00      A   
ATOM   1538  C   LEU A 163       5.620   0.058  -3.935  1.00 10.00      A   
ATOM   1539  O   LEU A 163       6.431  -0.792  -4.317  1.00 10.00      A   
ATOM   1540  N   ARG A 164       4.881  -0.071  -2.838  1.00 10.00      A   
ATOM   1541  HN  ARG A 164       4.255   0.652  -2.605  1.00 10.00      A   
ATOM   1542  CA  ARG A 164       4.974  -1.233  -1.955  1.00 10.00      A   
ATOM   1543  CB  ARG A 164       3.993  -1.123  -0.783  1.00 10.00      A   
ATOM   1544  CG  ARG A 164       2.530  -1.068  -1.186  1.00 10.00      A   
ATOM   1545  CD  ARG A 164       1.648  -0.741   0.004  1.00 10.00      A   
ATOM   1546  NE  ARG A 164       0.245  -1.065  -0.251  1.00 10.00      A   
ATOM   1547  HE  ARG A 164      -0.007  -2.014  -0.224  1.00 10.00      A   
ATOM   1548  CZ  ARG A 164      -0.694  -0.157  -0.526  1.00 10.00      A   
ATOM   1549  NH1 ARG A 164      -0.385   1.134  -0.594  1.00 10.00      A   
ATOM   1550 HH11 ARG A 164       0.605   1.458  -0.435  1.00 10.00      A   
ATOM   1551 HH12 ARG A 164      -1.125   1.837  -0.802  1.00 10.00      A   
ATOM   1552  NH2 ARG A 164      -1.952  -0.538  -0.726  1.00 10.00      A   
ATOM   1553 HH21 ARG A 164      -2.687   0.170  -0.947  1.00 10.00      A   
ATOM   1554 HH22 ARG A 164      -2.218  -1.548  -0.659  1.00 10.00      A   
ATOM   1555  C   ARG A 164       4.827  -2.580  -2.668  1.00 10.00      A   
ATOM   1556  O   ARG A 164       3.873  -2.819  -3.416  1.00 10.00      A   
ATOM   1557  N   GLU A 165       5.809  -3.447  -2.415  1.00 10.00      A   
ATOM   1558  HN  GLU A 165       6.534  -3.163  -1.815  1.00 10.00      A   
ATOM   1559  CA  GLU A 165       5.856  -4.804  -2.963  1.00 10.00      A   
ATOM   1560  CB  GLU A 165       4.827  -5.713  -2.286  1.00 10.00      A   
ATOM   1561  CG  GLU A 165       5.375  -6.474  -1.084  1.00 10.00      A   
ATOM   1562  CD  GLU A 165       6.086  -5.574  -0.091  1.00 10.00      A   
ATOM   1563  OE1 GLU A 165       5.432  -5.090   0.851  1.00 10.00      A   
ATOM   1564  OE2 GLU A 165       7.305  -5.336  -0.257  1.00 10.00      A   
ATOM   1565  C   GLU A 165       5.761  -4.887  -4.485  1.00 10.00      A   
ATOM   1566  O   GLU A 165       5.334  -5.908  -5.025  1.00 10.00      A   
ATOM   1567  N   SER A 166       6.165  -3.837  -5.175  1.00 10.00      A   
ATOM   1568  HN  SER A 166       6.487  -3.040  -4.702  1.00 10.00      A   
ATOM   1569  CA  SER A 166       6.129  -3.837  -6.624  1.00 10.00      A   
ATOM   1570  CB  SER A 166       5.741  -2.457  -7.155  1.00 10.00      A   
ATOM   1571  OG  SER A 166       4.346  -2.247  -7.006  1.00 10.00      A   
ATOM   1572  HG  SER A 166       4.191  -1.511  -6.397  1.00 10.00      A   
ATOM   1573  C   SER A 166       7.465  -4.293  -7.195  1.00 10.00      A   
ATOM   1574  O   SER A 166       8.523  -3.835  -6.761  1.00 10.00      A   
ATOM   1575  N   ASP A 167       7.409  -5.207  -8.155  1.00 10.00      A   
ATOM   1576  HN  ASP A 167       6.531  -5.526  -8.459  1.00 10.00      A   
ATOM   1577  CA  ASP A 167       8.613  -5.735  -8.785  1.00 10.00      A   
ATOM   1578  CB  ASP A 167       8.378  -7.138  -9.348  1.00 10.00      A   
ATOM   1579  CG  ASP A 167       9.666  -7.921  -9.498  1.00 10.00      A   
ATOM   1580  OD1 ASP A 167      10.227  -8.343  -8.464  1.00 10.00      A   
ATOM   1581  OD2 ASP A 167      10.118  -8.126 -10.645  1.00 10.00      A   
ATOM   1582  C   ASP A 167       9.094  -4.799  -9.885  1.00 10.00      A   
ATOM   1583  O   ASP A 167       8.765  -4.969 -11.060  1.00 10.00      A   
ATOM   1584  N   VAL A 168       9.864  -3.805  -9.487  1.00 10.00      A   
ATOM   1585  HN  VAL A 168      10.090  -3.737  -8.537  1.00 10.00      A   
ATOM   1586  CA  VAL A 168      10.397  -2.817 -10.412  1.00 10.00      A   
ATOM   1587  CB  VAL A 168      10.691  -1.478  -9.689  1.00 10.00      A   
ATOM   1588  CG1 VAL A 168      10.826  -0.333 -10.682  1.00 10.00      A   
ATOM   1589  CG2 VAL A 168       9.628  -1.171  -8.643  1.00 10.00      A   
ATOM   1590  C   VAL A 168      11.693  -3.322 -11.033  1.00 10.00      A   
ATOM   1591  O   VAL A 168      12.454  -4.057 -10.395  1.00 10.00      A   
ATOM   1592  N   ASP A 169      11.921  -2.967 -12.288  1.00 10.00      A   
ATOM   1593  HN  ASP A 169      11.246  -2.444 -12.770  1.00 10.00      A   
ATOM   1594  CA  ASP A 169      13.146  -3.355 -12.972  1.00 10.00      A   
ATOM   1595  CB  ASP A 169      12.932  -3.474 -14.476  1.00 10.00      A   
ATOM   1596  CG  ASP A 169      14.134  -4.078 -15.174  1.00 10.00      A   
ATOM   1597  OD1 ASP A 169      14.508  -5.221 -14.837  1.00 10.00      A   
ATOM   1598  OD2 ASP A 169      14.709  -3.416 -16.060  1.00 10.00      A   
ATOM   1599  C   ASP A 169      14.232  -2.334 -12.666  1.00 10.00      A   
ATOM   1600  O   ASP A 169      14.212  -1.214 -13.180  1.00 10.00      A   
ATOM   1601  N   ASP A 170      15.157  -2.716 -11.803  1.00 10.00      A   
ATOM   1602  HN  ASP A 170      15.116  -3.623 -11.435  1.00 10.00      A   
ATOM   1603  CA  ASP A 170      16.239  -1.835 -11.385  1.00 10.00      A   
ATOM   1604  CB  ASP A 170      16.907  -2.371 -10.115  1.00 10.00      A   
ATOM   1605  CG  ASP A 170      16.057  -2.204  -8.876  1.00 10.00      A   
ATOM   1606  OD1 ASP A 170      16.200  -1.175  -8.189  1.00 10.00      A   
ATOM   1607  OD2 ASP A 170      15.255  -3.109  -8.575  1.00 10.00      A   
ATOM   1608  C   ASP A 170      17.285  -1.644 -12.474  1.00 10.00      A   
ATOM   1609  O   ASP A 170      18.154  -2.496 -12.671  1.00 10.00      A   
ATOM   1610  N   VAL A 171      17.197  -0.532 -13.183  1.00 10.00      A   
ATOM   1611  HN  VAL A 171      16.463   0.095 -13.005  1.00 10.00      A   
ATOM   1612  CA  VAL A 171      18.157  -0.224 -14.231  1.00 10.00      A   
ATOM   1613  CB  VAL A 171      17.491   0.474 -15.433  1.00 10.00      A   
ATOM   1614  CG1 VAL A 171      18.505   0.736 -16.536  1.00 10.00      A   
ATOM   1615  CG2 VAL A 171      16.329  -0.354 -15.958  1.00 10.00      A   
ATOM   1616  C   VAL A 171      19.251   0.673 -13.668  1.00 10.00      A   
ATOM   1617  O   VAL A 171      20.430   0.316 -13.678  1.00 10.00      A   
ATOM   1618  N   SER A 172      18.847   1.834 -13.169  1.00 10.00      A   
ATOM   1619  HN  SER A 172      17.891   2.052 -13.191  1.00 10.00      A   
ATOM   1620  CA  SER A 172      19.768   2.798 -12.580  1.00 10.00      A   
ATOM   1621  CB  SER A 172      20.302   3.762 -13.647  1.00 10.00      A   
ATOM   1622  OG  SER A 172      20.723   3.063 -14.805  1.00 10.00      A   
ATOM   1623  HG  SER A 172      19.969   2.947 -15.392  1.00 10.00      A   
ATOM   1624  C   SER A 172      19.054   3.582 -11.480  1.00 10.00      A   
ATOM   1625  O   SER A 172      17.843   3.458 -11.319  1.00 10.00      A   
ATOM   1626  N   GLY A 173      19.796   4.384 -10.726  1.00 10.00      A   
ATOM   1627  HN  GLY A 173      20.763   4.435 -10.878  1.00 10.00      A   
ATOM   1628  CA  GLY A 173      19.189   5.162  -9.662  1.00 10.00      A   
ATOM   1629  C   GLY A 173      19.392   6.657  -9.824  1.00 10.00      A   
ATOM   1630  O   GLY A 173      19.518   7.378  -8.834  1.00 10.00      A   
ATOM   1631  N   HIS A 174      19.398   7.132 -11.065  1.00 10.00      A   
ATOM   1632  HN  HIS A 174      19.251   6.518 -11.817  1.00 10.00      A   
ATOM   1633  CA  HIS A 174      19.599   8.554 -11.333  1.00 10.00      A   
ATOM   1634  CB  HIS A 174      20.377   8.749 -12.638  1.00 10.00      A   
ATOM   1635  CG  HIS A 174      20.926  10.131 -12.823  1.00 10.00      A   
ATOM   1636  ND1 HIS A 174      21.938  10.611 -12.031  1.00 10.00      A   
ATOM   1637  CD2 HIS A 174      20.572  11.085 -13.720  1.00 10.00      A   
ATOM   1638  CE1 HIS A 174      22.183  11.838 -12.457  1.00 10.00      A   
ATOM   1639  NE2 HIS A 174      21.382  12.167 -13.474  1.00 10.00      A   
ATOM   1640  HE2 HIS A 174      21.378  13.022 -13.959  1.00 10.00      A   
ATOM   1641  C   HIS A 174      18.266   9.299 -11.383  1.00 10.00      A   
ATOM   1642  O   HIS A 174      18.223  10.528 -11.322  1.00 10.00      A   
ATOM   1643  N   TRP A 175      17.183   8.538 -11.482  1.00 10.00      A   
ATOM   1644  HN  TRP A 175      17.297   7.566 -11.538  1.00 10.00      A   
ATOM   1645  CA  TRP A 175      15.832   9.093 -11.535  1.00 10.00      A   
ATOM   1646  CB  TRP A 175      14.799   7.969 -11.647  1.00 10.00      A   
ATOM   1647  CG  TRP A 175      15.013   6.855 -10.667  1.00 10.00      A   
ATOM   1648  CD1 TRP A 175      15.811   5.765 -10.833  1.00 10.00      A   
ATOM   1649  CD2 TRP A 175      14.420   6.720  -9.367  1.00 10.00      A   
ATOM   1650  NE1 TRP A 175      15.770   4.967  -9.721  1.00 10.00      A   
ATOM   1651  HE1 TRP A 175      16.269   4.129  -9.605  1.00 10.00      A   
ATOM   1652  CE2 TRP A 175      14.920   5.527  -8.805  1.00 10.00      A   
ATOM   1653  CE3 TRP A 175      13.524   7.489  -8.620  1.00 10.00      A   
ATOM   1654  CZ2 TRP A 175      14.553   5.090  -7.537  1.00 10.00      A   
ATOM   1655  CZ3 TRP A 175      13.160   7.049  -7.363  1.00 10.00      A   
ATOM   1656  CH2 TRP A 175      13.674   5.861  -6.833  1.00 10.00      A   
ATOM   1657  C   TRP A 175      15.532   9.961 -10.316  1.00 10.00      A   
ATOM   1658  O   TRP A 175      14.725  10.886 -10.378  1.00 10.00      A   
ATOM   1659  N   LEU A 176      16.188   9.659  -9.207  1.00 10.00      A   
ATOM   1660  HN  LEU A 176      16.814   8.900  -9.214  1.00 10.00      A   
ATOM   1661  CA  LEU A 176      15.992  10.413  -7.978  1.00 10.00      A   
ATOM   1662  CB  LEU A 176      16.699   9.713  -6.815  1.00 10.00      A   
ATOM   1663  CG  LEU A 176      16.167  10.023  -5.414  1.00 10.00      A   
ATOM   1664  CD1 LEU A 176      16.340   8.823  -4.496  1.00 10.00      A   
ATOM   1665  CD2 LEU A 176      16.860  11.246  -4.833  1.00 10.00      A   
ATOM   1666  C   LEU A 176      16.504  11.845  -8.133  1.00 10.00      A   
ATOM   1667  O   LEU A 176      15.908  12.792  -7.617  1.00 10.00      A   
ATOM   1668  N   SER A 177      17.599  11.995  -8.863  1.00 10.00      A   
ATOM   1669  HN  SER A 177      18.023  11.202  -9.254  1.00 10.00      A   
ATOM   1670  CA  SER A 177      18.205  13.296  -9.095  1.00 10.00      A   
ATOM   1671  CB  SER A 177      19.647  13.105  -9.566  1.00 10.00      A   
ATOM   1672  OG  SER A 177      20.051  11.751  -9.415  1.00 10.00      A   
ATOM   1673  HG  SER A 177      20.128  11.344 -10.287  1.00 10.00      A   
ATOM   1674  C   SER A 177      17.415  14.108 -10.124  1.00 10.00      A   
ATOM   1675  O   SER A 177      17.788  15.232 -10.459  1.00 10.00      A   
ATOM   1676  N   HIS A 178      16.316  13.541 -10.618  1.00 10.00      A   
ATOM   1677  HN  HIS A 178      16.058  12.646 -10.311  1.00 10.00      A   
ATOM   1678  CA  HIS A 178      15.488  14.225 -11.603  1.00 10.00      A   
ATOM   1679  CB  HIS A 178      14.761  13.240 -12.521  1.00 10.00      A   
ATOM   1680  CG  HIS A 178      15.606  12.750 -13.656  1.00 10.00      A   
ATOM   1681  ND1 HIS A 178      15.992  13.590 -14.674  1.00 10.00      A   
ATOM   1682  CD2 HIS A 178      16.117  11.514 -13.878  1.00 10.00      A   
ATOM   1683  CE1 HIS A 178      16.725  12.854 -15.490  1.00 10.00      A   
ATOM   1684  NE2 HIS A 178      16.827  11.592 -15.049  1.00 10.00      A   
ATOM   1685  HE2 HIS A 178      17.306  10.854 -15.490  1.00 10.00      A   
ATOM   1686  C   HIS A 178      14.508  15.185 -10.944  1.00 10.00      A   
ATOM   1687  O   HIS A 178      13.947  16.057 -11.606  1.00 10.00      A   
ATOM   1688  N   PHE A 179      14.312  15.027  -9.639  1.00 10.00      A   
ATOM   1689  HN  PHE A 179      14.785  14.313  -9.165  1.00 10.00      A   
ATOM   1690  CA  PHE A 179      13.419  15.901  -8.894  1.00 10.00      A   
ATOM   1691  CB  PHE A 179      13.158  15.331  -7.500  1.00 10.00      A   
ATOM   1692  CG  PHE A 179      11.868  14.572  -7.366  1.00 10.00      A   
ATOM   1693  CD1 PHE A 179      11.847  13.329  -6.758  1.00 10.00      A   
ATOM   1694  CD2 PHE A 179      10.679  15.103  -7.833  1.00 10.00      A   
ATOM   1695  CE1 PHE A 179      10.666  12.629  -6.617  1.00 10.00      A   
ATOM   1696  CE2 PHE A 179       9.493  14.406  -7.697  1.00 10.00      A   
ATOM   1697  CZ  PHE A 179       9.487  13.167  -7.087  1.00 10.00      A   
ATOM   1698  C   PHE A 179      14.041  17.289  -8.771  1.00 10.00      A   
ATOM   1699  O   PHE A 179      15.139  17.434  -8.231  1.00 10.00      A   
ATOM   1700  N   PRO A 180      13.359  18.323  -9.288  1.00 10.00      A   
ATOM   1701  CA  PRO A 180      13.855  19.704  -9.236  1.00 10.00      A   
ATOM   1702  CB  PRO A 180      12.789  20.495 -10.000  1.00 10.00      A   
ATOM   1703  CG  PRO A 180      11.564  19.648  -9.940  1.00 10.00      A   
ATOM   1704  CD  PRO A 180      12.050  18.231  -9.956  1.00 10.00      A   
ATOM   1705  C   PRO A 180      13.961  20.207  -7.799  1.00 10.00      A   
ATOM   1706  O   PRO A 180      13.188  19.790  -6.936  1.00 10.00      A   
ATOM   1707  N   ASP A 181      14.904  21.113  -7.551  1.00 10.00      A   
ATOM   1708  HN  ASP A 181      15.468  21.428  -8.286  1.00 10.00      A   
ATOM   1709  CA  ASP A 181      15.115  21.663  -6.210  1.00 10.00      A   
ATOM   1710  CB  ASP A 181      16.379  22.535  -6.155  1.00 10.00      A   
ATOM   1711  CG  ASP A 181      17.659  21.762  -6.407  1.00 10.00      A   
ATOM   1712  OD1 ASP A 181      18.278  21.273  -5.435  1.00 10.00      A   
ATOM   1713  OD2 ASP A 181      18.061  21.648  -7.585  1.00 10.00      A   
ATOM   1714  C   ASP A 181      13.902  22.468  -5.750  1.00 10.00      A   
ATOM   1715  O   ASP A 181      13.754  22.780  -4.569  1.00 10.00      A   
ATOM   1716  N   THR A 182      13.039  22.808  -6.693  1.00 10.00      A   
ATOM   1717  HN  THR A 182      13.223  22.551  -7.621  1.00 10.00      A   
ATOM   1718  CA  THR A 182      11.830  23.561  -6.397  1.00 10.00      A   
ATOM   1719  CB  THR A 182      11.313  24.251  -7.670  1.00 10.00      A   
ATOM   1720  OG1 THR A 182      11.675  23.456  -8.811  1.00 10.00      A   
ATOM   1721  HG1 THR A 182      12.502  23.792  -9.190  1.00 10.00      A   
ATOM   1722  CG2 THR A 182      11.935  25.632  -7.809  1.00 10.00      A   
ATOM   1723  C   THR A 182      10.745  22.639  -5.842  1.00 10.00      A   
ATOM   1724  O   THR A 182       9.771  23.093  -5.238  1.00 10.00      A   
ATOM   1725  N   TYR A 183      10.935  21.339  -6.040  1.00 10.00      A   
ATOM   1726  HN  TYR A 183      11.747  21.043  -6.502  1.00 10.00      A   
ATOM   1727  CA  TYR A 183       9.987  20.341  -5.576  1.00 10.00      A   
ATOM   1728  CB  TYR A 183      10.177  19.027  -6.342  1.00 10.00      A   
ATOM   1729  CG  TYR A 183       9.312  17.892  -5.845  1.00 10.00      A   
ATOM   1730  CD1 TYR A 183       8.005  17.745  -6.290  1.00 10.00      A   
ATOM   1731  CD2 TYR A 183       9.804  16.965  -4.936  1.00 10.00      A   
ATOM   1732  CE1 TYR A 183       7.213  16.707  -5.842  1.00 10.00      A   
ATOM   1733  CE2 TYR A 183       9.020  15.926  -4.483  1.00 10.00      A   
ATOM   1734  CZ  TYR A 183       7.727  15.801  -4.939  1.00 10.00      A   
ATOM   1735  OH  TYR A 183       6.947  14.762  -4.494  1.00 10.00      A   
ATOM   1736  HH  TYR A 183       6.020  15.030  -4.506  1.00 10.00      A   
ATOM   1737  C   TYR A 183      10.145  20.110  -4.080  1.00 10.00      A   
ATOM   1738  O   TYR A 183      11.175  19.608  -3.624  1.00 10.00      A   
ATOM   1739  N   THR A 184       9.128  20.499  -3.324  1.00 10.00      A   
ATOM   1740  HN  THR A 184       8.351  20.918  -3.748  1.00 10.00      A   
ATOM   1741  CA  THR A 184       9.134  20.341  -1.878  1.00 10.00      A   
ATOM   1742  CB  THR A 184       9.397  21.696  -1.186  1.00 10.00      A   
ATOM   1743  OG1 THR A 184       8.613  22.719  -1.819  1.00 10.00      A   
ATOM   1744  HG1 THR A 184       9.105  23.547  -1.810  1.00 10.00      A   
ATOM   1745  CG2 THR A 184      10.867  22.072  -1.272  1.00 10.00      A   
ATOM   1746  C   THR A 184       7.782  19.799  -1.412  1.00 10.00      A   
ATOM   1747  O   THR A 184       7.429  19.888  -0.235  1.00 10.00      A   
ATOM   1748  N   SER A 185       7.045  19.213  -2.345  1.00 10.00      A   
ATOM   1749  HN  SER A 185       7.394  19.145  -3.257  1.00 10.00      A   
ATOM   1750  CA  SER A 185       5.717  18.688  -2.067  1.00 10.00      A   
ATOM   1751  CB  SER A 185       4.867  18.850  -3.328  1.00 10.00      A   
ATOM   1752  OG  SER A 185       5.650  19.404  -4.382  1.00 10.00      A   
ATOM   1753  HG  SER A 185       5.217  19.240  -5.229  1.00 10.00      A   
ATOM   1754  C   SER A 185       5.709  17.221  -1.612  1.00 10.00      A   
ATOM   1755  O   SER A 185       4.642  16.661  -1.358  1.00 10.00      A   
ATOM   1756  N   LEU A 186       6.880  16.602  -1.490  1.00 10.00      A   
ATOM   1757  HN  LEU A 186       7.707  17.092  -1.670  1.00 10.00      A   
ATOM   1758  CA  LEU A 186       6.952  15.202  -1.084  1.00 10.00      A   
ATOM   1759  CB  LEU A 186       8.337  14.614  -1.352  1.00 10.00      A   
ATOM   1760  CG  LEU A 186       8.453  13.092  -1.239  1.00 10.00      A   
ATOM   1761  CD1 LEU A 186       7.437  12.401  -2.140  1.00 10.00      A   
ATOM   1762  CD2 LEU A 186       9.862  12.641  -1.572  1.00 10.00      A   
ATOM   1763  C   LEU A 186       6.544  14.997   0.374  1.00 10.00      A   
ATOM   1764  O   LEU A 186       7.158  15.542   1.293  1.00 10.00      A   
ATOM   1765  N   VAL A 187       5.505  14.199   0.565  1.00 10.00      A   
ATOM   1766  HN  VAL A 187       5.065  13.802  -0.223  1.00 10.00      A   
ATOM   1767  CA  VAL A 187       4.981  13.896   1.893  1.00 10.00      A   
ATOM   1768  CB  VAL A 187       3.457  14.165   1.965  1.00 10.00      A   
ATOM   1769  CG1 VAL A 187       2.880  13.740   3.312  1.00 10.00      A   
ATOM   1770  CG2 VAL A 187       3.151  15.629   1.688  1.00 10.00      A   
ATOM   1771  C   VAL A 187       5.232  12.435   2.261  1.00 10.00      A   
ATOM   1772  O   VAL A 187       5.670  12.129   3.372  1.00 10.00      A   
ATOM   1773  N   SER A 188       4.961  11.538   1.323  1.00 10.00      A   
ATOM   1774  HN  SER A 188       4.655  11.841   0.441  1.00 10.00      A   
ATOM   1775  CA  SER A 188       5.130  10.112   1.562  1.00 10.00      A   
ATOM   1776  CB  SER A 188       3.752   9.446   1.676  1.00 10.00      A   
ATOM   1777  OG  SER A 188       3.775   8.325   2.541  1.00 10.00      A   
ATOM   1778  HG  SER A 188       2.874   8.026   2.698  1.00 10.00      A   
ATOM   1779  C   SER A 188       5.928   9.475   0.432  1.00 10.00      A   
ATOM   1780  O   SER A 188       5.567   9.603  -0.738  1.00 10.00      A   
ATOM   1781  N   LEU A 189       7.015   8.801   0.780  1.00 10.00      A   
ATOM   1782  HN  LEU A 189       7.266   8.744   1.731  1.00 10.00      A   
ATOM   1783  CA  LEU A 189       7.850   8.150  -0.212  1.00 10.00      A   
ATOM   1784  CB  LEU A 189       9.114   8.968  -0.476  1.00 10.00      A   
ATOM   1785  CG  LEU A 189      10.074   8.387  -1.517  1.00 10.00      A   
ATOM   1786  CD1 LEU A 189       9.442   8.410  -2.900  1.00 10.00      A   
ATOM   1787  CD2 LEU A 189      11.396   9.136  -1.513  1.00 10.00      A   
ATOM   1788  C   LEU A 189       8.225   6.736   0.216  1.00 10.00      A   
ATOM   1789  O   LEU A 189       8.877   6.538   1.240  1.00 10.00      A   
ATOM   1790  N   ASN A 190       7.803   5.759  -0.572  1.00 10.00      A   
ATOM   1791  HN  ASN A 190       7.272   5.984  -1.368  1.00 10.00      A   
ATOM   1792  CA  ASN A 190       8.103   4.362  -0.301  1.00 10.00      A   
ATOM   1793  CB  ASN A 190       6.828   3.584   0.035  1.00 10.00      A   
ATOM   1794  CG  ASN A 190       7.070   2.092   0.199  1.00 10.00      A   
ATOM   1795  OD1 ASN A 190       8.167   1.652   0.545  1.00 10.00      A   
ATOM   1796  ND2 ASN A 190       6.044   1.299  -0.050  1.00 10.00      A   
ATOM   1797 HD21 ASN A 190       5.187   1.714  -0.335  1.00 10.00      A   
ATOM   1798 HD22 ASN A 190       6.168   0.336   0.060  1.00 10.00      A   
ATOM   1799  C   ASN A 190       8.804   3.743  -1.502  1.00 10.00      A   
ATOM   1800  O   ASN A 190       8.176   3.464  -2.527  1.00 10.00      A   
ATOM   1801  N   ILE A 191      10.108   3.535  -1.372  1.00 10.00      A   
ATOM   1802  HN  ILE A 191      10.547   3.763  -0.519  1.00 10.00      A   
ATOM   1803  CA  ILE A 191      10.907   2.967  -2.453  1.00 10.00      A   
ATOM   1804  CB  ILE A 191      11.830   4.029  -3.094  1.00 10.00      A   
ATOM   1805  CG1 ILE A 191      12.540   4.858  -2.020  1.00 10.00      A   
ATOM   1806  CG2 ILE A 191      11.041   4.921  -4.038  1.00 10.00      A   
ATOM   1807  CD1 ILE A 191      13.568   5.828  -2.565  1.00 10.00      A   
ATOM   1808  C   ILE A 191      11.753   1.794  -1.964  1.00 10.00      A   
ATOM   1809  O   ILE A 191      12.826   1.521  -2.501  1.00 10.00      A   
ATOM   1810  N   SER A 192      11.252   1.087  -0.958  1.00 10.00      A   
ATOM   1811  HN  SER A 192      10.378   1.338  -0.587  1.00 10.00      A   
ATOM   1812  CA  SER A 192      11.961  -0.056  -0.387  1.00 10.00      A   
ATOM   1813  CB  SER A 192      11.297  -0.470   0.927  1.00 10.00      A   
ATOM   1814  OG  SER A 192      11.143   0.647   1.785  1.00 10.00      A   
ATOM   1815  HG  SER A 192      11.984   1.133   1.827  1.00 10.00      A   
ATOM   1816  C   SER A 192      12.007  -1.246  -1.348  1.00 10.00      A   
ATOM   1817  O   SER A 192      12.791  -2.179  -1.160  1.00 10.00      A   
ATOM   1818  N   CYS A 193      11.168  -1.209  -2.373  1.00 10.00      A   
ATOM   1819  HN  CYS A 193      10.568  -0.439  -2.471  1.00 10.00      A   
ATOM   1820  CA  CYS A 193      11.101  -2.282  -3.355  1.00 10.00      A   
ATOM   1821  CB  CYS A 193       9.819  -2.144  -4.171  1.00 10.00      A   
ATOM   1822  SG  CYS A 193       9.406  -0.432  -4.576  1.00 10.00      A   
ATOM   1823  HG  CYS A 193       8.097  -0.282  -4.414  1.00 10.00      A   
ATOM   1824  C   CYS A 193      12.314  -2.285  -4.283  1.00 10.00      A   
ATOM   1825  O   CYS A 193      12.758  -3.341  -4.733  1.00 10.00      A   
ATOM   1826  N   LEU A 194      12.846  -1.102  -4.563  1.00 10.00      A   
ATOM   1827  HN  LEU A 194      12.460  -0.299  -4.160  1.00 10.00      A   
ATOM   1828  CA  LEU A 194      13.996  -0.968  -5.448  1.00 10.00      A   
ATOM   1829  CB  LEU A 194      14.155   0.484  -5.892  1.00 10.00      A   
ATOM   1830  CG  LEU A 194      13.059   0.999  -6.820  1.00 10.00      A   
ATOM   1831  CD1 LEU A 194      12.618   2.394  -6.417  1.00 10.00      A   
ATOM   1832  CD2 LEU A 194      13.532   0.973  -8.264  1.00 10.00      A   
ATOM   1833  C   LEU A 194      15.273  -1.480  -4.793  1.00 10.00      A   
ATOM   1834  O   LEU A 194      15.420  -1.440  -3.572  1.00 10.00      A   
ATOM   1835  N   ALA A 195      16.196  -1.959  -5.606  1.00 10.00      A   
ATOM   1836  HN  ALA A 195      16.028  -1.952  -6.583  1.00 10.00      A   
ATOM   1837  CA  ALA A 195      17.457  -2.489  -5.102  1.00 10.00      A   
ATOM   1838  CB  ALA A 195      17.614  -3.945  -5.509  1.00 10.00      A   
ATOM   1839  C   ALA A 195      18.642  -1.665  -5.597  1.00 10.00      A   
ATOM   1840  O   ALA A 195      19.755  -1.776  -5.076  1.00 10.00      A   
ATOM   1841  N   SER A 196      18.395  -0.841  -6.604  1.00 10.00      A   
ATOM   1842  HN  SER A 196      17.485  -0.803  -6.979  1.00 10.00      A   
ATOM   1843  CA  SER A 196      19.426   0.006  -7.184  1.00 10.00      A   
ATOM   1844  CB  SER A 196      18.890   0.694  -8.443  1.00 10.00      A   
ATOM   1845  OG  SER A 196      17.538   1.091  -8.275  1.00 10.00      A   
ATOM   1846  HG  SER A 196      16.958   0.313  -8.356  1.00 10.00      A   
ATOM   1847  C   SER A 196      19.935   1.050  -6.188  1.00 10.00      A   
ATOM   1848  O   SER A 196      19.176   1.563  -5.357  1.00 10.00      A   
ATOM   1849  N   GLU A 197      21.227   1.347  -6.265  1.00 10.00      A   
ATOM   1850  HN  GLU A 197      21.785   0.885  -6.926  1.00 10.00      A   
ATOM   1851  CA  GLU A 197      21.837   2.338  -5.396  1.00 10.00      A   
ATOM   1852  CB  GLU A 197      23.338   2.074  -5.243  1.00 10.00      A   
ATOM   1853  CG  GLU A 197      23.800   1.963  -3.799  1.00 10.00      A   
ATOM   1854  CD  GLU A 197      25.307   1.894  -3.665  1.00 10.00      A   
ATOM   1855  OE1 GLU A 197      25.936   2.938  -3.394  1.00 10.00      A   
ATOM   1856  OE2 GLU A 197      25.873   0.791  -3.820  1.00 10.00      A   
ATOM   1857  C   GLU A 197      21.592   3.729  -5.970  1.00 10.00      A   
ATOM   1858  O   GLU A 197      22.086   4.066  -7.050  1.00 10.00      A   
ATOM   1859  N   VAL A 198      20.811   4.520  -5.259  1.00 10.00      A   
ATOM   1860  HN  VAL A 198      20.454   4.198  -4.405  1.00 10.00      A   
ATOM   1861  CA  VAL A 198      20.481   5.863  -5.704  1.00 10.00      A   
ATOM   1862  CB  VAL A 198      19.055   6.266  -5.276  1.00 10.00      A   
ATOM   1863  CG1 VAL A 198      18.018   5.418  -6.001  1.00 10.00      A   
ATOM   1864  CG2 VAL A 198      18.885   6.143  -3.767  1.00 10.00      A   
ATOM   1865  C   VAL A 198      21.476   6.883  -5.171  1.00 10.00      A   
ATOM   1866  O   VAL A 198      22.365   6.548  -4.385  1.00 10.00      A   
ATOM   1867  N   SER A 199      21.332   8.122  -5.616  1.00 10.00      A   
ATOM   1868  HN  SER A 199      20.618   8.319  -6.256  1.00 10.00      A   
ATOM   1869  CA  SER A 199      22.206   9.195  -5.182  1.00 10.00      A   
ATOM   1870  CB  SER A 199      22.176  10.353  -6.188  1.00 10.00      A   
ATOM   1871  OG  SER A 199      22.917  11.465  -5.710  1.00 10.00      A   
ATOM   1872  HG  SER A 199      23.108  12.066  -6.445  1.00 10.00      A   
ATOM   1873  C   SER A 199      21.795   9.688  -3.802  1.00 10.00      A   
ATOM   1874  O   SER A 199      20.720  10.267  -3.635  1.00 10.00      A   
ATOM   1875  N   PHE A 200      22.650   9.455  -2.815  1.00 10.00      A   
ATOM   1876  HN  PHE A 200      23.490   8.991  -3.010  1.00 10.00      A   
ATOM   1877  CA  PHE A 200      22.372   9.882  -1.452  1.00 10.00      A   
ATOM   1878  CB  PHE A 200      23.386   9.287  -0.469  1.00 10.00      A   
ATOM   1879  CG  PHE A 200      23.116   9.651   0.966  1.00 10.00      A   
ATOM   1880  CD1 PHE A 200      22.201   8.932   1.718  1.00 10.00      A   
ATOM   1881  CD2 PHE A 200      23.773  10.717   1.558  1.00 10.00      A   
ATOM   1882  CE1 PHE A 200      21.951   9.273   3.035  1.00 10.00      A   
ATOM   1883  CE2 PHE A 200      23.528  11.063   2.872  1.00 10.00      A   
ATOM   1884  CZ  PHE A 200      22.614  10.341   3.612  1.00 10.00      A   
ATOM   1885  C   PHE A 200      22.380  11.400  -1.361  1.00 10.00      A   
ATOM   1886  O   PHE A 200      21.581  11.994  -0.643  1.00 10.00      A   
ATOM   1887  N   SER A 201      23.282  12.020  -2.113  1.00 10.00      A   
ATOM   1888  HN  SER A 201      23.886  11.485  -2.668  1.00 10.00      A   
ATOM   1889  CA  SER A 201      23.407  13.469  -2.130  1.00 10.00      A   
ATOM   1890  CB  SER A 201      24.537  13.872  -3.074  1.00 10.00      A   
ATOM   1891  OG  SER A 201      25.567  12.895  -3.068  1.00 10.00      A   
ATOM   1892  HG  SER A 201      25.861  12.734  -3.977  1.00 10.00      A   
ATOM   1893  C   SER A 201      22.096  14.128  -2.554  1.00 10.00      A   
ATOM   1894  O   SER A 201      21.620  15.063  -1.907  1.00 10.00      A   
ATOM   1895  N   ALA A 202      21.508  13.628  -3.634  1.00 10.00      A   
ATOM   1896  HN  ALA A 202      21.930  12.878  -4.108  1.00 10.00      A   
ATOM   1897  CA  ALA A 202      20.249  14.167  -4.127  1.00 10.00      A   
ATOM   1898  CB  ALA A 202      19.976  13.684  -5.542  1.00 10.00      A   
ATOM   1899  C   ALA A 202      19.105  13.771  -3.200  1.00 10.00      A   
ATOM   1900  O   ALA A 202      18.168  14.541  -2.988  1.00 10.00      A   
ATOM   1901  N   LEU A 203      19.206  12.568  -2.639  1.00 10.00      A   
ATOM   1902  HN  LEU A 203      19.992  12.012  -2.840  1.00 10.00      A   
ATOM   1903  CA  LEU A 203      18.188  12.050  -1.734  1.00 10.00      A   
ATOM   1904  CB  LEU A 203      18.472  10.585  -1.395  1.00 10.00      A   
ATOM   1905  CG  LEU A 203      17.596   9.956  -0.308  1.00 10.00      A   
ATOM   1906  CD1 LEU A 203      16.163   9.795  -0.792  1.00 10.00      A   
ATOM   1907  CD2 LEU A 203      18.170   8.617   0.127  1.00 10.00      A   
ATOM   1908  C   LEU A 203      18.115  12.883  -0.460  1.00 10.00      A   
ATOM   1909  O   LEU A 203      17.039  13.329  -0.065  1.00 10.00      A   
ATOM   1910  N   GLU A 204      19.267  13.101   0.165  1.00 10.00      A   
ATOM   1911  HN  GLU A 204      20.096  12.728  -0.216  1.00 10.00      A   
ATOM   1912  CA  GLU A 204      19.341  13.876   1.396  1.00 10.00      A   
ATOM   1913  CB  GLU A 204      20.772  13.891   1.939  1.00 10.00      A   
ATOM   1914  CG  GLU A 204      20.883  14.418   3.361  1.00 10.00      A   
ATOM   1915  CD  GLU A 204      22.249  14.992   3.679  1.00 10.00      A   
ATOM   1916  OE1 GLU A 204      22.648  14.969   4.862  1.00 10.00      A   
ATOM   1917  OE2 GLU A 204      22.920  15.490   2.758  1.00 10.00      A   
ATOM   1918  C   GLU A 204      18.859  15.302   1.166  1.00 10.00      A   
ATOM   1919  O   GLU A 204      18.108  15.852   1.971  1.00 10.00      A   
ATOM   1920  N   ARG A 205      19.287  15.891   0.057  1.00 10.00      A   
ATOM   1921  HN  ARG A 205      19.885  15.398  -0.543  1.00 10.00      A   
ATOM   1922  CA  ARG A 205      18.900  17.250  -0.289  1.00 10.00      A   
ATOM   1923  CB  ARG A 205      19.577  17.663  -1.600  1.00 10.00      A   
ATOM   1924  CG  ARG A 205      20.031  19.113  -1.639  1.00 10.00      A   
ATOM   1925  CD  ARG A 205      20.854  19.404  -2.886  1.00 10.00      A   
ATOM   1926  NE  ARG A 205      22.102  18.637  -2.914  1.00 10.00      A   
ATOM   1927  HE  ARG A 205      22.607  18.578  -2.073  1.00 10.00      A   
ATOM   1928  CZ  ARG A 205      22.566  17.990  -3.985  1.00 10.00      A   
ATOM   1929  NH1 ARG A 205      21.893  18.016  -5.128  1.00 10.00      A   
ATOM   1930 HH11 ARG A 205      22.259  17.512  -5.965  1.00 10.00      A   
ATOM   1931 HH12 ARG A 205      20.988  18.535  -5.193  1.00 10.00      A   
ATOM   1932  NH2 ARG A 205      23.715  17.330  -3.913  1.00 10.00      A   
ATOM   1933 HH21 ARG A 205      24.084  16.825  -4.751  1.00 10.00      A   
ATOM   1934 HH22 ARG A 205      24.255  17.311  -3.017  1.00 10.00      A   
ATOM   1935  C   ARG A 205      17.382  17.344  -0.426  1.00 10.00      A   
ATOM   1936  O   ARG A 205      16.762  18.305   0.030  1.00 10.00      A   
ATOM   1937  N   LEU A 206      16.794  16.327  -1.043  1.00 10.00      A   
ATOM   1938  HN  LEU A 206      17.348  15.596  -1.386  1.00 10.00      A   
ATOM   1939  CA  LEU A 206      15.353  16.265  -1.241  1.00 10.00      A   
ATOM   1940  CB  LEU A 206      15.012  15.037  -2.088  1.00 10.00      A   
ATOM   1941  CG  LEU A 206      14.097  15.258  -3.290  1.00 10.00      A   
ATOM   1942  CD1 LEU A 206      14.241  14.115  -4.278  1.00 10.00      A   
ATOM   1943  CD2 LEU A 206      12.650  15.408  -2.850  1.00 10.00      A   
ATOM   1944  C   LEU A 206      14.627  16.176   0.099  1.00 10.00      A   
ATOM   1945  O   LEU A 206      13.677  16.920   0.355  1.00 10.00      A   
ATOM   1946  N   VAL A 207      15.085  15.260   0.947  1.00 10.00      A   
ATOM   1947  HN  VAL A 207      15.852  14.704   0.678  1.00 10.00      A   
ATOM   1948  CA  VAL A 207      14.488  15.053   2.262  1.00 10.00      A   
ATOM   1949  CB  VAL A 207      15.162  13.865   2.998  1.00 10.00      A   
ATOM   1950  CG1 VAL A 207      14.630  13.716   4.415  1.00 10.00      A   
ATOM   1951  CG2 VAL A 207      14.962  12.570   2.220  1.00 10.00      A   
ATOM   1952  C   VAL A 207      14.577  16.315   3.121  1.00 10.00      A   
ATOM   1953  O   VAL A 207      13.615  16.693   3.790  1.00 10.00      A   
ATOM   1954  N   THR A 208      15.724  16.976   3.064  1.00 10.00      A   
ATOM   1955  HN  THR A 208      16.436  16.643   2.474  1.00 10.00      A   
ATOM   1956  CA  THR A 208      15.959  18.176   3.855  1.00 10.00      A   
ATOM   1957  CB  THR A 208      17.453  18.546   3.889  1.00 10.00      A   
ATOM   1958  OG1 THR A 208      18.225  17.370   4.155  1.00 10.00      A   
ATOM   1959  HG1 THR A 208      18.338  16.866   3.335  1.00 10.00      A   
ATOM   1960  CG2 THR A 208      17.723  19.582   4.968  1.00 10.00      A   
ATOM   1961  C   THR A 208      15.147  19.380   3.378  1.00 10.00      A   
ATOM   1962  O   THR A 208      14.709  20.196   4.190  1.00 10.00      A   
ATOM   1963  N   ARG A 209      14.923  19.486   2.074  1.00 10.00      A   
ATOM   1964  HN  ARG A 209      15.269  18.796   1.465  1.00 10.00      A   
ATOM   1965  CA  ARG A 209      14.182  20.623   1.531  1.00 10.00      A   
ATOM   1966  CB  ARG A 209      14.584  20.938   0.083  1.00 10.00      A   
ATOM   1967  CG  ARG A 209      14.068  19.956  -0.956  1.00 10.00      A   
ATOM   1968  CD  ARG A 209      14.517  20.346  -2.356  1.00 10.00      A   
ATOM   1969  NE  ARG A 209      13.983  19.442  -3.375  1.00 10.00      A   
ATOM   1970  HE  ARG A 209      13.004  19.416  -3.483  1.00 10.00      A   
ATOM   1971  CZ  ARG A 209      14.741  18.664  -4.151  1.00 10.00      A   
ATOM   1972  NH1 ARG A 209      16.059  18.674  -4.022  1.00 10.00      A   
ATOM   1973 HH11 ARG A 209      16.514  19.295  -3.317  1.00 10.00      A   
ATOM   1974 HH12 ARG A 209      16.651  18.060  -4.624  1.00 10.00      A   
ATOM   1975  NH2 ARG A 209      14.177  17.892  -5.071  1.00 10.00      A   
ATOM   1976 HH21 ARG A 209      13.141  17.896  -5.194  1.00 10.00      A   
ATOM   1977 HH22 ARG A 209      14.770  17.284  -5.680  1.00 10.00      A   
ATOM   1978  C   ARG A 209      12.665  20.492   1.678  1.00 10.00      A   
ATOM   1979  O   ARG A 209      11.948  21.491   1.617  1.00 10.00      A   
ATOM   1980  N   CYS A 210      12.175  19.275   1.883  1.00 10.00      A   
ATOM   1981  HN  CYS A 210      12.785  18.510   1.940  1.00 10.00      A   
ATOM   1982  CA  CYS A 210      10.738  19.060   2.021  1.00 10.00      A   
ATOM   1983  CB  CYS A 210      10.253  18.004   1.029  1.00 10.00      A   
ATOM   1984  SG  CYS A 210      11.085  18.045  -0.574  1.00 10.00      A   
ATOM   1985  HG  CYS A 210      12.268  17.457  -0.433  1.00 10.00      A   
ATOM   1986  C   CYS A 210      10.351  18.663   3.445  1.00 10.00      A   
ATOM   1987  O   CYS A 210      10.482  17.500   3.833  1.00 10.00      A   
ATOM   1988  N   PRO A 211       9.831  19.624   4.229  1.00 10.00      A   
ATOM   1989  CA  PRO A 211       9.418  19.393   5.614  1.00 10.00      A   
ATOM   1990  CB  PRO A 211       9.339  20.806   6.215  1.00 10.00      A   
ATOM   1991  CG  PRO A 211       9.766  21.746   5.131  1.00 10.00      A   
ATOM   1992  CD  PRO A 211       9.597  21.017   3.834  1.00 10.00      A   
ATOM   1993  C   PRO A 211       8.050  18.723   5.681  1.00 10.00      A   
ATOM   1994  O   PRO A 211       7.510  18.481   6.761  1.00 10.00      A   
ATOM   1995  N   ASN A 212       7.497  18.421   4.514  1.00 10.00      A   
ATOM   1996  HN  ASN A 212       7.980  18.637   3.689  1.00 10.00      A   
ATOM   1997  CA  ASN A 212       6.191  17.785   4.427  1.00 10.00      A   
ATOM   1998  CB  ASN A 212       5.465  18.205   3.144  1.00 10.00      A   
ATOM   1999  CG  ASN A 212       4.922  19.621   3.202  1.00 10.00      A   
ATOM   2000  OD1 ASN A 212       5.169  20.359   4.158  1.00 10.00      A   
ATOM   2001  ND2 ASN A 212       4.182  20.015   2.182  1.00 10.00      A   
ATOM   2002 HD21 ASN A 212       4.018  19.380   1.452  1.00 10.00      A   
ATOM   2003 HD22 ASN A 212       3.836  20.934   2.186  1.00 10.00      A   
ATOM   2004  C   ASN A 212       6.318  16.272   4.480  1.00 10.00      A   
ATOM   2005  O   ASN A 212       5.320  15.561   4.515  1.00 10.00      A   
ATOM   2006  N   LEU A 213       7.552  15.788   4.494  1.00 10.00      A   
ATOM   2007  HN  LEU A 213       8.307  16.413   4.480  1.00 10.00      A   
ATOM   2008  CA  LEU A 213       7.811  14.354   4.538  1.00 10.00      A   
ATOM   2009  CB  LEU A 213       9.289  14.065   4.264  1.00 10.00      A   
ATOM   2010  CG  LEU A 213       9.646  12.608   3.971  1.00 10.00      A   
ATOM   2011  CD1 LEU A 213       8.933  12.124   2.719  1.00 10.00      A   
ATOM   2012  CD2 LEU A 213      11.148  12.452   3.820  1.00 10.00      A   
ATOM   2013  C   LEU A 213       7.399  13.777   5.888  1.00 10.00      A   
ATOM   2014  O   LEU A 213       8.004  14.091   6.913  1.00 10.00      A   
ATOM   2015  N   LYS A 214       6.358  12.950   5.879  1.00 10.00      A   
ATOM   2016  HN  LYS A 214       5.910  12.755   5.023  1.00 10.00      A   
ATOM   2017  CA  LYS A 214       5.859  12.330   7.097  1.00 10.00      A   
ATOM   2018  CB  LYS A 214       4.370  12.633   7.273  1.00 10.00      A   
ATOM   2019  CG  LYS A 214       4.007  14.106   7.146  1.00 10.00      A   
ATOM   2020  CD  LYS A 214       4.591  14.927   8.284  1.00 10.00      A   
ATOM   2021  CE  LYS A 214       4.324  16.411   8.091  1.00 10.00      A   
ATOM   2022  NZ  LYS A 214       4.418  17.164   9.368  1.00 10.00      A   
ATOM   2023  HZ1 LYS A 214       3.679  16.844  10.027  1.00 10.00      A   
ATOM   2024  HZ2 LYS A 214       4.296  18.180   9.197  1.00 10.00      A   
ATOM   2025  HZ3 LYS A 214       5.343  17.006   9.813  1.00 10.00      A   
ATOM   2026  C   LYS A 214       6.070  10.822   7.053  1.00 10.00      A   
ATOM   2027  O   LYS A 214       6.011  10.144   8.077  1.00 10.00      A   
ATOM   2028  N   SER A 215       6.320  10.300   5.865  1.00 10.00      A   
ATOM   2029  HN  SER A 215       6.369  10.889   5.080  1.00 10.00      A   
ATOM   2030  CA  SER A 215       6.539   8.874   5.694  1.00 10.00      A   
ATOM   2031  CB  SER A 215       5.244   8.189   5.237  1.00 10.00      A   
ATOM   2032  OG  SER A 215       5.339   6.775   5.315  1.00 10.00      A   
ATOM   2033  HG  SER A 215       4.637   6.432   5.890  1.00 10.00      A   
ATOM   2034  C   SER A 215       7.665   8.639   4.698  1.00 10.00      A   
ATOM   2035  O   SER A 215       7.586   9.066   3.546  1.00 10.00      A   
ATOM   2036  N   LEU A 216       8.721   7.980   5.150  1.00 10.00      A   
ATOM   2037  HN  LEU A 216       8.727   7.656   6.082  1.00 10.00      A   
ATOM   2038  CA  LEU A 216       9.861   7.704   4.293  1.00 10.00      A   
ATOM   2039  CB  LEU A 216      10.998   8.697   4.553  1.00 10.00      A   
ATOM   2040  CG  LEU A 216      12.277   8.490   3.734  1.00 10.00      A   
ATOM   2041  CD1 LEU A 216      12.039   8.800   2.263  1.00 10.00      A   
ATOM   2042  CD2 LEU A 216      13.413   9.336   4.290  1.00 10.00      A   
ATOM   2043  C   LEU A 216      10.356   6.275   4.465  1.00 10.00      A   
ATOM   2044  O   LEU A 216      10.889   5.908   5.514  1.00 10.00      A   
ATOM   2045  N   LYS A 217      10.163   5.472   3.434  1.00 10.00      A   
ATOM   2046  HN  LYS A 217       9.709   5.826   2.632  1.00 10.00      A   
ATOM   2047  CA  LYS A 217      10.601   4.090   3.443  1.00 10.00      A   
ATOM   2048  CB  LYS A 217       9.422   3.156   3.156  1.00 10.00      A   
ATOM   2049  CG  LYS A 217       8.320   3.219   4.206  1.00 10.00      A   
ATOM   2050  CD  LYS A 217       7.134   2.349   3.828  1.00 10.00      A   
ATOM   2051  CE  LYS A 217       6.029   2.440   4.867  1.00 10.00      A   
ATOM   2052  NZ  LYS A 217       4.829   1.663   4.467  1.00 10.00      A   
ATOM   2053  HZ1 LYS A 217       4.439   2.037   3.579  1.00 10.00      A   
ATOM   2054  HZ2 LYS A 217       4.099   1.725   5.204  1.00 10.00      A   
ATOM   2055  HZ3 LYS A 217       5.081   0.664   4.332  1.00 10.00      A   
ATOM   2056  C   LYS A 217      11.722   3.907   2.422  1.00 10.00      A   
ATOM   2057  O   LYS A 217      11.479   3.904   1.212  1.00 10.00      A   
ATOM   2058  N   LEU A 218      12.947   3.776   2.924  1.00 10.00      A   
ATOM   2059  HN  LEU A 218      13.063   3.767   3.902  1.00 10.00      A   
ATOM   2060  CA  LEU A 218      14.127   3.624   2.083  1.00 10.00      A   
ATOM   2061  CB  LEU A 218      15.363   4.115   2.833  1.00 10.00      A   
ATOM   2062  CG  LEU A 218      15.275   5.528   3.408  1.00 10.00      A   
ATOM   2063  CD1 LEU A 218      16.251   5.698   4.560  1.00 10.00      A   
ATOM   2064  CD2 LEU A 218      15.534   6.563   2.324  1.00 10.00      A   
ATOM   2065  C   LEU A 218      14.325   2.173   1.667  1.00 10.00      A   
ATOM   2066  O   LEU A 218      13.684   1.271   2.205  1.00 10.00      A   
ATOM   2067  N   ASN A 219      15.218   1.954   0.707  1.00 10.00      A   
ATOM   2068  HN  ASN A 219      15.711   2.716   0.330  1.00 10.00      A   
ATOM   2069  CA  ASN A 219      15.499   0.614   0.209  1.00 10.00      A   
ATOM   2070  CB  ASN A 219      15.595   0.596  -1.324  1.00 10.00      A   
ATOM   2071  CG  ASN A 219      16.882   1.178  -1.896  1.00 10.00      A   
ATOM   2072  OD1 ASN A 219      17.540   2.020  -1.282  1.00 10.00      A   
ATOM   2073  ND2 ASN A 219      17.244   0.729  -3.087  1.00 10.00      A   
ATOM   2074 HD21 ASN A 219      16.672   0.057  -3.521  1.00 10.00      A   
ATOM   2075 HD22 ASN A 219      18.057   1.094  -3.501  1.00 10.00      A   
ATOM   2076  C   ASN A 219      16.759   0.040   0.849  1.00 10.00      A   
ATOM   2077  O   ASN A 219      17.465   0.732   1.586  1.00 10.00      A   
ATOM   2078  N   ARG A 220      17.057  -1.219   0.531  1.00 10.00      A   
ATOM   2079  HN  ARG A 220      16.476  -1.704  -0.096  1.00 10.00      A   
ATOM   2080  CA  ARG A 220      18.217  -1.910   1.090  1.00 10.00      A   
ATOM   2081  CB  ARG A 220      18.111  -3.418   0.823  1.00 10.00      A   
ATOM   2082  CG  ARG A 220      19.027  -4.276   1.679  1.00 10.00      A   
ATOM   2083  CD  ARG A 220      18.874  -5.750   1.344  1.00 10.00      A   
ATOM   2084  NE  ARG A 220      19.923  -6.554   1.967  1.00 10.00      A   
ATOM   2085  HE  ARG A 220      20.848  -6.234   1.868  1.00 10.00      A   
ATOM   2086  CZ  ARG A 220      19.705  -7.682   2.645  1.00 10.00      A   
ATOM   2087  NH1 ARG A 220      18.474  -8.155   2.793  1.00 10.00      A   
ATOM   2088 HH11 ARG A 220      18.311  -9.040   3.331  1.00 10.00      A   
ATOM   2089 HH12 ARG A 220      17.663  -7.650   2.376  1.00 10.00      A   
ATOM   2090  NH2 ARG A 220      20.731  -8.340   3.174  1.00 10.00      A   
ATOM   2091 HH21 ARG A 220      21.704  -7.984   3.062  1.00 10.00      A   
ATOM   2092 HH22 ARG A 220      20.563  -9.220   3.711  1.00 10.00      A   
ATOM   2093  C   ARG A 220      19.551  -1.353   0.574  1.00 10.00      A   
ATOM   2094  O   ARG A 220      20.622  -1.867   0.907  1.00 10.00      A   
ATOM   2095  N   ALA A 221      19.490  -0.299  -0.227  1.00 10.00      A   
ATOM   2096  HN  ALA A 221      18.618   0.087  -0.450  1.00 10.00      A   
ATOM   2097  CA  ALA A 221      20.696   0.311  -0.767  1.00 10.00      A   
ATOM   2098  CB  ALA A 221      20.454   0.850  -2.168  1.00 10.00      A   
ATOM   2099  C   ALA A 221      21.211   1.410   0.159  1.00 10.00      A   
ATOM   2100  O   ALA A 221      22.318   1.913  -0.021  1.00 10.00      A   
ATOM   2101  N   VAL A 222      20.404   1.781   1.147  1.00 10.00      A   
ATOM   2102  HN  VAL A 222      19.529   1.347   1.241  1.00 10.00      A   
ATOM   2103  CA  VAL A 222      20.793   2.813   2.102  1.00 10.00      A   
ATOM   2104  CB  VAL A 222      19.592   3.679   2.536  1.00 10.00      A   
ATOM   2105  CG1 VAL A 222      20.048   4.835   3.412  1.00 10.00      A   
ATOM   2106  CG2 VAL A 222      18.844   4.201   1.322  1.00 10.00      A   
ATOM   2107  C   VAL A 222      21.437   2.171   3.330  1.00 10.00      A   
ATOM   2108  O   VAL A 222      20.797   1.384   4.032  1.00 10.00      A   
ATOM   2109  N   PRO A 223      22.718   2.485   3.583  1.00 10.00      A   
ATOM   2110  CA  PRO A 223      23.463   1.932   4.718  1.00 10.00      A   
ATOM   2111  CB  PRO A 223      24.901   2.391   4.453  1.00 10.00      A   
ATOM   2112  CG  PRO A 223      24.763   3.613   3.618  1.00 10.00      A   
ATOM   2113  CD  PRO A 223      23.543   3.399   2.771  1.00 10.00      A   
ATOM   2114  C   PRO A 223      22.974   2.464   6.062  1.00 10.00      A   
ATOM   2115  O   PRO A 223      22.345   3.525   6.141  1.00 10.00      A   
ATOM   2116  N   LEU A 224      23.292   1.724   7.118  1.00 10.00      A   
ATOM   2117  HN  LEU A 224      23.820   0.908   6.981  1.00 10.00      A   
ATOM   2118  CA  LEU A 224      22.897   2.085   8.474  1.00 10.00      A   
ATOM   2119  CB  LEU A 224      23.221   0.925   9.419  1.00 10.00      A   
ATOM   2120  CG  LEU A 224      22.702   1.049  10.850  1.00 10.00      A   
ATOM   2121  CD1 LEU A 224      21.225   0.699  10.914  1.00 10.00      A   
ATOM   2122  CD2 LEU A 224      23.508   0.170  11.793  1.00 10.00      A   
ATOM   2123  C   LEU A 224      23.642   3.336   8.936  1.00 10.00      A   
ATOM   2124  O   LEU A 224      23.101   4.177   9.660  1.00 10.00      A   
ATOM   2125  N   GLU A 225      24.886   3.446   8.498  1.00 10.00      A   
ATOM   2126  HN  GLU A 225      25.254   2.728   7.922  1.00 10.00      A   
ATOM   2127  CA  GLU A 225      25.745   4.572   8.850  1.00 10.00      A   
ATOM   2128  CB  GLU A 225      27.140   4.383   8.241  1.00 10.00      A   
ATOM   2129  CG  GLU A 225      27.743   2.998   8.449  1.00 10.00      A   
ATOM   2130  CD  GLU A 225      27.404   2.023   7.335  1.00 10.00      A   
ATOM   2131  OE1 GLU A 225      26.264   1.514   7.312  1.00 10.00      A   
ATOM   2132  OE2 GLU A 225      28.279   1.754   6.488  1.00 10.00      A   
ATOM   2133  C   GLU A 225      25.149   5.903   8.385  1.00 10.00      A   
ATOM   2134  O   GLU A 225      25.278   6.922   9.062  1.00 10.00      A   
ATOM   2135  N   LYS A 226      24.477   5.877   7.241  1.00 10.00      A   
ATOM   2136  HN  LYS A 226      24.372   5.022   6.769  1.00 10.00      A   
ATOM   2137  CA  LYS A 226      23.880   7.082   6.672  1.00 10.00      A   
ATOM   2138  CB  LYS A 226      23.937   7.024   5.142  1.00 10.00      A   
ATOM   2139  CG  LYS A 226      25.332   7.214   4.561  1.00 10.00      A   
ATOM   2140  CD  LYS A 226      25.674   8.689   4.409  1.00 10.00      A   
ATOM   2141  CE  LYS A 226      27.116   8.894   3.975  1.00 10.00      A   
ATOM   2142  NZ  LYS A 226      27.462   8.107   2.764  1.00 10.00      A   
ATOM   2143  HZ1 LYS A 226      26.621   7.616   2.395  1.00 10.00      A   
ATOM   2144  HZ2 LYS A 226      28.185   7.395   3.006  1.00 10.00      A   
ATOM   2145  HZ3 LYS A 226      27.843   8.731   2.025  1.00 10.00      A   
ATOM   2146  C   LYS A 226      22.440   7.298   7.147  1.00 10.00      A   
ATOM   2147  O   LYS A 226      21.822   8.317   6.839  1.00 10.00      A   
ATOM   2148  N   LEU A 227      21.912   6.342   7.899  1.00 10.00      A   
ATOM   2149  HN  LEU A 227      22.451   5.556   8.123  1.00 10.00      A   
ATOM   2150  CA  LEU A 227      20.548   6.434   8.404  1.00 10.00      A   
ATOM   2151  CB  LEU A 227      20.131   5.114   9.057  1.00 10.00      A   
ATOM   2152  CG  LEU A 227      18.899   4.423   8.471  1.00 10.00      A   
ATOM   2153  CD1 LEU A 227      18.719   3.054   9.105  1.00 10.00      A   
ATOM   2154  CD2 LEU A 227      17.655   5.276   8.671  1.00 10.00      A   
ATOM   2155  C   LEU A 227      20.413   7.577   9.404  1.00 10.00      A   
ATOM   2156  O   LEU A 227      19.413   8.297   9.411  1.00 10.00      A   
ATOM   2157  N   ALA A 228      21.436   7.744  10.236  1.00 10.00      A   
ATOM   2158  HN  ALA A 228      22.205   7.142  10.167  1.00 10.00      A   
ATOM   2159  CA  ALA A 228      21.446   8.794  11.250  1.00 10.00      A   
ATOM   2160  CB  ALA A 228      22.713   8.711  12.093  1.00 10.00      A   
ATOM   2161  C   ALA A 228      21.319  10.174  10.620  1.00 10.00      A   
ATOM   2162  O   ALA A 228      20.556  11.016  11.090  1.00 10.00      A   
ATOM   2163  N   THR A 229      22.058  10.387   9.542  1.00 10.00      A   
ATOM   2164  HN  THR A 229      22.623   9.664   9.201  1.00 10.00      A   
ATOM   2165  CA  THR A 229      22.052  11.656   8.840  1.00 10.00      A   
ATOM   2166  CB  THR A 229      23.051  11.618   7.671  1.00 10.00      A   
ATOM   2167  OG1 THR A 229      24.116  10.707   7.997  1.00 10.00      A   
ATOM   2168  HG1 THR A 229      24.863  11.205   8.348  1.00 10.00      A   
ATOM   2169  CG2 THR A 229      23.635  13.001   7.425  1.00 10.00      A   
ATOM   2170  C   THR A 229      20.656  11.983   8.309  1.00 10.00      A   
ATOM   2171  O   THR A 229      20.172  13.102   8.459  1.00 10.00      A   
ATOM   2172  N   LEU A 230      20.002  10.988   7.722  1.00 10.00      A   
ATOM   2173  HN  LEU A 230      20.431  10.106   7.660  1.00 10.00      A   
ATOM   2174  CA  LEU A 230      18.664  11.168   7.163  1.00 10.00      A   
ATOM   2175  CB  LEU A 230      18.233   9.926   6.378  1.00 10.00      A   
ATOM   2176  CG  LEU A 230      18.971   9.675   5.059  1.00 10.00      A   
ATOM   2177  CD1 LEU A 230      18.637   8.302   4.507  1.00 10.00      A   
ATOM   2178  CD2 LEU A 230      18.638  10.754   4.041  1.00 10.00      A   
ATOM   2179  C   LEU A 230      17.632  11.516   8.238  1.00 10.00      A   
ATOM   2180  O   LEU A 230      16.786  12.388   8.037  1.00 10.00      A   
ATOM   2181  N   LEU A 231      17.715  10.848   9.383  1.00 10.00      A   
ATOM   2182  HN  LEU A 231      18.409  10.162   9.491  1.00 10.00      A   
ATOM   2183  CA  LEU A 231      16.783  11.102  10.480  1.00 10.00      A   
ATOM   2184  CB  LEU A 231      16.876  10.014  11.549  1.00 10.00      A   
ATOM   2185  CG  LEU A 231      16.268   8.660  11.175  1.00 10.00      A   
ATOM   2186  CD1 LEU A 231      16.448   7.662  12.308  1.00 10.00      A   
ATOM   2187  CD2 LEU A 231      14.795   8.819  10.828  1.00 10.00      A   
ATOM   2188  C   LEU A 231      16.992  12.492  11.085  1.00 10.00      A   
ATOM   2189  O   LEU A 231      16.096  13.050  11.717  1.00 10.00      A   
ATOM   2190  N   GLN A 232      18.181  13.046  10.886  1.00 10.00      A   
ATOM   2191  HN  GLN A 232      18.869  12.541  10.402  1.00 10.00      A   
ATOM   2192  CA  GLN A 232      18.496  14.379  11.383  1.00 10.00      A   
ATOM   2193  CB  GLN A 232      20.006  14.529  11.602  1.00 10.00      A   
ATOM   2194  CG  GLN A 232      20.564  13.686  12.744  1.00 10.00      A   
ATOM   2195  CD  GLN A 232      20.297  14.289  14.109  1.00 10.00      A   
ATOM   2196  OE1 GLN A 232      19.313  15.001  14.311  1.00 10.00      A   
ATOM   2197  NE2 GLN A 232      21.171  14.005  15.064  1.00 10.00      A   
ATOM   2198 HE21 GLN A 232      21.931  13.424  14.840  1.00 10.00      A   
ATOM   2199 HE22 GLN A 232      21.027  14.388  15.952  1.00 10.00      A   
ATOM   2200  C   GLN A 232      17.997  15.433  10.394  1.00 10.00      A   
ATOM   2201  O   GLN A 232      17.980  16.630  10.688  1.00 10.00      A   
ATOM   2202  N   ARG A 233      17.600  14.976   9.211  1.00 10.00      A   
ATOM   2203  HN  ARG A 233      17.647  14.011   9.032  1.00 10.00      A   
ATOM   2204  CA  ARG A 233      17.099  15.865   8.177  1.00 10.00      A   
ATOM   2205  CB  ARG A 233      17.506  15.362   6.789  1.00 10.00      A   
ATOM   2206  CG  ARG A 233      19.005  15.238   6.579  1.00 10.00      A   
ATOM   2207  CD  ARG A 233      19.720  16.529   6.926  1.00 10.00      A   
ATOM   2208  NE  ARG A 233      20.949  16.682   6.159  1.00 10.00      A   
ATOM   2209  HE  ARG A 233      21.412  15.854   5.873  1.00 10.00      A   
ATOM   2210  CZ  ARG A 233      21.474  17.855   5.824  1.00 10.00      A   
ATOM   2211  NH1 ARG A 233      20.880  18.981   6.197  1.00 10.00      A   
ATOM   2212 HH11 ARG A 233      20.002  18.947   6.758  1.00 10.00      A   
ATOM   2213 HH12 ARG A 233      21.287  19.906   5.931  1.00 10.00      A   
ATOM   2214  NH2 ARG A 233      22.580  17.895   5.094  1.00 10.00      A   
ATOM   2215 HH21 ARG A 233      22.999  18.810   4.826  1.00 10.00      A   
ATOM   2216 HH22 ARG A 233      23.031  17.003   4.781  1.00 10.00      A   
ATOM   2217  C   ARG A 233      15.581  15.980   8.263  1.00 10.00      A   
ATOM   2218  O   ARG A 233      15.016  17.034   7.984  1.00 10.00      A   
ATOM   2219  N   ALA A 234      14.933  14.891   8.655  1.00 10.00      A   
ATOM   2220  HN  ALA A 234      15.444  14.081   8.868  1.00 10.00      A   
ATOM   2221  CA  ALA A 234      13.483  14.865   8.778  1.00 10.00      A   
ATOM   2222  CB  ALA A 234      12.871  14.065   7.638  1.00 10.00      A   
ATOM   2223  C   ALA A 234      13.056  14.290  10.127  1.00 10.00      A   
ATOM   2224  O   ALA A 234      12.681  13.123  10.227  1.00 10.00      A   
ATOM   2225  N   PRO A 235      13.103  15.109  11.187  1.00 10.00      A   
ATOM   2226  CA  PRO A 235      12.724  14.677  12.534  1.00 10.00      A   
ATOM   2227  CB  PRO A 235      13.362  15.743  13.424  1.00 10.00      A   
ATOM   2228  CG  PRO A 235      13.355  16.975  12.581  1.00 10.00      A   
ATOM   2229  CD  PRO A 235      13.541  16.517  11.159  1.00 10.00      A   
ATOM   2230  C   PRO A 235      11.208  14.665  12.722  1.00 10.00      A   
ATOM   2231  O   PRO A 235      10.703  14.261  13.772  1.00 10.00      A   
ATOM   2232  N   GLN A 236      10.487  15.116  11.703  1.00 10.00      A   
ATOM   2233  HN  GLN A 236      10.949  15.434  10.897  1.00 10.00      A   
ATOM   2234  CA  GLN A 236       9.031  15.161  11.753  1.00 10.00      A   
ATOM   2235  CB  GLN A 236       8.496  16.446  11.101  1.00 10.00      A   
ATOM   2236  CG  GLN A 236       8.465  16.443   9.576  1.00 10.00      A   
ATOM   2237  CD  GLN A 236       9.836  16.559   8.946  1.00 10.00      A   
ATOM   2238  OE1 GLN A 236      10.738  17.189   9.497  1.00 10.00      A   
ATOM   2239  NE2 GLN A 236      10.009  15.930   7.796  1.00 10.00      A   
ATOM   2240 HE21 GLN A 236       9.249  15.427   7.424  1.00 10.00      A   
ATOM   2241 HE22 GLN A 236      10.882  15.994   7.359  1.00 10.00      A   
ATOM   2242  C   GLN A 236       8.424  13.920  11.103  1.00 10.00      A   
ATOM   2243  O   GLN A 236       7.218  13.858  10.855  1.00 10.00      A   
ATOM   2244  N   LEU A 237       9.272  12.932  10.848  1.00 10.00      A   
ATOM   2245  HN  LEU A 237      10.215  13.040  11.094  1.00 10.00      A   
ATOM   2246  CA  LEU A 237       8.849  11.689  10.224  1.00 10.00      A   
ATOM   2247  CB  LEU A 237      10.074  10.887   9.782  1.00 10.00      A   
ATOM   2248  CG  LEU A 237       9.940  10.102   8.476  1.00 10.00      A   
ATOM   2249  CD1 LEU A 237       9.773  11.050   7.299  1.00 10.00      A   
ATOM   2250  CD2 LEU A 237      11.154   9.213   8.268  1.00 10.00      A   
ATOM   2251  C   LEU A 237       7.991  10.855  11.174  1.00 10.00      A   
ATOM   2252  O   LEU A 237       8.293  10.745  12.364  1.00 10.00      A   
ATOM   2253  N   GLU A 238       6.917  10.285  10.637  1.00 10.00      A   
ATOM   2254  HN  GLU A 238       6.727  10.435   9.687  1.00 10.00      A   
ATOM   2255  CA  GLU A 238       6.006   9.451  11.409  1.00 10.00      A   
ATOM   2256  CB  GLU A 238       4.556   9.839  11.126  1.00 10.00      A   
ATOM   2257  CG  GLU A 238       4.207  11.262  11.526  1.00 10.00      A   
ATOM   2258  CD  GLU A 238       2.717  11.519  11.470  1.00 10.00      A   
ATOM   2259  OE1 GLU A 238       1.973  10.946  12.301  1.00 10.00      A   
ATOM   2260  OE2 GLU A 238       2.277  12.290  10.596  1.00 10.00      A   
ATOM   2261  C   GLU A 238       6.228   7.980  11.078  1.00 10.00      A   
ATOM   2262  O   GLU A 238       6.372   7.143  11.971  1.00 10.00      A   
ATOM   2263  N   GLU A 239       6.241   7.668   9.792  1.00 10.00      A   
ATOM   2264  HN  GLU A 239       6.093   8.374   9.125  1.00 10.00      A   
ATOM   2265  CA  GLU A 239       6.469   6.302   9.344  1.00 10.00      A   
ATOM   2266  CB  GLU A 239       5.422   5.885   8.312  1.00 10.00      A   
ATOM   2267  CG  GLU A 239       3.987   5.940   8.806  1.00 10.00      A   
ATOM   2268  CD  GLU A 239       3.022   5.297   7.832  1.00 10.00      A   
ATOM   2269  OE1 GLU A 239       3.127   5.564   6.614  1.00 10.00      A   
ATOM   2270  OE2 GLU A 239       2.150   4.519   8.275  1.00 10.00      A   
ATOM   2271  C   GLU A 239       7.861   6.190   8.741  1.00 10.00      A   
ATOM   2272  O   GLU A 239       8.189   6.892   7.784  1.00 10.00      A   
ATOM   2273  N   LEU A 240       8.678   5.317   9.301  1.00 10.00      A   
ATOM   2274  HN  LEU A 240       8.360   4.774  10.059  1.00 10.00      A   
ATOM   2275  CA  LEU A 240      10.039   5.151   8.820  1.00 10.00      A   
ATOM   2276  CB  LEU A 240      11.047   5.500   9.923  1.00 10.00      A   
ATOM   2277  CG  LEU A 240      12.525   5.201   9.630  1.00 10.00      A   
ATOM   2278  CD1 LEU A 240      13.071   6.120   8.545  1.00 10.00      A   
ATOM   2279  CD2 LEU A 240      13.362   5.300  10.898  1.00 10.00      A   
ATOM   2280  C   LEU A 240      10.303   3.750   8.291  1.00 10.00      A   
ATOM   2281  O   LEU A 240       9.896   2.751   8.889  1.00 10.00      A   
ATOM   2282  N   GLY A 241      10.971   3.696   7.155  1.00 10.00      A   
ATOM   2283  HN  GLY A 241      11.224   4.538   6.710  1.00 10.00      A   
ATOM   2284  CA  GLY A 241      11.335   2.442   6.548  1.00 10.00      A   
ATOM   2285  C   GLY A 241      12.840   2.366   6.408  1.00 10.00      A   
ATOM   2286  O   GLY A 241      13.428   3.062   5.583  1.00 10.00      A   
ATOM   2287  N   THR A 242      13.466   1.551   7.232  1.00 10.00      A   
ATOM   2288  HN  THR A 242      12.942   1.016   7.865  1.00 10.00      A   
ATOM   2289  CA  THR A 242      14.913   1.409   7.205  1.00 10.00      A   
ATOM   2290  CB  THR A 242      15.451   0.913   8.559  1.00 10.00      A   
ATOM   2291  OG1 THR A 242      14.740  -0.269   8.954  1.00 10.00      A   
ATOM   2292  HG1 THR A 242      13.795  -0.075   9.009  1.00 10.00      A   
ATOM   2293  CG2 THR A 242      15.256   1.978   9.626  1.00 10.00      A   
ATOM   2294  C   THR A 242      15.345   0.454   6.100  1.00 10.00      A   
ATOM   2295  O   THR A 242      14.594  -0.448   5.724  1.00 10.00      A   
ATOM   2296  N   GLY A 243      16.544   0.669   5.581  1.00 10.00      A   
ATOM   2297  HN  GLY A 243      17.088   1.414   5.915  1.00 10.00      A   
ATOM   2298  CA  GLY A 243      17.060  -0.179   4.533  1.00 10.00      A   
ATOM   2299  C   GLY A 243      18.031  -1.205   5.070  1.00 10.00      A   
ATOM   2300  O   GLY A 243      17.622  -2.220   5.636  1.00 10.00      A   
ATOM   2301  N   GLY A 244      19.318  -0.938   4.902  1.00 10.00      A   
ATOM   2302  HN  GLY A 244      19.583  -0.102   4.460  1.00 10.00      A   
ATOM   2303  CA  GLY A 244      20.335  -1.852   5.384  1.00 10.00      A   
ATOM   2304  C   GLY A 244      20.572  -1.691   6.874  1.00 10.00      A   
ATOM   2305  O   GLY A 244      21.053  -0.650   7.320  1.00 10.00      A   
ATOM   2306  N   TYR A 245      20.238  -2.717   7.647  1.00 10.00      A   
ATOM   2307  HN  TYR A 245      19.860  -3.530   7.236  1.00 10.00      A   
ATOM   2308  CA  TYR A 245      20.415  -2.668   9.094  1.00 10.00      A   
ATOM   2309  CB  TYR A 245      19.158  -3.181   9.797  1.00 10.00      A   
ATOM   2310  CG  TYR A 245      18.819  -2.434  11.063  1.00 10.00      A   
ATOM   2311  CD1 TYR A 245      18.182  -1.203  11.016  1.00 10.00      A   
ATOM   2312  CD2 TYR A 245      19.139  -2.960  12.307  1.00 10.00      A   
ATOM   2313  CE1 TYR A 245      17.872  -0.517  12.175  1.00 10.00      A   
ATOM   2314  CE2 TYR A 245      18.832  -2.283  13.469  1.00 10.00      A   
ATOM   2315  CZ  TYR A 245      18.198  -1.062  13.398  1.00 10.00      A   
ATOM   2316  OH  TYR A 245      17.891  -0.382  14.555  1.00 10.00      A   
ATOM   2317  HH  TYR A 245      18.541  -0.600  15.239  1.00 10.00      A   
ATOM   2318  C   TYR A 245      21.641  -3.475   9.521  1.00 10.00      A   
ATOM   2319  O   TYR A 245      21.747  -3.922  10.666  1.00 10.00      A   
ATOM   2320  N   THR A 246      22.569  -3.646   8.591  1.00 10.00      A   
ATOM   2321  HN  THR A 246      22.431  -3.260   7.703  1.00 10.00      A   
ATOM   2322  CA  THR A 246      23.787  -4.388   8.855  1.00 10.00      A   
ATOM   2323  CB  THR A 246      23.878  -5.676   8.002  1.00 10.00      A   
ATOM   2324  OG1 THR A 246      25.150  -6.314   8.187  1.00 10.00      A   
ATOM   2325  HG1 THR A 246      25.701  -6.158   7.411  1.00 10.00      A   
ATOM   2326  CG2 THR A 246      23.655  -5.386   6.522  1.00 10.00      A   
ATOM   2327  C   THR A 246      25.024  -3.517   8.643  1.00 10.00      A   
ATOM   2328  O   THR A 246      25.218  -2.928   7.577  1.00 10.00      A   
ATOM   2329  N   ALA A 247      25.845  -3.430   9.677  1.00 10.00      A   
ATOM   2330  HN  ALA A 247      25.622  -3.907  10.504  1.00 10.00      A   
ATOM   2331  CA  ALA A 247      27.070  -2.650   9.635  1.00 10.00      A   
ATOM   2332  CB  ALA A 247      26.754  -1.162   9.711  1.00 10.00      A   
ATOM   2333  C   ALA A 247      27.963  -3.058  10.796  1.00 10.00      A   
ATOM   2334  O   ALA A 247      27.484  -3.649  11.768  1.00 10.00      A   
ATOM   2335  N   GLU A 248      29.256  -2.767  10.691  1.00 10.00      A   
ATOM   2336  HN  GLU A 248      29.580  -2.314   9.886  1.00 10.00      A   
ATOM   2337  CA  GLU A 248      30.204  -3.106  11.750  1.00 10.00      A   
ATOM   2338  CB  GLU A 248      31.633  -2.729  11.344  1.00 10.00      A   
ATOM   2339  CG  GLU A 248      32.669  -2.942  12.440  1.00 10.00      A   
ATOM   2340  CD  GLU A 248      34.066  -3.159  11.901  1.00 10.00      A   
ATOM   2341  OE1 GLU A 248      34.370  -4.292  11.467  1.00 10.00      A   
ATOM   2342  OE2 GLU A 248      34.872  -2.206  11.919  1.00 10.00      A   
ATOM   2343  C   GLU A 248      29.819  -2.415  13.051  1.00 10.00      A   
ATOM   2344  O   GLU A 248      29.512  -1.221  13.057  1.00 10.00      A   
ATOM   2345  N   VAL A 249      29.808  -3.179  14.138  1.00 10.00      A   
ATOM   2346  HN  VAL A 249      30.033  -4.129  14.053  1.00 10.00      A   
ATOM   2347  CA  VAL A 249      29.456  -2.650  15.448  1.00 10.00      A   
ATOM   2348  CB  VAL A 249      29.450  -3.749  16.529  1.00 10.00      A   
ATOM   2349  CG1 VAL A 249      28.786  -3.240  17.797  1.00 10.00      A   
ATOM   2350  CG2 VAL A 249      28.748  -5.000  16.021  1.00 10.00      A   
ATOM   2351  C   VAL A 249      30.404  -1.528  15.863  1.00 10.00      A   
ATOM   2352  O   VAL A 249      31.564  -1.769  16.195  1.00 10.00      A   
ATOM   2353  N   ARG A 250      29.900  -0.304  15.822  1.00 10.00      A   
ATOM   2354  HN  ARG A 250      28.964  -0.185  15.529  1.00 10.00      A   
ATOM   2355  CA  ARG A 250      30.669   0.871  16.184  1.00 10.00      A   
ATOM   2356  CB  ARG A 250      31.017   1.672  14.929  1.00 10.00      A   
ATOM   2357  CG  ARG A 250      32.273   1.200  14.216  1.00 10.00      A   
ATOM   2358  CD  ARG A 250      32.386   1.794  12.822  1.00 10.00      A   
ATOM   2359  NE  ARG A 250      32.248   3.251  12.824  1.00 10.00      A   
ATOM   2360  HE  ARG A 250      32.084   3.692  13.700  1.00 10.00      A   
ATOM   2361  CZ  ARG A 250      32.336   4.007  11.730  1.00 10.00      A   
ATOM   2362  NH1 ARG A 250      32.578   3.459  10.541  1.00 10.00      A   
ATOM   2363 HH11 ARG A 250      32.703   2.425  10.449  1.00 10.00      A   
ATOM   2364 HH12 ARG A 250      32.640   4.056   9.693  1.00 10.00      A   
ATOM   2365  NH2 ARG A 250      32.158   5.317  11.823  1.00 10.00      A   
ATOM   2366 HH21 ARG A 250      31.945   5.754  12.758  1.00 10.00      A   
ATOM   2367 HH22 ARG A 250      32.222   5.922  10.974  1.00 10.00      A   
ATOM   2368  C   ARG A 250      29.862   1.743  17.141  1.00 10.00      A   
ATOM   2369  O   ARG A 250      28.718   2.099  16.849  1.00 10.00      A   
ATOM   2370  N   PRO A 251      30.445   2.094  18.298  1.00 10.00      A   
ATOM   2371  CA  PRO A 251      29.774   2.928  19.305  1.00 10.00      A   
ATOM   2372  CB  PRO A 251      30.838   3.115  20.392  1.00 10.00      A   
ATOM   2373  CG  PRO A 251      31.788   1.986  20.192  1.00 10.00      A   
ATOM   2374  CD  PRO A 251      31.798   1.705  18.718  1.00 10.00      A   
ATOM   2375  C   PRO A 251      29.367   4.285  18.743  1.00 10.00      A   
ATOM   2376  O   PRO A 251      28.308   4.818  19.084  1.00 10.00      A   
ATOM   2377  N   ASP A 252      30.204   4.827  17.865  1.00 10.00      A   
ATOM   2378  HN  ASP A 252      31.022   4.343  17.618  1.00 10.00      A   
ATOM   2379  CA  ASP A 252      29.942   6.127  17.252  1.00 10.00      A   
ATOM   2380  CB  ASP A 252      31.169   6.649  16.494  1.00 10.00      A   
ATOM   2381  CG  ASP A 252      31.527   5.828  15.269  1.00 10.00      A   
ATOM   2382  OD1 ASP A 252      31.515   6.386  14.154  1.00 10.00      A   
ATOM   2383  OD2 ASP A 252      31.837   4.625  15.416  1.00 10.00      A   
ATOM   2384  C   ASP A 252      28.718   6.075  16.342  1.00 10.00      A   
ATOM   2385  O   ASP A 252      27.977   7.053  16.228  1.00 10.00      A   
ATOM   2386  N   VAL A 253      28.505   4.928  15.711  1.00 10.00      A   
ATOM   2387  HN  VAL A 253      29.133   4.187  15.842  1.00 10.00      A   
ATOM   2388  CA  VAL A 253      27.363   4.741  14.827  1.00 10.00      A   
ATOM   2389  CB  VAL A 253      27.603   3.576  13.837  1.00 10.00      A   
ATOM   2390  CG1 VAL A 253      26.393   3.355  12.939  1.00 10.00      A   
ATOM   2391  CG2 VAL A 253      28.842   3.841  12.996  1.00 10.00      A   
ATOM   2392  C   VAL A 253      26.112   4.469  15.656  1.00 10.00      A   
ATOM   2393  O   VAL A 253      25.035   5.002  15.374  1.00 10.00      A   
ATOM   2394  N   TYR A 254      26.274   3.654  16.694  1.00 10.00      A   
ATOM   2395  HN  TYR A 254      27.161   3.271  16.862  1.00 10.00      A   
ATOM   2396  CA  TYR A 254      25.177   3.301  17.586  1.00 10.00      A   
ATOM   2397  CB  TYR A 254      25.689   2.348  18.675  1.00 10.00      A   
ATOM   2398  CG  TYR A 254      24.624   1.820  19.611  1.00 10.00      A   
ATOM   2399  CD1 TYR A 254      23.620   0.976  19.153  1.00 10.00      A   
ATOM   2400  CD2 TYR A 254      24.629   2.162  20.956  1.00 10.00      A   
ATOM   2401  CE1 TYR A 254      22.651   0.489  20.010  1.00 10.00      A   
ATOM   2402  CE2 TYR A 254      23.664   1.680  21.820  1.00 10.00      A   
ATOM   2403  CZ  TYR A 254      22.677   0.844  21.343  1.00 10.00      A   
ATOM   2404  OH  TYR A 254      21.713   0.358  22.201  1.00 10.00      A   
ATOM   2405  HH  TYR A 254      21.459   1.051  22.826  1.00 10.00      A   
ATOM   2406  C   TYR A 254      24.560   4.552  18.212  1.00 10.00      A   
ATOM   2407  O   TYR A 254      23.359   4.802  18.070  1.00 10.00      A   
ATOM   2408  N   SER A 255      25.391   5.349  18.878  1.00 10.00      A   
ATOM   2409  HN  SER A 255      26.342   5.105  18.945  1.00 10.00      A   
ATOM   2410  CA  SER A 255      24.930   6.574  19.518  1.00 10.00      A   
ATOM   2411  CB  SER A 255      26.061   7.202  20.333  1.00 10.00      A   
ATOM   2412  OG  SER A 255      26.587   6.266  21.262  1.00 10.00      A   
ATOM   2413  HG  SER A 255      26.630   6.669  22.138  1.00 10.00      A   
ATOM   2414  C   SER A 255      24.386   7.565  18.491  1.00 10.00      A   
ATOM   2415  O   SER A 255      23.368   8.220  18.725  1.00 10.00      A   
ATOM   2416  N   GLY A 256      25.060   7.645  17.346  1.00 10.00      A   
ATOM   2417  HN  GLY A 256      25.850   7.082  17.218  1.00 10.00      A   
ATOM   2418  CA  GLY A 256      24.643   8.547  16.289  1.00 10.00      A   
ATOM   2419  C   GLY A 256      23.207   8.312  15.860  1.00 10.00      A   
ATOM   2420  O   GLY A 256      22.443   9.264  15.671  1.00 10.00      A   
ATOM   2421  N   LEU A 257      22.831   7.047  15.715  1.00 10.00      A   
ATOM   2422  HN  LEU A 257      23.480   6.325  15.882  1.00 10.00      A   
ATOM   2423  CA  LEU A 257      21.476   6.712  15.310  1.00 10.00      A   
ATOM   2424  CB  LEU A 257      21.386   5.292  14.764  1.00 10.00      A   
ATOM   2425  CG  LEU A 257      21.047   5.175  13.279  1.00 10.00      A   
ATOM   2426  CD1 LEU A 257      21.016   3.717  12.861  1.00 10.00      A   
ATOM   2427  CD2 LEU A 257      19.717   5.849  12.979  1.00 10.00      A   
ATOM   2428  C   LEU A 257      20.484   6.926  16.447  1.00 10.00      A   
ATOM   2429  O   LEU A 257      19.393   7.453  16.228  1.00 10.00      A   
ATOM   2430  N   SER A 258      20.869   6.535  17.659  1.00 10.00      A   
ATOM   2431  HN  SER A 258      21.750   6.111  17.771  1.00 10.00      A   
ATOM   2432  CA  SER A 258      20.006   6.700  18.824  1.00 10.00      A   
ATOM   2433  CB  SER A 258      20.692   6.178  20.086  1.00 10.00      A   
ATOM   2434  OG  SER A 258      20.696   4.765  20.108  1.00 10.00      A   
ATOM   2435  HG  SER A 258      19.812   4.448  19.915  1.00 10.00      A   
ATOM   2436  C   SER A 258      19.573   8.153  19.011  1.00 10.00      A   
ATOM   2437  O   SER A 258      18.415   8.426  19.326  1.00 10.00      A   
ATOM   2438  N   VAL A 259      20.500   9.080  18.798  1.00 10.00      A   
ATOM   2439  HN  VAL A 259      21.408   8.799  18.545  1.00 10.00      A   
ATOM   2440  CA  VAL A 259      20.206  10.504  18.937  1.00 10.00      A   
ATOM   2441  CB  VAL A 259      21.481  11.357  18.777  1.00 10.00      A   
ATOM   2442  CG1 VAL A 259      21.151  12.841  18.771  1.00 10.00      A   
ATOM   2443  CG2 VAL A 259      22.480  11.040  19.877  1.00 10.00      A   
ATOM   2444  C   VAL A 259      19.168  10.949  17.905  1.00 10.00      A   
ATOM   2445  O   VAL A 259      18.229  11.684  18.219  1.00 10.00      A   
ATOM   2446  N   ALA A 260      19.331  10.474  16.680  1.00 10.00      A   
ATOM   2447  HN  ALA A 260      20.083   9.869  16.500  1.00 10.00      A   
ATOM   2448  CA  ALA A 260      18.425  10.823  15.595  1.00 10.00      A   
ATOM   2449  CB  ALA A 260      19.028  10.417  14.262  1.00 10.00      A   
ATOM   2450  C   ALA A 260      17.057  10.178  15.785  1.00 10.00      A   
ATOM   2451  O   ALA A 260      16.024  10.801  15.533  1.00 10.00      A   
ATOM   2452  N   LEU A 261      17.060   8.931  16.234  1.00 10.00      A   
ATOM   2453  HN  LEU A 261      17.924   8.488  16.405  1.00 10.00      A   
ATOM   2454  CA  LEU A 261      15.825   8.190  16.465  1.00 10.00      A   
ATOM   2455  CB  LEU A 261      16.129   6.727  16.788  1.00 10.00      A   
ATOM   2456  CG  LEU A 261      16.437   5.831  15.588  1.00 10.00      A   
ATOM   2457  CD1 LEU A 261      17.314   4.662  16.004  1.00 10.00      A   
ATOM   2458  CD2 LEU A 261      15.148   5.329  14.958  1.00 10.00      A   
ATOM   2459  C   LEU A 261      14.998   8.819  17.584  1.00 10.00      A   
ATOM   2460  O   LEU A 261      13.775   8.918  17.484  1.00 10.00      A   
ATOM   2461  N   SER A 262      15.669   9.251  18.644  1.00 10.00      A   
ATOM   2462  HN  SER A 262      16.645   9.139  18.679  1.00 10.00      A   
ATOM   2463  CA  SER A 262      14.987   9.879  19.762  1.00 10.00      A   
ATOM   2464  CB  SER A 262      15.911   9.975  20.979  1.00 10.00      A   
ATOM   2465  OG  SER A 262      17.209  10.418  20.613  1.00 10.00      A   
ATOM   2466  HG  SER A 262      17.736   9.661  20.319  1.00 10.00      A   
ATOM   2467  C   SER A 262      14.463  11.254  19.363  1.00 10.00      A   
ATOM   2468  O   SER A 262      13.470  11.735  19.908  1.00 10.00      A   
ATOM   2469  N   GLY A 263      15.127  11.866  18.385  1.00 10.00      A   
ATOM   2470  HN  GLY A 263      15.906  11.418  17.985  1.00 10.00      A   
ATOM   2471  CA  GLY A 263      14.724  13.175  17.906  1.00 10.00      A   
ATOM   2472  C   GLY A 263      13.397  13.123  17.181  1.00 10.00      A   
ATOM   2473  O   GLY A 263      12.592  14.052  17.269  1.00 10.00      A   
ATOM   2474  N   CYS A 264      13.161  12.026  16.481  1.00 10.00      A   
ATOM   2475  HN  CYS A 264      13.840  11.318  16.459  1.00 10.00      A   
ATOM   2476  CA  CYS A 264      11.924  11.840  15.742  1.00 10.00      A   
ATOM   2477  CB  CYS A 264      12.137  10.857  14.595  1.00 10.00      A   
ATOM   2478  SG  CYS A 264      13.536  11.272  13.532  1.00 10.00      A   
ATOM   2479  HG  CYS A 264      14.637  11.230  14.270  1.00 10.00      A   
ATOM   2480  C   CYS A 264      10.815  11.359  16.671  1.00 10.00      A   
ATOM   2481  O   CYS A 264      10.513  10.166  16.746  1.00 10.00      A   
ATOM   2482  N   LYS A 265      10.213  12.301  17.385  1.00 10.00      A   
ATOM   2483  HN  LYS A 265      10.501  13.235  17.281  1.00 10.00      A   
ATOM   2484  CA  LYS A 265       9.146  11.987  18.323  1.00 10.00      A   
ATOM   2485  CB  LYS A 265       9.011  13.080  19.385  1.00 10.00      A   
ATOM   2486  CG  LYS A 265      10.119  13.081  20.428  1.00 10.00      A   
ATOM   2487  CD  LYS A 265      11.052  14.270  20.250  1.00 10.00      A   
ATOM   2488  CE  LYS A 265      12.130  14.293  21.323  1.00 10.00      A   
ATOM   2489  NZ  LYS A 265      13.036  15.465  21.180  1.00 10.00      A   
ATOM   2490  HZ1 LYS A 265      12.500  16.353  21.287  1.00 10.00      A   
ATOM   2491  HZ2 LYS A 265      13.491  15.457  20.249  1.00 10.00      A   
ATOM   2492  HZ3 LYS A 265      13.777  15.433  21.907  1.00 10.00      A   
ATOM   2493  C   LYS A 265       7.815  11.765  17.616  1.00 10.00      A   
ATOM   2494  O   LYS A 265       6.829  11.374  18.241  1.00 10.00      A   
ATOM   2495  N   GLU A 266       7.796  11.997  16.311  1.00 10.00      A   
ATOM   2496  HN  GLU A 266       8.614  12.300  15.871  1.00 10.00      A   
ATOM   2497  CA  GLU A 266       6.583  11.821  15.517  1.00 10.00      A   
ATOM   2498  CB  GLU A 266       6.571  12.785  14.325  1.00 10.00      A   
ATOM   2499  CG  GLU A 266       7.009  14.206  14.647  1.00 10.00      A   
ATOM   2500  CD  GLU A 266       6.109  14.888  15.656  1.00 10.00      A   
ATOM   2501  OE1 GLU A 266       6.533  15.048  16.818  1.00 10.00      A   
ATOM   2502  OE2 GLU A 266       4.973  15.272  15.290  1.00 10.00      A   
ATOM   2503  C   GLU A 266       6.452  10.378  15.022  1.00 10.00      A   
ATOM   2504  O   GLU A 266       5.379   9.957  14.588  1.00 10.00      A   
ATOM   2505  N   LEU A 267       7.548   9.622  15.107  1.00 10.00      A   
ATOM   2506  HN  LEU A 267       8.368  10.013  15.467  1.00 10.00      A   
ATOM   2507  CA  LEU A 267       7.568   8.230  14.661  1.00 10.00      A   
ATOM   2508  CB  LEU A 267       8.951   7.609  14.865  1.00 10.00      A   
ATOM   2509  CG  LEU A 267      10.048   8.048  13.892  1.00 10.00      A   
ATOM   2510  CD1 LEU A 267      11.370   7.383  14.250  1.00 10.00      A   
ATOM   2511  CD2 LEU A 267       9.657   7.720  12.460  1.00 10.00      A   
ATOM   2512  C   LEU A 267       6.510   7.387  15.365  1.00 10.00      A   
ATOM   2513  O   LEU A 267       6.392   7.417  16.591  1.00 10.00      A   
ATOM   2514  N   ARG A 268       5.736   6.655  14.573  1.00 10.00      A   
ATOM   2515  HN  ARG A 268       5.863   6.722  13.599  1.00 10.00      A   
ATOM   2516  CA  ARG A 268       4.687   5.783  15.089  1.00 10.00      A   
ATOM   2517  CB  ARG A 268       3.304   6.366  14.785  1.00 10.00      A   
ATOM   2518  CG  ARG A 268       3.023   7.715  15.420  1.00 10.00      A   
ATOM   2519  CD  ARG A 268       3.027   7.634  16.938  1.00 10.00      A   
ATOM   2520  NE  ARG A 268       2.750   8.934  17.547  1.00 10.00      A   
ATOM   2521  HE  ARG A 268       1.803   9.175  17.682  1.00 10.00      A   
ATOM   2522  CZ  ARG A 268       3.690   9.794  17.927  1.00 10.00      A   
ATOM   2523  NH1 ARG A 268       4.973   9.495  17.775  1.00 10.00      A   
ATOM   2524 HH11 ARG A 268       5.709  10.177  18.070  1.00 10.00      A   
ATOM   2525 HH12 ARG A 268       5.253   8.577  17.357  1.00 10.00      A   
ATOM   2526  NH2 ARG A 268       3.343  10.961  18.452  1.00 10.00      A   
ATOM   2527 HH21 ARG A 268       2.334  11.203  18.567  1.00 10.00      A   
ATOM   2528 HH22 ARG A 268       4.072  11.643  18.751  1.00 10.00      A   
ATOM   2529  C   ARG A 268       4.780   4.392  14.467  1.00 10.00      A   
ATOM   2530  O   ARG A 268       4.300   3.413  15.040  1.00 10.00      A   
ATOM   2531  N   CYS A 269       5.395   4.307  13.292  1.00 10.00      A   
ATOM   2532  HN  CYS A 269       5.779   5.115  12.887  1.00 10.00      A   
ATOM   2533  CA  CYS A 269       5.525   3.036  12.592  1.00 10.00      A   
ATOM   2534  CB  CYS A 269       4.481   2.943  11.471  1.00 10.00      A   
ATOM   2535  SG  CYS A 269       4.504   1.398  10.526  1.00 10.00      A   
ATOM   2536  HG  CYS A 269       5.504   1.466   9.656  1.00 10.00      A   
ATOM   2537  C   CYS A 269       6.929   2.867  12.024  1.00 10.00      A   
ATOM   2538  O   CYS A 269       7.458   3.764  11.363  1.00 10.00      A   
ATOM   2539  N   LEU A 270       7.536   1.722  12.297  1.00 10.00      A   
ATOM   2540  HN  LEU A 270       7.064   1.050  12.836  1.00 10.00      A   
ATOM   2541  CA  LEU A 270       8.878   1.429  11.809  1.00 10.00      A   
ATOM   2542  CB  LEU A 270       9.871   1.314  12.972  1.00 10.00      A   
ATOM   2543  CG  LEU A 270      10.039   2.543  13.870  1.00 10.00      A   
ATOM   2544  CD1 LEU A 270      11.006   2.237  15.003  1.00 10.00      A   
ATOM   2545  CD2 LEU A 270      10.520   3.742  13.067  1.00 10.00      A   
ATOM   2546  C   LEU A 270       8.878   0.140  10.991  1.00 10.00      A   
ATOM   2547  O   LEU A 270       8.153  -0.806  11.310  1.00 10.00      A   
ATOM   2548  N   SER A 271       9.686   0.112   9.937  1.00 10.00      A   
ATOM   2549  HN  SER A 271      10.241   0.897   9.742  1.00 10.00      A   
ATOM   2550  CA  SER A 271       9.782  -1.054   9.067  1.00 10.00      A   
ATOM   2551  CB  SER A 271       8.746  -0.954   7.945  1.00 10.00      A   
ATOM   2552  OG  SER A 271       8.646   0.378   7.468  1.00 10.00      A   
ATOM   2553  HG  SER A 271       9.237   0.945   7.979  1.00 10.00      A   
ATOM   2554  C   SER A 271      11.186  -1.174   8.484  1.00 10.00      A   
ATOM   2555  O   SER A 271      12.033  -0.307   8.719  1.00 10.00      A   
ATOM   2556  N   GLY A 272      11.428  -2.238   7.728  1.00 10.00      A   
ATOM   2557  HN  GLY A 272      10.718  -2.894   7.579  1.00 10.00      A   
ATOM   2558  CA  GLY A 272      12.732  -2.451   7.131  1.00 10.00      A   
ATOM   2559  C   GLY A 272      13.528  -3.472   7.910  1.00 10.00      A   
ATOM   2560  O   GLY A 272      13.149  -4.641   7.968  1.00 10.00      A   
ATOM   2561  N   PHE A 273      14.613  -3.019   8.533  1.00 10.00      A   
ATOM   2562  HN  PHE A 273      14.838  -2.064   8.457  1.00 10.00      A   
ATOM   2563  CA  PHE A 273      15.475  -3.881   9.341  1.00 10.00      A   
ATOM   2564  CB  PHE A 273      14.730  -4.380  10.589  1.00 10.00      A   
ATOM   2565  CG  PHE A 273      14.164  -3.283  11.452  1.00 10.00      A   
ATOM   2566  CD1 PHE A 273      12.818  -2.952  11.386  1.00 10.00      A   
ATOM   2567  CD2 PHE A 273      14.975  -2.585  12.333  1.00 10.00      A   
ATOM   2568  CE1 PHE A 273      12.294  -1.949  12.180  1.00 10.00      A   
ATOM   2569  CE2 PHE A 273      14.458  -1.580  13.130  1.00 10.00      A   
ATOM   2570  CZ  PHE A 273      13.116  -1.263  13.052  1.00 10.00      A   
ATOM   2571  C   PHE A 273      16.050  -5.052   8.541  1.00 10.00      A   
ATOM   2572  O   PHE A 273      16.154  -6.171   9.045  1.00 10.00      A   
ATOM   2573  N   TRP A 274      16.438  -4.787   7.302  1.00 10.00      A   
ATOM   2574  HN  TRP A 274      16.347  -3.876   6.956  1.00 10.00      A   
ATOM   2575  CA  TRP A 274      17.008  -5.823   6.448  1.00 10.00      A   
ATOM   2576  CB  TRP A 274      17.106  -5.343   5.001  1.00 10.00      A   
ATOM   2577  CG  TRP A 274      15.850  -5.565   4.218  1.00 10.00      A   
ATOM   2578  CD1 TRP A 274      15.352  -6.766   3.802  1.00 10.00      A   
ATOM   2579  CD2 TRP A 274      14.931  -4.568   3.758  1.00 10.00      A   
ATOM   2580  NE1 TRP A 274      14.185  -6.578   3.103  1.00 10.00      A   
ATOM   2581  HE1 TRP A 274      13.639  -7.294   2.698  1.00 10.00      A   
ATOM   2582  CE2 TRP A 274      13.901  -5.239   3.066  1.00 10.00      A   
ATOM   2583  CE3 TRP A 274      14.875  -3.176   3.862  1.00 10.00      A   
ATOM   2584  CZ2 TRP A 274      12.831  -4.564   2.484  1.00 10.00      A   
ATOM   2585  CZ3 TRP A 274      13.812  -2.509   3.283  1.00 10.00      A   
ATOM   2586  CH2 TRP A 274      12.805  -3.203   2.604  1.00 10.00      A   
ATOM   2587  C   TRP A 274      18.378  -6.241   6.958  1.00 10.00      A   
ATOM   2588  O   TRP A 274      19.288  -5.412   7.043  1.00 10.00      A   
ATOM   2589  N   ASP A 275      18.511  -7.525   7.307  1.00 10.00      A   
ATOM   2590  HN  ASP A 275      17.744  -8.127   7.201  1.00 10.00      A   
ATOM   2591  CA  ASP A 275      19.765  -8.068   7.833  1.00 10.00      A   
ATOM   2592  CB  ASP A 275      20.904  -7.920   6.816  1.00 10.00      A   
ATOM   2593  CG  ASP A 275      21.665  -9.214   6.598  1.00 10.00      A   
ATOM   2594  OD1 ASP A 275      21.060 -10.300   6.743  1.00 10.00      A   
ATOM   2595  OD2 ASP A 275      22.868  -9.157   6.272  1.00 10.00      A   
ATOM   2596  C   ASP A 275      20.121  -7.395   9.158  1.00 10.00      A   
ATOM   2597  O   ASP A 275      21.294  -7.186   9.477  1.00 10.00      A   
ATOM   2598  N   ALA A 276      19.077  -7.069   9.918  1.00 10.00      A   
ATOM   2599  HN  ALA A 276      18.177  -7.282   9.587  1.00 10.00      A   
ATOM   2600  CA  ALA A 276      19.203  -6.399  11.208  1.00 10.00      A   
ATOM   2601  CB  ALA A 276      17.831  -6.219  11.840  1.00 10.00      A   
ATOM   2602  C   ALA A 276      20.125  -7.123  12.177  1.00 10.00      A   
ATOM   2603  O   ALA A 276      19.974  -8.320  12.428  1.00 10.00      A   
ATOM   2604  N   VAL A 277      21.076  -6.377  12.716  1.00 10.00      A   
ATOM   2605  HN  VAL A 277      21.153  -5.440  12.445  1.00 10.00      A   
ATOM   2606  CA  VAL A 277      22.018  -6.907  13.689  1.00 10.00      A   
ATOM   2607  CB  VAL A 277      23.419  -6.277  13.523  1.00 10.00      A   
ATOM   2608  CG1 VAL A 277      24.444  -7.000  14.387  1.00 10.00      A   
ATOM   2609  CG2 VAL A 277      23.846  -6.283  12.065  1.00 10.00      A   
ATOM   2610  C   VAL A 277      21.499  -6.606  15.095  1.00 10.00      A   
ATOM   2611  O   VAL A 277      21.198  -5.454  15.409  1.00 10.00      A   
ATOM   2612  N   PRO A 278      21.383  -7.638  15.954  1.00 10.00      A   
ATOM   2613  CA  PRO A 278      20.887  -7.497  17.336  1.00 10.00      A   
ATOM   2614  CB  PRO A 278      21.226  -8.847  17.969  1.00 10.00      A   
ATOM   2615  CG  PRO A 278      21.192  -9.800  16.826  1.00 10.00      A   
ATOM   2616  CD  PRO A 278      21.712  -9.040  15.635  1.00 10.00      A   
ATOM   2617  C   PRO A 278      21.560  -6.366  18.114  1.00 10.00      A   
ATOM   2618  O   PRO A 278      20.921  -5.691  18.921  1.00 10.00      A   
ATOM   2619  N   ALA A 279      22.842  -6.143  17.849  1.00 10.00      A   
ATOM   2620  HN  ALA A 279      23.291  -6.699  17.177  1.00 10.00      A   
ATOM   2621  CA  ALA A 279      23.605  -5.104  18.533  1.00 10.00      A   
ATOM   2622  CB  ALA A 279      25.089  -5.258  18.229  1.00 10.00      A   
ATOM   2623  C   ALA A 279      23.127  -3.689  18.185  1.00 10.00      A   
ATOM   2624  O   ALA A 279      23.516  -2.718  18.838  1.00 10.00      A   
ATOM   2625  N   TYR A 280      22.292  -3.573  17.157  1.00 10.00      A   
ATOM   2626  HN  TYR A 280      22.012  -4.382  16.674  1.00 10.00      A   
ATOM   2627  CA  TYR A 280      21.777  -2.276  16.728  1.00 10.00      A   
ATOM   2628  CB  TYR A 280      22.151  -1.997  15.270  1.00 10.00      A   
ATOM   2629  CG  TYR A 280      23.580  -1.531  15.090  1.00 10.00      A   
ATOM   2630  CD1 TYR A 280      24.514  -2.311  14.419  1.00 10.00      A   
ATOM   2631  CD2 TYR A 280      23.992  -0.305  15.593  1.00 10.00      A   
ATOM   2632  CE1 TYR A 280      25.818  -1.879  14.256  1.00 10.00      A   
ATOM   2633  CE2 TYR A 280      25.290   0.134  15.436  1.00 10.00      A   
ATOM   2634  CZ  TYR A 280      26.200  -0.654  14.766  1.00 10.00      A   
ATOM   2635  OH  TYR A 280      27.492  -0.210  14.600  1.00 10.00      A   
ATOM   2636  HH  TYR A 280      27.825  -0.493  13.735  1.00 10.00      A   
ATOM   2637  C   TYR A 280      20.268  -2.168  16.931  1.00 10.00      A   
ATOM   2638  O   TYR A 280      19.636  -1.205  16.495  1.00 10.00      A   
ATOM   2639  N   LEU A 281      19.696  -3.152  17.608  1.00 10.00      A   
ATOM   2640  HN  LEU A 281      20.251  -3.887  17.947  1.00 10.00      A   
ATOM   2641  CA  LEU A 281      18.262  -3.165  17.867  1.00 10.00      A   
ATOM   2642  CB  LEU A 281      17.772  -4.568  18.231  1.00 10.00      A   
ATOM   2643  CG  LEU A 281      17.849  -5.625  17.130  1.00 10.00      A   
ATOM   2644  CD1 LEU A 281      17.285  -6.941  17.634  1.00 10.00      A   
ATOM   2645  CD2 LEU A 281      17.110  -5.164  15.881  1.00 10.00      A   
ATOM   2646  C   LEU A 281      17.834  -2.150  18.939  1.00 10.00      A   
ATOM   2647  O   LEU A 281      16.895  -1.385  18.714  1.00 10.00      A   
ATOM   2648  N   PRO A 282      18.506  -2.113  20.119  1.00 10.00      A   
ATOM   2649  CA  PRO A 282      18.152  -1.182  21.210  1.00 10.00      A   
ATOM   2650  CB  PRO A 282      19.171  -1.500  22.306  1.00 10.00      A   
ATOM   2651  CG  PRO A 282      19.616  -2.885  22.007  1.00 10.00      A   
ATOM   2652  CD  PRO A 282      19.632  -2.982  20.513  1.00 10.00      A   
ATOM   2653  C   PRO A 282      18.234   0.299  20.832  1.00 10.00      A   
ATOM   2654  O   PRO A 282      17.898   1.168  21.638  1.00 10.00      A   
ATOM   2655  N   ALA A 283      18.675   0.588  19.616  1.00 10.00      A   
ATOM   2656  HN  ALA A 283      18.930  -0.142  19.016  1.00 10.00      A   
ATOM   2657  CA  ALA A 283      18.782   1.961  19.151  1.00 10.00      A   
ATOM   2658  CB  ALA A 283      19.562   2.013  17.845  1.00 10.00      A   
ATOM   2659  C   ALA A 283      17.394   2.580  18.970  1.00 10.00      A   
ATOM   2660  O   ALA A 283      17.215   3.784  19.149  1.00 10.00      A   
ATOM   2661  N   VAL A 284      16.410   1.742  18.639  1.00 10.00      A   
ATOM   2662  HN  VAL A 284      16.611   0.785  18.537  1.00 10.00      A   
ATOM   2663  CA  VAL A 284      15.039   2.208  18.424  1.00 10.00      A   
ATOM   2664  CB  VAL A 284      14.342   1.466  17.258  1.00 10.00      A   
ATOM   2665  CG1 VAL A 284      15.110   1.654  15.958  1.00 10.00      A   
ATOM   2666  CG2 VAL A 284      14.167  -0.013  17.570  1.00 10.00      A   
ATOM   2667  C   VAL A 284      14.180   2.084  19.684  1.00 10.00      A   
ATOM   2668  O   VAL A 284      12.963   2.274  19.638  1.00 10.00      A   
ATOM   2669  N   TYR A 285      14.821   1.789  20.810  1.00 10.00      A   
ATOM   2670  HN  TYR A 285      15.794   1.678  20.786  1.00 10.00      A   
ATOM   2671  CA  TYR A 285      14.123   1.632  22.084  1.00 10.00      A   
ATOM   2672  CB  TYR A 285      15.107   1.236  23.189  1.00 10.00      A   
ATOM   2673  CG  TYR A 285      15.340  -0.255  23.326  1.00 10.00      A   
ATOM   2674  CD1 TYR A 285      14.710  -1.164  22.487  1.00 10.00      A   
ATOM   2675  CD2 TYR A 285      16.199  -0.753  24.300  1.00 10.00      A   
ATOM   2676  CE1 TYR A 285      14.928  -2.522  22.614  1.00 10.00      A   
ATOM   2677  CE2 TYR A 285      16.421  -2.111  24.434  1.00 10.00      A   
ATOM   2678  CZ  TYR A 285      15.783  -2.990  23.588  1.00 10.00      A   
ATOM   2679  OH  TYR A 285      16.005  -4.344  23.712  1.00 10.00      A   
ATOM   2680  HH  TYR A 285      16.116  -4.565  24.646  1.00 10.00      A   
ATOM   2681  C   TYR A 285      13.398   2.908  22.488  1.00 10.00      A   
ATOM   2682  O   TYR A 285      12.311   2.861  23.065  1.00 10.00      A   
ATOM   2683  N   SER A 286      13.999   4.045  22.164  1.00 10.00      A   
ATOM   2684  HN  SER A 286      14.859   4.014  21.690  1.00 10.00      A   
ATOM   2685  CA  SER A 286      13.434   5.341  22.497  1.00 10.00      A   
ATOM   2686  CB  SER A 286      14.486   6.422  22.249  1.00 10.00      A   
ATOM   2687  OG  SER A 286      15.639   5.863  21.637  1.00 10.00      A   
ATOM   2688  HG  SER A 286      16.398   5.969  22.225  1.00 10.00      A   
ATOM   2689  C   SER A 286      12.166   5.644  21.700  1.00 10.00      A   
ATOM   2690  O   SER A 286      11.419   6.564  22.033  1.00 10.00      A   
ATOM   2691  N   VAL A 287      11.923   4.862  20.655  1.00 10.00      A   
ATOM   2692  HN  VAL A 287      12.550   4.135  20.448  1.00 10.00      A   
ATOM   2693  CA  VAL A 287      10.754   5.057  19.803  1.00 10.00      A   
ATOM   2694  CB  VAL A 287      11.144   4.989  18.309  1.00 10.00      A   
ATOM   2695  CG1 VAL A 287      10.015   5.493  17.424  1.00 10.00      A   
ATOM   2696  CG2 VAL A 287      12.420   5.775  18.047  1.00 10.00      A   
ATOM   2697  C   VAL A 287       9.676   4.008  20.088  1.00 10.00      A   
ATOM   2698  O   VAL A 287       8.502   4.212  19.783  1.00 10.00      A   
ATOM   2699  N   CYS A 288      10.078   2.904  20.701  1.00 10.00      A   
ATOM   2700  HN  CYS A 288      11.019   2.826  20.963  1.00 10.00      A   
ATOM   2701  CA  CYS A 288       9.161   1.805  21.007  1.00 10.00      A   
ATOM   2702  CB  CYS A 288       9.918   0.658  21.679  1.00 10.00      A   
ATOM   2703  SG  CYS A 288      11.257  -0.036  20.680  1.00 10.00      A   
ATOM   2704  HG  CYS A 288      11.837   0.959  20.023  1.00 10.00      A   
ATOM   2705  C   CYS A 288       7.980   2.242  21.873  1.00 10.00      A   
ATOM   2706  O   CYS A 288       6.874   1.718  21.742  1.00 10.00      A   
ATOM   2707  N   SER A 289       8.218   3.223  22.731  1.00 10.00      A   
ATOM   2708  HN  SER A 289       9.111   3.621  22.765  1.00 10.00      A   
ATOM   2709  CA  SER A 289       7.199   3.728  23.634  1.00 10.00      A   
ATOM   2710  CB  SER A 289       7.828   4.717  24.614  1.00 10.00      A   
ATOM   2711  OG  SER A 289       9.210   4.441  24.786  1.00 10.00      A   
ATOM   2712  HG  SER A 289       9.312   3.713  25.412  1.00 10.00      A   
ATOM   2713  C   SER A 289       6.017   4.374  22.901  1.00 10.00      A   
ATOM   2714  O   SER A 289       4.951   4.564  23.482  1.00 10.00      A   
ATOM   2715  N   ARG A 290       6.195   4.697  21.625  1.00 10.00      A   
ATOM   2716  HN  ARG A 290       7.056   4.506  21.193  1.00 10.00      A   
ATOM   2717  CA  ARG A 290       5.132   5.323  20.852  1.00 10.00      A   
ATOM   2718  CB  ARG A 290       5.480   6.786  20.557  1.00 10.00      A   
ATOM   2719  CG  ARG A 290       6.807   6.980  19.842  1.00 10.00      A   
ATOM   2720  CD  ARG A 290       7.236   8.437  19.860  1.00 10.00      A   
ATOM   2721  NE  ARG A 290       8.543   8.633  19.234  1.00 10.00      A   
ATOM   2722  HE  ARG A 290       8.571   8.682  18.253  1.00 10.00      A   
ATOM   2723  CZ  ARG A 290       9.685   8.737  19.916  1.00 10.00      A   
ATOM   2724  NH1 ARG A 290       9.678   8.653  21.237  1.00 10.00      A   
ATOM   2725 HH11 ARG A 290       8.783   8.505  21.751  1.00 10.00      A   
ATOM   2726 HH12 ARG A 290      10.572   8.732  21.771  1.00 10.00      A   
ATOM   2727  NH2 ARG A 290      10.834   8.929  19.278  1.00 10.00      A   
ATOM   2728 HH21 ARG A 290      10.855   9.005  18.234  1.00 10.00      A   
ATOM   2729 HH22 ARG A 290      11.723   9.006  19.818  1.00 10.00      A   
ATOM   2730  C   ARG A 290       4.862   4.562  19.559  1.00 10.00      A   
ATOM   2731  O   ARG A 290       4.269   5.099  18.620  1.00 10.00      A   
ATOM   2732  N   LEU A 291       5.280   3.306  19.517  1.00 10.00      A   
ATOM   2733  HN  LEU A 291       5.726   2.917  20.302  1.00 10.00      A   
ATOM   2734  CA  LEU A 291       5.090   2.483  18.332  1.00 10.00      A   
ATOM   2735  CB  LEU A 291       6.166   1.399  18.252  1.00 10.00      A   
ATOM   2736  CG  LEU A 291       7.538   1.846  17.745  1.00 10.00      A   
ATOM   2737  CD1 LEU A 291       8.504   0.671  17.707  1.00 10.00      A   
ATOM   2738  CD2 LEU A 291       7.415   2.487  16.370  1.00 10.00      A   
ATOM   2739  C   LEU A 291       3.710   1.841  18.304  1.00 10.00      A   
ATOM   2740  O   LEU A 291       3.344   1.095  19.211  1.00 10.00      A   
ATOM   2741  N   THR A 292       2.941   2.145  17.266  1.00 10.00      A   
ATOM   2742  HN  THR A 292       3.271   2.782  16.592  1.00 10.00      A   
ATOM   2743  CA  THR A 292       1.614   1.574  17.106  1.00 10.00      A   
ATOM   2744  CB  THR A 292       0.592   2.632  16.643  1.00 10.00      A   
ATOM   2745  OG1 THR A 292       1.278   3.716  16.002  1.00 10.00      A   
ATOM   2746  HG1 THR A 292       1.015   3.757  15.074  1.00 10.00      A   
ATOM   2747  CG2 THR A 292      -0.202   3.166  17.825  1.00 10.00      A   
ATOM   2748  C   THR A 292       1.667   0.441  16.085  1.00 10.00      A   
ATOM   2749  O   THR A 292       0.875  -0.501  16.136  1.00 10.00      A   
ATOM   2750  N   THR A 293       2.619   0.536  15.163  1.00 10.00      A   
ATOM   2751  HN  THR A 293       3.231   1.305  15.184  1.00 10.00      A   
ATOM   2752  CA  THR A 293       2.794  -0.471  14.126  1.00 10.00      A   
ATOM   2753  CB  THR A 293       2.187  -0.005  12.784  1.00 10.00      A   
ATOM   2754  OG1 THR A 293       0.854   0.483  12.996  1.00 10.00      A   
ATOM   2755  HG1 THR A 293       0.802   0.903  13.860  1.00 10.00      A   
ATOM   2756  CG2 THR A 293       2.148  -1.151  11.784  1.00 10.00      A   
ATOM   2757  C   THR A 293       4.282  -0.769  13.935  1.00 10.00      A   
ATOM   2758  O   THR A 293       5.096   0.149  13.806  1.00 10.00      A   
ATOM   2759  N   LEU A 294       4.639  -2.044  13.941  1.00 10.00      A   
ATOM   2760  HN  LEU A 294       3.953  -2.737  14.054  1.00 10.00      A   
ATOM   2761  CA  LEU A 294       6.029  -2.440  13.777  1.00 10.00      A   
ATOM   2762  CB  LEU A 294       6.669  -2.732  15.139  1.00 10.00      A   
ATOM   2763  CG  LEU A 294       8.187  -2.938  15.153  1.00 10.00      A   
ATOM   2764  CD1 LEU A 294       8.900  -1.727  14.579  1.00 10.00      A   
ATOM   2765  CD2 LEU A 294       8.672  -3.216  16.565  1.00 10.00      A   
ATOM   2766  C   LEU A 294       6.156  -3.645  12.852  1.00 10.00      A   
ATOM   2767  O   LEU A 294       5.416  -4.623  12.974  1.00 10.00      A   
ATOM   2768  N   ASN A 295       7.094  -3.556  11.919  1.00 10.00      A   
ATOM   2769  HN  ASN A 295       7.641  -2.742  11.872  1.00 10.00      A   
ATOM   2770  CA  ASN A 295       7.340  -4.627  10.960  1.00 10.00      A   
ATOM   2771  CB  ASN A 295       7.171  -4.103   9.526  1.00 10.00      A   
ATOM   2772  CG  ASN A 295       7.184  -5.202   8.473  1.00 10.00      A   
ATOM   2773  OD1 ASN A 295       7.763  -6.274   8.671  1.00 10.00      A   
ATOM   2774  ND2 ASN A 295       6.550  -4.942   7.335  1.00 10.00      A   
ATOM   2775 HD21 ASN A 295       6.112  -4.067   7.235  1.00 10.00      A   
ATOM   2776 HD22 ASN A 295       6.540  -5.637   6.639  1.00 10.00      A   
ATOM   2777  C   ASN A 295       8.745  -5.199  11.146  1.00 10.00      A   
ATOM   2778  O   ASN A 295       9.741  -4.546  10.828  1.00 10.00      A   
ATOM   2779  N   LEU A 296       8.816  -6.413  11.664  1.00 10.00      A   
ATOM   2780  HN  LEU A 296       7.979  -6.885  11.902  1.00 10.00      A   
ATOM   2781  CA  LEU A 296      10.087  -7.085  11.896  1.00 10.00      A   
ATOM   2782  CB  LEU A 296      10.283  -7.324  13.394  1.00 10.00      A   
ATOM   2783  CG  LEU A 296      10.409  -6.078  14.275  1.00 10.00      A   
ATOM   2784  CD1 LEU A 296      10.260  -6.452  15.740  1.00 10.00      A   
ATOM   2785  CD2 LEU A 296      11.743  -5.385  14.038  1.00 10.00      A   
ATOM   2786  C   LEU A 296      10.124  -8.418  11.152  1.00 10.00      A   
ATOM   2787  O   LEU A 296      10.782  -9.367  11.581  1.00 10.00      A   
ATOM   2788  N   SER A 297       9.426  -8.475  10.024  1.00 10.00      A   
ATOM   2789  HN  SER A 297       8.940  -7.679   9.725  1.00 10.00      A   
ATOM   2790  CA  SER A 297       9.353  -9.688   9.217  1.00 10.00      A   
ATOM   2791  CB  SER A 297       8.142  -9.616   8.285  1.00 10.00      A   
ATOM   2792  OG  SER A 297       7.052  -8.965   8.923  1.00 10.00      A   
ATOM   2793  HG  SER A 297       7.122  -8.011   8.787  1.00 10.00      A   
ATOM   2794  C   SER A 297      10.631  -9.921   8.403  1.00 10.00      A   
ATOM   2795  O   SER A 297      10.801 -10.971   7.783  1.00 10.00      A   
ATOM   2796  N   TYR A 298      11.519  -8.939   8.399  1.00 10.00      A   
ATOM   2797  HN  TYR A 298      11.328  -8.121   8.903  1.00 10.00      A   
ATOM   2798  CA  TYR A 298      12.773  -9.046   7.659  1.00 10.00      A   
ATOM   2799  CB  TYR A 298      12.984  -7.821   6.763  1.00 10.00      A   
ATOM   2800  CG  TYR A 298      11.876  -7.577   5.764  1.00 10.00      A   
ATOM   2801  CD1 TYR A 298      11.033  -6.481   5.888  1.00 10.00      A   
ATOM   2802  CD2 TYR A 298      11.674  -8.440   4.694  1.00 10.00      A   
ATOM   2803  CE1 TYR A 298      10.022  -6.250   4.979  1.00 10.00      A   
ATOM   2804  CE2 TYR A 298      10.664  -8.216   3.778  1.00 10.00      A   
ATOM   2805  CZ  TYR A 298       9.840  -7.119   3.925  1.00 10.00      A   
ATOM   2806  OH  TYR A 298       8.833  -6.894   3.014  1.00 10.00      A   
ATOM   2807  HH  TYR A 298       8.960  -6.027   2.605  1.00 10.00      A   
ATOM   2808  C   TYR A 298      13.956  -9.197   8.603  1.00 10.00      A   
ATOM   2809  O   TYR A 298      15.096  -9.374   8.167  1.00 10.00      A   
ATOM   2810  N   ALA A 299      13.680  -9.140   9.895  1.00 10.00      A   
ATOM   2811  HN  ALA A 299      12.748  -9.043  10.182  1.00 10.00      A   
ATOM   2812  CA  ALA A 299      14.725  -9.251  10.899  1.00 10.00      A   
ATOM   2813  CB  ALA A 299      14.402  -8.381  12.102  1.00 10.00      A   
ATOM   2814  C   ALA A 299      14.937 -10.699  11.324  1.00 10.00      A   
ATOM   2815  O   ALA A 299      14.121 -11.274  12.049  1.00 10.00      A   
ATOM   2816  N   THR A 300      16.042 -11.278  10.880  1.00 10.00      A   
ATOM   2817  HN  THR A 300      16.654 -10.760  10.315  1.00 10.00      A   
ATOM   2818  CA  THR A 300      16.378 -12.659  11.207  1.00 10.00      A   
ATOM   2819  CB  THR A 300      17.275 -13.273  10.113  1.00 10.00      A   
ATOM   2820  OG1 THR A 300      17.403 -12.343   9.027  1.00 10.00      A   
ATOM   2821  HG1 THR A 300      18.127 -11.734   9.213  1.00 10.00      A   
ATOM   2822  CG2 THR A 300      16.680 -14.572   9.592  1.00 10.00      A   
ATOM   2823  C   THR A 300      17.090 -12.735  12.561  1.00 10.00      A   
ATOM   2824  O   THR A 300      18.137 -13.373  12.701  1.00 10.00      A   
ATOM   2825  N   VAL A 301      16.501 -12.093  13.558  1.00 10.00      A   
ATOM   2826  HN  VAL A 301      15.645 -11.642  13.392  1.00 10.00      A   
ATOM   2827  CA  VAL A 301      17.071 -12.061  14.898  1.00 10.00      A   
ATOM   2828  CB  VAL A 301      16.785 -10.725  15.612  1.00 10.00      A   
ATOM   2829  CG1 VAL A 301      17.602  -9.599  14.997  1.00 10.00      A   
ATOM   2830  CG2 VAL A 301      15.302 -10.397  15.553  1.00 10.00      A   
ATOM   2831  C   VAL A 301      16.567 -13.228  15.741  1.00 10.00      A   
ATOM   2832  O   VAL A 301      15.861 -14.098  15.242  1.00 10.00      A   
ATOM   2833  N   GLN A 302      16.939 -13.251  17.013  1.00 10.00      A   
ATOM   2834  HN  GLN A 302      17.501 -12.528  17.364  1.00 10.00      A   
ATOM   2835  CA  GLN A 302      16.522 -14.327  17.905  1.00 10.00      A   
ATOM   2836  CB  GLN A 302      17.679 -14.763  18.807  1.00 10.00      A   
ATOM   2837  CG  GLN A 302      18.859 -15.381  18.071  1.00 10.00      A   
ATOM   2838  CD  GLN A 302      18.444 -16.477  17.109  1.00 10.00      A   
ATOM   2839  OE1 GLN A 302      18.243 -17.623  17.503  1.00 10.00      A   
ATOM   2840  NE2 GLN A 302      18.336 -16.138  15.833  1.00 10.00      A   
ATOM   2841 HE21 GLN A 302      18.530 -15.211  15.582  1.00 10.00      A   
ATOM   2842 HE22 GLN A 302      18.070 -16.829  15.192  1.00 10.00      A   
ATOM   2843  C   GLN A 302      15.325 -13.908  18.755  1.00 10.00      A   
ATOM   2844  O   GLN A 302      15.048 -12.716  18.909  1.00 10.00      A   
ATOM   2845  N   SER A 303      14.630 -14.897  19.309  1.00 10.00      A   
ATOM   2846  HN  SER A 303      14.904 -15.824  19.137  1.00 10.00      A   
ATOM   2847  CA  SER A 303      13.461 -14.656  20.145  1.00 10.00      A   
ATOM   2848  CB  SER A 303      12.899 -15.984  20.659  1.00 10.00      A   
ATOM   2849  OG  SER A 303      11.749 -15.778  21.459  1.00 10.00      A   
ATOM   2850  HG  SER A 303      10.958 -15.927  20.922  1.00 10.00      A   
ATOM   2851  C   SER A 303      13.775 -13.726  21.315  1.00 10.00      A   
ATOM   2852  O   SER A 303      13.068 -12.744  21.544  1.00 10.00      A   
ATOM   2853  N   TYR A 304      14.849 -14.025  22.035  1.00 10.00      A   
ATOM   2854  HN  TYR A 304      15.386 -14.804  21.782  1.00 10.00      A   
ATOM   2855  CA  TYR A 304      15.249 -13.223  23.192  1.00 10.00      A   
ATOM   2856  CB  TYR A 304      16.511 -13.795  23.843  1.00 10.00      A   
ATOM   2857  CG  TYR A 304      16.914 -13.107  25.133  1.00 10.00      A   
ATOM   2858  CD1 TYR A 304      16.184 -13.285  26.301  1.00 10.00      A   
ATOM   2859  CD2 TYR A 304      18.029 -12.279  25.180  1.00 10.00      A   
ATOM   2860  CE1 TYR A 304      16.553 -12.656  27.476  1.00 10.00      A   
ATOM   2861  CE2 TYR A 304      18.405 -11.648  26.350  1.00 10.00      A   
ATOM   2862  CZ  TYR A 304      17.664 -11.840  27.495  1.00 10.00      A   
ATOM   2863  OH  TYR A 304      18.036 -11.211  28.662  1.00 10.00      A   
ATOM   2864  HH  TYR A 304      17.929 -10.256  28.562  1.00 10.00      A   
ATOM   2865  C   TYR A 304      15.448 -11.754  22.825  1.00 10.00      A   
ATOM   2866  O   TYR A 304      14.991 -10.860  23.541  1.00 10.00      A   
ATOM   2867  N   ASP A 305      16.119 -11.507  21.703  1.00 10.00      A   
ATOM   2868  HN  ASP A 305      16.459 -12.260  21.173  1.00 10.00      A   
ATOM   2869  CA  ASP A 305      16.369 -10.138  21.249  1.00 10.00      A   
ATOM   2870  CB  ASP A 305      17.329 -10.108  20.051  1.00 10.00      A   
ATOM   2871  CG  ASP A 305      18.788 -10.010  20.459  1.00 10.00      A   
ATOM   2872  OD1 ASP A 305      19.184  -8.974  21.032  1.00 10.00      A   
ATOM   2873  OD2 ASP A 305      19.547 -10.975  20.220  1.00 10.00      A   
ATOM   2874  C   ASP A 305      15.059  -9.436  20.904  1.00 10.00      A   
ATOM   2875  O   ASP A 305      14.890  -8.243  21.177  1.00 10.00      A   
ATOM   2876  N   LEU A 306      14.139 -10.185  20.310  1.00 10.00      A   
ATOM   2877  HN  LEU A 306      14.347 -11.125  20.112  1.00 10.00      A   
ATOM   2878  CA  LEU A 306      12.833  -9.653  19.937  1.00 10.00      A   
ATOM   2879  CB  LEU A 306      12.059 -10.663  19.090  1.00 10.00      A   
ATOM   2880  CG  LEU A 306      12.442 -10.746  17.616  1.00 10.00      A   
ATOM   2881  CD1 LEU A 306      11.872 -12.008  16.997  1.00 10.00      A   
ATOM   2882  CD2 LEU A 306      11.951  -9.519  16.866  1.00 10.00      A   
ATOM   2883  C   LEU A 306      12.022  -9.297  21.179  1.00 10.00      A   
ATOM   2884  O   LEU A 306      11.484  -8.195  21.283  1.00 10.00      A   
ATOM   2885  N   VAL A 307      11.962 -10.236  22.123  1.00 10.00      A   
ATOM   2886  HN  VAL A 307      12.428 -11.088  21.970  1.00 10.00      A   
ATOM   2887  CA  VAL A 307      11.223 -10.051  23.374  1.00 10.00      A   
ATOM   2888  CB  VAL A 307      11.406 -11.257  24.332  1.00 10.00      A   
ATOM   2889  CG1 VAL A 307      10.772 -10.992  25.692  1.00 10.00      A   
ATOM   2890  CG2 VAL A 307      10.818 -12.513  23.715  1.00 10.00      A   
ATOM   2891  C   VAL A 307      11.634  -8.759  24.082  1.00 10.00      A   
ATOM   2892  O   VAL A 307      10.781  -7.977  24.498  1.00 10.00      A   
ATOM   2893  N   LYS A 308      12.942  -8.522  24.173  1.00 10.00      A   
ATOM   2894  HN  LYS A 308      13.568  -9.166  23.778  1.00 10.00      A   
ATOM   2895  CA  LYS A 308      13.470  -7.329  24.835  1.00 10.00      A   
ATOM   2896  CB  LYS A 308      14.996  -7.301  24.752  1.00 10.00      A   
ATOM   2897  CG  LYS A 308      15.700  -8.372  25.570  1.00 10.00      A   
ATOM   2898  CD  LYS A 308      17.208  -8.303  25.375  1.00 10.00      A   
ATOM   2899  CE  LYS A 308      17.587  -8.553  23.924  1.00 10.00      A   
ATOM   2900  NZ  LYS A 308      19.038  -8.364  23.674  1.00 10.00      A   
ATOM   2901  HZ1 LYS A 308      19.318  -7.391  23.907  1.00 10.00      A   
ATOM   2902  HZ2 LYS A 308      19.251  -8.541  22.668  1.00 10.00      A   
ATOM   2903  HZ3 LYS A 308      19.595  -9.023  24.254  1.00 10.00      A   
ATOM   2904  C   LYS A 308      12.911  -6.050  24.219  1.00 10.00      A   
ATOM   2905  O   LYS A 308      12.574  -5.102  24.928  1.00 10.00      A   
ATOM   2906  N   LEU A 309      12.800  -6.037  22.898  1.00 10.00      A   
ATOM   2907  HN  LEU A 309      13.054  -6.836  22.391  1.00 10.00      A   
ATOM   2908  CA  LEU A 309      12.303  -4.872  22.184  1.00 10.00      A   
ATOM   2909  CB  LEU A 309      12.758  -4.926  20.719  1.00 10.00      A   
ATOM   2910  CG  LEU A 309      12.699  -3.612  19.934  1.00 10.00      A   
ATOM   2911  CD1 LEU A 309      13.899  -3.494  19.008  1.00 10.00      A   
ATOM   2912  CD2 LEU A 309      11.407  -3.520  19.138  1.00 10.00      A   
ATOM   2913  C   LEU A 309      10.784  -4.761  22.273  1.00 10.00      A   
ATOM   2914  O   LEU A 309      10.246  -3.686  22.547  1.00 10.00      A   
ATOM   2915  N   LEU A 310      10.103  -5.884  22.080  1.00 10.00      A   
ATOM   2916  HN  LEU A 310      10.598  -6.719  21.913  1.00 10.00      A   
ATOM   2917  CA  LEU A 310       8.642  -5.922  22.104  1.00 10.00      A   
ATOM   2918  CB  LEU A 310       8.125  -7.292  21.652  1.00 10.00      A   
ATOM   2919  CG  LEU A 310       8.565  -7.759  20.260  1.00 10.00      A   
ATOM   2920  CD1 LEU A 310       7.925  -9.095  19.922  1.00 10.00      A   
ATOM   2921  CD2 LEU A 310       8.220  -6.718  19.205  1.00 10.00      A   
ATOM   2922  C   LEU A 310       8.049  -5.549  23.463  1.00 10.00      A   
ATOM   2923  O   LEU A 310       6.887  -5.144  23.545  1.00 10.00      A   
ATOM   2924  N   CYS A 311       8.835  -5.673  24.524  1.00 10.00      A   
ATOM   2925  HN  CYS A 311       9.753  -5.998  24.408  1.00 10.00      A   
ATOM   2926  CA  CYS A 311       8.356  -5.345  25.862  1.00 10.00      A   
ATOM   2927  CB  CYS A 311       9.194  -6.046  26.934  1.00 10.00      A   
ATOM   2928  SG  CYS A 311       9.136  -7.849  26.860  1.00 10.00      A   
ATOM   2929  HG  CYS A 311       9.758  -8.214  25.744  1.00 10.00      A   
ATOM   2930  C   CYS A 311       8.337  -3.839  26.109  1.00 10.00      A   
ATOM   2931  O   CYS A 311       7.864  -3.381  27.148  1.00 10.00      A   
ATOM   2932  N   GLN A 312       8.843  -3.064  25.158  1.00 10.00      A   
ATOM   2933  HN  GLN A 312       9.204  -3.475  24.339  1.00 10.00      A   
ATOM   2934  CA  GLN A 312       8.877  -1.616  25.312  1.00 10.00      A   
ATOM   2935  CB  GLN A 312      10.268  -1.058  25.001  1.00 10.00      A   
ATOM   2936  CG  GLN A 312      11.320  -1.448  26.026  1.00 10.00      A   
ATOM   2937  CD  GLN A 312      12.580  -0.604  25.939  1.00 10.00      A   
ATOM   2938  OE1 GLN A 312      13.677  -1.078  26.228  1.00 10.00      A   
ATOM   2939  NE2 GLN A 312      12.432   0.654  25.561  1.00 10.00      A   
ATOM   2940 HE21 GLN A 312      11.526   0.976  25.363  1.00 10.00      A   
ATOM   2941 HE22 GLN A 312      13.231   1.220  25.494  1.00 10.00      A   
ATOM   2942  C   GLN A 312       7.808  -0.918  24.481  1.00 10.00      A   
ATOM   2943  O   GLN A 312       7.692   0.305  24.516  1.00 10.00      A   
ATOM   2944  N   CYS A 313       7.021  -1.688  23.741  1.00 10.00      A   
ATOM   2945  HN  CYS A 313       7.152  -2.660  23.746  1.00 10.00      A   
ATOM   2946  CA  CYS A 313       5.964  -1.116  22.915  1.00 10.00      A   
ATOM   2947  CB  CYS A 313       6.206  -1.438  21.438  1.00 10.00      A   
ATOM   2948  SG  CYS A 313       7.765  -2.294  21.111  1.00 10.00      A   
ATOM   2949  HG  CYS A 313       8.719  -1.380  21.004  1.00 10.00      A   
ATOM   2950  C   CYS A 313       4.588  -1.618  23.357  1.00 10.00      A   
ATOM   2951  O   CYS A 313       4.069  -2.591  22.808  1.00 10.00      A   
ATOM   2952  N   PRO A 314       3.982  -0.968  24.374  1.00 10.00      A   
ATOM   2953  CA  PRO A 314       2.669  -1.356  24.891  1.00 10.00      A   
ATOM   2954  CB  PRO A 314       2.712  -0.834  26.325  1.00 10.00      A   
ATOM   2955  CG  PRO A 314       3.565   0.388  26.253  1.00 10.00      A   
ATOM   2956  CD  PRO A 314       4.537   0.184  25.114  1.00 10.00      A   
ATOM   2957  C   PRO A 314       1.518  -0.701  24.128  1.00 10.00      A   
ATOM   2958  O   PRO A 314       0.361  -1.094  24.277  1.00 10.00      A   
ATOM   2959  N   LYS A 315       1.839   0.292  23.308  1.00 10.00      A   
ATOM   2960  HN  LYS A 315       2.779   0.556  23.222  1.00 10.00      A   
ATOM   2961  CA  LYS A 315       0.831   0.992  22.523  1.00 10.00      A   
ATOM   2962  CB  LYS A 315       1.187   2.474  22.396  1.00 10.00      A   
ATOM   2963  CG  LYS A 315       0.805   3.321  23.600  1.00 10.00      A   
ATOM   2964  CD  LYS A 315       0.986   4.800  23.302  1.00 10.00      A   
ATOM   2965  CE  LYS A 315       0.453   5.672  24.431  1.00 10.00      A   
ATOM   2966  NZ  LYS A 315       1.372   5.709  25.602  1.00 10.00      A   
ATOM   2967  HZ1 LYS A 315       1.442   4.769  26.032  1.00 10.00      A   
ATOM   2968  HZ2 LYS A 315       1.017   6.379  26.315  1.00 10.00      A   
ATOM   2969  HZ3 LYS A 315       2.323   6.013  25.305  1.00 10.00      A   
ATOM   2970  C   LYS A 315       0.727   0.372  21.140  1.00 10.00      A   
ATOM   2971  O   LYS A 315       0.046   0.894  20.260  1.00 10.00      A   
ATOM   2972  N   LEU A 316       1.409  -0.749  20.969  1.00 10.00      A   
ATOM   2973  HN  LEU A 316       1.920  -1.107  21.721  1.00 10.00      A   
ATOM   2974  CA  LEU A 316       1.424  -1.469  19.708  1.00 10.00      A   
ATOM   2975  CB  LEU A 316       2.442  -2.605  19.781  1.00 10.00      A   
ATOM   2976  CG  LEU A 316       2.572  -3.480  18.539  1.00 10.00      A   
ATOM   2977  CD1 LEU A 316       3.436  -2.796  17.489  1.00 10.00      A   
ATOM   2978  CD2 LEU A 316       3.136  -4.837  18.914  1.00 10.00      A   
ATOM   2979  C   LEU A 316       0.046  -2.034  19.367  1.00 10.00      A   
ATOM   2980  O   LEU A 316      -0.618  -2.641  20.211  1.00 10.00      A   
ATOM   2981  N   GLN A 317      -0.376  -1.821  18.128  1.00 10.00      A   
ATOM   2982  HN  GLN A 317       0.193  -1.311  17.510  1.00 10.00      A   
ATOM   2983  CA  GLN A 317      -1.665  -2.308  17.657  1.00 10.00      A   
ATOM   2984  CB  GLN A 317      -2.535  -1.142  17.185  1.00 10.00      A   
ATOM   2985  CG  GLN A 317      -2.891  -0.147  18.276  1.00 10.00      A   
ATOM   2986  CD  GLN A 317      -3.795   0.962  17.777  1.00 10.00      A   
ATOM   2987  OE1 GLN A 317      -3.737   1.351  16.609  1.00 10.00      A   
ATOM   2988  NE2 GLN A 317      -4.642   1.474  18.653  1.00 10.00      A   
ATOM   2989 HE21 GLN A 317      -4.640   1.110  19.571  1.00 10.00      A   
ATOM   2990 HE22 GLN A 317      -5.230   2.200  18.359  1.00 10.00      A   
ATOM   2991  C   GLN A 317      -1.481  -3.305  16.517  1.00 10.00      A   
ATOM   2992  O   GLN A 317      -2.245  -4.257  16.381  1.00 10.00      A   
ATOM   2993  N   ARG A 318      -0.463  -3.087  15.702  1.00 10.00      A   
ATOM   2994  HN  ARG A 318       0.123  -2.316  15.861  1.00 10.00      A   
ATOM   2995  CA  ARG A 318      -0.193  -3.963  14.573  1.00 10.00      A   
ATOM   2996  CB  ARG A 318      -0.522  -3.237  13.269  1.00 10.00      A   
ATOM   2997  CG  ARG A 318      -0.476  -4.117  12.035  1.00 10.00      A   
ATOM   2998  CD  ARG A 318      -1.142  -3.436  10.854  1.00 10.00      A   
ATOM   2999  NE  ARG A 318      -2.019  -4.354  10.139  1.00 10.00      A   
ATOM   3000  HE  ARG A 318      -1.873  -5.325  10.298  1.00 10.00      A   
ATOM   3001  CZ  ARG A 318      -2.985  -3.980   9.304  1.00 10.00      A   
ATOM   3002  NH1 ARG A 318      -3.206  -2.690   9.061  1.00 10.00      A   
ATOM   3003 HH11 ARG A 318      -3.971  -2.404   8.409  1.00 10.00      A   
ATOM   3004 HH12 ARG A 318      -2.619  -1.956   9.523  1.00 10.00      A   
ATOM   3005  NH2 ARG A 318      -3.739  -4.904   8.719  1.00 10.00      A   
ATOM   3006 HH21 ARG A 318      -3.577  -5.927   8.921  1.00 10.00      A   
ATOM   3007 HH22 ARG A 318      -4.495  -4.624   8.058  1.00 10.00      A   
ATOM   3008  C   ARG A 318       1.266  -4.403  14.584  1.00 10.00      A   
ATOM   3009  O   ARG A 318       2.175  -3.571  14.528  1.00 10.00      A   
ATOM   3010  N   LEU A 319       1.486  -5.707  14.657  1.00 10.00      A   
ATOM   3011  HN  LEU A 319       0.723  -6.327  14.677  1.00 10.00      A   
ATOM   3012  CA  LEU A 319       2.835  -6.240  14.697  1.00 10.00      A   
ATOM   3013  CB  LEU A 319       3.175  -6.743  16.099  1.00 10.00      A   
ATOM   3014  CG  LEU A 319       4.592  -7.287  16.294  1.00 10.00      A   
ATOM   3015  CD1 LEU A 319       5.620  -6.182  16.101  1.00 10.00      A   
ATOM   3016  CD2 LEU A 319       4.736  -7.921  17.666  1.00 10.00      A   
ATOM   3017  C   LEU A 319       3.044  -7.358  13.688  1.00 10.00      A   
ATOM   3018  O   LEU A 319       2.284  -8.333  13.644  1.00 10.00      A   
ATOM   3019  N   TRP A 320       4.077  -7.197  12.876  1.00 10.00      A   
ATOM   3020  HN  TRP A 320       4.619  -6.377  12.957  1.00 10.00      A   
ATOM   3021  CA  TRP A 320       4.449  -8.184  11.874  1.00 10.00      A   
ATOM   3022  CB  TRP A 320       4.524  -7.533  10.487  1.00 10.00      A   
ATOM   3023  CG  TRP A 320       3.202  -7.075   9.938  1.00 10.00      A   
ATOM   3024  CD1 TRP A 320       2.009  -7.029  10.596  1.00 10.00      A   
ATOM   3025  CD2 TRP A 320       2.940  -6.604   8.609  1.00 10.00      A   
ATOM   3026  NE1 TRP A 320       1.025  -6.561   9.768  1.00 10.00      A   
ATOM   3027  HE1 TRP A 320       0.074  -6.446  10.019  1.00 10.00      A   
ATOM   3028  CE2 TRP A 320       1.567  -6.291   8.542  1.00 10.00      A   
ATOM   3029  CE3 TRP A 320       3.728  -6.418   7.472  1.00 10.00      A   
ATOM   3030  CZ2 TRP A 320       0.966  -5.802   7.384  1.00 10.00      A   
ATOM   3031  CZ3 TRP A 320       3.131  -5.933   6.322  1.00 10.00      A   
ATOM   3032  CH2 TRP A 320       1.764  -5.631   6.287  1.00 10.00      A   
ATOM   3033  C   TRP A 320       5.817  -8.736  12.250  1.00 10.00      A   
ATOM   3034  O   TRP A 320       6.786  -7.985  12.316  1.00 10.00      A   
ATOM   3035  N   VAL A 321       5.897 -10.028  12.528  1.00 10.00      A   
ATOM   3036  HN  VAL A 321       5.096 -10.592  12.451  1.00 10.00      A   
ATOM   3037  CA  VAL A 321       7.159 -10.637  12.925  1.00 10.00      A   
ATOM   3038  CB  VAL A 321       7.241 -10.843  14.454  1.00 10.00      A   
ATOM   3039  CG1 VAL A 321       7.483  -9.528  15.177  1.00 10.00      A   
ATOM   3040  CG2 VAL A 321       5.987 -11.525  14.980  1.00 10.00      A   
ATOM   3041  C   VAL A 321       7.369 -11.982  12.250  1.00 10.00      A   
ATOM   3042  O   VAL A 321       6.533 -12.436  11.468  1.00 10.00      A   
ATOM   3043  N   LEU A 322       8.489 -12.615  12.570  1.00 10.00      A   
ATOM   3044  HN  LEU A 322       9.105 -12.199  13.209  1.00 10.00      A   
ATOM   3045  CA  LEU A 322       8.825 -13.917  12.018  1.00 10.00      A   
ATOM   3046  CB  LEU A 322      10.297 -13.955  11.597  1.00 10.00      A   
ATOM   3047  CG  LEU A 322      10.659 -13.239  10.295  1.00 10.00      A   
ATOM   3048  CD1 LEU A 322      12.163 -13.269  10.073  1.00 10.00      A   
ATOM   3049  CD2 LEU A 322       9.935 -13.869   9.113  1.00 10.00      A   
ATOM   3050  C   LEU A 322       8.565 -15.000  13.051  1.00 10.00      A   
ATOM   3051  O   LEU A 322       8.290 -14.705  14.212  1.00 10.00      A   
ATOM   3052  N   ASP A 323       8.669 -16.249  12.624  1.00 10.00      A   
ATOM   3053  HN  ASP A 323       8.889 -16.409  11.681  1.00 10.00      A   
ATOM   3054  CA  ASP A 323       8.454 -17.398  13.502  1.00 10.00      A   
ATOM   3055  CB  ASP A 323       8.412 -18.710  12.704  1.00 10.00      A   
ATOM   3056  CG  ASP A 323       9.585 -18.890  11.753  1.00 10.00      A   
ATOM   3057  OD1 ASP A 323      10.628 -18.239  11.943  1.00 10.00      A   
ATOM   3058  OD2 ASP A 323       9.462 -19.684  10.791  1.00 10.00      A   
ATOM   3059  C   ASP A 323       9.510 -17.469  14.604  1.00 10.00      A   
ATOM   3060  O   ASP A 323       9.340 -18.179  15.598  1.00 10.00      A   
ATOM   3061  N   TYR A 324      10.592 -16.714  14.424  1.00 10.00      A   
ATOM   3062  HN  TYR A 324      10.662 -16.188  13.605  1.00 10.00      A   
ATOM   3063  CA  TYR A 324      11.686 -16.664  15.386  1.00 10.00      A   
ATOM   3064  CB  TYR A 324      12.828 -15.791  14.855  1.00 10.00      A   
ATOM   3065  CG  TYR A 324      13.855 -16.554  14.047  1.00 10.00      A   
ATOM   3066  CD1 TYR A 324      13.776 -16.622  12.661  1.00 10.00      A   
ATOM   3067  CD2 TYR A 324      14.904 -17.210  14.675  1.00 10.00      A   
ATOM   3068  CE1 TYR A 324      14.714 -17.324  11.927  1.00 10.00      A   
ATOM   3069  CE2 TYR A 324      15.846 -17.911  13.949  1.00 10.00      A   
ATOM   3070  CZ  TYR A 324      15.747 -17.965  12.577  1.00 10.00      A   
ATOM   3071  OH  TYR A 324      16.685 -18.667  11.851  1.00 10.00      A   
ATOM   3072  HH  TYR A 324      16.714 -18.324  10.950  1.00 10.00      A   
ATOM   3073  C   TYR A 324      11.222 -16.152  16.747  1.00 10.00      A   
ATOM   3074  O   TYR A 324      11.915 -16.327  17.750  1.00 10.00      A   
ATOM   3075  N   ILE A 325      10.058 -15.511  16.777  1.00 10.00      A   
ATOM   3076  HN  ILE A 325       9.557 -15.389  15.942  1.00 10.00      A   
ATOM   3077  CA  ILE A 325       9.510 -14.996  18.022  1.00 10.00      A   
ATOM   3078  CB  ILE A 325       8.247 -14.125  17.794  1.00 10.00      A   
ATOM   3079  CG1 ILE A 325       7.804 -13.455  19.096  1.00 10.00      A   
ATOM   3080  CG2 ILE A 325       7.103 -14.929  17.183  1.00 10.00      A   
ATOM   3081  CD1 ILE A 325       8.847 -12.538  19.696  1.00 10.00      A   
ATOM   3082  C   ILE A 325       9.206 -16.151  18.976  1.00 10.00      A   
ATOM   3083  O   ILE A 325       9.378 -16.031  20.190  1.00 10.00      A   
ATOM   3084  N   GLU A 326       8.805 -17.282  18.396  1.00 10.00      A   
ATOM   3085  HN  GLU A 326       8.742 -17.307  17.417  1.00 10.00      A   
ATOM   3086  CA  GLU A 326       8.477 -18.493  19.148  1.00 10.00      A   
ATOM   3087  CB  GLU A 326       9.694 -19.012  19.911  1.00 10.00      A   
ATOM   3088  CG  GLU A 326      10.849 -19.422  19.016  1.00 10.00      A   
ATOM   3089  CD  GLU A 326      11.853 -20.300  19.729  1.00 10.00      A   
ATOM   3090  OE1 GLU A 326      11.825 -20.350  20.978  1.00 10.00      A   
ATOM   3091  OE2 GLU A 326      12.676 -20.948  19.048  1.00 10.00      A   
ATOM   3092  C   GLU A 326       7.280 -18.314  20.085  1.00 10.00      A   
ATOM   3093  O   GLU A 326       6.762 -17.207  20.260  1.00 10.00      A   
ATOM   3094  N   ASP A 327       6.843 -19.418  20.682  1.00 10.00      A   
ATOM   3095  HN  ASP A 327       7.294 -20.272  20.498  1.00 10.00      A   
ATOM   3096  CA  ASP A 327       5.710 -19.400  21.601  1.00 10.00      A   
ATOM   3097  CB  ASP A 327       5.334 -20.819  22.051  1.00 10.00      A   
ATOM   3098  CG  ASP A 327       4.934 -21.740  20.916  1.00 10.00      A   
ATOM   3099  OD1 ASP A 327       3.914 -21.476  20.251  1.00 10.00      A   
ATOM   3100  OD2 ASP A 327       5.634 -22.747  20.690  1.00 10.00      A   
ATOM   3101  C   ASP A 327       6.026 -18.547  22.823  1.00 10.00      A   
ATOM   3102  O   ASP A 327       5.166 -17.828  23.333  1.00 10.00      A   
ATOM   3103  N   ALA A 328       7.275 -18.624  23.278  1.00 10.00      A   
ATOM   3104  HN  ALA A 328       7.910 -19.213  22.820  1.00 10.00      A   
ATOM   3105  CA  ALA A 328       7.723 -17.866  24.440  1.00 10.00      A   
ATOM   3106  CB  ALA A 328       9.153 -18.239  24.787  1.00 10.00      A   
ATOM   3107  C   ALA A 328       7.601 -16.363  24.210  1.00 10.00      A   
ATOM   3108  O   ALA A 328       7.117 -15.633  25.075  1.00 10.00      A   
ATOM   3109  N   GLY A 329       8.020 -15.907  23.034  1.00 10.00      A   
ATOM   3110  HN  GLY A 329       8.380 -16.538  22.372  1.00 10.00      A   
ATOM   3111  CA  GLY A 329       7.945 -14.492  22.720  1.00 10.00      A   
ATOM   3112  C   GLY A 329       6.517 -13.989  22.705  1.00 10.00      A   
ATOM   3113  O   GLY A 329       6.226 -12.908  23.217  1.00 10.00      A   
ATOM   3114  N   LEU A 330       5.624 -14.784  22.128  1.00 10.00      A   
ATOM   3115  HN  LEU A 330       5.926 -15.637  21.741  1.00 10.00      A   
ATOM   3116  CA  LEU A 330       4.214 -14.425  22.045  1.00 10.00      A   
ATOM   3117  CB  LEU A 330       3.467 -15.403  21.132  1.00 10.00      A   
ATOM   3118  CG  LEU A 330       3.901 -15.410  19.664  1.00 10.00      A   
ATOM   3119  CD1 LEU A 330       3.160 -16.489  18.893  1.00 10.00      A   
ATOM   3120  CD2 LEU A 330       3.670 -14.048  19.031  1.00 10.00      A   
ATOM   3121  C   LEU A 330       3.573 -14.384  23.433  1.00 10.00      A   
ATOM   3122  O   LEU A 330       2.700 -13.558  23.701  1.00 10.00      A   
ATOM   3123  N   GLU A 331       4.027 -15.272  24.313  1.00 10.00      A   
ATOM   3124  HN  GLU A 331       4.722 -15.906  24.032  1.00 10.00      A   
ATOM   3125  CA  GLU A 331       3.518 -15.340  25.678  1.00 10.00      A   
ATOM   3126  CB  GLU A 331       4.175 -16.499  26.433  1.00 10.00      A   
ATOM   3127  CG  GLU A 331       3.627 -16.718  27.834  1.00 10.00      A   
ATOM   3128  CD  GLU A 331       4.538 -17.577  28.683  1.00 10.00      A   
ATOM   3129  OE1 GLU A 331       5.045 -17.077  29.711  1.00 10.00      A   
ATOM   3130  OE2 GLU A 331       4.749 -18.755  28.330  1.00 10.00      A   
ATOM   3131  C   GLU A 331       3.783 -14.027  26.410  1.00 10.00      A   
ATOM   3132  O   GLU A 331       2.904 -13.485  27.089  1.00 10.00      A   
ATOM   3133  N   VAL A 332       5.002 -13.520  26.265  1.00 10.00      A   
ATOM   3134  HN  VAL A 332       5.659 -14.005  25.719  1.00 10.00      A   
ATOM   3135  CA  VAL A 332       5.390 -12.272  26.905  1.00 10.00      A   
ATOM   3136  CB  VAL A 332       6.924 -12.085  26.915  1.00 10.00      A   
ATOM   3137  CG1 VAL A 332       7.319 -10.897  27.778  1.00 10.00      A   
ATOM   3138  CG2 VAL A 332       7.624 -13.348  27.393  1.00 10.00      A   
ATOM   3139  C   VAL A 332       4.737 -11.079  26.206  1.00 10.00      A   
ATOM   3140  O   VAL A 332       4.344 -10.102  26.849  1.00 10.00      A   
ATOM   3141  N   LEU A 333       4.614 -11.175  24.888  1.00 10.00      A   
ATOM   3142  HN  LEU A 333       4.940 -11.985  24.434  1.00 10.00      A   
ATOM   3143  CA  LEU A 333       4.011 -10.121  24.086  1.00 10.00      A   
ATOM   3144  CB  LEU A 333       4.041 -10.515  22.607  1.00 10.00      A   
ATOM   3145  CG  LEU A 333       3.527  -9.474  21.609  1.00 10.00      A   
ATOM   3146  CD1 LEU A 333       4.556  -8.370  21.401  1.00 10.00      A   
ATOM   3147  CD2 LEU A 333       3.158 -10.130  20.287  1.00 10.00      A   
ATOM   3148  C   LEU A 333       2.572  -9.866  24.526  1.00 10.00      A   
ATOM   3149  O   LEU A 333       2.172  -8.722  24.743  1.00 10.00      A   
ATOM   3150  N   ALA A 334       1.812 -10.946  24.690  1.00 10.00      A   
ATOM   3151  HN  ALA A 334       2.201 -11.832  24.515  1.00 10.00      A   
ATOM   3152  CA  ALA A 334       0.411 -10.859  25.091  1.00 10.00      A   
ATOM   3153  CB  ALA A 334      -0.267 -12.209  24.934  1.00 10.00      A   
ATOM   3154  C   ALA A 334       0.243 -10.344  26.517  1.00 10.00      A   
ATOM   3155  O   ALA A 334      -0.874 -10.081  26.962  1.00 10.00      A   
ATOM   3156  N   SER A 335       1.346 -10.199  27.230  1.00 10.00      A   
ATOM   3157  HN  SER A 335       2.212 -10.418  26.826  1.00 10.00      A   
ATOM   3158  CA  SER A 335       1.302  -9.715  28.599  1.00 10.00      A   
ATOM   3159  CB  SER A 335       2.340 -10.449  29.451  1.00 10.00      A   
ATOM   3160  OG  SER A 335       2.179 -11.857  29.344  1.00 10.00      A   
ATOM   3161  HG  SER A 335       2.684 -12.180  28.587  1.00 10.00      A   
ATOM   3162  C   SER A 335       1.526  -8.203  28.661  1.00 10.00      A   
ATOM   3163  O   SER A 335       1.196  -7.559  29.657  1.00 10.00      A   
ATOM   3164  N   THR A 336       2.073  -7.638  27.590  1.00 10.00      A   
ATOM   3165  HN  THR A 336       2.310  -8.194  26.815  1.00 10.00      A   
ATOM   3166  CA  THR A 336       2.339  -6.204  27.547  1.00 10.00      A   
ATOM   3167  CB  THR A 336       3.832  -5.924  27.286  1.00 10.00      A   
ATOM   3168  OG1 THR A 336       4.626  -6.848  28.053  1.00 10.00      A   
ATOM   3169  HG1 THR A 336       4.816  -7.627  27.516  1.00 10.00      A   
ATOM   3170  CG2 THR A 336       4.193  -4.499  27.686  1.00 10.00      A   
ATOM   3171  C   THR A 336       1.472  -5.504  26.498  1.00 10.00      A   
ATOM   3172  O   THR A 336       1.002  -4.386  26.711  1.00 10.00      A   
ATOM   3173  N   CYS A 337       1.246  -6.170  25.372  1.00 10.00      A   
ATOM   3174  HN  CYS A 337       1.633  -7.067  25.252  1.00 10.00      A   
ATOM   3175  CA  CYS A 337       0.435  -5.608  24.308  1.00 10.00      A   
ATOM   3176  CB  CYS A 337       0.975  -6.043  22.945  1.00 10.00      A   
ATOM   3177  SG  CYS A 337       2.736  -5.707  22.720  1.00 10.00      A   
ATOM   3178  HG  CYS A 337       2.856  -4.685  21.883  1.00 10.00      A   
ATOM   3179  C   CYS A 337      -1.024  -6.019  24.472  1.00 10.00      A   
ATOM   3180  O   CYS A 337      -1.400  -7.150  24.173  1.00 10.00      A   
ATOM   3181  N   LYS A 338      -1.836  -5.096  24.967  1.00 10.00      A   
ATOM   3182  HN  LYS A 338      -1.474  -4.214  25.194  1.00 10.00      A   
ATOM   3183  CA  LYS A 338      -3.250  -5.359  25.183  1.00 10.00      A   
ATOM   3184  CB  LYS A 338      -3.668  -4.907  26.583  1.00 10.00      A   
ATOM   3185  CG  LYS A 338      -2.949  -5.629  27.711  1.00 10.00      A   
ATOM   3186  CD  LYS A 338      -3.132  -7.134  27.612  1.00 10.00      A   
ATOM   3187  CE  LYS A 338      -2.558  -7.852  28.823  1.00 10.00      A   
ATOM   3188  NZ  LYS A 338      -2.789  -9.318  28.740  1.00 10.00      A   
ATOM   3189  HZ1 LYS A 338      -3.697  -9.507  28.273  1.00 10.00      A   
ATOM   3190  HZ2 LYS A 338      -2.807  -9.737  29.692  1.00 10.00      A   
ATOM   3191  HZ3 LYS A 338      -2.027  -9.772  28.190  1.00 10.00      A   
ATOM   3192  C   LYS A 338      -4.116  -4.675  24.133  1.00 10.00      A   
ATOM   3193  O   LYS A 338      -5.303  -4.972  24.010  1.00 10.00      A   
ATOM   3194  N   ASP A 339      -3.517  -3.769  23.371  1.00 10.00      A   
ATOM   3195  HN  ASP A 339      -2.560  -3.588  23.502  1.00 10.00      A   
ATOM   3196  CA  ASP A 339      -4.241  -3.043  22.333  1.00 10.00      A   
ATOM   3197  CB  ASP A 339      -3.913  -1.546  22.394  1.00 10.00      A   
ATOM   3198  CG  ASP A 339      -4.923  -0.676  21.664  1.00 10.00      A   
ATOM   3199  OD1 ASP A 339      -6.106  -1.072  21.569  1.00 10.00      A   
ATOM   3200  OD2 ASP A 339      -4.544   0.418  21.194  1.00 10.00      A   
ATOM   3201  C   ASP A 339      -3.912  -3.609  20.955  1.00 10.00      A   
ATOM   3202  O   ASP A 339      -4.244  -3.016  19.929  1.00 10.00      A   
ATOM   3203  N   LEU A 340      -3.258  -4.766  20.945  1.00 10.00      A   
ATOM   3204  HN  LEU A 340      -3.018  -5.185  21.799  1.00 10.00      A   
ATOM   3205  CA  LEU A 340      -2.884  -5.428  19.701  1.00 10.00      A   
ATOM   3206  CB  LEU A 340      -1.981  -6.634  19.980  1.00 10.00      A   
ATOM   3207  CG  LEU A 340      -1.380  -7.325  18.755  1.00 10.00      A   
ATOM   3208  CD1 LEU A 340      -0.286  -6.474  18.136  1.00 10.00      A   
ATOM   3209  CD2 LEU A 340      -0.853  -8.701  19.120  1.00 10.00      A   
ATOM   3210  C   LEU A 340      -4.125  -5.860  18.926  1.00 10.00      A   
ATOM   3211  O   LEU A 340      -4.954  -6.610  19.438  1.00 10.00      A   
ATOM   3212  N   ARG A 341      -4.239  -5.381  17.696  1.00 10.00      A   
ATOM   3213  HN  ARG A 341      -3.523  -4.808  17.341  1.00 10.00      A   
ATOM   3214  CA  ARG A 341      -5.379  -5.688  16.844  1.00 10.00      A   
ATOM   3215  CB  ARG A 341      -5.803  -4.441  16.060  1.00 10.00      A   
ATOM   3216  CG  ARG A 341      -5.833  -3.158  16.874  1.00 10.00      A   
ATOM   3217  CD  ARG A 341      -6.961  -3.176  17.892  1.00 10.00      A   
ATOM   3218  NE  ARG A 341      -6.898  -2.035  18.804  1.00 10.00      A   
ATOM   3219  HE  ARG A 341      -6.258  -2.094  19.554  1.00 10.00      A   
ATOM   3220  CZ  ARG A 341      -7.639  -0.931  18.682  1.00 10.00      A   
ATOM   3221  NH1 ARG A 341      -8.510  -0.809  17.684  1.00 10.00      A   
ATOM   3222 HH11 ARG A 341      -9.089   0.056  17.588  1.00 10.00      A   
ATOM   3223 HH12 ARG A 341      -8.619  -1.579  16.989  1.00 10.00      A   
ATOM   3224  NH2 ARG A 341      -7.514   0.044  19.573  1.00 10.00      A   
ATOM   3225 HH21 ARG A 341      -6.835  -0.055  20.371  1.00 10.00      A   
ATOM   3226 HH22 ARG A 341      -8.083   0.914  19.486  1.00 10.00      A   
ATOM   3227  C   ARG A 341      -5.033  -6.793  15.858  1.00 10.00      A   
ATOM   3228  O   ARG A 341      -5.787  -7.758  15.702  1.00 10.00      A   
ATOM   3229  N   GLU A 342      -3.893  -6.641  15.194  1.00 10.00      A   
ATOM   3230  HN  GLU A 342      -3.331  -5.856  15.374  1.00 10.00      A   
ATOM   3231  CA  GLU A 342      -3.455  -7.617  14.212  1.00 10.00      A   
ATOM   3232  CB  GLU A 342      -3.508  -7.030  12.799  1.00 10.00      A   
ATOM   3233  CG  GLU A 342      -3.215  -8.047  11.706  1.00 10.00      A   
ATOM   3234  CD  GLU A 342      -2.570  -7.435  10.482  1.00 10.00      A   
ATOM   3235  OE1 GLU A 342      -3.163  -7.510   9.387  1.00 10.00      A   
ATOM   3236  OE2 GLU A 342      -1.461  -6.886  10.597  1.00 10.00      A   
ATOM   3237  C   GLU A 342      -2.049  -8.130  14.506  1.00 10.00      A   
ATOM   3238  O   GLU A 342      -1.141  -7.357  14.825  1.00 10.00      A   
ATOM   3239  N   LEU A 343      -1.880  -9.436  14.393  1.00 10.00      A   
ATOM   3240  HN  LEU A 343      -2.648  -9.995  14.140  1.00 10.00      A   
ATOM   3241  CA  LEU A 343      -0.597 -10.068  14.621  1.00 10.00      A   
ATOM   3242  CB  LEU A 343      -0.614 -10.856  15.934  1.00 10.00      A   
ATOM   3243  CG  LEU A 343       0.707 -11.508  16.347  1.00 10.00      A   
ATOM   3244  CD1 LEU A 343       1.789 -10.458  16.541  1.00 10.00      A   
ATOM   3245  CD2 LEU A 343       0.528 -12.334  17.609  1.00 10.00      A   
ATOM   3246  C   LEU A 343      -0.276 -10.991  13.452  1.00 10.00      A   
ATOM   3247  O   LEU A 343      -1.006 -11.949  13.186  1.00 10.00      A   
ATOM   3248  N   ARG A 344       0.798 -10.689  12.743  1.00 10.00      A   
ATOM   3249  HN  ARG A 344       1.344  -9.909  13.003  1.00 10.00      A   
ATOM   3250  CA  ARG A 344       1.204 -11.493  11.598  1.00 10.00      A   
ATOM   3251  CB  ARG A 344       1.302 -10.636  10.332  1.00 10.00      A   
ATOM   3252  CG  ARG A 344      -0.023 -10.064   9.851  1.00 10.00      A   
ATOM   3253  CD  ARG A 344       0.089  -9.522   8.432  1.00 10.00      A   
ATOM   3254  NE  ARG A 344      -1.113  -8.789   8.033  1.00 10.00      A   
ATOM   3255  HE  ARG A 344      -1.658  -8.391   8.755  1.00 10.00      A   
ATOM   3256  CZ  ARG A 344      -1.508  -8.609   6.771  1.00 10.00      A   
ATOM   3257  NH1 ARG A 344      -0.797  -9.099   5.763  1.00 10.00      A   
ATOM   3258 HH11 ARG A 344      -1.117  -8.955   4.774  1.00 10.00      A   
ATOM   3259 HH12 ARG A 344       0.076  -9.627   5.946  1.00 10.00      A   
ATOM   3260  NH2 ARG A 344      -2.628  -7.946   6.525  1.00 10.00      A   
ATOM   3261 HH21 ARG A 344      -3.202  -7.573   7.312  1.00 10.00      A   
ATOM   3262 HH22 ARG A 344      -2.950  -7.793   5.539  1.00 10.00      A   
ATOM   3263  C   ARG A 344       2.534 -12.190  11.858  1.00 10.00      A   
ATOM   3264  O   ARG A 344       3.564 -11.536  12.029  1.00 10.00      A   
ATOM   3265  N   VAL A 345       2.499 -13.514  11.895  1.00 10.00      A   
ATOM   3266  HN  VAL A 345       1.639 -13.972  11.768  1.00 10.00      A   
ATOM   3267  CA  VAL A 345       3.694 -14.314  12.116  1.00 10.00      A   
ATOM   3268  CB  VAL A 345       3.456 -15.402  13.185  1.00 10.00      A   
ATOM   3269  CG1 VAL A 345       4.748 -16.137  13.510  1.00 10.00      A   
ATOM   3270  CG2 VAL A 345       2.848 -14.797  14.443  1.00 10.00      A   
ATOM   3271  C   VAL A 345       4.115 -14.970  10.804  1.00 10.00      A   
ATOM   3272  O   VAL A 345       3.456 -15.894  10.319  1.00 10.00      A   
ATOM   3273  N   PHE A 346       5.192 -14.463  10.225  1.00 10.00      A   
ATOM   3274  HN  PHE A 346       5.663 -13.715  10.663  1.00 10.00      A   
ATOM   3275  CA  PHE A 346       5.710 -14.979   8.966  1.00 10.00      A   
ATOM   3276  CB  PHE A 346       6.308 -13.838   8.132  1.00 10.00      A   
ATOM   3277  CG  PHE A 346       5.290 -12.882   7.570  1.00 10.00      A   
ATOM   3278  CD1 PHE A 346       4.782 -11.851   8.344  1.00 10.00      A   
ATOM   3279  CD2 PHE A 346       4.844 -13.014   6.264  1.00 10.00      A   
ATOM   3280  CE1 PHE A 346       3.850 -10.970   7.828  1.00 10.00      A   
ATOM   3281  CE2 PHE A 346       3.912 -12.137   5.741  1.00 10.00      A   
ATOM   3282  CZ  PHE A 346       3.413 -11.113   6.525  1.00 10.00      A   
ATOM   3283  C   PHE A 346       6.765 -16.053   9.215  1.00 10.00      A   
ATOM   3284  O   PHE A 346       7.597 -15.918  10.108  1.00 10.00      A   
ATOM   3285  N   PRO A 347       6.740 -17.137   8.431  1.00 10.00      A   
ATOM   3286  CA  PRO A 347       7.702 -18.231   8.574  1.00 10.00      A   
ATOM   3287  CB  PRO A 347       7.018 -19.383   7.838  1.00 10.00      A   
ATOM   3288  CG  PRO A 347       6.204 -18.717   6.783  1.00 10.00      A   
ATOM   3289  CD  PRO A 347       5.778 -17.385   7.345  1.00 10.00      A   
ATOM   3290  C   PRO A 347       9.043 -17.896   7.917  1.00 10.00      A   
ATOM   3291  O   PRO A 347       9.088 -17.318   6.828  1.00 10.00      A   
ATOM   3292  N   SER A 348      10.129 -18.253   8.587  1.00 10.00      A   
ATOM   3293  HN  SER A 348      10.031 -18.701   9.463  1.00 10.00      A   
ATOM   3294  CA  SER A 348      11.463 -17.997   8.067  1.00 10.00      A   
ATOM   3295  CB  SER A 348      12.463 -17.854   9.217  1.00 10.00      A   
ATOM   3296  OG  SER A 348      12.330 -18.922  10.142  1.00 10.00      A   
ATOM   3297  HG  SER A 348      11.685 -18.674  10.833  1.00 10.00      A   
ATOM   3298  C   SER A 348      11.885 -19.126   7.140  1.00 10.00      A   
ATOM   3299  O   SER A 348      12.502 -18.898   6.098  1.00 10.00      A   
ATOM   3300  N   GLU A 349      11.536 -20.347   7.525  1.00 10.00      A   
ATOM   3301  HN  GLU A 349      11.048 -20.460   8.368  1.00 10.00      A   
ATOM   3302  CA  GLU A 349      11.867 -21.520   6.739  1.00 10.00      A   
ATOM   3303  CB  GLU A 349      12.760 -22.459   7.552  1.00 10.00      A   
ATOM   3304  CG  GLU A 349      14.072 -21.836   8.001  1.00 10.00      A   
ATOM   3305  CD  GLU A 349      15.132 -21.806   6.918  1.00 10.00      A   
ATOM   3306  OE1 GLU A 349      14.789 -21.581   5.740  1.00 10.00      A   
ATOM   3307  OE2 GLU A 349      16.321 -22.001   7.247  1.00 10.00      A   
ATOM   3308  C   GLU A 349      10.591 -22.241   6.306  1.00 10.00      A   
ATOM   3309  O   GLU A 349      10.179 -23.213   6.932  1.00 10.00      A   
ATOM   3310  N   PRO A 350       9.940 -21.760   5.233  1.00 10.00      A   
ATOM   3311  CA  PRO A 350       8.696 -22.350   4.724  1.00 10.00      A   
ATOM   3312  CB  PRO A 350       8.125 -21.255   3.806  1.00 10.00      A   
ATOM   3313  CG  PRO A 350       9.029 -20.073   3.957  1.00 10.00      A   
ATOM   3314  CD  PRO A 350      10.347 -20.604   4.431  1.00 10.00      A   
ATOM   3315  C   PRO A 350       8.941 -23.619   3.918  1.00 10.00      A   
ATOM   3316  O   PRO A 350       8.019 -24.394   3.657  1.00 10.00      A   
ATOM   3317  N   PHE A 351      10.189 -23.831   3.530  1.00 10.00      A   
ATOM   3318  HN  PHE A 351      10.890 -23.192   3.787  1.00 10.00      A   
ATOM   3319  CA  PHE A 351      10.546 -25.000   2.741  1.00 10.00      A   
ATOM   3320  CB  PHE A 351      11.564 -24.628   1.663  1.00 10.00      A   
ATOM   3321  CG  PHE A 351      11.084 -23.546   0.732  1.00 10.00      A   
ATOM   3322  CD1 PHE A 351      11.637 -22.277   0.780  1.00 10.00      A   
ATOM   3323  CD2 PHE A 351      10.078 -23.802  -0.188  1.00 10.00      A   
ATOM   3324  CE1 PHE A 351      11.197 -21.281  -0.072  1.00 10.00      A   
ATOM   3325  CE2 PHE A 351       9.633 -22.809  -1.042  1.00 10.00      A   
ATOM   3326  CZ  PHE A 351      10.193 -21.547  -0.984  1.00 10.00      A   
ATOM   3327  C   PHE A 351      11.077 -26.123   3.624  1.00 10.00      A   
ATOM   3328  O   PHE A 351      11.248 -27.253   3.174  1.00 10.00      A   
ATOM   3329  N   VAL A 352      11.330 -25.804   4.884  1.00 10.00      A   
ATOM   3330  HN  VAL A 352      11.159 -24.887   5.186  1.00 10.00      A   
ATOM   3331  CA  VAL A 352      11.840 -26.784   5.837  1.00 10.00      A   
ATOM   3332  CB  VAL A 352      12.854 -26.147   6.818  1.00 10.00      A   
ATOM   3333  CG1 VAL A 352      13.412 -27.190   7.774  1.00 10.00      A   
ATOM   3334  CG2 VAL A 352      13.985 -25.474   6.051  1.00 10.00      A   
ATOM   3335  C   VAL A 352      10.682 -27.406   6.614  1.00 10.00      A   
ATOM   3336  O   VAL A 352      10.016 -26.726   7.396  1.00 10.00      A   
ATOM   3337  N   MET A 353      10.450 -28.695   6.400  1.00 10.00      A   
ATOM   3338  HN  MET A 353      11.038 -29.190   5.793  1.00 10.00      A   
ATOM   3339  CA  MET A 353       9.359 -29.403   7.059  1.00 10.00      A   
ATOM   3340  CB  MET A 353       9.135 -30.778   6.420  1.00 10.00      A   
ATOM   3341  CG  MET A 353       8.068 -31.618   7.110  1.00 10.00      A   
ATOM   3342  SD  MET A 353       7.576 -33.058   6.142  1.00 10.00      A   
ATOM   3343  CE  MET A 353       6.551 -33.924   7.330  1.00 10.00      A   
ATOM   3344  C   MET A 353       9.592 -29.537   8.560  1.00 10.00      A   
ATOM   3345  O   MET A 353       8.676 -29.329   9.355  1.00 10.00      A   
ATOM   3346  N   GLU A 354      10.815 -29.876   8.944  1.00 10.00      A   
ATOM   3347  HN  GLU A 354      11.510 -30.019   8.268  1.00 10.00      A   
ATOM   3348  CA  GLU A 354      11.152 -30.030  10.353  1.00 10.00      A   
ATOM   3349  CB  GLU A 354      12.515 -30.707  10.518  1.00 10.00      A   
ATOM   3350  CG  GLU A 354      12.593 -32.105   9.921  1.00 10.00      A   
ATOM   3351  CD  GLU A 354      11.467 -33.014  10.383  1.00 10.00      A   
ATOM   3352  OE1 GLU A 354      11.169 -33.041  11.597  1.00 10.00      A   
ATOM   3353  OE2 GLU A 354      10.881 -33.718   9.534  1.00 10.00      A   
ATOM   3354  C   GLU A 354      11.133 -28.678  11.059  1.00 10.00      A   
ATOM   3355  O   GLU A 354      11.517 -27.661  10.477  1.00 10.00      A   
ATOM   3356  N   PRO A 355      10.665 -28.644  12.314  1.00 10.00      A   
ATOM   3357  CA  PRO A 355      10.585 -27.410  13.097  1.00 10.00      A   
ATOM   3358  CB  PRO A 355       9.950 -27.861  14.419  1.00 10.00      A   
ATOM   3359  CG  PRO A 355       9.305 -29.170  14.111  1.00 10.00      A   
ATOM   3360  CD  PRO A 355      10.168 -29.806  13.067  1.00 10.00      A   
ATOM   3361  C   PRO A 355      11.956 -26.773  13.345  1.00 10.00      A   
ATOM   3362  O   PRO A 355      12.815 -27.350  14.016  1.00 10.00      A   
ATOM   3363  N   ASN A 356      12.158 -25.586  12.788  1.00 10.00      A   
ATOM   3364  HN  ASN A 356      11.447 -25.186  12.244  1.00 10.00      A   
ATOM   3365  CA  ASN A 356      13.414 -24.861  12.956  1.00 10.00      A   
ATOM   3366  CB  ASN A 356      13.691 -23.939  11.759  1.00 10.00      A   
ATOM   3367  CG  ASN A 356      12.621 -22.881  11.535  1.00 10.00      A   
ATOM   3368  OD1 ASN A 356      11.423 -23.161  11.603  1.00 10.00      A   
ATOM   3369  ND2 ASN A 356      13.048 -21.659  11.275  1.00 10.00      A   
ATOM   3370 HD21 ASN A 356      14.018 -21.506  11.243  1.00 10.00      A   
ATOM   3371 HD22 ASN A 356      12.382 -20.952  11.127  1.00 10.00      A   
ATOM   3372  C   ASN A 356      13.396 -24.062  14.254  1.00 10.00      A   
ATOM   3373  O   ASN A 356      14.395 -23.991  14.972  1.00 10.00      A   
ATOM   3374  N   VAL A 357      12.245 -23.486  14.561  1.00 10.00      A   
ATOM   3375  HN  VAL A 357      11.482 -23.603  13.959  1.00 10.00      A   
ATOM   3376  CA  VAL A 357      12.076 -22.691  15.772  1.00 10.00      A   
ATOM   3377  CB  VAL A 357      11.708 -21.229  15.437  1.00 10.00      A   
ATOM   3378  CG1 VAL A 357      12.899 -20.498  14.836  1.00 10.00      A   
ATOM   3379  CG2 VAL A 357      10.520 -21.184  14.487  1.00 10.00      A   
ATOM   3380  C   VAL A 357      10.983 -23.294  16.647  1.00 10.00      A   
ATOM   3381  O   VAL A 357      10.143 -24.056  16.164  1.00 10.00      A   
ATOM   3382  N   ALA A 358      10.986 -22.949  17.926  1.00 10.00      A   
ATOM   3383  HN  ALA A 358      11.672 -22.321  18.257  1.00 10.00      A   
ATOM   3384  CA  ALA A 358       9.990 -23.470  18.849  1.00 10.00      A   
ATOM   3385  CB  ALA A 358      10.531 -23.539  20.269  1.00 10.00      A   
ATOM   3386  C   ALA A 358       8.700 -22.658  18.779  1.00 10.00      A   
ATOM   3387  O   ALA A 358       8.335 -21.956  19.725  1.00 10.00      A   
ATOM   3388  N   LEU A 359       8.039 -22.735  17.635  1.00 10.00      A   
ATOM   3389  HN  LEU A 359       8.411 -23.285  16.910  1.00 10.00      A   
ATOM   3390  CA  LEU A 359       6.786 -22.034  17.411  1.00 10.00      A   
ATOM   3391  CB  LEU A 359       6.928 -21.069  16.232  1.00 10.00      A   
ATOM   3392  CG  LEU A 359       5.755 -20.122  15.981  1.00 10.00      A   
ATOM   3393  CD1 LEU A 359       5.966 -18.799  16.698  1.00 10.00      A   
ATOM   3394  CD2 LEU A 359       5.546 -19.907  14.492  1.00 10.00      A   
ATOM   3395  C   LEU A 359       5.696 -23.053  17.119  1.00 10.00      A   
ATOM   3396  O   LEU A 359       5.745 -23.750  16.102  1.00 10.00      A   
ATOM   3397  N   THR A 360       4.735 -23.161  18.018  1.00 10.00      A   
ATOM   3398  HN  THR A 360       4.751 -22.578  18.816  1.00 10.00      A   
ATOM   3399  CA  THR A 360       3.651 -24.113  17.860  1.00 10.00      A   
ATOM   3400  CB  THR A 360       3.745 -25.236  18.916  1.00 10.00      A   
ATOM   3401  OG1 THR A 360       3.845 -24.669  20.232  1.00 10.00      A   
ATOM   3402  HG1 THR A 360       4.476 -23.927  20.221  1.00 10.00      A   
ATOM   3403  CG2 THR A 360       4.961 -26.111  18.655  1.00 10.00      A   
ATOM   3404  C   THR A 360       2.293 -23.419  17.945  1.00 10.00      A   
ATOM   3405  O   THR A 360       2.168 -22.233  17.620  1.00 10.00      A   
ATOM   3406  N   GLU A 361       1.273 -24.160  18.366  1.00 10.00      A   
ATOM   3407  HN  GLU A 361       1.427 -25.102  18.613  1.00 10.00      A   
ATOM   3408  CA  GLU A 361      -0.068 -23.617  18.486  1.00 10.00      A   
ATOM   3409  CB  GLU A 361      -1.117 -24.710  18.267  1.00 10.00      A   
ATOM   3410  CG  GLU A 361      -1.327 -25.635  19.458  1.00 10.00      A   
ATOM   3411  CD  GLU A 361      -0.419 -26.849  19.452  1.00 10.00      A   
ATOM   3412  OE1 GLU A 361      -0.914 -27.958  19.735  1.00 10.00      A   
ATOM   3413  OE2 GLU A 361       0.794 -26.698  19.185  1.00 10.00      A   
ATOM   3414  C   GLU A 361      -0.265 -22.958  19.846  1.00 10.00      A   
ATOM   3415  O   GLU A 361      -1.255 -22.255  20.072  1.00 10.00      A   
ATOM   3416  N   GLN A 362       0.687 -23.187  20.744  1.00 10.00      A   
ATOM   3417  HN  GLN A 362       1.453 -23.749  20.495  1.00 10.00      A   
ATOM   3418  CA  GLN A 362       0.628 -22.627  22.084  1.00 10.00      A   
ATOM   3419  CB  GLN A 362       1.762 -23.191  22.948  1.00 10.00      A   
ATOM   3420  CG  GLN A 362       1.785 -22.669  24.374  1.00 10.00      A   
ATOM   3421  CD  GLN A 362       0.528 -23.010  25.150  1.00 10.00      A   
ATOM   3422  OE1 GLN A 362      -0.078 -24.066  24.953  1.00 10.00      A   
ATOM   3423  NE2 GLN A 362       0.126 -22.115  26.037  1.00 10.00      A   
ATOM   3424 HE21 GLN A 362       0.658 -21.294  26.138  1.00 10.00      A   
ATOM   3425 HE22 GLN A 362      -0.687 -22.301  26.555  1.00 10.00      A   
ATOM   3426  C   GLN A 362       0.685 -21.102  22.043  1.00 10.00      A   
ATOM   3427  O   GLN A 362      -0.063 -20.426  22.753  1.00 10.00      A   
ATOM   3428  N   GLY A 363       1.572 -20.571  21.210  1.00 10.00      A   
ATOM   3429  HN  GLY A 363       2.161 -21.163  20.688  1.00 10.00      A   
ATOM   3430  CA  GLY A 363       1.718 -19.137  21.080  1.00 10.00      A   
ATOM   3431  C   GLY A 363       0.430 -18.443  20.685  1.00 10.00      A   
ATOM   3432  O   GLY A 363       0.087 -17.403  21.246  1.00 10.00      A   
ATOM   3433  N   LEU A 364      -0.293 -19.021  19.727  1.00 10.00      A   
ATOM   3434  HN  LEU A 364       0.029 -19.855  19.318  1.00 10.00      A   
ATOM   3435  CA  LEU A 364      -1.549 -18.441  19.265  1.00 10.00      A   
ATOM   3436  CB  LEU A 364      -2.168 -19.294  18.155  1.00 10.00      A   
ATOM   3437  CG  LEU A 364      -2.705 -18.539  16.935  1.00 10.00      A   
ATOM   3438  CD1 LEU A 364      -3.219 -19.518  15.893  1.00 10.00      A   
ATOM   3439  CD2 LEU A 364      -3.797 -17.556  17.333  1.00 10.00      A   
ATOM   3440  C   LEU A 364      -2.532 -18.282  20.423  1.00 10.00      A   
ATOM   3441  O   LEU A 364      -3.039 -17.186  20.663  1.00 10.00      A   
ATOM   3442  N   VAL A 365      -2.766 -19.373  21.150  1.00 10.00      A   
ATOM   3443  HN  VAL A 365      -2.307 -20.210  20.917  1.00 10.00      A   
ATOM   3444  CA  VAL A 365      -3.690 -19.364  22.282  1.00 10.00      A   
ATOM   3445  CB  VAL A 365      -3.820 -20.764  22.920  1.00 10.00      A   
ATOM   3446  CG1 VAL A 365      -4.817 -20.749  24.070  1.00 10.00      A   
ATOM   3447  CG2 VAL A 365      -4.223 -21.797  21.880  1.00 10.00      A   
ATOM   3448  C   VAL A 365      -3.259 -18.355  23.349  1.00 10.00      A   
ATOM   3449  O   VAL A 365      -4.093 -17.657  23.937  1.00 10.00      A   
ATOM   3450  N   SER A 366      -1.953 -18.268  23.580  1.00 10.00      A   
ATOM   3451  HN  SER A 366      -1.341 -18.837  23.069  1.00 10.00      A   
ATOM   3452  CA  SER A 366      -1.409 -17.354  24.575  1.00 10.00      A   
ATOM   3453  CB  SER A 366       0.105 -17.547  24.711  1.00 10.00      A   
ATOM   3454  OG  SER A 366       0.424 -18.913  24.932  1.00 10.00      A   
ATOM   3455  HG  SER A 366       0.272 -19.415  24.119  1.00 10.00      A   
ATOM   3456  C   SER A 366      -1.734 -15.898  24.238  1.00 10.00      A   
ATOM   3457  O   SER A 366      -1.954 -15.079  25.135  1.00 10.00      A   
ATOM   3458  N   VAL A 367      -1.782 -15.581  22.945  1.00 10.00      A   
ATOM   3459  HN  VAL A 367      -1.619 -16.278  22.272  1.00 10.00      A   
ATOM   3460  CA  VAL A 367      -2.076 -14.223  22.504  1.00 10.00      A   
ATOM   3461  CB  VAL A 367      -1.530 -13.936  21.089  1.00 10.00      A   
ATOM   3462  CG1 VAL A 367      -1.727 -12.472  20.724  1.00 10.00      A   
ATOM   3463  CG2 VAL A 367      -0.058 -14.302  21.002  1.00 10.00      A   
ATOM   3464  C   VAL A 367      -3.578 -13.934  22.560  1.00 10.00      A   
ATOM   3465  O   VAL A 367      -3.996 -12.851  22.979  1.00 10.00      A   
ATOM   3466  N   SER A 368      -4.395 -14.903  22.163  1.00 10.00      A   
ATOM   3467  HN  SER A 368      -4.019 -15.756  21.842  1.00 10.00      A   
ATOM   3468  CA  SER A 368      -5.846 -14.727  22.187  1.00 10.00      A   
ATOM   3469  CB  SER A 368      -6.547 -15.905  21.507  1.00 10.00      A   
ATOM   3470  OG  SER A 368      -5.819 -17.106  21.692  1.00 10.00      A   
ATOM   3471  HG  SER A 368      -6.079 -17.516  22.525  1.00 10.00      A   
ATOM   3472  C   SER A 368      -6.353 -14.551  23.619  1.00 10.00      A   
ATOM   3473  O   SER A 368      -7.335 -13.846  23.863  1.00 10.00      A   
ATOM   3474  N   MET A 369      -5.660 -15.187  24.559  1.00 10.00      A   
ATOM   3475  HN  MET A 369      -4.890 -15.736  24.293  1.00 10.00      A   
ATOM   3476  CA  MET A 369      -6.011 -15.102  25.973  1.00 10.00      A   
ATOM   3477  CB  MET A 369      -5.623 -16.392  26.707  1.00 10.00      A   
ATOM   3478  CG  MET A 369      -6.594 -17.543  26.521  1.00 10.00      A   
ATOM   3479  SD  MET A 369      -6.107 -19.029  27.419  1.00 10.00      A   
ATOM   3480  CE  MET A 369      -6.343 -18.495  29.111  1.00 10.00      A   
ATOM   3481  C   MET A 369      -5.305 -13.920  26.631  1.00 10.00      A   
ATOM   3482  O   MET A 369      -5.398 -13.727  27.844  1.00 10.00      A   
ATOM   3483  N   GLY A 370      -4.602 -13.130  25.828  1.00 10.00      A   
ATOM   3484  HN  GLY A 370      -4.572 -13.323  24.870  1.00 10.00      A   
ATOM   3485  CA  GLY A 370      -3.882 -11.992  26.355  1.00 10.00      A   
ATOM   3486  C   GLY A 370      -4.383 -10.667  25.822  1.00 10.00      A   
ATOM   3487  O   GLY A 370      -4.644  -9.746  26.597  1.00 10.00      A   
ATOM   3488  N   CYS A 371      -4.516 -10.562  24.509  1.00 10.00      A   
ATOM   3489  HN  CYS A 371      -4.309 -11.339  23.936  1.00 10.00      A   
ATOM   3490  CA  CYS A 371      -4.970  -9.322  23.889  1.00 10.00      A   
ATOM   3491  CB  CYS A 371      -4.210  -9.080  22.585  1.00 10.00      A   
ATOM   3492  SG  CYS A 371      -2.446  -9.454  22.679  1.00 10.00      A   
ATOM   3493  HG  CYS A 371      -1.861  -8.474  23.364  1.00 10.00      A   
ATOM   3494  C   CYS A 371      -6.468  -9.357  23.608  1.00 10.00      A   
ATOM   3495  O   CYS A 371      -6.933 -10.168  22.808  1.00 10.00      A   
ATOM   3496  N   PRO A 372      -7.246  -8.479  24.269  1.00 10.00      A   
ATOM   3497  CA  PRO A 372      -8.699  -8.402  24.074  1.00 10.00      A   
ATOM   3498  CB  PRO A 372      -9.169  -7.633  25.311  1.00 10.00      A   
ATOM   3499  CG  PRO A 372      -8.019  -6.755  25.666  1.00 10.00      A   
ATOM   3500  CD  PRO A 372      -6.775  -7.513  25.285  1.00 10.00      A   
ATOM   3501  C   PRO A 372      -9.070  -7.630  22.807  1.00 10.00      A   
ATOM   3502  O   PRO A 372     -10.240  -7.567  22.421  1.00 10.00      A   
ATOM   3503  N   LYS A 373      -8.067  -7.044  22.165  1.00 10.00      A   
ATOM   3504  HN  LYS A 373      -7.156  -7.140  22.514  1.00 10.00      A   
ATOM   3505  CA  LYS A 373      -8.284  -6.265  20.953  1.00 10.00      A   
ATOM   3506  CB  LYS A 373      -7.459  -4.975  21.000  1.00 10.00      A   
ATOM   3507  CG  LYS A 373      -7.865  -4.005  22.099  1.00 10.00      A   
ATOM   3508  CD  LYS A 373      -8.992  -3.090  21.649  1.00 10.00      A   
ATOM   3509  CE  LYS A 373      -9.379  -2.101  22.739  1.00 10.00      A   
ATOM   3510  NZ  LYS A 373      -8.230  -1.256  23.167  1.00 10.00      A   
ATOM   3511  HZ1 LYS A 373      -8.558  -0.297  23.406  1.00 10.00      A   
ATOM   3512  HZ2 LYS A 373      -7.518  -1.190  22.401  1.00 10.00      A   
ATOM   3513  HZ3 LYS A 373      -7.776  -1.670  24.003  1.00 10.00      A   
ATOM   3514  C   LYS A 373      -7.931  -7.067  19.702  1.00 10.00      A   
ATOM   3515  O   LYS A 373      -8.052  -6.569  18.582  1.00 10.00      A   
ATOM   3516  N   LEU A 374      -7.500  -8.308  19.900  1.00 10.00      A   
ATOM   3517  HN  LEU A 374      -7.443  -8.649  20.811  1.00 10.00      A   
ATOM   3518  CA  LEU A 374      -7.120  -9.177  18.792  1.00 10.00      A   
ATOM   3519  CB  LEU A 374      -6.517 -10.482  19.316  1.00 10.00      A   
ATOM   3520  CG  LEU A 374      -5.068 -10.780  18.927  1.00 10.00      A   
ATOM   3521  CD1 LEU A 374      -4.767 -12.255  19.123  1.00 10.00      A   
ATOM   3522  CD2 LEU A 374      -4.789 -10.360  17.492  1.00 10.00      A   
ATOM   3523  C   LEU A 374      -8.321  -9.494  17.908  1.00 10.00      A   
ATOM   3524  O   LEU A 374      -9.341  -9.986  18.392  1.00 10.00      A   
ATOM   3525  N   GLU A 375      -8.204  -9.192  16.621  1.00 10.00      A   
ATOM   3526  HN  GLU A 375      -7.380  -8.766  16.302  1.00 10.00      A   
ATOM   3527  CA  GLU A 375      -9.281  -9.464  15.676  1.00 10.00      A   
ATOM   3528  CB  GLU A 375     -10.157  -8.226  15.461  1.00 10.00      A   
ATOM   3529  CG  GLU A 375      -9.426  -7.020  14.892  1.00 10.00      A   
ATOM   3530  CD  GLU A 375     -10.376  -5.950  14.397  1.00 10.00      A   
ATOM   3531  OE1 GLU A 375     -11.207  -6.251  13.517  1.00 10.00      A   
ATOM   3532  OE2 GLU A 375     -10.291  -4.802  14.883  1.00 10.00      A   
ATOM   3533  C   GLU A 375      -8.744  -9.991  14.346  1.00 10.00      A   
ATOM   3534  O   GLU A 375      -9.459 -10.661  13.599  1.00 10.00      A   
ATOM   3535  N   SER A 376      -7.488  -9.685  14.053  1.00 10.00      A   
ATOM   3536  HN  SER A 376      -6.969  -9.139  14.677  1.00 10.00      A   
ATOM   3537  CA  SER A 376      -6.859 -10.135  12.822  1.00 10.00      A   
ATOM   3538  CB  SER A 376      -6.578  -8.941  11.909  1.00 10.00      A   
ATOM   3539  OG  SER A 376      -7.646  -8.012  11.958  1.00 10.00      A   
ATOM   3540  HG  SER A 376      -7.292  -7.123  11.900  1.00 10.00      A   
ATOM   3541  C   SER A 376      -5.567 -10.876  13.141  1.00 10.00      A   
ATOM   3542  O   SER A 376      -4.627 -10.298  13.686  1.00 10.00      A   
ATOM   3543  N   VAL A 377      -5.529 -12.157  12.822  1.00 10.00      A   
ATOM   3544  HN  VAL A 377      -6.310 -12.569  12.391  1.00 10.00      A   
ATOM   3545  CA  VAL A 377      -4.356 -12.973  13.094  1.00 10.00      A   
ATOM   3546  CB  VAL A 377      -4.630 -14.016  14.206  1.00 10.00      A   
ATOM   3547  CG1 VAL A 377      -3.344 -14.725  14.613  1.00 10.00      A   
ATOM   3548  CG2 VAL A 377      -5.290 -13.372  15.417  1.00 10.00      A   
ATOM   3549  C   VAL A 377      -3.903 -13.718  11.845  1.00 10.00      A   
ATOM   3550  O   VAL A 377      -4.724 -14.255  11.103  1.00 10.00      A   
ATOM   3551  N   LEU A 378      -2.596 -13.722  11.617  1.00 10.00      A   
ATOM   3552  HN  LEU A 378      -2.012 -13.226  12.234  1.00 10.00      A   
ATOM   3553  CA  LEU A 378      -1.990 -14.430  10.497  1.00 10.00      A   
ATOM   3554  CB  LEU A 378      -1.404 -13.451   9.473  1.00 10.00      A   
ATOM   3555  CG  LEU A 378      -0.571 -14.073   8.341  1.00 10.00      A   
ATOM   3556  CD1 LEU A 378      -1.403 -15.054   7.530  1.00 10.00      A   
ATOM   3557  CD2 LEU A 378       0.004 -12.994   7.436  1.00 10.00      A   
ATOM   3558  C   LEU A 378      -0.896 -15.330  11.057  1.00 10.00      A   
ATOM   3559  O   LEU A 378       0.186 -14.857  11.407  1.00 10.00      A   
ATOM   3560  N   TYR A 379      -1.184 -16.617  11.159  1.00 10.00      A   
ATOM   3561  HN  TYR A 379      -2.057 -16.942  10.835  1.00 10.00      A   
ATOM   3562  CA  TYR A 379      -0.237 -17.562  11.730  1.00 10.00      A   
ATOM   3563  CB  TYR A 379      -0.841 -18.157  13.007  1.00 10.00      A   
ATOM   3564  CG  TYR A 379       0.157 -18.518  14.089  1.00 10.00      A   
ATOM   3565  CD1 TYR A 379       0.213 -17.786  15.266  1.00 10.00      A   
ATOM   3566  CD2 TYR A 379       1.025 -19.595  13.948  1.00 10.00      A   
ATOM   3567  CE1 TYR A 379       1.100 -18.111  16.272  1.00 10.00      A   
ATOM   3568  CE2 TYR A 379       1.921 -19.926  14.951  1.00 10.00      A   
ATOM   3569  CZ  TYR A 379       1.951 -19.179  16.113  1.00 10.00      A   
ATOM   3570  OH  TYR A 379       2.831 -19.504  17.120  1.00 10.00      A   
ATOM   3571  HH  TYR A 379       2.623 -20.381  17.464  1.00 10.00      A   
ATOM   3572  C   TYR A 379       0.109 -18.686  10.762  1.00 10.00      A   
ATOM   3573  O   TYR A 379      -0.757 -19.215  10.058  1.00 10.00      A   
ATOM   3574  N   PHE A 380       1.384 -19.034  10.733  1.00 10.00      A   
ATOM   3575  HN  PHE A 380       2.020 -18.547  11.299  1.00 10.00      A   
ATOM   3576  CA  PHE A 380       1.884 -20.113   9.892  1.00 10.00      A   
ATOM   3577  CB  PHE A 380       2.774 -19.556   8.775  1.00 10.00      A   
ATOM   3578  CG  PHE A 380       2.054 -19.224   7.498  1.00 10.00      A   
ATOM   3579  CD1 PHE A 380       1.069 -18.254   7.468  1.00 10.00      A   
ATOM   3580  CD2 PHE A 380       2.376 -19.877   6.319  1.00 10.00      A   
ATOM   3581  CE1 PHE A 380       0.419 -17.941   6.289  1.00 10.00      A   
ATOM   3582  CE2 PHE A 380       1.730 -19.572   5.135  1.00 10.00      A   
ATOM   3583  CZ  PHE A 380       0.750 -18.603   5.122  1.00 10.00      A   
ATOM   3584  C   PHE A 380       2.697 -21.070  10.757  1.00 10.00      A   
ATOM   3585  O   PHE A 380       3.811 -20.742  11.166  1.00 10.00      A   
ATOM   3586  N   CYS A 381       2.143 -22.236  11.054  1.00 10.00      A   
ATOM   3587  HN  CYS A 381       1.255 -22.451  10.704  1.00 10.00      A   
ATOM   3588  CA  CYS A 381       2.838 -23.212  11.884  1.00 10.00      A   
ATOM   3589  CB  CYS A 381       2.203 -23.297  13.276  1.00 10.00      A   
ATOM   3590  SG  CYS A 381       0.411 -23.534  13.273  1.00 10.00      A   
ATOM   3591  HG  CYS A 381       0.162 -24.731  13.794  1.00 10.00      A   
ATOM   3592  C   CYS A 381       2.910 -24.588  11.221  1.00 10.00      A   
ATOM   3593  O   CYS A 381       2.345 -24.803  10.148  1.00 10.00      A   
ATOM   3594  N   ARG A 382       3.626 -25.508  11.855  1.00 10.00      A   
ATOM   3595  HN  ARG A 382       4.068 -25.271  12.703  1.00 10.00      A   
ATOM   3596  CA  ARG A 382       3.781 -26.859  11.328  1.00 10.00      A   
ATOM   3597  CB  ARG A 382       5.208 -27.356  11.551  1.00 10.00      A   
ATOM   3598  CG  ARG A 382       6.235 -26.704  10.648  1.00 10.00      A   
ATOM   3599  CD  ARG A 382       7.639 -26.889  11.192  1.00 10.00      A   
ATOM   3600  NE  ARG A 382       8.647 -26.413  10.249  1.00 10.00      A   
ATOM   3601  HE  ARG A 382       8.973 -27.056   9.578  1.00 10.00      A   
ATOM   3602  CZ  ARG A 382       9.149 -25.178  10.252  1.00 10.00      A   
ATOM   3603  NH1 ARG A 382       8.740 -24.296  11.151  1.00 10.00      A   
ATOM   3604 HH11 ARG A 382       8.026 -24.565  11.861  1.00 10.00      A   
ATOM   3605 HH12 ARG A 382       9.127 -23.325  11.155  1.00 10.00      A   
ATOM   3606  NH2 ARG A 382      10.044 -24.827   9.341  1.00 10.00      A   
ATOM   3607 HH21 ARG A 382      10.438 -23.861   9.332  1.00 10.00      A   
ATOM   3608 HH22 ARG A 382      10.356 -25.518   8.620  1.00 10.00      A   
ATOM   3609  C   ARG A 382       2.791 -27.824  11.966  1.00 10.00      A   
ATOM   3610  O   ARG A 382       2.449 -28.852  11.381  1.00 10.00      A   
ATOM   3611  N   GLN A 383       2.342 -27.492  13.169  1.00 10.00      A   
ATOM   3612  HN  GLN A 383       2.665 -26.667  13.590  1.00 10.00      A   
ATOM   3613  CA  GLN A 383       1.391 -28.329  13.884  1.00 10.00      A   
ATOM   3614  CB  GLN A 383       2.083 -29.073  15.032  1.00 10.00      A   
ATOM   3615  CG  GLN A 383       2.425 -28.206  16.234  1.00 10.00      A   
ATOM   3616  CD  GLN A 383       3.047 -29.001  17.363  1.00 10.00      A   
ATOM   3617  OE1 GLN A 383       3.778 -29.964  17.130  1.00 10.00      A   
ATOM   3618  NE2 GLN A 383       2.745 -28.623  18.593  1.00 10.00      A   
ATOM   3619 HE21 GLN A 383       2.132 -27.857  18.711  1.00 10.00      A   
ATOM   3620 HE22 GLN A 383       3.135 -29.124  19.340  1.00 10.00      A   
ATOM   3621  C   GLN A 383       0.227 -27.498  14.411  1.00 10.00      A   
ATOM   3622  O   GLN A 383       0.330 -26.274  14.540  1.00 10.00      A   
ATOM   3623  N   MET A 384      -0.879 -28.162  14.701  1.00 10.00      A   
ATOM   3624  HN  MET A 384      -0.906 -29.135  14.562  1.00 10.00      A   
ATOM   3625  CA  MET A 384      -2.062 -27.500  15.217  1.00 10.00      A   
ATOM   3626  CB  MET A 384      -2.800 -26.768  14.088  1.00 10.00      A   
ATOM   3627  CG  MET A 384      -4.052 -26.028  14.534  1.00 10.00      A   
ATOM   3628  SD  MET A 384      -3.731 -24.865  15.877  1.00 10.00      A   
ATOM   3629  CE  MET A 384      -2.856 -23.571  15.002  1.00 10.00      A   
ATOM   3630  C   MET A 384      -2.979 -28.528  15.858  1.00 10.00      A   
ATOM   3631  O   MET A 384      -2.985 -29.693  15.457  1.00 10.00      A   
ATOM   3632  N   THR A 385      -3.729 -28.104  16.862  1.00 10.00      A   
ATOM   3633  HN  THR A 385      -3.658 -27.171  17.152  1.00 10.00      A   
ATOM   3634  CA  THR A 385      -4.653 -28.986  17.554  1.00 10.00      A   
ATOM   3635  CB  THR A 385      -4.258 -29.152  19.030  1.00 10.00      A   
ATOM   3636  OG1 THR A 385      -3.597 -27.962  19.482  1.00 10.00      A   
ATOM   3637  HG1 THR A 385      -2.641 -28.127  19.559  1.00 10.00      A   
ATOM   3638  CG2 THR A 385      -3.341 -30.352  19.212  1.00 10.00      A   
ATOM   3639  C   THR A 385      -6.071 -28.431  17.490  1.00 10.00      A   
ATOM   3640  O   THR A 385      -6.271 -27.213  17.418  1.00 10.00      A   
ATOM   3641  N   ASN A 386      -7.047 -29.327  17.522  1.00 10.00      A   
ATOM   3642  HN  ASN A 386      -6.813 -30.286  17.582  1.00 10.00      A   
ATOM   3643  CA  ASN A 386      -8.448 -28.942  17.473  1.00 10.00      A   
ATOM   3644  CB  ASN A 386      -9.337 -30.181  17.336  1.00 10.00      A   
ATOM   3645  CG  ASN A 386      -9.698 -30.498  15.897  1.00 10.00      A   
ATOM   3646  OD1 ASN A 386      -9.941 -29.600  15.087  1.00 10.00      A   
ATOM   3647  ND2 ASN A 386      -9.730 -31.780  15.564  1.00 10.00      A   
ATOM   3648 HD21 ASN A 386      -9.522 -32.444  16.255  1.00 10.00      A   
ATOM   3649 HD22 ASN A 386      -9.956 -32.013  14.637  1.00 10.00      A   
ATOM   3650  C   ASN A 386      -8.821 -28.175  18.728  1.00 10.00      A   
ATOM   3651  O   ASN A 386      -9.575 -27.205  18.673  1.00 10.00      A   
ATOM   3652  N   ALA A 387      -8.259 -28.606  19.854  1.00 10.00      A   
ATOM   3653  HN  ALA A 387      -7.651 -29.374  19.817  1.00 10.00      A   
ATOM   3654  CA  ALA A 387      -8.517 -27.972  21.138  1.00 10.00      A   
ATOM   3655  CB  ALA A 387      -7.812 -28.732  22.252  1.00 10.00      A   
ATOM   3656  C   ALA A 387      -8.069 -26.514  21.124  1.00 10.00      A   
ATOM   3657  O   ALA A 387      -8.765 -25.639  21.637  1.00 10.00      A   
ATOM   3658  N   ALA A 388      -6.913 -26.258  20.523  1.00 10.00      A   
ATOM   3659  HN  ALA A 388      -6.407 -26.999  20.123  1.00 10.00      A   
ATOM   3660  CA  ALA A 388      -6.378 -24.907  20.441  1.00 10.00      A   
ATOM   3661  CB  ALA A 388      -4.997 -24.920  19.810  1.00 10.00      A   
ATOM   3662  C   ALA A 388      -7.320 -24.003  19.655  1.00 10.00      A   
ATOM   3663  O   ALA A 388      -7.675 -22.917  20.113  1.00 10.00      A   
ATOM   3664  N   LEU A 389      -7.745 -24.478  18.488  1.00 10.00      A   
ATOM   3665  HN  LEU A 389      -7.444 -25.366  18.198  1.00 10.00      A   
ATOM   3666  CA  LEU A 389      -8.646 -23.717  17.631  1.00 10.00      A   
ATOM   3667  CB  LEU A 389      -8.943 -24.492  16.348  1.00 10.00      A   
ATOM   3668  CG  LEU A 389      -7.742 -24.778  15.446  1.00 10.00      A   
ATOM   3669  CD1 LEU A 389      -8.138 -25.710  14.309  1.00 10.00      A   
ATOM   3670  CD2 LEU A 389      -7.163 -23.482  14.904  1.00 10.00      A   
ATOM   3671  C   LEU A 389      -9.946 -23.388  18.350  1.00 10.00      A   
ATOM   3672  O   LEU A 389     -10.413 -22.248  18.320  1.00 10.00      A   
ATOM   3673  N   ILE A 390     -10.522 -24.391  19.006  1.00 10.00      A   
ATOM   3674  HN  ILE A 390     -10.107 -25.282  18.980  1.00 10.00      A   
ATOM   3675  CA  ILE A 390     -11.764 -24.205  19.751  1.00 10.00      A   
ATOM   3676  CB  ILE A 390     -12.279 -25.538  20.349  1.00 10.00      A   
ATOM   3677  CG1 ILE A 390     -12.585 -26.536  19.224  1.00 10.00      A   
ATOM   3678  CG2 ILE A 390     -13.518 -25.305  21.209  1.00 10.00      A   
ATOM   3679  CD1 ILE A 390     -12.900 -27.934  19.708  1.00 10.00      A   
ATOM   3680  C   ILE A 390     -11.562 -23.176  20.868  1.00 10.00      A   
ATOM   3681  O   ILE A 390     -12.459 -22.390  21.183  1.00 10.00      A   
ATOM   3682  N   THR A 391     -10.369 -23.172  21.449  1.00 10.00      A   
ATOM   3683  HN  THR A 391      -9.684 -23.805  21.147  1.00 10.00      A   
ATOM   3684  CA  THR A 391     -10.051 -22.242  22.518  1.00 10.00      A   
ATOM   3685  CB  THR A 391      -8.737 -22.627  23.229  1.00 10.00      A   
ATOM   3686  OG1 THR A 391      -8.831 -23.993  23.669  1.00 10.00      A   
ATOM   3687  HG1 THR A 391      -8.925 -24.573  22.897  1.00 10.00      A   
ATOM   3688  CG2 THR A 391      -8.494 -21.729  24.435  1.00 10.00      A   
ATOM   3689  C   THR A 391      -9.965 -20.811  21.994  1.00 10.00      A   
ATOM   3690  O   THR A 391     -10.570 -19.906  22.559  1.00 10.00      A   
ATOM   3691  N   ILE A 392      -9.238 -20.624  20.893  1.00 10.00      A   
ATOM   3692  HN  ILE A 392      -8.803 -21.400  20.476  1.00 10.00      A   
ATOM   3693  CA  ILE A 392      -9.069 -19.299  20.286  1.00 10.00      A   
ATOM   3694  CB  ILE A 392      -8.271 -19.371  18.963  1.00 10.00      A   
ATOM   3695  CG1 ILE A 392      -6.903 -20.012  19.195  1.00 10.00      A   
ATOM   3696  CG2 ILE A 392      -8.109 -17.987  18.352  1.00 10.00      A   
ATOM   3697  CD1 ILE A 392      -6.224 -20.477  17.927  1.00 10.00      A   
ATOM   3698  C   ILE A 392     -10.417 -18.637  20.016  1.00 10.00      A   
ATOM   3699  O   ILE A 392     -10.607 -17.454  20.306  1.00 10.00      A   
ATOM   3700  N   ALA A 393     -11.351 -19.419  19.482  1.00 10.00      A   
ATOM   3701  HN  ALA A 393     -11.132 -20.358  19.297  1.00 10.00      A   
ATOM   3702  CA  ALA A 393     -12.688 -18.929  19.165  1.00 10.00      A   
ATOM   3703  CB  ALA A 393     -13.501 -20.031  18.503  1.00 10.00      A   
ATOM   3704  C   ALA A 393     -13.398 -18.424  20.417  1.00 10.00      A   
ATOM   3705  O   ALA A 393     -14.054 -17.383  20.394  1.00 10.00      A   
ATOM   3706  N   ARG A 394     -13.254 -19.165  21.509  1.00 10.00      A   
ATOM   3707  HN  ARG A 394     -12.716 -19.985  21.461  1.00 10.00      A   
ATOM   3708  CA  ARG A 394     -13.876 -18.794  22.777  1.00 10.00      A   
ATOM   3709  CB  ARG A 394     -13.928 -19.999  23.722  1.00 10.00      A   
ATOM   3710  CG  ARG A 394     -14.990 -21.022  23.343  1.00 10.00      A   
ATOM   3711  CD  ARG A 394     -14.743 -22.382  23.984  1.00 10.00      A   
ATOM   3712  NE  ARG A 394     -14.899 -22.353  25.439  1.00 10.00      A   
ATOM   3713  HE  ARG A 394     -14.089 -22.192  25.975  1.00 10.00      A   
ATOM   3714  CZ  ARG A 394     -16.057 -22.534  26.073  1.00 10.00      A   
ATOM   3715  NH1 ARG A 394     -17.170 -22.753  25.387  1.00 10.00      A   
ATOM   3716 HH11 ARG A 394     -17.148 -22.783  24.344  1.00 10.00      A   
ATOM   3717 HH12 ARG A 394     -18.076 -22.896  25.889  1.00 10.00      A   
ATOM   3718  NH2 ARG A 394     -16.105 -22.510  27.400  1.00 10.00      A   
ATOM   3719 HH21 ARG A 394     -15.237 -22.352  27.957  1.00 10.00      A   
ATOM   3720 HH22 ARG A 394     -17.014 -22.647  27.892  1.00 10.00      A   
ATOM   3721  C   ARG A 394     -13.142 -17.624  23.424  1.00 10.00      A   
ATOM   3722  O   ARG A 394     -13.730 -16.851  24.187  1.00 10.00      A   
ATOM   3723  N   ASN A 395     -11.863 -17.490  23.105  1.00 10.00      A   
ATOM   3724  HN  ASN A 395     -11.453 -18.138  22.492  1.00 10.00      A   
ATOM   3725  CA  ASN A 395     -11.046 -16.412  23.646  1.00 10.00      A   
ATOM   3726  CB  ASN A 395      -9.554 -16.708  23.457  1.00 10.00      A   
ATOM   3727  CG  ASN A 395      -9.054 -17.894  24.250  1.00 10.00      A   
ATOM   3728  OD1 ASN A 395      -8.073 -18.528  23.870  1.00 10.00      A   
ATOM   3729  ND2 ASN A 395      -9.720 -18.202  25.353  1.00 10.00      A   
ATOM   3730 HD21 ASN A 395     -10.495 -17.651  25.599  1.00 10.00      A   
ATOM   3731 HD22 ASN A 395      -9.407 -18.966  25.884  1.00 10.00      A   
ATOM   3732  C   ASN A 395     -11.366 -15.099  22.957  1.00 10.00      A   
ATOM   3733  O   ASN A 395     -11.635 -14.089  23.611  1.00 10.00      A   
ATOM   3734  N   ARG A 396     -11.335 -15.121  21.634  1.00 10.00      A   
ATOM   3735  HN  ARG A 396     -11.137 -15.969  21.172  1.00 10.00      A   
ATOM   3736  CA  ARG A 396     -11.600 -13.931  20.842  1.00 10.00      A   
ATOM   3737  CB  ARG A 396     -10.339 -13.509  20.081  1.00 10.00      A   
ATOM   3738  CG  ARG A 396      -9.167 -13.131  20.970  1.00 10.00      A   
ATOM   3739  CD  ARG A 396      -9.131 -11.637  21.246  1.00 10.00      A   
ATOM   3740  NE  ARG A 396     -10.389 -11.133  21.790  1.00 10.00      A   
ATOM   3741  HE  ARG A 396     -11.069 -10.825  21.141  1.00 10.00      A   
ATOM   3742  CZ  ARG A 396     -10.669 -11.070  23.090  1.00 10.00      A   
ATOM   3743  NH1 ARG A 396      -9.784 -11.483  23.992  1.00 10.00      A   
ATOM   3744 HH11 ARG A 396     -10.013 -11.432  25.009  1.00 10.00      A   
ATOM   3745 HH12 ARG A 396      -8.862 -11.863  23.689  1.00 10.00      A   
ATOM   3746  NH2 ARG A 396     -11.835 -10.585  23.491  1.00 10.00      A   
ATOM   3747 HH21 ARG A 396     -12.537 -10.253  22.789  1.00 10.00      A   
ATOM   3748 HH22 ARG A 396     -12.059 -10.532  24.508  1.00 10.00      A   
ATOM   3749  C   ARG A 396     -12.740 -14.163  19.857  1.00 10.00      A   
ATOM   3750  O   ARG A 396     -12.506 -14.480  18.693  1.00 10.00      A   
ATOM   3751  N   PRO A 397     -13.993 -13.994  20.306  1.00 10.00      A   
ATOM   3752  CA  PRO A 397     -15.166 -14.180  19.445  1.00 10.00      A   
ATOM   3753  CB  PRO A 397     -16.319 -14.272  20.443  1.00 10.00      A   
ATOM   3754  CG  PRO A 397     -15.866 -13.467  21.614  1.00 10.00      A   
ATOM   3755  CD  PRO A 397     -14.369 -13.615  21.682  1.00 10.00      A   
ATOM   3756  C   PRO A 397     -15.362 -12.981  18.524  1.00 10.00      A   
ATOM   3757  O   PRO A 397     -16.230 -12.978  17.647  1.00 10.00      A   
ATOM   3758  N   ASN A 398     -14.531 -11.968  18.729  1.00 10.00      A   
ATOM   3759  HN  ASN A 398     -13.850 -12.049  19.433  1.00 10.00      A   
ATOM   3760  CA  ASN A 398     -14.585 -10.745  17.940  1.00 10.00      A   
ATOM   3761  CB  ASN A 398     -14.197  -9.534  18.798  1.00 10.00      A   
ATOM   3762  CG  ASN A 398     -12.730  -9.542  19.192  1.00 10.00      A   
ATOM   3763  OD1 ASN A 398     -12.319 -10.293  20.075  1.00 10.00      A   
ATOM   3764  ND2 ASN A 398     -11.937  -8.696  18.566  1.00 10.00      A   
ATOM   3765 HD21 ASN A 398     -12.330  -8.102  17.890  1.00 10.00      A   
ATOM   3766 HD22 ASN A 398     -10.981  -8.713  18.784  1.00 10.00      A   
ATOM   3767  C   ASN A 398     -13.659 -10.838  16.735  1.00 10.00      A   
ATOM   3768  O   ASN A 398     -13.454  -9.852  16.026  1.00 10.00      A   
ATOM   3769  N   MET A 399     -13.107 -12.027  16.511  1.00 10.00      A   
ATOM   3770  HN  MET A 399     -13.324 -12.769  17.112  1.00 10.00      A   
ATOM   3771  CA  MET A 399     -12.193 -12.265  15.396  1.00 10.00      A   
ATOM   3772  CB  MET A 399     -11.754 -13.731  15.378  1.00 10.00      A   
ATOM   3773  CG  MET A 399     -10.543 -14.013  14.505  1.00 10.00      A   
ATOM   3774  SD  MET A 399      -9.003 -13.462  15.260  1.00 10.00      A   
ATOM   3775  CE  MET A 399      -8.932 -14.542  16.687  1.00 10.00      A   
ATOM   3776  C   MET A 399     -12.842 -11.900  14.064  1.00 10.00      A   
ATOM   3777  O   MET A 399     -13.924 -12.386  13.731  1.00 10.00      A   
ATOM   3778  N   THR A 400     -12.178 -11.033  13.315  1.00 10.00      A   
ATOM   3779  HN  THR A 400     -11.324 -10.672  13.641  1.00 10.00      A   
ATOM   3780  CA  THR A 400     -12.681 -10.593  12.026  1.00 10.00      A   
ATOM   3781  CB  THR A 400     -12.557  -9.064  11.872  1.00 10.00      A   
ATOM   3782  OG1 THR A 400     -11.259  -8.634  12.309  1.00 10.00      A   
ATOM   3783  HG1 THR A 400     -11.351  -7.834  12.854  1.00 10.00      A   
ATOM   3784  CG2 THR A 400     -13.622  -8.355  12.692  1.00 10.00      A   
ATOM   3785  C   THR A 400     -11.936 -11.269  10.882  1.00 10.00      A   
ATOM   3786  O   THR A 400     -12.505 -11.535   9.820  1.00 10.00      A   
ATOM   3787  N   ARG A 401     -10.658 -11.543  11.101  1.00 10.00      A   
ATOM   3788  HN  ARG A 401     -10.258 -11.306  11.973  1.00 10.00      A   
ATOM   3789  CA  ARG A 401      -9.832 -12.181  10.089  1.00 10.00      A   
ATOM   3790  CB  ARG A 401      -8.967 -11.142   9.374  1.00 10.00      A   
ATOM   3791  CG  ARG A 401      -9.736 -10.268   8.399  1.00 10.00      A   
ATOM   3792  CD  ARG A 401      -9.168  -8.866   8.345  1.00 10.00      A   
ATOM   3793  NE  ARG A 401      -9.459  -8.122   9.567  1.00 10.00      A   
ATOM   3794  HE  ARG A 401      -9.480  -8.625  10.413  1.00 10.00      A   
ATOM   3795  CZ  ARG A 401      -9.685  -6.815   9.594  1.00 10.00      A   
ATOM   3796  NH1 ARG A 401      -9.643  -6.112   8.470  1.00 10.00      A   
ATOM   3797 HH11 ARG A 401      -9.821  -5.087   8.481  1.00 10.00      A   
ATOM   3798 HH12 ARG A 401      -9.434  -6.581   7.551  1.00 10.00      A   
ATOM   3799  NH2 ARG A 401      -9.972  -6.214  10.749  1.00 10.00      A   
ATOM   3800 HH21 ARG A 401     -10.028  -6.768  11.636  1.00 10.00      A   
ATOM   3801 HH22 ARG A 401     -10.144  -5.190  10.776  1.00 10.00      A   
ATOM   3802  C   ARG A 401      -8.954 -13.266  10.697  1.00 10.00      A   
ATOM   3803  O   ARG A 401      -7.987 -12.975  11.405  1.00 10.00      A   
ATOM   3804  N   PHE A 402      -9.295 -14.515  10.423  1.00 10.00      A   
ATOM   3805  HN  PHE A 402     -10.076 -14.688   9.853  1.00 10.00      A   
ATOM   3806  CA  PHE A 402      -8.532 -15.638  10.937  1.00 10.00      A   
ATOM   3807  CB  PHE A 402      -9.451 -16.667  11.591  1.00 10.00      A   
ATOM   3808  CG  PHE A 402      -8.737 -17.613  12.511  1.00 10.00      A   
ATOM   3809  CD1 PHE A 402      -7.979 -17.135  13.569  1.00 10.00      A   
ATOM   3810  CD2 PHE A 402      -8.830 -18.978  12.320  1.00 10.00      A   
ATOM   3811  CE1 PHE A 402      -7.327 -18.007  14.419  1.00 10.00      A   
ATOM   3812  CE2 PHE A 402      -8.182 -19.856  13.163  1.00 10.00      A   
ATOM   3813  CZ  PHE A 402      -7.429 -19.369  14.214  1.00 10.00      A   
ATOM   3814  C   PHE A 402      -7.722 -16.273   9.816  1.00 10.00      A   
ATOM   3815  O   PHE A 402      -8.199 -17.164   9.107  1.00 10.00      A   
ATOM   3816  N   ARG A 403      -6.503 -15.789   9.650  1.00 10.00      A   
ATOM   3817  HN  ARG A 403      -6.184 -15.080  10.256  1.00 10.00      A   
ATOM   3818  CA  ARG A 403      -5.610 -16.274   8.610  1.00 10.00      A   
ATOM   3819  CB  ARG A 403      -4.876 -15.093   7.964  1.00 10.00      A   
ATOM   3820  CG  ARG A 403      -5.776 -13.915   7.609  1.00 10.00      A   
ATOM   3821  CD  ARG A 403      -4.991 -12.613   7.510  1.00 10.00      A   
ATOM   3822  NE  ARG A 403      -4.561 -12.310   6.143  1.00 10.00      A   
ATOM   3823  HE  ARG A 403      -4.293 -13.075   5.570  1.00 10.00      A   
ATOM   3824  CZ  ARG A 403      -4.519 -11.076   5.627  1.00 10.00      A   
ATOM   3825  NH1 ARG A 403      -4.883 -10.030   6.365  1.00 10.00      A   
ATOM   3826 HH11 ARG A 403      -5.201 -10.172   7.343  1.00 10.00      A   
ATOM   3827 HH12 ARG A 403      -4.855  -9.058   5.969  1.00 10.00      A   
ATOM   3828  NH2 ARG A 403      -4.120 -10.895   4.377  1.00 10.00      A   
ATOM   3829 HH21 ARG A 403      -3.842 -11.718   3.799  1.00 10.00      A   
ATOM   3830 HH22 ARG A 403      -4.089  -9.932   3.962  1.00 10.00      A   
ATOM   3831  C   ARG A 403      -4.611 -17.281   9.181  1.00 10.00      A   
ATOM   3832  O   ARG A 403      -3.615 -16.911   9.807  1.00 10.00      A   
ATOM   3833  N   LEU A 404      -4.892 -18.558   8.976  1.00 10.00      A   
ATOM   3834  HN  LEU A 404      -5.700 -18.798   8.471  1.00 10.00      A   
ATOM   3835  CA  LEU A 404      -4.025 -19.616   9.470  1.00 10.00      A   
ATOM   3836  CB  LEU A 404      -4.705 -20.368  10.617  1.00 10.00      A   
ATOM   3837  CG  LEU A 404      -3.939 -21.562  11.197  1.00 10.00      A   
ATOM   3838  CD1 LEU A 404      -2.734 -21.099  12.003  1.00 10.00      A   
ATOM   3839  CD2 LEU A 404      -4.856 -22.422  12.048  1.00 10.00      A   
ATOM   3840  C   LEU A 404      -3.669 -20.579   8.348  1.00 10.00      A   
ATOM   3841  O   LEU A 404      -4.524 -20.955   7.545  1.00 10.00      A   
ATOM   3842  N   CYS A 405      -2.403 -20.953   8.279  1.00 10.00      A   
ATOM   3843  HN  CYS A 405      -1.761 -20.592   8.930  1.00 10.00      A   
ATOM   3844  CA  CYS A 405      -1.939 -21.877   7.254  1.00 10.00      A   
ATOM   3845  CB  CYS A 405      -1.450 -21.121   6.017  1.00 10.00      A   
ATOM   3846  SG  CYS A 405      -1.064 -22.176   4.596  1.00 10.00      A   
ATOM   3847  HG  CYS A 405      -2.163 -22.848   4.264  1.00 10.00      A   
ATOM   3848  C   CYS A 405      -0.848 -22.796   7.789  1.00 10.00      A   
ATOM   3849  O   CYS A 405       0.203 -22.339   8.238  1.00 10.00      A   
ATOM   3850  N   ILE A 406      -1.119 -24.090   7.763  1.00 10.00      A   
ATOM   3851  HN  ILE A 406      -1.987 -24.388   7.424  1.00 10.00      A   
ATOM   3852  CA  ILE A 406      -0.159 -25.081   8.225  1.00 10.00      A   
ATOM   3853  CB  ILE A 406      -0.869 -26.341   8.769  1.00 10.00      A   
ATOM   3854  CG1 ILE A 406      -1.842 -25.961   9.888  1.00 10.00      A   
ATOM   3855  CG2 ILE A 406       0.147 -27.364   9.264  1.00 10.00      A   
ATOM   3856  CD1 ILE A 406      -2.718 -27.102  10.354  1.00 10.00      A   
ATOM   3857  C   ILE A 406       0.775 -25.468   7.081  1.00 10.00      A   
ATOM   3858  O   ILE A 406       0.321 -25.741   5.968  1.00 10.00      A   
ATOM   3859  N   ILE A 407       2.077 -25.487   7.363  1.00 10.00      A   
ATOM   3860  HN  ILE A 407       2.367 -25.254   8.273  1.00 10.00      A   
ATOM   3861  CA  ILE A 407       3.089 -25.830   6.363  1.00 10.00      A   
ATOM   3862  CB  ILE A 407       4.504 -25.822   6.980  1.00 10.00      A   
ATOM   3863  CG1 ILE A 407       4.727 -24.551   7.814  1.00 10.00      A   
ATOM   3864  CG2 ILE A 407       5.573 -25.974   5.903  1.00 10.00      A   
ATOM   3865  CD1 ILE A 407       4.596 -23.257   7.041  1.00 10.00      A   
ATOM   3866  C   ILE A 407       2.824 -27.200   5.728  1.00 10.00      A   
ATOM   3867  O   ILE A 407       2.981 -27.381   4.514  1.00 10.00      A   
ATOM   3868  N   GLU A 408       2.423 -28.158   6.549  1.00 10.00      A   
ATOM   3869  HN  GLU A 408       2.303 -27.955   7.497  1.00 10.00      A   
ATOM   3870  CA  GLU A 408       2.144 -29.501   6.073  1.00 10.00      A   
ATOM   3871  CB  GLU A 408       2.314 -30.512   7.207  1.00 10.00      A   
ATOM   3872  CG  GLU A 408       2.606 -31.931   6.742  1.00 10.00      A   
ATOM   3873  CD  GLU A 408       3.757 -32.008   5.756  1.00 10.00      A   
ATOM   3874  OE1 GLU A 408       4.662 -31.150   5.824  1.00 10.00      A   
ATOM   3875  OE2 GLU A 408       3.764 -32.933   4.914  1.00 10.00      A   
ATOM   3876  C   GLU A 408       0.740 -29.584   5.479  1.00 10.00      A   
ATOM   3877  O   GLU A 408      -0.252 -29.306   6.156  1.00 10.00      A   
ATOM   3878  N   PRO A 409       0.646 -29.949   4.195  1.00 10.00      A   
ATOM   3879  CA  PRO A 409      -0.633 -30.067   3.497  1.00 10.00      A   
ATOM   3880  CB  PRO A 409      -0.232 -30.358   2.040  1.00 10.00      A   
ATOM   3881  CG  PRO A 409       1.220 -30.027   1.956  1.00 10.00      A   
ATOM   3882  CD  PRO A 409       1.780 -30.281   3.322  1.00 10.00      A   
ATOM   3883  C   PRO A 409      -1.465 -31.219   4.047  1.00 10.00      A   
ATOM   3884  O   PRO A 409      -0.981 -32.348   4.147  1.00 10.00      A   
ATOM   3885  N   LYS A 410      -2.708 -30.920   4.423  1.00 10.00      A   
ATOM   3886  HN  LYS A 410      -3.015 -29.990   4.352  1.00 10.00      A   
ATOM   3887  CA  LYS A 410      -3.629 -31.926   4.950  1.00 10.00      A   
ATOM   3888  CB  LYS A 410      -3.924 -33.012   3.903  1.00 10.00      A   
ATOM   3889  CG  LYS A 410      -4.748 -32.528   2.718  1.00 10.00      A   
ATOM   3890  CD  LYS A 410      -4.699 -33.518   1.568  1.00 10.00      A   
ATOM   3891  CE  LYS A 410      -3.309 -33.581   0.957  1.00 10.00      A   
ATOM   3892  NZ  LYS A 410      -3.218 -34.626  -0.096  1.00 10.00      A   
ATOM   3893  HZ1 LYS A 410      -2.226 -34.784  -0.362  1.00 10.00      A   
ATOM   3894  HZ2 LYS A 410      -3.747 -34.331  -0.943  1.00 10.00      A   
ATOM   3895  HZ3 LYS A 410      -3.615 -35.520   0.251  1.00 10.00      A   
ATOM   3896  C   LYS A 410      -3.137 -32.539   6.262  1.00 10.00      A   
ATOM   3897  O   LYS A 410      -3.266 -33.745   6.485  1.00 10.00      A   
ATOM   3898  N   ALA A 411      -2.570 -31.701   7.127  1.00 10.00      A   
ATOM   3899  HN  ALA A 411      -2.473 -30.755   6.890  1.00 10.00      A   
ATOM   3900  CA  ALA A 411      -2.083 -32.158   8.420  1.00 10.00      A   
ATOM   3901  CB  ALA A 411      -0.903 -31.316   8.865  1.00 10.00      A   
ATOM   3902  C   ALA A 411      -3.204 -32.085   9.454  1.00 10.00      A   
ATOM   3903  O   ALA A 411      -3.799 -31.029   9.658  1.00 10.00      A   
ATOM   3904  N   PRO A 412      -3.532 -33.210  10.093  1.00 10.00      A   
ATOM   3905  CA  PRO A 412      -4.587 -33.269  11.097  1.00 10.00      A   
ATOM   3906  CB  PRO A 412      -5.040 -34.727  10.980  1.00 10.00      A   
ATOM   3907  CG  PRO A 412      -3.796 -35.480  10.644  1.00 10.00      A   
ATOM   3908  CD  PRO A 412      -2.905 -34.527   9.883  1.00 10.00      A   
ATOM   3909  C   PRO A 412      -4.052 -33.006  12.502  1.00 10.00      A   
ATOM   3910  O   PRO A 412      -2.880 -32.669  12.677  1.00 10.00      A   
ATOM   3911  N   ASP A 413      -4.924 -33.160  13.494  1.00 10.00      A   
ATOM   3912  HN  ASP A 413      -5.848 -33.416  13.281  1.00 10.00      A   
ATOM   3913  CA  ASP A 413      -4.556 -32.973  14.894  1.00 10.00      A   
ATOM   3914  CB  ASP A 413      -5.789 -33.203  15.779  1.00 10.00      A   
ATOM   3915  CG  ASP A 413      -5.574 -32.837  17.235  1.00 10.00      A   
ATOM   3916  OD1 ASP A 413      -4.875 -33.583  17.945  1.00 10.00      A   
ATOM   3917  OD2 ASP A 413      -6.134 -31.820  17.683  1.00 10.00      A   
ATOM   3918  C   ASP A 413      -3.472 -33.982  15.241  1.00 10.00      A   
ATOM   3919  O   ASP A 413      -3.712 -35.184  15.205  1.00 10.00      A   
ATOM   3920  N   TYR A 414      -2.285 -33.493  15.571  1.00 10.00      A   
ATOM   3921  HN  TYR A 414      -2.165 -32.520  15.607  1.00 10.00      A   
ATOM   3922  CA  TYR A 414      -1.152 -34.363  15.875  1.00 10.00      A   
ATOM   3923  CB  TYR A 414       0.159 -33.571  15.870  1.00 10.00      A   
ATOM   3924  CG  TYR A 414       0.307 -32.612  17.027  1.00 10.00      A   
ATOM   3925  CD1 TYR A 414       1.044 -32.959  18.151  1.00 10.00      A   
ATOM   3926  CD2 TYR A 414      -0.294 -31.362  16.999  1.00 10.00      A   
ATOM   3927  CE1 TYR A 414       1.176 -32.088  19.213  1.00 10.00      A   
ATOM   3928  CE2 TYR A 414      -0.164 -30.484  18.056  1.00 10.00      A   
ATOM   3929  CZ  TYR A 414       0.570 -30.853  19.162  1.00 10.00      A   
ATOM   3930  OH  TYR A 414       0.703 -29.983  20.221  1.00 10.00      A   
ATOM   3931  HH  TYR A 414       0.072 -29.246  20.116  1.00 10.00      A   
ATOM   3932  C   TYR A 414      -1.306 -35.145  17.180  1.00 10.00      A   
ATOM   3933  O   TYR A 414      -0.521 -36.052  17.454  1.00 10.00      A   
ATOM   3934  N   LEU A 415      -2.307 -34.809  17.984  1.00 10.00      A   
ATOM   3935  HN  LEU A 415      -2.926 -34.089  17.720  1.00 10.00      A   
ATOM   3936  CA  LEU A 415      -2.516 -35.498  19.248  1.00 10.00      A   
ATOM   3937  CB  LEU A 415      -2.787 -34.491  20.369  1.00 10.00      A   
ATOM   3938  CG  LEU A 415      -1.588 -33.657  20.833  1.00 10.00      A   
ATOM   3939  CD1 LEU A 415      -2.031 -32.556  21.782  1.00 10.00      A   
ATOM   3940  CD2 LEU A 415      -0.544 -34.543  21.494  1.00 10.00      A   
ATOM   3941  C   LEU A 415      -3.657 -36.505  19.155  1.00 10.00      A   
ATOM   3942  O   LEU A 415      -3.487 -37.686  19.459  1.00 10.00      A   
ATOM   3943  N   THR A 416      -4.811 -36.042  18.717  1.00 10.00      A   
ATOM   3944  HN  THR A 416      -4.877 -35.094  18.449  1.00 10.00      A   
ATOM   3945  CA  THR A 416      -5.983 -36.894  18.606  1.00 10.00      A   
ATOM   3946  CB  THR A 416      -7.276 -36.069  18.749  1.00 10.00      A   
ATOM   3947  OG1 THR A 416      -7.002 -34.882  19.511  1.00 10.00      A   
ATOM   3948  HG1 THR A 416      -6.415 -34.301  19.001  1.00 10.00      A   
ATOM   3949  CG2 THR A 416      -8.345 -36.879  19.463  1.00 10.00      A   
ATOM   3950  C   THR A 416      -5.999 -37.639  17.274  1.00 10.00      A   
ATOM   3951  O   THR A 416      -6.726 -38.623  17.111  1.00 10.00      A   
ATOM   3952  N   LEU A 417      -5.180 -37.165  16.332  1.00 10.00      A   
ATOM   3953  HN  LEU A 417      -4.620 -36.386  16.542  1.00 10.00      A   
ATOM   3954  CA  LEU A 417      -5.073 -37.761  15.001  1.00 10.00      A   
ATOM   3955  CB  LEU A 417      -4.530 -39.191  15.072  1.00 10.00      A   
ATOM   3956  CG  LEU A 417      -3.158 -39.344  15.731  1.00 10.00      A   
ATOM   3957  CD1 LEU A 417      -2.818 -40.813  15.919  1.00 10.00      A   
ATOM   3958  CD2 LEU A 417      -2.086 -38.640  14.911  1.00 10.00      A   
ATOM   3959  C   LEU A 417      -6.395 -37.697  14.245  1.00 10.00      A   
ATOM   3960  O   LEU A 417      -6.826 -38.674  13.631  1.00 10.00      A   
ATOM   3961  N   GLU A 418      -7.022 -36.529  14.288  1.00 10.00      A   
ATOM   3962  HN  GLU A 418      -6.611 -35.787  14.776  1.00 10.00      A   
ATOM   3963  CA  GLU A 418      -8.299 -36.307  13.623  1.00 10.00      A   
ATOM   3964  CB  GLU A 418      -9.422 -36.236  14.660  1.00 10.00      A   
ATOM   3965  CG  GLU A 418      -9.612 -37.495  15.484  1.00 10.00      A   
ATOM   3966  CD  GLU A 418     -10.884 -37.446  16.292  1.00 10.00      A   
ATOM   3967  OE1 GLU A 418     -11.842 -38.159  15.935  1.00 10.00      A   
ATOM   3968  OE2 GLU A 418     -10.947 -36.677  17.273  1.00 10.00      A   
ATOM   3969  C   GLU A 418      -8.263 -34.995  12.843  1.00 10.00      A   
ATOM   3970  O   GLU A 418      -7.445 -34.124  13.137  1.00 10.00      A   
ATOM   3971  N   PRO A 419      -9.128 -34.844  11.826  1.00 10.00      A   
ATOM   3972  CA  PRO A 419      -9.198 -33.618  11.022  1.00 10.00      A   
ATOM   3973  CB  PRO A 419     -10.308 -33.908  10.007  1.00 10.00      A   
ATOM   3974  CG  PRO A 419     -10.403 -35.393   9.967  1.00 10.00      A   
ATOM   3975  CD  PRO A 419     -10.086 -35.860  11.356  1.00 10.00      A   
ATOM   3976  C   PRO A 419      -9.566 -32.403  11.873  1.00 10.00      A   
ATOM   3977  O   PRO A 419     -10.174 -32.538  12.937  1.00 10.00      A   
ATOM   3978  N   LEU A 420      -9.225 -31.220  11.383  1.00 10.00      A   
ATOM   3979  HN  LEU A 420      -8.796 -31.171  10.498  1.00 10.00      A   
ATOM   3980  CA  LEU A 420      -9.490 -29.987  12.110  1.00 10.00      A   
ATOM   3981  CB  LEU A 420      -8.413 -28.944  11.794  1.00 10.00      A   
ATOM   3982  CG  LEU A 420      -6.965 -29.355  12.076  1.00 10.00      A   
ATOM   3983  CD1 LEU A 420      -6.006 -28.304  11.546  1.00 10.00      A   
ATOM   3984  CD2 LEU A 420      -6.742 -29.580  13.564  1.00 10.00      A   
ATOM   3985  C   LEU A 420     -10.878 -29.431  11.802  1.00 10.00      A   
ATOM   3986  O   LEU A 420     -11.120 -28.231  11.951  1.00 10.00      A   
ATOM   3987  N   ASP A 421     -11.791 -30.312  11.394  1.00 10.00      A   
ATOM   3988  HN  ASP A 421     -11.535 -31.253  11.313  1.00 10.00      A   
ATOM   3989  CA  ASP A 421     -13.162 -29.916  11.059  1.00 10.00      A   
ATOM   3990  CB  ASP A 421     -14.008 -31.126  10.639  1.00 10.00      A   
ATOM   3991  CG  ASP A 421     -13.568 -31.760   9.333  1.00 10.00      A   
ATOM   3992  OD1 ASP A 421     -13.567 -31.071   8.294  1.00 10.00      A   
ATOM   3993  OD2 ASP A 421     -13.234 -32.963   9.336  1.00 10.00      A   
ATOM   3994  C   ASP A 421     -13.846 -29.221  12.232  1.00 10.00      A   
ATOM   3995  O   ASP A 421     -14.350 -28.107  12.100  1.00 10.00      A   
ATOM   3996  N   ILE A 422     -13.851 -29.879  13.386  1.00 10.00      A   
ATOM   3997  HN  ILE A 422     -13.411 -30.754  13.438  1.00 10.00      A   
ATOM   3998  CA  ILE A 422     -14.493 -29.329  14.578  1.00 10.00      A   
ATOM   3999  CB  ILE A 422     -14.675 -30.379  15.693  1.00 10.00      A   
ATOM   4000  CG1 ILE A 422     -13.338 -31.034  16.056  1.00 10.00      A   
ATOM   4001  CG2 ILE A 422     -15.702 -31.424  15.282  1.00 10.00      A   
ATOM   4002  CD1 ILE A 422     -13.345 -31.731  17.399  1.00 10.00      A   
ATOM   4003  C   ILE A 422     -13.755 -28.110  15.132  1.00 10.00      A   
ATOM   4004  O   ILE A 422     -14.373 -27.212  15.699  1.00 10.00      A   
ATOM   4005  N   GLY A 423     -12.435 -28.080  14.961  1.00 10.00      A   
ATOM   4006  HN  GLY A 423     -11.991 -28.818  14.492  1.00 10.00      A   
ATOM   4007  CA  GLY A 423     -11.650 -26.965  15.456  1.00 10.00      A   
ATOM   4008  C   GLY A 423     -12.023 -25.675  14.757  1.00 10.00      A   
ATOM   4009  O   GLY A 423     -12.329 -24.670  15.402  1.00 10.00      A   
ATOM   4010  N   PHE A 424     -12.018 -25.714  13.432  1.00 10.00      A   
ATOM   4011  HN  PHE A 424     -11.766 -26.549  12.976  1.00 10.00      A   
ATOM   4012  CA  PHE A 424     -12.371 -24.549  12.638  1.00 10.00      A   
ATOM   4013  CB  PHE A 424     -11.931 -24.728  11.183  1.00 10.00      A   
ATOM   4014  CG  PHE A 424     -10.455 -24.554  10.969  1.00 10.00      A   
ATOM   4015  CD1 PHE A 424      -9.756 -25.420  10.148  1.00 10.00      A   
ATOM   4016  CD2 PHE A 424      -9.768 -23.522  11.584  1.00 10.00      A   
ATOM   4017  CE1 PHE A 424      -8.400 -25.263   9.942  1.00 10.00      A   
ATOM   4018  CE2 PHE A 424      -8.412 -23.358  11.384  1.00 10.00      A   
ATOM   4019  CZ  PHE A 424      -7.725 -24.230  10.561  1.00 10.00      A   
ATOM   4020  C   PHE A 424     -13.870 -24.283  12.716  1.00 10.00      A   
ATOM   4021  O   PHE A 424     -14.320 -23.144  12.573  1.00 10.00      A   
ATOM   4022  N   GLY A 425     -14.632 -25.342  12.968  1.00 10.00      A   
ATOM   4023  HN  GLY A 425     -14.209 -26.222  13.061  1.00 10.00      A   
ATOM   4024  CA  GLY A 425     -16.073 -25.222  13.085  1.00 10.00      A   
ATOM   4025  C   GLY A 425     -16.471 -24.341  14.250  1.00 10.00      A   
ATOM   4026  O   GLY A 425     -17.507 -23.679  14.215  1.00 10.00      A   
ATOM   4027  N   ALA A 426     -15.649 -24.339  15.289  1.00 10.00      A   
ATOM   4028  HN  ALA A 426     -14.853 -24.916  15.273  1.00 10.00      A   
ATOM   4029  CA  ALA A 426     -15.909 -23.515  16.459  1.00 10.00      A   
ATOM   4030  CB  ALA A 426     -15.073 -23.992  17.636  1.00 10.00      A   
ATOM   4031  C   ALA A 426     -15.603 -22.052  16.148  1.00 10.00      A   
ATOM   4032  O   ALA A 426     -16.225 -21.144  16.699  1.00 10.00      A   
ATOM   4033  N   ILE A 427     -14.656 -21.842  15.237  1.00 10.00      A   
ATOM   4034  HN  ILE A 427     -14.229 -22.614  14.811  1.00 10.00      A   
ATOM   4035  CA  ILE A 427     -14.249 -20.501  14.839  1.00 10.00      A   
ATOM   4036  CB  ILE A 427     -13.041 -20.540  13.872  1.00 10.00      A   
ATOM   4037  CG1 ILE A 427     -11.841 -21.241  14.522  1.00 10.00      A   
ATOM   4038  CG2 ILE A 427     -12.665 -19.137  13.411  1.00 10.00      A   
ATOM   4039  CD1 ILE A 427     -11.199 -20.465  15.653  1.00 10.00      A   
ATOM   4040  C   ILE A 427     -15.407 -19.760  14.180  1.00 10.00      A   
ATOM   4041  O   ILE A 427     -15.768 -18.664  14.602  1.00 10.00      A   
ATOM   4042  N   VAL A 428     -16.006 -20.384  13.175  1.00 10.00      A   
ATOM   4043  HN  VAL A 428     -15.689 -21.278  12.912  1.00 10.00      A   
ATOM   4044  CA  VAL A 428     -17.121 -19.776  12.448  1.00 10.00      A   
ATOM   4045  CB  VAL A 428     -17.462 -20.543  11.149  1.00 10.00      A   
ATOM   4046  CG1 VAL A 428     -16.252 -20.615  10.235  1.00 10.00      A   
ATOM   4047  CG2 VAL A 428     -17.993 -21.937  11.453  1.00 10.00      A   
ATOM   4048  C   VAL A 428     -18.376 -19.655  13.313  1.00 10.00      A   
ATOM   4049  O   VAL A 428     -19.273 -18.876  13.009  1.00 10.00      A   
ATOM   4050  N   GLU A 429     -18.429 -20.421  14.393  1.00 10.00      A   
ATOM   4051  HN  GLU A 429     -17.681 -21.019  14.592  1.00 10.00      A   
ATOM   4052  CA  GLU A 429     -19.579 -20.401  15.283  1.00 10.00      A   
ATOM   4053  CB  GLU A 429     -19.745 -21.757  15.969  1.00 10.00      A   
ATOM   4054  CG  GLU A 429     -21.078 -21.933  16.675  1.00 10.00      A   
ATOM   4055  CD  GLU A 429     -21.234 -23.308  17.284  1.00 10.00      A   
ATOM   4056  OE1 GLU A 429     -20.751 -24.287  16.681  1.00 10.00      A   
ATOM   4057  OE2 GLU A 429     -21.852 -23.420  18.362  1.00 10.00      A   
ATOM   4058  C   GLU A 429     -19.469 -19.290  16.323  1.00 10.00      A   
ATOM   4059  O   GLU A 429     -20.479 -18.752  16.772  1.00 10.00      A   
ATOM   4060  N   HIS A 430     -18.248 -18.949  16.710  1.00 10.00      A   
ATOM   4061  HN  HIS A 430     -17.472 -19.418  16.330  1.00 10.00      A   
ATOM   4062  CA  HIS A 430     -18.042 -17.907  17.709  1.00 10.00      A   
ATOM   4063  CB  HIS A 430     -16.934 -18.294  18.686  1.00 10.00      A   
ATOM   4064  CG  HIS A 430     -17.358 -19.304  19.711  1.00 10.00      A   
ATOM   4065  ND1 HIS A 430     -17.869 -18.918  20.931  1.00 10.00      A   
ATOM   4066  CD2 HIS A 430     -17.322 -20.659  19.649  1.00 10.00      A   
ATOM   4067  CE1 HIS A 430     -18.129 -20.041  21.580  1.00 10.00      A   
ATOM   4068  NE2 HIS A 430     -17.813 -21.113  20.843  1.00 10.00      A   
ATOM   4069  HE2 HIS A 430     -17.910 -22.052  21.112  1.00 10.00      A   
ATOM   4070  C   HIS A 430     -17.762 -16.540  17.088  1.00 10.00      A   
ATOM   4071  O   HIS A 430     -18.152 -15.509  17.638  1.00 10.00      A   
ATOM   4072  N   CYS A 431     -17.098 -16.529  15.945  1.00 10.00      A   
ATOM   4073  HN  CYS A 431     -16.819 -17.378  15.542  1.00 10.00      A   
ATOM   4074  CA  CYS A 431     -16.766 -15.281  15.273  1.00 10.00      A   
ATOM   4075  CB  CYS A 431     -15.459 -15.422  14.490  1.00 10.00      A   
ATOM   4076  SG  CYS A 431     -14.138 -16.259  15.402  1.00 10.00      A   
ATOM   4077  HG  CYS A 431     -14.433 -17.550  15.449  1.00 10.00      A   
ATOM   4078  C   CYS A 431     -17.901 -14.805  14.364  1.00 10.00      A   
ATOM   4079  O   CYS A 431     -18.067 -15.287  13.243  1.00 10.00      A   
ATOM   4080  N   LYS A 432     -18.689 -13.858  14.862  1.00 10.00      A   
ATOM   4081  HN  LYS A 432     -18.525 -13.531  15.772  1.00 10.00      A   
ATOM   4082  CA  LYS A 432     -19.800 -13.305  14.094  1.00 10.00      A   
ATOM   4083  CB  LYS A 432     -20.911 -12.816  15.027  1.00 10.00      A   
ATOM   4084  CG  LYS A 432     -21.451 -13.891  15.957  1.00 10.00      A   
ATOM   4085  CD  LYS A 432     -22.162 -14.988  15.179  1.00 10.00      A   
ATOM   4086  CE  LYS A 432     -22.229 -16.281  15.975  1.00 10.00      A   
ATOM   4087  NZ  LYS A 432     -22.942 -16.113  17.269  1.00 10.00      A   
ATOM   4088  HZ1 LYS A 432     -22.430 -15.444  17.877  1.00 10.00      A   
ATOM   4089  HZ2 LYS A 432     -23.008 -17.027  17.762  1.00 10.00      A   
ATOM   4090  HZ3 LYS A 432     -23.903 -15.751  17.107  1.00 10.00      A   
ATOM   4091  C   LYS A 432     -19.311 -12.164  13.204  1.00 10.00      A   
ATOM   4092  O   LYS A 432     -20.055 -11.624  12.386  1.00 10.00      A   
ATOM   4093  N   ASP A 433     -18.052 -11.798  13.383  1.00 10.00      A   
ATOM   4094  HN  ASP A 433     -17.520 -12.253  14.065  1.00 10.00      A   
ATOM   4095  CA  ASP A 433     -17.441 -10.735  12.601  1.00 10.00      A   
ATOM   4096  CB  ASP A 433     -16.761  -9.724  13.514  1.00 10.00      A   
ATOM   4097  CG  ASP A 433     -17.664  -8.577  13.898  1.00 10.00      A   
ATOM   4098  OD1 ASP A 433     -17.936  -8.415  15.103  1.00 10.00      A   
ATOM   4099  OD2 ASP A 433     -18.100  -7.825  12.999  1.00 10.00      A   
ATOM   4100  C   ASP A 433     -16.417 -11.314  11.644  1.00 10.00      A   
ATOM   4101  O   ASP A 433     -15.589 -10.592  11.089  1.00 10.00      A   
ATOM   4102  N   LEU A 434     -16.488 -12.626  11.456  1.00 10.00      A   
ATOM   4103  HN  LEU A 434     -17.186 -13.133  11.919  1.00 10.00      A   
ATOM   4104  CA  LEU A 434     -15.572 -13.334  10.577  1.00 10.00      A   
ATOM   4105  CB  LEU A 434     -15.742 -14.845  10.754  1.00 10.00      A   
ATOM   4106  CG  LEU A 434     -14.635 -15.728  10.183  1.00 10.00      A   
ATOM   4107  CD1 LEU A 434     -13.333 -15.510  10.939  1.00 10.00      A   
ATOM   4108  CD2 LEU A 434     -15.051 -17.186  10.231  1.00 10.00      A   
ATOM   4109  C   LEU A 434     -15.807 -12.949   9.122  1.00 10.00      A   
ATOM   4110  O   LEU A 434     -16.749 -13.420   8.487  1.00 10.00      A   
ATOM   4111  N   ARG A 435     -14.945 -12.085   8.608  1.00 10.00      A   
ATOM   4112  HN  ARG A 435     -14.219 -11.746   9.177  1.00 10.00      A   
ATOM   4113  CA  ARG A 435     -15.042 -11.623   7.232  1.00 10.00      A   
ATOM   4114  CB  ARG A 435     -14.669 -10.144   7.147  1.00 10.00      A   
ATOM   4115  CG  ARG A 435     -15.529  -9.225   7.997  1.00 10.00      A   
ATOM   4116  CD  ARG A 435     -14.675  -8.290   8.837  1.00 10.00      A   
ATOM   4117  NE  ARG A 435     -13.659  -7.603   8.038  1.00 10.00      A   
ATOM   4118  HE  ARG A 435     -13.174  -8.138   7.367  1.00 10.00      A   
ATOM   4119  CZ  ARG A 435     -13.355  -6.314   8.164  1.00 10.00      A   
ATOM   4120  NH1 ARG A 435     -13.990  -5.569   9.061  1.00 10.00      A   
ATOM   4121 HH11 ARG A 435     -14.724  -5.995   9.671  1.00 10.00      A   
ATOM   4122 HH12 ARG A 435     -13.760  -4.556   9.160  1.00 10.00      A   
ATOM   4123  NH2 ARG A 435     -12.402  -5.778   7.412  1.00 10.00      A   
ATOM   4124 HH21 ARG A 435     -12.160  -4.767   7.507  1.00 10.00      A   
ATOM   4125 HH22 ARG A 435     -11.882  -6.365   6.719  1.00 10.00      A   
ATOM   4126  C   ARG A 435     -14.110 -12.426   6.342  1.00 10.00      A   
ATOM   4127  O   ARG A 435     -14.508 -12.929   5.292  1.00 10.00      A   
ATOM   4128  N   ARG A 436     -12.865 -12.556   6.778  1.00 10.00      A   
ATOM   4129  HN  ARG A 436     -12.618 -12.156   7.640  1.00 10.00      A   
ATOM   4130  CA  ARG A 436     -11.859 -13.294   6.028  1.00 10.00      A   
ATOM   4131  CB  ARG A 436     -10.631 -12.416   5.777  1.00 10.00      A   
ATOM   4132  CG  ARG A 436      -9.520 -13.098   4.994  1.00 10.00      A   
ATOM   4133  CD  ARG A 436      -8.241 -12.284   5.054  1.00 10.00      A   
ATOM   4134  NE  ARG A 436      -7.238 -12.770   4.116  1.00 10.00      A   
ATOM   4135  HE  ARG A 436      -6.915 -13.701   4.229  1.00 10.00      A   
ATOM   4136  CZ  ARG A 436      -6.728 -12.034   3.132  1.00 10.00      A   
ATOM   4137  NH1 ARG A 436      -7.114 -10.779   2.952  1.00 10.00      A   
ATOM   4138 HH11 ARG A 436      -6.693 -10.221   2.173  1.00 10.00      A   
ATOM   4139 HH12 ARG A 436      -7.828 -10.346   3.573  1.00 10.00      A   
ATOM   4140  NH2 ARG A 436      -5.811 -12.544   2.326  1.00 10.00      A   
ATOM   4141 HH21 ARG A 436      -5.486 -13.527   2.456  1.00 10.00      A   
ATOM   4142 HH22 ARG A 436      -5.415 -11.954   1.552  1.00 10.00      A   
ATOM   4143  C   ARG A 436     -11.457 -14.552   6.785  1.00 10.00      A   
ATOM   4144  O   ARG A 436     -11.117 -14.494   7.973  1.00 10.00      A   
ATOM   4145  N   LEU A 437     -11.504 -15.684   6.104  1.00 10.00      A   
ATOM   4146  HN  LEU A 437     -11.790 -15.671   5.161  1.00 10.00      A   
ATOM   4147  CA  LEU A 437     -11.148 -16.949   6.718  1.00 10.00      A   
ATOM   4148  CB  LEU A 437     -12.405 -17.759   7.024  1.00 10.00      A   
ATOM   4149  CG  LEU A 437     -12.213 -18.992   7.906  1.00 10.00      A   
ATOM   4150  CD1 LEU A 437     -11.789 -18.582   9.306  1.00 10.00      A   
ATOM   4151  CD2 LEU A 437     -13.490 -19.819   7.948  1.00 10.00      A   
ATOM   4152  C   LEU A 437     -10.218 -17.756   5.822  1.00 10.00      A   
ATOM   4153  O   LEU A 437     -10.508 -17.981   4.647  1.00 10.00      A   
ATOM   4154  N   SER A 438      -9.095 -18.168   6.382  1.00 10.00      A   
ATOM   4155  HN  SER A 438      -8.908 -17.918   7.313  1.00 10.00      A   
ATOM   4156  CA  SER A 438      -8.119 -18.969   5.662  1.00 10.00      A   
ATOM   4157  CB  SER A 438      -6.765 -18.264   5.665  1.00 10.00      A   
ATOM   4158  OG  SER A 438      -6.924 -16.860   5.814  1.00 10.00      A   
ATOM   4159  HG  SER A 438      -6.450 -16.396   5.102  1.00 10.00      A   
ATOM   4160  C   SER A 438      -8.010 -20.340   6.326  1.00 10.00      A   
ATOM   4161  O   SER A 438      -7.687 -20.440   7.512  1.00 10.00      A   
ATOM   4162  N   LEU A 439      -8.292 -21.390   5.568  1.00 10.00      A   
ATOM   4163  HN  LEU A 439      -8.516 -21.251   4.621  1.00 10.00      A   
ATOM   4164  CA  LEU A 439      -8.262 -22.748   6.104  1.00 10.00      A   
ATOM   4165  CB  LEU A 439      -9.455 -23.550   5.582  1.00 10.00      A   
ATOM   4166  CG  LEU A 439     -10.846 -22.984   5.876  1.00 10.00      A   
ATOM   4167  CD1 LEU A 439     -11.915 -23.796   5.159  1.00 10.00      A   
ATOM   4168  CD2 LEU A 439     -11.107 -22.953   7.373  1.00 10.00      A   
ATOM   4169  C   LEU A 439      -6.962 -23.477   5.777  1.00 10.00      A   
ATOM   4170  O   LEU A 439      -6.260 -23.125   4.824  1.00 10.00      A   
ATOM   4171  N   SER A 440      -6.662 -24.509   6.566  1.00 10.00      A   
ATOM   4172  HN  SER A 440      -7.277 -24.748   7.294  1.00 10.00      A   
ATOM   4173  CA  SER A 440      -5.461 -25.314   6.381  1.00 10.00      A   
ATOM   4174  CB  SER A 440      -4.222 -24.536   6.825  1.00 10.00      A   
ATOM   4175  OG  SER A 440      -4.482 -23.755   7.981  1.00 10.00      A   
ATOM   4176  HG  SER A 440      -4.784 -22.878   7.711  1.00 10.00      A   
ATOM   4177  C   SER A 440      -5.570 -26.626   7.160  1.00 10.00      A   
ATOM   4178  O   SER A 440      -6.483 -26.802   7.970  1.00 10.00      A   
ATOM   4179  N   GLY A 441      -4.638 -27.541   6.911  1.00 10.00      A   
ATOM   4180  HN  GLY A 441      -3.944 -27.353   6.246  1.00 10.00      A   
ATOM   4181  CA  GLY A 441      -4.646 -28.813   7.602  1.00 10.00      A   
ATOM   4182  C   GLY A 441      -5.578 -29.816   6.960  1.00 10.00      A   
ATOM   4183  O   GLY A 441      -6.024 -29.626   5.828  1.00 10.00      A   
ATOM   4184  N   LEU A 442      -5.851 -30.900   7.666  1.00 10.00      A   
ATOM   4185  HN  LEU A 442      -5.436 -31.012   8.550  1.00 10.00      A   
ATOM   4186  CA  LEU A 442      -6.747 -31.927   7.157  1.00 10.00      A   
ATOM   4187  CB  LEU A 442      -6.444 -33.292   7.777  1.00 10.00      A   
ATOM   4188  CG  LEU A 442      -7.215 -34.479   7.192  1.00 10.00      A   
ATOM   4189  CD1 LEU A 442      -6.836 -34.703   5.737  1.00 10.00      A   
ATOM   4190  CD2 LEU A 442      -6.968 -35.735   8.008  1.00 10.00      A   
ATOM   4191  C   LEU A 442      -8.191 -31.538   7.419  1.00 10.00      A   
ATOM   4192  O   LEU A 442      -8.633 -31.491   8.568  1.00 10.00      A   
ATOM   4193  N   LEU A 443      -8.913 -31.257   6.350  1.00 10.00      A   
ATOM   4194  HN  LEU A 443      -8.502 -31.333   5.464  1.00 10.00      A   
ATOM   4195  CA  LEU A 443     -10.305 -30.854   6.450  1.00 10.00      A   
ATOM   4196  CB  LEU A 443     -10.448 -29.365   6.118  1.00 10.00      A   
ATOM   4197  CG  LEU A 443      -9.670 -28.391   7.003  1.00 10.00      A   
ATOM   4198  CD1 LEU A 443      -9.755 -26.982   6.442  1.00 10.00      A   
ATOM   4199  CD2 LEU A 443     -10.195 -28.430   8.427  1.00 10.00      A   
ATOM   4200  C   LEU A 443     -11.167 -31.670   5.501  1.00 10.00      A   
ATOM   4201  O   LEU A 443     -10.746 -31.989   4.388  1.00 10.00      A   
ATOM   4202  N   THR A 444     -12.366 -32.006   5.944  1.00 10.00      A   
ATOM   4203  HN  THR A 444     -12.648 -31.715   6.846  1.00 10.00      A   
ATOM   4204  CA  THR A 444     -13.292 -32.773   5.131  1.00 10.00      A   
ATOM   4205  CB  THR A 444     -13.852 -33.988   5.900  1.00 10.00      A   
ATOM   4206  OG1 THR A 444     -14.621 -33.543   7.025  1.00 10.00      A   
ATOM   4207  HG1 THR A 444     -14.021 -33.243   7.733  1.00 10.00      A   
ATOM   4208  CG2 THR A 444     -12.727 -34.890   6.383  1.00 10.00      A   
ATOM   4209  C   THR A 444     -14.445 -31.877   4.692  1.00 10.00      A   
ATOM   4210  O   THR A 444     -14.347 -30.651   4.764  1.00 10.00      A   
ATOM   4211  N   ASP A 445     -15.537 -32.482   4.249  1.00 10.00      A   
ATOM   4212  HN  ASP A 445     -15.564 -33.461   4.217  1.00 10.00      A   
ATOM   4213  CA  ASP A 445     -16.700 -31.719   3.813  1.00 10.00      A   
ATOM   4214  CB  ASP A 445     -17.599 -32.565   2.915  1.00 10.00      A   
ATOM   4215  CG  ASP A 445     -17.267 -32.428   1.442  1.00 10.00      A   
ATOM   4216  OD1 ASP A 445     -18.169 -32.640   0.605  1.00 10.00      A   
ATOM   4217  OD2 ASP A 445     -16.100 -32.129   1.111  1.00 10.00      A   
ATOM   4218  C   ASP A 445     -17.489 -31.230   5.016  1.00 10.00      A   
ATOM   4219  O   ASP A 445     -18.380 -30.386   4.897  1.00 10.00      A   
ATOM   4220  N   LYS A 446     -17.143 -31.755   6.183  1.00 10.00      A   
ATOM   4221  HN  LYS A 446     -16.409 -32.406   6.215  1.00 10.00      A   
ATOM   4222  CA  LYS A 446     -17.821 -31.386   7.415  1.00 10.00      A   
ATOM   4223  CB  LYS A 446     -17.504 -32.374   8.537  1.00 10.00      A   
ATOM   4224  CG  LYS A 446     -18.504 -32.352   9.682  1.00 10.00      A   
ATOM   4225  CD  LYS A 446     -19.917 -32.608   9.185  1.00 10.00      A   
ATOM   4226  CE  LYS A 446     -20.912 -32.612  10.329  1.00 10.00      A   
ATOM   4227  NZ  LYS A 446     -22.305 -32.814   9.858  1.00 10.00      A   
ATOM   4228  HZ1 LYS A 446     -22.971 -32.603  10.627  1.00 10.00      A   
ATOM   4229  HZ2 LYS A 446     -22.443 -33.801   9.559  1.00 10.00      A   
ATOM   4230  HZ3 LYS A 446     -22.510 -32.184   9.050  1.00 10.00      A   
ATOM   4231  C   LYS A 446     -17.496 -29.956   7.836  1.00 10.00      A   
ATOM   4232  O   LYS A 446     -18.389 -29.207   8.238  1.00 10.00      A   
ATOM   4233  N   VAL A 447     -16.226 -29.573   7.740  1.00 10.00      A   
ATOM   4234  HN  VAL A 447     -15.549 -30.216   7.430  1.00 10.00      A   
ATOM   4235  CA  VAL A 447     -15.805 -28.225   8.112  1.00 10.00      A   
ATOM   4236  CB  VAL A 447     -14.273 -28.042   8.004  1.00 10.00      A   
ATOM   4237  CG1 VAL A 447     -13.803 -28.076   6.557  1.00 10.00      A   
ATOM   4238  CG2 VAL A 447     -13.823 -26.761   8.689  1.00 10.00      A   
ATOM   4239  C   VAL A 447     -16.532 -27.170   7.279  1.00 10.00      A   
ATOM   4240  O   VAL A 447     -16.900 -26.111   7.783  1.00 10.00      A   
ATOM   4241  N   PHE A 448     -16.767 -27.481   6.011  1.00 10.00      A   
ATOM   4242  HN  PHE A 448     -16.459 -28.345   5.666  1.00 10.00      A   
ATOM   4243  CA  PHE A 448     -17.459 -26.563   5.117  1.00 10.00      A   
ATOM   4244  CB  PHE A 448     -17.342 -27.018   3.665  1.00 10.00      A   
ATOM   4245  CG  PHE A 448     -15.935 -27.016   3.146  1.00 10.00      A   
ATOM   4246  CD1 PHE A 448     -15.317 -28.199   2.787  1.00 10.00      A   
ATOM   4247  CD2 PHE A 448     -15.230 -25.830   3.018  1.00 10.00      A   
ATOM   4248  CE1 PHE A 448     -14.022 -28.205   2.309  1.00 10.00      A   
ATOM   4249  CE2 PHE A 448     -13.934 -25.827   2.542  1.00 10.00      A   
ATOM   4250  CZ  PHE A 448     -13.327 -27.018   2.186  1.00 10.00      A   
ATOM   4251  C   PHE A 448     -18.920 -26.407   5.517  1.00 10.00      A   
ATOM   4252  O   PHE A 448     -19.507 -25.337   5.353  1.00 10.00      A   
ATOM   4253  N   GLU A 449     -19.497 -27.476   6.056  1.00 10.00      A   
ATOM   4254  HN  GLU A 449     -18.977 -28.302   6.160  1.00 10.00      A   
ATOM   4255  CA  GLU A 449     -20.882 -27.445   6.495  1.00 10.00      A   
ATOM   4256  CB  GLU A 449     -21.329 -28.828   6.969  1.00 10.00      A   
ATOM   4257  CG  GLU A 449     -22.828 -28.947   7.178  1.00 10.00      A   
ATOM   4258  CD  GLU A 449     -23.203 -30.096   8.086  1.00 10.00      A   
ATOM   4259  OE1 GLU A 449     -22.937 -31.262   7.725  1.00 10.00      A   
ATOM   4260  OE2 GLU A 449     -23.774 -29.840   9.165  1.00 10.00      A   
ATOM   4261  C   GLU A 449     -21.044 -26.426   7.618  1.00 10.00      A   
ATOM   4262  O   GLU A 449     -22.018 -25.674   7.653  1.00 10.00      A   
ATOM   4263  N   TYR A 450     -20.075 -26.397   8.523  1.00 10.00      A   
ATOM   4264  HN  TYR A 450     -19.319 -27.015   8.434  1.00 10.00      A   
ATOM   4265  CA  TYR A 450     -20.105 -25.464   9.639  1.00 10.00      A   
ATOM   4266  CB  TYR A 450     -18.961 -25.739  10.616  1.00 10.00      A   
ATOM   4267  CG  TYR A 450     -18.949 -27.140  11.183  1.00 10.00      A   
ATOM   4268  CD1 TYR A 450     -17.791 -27.907  11.163  1.00 10.00      A   
ATOM   4269  CD2 TYR A 450     -20.094 -27.698  11.737  1.00 10.00      A   
ATOM   4270  CE1 TYR A 450     -17.772 -29.189  11.677  1.00 10.00      A   
ATOM   4271  CE2 TYR A 450     -20.083 -28.979  12.255  1.00 10.00      A   
ATOM   4272  CZ  TYR A 450     -18.922 -29.720  12.222  1.00 10.00      A   
ATOM   4273  OH  TYR A 450     -18.911 -30.998  12.734  1.00 10.00      A   
ATOM   4274  HH  TYR A 450     -17.996 -31.302  12.821  1.00 10.00      A   
ATOM   4275  C   TYR A 450     -20.016 -24.034   9.126  1.00 10.00      A   
ATOM   4276  O   TYR A 450     -20.782 -23.166   9.546  1.00 10.00      A   
ATOM   4277  N   ILE A 451     -19.092 -23.806   8.195  1.00 10.00      A   
ATOM   4278  HN  ILE A 451     -18.523 -24.550   7.897  1.00 10.00      A   
ATOM   4279  CA  ILE A 451     -18.896 -22.483   7.609  1.00 10.00      A   
ATOM   4280  CB  ILE A 451     -17.728 -22.465   6.593  1.00 10.00      A   
ATOM   4281  CG1 ILE A 451     -16.486 -23.129   7.182  1.00 10.00      A   
ATOM   4282  CG2 ILE A 451     -17.407 -21.038   6.181  1.00 10.00      A   
ATOM   4283  CD1 ILE A 451     -15.382 -23.364   6.176  1.00 10.00      A   
ATOM   4284  C   ILE A 451     -20.164 -22.010   6.907  1.00 10.00      A   
ATOM   4285  O   ILE A 451     -20.631 -20.898   7.131  1.00 10.00      A   
ATOM   4286  N   GLY A 452     -20.731 -22.873   6.078  1.00 10.00      A   
ATOM   4287  HN  GLY A 452     -20.316 -23.756   5.940  1.00 10.00      A   
ATOM   4288  CA  GLY A 452     -21.935 -22.523   5.350  1.00 10.00      A   
ATOM   4289  C   GLY A 452     -23.144 -22.307   6.240  1.00 10.00      A   
ATOM   4290  O   GLY A 452     -24.059 -21.565   5.880  1.00 10.00      A   
ATOM   4291  N   THR A 453     -23.155 -22.936   7.404  1.00 10.00      A   
ATOM   4292  HN  THR A 453     -22.393 -23.500   7.655  1.00 10.00      A   
ATOM   4293  CA  THR A 453     -24.282 -22.807   8.310  1.00 10.00      A   
ATOM   4294  CB  THR A 453     -24.569 -24.134   9.045  1.00 10.00      A   
ATOM   4295  OG1 THR A 453     -24.550 -25.211   8.095  1.00 10.00      A   
ATOM   4296  HG1 THR A 453     -23.628 -25.411   7.863  1.00 10.00      A   
ATOM   4297  CG2 THR A 453     -25.929 -24.100   9.725  1.00 10.00      A   
ATOM   4298  C   THR A 453     -24.111 -21.664   9.319  1.00 10.00      A   
ATOM   4299  O   THR A 453     -25.084 -20.998   9.673  1.00 10.00      A   
ATOM   4300  N   TYR A 454     -22.882 -21.413   9.762  1.00 10.00      A   
ATOM   4301  HN  TYR A 454     -22.125 -21.938   9.420  1.00 10.00      A   
ATOM   4302  CA  TYR A 454     -22.644 -20.372  10.760  1.00 10.00      A   
ATOM   4303  CB  TYR A 454     -21.880 -20.921  11.968  1.00 10.00      A   
ATOM   4304  CG  TYR A 454     -22.697 -21.893  12.790  1.00 10.00      A   
ATOM   4305  CD1 TYR A 454     -22.626 -23.260  12.560  1.00 10.00      A   
ATOM   4306  CD2 TYR A 454     -23.554 -21.441  13.788  1.00 10.00      A   
ATOM   4307  CE1 TYR A 454     -23.387 -24.148  13.297  1.00 10.00      A   
ATOM   4308  CE2 TYR A 454     -24.316 -22.323  14.534  1.00 10.00      A   
ATOM   4309  CZ  TYR A 454     -24.229 -23.676  14.283  1.00 10.00      A   
ATOM   4310  OH  TYR A 454     -24.988 -24.563  15.016  1.00 10.00      A   
ATOM   4311  HH  TYR A 454     -25.903 -24.251  15.052  1.00 10.00      A   
ATOM   4312  C   TYR A 454     -22.002 -19.094  10.213  1.00 10.00      A   
ATOM   4313  O   TYR A 454     -22.361 -17.993  10.635  1.00 10.00      A   
ATOM   4314  N   ALA A 455     -21.077 -19.223   9.271  1.00 10.00      A   
ATOM   4315  HN  ALA A 455     -20.856 -20.115   8.927  1.00 10.00      A   
ATOM   4316  CA  ALA A 455     -20.406 -18.056   8.708  1.00 10.00      A   
ATOM   4317  CB  ALA A 455     -18.980 -18.390   8.295  1.00 10.00      A   
ATOM   4318  C   ALA A 455     -21.196 -17.482   7.536  1.00 10.00      A   
ATOM   4319  O   ALA A 455     -21.019 -17.884   6.388  1.00 10.00      A   
ATOM   4320  N   LYS A 456     -22.085 -16.555   7.839  1.00 10.00      A   
ATOM   4321  HN  LYS A 456     -22.199 -16.295   8.780  1.00 10.00      A   
ATOM   4322  CA  LYS A 456     -22.905 -15.922   6.816  1.00 10.00      A   
ATOM   4323  CB  LYS A 456     -24.323 -15.691   7.340  1.00 10.00      A   
ATOM   4324  CG  LYS A 456     -25.018 -16.949   7.830  1.00 10.00      A   
ATOM   4325  CD  LYS A 456     -25.209 -17.947   6.703  1.00 10.00      A   
ATOM   4326  CE  LYS A 456     -26.067 -19.116   7.144  1.00 10.00      A   
ATOM   4327  NZ  LYS A 456     -26.298 -20.073   6.037  1.00 10.00      A   
ATOM   4328  HZ1 LYS A 456     -27.088 -20.708   6.271  1.00 10.00      A   
ATOM   4329  HZ2 LYS A 456     -25.443 -20.646   5.873  1.00 10.00      A   
ATOM   4330  HZ3 LYS A 456     -26.528 -19.561   5.162  1.00 10.00      A   
ATOM   4331  C   LYS A 456     -22.299 -14.596   6.372  1.00 10.00      A   
ATOM   4332  O   LYS A 456     -22.486 -14.166   5.228  1.00 10.00      A   
ATOM   4333  N   LYS A 457     -21.560 -13.961   7.273  1.00 10.00      A   
ATOM   4334  HN  LYS A 457     -21.423 -14.369   8.156  1.00 10.00      A   
ATOM   4335  CA  LYS A 457     -20.942 -12.674   6.985  1.00 10.00      A   
ATOM   4336  CB  LYS A 457     -20.904 -11.790   8.234  1.00 10.00      A   
ATOM   4337  CG  LYS A 457     -22.216 -11.088   8.531  1.00 10.00      A   
ATOM   4338  CD  LYS A 457     -22.126 -10.242   9.790  1.00 10.00      A   
ATOM   4339  CE  LYS A 457     -23.291  -9.272   9.880  1.00 10.00      A   
ATOM   4340  NZ  LYS A 457     -24.597  -9.953   9.668  1.00 10.00      A   
ATOM   4341  HZ1 LYS A 457     -24.611 -10.424   8.741  1.00 10.00      A   
ATOM   4342  HZ2 LYS A 457     -25.371  -9.256   9.695  1.00 10.00      A   
ATOM   4343  HZ3 LYS A 457     -24.756 -10.664  10.412  1.00 10.00      A   
ATOM   4344  C   LYS A 457     -19.547 -12.832   6.399  1.00 10.00      A   
ATOM   4345  O   LYS A 457     -18.851 -11.841   6.172  1.00 10.00      A   
ATOM   4346  N   MET A 458     -19.136 -14.069   6.159  1.00 10.00      A   
ATOM   4347  HN  MET A 458     -19.724 -14.822   6.371  1.00 10.00      A   
ATOM   4348  CA  MET A 458     -17.823 -14.321   5.586  1.00 10.00      A   
ATOM   4349  CB  MET A 458     -17.468 -15.804   5.666  1.00 10.00      A   
ATOM   4350  CG  MET A 458     -16.006 -16.099   5.375  1.00 10.00      A   
ATOM   4351  SD  MET A 458     -15.673 -17.865   5.299  1.00 10.00      A   
ATOM   4352  CE  MET A 458     -16.726 -18.331   3.924  1.00 10.00      A   
ATOM   4353  C   MET A 458     -17.782 -13.830   4.143  1.00 10.00      A   
ATOM   4354  O   MET A 458     -18.574 -14.260   3.303  1.00 10.00      A   
ATOM   4355  N   GLU A 459     -16.858 -12.928   3.862  1.00 10.00      A   
ATOM   4356  HN  GLU A 459     -16.236 -12.646   4.567  1.00 10.00      A   
ATOM   4357  CA  GLU A 459     -16.737 -12.349   2.534  1.00 10.00      A   
ATOM   4358  CB  GLU A 459     -16.631 -10.823   2.631  1.00 10.00      A   
ATOM   4359  CG  GLU A 459     -17.811 -10.177   3.346  1.00 10.00      A   
ATOM   4360  CD  GLU A 459     -17.672  -8.675   3.502  1.00 10.00      A   
ATOM   4361  OE1 GLU A 459     -18.204  -7.929   2.650  1.00 10.00      A   
ATOM   4362  OE2 GLU A 459     -17.044  -8.229   4.483  1.00 10.00      A   
ATOM   4363  C   GLU A 459     -15.568 -12.935   1.751  1.00 10.00      A   
ATOM   4364  O   GLU A 459     -15.572 -12.931   0.519  1.00 10.00      A   
ATOM   4365  N   MET A 460     -14.572 -13.447   2.456  1.00 10.00      A   
ATOM   4366  HN  MET A 460     -14.618 -13.438   3.443  1.00 10.00      A   
ATOM   4367  CA  MET A 460     -13.409 -14.025   1.795  1.00 10.00      A   
ATOM   4368  CB  MET A 460     -12.236 -13.045   1.819  1.00 10.00      A   
ATOM   4369  CG  MET A 460     -11.004 -13.536   1.076  1.00 10.00      A   
ATOM   4370  SD  MET A 460      -9.772 -12.241   0.837  1.00 10.00      A   
ATOM   4371  CE  MET A 460      -8.462 -13.159   0.025  1.00 10.00      A   
ATOM   4372  C   MET A 460     -13.009 -15.350   2.427  1.00 10.00      A   
ATOM   4373  O   MET A 460     -12.863 -15.446   3.644  1.00 10.00      A   
ATOM   4374  N   LEU A 461     -12.832 -16.365   1.596  1.00 10.00      A   
ATOM   4375  HN  LEU A 461     -12.951 -16.222   0.630  1.00 10.00      A   
ATOM   4376  CA  LEU A 461     -12.450 -17.683   2.075  1.00 10.00      A   
ATOM   4377  CB  LEU A 461     -13.676 -18.596   2.158  1.00 10.00      A   
ATOM   4378  CG  LEU A 461     -13.412 -20.054   2.549  1.00 10.00      A   
ATOM   4379  CD1 LEU A 461     -12.972 -20.157   4.002  1.00 10.00      A   
ATOM   4380  CD2 LEU A 461     -14.644 -20.910   2.298  1.00 10.00      A   
ATOM   4381  C   LEU A 461     -11.400 -18.308   1.168  1.00 10.00      A   
ATOM   4382  O   LEU A 461     -11.629 -18.489  -0.031  1.00 10.00      A   
ATOM   4383  N   SER A 462     -10.254 -18.621   1.743  1.00 10.00      A   
ATOM   4384  HN  SER A 462     -10.129 -18.421   2.697  1.00 10.00      A   
ATOM   4385  CA  SER A 462      -9.169 -19.242   1.003  1.00 10.00      A   
ATOM   4386  CB  SER A 462      -7.847 -18.544   1.324  1.00 10.00      A   
ATOM   4387  OG  SER A 462      -7.995 -17.136   1.258  1.00 10.00      A   
ATOM   4388  HG  SER A 462      -7.701 -16.821   0.385  1.00 10.00      A   
ATOM   4389  C   SER A 462      -9.085 -20.730   1.344  1.00 10.00      A   
ATOM   4390  O   SER A 462      -8.816 -21.098   2.494  1.00 10.00      A   
ATOM   4391  N   VAL A 463      -9.340 -21.576   0.350  1.00 10.00      A   
ATOM   4392  HN  VAL A 463      -9.557 -21.215  -0.544  1.00 10.00      A   
ATOM   4393  CA  VAL A 463      -9.302 -23.020   0.535  1.00 10.00      A   
ATOM   4394  CB  VAL A 463     -10.627 -23.687   0.101  1.00 10.00      A   
ATOM   4395  CG1 VAL A 463     -10.613 -25.174   0.421  1.00 10.00      A   
ATOM   4396  CG2 VAL A 463     -11.819 -23.007   0.758  1.00 10.00      A   
ATOM   4397  C   VAL A 463      -8.156 -23.632  -0.262  1.00 10.00      A   
ATOM   4398  O   VAL A 463      -8.012 -23.381  -1.462  1.00 10.00      A   
ATOM   4399  N   ALA A 464      -7.345 -24.433   0.411  1.00 10.00      A   
ATOM   4400  HN  ALA A 464      -7.522 -24.600   1.363  1.00 10.00      A   
ATOM   4401  CA  ALA A 464      -6.209 -25.083  -0.215  1.00 10.00      A   
ATOM   4402  CB  ALA A 464      -4.969 -24.213  -0.077  1.00 10.00      A   
ATOM   4403  C   ALA A 464      -5.970 -26.444   0.420  1.00 10.00      A   
ATOM   4404  O   ALA A 464      -5.667 -26.531   1.612  1.00 10.00      A   
ATOM   4405  N   PHE A 465      -6.115 -27.500  -0.382  1.00 10.00      A   
ATOM   4406  HN  PHE A 465      -6.365 -27.349  -1.321  1.00 10.00      A   
ATOM   4407  CA  PHE A 465      -5.921 -28.874   0.085  1.00 10.00      A   
ATOM   4408  CB  PHE A 465      -4.493 -29.096   0.612  1.00 10.00      A   
ATOM   4409  CG  PHE A 465      -3.422 -29.058  -0.443  1.00 10.00      A   
ATOM   4410  CD1 PHE A 465      -2.869 -27.856  -0.854  1.00 10.00      A   
ATOM   4411  CD2 PHE A 465      -2.961 -30.230  -1.018  1.00 10.00      A   
ATOM   4412  CE1 PHE A 465      -1.879 -27.824  -1.819  1.00 10.00      A   
ATOM   4413  CE2 PHE A 465      -1.973 -30.206  -1.983  1.00 10.00      A   
ATOM   4414  CZ  PHE A 465      -1.431 -29.003  -2.384  1.00 10.00      A   
ATOM   4415  C   PHE A 465      -6.944 -29.234   1.160  1.00 10.00      A   
ATOM   4416  O   PHE A 465      -6.581 -29.650   2.260  1.00 10.00      A   
ATOM   4417  N   ALA A 466      -8.221 -29.075   0.835  1.00 10.00      A   
ATOM   4418  HN  ALA A 466      -8.449 -28.762  -0.064  1.00 10.00      A   
ATOM   4419  CA  ALA A 466      -9.292 -29.372   1.778  1.00 10.00      A   
ATOM   4420  CB  ALA A 466      -9.599 -28.150   2.631  1.00 10.00      A   
ATOM   4421  C   ALA A 466     -10.546 -29.842   1.055  1.00 10.00      A   
ATOM   4422  O   ALA A 466     -10.783 -29.474  -0.098  1.00 10.00      A   
ATOM   4423  N   GLY A 467     -11.339 -30.660   1.732  1.00 10.00      A   
ATOM   4424  HN  GLY A 467     -11.086 -30.932   2.642  1.00 10.00      A   
ATOM   4425  CA  GLY A 467     -12.562 -31.168   1.143  1.00 10.00      A   
ATOM   4426  C   GLY A 467     -12.539 -32.673   0.995  1.00 10.00      A   
ATOM   4427  O   GLY A 467     -11.479 -33.292   1.064  1.00 10.00      A   
ATOM   4428  N   ASP A 468     -13.703 -33.265   0.807  1.00 10.00      A   
ATOM   4429  HN  ASP A 468     -14.530 -32.718   0.788  1.00 10.00      A   
ATOM   4430  CA  ASP A 468     -13.800 -34.709   0.647  1.00 10.00      A   
ATOM   4431  CB  ASP A 468     -14.322 -35.345   1.937  1.00 10.00      A   
ATOM   4432  CG  ASP A 468     -13.966 -36.810   2.056  1.00 10.00      A   
ATOM   4433  OD1 ASP A 468     -12.763 -37.140   2.052  1.00 10.00      A   
ATOM   4434  OD2 ASP A 468     -14.890 -37.638   2.184  1.00 10.00      A   
ATOM   4435  C   ASP A 468     -14.704 -35.065  -0.530  1.00 10.00      A   
ATOM   4436  O   ASP A 468     -14.520 -36.094  -1.182  1.00 10.00      A   
ATOM   4437  N   SER A 469     -15.685 -34.211  -0.791  1.00 10.00      A   
ATOM   4438  HN  SER A 469     -15.792 -33.411  -0.221  1.00 10.00      A   
ATOM   4439  CA  SER A 469     -16.612 -34.411  -1.897  1.00 10.00      A   
ATOM   4440  CB  SER A 469     -17.859 -35.172  -1.434  1.00 10.00      A   
ATOM   4441  OG  SER A 469     -17.975 -35.160  -0.021  1.00 10.00      A   
ATOM   4442  HG  SER A 469     -18.103 -34.242   0.282  1.00 10.00      A   
ATOM   4443  C   SER A 469     -16.978 -33.069  -2.528  1.00 10.00      A   
ATOM   4444  O   SER A 469     -16.272 -32.081  -2.332  1.00 10.00      A   
ATOM   4445  N   ASP A 470     -18.067 -33.032  -3.288  1.00 10.00      A   
ATOM   4446  HN  ASP A 470     -18.595 -33.847  -3.415  1.00 10.00      A   
ATOM   4447  CA  ASP A 470     -18.497 -31.799  -3.939  1.00 10.00      A   
ATOM   4448  CB  ASP A 470     -19.209 -32.109  -5.260  1.00 10.00      A   
ATOM   4449  CG  ASP A 470     -18.498 -31.528  -6.469  1.00 10.00      A   
ATOM   4450  OD1 ASP A 470     -18.841 -30.401  -6.891  1.00 10.00      A   
ATOM   4451  OD2 ASP A 470     -17.603 -32.206  -7.015  1.00 10.00      A   
ATOM   4452  C   ASP A 470     -19.416 -30.995  -3.027  1.00 10.00      A   
ATOM   4453  O   ASP A 470     -19.619 -29.798  -3.233  1.00 10.00      A   
ATOM   4454  N   LEU A 471     -19.953 -31.658  -2.004  1.00 10.00      A   
ATOM   4455  HN  LEU A 471     -19.725 -32.604  -1.877  1.00 10.00      A   
ATOM   4456  CA  LEU A 471     -20.860 -31.015  -1.058  1.00 10.00      A   
ATOM   4457  CB  LEU A 471     -21.427 -32.028  -0.065  1.00 10.00      A   
ATOM   4458  CG  LEU A 471     -22.706 -32.739  -0.502  1.00 10.00      A   
ATOM   4459  CD1 LEU A 471     -23.200 -33.675   0.588  1.00 10.00      A   
ATOM   4460  CD2 LEU A 471     -23.778 -31.724  -0.865  1.00 10.00      A   
ATOM   4461  C   LEU A 471     -20.193 -29.860  -0.324  1.00 10.00      A   
ATOM   4462  O   LEU A 471     -20.850 -28.878   0.024  1.00 10.00      A   
ATOM   4463  N   GLY A 472     -18.890 -29.986  -0.093  1.00 10.00      A   
ATOM   4464  HN  GLY A 472     -18.435 -30.817  -0.359  1.00 10.00      A   
ATOM   4465  CA  GLY A 472     -18.142 -28.938   0.576  1.00 10.00      A   
ATOM   4466  C   GLY A 472     -18.298 -27.600  -0.114  1.00 10.00      A   
ATOM   4467  O   GLY A 472     -18.578 -26.590   0.529  1.00 10.00      A   
ATOM   4468  N   MET A 473     -18.146 -27.598  -1.431  1.00 10.00      A   
ATOM   4469  HN  MET A 473     -17.947 -28.443  -1.889  1.00 10.00      A   
ATOM   4470  CA  MET A 473     -18.279 -26.377  -2.214  1.00 10.00      A   
ATOM   4471  CB  MET A 473     -17.801 -26.618  -3.647  1.00 10.00      A   
ATOM   4472  CG  MET A 473     -18.132 -25.503  -4.625  1.00 10.00      A   
ATOM   4473  SD  MET A 473     -17.314 -25.716  -6.216  1.00 10.00      A   
ATOM   4474  CE  MET A 473     -17.768 -27.403  -6.599  1.00 10.00      A   
ATOM   4475  C   MET A 473     -19.729 -25.898  -2.207  1.00 10.00      A   
ATOM   4476  O   MET A 473     -20.005 -24.697  -2.205  1.00 10.00      A   
ATOM   4477  N   HIS A 474     -20.652 -26.853  -2.189  1.00 10.00      A   
ATOM   4478  HN  HIS A 474     -20.364 -27.791  -2.178  1.00 10.00      A   
ATOM   4479  CA  HIS A 474     -22.075 -26.546  -2.175  1.00 10.00      A   
ATOM   4480  CB  HIS A 474     -22.897 -27.833  -2.286  1.00 10.00      A   
ATOM   4481  CG  HIS A 474     -24.342 -27.605  -2.603  1.00 10.00      A   
ATOM   4482  ND1 HIS A 474     -24.756 -27.373  -3.889  1.00 10.00      A   
ATOM   4483  CD2 HIS A 474     -25.416 -27.575  -1.774  1.00 10.00      A   
ATOM   4484  CE1 HIS A 474     -26.065 -27.207  -3.824  1.00 10.00      A   
ATOM   4485  NE2 HIS A 474     -26.507 -27.321  -2.568  1.00 10.00      A   
ATOM   4486  HE2 HIS A 474     -27.439 -27.243  -2.269  1.00 10.00      A   
ATOM   4487  C   HIS A 474     -22.448 -25.796  -0.900  1.00 10.00      A   
ATOM   4488  O   HIS A 474     -23.175 -24.805  -0.940  1.00 10.00      A   
ATOM   4489  N   HIS A 475     -21.918 -26.264   0.224  1.00 10.00      A   
ATOM   4490  HN  HIS A 475     -21.328 -27.051   0.181  1.00 10.00      A   
ATOM   4491  CA  HIS A 475     -22.188 -25.649   1.522  1.00 10.00      A   
ATOM   4492  CB  HIS A 475     -21.648 -26.511   2.667  1.00 10.00      A   
ATOM   4493  CG  HIS A 475     -22.560 -27.627   3.073  1.00 10.00      A   
ATOM   4494  ND1 HIS A 475     -23.716 -27.446   3.800  1.00 10.00      A   
ATOM   4495  HD1 HIS A 475     -24.070 -26.587   4.124  1.00 10.00      A   
ATOM   4496  CD2 HIS A 475     -22.466 -28.961   2.847  1.00 10.00      A   
ATOM   4497  CE1 HIS A 475     -24.275 -28.646   3.991  1.00 10.00      A   
ATOM   4498  NE2 HIS A 475     -23.554 -29.603   3.434  1.00 10.00      A   
ATOM   4499  C   HIS A 475     -21.620 -24.237   1.616  1.00 10.00      A   
ATOM   4500  O   HIS A 475     -22.091 -23.428   2.408  1.00 10.00      A   
ATOM   4501  N   VAL A 476     -20.598 -23.951   0.822  1.00 10.00      A   
ATOM   4502  HN  VAL A 476     -20.244 -24.646   0.228  1.00 10.00      A   
ATOM   4503  CA  VAL A 476     -19.984 -22.630   0.824  1.00 10.00      A   
ATOM   4504  CB  VAL A 476     -18.549 -22.657   0.254  1.00 10.00      A   
ATOM   4505  CG1 VAL A 476     -17.960 -21.255   0.217  1.00 10.00      A   
ATOM   4506  CG2 VAL A 476     -17.659 -23.584   1.071  1.00 10.00      A   
ATOM   4507  C   VAL A 476     -20.833 -21.647   0.025  1.00 10.00      A   
ATOM   4508  O   VAL A 476     -21.291 -20.632   0.553  1.00 10.00      A   
ATOM   4509  N   LEU A 477     -21.068 -21.983  -1.238  1.00 10.00      A   
ATOM   4510  HN  LEU A 477     -20.703 -22.829  -1.580  1.00 10.00      A   
ATOM   4511  CA  LEU A 477     -21.848 -21.136  -2.131  1.00 10.00      A   
ATOM   4512  CB  LEU A 477     -21.764 -21.651  -3.569  1.00 10.00      A   
ATOM   4513  CG  LEU A 477     -20.356 -21.721  -4.170  1.00 10.00      A   
ATOM   4514  CD1 LEU A 477     -20.387 -22.383  -5.537  1.00 10.00      A   
ATOM   4515  CD2 LEU A 477     -19.744 -20.331  -4.263  1.00 10.00      A   
ATOM   4516  C   LEU A 477     -23.300 -21.004  -1.676  1.00 10.00      A   
ATOM   4517  O   LEU A 477     -23.865 -19.914  -1.694  1.00 10.00      A   
ATOM   4518  N   SER A 478     -23.895 -22.104  -1.244  1.00 10.00      A   
ATOM   4519  HN  SER A 478     -23.396 -22.950  -1.220  1.00 10.00      A   
ATOM   4520  CA  SER A 478     -25.277 -22.085  -0.784  1.00 10.00      A   
ATOM   4521  CB  SER A 478     -26.002 -23.373  -1.198  1.00 10.00      A   
ATOM   4522  OG  SER A 478     -27.398 -23.160  -1.344  1.00 10.00      A   
ATOM   4523  HG  SER A 478     -27.783 -22.971  -0.479  1.00 10.00      A   
ATOM   4524  C   SER A 478     -25.320 -21.912   0.730  1.00 10.00      A   
ATOM   4525  O   SER A 478     -26.276 -22.317   1.393  1.00 10.00      A   
ATOM   4526  N   GLY A 479     -24.275 -21.306   1.275  1.00 10.00      A   
ATOM   4527  HN  GLY A 479     -23.543 -21.001   0.700  1.00 10.00      A   
ATOM   4528  CA  GLY A 479     -24.208 -21.095   2.703  1.00 10.00      A   
ATOM   4529  C   GLY A 479     -24.064 -19.634   3.066  1.00 10.00      A   
ATOM   4530  O   GLY A 479     -24.977 -19.038   3.636  1.00 10.00      A   
ATOM   4531  N   CYS A 480     -22.926 -19.050   2.718  1.00 10.00      A   
ATOM   4532  HN  CYS A 480     -22.253 -19.571   2.230  1.00 10.00      A   
ATOM   4533  CA  CYS A 480     -22.655 -17.651   3.016  1.00 10.00      A   
ATOM   4534  CB  CYS A 480     -21.155 -17.386   2.916  1.00 10.00      A   
ATOM   4535  SG  CYS A 480     -20.140 -18.703   3.622  1.00 10.00      A   
ATOM   4536  HG  CYS A 480     -20.284 -18.661   4.940  1.00 10.00      A   
ATOM   4537  C   CYS A 480     -23.417 -16.736   2.068  1.00 10.00      A   
ATOM   4538  O   CYS A 480     -23.661 -17.087   0.914  1.00 10.00      A   
ATOM   4539  N   ASP A 481     -23.799 -15.563   2.555  1.00 10.00      A   
ATOM   4540  HN  ASP A 481     -23.581 -15.328   3.483  1.00 10.00      A   
ATOM   4541  CA  ASP A 481     -24.548 -14.617   1.734  1.00 10.00      A   
ATOM   4542  CB  ASP A 481     -25.904 -14.303   2.364  1.00 10.00      A   
ATOM   4543  CG  ASP A 481     -27.026 -15.121   1.761  1.00 10.00      A   
ATOM   4544  OD1 ASP A 481     -27.334 -14.924   0.567  1.00 10.00      A   
ATOM   4545  OD2 ASP A 481     -27.595 -15.977   2.473  1.00 10.00      A   
ATOM   4546  C   ASP A 481     -23.772 -13.334   1.494  1.00 10.00      A   
ATOM   4547  O   ASP A 481     -24.265 -12.413   0.840  1.00 10.00      A   
ATOM   4548  N   SER A 482     -22.556 -13.277   2.018  1.00 10.00      A   
ATOM   4549  HN  SER A 482     -22.214 -14.043   2.524  1.00 10.00      A   
ATOM   4550  CA  SER A 482     -21.716 -12.100   1.863  1.00 10.00      A   
ATOM   4551  CB  SER A 482     -21.404 -11.499   3.236  1.00 10.00      A   
ATOM   4552  OG  SER A 482     -22.581 -11.417   4.030  1.00 10.00      A   
ATOM   4553  HG  SER A 482     -22.660 -12.217   4.564  1.00 10.00      A   
ATOM   4554  C   SER A 482     -20.428 -12.450   1.119  1.00 10.00      A   
ATOM   4555  O   SER A 482     -19.444 -11.723   1.192  1.00 10.00      A   
ATOM   4556  N   LEU A 483     -20.453 -13.562   0.390  1.00 10.00      A   
ATOM   4557  HN  LEU A 483     -21.281 -14.082   0.351  1.00 10.00      A   
ATOM   4558  CA  LEU A 483     -19.288 -14.021  -0.367  1.00 10.00      A   
ATOM   4559  CB  LEU A 483     -19.593 -15.342  -1.077  1.00 10.00      A   
ATOM   4560  CG  LEU A 483     -19.654 -16.588  -0.195  1.00 10.00      A   
ATOM   4561  CD1 LEU A 483     -20.130 -17.787  -1.000  1.00 10.00      A   
ATOM   4562  CD2 LEU A 483     -18.301 -16.867   0.439  1.00 10.00      A   
ATOM   4563  C   LEU A 483     -18.832 -12.987  -1.391  1.00 10.00      A   
ATOM   4564  O   LEU A 483     -19.632 -12.490  -2.187  1.00 10.00      A   
ATOM   4565  N   ARG A 484     -17.544 -12.673  -1.360  1.00 10.00      A   
ATOM   4566  HN  ARG A 484     -16.969 -13.102  -0.690  1.00 10.00      A   
ATOM   4567  CA  ARG A 484     -16.948 -11.709  -2.276  1.00 10.00      A   
ATOM   4568  CB  ARG A 484     -16.418 -10.496  -1.508  1.00 10.00      A   
ATOM   4569  CG  ARG A 484     -17.428  -9.376  -1.334  1.00 10.00      A   
ATOM   4570  CD  ARG A 484     -17.074  -8.493  -0.147  1.00 10.00      A   
ATOM   4571  NE  ARG A 484     -15.695  -8.004  -0.195  1.00 10.00      A   
ATOM   4572  HE  ARG A 484     -15.124  -8.324  -0.932  1.00 10.00      A   
ATOM   4573  CZ  ARG A 484     -15.165  -7.170   0.701  1.00 10.00      A   
ATOM   4574  NH1 ARG A 484     -15.894  -6.730   1.721  1.00 10.00      A   
ATOM   4575 HH11 ARG A 484     -15.474  -6.076   2.420  1.00 10.00      A   
ATOM   4576 HH12 ARG A 484     -16.885  -7.045   1.839  1.00 10.00      A   
ATOM   4577  NH2 ARG A 484     -13.916  -6.768   0.571  1.00 10.00      A   
ATOM   4578 HH21 ARG A 484     -13.495  -6.114   1.267  1.00 10.00      A   
ATOM   4579 HH22 ARG A 484     -13.326  -7.099  -0.226  1.00 10.00      A   
ATOM   4580  C   ARG A 484     -15.814 -12.354  -3.065  1.00 10.00      A   
ATOM   4581  O   ARG A 484     -15.889 -12.475  -4.288  1.00 10.00      A   
ATOM   4582  N   LYS A 485     -14.772 -12.776  -2.364  1.00 10.00      A   
ATOM   4583  HN  LYS A 485     -14.776 -12.672  -1.386  1.00 10.00      A   
ATOM   4584  CA  LYS A 485     -13.625 -13.408  -3.009  1.00 10.00      A   
ATOM   4585  CB  LYS A 485     -12.326 -12.642  -2.713  1.00 10.00      A   
ATOM   4586  CG  LYS A 485     -12.207 -11.306  -3.428  1.00 10.00      A   
ATOM   4587  CD  LYS A 485     -10.778 -10.773  -3.402  1.00 10.00      A   
ATOM   4588  CE  LYS A 485     -10.387 -10.254  -2.023  1.00 10.00      A   
ATOM   4589  NZ  LYS A 485      -9.183  -9.376  -2.065  1.00 10.00      A   
ATOM   4590  HZ1 LYS A 485      -9.439  -8.432  -2.427  1.00 10.00      A   
ATOM   4591  HZ2 LYS A 485      -8.455  -9.784  -2.687  1.00 10.00      A   
ATOM   4592  HZ3 LYS A 485      -8.781  -9.265  -1.112  1.00 10.00      A   
ATOM   4593  C   LYS A 485     -13.481 -14.852  -2.562  1.00 10.00      A   
ATOM   4594  O   LYS A 485     -13.366 -15.131  -1.367  1.00 10.00      A   
ATOM   4595  N   LEU A 486     -13.512 -15.770  -3.513  1.00 10.00      A   
ATOM   4596  HN  LEU A 486     -13.634 -15.492  -4.449  1.00 10.00      A   
ATOM   4597  CA  LEU A 486     -13.366 -17.183  -3.205  1.00 10.00      A   
ATOM   4598  CB  LEU A 486     -14.646 -17.952  -3.525  1.00 10.00      A   
ATOM   4599  CG  LEU A 486     -14.934 -19.162  -2.639  1.00 10.00      A   
ATOM   4600  CD1 LEU A 486     -15.180 -18.723  -1.205  1.00 10.00      A   
ATOM   4601  CD2 LEU A 486     -16.117 -19.954  -3.170  1.00 10.00      A   
ATOM   4602  C   LEU A 486     -12.199 -17.767  -3.984  1.00 10.00      A   
ATOM   4603  O   LEU A 486     -12.119 -17.615  -5.207  1.00 10.00      A   
ATOM   4604  N   GLU A 487     -11.296 -18.423  -3.275  1.00 10.00      A   
ATOM   4605  HN  GLU A 487     -11.423 -18.513  -2.304  1.00 10.00      A   
ATOM   4606  CA  GLU A 487     -10.123 -19.021  -3.891  1.00 10.00      A   
ATOM   4607  CB  GLU A 487      -8.886 -18.174  -3.586  1.00 10.00      A   
ATOM   4608  CG  GLU A 487      -8.933 -17.495  -2.226  1.00 10.00      A   
ATOM   4609  CD  GLU A 487      -8.039 -16.281  -2.147  1.00 10.00      A   
ATOM   4610  OE1 GLU A 487      -7.284 -16.164  -1.164  1.00 10.00      A   
ATOM   4611  OE2 GLU A 487      -8.089 -15.442  -3.071  1.00 10.00      A   
ATOM   4612  C   GLU A 487      -9.931 -20.447  -3.394  1.00 10.00      A   
ATOM   4613  O   GLU A 487      -9.829 -20.684  -2.191  1.00 10.00      A   
ATOM   4614  N   ILE A 488      -9.908 -21.392  -4.322  1.00 10.00      A   
ATOM   4615  HN  ILE A 488     -10.013 -21.135  -5.267  1.00 10.00      A   
ATOM   4616  CA  ILE A 488      -9.739 -22.799  -3.987  1.00 10.00      A   
ATOM   4617  CB  ILE A 488     -11.067 -23.566  -4.184  1.00 10.00      A   
ATOM   4618  CG1 ILE A 488     -12.176 -22.956  -3.319  1.00 10.00      A   
ATOM   4619  CG2 ILE A 488     -10.901 -25.047  -3.878  1.00 10.00      A   
ATOM   4620  CD1 ILE A 488     -13.557 -23.497  -3.617  1.00 10.00      A   
ATOM   4621  C   ILE A 488      -8.657 -23.439  -4.860  1.00 10.00      A   
ATOM   4622  O   ILE A 488      -8.628 -23.241  -6.074  1.00 10.00      A   
ATOM   4623  N   ARG A 489      -7.761 -24.196  -4.241  1.00 10.00      A   
ATOM   4624  HN  ARG A 489      -7.814 -24.310  -3.265  1.00 10.00      A   
ATOM   4625  CA  ARG A 489      -6.700 -24.868  -4.980  1.00 10.00      A   
ATOM   4626  CB  ARG A 489      -5.392 -24.064  -4.968  1.00 10.00      A   
ATOM   4627  CG  ARG A 489      -4.603 -24.137  -3.672  1.00 10.00      A   
ATOM   4628  CD  ARG A 489      -3.117 -23.921  -3.921  1.00 10.00      A   
ATOM   4629  NE  ARG A 489      -2.504 -25.043  -4.638  1.00 10.00      A   
ATOM   4630  HE  ARG A 489      -3.069 -25.833  -4.806  1.00 10.00      A   
ATOM   4631  CZ  ARG A 489      -1.243 -25.062  -5.071  1.00 10.00      A   
ATOM   4632  NH1 ARG A 489      -0.446 -24.020  -4.871  1.00 10.00      A   
ATOM   4633 HH11 ARG A 489      -0.800 -23.178  -4.371  1.00 10.00      A   
ATOM   4634 HH12 ARG A 489       0.543 -24.042  -5.212  1.00 10.00      A   
ATOM   4635  NH2 ARG A 489      -0.783 -26.134  -5.704  1.00 10.00      A   
ATOM   4636 HH21 ARG A 489       0.201 -26.161  -6.046  1.00 10.00      A   
ATOM   4637 HH22 ARG A 489      -1.414 -26.962  -5.861  1.00 10.00      A   
ATOM   4638  C   ARG A 489      -6.464 -26.276  -4.450  1.00 10.00      A   
ATOM   4639  O   ARG A 489      -6.487 -26.505  -3.238  1.00 10.00      A   
ATOM   4640  N   ASP A 490      -6.259 -27.208  -5.377  1.00 10.00      A   
ATOM   4641  HN  ASP A 490      -6.296 -26.943  -6.326  1.00 10.00      A   
ATOM   4642  CA  ASP A 490      -5.998 -28.611  -5.050  1.00 10.00      A   
ATOM   4643  CB  ASP A 490      -4.620 -28.796  -4.402  1.00 10.00      A   
ATOM   4644  CG  ASP A 490      -3.491 -28.741  -5.413  1.00 10.00      A   
ATOM   4645  OD1 ASP A 490      -3.065 -29.812  -5.891  1.00 10.00      A   
ATOM   4646  OD2 ASP A 490      -3.026 -27.625  -5.741  1.00 10.00      A   
ATOM   4647  C   ASP A 490      -7.100 -29.223  -4.192  1.00 10.00      A   
ATOM   4648  O   ASP A 490      -6.856 -29.691  -3.077  1.00 10.00      A   
ATOM   4649  N   CYS A 491      -8.314 -29.224  -4.725  1.00 10.00      A   
ATOM   4650  HN  CYS A 491      -8.443 -28.848  -5.619  1.00 10.00      A   
ATOM   4651  CA  CYS A 491      -9.461 -29.773  -4.021  1.00 10.00      A   
ATOM   4652  CB  CYS A 491     -10.332 -28.637  -3.489  1.00 10.00      A   
ATOM   4653  SG  CYS A 491      -9.601 -27.729  -2.109  1.00 10.00      A   
ATOM   4654  HG  CYS A 491     -10.228 -28.119  -1.003  1.00 10.00      A   
ATOM   4655  C   CYS A 491     -10.275 -30.677  -4.940  1.00 10.00      A   
ATOM   4656  O   CYS A 491     -10.261 -30.502  -6.161  1.00 10.00      A   
ATOM   4657  N   PRO A 492     -11.006 -31.652  -4.366  1.00 10.00      A   
ATOM   4658  CA  PRO A 492     -11.827 -32.590  -5.140  1.00 10.00      A   
ATOM   4659  CB  PRO A 492     -12.056 -33.735  -4.153  1.00 10.00      A   
ATOM   4660  CG  PRO A 492     -12.056 -33.074  -2.820  1.00 10.00      A   
ATOM   4661  CD  PRO A 492     -11.079 -31.931  -2.916  1.00 10.00      A   
ATOM   4662  C   PRO A 492     -13.166 -31.988  -5.560  1.00 10.00      A   
ATOM   4663  O   PRO A 492     -14.141 -32.708  -5.775  1.00 10.00      A   
ATOM   4664  N   PHE A 493     -13.210 -30.672  -5.674  1.00 10.00      A   
ATOM   4665  HN  PHE A 493     -12.397 -30.154  -5.504  1.00 10.00      A   
ATOM   4666  CA  PHE A 493     -14.429 -29.981  -6.073  1.00 10.00      A   
ATOM   4667  CB  PHE A 493     -14.425 -28.533  -5.575  1.00 10.00      A   
ATOM   4668  CG  PHE A 493     -14.435 -28.394  -4.079  1.00 10.00      A   
ATOM   4669  CD1 PHE A 493     -13.733 -27.371  -3.462  1.00 10.00      A   
ATOM   4670  CD2 PHE A 493     -15.142 -29.287  -3.292  1.00 10.00      A   
ATOM   4671  CE1 PHE A 493     -13.737 -27.241  -2.086  1.00 10.00      A   
ATOM   4672  CE2 PHE A 493     -15.150 -29.164  -1.916  1.00 10.00      A   
ATOM   4673  CZ  PHE A 493     -14.447 -28.140  -1.312  1.00 10.00      A   
ATOM   4674  C   PHE A 493     -14.557 -30.005  -7.588  1.00 10.00      A   
ATOM   4675  O   PHE A 493     -13.583 -29.751  -8.300  1.00 10.00      A   
ATOM   4676  N   GLY A 494     -15.745 -30.313  -8.082  1.00 10.00      A   
ATOM   4677  HN  GLY A 494     -16.494 -30.510  -7.471  1.00 10.00      A   
ATOM   4678  CA  GLY A 494     -15.938 -30.374  -9.515  1.00 10.00      A   
ATOM   4679  C   GLY A 494     -17.043 -29.480 -10.030  1.00 10.00      A   
ATOM   4680  O   GLY A 494     -17.268 -28.384  -9.518  1.00 10.00      A   
ATOM   4681  N   ASP A 495     -17.724 -29.956 -11.057  1.00 10.00      A   
ATOM   4682  HN  ASP A 495     -17.479 -30.835 -11.419  1.00 10.00      A   
ATOM   4683  CA  ASP A 495     -18.812 -29.222 -11.686  1.00 10.00      A   
ATOM   4684  CB  ASP A 495     -18.870 -29.563 -13.178  1.00 10.00      A   
ATOM   4685  CG  ASP A 495     -18.821 -31.058 -13.451  1.00 10.00      A   
ATOM   4686  OD1 ASP A 495     -17.741 -31.559 -13.842  1.00 10.00      A   
ATOM   4687  OD2 ASP A 495     -19.847 -31.741 -13.264  1.00 10.00      A   
ATOM   4688  C   ASP A 495     -20.156 -29.533 -11.045  1.00 10.00      A   
ATOM   4689  O   ASP A 495     -21.164 -28.895 -11.360  1.00 10.00      A   
ATOM   4690  N   LYS A 496     -20.166 -30.500 -10.139  1.00 10.00      A   
ATOM   4691  HN  LYS A 496     -19.325 -30.942  -9.906  1.00 10.00      A   
ATOM   4692  CA  LYS A 496     -21.389 -30.914  -9.473  1.00 10.00      A   
ATOM   4693  CB  LYS A 496     -21.126 -32.107  -8.558  1.00 10.00      A   
ATOM   4694  CG  LYS A 496     -20.305 -33.216  -9.198  1.00 10.00      A   
ATOM   4695  CD  LYS A 496     -19.962 -34.290  -8.181  1.00 10.00      A   
ATOM   4696  CE  LYS A 496     -18.730 -35.084  -8.588  1.00 10.00      A   
ATOM   4697  NZ  LYS A 496     -17.526 -34.221  -8.756  1.00 10.00      A   
ATOM   4698  HZ1 LYS A 496     -16.663 -34.773  -8.583  1.00 10.00      A   
ATOM   4699  HZ2 LYS A 496     -17.552 -33.419  -8.083  1.00 10.00      A   
ATOM   4700  HZ3 LYS A 496     -17.491 -33.846  -9.725  1.00 10.00      A   
ATOM   4701  C   LYS A 496     -22.020 -29.766  -8.698  1.00 10.00      A   
ATOM   4702  O   LYS A 496     -23.147 -29.359  -8.987  1.00 10.00      A   
ATOM   4703  N   ALA A 497     -21.285 -29.223  -7.735  1.00 10.00      A   
ATOM   4704  HN  ALA A 497     -20.375 -29.575  -7.557  1.00 10.00      A   
ATOM   4705  CA  ALA A 497     -21.800 -28.125  -6.926  1.00 10.00      A   
ATOM   4706  CB  ALA A 497     -21.135 -28.109  -5.561  1.00 10.00      A   
ATOM   4707  C   ALA A 497     -21.632 -26.776  -7.627  1.00 10.00      A   
ATOM   4708  O   ALA A 497     -22.347 -25.819  -7.328  1.00 10.00      A   
ATOM   4709  N   LEU A 498     -20.695 -26.707  -8.564  1.00 10.00      A   
ATOM   4710  HN  LEU A 498     -20.163 -27.504  -8.770  1.00 10.00      A   
ATOM   4711  CA  LEU A 498     -20.440 -25.470  -9.296  1.00 10.00      A   
ATOM   4712  CB  LEU A 498     -19.167 -25.575 -10.140  1.00 10.00      A   
ATOM   4713  CG  LEU A 498     -18.686 -24.270 -10.783  1.00 10.00      A   
ATOM   4714  CD1 LEU A 498     -18.337 -23.240  -9.718  1.00 10.00      A   
ATOM   4715  CD2 LEU A 498     -17.505 -24.517 -11.709  1.00 10.00      A   
ATOM   4716  C   LEU A 498     -21.630 -25.085 -10.171  1.00 10.00      A   
ATOM   4717  O   LEU A 498     -22.094 -23.948 -10.138  1.00 10.00      A   
ATOM   4718  N   LEU A 499     -22.130 -26.043 -10.943  1.00 10.00      A   
ATOM   4719  HN  LEU A 499     -21.722 -26.937 -10.922  1.00 10.00      A   
ATOM   4720  CA  LEU A 499     -23.269 -25.797 -11.824  1.00 10.00      A   
ATOM   4721  CB  LEU A 499     -23.431 -26.934 -12.838  1.00 10.00      A   
ATOM   4722  CG  LEU A 499     -22.302 -27.098 -13.860  1.00 10.00      A   
ATOM   4723  CD1 LEU A 499     -22.513 -28.354 -14.692  1.00 10.00      A   
ATOM   4724  CD2 LEU A 499     -22.201 -25.872 -14.757  1.00 10.00      A   
ATOM   4725  C   LEU A 499     -24.555 -25.618 -11.021  1.00 10.00      A   
ATOM   4726  O   LEU A 499     -25.487 -24.941 -11.455  1.00 10.00      A   
ATOM   4727  N   ALA A 500     -24.591 -26.224  -9.844  1.00 10.00      A   
ATOM   4728  HN  ALA A 500     -23.817 -26.751  -9.555  1.00 10.00      A   
ATOM   4729  CA  ALA A 500     -25.755 -26.139  -8.973  1.00 10.00      A   
ATOM   4730  CB  ALA A 500     -25.641 -27.156  -7.848  1.00 10.00      A   
ATOM   4731  C   ALA A 500     -25.917 -24.734  -8.402  1.00 10.00      A   
ATOM   4732  O   ALA A 500     -27.011 -24.170  -8.416  1.00 10.00      A   
ATOM   4733  N   ASN A 501     -24.817 -24.161  -7.931  1.00 10.00      A   
ATOM   4734  HN  ASN A 501     -23.963 -24.644  -7.988  1.00 10.00      A   
ATOM   4735  CA  ASN A 501     -24.838 -22.824  -7.344  1.00 10.00      A   
ATOM   4736  CB  ASN A 501     -23.983 -22.786  -6.070  1.00 10.00      A   
ATOM   4737  CG  ASN A 501     -24.370 -23.853  -5.061  1.00 10.00      A   
ATOM   4738  OD1 ASN A 501     -25.292 -23.668  -4.270  1.00 10.00      A   
ATOM   4739  ND2 ASN A 501     -23.661 -24.973  -5.076  1.00 10.00      A   
ATOM   4740 HD21 ASN A 501     -22.936 -25.055  -5.733  1.00 10.00      A   
ATOM   4741 HD22 ASN A 501     -23.903 -25.686  -4.441  1.00 10.00      A   
ATOM   4742  C   ASN A 501     -24.325 -21.787  -8.334  1.00 10.00      A   
ATOM   4743  O   ASN A 501     -23.510 -20.930  -7.989  1.00 10.00      A   
ATOM   4744  N   ALA A 502     -24.819 -21.858  -9.561  1.00 10.00      A   
ATOM   4745  HN  ALA A 502     -25.478 -22.553  -9.770  1.00 10.00      A   
ATOM   4746  CA  ALA A 502     -24.397 -20.938 -10.611  1.00 10.00      A   
ATOM   4747  CB  ALA A 502     -24.834 -21.462 -11.969  1.00 10.00      A   
ATOM   4748  C   ALA A 502     -24.930 -19.524 -10.388  1.00 10.00      A   
ATOM   4749  O   ALA A 502     -24.266 -18.540 -10.717  1.00 10.00      A   
ATOM   4750  N   SER A 503     -26.117 -19.428  -9.807  1.00 10.00      A   
ATOM   4751  HN  SER A 503     -26.583 -20.247  -9.536  1.00 10.00      A   
ATOM   4752  CA  SER A 503     -26.755 -18.140  -9.563  1.00 10.00      A   
ATOM   4753  CB  SER A 503     -28.220 -18.363  -9.198  1.00 10.00      A   
ATOM   4754  OG  SER A 503     -28.429 -19.717  -8.819  1.00 10.00      A   
ATOM   4755  HG  SER A 503     -28.278 -19.803  -7.865  1.00 10.00      A   
ATOM   4756  C   SER A 503     -26.054 -17.324  -8.476  1.00 10.00      A   
ATOM   4757  O   SER A 503     -26.118 -16.095  -8.475  1.00 10.00      A   
ATOM   4758  N   LYS A 504     -25.373 -17.998  -7.563  1.00 10.00      A   
ATOM   4759  HN  LYS A 504     -25.324 -18.976  -7.623  1.00 10.00      A   
ATOM   4760  CA  LYS A 504     -24.693 -17.318  -6.473  1.00 10.00      A   
ATOM   4761  CB  LYS A 504     -24.326 -18.312  -5.369  1.00 10.00      A   
ATOM   4762  CG  LYS A 504     -24.233 -17.694  -3.982  1.00 10.00      A   
ATOM   4763  CD  LYS A 504     -25.614 -17.503  -3.364  1.00 10.00      A   
ATOM   4764  CE  LYS A 504     -25.529 -16.877  -1.981  1.00 10.00      A   
ATOM   4765  NZ  LYS A 504     -26.833 -16.915  -1.274  1.00 10.00      A   
ATOM   4766  HZ1 LYS A 504     -26.866 -16.174  -0.537  1.00 10.00      A   
ATOM   4767  HZ2 LYS A 504     -26.969 -17.841  -0.825  1.00 10.00      A   
ATOM   4768  HZ3 LYS A 504     -27.608 -16.756  -1.943  1.00 10.00      A   
ATOM   4769  C   LYS A 504     -23.451 -16.577  -6.958  1.00 10.00      A   
ATOM   4770  O   LYS A 504     -22.991 -15.632  -6.316  1.00 10.00      A   
ATOM   4771  N   LEU A 505     -22.941 -16.984  -8.109  1.00 10.00      A   
ATOM   4772  HN  LEU A 505     -23.382 -17.712  -8.591  1.00 10.00      A   
ATOM   4773  CA  LEU A 505     -21.742 -16.377  -8.678  1.00 10.00      A   
ATOM   4774  CB  LEU A 505     -21.246 -17.170  -9.886  1.00 10.00      A   
ATOM   4775  CG  LEU A 505     -19.917 -17.910  -9.707  1.00 10.00      A   
ATOM   4776  CD1 LEU A 505     -19.729 -18.936 -10.812  1.00 10.00      A   
ATOM   4777  CD2 LEU A 505     -18.750 -16.930  -9.685  1.00 10.00      A   
ATOM   4778  C   LEU A 505     -21.945 -14.910  -9.042  1.00 10.00      A   
ATOM   4779  O   LEU A 505     -20.995 -14.128  -9.037  1.00 10.00      A   
ATOM   4780  N   GLU A 506     -23.185 -14.528  -9.340  1.00 10.00      A   
ATOM   4781  HN  GLU A 506     -23.907 -15.189  -9.322  1.00 10.00      A   
ATOM   4782  CA  GLU A 506     -23.493 -13.145  -9.697  1.00 10.00      A   
ATOM   4783  CB  GLU A 506     -24.924 -13.020 -10.233  1.00 10.00      A   
ATOM   4784  CG  GLU A 506     -25.157 -13.694 -11.579  1.00 10.00      A   
ATOM   4785  CD  GLU A 506     -26.373 -13.151 -12.308  1.00 10.00      A   
ATOM   4786  OE1 GLU A 506     -27.249 -12.549 -11.652  1.00 10.00      A   
ATOM   4787  OE2 GLU A 506     -26.460 -13.326 -13.544  1.00 10.00      A   
ATOM   4788  C   GLU A 506     -23.293 -12.210  -8.503  1.00 10.00      A   
ATOM   4789  O   GLU A 506     -23.081 -11.008  -8.663  1.00 10.00      A   
ATOM   4790  N   THR A 507     -23.344 -12.777  -7.307  1.00 10.00      A   
ATOM   4791  HN  THR A 507     -23.496 -13.741  -7.244  1.00 10.00      A   
ATOM   4792  CA  THR A 507     -23.178 -12.005  -6.086  1.00 10.00      A   
ATOM   4793  CB  THR A 507     -24.089 -12.536  -4.960  1.00 10.00      A   
ATOM   4794  OG1 THR A 507     -24.731 -13.752  -5.388  1.00 10.00      A   
ATOM   4795  HG1 THR A 507     -24.065 -14.450  -5.473  1.00 10.00      A   
ATOM   4796  CG2 THR A 507     -25.143 -11.505  -4.598  1.00 10.00      A   
ATOM   4797  C   THR A 507     -21.726 -12.014  -5.607  1.00 10.00      A   
ATOM   4798  O   THR A 507     -21.392 -11.379  -4.607  1.00 10.00      A   
ATOM   4799  N   MET A 508     -20.866 -12.721  -6.335  1.00 10.00      A   
ATOM   4800  HN  MET A 508     -21.185 -13.178  -7.143  1.00 10.00      A   
ATOM   4801  CA  MET A 508     -19.455 -12.821  -5.977  1.00 10.00      A   
ATOM   4802  CB  MET A 508     -18.988 -14.279  -6.006  1.00 10.00      A   
ATOM   4803  CG  MET A 508     -19.685 -15.176  -4.994  1.00 10.00      A   
ATOM   4804  SD  MET A 508     -18.698 -16.615  -4.542  1.00 10.00      A   
ATOM   4805  CE  MET A 508     -17.249 -15.818  -3.860  1.00 10.00      A   
ATOM   4806  C   MET A 508     -18.590 -11.973  -6.903  1.00 10.00      A   
ATOM   4807  O   MET A 508     -18.904 -11.806  -8.079  1.00 10.00      A   
ATOM   4808  N   ARG A 509     -17.496 -11.448  -6.365  1.00 10.00      A   
ATOM   4809  HN  ARG A 509     -17.286 -11.645  -5.430  1.00 10.00      A   
ATOM   4810  CA  ARG A 509     -16.584 -10.611  -7.134  1.00 10.00      A   
ATOM   4811  CB  ARG A 509     -15.682  -9.790  -6.195  1.00 10.00      A   
ATOM   4812  CG  ARG A 509     -14.734  -8.836  -6.915  1.00 10.00      A   
ATOM   4813  CD  ARG A 509     -13.528  -8.466  -6.059  1.00 10.00      A   
ATOM   4814  NE  ARG A 509     -13.869  -7.545  -4.971  1.00 10.00      A   
ATOM   4815  HE  ARG A 509     -14.813  -7.280  -4.885  1.00 10.00      A   
ATOM   4816  CZ  ARG A 509     -12.982  -7.045  -4.101  1.00 10.00      A   
ATOM   4817  NH1 ARG A 509     -11.691  -7.367  -4.192  1.00 10.00      A   
ATOM   4818 HH11 ARG A 509     -11.360  -8.008  -4.945  1.00 10.00      A   
ATOM   4819 HH12 ARG A 509     -10.992  -6.979  -3.502  1.00 10.00      A   
ATOM   4820  NH2 ARG A 509     -13.390  -6.223  -3.143  1.00 10.00      A   
ATOM   4821 HH21 ARG A 509     -14.396  -5.962  -3.062  1.00 10.00      A   
ATOM   4822 HH22 ARG A 509     -12.699  -5.837  -2.452  1.00 10.00      A   
ATOM   4823  C   ARG A 509     -15.730 -11.463  -8.068  1.00 10.00      A   
ATOM   4824  O   ARG A 509     -15.634 -11.185  -9.265  1.00 10.00      A   
ATOM   4825  N   SER A 510     -15.122 -12.505  -7.515  1.00 10.00      A   
ATOM   4826  HN  SER A 510     -15.245 -12.685  -6.562  1.00 10.00      A   
ATOM   4827  CA  SER A 510     -14.266 -13.380  -8.294  1.00 10.00      A   
ATOM   4828  CB  SER A 510     -12.874 -12.754  -8.413  1.00 10.00      A   
ATOM   4829  OG  SER A 510     -12.614 -11.861  -7.336  1.00 10.00      A   
ATOM   4830  HG  SER A 510     -11.691 -11.587  -7.368  1.00 10.00      A   
ATOM   4831  C   SER A 510     -14.175 -14.784  -7.688  1.00 10.00      A   
ATOM   4832  O   SER A 510     -14.180 -14.950  -6.466  1.00 10.00      A   
ATOM   4833  N   LEU A 511     -14.106 -15.785  -8.558  1.00 10.00      A   
ATOM   4834  HN  LEU A 511     -14.138 -15.583  -9.519  1.00 10.00      A   
ATOM   4835  CA  LEU A 511     -13.998 -17.176  -8.148  1.00 10.00      A   
ATOM   4836  CB  LEU A 511     -15.284 -17.923  -8.510  1.00 10.00      A   
ATOM   4837  CG  LEU A 511     -15.333 -19.411  -8.161  1.00 10.00      A   
ATOM   4838  CD1 LEU A 511     -15.105 -19.620  -6.673  1.00 10.00      A   
ATOM   4839  CD2 LEU A 511     -16.662 -20.012  -8.594  1.00 10.00      A   
ATOM   4840  C   LEU A 511     -12.798 -17.814  -8.846  1.00 10.00      A   
ATOM   4841  O   LEU A 511     -12.753 -17.899 -10.078  1.00 10.00      A   
ATOM   4842  N   TRP A 512     -11.829 -18.250  -8.059  1.00 10.00      A   
ATOM   4843  HN  TRP A 512     -11.928 -18.165  -7.084  1.00 10.00      A   
ATOM   4844  CA  TRP A 512     -10.619 -18.856  -8.597  1.00 10.00      A   
ATOM   4845  CB  TRP A 512      -9.403 -18.001  -8.204  1.00 10.00      A   
ATOM   4846  CG  TRP A 512      -8.071 -18.660  -8.416  1.00 10.00      A   
ATOM   4847  CD1 TRP A 512      -7.323 -19.314  -7.480  1.00 10.00      A   
ATOM   4848  CD2 TRP A 512      -7.322 -18.723  -9.639  1.00 10.00      A   
ATOM   4849  NE1 TRP A 512      -6.160 -19.781  -8.040  1.00 10.00      A   
ATOM   4850  HE1 TRP A 512      -5.458 -20.287  -7.570  1.00 10.00      A   
ATOM   4851  CE2 TRP A 512      -6.136 -19.434  -9.365  1.00 10.00      A   
ATOM   4852  CE3 TRP A 512      -7.539 -18.251 -10.937  1.00 10.00      A   
ATOM   4853  CZ2 TRP A 512      -5.171 -19.682 -10.338  1.00 10.00      A   
ATOM   4854  CZ3 TRP A 512      -6.579 -18.501 -11.902  1.00 10.00      A   
ATOM   4855  CH2 TRP A 512      -5.410 -19.209 -11.598  1.00 10.00      A   
ATOM   4856  C   TRP A 512     -10.439 -20.295  -8.116  1.00 10.00      A   
ATOM   4857  O   TRP A 512     -10.468 -20.565  -6.913  1.00 10.00      A   
ATOM   4858  N   MET A 513     -10.253 -21.211  -9.063  1.00 10.00      A   
ATOM   4859  HN  MET A 513     -10.271 -20.936 -10.006  1.00 10.00      A   
ATOM   4860  CA  MET A 513     -10.044 -22.615  -8.746  1.00 10.00      A   
ATOM   4861  CB  MET A 513     -11.296 -23.431  -9.054  1.00 10.00      A   
ATOM   4862  CG  MET A 513     -12.080 -23.840  -7.820  1.00 10.00      A   
ATOM   4863  SD  MET A 513     -13.515 -22.790  -7.519  1.00 10.00      A   
ATOM   4864  CE  MET A 513     -14.423 -23.005  -9.048  1.00 10.00      A   
ATOM   4865  C   MET A 513      -8.856 -23.174  -9.520  1.00 10.00      A   
ATOM   4866  O   MET A 513      -8.816 -23.105 -10.750  1.00 10.00      A   
ATOM   4867  N   SER A 514      -7.878 -23.698  -8.796  1.00 10.00      A   
ATOM   4868  HN  SER A 514      -7.955 -23.697  -7.815  1.00 10.00      A   
ATOM   4869  CA  SER A 514      -6.691 -24.275  -9.415  1.00 10.00      A   
ATOM   4870  CB  SER A 514      -5.430 -23.554  -8.934  1.00 10.00      A   
ATOM   4871  OG  SER A 514      -5.755 -22.547  -7.993  1.00 10.00      A   
ATOM   4872  HG  SER A 514      -6.576 -22.117  -8.258  1.00 10.00      A   
ATOM   4873  C   SER A 514      -6.594 -25.770  -9.122  1.00 10.00      A   
ATOM   4874  O   SER A 514      -6.675 -26.188  -7.966  1.00 10.00      A   
ATOM   4875  N   SER A 515      -6.430 -26.564 -10.179  1.00 10.00      A   
ATOM   4876  HN  SER A 515      -6.378 -26.158 -11.074  1.00 10.00      A   
ATOM   4877  CA  SER A 515      -6.318 -28.017 -10.063  1.00 10.00      A   
ATOM   4878  CB  SER A 515      -4.988 -28.431  -9.426  1.00 10.00      A   
ATOM   4879  OG  SER A 515      -3.899 -28.016 -10.239  1.00 10.00      A   
ATOM   4880  HG  SER A 515      -3.318 -27.435  -9.728  1.00 10.00      A   
ATOM   4881  C   SER A 515      -7.511 -28.640  -9.343  1.00 10.00      A   
ATOM   4882  O   SER A 515      -7.400 -29.125  -8.216  1.00 10.00      A   
ATOM   4883  N   CYS A 516      -8.657 -28.592 -10.000  1.00 10.00      A   
ATOM   4884  HN  CYS A 516      -8.678 -28.173 -10.883  1.00 10.00      A   
ATOM   4885  CA  CYS A 516      -9.884 -29.150  -9.463  1.00 10.00      A   
ATOM   4886  CB  CYS A 516     -10.803 -28.034  -8.962  1.00 10.00      A   
ATOM   4887  SG  CYS A 516     -10.077 -26.990  -7.674  1.00 10.00      A   
ATOM   4888  HG  CYS A 516      -8.775 -27.230  -7.639  1.00 10.00      A   
ATOM   4889  C   CYS A 516     -10.578 -29.985 -10.541  1.00 10.00      A   
ATOM   4890  O   CYS A 516     -10.167 -29.966 -11.707  1.00 10.00      A   
ATOM   4891  N   SER A 517     -11.646 -30.685 -10.167  1.00 10.00      A   
ATOM   4892  HN  SER A 517     -11.970 -30.612  -9.242  1.00 10.00      A   
ATOM   4893  CA  SER A 517     -12.372 -31.543 -11.095  1.00 10.00      A   
ATOM   4894  CB  SER A 517     -13.090 -32.647 -10.313  1.00 10.00      A   
ATOM   4895  OG  SER A 517     -12.364 -33.003  -9.146  1.00 10.00      A   
ATOM   4896  HG  SER A 517     -11.453 -33.215  -9.389  1.00 10.00      A   
ATOM   4897  C   SER A 517     -13.379 -30.752 -11.936  1.00 10.00      A   
ATOM   4898  O   SER A 517     -14.498 -31.209 -12.176  1.00 10.00      A   
ATOM   4899  N   VAL A 518     -12.983 -29.564 -12.373  1.00 10.00      A   
ATOM   4900  HN  VAL A 518     -12.084 -29.248 -12.147  1.00 10.00      A   
ATOM   4901  CA  VAL A 518     -13.850 -28.730 -13.192  1.00 10.00      A   
ATOM   4902  CB  VAL A 518     -13.527 -27.231 -13.030  1.00 10.00      A   
ATOM   4903  CG1 VAL A 518     -14.567 -26.380 -13.739  1.00 10.00      A   
ATOM   4904  CG2 VAL A 518     -13.443 -26.855 -11.558  1.00 10.00      A   
ATOM   4905  C   VAL A 518     -13.696 -29.122 -14.654  1.00 10.00      A   
ATOM   4906  O   VAL A 518     -12.737 -28.724 -15.317  1.00 10.00      A   
ATOM   4907  N   SER A 519     -14.629 -29.925 -15.142  1.00 10.00      A   
ATOM   4908  HN  SER A 519     -15.366 -30.212 -14.562  1.00 10.00      A   
ATOM   4909  CA  SER A 519     -14.597 -30.395 -16.518  1.00 10.00      A   
ATOM   4910  CB  SER A 519     -15.702 -31.426 -16.745  1.00 10.00      A   
ATOM   4911  OG  SER A 519     -16.956 -30.933 -16.300  1.00 10.00      A   
ATOM   4912  HG  SER A 519     -17.150 -31.286 -15.416  1.00 10.00      A   
ATOM   4913  C   SER A 519     -14.718 -29.250 -17.524  1.00 10.00      A   
ATOM   4914  O   SER A 519     -15.355 -28.225 -17.253  1.00 10.00      A   
ATOM   4915  N   PHE A 520     -14.102 -29.435 -18.685  1.00 10.00      A   
ATOM   4916  HN  PHE A 520     -13.604 -30.271 -18.833  1.00 10.00      A   
ATOM   4917  CA  PHE A 520     -14.138 -28.439 -19.747  1.00 10.00      A   
ATOM   4918  CB  PHE A 520     -13.202 -28.861 -20.884  1.00 10.00      A   
ATOM   4919  CG  PHE A 520     -13.233 -27.954 -22.080  1.00 10.00      A   
ATOM   4920  CD1 PHE A 520     -13.060 -26.585 -21.938  1.00 10.00      A   
ATOM   4921  CD2 PHE A 520     -13.434 -28.472 -23.349  1.00 10.00      A   
ATOM   4922  CE1 PHE A 520     -13.086 -25.752 -23.040  1.00 10.00      A   
ATOM   4923  CE2 PHE A 520     -13.461 -27.645 -24.453  1.00 10.00      A   
ATOM   4924  CZ  PHE A 520     -13.287 -26.284 -24.300  1.00 10.00      A   
ATOM   4925  C   PHE A 520     -15.565 -28.269 -20.257  1.00 10.00      A   
ATOM   4926  O   PHE A 520     -15.990 -27.166 -20.610  1.00 10.00      A   
ATOM   4927  N   GLY A 521     -16.304 -29.375 -20.276  1.00 10.00      A   
ATOM   4928  HN  GLY A 521     -15.900 -30.226 -19.986  1.00 10.00      A   
ATOM   4929  CA  GLY A 521     -17.683 -29.346 -20.726  1.00 10.00      A   
ATOM   4930  C   GLY A 521     -18.542 -28.452 -19.856  1.00 10.00      A   
ATOM   4931  O   GLY A 521     -19.417 -27.739 -20.354  1.00 10.00      A   
ATOM   4932  N   ALA A 522     -18.275 -28.472 -18.555  1.00 10.00      A   
ATOM   4933  HN  ALA A 522     -17.557 -29.054 -18.221  1.00 10.00      A   
ATOM   4934  CA  ALA A 522     -19.021 -27.661 -17.608  1.00 10.00      A   
ATOM   4935  CB  ALA A 522     -18.724 -28.108 -16.190  1.00 10.00      A   
ATOM   4936  C   ALA A 522     -18.685 -26.185 -17.778  1.00 10.00      A   
ATOM   4937  O   ALA A 522     -19.556 -25.324 -17.654  1.00 10.00      A   
ATOM   4938  N   CYS A 523     -17.419 -25.903 -18.073  1.00 10.00      A   
ATOM   4939  HN  CYS A 523     -16.776 -26.637 -18.160  1.00 10.00      A   
ATOM   4940  CA  CYS A 523     -16.964 -24.530 -18.264  1.00 10.00      A   
ATOM   4941  CB  CYS A 523     -15.457 -24.497 -18.528  1.00 10.00      A   
ATOM   4942  SG  CYS A 523     -14.466 -25.313 -17.256  1.00 10.00      A   
ATOM   4943  HG  CYS A 523     -14.902 -26.562 -17.134  1.00 10.00      A   
ATOM   4944  C   CYS A 523     -17.719 -23.862 -19.411  1.00 10.00      A   
ATOM   4945  O   CYS A 523     -18.158 -22.715 -19.299  1.00 10.00      A   
ATOM   4946  N   LYS A 524     -17.886 -24.597 -20.503  1.00 10.00      A   
ATOM   4947  HN  LYS A 524     -17.518 -25.508 -20.528  1.00 10.00      A   
ATOM   4948  CA  LYS A 524     -18.596 -24.081 -21.666  1.00 10.00      A   
ATOM   4949  CB  LYS A 524     -18.430 -25.015 -22.871  1.00 10.00      A   
ATOM   4950  CG  LYS A 524     -16.994 -25.174 -23.350  1.00 10.00      A   
ATOM   4951  CD  LYS A 524     -16.931 -25.843 -24.713  1.00 10.00      A   
ATOM   4952  CE  LYS A 524     -17.269 -27.324 -24.638  1.00 10.00      A   
ATOM   4953  NZ  LYS A 524     -17.248 -27.959 -25.981  1.00 10.00      A   
ATOM   4954  HZ1 LYS A 524     -16.321 -27.819 -26.429  1.00 10.00      A   
ATOM   4955  HZ2 LYS A 524     -17.979 -27.534 -26.586  1.00 10.00      A   
ATOM   4956  HZ3 LYS A 524     -17.434 -28.986 -25.899  1.00 10.00      A   
ATOM   4957  C   LYS A 524     -20.077 -23.899 -21.354  1.00 10.00      A   
ATOM   4958  O   LYS A 524     -20.681 -22.895 -21.726  1.00 10.00      A   
ATOM   4959  N   LEU A 525     -20.648 -24.871 -20.651  1.00 10.00      A   
ATOM   4960  HN  LEU A 525     -20.105 -25.638 -20.370  1.00 10.00      A   
ATOM   4961  CA  LEU A 525     -22.059 -24.831 -20.283  1.00 10.00      A   
ATOM   4962  CB  LEU A 525     -22.469 -26.150 -19.620  1.00 10.00      A   
ATOM   4963  CG  LEU A 525     -23.967 -26.348 -19.388  1.00 10.00      A   
ATOM   4964  CD1 LEU A 525     -24.702 -26.517 -20.709  1.00 10.00      A   
ATOM   4965  CD2 LEU A 525     -24.210 -27.541 -18.482  1.00 10.00      A   
ATOM   4966  C   LEU A 525     -22.353 -23.660 -19.348  1.00 10.00      A   
ATOM   4967  O   LEU A 525     -23.325 -22.931 -19.536  1.00 10.00      A   
ATOM   4968  N   LEU A 526     -21.505 -23.481 -18.344  1.00 10.00      A   
ATOM   4969  HN  LEU A 526     -20.749 -24.099 -18.239  1.00 10.00      A   
ATOM   4970  CA  LEU A 526     -21.676 -22.400 -17.382  1.00 10.00      A   
ATOM   4971  CB  LEU A 526     -20.623 -22.489 -16.275  1.00 10.00      A   
ATOM   4972  CG  LEU A 526     -20.829 -21.561 -15.074  1.00 10.00      A   
ATOM   4973  CD1 LEU A 526     -22.161 -21.848 -14.397  1.00 10.00      A   
ATOM   4974  CD2 LEU A 526     -19.683 -21.698 -14.083  1.00 10.00      A   
ATOM   4975  C   LEU A 526     -21.614 -21.039 -18.070  1.00 10.00      A   
ATOM   4976  O   LEU A 526     -22.441 -20.162 -17.804  1.00 10.00      A   
ATOM   4977  N   GLY A 527     -20.645 -20.882 -18.969  1.00 10.00      A   
ATOM   4978  HN  GLY A 527     -20.019 -21.620 -19.136  1.00 10.00      A   
ATOM   4979  CA  GLY A 527     -20.492 -19.635 -19.692  1.00 10.00      A   
ATOM   4980  C   GLY A 527     -21.644 -19.384 -20.642  1.00 10.00      A   
ATOM   4981  O   GLY A 527     -21.883 -18.252 -21.050  1.00 10.00      A   
ATOM   4982  N   GLN A 528     -22.353 -20.447 -20.999  1.00 10.00      A   
ATOM   4983  HN  GLN A 528     -22.106 -21.328 -20.644  1.00 10.00      A   
ATOM   4984  CA  GLN A 528     -23.486 -20.347 -21.902  1.00 10.00      A   
ATOM   4985  CB  GLN A 528     -23.656 -21.661 -22.666  1.00 10.00      A   
ATOM   4986  CG  GLN A 528     -23.643 -21.507 -24.177  1.00 10.00      A   
ATOM   4987  CD  GLN A 528     -24.903 -20.852 -24.709  1.00 10.00      A   
ATOM   4988  OE1 GLN A 528     -25.983 -20.984 -24.130  1.00 10.00      A   
ATOM   4989  NE2 GLN A 528     -24.780 -20.161 -25.825  1.00 10.00      A   
ATOM   4990 HE21 GLN A 528     -23.894 -20.111 -26.247  1.00 10.00      A   
ATOM   4991 HE22 GLN A 528     -25.574 -19.715 -26.185  1.00 10.00      A   
ATOM   4992  C   GLN A 528     -24.756 -20.031 -21.120  1.00 10.00      A   
ATOM   4993  O   GLN A 528     -25.617 -19.280 -21.582  1.00 10.00      A   
ATOM   4994  N   LYS A 529     -24.868 -20.619 -19.932  1.00 10.00      A   
ATOM   4995  HN  LYS A 529     -24.149 -21.219 -19.624  1.00 10.00      A   
ATOM   4996  CA  LYS A 529     -26.027 -20.404 -19.077  1.00 10.00      A   
ATOM   4997  CB  LYS A 529     -26.063 -21.435 -17.943  1.00 10.00      A   
ATOM   4998  CG  LYS A 529     -27.272 -21.314 -17.023  1.00 10.00      A   
ATOM   4999  CD  LYS A 529     -27.202 -22.314 -15.880  1.00 10.00      A   
ATOM   5000  CE  LYS A 529     -28.352 -22.129 -14.900  1.00 10.00      A   
ATOM   5001  NZ  LYS A 529     -29.673 -22.418 -15.522  1.00 10.00      A   
ATOM   5002  HZ1 LYS A 529     -29.756 -23.430 -15.740  1.00 10.00      A   
ATOM   5003  HZ2 LYS A 529     -29.781 -21.880 -16.406  1.00 10.00      A   
ATOM   5004  HZ3 LYS A 529     -30.441 -22.151 -14.872  1.00 10.00      A   
ATOM   5005  C   LYS A 529     -26.024 -18.990 -18.502  1.00 10.00      A   
ATOM   5006  O   LYS A 529     -27.058 -18.320 -18.474  1.00 10.00      A   
ATOM   5007  N   MET A 530     -24.855 -18.539 -18.061  1.00 10.00      A   
ATOM   5008  HN  MET A 530     -24.061 -19.112 -18.139  1.00 10.00      A   
ATOM   5009  CA  MET A 530     -24.715 -17.208 -17.483  1.00 10.00      A   
ATOM   5010  CB  MET A 530     -23.963 -17.279 -16.149  1.00 10.00      A   
ATOM   5011  CG  MET A 530     -24.426 -18.388 -15.217  1.00 10.00      A   
ATOM   5012  SD  MET A 530     -26.152 -18.214 -14.726  1.00 10.00      A   
ATOM   5013  CE  MET A 530     -26.064 -16.772 -13.665  1.00 10.00      A   
ATOM   5014  C   MET A 530     -23.975 -16.284 -18.451  1.00 10.00      A   
ATOM   5015  O   MET A 530     -22.748 -16.297 -18.516  1.00 10.00      A   
ATOM   5016  N   PRO A 531     -24.718 -15.465 -19.215  1.00 10.00      A   
ATOM   5017  CA  PRO A 531     -24.135 -14.542 -20.199  1.00 10.00      A   
ATOM   5018  CB  PRO A 531     -25.350 -14.040 -20.994  1.00 10.00      A   
ATOM   5019  CG  PRO A 531     -26.482 -14.925 -20.596  1.00 10.00      A   
ATOM   5020  CD  PRO A 531     -26.181 -15.375 -19.199  1.00 10.00      A   
ATOM   5021  C   PRO A 531     -23.419 -13.361 -19.552  1.00 10.00      A   
ATOM   5022  O   PRO A 531     -22.604 -12.691 -20.188  1.00 10.00      A   
ATOM   5023  N   LYS A 532     -23.721 -13.110 -18.287  1.00 10.00      A   
ATOM   5024  HN  LYS A 532     -24.372 -13.686 -17.825  1.00 10.00      A   
ATOM   5025  CA  LYS A 532     -23.108 -12.000 -17.566  1.00 10.00      A   
ATOM   5026  CB  LYS A 532     -24.129 -11.340 -16.634  1.00 10.00      A   
ATOM   5027  CG  LYS A 532     -25.298 -10.675 -17.348  1.00 10.00      A   
ATOM   5028  CD  LYS A 532     -26.381 -10.251 -16.367  1.00 10.00      A   
ATOM   5029  CE  LYS A 532     -27.553  -9.598 -17.084  1.00 10.00      A   
ATOM   5030  NZ  LYS A 532     -28.728  -9.430 -16.190  1.00 10.00      A   
ATOM   5031  HZ1 LYS A 532     -29.459  -8.858 -16.661  1.00 10.00      A   
ATOM   5032  HZ2 LYS A 532     -28.445  -8.957 -15.310  1.00 10.00      A   
ATOM   5033  HZ3 LYS A 532     -29.133 -10.360 -15.953  1.00 10.00      A   
ATOM   5034  C   LYS A 532     -21.893 -12.468 -16.770  1.00 10.00      A   
ATOM   5035  O   LYS A 532     -21.303 -11.705 -16.002  1.00 10.00      A   
ATOM   5036  N   LEU A 533     -21.519 -13.725 -16.963  1.00 10.00      A   
ATOM   5037  HN  LEU A 533     -22.012 -14.281 -17.605  1.00 10.00      A   
ATOM   5038  CA  LEU A 533     -20.384 -14.297 -16.264  1.00 10.00      A   
ATOM   5039  CB  LEU A 533     -20.812 -15.552 -15.497  1.00 10.00      A   
ATOM   5040  CG  LEU A 533     -21.012 -15.398 -13.986  1.00 10.00      A   
ATOM   5041  CD1 LEU A 533     -22.063 -14.342 -13.678  1.00 10.00      A   
ATOM   5042  CD2 LEU A 533     -21.397 -16.731 -13.365  1.00 10.00      A   
ATOM   5043  C   LEU A 533     -19.269 -14.638 -17.238  1.00 10.00      A   
ATOM   5044  O   LEU A 533     -19.505 -15.258 -18.273  1.00 10.00      A   
ATOM   5045  N   ASN A 534     -18.063 -14.211 -16.914  1.00 10.00      A   
ATOM   5046  HN  ASN A 534     -17.942 -13.693 -16.086  1.00 10.00      A   
ATOM   5047  CA  ASN A 534     -16.909 -14.492 -17.754  1.00 10.00      A   
ATOM   5048  CB  ASN A 534     -15.988 -13.277 -17.850  1.00 10.00      A   
ATOM   5049  CG  ASN A 534     -16.151 -12.508 -19.146  1.00 10.00      A   
ATOM   5050  OD1 ASN A 534     -17.190 -12.578 -19.801  1.00 10.00      A   
ATOM   5051  ND2 ASN A 534     -15.128 -11.753 -19.517  1.00 10.00      A   
ATOM   5052 HD21 ASN A 534     -14.330 -11.736 -18.946  1.00 10.00      A   
ATOM   5053 HD22 ASN A 534     -15.218 -11.228 -20.340  1.00 10.00      A   
ATOM   5054  C   ASN A 534     -16.143 -15.682 -17.201  1.00 10.00      A   
ATOM   5055  O   ASN A 534     -15.486 -15.582 -16.165  1.00 10.00      A   
ATOM   5056  N   VAL A 535     -16.249 -16.807 -17.888  1.00 10.00      A   
ATOM   5057  HN  VAL A 535     -16.786 -16.815 -18.708  1.00 10.00      A   
ATOM   5058  CA  VAL A 535     -15.572 -18.026 -17.476  1.00 10.00      A   
ATOM   5059  CB  VAL A 535     -16.459 -19.270 -17.699  1.00 10.00      A   
ATOM   5060  CG1 VAL A 535     -15.794 -20.518 -17.128  1.00 10.00      A   
ATOM   5061  CG2 VAL A 535     -17.835 -19.062 -17.080  1.00 10.00      A   
ATOM   5062  C   VAL A 535     -14.279 -18.174 -18.263  1.00 10.00      A   
ATOM   5063  O   VAL A 535     -14.268 -18.744 -19.354  1.00 10.00      A   
ATOM   5064  N   GLU A 536     -13.198 -17.645 -17.712  1.00 10.00      A   
ATOM   5065  HN  GLU A 536     -13.268 -17.220 -16.829  1.00 10.00      A   
ATOM   5066  CA  GLU A 536     -11.904 -17.699 -18.368  1.00 10.00      A   
ATOM   5067  CB  GLU A 536     -11.068 -16.464 -18.032  1.00 10.00      A   
ATOM   5068  CG  GLU A 536     -11.544 -15.186 -18.704  1.00 10.00      A   
ATOM   5069  CD  GLU A 536     -10.594 -14.021 -18.493  1.00 10.00      A   
ATOM   5070  OE1 GLU A 536      -9.422 -14.257 -18.122  1.00 10.00      A   
ATOM   5071  OE2 GLU A 536     -11.010 -12.862 -18.702  1.00 10.00      A   
ATOM   5072  C   GLU A 536     -11.139 -18.969 -18.011  1.00 10.00      A   
ATOM   5073  O   GLU A 536     -10.781 -19.199 -16.854  1.00 10.00      A   
ATOM   5074  N   VAL A 537     -10.912 -19.796 -19.012  1.00 10.00      A   
ATOM   5075  HN  VAL A 537     -11.254 -19.565 -19.906  1.00 10.00      A   
ATOM   5076  CA  VAL A 537     -10.180 -21.040 -18.840  1.00 10.00      A   
ATOM   5077  CB  VAL A 537     -10.669 -22.107 -19.843  1.00 10.00      A   
ATOM   5078  CG1 VAL A 537      -9.839 -23.378 -19.748  1.00 10.00      A   
ATOM   5079  CG2 VAL A 537     -12.149 -22.403 -19.635  1.00 10.00      A   
ATOM   5080  C   VAL A 537      -8.692 -20.794 -19.061  1.00 10.00      A   
ATOM   5081  O   VAL A 537      -8.289 -20.312 -20.120  1.00 10.00      A   
ATOM   5082  N   ILE A 538      -7.886 -21.116 -18.063  1.00 10.00      A   
ATOM   5083  HN  ILE A 538      -8.268 -21.508 -17.244  1.00 10.00      A   
ATOM   5084  CA  ILE A 538      -6.445 -20.928 -18.147  1.00 10.00      A   
ATOM   5085  CB  ILE A 538      -5.906 -20.100 -16.963  1.00 10.00      A   
ATOM   5086  CG1 ILE A 538      -6.698 -18.798 -16.819  1.00 10.00      A   
ATOM   5087  CG2 ILE A 538      -4.421 -19.806 -17.135  1.00 10.00      A   
ATOM   5088  CD1 ILE A 538      -7.537 -18.736 -15.562  1.00 10.00      A   
ATOM   5089  C   ILE A 538      -5.744 -22.279 -18.172  1.00 10.00      A   
ATOM   5090  O   ILE A 538      -5.677 -22.980 -17.156  1.00 10.00      A   
ATOM   5091  N   ASP A 539      -5.224 -22.641 -19.333  1.00 10.00      A   
ATOM   5092  HN  ASP A 539      -5.293 -22.029 -20.100  1.00 10.00      A   
ATOM   5093  CA  ASP A 539      -4.537 -23.915 -19.495  1.00 10.00      A   
ATOM   5094  CB  ASP A 539      -5.493 -24.963 -20.065  1.00 10.00      A   
ATOM   5095  CG  ASP A 539      -4.956 -26.370 -19.950  1.00 10.00      A   
ATOM   5096  OD1 ASP A 539      -5.199 -27.025 -18.909  1.00 10.00      A   
ATOM   5097  OD2 ASP A 539      -4.305 -26.836 -20.907  1.00 10.00      A   
ATOM   5098  C   ASP A 539      -3.309 -23.769 -20.389  1.00 10.00      A   
ATOM   5099  O   ASP A 539      -3.403 -23.302 -21.526  1.00 10.00      A   
ATOM   5100  N   GLU A 540      -2.154 -24.164 -19.867  1.00 10.00      A   
ATOM   5101  HN  GLU A 540      -2.140 -24.534 -18.948  1.00 10.00      A   
ATOM   5102  CA  GLU A 540      -0.903 -24.067 -20.607  1.00 10.00      A   
ATOM   5103  CB  GLU A 540       0.249 -23.692 -19.670  1.00 10.00      A   
ATOM   5104  CG  GLU A 540       0.071 -22.370 -18.944  1.00 10.00      A   
ATOM   5105  CD  GLU A 540       1.220 -22.069 -18.003  1.00 10.00      A   
ATOM   5106  OE1 GLU A 540       1.237 -22.621 -16.881  1.00 10.00      A   
ATOM   5107  OE2 GLU A 540       2.113 -21.282 -18.380  1.00 10.00      A   
ATOM   5108  C   GLU A 540      -0.574 -25.367 -21.337  1.00 10.00      A   
ATOM   5109  O   GLU A 540       0.557 -25.566 -21.789  1.00 10.00      A   
ATOM   5110  N   ARG A 541      -1.555 -26.252 -21.464  1.00 10.00      A   
ATOM   5111  HN  ARG A 541      -2.449 -26.048 -21.093  1.00 10.00      A   
ATOM   5112  CA  ARG A 541      -1.342 -27.524 -22.149  1.00 10.00      A   
ATOM   5113  CB  ARG A 541      -1.866 -28.695 -21.316  1.00 10.00      A   
ATOM   5114  CG  ARG A 541      -1.356 -28.727 -19.886  1.00 10.00      A   
ATOM   5115  CD  ARG A 541      -2.508 -28.855 -18.903  1.00 10.00      A   
ATOM   5116  NE  ARG A 541      -2.960 -30.235 -18.746  1.00 10.00      A   
ATOM   5117  HE  ARG A 541      -2.269 -30.936 -18.758  1.00 10.00      A   
ATOM   5118  CZ  ARG A 541      -4.235 -30.592 -18.575  1.00 10.00      A   
ATOM   5119  NH1 ARG A 541      -5.196 -29.672 -18.541  1.00 10.00      A   
ATOM   5120 HH11 ARG A 541      -4.957 -28.649 -18.653  1.00 10.00      A   
ATOM   5121 HH12 ARG A 541      -6.186 -29.954 -18.406  1.00 10.00      A   
ATOM   5122  NH2 ARG A 541      -4.549 -31.877 -18.434  1.00 10.00      A   
ATOM   5123 HH21 ARG A 541      -5.539 -32.168 -18.298  1.00 10.00      A   
ATOM   5124 HH22 ARG A 541      -3.796 -32.604 -18.455  1.00 10.00      A   
ATOM   5125  C   ARG A 541      -2.000 -27.516 -23.525  1.00 10.00      A   
ATOM   5126  O   ARG A 541      -2.210 -28.563 -24.139  1.00 10.00      A   
ATOM   5127  N   GLY A 542      -2.322 -26.324 -23.999  1.00 10.00      A   
ATOM   5128  HN  GLY A 542      -2.145 -25.532 -23.454  1.00 10.00      A   
ATOM   5129  CA  GLY A 542      -2.949 -26.181 -25.297  1.00 10.00      A   
ATOM   5130  C   GLY A 542      -4.447 -26.013 -25.185  1.00 10.00      A   
ATOM   5131  O   GLY A 542      -5.005 -26.090 -24.090  1.00 10.00      A   
ATOM   5132  N   ALA A 543      -5.097 -25.778 -26.315  1.00 10.00      A   
ATOM   5133  HN  ALA A 543      -4.593 -25.730 -27.152  1.00 10.00      A   
ATOM   5134  CA  ALA A 543      -6.541 -25.603 -26.343  1.00 10.00      A   
ATOM   5135  CB  ALA A 543      -7.009 -25.247 -27.748  1.00 10.00      A   
ATOM   5136  C   ALA A 543      -7.235 -26.868 -25.853  1.00 10.00      A   
ATOM   5137  O   ALA A 543      -6.987 -27.963 -26.367  1.00 10.00      A   
ATOM   5138  N   PRO A 544      -8.123 -26.732 -24.855  1.00 10.00      A   
ATOM   5139  CA  PRO A 544      -8.858 -27.864 -24.272  1.00 10.00      A   
ATOM   5140  CB  PRO A 544      -9.698 -27.223 -23.160  1.00 10.00      A   
ATOM   5141  CG  PRO A 544      -9.056 -25.904 -22.896  1.00 10.00      A   
ATOM   5142  CD  PRO A 544      -8.477 -25.458 -24.206  1.00 10.00      A   
ATOM   5143  C   PRO A 544      -9.761 -28.567 -25.287  1.00 10.00      A   
ATOM   5144  O   PRO A 544     -10.264 -29.658 -25.032  1.00 10.00      A   
ATOM   5145  N   ASP A 545      -9.943 -27.940 -26.445  1.00 10.00      A   
ATOM   5146  HN  ASP A 545      -9.505 -27.076 -26.588  1.00 10.00      A   
ATOM   5147  CA  ASP A 545     -10.773 -28.494 -27.512  1.00 10.00      A   
ATOM   5148  CB  ASP A 545     -10.898 -27.485 -28.653  1.00 10.00      A   
ATOM   5149  CG  ASP A 545     -12.322 -27.028 -28.899  1.00 10.00      A   
ATOM   5150  OD1 ASP A 545     -13.264 -27.830 -28.704  1.00 10.00      A   
ATOM   5151  OD2 ASP A 545     -12.506 -25.854 -29.282  1.00 10.00      A   
ATOM   5152  C   ASP A 545     -10.163 -29.781 -28.060  1.00 10.00      A   
ATOM   5153  O   ASP A 545     -10.855 -30.598 -28.668  1.00 10.00      A   
ATOM   5154  N   SER A 546      -8.863 -29.960 -27.843  1.00 10.00      A   
ATOM   5155  HN  SER A 546      -8.366 -29.280 -27.340  1.00 10.00      A   
ATOM   5156  CA  SER A 546      -8.165 -31.148 -28.320  1.00 10.00      A   
ATOM   5157  CB  SER A 546      -6.712 -30.814 -28.678  1.00 10.00      A   
ATOM   5158  OG  SER A 546      -6.067 -30.122 -27.621  1.00 10.00      A   
ATOM   5159  HG  SER A 546      -6.538 -29.297 -27.440  1.00 10.00      A   
ATOM   5160  C   SER A 546      -8.218 -32.278 -27.291  1.00 10.00      A   
ATOM   5161  O   SER A 546      -7.586 -33.324 -27.455  1.00 10.00      A   
ATOM   5162  N   ARG A 547      -8.987 -32.068 -26.235  1.00 10.00      A   
ATOM   5163  HN  ARG A 547      -9.496 -31.228 -26.170  1.00 10.00      A   
ATOM   5164  CA  ARG A 547      -9.124 -33.055 -25.178  1.00 10.00      A   
ATOM   5165  CB  ARG A 547      -8.380 -32.588 -23.920  1.00 10.00      A   
ATOM   5166  CG  ARG A 547      -6.869 -32.501 -24.087  1.00 10.00      A   
ATOM   5167  CD  ARG A 547      -6.168 -32.241 -22.762  1.00 10.00      A
[truncated: 221,457 more chars]
