# Supplementary material for: Flexibility of intrinsically disordered degrons in AUX/IAA proteins reinforces auxin co-receptor assemblies
Source: Nat Commun. 2020 May 8;11:2277. doi: 10.1038/s41467-020-16147-2 (PMC7210949; doi:10.1038/s41467-020-16147-2)
Supplement: Supplementary file 9 — Supplementary Data 6 [file 41467_2020_16147_MOESM9_ESM.gz › haddock_files/IAA07/No_disorder_restraint/cluster1_4.pdb]

REMARK FILENAME="complex_390w.pdb0"
REMARK ===============================================================
REMARK HADDOCK run for complex
REMARK initial structure: complex_390.pdb
REMARK final NOE weights: unambig 50 amb: 50
REMARK ===============================================================
REMARK            total,bonds,angles,improper,dihe,vdw,elec,air,cdih,coup,rdcs,vean,dani,xpcs,rg
REMARK energies: -331.671, 0, 0, 0, 0, -32.7549, -300.536, 1.62045, 0, 0, 0, 0, 0, 0, 0
REMARK ===============================================================
REMARK            bonds,angles,impropers,dihe,air,cdih,coup,rdcs,vean,dani,xpcs
REMARK rms-dev.: 0,0,0,0,3.753775E-02,0,0, 0, 0, 0, 0
REMARK ===============================================================
REMARK               air,cdih,coup,rdcs,vean,dani,xpcs
REMARK               >0.3,>5,>1,>0,>5,>0.2,>0.2
REMARK violations.: 0, 0, 0, 0, 0, 0, 0
REMARK ===============================================================
REMARK                        CVpartition#,violations,rms
REMARK AIRs cross-validation: 2, 0, NaN
REMARK ===============================================================
REMARK NCS energy: 0
REMARK ===============================================================
REMARK Symmetry energy: 0
REMARK ===============================================================
REMARK Desolvation energy: 21.6693
REMARK Internal energy free molecules: -22365
REMARK Internal energy complex: -33454
REMARK Binding energy: -11400.6
REMARK ===============================================================
REMARK buried surface area: 1418.82
REMARK ===============================================================
REMARK water - chain1: 0 0 0
REMARK water - chain2: 0 0 0
REMARK water - chain3: 0 0 0
REMARK water - chain4: 0 0 0
REMARK water - chain5: 0 0 0
REMARK water - chain6: 0 0 0
REMARK ===============================================================
REMARK water - water: 0 0 0
REMARK ===============================================================
REMARK DATE:14-Feb-2019  06:08:32       created by user: enm009
REMARK VERSION:1.3U
ATOM      1  N   PHE A   9     -35.270 -20.760   3.575  1.00 10.00      A   
ATOM      2  HN  PHE A   9     -35.566 -20.743   4.513  1.00 10.00      A   
ATOM      3  CA  PHE A   9     -33.981 -21.357   3.255  1.00 10.00      A   
ATOM      4  CB  PHE A   9     -33.173 -20.437   2.337  1.00 10.00      A   
ATOM      5  CG  PHE A   9     -33.643 -20.436   0.912  1.00 10.00      A   
ATOM      6  CD1 PHE A   9     -34.471 -19.428   0.444  1.00 10.00      A   
ATOM      7  CD2 PHE A   9     -33.254 -21.437   0.037  1.00 10.00      A   
ATOM      8  CE1 PHE A   9     -34.899 -19.420  -0.867  1.00 10.00      A   
ATOM      9  CE2 PHE A   9     -33.682 -21.435  -1.275  1.00 10.00      A   
ATOM     10  CZ  PHE A   9     -34.505 -20.423  -1.727  1.00 10.00      A   
ATOM     11  C   PHE A   9     -33.180 -21.654   4.518  1.00 10.00      A   
ATOM     12  O   PHE A   9     -33.139 -20.837   5.440  1.00 10.00      A   
ATOM     13  N   PRO A  10     -32.550 -22.837   4.577  1.00 10.00      A   
ATOM     14  CA  PRO A  10     -31.731 -23.251   5.724  1.00 10.00      A   
ATOM     15  CB  PRO A  10     -31.254 -24.656   5.338  1.00 10.00      A   
ATOM     16  CG  PRO A  10     -32.212 -25.113   4.292  1.00 10.00      A   
ATOM     17  CD  PRO A  10     -32.611 -23.880   3.540  1.00 10.00      A   
ATOM     18  C   PRO A  10     -30.530 -22.329   5.920  1.00 10.00      A   
ATOM     19  O   PRO A  10     -29.977 -21.809   4.947  1.00 10.00      A   
ATOM     20  N   GLU A  11     -30.129 -22.139   7.175  1.00 10.00      A   
ATOM     21  HN  GLU A  11     -30.618 -22.583   7.902  1.00 10.00      A   
ATOM     22  CA  GLU A  11     -28.998 -21.278   7.511  1.00 10.00      A   
ATOM     23  CB  GLU A  11     -28.759 -21.300   9.020  1.00 10.00      A   
ATOM     24  CG  GLU A  11     -30.033 -21.294   9.853  1.00 10.00      A   
ATOM     25  CD  GLU A  11     -30.678 -19.927   9.957  1.00 10.00      A   
ATOM     26  OE1 GLU A  11     -30.313 -19.168  10.881  1.00 10.00      A   
ATOM     27  OE2 GLU A  11     -31.569 -19.617   9.139  1.00 10.00      A   
ATOM     28  C   GLU A  11     -27.731 -21.714   6.778  1.00 10.00      A   
ATOM     29  O   GLU A  11     -26.968 -20.880   6.290  1.00 10.00      A   
ATOM     30  N   GLU A  12     -27.526 -23.030   6.692  1.00 10.00      A   
ATOM     31  HN  GLU A  12     -28.174 -23.635   7.103  1.00 10.00      A   
ATOM     32  CA  GLU A  12     -26.359 -23.595   6.020  1.00 10.00      A   
ATOM     33  CB  GLU A  12     -26.331 -25.120   6.178  1.00 10.00      A   
ATOM     34  CG  GLU A  12     -27.594 -25.823   5.708  1.00 10.00      A   
ATOM     35  CD  GLU A  12     -27.627 -27.287   6.104  1.00 10.00      A   
ATOM     36  OE1 GLU A  12     -27.054 -28.126   5.377  1.00 10.00      A   
ATOM     37  OE2 GLU A  12     -28.239 -27.610   7.140  1.00 10.00      A   
ATOM     38  C   GLU A  12     -26.329 -23.205   4.547  1.00 10.00      A   
ATOM     39  O   GLU A  12     -25.261 -23.094   3.942  1.00 10.00      A   
ATOM     40  N   VAL A  13     -27.507 -22.988   3.977  1.00 10.00      A   
ATOM     41  HN  VAL A  13     -28.320 -23.082   4.511  1.00 10.00      A   
ATOM     42  CA  VAL A  13     -27.619 -22.597   2.586  1.00 10.00      A   
ATOM     43  CB  VAL A  13     -29.035 -22.882   2.034  1.00 10.00      A   
ATOM     44  CG1 VAL A  13     -29.211 -22.251   0.664  1.00 10.00      A   
ATOM     45  CG2 VAL A  13     -29.280 -24.383   1.955  1.00 10.00      A   
ATOM     46  C   VAL A  13     -27.289 -21.111   2.445  1.00 10.00      A   
ATOM     47  O   VAL A  13     -26.441 -20.721   1.638  1.00 10.00      A   
ATOM     48  N   LEU A  14     -27.941 -20.296   3.271  1.00 10.00      A   
ATOM     49  HN  LEU A  14     -28.578 -20.682   3.910  1.00 10.00      A   
ATOM     50  CA  LEU A  14     -27.740 -18.849   3.264  1.00 10.00      A   
ATOM     51  CB  LEU A  14     -28.634 -18.195   4.318  1.00 10.00      A   
ATOM     52  CG  LEU A  14     -30.136 -18.439   4.160  1.00 10.00      A   
ATOM     53  CD1 LEU A  14     -30.888 -17.929   5.375  1.00 10.00      A   
ATOM     54  CD2 LEU A  14     -30.654 -17.781   2.890  1.00 10.00      A   
ATOM     55  C   LEU A  14     -26.275 -18.507   3.526  1.00 10.00      A   
ATOM     56  O   LEU A  14     -25.716 -17.607   2.905  1.00 10.00      A   
ATOM     57  N   GLU A  15     -25.665 -19.250   4.439  1.00 10.00      A   
ATOM     58  HN  GLU A  15     -26.184 -19.944   4.907  1.00 10.00      A   
ATOM     59  CA  GLU A  15     -24.262 -19.061   4.792  1.00 10.00      A   
ATOM     60  CB  GLU A  15     -23.864 -20.067   5.874  1.00 10.00      A   
ATOM     61  CG  GLU A  15     -22.461 -19.887   6.424  1.00 10.00      A   
ATOM     62  CD  GLU A  15     -22.087 -20.979   7.402  1.00 10.00      A   
ATOM     63  OE1 GLU A  15     -21.931 -22.138   6.973  1.00 10.00      A   
ATOM     64  OE2 GLU A  15     -21.946 -20.682   8.607  1.00 10.00      A   
ATOM     65  C   GLU A  15     -23.363 -19.228   3.566  1.00 10.00      A   
ATOM     66  O   GLU A  15     -22.389 -18.494   3.387  1.00 10.00      A   
ATOM     67  N   HIS A  16     -23.699 -20.193   2.719  1.00 10.00      A   
ATOM     68  HN  HIS A  16     -24.488 -20.747   2.906  1.00 10.00      A   
ATOM     69  CA  HIS A  16     -22.922 -20.445   1.517  1.00 10.00      A   
ATOM     70  CB  HIS A  16     -23.271 -21.810   0.916  1.00 10.00      A   
ATOM     71  CG  HIS A  16     -22.209 -22.368   0.017  1.00 10.00      A   
ATOM     72  ND1 HIS A  16     -21.090 -22.979   0.528  1.00 10.00      A   
ATOM     73  CD2 HIS A  16     -22.140 -22.378  -1.338  1.00 10.00      A   
ATOM     74  CE1 HIS A  16     -20.368 -23.346  -0.515  1.00 10.00      A   
ATOM     75  NE2 HIS A  16     -20.962 -23.005  -1.661  1.00 10.00      A   
ATOM     76  HE2 HIS A  16     -20.621 -23.184  -2.572  1.00 10.00      A   
ATOM     77  C   HIS A  16     -23.143 -19.332   0.494  1.00 10.00      A   
ATOM     78  O   HIS A  16     -22.204 -18.880  -0.158  1.00 10.00      A   
ATOM     79  N   VAL A  17     -24.387 -18.880   0.377  1.00 10.00      A   
ATOM     80  HN  VAL A  17     -25.092 -19.277   0.931  1.00 10.00      A   
ATOM     81  CA  VAL A  17     -24.731 -17.815  -0.560  1.00 10.00      A   
ATOM     82  CB  VAL A  17     -26.254 -17.563  -0.603  1.00 10.00      A   
ATOM     83  CG1 VAL A  17     -26.596 -16.577  -1.707  1.00 10.00      A   
ATOM     84  CG2 VAL A  17     -27.017 -18.863  -0.802  1.00 10.00      A   
ATOM     85  C   VAL A  17     -24.024 -16.513  -0.187  1.00 10.00      A   
ATOM     86  O   VAL A  17     -23.532 -15.793  -1.056  1.00 10.00      A   
ATOM     87  N   PHE A  18     -23.956 -16.237   1.111  1.00 10.00      A   
ATOM     88  HN  PHE A  18     -24.350 -16.866   1.755  1.00 10.00      A   
ATOM     89  CA  PHE A  18     -23.321 -15.021   1.612  1.00 10.00      A   
ATOM     90  CB  PHE A  18     -23.600 -14.836   3.110  1.00 10.00      A   
ATOM     91  CG  PHE A  18     -25.049 -14.629   3.472  1.00 10.00      A   
ATOM     92  CD1 PHE A  18     -25.470 -14.762   4.786  1.00 10.00      A   
ATOM     93  CD2 PHE A  18     -25.990 -14.301   2.508  1.00 10.00      A   
ATOM     94  CE1 PHE A  18     -26.795 -14.575   5.132  1.00 10.00      A   
ATOM     95  CE2 PHE A  18     -27.315 -14.114   2.846  1.00 10.00      A   
ATOM     96  CZ  PHE A  18     -27.718 -14.250   4.159  1.00 10.00      A   
ATOM     97  C   PHE A  18     -21.811 -15.012   1.364  1.00 10.00      A   
ATOM     98  O   PHE A  18     -21.180 -13.955   1.383  1.00 10.00      A   
ATOM     99  N   SER A  19     -21.229 -16.179   1.119  1.00 10.00      A   
ATOM    100  HN  SER A  19     -21.772 -16.997   1.096  1.00 10.00      A   
ATOM    101  CA  SER A  19     -19.792 -16.265   0.889  1.00 10.00      A   
ATOM    102  CB  SER A  19     -19.291 -17.699   1.086  1.00 10.00      A   
ATOM    103  OG  SER A  19     -19.611 -18.532  -0.017  1.00 10.00      A   
ATOM    104  HG  SER A  19     -20.571 -18.657  -0.065  1.00 10.00      A   
ATOM    105  C   SER A  19     -19.387 -15.720  -0.486  1.00 10.00      A   
ATOM    106  O   SER A  19     -18.222 -15.383  -0.712  1.00 10.00      A   
ATOM    107  N   PHE A  20     -20.352 -15.620  -1.396  1.00 10.00      A   
ATOM    108  HN  PHE A  20     -21.268 -15.888  -1.162  1.00 10.00      A   
ATOM    109  CA  PHE A  20     -20.078 -15.121  -2.741  1.00 10.00      A   
ATOM    110  CB  PHE A  20     -21.090 -15.673  -3.743  1.00 10.00      A   
ATOM    111  CG  PHE A  20     -20.999 -17.161  -3.907  1.00 10.00      A   
ATOM    112  CD1 PHE A  20     -21.955 -17.992  -3.346  1.00 10.00      A   
ATOM    113  CD2 PHE A  20     -19.953 -17.729  -4.613  1.00 10.00      A   
ATOM    114  CE1 PHE A  20     -21.868 -19.363  -3.486  1.00 10.00      A   
ATOM    115  CE2 PHE A  20     -19.861 -19.099  -4.759  1.00 10.00      A   
ATOM    116  CZ  PHE A  20     -20.820 -19.918  -4.194  1.00 10.00      A   
ATOM    117  C   PHE A  20     -20.050 -13.598  -2.773  1.00 10.00      A   
ATOM    118  O   PHE A  20     -19.550 -12.990  -3.720  1.00 10.00      A   
ATOM    119  N   ILE A  21     -20.589 -12.994  -1.729  1.00 10.00      A   
ATOM    120  HN  ILE A  21     -20.974 -13.541  -1.009  1.00 10.00      A   
ATOM    121  CA  ILE A  21     -20.618 -11.546  -1.608  1.00 10.00      A   
ATOM    122  CB  ILE A  21     -22.008 -11.054  -1.147  1.00 10.00      A   
ATOM    123  CG1 ILE A  21     -23.029 -11.214  -2.281  1.00 10.00      A   
ATOM    124  CG2 ILE A  21     -21.948  -9.608  -0.674  1.00 10.00      A   
ATOM    125  CD1 ILE A  21     -24.415 -10.705  -1.946  1.00 10.00      A   
ATOM    126  C   ILE A  21     -19.549 -11.110  -0.611  1.00 10.00      A   
ATOM    127  O   ILE A  21     -19.602 -11.476   0.565  1.00 10.00      A   
ATOM    128  N   GLN A  22     -18.563 -10.362  -1.088  1.00 10.00      A   
ATOM    129  HN  GLN A  22     -18.561 -10.119  -2.043  1.00 10.00      A   
ATOM    130  CA  GLN A  22     -17.477  -9.898  -0.230  1.00 10.00      A   
ATOM    131  CB  GLN A  22     -16.124 -10.411  -0.734  1.00 10.00      A   
ATOM    132  CG  GLN A  22     -15.917 -11.907  -0.551  1.00 10.00      A   
ATOM    133  CD  GLN A  22     -15.947 -12.320   0.907  1.00 10.00      A   
ATOM    134  OE1 GLN A  22     -14.921 -12.351   1.580  1.00 10.00      A   
ATOM    135  NE2 GLN A  22     -17.129 -12.632   1.409  1.00 10.00      A   
ATOM    136 HE21 GLN A  22     -17.913 -12.580   0.819  1.00 10.00      A   
ATOM    137 HE22 GLN A  22     -17.178 -12.896   2.349  1.00 10.00      A   
ATOM    138  C   GLN A  22     -17.458  -8.379  -0.101  1.00 10.00      A   
ATOM    139  O   GLN A  22     -16.814  -7.834   0.798  1.00 10.00      A   
ATOM    140  N   LEU A  23     -18.162  -7.702  -1.002  1.00 10.00      A   
ATOM    141  HN  LEU A  23     -18.652  -8.194  -1.692  1.00 10.00      A   
ATOM    142  CA  LEU A  23     -18.226  -6.246  -0.977  1.00 10.00      A   
ATOM    143  CB  LEU A  23     -18.934  -5.692  -2.215  1.00 10.00      A   
ATOM    144  CG  LEU A  23     -18.036  -5.075  -3.288  1.00 10.00      A   
ATOM    145  CD1 LEU A  23     -17.210  -6.149  -3.980  1.00 10.00      A   
ATOM    146  CD2 LEU A  23     -18.868  -4.302  -4.299  1.00 10.00      A   
ATOM    147  C   LEU A  23     -18.925  -5.770   0.288  1.00 10.00      A   
ATOM    148  O   LEU A  23     -20.020  -6.234   0.617  1.00 10.00      A   
ATOM    149  N   ASP A  24     -18.280  -4.852   0.994  1.00 10.00      A   
ATOM    150  HN  ASP A  24     -17.408  -4.529   0.674  1.00 10.00      A   
ATOM    151  CA  ASP A  24     -18.817  -4.304   2.237  1.00 10.00      A   
ATOM    152  CB  ASP A  24     -17.874  -3.233   2.797  1.00 10.00      A   
ATOM    153  CG  ASP A  24     -16.414  -3.638   2.717  1.00 10.00      A   
ATOM    154  OD1 ASP A  24     -15.881  -4.173   3.713  1.00 10.00      A   
ATOM    155  OD2 ASP A  24     -15.798  -3.440   1.643  1.00 10.00      A   
ATOM    156  C   ASP A  24     -20.196  -3.706   2.003  1.00 10.00      A   
ATOM    157  O   ASP A  24     -21.136  -3.981   2.745  1.00 10.00      A   
ATOM    158  N   LYS A  25     -20.306  -2.916   0.943  1.00 10.00      A   
ATOM    159  HN  LYS A  25     -19.515  -2.761   0.386  1.00 10.00      A   
ATOM    160  CA  LYS A  25     -21.564  -2.266   0.584  1.00 10.00      A   
ATOM    161  CB  LYS A  25     -21.375  -1.394  -0.660  1.00 10.00      A   
ATOM    162  CG  LYS A  25     -20.475  -0.189  -0.443  1.00 10.00      A   
ATOM    163  CD  LYS A  25     -19.975   0.366  -1.763  1.00 10.00      A   
ATOM    164  CE  LYS A  25     -19.186   1.647  -1.560  1.00 10.00      A   
ATOM    165  NZ  LYS A  25     -20.061   2.846  -1.526  1.00 10.00      A   
ATOM    166  HZ1 LYS A  25     -19.529   3.671  -1.178  1.00 10.00      A   
ATOM    167  HZ2 LYS A  25     -20.871   2.684  -0.897  1.00 10.00      A   
ATOM    168  HZ3 LYS A  25     -20.414   3.057  -2.481  1.00 10.00      A   
ATOM    169  C   LYS A  25     -22.671  -3.290   0.339  1.00 10.00      A   
ATOM    170  O   LYS A  25     -23.816  -3.079   0.728  1.00 10.00      A   
ATOM    171  N   ASP A  26     -22.316  -4.402  -0.297  1.00 10.00      A   
ATOM    172  HN  ASP A  26     -21.384  -4.521  -0.564  1.00 10.00      A   
ATOM    173  CA  ASP A  26     -23.282  -5.456  -0.592  1.00 10.00      A   
ATOM    174  CB  ASP A  26     -22.700  -6.465  -1.585  1.00 10.00      A   
ATOM    175  CG  ASP A  26     -22.781  -6.016  -3.028  1.00 10.00      A   
ATOM    176  OD1 ASP A  26     -23.756  -5.328  -3.391  1.00 10.00      A   
ATOM    177  OD2 ASP A  26     -21.868  -6.355  -3.806  1.00 10.00      A   
ATOM    178  C   ASP A  26     -23.698  -6.173   0.685  1.00 10.00      A   
ATOM    179  O   ASP A  26     -24.884  -6.389   0.937  1.00 10.00      A   
ATOM    180  N   ARG A  27     -22.710  -6.522   1.498  1.00 10.00      A   
ATOM    181  HN  ARG A  27     -21.785  -6.300   1.250  1.00 10.00      A   
ATOM    182  CA  ARG A  27     -22.958  -7.222   2.752  1.00 10.00      A   
ATOM    183  CB  ARG A  27     -21.642  -7.601   3.433  1.00 10.00      A   
ATOM    184  CG  ARG A  27     -21.059  -8.924   2.961  1.00 10.00      A   
ATOM    185  CD  ARG A  27     -21.976 -10.086   3.310  1.00 10.00      A   
ATOM    186  NE  ARG A  27     -21.320 -11.376   3.130  1.00 10.00      A   
ATOM    187  HE  ARG A  27     -21.287 -11.743   2.215  1.00 10.00      A   
ATOM    188  CZ  ARG A  27     -20.771 -12.078   4.122  1.00 10.00      A   
ATOM    189  NH1 ARG A  27     -20.797 -11.618   5.367  1.00 10.00      A   
ATOM    190 HH11 ARG A  27     -21.249 -10.689   5.590  1.00 10.00      A   
ATOM    191 HH12 ARG A  27     -20.372 -12.174   6.135  1.00 10.00      A   
ATOM    192  NH2 ARG A  27     -20.197 -13.247   3.866  1.00 10.00      A   
ATOM    193 HH21 ARG A  27     -20.179 -13.615   2.888  1.00 10.00      A   
ATOM    194 HH22 ARG A  27     -19.762 -13.803   4.639  1.00 10.00      A   
ATOM    195  C   ARG A  27     -23.822  -6.388   3.690  1.00 10.00      A   
ATOM    196  O   ARG A  27     -24.681  -6.922   4.395  1.00 10.00      A   
ATOM    197  N   ASN A  28     -23.590  -5.081   3.690  1.00 10.00      A   
ATOM    198  HN  ASN A  28     -22.878  -4.721   3.112  1.00 10.00      A   
ATOM    199  CA  ASN A  28     -24.351  -4.166   4.537  1.00 10.00      A   
ATOM    200  CB  ASN A  28     -23.834  -2.727   4.423  1.00 10.00      A   
ATOM    201  CG  ASN A  28     -22.502  -2.524   5.119  1.00 10.00      A   
ATOM    202  OD1 ASN A  28     -22.088  -3.338   5.951  1.00 10.00      A   
ATOM    203  ND2 ASN A  28     -21.824  -1.435   4.791  1.00 10.00      A   
ATOM    204 HD21 ASN A  28     -22.218  -0.819   4.126  1.00 10.00      A   
ATOM    205 HD22 ASN A  28     -20.953  -1.279   5.225  1.00 10.00      A   
ATOM    206  C   ASN A  28     -25.841  -4.225   4.218  1.00 10.00      A   
ATOM    207  O   ASN A  28     -26.680  -4.175   5.121  1.00 10.00      A   
ATOM    208  N   SER A  29     -26.169  -4.344   2.938  1.00 10.00      A   
ATOM    209  HN  SER A  29     -25.462  -4.374   2.259  1.00 10.00      A   
ATOM    210  CA  SER A  29     -27.556  -4.427   2.512  1.00 10.00      A   
ATOM    211  CB  SER A  29     -27.632  -4.423   0.984  1.00 10.00      A   
ATOM    212  OG  SER A  29     -26.778  -3.432   0.439  1.00 10.00      A   
ATOM    213  HG  SER A  29     -26.947  -3.351  -0.508  1.00 10.00      A   
ATOM    214  C   SER A  29     -28.198  -5.695   3.069  1.00 10.00      A   
ATOM    215  O   SER A  29     -29.347  -5.678   3.511  1.00 10.00      A   
ATOM    216  N   VAL A  30     -27.427  -6.780   3.079  1.00 10.00      A   
ATOM    217  HN  VAL A  30     -26.506  -6.711   2.745  1.00 10.00      A   
ATOM    218  CA  VAL A  30     -27.905  -8.065   3.580  1.00 10.00      A   
ATOM    219  CB  VAL A  30     -26.877  -9.187   3.321  1.00 10.00      A   
ATOM    220  CG1 VAL A  30     -27.393 -10.528   3.821  1.00 10.00      A   
ATOM    221  CG2 VAL A  30     -26.538  -9.267   1.841  1.00 10.00      A   
ATOM    222  C   VAL A  30     -28.209  -7.983   5.075  1.00 10.00      A   
ATOM    223  O   VAL A  30     -29.204  -8.528   5.549  1.00 10.00      A   
ATOM    224  N   SER A  31     -27.361  -7.275   5.810  1.00 10.00      A   
ATOM    225  HN  SER A  31     -26.585  -6.858   5.378  1.00 10.00      A   
ATOM    226  CA  SER A  31     -27.536  -7.121   7.248  1.00 10.00      A   
ATOM    227  CB  SER A  31     -26.222  -6.658   7.888  1.00 10.00      A   
ATOM    228  OG  SER A  31     -25.721  -5.482   7.263  1.00 10.00      A   
ATOM    229  HG  SER A  31     -26.310  -5.226   6.539  1.00 10.00      A   
ATOM    230  C   SER A  31     -28.669  -6.147   7.592  1.00 10.00      A   
ATOM    231  O   SER A  31     -28.868  -5.805   8.755  1.00 10.00      A   
ATOM    232  N   LEU A  32     -29.409  -5.704   6.584  1.00 10.00      A   
ATOM    233  HN  LEU A  32     -29.218  -6.013   5.674  1.00 10.00      A   
ATOM    234  CA  LEU A  32     -30.500  -4.762   6.804  1.00 10.00      A   
ATOM    235  CB  LEU A  32     -30.151  -3.397   6.209  1.00 10.00      A   
ATOM    236  CG  LEU A  32     -29.539  -2.376   7.167  1.00 10.00      A   
ATOM    237  CD1 LEU A  32     -28.951  -1.208   6.392  1.00 10.00      A   
ATOM    238  CD2 LEU A  32     -30.581  -1.888   8.161  1.00 10.00      A   
ATOM    239  C   LEU A  32     -31.825  -5.259   6.231  1.00 10.00      A   
ATOM    240  O   LEU A  32     -32.830  -4.546   6.281  1.00 10.00      A   
ATOM    241  N   VAL A  33     -31.835  -6.471   5.688  1.00 10.00      A   
ATOM    242  HN  VAL A  33     -31.012  -7.001   5.677  1.00 10.00      A   
ATOM    243  CA  VAL A  33     -33.057  -7.023   5.112  1.00 10.00      A   
ATOM    244  CB  VAL A  33     -32.798  -8.091   4.023  1.00 10.00      A   
ATOM    245  CG1 VAL A  33     -32.062  -7.477   2.847  1.00 10.00      A   
ATOM    246  CG2 VAL A  33     -32.033  -9.286   4.570  1.00 10.00      A   
ATOM    247  C   VAL A  33     -33.996  -7.558   6.189  1.00 10.00      A   
ATOM    248  O   VAL A  33     -35.199  -7.303   6.155  1.00 10.00      A   
ATOM    249  N   CYS A  34     -33.431  -8.276   7.148  1.00 10.00      A   
ATOM    250  HN  CYS A  34     -32.466  -8.437   7.112  1.00 10.00      A   
ATOM    251  CA  CYS A  34     -34.192  -8.842   8.252  1.00 10.00      A   
ATOM    252  CB  CYS A  34     -35.003 -10.057   7.792  1.00 10.00      A   
ATOM    253  SG  CYS A  34     -34.007 -11.455   7.222  1.00 10.00      A   
ATOM    254  HG  CYS A  34     -34.834 -12.448   6.924  1.00 10.00      A   
ATOM    255  C   CYS A  34     -33.234  -9.233   9.369  1.00 10.00      A   
ATOM    256  O   CYS A  34     -32.034  -9.391   9.129  1.00 10.00      A   
ATOM    257  N   LYS A  35     -33.754  -9.395  10.578  1.00 10.00      A   
ATOM    258  HN  LYS A  35     -34.727  -9.274  10.705  1.00 10.00      A   
ATOM    259  CA  LYS A  35     -32.927  -9.749  11.725  1.00 10.00      A   
ATOM    260  CB  LYS A  35     -33.732  -9.662  13.025  1.00 10.00      A   
ATOM    261  CG  LYS A  35     -34.024  -8.240  13.481  1.00 10.00      A   
ATOM    262  CD  LYS A  35     -34.768  -8.220  14.808  1.00 10.00      A   
ATOM    263  CE  LYS A  35     -33.866  -8.635  15.959  1.00 10.00      A   
ATOM    264  NZ  LYS A  35     -32.890  -7.566  16.313  1.00 10.00      A   
ATOM    265  HZ1 LYS A  35     -32.315  -7.863  17.125  1.00 10.00      A   
ATOM    266  HZ2 LYS A  35     -33.398  -6.687  16.571  1.00 10.00      A   
ATOM    267  HZ3 LYS A  35     -32.260  -7.365  15.508  1.00 10.00      A   
ATOM    268  C   LYS A  35     -32.286 -11.125  11.577  1.00 10.00      A   
ATOM    269  O   LYS A  35     -31.158 -11.333  12.021  1.00 10.00      A   
ATOM    270  N   SER A  36     -32.997 -12.049  10.940  1.00 10.00      A   
ATOM    271  HN  SER A  36     -33.881 -11.813  10.588  1.00 10.00      A   
ATOM    272  CA  SER A  36     -32.496 -13.410  10.747  1.00 10.00      A   
ATOM    273  CB  SER A  36     -33.589 -14.312  10.166  1.00 10.00      A   
ATOM    274  OG  SER A  36     -34.741 -14.315  10.993  1.00 10.00      A   
ATOM    275  HG  SER A  36     -34.549 -13.841  11.811  1.00 10.00      A   
ATOM    276  C   SER A  36     -31.246 -13.450   9.868  1.00 10.00      A   
ATOM    277  O   SER A  36     -30.211 -13.978  10.275  1.00 10.00      A   
ATOM    278  N   TRP A  37     -31.337 -12.875   8.671  1.00 10.00      A   
ATOM    279  HN  TRP A  37     -32.180 -12.453   8.404  1.00 10.00      A   
ATOM    280  CA  TRP A  37     -30.204 -12.859   7.746  1.00 10.00      A   
ATOM    281  CB  TRP A  37     -30.594 -12.267   6.389  1.00 10.00      A   
ATOM    282  CG  TRP A  37     -31.395 -13.202   5.527  1.00 10.00      A   
ATOM    283  CD1 TRP A  37     -32.223 -14.208   5.942  1.00 10.00      A   
ATOM    284  CD2 TRP A  37     -31.434 -13.221   4.095  1.00 10.00      A   
ATOM    285  NE1 TRP A  37     -32.783 -14.839   4.858  1.00 10.00      A   
ATOM    286  HE1 TRP A  37     -33.415 -15.590   4.900  1.00 10.00      A   
ATOM    287  CE2 TRP A  37     -32.314 -14.254   3.713  1.00 10.00      A   
ATOM    288  CE3 TRP A  37     -30.814 -12.459   3.100  1.00 10.00      A   
ATOM    289  CZ2 TRP A  37     -32.588 -14.545   2.379  1.00 10.00      A   
ATOM    290  CZ3 TRP A  37     -31.083 -12.750   1.777  1.00 10.00      A   
ATOM    291  CH2 TRP A  37     -31.964 -13.782   1.427  1.00 10.00      A   
ATOM    292  C   TRP A  37     -29.023 -12.105   8.347  1.00 10.00      A   
ATOM    293  O   TRP A  37     -27.869 -12.489   8.160  1.00 10.00      A   
ATOM    294  N   TYR A  38     -29.325 -11.050   9.092  1.00 10.00      A   
ATOM    295  HN  TYR A  38     -30.266 -10.804   9.207  1.00 10.00      A   
ATOM    296  CA  TYR A  38     -28.297 -10.246   9.741  1.00 10.00      A   
ATOM    297  CB  TYR A  38     -28.924  -9.044  10.466  1.00 10.00      A   
ATOM    298  CG  TYR A  38     -28.032  -8.431  11.527  1.00 10.00      A   
ATOM    299  CD1 TYR A  38     -28.239  -8.695  12.876  1.00 10.00      A   
ATOM    300  CD2 TYR A  38     -26.969  -7.607  11.180  1.00 10.00      A   
ATOM    301  CE1 TYR A  38     -27.412  -8.160  13.845  1.00 10.00      A   
ATOM    302  CE2 TYR A  38     -26.141  -7.064  12.143  1.00 10.00      A   
ATOM    303  CZ  TYR A  38     -26.365  -7.345  13.473  1.00 10.00      A   
ATOM    304  OH  TYR A  38     -25.533  -6.821  14.432  1.00 10.00      A   
ATOM    305  HH  TYR A  38     -25.460  -5.867  14.306  1.00 10.00      A   
ATOM    306  C   TYR A  38     -27.480 -11.096  10.717  1.00 10.00      A   
ATOM    307  O   TYR A  38     -26.258 -10.970  10.789  1.00 10.00      A   
ATOM    308  N   GLU A  39     -28.159 -11.978  11.444  1.00 10.00      A   
ATOM    309  HN  GLU A  39     -29.132 -12.049  11.325  1.00 10.00      A   
ATOM    310  CA  GLU A  39     -27.496 -12.843  12.414  1.00 10.00      A   
ATOM    311  CB  GLU A  39     -28.514 -13.617  13.245  1.00 10.00      A   
ATOM    312  CG  GLU A  39     -29.247 -12.770  14.270  1.00 10.00      A   
ATOM    313  CD  GLU A  39     -28.314 -12.091  15.251  1.00 10.00      A   
ATOM    314  OE1 GLU A  39     -28.538 -10.902  15.560  1.00 10.00      A   
ATOM    315  OE2 GLU A  39     -27.356 -12.742  15.724  1.00 10.00      A   
ATOM    316  C   GLU A  39     -26.531 -13.809  11.738  1.00 10.00      A   
ATOM    317  O   GLU A  39     -25.578 -14.284  12.355  1.00 10.00      A   
ATOM    318  N   ILE A  40     -26.792 -14.116  10.477  1.00 10.00      A   
ATOM    319  HN  ILE A  40     -27.586 -13.736  10.045  1.00 10.00      A   
ATOM    320  CA  ILE A  40     -25.929 -15.014   9.724  1.00 10.00      A   
ATOM    321  CB  ILE A  40     -26.706 -15.786   8.637  1.00 10.00      A   
ATOM    322  CG1 ILE A  40     -27.962 -16.423   9.235  1.00 10.00      A   
ATOM    323  CG2 ILE A  40     -25.819 -16.853   8.005  1.00 10.00      A   
ATOM    324  CD1 ILE A  40     -28.922 -16.965   8.200  1.00 10.00      A   
ATOM    325  C   ILE A  40     -24.791 -14.226   9.082  1.00 10.00      A   
ATOM    326  O   ILE A  40     -23.641 -14.665   9.085  1.00 10.00      A   
ATOM    327  N   GLU A  41     -25.124 -13.049   8.554  1.00 10.00      A   
ATOM    328  HN  GLU A  41     -26.065 -12.761   8.587  1.00 10.00      A   
ATOM    329  CA  GLU A  41     -24.147 -12.173   7.914  1.00 10.00      A   
ATOM    330  CB  GLU A  41     -24.851 -10.896   7.429  1.00 10.00      A   
ATOM    331  CG  GLU A  41     -24.121 -10.134   6.332  1.00 10.00      A   
ATOM    332  CD  GLU A  41     -23.012  -9.240   6.852  1.00 10.00      A   
ATOM    333  OE1 GLU A  41     -23.308  -8.279   7.589  1.00 10.00      A   
ATOM    334  OE2 GLU A  41     -21.836  -9.486   6.510  1.00 10.00      A   
ATOM    335  C   GLU A  41     -23.027 -11.812   8.887  1.00 10.00      A   
ATOM    336  O   GLU A  41     -21.841 -11.924   8.563  1.00 10.00      A   
ATOM    337  N   ARG A  42     -23.419 -11.420  10.094  1.00 10.00      A   
ATOM    338  HN  ARG A  42     -24.380 -11.391  10.293  1.00 10.00      A   
ATOM    339  CA  ARG A  42     -22.471 -11.028  11.129  1.00 10.00      A   
ATOM    340  CB  ARG A  42     -23.207 -10.480  12.355  1.00 10.00      A   
ATOM    341  CG  ARG A  42     -24.119 -11.488  13.035  1.00 10.00      A   
ATOM    342  CD  ARG A  42     -24.736 -10.925  14.306  1.00 10.00      A   
ATOM    343  NE  ARG A  42     -23.759 -10.838  15.390  1.00 10.00      A   
ATOM    344  HE  ARG A  42     -22.868 -10.479  15.165  1.00 10.00      A   
ATOM    345  CZ  ARG A  42     -24.004 -11.220  16.646  1.00 10.00      A   
ATOM    346  NH1 ARG A  42     -25.191 -11.715  16.980  1.00 10.00      A   
ATOM    347 HH11 ARG A  42     -25.955 -11.813  16.261  1.00 10.00      A   
ATOM    348 HH12 ARG A  42     -25.373 -12.015  17.964  1.00 10.00      A   
ATOM    349  NH2 ARG A  42     -23.059 -11.111  17.574  1.00 10.00      A   
ATOM    350 HH21 ARG A  42     -22.117 -10.728  17.330  1.00 10.00      A   
ATOM    351 HH22 ARG A  42     -23.250 -11.406  18.559  1.00 10.00      A   
ATOM    352  C   ARG A  42     -21.541 -12.172  11.531  1.00 10.00      A   
ATOM    353  O   ARG A  42     -20.470 -11.945  12.091  1.00 10.00      A   
ATOM    354  N   TRP A  43     -21.942 -13.399  11.232  1.00 10.00      A   
ATOM    355  HN  TRP A  43     -22.794 -13.527  10.763  1.00 10.00      A   
ATOM    356  CA  TRP A  43     -21.140 -14.562  11.581  1.00 10.00      A   
ATOM    357  CB  TRP A  43     -22.001 -15.629  12.258  1.00 10.00      A   
ATOM    358  CG  TRP A  43     -22.203 -15.398  13.725  1.00 10.00      A   
ATOM    359  CD1 TRP A  43     -23.110 -14.561  14.310  1.00 10.00      A   
ATOM    360  CD2 TRP A  43     -21.478 -16.008  14.796  1.00 10.00      A   
ATOM    361  NE1 TRP A  43     -22.996 -14.617  15.678  1.00 10.00      A   
ATOM    362  HE1 TRP A  43     -23.540 -14.108  16.319  1.00 10.00      A   
ATOM    363  CE2 TRP A  43     -21.997 -15.498  16.001  1.00 10.00      A   
ATOM    364  CE3 TRP A  43     -20.436 -16.940  14.849  1.00 10.00      A   
ATOM    365  CZ2 TRP A  43     -21.512 -15.888  17.246  1.00 10.00      A   
ATOM    366  CZ3 TRP A  43     -19.954 -17.326  16.084  1.00 10.00      A   
ATOM    367  CH2 TRP A  43     -20.492 -16.801  17.265  1.00 10.00      A   
ATOM    368  C   TRP A  43     -20.405 -15.148  10.377  1.00 10.00      A   
ATOM    369  O   TRP A  43     -19.844 -16.243  10.461  1.00 10.00      A   
ATOM    370  N   CYS A  44     -20.399 -14.429   9.259  1.00 10.00      A   
ATOM    371  HN  CYS A  44     -20.871 -13.570   9.232  1.00 10.00      A   
ATOM    372  CA  CYS A  44     -19.717 -14.916   8.065  1.00 10.00      A   
ATOM    373  CB  CYS A  44     -20.666 -15.712   7.162  1.00 10.00      A   
ATOM    374  SG  CYS A  44     -22.100 -14.786   6.571  1.00 10.00      A   
ATOM    375  HG  CYS A  44     -22.947 -14.657   7.584  1.00 10.00      A   
ATOM    376  C   CYS A  44     -19.000 -13.818   7.278  1.00 10.00      A   
ATOM    377  O   CYS A  44     -18.712 -13.993   6.097  1.00 10.00      A   
ATOM    378  N   ARG A  45     -18.723 -12.680   7.910  1.00 10.00      A   
ATOM    379  HN  ARG A  45     -18.988 -12.562   8.845  1.00 10.00      A   
ATOM    380  CA  ARG A  45     -18.009 -11.610   7.218  1.00 10.00      A   
ATOM    381  CB  ARG A  45     -18.452 -10.210   7.662  1.00 10.00      A   
ATOM    382  CG  ARG A  45     -18.150  -9.137   6.620  1.00 10.00      A   
ATOM    383  CD  ARG A  45     -18.557  -7.745   7.076  1.00 10.00      A   
ATOM    384  NE  ARG A  45     -19.998  -7.516   6.964  1.00 10.00      A   
ATOM    385  HE  ARG A  45     -20.592  -8.304   7.058  1.00 10.00      A   
ATOM    386  CZ  ARG A  45     -20.550  -6.333   6.700  1.00 10.00      A   
ATOM    387  NH1 ARG A  45     -19.791  -5.258   6.495  1.00 10.00      A   
ATOM    388 HH11 ARG A  45     -20.237  -4.338   6.292  1.00 10.00      A   
ATOM    389 HH12 ARG A  45     -18.749  -5.330   6.527  1.00 10.00      A   
ATOM    390  NH2 ARG A  45     -21.871  -6.214   6.688  1.00 10.00      A   
ATOM    391 HH21 ARG A  45     -22.479  -7.055   6.883  1.00 10.00      A   
ATOM    392 HH22 ARG A  45     -22.315  -5.290   6.488  1.00 10.00      A   
ATOM    393  C   ARG A  45     -16.505 -11.813   7.386  1.00 10.00      A   
ATOM    394  O   ARG A  45     -15.991 -11.820   8.502  1.00 10.00      A   
ATOM    395  N   ARG A  46     -15.813 -11.983   6.269  1.00 10.00      A   
ATOM    396  HN  ARG A  46     -16.277 -11.921   5.409  1.00 10.00      A   
ATOM    397  CA  ARG A  46     -14.381 -12.241   6.282  1.00 10.00      A   
ATOM    398  CB  ARG A  46     -13.974 -13.053   5.048  1.00 10.00      A   
ATOM    399  CG  ARG A  46     -14.690 -14.390   4.938  1.00 10.00      A   
ATOM    400  CD  ARG A  46     -14.481 -15.034   3.577  1.00 10.00      A   
ATOM    401  NE  ARG A  46     -15.286 -16.246   3.429  1.00 10.00      A   
ATOM    402  HE  ARG A  46     -15.700 -16.612   4.247  1.00 10.00      A   
ATOM    403  CZ  ARG A  46     -15.499 -16.875   2.271  1.00 10.00      A   
ATOM    404  NH1 ARG A  46     -14.968 -16.415   1.140  1.00 10.00      A   
ATOM    405 HH11 ARG A  46     -14.374 -15.554   1.148  1.00 10.00      A   
ATOM    406 HH12 ARG A  46     -15.138 -16.914   0.238  1.00 10.00      A   
ATOM    407  NH2 ARG A  46     -16.247 -17.967   2.246  1.00 10.00      A   
ATOM    408 HH21 ARG A  46     -16.670 -18.333   3.127  1.00 10.00      A   
ATOM    409 HH22 ARG A  46     -16.417 -18.466   1.346  1.00 10.00      A   
ATOM    410  C   ARG A  46     -13.543 -10.972   6.387  1.00 10.00      A   
ATOM    411  O   ARG A  46     -12.498 -10.973   7.035  1.00 10.00      A   
ATOM    412  N   LYS A  47     -13.992  -9.890   5.767  1.00 10.00      A   
ATOM    413  HN  LYS A  47     -14.847  -9.926   5.289  1.00 10.00      A   
ATOM    414  CA  LYS A  47     -13.235  -8.643   5.796  1.00 10.00      A   
ATOM    415  CB  LYS A  47     -12.640  -8.338   4.418  1.00 10.00      A   
ATOM    416  CG  LYS A  47     -13.633  -8.455   3.270  1.00 10.00      A   
ATOM    417  CD  LYS A  47     -13.336  -7.451   2.165  1.00 10.00      A   
ATOM    418  CE  LYS A  47     -13.673  -6.032   2.595  1.00 10.00      A   
ATOM    419  NZ  LYS A  47     -13.625  -5.071   1.460  1.00 10.00      A   
ATOM    420  HZ1 LYS A  47     -14.356  -4.330   1.582  1.00 10.00      A   
ATOM    421  HZ2 LYS A  47     -13.796  -5.566   0.562  1.00 10.00      A   
ATOM    422  HZ3 LYS A  47     -12.691  -4.616   1.414  1.00 10.00      A   
ATOM    423  C   LYS A  47     -14.063  -7.457   6.276  1.00 10.00      A   
ATOM    424  O   LYS A  47     -15.236  -7.319   5.928  1.00 10.00      A   
ATOM    425  N   VAL A  48     -13.438  -6.604   7.078  1.00 10.00      A   
ATOM    426  HN  VAL A  48     -12.499  -6.779   7.320  1.00 10.00      A   
ATOM    427  CA  VAL A  48     -14.086  -5.409   7.602  1.00 10.00      A   
ATOM    428  CB  VAL A  48     -14.502  -5.538   9.090  1.00 10.00      A   
ATOM    429  CG1 VAL A  48     -15.742  -6.405   9.231  1.00 10.00      A   
ATOM    430  CG2 VAL A  48     -13.365  -6.080   9.948  1.00 10.00      A   
ATOM    431  C   VAL A  48     -13.175  -4.200   7.421  1.00 10.00      A   
ATOM    432  O   VAL A  48     -12.043  -4.181   7.910  1.00 10.00      A   
ATOM    433  N   PHE A  49     -13.656  -3.217   6.686  1.00 10.00      A   
ATOM    434  HN  PHE A  49     -14.552  -3.304   6.298  1.00 10.00      A   
ATOM    435  CA  PHE A  49     -12.891  -2.006   6.440  1.00 10.00      A   
ATOM    436  CB  PHE A  49     -12.777  -1.725   4.936  1.00 10.00      A   
ATOM    437  CG  PHE A  49     -12.463  -0.289   4.602  1.00 10.00      A   
ATOM    438  CD1 PHE A  49     -11.208   0.241   4.860  1.00 10.00      A   
ATOM    439  CD2 PHE A  49     -13.428   0.532   4.037  1.00 10.00      A   
ATOM    440  CE1 PHE A  49     -10.926   1.560   4.561  1.00 10.00      A   
ATOM    441  CE2 PHE A  49     -13.151   1.852   3.735  1.00 10.00      A   
ATOM    442  CZ  PHE A  49     -11.897   2.367   3.999  1.00 10.00      A   
ATOM    443  C   PHE A  49     -13.523  -0.817   7.149  1.00 10.00      A   
ATOM    444  O   PHE A  49     -14.711  -0.538   6.974  1.00 10.00      A   
ATOM    445  N   ILE A  50     -12.727  -0.126   7.948  1.00 10.00      A   
ATOM    446  HN  ILE A  50     -11.784  -0.403   8.049  1.00 10.00      A   
ATOM    447  CA  ILE A  50     -13.202   1.044   8.670  1.00 10.00      A   
ATOM    448  CB  ILE A  50     -12.999   0.904  10.196  1.00 10.00      A   
ATOM    449  CG1 ILE A  50     -13.300  -0.526  10.667  1.00 10.00      A   
ATOM    450  CG2 ILE A  50     -13.865   1.909  10.940  1.00 10.00      A   
ATOM    451  CD1 ILE A  50     -14.755  -0.931  10.556  1.00 10.00      A   
ATOM    452  C   ILE A  50     -12.456   2.275   8.163  1.00 10.00      A   
ATOM    453  O   ILE A  50     -11.232   2.253   8.032  1.00 10.00      A   
ATOM    454  N   GLY A  51     -13.193   3.333   7.857  1.00 10.00      A   
ATOM    455  HN  GLY A  51     -14.169   3.289   7.960  1.00 10.00      A   
ATOM    456  CA  GLY A  51     -12.573   4.544   7.350  1.00 10.00      A   
ATOM    457  C   GLY A  51     -12.124   5.497   8.441  1.00 10.00      A   
ATOM    458  O   GLY A  51     -11.576   6.561   8.150  1.00 10.00      A   
ATOM    459  N   ASN A  52     -12.355   5.120   9.692  1.00 10.00      A   
ATOM    460  HN  ASN A  52     -12.781   4.254   9.859  1.00 10.00      A   
ATOM    461  CA  ASN A  52     -11.977   5.953  10.830  1.00 10.00      A   
ATOM    462  CB  ASN A  52     -12.958   7.121  10.993  1.00 10.00      A   
ATOM    463  CG  ASN A  52     -12.426   8.216  11.895  1.00 10.00      A   
ATOM    464  OD1 ASN A  52     -12.557   8.148  13.118  1.00 10.00      A   
ATOM    465  ND2 ASN A  52     -11.831   9.241  11.299  1.00 10.00      A   
ATOM    466 HD21 ASN A  52     -11.766   9.235  10.318  1.00 10.00      A   
ATOM    467 HD22 ASN A  52     -11.472   9.961  11.862  1.00 10.00      A   
ATOM    468  C   ASN A  52     -11.945   5.110  12.102  1.00 10.00      A   
ATOM    469  O   ASN A  52     -12.971   4.580  12.529  1.00 10.00      A   
ATOM    470  N   CYS A  53     -10.770   4.998  12.709  1.00 10.00      A   
ATOM    471  HN  CYS A  53      -9.990   5.463  12.326  1.00 10.00      A   
ATOM    472  CA  CYS A  53     -10.597   4.196  13.924  1.00 10.00      A   
ATOM    473  CB  CYS A  53      -9.114   4.004  14.244  1.00 10.00      A   
ATOM    474  SG  CYS A  53      -8.287   2.761  13.228  1.00 10.00      A   
ATOM    475  HG  CYS A  53      -7.072   2.570  13.728  1.00 10.00      A   
ATOM    476  C   CYS A  53     -11.327   4.762  15.141  1.00 10.00      A   
ATOM    477  O   CYS A  53     -11.419   4.102  16.176  1.00 10.00      A   
ATOM    478  N   TYR A  54     -11.851   5.971  15.025  1.00 10.00      A   
ATOM    479  HN  TYR A  54     -11.759   6.461  14.181  1.00 10.00      A   
ATOM    480  CA  TYR A  54     -12.560   6.587  16.133  1.00 10.00      A   
ATOM    481  CB  TYR A  54     -11.943   7.939  16.496  1.00 10.00      A   
ATOM    482  CG  TYR A  54     -10.546   7.808  17.052  1.00 10.00      A   
ATOM    483  CD1 TYR A  54      -9.493   8.560  16.543  1.00 10.00      A   
ATOM    484  CD2 TYR A  54     -10.277   6.922  18.084  1.00 10.00      A   
ATOM    485  CE1 TYR A  54      -8.216   8.430  17.052  1.00 10.00      A   
ATOM    486  CE2 TYR A  54      -9.007   6.785  18.595  1.00 10.00      A   
ATOM    487  CZ  TYR A  54      -7.980   7.540  18.080  1.00 10.00      A   
ATOM    488  OH  TYR A  54      -6.713   7.409  18.596  1.00 10.00      A   
ATOM    489  HH  TYR A  54      -6.677   7.840  19.472  1.00 10.00      A   
ATOM    490  C   TYR A  54     -14.055   6.703  15.859  1.00 10.00      A   
ATOM    491  O   TYR A  54     -14.813   7.220  16.683  1.00 10.00      A   
ATOM    492  N   ALA A  55     -14.481   6.208  14.701  1.00 10.00      A   
ATOM    493  HN  ALA A  55     -13.831   5.810  14.078  1.00 10.00      A   
ATOM    494  CA  ALA A  55     -15.889   6.247  14.334  1.00 10.00      A   
ATOM    495  CB  ALA A  55     -16.047   6.162  12.823  1.00 10.00      A   
ATOM    496  C   ALA A  55     -16.641   5.106  15.011  1.00 10.00      A   
ATOM    497  O   ALA A  55     -17.854   5.176  15.211  1.00 10.00      A   
ATOM    498  N   VAL A  56     -15.900   4.067  15.380  1.00 10.00      A   
ATOM    499  HN  VAL A  56     -14.931   4.093  15.222  1.00 10.00      A   
ATOM    500  CA  VAL A  56     -16.478   2.896  16.030  1.00 10.00      A   
ATOM    501  CB  VAL A  56     -16.839   1.805  14.987  1.00 10.00      A   
ATOM    502  CG1 VAL A  56     -15.593   1.226  14.330  1.00 10.00      A   
ATOM    503  CG2 VAL A  56     -17.703   0.706  15.593  1.00 10.00      A   
ATOM    504  C   VAL A  56     -15.505   2.326  17.069  1.00 10.00      A   
ATOM    505  O   VAL A  56     -14.295   2.531  16.973  1.00 10.00      A   
ATOM    506  N   SER A  57     -16.040   1.652  18.076  1.00 10.00      A   
ATOM    507  HN  SER A  57     -17.014   1.562  18.129  1.00 10.00      A   
ATOM    508  CA  SER A  57     -15.222   1.049  19.113  1.00 10.00      A   
ATOM    509  CB  SER A  57     -15.984   1.072  20.444  1.00 10.00      A   
ATOM    510  OG  SER A  57     -17.378   1.247  20.226  1.00 10.00      A   
ATOM    511  HG  SER A  57     -17.767   0.406  19.934  1.00 10.00      A   
ATOM    512  C   SER A  57     -14.851  -0.385  18.736  1.00 10.00      A   
ATOM    513  O   SER A  57     -15.658  -1.094  18.127  1.00 10.00      A   
ATOM    514  N   PRO A  58     -13.623  -0.818  19.076  1.00 10.00      A   
ATOM    515  CA  PRO A  58     -13.138  -2.176  18.779  1.00 10.00      A   
ATOM    516  CB  PRO A  58     -11.823  -2.257  19.559  1.00 10.00      A   
ATOM    517  CG  PRO A  58     -11.356  -0.846  19.654  1.00 10.00      A   
ATOM    518  CD  PRO A  58     -12.597  -0.005  19.761  1.00 10.00      A   
ATOM    519  C   PRO A  58     -14.101  -3.259  19.264  1.00 10.00      A   
ATOM    520  O   PRO A  58     -14.425  -4.192  18.528  1.00 10.00      A   
ATOM    521  N   ALA A  59     -14.580  -3.111  20.495  1.00 10.00      A   
ATOM    522  HN  ALA A  59     -14.306  -2.326  21.020  1.00 10.00      A   
ATOM    523  CA  ALA A  59     -15.495  -4.081  21.094  1.00 10.00      A   
ATOM    524  CB  ALA A  59     -15.855  -3.668  22.510  1.00 10.00      A   
ATOM    525  C   ALA A  59     -16.758  -4.278  20.263  1.00 10.00      A   
ATOM    526  O   ALA A  59     -17.263  -5.395  20.144  1.00 10.00      A   
ATOM    527  N   THR A  60     -17.253  -3.196  19.682  1.00 10.00      A   
ATOM    528  HN  THR A  60     -16.789  -2.341  19.795  1.00 10.00      A   
ATOM    529  CA  THR A  60     -18.462  -3.239  18.872  1.00 10.00      A   
ATOM    530  CB  THR A  60     -18.877  -1.817  18.454  1.00 10.00      A   
ATOM    531  OG1 THR A  60     -18.755  -0.941  19.585  1.00 10.00      A   
ATOM    532  HG1 THR A  60     -19.565  -0.988  20.113  1.00 10.00      A   
ATOM    533  CG2 THR A  60     -20.313  -1.798  17.951  1.00 10.00      A   
ATOM    534  C   THR A  60     -18.275  -4.104  17.623  1.00 10.00      A   
ATOM    535  O   THR A  60     -19.129  -4.931  17.295  1.00 10.00      A   
ATOM    536  N   VAL A  61     -17.145  -3.923  16.944  1.00 10.00      A   
ATOM    537  HN  VAL A  61     -16.493  -3.266  17.269  1.00 10.00      A   
ATOM    538  CA  VAL A  61     -16.851  -4.681  15.730  1.00 10.00      A   
ATOM    539  CB  VAL A  61     -15.570  -4.177  15.031  1.00 10.00      A   
ATOM    540  CG1 VAL A  61     -15.430  -4.806  13.652  1.00 10.00      A   
ATOM    541  CG2 VAL A  61     -15.577  -2.659  14.929  1.00 10.00      A   
ATOM    542  C   VAL A  61     -16.715  -6.173  16.031  1.00 10.00      A   
ATOM    543  O   VAL A  61     -17.315  -7.007  15.356  1.00 10.00      A   
ATOM    544  N   ILE A  62     -15.950  -6.494  17.069  1.00 10.00      A   
ATOM    545  HN  ILE A  62     -15.518  -5.775  17.583  1.00 10.00      A   
ATOM    546  CA  ILE A  62     -15.724  -7.883  17.461  1.00 10.00      A   
ATOM    547  CB  ILE A  62     -14.612  -7.998  18.527  1.00 10.00      A   
ATOM    548  CG1 ILE A  62     -13.379  -7.203  18.094  1.00 10.00      A   
ATOM    549  CG2 ILE A  62     -14.246  -9.459  18.772  1.00 10.00      A   
ATOM    550  CD1 ILE A  62     -12.344  -7.047  19.180  1.00 10.00      A   
ATOM    551  C   ILE A  62     -17.002  -8.532  17.995  1.00 10.00      A   
ATOM    552  O   ILE A  62     -17.175  -9.748  17.920  1.00 10.00      A   
ATOM    553  N   ARG A  63     -17.888  -7.722  18.552  1.00 10.00      A   
ATOM    554  HN  ARG A  63     -17.697  -6.759  18.607  1.00 10.00      A   
ATOM    555  CA  ARG A  63     -19.139  -8.234  19.092  1.00 10.00      A   
ATOM    556  CB  ARG A  63     -19.787  -7.183  19.989  1.00 10.00      A   
ATOM    557  CG  ARG A  63     -20.867  -7.717  20.913  1.00 10.00      A   
ATOM    558  CD  ARG A  63     -20.848  -6.987  22.244  1.00 10.00      A   
ATOM    559  NE  ARG A  63     -20.883  -5.539  22.067  1.00 10.00      A   
ATOM    560  HE  ARG A  63     -21.510  -5.181  21.395  1.00 10.00      A   
ATOM    561  CZ  ARG A  63     -20.131  -4.689  22.759  1.00 10.00      A   
ATOM    562  NH1 ARG A  63     -19.285  -5.141  23.677  1.00 10.00      A   
ATOM    563 HH11 ARG A  63     -18.696  -4.472  24.220  1.00 10.00      A   
ATOM    564 HH12 ARG A  63     -19.202  -6.164  23.859  1.00 10.00      A   
ATOM    565  NH2 ARG A  63     -20.209  -3.385  22.522  1.00 10.00      A   
ATOM    566 HH21 ARG A  63     -20.858  -3.021  21.787  1.00 10.00      A   
ATOM    567 HH22 ARG A  63     -19.623  -2.716  23.070  1.00 10.00      A   
ATOM    568  C   ARG A  63     -20.081  -8.624  17.964  1.00 10.00      A   
ATOM    569  O   ARG A  63     -20.715  -9.680  18.003  1.00 10.00      A   
ATOM    570  N   ARG A  64     -20.162  -7.764  16.955  1.00 10.00      A   
ATOM    571  HN  ARG A  64     -19.637  -6.936  16.989  1.00 10.00      A   
ATOM    572  CA  ARG A  64     -21.013  -8.013  15.805  1.00 10.00      A   
ATOM    573  CB  ARG A  64     -21.232  -6.727  15.001  1.00 10.00      A   
ATOM    574  CG  ARG A  64     -22.178  -6.893  13.824  1.00 10.00      A   
ATOM    575  CD  ARG A  64     -22.487  -5.562  13.163  1.00 10.00      A   
ATOM    576  NE  ARG A  64     -22.965  -5.739  11.792  1.00 10.00      A   
ATOM    577  HE  ARG A  64     -22.870  -6.632  11.398  1.00 10.00      A   
ATOM    578  CZ  ARG A  64     -23.504  -4.769  11.061  1.00 10.00      A   
ATOM    579  NH1 ARG A  64     -23.640  -3.547  11.555  1.00 10.00      A   
ATOM    580 HH11 ARG A  64     -24.070  -2.795  10.970  1.00 10.00      A   
ATOM    581 HH12 ARG A  64     -23.317  -3.325  12.534  1.00 10.00      A   
ATOM    582  NH2 ARG A  64     -23.894  -5.016   9.815  1.00 10.00      A   
ATOM    583 HH21 ARG A  64     -23.781  -5.969   9.400  1.00 10.00      A   
ATOM    584 HH22 ARG A  64     -24.316  -4.250   9.244  1.00 10.00      A   
ATOM    585  C   ARG A  64     -20.414  -9.101  14.927  1.00 10.00      A   
ATOM    586  O   ARG A  64     -21.091 -10.070  14.590  1.00 10.00      A   
ATOM    587  N   PHE A  65     -19.138  -8.945  14.585  1.00 10.00      A   
ATOM    588  HN  PHE A  65     -18.639  -8.165  14.928  1.00 10.00      A   
ATOM    589  CA  PHE A  65     -18.439  -9.911  13.743  1.00 10.00      A   
ATOM    590  CB  PHE A  65     -17.830  -9.225  12.515  1.00 10.00      A   
ATOM    591  CG  PHE A  65     -18.784  -8.405  11.699  1.00 10.00      A   
ATOM    592  CD1 PHE A  65     -18.692  -7.023  11.686  1.00 10.00      A   
ATOM    593  CD2 PHE A  65     -19.768  -9.015  10.940  1.00 10.00      A   
ATOM    594  CE1 PHE A  65     -19.566  -6.268  10.929  1.00 10.00      A   
ATOM    595  CE2 PHE A  65     -20.645  -8.267  10.181  1.00 10.00      A   
ATOM    596  CZ  PHE A  65     -20.544  -6.891  10.176  1.00 10.00      A   
ATOM    597  C   PHE A  65     -17.326 -10.589  14.533  1.00 10.00      A   
ATOM    598  O   PHE A  65     -16.234 -10.034  14.679  1.00 10.00      A   
ATOM    599  N   PRO A  66     -17.577 -11.795  15.066  1.00 10.00      A   
ATOM    600  CA  PRO A  66     -16.588 -12.532  15.846  1.00 10.00      A   
ATOM    601  CB  PRO A  66     -17.471 -13.306  16.822  1.00 10.00      A   
ATOM    602  CG  PRO A  66     -18.732 -13.580  16.065  1.00 10.00      A   
ATOM    603  CD  PRO A  66     -18.857 -12.524  14.990  1.00 10.00      A   
ATOM    604  C   PRO A  66     -15.754 -13.504  15.004  1.00 10.00      A   
ATOM    605  O   PRO A  66     -14.900 -14.219  15.530  1.00 10.00      A   
ATOM    606  N   LYS A  67     -15.991 -13.532  13.698  1.00 10.00      A   
ATOM    607  HN  LYS A  67     -16.670 -12.932  13.319  1.00 10.00      A   
ATOM    608  CA  LYS A  67     -15.258 -14.438  12.818  1.00 10.00      A   
ATOM    609  CB  LYS A  67     -16.147 -15.604  12.360  1.00 10.00      A   
ATOM    610  CG  LYS A  67     -16.305 -16.715  13.388  1.00 10.00      A   
ATOM    611  CD  LYS A  67     -16.831 -17.989  12.745  1.00 10.00      A   
ATOM    612  CE  LYS A  67     -17.022 -19.101  13.767  1.00 10.00      A   
ATOM    613  NZ  LYS A  67     -17.423 -20.380  13.122  1.00 10.00      A   
ATOM    614  HZ1 LYS A  67     -17.865 -21.017  13.818  1.00 10.00      A   
ATOM    615  HZ2 LYS A  67     -16.592 -20.856  12.717  1.00 10.00      A   
ATOM    616  HZ3 LYS A  67     -18.103 -20.198  12.361  1.00 10.00      A   
ATOM    617  C   LYS A  67     -14.661 -13.715  11.611  1.00 10.00      A   
ATOM    618  O   LYS A  67     -14.846 -14.136  10.471  1.00 10.00      A   
ATOM    619  N   VAL A  68     -13.939 -12.635  11.870  1.00 10.00      A   
ATOM    620  HN  VAL A  68     -13.830 -12.346  12.797  1.00 10.00      A   
ATOM    621  CA  VAL A  68     -13.306 -11.863  10.804  1.00 10.00      A   
ATOM    622  CB  VAL A  68     -13.296 -10.358  11.135  1.00 10.00      A   
ATOM    623  CG1 VAL A  68     -12.787  -9.550   9.953  1.00 10.00      A   
ATOM    624  CG2 VAL A  68     -14.681  -9.890  11.537  1.00 10.00      A   
ATOM    625  C   VAL A  68     -11.868 -12.334  10.584  1.00 10.00      A   
ATOM    626  O   VAL A  68     -11.208 -12.791  11.520  1.00 10.00      A   
ATOM    627  N   ARG A  69     -11.392 -12.234   9.350  1.00 10.00      A   
ATOM    628  HN  ARG A  69     -11.968 -11.869   8.643  1.00 10.00      A   
ATOM    629  CA  ARG A  69     -10.036 -12.652   9.016  1.00 10.00      A   
ATOM    630  CB  ARG A  69     -10.055 -13.814   8.024  1.00 10.00      A   
ATOM    631  CG  ARG A  69     -10.552 -15.128   8.603  1.00 10.00      A   
ATOM    632  CD  ARG A  69     -10.227 -16.286   7.675  1.00 10.00      A   
ATOM    633  NE  ARG A  69     -10.734 -17.558   8.183  1.00 10.00      A   
ATOM    634  HE  ARG A  69     -11.667 -17.580   8.498  1.00 10.00      A   
ATOM    635  CZ  ARG A  69     -10.010 -18.678   8.240  1.00 10.00      A   
ATOM    636  NH1 ARG A  69      -8.746 -18.679   7.837  1.00 10.00      A   
ATOM    637 HH11 ARG A  69      -8.183 -19.557   7.881  1.00 10.00      A   
ATOM    638 HH12 ARG A  69      -8.305 -17.799   7.474  1.00 10.00      A   
ATOM    639  NH2 ARG A  69     -10.552 -19.791   8.713  1.00 10.00      A   
ATOM    640 HH21 ARG A  69      -9.993 -20.673   8.759  1.00 10.00      A   
ATOM    641 HH22 ARG A  69     -11.543 -19.791   9.039  1.00 10.00      A   
ATOM    642  C   ARG A  69      -9.202 -11.500   8.457  1.00 10.00      A   
ATOM    643  O   ARG A  69      -7.985 -11.453   8.658  1.00 10.00      A   
ATOM    644  N   SER A  70      -9.854 -10.579   7.756  1.00 10.00      A   
ATOM    645  HN  SER A  70     -10.825 -10.666   7.634  1.00 10.00      A   
ATOM    646  CA  SER A  70      -9.170  -9.434   7.164  1.00 10.00      A   
ATOM    647  CB  SER A  70      -9.301  -9.474   5.632  1.00 10.00      A   
ATOM    648  OG  SER A  70      -8.517  -8.464   5.011  1.00 10.00      A   
ATOM    649  HG  SER A  70      -7.804  -8.880   4.491  1.00 10.00      A   
ATOM    650  C   SER A  70      -9.731  -8.120   7.713  1.00 10.00      A   
ATOM    651  O   SER A  70     -10.935  -7.866   7.633  1.00 10.00      A   
ATOM    652  N   VAL A  71      -8.859  -7.290   8.275  1.00 10.00      A   
ATOM    653  HN  VAL A  71      -7.910  -7.545   8.317  1.00 10.00      A   
ATOM    654  CA  VAL A  71      -9.272  -6.009   8.836  1.00 10.00      A   
ATOM    655  CB  VAL A  71      -9.129  -5.989  10.378  1.00 10.00      A   
ATOM    656  CG1 VAL A  71      -9.648  -4.678  10.950  1.00 10.00      A   
ATOM    657  CG2 VAL A  71      -9.856  -7.167  11.010  1.00 10.00      A   
ATOM    658  C   VAL A  71      -8.447  -4.868   8.249  1.00 10.00      A   
ATOM    659  O   VAL A  71      -7.222  -4.959   8.160  1.00 10.00      A   
ATOM    660  N   GLU A  72      -9.129  -3.810   7.829  1.00 10.00      A   
ATOM    661  HN  GLU A  72     -10.112  -3.820   7.891  1.00 10.00      A   
ATOM    662  CA  GLU A  72      -8.467  -2.637   7.270  1.00 10.00      A   
ATOM    663  CB  GLU A  72      -8.842  -2.471   5.800  1.00 10.00      A   
ATOM    664  CG  GLU A  72      -7.875  -1.614   4.997  1.00 10.00      A   
ATOM    665  CD  GLU A  72      -7.436  -2.288   3.710  1.00 10.00      A   
ATOM    666  OE1 GLU A  72      -8.017  -3.338   3.352  1.00 10.00      A   
ATOM    667  OE2 GLU A  72      -6.506  -1.771   3.050  1.00 10.00      A   
ATOM    668  C   GLU A  72      -8.879  -1.402   8.065  1.00 10.00      A   
ATOM    669  O   GLU A  72     -10.069  -1.122   8.213  1.00 10.00      A   
ATOM    670  N   LEU A  73      -7.904  -0.668   8.582  1.00 10.00      A   
ATOM    671  HN  LEU A  73      -6.968  -0.913   8.402  1.00 10.00      A   
ATOM    672  CA  LEU A  73      -8.192   0.508   9.395  1.00 10.00      A   
ATOM    673  CB  LEU A  73      -7.861   0.220  10.865  1.00 10.00      A   
ATOM    674  CG  LEU A  73      -8.532  -1.003  11.499  1.00 10.00      A   
ATOM    675  CD1 LEU A  73      -7.830  -1.378  12.796  1.00 10.00      A   
ATOM    676  CD2 LEU A  73     -10.006  -0.732  11.754  1.00 10.00      A   
ATOM    677  C   LEU A  73      -7.412   1.736   8.934  1.00 10.00      A   
ATOM    678  O   LEU A  73      -6.303   1.619   8.408  1.00 10.00      A   
ATOM    679  N   LYS A  74      -8.001   2.911   9.154  1.00 10.00      A   
ATOM    680  HN  LYS A  74      -8.889   2.925   9.582  1.00 10.00      A   
ATOM    681  CA  LYS A  74      -7.385   4.188   8.797  1.00 10.00      A   
ATOM    682  CB  LYS A  74      -8.134   4.836   7.627  1.00 10.00      A   
ATOM    683  CG  LYS A  74      -7.998   4.089   6.309  1.00 10.00      A   
ATOM    684  CD  LYS A  74      -8.800   4.756   5.204  1.00 10.00      A   
ATOM    685  CE  LYS A  74      -8.577   4.070   3.866  1.00 10.00      A   
ATOM    686  NZ  LYS A  74      -9.322   4.750   2.776  1.00 10.00      A   
ATOM    687  HZ1 LYS A  74     -10.330   4.514   2.822  1.00 10.00      A   
ATOM    688  HZ2 LYS A  74      -8.951   4.459   1.849  1.00 10.00      A   
ATOM    689  HZ3 LYS A  74      -9.218   5.781   2.865  1.00 10.00      A   
ATOM    690  C   LYS A  74      -7.428   5.119  10.008  1.00 10.00      A   
ATOM    691  O   LYS A  74      -8.416   5.133  10.745  1.00 10.00      A   
ATOM    692  N   GLY A  75      -6.364   5.884  10.227  1.00 10.00      A   
ATOM    693  HN  GLY A  75      -5.599   5.843   9.611  1.00 10.00      A   
ATOM    694  CA  GLY A  75      -6.329   6.781  11.371  1.00 10.00      A   
ATOM    695  C   GLY A  75      -6.110   8.236  10.999  1.00 10.00      A   
ATOM    696  O   GLY A  75      -7.060   9.022  10.960  1.00 10.00      A   
ATOM    697  N   LYS A  76      -4.857   8.592  10.732  1.00 10.00      A   
ATOM    698  HN  LYS A  76      -4.152   7.905  10.764  1.00 10.00      A   
ATOM    699  CA  LYS A  76      -4.493   9.956  10.370  1.00 10.00      A   
ATOM    700  CB  LYS A  76      -2.968  10.106  10.286  1.00 10.00      A   
ATOM    701  CG  LYS A  76      -2.245  10.147  11.622  1.00 10.00      A   
ATOM    702  CD  LYS A  76      -0.756  10.399  11.416  1.00 10.00      A   
ATOM    703  CE  LYS A  76      -0.007  10.482  12.738  1.00 10.00      A   
ATOM    704  NZ  LYS A  76       1.420  10.862  12.544  1.00 10.00      A   
ATOM    705  HZ1 LYS A  76       1.923  10.123  11.996  1.00 10.00      A   
ATOM    706  HZ2 LYS A  76       1.891  10.971  13.463  1.00 10.00      A   
ATOM    707  HZ3 LYS A  76       1.484  11.763  12.030  1.00 10.00      A   
ATOM    708  C   LYS A  76      -5.110  10.349   9.035  1.00 10.00      A   
ATOM    709  O   LYS A  76      -5.082   9.571   8.076  1.00 10.00      A   
ATOM    710  N   PRO A  77      -5.691  11.554   8.958  1.00 10.00      A   
ATOM    711  CA  PRO A  77      -6.308  12.052   7.727  1.00 10.00      A   
ATOM    712  CB  PRO A  77      -7.024  13.326   8.182  1.00 10.00      A   
ATOM    713  CG  PRO A  77      -6.272  13.768   9.388  1.00 10.00      A   
ATOM    714  CD  PRO A  77      -5.809  12.513  10.069  1.00 10.00      A   
ATOM    715  C   PRO A  77      -5.256  12.377   6.664  1.00 10.00      A   
ATOM    716  O   PRO A  77      -4.054  12.360   6.942  1.00 10.00      A   
ATOM    717  N   HIS A  78      -5.716  12.681   5.458  1.00 10.00      A   
ATOM    718  HN  HIS A  78      -6.691  12.693   5.308  1.00 10.00      A   
ATOM    719  CA  HIS A  78      -4.834  12.998   4.337  1.00 10.00      A   
ATOM    720  CB  HIS A  78      -5.672  13.246   3.076  1.00 10.00      A   
ATOM    721  CG  HIS A  78      -4.911  13.694   1.866  1.00 10.00      A   
ATOM    722  ND1 HIS A  78      -5.283  14.770   1.087  1.00 10.00      A   
ATOM    723  HD1 HIS A  78      -6.064  15.361   1.243  1.00 10.00      A   
ATOM    724  CD2 HIS A  78      -3.797  13.178   1.285  1.00 10.00      A   
ATOM    725  CE1 HIS A  78      -4.405  14.871   0.079  1.00 10.00      A   
ATOM    726  NE2 HIS A  78      -3.481  13.928   0.155  1.00 10.00      A   
ATOM    727  C   HIS A  78      -3.919  14.187   4.639  1.00 10.00      A   
ATOM    728  O   HIS A  78      -2.733  14.167   4.309  1.00 10.00      A   
ATOM    729  N   PHE A  79      -4.461  15.204   5.302  1.00 10.00      A   
ATOM    730  HN  PHE A  79      -5.406  15.154   5.567  1.00 10.00      A   
ATOM    731  CA  PHE A  79      -3.689  16.399   5.639  1.00 10.00      A   
ATOM    732  CB  PHE A  79      -4.619  17.544   6.056  1.00 10.00      A   
ATOM    733  CG  PHE A  79      -5.163  18.347   4.905  1.00 10.00      A   
ATOM    734  CD1 PHE A  79      -4.902  17.980   3.594  1.00 10.00      A   
ATOM    735  CD2 PHE A  79      -5.930  19.476   5.138  1.00 10.00      A   
ATOM    736  CE1 PHE A  79      -5.396  18.721   2.539  1.00 10.00      A   
ATOM    737  CE2 PHE A  79      -6.428  20.222   4.088  1.00 10.00      A   
ATOM    738  CZ  PHE A  79      -6.160  19.845   2.786  1.00 10.00      A   
ATOM    739  C   PHE A  79      -2.651  16.132   6.729  1.00 10.00      A   
ATOM    740  O   PHE A  79      -1.761  16.951   6.965  1.00 10.00      A   
ATOM    741  N   ALA A  80      -2.752  14.984   7.385  1.00 10.00      A   
ATOM    742  HN  ALA A  80      -3.466  14.351   7.142  1.00 10.00      A   
ATOM    743  CA  ALA A  80      -1.812  14.637   8.449  1.00 10.00      A   
ATOM    744  CB  ALA A  80      -2.361  13.522   9.320  1.00 10.00      A   
ATOM    745  C   ALA A  80      -0.453  14.246   7.887  1.00 10.00      A   
ATOM    746  O   ALA A  80       0.553  14.264   8.597  1.00 10.00      A   
ATOM    747  N   ASP A  81      -0.427  13.912   6.603  1.00 10.00      A   
ATOM    748  HN  ASP A  81      -1.260  13.930   6.085  1.00 10.00      A   
ATOM    749  CA  ASP A  81       0.810  13.511   5.944  1.00 10.00      A   
ATOM    750  CB  ASP A  81       0.514  12.545   4.798  1.00 10.00      A   
ATOM    751  CG  ASP A  81       1.361  11.293   4.863  1.00 10.00      A   
ATOM    752  OD1 ASP A  81       2.594  11.387   4.682  1.00 10.00      A   
ATOM    753  OD2 ASP A  81       0.795  10.202   5.081  1.00 10.00      A   
ATOM    754  C   ASP A  81       1.574  14.723   5.421  1.00 10.00      A   
ATOM    755  O   ASP A  81       2.611  14.588   4.771  1.00 10.00      A   
ATOM    756  N   PHE A  82       1.058  15.911   5.708  1.00 10.00      A   
ATOM    757  HN  PHE A  82       0.225  15.961   6.227  1.00 10.00      A   
ATOM    758  CA  PHE A  82       1.695  17.143   5.269  1.00 10.00      A   
ATOM    759  CB  PHE A  82       0.725  17.980   4.436  1.00 10.00      A   
ATOM    760  CG  PHE A  82       0.181  17.259   3.235  1.00 10.00      A   
ATOM    761  CD1 PHE A  82       1.027  16.606   2.353  1.00 10.00      A   
ATOM    762  CD2 PHE A  82      -1.179  17.240   2.985  1.00 10.00      A   
ATOM    763  CE1 PHE A  82       0.524  15.948   1.248  1.00 10.00      A   
ATOM    764  CE2 PHE A  82      -1.688  16.583   1.882  1.00 10.00      A   
ATOM    765  CZ  PHE A  82      -0.836  15.937   1.012  1.00 10.00      A   
ATOM    766  C   PHE A  82       2.207  17.940   6.463  1.00 10.00      A   
ATOM    767  O   PHE A  82       2.383  19.154   6.381  1.00 10.00      A   
ATOM    768  N   ASN A  83       2.437  17.235   7.571  1.00 10.00      A   
ATOM    769  HN  ASN A  83       2.279  16.264   7.553  1.00 10.00      A   
ATOM    770  CA  ASN A  83       2.940  17.843   8.810  1.00 10.00      A   
ATOM    771  CB  ASN A  83       4.359  18.407   8.630  1.00 10.00      A   
ATOM    772  CG  ASN A  83       5.433  17.337   8.679  1.00 10.00      A   
ATOM    773  OD1 ASN A  83       5.891  16.953   9.753  1.00 10.00      A   
ATOM    774  ND2 ASN A  83       5.853  16.862   7.515  1.00 10.00      A   
ATOM    775 HD21 ASN A  83       5.449  17.220   6.696  1.00 10.00      A   
ATOM    776 HD22 ASN A  83       6.551  16.176   7.518  1.00 10.00      A   
ATOM    777  C   ASN A  83       2.001  18.917   9.358  1.00 10.00      A   
ATOM    778  O   ASN A  83       2.416  19.782  10.125  1.00 10.00      A   
ATOM    779  N   LEU A  84       0.732  18.848   8.974  1.00 10.00      A   
ATOM    780  HN  LEU A  84       0.456  18.133   8.365  1.00 10.00      A   
ATOM    781  CA  LEU A  84      -0.258  19.819   9.426  1.00 10.00      A   
ATOM    782  CB  LEU A  84      -1.333  20.010   8.353  1.00 10.00      A   
ATOM    783  CG  LEU A  84      -0.881  20.685   7.055  1.00 10.00      A   
ATOM    784  CD1 LEU A  84      -1.985  20.629   6.012  1.00 10.00      A   
ATOM    785  CD2 LEU A  84      -0.464  22.124   7.318  1.00 10.00      A   
ATOM    786  C   LEU A  84      -0.906  19.365  10.728  1.00 10.00      A   
ATOM    787  O   LEU A  84      -1.669  20.108  11.351  1.00 10.00      A   
ATOM    788  N   VAL A  85      -0.610  18.135  11.123  1.00 10.00      A   
ATOM    789  HN  VAL A  85      -0.002  17.597  10.578  1.00 10.00      A   
ATOM    790  CA  VAL A  85      -1.155  17.563  12.344  1.00 10.00      A   
ATOM    791  CB  VAL A  85      -1.966  16.284  12.045  1.00 10.00      A   
ATOM    792  CG1 VAL A  85      -2.514  15.671  13.325  1.00 10.00      A   
ATOM    793  CG2 VAL A  85      -3.096  16.588  11.074  1.00 10.00      A   
ATOM    794  C   VAL A  85      -0.028  17.232  13.322  1.00 10.00      A   
ATOM    795  O   VAL A  85       0.934  16.556  12.957  1.00 10.00      A   
ATOM    796  N   PRO A  86      -0.131  17.713  14.570  1.00 10.00      A   
ATOM    797  CA  PRO A  86       0.882  17.470  15.606  1.00 10.00      A   
ATOM    798  CB  PRO A  86       0.451  18.383  16.765  1.00 10.00      A   
ATOM    799  CG  PRO A  86      -0.582  19.294  16.194  1.00 10.00      A   
ATOM    800  CD  PRO A  86      -1.233  18.532  15.079  1.00 10.00      A   
ATOM    801  C   PRO A  86       0.892  16.019  16.078  1.00 10.00      A   
ATOM    802  O   PRO A  86      -0.127  15.325  16.023  1.00 10.00      A   
ATOM    803  N   ASP A  87       2.052  15.567  16.538  1.00 10.00      A   
ATOM    804  HN  ASP A  87       2.826  16.168  16.548  1.00 10.00      A   
ATOM    805  CA  ASP A  87       2.206  14.205  17.034  1.00 10.00      A   
ATOM    806  CB  ASP A  87       3.688  13.852  17.189  1.00 10.00      A   
ATOM    807  CG  ASP A  87       3.951  12.357  17.265  1.00 10.00      A   
ATOM    808  OD1 ASP A  87       4.853  11.870  16.550  1.00 10.00      A   
ATOM    809  OD2 ASP A  87       3.266  11.658  18.041  1.00 10.00      A   
ATOM    810  C   ASP A  87       1.495  14.068  18.373  1.00 10.00      A   
ATOM    811  O   ASP A  87       1.533  14.978  19.204  1.00 10.00      A   
ATOM    812  N   GLY A  88       0.855  12.933  18.580  1.00 10.00      A   
ATOM    813  HN  GLY A  88       0.896  12.229  17.900  1.00 10.00      A   
ATOM    814  CA  GLY A  88       0.129  12.710  19.811  1.00 10.00      A   
ATOM    815  C   GLY A  88      -1.339  13.030  19.648  1.00 10.00      A   
ATOM    816  O   GLY A  88      -2.114  12.919  20.592  1.00 10.00      A   
ATOM    817  N   TRP A  89      -1.714  13.444  18.441  1.00 10.00      A   
ATOM    818  HN  TRP A  89      -1.037  13.541  17.739  1.00 10.00      A   
ATOM    819  CA  TRP A  89      -3.097  13.778  18.137  1.00 10.00      A   
ATOM    820  CB  TRP A  89      -3.217  14.282  16.692  1.00 10.00      A   
ATOM    821  CG  TRP A  89      -4.618  14.275  16.158  1.00 10.00      A   
ATOM    822  CD1 TRP A  89      -5.604  15.176  16.432  1.00 10.00      A   
ATOM    823  CD2 TRP A  89      -5.188  13.317  15.256  1.00 10.00      A   
ATOM    824  NE1 TRP A  89      -6.756  14.837  15.766  1.00 10.00      A   
ATOM    825  HE1 TRP A  89      -7.605  15.331  15.808  1.00 10.00      A   
ATOM    826  CE2 TRP A  89      -6.526  13.698  15.036  1.00 10.00      A   
ATOM    827  CE3 TRP A  89      -4.699  12.174  14.617  1.00 10.00      A   
ATOM    828  CZ2 TRP A  89      -7.377  12.972  14.205  1.00 10.00      A   
ATOM    829  CZ3 TRP A  89      -5.543  11.458  13.794  1.00 10.00      A   
ATOM    830  CH2 TRP A  89      -6.869  11.859  13.594  1.00 10.00      A   
ATOM    831  C   TRP A  89      -4.009  12.576  18.360  1.00 10.00      A   
ATOM    832  O   TRP A  89      -5.057  12.691  18.993  1.00 10.00      A   
ATOM    833  N   GLY A  90      -3.599  11.427  17.842  1.00 10.00      A   
ATOM    834  HN  GLY A  90      -2.754  11.400  17.353  1.00 10.00      A   
ATOM    835  CA  GLY A  90      -4.382  10.219  17.982  1.00 10.00      A   
ATOM    836  C   GLY A  90      -4.043   9.206  16.910  1.00 10.00      A   
ATOM    837  O   GLY A  90      -3.036   9.349  16.211  1.00 10.00      A   
ATOM    838  N   GLY A  91      -4.880   8.188  16.783  1.00 10.00      A   
ATOM    839  HN  GLY A  91      -5.658   8.128  17.385  1.00 10.00      A   
ATOM    840  CA  GLY A  91      -4.662   7.152  15.794  1.00 10.00      A   
ATOM    841  C   GLY A  91      -3.770   6.053  16.331  1.00 10.00      A   
ATOM    842  O   GLY A  91      -2.685   5.807  15.800  1.00 10.00      A   
ATOM    843  N   TYR A  92      -4.215   5.406  17.395  1.00 10.00      A   
ATOM    844  HN  TYR A  92      -5.093   5.646  17.768  1.00 10.00      A   
ATOM    845  CA  TYR A  92      -3.448   4.335  18.015  1.00 10.00      A   
ATOM    846  CB  TYR A  92      -3.284   4.587  19.517  1.00 10.00      A   
ATOM    847  CG  TYR A  92      -2.672   5.933  19.830  1.00 10.00      A   
ATOM    848  CD1 TYR A  92      -3.454   6.991  20.282  1.00 10.00      A   
ATOM    849  CD2 TYR A  92      -1.316   6.148  19.651  1.00 10.00      A   
ATOM    850  CE1 TYR A  92      -2.892   8.226  20.546  1.00 10.00      A   
ATOM    851  CE2 TYR A  92      -0.747   7.375  19.916  1.00 10.00      A   
ATOM    852  CZ  TYR A  92      -1.538   8.409  20.361  1.00 10.00      A   
ATOM    853  OH  TYR A  92      -0.969   9.632  20.615  1.00 10.00      A   
ATOM    854  HH  TYR A  92      -0.303   9.819  19.942  1.00 10.00      A   
ATOM    855  C   TYR A  92      -4.112   2.993  17.759  1.00 10.00      A   
ATOM    856  O   TYR A  92      -5.301   2.820  18.023  1.00 10.00      A   
ATOM    857  N   VAL A  93      -3.342   2.047  17.242  1.00 10.00      A   
ATOM    858  HN  VAL A  93      -2.395   2.240  17.077  1.00 10.00      A   
ATOM    859  CA  VAL A  93      -3.862   0.722  16.930  1.00 10.00      A   
ATOM    860  CB  VAL A  93      -3.140   0.110  15.709  1.00 10.00      A   
ATOM    861  CG1 VAL A  93      -1.735  -0.354  16.068  1.00 10.00      A   
ATOM    862  CG2 VAL A  93      -3.959  -1.016  15.091  1.00 10.00      A   
ATOM    863  C   VAL A  93      -3.750  -0.211  18.136  1.00 10.00      A   
ATOM    864  O   VAL A  93      -4.271  -1.329  18.124  1.00 10.00      A   
ATOM    865  N   TYR A  94      -3.076   0.264  19.179  1.00 10.00      A   
ATOM    866  HN  TYR A  94      -2.676   1.157  19.115  1.00 10.00      A   
ATOM    867  CA  TYR A  94      -2.891  -0.506  20.407  1.00 10.00      A   
ATOM    868  CB  TYR A  94      -2.155   0.310  21.478  1.00 10.00      A   
ATOM    869  CG  TYR A  94      -1.751  -0.494  22.694  1.00 10.00      A   
ATOM    870  CD1 TYR A  94      -0.700  -1.401  22.634  1.00 10.00      A   
ATOM    871  CD2 TYR A  94      -2.415  -0.342  23.903  1.00 10.00      A   
ATOM    872  CE1 TYR A  94      -0.324  -2.134  23.743  1.00 10.00      A   
ATOM    873  CE2 TYR A  94      -2.048  -1.072  25.018  1.00 10.00      A   
ATOM    874  CZ  TYR A  94      -1.002  -1.966  24.933  1.00 10.00      A   
ATOM    875  OH  TYR A  94      -0.628  -2.692  26.043  1.00 10.00      A   
ATOM    876  HH  TYR A  94      -1.398  -2.834  26.607  1.00 10.00      A   
ATOM    877  C   TYR A  94      -4.204  -1.091  20.950  1.00 10.00      A   
ATOM    878  O   TYR A  94      -4.290  -2.302  21.158  1.00 10.00      A   
ATOM    879  N   PRO A  95      -5.255  -0.263  21.181  1.00 10.00      A   
ATOM    880  CA  PRO A  95      -6.541  -0.759  21.697  1.00 10.00      A   
ATOM    881  CB  PRO A  95      -7.428   0.489  21.746  1.00 10.00      A   
ATOM    882  CG  PRO A  95      -6.472   1.626  21.787  1.00 10.00      A   
ATOM    883  CD  PRO A  95      -5.280   1.198  20.981  1.00 10.00      A   
ATOM    884  C   PRO A  95      -7.166  -1.801  20.773  1.00 10.00      A   
ATOM    885  O   PRO A  95      -7.740  -2.792  21.232  1.00 10.00      A   
ATOM    886  N   TRP A  96      -7.036  -1.575  19.470  1.00 10.00      A   
ATOM    887  HN  TRP A  96      -6.546  -0.777  19.172  1.00 10.00      A   
ATOM    888  CA  TRP A  96      -7.585  -2.486  18.472  1.00 10.00      A   
ATOM    889  CB  TRP A  96      -7.506  -1.868  17.072  1.00 10.00      A   
ATOM    890  CG  TRP A  96      -8.432  -0.707  16.870  1.00 10.00      A   
ATOM    891  CD1 TRP A  96      -8.191   0.598  17.186  1.00 10.00      A   
ATOM    892  CD2 TRP A  96      -9.748  -0.744  16.302  1.00 10.00      A   
ATOM    893  NE1 TRP A  96      -9.274   1.372  16.862  1.00 10.00      A   
ATOM    894  HE1 TRP A  96      -9.339   2.343  16.998  1.00 10.00      A   
ATOM    895  CE2 TRP A  96     -10.244   0.573  16.315  1.00 10.00      A   
ATOM    896  CE3 TRP A  96     -10.558  -1.763  15.790  1.00 10.00      A   
ATOM    897  CZ2 TRP A  96     -11.511   0.898  15.835  1.00 10.00      A   
ATOM    898  CZ3 TRP A  96     -11.814  -1.437  15.313  1.00 10.00      A   
ATOM    899  CH2 TRP A  96     -12.279  -0.118  15.338  1.00 10.00      A   
ATOM    900  C   TRP A  96      -6.861  -3.830  18.502  1.00 10.00      A   
ATOM    901  O   TRP A  96      -7.489  -4.878  18.609  1.00 10.00      A   
ATOM    902  N   ILE A  97      -5.537  -3.789  18.442  1.00 10.00      A   
ATOM    903  HN  ILE A  97      -5.087  -2.914  18.389  1.00 10.00      A   
ATOM    904  CA  ILE A  97      -4.729  -5.007  18.457  1.00 10.00      A   
ATOM    905  CB  ILE A  97      -3.228  -4.701  18.253  1.00 10.00      A   
ATOM    906  CG1 ILE A  97      -2.992  -4.097  16.868  1.00 10.00      A   
ATOM    907  CG2 ILE A  97      -2.373  -5.946  18.447  1.00 10.00      A   
ATOM    908  CD1 ILE A  97      -3.502  -4.953  15.730  1.00 10.00      A   
ATOM    909  C   ILE A  97      -4.938  -5.787  19.752  1.00 10.00      A   
ATOM    910  O   ILE A  97      -5.032  -7.017  19.741  1.00 10.00      A   
ATOM    911  N   GLU A  98      -5.034  -5.061  20.862  1.00 10.00      A   
ATOM    912  HN  GLU A  98      -4.959  -4.080  20.802  1.00 10.00      A   
ATOM    913  CA  GLU A  98      -5.239  -5.680  22.167  1.00 10.00      A   
ATOM    914  CB  GLU A  98      -5.207  -4.620  23.269  1.00 10.00      A   
ATOM    915  CG  GLU A  98      -5.409  -5.167  24.671  1.00 10.00      A   
ATOM    916  CD  GLU A  98      -5.373  -4.083  25.728  1.00 10.00      A   
ATOM    917  OE1 GLU A  98      -4.568  -4.195  26.677  1.00 10.00      A   
ATOM    918  OE2 GLU A  98      -6.154  -3.116  25.620  1.00 10.00      A   
ATOM    919  C   GLU A  98      -6.559  -6.449  22.206  1.00 10.00      A   
ATOM    920  O   GLU A  98      -6.647  -7.533  22.783  1.00 10.00      A   
ATOM    921  N   ALA A  99      -7.578  -5.894  21.571  1.00 10.00      A   
ATOM    922  HN  ALA A  99      -7.451  -5.030  21.119  1.00 10.00      A   
ATOM    923  CA  ALA A  99      -8.887  -6.531  21.536  1.00 10.00      A   
ATOM    924  CB  ALA A  99      -9.959  -5.501  21.220  1.00 10.00      A   
ATOM    925  C   ALA A  99      -8.916  -7.669  20.519  1.00 10.00      A   
ATOM    926  O   ALA A  99      -9.576  -8.690  20.727  1.00 10.00      A   
ATOM    927  N   MET A 100      -8.185  -7.494  19.427  1.00 10.00      A   
ATOM    928  HN  MET A 100      -7.674  -6.658  19.322  1.00 10.00      A   
ATOM    929  CA  MET A 100      -8.129  -8.498  18.367  1.00 10.00      A   
ATOM    930  CB  MET A 100      -7.438  -7.933  17.124  1.00 10.00      A   
ATOM    931  CG  MET A 100      -8.249  -6.892  16.373  1.00 10.00      A   
ATOM    932  SD  MET A 100      -7.319  -6.136  15.027  1.00 10.00      A   
ATOM    933  CE  MET A 100      -8.511  -4.943  14.427  1.00 10.00      A   
ATOM    934  C   MET A 100      -7.416  -9.770  18.819  1.00 10.00      A   
ATOM    935  O   MET A 100      -7.868 -10.880  18.539  1.00 10.00      A   
ATOM    936  N   SER A 101      -6.318  -9.601  19.542  1.00 10.00      A   
ATOM    937  HN  SER A 101      -6.035  -8.689  19.762  1.00 10.00      A   
ATOM    938  CA  SER A 101      -5.515 -10.724  20.019  1.00 10.00      A   
ATOM    939  CB  SER A 101      -4.138 -10.229  20.484  1.00 10.00      A   
ATOM    940  OG  SER A 101      -4.255  -9.071  21.300  1.00 10.00      A   
ATOM    941  HG  SER A 101      -4.359  -8.287  20.741  1.00 10.00      A   
ATOM    942  C   SER A 101      -6.201 -11.513  21.135  1.00 10.00      A   
ATOM    943  O   SER A 101      -5.658 -12.499  21.633  1.00 10.00      A   
ATOM    944  N   SER A 102      -7.400 -11.096  21.515  1.00 10.00      A   
ATOM    945  HN  SER A 102      -7.804 -10.320  21.071  1.00 10.00      A   
ATOM    946  CA  SER A 102      -8.123 -11.771  22.581  1.00 10.00      A   
ATOM    947  CB  SER A 102      -8.474 -10.778  23.690  1.00 10.00      A   
ATOM    948  OG  SER A 102      -7.372  -9.929  23.979  1.00 10.00      A   
ATOM    949  HG  SER A 102      -7.485  -9.085  23.518  1.00 10.00      A   
ATOM    950  C   SER A 102      -9.379 -12.484  22.082  1.00 10.00      A   
ATOM    951  O   SER A 102     -10.144 -13.034  22.877  1.00 10.00      A   
ATOM    952  N   SER A 103      -9.600 -12.482  20.769  1.00 10.00      A   
ATOM    953  HN  SER A 103      -8.954 -12.048  20.173  1.00 10.00      A   
ATOM    954  CA  SER A 103     -10.777 -13.140  20.203  1.00 10.00      A   
ATOM    955  CB  SER A 103     -12.014 -12.237  20.263  1.00 10.00      A   
ATOM    956  OG  SER A 103     -12.274 -11.817  21.590  1.00 10.00      A   
ATOM    957  HG  SER A 103     -11.670 -12.277  22.190  1.00 10.00      A   
ATOM    958  C   SER A 103     -10.550 -13.643  18.781  1.00 10.00      A   
ATOM    959  O   SER A 103     -10.944 -14.762  18.447  1.00 10.00      A   
ATOM    960  N   TYR A 104      -9.930 -12.822  17.938  1.00 10.00      A   
ATOM    961  HN  TYR A 104      -9.639 -11.935  18.248  1.00 10.00      A   
ATOM    962  CA  TYR A 104      -9.670 -13.212  16.559  1.00 10.00      A   
ATOM    963  CB  TYR A 104      -9.325 -11.994  15.700  1.00 10.00      A   
ATOM    964  CG  TYR A 104     -10.484 -11.060  15.444  1.00 10.00      A   
ATOM    965  CD1 TYR A 104     -10.291  -9.687  15.420  1.00 10.00      A   
ATOM    966  CD2 TYR A 104     -11.766 -11.546  15.222  1.00 10.00      A   
ATOM    967  CE1 TYR A 104     -11.339  -8.822  15.186  1.00 10.00      A   
ATOM    968  CE2 TYR A 104     -12.823 -10.687  14.986  1.00 10.00      A   
ATOM    969  CZ  TYR A 104     -12.602  -9.325  14.970  1.00 10.00      A   
ATOM    970  OH  TYR A 104     -13.649  -8.464  14.735  1.00 10.00      A   
ATOM    971  HH  TYR A 104     -14.482  -8.949  14.809  1.00 10.00      A   
ATOM    972  C   TYR A 104      -8.556 -14.247  16.486  1.00 10.00      A   
ATOM    973  O   TYR A 104      -7.373 -13.907  16.488  1.00 10.00      A   
ATOM    974  N   THR A 105      -8.943 -15.511  16.438  1.00 10.00      A   
ATOM    975  HN  THR A 105      -9.904 -15.716  16.463  1.00 10.00      A   
ATOM    976  CA  THR A 105      -7.991 -16.608  16.367  1.00 10.00      A   
ATOM    977  CB  THR A 105      -8.562 -17.851  17.071  1.00 10.00      A   
ATOM    978  OG1 THR A 105      -9.972 -17.925  16.817  1.00 10.00      A   
ATOM    979  HG1 THR A 105     -10.131 -18.504  16.063  1.00 10.00      A   
ATOM    980  CG2 THR A 105      -8.334 -17.761  18.571  1.00 10.00      A   
ATOM    981  C   THR A 105      -7.670 -16.962  14.920  1.00 10.00      A   
ATOM    982  O   THR A 105      -6.732 -17.711  14.642  1.00 10.00      A   
ATOM    983  N   TRP A 106      -8.451 -16.420  13.999  1.00 10.00      A   
ATOM    984  HN  TRP A 106      -9.181 -15.826  14.278  1.00 10.00      A   
ATOM    985  CA  TRP A 106      -8.257 -16.695  12.584  1.00 10.00      A   
ATOM    986  CB  TRP A 106      -9.522 -17.314  11.981  1.00 10.00      A   
ATOM    987  CG  TRP A 106      -9.996 -18.531  12.714  1.00 10.00      A   
ATOM    988  CD1 TRP A 106     -11.199 -18.699  13.328  1.00 10.00      A   
ATOM    989  CD2 TRP A 106      -9.267 -19.747  12.915  1.00 10.00      A   
ATOM    990  NE1 TRP A 106     -11.267 -19.945  13.902  1.00 10.00      A   
ATOM    991  HE1 TRP A 106     -12.037 -20.301  14.402  1.00 10.00      A   
ATOM    992  CE2 TRP A 106     -10.093 -20.609  13.660  1.00 10.00      A   
ATOM    993  CE3 TRP A 106      -7.998 -20.188  12.533  1.00 10.00      A   
ATOM    994  CZ2 TRP A 106      -9.690 -21.889  14.033  1.00 10.00      A   
ATOM    995  CZ3 TRP A 106      -7.599 -21.456  12.904  1.00 10.00      A   
ATOM    996  CH2 TRP A 106      -8.440 -22.293  13.645  1.00 10.00      A   
ATOM    997  C   TRP A 106      -7.857 -15.442  11.814  1.00 10.00      A   
ATOM    998  O   TRP A 106      -7.878 -15.435  10.584  1.00 10.00      A   
ATOM    999  N   LEU A 107      -7.489 -14.387  12.536  1.00 10.00      A   
ATOM   1000  HN  LEU A 107      -7.490 -14.450  13.514  1.00 10.00      A   
ATOM   1001  CA  LEU A 107      -7.075 -13.140  11.899  1.00 10.00      A   
ATOM   1002  CB  LEU A 107      -6.853 -12.044  12.939  1.00 10.00      A   
ATOM   1003  CG  LEU A 107      -6.915 -10.607  12.420  1.00 10.00      A   
ATOM   1004  CD1 LEU A 107      -8.275 -10.322  11.803  1.00 10.00      A   
ATOM   1005  CD2 LEU A 107      -6.621  -9.624  13.539  1.00 10.00      A   
ATOM   1006  C   LEU A 107      -5.806 -13.370  11.087  1.00 10.00      A   
ATOM   1007  O   LEU A 107      -4.784 -13.800  11.625  1.00 10.00      A   
ATOM   1008  N   GLU A 108      -5.879 -13.092   9.791  1.00 10.00      A   
ATOM   1009  HN  GLU A 108      -6.715 -12.735   9.423  1.00 10.00      A   
ATOM   1010  CA  GLU A 108      -4.748 -13.309   8.907  1.00 10.00      A   
ATOM   1011  CB  GLU A 108      -5.046 -14.458   7.936  1.00 10.00      A   
ATOM   1012  CG  GLU A 108      -6.474 -14.484   7.412  1.00 10.00      A   
ATOM   1013  CD  GLU A 108      -6.745 -15.669   6.508  1.00 10.00      A   
ATOM   1014  OE1 GLU A 108      -6.680 -15.508   5.275  1.00 10.00      A   
ATOM   1015  OE2 GLU A 108      -7.013 -16.776   7.022  1.00 10.00      A   
ATOM   1016  C   GLU A 108      -4.328 -12.059   8.140  1.00 10.00      A   
ATOM   1017  O   GLU A 108      -3.196 -11.978   7.660  1.00 10.00      A   
ATOM   1018  N   GLU A 109      -5.223 -11.087   8.020  1.00 10.00      A   
ATOM   1019  HN  GLU A 109      -6.110 -11.188   8.430  1.00 10.00      A   
ATOM   1020  CA  GLU A 109      -4.912  -9.870   7.288  1.00 10.00      A   
ATOM   1021  CB  GLU A 109      -5.738  -9.786   6.002  1.00 10.00      A   
ATOM   1022  CG  GLU A 109      -5.332 -10.760   4.910  1.00 10.00      A   
ATOM   1023  CD  GLU A 109      -5.911 -10.373   3.567  1.00 10.00      A   
ATOM   1024  OE1 GLU A 109      -6.448  -9.249   3.448  1.00 10.00      A   
ATOM   1025  OE2 GLU A 109      -5.824 -11.174   2.615  1.00 10.00      A   
ATOM   1026  C   GLU A 109      -5.133  -8.609   8.118  1.00 10.00      A   
ATOM   1027  O   GLU A 109      -6.243  -8.336   8.578  1.00 10.00      A   
ATOM   1028  N   ILE A 110      -4.070  -7.840   8.298  1.00 10.00      A   
ATOM   1029  HN  ILE A 110      -3.208  -8.122   7.920  1.00 10.00      A   
ATOM   1030  CA  ILE A 110      -4.136  -6.587   9.037  1.00 10.00      A   
ATOM   1031  CB  ILE A 110      -3.409  -6.662  10.402  1.00 10.00      A   
ATOM   1032  CG1 ILE A 110      -4.109  -7.661  11.328  1.00 10.00      A   
ATOM   1033  CG2 ILE A 110      -3.345  -5.286  11.057  1.00 10.00      A   
ATOM   1034  CD1 ILE A 110      -3.405  -7.871  12.651  1.00 10.00      A   
ATOM   1035  C   ILE A 110      -3.524  -5.479   8.190  1.00 10.00      A   
ATOM   1036  O   ILE A 110      -2.313  -5.469   7.945  1.00 10.00      A   
ATOM   1037  N   ARG A 111      -4.368  -4.573   7.711  1.00 10.00      A   
ATOM   1038  HN  ARG A 111      -5.326  -4.648   7.928  1.00 10.00      A   
ATOM   1039  CA  ARG A 111      -3.916  -3.463   6.881  1.00 10.00      A   
ATOM   1040  CB  ARG A 111      -4.524  -3.556   5.479  1.00 10.00      A   
ATOM   1041  CG  ARG A 111      -4.366  -4.923   4.833  1.00 10.00      A   
ATOM   1042  CD  ARG A 111      -5.042  -4.983   3.475  1.00 10.00      A   
ATOM   1043  NE  ARG A 111      -5.178  -6.356   3.009  1.00 10.00      A   
ATOM   1044  HE  ARG A 111      -5.859  -6.911   3.449  1.00 10.00      A   
ATOM   1045  CZ  ARG A 111      -4.455  -6.894   2.030  1.00 10.00      A   
ATOM   1046  NH1 ARG A 111      -3.537  -6.173   1.393  1.00 10.00      A   
ATOM   1047 HH11 ARG A 111      -3.379  -5.174   1.651  1.00 10.00      A   
ATOM   1048 HH12 ARG A 111      -2.969  -6.604   0.626  1.00 10.00      A   
ATOM   1049  NH2 ARG A 111      -4.650  -8.163   1.702  1.00 10.00      A   
ATOM   1050 HH21 ARG A 111      -5.371  -8.733   2.211  1.00 10.00      A   
ATOM   1051 HH22 ARG A 111      -4.088  -8.605   0.942  1.00 10.00      A   
ATOM   1052  C   ARG A 111      -4.266  -2.132   7.534  1.00 10.00      A   
ATOM   1053  O   ARG A 111      -5.428  -1.863   7.838  1.00 10.00      A   
ATOM   1054  N   LEU A 112      -3.254  -1.309   7.764  1.00 10.00      A   
ATOM   1055  HN  LEU A 112      -2.344  -1.576   7.494  1.00 10.00      A   
ATOM   1056  CA  LEU A 112      -3.453  -0.015   8.396  1.00 10.00      A   
ATOM   1057  CB  LEU A 112      -2.825  -0.006   9.794  1.00 10.00      A   
ATOM   1058  CG  LEU A 112      -3.103  -1.220  10.686  1.00 10.00      A   
ATOM   1059  CD1 LEU A 112      -2.260  -1.158  11.949  1.00 10.00      A   
ATOM   1060  CD2 LEU A 112      -4.579  -1.314  11.035  1.00 10.00      A   
ATOM   1061  C   LEU A 112      -2.831   1.099   7.560  1.00 10.00      A   
ATOM   1062  O   LEU A 112      -1.758   0.924   6.977  1.00 10.00      A   
ATOM   1063  N   LYS A 113      -3.511   2.231   7.490  1.00 10.00      A   
ATOM   1064  HN  LYS A 113      -4.384   2.297   7.940  1.00 10.00      A   
ATOM   1065  CA  LYS A 113      -3.007   3.373   6.749  1.00 10.00      A   
ATOM   1066  CB  LYS A 113      -3.846   3.636   5.498  1.00 10.00      A   
ATOM   1067  CG  LYS A 113      -3.183   4.580   4.509  1.00 10.00      A   
ATOM   1068  CD  LYS A 113      -4.180   5.127   3.505  1.00 10.00      A   
ATOM   1069  CE  LYS A 113      -3.496   6.008   2.473  1.00 10.00      A   
ATOM   1070  NZ  LYS A 113      -4.479   6.734   1.632  1.00 10.00      A   
ATOM   1071  HZ1 LYS A 113      -3.992   7.248   0.870  1.00 10.00      A   
ATOM   1072  HZ2 LYS A 113      -5.013   7.417   2.211  1.00 10.00      A   
ATOM   1073  HZ3 LYS A 113      -5.151   6.064   1.212  1.00 10.00      A   
ATOM   1074  C   LYS A 113      -2.982   4.613   7.636  1.00 10.00      A   
ATOM   1075  O   LYS A 113      -4.013   5.006   8.187  1.00 10.00      A   
ATOM   1076  N   ARG A 114      -1.800   5.214   7.758  1.00 10.00      A   
ATOM   1077  HN  ARG A 114      -1.028   4.832   7.282  1.00 10.00      A   
ATOM   1078  CA  ARG A 114      -1.598   6.415   8.569  1.00 10.00      A   
ATOM   1079  CB  ARG A 114      -2.303   7.631   7.956  1.00 10.00      A   
ATOM   1080  CG  ARG A 114      -1.778   8.046   6.589  1.00 10.00      A   
ATOM   1081  CD  ARG A 114      -2.375   9.373   6.140  1.00 10.00      A   
ATOM   1082  NE  ARG A 114      -2.164   9.617   4.711  1.00 10.00      A   
ATOM   1083  HE  ARG A 114      -1.258   9.885   4.429  1.00 10.00      A   
ATOM   1084  CZ  ARG A 114      -3.127   9.509   3.791  1.00 10.00      A   
ATOM   1085  NH1 ARG A 114      -4.355   9.176   4.161  1.00 10.00      A   
ATOM   1086 HH11 ARG A 114      -4.568   9.004   5.163  1.00 10.00      A   
ATOM   1087 HH12 ARG A 114      -5.120   9.089   3.450  1.00 10.00      A   
ATOM   1088  NH2 ARG A 114      -2.855   9.730   2.508  1.00 10.00      A   
ATOM   1089 HH21 ARG A 114      -1.890   9.998   2.215  1.00 10.00      A   
ATOM   1090 HH22 ARG A 114      -3.606   9.631   1.777  1.00 10.00      A   
ATOM   1091  C   ARG A 114      -2.037   6.203  10.015  1.00 10.00      A   
ATOM   1092  O   ARG A 114      -3.154   6.549  10.394  1.00 10.00      A   
ATOM   1093  N   MET A 115      -1.161   5.624  10.820  1.00 10.00      A   
ATOM   1094  HN  MET A 115      -0.281   5.372  10.472  1.00 10.00      A   
ATOM   1095  CA  MET A 115      -1.475   5.359  12.215  1.00 10.00      A   
ATOM   1096  CB  MET A 115      -2.382   4.127  12.335  1.00 10.00      A   
ATOM   1097  CG  MET A 115      -3.671   4.373  13.101  1.00 10.00      A   
ATOM   1098  SD  MET A 115      -4.686   2.891  13.248  1.00 10.00      A   
ATOM   1099  CE  MET A 115      -5.002   2.531  11.525  1.00 10.00      A   
ATOM   1100  C   MET A 115      -0.207   5.146  13.028  1.00 10.00      A   
ATOM   1101  O   MET A 115       0.894   5.061  12.476  1.00 10.00      A   
ATOM   1102  N   VAL A 116      -0.370   5.071  14.340  1.00 10.00      A   
ATOM   1103  HN  VAL A 116      -1.272   5.160  14.718  1.00 10.00      A   
ATOM   1104  CA  VAL A 116       0.749   4.852  15.237  1.00 10.00      A   
ATOM   1105  CB  VAL A 116       0.672   5.741  16.497  1.00 10.00      A   
ATOM   1106  CG1 VAL A 116       1.876   5.503  17.399  1.00 10.00      A   
ATOM   1107  CG2 VAL A 116       0.578   7.211  16.117  1.00 10.00      A   
ATOM   1108  C   VAL A 116       0.804   3.389  15.645  1.00 10.00      A   
ATOM   1109  O   VAL A 116      -0.033   2.908  16.411  1.00 10.00      A   
ATOM   1110  N   VAL A 117       1.777   2.680  15.110  1.00 10.00      A   
ATOM   1111  HN  VAL A 117       2.403   3.120  14.490  1.00 10.00      A   
ATOM   1112  CA  VAL A 117       1.955   1.274  15.417  1.00 10.00      A   
ATOM   1113  CB  VAL A 117       1.931   0.415  14.136  1.00 10.00      A   
ATOM   1114  CG1 VAL A 117       1.962  -1.068  14.479  1.00 10.00      A   
ATOM   1115  CG2 VAL A 117       0.708   0.742  13.292  1.00 10.00      A   
ATOM   1116  C   VAL A 117       3.286   1.074  16.122  1.00 10.00      A   
ATOM   1117  O   VAL A 117       4.339   1.207  15.507  1.00 10.00      A   
ATOM   1118  N   THR A 118       3.237   0.778  17.409  1.00 10.00      A   
ATOM   1119  HN  THR A 118       2.368   0.701  17.855  1.00 10.00      A   
ATOM   1120  CA  THR A 118       4.447   0.573  18.185  1.00 10.00      A   
ATOM   1121  CB  THR A 118       4.229   0.984  19.648  1.00 10.00      A   
ATOM   1122  OG1 THR A 118       2.874   1.424  19.812  1.00 10.00      A   
ATOM   1123  HG1 THR A 118       2.429   0.847  20.445  1.00 10.00      A   
ATOM   1124  CG2 THR A 118       5.168   2.119  20.026  1.00 10.00      A   
ATOM   1125  C   THR A 118       4.930  -0.877  18.097  1.00 10.00      A   
ATOM   1126  O   THR A 118       4.200  -1.761  17.645  1.00 10.00      A   
ATOM   1127  N   ASP A 119       6.162  -1.111  18.533  1.00 10.00      A   
ATOM   1128  HN  ASP A 119       6.685  -0.366  18.896  1.00 10.00      A   
ATOM   1129  CA  ASP A 119       6.769  -2.441  18.492  1.00 10.00      A   
ATOM   1130  CB  ASP A 119       8.215  -2.395  19.003  1.00 10.00      A   
ATOM   1131  CG  ASP A 119       9.058  -1.338  18.314  1.00 10.00      A   
ATOM   1132  OD1 ASP A 119       9.814  -1.680  17.380  1.00 10.00      A   
ATOM   1133  OD2 ASP A 119       8.965  -0.154  18.706  1.00 10.00      A   
ATOM   1134  C   ASP A 119       5.965  -3.457  19.299  1.00 10.00      A   
ATOM   1135  O   ASP A 119       5.748  -4.584  18.855  1.00 10.00      A   
ATOM   1136  N   ASP A 120       5.509  -3.043  20.478  1.00 10.00      A   
ATOM   1137  HN  ASP A 120       5.703  -2.125  20.769  1.00 10.00      A   
ATOM   1138  CA  ASP A 120       4.736  -3.921  21.355  1.00 10.00      A   
ATOM   1139  CB  ASP A 120       4.371  -3.206  22.656  1.00 10.00      A   
ATOM   1140  CG  ASP A 120       4.083  -4.169  23.794  1.00 10.00      A   
ATOM   1141  OD1 ASP A 120       4.942  -4.313  24.692  1.00 10.00      A   
ATOM   1142  OD2 ASP A 120       3.002  -4.789  23.802  1.00 10.00      A   
ATOM   1143  C   ASP A 120       3.481  -4.438  20.655  1.00 10.00      A   
ATOM   1144  O   ASP A 120       3.121  -5.609  20.793  1.00 10.00      A   
ATOM   1145  N   CYS A 121       2.840  -3.568  19.879  1.00 10.00      A   
ATOM   1146  HN  CYS A 121       3.192  -2.656  19.794  1.00 10.00      A   
ATOM   1147  CA  CYS A 121       1.635  -3.933  19.143  1.00 10.00      A   
ATOM   1148  CB  CYS A 121       1.076  -2.716  18.400  1.00 10.00      A   
ATOM   1149  SG  CYS A 121       1.088  -1.182  19.358  1.00 10.00      A   
ATOM   1150  HG  CYS A 121       1.092  -1.498  20.645  1.00 10.00      A   
ATOM   1151  C   CYS A 121       1.941  -5.053  18.158  1.00 10.00      A   
ATOM   1152  O   CYS A 121       1.161  -5.993  18.013  1.00 10.00      A   
ATOM   1153  N   LEU A 122       3.092  -4.955  17.499  1.00 10.00      A   
ATOM   1154  HN  LEU A 122       3.677  -4.184  17.668  1.00 10.00      A   
ATOM   1155  CA  LEU A 122       3.513  -5.961  16.537  1.00 10.00      A   
ATOM   1156  CB  LEU A 122       4.767  -5.499  15.800  1.00 10.00      A   
ATOM   1157  CG  LEU A 122       4.602  -4.277  14.896  1.00 10.00      A   
ATOM   1158  CD1 LEU A 122       5.943  -3.874  14.313  1.00 10.00      A   
ATOM   1159  CD2 LEU A 122       3.598  -4.557  13.785  1.00 10.00      A   
ATOM   1160  C   LEU A 122       3.771  -7.285  17.243  1.00 10.00      A   
ATOM   1161  O   LEU A 122       3.391  -8.350  16.752  1.00 10.00      A   
ATOM   1162  N   GLU A 123       4.403  -7.212  18.408  1.00 10.00      A   
ATOM   1163  HN  GLU A 123       4.689  -6.331  18.741  1.00 10.00      A   
ATOM   1164  CA  GLU A 123       4.696  -8.408  19.193  1.00 10.00      A   
ATOM   1165  CB  GLU A 123       5.552  -8.071  20.418  1.00 10.00      A   
ATOM   1166  CG  GLU A 123       6.876  -7.408  20.081  1.00 10.00      A   
ATOM   1167  CD  GLU A 123       7.761  -7.216  21.295  1.00 10.00      A   
ATOM   1168  OE1 GLU A 123       7.808  -6.088  21.831  1.00 10.00      A   
ATOM   1169  OE2 GLU A 123       8.413  -8.195  21.725  1.00 10.00      A   
ATOM   1170  C   GLU A 123       3.401  -9.098  19.615  1.00 10.00      A   
ATOM   1171  O   GLU A 123       3.314 -10.327  19.636  1.00 10.00      A   
ATOM   1172  N   LEU A 124       2.386  -8.295  19.925  1.00 10.00      A   
ATOM   1173  HN  LEU A 124       2.513  -7.323  19.876  1.00 10.00      A   
ATOM   1174  CA  LEU A 124       1.087  -8.820  20.329  1.00 10.00      A   
ATOM   1175  CB  LEU A 124       0.185  -7.694  20.841  1.00 10.00      A   
ATOM   1176  CG  LEU A 124       0.368  -7.290  22.305  1.00 10.00      A   
ATOM   1177  CD1 LEU A 124      -0.348  -5.977  22.594  1.00 10.00      A   
ATOM   1178  CD2 LEU A 124      -0.136  -8.391  23.226  1.00 10.00      A   
ATOM   1179  C   LEU A 124       0.415  -9.533  19.160  1.00 10.00      A   
ATOM   1180  O   LEU A 124      -0.422 -10.414  19.354  1.00 10.00      A   
ATOM   1181  N   ILE A 125       0.791  -9.144  17.949  1.00 10.00      A   
ATOM   1182  HN  ILE A 125       1.465  -8.436  17.864  1.00 10.00      A   
ATOM   1183  CA  ILE A 125       0.238  -9.743  16.743  1.00 10.00      A   
ATOM   1184  CB  ILE A 125       0.483  -8.843  15.505  1.00 10.00      A   
ATOM   1185  CG1 ILE A 125      -0.303  -7.534  15.617  1.00 10.00      A   
ATOM   1186  CG2 ILE A 125       0.124  -9.566  14.214  1.00 10.00      A   
ATOM   1187  CD1 ILE A 125       0.049  -6.513  14.551  1.00 10.00      A   
ATOM   1188  C   ILE A 125       0.869 -11.111  16.498  1.00 10.00      A   
ATOM   1189  O   ILE A 125       0.167 -12.114  16.359  1.00 10.00      A   
ATOM   1190  N   ALA A 126       2.195 -11.141  16.491  1.00 10.00      A   
ATOM   1191  HN  ALA A 126       2.690 -10.309  16.667  1.00 10.00      A   
ATOM   1192  CA  ALA A 126       2.946 -12.363  16.236  1.00 10.00      A   
ATOM   1193  CB  ALA A 126       4.430 -12.053  16.150  1.00 10.00      A   
ATOM   1194  C   ALA A 126       2.690 -13.452  17.277  1.00 10.00      A   
ATOM   1195  O   ALA A 126       2.625 -14.634  16.938  1.00 10.00      A   
ATOM   1196  N   LYS A 127       2.529 -13.055  18.537  1.00 10.00      A   
ATOM   1197  HN  LYS A 127       2.563 -12.098  18.749  1.00 10.00      A   
ATOM   1198  CA  LYS A 127       2.313 -14.016  19.616  1.00 10.00      A   
ATOM   1199  CB  LYS A 127       2.839 -13.470  20.951  1.00 10.00      A   
ATOM   1200  CG  LYS A 127       1.940 -12.423  21.600  1.00 10.00      A   
ATOM   1201  CD  LYS A 127       2.004 -12.496  23.117  1.00 10.00      A   
ATOM   1202  CE  LYS A 127       1.542 -13.856  23.635  1.00 10.00      A   
ATOM   1203  NZ  LYS A 127       0.118 -14.138  23.309  1.00 10.00      A   
ATOM   1204  HZ1 LYS A 127       0.033 -14.483  22.330  1.00 10.00      A   
ATOM   1205  HZ2 LYS A 127      -0.451 -13.274  23.410  1.00 10.00      A   
ATOM   1206  HZ3 LYS A 127      -0.259 -14.865  23.951  1.00 10.00      A   
ATOM   1207  C   LYS A 127       0.849 -14.418  19.762  1.00 10.00      A   
ATOM   1208  O   LYS A 127       0.492 -15.134  20.698  1.00 10.00      A   
ATOM   1209  N   SER A 128      -0.002 -13.959  18.860  1.00 10.00      A   
ATOM   1210  HN  SER A 128       0.320 -13.384  18.137  1.00 10.00      A   
ATOM   1211  CA  SER A 128      -1.413 -14.295  18.941  1.00 10.00      A   
ATOM   1212  CB  SER A 128      -2.228 -13.085  19.396  1.00 10.00      A   
ATOM   1213  OG  SER A 128      -1.626 -12.477  20.528  1.00 10.00      A   
ATOM   1214  HG  SER A 128      -1.169 -11.671  20.251  1.00 10.00      A   
ATOM   1215  C   SER A 128      -1.953 -14.858  17.631  1.00 10.00      A   
ATOM   1216  O   SER A 128      -2.601 -15.904  17.619  1.00 10.00      A   
ATOM   1217  N   PHE A 129      -1.681 -14.178  16.532  1.00 10.00      A   
ATOM   1218  HN  PHE A 129      -1.129 -13.366  16.587  1.00 10.00      A   
ATOM   1219  CA  PHE A 129      -2.166 -14.622  15.234  1.00 10.00      A   
ATOM   1220  CB  PHE A 129      -2.525 -13.425  14.345  1.00 10.00      A   
ATOM   1221  CG  PHE A 129      -3.282 -12.350  15.072  1.00 10.00      A   
ATOM   1222  CD1 PHE A 129      -2.795 -11.056  15.123  1.00 10.00      A   
ATOM   1223  CD2 PHE A 129      -4.472 -12.637  15.718  1.00 10.00      A   
ATOM   1224  CE1 PHE A 129      -3.479 -10.066  15.803  1.00 10.00      A   
ATOM   1225  CE2 PHE A 129      -5.163 -11.653  16.399  1.00 10.00      A   
ATOM   1226  CZ  PHE A 129      -4.665 -10.365  16.442  1.00 10.00      A   
ATOM   1227  C   PHE A 129      -1.144 -15.520  14.548  1.00 10.00      A   
ATOM   1228  O   PHE A 129      -0.152 -15.046  13.994  1.00 10.00      A   
ATOM   1229  N   LYS A 130      -1.377 -16.823  14.609  1.00 10.00      A   
ATOM   1230  HN  LYS A 130      -2.171 -17.147  15.091  1.00 10.00      A   
ATOM   1231  CA  LYS A 130      -0.484 -17.787  13.979  1.00 10.00      A   
ATOM   1232  CB  LYS A 130      -0.452 -19.105  14.760  1.00 10.00      A   
ATOM   1233  CG  LYS A 130       0.056 -18.980  16.189  1.00 10.00      A   
ATOM   1234  CD  LYS A 130      -1.084 -18.727  17.161  1.00 10.00      A   
ATOM   1235  CE  LYS A 130      -0.569 -18.508  18.575  1.00 10.00      A   
ATOM   1236  NZ  LYS A 130      -1.676 -18.420  19.567  1.00 10.00      A   
ATOM   1237  HZ1 LYS A 130      -2.275 -17.591  19.371  1.00 10.00      A   
ATOM   1238  HZ2 LYS A 130      -1.289 -18.328  20.529  1.00 10.00      A   
ATOM   1239  HZ3 LYS A 130      -2.265 -19.275  19.524  1.00 10.00      A   
ATOM   1240  C   LYS A 130      -0.924 -18.031  12.540  1.00 10.00      A   
ATOM   1241  O   LYS A 130      -0.180 -18.580  11.727  1.00 10.00      A   
ATOM   1242  N   ASN A 131      -2.143 -17.604  12.240  1.00 10.00      A   
ATOM   1243  HN  ASN A 131      -2.685 -17.186  12.941  1.00 10.00      A   
ATOM   1244  CA  ASN A 131      -2.712 -17.741  10.908  1.00 10.00      A   
ATOM   1245  CB  ASN A 131      -4.226 -17.965  11.019  1.00 10.00      A   
ATOM   1246  CG  ASN A 131      -4.901 -18.203   9.680  1.00 10.00      A   
ATOM   1247  OD1 ASN A 131      -4.465 -19.040   8.885  1.00 10.00      A   
ATOM   1248  ND2 ASN A 131      -5.972 -17.464   9.424  1.00 10.00      A   
ATOM   1249 HD21 ASN A 131      -6.265 -16.821  10.102  1.00 10.00      A   
ATOM   1250 HD22 ASN A 131      -6.422 -17.575   8.554  1.00 10.00      A   
ATOM   1251  C   ASN A 131      -2.423 -16.476  10.100  1.00 10.00      A   
ATOM   1252  O   ASN A 131      -2.804 -16.361   8.937  1.00 10.00      A   
ATOM   1253  N   PHE A 132      -1.734 -15.535  10.745  1.00 10.00      A   
ATOM   1254  HN  PHE A 132      -1.458 -15.708  11.669  1.00 10.00      A   
ATOM   1255  CA  PHE A 132      -1.370 -14.257  10.137  1.00 10.00      A   
ATOM   1256  CB  PHE A 132      -0.505 -13.469  11.114  1.00 10.00      A   
ATOM   1257  CG  PHE A 132      -0.455 -12.000  10.837  1.00 10.00      A   
ATOM   1258  CD1 PHE A 132      -1.616 -11.281  10.610  1.00 10.00      A   
ATOM   1259  CD2 PHE A 132       0.755 -11.338  10.818  1.00 10.00      A   
ATOM   1260  CE1 PHE A 132      -1.569  -9.924  10.369  1.00 10.00      A   
ATOM   1261  CE2 PHE A 132       0.810  -9.984  10.576  1.00 10.00      A   
ATOM   1262  CZ  PHE A 132      -0.353  -9.274  10.353  1.00 10.00      A   
ATOM   1263  C   PHE A 132      -0.622 -14.455   8.822  1.00 10.00      A   
ATOM   1264  O   PHE A 132       0.353 -15.203   8.762  1.00 10.00      A   
ATOM   1265  N   LYS A 133      -1.081 -13.777   7.774  1.00 10.00      A   
ATOM   1266  HN  LYS A 133      -1.858 -13.185   7.889  1.00 10.00      A   
ATOM   1267  CA  LYS A 133      -0.470 -13.898   6.458  1.00 10.00      A   
ATOM   1268  CB  LYS A 133      -1.437 -14.599   5.493  1.00 10.00      A   
ATOM   1269  CG  LYS A 133      -1.889 -15.986   5.925  1.00 10.00      A   
ATOM   1270  CD  LYS A 133      -3.129 -16.418   5.157  1.00 10.00      A   
ATOM   1271  CE  LYS A 133      -3.736 -17.684   5.743  1.00 10.00      A   
ATOM   1272  NZ  LYS A 133      -5.080 -17.964   5.173  1.00 10.00      A   
ATOM   1273  HZ1 LYS A 133      -5.377 -18.932   5.406  1.00 10.00      A   
ATOM   1274  HZ2 LYS A 133      -5.057 -17.863   4.139  1.00 10.00      A   
ATOM   1275  HZ3 LYS A 133      -5.782 -17.294   5.562  1.00 10.00      A   
ATOM   1276  C   LYS A 133      -0.075 -12.545   5.866  1.00 10.00      A   
ATOM   1277  O   LYS A 133       1.024 -12.388   5.332  1.00 10.00      A   
ATOM   1278  N   VAL A 134      -0.966 -11.564   5.957  1.00 10.00      A   
ATOM   1279  HN  VAL A 134      -1.816 -11.720   6.431  1.00 10.00      A   
ATOM   1280  CA  VAL A 134      -0.701 -10.253   5.371  1.00 10.00      A   
ATOM   1281  CB  VAL A 134      -1.739  -9.904   4.284  1.00 10.00      A   
ATOM   1282  CG1 VAL A 134      -1.366  -8.615   3.572  1.00 10.00      A   
ATOM   1283  CG2 VAL A 134      -1.884 -11.042   3.287  1.00 10.00      A   
ATOM   1284  C   VAL A 134      -0.655  -9.120   6.395  1.00 10.00      A   
ATOM   1285  O   VAL A 134      -1.600  -8.913   7.161  1.00 10.00      A   
ATOM   1286  N   LEU A 135       0.454  -8.397   6.390  1.00 10.00      A   
ATOM   1287  HN  LEU A 135       1.178  -8.642   5.772  1.00 10.00      A   
ATOM   1288  CA  LEU A 135       0.644  -7.257   7.271  1.00 10.00      A   
ATOM   1289  CB  LEU A 135       1.739  -7.535   8.304  1.00 10.00      A   
ATOM   1290  CG  LEU A 135       2.014  -6.416   9.311  1.00 10.00      A   
ATOM   1291  CD1 LEU A 135       0.739  -5.993  10.030  1.00 10.00      A   
ATOM   1292  CD2 LEU A 135       3.078  -6.840  10.304  1.00 10.00      A   
ATOM   1293  C   LEU A 135       1.015  -6.045   6.429  1.00 10.00      A   
ATOM   1294  O   LEU A 135       2.101  -5.989   5.844  1.00 10.00      A   
ATOM   1295  N   VAL A 136       0.107  -5.092   6.344  1.00 10.00      A   
ATOM   1296  HN  VAL A 136      -0.744  -5.191   6.830  1.00 10.00      A   
ATOM   1297  CA  VAL A 136       0.347  -3.894   5.553  1.00 10.00      A   
ATOM   1298  CB  VAL A 136      -0.628  -3.779   4.358  1.00 10.00      A   
ATOM   1299  CG1 VAL A 136      -0.364  -2.498   3.574  1.00 10.00      A   
ATOM   1300  CG2 VAL A 136      -0.510  -4.991   3.445  1.00 10.00      A   
ATOM   1301  C   VAL A 136       0.245  -2.636   6.404  1.00 10.00      A   
ATOM   1302  O   VAL A 136      -0.828  -2.299   6.901  1.00 10.00      A   
ATOM   1303  N   LEU A 137       1.368  -1.949   6.565  1.00 10.00      A   
ATOM   1304  HN  LEU A 137       2.191  -2.272   6.135  1.00 10.00      A   
ATOM   1305  CA  LEU A 137       1.414  -0.719   7.341  1.00 10.00      A   
ATOM   1306  CB  LEU A 137       2.386  -0.850   8.520  1.00 10.00      A   
ATOM   1307  CG  LEU A 137       2.139  -2.014   9.482  1.00 10.00      A   
ATOM   1308  CD1 LEU A 137       3.223  -2.075  10.546  1.00 10.00      A   
ATOM   1309  CD2 LEU A 137       0.765  -1.909  10.119  1.00 10.00      A   
ATOM   1310  C   LEU A 137       1.840   0.422   6.434  1.00 10.00      A   
ATOM   1311  O   LEU A 137       3.033   0.673   6.257  1.00 10.00      A   
ATOM   1312  N   SER A 138       0.863   1.093   5.841  1.00 10.00      A   
ATOM   1313  HN  SER A 138      -0.073   0.850   6.032  1.00 10.00      A   
ATOM   1314  CA  SER A 138       1.136   2.193   4.931  1.00 10.00      A   
ATOM   1315  CB  SER A 138       0.162   2.161   3.749  1.00 10.00      A   
ATOM   1316  OG  SER A 138       0.669   2.884   2.636  1.00 10.00      A   
ATOM   1317  HG  SER A 138       1.534   3.248   2.854  1.00 10.00      A   
ATOM   1318  C   SER A 138       1.047   3.535   5.649  1.00 10.00      A   
ATOM   1319  O   SER A 138       0.018   3.868   6.240  1.00 10.00      A   
ATOM   1320  N   SER A 139       2.142   4.283   5.610  1.00 10.00      A   
ATOM   1321  HN  SER A 139       2.943   3.931   5.156  1.00 10.00      A   
ATOM   1322  CA  SER A 139       2.218   5.602   6.234  1.00 10.00      A   
ATOM   1323  CB  SER A 139       1.247   6.579   5.563  1.00 10.00      A   
ATOM   1324  OG  SER A 139       1.447   6.593   4.155  1.00 10.00      A   
ATOM   1325  HG  SER A 139       2.379   6.429   3.966  1.00 10.00      A   
ATOM   1326  C   SER A 139       2.017   5.535   7.750  1.00 10.00      A   
ATOM   1327  O   SER A 139       1.447   6.441   8.362  1.00 10.00      A   
ATOM   1328  N   CYS A 140       2.499   4.456   8.348  1.00 10.00      A   
ATOM   1329  HN  CYS A 140       2.949   3.770   7.807  1.00 10.00      A   
ATOM   1330  CA  CYS A 140       2.395   4.267   9.783  1.00 10.00      A   
ATOM   1331  CB  CYS A 140       1.842   2.879  10.104  1.00 10.00      A   
ATOM   1332  SG  CYS A 140       0.184   2.571   9.451  1.00 10.00      A   
ATOM   1333  HG  CYS A 140       0.307   2.191   8.187  1.00 10.00      A   
ATOM   1334  C   CYS A 140       3.759   4.468  10.436  1.00 10.00      A   
ATOM   1335  O   CYS A 140       4.798   4.176   9.837  1.00 10.00      A   
ATOM   1336  N   GLU A 141       3.758   4.978  11.653  1.00 10.00      A   
ATOM   1337  HN  GLU A 141       2.900   5.186  12.087  1.00 10.00      A   
ATOM   1338  CA  GLU A 141       4.996   5.237  12.367  1.00 10.00      A   
ATOM   1339  CB  GLU A 141       5.353   6.728  12.261  1.00 10.00      A   
ATOM   1340  CG  GLU A 141       4.273   7.675  12.772  1.00 10.00      A   
ATOM   1341  CD  GLU A 141       4.099   8.910  11.905  1.00 10.00      A   
ATOM   1342  OE1 GLU A 141       5.043   9.720  11.816  1.00 10.00      A   
ATOM   1343  OE2 GLU A 141       3.006   9.085  11.327  1.00 10.00      A   
ATOM   1344  C   GLU A 141       4.878   4.832  13.830  1.00 10.00      A   
ATOM   1345  O   GLU A 141       3.780   4.544  14.311  1.00 10.00      A   
ATOM   1346  N   GLY A 142       6.007   4.790  14.528  1.00 10.00      A   
ATOM   1347  HN  GLY A 142       6.858   4.997  14.085  1.00 10.00      A   
ATOM   1348  CA  GLY A 142       5.988   4.447  15.937  1.00 10.00      A   
ATOM   1349  C   GLY A 142       6.897   3.294  16.313  1.00 10.00      A   
ATOM   1350  O   GLY A 142       7.530   3.322  17.372  1.00 10.00      A   
ATOM   1351  N   PHE A 143       6.962   2.280  15.466  1.00 10.00      A   
ATOM   1352  HN  PHE A 143       6.433   2.309  14.642  1.00 10.00      A   
ATOM   1353  CA  PHE A 143       7.790   1.113  15.743  1.00 10.00      A   
ATOM   1354  CB  PHE A 143       7.123  -0.176  15.246  1.00 10.00      A   
ATOM   1355  CG  PHE A 143       6.995  -0.292  13.751  1.00 10.00      A   
ATOM   1356  CD1 PHE A 143       7.800  -1.168  13.043  1.00 10.00      A   
ATOM   1357  CD2 PHE A 143       6.062   0.463  13.057  1.00 10.00      A   
ATOM   1358  CE1 PHE A 143       7.679  -1.291  11.673  1.00 10.00      A   
ATOM   1359  CE2 PHE A 143       5.937   0.348  11.688  1.00 10.00      A   
ATOM   1360  CZ  PHE A 143       6.746  -0.531  10.995  1.00 10.00      A   
ATOM   1361  C   PHE A 143       9.195   1.241  15.170  1.00 10.00      A   
ATOM   1362  O   PHE A 143       9.498   2.172  14.424  1.00 10.00      A   
ATOM   1363  N   SER A 144      10.045   0.292  15.531  1.00 10.00      A   
ATOM   1364  HN  SER A 144       9.735  -0.426  16.132  1.00 10.00      A   
ATOM   1365  CA  SER A 144      11.419   0.257  15.068  1.00 10.00      A   
ATOM   1366  CB  SER A 144      12.372   0.491  16.250  1.00 10.00      A   
ATOM   1367  OG  SER A 144      12.205  -0.497  17.257  1.00 10.00      A   
ATOM   1368  HG  SER A 144      11.271  -0.766  17.301  1.00 10.00      A   
ATOM   1369  C   SER A 144      11.693  -1.098  14.420  1.00 10.00      A   
ATOM   1370  O   SER A 144      10.761  -1.864  14.165  1.00 10.00      A   
ATOM   1371  N   THR A 145      12.957  -1.403  14.162  1.00 10.00      A   
ATOM   1372  HN  THR A 145      13.665  -0.758  14.377  1.00 10.00      A   
ATOM   1373  CA  THR A 145      13.319  -2.672  13.557  1.00 10.00      A   
ATOM   1374  CB  THR A 145      14.783  -2.659  13.078  1.00 10.00      A   
ATOM   1375  OG1 THR A 145      15.555  -1.830  13.955  1.00 10.00      A   
ATOM   1376  HG1 THR A 145      15.753  -2.325  14.762  1.00 10.00      A   
ATOM   1377  CG2 THR A 145      14.872  -2.111  11.662  1.00 10.00      A   
ATOM   1378  C   THR A 145      13.095  -3.826  14.538  1.00 10.00      A   
ATOM   1379  O   THR A 145      13.037  -4.991  14.140  1.00 10.00      A   
ATOM   1380  N   ASP A 146      12.937  -3.487  15.818  1.00 10.00      A   
ATOM   1381  HN  ASP A 146      12.962  -2.539  16.065  1.00 10.00      A   
ATOM   1382  CA  ASP A 146      12.711  -4.483  16.860  1.00 10.00      A   
ATOM   1383  CB  ASP A 146      12.779  -3.848  18.253  1.00 10.00      A   
ATOM   1384  CG  ASP A 146      14.044  -4.226  18.998  1.00 10.00      A   
ATOM   1385  OD1 ASP A 146      15.150  -3.966  18.470  1.00 10.00      A   
ATOM   1386  OD2 ASP A 146      13.941  -4.785  20.110  1.00 10.00      A   
ATOM   1387  C   ASP A 146      11.371  -5.177  16.653  1.00 10.00      A   
ATOM   1388  O   ASP A 146      11.282  -6.405  16.707  1.00 10.00      A   
ATOM   1389  N   GLY A 147      10.331  -4.385  16.404  1.00 10.00      A   
ATOM   1390  HN  GLY A 147      10.455  -3.409  16.409  1.00 10.00      A   
ATOM   1391  CA  GLY A 147       9.014  -4.943  16.167  1.00 10.00      A   
ATOM   1392  C   GLY A 147       9.000  -5.827  14.935  1.00 10.00      A   
ATOM   1393  O   GLY A 147       8.281  -6.826  14.879  1.00 10.00      A   
ATOM   1394  N   LEU A 148       9.814  -5.464  13.954  1.00 10.00      A   
ATOM   1395  HN  LEU A 148      10.364  -4.659  14.068  1.00 10.00      A   
ATOM   1396  CA  LEU A 148       9.916  -6.227  12.718  1.00 10.00      A   
ATOM   1397  CB  LEU A 148      10.722  -5.448  11.680  1.00 10.00      A   
ATOM   1398  CG  LEU A 148      10.021  -4.244  11.052  1.00 10.00      A   
ATOM   1399  CD1 LEU A 148      10.992  -3.448  10.196  1.00 10.00      A   
ATOM   1400  CD2 LEU A 148       8.823  -4.695  10.229  1.00 10.00      A   
ATOM   1401  C   LEU A 148      10.562  -7.585  12.979  1.00 10.00      A   
ATOM   1402  O   LEU A 148      10.183  -8.591  12.375  1.00 10.00      A   
ATOM   1403  N   ALA A 149      11.528  -7.605  13.893  1.00 10.00      A   
ATOM   1404  HN  ALA A 149      11.778  -6.768  14.339  1.00 10.00      A   
ATOM   1405  CA  ALA A 149      12.227  -8.832  14.252  1.00 10.00      A   
ATOM   1406  CB  ALA A 149      13.406  -8.524  15.160  1.00 10.00      A   
ATOM   1407  C   ALA A 149      11.280  -9.807  14.929  1.00 10.00      A   
ATOM   1408  O   ALA A 149      11.340 -11.010  14.688  1.00 10.00      A   
ATOM   1409  N   ALA A 150      10.403  -9.275  15.776  1.00 10.00      A   
ATOM   1410  HN  ALA A 150      10.420  -8.305  15.932  1.00 10.00      A   
ATOM   1411  CA  ALA A 150       9.429 -10.090  16.488  1.00 10.00      A   
ATOM   1412  CB  ALA A 150       8.619  -9.231  17.445  1.00 10.00      A   
ATOM   1413  C   ALA A 150       8.510 -10.806  15.508  1.00 10.00      A   
ATOM   1414  O   ALA A 150       8.183 -11.975  15.693  1.00 10.00      A   
ATOM   1415  N   ILE A 151       8.103 -10.100  14.461  1.00 10.00      A   
ATOM   1416  HN  ILE A 151       8.388  -9.166  14.376  1.00 10.00      A   
ATOM   1417  CA  ILE A 151       7.234 -10.673  13.444  1.00 10.00      A   
ATOM   1418  CB  ILE A 151       6.664  -9.574  12.518  1.00 10.00      A   
ATOM   1419  CG1 ILE A 151       5.876  -8.538  13.328  1.00 10.00      A   
ATOM   1420  CG2 ILE A 151       5.792 -10.181  11.424  1.00 10.00      A   
ATOM   1421  CD1 ILE A 151       4.570  -9.058  13.888  1.00 10.00      A   
ATOM   1422  C   ILE A 151       7.998 -11.687  12.593  1.00 10.00      A   
ATOM   1423  O   ILE A 151       7.541 -12.811  12.390  1.00 10.00      A   
ATOM   1424  N   ALA A 152       9.182 -11.289  12.145  1.00 10.00      A   
ATOM   1425  HN  ALA A 152       9.505 -10.399  12.401  1.00 10.00      A   
ATOM   1426  CA  ALA A 152      10.027 -12.118  11.287  1.00 10.00      A   
ATOM   1427  CB  ALA A 152      11.295 -11.358  10.930  1.00 10.00      A   
ATOM   1428  C   ALA A 152      10.382 -13.467  11.904  1.00 10.00      A   
ATOM   1429  O   ALA A 152      10.375 -14.491  11.221  1.00 10.00      A   
ATOM   1430  N   ALA A 153      10.679 -13.474  13.192  1.00 10.00      A   
ATOM   1431  HN  ALA A 153      10.643 -12.631  13.699  1.00 10.00      A   
ATOM   1432  CA  ALA A 153      11.068 -14.704  13.870  1.00 10.00      A   
ATOM   1433  CB  ALA A 153      12.068 -14.407  14.976  1.00 10.00      A   
ATOM   1434  C   ALA A 153       9.882 -15.490  14.422  1.00 10.00      A   
ATOM   1435  O   ALA A 153      10.068 -16.558  15.011  1.00 10.00      A   
ATOM   1436  N   THR A 154       8.667 -14.997  14.222  1.00 10.00      A   
ATOM   1437  HN  THR A 154       8.554 -14.170  13.702  1.00 10.00      A   
ATOM   1438  CA  THR A 154       7.497 -15.687  14.750  1.00 10.00      A   
ATOM   1439  CB  THR A 154       6.818 -14.884  15.875  1.00 10.00      A   
ATOM   1440  OG1 THR A 154       7.819 -14.370  16.767  1.00 10.00      A   
ATOM   1441  HG1 THR A 154       8.007 -13.443  16.537  1.00 10.00      A   
ATOM   1442  CG2 THR A 154       5.858 -15.769  16.657  1.00 10.00      A   
ATOM   1443  C   THR A 154       6.476 -16.049  13.673  1.00 10.00      A   
ATOM   1444  O   THR A 154       6.071 -17.207  13.571  1.00 10.00      A   
ATOM   1445  N   CYS A 155       6.088 -15.077  12.856  1.00 10.00      A   
ATOM   1446  HN  CYS A 155       6.489 -14.185  12.940  1.00 10.00      A   
ATOM   1447  CA  CYS A 155       5.098 -15.307  11.815  1.00 10.00      A   
ATOM   1448  CB  CYS A 155       4.531 -13.981  11.302  1.00 10.00      A   
ATOM   1449  SG  CYS A 155       3.747 -12.970  12.581  1.00 10.00      A   
ATOM   1450  HG  CYS A 155       2.604 -12.514  12.095  1.00 10.00      A   
ATOM   1451  C   CYS A 155       5.645 -16.155  10.666  1.00 10.00      A   
ATOM   1452  O   CYS A 155       6.241 -15.641   9.719  1.00 10.00      A   
ATOM   1453  N   ARG A 156       5.431 -17.460  10.762  1.00 10.00      A   
ATOM   1454  HN  ARG A 156       4.962 -17.804  11.551  1.00 10.00      A   
ATOM   1455  CA  ARG A 156       5.879 -18.397   9.738  1.00 10.00      A   
ATOM   1456  CB  ARG A 156       6.193 -19.765  10.359  1.00 10.00      A   
ATOM   1457  CG  ARG A 156       5.046 -20.371  11.157  1.00 10.00      A   
ATOM   1458  CD  ARG A 156       5.521 -21.498  12.065  1.00 10.00      A   
ATOM   1459  NE  ARG A 156       5.703 -22.767  11.353  1.00 10.00      A   
ATOM   1460  HE  ARG A 156       5.548 -22.767  10.381  1.00 10.00      A   
ATOM   1461  CZ  ARG A 156       6.055 -23.906  11.952  1.00 10.00      A   
ATOM   1462  NH1 ARG A 156       6.266 -23.933  13.266  1.00 10.00      A   
ATOM   1463 HH11 ARG A 156       6.154 -23.065  13.837  1.00 10.00      A   
ATOM   1464 HH12 ARG A 156       6.544 -24.821  13.733  1.00 10.00      A   
ATOM   1465  NH2 ARG A 156       6.202 -25.020  11.243  1.00 10.00      A   
ATOM   1466 HH21 ARG A 156       6.040 -25.013  10.212  1.00 10.00      A   
ATOM   1467 HH22 ARG A 156       6.482 -25.908  11.718  1.00 10.00      A   
ATOM   1468  C   ARG A 156       4.816 -18.537   8.652  1.00 10.00      A   
ATOM   1469  O   ARG A 156       5.065 -19.100   7.583  1.00 10.00      A   
ATOM   1470  N   ASN A 157       3.632 -18.011   8.937  1.00 10.00      A   
ATOM   1471  HN  ASN A 157       3.501 -17.580   9.810  1.00 10.00      A   
ATOM   1472  CA  ASN A 157       2.513 -18.063   8.001  1.00 10.00      A   
ATOM   1473  CB  ASN A 157       1.199 -18.268   8.762  1.00 10.00      A   
ATOM   1474  CG  ASN A 157       0.450 -19.523   8.344  1.00 10.00      A   
ATOM   1475  OD1 ASN A 157       0.493 -19.936   7.184  1.00 10.00      A   
ATOM   1476  ND2 ASN A 157      -0.243 -20.140   9.293  1.00 10.00      A   
ATOM   1477 HD21 ASN A 157      -0.229 -19.757  10.198  1.00 10.00      A   
ATOM   1478 HD22 ASN A 157      -0.732 -20.956   9.059  1.00 10.00      A   
ATOM   1479  C   ASN A 157       2.434 -16.780   7.180  1.00 10.00      A   
ATOM   1480  O   ASN A 157       1.624 -16.672   6.258  1.00 10.00      A   
ATOM   1481  N   LEU A 158       3.290 -15.819   7.519  1.00 10.00      A   
ATOM   1482  HN  LEU A 158       3.921 -15.981   8.247  1.00 10.00      A   
ATOM   1483  CA  LEU A 158       3.322 -14.532   6.833  1.00 10.00      A   
ATOM   1484  CB  LEU A 158       4.267 -13.561   7.544  1.00 10.00      A   
ATOM   1485  CG  LEU A 158       4.287 -12.127   7.009  1.00 10.00      A   
ATOM   1486  CD1 LEU A 158       3.761 -11.159   8.057  1.00 10.00      A   
ATOM   1487  CD2 LEU A 158       5.690 -11.737   6.566  1.00 10.00      A   
ATOM   1488  C   LEU A 158       3.735 -14.686   5.376  1.00 10.00      A   
ATOM   1489  O   LEU A 158       4.638 -15.458   5.051  1.00 10.00      A   
ATOM   1490  N   LYS A 159       3.066 -13.938   4.508  1.00 10.00      A   
ATOM   1491  HN  LYS A 159       2.359 -13.340   4.843  1.00 10.00      A   
ATOM   1492  CA  LYS A 159       3.340 -13.976   3.080  1.00 10.00      A   
ATOM   1493  CB  LYS A 159       2.134 -14.545   2.327  1.00 10.00      A   
ATOM   1494  CG  LYS A 159       1.776 -15.976   2.687  1.00 10.00      A   
ATOM   1495  CD  LYS A 159       0.421 -16.358   2.117  1.00 10.00      A   
ATOM   1496  CE  LYS A 159       0.396 -16.241   0.599  1.00 10.00      A   
ATOM   1497  NZ  LYS A 159      -0.993 -16.142   0.081  1.00 10.00      A   
ATOM   1498  HZ1 LYS A 159      -1.443 -15.270   0.426  1.00 10.00      A   
ATOM   1499  HZ2 LYS A 159      -1.555 -16.955   0.401  1.00 10.00      A   
ATOM   1500  HZ3 LYS A 159      -0.992 -16.126  -0.957  1.00 10.00      A   
ATOM   1501  C   LYS A 159       3.635 -12.580   2.542  1.00 10.00      A   
ATOM   1502  O   LYS A 159       4.544 -12.397   1.733  1.00 10.00      A   
ATOM   1503  N   GLU A 160       2.858 -11.598   2.988  1.00 10.00      A   
ATOM   1504  HN  GLU A 160       2.166 -11.796   3.652  1.00 10.00      A   
ATOM   1505  CA  GLU A 160       3.021 -10.228   2.519  1.00 10.00      A   
ATOM   1506  CB  GLU A 160       1.762  -9.758   1.788  1.00 10.00      A   
ATOM   1507  CG  GLU A 160       1.399 -10.583   0.565  1.00 10.00      A   
ATOM   1508  CD  GLU A 160       0.105 -10.124  -0.082  1.00 10.00      A   
ATOM   1509  OE1 GLU A 160      -0.842 -10.936  -0.171  1.00 10.00      A   
ATOM   1510  OE2 GLU A 160       0.025  -8.951  -0.509  1.00 10.00      A   
ATOM   1511  C   GLU A 160       3.352  -9.258   3.648  1.00 10.00      A   
ATOM   1512  O   GLU A 160       2.636  -9.180   4.648  1.00 10.00      A   
ATOM   1513  N   LEU A 161       4.448  -8.532   3.473  1.00 10.00      A   
ATOM   1514  HN  LEU A 161       4.988  -8.680   2.664  1.00 10.00      A   
ATOM   1515  CA  LEU A 161       4.895  -7.539   4.439  1.00 10.00      A   
ATOM   1516  CB  LEU A 161       6.175  -8.020   5.133  1.00 10.00      A   
ATOM   1517  CG  LEU A 161       6.670  -7.175   6.307  1.00 10.00      A   
ATOM   1518  CD1 LEU A 161       5.691  -7.238   7.469  1.00 10.00      A   
ATOM   1519  CD2 LEU A 161       8.055  -7.625   6.745  1.00 10.00      A   
ATOM   1520  C   LEU A 161       5.156  -6.221   3.714  1.00 10.00      A   
ATOM   1521  O   LEU A 161       6.200  -6.050   3.082  1.00 10.00      A   
ATOM   1522  N   ASP A 162       4.201  -5.305   3.790  1.00 10.00      A   
ATOM   1523  HN  ASP A 162       3.399  -5.494   4.324  1.00 10.00      A   
ATOM   1524  CA  ASP A 162       4.321  -4.013   3.117  1.00 10.00      A   
ATOM   1525  CB  ASP A 162       3.136  -3.794   2.165  1.00 10.00      A   
ATOM   1526  CG  ASP A 162       3.381  -2.720   1.119  1.00 10.00      A   
ATOM   1527  OD1 ASP A 162       4.143  -1.774   1.390  1.00 10.00      A   
ATOM   1528  OD2 ASP A 162       2.804  -2.817   0.015  1.00 10.00      A   
ATOM   1529  C   ASP A 162       4.398  -2.868   4.126  1.00 10.00      A   
ATOM   1530  O   ASP A 162       3.612  -2.812   5.076  1.00 10.00      A   
ATOM   1531  N   LEU A 163       5.352  -1.967   3.911  1.00 10.00      A   
ATOM   1532  HN  LEU A 163       5.949  -2.092   3.147  1.00 10.00      A   
ATOM   1533  CA  LEU A 163       5.553  -0.807   4.771  1.00 10.00      A   
ATOM   1534  CB  LEU A 163       6.787  -1.034   5.651  1.00 10.00      A   
ATOM   1535  CG  LEU A 163       6.753  -2.242   6.585  1.00 10.00      A   
ATOM   1536  CD1 LEU A 163       8.161  -2.622   7.015  1.00 10.00      A   
ATOM   1537  CD2 LEU A 163       5.888  -1.949   7.797  1.00 10.00      A   
ATOM   1538  C   LEU A 163       5.780   0.436   3.909  1.00 10.00      A   
ATOM   1539  O   LEU A 163       6.545   1.329   4.281  1.00 10.00      A   
ATOM   1540  N   ARG A 164       5.121   0.473   2.756  1.00 10.00      A   
ATOM   1541  HN  ARG A 164       4.533  -0.282   2.527  1.00 10.00      A   
ATOM   1542  CA  ARG A 164       5.251   1.580   1.806  1.00 10.00      A   
ATOM   1543  CB  ARG A 164       4.370   1.355   0.572  1.00 10.00      A   
ATOM   1544  CG  ARG A 164       2.881   1.265   0.859  1.00 10.00      A   
ATOM   1545  CD  ARG A 164       2.121   0.770  -0.355  1.00 10.00      A   
ATOM   1546  NE  ARG A 164       0.674   0.820  -0.169  1.00 10.00      A   
ATOM   1547  HE  ARG A 164       0.256   1.713  -0.112  1.00 10.00      A   
ATOM   1548  CZ  ARG A 164      -0.099  -0.262  -0.053  1.00 10.00      A   
ATOM   1549  NH1 ARG A 164       0.435  -1.480  -0.083  1.00 10.00      A   
ATOM   1550 HH11 ARG A 164       1.470  -1.611  -0.189  1.00 10.00      A   
ATOM   1551 HH12 ARG A 164      -0.180  -2.319  -0.003  1.00 10.00      A   
ATOM   1552  NH2 ARG A 164      -1.415  -0.132   0.062  1.00 10.00      A   
ATOM   1553 HH21 ARG A 164      -2.020  -0.980   0.152  1.00 10.00      A   
ATOM   1554 HH22 ARG A 164      -1.854   0.815   0.055  1.00 10.00      A   
ATOM   1555  C   ARG A 164       4.994   2.963   2.409  1.00 10.00      A   
ATOM   1556  O   ARG A 164       3.948   3.207   3.024  1.00 10.00      A   
ATOM   1557  N   GLU A 165       5.973   3.853   2.212  1.00 10.00      A   
ATOM   1558  HN  GLU A 165       6.774   3.565   1.727  1.00 10.00      A   
ATOM   1559  CA  GLU A 165       5.919   5.235   2.684  1.00 10.00      A   
ATOM   1560  CB  GLU A 165       5.027   6.101   1.787  1.00 10.00      A   
ATOM   1561  CG  GLU A 165       5.724   6.641   0.541  1.00 10.00      A   
ATOM   1562  CD  GLU A 165       6.090   5.564  -0.463  1.00 10.00      A   
ATOM   1563  OE1 GLU A 165       5.256   5.262  -1.346  1.00 10.00      A   
ATOM   1564  OE2 GLU A 165       7.212   5.022  -0.383  1.00 10.00      A   
ATOM   1565  C   GLU A 165       5.520   5.346   4.148  1.00 10.00      A   
ATOM   1566  O   GLU A 165       4.521   5.978   4.486  1.00 10.00      A   
ATOM   1567  N   SER A 166       6.304   4.717   5.002  1.00 10.00      A   
ATOM   1568  HN  SER A 166       7.071   4.216   4.662  1.00 10.00      A   
ATOM   1569  CA  SER A 166       6.062   4.740   6.430  1.00 10.00      A   
ATOM   1570  CB  SER A 166       5.695   3.340   6.910  1.00 10.00      A   
ATOM   1571  OG  SER A 166       4.411   2.974   6.440  1.00 10.00      A   
ATOM   1572  HG  SER A 166       4.276   2.022   6.568  1.00 10.00      A   
ATOM   1573  C   SER A 166       7.303   5.230   7.163  1.00 10.00      A   
ATOM   1574  O   SER A 166       8.349   5.434   6.546  1.00 10.00      A   
ATOM   1575  N   ASP A 167       7.192   5.418   8.473  1.00 10.00      A   
ATOM   1576  HN  ASP A 167       6.331   5.243   8.918  1.00 10.00      A   
ATOM   1577  CA  ASP A 167       8.324   5.872   9.271  1.00 10.00      A   
ATOM   1578  CB  ASP A 167       8.065   7.246   9.895  1.00 10.00      A   
ATOM   1579  CG  ASP A 167       9.287   7.793  10.615  1.00 10.00      A   
ATOM   1580  OD1 ASP A 167      10.355   7.926   9.973  1.00 10.00      A   
ATOM   1581  OD2 ASP A 167       9.183   8.103  11.820  1.00 10.00      A   
ATOM   1582  C   ASP A 167       8.672   4.854  10.347  1.00 10.00      A   
ATOM   1583  O   ASP A 167       7.912   4.639  11.293  1.00 10.00      A   
ATOM   1584  N   VAL A 168       9.817   4.221  10.183  1.00 10.00      A   
ATOM   1585  HN  VAL A 168      10.373   4.438   9.406  1.00 10.00      A   
ATOM   1586  CA  VAL A 168      10.281   3.218  11.120  1.00 10.00      A   
ATOM   1587  CB  VAL A 168      10.465   1.856  10.413  1.00 10.00      A   
ATOM   1588  CG1 VAL A 168      10.722   0.749  11.423  1.00 10.00      A   
ATOM   1589  CG2 VAL A 168       9.261   1.525   9.540  1.00 10.00      A   
ATOM   1590  C   VAL A 168      11.617   3.645  11.703  1.00 10.00      A   
ATOM   1591  O   VAL A 168      12.463   4.181  10.984  1.00 10.00      A   
ATOM   1592  N   ASP A 169      11.792   3.433  13.003  1.00 10.00      A   
ATOM   1593  HN  ASP A 169      11.063   3.033  13.527  1.00 10.00      A   
ATOM   1594  CA  ASP A 169      13.041   3.786  13.666  1.00 10.00      A   
ATOM   1595  CB  ASP A 169      12.868   3.849  15.184  1.00 10.00      A   
ATOM   1596  CG  ASP A 169      14.050   4.508  15.872  1.00 10.00      A   
ATOM   1597  OD1 ASP A 169      14.940   3.787  16.363  1.00 10.00      A   
ATOM   1598  OD2 ASP A 169      14.090   5.756  15.930  1.00 10.00      A   
ATOM   1599  C   ASP A 169      14.128   2.786  13.289  1.00 10.00      A   
ATOM   1600  O   ASP A 169      14.067   1.611  13.662  1.00 10.00      A   
ATOM   1601  N   ASP A 170      15.107   3.256  12.535  1.00 10.00      A   
ATOM   1602  HN  ASP A 170      15.097   4.203  12.285  1.00 10.00      A   
ATOM   1603  CA  ASP A 170      16.198   2.410  12.063  1.00 10.00      A   
ATOM   1604  CB  ASP A 170      16.933   3.077  10.896  1.00 10.00      A   
ATOM   1605  CG  ASP A 170      16.078   3.216   9.660  1.00 10.00      A   
ATOM   1606  OD1 ASP A 170      15.929   2.217   8.924  1.00 10.00      A   
ATOM   1607  OD2 ASP A 170      15.564   4.329   9.411  1.00 10.00      A   
ATOM   1608  C   ASP A 170      17.192   2.079  13.167  1.00 10.00      A   
ATOM   1609  O   ASP A 170      18.069   2.880  13.484  1.00 10.00      A   
ATOM   1610  N   VAL A 171      17.054   0.900  13.755  1.00 10.00      A   
ATOM   1611  HN  VAL A 171      16.329   0.302  13.469  1.00 10.00      A   
ATOM   1612  CA  VAL A 171      17.963   0.475  14.810  1.00 10.00      A   
ATOM   1613  CB  VAL A 171      17.237  -0.258  15.959  1.00 10.00      A   
ATOM   1614  CG1 VAL A 171      18.206  -0.567  17.096  1.00 10.00      A   
ATOM   1615  CG2 VAL A 171      16.062   0.567  16.465  1.00 10.00      A   
ATOM   1616  C   VAL A 171      19.055  -0.420  14.234  1.00 10.00      A   
ATOM   1617  O   VAL A 171      20.205  -0.005  14.108  1.00 10.00      A   
ATOM   1618  N   SER A 172      18.684  -1.634  13.850  1.00 10.00      A   
ATOM   1619  HN  SER A 172      17.743  -1.898  13.928  1.00 10.00      A   
ATOM   1620  CA  SER A 172      19.641  -2.580  13.296  1.00 10.00      A   
ATOM   1621  CB  SER A 172      20.222  -3.453  14.413  1.00 10.00      A   
ATOM   1622  OG  SER A 172      20.725  -2.661  15.479  1.00 10.00      A   
ATOM   1623  HG  SER A 172      20.371  -2.987  16.314  1.00 10.00      A   
ATOM   1624  C   SER A 172      18.973  -3.469  12.253  1.00 10.00      A   
ATOM   1625  O   SER A 172      17.874  -3.980  12.475  1.00 10.00      A   
ATOM   1626  N   GLY A 173      19.646  -3.669  11.125  1.00 10.00      A   
ATOM   1627  HN  GLY A 173      20.524  -3.242  11.006  1.00 10.00      A   
ATOM   1628  CA  GLY A 173      19.098  -4.502  10.066  1.00 10.00      A   
ATOM   1629  C   GLY A 173      19.347  -5.985  10.291  1.00 10.00      A   
ATOM   1630  O   GLY A 173      19.439  -6.761   9.341  1.00 10.00      A   
ATOM   1631  N   HIS A 174      19.439  -6.376  11.554  1.00 10.00      A   
ATOM   1632  HN  HIS A 174      19.340  -5.707  12.261  1.00 10.00      A   
ATOM   1633  CA  HIS A 174      19.682  -7.762  11.929  1.00 10.00      A   
ATOM   1634  CB  HIS A 174      20.396  -7.795  13.287  1.00 10.00      A   
ATOM   1635  CG  HIS A 174      20.990  -9.118  13.655  1.00 10.00      A   
ATOM   1636  ND1 HIS A 174      22.211  -9.516  13.163  1.00 10.00      A   
ATOM   1637  CD2 HIS A 174      20.508 -10.080  14.481  1.00 10.00      A   
ATOM   1638  CE1 HIS A 174      22.447 -10.701  13.697  1.00 10.00      A   
ATOM   1639  NE2 HIS A 174      21.446 -11.081  14.499  1.00 10.00      A   
ATOM   1640  HE2 HIS A 174      21.401 -11.911  15.023  1.00 10.00      A   
ATOM   1641  C   HIS A 174      18.363  -8.530  12.010  1.00 10.00      A   
ATOM   1642  O   HIS A 174      18.345  -9.755  12.120  1.00 10.00      A   
ATOM   1643  N   TRP A 175      17.256  -7.797  11.936  1.00 10.00      A   
ATOM   1644  HN  TRP A 175      17.337  -6.826  11.827  1.00 10.00      A   
ATOM   1645  CA  TRP A 175      15.926  -8.398  12.012  1.00 10.00      A   
ATOM   1646  CB  TRP A 175      14.840  -7.314  12.027  1.00 10.00      A   
ATOM   1647  CG  TRP A 175      14.721  -6.547  10.746  1.00 10.00      A   
ATOM   1648  CD1 TRP A 175      15.493  -5.499  10.344  1.00 10.00      A   
ATOM   1649  CD2 TRP A 175      13.771  -6.769   9.698  1.00 10.00      A   
ATOM   1650  NE1 TRP A 175      15.087  -5.055   9.111  1.00 10.00      A   
ATOM   1651  HE1 TRP A 175      15.491  -4.308   8.611  1.00 10.00      A   
ATOM   1652  CE2 TRP A 175      14.030  -5.820   8.692  1.00 10.00      A   
ATOM   1653  CE3 TRP A 175      12.728  -7.680   9.514  1.00 10.00      A   
ATOM   1654  CZ2 TRP A 175      13.282  -5.757   7.521  1.00 10.00      A   
ATOM   1655  CZ3 TRP A 175      11.989  -7.618   8.352  1.00 10.00      A   
ATOM   1656  CH2 TRP A 175      12.269  -6.663   7.370  1.00 10.00      A   
ATOM   1657  C   TRP A 175      15.677  -9.384  10.869  1.00 10.00      A   
ATOM   1658  O   TRP A 175      14.902 -10.332  11.007  1.00 10.00      A   
ATOM   1659  N   LEU A 176      16.345  -9.158   9.745  1.00 10.00      A   
ATOM   1660  HN  LEU A 176      16.955  -8.391   9.700  1.00 10.00      A   
ATOM   1661  CA  LEU A 176      16.193 -10.016   8.577  1.00 10.00      A   
ATOM   1662  CB  LEU A 176      16.853  -9.367   7.362  1.00 10.00      A   
ATOM   1663  CG  LEU A 176      16.313  -9.795   5.997  1.00 10.00      A   
ATOM   1664  CD1 LEU A 176      14.918  -9.232   5.773  1.00 10.00      A   
ATOM   1665  CD2 LEU A 176      17.254  -9.362   4.887  1.00 10.00      A   
ATOM   1666  C   LEU A 176      16.796 -11.398   8.829  1.00 10.00      A   
ATOM   1667  O   LEU A 176      16.361 -12.399   8.253  1.00 10.00      A   
ATOM   1668  N   SER A 177      17.794 -11.443   9.699  1.00 10.00      A   
ATOM   1669  HN  SER A 177      18.100 -10.611  10.118  1.00 10.00      A   
ATOM   1670  CA  SER A 177      18.465 -12.687  10.044  1.00 10.00      A   
ATOM   1671  CB  SER A 177      19.845 -12.381  10.614  1.00 10.00      A   
ATOM   1672  OG  SER A 177      20.331 -11.160  10.091  1.00 10.00      A   
ATOM   1673  HG  SER A 177      21.146 -10.921  10.544  1.00 10.00      A   
ATOM   1674  C   SER A 177      17.648 -13.492  11.048  1.00 10.00      A   
ATOM   1675  O   SER A 177      18.037 -14.592  11.439  1.00 10.00      A   
ATOM   1676  N   HIS A 178      16.516 -12.942  11.465  1.00 10.00      A   
ATOM   1677  HN  HIS A 178      16.257 -12.057  11.129  1.00 10.00      A   
ATOM   1678  CA  HIS A 178      15.649 -13.624  12.412  1.00 10.00      A   
ATOM   1679  CB  HIS A 178      14.911 -12.634  13.317  1.00 10.00      A   
ATOM   1680  CG  HIS A 178      15.787 -12.018  14.367  1.00 10.00      A   
ATOM   1681  ND1 HIS A 178      16.304 -12.767  15.404  1.00 10.00      A   
ATOM   1682  CD2 HIS A 178      16.208 -10.734  14.493  1.00 10.00      A   
ATOM   1683  CE1 HIS A 178      17.021 -11.928  16.132  1.00 10.00      A   
ATOM   1684  NE2 HIS A 178      16.990 -10.693  15.620  1.00 10.00      A   
ATOM   1685  HE2 HIS A 178      17.436  -9.898  15.989  1.00 10.00      A   
ATOM   1686  C   HIS A 178      14.679 -14.547  11.689  1.00 10.00      A   
ATOM   1687  O   HIS A 178      14.033 -15.389  12.308  1.00 10.00      A   
ATOM   1688  N   PHE A 179      14.586 -14.384  10.372  1.00 10.00      A   
ATOM   1689  HN  PHE A 179      15.117 -13.686   9.938  1.00 10.00      A   
ATOM   1690  CA  PHE A 179      13.716 -15.222   9.558  1.00 10.00      A   
ATOM   1691  CB  PHE A 179      13.672 -14.699   8.120  1.00 10.00      A   
ATOM   1692  CG  PHE A 179      12.678 -13.601   7.871  1.00 10.00      A   
ATOM   1693  CD1 PHE A 179      13.099 -12.295   7.696  1.00 10.00      A   
ATOM   1694  CD2 PHE A 179      11.325 -13.879   7.795  1.00 10.00      A   
ATOM   1695  CE1 PHE A 179      12.190 -11.282   7.451  1.00 10.00      A   
ATOM   1696  CE2 PHE A 179      10.409 -12.873   7.553  1.00 10.00      A   
ATOM   1697  CZ  PHE A 179      10.843 -11.572   7.379  1.00 10.00      A   
ATOM   1698  C   PHE A 179      14.251 -16.647   9.555  1.00 10.00      A   
ATOM   1699  O   PHE A 179      15.380 -16.885   9.123  1.00 10.00      A   
ATOM   1700  N   PRO A 180      13.459 -17.605  10.052  1.00 10.00      A   
ATOM   1701  CA  PRO A 180      13.862 -19.013  10.105  1.00 10.00      A   
ATOM   1702  CB  PRO A 180      12.659 -19.718  10.751  1.00 10.00      A   
ATOM   1703  CG  PRO A 180      11.518 -18.779  10.577  1.00 10.00      A   
ATOM   1704  CD  PRO A 180      12.109 -17.397  10.601  1.00 10.00      A   
ATOM   1705  C   PRO A 180      14.126 -19.584   8.713  1.00 10.00      A   
ATOM   1706  O   PRO A 180      13.430 -19.252   7.749  1.00 10.00      A   
ATOM   1707  N   ASP A 181      15.136 -20.448   8.615  1.00 10.00      A   
ATOM   1708  HN  ASP A 181      15.661 -20.656   9.419  1.00 10.00      A   
ATOM   1709  CA  ASP A 181      15.497 -21.081   7.345  1.00 10.00      A   
ATOM   1710  CB  ASP A 181      16.761 -21.936   7.498  1.00 10.00      A   
ATOM   1711  CG  ASP A 181      18.027 -21.117   7.696  1.00 10.00      A   
ATOM   1712  OD1 ASP A 181      18.587 -20.616   6.692  1.00 10.00      A   
ATOM   1713  OD2 ASP A 181      18.482 -20.982   8.854  1.00 10.00      A   
ATOM   1714  C   ASP A 181      14.349 -21.942   6.830  1.00 10.00      A   
ATOM   1715  O   ASP A 181      14.271 -22.251   5.641  1.00 10.00      A   
ATOM   1716  N   THR A 182      13.452 -22.310   7.734  1.00 10.00      A   
ATOM   1717  HN  THR A 182      13.576 -22.034   8.667  1.00 10.00      A   
ATOM   1718  CA  THR A 182      12.298 -23.125   7.393  1.00 10.00      A   
ATOM   1719  CB  THR A 182      11.810 -23.885   8.636  1.00 10.00      A   
ATOM   1720  OG1 THR A 182      12.731 -23.658   9.716  1.00 10.00      A   
ATOM   1721  HG1 THR A 182      12.310 -23.903  10.551  1.00 10.00      A   
ATOM   1722  CG2 THR A 182      11.734 -25.374   8.348  1.00 10.00      A   
ATOM   1723  C   THR A 182      11.152 -22.276   6.839  1.00 10.00      A   
ATOM   1724  O   THR A 182      10.111 -22.801   6.433  1.00 10.00      A   
ATOM   1725  N   TYR A 183      11.347 -20.964   6.825  1.00 10.00      A   
ATOM   1726  HN  TYR A 183      12.200 -20.606   7.159  1.00 10.00      A   
ATOM   1727  CA  TYR A 183      10.339 -20.036   6.322  1.00 10.00      A   
ATOM   1728  CB  TYR A 183      10.424 -18.690   7.056  1.00 10.00      A   
ATOM   1729  CG  TYR A 183       9.567 -17.600   6.450  1.00 10.00      A   
ATOM   1730  CD1 TYR A 183       8.188 -17.609   6.600  1.00 10.00      A   
ATOM   1731  CD2 TYR A 183      10.141 -16.567   5.723  1.00 10.00      A   
ATOM   1732  CE1 TYR A 183       7.404 -16.618   6.041  1.00 10.00      A   
ATOM   1733  CE2 TYR A 183       9.368 -15.572   5.163  1.00 10.00      A   
ATOM   1734  CZ  TYR A 183       8.000 -15.602   5.323  1.00 10.00      A   
ATOM   1735  OH  TYR A 183       7.224 -14.616   4.762  1.00 10.00      A   
ATOM   1736  HH  TYR A 183       6.299 -14.763   5.002  1.00 10.00      A   
ATOM   1737  C   TYR A 183      10.489 -19.840   4.817  1.00 10.00      A   
ATOM   1738  O   TYR A 183      11.500 -19.312   4.344  1.00 10.00      A   
ATOM   1739  N   THR A 184       9.488 -20.278   4.071  1.00 10.00      A   
ATOM   1740  HN  THR A 184       8.723 -20.710   4.506  1.00 10.00      A   
ATOM   1741  CA  THR A 184       9.501 -20.163   2.618  1.00 10.00      A   
ATOM   1742  CB  THR A 184       9.860 -21.515   1.978  1.00 10.00      A   
ATOM   1743  OG1 THR A 184       9.226 -22.568   2.720  1.00 10.00      A   
ATOM   1744  HG1 THR A 184       8.901 -23.240   2.106  1.00 10.00      A   
ATOM   1745  CG2 THR A 184      11.365 -21.732   1.991  1.00 10.00      A   
ATOM   1746  C   THR A 184       8.138 -19.707   2.095  1.00 10.00      A   
ATOM   1747  O   THR A 184       7.767 -19.988   0.954  1.00 10.00      A   
ATOM   1748  N   SER A 185       7.394 -18.997   2.932  1.00 10.00      A   
ATOM   1749  HN  SER A 185       7.731 -18.809   3.831  1.00 10.00      A   
ATOM   1750  CA  SER A 185       6.071 -18.511   2.561  1.00 10.00      A   
ATOM   1751  CB  SER A 185       5.129 -18.670   3.754  1.00 10.00      A   
ATOM   1752  OG  SER A 185       5.819 -19.243   4.857  1.00 10.00      A   
ATOM   1753  HG  SER A 185       5.507 -18.835   5.675  1.00 10.00      A   
ATOM   1754  C   SER A 185       6.101 -17.053   2.111  1.00 10.00      A   
ATOM   1755  O   SER A 185       5.054 -16.430   1.939  1.00 10.00      A   
ATOM   1756  N   LEU A 186       7.298 -16.517   1.907  1.00 10.00      A   
ATOM   1757  HN  LEU A 186       8.094 -17.067   2.036  1.00 10.00      A   
ATOM   1758  CA  LEU A 186       7.449 -15.127   1.486  1.00 10.00      A   
ATOM   1759  CB  LEU A 186       8.906 -14.675   1.607  1.00 10.00      A   
ATOM   1760  CG  LEU A 186       9.180 -13.191   1.333  1.00 10.00      A   
ATOM   1761  CD1 LEU A 186       8.465 -12.313   2.349  1.00 10.00      A   
ATOM   1762  CD2 LEU A 186      10.677 -12.916   1.347  1.00 10.00      A   
ATOM   1763  C   LEU A 186       6.949 -14.919   0.059  1.00 10.00      A   
ATOM   1764  O   LEU A 186       7.331 -15.653  -0.858  1.00 10.00      A   
ATOM   1765  N   VAL A 187       6.075 -13.932  -0.114  1.00 10.00      A   
ATOM   1766  HN  VAL A 187       5.781 -13.414   0.666  1.00 10.00      A   
ATOM   1767  CA  VAL A 187       5.524 -13.608  -1.420  1.00 10.00      A   
ATOM   1768  CB  VAL A 187       4.011 -13.906  -1.491  1.00 10.00      A   
ATOM   1769  CG1 VAL A 187       3.462 -13.578  -2.872  1.00 10.00      A   
ATOM   1770  CG2 VAL A 187       3.732 -15.358  -1.140  1.00 10.00      A   
ATOM   1771  C   VAL A 187       5.764 -12.132  -1.751  1.00 10.00      A   
ATOM   1772  O   VAL A 187       6.145 -11.789  -2.873  1.00 10.00      A   
ATOM   1773  N   SER A 188       5.550 -11.263  -0.769  1.00 10.00      A   
ATOM   1774  HN  SER A 188       5.258 -11.592   0.109  1.00 10.00      A   
ATOM   1775  CA  SER A 188       5.740  -9.830  -0.958  1.00 10.00      A   
ATOM   1776  CB  SER A 188       4.390  -9.126  -1.157  1.00 10.00      A   
ATOM   1777  OG  SER A 188       3.936  -9.240  -2.491  1.00 10.00      A   
ATOM   1778  HG  SER A 188       3.411 -10.044  -2.588  1.00 10.00      A   
ATOM   1779  C   SER A 188       6.488  -9.198   0.217  1.00 10.00      A   
ATOM   1780  O   SER A 188       6.056  -9.287   1.366  1.00 10.00      A   
ATOM   1781  N   LEU A 189       7.613  -8.566  -0.079  1.00 10.00      A   
ATOM   1782  HN  LEU A 189       7.929  -8.553  -1.013  1.00 10.00      A   
ATOM   1783  CA  LEU A 189       8.409  -7.901   0.942  1.00 10.00      A   
ATOM   1784  CB  LEU A 189       9.675  -8.705   1.252  1.00 10.00      A   
ATOM   1785  CG  LEU A 189      10.595  -8.129   2.334  1.00 10.00      A   
ATOM   1786  CD1 LEU A 189       9.886  -8.078   3.678  1.00 10.00      A   
ATOM   1787  CD2 LEU A 189      11.888  -8.924   2.437  1.00 10.00      A   
ATOM   1788  C   LEU A 189       8.773  -6.491   0.494  1.00 10.00      A   
ATOM   1789  O   LEU A 189       9.525  -6.308  -0.466  1.00 10.00      A   
ATOM   1790  N   ASN A 190       8.223  -5.502   1.178  1.00 10.00      A   
ATOM   1791  HN  ASN A 190       7.621  -5.715   1.930  1.00 10.00      A   
ATOM   1792  CA  ASN A 190       8.489  -4.107   0.856  1.00 10.00      A   
ATOM   1793  CB  ASN A 190       7.228  -3.409   0.347  1.00 10.00      A   
ATOM   1794  CG  ASN A 190       7.468  -1.947   0.023  1.00 10.00      A   
ATOM   1795  OD1 ASN A 190       8.563  -1.554  -0.381  1.00 10.00      A   
ATOM   1796  ND2 ASN A 190       6.447  -1.130   0.207  1.00 10.00      A   
ATOM   1797 HD21 ASN A 190       5.596  -1.508   0.547  1.00 10.00      A   
ATOM   1798 HD22 ASN A 190       6.570  -0.183  -0.003  1.00 10.00      A   
ATOM   1799  C   ASN A 190       9.030  -3.370   2.069  1.00 10.00      A   
ATOM   1800  O   ASN A 190       8.282  -3.033   2.990  1.00 10.00      A   
ATOM   1801  N   ILE A 191      10.328  -3.113   2.059  1.00 10.00      A   
ATOM   1802  HN  ILE A 191      10.863  -3.394   1.282  1.00 10.00      A   
ATOM   1803  CA  ILE A 191      10.984  -2.420   3.164  1.00 10.00      A   
ATOM   1804  CB  ILE A 191      11.913  -3.367   3.952  1.00 10.00      A   
ATOM   1805  CG1 ILE A 191      12.834  -4.133   2.995  1.00 10.00      A   
ATOM   1806  CG2 ILE A 191      11.094  -4.326   4.808  1.00 10.00      A   
ATOM   1807  CD1 ILE A 191      13.872  -4.983   3.692  1.00 10.00      A   
ATOM   1808  C   ILE A 191      11.790  -1.233   2.650  1.00 10.00      A   
ATOM   1809  O   ILE A 191      12.847  -0.905   3.186  1.00 10.00      A   
ATOM   1810  N   SER A 192      11.254  -0.572   1.633  1.00 10.00      A   
ATOM   1811  HN  SER A 192      10.383  -0.862   1.291  1.00 10.00      A   
ATOM   1812  CA  SER A 192      11.909   0.575   1.010  1.00 10.00      A   
ATOM   1813  CB  SER A 192      11.178   0.942  -0.284  1.00 10.00      A   
ATOM   1814  OG  SER A 192       9.774   0.794  -0.132  1.00 10.00      A   
ATOM   1815  HG  SER A 192       9.501  -0.070  -0.478  1.00 10.00      A   
ATOM   1816  C   SER A 192      11.982   1.785   1.941  1.00 10.00      A   
ATOM   1817  O   SER A 192      12.834   2.661   1.771  1.00 10.00      A   
ATOM   1818  N   CYS A 193      11.102   1.822   2.935  1.00 10.00      A   
ATOM   1819  HN  CYS A 193      10.456   1.088   3.032  1.00 10.00      A   
ATOM   1820  CA  CYS A 193      11.061   2.931   3.882  1.00 10.00      A   
ATOM   1821  CB  CYS A 193       9.746   2.908   4.653  1.00 10.00      A   
ATOM   1822  SG  CYS A 193       9.326   1.283   5.321  1.00 10.00      A   
ATOM   1823  HG  CYS A 193       8.041   1.068   5.070  1.00 10.00      A   
ATOM   1824  C   CYS A 193      12.230   2.899   4.860  1.00 10.00      A   
ATOM   1825  O   CYS A 193      12.582   3.920   5.453  1.00 10.00      A   
ATOM   1826  N   LEU A 194      12.827   1.727   5.027  1.00 10.00      A   
ATOM   1827  HN  LEU A 194      12.511   0.953   4.514  1.00 10.00      A   
ATOM   1828  CA  LEU A 194      13.947   1.561   5.941  1.00 10.00      A   
ATOM   1829  CB  LEU A 194      14.187   0.075   6.224  1.00 10.00      A   
ATOM   1830  CG  LEU A 194      13.091  -0.654   7.008  1.00 10.00      A   
ATOM   1831  CD1 LEU A 194      13.427  -2.130   7.152  1.00 10.00      A   
ATOM   1832  CD2 LEU A 194      12.897  -0.018   8.375  1.00 10.00      A   
ATOM   1833  C   LEU A 194      15.214   2.194   5.385  1.00 10.00      A   
ATOM   1834  O   LEU A 194      15.437   2.208   4.176  1.00 10.00      A   
ATOM   1835  N   ALA A 195      16.043   2.710   6.272  1.00 10.00      A   
ATOM   1836  HN  ALA A 195      15.805   2.671   7.232  1.00 10.00      A   
ATOM   1837  CA  ALA A 195      17.300   3.330   5.879  1.00 10.00      A   
ATOM   1838  CB  ALA A 195      17.351   4.770   6.363  1.00 10.00      A   
ATOM   1839  C   ALA A 195      18.472   2.530   6.441  1.00 10.00      A   
ATOM   1840  O   ALA A 195      19.632   2.756   6.086  1.00 10.00      A   
ATOM   1841  N   SER A 196      18.150   1.593   7.323  1.00 10.00      A   
ATOM   1842  HN  SER A 196      17.207   1.477   7.568  1.00 10.00      A   
ATOM   1843  CA  SER A 196      19.143   0.738   7.948  1.00 10.00      A   
ATOM   1844  CB  SER A 196      18.567   0.115   9.226  1.00 10.00      A   
ATOM   1845  OG  SER A 196      17.169  -0.106   9.100  1.00 10.00      A   
ATOM   1846  HG  SER A 196      16.698   0.747   9.145  1.00 10.00      A   
ATOM   1847  C   SER A 196      19.613  -0.344   6.976  1.00 10.00      A   
ATOM   1848  O   SER A 196      18.898  -0.697   6.033  1.00 10.00      A   
ATOM   1849  N   GLU A 197      20.817  -0.853   7.202  1.00 10.00      A   
ATOM   1850  HN  GLU A 197      21.336  -0.525   7.966  1.00 10.00      A   
ATOM   1851  CA  GLU A 197      21.394  -1.884   6.351  1.00 10.00      A   
ATOM   1852  CB  GLU A 197      22.905  -1.678   6.236  1.00 10.00      A   
ATOM   1853  CG  GLU A 197      23.607  -2.623   5.277  1.00 10.00      A   
ATOM   1854  CD  GLU A 197      25.047  -2.227   5.044  1.00 10.00      A   
ATOM   1855  OE1 GLU A 197      25.753  -1.941   6.029  1.00 10.00      A   
ATOM   1856  OE2 GLU A 197      25.478  -2.194   3.873  1.00 10.00      A   
ATOM   1857  C   GLU A 197      21.090  -3.274   6.898  1.00 10.00      A   
ATOM   1858  O   GLU A 197      21.460  -3.602   8.027  1.00 10.00      A   
ATOM   1859  N   VAL A 198      20.405  -4.078   6.093  1.00 10.00      A   
ATOM   1860  HN  VAL A 198      20.140  -3.749   5.208  1.00 10.00      A   
ATOM   1861  CA  VAL A 198      20.049  -5.438   6.481  1.00 10.00      A   
ATOM   1862  CB  VAL A 198      18.718  -5.899   5.835  1.00 10.00      A   
ATOM   1863  CG1 VAL A 198      17.546  -5.098   6.373  1.00 10.00      A   
ATOM   1864  CG2 VAL A 198      18.780  -5.810   4.315  1.00 10.00      A   
ATOM   1865  C   VAL A 198      21.147  -6.418   6.086  1.00 10.00      A   
ATOM   1866  O   VAL A 198      21.975  -6.124   5.217  1.00 10.00      A   
ATOM   1867  N   SER A 199      21.152  -7.577   6.732  1.00 10.00      A   
ATOM   1868  HN  SER A 199      20.486  -7.737   7.439  1.00 10.00      A   
ATOM   1869  CA  SER A 199      22.135  -8.606   6.442  1.00 10.00      A   
ATOM   1870  CB  SER A 199      22.095  -9.671   7.531  1.00 10.00      A   
ATOM   1871  OG  SER A 199      21.992  -9.062   8.807  1.00 10.00      A   
ATOM   1872  HG  SER A 199      22.332  -8.156   8.756  1.00 10.00      A   
ATOM   1873  C   SER A 199      21.870  -9.234   5.078  1.00 10.00      A   
ATOM   1874  O   SER A 199      20.870  -9.927   4.887  1.00 10.00      A   
ATOM   1875  N   PHE A 200      22.767  -8.988   4.132  1.00 10.00      A   
ATOM   1876  HN  PHE A 200      23.546  -8.430   4.345  1.00 10.00      A   
ATOM   1877  CA  PHE A 200      22.616  -9.526   2.785  1.00 10.00      A   
ATOM   1878  CB  PHE A 200      23.688  -8.970   1.847  1.00 10.00      A   
ATOM   1879  CG  PHE A 200      23.428  -9.270   0.396  1.00 10.00      A   
ATOM   1880  CD1 PHE A 200      22.402  -8.635  -0.284  1.00 10.00      A   
ATOM   1881  CD2 PHE A 200      24.210 -10.188  -0.286  1.00 10.00      A   
ATOM   1882  CE1 PHE A 200      22.161  -8.908  -1.616  1.00 10.00      A   
ATOM   1883  CE2 PHE A 200      23.974 -10.466  -1.618  1.00 10.00      A   
ATOM   1884  CZ  PHE A 200      22.948  -9.826  -2.286  1.00 10.00      A   
ATOM   1885  C   PHE A 200      22.653 -11.049   2.783  1.00 10.00      A   
ATOM   1886  O   PHE A 200      22.059 -11.691   1.917  1.00 10.00      A   
ATOM   1887  N   SER A 201      23.340 -11.619   3.762  1.00 10.00      A   
ATOM   1888  HN  SER A 201      23.775 -11.053   4.432  1.00 10.00      A   
ATOM   1889  CA  SER A 201      23.458 -13.064   3.882  1.00 10.00      A   
ATOM   1890  CB  SER A 201      24.308 -13.403   5.104  1.00 10.00      A   
ATOM   1891  OG  SER A 201      24.068 -12.473   6.153  1.00 10.00      A   
ATOM   1892  HG  SER A 201      23.770 -12.952   6.938  1.00 10.00      A   
ATOM   1893  C   SER A 201      22.082 -13.707   4.008  1.00 10.00      A   
ATOM   1894  O   SER A 201      21.787 -14.713   3.361  1.00 10.00      A   
ATOM   1895  N   ALA A 202      21.235 -13.101   4.829  1.00 10.00      A   
ATOM   1896  HN  ALA A 202      21.526 -12.294   5.298  1.00 10.00      A   
ATOM   1897  CA  ALA A 202      19.889 -13.597   5.047  1.00 10.00      A   
ATOM   1898  CB  ALA A 202      19.294 -12.960   6.290  1.00 10.00      A   
ATOM   1899  C   ALA A 202      19.019 -13.305   3.835  1.00 10.00      A   
ATOM   1900  O   ALA A 202      18.216 -14.142   3.420  1.00 10.00      A   
ATOM   1901  N   LEU A 203      19.202 -12.117   3.266  1.00 10.00      A   
ATOM   1902  HN  LEU A 203      19.870 -11.503   3.646  1.00 10.00      A   
ATOM   1903  CA  LEU A 203      18.442 -11.698   2.095  1.00 10.00      A   
ATOM   1904  CB  LEU A 203      18.810 -10.265   1.700  1.00 10.00      A   
ATOM   1905  CG  LEU A 203      18.052  -9.669   0.511  1.00 10.00      A   
ATOM   1906  CD1 LEU A 203      16.576  -9.506   0.842  1.00 10.00      A   
ATOM   1907  CD2 LEU A 203      18.664  -8.339   0.106  1.00 10.00      A   
ATOM   1908  C   LEU A 203      18.675 -12.646   0.922  1.00 10.00      A   
ATOM   1909  O   LEU A 203      17.727 -13.078   0.270  1.00 10.00      A   
ATOM   1910  N   GLU A 204      19.939 -12.969   0.678  1.00 10.00      A   
ATOM   1911  HN  GLU A 204      20.646 -12.582   1.249  1.00 10.00      A   
ATOM   1912  CA  GLU A 204      20.322 -13.865  -0.411  1.00 10.00      A   
ATOM   1913  CB  GLU A 204      21.839 -14.084  -0.372  1.00 10.00      A   
ATOM   1914  CG  GLU A 204      22.546 -13.815  -1.687  1.00 10.00      A   
ATOM   1915  CD  GLU A 204      22.370 -14.944  -2.678  1.00 10.00      A   
ATOM   1916  OE1 GLU A 204      21.276 -15.071  -3.254  1.00 10.00      A   
ATOM   1917  OE2 GLU A 204      23.328 -15.719  -2.885  1.00 10.00      A   
ATOM   1918  C   GLU A 204      19.598 -15.207  -0.303  1.00 10.00      A   
ATOM   1919  O   GLU A 204      18.900 -15.632  -1.227  1.00 10.00      A   
ATOM   1920  N   ARG A 205      19.746 -15.852   0.844  1.00 10.00      A   
ATOM   1921  HN  ARG A 205      20.294 -15.448   1.548  1.00 10.00      A   
ATOM   1922  CA  ARG A 205      19.118 -17.145   1.083  1.00 10.00      A   
ATOM   1923  CB  ARG A 205      19.551 -17.713   2.436  1.00 10.00      A   
ATOM   1924  CG  ARG A 205      21.054 -17.829   2.623  1.00 10.00      A   
ATOM   1925  CD  ARG A 205      21.386 -18.343   4.013  1.00 10.00      A   
ATOM   1926  NE  ARG A 205      22.588 -17.719   4.559  1.00 10.00      A   
ATOM   1927  HE  ARG A 205      23.405 -17.754   4.009  1.00 10.00      A   
ATOM   1928  CZ  ARG A 205      22.636 -17.119   5.748  1.00 10.00      A   
ATOM   1929  NH1 ARG A 205      21.550 -17.065   6.514  1.00 10.00      A   
ATOM   1930 HH11 ARG A 205      21.586 -16.592   7.444  1.00 10.00      A   
ATOM   1931 HH12 ARG A 205      20.657 -17.495   6.191  1.00 10.00      A   
ATOM   1932  NH2 ARG A 205      23.760 -16.562   6.167  1.00 10.00      A   
ATOM   1933 HH21 ARG A 205      23.799 -16.097   7.099  1.00 10.00      A   
ATOM   1934 HH22 ARG A 205      24.626 -16.583   5.561  1.00 10.00      A   
ATOM   1935  C   ARG A 205      17.597 -17.039   1.028  1.00 10.00      A   
ATOM   1936  O   ARG A 205      16.929 -17.916   0.488  1.00 10.00      A   
ATOM   1937  N   LEU A 206      17.061 -15.952   1.581  1.00 10.00      A   
ATOM   1938  HN  LEU A 206      17.656 -15.280   1.983  1.00 10.00      A   
ATOM   1939  CA  LEU A 206      15.619 -15.722   1.612  1.00 10.00      A   
ATOM   1940  CB  LEU A 206      15.299 -14.411   2.331  1.00 10.00      A   
ATOM   1941  CG  LEU A 206      14.575 -14.532   3.670  1.00 10.00      A   
ATOM   1942  CD1 LEU A 206      14.602 -13.205   4.410  1.00 10.00      A   
ATOM   1943  CD2 LEU A 206      13.142 -14.999   3.460  1.00 10.00      A   
ATOM   1944  C   LEU A 206      15.019 -15.694   0.214  1.00 10.00      A   
ATOM   1945  O   LEU A 206      14.035 -16.378  -0.057  1.00 10.00      A   
ATOM   1946  N   VAL A 207      15.620 -14.905  -0.668  1.00 10.00      A   
ATOM   1947  HN  VAL A 207      16.414 -14.390  -0.389  1.00 10.00      A   
ATOM   1948  CA  VAL A 207      15.136 -14.776  -2.040  1.00 10.00      A   
ATOM   1949  CB  VAL A 207      15.844 -13.624  -2.785  1.00 10.00      A   
ATOM   1950  CG1 VAL A 207      15.295 -13.468  -4.196  1.00 10.00      A   
ATOM   1951  CG2 VAL A 207      15.694 -12.323  -2.013  1.00 10.00      A   
ATOM   1952  C   VAL A 207      15.310 -16.073  -2.826  1.00 10.00      A   
ATOM   1953  O   VAL A 207      14.498 -16.399  -3.690  1.00 10.00      A   
ATOM   1954  N   THR A 208      16.362 -16.816  -2.518  1.00 10.00      A   
ATOM   1955  HN  THR A 208      16.972 -16.514  -1.812  1.00 10.00      A   
ATOM   1956  CA  THR A 208      16.644 -18.064  -3.214  1.00 10.00      A   
ATOM   1957  CB  THR A 208      18.131 -18.448  -3.076  1.00 10.00      A   
ATOM   1958  OG1 THR A 208      18.941 -17.296  -3.346  1.00 10.00      A   
ATOM   1959  HG1 THR A 208      18.902 -16.681  -2.594  1.00 10.00      A   
ATOM   1960  CG2 THR A 208      18.499 -19.553  -4.058  1.00 10.00      A   
ATOM   1961  C   THR A 208      15.760 -19.223  -2.737  1.00 10.00      A   
ATOM   1962  O   THR A 208      15.304 -20.035  -3.544  1.00 10.00      A   
ATOM   1963  N   ARG A 209      15.501 -19.292  -1.435  1.00 10.00      A   
ATOM   1964  HN  ARG A 209      15.860 -18.603  -0.833  1.00 10.00      A   
ATOM   1965  CA  ARG A 209      14.695 -20.378  -0.881  1.00 10.00      A   
ATOM   1966  CB  ARG A 209      15.018 -20.639   0.595  1.00 10.00      A   
ATOM   1967  CG  ARG A 209      14.453 -19.624   1.574  1.00 10.00      A   
ATOM   1968  CD  ARG A 209      14.911 -19.929   2.988  1.00 10.00      A   
ATOM   1969  NE  ARG A 209      14.306 -19.031   3.965  1.00 10.00      A   
ATOM   1970  HE  ARG A 209      13.327 -19.083   4.076  1.00 10.00      A   
ATOM   1971  CZ  ARG A 209      14.995 -18.171   4.711  1.00 10.00      A   
ATOM   1972  NH1 ARG A 209      16.313 -18.096   4.596  1.00 10.00      A   
ATOM   1973 HH11 ARG A 209      16.820 -18.716   3.927  1.00 10.00      A   
ATOM   1974 HH12 ARG A 209      16.852 -17.419   5.178  1.00 10.00      A   
ATOM   1975  NH2 ARG A 209      14.369 -17.402   5.591  1.00 10.00      A   
ATOM   1976 HH21 ARG A 209      13.335 -17.470   5.708  1.00 10.00      A   
ATOM   1977 HH22 ARG A 209      14.912 -16.728   6.172  1.00 10.00      A   
ATOM   1978  C   ARG A 209      13.195 -20.187  -1.100  1.00 10.00      A   
ATOM   1979  O   ARG A 209      12.428 -21.140  -0.983  1.00 10.00      A   
ATOM   1980  N   CYS A 210      12.780 -18.967  -1.416  1.00 10.00      A   
ATOM   1981  HN  CYS A 210      13.436 -18.241  -1.491  1.00 10.00      A   
ATOM   1982  CA  CYS A 210      11.366 -18.682  -1.647  1.00 10.00      A   
ATOM   1983  CB  CYS A 210      10.957 -17.394  -0.929  1.00 10.00      A   
ATOM   1984  SG  CYS A 210      11.345 -17.366   0.836  1.00 10.00      A   
ATOM   1985  HG  CYS A 210      12.594 -16.933   0.961  1.00 10.00      A   
ATOM   1986  C   CYS A 210      11.051 -18.580  -3.139  1.00 10.00      A   
ATOM   1987  O   CYS A 210      11.272 -17.540  -3.761  1.00 10.00      A   
ATOM   1988  N   PRO A 211      10.524 -19.661  -3.741  1.00 10.00      A   
ATOM   1989  CA  PRO A 211      10.179 -19.697  -5.162  1.00 10.00      A   
ATOM   1990  CB  PRO A 211      10.176 -21.200  -5.493  1.00 10.00      A   
ATOM   1991  CG  PRO A 211      10.502 -21.911  -4.212  1.00 10.00      A   
ATOM   1992  CD  PRO A 211      10.234 -20.943  -3.097  1.00 10.00      A   
ATOM   1993  C   PRO A 211       8.802 -19.090  -5.442  1.00 10.00      A   
ATOM   1994  O   PRO A 211       8.421 -18.893  -6.598  1.00 10.00      A   
ATOM   1995  N   ASN A 212       8.061 -18.790  -4.381  1.00 10.00      A   
ATOM   1996  HN  ASN A 212       8.420 -18.961  -3.482  1.00 10.00      A   
ATOM   1997  CA  ASN A 212       6.727 -18.211  -4.516  1.00 10.00      A   
ATOM   1998  CB  ASN A 212       5.761 -18.801  -3.482  1.00 10.00      A   
ATOM   1999  CG  ASN A 212       4.739 -19.738  -4.097  1.00 10.00      A   
ATOM   2000  OD1 ASN A 212       4.280 -19.523  -5.222  1.00 10.00      A   
ATOM   2001  ND2 ASN A 212       4.376 -20.784  -3.369  1.00 10.00      A   
ATOM   2002 HD21 ASN A 212       4.780 -20.896  -2.483  1.00 10.00      A   
ATOM   2003 HD22 ASN A 212       3.718 -21.408  -3.747  1.00 10.00      A   
ATOM   2004  C   ASN A 212       6.770 -16.691  -4.401  1.00 10.00      A   
ATOM   2005  O   ASN A 212       5.734 -16.023  -4.439  1.00 10.00      A   
ATOM   2006  N   LEU A 213       7.979 -16.151  -4.268  1.00 10.00      A   
ATOM   2007  HN  LEU A 213       8.763 -16.741  -4.246  1.00 10.00      A   
ATOM   2008  CA  LEU A 213       8.175 -14.707  -4.155  1.00 10.00      A   
ATOM   2009  CB  LEU A 213       9.660 -14.400  -3.930  1.00 10.00      A   
ATOM   2010  CG  LEU A 213      10.035 -12.926  -3.749  1.00 10.00      A   
ATOM   2011  CD1 LEU A 213       9.478 -12.384  -2.443  1.00 10.00      A   
ATOM   2012  CD2 LEU A 213      11.542 -12.742  -3.804  1.00 10.00      A   
ATOM   2013  C   LEU A 213       7.676 -14.000  -5.418  1.00 10.00      A   
ATOM   2014  O   LEU A 213       8.062 -14.368  -6.533  1.00 10.00      A   
ATOM   2015  N   LYS A 214       6.827 -12.989  -5.245  1.00 10.00      A   
ATOM   2016  HN  LYS A 214       6.563 -12.732  -4.332  1.00 10.00      A   
ATOM   2017  CA  LYS A 214       6.273 -12.257  -6.376  1.00 10.00      A   
ATOM   2018  CB  LYS A 214       4.757 -12.442  -6.454  1.00 10.00      A   
ATOM   2019  CG  LYS A 214       4.331 -13.596  -7.347  1.00 10.00      A   
ATOM   2020  CD  LYS A 214       4.614 -13.291  -8.810  1.00 10.00      A   
ATOM   2021  CE  LYS A 214       4.407 -14.514  -9.692  1.00 10.00      A   
ATOM   2022  NZ  LYS A 214       5.510 -15.504  -9.550  1.00 10.00      A   
ATOM   2023  HZ1 LYS A 214       6.417 -15.069  -9.824  1.00 10.00      A   
ATOM   2024  HZ2 LYS A 214       5.336 -16.325 -10.163  1.00 10.00      A   
ATOM   2025  HZ3 LYS A 214       5.575 -15.831  -8.565  1.00 10.00      A   
ATOM   2026  C   LYS A 214       6.638 -10.774  -6.355  1.00 10.00      A   
ATOM   2027  O   LYS A 214       6.850 -10.171  -7.404  1.00 10.00      A   
ATOM   2028  N   SER A 215       6.722 -10.185  -5.174  1.00 10.00      A   
ATOM   2029  HN  SER A 215       6.559 -10.709  -4.356  1.00 10.00      A   
ATOM   2030  CA  SER A 215       7.051  -8.771  -5.067  1.00 10.00      A   
ATOM   2031  CB  SER A 215       5.819  -7.969  -4.649  1.00 10.00      A   
ATOM   2032  OG  SER A 215       4.703  -8.317  -5.453  1.00 10.00      A   
ATOM   2033  HG  SER A 215       4.956  -9.017  -6.063  1.00 10.00      A   
ATOM   2034  C   SER A 215       8.227  -8.503  -4.130  1.00 10.00      A   
ATOM   2035  O   SER A 215       8.139  -8.716  -2.918  1.00 10.00      A   
ATOM   2036  N   LEU A 216       9.321  -8.024  -4.707  1.00 10.00      A   
ATOM   2037  HN  LEU A 216       9.316  -7.858  -5.678  1.00 10.00      A   
ATOM   2038  CA  LEU A 216      10.520  -7.706  -3.952  1.00 10.00      A   
ATOM   2039  CB  LEU A 216      11.708  -8.518  -4.482  1.00 10.00      A   
ATOM   2040  CG  LEU A 216      13.056  -8.314  -3.782  1.00 10.00      A   
ATOM   2041  CD1 LEU A 216      13.809  -9.631  -3.693  1.00 10.00      A   
ATOM   2042  CD2 LEU A 216      13.897  -7.281  -4.520  1.00 10.00      A   
ATOM   2043  C   LEU A 216      10.802  -6.220  -4.071  1.00 10.00      A   
ATOM   2044  O   LEU A 216      11.092  -5.724  -5.159  1.00 10.00      A   
ATOM   2045  N   LYS A 217      10.682  -5.505  -2.966  1.00 10.00      A   
ATOM   2046  HN  LYS A 217      10.432  -5.953  -2.126  1.00 10.00      A   
ATOM   2047  CA  LYS A 217      10.928  -4.074  -2.955  1.00 10.00      A   
ATOM   2048  CB  LYS A 217       9.612  -3.305  -2.840  1.00 10.00      A   
ATOM   2049  CG  LYS A 217       8.686  -3.523  -4.024  1.00 10.00      A   
ATOM   2050  CD  LYS A 217       7.232  -3.286  -3.660  1.00 10.00      A   
ATOM   2051  CE  LYS A 217       6.314  -3.973  -4.657  1.00 10.00      A   
ATOM   2052  NZ  LYS A 217       4.920  -3.464  -4.588  1.00 10.00      A   
ATOM   2053  HZ1 LYS A 217       4.510  -3.646  -3.650  1.00 10.00      A   
ATOM   2054  HZ2 LYS A 217       4.331  -3.944  -5.309  1.00 10.00      A   
ATOM   2055  HZ3 LYS A 217       4.903  -2.442  -4.773  1.00 10.00      A   
ATOM   2056  C   LYS A 217      11.877  -3.725  -1.821  1.00 10.00      A   
ATOM   2057  O   LYS A 217      11.470  -3.627  -0.660  1.00 10.00      A   
ATOM   2058  N   LEU A 218      13.147  -3.546  -2.169  1.00 10.00      A   
ATOM   2059  HN  LEU A 218      13.394  -3.611  -3.119  1.00 10.00      A   
ATOM   2060  CA  LEU A 218      14.182  -3.240  -1.192  1.00 10.00      A   
ATOM   2061  CB  LEU A 218      15.518  -3.846  -1.623  1.00 10.00      A   
ATOM   2062  CG  LEU A 218      15.618  -5.371  -1.530  1.00 10.00      A   
ATOM   2063  CD1 LEU A 218      16.823  -5.874  -2.307  1.00 10.00      A   
ATOM   2064  CD2 LEU A 218      15.692  -5.814  -0.077  1.00 10.00      A   
ATOM   2065  C   LEU A 218      14.317  -1.741  -0.948  1.00 10.00      A   
ATOM   2066  O   LEU A 218      13.575  -0.938  -1.519  1.00 10.00      A   
ATOM   2067  N   ASN A 219      15.276  -1.372  -0.104  1.00 10.00      A   
ATOM   2068  HN  ASN A 219      15.858  -2.057   0.291  1.00 10.00      A   
ATOM   2069  CA  ASN A 219      15.499   0.021   0.247  1.00 10.00      A   
ATOM   2070  CB  ASN A 219      15.554   0.184   1.774  1.00 10.00      A   
ATOM   2071  CG  ASN A 219      16.771  -0.455   2.423  1.00 10.00      A   
ATOM   2072  OD1 ASN A 219      17.349  -1.406   1.902  1.00 10.00      A   
ATOM   2073  ND2 ASN A 219      17.169   0.069   3.569  1.00 10.00      A   
ATOM   2074 HD21 ASN A 219      16.667   0.835   3.931  1.00 10.00      A   
ATOM   2075 HD22 ASN A 219      17.940  -0.337   4.021  1.00 10.00      A   
ATOM   2076  C   ASN A 219      16.761   0.589  -0.398  1.00 10.00      A   
ATOM   2077  O   ASN A 219      17.419  -0.071  -1.205  1.00 10.00      A   
ATOM   2078  N   ARG A 220      17.102   1.809   0.000  1.00 10.00      A   
ATOM   2079  HN  ARG A 220      16.550   2.252   0.679  1.00 10.00      A   
ATOM   2080  CA  ARG A 220      18.259   2.524  -0.526  1.00 10.00      A   
ATOM   2081  CB  ARG A 220      18.106   4.012  -0.191  1.00 10.00      A   
ATOM   2082  CG  ARG A 220      18.759   4.975  -1.168  1.00 10.00      A   
ATOM   2083  CD  ARG A 220      18.519   6.415  -0.735  1.00 10.00      A   
ATOM   2084  NE  ARG A 220      18.946   7.391  -1.743  1.00 10.00      A   
ATOM   2085  HE  ARG A 220      19.815   7.237  -2.181  1.00 10.00      A   
ATOM   2086  CZ  ARG A 220      18.231   8.468  -2.085  1.00 10.00      A   
ATOM   2087  NH1 ARG A 220      17.067   8.712  -1.503  1.00 10.00      A   
ATOM   2088 HH11 ARG A 220      16.509   9.558  -1.774  1.00 10.00      A   
ATOM   2089 HH12 ARG A 220      16.696   8.061  -0.776  1.00 10.00      A   
ATOM   2090  NH2 ARG A 220      18.689   9.307  -3.008  1.00 10.00      A   
ATOM   2091 HH21 ARG A 220      19.608   9.134  -3.478  1.00 10.00      A   
ATOM   2092 HH22 ARG A 220      18.126  10.149  -3.271  1.00 10.00      A   
ATOM   2093  C   ARG A 220      19.576   1.999   0.055  1.00 10.00      A   
ATOM   2094  O   ARG A 220      20.642   2.555  -0.209  1.00 10.00      A   
ATOM   2095  N   ALA A 221      19.510   0.927   0.834  1.00 10.00      A   
ATOM   2096  HN  ALA A 221      18.641   0.506   1.002  1.00 10.00      A   
ATOM   2097  CA  ALA A 221      20.708   0.362   1.441  1.00 10.00      A   
ATOM   2098  CB  ALA A 221      20.453   0.008   2.897  1.00 10.00      A   
ATOM   2099  C   ALA A 221      21.216  -0.855   0.672  1.00 10.00      A   
ATOM   2100  O   ALA A 221      22.115  -1.562   1.132  1.00 10.00      A   
ATOM   2101  N   VAL A 222      20.639  -1.107  -0.492  1.00 10.00      A   
ATOM   2102  HN  VAL A 222      19.915  -0.522  -0.811  1.00 10.00      A   
ATOM   2103  CA  VAL A 222      21.054  -2.239  -1.308  1.00 10.00      A   
ATOM   2104  CB  VAL A 222      19.865  -3.145  -1.689  1.00 10.00      A   
ATOM   2105  CG1 VAL A 222      20.347  -4.355  -2.480  1.00 10.00      A   
ATOM   2106  CG2 VAL A 222      19.117  -3.588  -0.439  1.00 10.00      A   
ATOM   2107  C   VAL A 222      21.770  -1.758  -2.568  1.00 10.00      A   
ATOM   2108  O   VAL A 222      21.184  -1.053  -3.388  1.00 10.00      A   
ATOM   2109  N   PRO A 223      23.052  -2.133  -2.726  1.00 10.00      A   
ATOM   2110  CA  PRO A 223      23.870  -1.738  -3.883  1.00 10.00      A   
ATOM   2111  CB  PRO A 223      25.248  -2.344  -3.578  1.00 10.00      A   
ATOM   2112  CG  PRO A 223      25.228  -2.643  -2.119  1.00 10.00      A   
ATOM   2113  CD  PRO A 223      23.804  -2.978  -1.788  1.00 10.00      A   
ATOM   2114  C   PRO A 223      23.339  -2.310  -5.194  1.00 10.00      A   
ATOM   2115  O   PRO A 223      22.809  -3.424  -5.229  1.00 10.00      A   
ATOM   2116  N   LEU A 224      23.503  -1.548  -6.270  1.00 10.00      A   
ATOM   2117  HN  LEU A 224      23.946  -0.677  -6.170  1.00 10.00      A   
ATOM   2118  CA  LEU A 224      23.039  -1.955  -7.593  1.00 10.00      A   
ATOM   2119  CB  LEU A 224      23.231  -0.813  -8.598  1.00 10.00      A   
ATOM   2120  CG  LEU A 224      22.528  -0.960  -9.951  1.00 10.00      A   
ATOM   2121  CD1 LEU A 224      21.027  -1.130  -9.767  1.00 10.00      A   
ATOM   2122  CD2 LEU A 224      22.832   0.230 -10.850  1.00 10.00      A   
ATOM   2123  C   LEU A 224      23.753  -3.213  -8.082  1.00 10.00      A   
ATOM   2124  O   LEU A 224      23.169  -4.041  -8.784  1.00 10.00      A   
ATOM   2125  N   GLU A 225      25.013  -3.366  -7.699  1.00 10.00      A   
ATOM   2126  HN  GLU A 225      25.434  -2.676  -7.131  1.00 10.00      A   
ATOM   2127  CA  GLU A 225      25.791  -4.529  -8.111  1.00 10.00      A   
ATOM   2128  CB  GLU A 225      27.276  -4.359  -7.784  1.00 10.00      A   
ATOM   2129  CG  GLU A 225      27.857  -3.003  -8.148  1.00 10.00      A   
ATOM   2130  CD  GLU A 225      27.957  -2.084  -6.949  1.00 10.00      A   
ATOM   2131  OE1 GLU A 225      26.902  -1.648  -6.439  1.00 10.00      A   
ATOM   2132  OE2 GLU A 225      29.093  -1.797  -6.513  1.00 10.00      A   
ATOM   2133  C   GLU A 225      25.257  -5.803  -7.464  1.00 10.00      A   
ATOM   2134  O   GLU A 225      25.451  -6.903  -7.983  1.00 10.00      A   
ATOM   2135  N   LYS A 226      24.569  -5.648  -6.339  1.00 10.00      A   
ATOM   2136  HN  LYS A 226      24.422  -4.744  -5.989  1.00 10.00      A   
ATOM   2137  CA  LYS A 226      24.012  -6.786  -5.625  1.00 10.00      A   
ATOM   2138  CB  LYS A 226      24.007  -6.537  -4.116  1.00 10.00      A   
ATOM   2139  CG  LYS A 226      25.382  -6.632  -3.474  1.00 10.00      A   
ATOM   2140  CD  LYS A 226      25.271  -6.913  -1.986  1.00 10.00      A   
ATOM   2141  CE  LYS A 226      26.610  -7.309  -1.388  1.00 10.00      A   
ATOM   2142  NZ  LYS A 226      27.359  -6.135  -0.873  1.00 10.00      A   
ATOM   2143  HZ1 LYS A 226      26.728  -5.527  -0.313  1.00 10.00      A   
ATOM   2144  HZ2 LYS A 226      27.754  -5.579  -1.660  1.00 10.00      A   
ATOM   2145  HZ3 LYS A 226      28.143  -6.453  -0.265  1.00 10.00      A   
ATOM   2146  C   LYS A 226      22.607  -7.112  -6.114  1.00 10.00      A   
ATOM   2147  O   LYS A 226      22.117  -8.226  -5.924  1.00 10.00      A   
ATOM   2148  N   LEU A 227      21.966  -6.137  -6.747  1.00 10.00      A   
ATOM   2149  HN  LEU A 227      22.415  -5.272  -6.871  1.00 10.00      A   
ATOM   2150  CA  LEU A 227      20.615  -6.319  -7.267  1.00 10.00      A   
ATOM   2151  CB  LEU A 227      20.065  -4.987  -7.786  1.00 10.00      A   
ATOM   2152  CG  LEU A 227      18.651  -4.608  -7.330  1.00 10.00      A   
ATOM   2153  CD1 LEU A 227      17.609  -5.524  -7.954  1.00 10.00      A   
ATOM   2154  CD2 LEU A 227      18.540  -4.616  -5.812  1.00 10.00      A   
ATOM   2155  C   LEU A 227      20.620  -7.365  -8.381  1.00 10.00      A   
ATOM   2156  O   LEU A 227      19.699  -8.173  -8.496  1.00 10.00      A   
ATOM   2157  N   ALA A 228      21.684  -7.350  -9.185  1.00 10.00      A   
ATOM   2158  HN  ALA A 228      22.383  -6.686  -9.029  1.00 10.00      A   
ATOM   2159  CA  ALA A 228      21.838  -8.290 -10.287  1.00 10.00      A   
ATOM   2160  CB  ALA A 228      23.142  -8.027 -11.025  1.00 10.00      A   
ATOM   2161  C   ALA A 228      21.793  -9.726  -9.780  1.00 10.00      A   
ATOM   2162  O   ALA A 228      21.136 -10.585 -10.373  1.00 10.00      A   
ATOM   2163  N   THR A 229      22.480  -9.970  -8.666  1.00 10.00      A   
ATOM   2164  HN  THR A 229      22.980  -9.240  -8.241  1.00 10.00      A   
ATOM   2165  CA  THR A 229      22.524 -11.291  -8.059  1.00 10.00      A   
ATOM   2166  CB  THR A 229      23.442 -11.281  -6.822  1.00 10.00      A   
ATOM   2167  OG1 THR A 229      24.451 -10.277  -7.003  1.00 10.00      A   
ATOM   2168  HG1 THR A 229      25.007 -10.239  -6.216  1.00 10.00      A   
ATOM   2169  CG2 THR A 229      24.106 -12.638  -6.634  1.00 10.00      A   
ATOM   2170  C   THR A 229      21.126 -11.739  -7.640  1.00 10.00      A   
ATOM   2171  O   THR A 229      20.712 -12.861  -7.928  1.00 10.00      A   
ATOM   2172  N   LEU A 230      20.393 -10.842  -6.989  1.00 10.00      A   
ATOM   2173  HN  LEU A 230      20.774  -9.954  -6.815  1.00 10.00      A   
ATOM   2174  CA  LEU A 230      19.040 -11.136  -6.524  1.00 10.00      A   
ATOM   2175  CB  LEU A 230      18.519 -10.000  -5.646  1.00 10.00      A   
ATOM   2176  CG  LEU A 230      19.309  -9.735  -4.362  1.00 10.00      A   
ATOM   2177  CD1 LEU A 230      18.880  -8.423  -3.727  1.00 10.00      A   
ATOM   2178  CD2 LEU A 230      19.143 -10.888  -3.384  1.00 10.00      A   
ATOM   2179  C   LEU A 230      18.086 -11.389  -7.691  1.00 10.00      A   
ATOM   2180  O   LEU A 230      17.195 -12.239  -7.604  1.00 10.00      A   
ATOM   2181  N   LEU A 231      18.280 -10.655  -8.785  1.00 10.00      A   
ATOM   2182  HN  LEU A 231      18.999  -9.985  -8.789  1.00 10.00      A   
ATOM   2183  CA  LEU A 231      17.449 -10.808  -9.974  1.00 10.00      A   
ATOM   2184  CB  LEU A 231      17.840  -9.780 -11.041  1.00 10.00      A   
ATOM   2185  CG  LEU A 231      17.475  -8.321 -10.761  1.00 10.00      A   
ATOM   2186  CD1 LEU A 231      18.278  -7.388 -11.653  1.00 10.00      A   
ATOM   2187  CD2 LEU A 231      15.987  -8.095 -10.967  1.00 10.00      A   
ATOM   2188  C   LEU A 231      17.584 -12.218 -10.538  1.00 10.00      A   
ATOM   2189  O   LEU A 231      16.626 -12.786 -11.056  1.00 10.00      A   
ATOM   2190  N   GLN A 232      18.782 -12.780 -10.415  1.00 10.00      A   
ATOM   2191  HN  GLN A 232      19.505 -12.267  -9.990  1.00 10.00      A   
ATOM   2192  CA  GLN A 232      19.058 -14.130 -10.901  1.00 10.00      A   
ATOM   2193  CB  GLN A 232      20.568 -14.351 -11.029  1.00 10.00      A   
ATOM   2194  CG  GLN A 232      21.274 -13.351 -11.928  1.00 10.00      A   
ATOM   2195  CD  GLN A 232      21.787 -13.976 -13.209  1.00 10.00      A   
ATOM   2196  OE1 GLN A 232      21.177 -14.896 -13.756  1.00 10.00      A   
ATOM   2197  NE2 GLN A 232      22.920 -13.494 -13.689  1.00 10.00      A   
ATOM   2198 HE21 GLN A 232      23.358 -12.765 -13.200  1.00 10.00      A   
ATOM   2199 HE22 GLN A 232      23.287 -13.891 -14.507  1.00 10.00      A   
ATOM   2200  C   GLN A 232      18.474 -15.178  -9.956  1.00 10.00      A   
ATOM   2201  O   GLN A 232      18.331 -16.344 -10.319  1.00 10.00      A   
ATOM   2202  N   ARG A 233      18.147 -14.758  -8.738  1.00 10.00      A   
ATOM   2203  HN  ARG A 233      18.280 -13.812  -8.509  1.00 10.00      A   
ATOM   2204  CA  ARG A 233      17.590 -15.667  -7.737  1.00 10.00      A   
ATOM   2205  CB  ARG A 233      17.947 -15.213  -6.320  1.00 10.00      A   
ATOM   2206  CG  ARG A 233      19.432 -15.036  -6.073  1.00 10.00      A   
ATOM   2207  CD  ARG A 233      20.194 -16.334  -6.275  1.00 10.00      A   
ATOM   2208  NE  ARG A 233      21.485 -16.300  -5.594  1.00 10.00      A   
ATOM   2209  HE  ARG A 233      21.499 -15.900  -4.680  1.00 10.00      A   
ATOM   2210  CZ  ARG A 233      22.626 -16.752  -6.114  1.00 10.00      A   
ATOM   2211  NH1 ARG A 233      22.653 -17.280  -7.336  1.00 10.00      A   
ATOM   2212 HH11 ARG A 233      21.775 -17.347  -7.897  1.00 10.00      A   
ATOM   2213 HH12 ARG A 233      23.551 -17.627  -7.742  1.00 10.00      A   
ATOM   2214  NH2 ARG A 233      23.743 -16.680  -5.403  1.00 10.00      A   
ATOM   2215 HH21 ARG A 233      24.641 -17.030  -5.797  1.00 10.00      A   
ATOM   2216 HH22 ARG A 233      23.724 -16.266  -4.434  1.00 10.00      A   
ATOM   2217  C   ARG A 233      16.078 -15.778  -7.865  1.00 10.00      A   
ATOM   2218  O   ARG A 233      15.496 -16.818  -7.558  1.00 10.00      A   
ATOM   2219  N   ALA A 234      15.439 -14.715  -8.318  1.00 10.00      A   
ATOM   2220  HN  ALA A 234      15.948 -13.913  -8.560  1.00 10.00      A   
ATOM   2221  CA  ALA A 234      13.991 -14.718  -8.468  1.00 10.00      A   
ATOM   2222  CB  ALA A 234      13.333 -13.946  -7.335  1.00 10.00      A   
ATOM   2223  C   ALA A 234      13.554 -14.166  -9.821  1.00 10.00      A   
ATOM   2224  O   ALA A 234      13.104 -13.025  -9.918  1.00 10.00      A   
ATOM   2225  N   PRO A 235      13.678 -14.970 -10.890  1.00 10.00      A   
ATOM   2226  CA  PRO A 235      13.279 -14.554 -12.236  1.00 10.00      A   
ATOM   2227  CB  PRO A 235      13.942 -15.598 -13.135  1.00 10.00      A   
ATOM   2228  CG  PRO A 235      14.024 -16.820 -12.287  1.00 10.00      A   
ATOM   2229  CD  PRO A 235      14.224 -16.342 -10.873  1.00 10.00      A   
ATOM   2230  C   PRO A 235      11.759 -14.603 -12.399  1.00 10.00      A   
ATOM   2231  O   PRO A 235      11.206 -14.155 -13.403  1.00 10.00      A   
ATOM   2232  N   GLN A 236      11.090 -15.147 -11.389  1.00 10.00      A   
ATOM   2233  HN  GLN A 236      11.591 -15.484 -10.616  1.00 10.00      A   
ATOM   2234  CA  GLN A 236       9.638 -15.262 -11.395  1.00 10.00      A   
ATOM   2235  CB  GLN A 236       9.191 -16.595 -10.775  1.00 10.00      A   
ATOM   2236  CG  GLN A 236       9.263 -16.662  -9.253  1.00 10.00      A   
ATOM   2237  CD  GLN A 236      10.667 -16.872  -8.720  1.00 10.00      A   
ATOM   2238  OE1 GLN A 236      11.509 -17.492  -9.368  1.00 10.00      A   
ATOM   2239  NE2 GLN A 236      10.928 -16.350  -7.536  1.00 10.00      A   
ATOM   2240 HE21 GLN A 236      10.210 -15.864  -7.076  1.00 10.00      A   
ATOM   2241 HE22 GLN A 236      11.827 -16.473  -7.161  1.00 10.00      A   
ATOM   2242  C   GLN A 236       9.000 -14.082 -10.668  1.00 10.00      A   
ATOM   2243  O   GLN A 236       7.823 -14.119 -10.304  1.00 10.00      A   
ATOM   2244  N   LEU A 237       9.790 -13.038 -10.460  1.00 10.00      A   
ATOM   2245  HN  LEU A 237      10.713 -13.071 -10.783  1.00 10.00      A   
ATOM   2246  CA  LEU A 237       9.321 -11.842  -9.778  1.00 10.00      A   
ATOM   2247  CB  LEU A 237      10.512 -10.965  -9.385  1.00 10.00      A   
ATOM   2248  CG  LEU A 237      10.306 -10.045  -8.181  1.00 10.00      A   
ATOM   2249  CD1 LEU A 237      10.213 -10.859  -6.901  1.00 10.00      A   
ATOM   2250  CD2 LEU A 237      11.426  -9.021  -8.090  1.00 10.00      A   
ATOM   2251  C   LEU A 237       8.366 -11.054 -10.669  1.00 10.00      A   
ATOM   2252  O   LEU A 237       8.566 -10.969 -11.878  1.00 10.00      A   
ATOM   2253  N   GLU A 238       7.340 -10.475 -10.060  1.00 10.00      A   
ATOM   2254  HN  GLU A 238       7.253 -10.562  -9.086  1.00 10.00      A   
ATOM   2255  CA  GLU A 238       6.344  -9.699 -10.788  1.00 10.00      A   
ATOM   2256  CB  GLU A 238       4.945 -10.129 -10.348  1.00 10.00      A   
ATOM   2257  CG  GLU A 238       3.840  -9.797 -11.334  1.00 10.00      A   
ATOM   2258  CD  GLU A 238       2.466 -10.139 -10.793  1.00 10.00      A   
ATOM   2259  OE1 GLU A 238       1.818  -9.247 -10.209  1.00 10.00      A   
ATOM   2260  OE2 GLU A 238       2.027 -11.302 -10.945  1.00 10.00      A   
ATOM   2261  C   GLU A 238       6.534  -8.204 -10.525  1.00 10.00      A   
ATOM   2262  O   GLU A 238       6.514  -7.383 -11.445  1.00 10.00      A   
ATOM   2263  N   GLU A 239       6.717  -7.859  -9.260  1.00 10.00      A   
ATOM   2264  HN  GLU A 239       6.730  -8.558  -8.574  1.00 10.00      A   
ATOM   2265  CA  GLU A 239       6.913  -6.476  -8.858  1.00 10.00      A   
ATOM   2266  CB  GLU A 239       5.877  -6.074  -7.806  1.00 10.00      A   
ATOM   2267  CG  GLU A 239       4.456  -5.986  -8.340  1.00 10.00      A   
ATOM   2268  CD  GLU A 239       3.431  -5.756  -7.247  1.00 10.00      A   
ATOM   2269  OE1 GLU A 239       3.665  -4.897  -6.371  1.00 10.00      A   
ATOM   2270  OE2 GLU A 239       2.378  -6.426  -7.265  1.00 10.00      A   
ATOM   2271  C   GLU A 239       8.321  -6.295  -8.309  1.00 10.00      A   
ATOM   2272  O   GLU A 239       8.705  -6.958  -7.344  1.00 10.00      A   
ATOM   2273  N   LEU A 240       9.086  -5.407  -8.929  1.00 10.00      A   
ATOM   2274  HN  LEU A 240       8.718  -4.901  -9.686  1.00 10.00      A   
ATOM   2275  CA  LEU A 240      10.458  -5.158  -8.516  1.00 10.00      A   
ATOM   2276  CB  LEU A 240      11.418  -5.447  -9.675  1.00 10.00      A   
ATOM   2277  CG  LEU A 240      12.892  -5.091  -9.455  1.00 10.00      A   
ATOM   2278  CD1 LEU A 240      13.506  -5.956  -8.366  1.00 10.00      A   
ATOM   2279  CD2 LEU A 240      13.672  -5.227 -10.752  1.00 10.00      A   
ATOM   2280  C   LEU A 240      10.656  -3.730  -8.021  1.00 10.00      A   
ATOM   2281  O   LEU A 240      10.242  -2.766  -8.668  1.00 10.00      A   
ATOM   2282  N   GLY A 241      11.281  -3.614  -6.866  1.00 10.00      A   
ATOM   2283  HN  GLY A 241      11.543  -4.429  -6.381  1.00 10.00      A   
ATOM   2284  CA  GLY A 241      11.566  -2.321  -6.291  1.00 10.00      A   
ATOM   2285  C   GLY A 241      13.052  -2.148  -6.055  1.00 10.00      A   
ATOM   2286  O   GLY A 241      13.561  -2.488  -4.984  1.00 10.00      A   
ATOM   2287  N   THR A 242      13.749  -1.649  -7.064  1.00 10.00      A   
ATOM   2288  HN  THR A 242      13.285  -1.417  -7.896  1.00 10.00      A   
ATOM   2289  CA  THR A 242      15.184  -1.432  -6.986  1.00 10.00      A   
ATOM   2290  CB  THR A 242      15.733  -1.087  -8.380  1.00 10.00      A   
ATOM   2291  OG1 THR A 242      14.897  -1.703  -9.372  1.00 10.00      A   
ATOM   2292  HG1 THR A 242      15.368  -2.447  -9.771  1.00 10.00      A   
ATOM   2293  CG2 THR A 242      17.153  -1.607  -8.538  1.00 10.00      A   
ATOM   2294  C   THR A 242      15.518  -0.301  -6.012  1.00 10.00      A   
ATOM   2295  O   THR A 242      14.852   0.734  -5.993  1.00 10.00      A   
ATOM   2296  N   GLY A 243      16.557  -0.501  -5.215  1.00 10.00      A   
ATOM   2297  HN  GLY A 243      17.073  -1.329  -5.301  1.00 10.00      A   
ATOM   2298  CA  GLY A 243      16.947   0.499  -4.242  1.00 10.00      A   
ATOM   2299  C   GLY A 243      17.942   1.499  -4.794  1.00 10.00      A   
ATOM   2300  O   GLY A 243      17.574   2.396  -5.554  1.00 10.00      A   
ATOM   2301  N   GLY A 244      19.203   1.334  -4.423  1.00 10.00      A   
ATOM   2302  HN  GLY A 244      19.438   0.577  -3.846  1.00 10.00      A   
ATOM   2303  CA  GLY A 244      20.238   2.235  -4.883  1.00 10.00      A   
ATOM   2304  C   GLY A 244      20.581   2.010  -6.338  1.00 10.00      A   
ATOM   2305  O   GLY A 244      21.179   0.996  -6.690  1.00 10.00      A   
ATOM   2306  N   TYR A 245      20.197   2.955  -7.183  1.00 10.00      A   
ATOM   2307  HN  TYR A 245      19.718   3.745  -6.835  1.00 10.00      A   
ATOM   2308  CA  TYR A 245      20.461   2.855  -8.613  1.00 10.00      A   
ATOM   2309  CB  TYR A 245      19.253   3.352  -9.408  1.00 10.00      A   
ATOM   2310  CG  TYR A 245      18.946   2.523 -10.634  1.00 10.00      A   
ATOM   2311  CD1 TYR A 245      18.289   1.306 -10.522  1.00 10.00      A   
ATOM   2312  CD2 TYR A 245      19.317   2.952 -11.903  1.00 10.00      A   
ATOM   2313  CE1 TYR A 245      18.011   0.539 -11.636  1.00 10.00      A   
ATOM   2314  CE2 TYR A 245      19.040   2.191 -13.022  1.00 10.00      A   
ATOM   2315  CZ  TYR A 245      18.389   0.986 -12.882  1.00 10.00      A   
ATOM   2316  OH  TYR A 245      18.119   0.219 -13.993  1.00 10.00      A   
ATOM   2317  HH  TYR A 245      18.672   0.515 -14.732  1.00 10.00      A   
ATOM   2318  C   TYR A 245      21.710   3.649  -8.986  1.00 10.00      A   
ATOM   2319  O   TYR A 245      21.970   3.910 -10.162  1.00 10.00      A   
ATOM   2320  N   THR A 246      22.478   4.024  -7.974  1.00 10.00      A   
ATOM   2321  HN  THR A 246      22.218   3.773  -7.064  1.00 10.00      A   
ATOM   2322  CA  THR A 246      23.700   4.783  -8.173  1.00 10.00      A   
ATOM   2323  CB  THR A 246      23.843   5.934  -7.149  1.00 10.00      A   
ATOM   2324  OG1 THR A 246      25.150   6.522  -7.235  1.00 10.00      A   
ATOM   2325  HG1 THR A 246      25.242   6.979  -8.082  1.00 10.00      A   
ATOM   2326  CG2 THR A 246      23.591   5.445  -5.727  1.00 10.00      A   
ATOM   2327  C   THR A 246      24.920   3.864  -8.119  1.00 10.00      A   
ATOM   2328  O   THR A 246      25.186   3.221  -7.102  1.00 10.00      A   
ATOM   2329  N   ALA A 247      25.638   3.791  -9.232  1.00 10.00      A   
ATOM   2330  HN  ALA A 247      25.356   4.308 -10.014  1.00 10.00      A   
ATOM   2331  CA  ALA A 247      26.831   2.968  -9.333  1.00 10.00      A   
ATOM   2332  CB  ALA A 247      26.450   1.513  -9.570  1.00 10.00      A   
ATOM   2333  C   ALA A 247      27.706   3.473 -10.473  1.00 10.00      A   
ATOM   2334  O   ALA A 247      27.204   4.072 -11.427  1.00 10.00      A   
ATOM   2335  N   GLU A 248      29.008   3.245 -10.368  1.00 10.00      A   
ATOM   2336  HN  GLU A 248      29.349   2.779  -9.577  1.00 10.00      A   
ATOM   2337  CA  GLU A 248      29.939   3.674 -11.400  1.00 10.00      A   
ATOM   2338  CB  GLU A 248      31.386   3.495 -10.934  1.00 10.00      A   
ATOM   2339  CG  GLU A 248      32.424   4.054 -11.895  1.00 10.00      A   
ATOM   2340  CD  GLU A 248      33.838   3.795 -11.424  1.00 10.00      A   
ATOM   2341  OE1 GLU A 248      34.320   4.542 -10.546  1.00 10.00      A   
ATOM   2342  OE2 GLU A 248      34.471   2.844 -11.929  1.00 10.00      A   
ATOM   2343  C   GLU A 248      29.697   2.899 -12.688  1.00 10.00      A   
ATOM   2344  O   GLU A 248      29.357   1.714 -12.651  1.00 10.00      A   
ATOM   2345  N   VAL A 249      29.861   3.579 -13.817  1.00 10.00      A   
ATOM   2346  HN  VAL A 249      30.130   4.518 -13.772  1.00 10.00      A   
ATOM   2347  CA  VAL A 249      29.659   2.963 -15.120  1.00 10.00      A   
ATOM   2348  CB  VAL A 249      29.702   3.998 -16.269  1.00 10.00      A   
ATOM   2349  CG1 VAL A 249      29.387   3.336 -17.604  1.00 10.00      A   
ATOM   2350  CG2 VAL A 249      28.727   5.136 -16.000  1.00 10.00      A   
ATOM   2351  C   VAL A 249      30.688   1.868 -15.369  1.00 10.00      A   
ATOM   2352  O   VAL A 249      31.872   2.142 -15.581  1.00 10.00      A   
ATOM   2353  N   ARG A 250      30.229   0.628 -15.308  1.00 10.00      A   
ATOM   2354  HN  ARG A 250      29.274   0.479 -15.109  1.00 10.00      A   
ATOM   2355  CA  ARG A 250      31.081  -0.529 -15.532  1.00 10.00      A   
ATOM   2356  CB  ARG A 250      31.357  -1.265 -14.217  1.00 10.00      A   
ATOM   2357  CG  ARG A 250      32.421  -0.623 -13.344  1.00 10.00      A   
ATOM   2358  CD  ARG A 250      32.693  -1.452 -12.099  1.00 10.00      A   
ATOM   2359  NE  ARG A 250      33.097  -2.820 -12.425  1.00 10.00      A   
ATOM   2360  HE  ARG A 250      32.592  -3.284 -13.150  1.00 10.00      A   
ATOM   2361  CZ  ARG A 250      34.096  -3.472 -11.820  1.00 10.00      A   
ATOM   2362  NH1 ARG A 250      34.804  -2.892 -10.856  1.00 10.00      A   
ATOM   2363 HH11 ARG A 250      34.586  -1.916 -10.549  1.00 10.00      A   
ATOM   2364 HH12 ARG A 250      35.584  -3.410 -10.398  1.00 10.00      A   
ATOM   2365  NH2 ARG A 250      34.374  -4.720 -12.168  1.00 10.00      A   
ATOM   2366 HH21 ARG A 250      33.811  -5.199 -12.912  1.00 10.00      A   
ATOM   2367 HH22 ARG A 250      35.156  -5.232 -11.705  1.00 10.00      A   
ATOM   2368  C   ARG A 250      30.405  -1.469 -16.518  1.00 10.00      A   
ATOM   2369  O   ARG A 250      29.245  -1.844 -16.331  1.00 10.00      A   
ATOM   2370  N   PRO A 251      31.118  -1.862 -17.583  1.00 10.00      A   
ATOM   2371  CA  PRO A 251      30.584  -2.755 -18.617  1.00 10.00      A   
ATOM   2372  CB  PRO A 251      31.768  -2.965 -19.563  1.00 10.00      A   
ATOM   2373  CG  PRO A 251      32.670  -1.808 -19.316  1.00 10.00      A   
ATOM   2374  CD  PRO A 251      32.504  -1.452 -17.869  1.00 10.00      A   
ATOM   2375  C   PRO A 251      30.135  -4.100 -18.062  1.00 10.00      A   
ATOM   2376  O   PRO A 251      29.170  -4.688 -18.552  1.00 10.00      A   
ATOM   2377  N   ASP A 252      30.827  -4.576 -17.034  1.00 10.00      A   
ATOM   2378  HN  ASP A 252      31.564  -4.042 -16.670  1.00 10.00      A   
ATOM   2379  CA  ASP A 252      30.513  -5.861 -16.419  1.00 10.00      A   
ATOM   2380  CB  ASP A 252      31.683  -6.391 -15.567  1.00 10.00      A   
ATOM   2381  CG  ASP A 252      31.973  -5.569 -14.323  1.00 10.00      A   
ATOM   2382  OD1 ASP A 252      32.326  -6.163 -13.280  1.00 10.00      A   
ATOM   2383  OD2 ASP A 252      31.868  -4.328 -14.380  1.00 10.00      A   
ATOM   2384  C   ASP A 252      29.214  -5.811 -15.618  1.00 10.00      A   
ATOM   2385  O   ASP A 252      28.401  -6.739 -15.675  1.00 10.00      A   
ATOM   2386  N   VAL A 253      29.016  -4.720 -14.888  1.00 10.00      A   
ATOM   2387  HN  VAL A 253      29.707  -4.019 -14.883  1.00 10.00      A   
ATOM   2388  CA  VAL A 253      27.813  -4.545 -14.078  1.00 10.00      A   
ATOM   2389  CB  VAL A 253      27.909  -3.304 -13.157  1.00 10.00      A   
ATOM   2390  CG1 VAL A 253      26.667  -3.187 -12.283  1.00 10.00      A   
ATOM   2391  CG2 VAL A 253      29.160  -3.368 -12.292  1.00 10.00      A   
ATOM   2392  C   VAL A 253      26.584  -4.408 -14.971  1.00 10.00      A   
ATOM   2393  O   VAL A 253      25.546  -5.016 -14.711  1.00 10.00      A   
ATOM   2394  N   TYR A 254      26.719  -3.619 -16.034  1.00 10.00      A   
ATOM   2395  HN  TYR A 254      27.579  -3.173 -16.188  1.00 10.00      A   
ATOM   2396  CA  TYR A 254      25.627  -3.393 -16.970  1.00 10.00      A   
ATOM   2397  CB  TYR A 254      26.033  -2.404 -18.065  1.00 10.00      A   
ATOM   2398  CG  TYR A 254      24.885  -1.998 -18.955  1.00 10.00      A   
ATOM   2399  CD1 TYR A 254      23.859  -1.199 -18.469  1.00 10.00      A   
ATOM   2400  CD2 TYR A 254      24.822  -2.421 -20.274  1.00 10.00      A   
ATOM   2401  CE1 TYR A 254      22.800  -0.833 -19.271  1.00 10.00      A   
ATOM   2402  CE2 TYR A 254      23.766  -2.059 -21.084  1.00 10.00      A   
ATOM   2403  CZ  TYR A 254      22.757  -1.266 -20.577  1.00 10.00      A   
ATOM   2404  OH  TYR A 254      21.697  -0.909 -21.381  1.00 10.00      A   
ATOM   2405  HH  TYR A 254      21.408  -1.679 -21.885  1.00 10.00      A   
ATOM   2406  C   TYR A 254      25.141  -4.705 -17.581  1.00 10.00      A   
ATOM   2407  O   TYR A 254      23.936  -4.958 -17.638  1.00 10.00      A   
ATOM   2408  N   SER A 255      26.077  -5.538 -18.022  1.00 10.00      A   
ATOM   2409  HN  SER A 255      27.022  -5.281 -17.950  1.00 10.00      A   
ATOM   2410  CA  SER A 255      25.737  -6.825 -18.614  1.00 10.00      A   
ATOM   2411  CB  SER A 255      27.001  -7.529 -19.111  1.00 10.00      A   
ATOM   2412  OG  SER A 255      27.680  -6.732 -20.065  1.00 10.00      A   
ATOM   2413  HG  SER A 255      28.004  -7.300 -20.776  1.00 10.00      A   
ATOM   2414  C   SER A 255      25.005  -7.704 -17.605  1.00 10.00      A   
ATOM   2415  O   SER A 255      23.978  -8.306 -17.925  1.00 10.00      A   
ATOM   2416  N   GLY A 256      25.523  -7.742 -16.378  1.00 10.00      A   
ATOM   2417  HN  GLY A 256      26.325  -7.210 -16.182  1.00 10.00      A   
ATOM   2418  CA  GLY A 256      24.917  -8.543 -15.331  1.00 10.00      A   
ATOM   2419  C   GLY A 256      23.477  -8.147 -15.073  1.00 10.00      A   
ATOM   2420  O   GLY A 256      22.590  -9.001 -15.036  1.00 10.00      A   
ATOM   2421  N   LEU A 257      23.248  -6.847 -14.914  1.00 10.00      A   
ATOM   2422  HN  LEU A 257      24.006  -6.218 -14.962  1.00 10.00      A   
ATOM   2423  CA  LEU A 257      21.908  -6.327 -14.661  1.00 10.00      A   
ATOM   2424  CB  LEU A 257      21.958  -4.816 -14.415  1.00 10.00      A   
ATOM   2425  CG  LEU A 257      22.511  -4.364 -13.064  1.00 10.00      A   
ATOM   2426  CD1 LEU A 257      22.814  -2.875 -13.093  1.00 10.00      A   
ATOM   2427  CD2 LEU A 257      21.523  -4.685 -11.954  1.00 10.00      A   
ATOM   2428  C   LEU A 257      20.965  -6.631 -15.822  1.00 10.00      A   
ATOM   2429  O   LEU A 257      19.873  -7.158 -15.625  1.00 10.00      A   
ATOM   2430  N   SER A 258      21.411  -6.320 -17.030  1.00 10.00      A   
ATOM   2431  HN  SER A 258      22.307  -5.937 -17.120  1.00 10.00      A   
ATOM   2432  CA  SER A 258      20.613  -6.534 -18.232  1.00 10.00      A   
ATOM   2433  CB  SER A 258      21.355  -6.005 -19.458  1.00 10.00      A   
ATOM   2434  OG  SER A 258      21.815  -4.681 -19.242  1.00 10.00      A   
ATOM   2435  HG  SER A 258      22.648  -4.708 -18.756  1.00 10.00      A   
ATOM   2436  C   SER A 258      20.224  -8.004 -18.421  1.00 10.00      A   
ATOM   2437  O   SER A 258      19.061  -8.314 -18.699  1.00 10.00      A   
ATOM   2438  N   VAL A 259      21.188  -8.906 -18.258  1.00 10.00      A   
ATOM   2439  HN  VAL A 259      22.099  -8.603 -18.033  1.00 10.00      A   
ATOM   2440  CA  VAL A 259      20.929 -10.337 -18.411  1.00 10.00      A   
ATOM   2441  CB  VAL A 259      22.236 -11.163 -18.369  1.00 10.00      A   
ATOM   2442  CG1 VAL A 259      21.937 -12.653 -18.322  1.00 10.00      A   
ATOM   2443  CG2 VAL A 259      23.102 -10.838 -19.578  1.00 10.00      A   
ATOM   2444  C   VAL A 259      19.960 -10.836 -17.337  1.00 10.00      A   
ATOM   2445  O   VAL A 259      19.060 -11.630 -17.612  1.00 10.00      A   
ATOM   2446  N   ALA A 260      20.137 -10.344 -16.122  1.00 10.00      A   
ATOM   2447  HN  ALA A 260      20.859  -9.698 -15.967  1.00 10.00      A   
ATOM   2448  CA  ALA A 260      19.288 -10.741 -15.008  1.00 10.00      A   
ATOM   2449  CB  ALA A 260      19.901 -10.276 -13.697  1.00 10.00      A   
ATOM   2450  C   ALA A 260      17.868 -10.201 -15.176  1.00 10.00      A   
ATOM   2451  O   ALA A 260      16.890 -10.892 -14.888  1.00 10.00      A   
ATOM   2452  N   LEU A 261      17.761  -8.968 -15.654  1.00 10.00      A   
ATOM   2453  HN  LEU A 261      18.577  -8.462 -15.864  1.00 10.00      A   
ATOM   2454  CA  LEU A 261      16.462  -8.338 -15.859  1.00 10.00      A   
ATOM   2455  CB  LEU A 261      16.622  -6.845 -16.151  1.00 10.00      A   
ATOM   2456  CG  LEU A 261      16.948  -5.966 -14.941  1.00 10.00      A   
ATOM   2457  CD1 LEU A 261      17.525  -4.631 -15.380  1.00 10.00      A   
ATOM   2458  CD2 LEU A 261      15.711  -5.757 -14.084  1.00 10.00      A   
ATOM   2459  C   LEU A 261      15.679  -9.026 -16.970  1.00 10.00      A   
ATOM   2460  O   LEU A 261      14.456  -9.169 -16.888  1.00 10.00      A   
ATOM   2461  N   SER A 262      16.386  -9.474 -17.999  1.00 10.00      A   
ATOM   2462  HN  SER A 262      17.359  -9.344 -18.011  1.00 10.00      A   
ATOM   2463  CA  SER A 262      15.743 -10.155 -19.111  1.00 10.00      A   
ATOM   2464  CB  SER A 262      16.666 -10.227 -20.332  1.00 10.00      A   
ATOM   2465  OG  SER A 262      18.014 -10.443 -19.952  1.00 10.00      A   
ATOM   2466  HG  SER A 262      18.400  -9.608 -19.645  1.00 10.00      A   
ATOM   2467  C   SER A 262      15.263 -11.543 -18.697  1.00 10.00      A   
ATOM   2468  O   SER A 262      14.475 -12.175 -19.397  1.00 10.00      A   
ATOM   2469  N   GLY A 263      15.744 -12.009 -17.552  1.00 10.00      A   
ATOM   2470  HN  GLY A 263      16.386 -11.470 -17.044  1.00 10.00      A   
ATOM   2471  CA  GLY A 263      15.344 -13.306 -17.057  1.00 10.00      A   
ATOM   2472  C   GLY A 263      14.003 -13.248 -16.355  1.00 10.00      A   
ATOM   2473  O   GLY A 263      13.266 -14.235 -16.314  1.00 10.00      A   
ATOM   2474  N   CYS A 264      13.681 -12.083 -15.816  1.00 10.00      A   
ATOM   2475  HN  CYS A 264      14.298 -11.326 -15.909  1.00 10.00      A   
ATOM   2476  CA  CYS A 264      12.427 -11.888 -15.111  1.00 10.00      A   
ATOM   2477  CB  CYS A 264      12.597 -10.827 -14.025  1.00 10.00      A   
ATOM   2478  SG  CYS A 264      14.091 -11.024 -13.022  1.00 10.00      A   
ATOM   2479  HG  CYS A 264      15.117 -11.246 -13.840  1.00 10.00      A   
ATOM   2480  C   CYS A 264      11.318 -11.495 -16.085  1.00 10.00      A   
ATOM   2481  O   CYS A 264      11.069 -10.312 -16.329  1.00 10.00      A   
ATOM   2482  N   LYS A 265      10.656 -12.501 -16.644  1.00 10.00      A   
ATOM   2483  HN  LYS A 265      10.895 -13.421 -16.398  1.00 10.00      A   
ATOM   2484  CA  LYS A 265       9.583 -12.283 -17.610  1.00 10.00      A   
ATOM   2485  CB  LYS A 265       9.388 -13.524 -18.487  1.00 10.00      A   
ATOM   2486  CG  LYS A 265      10.188 -13.523 -19.776  1.00 10.00      A   
ATOM   2487  CD  LYS A 265      11.623 -13.961 -19.537  1.00 10.00      A   
ATOM   2488  CE  LYS A 265      12.346 -14.191 -20.852  1.00 10.00      A   
ATOM   2489  NZ  LYS A 265      13.793 -14.454 -20.658  1.00 10.00      A   
ATOM   2490  HZ1 LYS A 265      13.927 -15.307 -20.079  1.00 10.00      A   
ATOM   2491  HZ2 LYS A 265      14.241 -13.645 -20.178  1.00 10.00      A   
ATOM   2492  HZ3 LYS A 265      14.256 -14.598 -21.578  1.00 10.00      A   
ATOM   2493  C   LYS A 265       8.262 -11.935 -16.936  1.00 10.00      A   
ATOM   2494  O   LYS A 265       7.337 -11.451 -17.585  1.00 10.00      A   
ATOM   2495  N   GLU A 266       8.172 -12.164 -15.638  1.00 10.00      A   
ATOM   2496  HN  GLU A 266       8.943 -12.528 -15.158  1.00 10.00      A   
ATOM   2497  CA  GLU A 266       6.938 -11.891 -14.910  1.00 10.00      A   
ATOM   2498  CB  GLU A 266       6.753 -12.881 -13.760  1.00 10.00      A   
ATOM   2499  CG  GLU A 266       6.877 -14.338 -14.176  1.00 10.00      A   
ATOM   2500  CD  GLU A 266       6.154 -14.636 -15.474  1.00 10.00      A   
ATOM   2501  OE1 GLU A 266       6.828 -14.918 -16.487  1.00 10.00      A   
ATOM   2502  OE2 GLU A 266       4.908 -14.587 -15.489  1.00 10.00      A   
ATOM   2503  C   GLU A 266       6.860 -10.454 -14.408  1.00 10.00      A   
ATOM   2504  O   GLU A 266       5.856 -10.050 -13.824  1.00 10.00      A   
ATOM   2505  N   LEU A 267       7.908  -9.682 -14.653  1.00 10.00      A   
ATOM   2506  HN  LEU A 267       8.675 -10.056 -15.128  1.00 10.00      A   
ATOM   2507  CA  LEU A 267       7.946  -8.295 -14.221  1.00 10.00      A   
ATOM   2508  CB  LEU A 267       9.317  -7.683 -14.491  1.00 10.00      A   
ATOM   2509  CG  LEU A 267      10.451  -8.136 -13.567  1.00 10.00      A   
ATOM   2510  CD1 LEU A 267      11.745  -7.413 -13.909  1.00 10.00      A   
ATOM   2511  CD2 LEU A 267      10.080  -7.913 -12.109  1.00 10.00      A   
ATOM   2512  C   LEU A 267       6.850  -7.474 -14.886  1.00 10.00      A   
ATOM   2513  O   LEU A 267       6.710  -7.485 -16.111  1.00 10.00      A   
ATOM   2514  N   ARG A 268       6.059  -6.796 -14.065  1.00 10.00      A   
ATOM   2515  HN  ARG A 268       6.214  -6.868 -13.094  1.00 10.00      A   
ATOM   2516  CA  ARG A 268       4.961  -5.966 -14.555  1.00 10.00      A   
ATOM   2517  CB  ARG A 268       3.609  -6.626 -14.257  1.00 10.00      A   
ATOM   2518  CG  ARG A 268       3.388  -7.968 -14.930  1.00 10.00      A   
ATOM   2519  CD  ARG A 268       3.370  -7.834 -16.442  1.00 10.00      A   
ATOM   2520  NE  ARG A 268       3.071  -9.108 -17.094  1.00 10.00      A   
ATOM   2521  HE  ARG A 268       2.122  -9.328 -17.237  1.00 10.00      A   
ATOM   2522  CZ  ARG A 268       3.996  -9.980 -17.488  1.00 10.00      A   
ATOM   2523  NH1 ARG A 268       5.284  -9.716 -17.298  1.00 10.00      A   
ATOM   2524 HH11 ARG A 268       6.015 -10.401 -17.606  1.00 10.00      A   
ATOM   2525 HH12 ARG A 268       5.576  -8.823 -16.836  1.00 10.00      A   
ATOM   2526  NH2 ARG A 268       3.631 -11.113 -18.077  1.00 10.00      A   
ATOM   2527 HH21 ARG A 268       2.618 -11.321 -18.238  1.00 10.00      A   
ATOM   2528 HH22 ARG A 268       4.352 -11.801 -18.385  1.00 10.00      A   
ATOM   2529  C   ARG A 268       4.980  -4.580 -13.914  1.00 10.00      A   
ATOM   2530  O   ARG A 268       4.414  -3.624 -14.457  1.00 10.00      A   
ATOM   2531  N   CYS A 269       5.624  -4.473 -12.757  1.00 10.00      A   
ATOM   2532  HN  CYS A 269       6.069  -5.261 -12.377  1.00 10.00      A   
ATOM   2533  CA  CYS A 269       5.688  -3.209 -12.040  1.00 10.00      A   
ATOM   2534  CB  CYS A 269       4.763  -3.253 -10.818  1.00 10.00      A   
ATOM   2535  SG  CYS A 269       4.737  -1.742  -9.825  1.00 10.00      A   
ATOM   2536  HG  CYS A 269       3.739  -1.841  -8.956  1.00 10.00      A   
ATOM   2537  C   CYS A 269       7.113  -2.886 -11.604  1.00 10.00      A   
ATOM   2538  O   CYS A 269       7.870  -3.778 -11.204  1.00 10.00      A   
ATOM   2539  N   LEU A 270       7.471  -1.610 -11.694  1.00 10.00      A   
ATOM   2540  HN  LEU A 270       6.820  -0.958 -12.035  1.00 10.00      A   
ATOM   2541  CA  LEU A 270       8.791  -1.143 -11.301  1.00 10.00      A   
ATOM   2542  CB  LEU A 270       9.601  -0.728 -12.531  1.00 10.00      A   
ATOM   2543  CG  LEU A 270      10.571  -1.769 -13.088  1.00 10.00      A   
ATOM   2544  CD1 LEU A 270      11.279  -1.231 -14.322  1.00 10.00      A   
ATOM   2545  CD2 LEU A 270      11.582  -2.175 -12.026  1.00 10.00      A   
ATOM   2546  C   LEU A 270       8.674   0.038 -10.345  1.00 10.00      A   
ATOM   2547  O   LEU A 270       7.840   0.923 -10.538  1.00 10.00      A   
ATOM   2548  N   SER A 271       9.506   0.044  -9.314  1.00 10.00      A   
ATOM   2549  HN  SER A 271      10.145  -0.693  -9.210  1.00 10.00      A   
ATOM   2550  CA  SER A 271       9.502   1.114  -8.327  1.00 10.00      A   
ATOM   2551  CB  SER A 271       8.498   0.802  -7.211  1.00 10.00      A   
ATOM   2552  OG  SER A 271       7.204   0.551  -7.740  1.00 10.00      A   
ATOM   2553  HG  SER A 271       7.199   0.767  -8.682  1.00 10.00      A   
ATOM   2554  C   SER A 271      10.902   1.313  -7.750  1.00 10.00      A   
ATOM   2555  O   SER A 271      11.779   0.464  -7.921  1.00 10.00      A   
ATOM   2556  N   GLY A 272      11.111   2.438  -7.085  1.00 10.00      A   
ATOM   2557  HN  GLY A 272      10.380   3.088  -6.997  1.00 10.00      A   
ATOM   2558  CA  GLY A 272      12.403   2.726  -6.498  1.00 10.00      A   
ATOM   2559  C   GLY A 272      13.219   3.657  -7.366  1.00 10.00      A   
ATOM   2560  O   GLY A 272      12.820   4.800  -7.594  1.00 10.00      A   
ATOM   2561  N   PHE A 273      14.360   3.160  -7.848  1.00 10.00      A   
ATOM   2562  HN  PHE A 273      14.610   2.243  -7.606  1.00 10.00      A   
ATOM   2563  CA  PHE A 273      15.252   3.930  -8.716  1.00 10.00      A   
ATOM   2564  CB  PHE A 273      14.537   4.371 -10.002  1.00 10.00      A   
ATOM   2565  CG  PHE A 273      14.187   3.244 -10.933  1.00 10.00      A   
ATOM   2566  CD1 PHE A 273      13.001   2.545 -10.784  1.00 10.00      A   
ATOM   2567  CD2 PHE A 273      15.041   2.891 -11.963  1.00 10.00      A   
ATOM   2568  CE1 PHE A 273      12.673   1.514 -11.643  1.00 10.00      A   
ATOM   2569  CE2 PHE A 273      14.721   1.860 -12.825  1.00 10.00      A   
ATOM   2570  CZ  PHE A 273      13.535   1.169 -12.665  1.00 10.00      A   
ATOM   2571  C   PHE A 273      15.859   5.132  -7.995  1.00 10.00      A   
ATOM   2572  O   PHE A 273      16.033   6.201  -8.585  1.00 10.00      A   
ATOM   2573  N   TRP A 274      16.198   4.951  -6.722  1.00 10.00      A   
ATOM   2574  HN  TRP A 274      16.054   4.073  -6.305  1.00 10.00      A   
ATOM   2575  CA  TRP A 274      16.791   6.024  -5.937  1.00 10.00      A   
ATOM   2576  CB  TRP A 274      16.853   5.642  -4.459  1.00 10.00      A   
ATOM   2577  CG  TRP A 274      15.555   5.819  -3.736  1.00 10.00      A   
ATOM   2578  CD1 TRP A 274      15.023   6.992  -3.298  1.00 10.00      A   
ATOM   2579  CD2 TRP A 274      14.628   4.795  -3.364  1.00 10.00      A   
ATOM   2580  NE1 TRP A 274      13.825   6.767  -2.674  1.00 10.00      A   
ATOM   2581  HE1 TRP A 274      13.254   7.459  -2.273  1.00 10.00      A   
ATOM   2582  CE2 TRP A 274      13.556   5.425  -2.703  1.00 10.00      A   
ATOM   2583  CE3 TRP A 274      14.600   3.409  -3.526  1.00 10.00      A   
ATOM   2584  CZ2 TRP A 274      12.467   4.717  -2.202  1.00 10.00      A   
ATOM   2585  CZ3 TRP A 274      13.519   2.707  -3.031  1.00 10.00      A   
ATOM   2586  CH2 TRP A 274      12.467   3.361  -2.378  1.00 10.00      A   
ATOM   2587  C   TRP A 274      18.188   6.346  -6.452  1.00 10.00      A   
ATOM   2588  O   TRP A 274      19.031   5.451  -6.570  1.00 10.00      A   
ATOM   2589  N   ASP A 275      18.424   7.622  -6.762  1.00 10.00      A   
ATOM   2590  HN  ASP A 275      17.709   8.283  -6.633  1.00 10.00      A   
ATOM   2591  CA  ASP A 275      19.718   8.074  -7.283  1.00 10.00      A   
ATOM   2592  CB  ASP A 275      20.837   7.817  -6.270  1.00 10.00      A   
ATOM   2593  CG  ASP A 275      21.380   9.090  -5.662  1.00 10.00      A   
ATOM   2594  OD1 ASP A 275      22.221   9.748  -6.304  1.00 10.00      A   
ATOM   2595  OD2 ASP A 275      20.981   9.432  -4.525  1.00 10.00      A   
ATOM   2596  C   ASP A 275      20.040   7.388  -8.609  1.00 10.00      A   
ATOM   2597  O   ASP A 275      21.204   7.118  -8.917  1.00 10.00      A   
ATOM   2598  N   ALA A 276      18.994   7.123  -9.388  1.00 10.00      A   
ATOM   2599  HN  ALA A 276      18.103   7.388  -9.078  1.00 10.00      A   
ATOM   2600  CA  ALA A 276      19.115   6.449 -10.679  1.00 10.00      A   
ATOM   2601  CB  ALA A 276      17.752   6.330 -11.343  1.00 10.00      A   
ATOM   2602  C   ALA A 276      20.105   7.122 -11.625  1.00 10.00      A   
ATOM   2603  O   ALA A 276      20.053   8.336 -11.846  1.00 10.00      A   
ATOM   2604  N   VAL A 277      21.018   6.322 -12.163  1.00 10.00      A   
ATOM   2605  HN  VAL A 277      21.029   5.377 -11.908  1.00 10.00      A   
ATOM   2606  CA  VAL A 277      22.013   6.805 -13.108  1.00 10.00      A   
ATOM   2607  CB  VAL A 277      23.374   6.099 -12.898  1.00 10.00      A   
ATOM   2608  CG1 VAL A 277      24.406   6.584 -13.904  1.00 10.00      A   
ATOM   2609  CG2 VAL A 277      23.874   6.310 -11.478  1.00 10.00      A   
ATOM   2610  C   VAL A 277      21.516   6.535 -14.527  1.00 10.00      A   
ATOM   2611  O   VAL A 277      21.199   5.394 -14.862  1.00 10.00      A   
ATOM   2612  N   PRO A 278      21.436   7.580 -15.370  1.00 10.00      A   
ATOM   2613  CA  PRO A 278      20.956   7.461 -16.756  1.00 10.00      A   
ATOM   2614  CB  PRO A 278      21.304   8.818 -17.366  1.00 10.00      A   
ATOM   2615  CG  PRO A 278      21.298   9.756 -16.211  1.00 10.00      A   
ATOM   2616  CD  PRO A 278      21.799   8.969 -15.032  1.00 10.00      A   
ATOM   2617  C   PRO A 278      21.633   6.335 -17.540  1.00 10.00      A   
ATOM   2618  O   PRO A 278      20.993   5.665 -18.349  1.00 10.00      A   
ATOM   2619  N   ALA A 279      22.914   6.118 -17.276  1.00 10.00      A   
ATOM   2620  HN  ALA A 279      23.360   6.683 -16.610  1.00 10.00      A   
ATOM   2621  CA  ALA A 279      23.686   5.083 -17.961  1.00 10.00      A   
ATOM   2622  CB  ALA A 279      25.167   5.244 -17.658  1.00 10.00      A   
ATOM   2623  C   ALA A 279      23.225   3.668 -17.609  1.00 10.00      A   
ATOM   2624  O   ALA A 279      23.531   2.714 -18.325  1.00 10.00      A   
ATOM   2625  N   TYR A 280      22.489   3.528 -16.517  1.00 10.00      A   
ATOM   2626  HN  TYR A 280      22.257   4.321 -15.981  1.00 10.00      A   
ATOM   2627  CA  TYR A 280      22.013   2.219 -16.093  1.00 10.00      A   
ATOM   2628  CB  TYR A 280      22.412   1.935 -14.644  1.00 10.00      A   
ATOM   2629  CG  TYR A 280      23.844   1.472 -14.495  1.00 10.00      A   
ATOM   2630  CD1 TYR A 280      24.853   2.354 -14.133  1.00 10.00      A   
ATOM   2631  CD2 TYR A 280      24.186   0.146 -14.729  1.00 10.00      A   
ATOM   2632  CE1 TYR A 280      26.163   1.925 -14.008  1.00 10.00      A   
ATOM   2633  CE2 TYR A 280      25.489  -0.290 -14.604  1.00 10.00      A   
ATOM   2634  CZ  TYR A 280      26.473   0.602 -14.244  1.00 10.00      A   
ATOM   2635  OH  TYR A 280      27.773   0.170 -14.122  1.00 10.00      A   
ATOM   2636  HH  TYR A 280      28.188   0.620 -13.370  1.00 10.00      A   
ATOM   2637  C   TYR A 280      20.509   2.065 -16.289  1.00 10.00      A   
ATOM   2638  O   TYR A 280      19.924   1.047 -15.911  1.00 10.00      A   
ATOM   2639  N   LEU A 281      19.892   3.075 -16.883  1.00 10.00      A   
ATOM   2640  HN  LEU A 281      20.415   3.857 -17.162  1.00 10.00      A   
ATOM   2641  CA  LEU A 281      18.453   3.056 -17.139  1.00 10.00      A   
ATOM   2642  CB  LEU A 281      17.925   4.458 -17.459  1.00 10.00      A   
ATOM   2643  CG  LEU A 281      18.098   5.519 -16.369  1.00 10.00      A   
ATOM   2644  CD1 LEU A 281      17.445   6.824 -16.792  1.00 10.00      A   
ATOM   2645  CD2 LEU A 281      17.532   5.041 -15.040  1.00 10.00      A   
ATOM   2646  C   LEU A 281      18.062   2.066 -18.251  1.00 10.00      A   
ATOM   2647  O   LEU A 281      17.121   1.296 -18.082  1.00 10.00      A   
ATOM   2648  N   PRO A 282      18.775   2.062 -19.404  1.00 10.00      A   
ATOM   2649  CA  PRO A 282      18.466   1.159 -20.532  1.00 10.00      A   
ATOM   2650  CB  PRO A 282      19.500   1.541 -21.598  1.00 10.00      A   
ATOM   2651  CG  PRO A 282      19.924   2.918 -21.230  1.00 10.00      A   
ATOM   2652  CD  PRO A 282      19.908   2.948 -19.734  1.00 10.00      A   
ATOM   2653  C   PRO A 282      18.567  -0.332 -20.196  1.00 10.00      A   
ATOM   2654  O   PRO A 282      18.281  -1.181 -21.041  1.00 10.00      A   
ATOM   2655  N   ALA A 283      18.960  -0.653 -18.975  1.00 10.00      A   
ATOM   2656  HN  ALA A 283      19.174   0.060 -18.336  1.00 10.00      A   
ATOM   2657  CA  ALA A 283      19.075  -2.045 -18.560  1.00 10.00      A   
ATOM   2658  CB  ALA A 283      19.831  -2.145 -17.245  1.00 10.00      A   
ATOM   2659  C   ALA A 283      17.692  -2.685 -18.434  1.00 10.00      A   
ATOM   2660  O   ALA A 283      17.520  -3.878 -18.674  1.00 10.00      A   
ATOM   2661  N   VAL A 284      16.700  -1.875 -18.088  1.00 10.00      A   
ATOM   2662  HN  VAL A 284      16.889  -0.922 -17.940  1.00 10.00      A   
ATOM   2663  CA  VAL A 284      15.335  -2.369 -17.919  1.00 10.00      A   
ATOM   2664  CB  VAL A 284      14.568  -1.589 -16.825  1.00 10.00      A   
ATOM   2665  CG1 VAL A 284      15.201  -1.817 -15.460  1.00 10.00      A   
ATOM   2666  CG2 VAL A 284      14.515  -0.103 -17.151  1.00 10.00      A   
ATOM   2667  C   VAL A 284      14.541  -2.326 -19.227  1.00 10.00      A   
ATOM   2668  O   VAL A 284      13.323  -2.524 -19.228  1.00 10.00      A   
ATOM   2669  N   TYR A 285      15.234  -2.100 -20.338  1.00 10.00      A   
ATOM   2670  HN  TYR A 285      16.208  -1.991 -20.277  1.00 10.00      A   
ATOM   2671  CA  TYR A 285      14.586  -2.018 -21.648  1.00 10.00      A   
ATOM   2672  CB  TYR A 285      15.568  -1.576 -22.732  1.00 10.00      A   
ATOM   2673  CG  TYR A 285      15.715  -0.075 -22.846  1.00 10.00      A   
ATOM   2674  CD1 TYR A 285      14.935   0.788 -22.083  1.00 10.00      A   
ATOM   2675  CD2 TYR A 285      16.639   0.480 -23.718  1.00 10.00      A   
ATOM   2676  CE1 TYR A 285      15.075   2.157 -22.189  1.00 10.00      A   
ATOM   2677  CE2 TYR A 285      16.785   1.848 -23.830  1.00 10.00      A   
ATOM   2678  CZ  TYR A 285      16.003   2.681 -23.064  1.00 10.00      A   
ATOM   2679  OH  TYR A 285      16.149   4.044 -23.171  1.00 10.00      A   
ATOM   2680  HH  TYR A 285      16.090   4.296 -24.102  1.00 10.00      A   
ATOM   2681  C   TYR A 285      13.898  -3.319 -22.047  1.00 10.00      A   
ATOM   2682  O   TYR A 285      12.913  -3.312 -22.787  1.00 10.00      A   
ATOM   2683  N   SER A 286      14.405  -4.428 -21.546  1.00 10.00      A   
ATOM   2684  HN  SER A 286      15.189  -4.375 -20.960  1.00 10.00      A   
ATOM   2685  CA  SER A 286      13.846  -5.733 -21.853  1.00 10.00      A   
ATOM   2686  CB  SER A 286      14.917  -6.793 -21.610  1.00 10.00      A   
ATOM   2687  OG  SER A 286      16.217  -6.254 -21.813  1.00 10.00      A   
ATOM   2688  HG  SER A 286      16.615  -6.670 -22.588  1.00 10.00      A   
ATOM   2689  C   SER A 286      12.614  -6.038 -20.994  1.00 10.00      A   
ATOM   2690  O   SER A 286      12.082  -7.148 -21.032  1.00 10.00      A   
ATOM   2691  N   VAL A 287      12.163  -5.054 -20.218  1.00 10.00      A   
ATOM   2692  HN  VAL A 287      12.621  -4.189 -20.229  1.00 10.00      A   
ATOM   2693  CA  VAL A 287      11.011  -5.243 -19.340  1.00 10.00      A   
ATOM   2694  CB  VAL A 287      11.426  -5.146 -17.852  1.00 10.00      A   
ATOM   2695  CG1 VAL A 287      10.241  -5.395 -16.935  1.00 10.00      A   
ATOM   2696  CG2 VAL A 287      12.552  -6.120 -17.541  1.00 10.00      A   
ATOM   2697  C   VAL A 287       9.881  -4.243 -19.614  1.00 10.00      A   
ATOM   2698  O   VAL A 287       8.709  -4.556 -19.410  1.00 10.00      A   
ATOM   2699  N   CYS A 288      10.228  -3.055 -20.101  1.00 10.00      A   
ATOM   2700  HN  CYS A 288      11.173  -2.867 -20.286  1.00 10.00      A   
ATOM   2701  CA  CYS A 288       9.233  -2.013 -20.366  1.00 10.00      A   
ATOM   2702  CB  CYS A 288       9.906  -0.719 -20.819  1.00 10.00      A   
ATOM   2703  SG  CYS A 288      11.572  -0.933 -21.481  1.00 10.00      A   
ATOM   2704  HG  CYS A 288      11.504  -1.780 -22.500  1.00 10.00      A   
ATOM   2705  C   CYS A 288       8.142  -2.434 -21.353  1.00 10.00      A   
ATOM   2706  O   CYS A 288       7.045  -1.873 -21.341  1.00 10.00      A   
ATOM   2707  N   SER A 289       8.426  -3.423 -22.191  1.00 10.00      A   
ATOM   2708  HN  SER A 289       9.302  -3.852 -22.150  1.00 10.00      A   
ATOM   2709  CA  SER A 289       7.457  -3.889 -23.169  1.00 10.00      A   
ATOM   2710  CB  SER A 289       8.132  -4.825 -24.170  1.00 10.00      A   
ATOM   2711  OG  SER A 289       9.402  -4.315 -24.547  1.00 10.00      A   
ATOM   2712  HG  SER A 289       9.479  -4.323 -25.510  1.00 10.00      A   
ATOM   2713  C   SER A 289       6.262  -4.574 -22.500  1.00 10.00      A   
ATOM   2714  O   SER A 289       5.209  -4.755 -23.117  1.00 10.00      A   
ATOM   2715  N   ARG A 290       6.423  -4.932 -21.229  1.00 10.00      A   
ATOM   2716  HN  ARG A 290       7.281  -4.747 -20.783  1.00 10.00      A   
ATOM   2717  CA  ARG A 290       5.362  -5.588 -20.477  1.00 10.00      A   
ATOM   2718  CB  ARG A 290       5.731  -7.053 -20.210  1.00 10.00      A   
ATOM   2719  CG  ARG A 290       7.043  -7.243 -19.466  1.00 10.00      A   
ATOM   2720  CD  ARG A 290       7.619  -8.627 -19.706  1.00 10.00      A   
ATOM   2721  NE  ARG A 290       8.911  -8.813 -19.040  1.00 10.00      A   
ATOM   2722  HE  ARG A 290       8.965  -8.570 -18.089  1.00 10.00      A   
ATOM   2723  CZ  ARG A 290      10.002  -9.278 -19.649  1.00 10.00      A   
ATOM   2724  NH1 ARG A 290       9.965  -9.603 -20.934  1.00 10.00      A   
ATOM   2725 HH11 ARG A 290       9.079  -9.498 -21.478  1.00 10.00      A   
ATOM   2726 HH12 ARG A 290      10.821  -9.963 -21.411  1.00 10.00      A   
ATOM   2727  NH2 ARG A 290      11.135  -9.425 -18.973  1.00 10.00      A   
ATOM   2728 HH21 ARG A 290      11.181  -9.181 -17.959  1.00 10.00      A   
ATOM   2729 HH22 ARG A 290      11.986  -9.790 -19.457  1.00 10.00      A   
ATOM   2730  C   ARG A 290       5.089  -4.850 -19.167  1.00 10.00      A   
ATOM   2731  O   ARG A 290       4.485  -5.401 -18.246  1.00 10.00      A   
ATOM   2732  N   LEU A 291       5.514  -3.593 -19.101  1.00 10.00      A   
ATOM   2733  HN  LEU A 291       5.953  -3.193 -19.883  1.00 10.00      A   
ATOM   2734  CA  LEU A 291       5.325  -2.783 -17.902  1.00 10.00      A   
ATOM   2735  CB  LEU A 291       6.412  -1.714 -17.788  1.00 10.00      A   
ATOM   2736  CG  LEU A 291       7.711  -2.117 -17.090  1.00 10.00      A   
ATOM   2737  CD1 LEU A 291       8.550  -0.881 -16.814  1.00 10.00      A   
ATOM   2738  CD2 LEU A 291       7.424  -2.864 -15.797  1.00 10.00      A   
ATOM   2739  C   LEU A 291       3.968  -2.103 -17.883  1.00 10.00      A   
ATOM   2740  O   LEU A 291       3.627  -1.358 -18.800  1.00 10.00      A   
ATOM   2741  N   THR A 292       3.199  -2.363 -16.837  1.00 10.00      A   
ATOM   2742  HN  THR A 292       3.515  -2.990 -16.150  1.00 10.00      A   
ATOM   2743  CA  THR A 292       1.892  -1.752 -16.684  1.00 10.00      A   
ATOM   2744  CB  THR A 292       0.837  -2.795 -16.277  1.00 10.00      A   
ATOM   2745  OG1 THR A 292       1.475  -3.886 -15.592  1.00 10.00      A   
ATOM   2746  HG1 THR A 292       0.947  -4.690 -15.710  1.00 10.00      A   
ATOM   2747  CG2 THR A 292       0.128  -3.336 -17.509  1.00 10.00      A   
ATOM   2748  C   THR A 292       1.955  -0.645 -15.633  1.00 10.00      A   
ATOM   2749  O   THR A 292       1.209   0.338 -15.691  1.00 10.00      A   
ATOM   2750  N   THR A 293       2.867  -0.803 -14.680  1.00 10.00      A   
ATOM   2751  HN  THR A 293       3.439  -1.604 -14.692  1.00 10.00      A   
ATOM   2752  CA  THR A 293       3.042   0.174 -13.615  1.00 10.00      A   
ATOM   2753  CB  THR A 293       2.615  -0.422 -12.260  1.00 10.00      A   
ATOM   2754  OG1 THR A 293       1.577  -1.395 -12.472  1.00 10.00      A   
ATOM   2755  HG1 THR A 293       0.880  -1.009 -13.017  1.00 10.00      A   
ATOM   2756  CG2 THR A 293       2.097   0.670 -11.339  1.00 10.00      A   
ATOM   2757  C   THR A 293       4.505   0.620 -13.540  1.00 10.00      A   
ATOM   2758  O   THR A 293       5.403  -0.199 -13.338  1.00 10.00      A   
ATOM   2759  N   LEU A 294       4.746   1.915 -13.713  1.00 10.00      A   
ATOM   2760  HN  LEU A 294       3.994   2.532 -13.872  1.00 10.00      A   
ATOM   2761  CA  LEU A 294       6.101   2.441 -13.678  1.00 10.00      A   
ATOM   2762  CB  LEU A 294       6.544   2.827 -15.090  1.00 10.00      A   
ATOM   2763  CG  LEU A 294       7.987   3.306 -15.253  1.00 10.00      A   
ATOM   2764  CD1 LEU A 294       8.967   2.260 -14.743  1.00 10.00      A   
ATOM   2765  CD2 LEU A 294       8.269   3.651 -16.707  1.00 10.00      A   
ATOM   2766  C   LEU A 294       6.221   3.635 -12.733  1.00 10.00      A   
ATOM   2767  O   LEU A 294       5.676   4.705 -12.994  1.00 10.00      A   
ATOM   2768  N   ASN A 295       6.937   3.438 -11.635  1.00 10.00      A   
ATOM   2769  HN  ASN A 295       7.339   2.553 -11.476  1.00 10.00      A   
ATOM   2770  CA  ASN A 295       7.145   4.494 -10.650  1.00 10.00      A   
ATOM   2771  CB  ASN A 295       6.863   3.970  -9.238  1.00 10.00      A   
ATOM   2772  CG  ASN A 295       6.754   5.077  -8.200  1.00 10.00      A   
ATOM   2773  OD1 ASN A 295       7.334   6.155  -8.353  1.00 10.00      A   
ATOM   2774  ND2 ASN A 295       6.004   4.824  -7.137  1.00 10.00      A   
ATOM   2775 HD21 ASN A 295       5.557   3.951  -7.077  1.00 10.00      A   
ATOM   2776 HD22 ASN A 295       5.926   5.518  -6.450  1.00 10.00      A   
ATOM   2777  C   ASN A 295       8.577   5.012 -10.731  1.00 10.00      A   
ATOM   2778  O   ASN A 295       9.517   4.332 -10.324  1.00 10.00      A   
ATOM   2779  N   LEU A 296       8.736   6.211 -11.267  1.00 10.00      A   
ATOM   2780  HN  LEU A 296       7.940   6.707 -11.579  1.00 10.00      A   
ATOM   2781  CA  LEU A 296      10.046   6.828 -11.404  1.00 10.00      A   
ATOM   2782  CB  LEU A 296      10.379   7.036 -12.883  1.00 10.00      A   
ATOM   2783  CG  LEU A 296      10.688   5.780 -13.698  1.00 10.00      A   
ATOM   2784  CD1 LEU A 296      10.708   6.105 -15.182  1.00 10.00      A   
ATOM   2785  CD2 LEU A 296      12.017   5.182 -13.270  1.00 10.00      A   
ATOM   2786  C   LEU A 296      10.076   8.169 -10.683  1.00 10.00      A   
ATOM   2787  O   LEU A 296      10.845   9.063 -11.037  1.00 10.00      A   
ATOM   2788  N   SER A 297       9.246   8.295  -9.652  1.00 10.00      A   
ATOM   2789  HN  SER A 297       8.667   7.541  -9.415  1.00 10.00      A   
ATOM   2790  CA  SER A 297       9.152   9.528  -8.874  1.00 10.00      A   
ATOM   2791  CB  SER A 297       7.919   9.485  -7.969  1.00 10.00      A   
ATOM   2792  OG  SER A 297       6.815   8.909  -8.645  1.00 10.00      A   
ATOM   2793  HG  SER A 297       6.784   7.959  -8.466  1.00 10.00      A   
ATOM   2794  C   SER A 297      10.407   9.777  -8.032  1.00 10.00      A   
ATOM   2795  O   SER A 297      10.533  10.814  -7.376  1.00 10.00      A   
ATOM   2796  N   TYR A 298      11.330   8.826  -8.050  1.00 10.00      A   
ATOM   2797  HN  TYR A 298      11.175   8.018  -8.582  1.00 10.00      A   
ATOM   2798  CA  TYR A 298      12.562   8.951  -7.288  1.00 10.00      A   
ATOM   2799  CB  TYR A 298      12.658   7.825  -6.253  1.00 10.00      A   
ATOM   2800  CG  TYR A 298      11.489   7.801  -5.292  1.00 10.00      A   
ATOM   2801  CD1 TYR A 298      10.396   6.973  -5.512  1.00 10.00      A   
ATOM   2802  CD2 TYR A 298      11.475   8.618  -4.168  1.00 10.00      A   
ATOM   2803  CE1 TYR A 298       9.324   6.961  -4.642  1.00 10.00      A   
ATOM   2804  CE2 TYR A 298      10.407   8.610  -3.290  1.00 10.00      A   
ATOM   2805  CZ  TYR A 298       9.333   7.780  -3.533  1.00 10.00      A   
ATOM   2806  OH  TYR A 298       8.264   7.768  -2.664  1.00 10.00      A   
ATOM   2807  HH  TYR A 298       7.991   6.854  -2.507  1.00 10.00      A   
ATOM   2808  C   TYR A 298      13.781   8.964  -8.207  1.00 10.00      A   
ATOM   2809  O   TYR A 298      14.924   8.949  -7.745  1.00 10.00      A   
ATOM   2810  N   ALA A 299      13.530   9.021  -9.512  1.00 10.00      A   
ATOM   2811  HN  ALA A 299      12.602   9.075  -9.819  1.00 10.00      A   
ATOM   2812  CA  ALA A 299      14.602   9.037 -10.497  1.00 10.00      A   
ATOM   2813  CB  ALA A 299      14.253   8.160 -11.689  1.00 10.00      A   
ATOM   2814  C   ALA A 299      14.886  10.460 -10.959  1.00 10.00      A   
ATOM   2815  O   ALA A 299      14.128  11.033 -11.746  1.00 10.00      A   
ATOM   2816  N   THR A 300      15.972  11.027 -10.460  1.00 10.00      A   
ATOM   2817  HN  THR A 300      16.521  10.528  -9.821  1.00 10.00      A   
ATOM   2818  CA  THR A 300      16.365  12.379 -10.818  1.00 10.00      A   
ATOM   2819  CB  THR A 300      17.235  13.005  -9.711  1.00 10.00      A   
ATOM   2820  OG1 THR A 300      17.503  12.014  -8.702  1.00 10.00      A   
ATOM   2821  HG1 THR A 300      18.371  11.620  -8.866  1.00 10.00      A   
ATOM   2822  CG2 THR A 300      16.524  14.191  -9.078  1.00 10.00      A   
ATOM   2823  C   THR A 300      17.121  12.407 -12.149  1.00 10.00      A   
ATOM   2824  O   THR A 300      18.346  12.559 -12.183  1.00 10.00      A   
ATOM   2825  N   VAL A 301      16.387  12.256 -13.243  1.00 10.00      A   
ATOM   2826  HN  VAL A 301      15.416  12.142 -13.156  1.00 10.00      A   
ATOM   2827  CA  VAL A 301      16.984  12.268 -14.573  1.00 10.00      A   
ATOM   2828  CB  VAL A 301      16.808  10.920 -15.301  1.00 10.00      A   
ATOM   2829  CG1 VAL A 301      17.698   9.857 -14.677  1.00 10.00      A   
ATOM   2830  CG2 VAL A 301      15.353  10.478 -15.275  1.00 10.00      A   
ATOM   2831  C   VAL A 301      16.400  13.395 -15.423  1.00 10.00      A   
ATOM   2832  O   VAL A 301      15.625  14.215 -14.932  1.00 10.00      A   
ATOM   2833  N   GLN A 302      16.774  13.433 -16.692  1.00 10.00      A   
ATOM   2834  HN  GLN A 302      17.386  12.745 -17.030  1.00 10.00      A   
ATOM   2835  CA  GLN A 302      16.295  14.468 -17.604  1.00 10.00      A   
ATOM   2836  CB  GLN A 302      17.421  14.909 -18.545  1.00 10.00      A   
ATOM   2837  CG  GLN A 302      18.568  15.629 -17.853  1.00 10.00      A   
ATOM   2838  CD  GLN A 302      18.177  16.999 -17.328  1.00 10.00      A   
ATOM   2839  OE1 GLN A 302      18.271  18.000 -18.037  1.00 10.00      A   
ATOM   2840  NE2 GLN A 302      17.740  17.058 -16.079  1.00 10.00      A   
ATOM   2841 HE21 GLN A 302      17.692  16.225 -15.563  1.00 10.00      A   
ATOM   2842 HE22 GLN A 302      17.492  17.937 -15.716  1.00 10.00      A   
ATOM   2843  C   GLN A 302      15.096  13.987 -18.412  1.00 10.00      A   
ATOM   2844  O   GLN A 302      14.807  12.788 -18.453  1.00 10.00      A   
ATOM   2845  N   SER A 303      14.410  14.927 -19.059  1.00 10.00      A   
ATOM   2846  HN  SER A 303      14.699  15.865 -18.986  1.00 10.00      A   
ATOM   2847  CA  SER A 303      13.242  14.611 -19.873  1.00 10.00      A   
ATOM   2848  CB  SER A 303      12.658  15.891 -20.483  1.00 10.00      A   
ATOM   2849  OG  SER A 303      11.551  15.607 -21.321  1.00 10.00      A   
ATOM   2850  HG  SER A 303      10.735  15.680 -20.802  1.00 10.00      A   
ATOM   2851  C   SER A 303      13.614  13.630 -20.978  1.00 10.00      A   
ATOM   2852  O   SER A 303      12.925  12.636 -21.203  1.00 10.00      A   
ATOM   2853  N   TYR A 304      14.728  13.907 -21.643  1.00 10.00      A   
ATOM   2854  HN  TYR A 304      15.240  14.707 -21.392  1.00 10.00      A   
ATOM   2855  CA  TYR A 304      15.214  13.068 -22.729  1.00 10.00      A   
ATOM   2856  CB  TYR A 304      16.507  13.659 -23.312  1.00 10.00      A   
ATOM   2857  CG  TYR A 304      17.148  12.818 -24.391  1.00 10.00      A   
ATOM   2858  CD1 TYR A 304      16.490  12.567 -25.587  1.00 10.00      A   
ATOM   2859  CD2 TYR A 304      18.409  12.271 -24.206  1.00 10.00      A   
ATOM   2860  CE1 TYR A 304      17.070  11.792 -26.571  1.00 10.00      A   
ATOM   2861  CE2 TYR A 304      18.996  11.499 -25.183  1.00 10.00      A   
ATOM   2862  CZ  TYR A 304      18.324  11.261 -26.361  1.00 10.00      A   
ATOM   2863  OH  TYR A 304      18.914  10.491 -27.335  1.00 10.00      A   
ATOM   2864  HH  TYR A 304      18.821  10.934 -28.189  1.00 10.00      A   
ATOM   2865  C   TYR A 304      15.434  11.630 -22.256  1.00 10.00      A   
ATOM   2866  O   TYR A 304      15.101  10.675 -22.960  1.00 10.00      A   
ATOM   2867  N   ASP A 305      15.978  11.485 -21.053  1.00 10.00      A   
ATOM   2868  HN  ASP A 305      16.204  12.283 -20.531  1.00 10.00      A   
ATOM   2869  CA  ASP A 305      16.236  10.167 -20.487  1.00 10.00      A   
ATOM   2870  CB  ASP A 305      17.084  10.268 -19.215  1.00 10.00      A   
ATOM   2871  CG  ASP A 305      18.547  10.533 -19.506  1.00 10.00      A   
ATOM   2872  OD1 ASP A 305      19.175   9.706 -20.198  1.00 10.00      A   
ATOM   2873  OD2 ASP A 305      19.072  11.573 -19.050  1.00 10.00      A   
ATOM   2874  C   ASP A 305      14.924   9.445 -20.206  1.00 10.00      A   
ATOM   2875  O   ASP A 305      14.794   8.248 -20.463  1.00 10.00      A   
ATOM   2876  N   LEU A 306      13.947  10.193 -19.709  1.00 10.00      A   
ATOM   2877  HN  LEU A 306      14.114  11.146 -19.541  1.00 10.00      A   
ATOM   2878  CA  LEU A 306      12.635   9.640 -19.401  1.00 10.00      A   
ATOM   2879  CB  LEU A 306      11.812  10.642 -18.588  1.00 10.00      A   
ATOM   2880  CG  LEU A 306      12.237  10.839 -17.133  1.00 10.00      A   
ATOM   2881  CD1 LEU A 306      11.652  12.126 -16.573  1.00 10.00      A   
ATOM   2882  CD2 LEU A 306      11.816   9.646 -16.287  1.00 10.00      A   
ATOM   2883  C   LEU A 306      11.890   9.263 -20.681  1.00 10.00      A   
ATOM   2884  O   LEU A 306      11.242   8.221 -20.745  1.00 10.00      A   
ATOM   2885  N   VAL A 307      11.993  10.117 -21.699  1.00 10.00      A   
ATOM   2886  HN  VAL A 307      12.513  10.940 -21.576  1.00 10.00      A   
ATOM   2887  CA  VAL A 307      11.340   9.880 -22.987  1.00 10.00      A   
ATOM   2888  CB  VAL A 307      11.635  11.020 -23.994  1.00 10.00      A   
ATOM   2889  CG1 VAL A 307      11.245  10.636 -25.418  1.00 10.00      A   
ATOM   2890  CG2 VAL A 307      10.919  12.294 -23.576  1.00 10.00      A   
ATOM   2891  C   VAL A 307      11.776   8.543 -23.575  1.00 10.00      A   
ATOM   2892  O   VAL A 307      10.949   7.766 -24.052  1.00 10.00      A   
ATOM   2893  N   LYS A 308      13.075   8.273 -23.508  1.00 10.00      A   
ATOM   2894  HN  LYS A 308      13.675   8.932 -23.099  1.00 10.00      A   
ATOM   2895  CA  LYS A 308      13.634   7.030 -24.028  1.00 10.00      A   
ATOM   2896  CB  LYS A 308      15.147   6.998 -23.802  1.00 10.00      A   
ATOM   2897  CG  LYS A 308      15.954   7.885 -24.739  1.00 10.00      A   
ATOM   2898  CD  LYS A 308      17.432   7.855 -24.374  1.00 10.00      A   
ATOM   2899  CE  LYS A 308      17.695   8.626 -23.091  1.00 10.00      A   
ATOM   2900  NZ  LYS A 308      18.918   8.159 -22.389  1.00 10.00      A   
ATOM   2901  HZ1 LYS A 308      19.081   8.732 -21.527  1.00 10.00      A   
ATOM   2902  HZ2 LYS A 308      19.746   8.245 -23.010  1.00 10.00      A   
ATOM   2903  HZ3 LYS A 308      18.810   7.160 -22.112  1.00 10.00      A   
ATOM   2904  C   LYS A 308      12.986   5.813 -23.364  1.00 10.00      A   
ATOM   2905  O   LYS A 308      12.749   4.788 -24.010  1.00 10.00      A   
ATOM   2906  N   LEU A 309      12.690   5.945 -22.075  1.00 10.00      A   
ATOM   2907  HN  LEU A 309      12.892   6.793 -21.625  1.00 10.00      A   
ATOM   2908  CA  LEU A 309      12.069   4.870 -21.315  1.00 10.00      A   
ATOM   2909  CB  LEU A 309      12.212   5.131 -19.812  1.00 10.00      A   
ATOM   2910  CG  LEU A 309      13.641   5.283 -19.281  1.00 10.00      A   
ATOM   2911  CD1 LEU A 309      13.627   5.882 -17.884  1.00 10.00      A   
ATOM   2912  CD2 LEU A 309      14.355   3.940 -19.278  1.00 10.00      A   
ATOM   2913  C   LEU A 309      10.591   4.733 -21.678  1.00 10.00      A   
ATOM   2914  O   LEU A 309      10.077   3.627 -21.843  1.00 10.00      A   
ATOM   2915  N   LEU A 310       9.920   5.871 -21.818  1.00 10.00      A   
ATOM   2916  HN  LEU A 310      10.396   6.720 -21.689  1.00 10.00      A   
ATOM   2917  CA  LEU A 310       8.499   5.900 -22.150  1.00 10.00      A   
ATOM   2918  CB  LEU A 310       7.956   7.327 -22.067  1.00 10.00      A   
ATOM   2919  CG  LEU A 310       8.118   8.033 -20.720  1.00 10.00      A   
ATOM   2920  CD1 LEU A 310       7.529   9.432 -20.780  1.00 10.00      A   
ATOM   2921  CD2 LEU A 310       7.481   7.225 -19.600  1.00 10.00      A   
ATOM   2922  C   LEU A 310       8.232   5.319 -23.532  1.00 10.00      A   
ATOM   2923  O   LEU A 310       7.238   4.624 -23.737  1.00 10.00      A   
ATOM   2924  N   CYS A 311       9.128   5.591 -24.474  1.00 10.00      A   
ATOM   2925  HN  CYS A 311       9.904   6.157 -24.251  1.00 10.00      A   
ATOM   2926  CA  CYS A 311       8.987   5.084 -25.837  1.00 10.00      A   
ATOM   2927  CB  CYS A 311      10.047   5.695 -26.752  1.00 10.00      A   
ATOM   2928  SG  CYS A 311       9.840   7.463 -27.058  1.00 10.00      A   
ATOM   2929  HG  CYS A 311       8.662   7.823 -26.567  1.00 10.00      A   
ATOM   2930  C   CYS A 311       9.069   3.556 -25.888  1.00 10.00      A   
ATOM   2931  O   CYS A 311       8.734   2.936 -26.898  1.00 10.00      A   
ATOM   2932  N   GLN A 312       9.515   2.954 -24.797  1.00 10.00      A   
ATOM   2933  HN  GLN A 312       9.768   3.496 -24.023  1.00 10.00      A   
ATOM   2934  CA  GLN A 312       9.633   1.507 -24.720  1.00 10.00      A   
ATOM   2935  CB  GLN A 312      10.993   1.107 -24.143  1.00 10.00      A   
ATOM   2936  CG  GLN A 312      12.166   1.386 -25.071  1.00 10.00      A   
ATOM   2937  CD  GLN A 312      12.831   0.116 -25.578  1.00 10.00      A   
ATOM   2938  OE1 GLN A 312      14.035   0.090 -25.841  1.00 10.00      A   
ATOM   2939  NE2 GLN A 312      12.056  -0.946 -25.732  1.00 10.00      A   
ATOM   2940 HE21 GLN A 312      11.103  -0.862 -25.520  1.00 10.00      A   
ATOM   2941 HE22 GLN A 312      12.465  -1.775 -26.058  1.00 10.00      A   
ATOM   2942  C   GLN A 312       8.496   0.898 -23.902  1.00 10.00      A   
ATOM   2943  O   GLN A 312       8.457  -0.315 -23.687  1.00 10.00      A   
ATOM   2944  N   CYS A 313       7.568   1.741 -23.456  1.00 10.00      A   
ATOM   2945  HN  CYS A 313       7.646   2.699 -23.671  1.00 10.00      A   
ATOM   2946  CA  CYS A 313       6.428   1.286 -22.663  1.00 10.00      A   
ATOM   2947  CB  CYS A 313       6.394   2.005 -21.307  1.00 10.00      A   
ATOM   2948  SG  CYS A 313       7.969   2.012 -20.415  1.00 10.00      A   
ATOM   2949  HG  CYS A 313       8.839   2.715 -21.132  1.00 10.00      A   
ATOM   2950  C   CYS A 313       5.119   1.525 -23.418  1.00 10.00      A   
ATOM   2951  O   CYS A 313       4.499   2.581 -23.283  1.00 10.00      A   
ATOM   2952  N   PRO A 314       4.681   0.552 -24.235  1.00 10.00      A   
ATOM   2953  CA  PRO A 314       3.457   0.671 -25.012  1.00 10.00      A   
ATOM   2954  CB  PRO A 314       3.788  -0.173 -26.242  1.00 10.00      A   
ATOM   2955  CG  PRO A 314       4.673  -1.263 -25.726  1.00 10.00      A   
ATOM   2956  CD  PRO A 314       5.352  -0.737 -24.482  1.00 10.00      A   
ATOM   2957  C   PRO A 314       2.242   0.097 -24.287  1.00 10.00      A   
ATOM   2958  O   PRO A 314       1.126   0.156 -24.799  1.00 10.00      A   
ATOM   2959  N   LYS A 315       2.452  -0.451 -23.092  1.00 10.00      A   
ATOM   2960  HN  LYS A 315       3.361  -0.463 -22.720  1.00 10.00      A   
ATOM   2961  CA  LYS A 315       1.358  -1.037 -22.326  1.00 10.00      A   
ATOM   2962  CB  LYS A 315       1.504  -2.561 -22.250  1.00 10.00      A   
ATOM   2963  CG  LYS A 315       1.519  -3.253 -23.606  1.00 10.00      A   
ATOM   2964  CD  LYS A 315       0.882  -4.631 -23.538  1.00 10.00      A   
ATOM   2965  CE  LYS A 315      -0.628  -4.538 -23.385  1.00 10.00      A   
ATOM   2966  NZ  LYS A 315      -1.270  -3.900 -24.565  1.00 10.00      A   
ATOM   2967  HZ1 LYS A 315      -2.290  -3.801 -24.410  1.00 10.00      A   
ATOM   2968  HZ2 LYS A 315      -1.126  -4.478 -25.418  1.00 10.00      A   
ATOM   2969  HZ3 LYS A 315      -0.864  -2.955 -24.728  1.00 10.00      A   
ATOM   2970  C   LYS A 315       1.279  -0.445 -20.927  1.00 10.00      A   
ATOM   2971  O   LYS A 315       0.701  -1.041 -20.018  1.00 10.00      A   
ATOM   2972  N   LEU A 316       1.837   0.742 -20.768  1.00 10.00      A   
ATOM   2973  HN  LEU A 316       2.246   1.183 -21.538  1.00 10.00      A   
ATOM   2974  CA  LEU A 316       1.844   1.418 -19.481  1.00 10.00      A   
ATOM   2975  CB  LEU A 316       2.844   2.573 -19.506  1.00 10.00      A   
ATOM   2976  CG  LEU A 316       3.267   3.131 -18.150  1.00 10.00      A   
ATOM   2977  CD1 LEU A 316       3.860   2.030 -17.284  1.00 10.00      A   
ATOM   2978  CD2 LEU A 316       4.264   4.261 -18.337  1.00 10.00      A   
ATOM   2979  C   LEU A 316       0.452   1.932 -19.124  1.00 10.00      A   
ATOM   2980  O   LEU A 316      -0.229   2.526 -19.958  1.00 10.00      A   
ATOM   2981  N   GLN A 317       0.040   1.698 -17.886  1.00 10.00      A   
ATOM   2982  HN  GLN A 317       0.631   1.215 -17.269  1.00 10.00      A   
ATOM   2983  CA  GLN A 317      -1.270   2.136 -17.417  1.00 10.00      A   
ATOM   2984  CB  GLN A 317      -2.085   0.942 -16.913  1.00 10.00      A   
ATOM   2985  CG  GLN A 317      -2.418  -0.074 -17.993  1.00 10.00      A   
ATOM   2986  CD  GLN A 317      -3.130  -1.296 -17.451  1.00 10.00      A   
ATOM   2987  OE1 GLN A 317      -2.899  -1.712 -16.312  1.00 10.00      A   
ATOM   2988  NE2 GLN A 317      -3.998  -1.878 -18.261  1.00 10.00      A   
ATOM   2989 HE21 GLN A 317      -4.126  -1.494 -19.162  1.00 10.00      A   
ATOM   2990 HE22 GLN A 317      -4.490  -2.660 -17.933  1.00 10.00      A   
ATOM   2991  C   GLN A 317      -1.141   3.193 -16.324  1.00 10.00      A   
ATOM   2992  O   GLN A 317      -1.848   4.199 -16.333  1.00 10.00      A   
ATOM   2993  N   ARG A 318      -0.236   2.964 -15.385  1.00 10.00      A   
ATOM   2994  HN  ARG A 318       0.303   2.144 -15.427  1.00 10.00      A   
ATOM   2995  CA  ARG A 318      -0.021   3.902 -14.291  1.00 10.00      A   
ATOM   2996  CB  ARG A 318      -0.357   3.245 -12.946  1.00 10.00      A   
ATOM   2997  CG  ARG A 318      -0.147   4.147 -11.737  1.00 10.00      A   
ATOM   2998  CD  ARG A 318      -0.376   3.402 -10.430  1.00 10.00      A   
ATOM   2999  NE  ARG A 318      -1.789   3.364 -10.048  1.00 10.00      A   
ATOM   3000  HE  ARG A 318      -2.454   3.475 -10.766  1.00 10.00      A   
ATOM   3001  CZ  ARG A 318      -2.219   3.199  -8.794  1.00 10.00      A   
ATOM   3002  NH1 ARG A 318      -1.348   3.055  -7.799  1.00 10.00      A   
ATOM   3003 HH11 ARG A 318      -1.685   2.928  -6.822  1.00 10.00      A   
ATOM   3004 HH12 ARG A 318      -0.322   3.071  -7.993  1.00 10.00      A   
ATOM   3005  NH2 ARG A 318      -3.519   3.173  -8.535  1.00 10.00      A   
ATOM   3006 HH21 ARG A 318      -4.208   3.284  -9.310  1.00 10.00      A   
ATOM   3007 HH22 ARG A 318      -3.860   3.042  -7.555  1.00 10.00      A   
ATOM   3008  C   ARG A 318       1.421   4.404 -14.302  1.00 10.00      A   
ATOM   3009  O   ARG A 318       2.361   3.623 -14.122  1.00 10.00      A   
ATOM   3010  N   LEU A 319       1.597   5.698 -14.529  1.00 10.00      A   
ATOM   3011  HN  LEU A 319       0.813   6.274 -14.682  1.00 10.00      A   
ATOM   3012  CA  LEU A 319       2.928   6.284 -14.560  1.00 10.00      A   
ATOM   3013  CB  LEU A 319       3.255   6.871 -15.936  1.00 10.00      A   
ATOM   3014  CG  LEU A 319       4.616   7.565 -16.046  1.00 10.00      A   
ATOM   3015  CD1 LEU A 319       5.752   6.557 -15.949  1.00 10.00      A   
ATOM   3016  CD2 LEU A 319       4.712   8.373 -17.327  1.00 10.00      A   
ATOM   3017  C   LEU A 319       3.116   7.346 -13.487  1.00 10.00      A   
ATOM   3018  O   LEU A 319       2.309   8.270 -13.351  1.00 10.00      A   
ATOM   3019  N   TRP A 320       4.188   7.195 -12.731  1.00 10.00      A   
ATOM   3020  HN  TRP A 320       4.773   6.418 -12.885  1.00 10.00      A   
ATOM   3021  CA  TRP A 320       4.539   8.132 -11.678  1.00 10.00      A   
ATOM   3022  CB  TRP A 320       4.621   7.396 -10.337  1.00 10.00      A   
ATOM   3023  CG  TRP A 320       3.304   7.177  -9.657  1.00 10.00      A   
ATOM   3024  CD1 TRP A 320       2.104   6.916 -10.248  1.00 10.00      A   
ATOM   3025  CD2 TRP A 320       3.059   7.198  -8.245  1.00 10.00      A   
ATOM   3026  NE1 TRP A 320       1.125   6.776  -9.294  1.00 10.00      A   
ATOM   3027  HE1 TRP A 320       0.169   6.587  -9.475  1.00 10.00      A   
ATOM   3028  CE2 TRP A 320       1.687   6.942  -8.055  1.00 10.00      A   
ATOM   3029  CE3 TRP A 320       3.868   7.406  -7.123  1.00 10.00      A   
ATOM   3030  CZ2 TRP A 320       1.108   6.893  -6.788  1.00 10.00      A   
ATOM   3031  CZ3 TRP A 320       3.294   7.356  -5.869  1.00 10.00      A   
ATOM   3032  CH2 TRP A 320       1.926   7.100  -5.710  1.00 10.00      A   
ATOM   3033  C   TRP A 320       5.904   8.716 -12.008  1.00 10.00      A   
ATOM   3034  O   TRP A 320       6.899   7.991 -12.014  1.00 10.00      A   
ATOM   3035  N   VAL A 321       5.958  10.004 -12.311  1.00 10.00      A   
ATOM   3036  HN  VAL A 321       5.133  10.543 -12.290  1.00 10.00      A   
ATOM   3037  CA  VAL A 321       7.222  10.643 -12.659  1.00 10.00      A   
ATOM   3038  CB  VAL A 321       7.392  10.802 -14.188  1.00 10.00      A   
ATOM   3039  CG1 VAL A 321       7.870   9.501 -14.817  1.00 10.00      A   
ATOM   3040  CG2 VAL A 321       6.088  11.263 -14.829  1.00 10.00      A   
ATOM   3041  C   VAL A 321       7.369  12.009 -12.002  1.00 10.00      A   
ATOM   3042  O   VAL A 321       6.468  12.480 -11.301  1.00 10.00      A   
ATOM   3043  N   LEU A 322       8.512  12.640 -12.234  1.00 10.00      A   
ATOM   3044  HN  LEU A 322       9.189  12.212 -12.802  1.00 10.00      A   
ATOM   3045  CA  LEU A 322       8.788  13.954 -11.684  1.00 10.00      A   
ATOM   3046  CB  LEU A 322      10.256  14.053 -11.253  1.00 10.00      A   
ATOM   3047  CG  LEU A 322      10.657  13.226 -10.033  1.00 10.00      A   
ATOM   3048  CD1 LEU A 322      12.168  13.234  -9.858  1.00 10.00      A   
ATOM   3049  CD2 LEU A 322       9.969  13.761  -8.787  1.00 10.00      A   
ATOM   3050  C   LEU A 322       8.479  15.029 -12.714  1.00 10.00      A   
ATOM   3051  O   LEU A 322       8.144  14.726 -13.860  1.00 10.00      A   
ATOM   3052  N   ASP A 323       8.609  16.281 -12.302  1.00 10.00      A   
ATOM   3053  HN  ASP A 323       8.883  16.452 -11.373  1.00 10.00      A   
ATOM   3054  CA  ASP A 323       8.354  17.421 -13.174  1.00 10.00      A   
ATOM   3055  CB  ASP A 323       8.291  18.720 -12.363  1.00 10.00      A   
ATOM   3056  CG  ASP A 323       9.560  19.013 -11.583  1.00 10.00      A   
ATOM   3057  OD1 ASP A 323      10.082  18.098 -10.912  1.00 10.00      A   
ATOM   3058  OD2 ASP A 323      10.023  20.165 -11.613  1.00 10.00      A   
ATOM   3059  C   ASP A 323       9.406  17.520 -14.273  1.00 10.00      A   
ATOM   3060  O   ASP A 323       9.226  18.236 -15.255  1.00 10.00      A   
ATOM   3061  N   TYR A 324      10.497  16.778 -14.106  1.00 10.00      A   
ATOM   3062  HN  TYR A 324      10.581  16.247 -13.291  1.00 10.00      A   
ATOM   3063  CA  TYR A 324      11.583  16.751 -15.080  1.00 10.00      A   
ATOM   3064  CB  TYR A 324      12.758  15.923 -14.551  1.00 10.00      A   
ATOM   3065  CG  TYR A 324      13.642  16.660 -13.571  1.00 10.00      A   
ATOM   3066  CD1 TYR A 324      13.772  16.223 -12.260  1.00 10.00      A   
ATOM   3067  CD2 TYR A 324      14.343  17.794 -13.957  1.00 10.00      A   
ATOM   3068  CE1 TYR A 324      14.576  16.897 -11.360  1.00 10.00      A   
ATOM   3069  CE2 TYR A 324      15.149  18.474 -13.065  1.00 10.00      A   
ATOM   3070  CZ  TYR A 324      15.262  18.022 -11.768  1.00 10.00      A   
ATOM   3071  OH  TYR A 324      16.065  18.699 -10.875  1.00 10.00      A   
ATOM   3072  HH  TYR A 324      15.856  19.643 -10.906  1.00 10.00      A   
ATOM   3073  C   TYR A 324      11.123  16.190 -16.423  1.00 10.00      A   
ATOM   3074  O   TYR A 324      11.827  16.318 -17.424  1.00 10.00      A   
ATOM   3075  N   ILE A 325       9.950  15.559 -16.432  1.00 10.00      A   
ATOM   3076  HN  ILE A 325       9.454  15.465 -15.588  1.00 10.00      A   
ATOM   3077  CA  ILE A 325       9.387  14.995 -17.652  1.00 10.00      A   
ATOM   3078  CB  ILE A 325       8.101  14.175 -17.367  1.00 10.00      A   
ATOM   3079  CG1 ILE A 325       7.644  13.418 -18.613  1.00 10.00      A   
ATOM   3080  CG2 ILE A 325       6.978  15.053 -16.830  1.00 10.00      A   
ATOM   3081  CD1 ILE A 325       8.635  12.382 -19.098  1.00 10.00      A   
ATOM   3082  C   ILE A 325       9.112  16.097 -18.681  1.00 10.00      A   
ATOM   3083  O   ILE A 325       9.305  15.895 -19.884  1.00 10.00      A   
ATOM   3084  N   GLU A 326       8.684  17.264 -18.185  1.00 10.00      A   
ATOM   3085  HN  GLU A 326       8.568  17.346 -17.214  1.00 10.00      A   
ATOM   3086  CA  GLU A 326       8.387  18.426 -19.019  1.00 10.00      A   
ATOM   3087  CB  GLU A 326       9.645  18.933 -19.726  1.00 10.00      A   
ATOM   3088  CG  GLU A 326      10.772  19.267 -18.758  1.00 10.00      A   
ATOM   3089  CD  GLU A 326      11.989  19.854 -19.434  1.00 10.00      A   
ATOM   3090  OE1 GLU A 326      12.569  19.188 -20.314  1.00 10.00      A   
ATOM   3091  OE2 GLU A 326      12.383  20.983 -19.079  1.00 10.00      A   
ATOM   3092  C   GLU A 326       7.221  18.192 -19.988  1.00 10.00      A   
ATOM   3093  O   GLU A 326       6.759  17.062 -20.171  1.00 10.00      A   
ATOM   3094  N   ASP A 327       6.741  19.276 -20.588  1.00 10.00      A   
ATOM   3095  HN  ASP A 327       7.151  20.149 -20.388  1.00 10.00      A   
ATOM   3096  CA  ASP A 327       5.617  19.218 -21.526  1.00 10.00      A   
ATOM   3097  CB  ASP A 327       5.244  20.617 -22.036  1.00 10.00      A   
ATOM   3098  CG  ASP A 327       4.825  21.587 -20.946  1.00 10.00      A   
ATOM   3099  OD1 ASP A 327       3.816  21.328 -20.255  1.00 10.00      A   
ATOM   3100  OD2 ASP A 327       5.499  22.627 -20.794  1.00 10.00      A   
ATOM   3101  C   ASP A 327       5.927  18.312 -22.715  1.00 10.00      A   
ATOM   3102  O   ASP A 327       5.092  17.508 -23.133  1.00 10.00      A   
ATOM   3103  N   ALA A 328       7.138  18.440 -23.247  1.00 10.00      A   
ATOM   3104  HN  ALA A 328       7.762  19.087 -22.857  1.00 10.00      A   
ATOM   3105  CA  ALA A 328       7.563  17.643 -24.394  1.00 10.00      A   
ATOM   3106  CB  ALA A 328       8.941  18.075 -24.869  1.00 10.00      A   
ATOM   3107  C   ALA A 328       7.542  16.153 -24.072  1.00 10.00      A   
ATOM   3108  O   ALA A 328       7.052  15.346 -24.866  1.00 10.00      A   
ATOM   3109  N   GLY A 329       8.056  15.801 -22.895  1.00 10.00      A   
ATOM   3110  HN  GLY A 329       8.417  16.494 -22.303  1.00 10.00      A   
ATOM   3111  CA  GLY A 329       8.087  14.413 -22.478  1.00 10.00      A   
ATOM   3112  C   GLY A 329       6.696  13.837 -22.347  1.00 10.00      A   
ATOM   3113  O   GLY A 329       6.439  12.706 -22.760  1.00 10.00      A   
ATOM   3114  N   LEU A 330       5.790  14.630 -21.789  1.00 10.00      A   
ATOM   3115  HN  LEU A 330       6.060  15.526 -21.483  1.00 10.00      A   
ATOM   3116  CA  LEU A 330       4.410  14.207 -21.610  1.00 10.00      A   
ATOM   3117  CB  LEU A 330       3.638  15.209 -20.755  1.00 10.00      A   
ATOM   3118  CG  LEU A 330       3.984  15.231 -19.261  1.00 10.00      A   
ATOM   3119  CD1 LEU A 330       3.125  16.247 -18.525  1.00 10.00      A   
ATOM   3120  CD2 LEU A 330       3.823  13.848 -18.645  1.00 10.00      A   
ATOM   3121  C   LEU A 330       3.723  14.002 -22.955  1.00 10.00      A   
ATOM   3122  O   LEU A 330       2.927  13.078 -23.114  1.00 10.00      A   
ATOM   3123  N   GLU A 331       4.043  14.852 -23.927  1.00 10.00      A   
ATOM   3124  HN  GLU A 331       4.674  15.582 -23.741  1.00 10.00      A   
ATOM   3125  CA  GLU A 331       3.462  14.730 -25.256  1.00 10.00      A   
ATOM   3126  CB  GLU A 331       3.832  15.924 -26.136  1.00 10.00      A   
ATOM   3127  CG  GLU A 331       2.957  16.073 -27.371  1.00 10.00      A   
ATOM   3128  CD  GLU A 331       2.932  17.492 -27.897  1.00 10.00      A   
ATOM   3129  OE1 GLU A 331       3.285  17.698 -29.075  1.00 10.00      A   
ATOM   3130  OE2 GLU A 331       2.560  18.410 -27.134  1.00 10.00      A   
ATOM   3131  C   GLU A 331       3.910  13.421 -25.900  1.00 10.00      A   
ATOM   3132  O   GLU A 331       3.110  12.714 -26.515  1.00 10.00      A   
ATOM   3133  N   VAL A 332       5.189  13.092 -25.734  1.00 10.00      A   
ATOM   3134  HN  VAL A 332       5.779  13.699 -25.231  1.00 10.00      A   
ATOM   3135  CA  VAL A 332       5.732  11.853 -26.277  1.00 10.00      A   
ATOM   3136  CB  VAL A 332       7.267  11.773 -26.115  1.00 10.00      A   
ATOM   3137  CG1 VAL A 332       7.794  10.432 -26.604  1.00 10.00      A   
ATOM   3138  CG2 VAL A 332       7.942  12.912 -26.866  1.00 10.00      A   
ATOM   3139  C   VAL A 332       5.071  10.666 -25.573  1.00 10.00      A   
ATOM   3140  O   VAL A 332       4.742   9.655 -26.197  1.00 10.00      A   
ATOM   3141  N   LEU A 333       4.861  10.815 -24.269  1.00 10.00      A   
ATOM   3142  HN  LEU A 333       5.163  11.640 -23.832  1.00 10.00      A   
ATOM   3143  CA  LEU A 333       4.217   9.784 -23.463  1.00 10.00      A   
ATOM   3144  CB  LEU A 333       4.152  10.229 -21.999  1.00 10.00      A   
ATOM   3145  CG  LEU A 333       3.148   9.498 -21.102  1.00 10.00      A   
ATOM   3146  CD1 LEU A 333       3.656   8.115 -20.734  1.00 10.00      A   
ATOM   3147  CD2 LEU A 333       2.849  10.311 -19.855  1.00 10.00      A   
ATOM   3148  C   LEU A 333       2.807   9.504 -23.976  1.00 10.00      A   
ATOM   3149  O   LEU A 333       2.445   8.354 -24.229  1.00 10.00      A   
ATOM   3150  N   ALA A 334       2.025  10.568 -24.147  1.00 10.00      A   
ATOM   3151  HN  ALA A 334       2.382  11.460 -23.935  1.00 10.00      A   
ATOM   3152  CA  ALA A 334       0.650  10.457 -24.624  1.00 10.00      A   
ATOM   3153  CB  ALA A 334      -0.014  11.823 -24.610  1.00 10.00      A   
ATOM   3154  C   ALA A 334       0.591   9.857 -26.026  1.00 10.00      A   
ATOM   3155  O   ALA A 334      -0.423   9.287 -26.425  1.00 10.00      A   
ATOM   3156  N   SER A 335       1.681   9.993 -26.766  1.00 10.00      A   
ATOM   3157  HN  SER A 335       2.453  10.472 -26.397  1.00 10.00      A   
ATOM   3158  CA  SER A 335       1.755   9.462 -28.118  1.00 10.00      A   
ATOM   3159  CB  SER A 335       2.691  10.321 -28.970  1.00 10.00      A   
ATOM   3160  OG  SER A 335       2.337  11.693 -28.880  1.00 10.00      A   
ATOM   3161  HG  SER A 335       2.671  12.058 -28.047  1.00 10.00      A   
ATOM   3162  C   SER A 335       2.217   8.005 -28.121  1.00 10.00      A   
ATOM   3163  O   SER A 335       2.071   7.301 -29.120  1.00 10.00      A   
ATOM   3164  N   THR A 336       2.758   7.555 -26.995  1.00 10.00      A   
ATOM   3165  HN  THR A 336       2.826   8.157 -26.222  1.00 10.00      A   
ATOM   3166  CA  THR A 336       3.246   6.189 -26.874  1.00 10.00      A   
ATOM   3167  CB  THR A 336       4.649   6.147 -26.235  1.00 10.00      A   
ATOM   3168  OG1 THR A 336       5.494   7.114 -26.883  1.00 10.00      A   
ATOM   3169  HG1 THR A 336       5.150   8.003 -26.712  1.00 10.00      A   
ATOM   3170  CG2 THR A 336       5.262   4.762 -26.384  1.00 10.00      A   
ATOM   3171  C   THR A 336       2.283   5.316 -26.065  1.00 10.00      A   
ATOM   3172  O   THR A 336       1.963   4.198 -26.466  1.00 10.00      A   
ATOM   3173  N   CYS A 337       1.817   5.827 -24.936  1.00 10.00      A   
ATOM   3174  HN  CYS A 337       2.092   6.732 -24.663  1.00 10.00      A   
ATOM   3175  CA  CYS A 337       0.899   5.082 -24.085  1.00 10.00      A   
ATOM   3176  CB  CYS A 337       1.291   5.240 -22.613  1.00 10.00      A   
ATOM   3177  SG  CYS A 337       3.061   5.053 -22.297  1.00 10.00      A   
ATOM   3178  HG  CYS A 337       3.487   3.983 -22.960  1.00 10.00      A   
ATOM   3179  C   CYS A 337      -0.537   5.538 -24.306  1.00 10.00      A   
ATOM   3180  O   CYS A 337      -0.891   6.678 -24.007  1.00 10.00      A   
ATOM   3181  N   LYS A 338      -1.357   4.643 -24.833  1.00 10.00      A   
ATOM   3182  HN  LYS A 338      -1.015   3.748 -25.046  1.00 10.00      A   
ATOM   3183  CA  LYS A 338      -2.755   4.948 -25.100  1.00 10.00      A   
ATOM   3184  CB  LYS A 338      -3.165   4.409 -26.477  1.00 10.00      A   
ATOM   3185  CG  LYS A 338      -2.457   5.072 -27.650  1.00 10.00      A   
ATOM   3186  CD  LYS A 338      -2.699   6.574 -27.651  1.00 10.00      A   
ATOM   3187  CE  LYS A 338      -1.871   7.286 -28.706  1.00 10.00      A   
ATOM   3188  NZ  LYS A 338      -2.033   8.761 -28.621  1.00 10.00      A   
ATOM   3189  HZ1 LYS A 338      -1.450   9.228 -29.343  1.00 10.00      A   
ATOM   3190  HZ2 LYS A 338      -1.738   9.104 -27.682  1.00 10.00      A   
ATOM   3191  HZ3 LYS A 338      -3.028   9.020 -28.776  1.00 10.00      A   
ATOM   3192  C   LYS A 338      -3.659   4.363 -24.017  1.00 10.00      A   
ATOM   3193  O   LYS A 338      -4.753   4.871 -23.761  1.00 10.00      A   
ATOM   3194  N   ASP A 339      -3.186   3.304 -23.371  1.00 10.00      A   
ATOM   3195  HN  ASP A 339      -2.300   2.959 -23.608  1.00 10.00      A   
ATOM   3196  CA  ASP A 339      -3.950   2.637 -22.315  1.00 10.00      A   
ATOM   3197  CB  ASP A 339      -3.674   1.128 -22.319  1.00 10.00      A   
ATOM   3198  CG  ASP A 339      -4.723   0.324 -21.566  1.00 10.00      A   
ATOM   3199  OD1 ASP A 339      -5.917   0.683 -21.637  1.00 10.00      A   
ATOM   3200  OD2 ASP A 339      -4.364  -0.681 -20.904  1.00 10.00      A   
ATOM   3201  C   ASP A 339      -3.628   3.235 -20.947  1.00 10.00      A   
ATOM   3202  O   ASP A 339      -3.953   2.656 -19.910  1.00 10.00      A   
ATOM   3203  N   LEU A 340      -2.990   4.402 -20.955  1.00 10.00      A   
ATOM   3204  HN  LEU A 340      -2.764   4.809 -21.812  1.00 10.00      A   
ATOM   3205  CA  LEU A 340      -2.625   5.092 -19.727  1.00 10.00      A   
ATOM   3206  CB  LEU A 340      -1.758   6.314 -20.039  1.00 10.00      A   
ATOM   3207  CG  LEU A 340      -0.982   6.904 -18.863  1.00 10.00      A   
ATOM   3208  CD1 LEU A 340       0.154   5.981 -18.449  1.00 10.00      A   
ATOM   3209  CD2 LEU A 340      -0.462   8.291 -19.205  1.00 10.00      A   
ATOM   3210  C   LEU A 340      -3.879   5.515 -18.974  1.00 10.00      A   
ATOM   3211  O   LEU A 340      -4.714   6.247 -19.506  1.00 10.00      A   
ATOM   3212  N   ARG A 341      -4.004   5.052 -17.739  1.00 10.00      A   
ATOM   3213  HN  ARG A 341      -3.284   4.496 -17.364  1.00 10.00      A   
ATOM   3214  CA  ARG A 341      -5.167   5.357 -16.918  1.00 10.00      A   
ATOM   3215  CB  ARG A 341      -5.622   4.110 -16.159  1.00 10.00      A   
ATOM   3216  CG  ARG A 341      -5.576   2.823 -16.964  1.00 10.00      A   
ATOM   3217  CD  ARG A 341      -6.758   2.716 -17.909  1.00 10.00      A   
ATOM   3218  NE  ARG A 341      -6.627   1.575 -18.809  1.00 10.00      A   
ATOM   3219  HE  ARG A 341      -6.002   1.672 -19.570  1.00 10.00      A   
ATOM   3220  CZ  ARG A 341      -7.283   0.425 -18.660  1.00 10.00      A   
ATOM   3221  NH1 ARG A 341      -8.114   0.255 -17.640  1.00 10.00      A   
ATOM   3222 HH11 ARG A 341      -8.630  -0.648 -17.524  1.00 10.00      A   
ATOM   3223 HH12 ARG A 341      -8.257   1.021 -16.946  1.00 10.00      A   
ATOM   3224  NH2 ARG A 341      -7.100  -0.553 -19.536  1.00 10.00      A   
ATOM   3225 HH21 ARG A 341      -6.438  -0.416 -20.344  1.00 10.00      A   
ATOM   3226 HH22 ARG A 341      -7.607  -1.457 -19.432  1.00 10.00      A   
ATOM   3227  C   ARG A 341      -4.857   6.451 -15.909  1.00 10.00      A   
ATOM   3228  O   ARG A 341      -5.678   7.340 -15.669  1.00 10.00      A   
ATOM   3229  N   GLU A 342      -3.670   6.387 -15.325  1.00 10.00      A   
ATOM   3230  HN  GLU A 342      -3.040   5.685 -15.589  1.00 10.00      A   
ATOM   3231  CA  GLU A 342      -3.274   7.346 -14.312  1.00 10.00      A   
ATOM   3232  CB  GLU A 342      -3.313   6.675 -12.940  1.00 10.00      A   
ATOM   3233  CG  GLU A 342      -2.998   7.597 -11.779  1.00 10.00      A   
ATOM   3234  CD  GLU A 342      -2.718   6.831 -10.505  1.00 10.00      A   
ATOM   3235  OE1 GLU A 342      -3.673   6.288  -9.906  1.00 10.00      A   
ATOM   3236  OE2 GLU A 342      -1.541   6.773 -10.094  1.00 10.00      A   
ATOM   3237  C   GLU A 342      -1.890   7.925 -14.578  1.00 10.00      A   
ATOM   3238  O   GLU A 342      -0.975   7.214 -15.000  1.00 10.00      A   
ATOM   3239  N   LEU A 343      -1.756   9.223 -14.323  1.00 10.00      A   
ATOM   3240  HN  LEU A 343      -2.539   9.728 -14.000  1.00 10.00      A   
ATOM   3241  CA  LEU A 343      -0.497   9.930 -14.506  1.00 10.00      A   
ATOM   3242  CB  LEU A 343      -0.493  10.672 -15.845  1.00 10.00      A   
ATOM   3243  CG  LEU A 343       0.729  11.543 -16.133  1.00 10.00      A   
ATOM   3244  CD1 LEU A 343       1.993  10.701 -16.182  1.00 10.00      A   
ATOM   3245  CD2 LEU A 343       0.543  12.309 -17.429  1.00 10.00      A   
ATOM   3246  C   LEU A 343      -0.283  10.916 -13.363  1.00 10.00      A   
ATOM   3247  O   LEU A 343      -1.080  11.837 -13.167  1.00 10.00      A   
ATOM   3248  N   ARG A 344       0.775  10.710 -12.594  1.00 10.00      A   
ATOM   3249  HN  ARG A 344       1.372   9.952 -12.788  1.00 10.00      A   
ATOM   3250  CA  ARG A 344       1.082  11.588 -11.474  1.00 10.00      A   
ATOM   3251  CB  ARG A 344       1.005  10.834 -10.140  1.00 10.00      A   
ATOM   3252  CG  ARG A 344      -0.388  10.326  -9.804  1.00 10.00      A   
ATOM   3253  CD  ARG A 344      -0.474   9.766  -8.391  1.00 10.00      A   
ATOM   3254  NE  ARG A 344      -1.471   8.700  -8.317  1.00 10.00      A   
ATOM   3255  HE  ARG A 344      -1.526   8.087  -9.098  1.00 10.00      A   
ATOM   3256  CZ  ARG A 344      -2.290   8.474  -7.285  1.00 10.00      A   
ATOM   3257  NH1 ARG A 344      -2.247   9.234  -6.195  1.00 10.00      A   
ATOM   3258 HH11 ARG A 344      -2.901   9.038  -5.397  1.00 10.00      A   
ATOM   3259 HH12 ARG A 344      -1.569  10.023  -6.125  1.00 10.00      A   
ATOM   3260  NH2 ARG A 344      -3.183   7.499  -7.369  1.00 10.00      A   
ATOM   3261 HH21 ARG A 344      -3.245   6.912  -8.239  1.00 10.00      A   
ATOM   3262 HH22 ARG A 344      -3.836   7.312  -6.575  1.00 10.00      A   
ATOM   3263  C   ARG A 344       2.453  12.226 -11.647  1.00 10.00      A   
ATOM   3264  O   ARG A 344       3.461  11.526 -11.789  1.00 10.00      A   
ATOM   3265  N   VAL A 345       2.480  13.552 -11.649  1.00 10.00      A   
ATOM   3266  HN  VAL A 345       1.639  14.050 -11.543  1.00 10.00      A   
ATOM   3267  CA  VAL A 345       3.720  14.299 -11.802  1.00 10.00      A   
ATOM   3268  CB  VAL A 345       3.605  15.366 -12.914  1.00 10.00      A   
ATOM   3269  CG1 VAL A 345       4.953  16.029 -13.155  1.00 10.00      A   
ATOM   3270  CG2 VAL A 345       3.076  14.753 -14.202  1.00 10.00      A   
ATOM   3271  C   VAL A 345       4.092  14.985 -10.491  1.00 10.00      A   
ATOM   3272  O   VAL A 345       3.400  15.897 -10.039  1.00 10.00      A   
ATOM   3273  N   PHE A 346       5.187  14.548  -9.890  1.00 10.00      A   
ATOM   3274  HN  PHE A 346       5.710  13.828 -10.314  1.00 10.00      A   
ATOM   3275  CA  PHE A 346       5.649  15.110  -8.626  1.00 10.00      A   
ATOM   3276  CB  PHE A 346       6.176  13.996  -7.718  1.00 10.00      A   
ATOM   3277  CG  PHE A 346       5.133  12.992  -7.304  1.00 10.00      A   
ATOM   3278  CD1 PHE A 346       4.822  11.912  -8.119  1.00 10.00      A   
ATOM   3279  CD2 PHE A 346       4.463  13.126  -6.099  1.00 10.00      A   
ATOM   3280  CE1 PHE A 346       3.864  10.991  -7.737  1.00 10.00      A   
ATOM   3281  CE2 PHE A 346       3.505  12.208  -5.712  1.00 10.00      A   
ATOM   3282  CZ  PHE A 346       3.205  11.138  -6.533  1.00 10.00      A   
ATOM   3283  C   PHE A 346       6.747  16.149  -8.858  1.00 10.00      A   
ATOM   3284  O   PHE A 346       7.618  15.956  -9.703  1.00 10.00      A   
ATOM   3285  N   PRO A 347       6.721  17.264  -8.112  1.00 10.00      A   
ATOM   3286  CA  PRO A 347       7.718  18.325  -8.251  1.00 10.00      A   
ATOM   3287  CB  PRO A 347       7.021  19.536  -7.631  1.00 10.00      A   
ATOM   3288  CG  PRO A 347       6.106  18.959  -6.602  1.00 10.00      A   
ATOM   3289  CD  PRO A 347       5.717  17.582  -7.081  1.00 10.00      A   
ATOM   3290  C   PRO A 347       9.014  18.014  -7.501  1.00 10.00      A   
ATOM   3291  O   PRO A 347       8.998  17.656  -6.319  1.00 10.00      A   
ATOM   3292  N   SER A 348      10.132  18.143  -8.197  1.00 10.00      A   
ATOM   3293  HN  SER A 348      10.079  18.394  -9.149  1.00 10.00      A   
ATOM   3294  CA  SER A 348      11.439  17.893  -7.608  1.00 10.00      A   
ATOM   3295  CB  SER A 348      12.479  17.677  -8.708  1.00 10.00      A   
ATOM   3296  OG  SER A 348      12.339  18.645  -9.738  1.00 10.00      A   
ATOM   3297  HG  SER A 348      11.559  18.430 -10.283  1.00 10.00      A   
ATOM   3298  C   SER A 348      11.862  19.045  -6.695  1.00 10.00      A   
ATOM   3299  O   SER A 348      12.463  18.835  -5.639  1.00 10.00      A   
ATOM   3300  N   GLU A 349      11.544  20.263  -7.110  1.00 10.00      A   
ATOM   3301  HN  GLU A 349      11.063  20.367  -7.960  1.00 10.00      A   
ATOM   3302  CA  GLU A 349      11.884  21.452  -6.342  1.00 10.00      A   
ATOM   3303  CB  GLU A 349      12.985  22.245  -7.048  1.00 10.00      A   
ATOM   3304  CG  GLU A 349      14.288  21.488  -7.213  1.00 10.00      A   
ATOM   3305  CD  GLU A 349      15.497  22.391  -7.082  1.00 10.00      A   
ATOM   3306  OE1 GLU A 349      15.763  22.870  -5.957  1.00 10.00      A   
ATOM   3307  OE2 GLU A 349      16.188  22.626  -8.096  1.00 10.00      A   
ATOM   3308  C   GLU A 349      10.654  22.334  -6.159  1.00 10.00      A   
ATOM   3309  O   GLU A 349      10.487  23.334  -6.857  1.00 10.00      A   
ATOM   3310  N   PRO A 350       9.779  21.977  -5.208  1.00 10.00      A   
ATOM   3311  CA  PRO A 350       8.548  22.724  -4.943  1.00 10.00      A   
ATOM   3312  CB  PRO A 350       7.664  21.668  -4.283  1.00 10.00      A   
ATOM   3313  CG  PRO A 350       8.621  20.798  -3.540  1.00 10.00      A   
ATOM   3314  CD  PRO A 350       9.912  20.807  -4.320  1.00 10.00      A   
ATOM   3315  C   PRO A 350       8.758  23.904  -3.992  1.00 10.00      A   
ATOM   3316  O   PRO A 350       7.803  24.564  -3.594  1.00 10.00      A   
ATOM   3317  N   PHE A 351       9.999  24.167  -3.622  1.00 10.00      A   
ATOM   3318  HN  PHE A 351      10.733  23.614  -3.959  1.00 10.00      A   
ATOM   3319  CA  PHE A 351      10.290  25.269  -2.720  1.00 10.00      A   
ATOM   3320  CB  PHE A 351      11.398  24.889  -1.736  1.00 10.00      A   
ATOM   3321  CG  PHE A 351      11.180  23.557  -1.075  1.00 10.00      A   
ATOM   3322  CD1 PHE A 351      12.010  22.482  -1.354  1.00 10.00      A   
ATOM   3323  CD2 PHE A 351      10.135  23.375  -0.185  1.00 10.00      A   
ATOM   3324  CE1 PHE A 351      11.802  21.252  -0.756  1.00 10.00      A   
ATOM   3325  CE2 PHE A 351       9.922  22.149   0.419  1.00 10.00      A   
ATOM   3326  CZ  PHE A 351      10.756  21.085   0.133  1.00 10.00      A   
ATOM   3327  C   PHE A 351      10.652  26.531  -3.499  1.00 10.00      A   
ATOM   3328  O   PHE A 351      10.506  27.650  -3.002  1.00 10.00      A   
ATOM   3329  N   VAL A 352      11.111  26.344  -4.728  1.00 10.00      A   
ATOM   3330  HN  VAL A 352      11.207  25.427  -5.064  1.00 10.00      A   
ATOM   3331  CA  VAL A 352      11.484  27.459  -5.593  1.00 10.00      A   
ATOM   3332  CB  VAL A 352      12.571  27.040  -6.610  1.00 10.00      A   
ATOM   3333  CG1 VAL A 352      12.894  28.174  -7.567  1.00 10.00      A   
ATOM   3334  CG2 VAL A 352      13.829  26.596  -5.887  1.00 10.00      A   
ATOM   3335  C   VAL A 352      10.257  27.969  -6.340  1.00 10.00      A   
ATOM   3336  O   VAL A 352       9.410  27.175  -6.764  1.00 10.00      A   
ATOM   3337  N   MET A 353      10.151  29.287  -6.482  1.00 10.00      A   
ATOM   3338  HN  MET A 353      10.852  29.868  -6.112  1.00 10.00      A   
ATOM   3339  CA  MET A 353       9.019  29.892  -7.176  1.00 10.00      A   
ATOM   3340  CB  MET A 353       8.857  31.365  -6.790  1.00 10.00      A   
ATOM   3341  CG  MET A 353       7.637  32.032  -7.409  1.00 10.00      A   
ATOM   3342  SD  MET A 353       7.751  33.832  -7.417  1.00 10.00      A   
ATOM   3343  CE  MET A 353       6.241  34.249  -8.287  1.00 10.00      A   
ATOM   3344  C   MET A 353       9.163  29.762  -8.688  1.00 10.00      A   
ATOM   3345  O   MET A 353       8.196  29.469  -9.385  1.00 10.00      A   
ATOM   3346  N   GLU A 354      10.369  29.979  -9.189  1.00 10.00      A   
ATOM   3347  HN  GLU A 354      11.106  30.204  -8.582  1.00 10.00      A   
ATOM   3348  CA  GLU A 354      10.625  29.890 -10.622  1.00 10.00      A   
ATOM   3349  CB  GLU A 354      11.968  30.529 -10.968  1.00 10.00      A   
ATOM   3350  CG  GLU A 354      12.011  32.030 -10.740  1.00 10.00      A   
ATOM   3351  CD  GLU A 354      10.866  32.758 -11.416  1.00 10.00      A   
ATOM   3352  OE1 GLU A 354      10.511  32.395 -12.555  1.00 10.00      A   
ATOM   3353  OE2 GLU A 354      10.323  33.709 -10.814  1.00 10.00      A   
ATOM   3354  C   GLU A 354      10.591  28.445 -11.110  1.00 10.00      A   
ATOM   3355  O   GLU A 354      11.096  27.543 -10.439  1.00 10.00      A   
ATOM   3356  N   PRO A 355       9.974  28.207 -12.278  1.00 10.00      A   
ATOM   3357  CA  PRO A 355       9.882  26.869 -12.868  1.00 10.00      A   
ATOM   3358  CB  PRO A 355       8.977  27.068 -14.094  1.00 10.00      A   
ATOM   3359  CG  PRO A 355       8.320  28.392 -13.884  1.00 10.00      A   
ATOM   3360  CD  PRO A 355       9.302  29.217 -13.106  1.00 10.00      A   
ATOM   3361  C   PRO A 355      11.259  26.354 -13.294  1.00 10.00      A   
ATOM   3362  O   PRO A 355      11.860  26.859 -14.245  1.00 10.00      A   
ATOM   3363  N   ASN A 356      11.752  25.350 -12.578  1.00 10.00      A   
ATOM   3364  HN  ASN A 356      11.223  24.992 -11.831  1.00 10.00      A   
ATOM   3365  CA  ASN A 356      13.060  24.764 -12.860  1.00 10.00      A   
ATOM   3366  CB  ASN A 356      13.607  24.028 -11.626  1.00 10.00      A   
ATOM   3367  CG  ASN A 356      12.661  22.959 -11.109  1.00 10.00      A   
ATOM   3368  OD1 ASN A 356      11.534  23.252 -10.710  1.00 10.00      A   
ATOM   3369  ND2 ASN A 356      13.114  21.716 -11.097  1.00 10.00      A   
ATOM   3370 HD21 ASN A 356      14.028  21.553 -11.416  1.00 10.00      A   
ATOM   3371 HD22 ASN A 356      12.517  21.007 -10.774  1.00 10.00      A   
ATOM   3372  C   ASN A 356      13.021  23.829 -14.069  1.00 10.00      A   
ATOM   3373  O   ASN A 356      14.058  23.347 -14.517  1.00 10.00      A   
ATOM   3374  N   VAL A 357      11.829  23.589 -14.602  1.00 10.00      A   
ATOM   3375  HN  VAL A 357      11.038  24.022 -14.220  1.00 10.00      A   
ATOM   3376  CA  VAL A 357      11.665  22.709 -15.758  1.00 10.00      A   
ATOM   3377  CB  VAL A 357      11.197  21.300 -15.342  1.00 10.00      A   
ATOM   3378  CG1 VAL A 357      12.294  20.550 -14.607  1.00 10.00      A   
ATOM   3379  CG2 VAL A 357       9.937  21.388 -14.496  1.00 10.00      A   
ATOM   3380  C   VAL A 357      10.628  23.273 -16.716  1.00 10.00      A   
ATOM   3381  O   VAL A 357       9.858  24.166 -16.352  1.00 10.00      A   
ATOM   3382  N   ALA A 358      10.598  22.737 -17.928  1.00 10.00      A   
ATOM   3383  HN  ALA A 358      11.243  22.026 -18.158  1.00 10.00      A   
ATOM   3384  CA  ALA A 358       9.641  23.169 -18.932  1.00 10.00      A   
ATOM   3385  CB  ALA A 358      10.215  23.016 -20.335  1.00 10.00      A   
ATOM   3386  C   ALA A 358       8.340  22.390 -18.790  1.00 10.00      A   
ATOM   3387  O   ALA A 358       7.940  21.646 -19.684  1.00 10.00      A   
ATOM   3388  N   LEU A 359       7.710  22.538 -17.639  1.00 10.00      A   
ATOM   3389  HN  LEU A 359       8.105  23.119 -16.955  1.00 10.00      A   
ATOM   3390  CA  LEU A 359       6.447  21.878 -17.362  1.00 10.00      A   
ATOM   3391  CB  LEU A 359       6.630  20.780 -16.313  1.00 10.00      A   
ATOM   3392  CG  LEU A 359       5.388  19.949 -15.992  1.00 10.00      A   
ATOM   3393  CD1 LEU A 359       5.236  18.805 -16.977  1.00 10.00      A   
ATOM   3394  CD2 LEU A 359       5.435  19.433 -14.566  1.00 10.00      A   
ATOM   3395  C   LEU A 359       5.456  22.911 -16.859  1.00 10.00      A   
ATOM   3396  O   LEU A 359       5.542  23.357 -15.708  1.00 10.00      A   
ATOM   3397  N   THR A 360       4.532  23.308 -17.714  1.00 10.00      A   
ATOM   3398  HN  THR A 360       4.512  22.929 -18.624  1.00 10.00      A   
ATOM   3399  CA  THR A 360       3.555  24.303 -17.333  1.00 10.00      A   
ATOM   3400  CB  THR A 360       3.650  25.556 -18.227  1.00 10.00      A   
ATOM   3401  OG1 THR A 360       3.823  25.165 -19.597  1.00 10.00      A   
ATOM   3402  HG1 THR A 360       3.028  25.407 -20.102  1.00 10.00      A   
ATOM   3403  CG2 THR A 360       4.824  26.427 -17.804  1.00 10.00      A   
ATOM   3404  C   THR A 360       2.132  23.751 -17.345  1.00 10.00      A   
ATOM   3405  O   THR A 360       1.617  23.321 -16.316  1.00 10.00      A   
ATOM   3406  N   GLU A 361       1.515  23.739 -18.514  1.00 10.00      A   
ATOM   3407  HN  GLU A 361       1.991  24.063 -19.305  1.00 10.00      A   
ATOM   3408  CA  GLU A 361       0.147  23.276 -18.649  1.00 10.00      A   
ATOM   3409  CB  GLU A 361      -0.814  24.475 -18.598  1.00 10.00      A   
ATOM   3410  CG  GLU A 361      -0.738  25.427 -19.792  1.00 10.00      A   
ATOM   3411  CD  GLU A 361       0.641  26.031 -20.008  1.00 10.00      A   
ATOM   3412  OE1 GLU A 361       1.439  25.447 -20.772  1.00 10.00      A   
ATOM   3413  OE2 GLU A 361       0.937  27.092 -19.423  1.00 10.00      A   
ATOM   3414  C   GLU A 361      -0.068  22.479 -19.933  1.00 10.00      A   
ATOM   3415  O   GLU A 361      -1.040  21.728 -20.049  1.00 10.00      A   
ATOM   3416  N   GLN A 362       0.837  22.644 -20.890  1.00 10.00      A   
ATOM   3417  HN  GLN A 362       1.589  23.251 -20.730  1.00 10.00      A   
ATOM   3418  CA  GLN A 362       0.751  21.951 -22.173  1.00 10.00      A   
ATOM   3419  CB  GLN A 362       1.914  22.361 -23.087  1.00 10.00      A   
ATOM   3420  CG  GLN A 362       1.935  21.683 -24.456  1.00 10.00      A   
ATOM   3421  CD  GLN A 362       0.701  21.970 -25.289  1.00 10.00      A   
ATOM   3422  OE1 GLN A 362       0.607  23.015 -25.930  1.00 10.00      A   
ATOM   3423  NE2 GLN A 362      -0.233  21.029 -25.317  1.00 10.00      A   
ATOM   3424 HE21 GLN A 362      -0.075  20.204 -24.803  1.00 10.00      A   
ATOM   3425 HE22 GLN A 362      -1.039  21.186 -25.857  1.00 10.00      A   
ATOM   3426  C   GLN A 362       0.724  20.437 -21.987  1.00 10.00      A   
ATOM   3427  O   GLN A 362      -0.070  19.748 -22.626  1.00 10.00      A   
ATOM   3428  N   GLY A 363       1.584  19.934 -21.102  1.00 10.00      A   
ATOM   3429  HN  GLY A 363       2.199  20.543 -20.629  1.00 10.00      A   
ATOM   3430  CA  GLY A 363       1.653  18.507 -20.839  1.00 10.00      A   
ATOM   3431  C   GLY A 363       0.306  17.891 -20.512  1.00 10.00      A   
ATOM   3432  O   GLY A 363      -0.062  16.867 -21.086  1.00 10.00      A   
ATOM   3433  N   LEU A 364      -0.435  18.517 -19.604  1.00 10.00      A   
ATOM   3434  HN  LEU A 364      -0.086  19.330 -19.184  1.00 10.00      A   
ATOM   3435  CA  LEU A 364      -1.751  18.020 -19.208  1.00 10.00      A   
ATOM   3436  CB  LEU A 364      -2.383  18.936 -18.156  1.00 10.00      A   
ATOM   3437  CG  LEU A 364      -2.932  18.264 -16.892  1.00 10.00      A   
ATOM   3438  CD1 LEU A 364      -3.493  19.309 -15.943  1.00 10.00      A   
ATOM   3439  CD2 LEU A 364      -4.001  17.239 -17.238  1.00 10.00      A   
ATOM   3440  C   LEU A 364      -2.680  17.897 -20.415  1.00 10.00      A   
ATOM   3441  O   LEU A 364      -3.340  16.873 -20.601  1.00 10.00      A   
ATOM   3442  N   VAL A 365      -2.716  18.943 -21.238  1.00 10.00      A   
ATOM   3443  HN  VAL A 365      -2.154  19.725 -21.042  1.00 10.00      A   
ATOM   3444  CA  VAL A 365      -3.567  18.959 -22.423  1.00 10.00      A   
ATOM   3445  CB  VAL A 365      -3.545  20.337 -23.118  1.00 10.00      A   
ATOM   3446  CG1 VAL A 365      -4.531  20.374 -24.275  1.00 10.00      A   
ATOM   3447  CG2 VAL A 365      -3.864  21.438 -22.119  1.00 10.00      A   
ATOM   3448  C   VAL A 365      -3.151  17.871 -23.419  1.00 10.00      A   
ATOM   3449  O   VAL A 365      -3.995  17.120 -23.917  1.00 10.00      A   
ATOM   3450  N   SER A 366      -1.847  17.772 -23.678  1.00 10.00      A   
ATOM   3451  HN  SER A 366      -1.220  18.387 -23.232  1.00 10.00      A   
ATOM   3452  CA  SER A 366      -1.319  16.783 -24.611  1.00 10.00      A   
ATOM   3453  CB  SER A 366       0.199  16.934 -24.737  1.00 10.00      A   
ATOM   3454  OG  SER A 366       0.547  18.268 -25.068  1.00 10.00      A   
ATOM   3455  HG  SER A 366       1.163  18.263 -25.819  1.00 10.00      A   
ATOM   3456  C   SER A 366      -1.686  15.355 -24.198  1.00 10.00      A   
ATOM   3457  O   SER A 366      -2.032  14.524 -25.042  1.00 10.00      A   
ATOM   3458  N   VAL A 367      -1.631  15.078 -22.901  1.00 10.00      A   
ATOM   3459  HN  VAL A 367      -1.364  15.783 -22.267  1.00 10.00      A   
ATOM   3460  CA  VAL A 367      -1.955  13.749 -22.395  1.00 10.00      A   
ATOM   3461  CB  VAL A 367      -1.412  13.527 -20.967  1.00 10.00      A   
ATOM   3462  CG1 VAL A 367      -1.787  12.145 -20.455  1.00 10.00      A   
ATOM   3463  CG2 VAL A 367       0.100  13.702 -20.944  1.00 10.00      A   
ATOM   3464  C   VAL A 367      -3.464  13.494 -22.433  1.00 10.00      A   
ATOM   3465  O   VAL A 367      -3.908  12.387 -22.738  1.00 10.00      A   
ATOM   3466  N   SER A 368      -4.247  14.527 -22.153  1.00 10.00      A   
ATOM   3467  HN  SER A 368      -3.838  15.393 -21.931  1.00 10.00      A   
ATOM   3468  CA  SER A 368      -5.702  14.409 -22.159  1.00 10.00      A   
ATOM   3469  CB  SER A 368      -6.348  15.722 -21.707  1.00 10.00      A   
ATOM   3470  OG  SER A 368      -5.880  16.101 -20.423  1.00 10.00      A   
ATOM   3471  HG  SER A 368      -4.964  16.413 -20.492  1.00 10.00      A   
ATOM   3472  C   SER A 368      -6.231  14.015 -23.538  1.00 10.00      A   
ATOM   3473  O   SER A 368      -7.147  13.198 -23.652  1.00 10.00      A   
ATOM   3474  N   MET A 369      -5.638  14.589 -24.580  1.00 10.00      A   
ATOM   3475  HN  MET A 369      -4.898  15.217 -24.425  1.00 10.00      A   
ATOM   3476  CA  MET A 369      -6.056  14.311 -25.948  1.00 10.00      A   
ATOM   3477  CB  MET A 369      -5.719  15.492 -26.864  1.00 10.00      A   
ATOM   3478  CG  MET A 369      -6.259  16.832 -26.396  1.00 10.00      A   
ATOM   3479  SD  MET A 369      -5.940  18.163 -27.571  1.00 10.00      A   
ATOM   3480  CE  MET A 369      -7.039  17.705 -28.909  1.00 10.00      A   
ATOM   3481  C   MET A 369      -5.390  13.048 -26.486  1.00 10.00      A   
ATOM   3482  O   MET A 369      -5.908  12.404 -27.400  1.00 10.00      A   
ATOM   3483  N   GLY A 370      -4.243  12.697 -25.914  1.00 10.00      A   
ATOM   3484  HN  GLY A 370      -3.883  13.243 -25.182  1.00 10.00      A   
ATOM   3485  CA  GLY A 370      -3.514  11.528 -26.367  1.00 10.00      A   
ATOM   3486  C   GLY A 370      -3.973  10.227 -25.739  1.00 10.00      A   
ATOM   3487  O   GLY A 370      -4.014   9.196 -26.411  1.00 10.00      A   
ATOM   3488  N   CYS A 371      -4.296  10.261 -24.455  1.00 10.00      A   
ATOM   3489  HN  CYS A 371      -4.234  11.110 -23.963  1.00 10.00      A   
ATOM   3490  CA  CYS A 371      -4.732   9.066 -23.747  1.00 10.00      A   
ATOM   3491  CB  CYS A 371      -3.904   8.888 -22.478  1.00 10.00      A   
ATOM   3492  SG  CYS A 371      -2.127   9.122 -22.721  1.00 10.00      A   
ATOM   3493  HG  CYS A 371      -1.676   8.098 -23.439  1.00 10.00      A   
ATOM   3494  C   CYS A 371      -6.219   9.128 -23.406  1.00 10.00      A   
ATOM   3495  O   CYS A 371      -6.639   9.897 -22.543  1.00 10.00      A   
ATOM   3496  N   PRO A 372      -7.038   8.319 -24.093  1.00 10.00      A   
ATOM   3497  CA  PRO A 372      -8.485   8.271 -23.871  1.00 10.00      A   
ATOM   3498  CB  PRO A 372      -9.027   7.610 -25.150  1.00 10.00      A   
ATOM   3499  CG  PRO A 372      -7.843   7.420 -26.049  1.00 10.00      A   
ATOM   3500  CD  PRO A 372      -6.633   7.409 -25.164  1.00 10.00      A   
ATOM   3501  C   PRO A 372      -8.857   7.438 -22.645  1.00 10.00      A   
ATOM   3502  O   PRO A 372      -9.994   7.475 -22.175  1.00 10.00      A   
ATOM   3503  N   LYS A 373      -7.896   6.679 -22.136  1.00 10.00      A   
ATOM   3504  HN  LYS A 373      -7.013   6.682 -22.561  1.00 10.00      A   
ATOM   3505  CA  LYS A 373      -8.123   5.839 -20.964  1.00 10.00      A   
ATOM   3506  CB  LYS A 373      -7.267   4.571 -21.036  1.00 10.00      A   
ATOM   3507  CG  LYS A 373      -7.551   3.677 -22.234  1.00 10.00      A   
ATOM   3508  CD  LYS A 373      -8.942   3.069 -22.166  1.00 10.00      A   
ATOM   3509  CE  LYS A 373      -9.085   1.904 -23.133  1.00 10.00      A   
ATOM   3510  NZ  LYS A 373      -8.351   0.697 -22.664  1.00 10.00      A   
ATOM   3511  HZ1 LYS A 373      -8.843   0.273 -21.855  1.00 10.00      A   
ATOM   3512  HZ2 LYS A 373      -7.379   0.950 -22.368  1.00 10.00      A   
ATOM   3513  HZ3 LYS A 373      -8.291  -0.008 -23.426  1.00 10.00      A   
ATOM   3514  C   LYS A 373      -7.793   6.600 -19.686  1.00 10.00      A   
ATOM   3515  O   LYS A 373      -8.019   6.105 -18.580  1.00 10.00      A   
ATOM   3516  N   LEU A 374      -7.257   7.804 -19.854  1.00 10.00      A   
ATOM   3517  HN  LEU A 374      -7.120   8.137 -20.765  1.00 10.00      A   
ATOM   3518  CA  LEU A 374      -6.874   8.651 -18.730  1.00 10.00      A   
ATOM   3519  CB  LEU A 374      -6.188   9.923 -19.253  1.00 10.00      A   
ATOM   3520  CG  LEU A 374      -5.168  10.597 -18.330  1.00 10.00      A   
ATOM   3521  CD1 LEU A 374      -5.857  11.284 -17.164  1.00 10.00      A   
ATOM   3522  CD2 LEU A 374      -4.135   9.594 -17.837  1.00 10.00      A   
ATOM   3523  C   LEU A 374      -8.096   9.012 -17.891  1.00 10.00      A   
ATOM   3524  O   LEU A 374      -9.090   9.514 -18.417  1.00 10.00      A   
ATOM   3525  N   GLU A 375      -8.022   8.741 -16.592  1.00 10.00      A   
ATOM   3526  HN  GLU A 375      -7.209   8.317 -16.236  1.00 10.00      A   
ATOM   3527  CA  GLU A 375      -9.125   9.038 -15.686  1.00 10.00      A   
ATOM   3528  CB  GLU A 375      -9.964   7.784 -15.448  1.00 10.00      A   
ATOM   3529  CG  GLU A 375      -9.183   6.623 -14.851  1.00 10.00      A   
ATOM   3530  CD  GLU A 375     -10.072   5.479 -14.415  1.00 10.00      A   
ATOM   3531  OE1 GLU A 375     -11.204   5.737 -13.957  1.00 10.00      A   
ATOM   3532  OE2 GLU A 375      -9.635   4.313 -14.514  1.00 10.00      A   
ATOM   3533  C   GLU A 375      -8.634   9.600 -14.347  1.00 10.00      A   
ATOM   3534  O   GLU A 375      -9.421  10.154 -13.574  1.00 10.00      A   
ATOM   3535  N   SER A 376      -7.342   9.443 -14.068  1.00 10.00      A   
ATOM   3536  HN  SER A 376      -6.769   8.973 -14.703  1.00 10.00      A   
ATOM   3537  CA  SER A 376      -6.758   9.937 -12.828  1.00 10.00      A   
ATOM   3538  CB  SER A 376      -6.505   8.770 -11.874  1.00 10.00      A   
ATOM   3539  OG  SER A 376      -7.626   7.904 -11.822  1.00 10.00      A   
ATOM   3540  HG  SER A 376      -7.441   7.179 -11.213  1.00 10.00      A   
ATOM   3541  C   SER A 376      -5.451  10.678 -13.104  1.00 10.00      A   
ATOM   3542  O   SER A 376      -4.514  10.115 -13.676  1.00 10.00      A   
ATOM   3543  N   VAL A 377      -5.387  11.943 -12.709  1.00 10.00      A   
ATOM   3544  HN  VAL A 377      -6.160  12.353 -12.262  1.00 10.00      A   
ATOM   3545  CA  VAL A 377      -4.187  12.736 -12.930  1.00 10.00      A   
ATOM   3546  CB  VAL A 377      -4.296  13.661 -14.161  1.00 10.00      A   
ATOM   3547  CG1 VAL A 377      -3.577  13.056 -15.355  1.00 10.00      A   
ATOM   3548  CG2 VAL A 377      -5.748  13.972 -14.495  1.00 10.00      A   
ATOM   3549  C   VAL A 377      -3.809  13.579 -11.723  1.00 10.00      A   
ATOM   3550  O   VAL A 377      -4.664  14.016 -10.957  1.00 10.00      A   
ATOM   3551  N   LEU A 378      -2.512  13.770 -11.564  1.00 10.00      A   
ATOM   3552  HN  LEU A 378      -1.895  13.332 -12.194  1.00 10.00      A   
ATOM   3553  CA  LEU A 378      -1.953  14.587 -10.497  1.00 10.00      A   
ATOM   3554  CB  LEU A 378      -1.273  13.713  -9.442  1.00 10.00      A   
ATOM   3555  CG  LEU A 378      -0.523  14.454  -8.330  1.00 10.00      A   
ATOM   3556  CD1 LEU A 378      -1.486  15.220  -7.438  1.00 10.00      A   
ATOM   3557  CD2 LEU A 378       0.311  13.486  -7.509  1.00 10.00      A   
ATOM   3558  C   LEU A 378      -0.945  15.540 -11.126  1.00 10.00      A   
ATOM   3559  O   LEU A 378       0.135  15.121 -11.548  1.00 10.00      A   
ATOM   3560  N   TYR A 379      -1.304  16.809 -11.208  1.00 10.00      A   
ATOM   3561  HN  TYR A 379      -2.166  17.093 -10.828  1.00 10.00      A   
ATOM   3562  CA  TYR A 379      -0.439  17.797 -11.837  1.00 10.00      A   
ATOM   3563  CB  TYR A 379      -1.189  18.473 -12.984  1.00 10.00      A   
ATOM   3564  CG  TYR A 379      -0.342  18.811 -14.191  1.00 10.00      A   
ATOM   3565  CD1 TYR A 379       0.245  17.812 -14.955  1.00 10.00      A   
ATOM   3566  CD2 TYR A 379      -0.150  20.130 -14.580  1.00 10.00      A   
ATOM   3567  CE1 TYR A 379       0.999  18.118 -16.072  1.00 10.00      A   
ATOM   3568  CE2 TYR A 379       0.603  20.446 -15.692  1.00 10.00      A   
ATOM   3569  CZ  TYR A 379       1.174  19.438 -16.435  1.00 10.00      A   
ATOM   3570  OH  TYR A 379       1.916  19.748 -17.551  1.00 10.00      A   
ATOM   3571  HH  TYR A 379       2.504  20.483 -17.351  1.00 10.00      A   
ATOM   3572  C   TYR A 379       0.046  18.847 -10.850  1.00 10.00      A   
ATOM   3573  O   TYR A 379      -0.751  19.476 -10.154  1.00 10.00      A   
ATOM   3574  N   PHE A 380       1.357  19.028 -10.802  1.00 10.00      A   
ATOM   3575  HN  PHE A 380       1.933  18.483 -11.376  1.00 10.00      A   
ATOM   3576  CA  PHE A 380       1.975  20.014  -9.927  1.00 10.00      A   
ATOM   3577  CB  PHE A 380       2.902  19.330  -8.915  1.00 10.00      A   
ATOM   3578  CG  PHE A 380       2.269  19.060  -7.578  1.00 10.00      A   
ATOM   3579  CD1 PHE A 380       1.538  17.902  -7.360  1.00 10.00      A   
ATOM   3580  CD2 PHE A 380       2.407  19.962  -6.535  1.00 10.00      A   
ATOM   3581  CE1 PHE A 380       0.958  17.651  -6.132  1.00 10.00      A   
ATOM   3582  CE2 PHE A 380       1.828  19.717  -5.304  1.00 10.00      A   
ATOM   3583  CZ  PHE A 380       1.100  18.561  -5.103  1.00 10.00      A   
ATOM   3584  C   PHE A 380       2.774  21.008 -10.764  1.00 10.00      A   
ATOM   3585  O   PHE A 380       3.827  20.666 -11.308  1.00 10.00      A   
ATOM   3586  N   CYS A 381       2.278  22.230 -10.870  1.00 10.00      A   
ATOM   3587  HN  CYS A 381       1.448  22.454 -10.397  1.00 10.00      A   
ATOM   3588  CA  CYS A 381       2.953  23.256 -11.659  1.00 10.00      A   
ATOM   3589  CB  CYS A 381       2.372  23.308 -13.073  1.00 10.00      A   
ATOM   3590  SG  CYS A 381       0.589  23.610 -13.131  1.00 10.00      A   
ATOM   3591  HG  CYS A 381       0.353  24.507 -14.087  1.00 10.00      A   
ATOM   3592  C   CYS A 381       2.849  24.623 -10.991  1.00 10.00      A   
ATOM   3593  O   CYS A 381       2.344  24.735  -9.874  1.00 10.00      A   
ATOM   3594  N   ARG A 382       3.332  25.659 -11.672  1.00 10.00      A   
ATOM   3595  HN  ARG A 382       3.727  25.512 -12.559  1.00 10.00      A   
ATOM   3596  CA  ARG A 382       3.294  27.011 -11.134  1.00 10.00      A   
ATOM   3597  CB  ARG A 382       4.652  27.693 -11.297  1.00 10.00      A   
ATOM   3598  CG  ARG A 382       5.647  27.388 -10.197  1.00 10.00      A   
ATOM   3599  CD  ARG A 382       6.729  26.438 -10.671  1.00 10.00      A   
ATOM   3600  NE  ARG A 382       7.748  26.257  -9.649  1.00 10.00      A   
ATOM   3601  HE  ARG A 382       7.842  26.980  -8.981  1.00 10.00      A   
ATOM   3602  CZ  ARG A 382       8.542  25.192  -9.559  1.00 10.00      A   
ATOM   3603  NH1 ARG A 382       8.443  24.200 -10.443  1.00 10.00      A   
ATOM   3604 HH11 ARG A 382       7.741  24.255 -11.212  1.00 10.00      A   
ATOM   3605 HH12 ARG A 382       9.066  23.361 -10.370  1.00 10.00      A   
ATOM   3606  NH2 ARG A 382       9.431  25.121  -8.581  1.00 10.00      A   
ATOM   3607 HH21 ARG A 382      10.060  24.292  -8.492  1.00 10.00      A   
ATOM   3608 HH22 ARG A 382       9.504  25.900  -7.886  1.00 10.00      A   
ATOM   3609  C   ARG A 382       2.218  27.858 -11.803  1.00 10.00      A   
ATOM   3610  O   ARG A 382       1.714  28.806 -11.205  1.00 10.00      A   
ATOM   3611  N   GLN A 383       1.876  27.532 -13.041  1.00 10.00      A   
ATOM   3612  HN  GLN A 383       2.305  26.768 -13.478  1.00 10.00      A   
ATOM   3613  CA  GLN A 383       0.868  28.291 -13.763  1.00 10.00      A   
ATOM   3614  CB  GLN A 383       1.519  29.210 -14.805  1.00 10.00      A   
ATOM   3615  CG  GLN A 383       2.051  28.497 -16.039  1.00 10.00      A   
ATOM   3616  CD  GLN A 383       2.678  29.448 -17.042  1.00 10.00      A   
ATOM   3617  OE1 GLN A 383       3.257  30.471 -16.671  1.00 10.00      A   
ATOM   3618  NE2 GLN A 383       2.558  29.124 -18.322  1.00 10.00      A   
ATOM   3619 HE21 GLN A 383       2.077  28.293 -18.550  1.00 10.00      A   
ATOM   3620 HE22 GLN A 383       2.943  29.728 -18.993  1.00 10.00      A   
ATOM   3621  C   GLN A 383      -0.162  27.379 -14.416  1.00 10.00      A   
ATOM   3622  O   GLN A 383       0.124  26.220 -14.731  1.00 10.00      A   
ATOM   3623  N   MET A 384      -1.361  27.910 -14.599  1.00 10.00      A   
ATOM   3624  HN  MET A 384      -1.523  28.834 -14.300  1.00 10.00      A   
ATOM   3625  CA  MET A 384      -2.453  27.171 -15.221  1.00 10.00      A   
ATOM   3626  CB  MET A 384      -3.179  26.301 -14.190  1.00 10.00      A   
ATOM   3627  CG  MET A 384      -4.217  25.363 -14.791  1.00 10.00      A   
ATOM   3628  SD  MET A 384      -3.529  24.286 -16.064  1.00 10.00      A   
ATOM   3629  CE  MET A 384      -2.396  23.301 -15.088  1.00 10.00      A   
ATOM   3630  C   MET A 384      -3.430  28.146 -15.867  1.00 10.00      A   
ATOM   3631  O   MET A 384      -3.747  29.188 -15.290  1.00 10.00      A   
ATOM   3632  N   THR A 385      -3.888  27.818 -17.066  1.00 10.00      A   
ATOM   3633  HN  THR A 385      -3.582  26.986 -17.487  1.00 10.00      A   
ATOM   3634  CA  THR A 385      -4.822  28.669 -17.788  1.00 10.00      A   
ATOM   3635  CB  THR A 385      -4.432  28.754 -19.274  1.00 10.00      A   
ATOM   3636  OG1 THR A 385      -3.274  27.936 -19.509  1.00 10.00      A   
ATOM   3637  HG1 THR A 385      -2.523  28.499 -19.750  1.00 10.00      A   
ATOM   3638  CG2 THR A 385      -4.133  30.189 -19.673  1.00 10.00      A   
ATOM   3639  C   THR A 385      -6.246  28.129 -17.696  1.00 10.00      A   
ATOM   3640  O   THR A 385      -6.462  26.914 -17.679  1.00 10.00      A   
ATOM   3641  N   ASN A 386      -7.214  29.037 -17.641  1.00 10.00      A   
ATOM   3642  HN  ASN A 386      -6.973  29.998 -17.632  1.00 10.00      A   
ATOM   3643  CA  ASN A 386      -8.620  28.656 -17.579  1.00 10.00      A   
ATOM   3644  CB  ASN A 386      -9.513  29.888 -17.434  1.00 10.00      A   
ATOM   3645  CG  ASN A 386      -9.697  30.318 -15.997  1.00 10.00      A   
ATOM   3646  OD1 ASN A 386     -10.558  29.795 -15.289  1.00 10.00      A   
ATOM   3647  ND2 ASN A 386      -8.903  31.284 -15.561  1.00 10.00      A   
ATOM   3648 HD21 ASN A 386      -8.245  31.660 -16.187  1.00 10.00      A   
ATOM   3649 HD22 ASN A 386      -9.009  31.589 -14.635  1.00 10.00      A   
ATOM   3650  C   ASN A 386      -8.999  27.904 -18.843  1.00 10.00      A   
ATOM   3651  O   ASN A 386      -9.636  26.854 -18.786  1.00 10.00      A   
ATOM   3652  N   ALA A 387      -8.574  28.449 -19.981  1.00 10.00      A   
ATOM   3653  HN  ALA A 387      -8.069  29.290 -19.942  1.00 10.00      A   
ATOM   3654  CA  ALA A 387      -8.845  27.850 -21.281  1.00 10.00      A   
ATOM   3655  CB  ALA A 387      -8.244  28.698 -22.392  1.00 10.00      A   
ATOM   3656  C   ALA A 387      -8.304  26.426 -21.343  1.00 10.00      A   
ATOM   3657  O   ALA A 387      -8.946  25.531 -21.897  1.00 10.00      A   
ATOM   3658  N   ALA A 388      -7.124  26.222 -20.757  1.00 10.00      A   
ATOM   3659  HN  ALA A 388      -6.665  26.976 -20.335  1.00 10.00      A   
ATOM   3660  CA  ALA A 388      -6.502  24.906 -20.728  1.00 10.00      A   
ATOM   3661  CB  ALA A 388      -5.113  24.987 -20.117  1.00 10.00      A   
ATOM   3662  C   ALA A 388      -7.377  23.926 -19.949  1.00 10.00      A   
ATOM   3663  O   ALA A 388      -7.685  22.838 -20.433  1.00 10.00      A   
ATOM   3664  N   LEU A 389      -7.794  24.333 -18.754  1.00 10.00      A   
ATOM   3665  HN  LEU A 389      -7.518  25.217 -18.430  1.00 10.00      A   
ATOM   3666  CA  LEU A 389      -8.645  23.498 -17.908  1.00 10.00      A   
ATOM   3667  CB  LEU A 389      -8.961  24.211 -16.596  1.00 10.00      A   
ATOM   3668  CG  LEU A 389      -7.810  24.320 -15.597  1.00 10.00      A   
ATOM   3669  CD1 LEU A 389      -8.215  25.176 -14.406  1.00 10.00      A   
ATOM   3670  CD2 LEU A 389      -7.372  22.939 -15.140  1.00 10.00      A   
ATOM   3671  C   LEU A 389      -9.937  23.136 -18.629  1.00 10.00      A   
ATOM   3672  O   LEU A 389     -10.376  21.984 -18.602  1.00 10.00      A   
ATOM   3673  N   ILE A 390     -10.534  24.129 -19.283  1.00 10.00      A   
ATOM   3674  HN  ILE A 390     -10.135  25.028 -19.258  1.00 10.00      A   
ATOM   3675  CA  ILE A 390     -11.767  23.920 -20.029  1.00 10.00      A   
ATOM   3676  CB  ILE A 390     -12.295  25.241 -20.643  1.00 10.00      A   
ATOM   3677  CG1 ILE A 390     -12.624  26.253 -19.538  1.00 10.00      A   
ATOM   3678  CG2 ILE A 390     -13.524  24.984 -21.504  1.00 10.00      A   
ATOM   3679  CD1 ILE A 390     -12.889  27.658 -20.044  1.00 10.00      A   
ATOM   3680  C   ILE A 390     -11.536  22.889 -21.134  1.00 10.00      A   
ATOM   3681  O   ILE A 390     -12.362  22.002 -21.350  1.00 10.00      A   
ATOM   3682  N   THR A 391     -10.392  22.996 -21.805  1.00 10.00      A   
ATOM   3683  HN  THR A 391      -9.765  23.713 -21.568  1.00 10.00      A   
ATOM   3684  CA  THR A 391     -10.042  22.074 -22.876  1.00 10.00      A   
ATOM   3685  CB  THR A 391      -8.741  22.498 -23.592  1.00 10.00      A   
ATOM   3686  OG1 THR A 391      -8.811  23.888 -23.963  1.00 10.00      A   
ATOM   3687  HG1 THR A 391      -9.028  24.421 -23.181  1.00 10.00      A   
ATOM   3688  CG2 THR A 391      -8.517  21.660 -24.845  1.00 10.00      A   
ATOM   3689  C   THR A 391      -9.887  20.650 -22.338  1.00 10.00      A   
ATOM   3690  O   THR A 391     -10.398  19.702 -22.933  1.00 10.00      A   
ATOM   3691  N   ILE A 392      -9.202  20.520 -21.200  1.00 10.00      A   
ATOM   3692  HN  ILE A 392      -8.833  21.327 -20.773  1.00 10.00      A   
ATOM   3693  CA  ILE A 392      -8.973  19.217 -20.567  1.00 10.00      A   
ATOM   3694  CB  ILE A 392      -8.207  19.362 -19.231  1.00 10.00      A   
ATOM   3695  CG1 ILE A 392      -6.832  19.983 -19.463  1.00 10.00      A   
ATOM   3696  CG2 ILE A 392      -8.063  18.016 -18.537  1.00 10.00      A   
ATOM   3697  CD1 ILE A 392      -6.178  20.482 -18.197  1.00 10.00      A   
ATOM   3698  C   ILE A 392     -10.288  18.489 -20.303  1.00 10.00      A   
ATOM   3699  O   ILE A 392     -10.429  17.304 -20.621  1.00 10.00      A   
ATOM   3700  N   ALA A 393     -11.248  19.204 -19.723  1.00 10.00      A   
ATOM   3701  HN  ALA A 393     -11.070  20.144 -19.494  1.00 10.00      A   
ATOM   3702  CA  ALA A 393     -12.556  18.634 -19.413  1.00 10.00      A   
ATOM   3703  CB  ALA A 393     -13.403  19.643 -18.659  1.00 10.00      A   
ATOM   3704  C   ALA A 393     -13.273  18.189 -20.687  1.00 10.00      A   
ATOM   3705  O   ALA A 393     -14.022  17.212 -20.687  1.00 10.00      A   
ATOM   3706  N   ARG A 394     -13.024  18.907 -21.778  1.00 10.00      A   
ATOM   3707  HN  ARG A 394     -12.407  19.669 -21.718  1.00 10.00      A   
ATOM   3708  CA  ARG A 394     -13.641  18.592 -23.062  1.00 10.00      A   
ATOM   3709  CB  ARG A 394     -13.712  19.833 -23.945  1.00 10.00      A   
ATOM   3710  CG  ARG A 394     -14.485  20.975 -23.315  1.00 10.00      A   
ATOM   3711  CD  ARG A 394     -14.583  22.163 -24.249  1.00 10.00      A   
ATOM   3712  NE  ARG A 394     -15.698  22.037 -25.181  1.00 10.00      A   
ATOM   3713  HE  ARG A 394     -15.619  21.358 -25.893  1.00 10.00      A   
ATOM   3714  CZ  ARG A 394     -16.802  22.772 -25.108  1.00 10.00      A   
ATOM   3715  NH1 ARG A 394     -16.941  23.671 -24.142  1.00 10.00      A   
ATOM   3716 HH11 ARG A 394     -16.189  23.800 -23.435  1.00 10.00      A   
ATOM   3717 HH12 ARG A 394     -17.806  24.250 -24.085  1.00 10.00      A   
ATOM   3718  NH2 ARG A 394     -17.757  22.620 -26.012  1.00 10.00      A   
ATOM   3719 HH21 ARG A 394     -17.645  21.924 -26.781  1.00 10.00      A   
ATOM   3720 HH22 ARG A 394     -18.628  23.198 -25.962  1.00 10.00      A   
ATOM   3721  C   ARG A 394     -12.892  17.475 -23.773  1.00 10.00      A   
ATOM   3722  O   ARG A 394     -13.290  17.028 -24.846  1.00 10.00      A   
ATOM   3723  N   ASN A 395     -11.793  17.046 -23.176  1.00 10.00      A   
ATOM   3724  HN  ASN A 395     -11.511  17.472 -22.337  1.00 10.00      A   
ATOM   3725  CA  ASN A 395     -10.990  15.968 -23.727  1.00 10.00      A   
ATOM   3726  CB  ASN A 395      -9.493  16.262 -23.591  1.00 10.00      A   
ATOM   3727  CG  ASN A 395      -9.006  17.382 -24.486  1.00 10.00      A   
ATOM   3728  OD1 ASN A 395      -8.088  18.119 -24.127  1.00 10.00      A   
ATOM   3729  ND2 ASN A 395      -9.600  17.516 -25.663  1.00 10.00      A   
ATOM   3730 HD21 ASN A 395     -10.320  16.892 -25.894  1.00 10.00      A   
ATOM   3731 HD22 ASN A 395      -9.294  18.235 -26.252  1.00 10.00      A   
ATOM   3732  C   ASN A 395     -11.316  14.677 -23.003  1.00 10.00      A   
ATOM   3733  O   ASN A 395     -11.708  13.692 -23.621  1.00 10.00      A   
ATOM   3734  N   ARG A 396     -11.173  14.700 -21.684  1.00 10.00      A   
ATOM   3735  HN  ARG A 396     -10.891  15.538 -21.247  1.00 10.00      A   
ATOM   3736  CA  ARG A 396     -11.442  13.532 -20.860  1.00 10.00      A   
ATOM   3737  CB  ARG A 396     -10.206  13.155 -20.032  1.00 10.00      A   
ATOM   3738  CG  ARG A 396      -9.002  12.717 -20.852  1.00 10.00      A   
ATOM   3739  CD  ARG A 396      -9.036  11.225 -21.154  1.00 10.00      A   
ATOM   3740  NE  ARG A 396     -10.270  10.812 -21.816  1.00 10.00      A   
ATOM   3741  HE  ARG A 396     -10.967  10.396 -21.250  1.00 10.00      A   
ATOM   3742  CZ  ARG A 396     -10.501  10.952 -23.120  1.00 10.00      A   
ATOM   3743  NH1 ARG A 396      -9.577  11.492 -23.912  1.00 10.00      A   
ATOM   3744 HH11 ARG A 396      -9.765  11.604 -24.933  1.00 10.00      A   
ATOM   3745 HH12 ARG A 396      -8.660  11.810 -23.520  1.00 10.00      A   
ATOM   3746  NH2 ARG A 396     -11.659  10.553 -23.632  1.00 10.00      A   
ATOM   3747 HH21 ARG A 396     -12.392  10.130 -23.019  1.00 10.00      A   
ATOM   3748 HH22 ARG A 396     -11.845  10.664 -24.651  1.00 10.00      A   
ATOM   3749  C   ARG A 396     -12.632  13.778 -19.937  1.00 10.00      A   
ATOM   3750  O   ARG A 396     -12.470  14.270 -18.824  1.00 10.00      A   
ATOM   3751  N   PRO A 397     -13.849  13.436 -20.390  1.00 10.00      A   
ATOM   3752  CA  PRO A 397     -15.071  13.608 -19.605  1.00 10.00      A   
ATOM   3753  CB  PRO A 397     -16.180  13.651 -20.667  1.00 10.00      A   
ATOM   3754  CG  PRO A 397     -15.524  13.362 -21.986  1.00 10.00      A   
ATOM   3755  CD  PRO A 397     -14.138  12.855 -21.701  1.00 10.00      A   
ATOM   3756  C   PRO A 397     -15.290  12.417 -18.677  1.00 10.00      A   
ATOM   3757  O   PRO A 397     -16.233  12.382 -17.885  1.00 10.00      A   
ATOM   3758  N   ASN A 398     -14.397  11.445 -18.784  1.00 10.00      A   
ATOM   3759  HN  ASN A 398     -13.668  11.544 -19.433  1.00 10.00      A   
ATOM   3760  CA  ASN A 398     -14.459  10.235 -17.977  1.00 10.00      A   
ATOM   3761  CB  ASN A 398     -14.035   9.022 -18.818  1.00 10.00      A   
ATOM   3762  CG  ASN A 398     -12.582   9.094 -19.260  1.00 10.00      A   
ATOM   3763  OD1 ASN A 398     -12.259   9.695 -20.289  1.00 10.00      A   
ATOM   3764  ND2 ASN A 398     -11.699   8.487 -18.487  1.00 10.00      A   
ATOM   3765 HD21 ASN A 398     -12.023   8.030 -17.682  1.00 10.00      A   
ATOM   3766 HD22 ASN A 398     -10.749   8.535 -18.739  1.00 10.00      A   
ATOM   3767  C   ASN A 398     -13.553  10.358 -16.757  1.00 10.00      A   
ATOM   3768  O   ASN A 398     -13.234   9.365 -16.104  1.00 10.00      A   
ATOM   3769  N   MET A 399     -13.136  11.583 -16.470  1.00 10.00      A   
ATOM   3770  HN  MET A 399     -13.430  12.327 -17.037  1.00 10.00      A   
ATOM   3771  CA  MET A 399     -12.259  11.858 -15.338  1.00 10.00      A   
ATOM   3772  CB  MET A 399     -11.899  13.342 -15.305  1.00 10.00      A   
ATOM   3773  CG  MET A 399     -10.744  13.684 -14.381  1.00 10.00      A   
ATOM   3774  SD  MET A 399      -9.161  13.080 -14.996  1.00 10.00      A   
ATOM   3775  CE  MET A 399      -9.068  13.916 -16.578  1.00 10.00      A   
ATOM   3776  C   MET A 399     -12.917  11.462 -14.022  1.00 10.00      A   
ATOM   3777  O   MET A 399     -13.989  11.958 -13.678  1.00 10.00      A   
ATOM   3778  N   THR A 400     -12.274  10.563 -13.298  1.00 10.00      A   
ATOM   3779  HN  THR A 400     -11.431  10.188 -13.636  1.00 10.00      A   
ATOM   3780  CA  THR A 400     -12.787  10.104 -12.022  1.00 10.00      A   
ATOM   3781  CB  THR A 400     -12.688   8.570 -11.910  1.00 10.00      A   
ATOM   3782  OG1 THR A 400     -11.495   8.115 -12.566  1.00 10.00      A   
ATOM   3783  HG1 THR A 400     -11.729   7.474 -13.254  1.00 10.00      A   
ATOM   3784  CG2 THR A 400     -13.895   7.906 -12.549  1.00 10.00      A   
ATOM   3785  C   THR A 400     -12.022  10.747 -10.868  1.00 10.00      A   
ATOM   3786  O   THR A 400     -12.587  11.018  -9.806  1.00 10.00      A   
ATOM   3787  N   ARG A 401     -10.738  11.003 -11.086  1.00 10.00      A   
ATOM   3788  HN  ARG A 401     -10.344  10.780 -11.963  1.00 10.00      A   
ATOM   3789  CA  ARG A 401      -9.893  11.609 -10.064  1.00 10.00      A   
ATOM   3790  CB  ARG A 401      -9.001  10.545  -9.420  1.00 10.00      A   
ATOM   3791  CG  ARG A 401      -9.753   9.579  -8.515  1.00 10.00      A   
ATOM   3792  CD  ARG A 401      -9.255   8.149  -8.669  1.00 10.00      A   
ATOM   3793  NE  ARG A 401      -9.743   7.525  -9.902  1.00 10.00      A   
ATOM   3794  HE  ARG A 401      -9.732   8.072 -10.720  1.00 10.00      A   
ATOM   3795  CZ  ARG A 401     -10.182   6.267  -9.977  1.00 10.00      A   
ATOM   3796  NH1 ARG A 401     -10.195   5.491  -8.896  1.00 10.00      A   
ATOM   3797 HH11 ARG A 401     -10.532   4.503  -8.958  1.00 10.00      A   
ATOM   3798 HH12 ARG A 401      -9.866   5.857  -7.968  1.00 10.00      A   
ATOM   3799  NH2 ARG A 401     -10.628   5.786 -11.133  1.00 10.00      A   
ATOM   3800 HH21 ARG A 401     -10.640   6.393 -11.987  1.00 10.00      A   
ATOM   3801 HH22 ARG A 401     -10.972   4.800 -11.197  1.00 10.00      A   
ATOM   3802  C   ARG A 401      -9.046  12.735 -10.653  1.00 10.00      A   
ATOM   3803  O   ARG A 401      -8.063  12.487 -11.359  1.00 10.00      A   
ATOM   3804  N   PHE A 402      -9.430  13.971 -10.358  1.00 10.00      A   
ATOM   3805  HN  PHE A 402     -10.209  14.106  -9.771  1.00 10.00      A   
ATOM   3806  CA  PHE A 402      -8.713  15.135 -10.860  1.00 10.00      A   
ATOM   3807  CB  PHE A 402      -9.681  16.117 -11.525  1.00 10.00      A   
ATOM   3808  CG  PHE A 402      -9.015  17.145 -12.397  1.00 10.00      A   
ATOM   3809  CD1 PHE A 402      -8.721  16.863 -13.720  1.00 10.00      A   
ATOM   3810  CD2 PHE A 402      -8.689  18.396 -11.898  1.00 10.00      A   
ATOM   3811  CE1 PHE A 402      -8.113  17.806 -14.529  1.00 10.00      A   
ATOM   3812  CE2 PHE A 402      -8.081  19.345 -12.700  1.00 10.00      A   
ATOM   3813  CZ  PHE A 402      -7.794  19.049 -14.018  1.00 10.00      A   
ATOM   3814  C   PHE A 402      -7.963  15.820  -9.727  1.00 10.00      A   
ATOM   3815  O   PHE A 402      -8.573  16.416  -8.839  1.00 10.00      A   
ATOM   3816  N   ARG A 403      -6.642  15.717  -9.752  1.00 10.00      A   
ATOM   3817  HN  ARG A 403      -6.208  15.229 -10.485  1.00 10.00      A   
ATOM   3818  CA  ARG A 403      -5.813  16.320  -8.724  1.00 10.00      A   
ATOM   3819  CB  ARG A 403      -4.979  15.250  -8.009  1.00 10.00      A   
ATOM   3820  CG  ARG A 403      -5.771  14.017  -7.598  1.00 10.00      A   
ATOM   3821  CD  ARG A 403      -4.858  12.890  -7.143  1.00 10.00      A   
ATOM   3822  NE  ARG A 403      -4.505  13.004  -5.730  1.00 10.00      A   
ATOM   3823  HE  ARG A 403      -4.320  13.917  -5.382  1.00 10.00      A   
ATOM   3824  CZ  ARG A 403      -4.427  11.971  -4.891  1.00 10.00      A   
ATOM   3825  NH1 ARG A 403      -4.684  10.739  -5.316  1.00 10.00      A   
ATOM   3826 HH11 ARG A 403      -4.946  10.564  -6.310  1.00 10.00      A   
ATOM   3827 HH12 ARG A 403      -4.620   9.933  -4.650  1.00 10.00      A   
ATOM   3828  NH2 ARG A 403      -4.085  12.166  -3.622  1.00 10.00      A   
ATOM   3829 HH21 ARG A 403      -3.869  13.134  -3.280  1.00 10.00      A   
ATOM   3830 HH22 ARG A 403      -4.037  11.357  -2.953  1.00 10.00      A   
ATOM   3831  C   ARG A 403      -4.906  17.386  -9.329  1.00 10.00      A   
ATOM   3832  O   ARG A 403      -3.946  17.075 -10.037  1.00 10.00      A   
ATOM   3833  N   LEU A 404      -5.228  18.644  -9.078  1.00 10.00      A   
ATOM   3834  HN  LEU A 404      -6.022  18.840  -8.526  1.00 10.00      A   
ATOM   3835  CA  LEU A 404      -4.434  19.750  -9.593  1.00 10.00      A   
ATOM   3836  CB  LEU A 404      -5.276  20.613 -10.536  1.00 10.00      A   
ATOM   3837  CG  LEU A 404      -4.503  21.546 -11.470  1.00 10.00      A   
ATOM   3838  CD1 LEU A 404      -3.882  20.768 -12.615  1.00 10.00      A   
ATOM   3839  CD2 LEU A 404      -5.398  22.655 -11.997  1.00 10.00      A   
ATOM   3840  C   LEU A 404      -3.915  20.599  -8.441  1.00 10.00      A   
ATOM   3841  O   LEU A 404      -4.658  20.914  -7.509  1.00 10.00      A   
ATOM   3842  N   CYS A 405      -2.641  20.951  -8.490  1.00 10.00      A   
ATOM   3843  HN  CYS A 405      -2.084  20.652  -9.245  1.00 10.00      A   
ATOM   3844  CA  CYS A 405      -2.049  21.763  -7.444  1.00 10.00      A   
ATOM   3845  CB  CYS A 405      -1.447  20.892  -6.341  1.00 10.00      A   
ATOM   3846  SG  CYS A 405      -1.572  21.614  -4.690  1.00 10.00      A   
ATOM   3847  HG  CYS A 405      -2.609  22.449  -4.691  1.00 10.00      A   
ATOM   3848  C   CYS A 405      -1.010  22.724  -7.999  1.00 10.00      A   
ATOM   3849  O   CYS A 405      -0.128  22.336  -8.764  1.00 10.00      A   
ATOM   3850  N   ILE A 406      -1.143  23.986  -7.627  1.00 10.00      A   
ATOM   3851  HN  ILE A 406      -1.887  24.231  -7.040  1.00 10.00      A   
ATOM   3852  CA  ILE A 406      -0.217  25.021  -8.055  1.00 10.00      A   
ATOM   3853  CB  ILE A 406      -0.964  26.279  -8.550  1.00 10.00      A   
ATOM   3854  CG1 ILE A 406      -1.882  25.921  -9.724  1.00 10.00      A   
ATOM   3855  CG2 ILE A 406       0.022  27.368  -8.955  1.00 10.00      A   
ATOM   3856  CD1 ILE A 406      -2.723  27.075 -10.228  1.00 10.00      A   
ATOM   3857  C   ILE A 406       0.694  25.379  -6.886  1.00 10.00      A   
ATOM   3858  O   ILE A 406       0.224  25.560  -5.760  1.00 10.00      A   
ATOM   3859  N   ILE A 407       1.989  25.453  -7.150  1.00 10.00      A   
ATOM   3860  HN  ILE A 407       2.300  25.278  -8.066  1.00 10.00      A   
ATOM   3861  CA  ILE A 407       2.968  25.770  -6.114  1.00 10.00      A   
ATOM   3862  CB  ILE A 407       4.419  25.700  -6.637  1.00 10.00      A   
ATOM   3863  CG1 ILE A 407       4.635  24.449  -7.501  1.00 10.00      A   
ATOM   3864  CG2 ILE A 407       5.396  25.716  -5.470  1.00 10.00      A   
ATOM   3865  CD1 ILE A 407       4.485  23.142  -6.750  1.00 10.00      A   
ATOM   3866  C   ILE A 407       2.709  27.137  -5.480  1.00 10.00      A   
ATOM   3867  O   ILE A 407       2.775  27.286  -4.259  1.00 10.00      A   
ATOM   3868  N   GLU A 408       2.417  28.134  -6.305  1.00 10.00      A   
ATOM   3869  HN  GLU A 408       2.382  27.968  -7.268  1.00 10.00      A   
ATOM   3870  CA  GLU A 408       2.142  29.471  -5.802  1.00 10.00      A   
ATOM   3871  CB  GLU A 408       2.446  30.525  -6.872  1.00 10.00      A   
ATOM   3872  CG  GLU A 408       2.442  31.961  -6.362  1.00 10.00      A   
ATOM   3873  CD  GLU A 408       3.503  32.228  -5.306  1.00 10.00      A   
ATOM   3874  OE1 GLU A 408       4.385  31.367  -5.096  1.00 10.00      A   
ATOM   3875  OE2 GLU A 408       3.461  33.310  -4.681  1.00 10.00      A   
ATOM   3876  C   GLU A 408       0.690  29.558  -5.334  1.00 10.00      A   
ATOM   3877  O   GLU A 408      -0.236  29.269  -6.096  1.00 10.00      A   
ATOM   3878  N   PRO A 409       0.476  29.922  -4.060  1.00 10.00      A   
ATOM   3879  CA  PRO A 409      -0.868  30.026  -3.476  1.00 10.00      A   
ATOM   3880  CB  PRO A 409      -0.603  30.370  -2.004  1.00 10.00      A   
ATOM   3881  CG  PRO A 409       0.835  30.051  -1.774  1.00 10.00      A   
ATOM   3882  CD  PRO A 409       1.523  30.267  -3.088  1.00 10.00      A   
ATOM   3883  C   PRO A 409      -1.701  31.128  -4.117  1.00 10.00      A   
ATOM   3884  O   PRO A 409      -1.209  32.236  -4.342  1.00 10.00      A   
ATOM   3885  N   LYS A 410      -2.960  30.803  -4.412  1.00 10.00      A   
ATOM   3886  HN  LYS A 410      -3.267  29.888  -4.225  1.00 10.00      A   
ATOM   3887  CA  LYS A 410      -3.905  31.748  -5.012  1.00 10.00      A   
ATOM   3888  CB  LYS A 410      -4.226  32.899  -4.051  1.00 10.00      A   
ATOM   3889  CG  LYS A 410      -4.913  32.468  -2.764  1.00 10.00      A   
ATOM   3890  CD  LYS A 410      -5.250  33.664  -1.887  1.00 10.00      A   
ATOM   3891  CE  LYS A 410      -5.835  33.228  -0.555  1.00 10.00      A   
ATOM   3892  NZ  LYS A 410      -6.228  34.387   0.287  1.00 10.00      A   
ATOM   3893  HZ1 LYS A 410      -6.604  34.058   1.198  1.00 10.00      A   
ATOM   3894  HZ2 LYS A 410      -6.965  34.948  -0.191  1.00 10.00      A   
ATOM   3895  HZ3 LYS A 410      -5.405  34.998   0.461  1.00 10.00      A   
ATOM   3896  C   LYS A 410      -3.415  32.287  -6.355  1.00 10.00      A   
ATOM   3897  O   LYS A 410      -3.630  33.454  -6.681  1.00 10.00      A   
ATOM   3898  N   ALA A 411      -2.746  31.440  -7.127  1.00 10.00      A   
ATOM   3899  HN  ALA A 411      -2.584  30.528  -6.811  1.00 10.00      A   
ATOM   3900  CA  ALA A 411      -2.242  31.843  -8.435  1.00 10.00      A   
ATOM   3901  CB  ALA A 411      -1.113  30.929  -8.883  1.00 10.00      A   
ATOM   3902  C   ALA A 411      -3.370  31.847  -9.460  1.00 10.00      A   
ATOM   3903  O   ALA A 411      -4.025  30.825  -9.677  1.00 10.00      A   
ATOM   3904  N   PRO A 412      -3.640  33.005 -10.072  1.00 10.00      A   
ATOM   3905  CA  PRO A 412      -4.695  33.136 -11.071  1.00 10.00      A   
ATOM   3906  CB  PRO A 412      -5.030  34.625 -10.995  1.00 10.00      A   
ATOM   3907  CG  PRO A 412      -3.736  35.283 -10.647  1.00 10.00      A   
ATOM   3908  CD  PRO A 412      -2.947  34.287  -9.833  1.00 10.00      A   
ATOM   3909  C   PRO A 412      -4.193  32.795 -12.465  1.00 10.00      A   
ATOM   3910  O   PRO A 412      -3.073  32.314 -12.632  1.00 10.00      A   
ATOM   3911  N   ASP A 413      -5.029  33.047 -13.460  1.00 10.00      A   
ATOM   3912  HN  ASP A 413      -5.913  33.421 -13.257  1.00 10.00      A   
ATOM   3913  CA  ASP A 413      -4.669  32.790 -14.845  1.00 10.00      A   
ATOM   3914  CB  ASP A 413      -5.882  33.035 -15.750  1.00 10.00      A   
ATOM   3915  CG  ASP A 413      -5.697  32.514 -17.157  1.00 10.00      A   
ATOM   3916  OD1 ASP A 413      -4.837  33.049 -17.887  1.00 10.00      A   
ATOM   3917  OD2 ASP A 413      -6.431  31.581 -17.542  1.00 10.00      A   
ATOM   3918  C   ASP A 413      -3.524  33.714 -15.236  1.00 10.00      A   
ATOM   3919  O   ASP A 413      -3.619  34.923 -15.069  1.00 10.00      A   
ATOM   3920  N   TYR A 414      -2.438  33.146 -15.727  1.00 10.00      A   
ATOM   3921  HN  TYR A 414      -2.411  32.166 -15.817  1.00 10.00      A   
ATOM   3922  CA  TYR A 414      -1.268  33.939 -16.121  1.00 10.00      A   
ATOM   3923  CB  TYR A 414      -0.034  33.045 -16.282  1.00 10.00      A   
ATOM   3924  CG  TYR A 414      -0.205  31.953 -17.313  1.00 10.00      A   
ATOM   3925  CD1 TYR A 414       0.323  32.085 -18.589  1.00 10.00      A   
ATOM   3926  CD2 TYR A 414      -0.900  30.790 -17.009  1.00 10.00      A   
ATOM   3927  CE1 TYR A 414       0.162  31.091 -19.533  1.00 10.00      A   
ATOM   3928  CE2 TYR A 414      -1.064  29.793 -17.945  1.00 10.00      A   
ATOM   3929  CZ  TYR A 414      -0.532  29.949 -19.206  1.00 10.00      A   
ATOM   3930  OH  TYR A 414      -0.698  28.956 -20.142  1.00 10.00      A   
ATOM   3931  HH  TYR A 414      -0.042  28.253 -19.978  1.00 10.00      A   
ATOM   3932  C   TYR A 414      -1.502  34.755 -17.395  1.00 10.00      A   
ATOM   3933  O   TYR A 414      -0.748  35.682 -17.697  1.00 10.00      A   
ATOM   3934  N   LEU A 415      -2.542  34.416 -18.139  1.00 10.00      A   
ATOM   3935  HN  LEU A 415      -3.131  33.680 -17.848  1.00 10.00      A   
ATOM   3936  CA  LEU A 415      -2.844  35.117 -19.376  1.00 10.00      A   
ATOM   3937  CB  LEU A 415      -3.206  34.133 -20.489  1.00 10.00      A   
ATOM   3938  CG  LEU A 415      -2.057  33.289 -21.040  1.00 10.00      A   
ATOM   3939  CD1 LEU A 415      -2.544  32.391 -22.161  1.00 10.00      A   
ATOM   3940  CD2 LEU A 415      -0.923  34.175 -21.527  1.00 10.00      A   
ATOM   3941  C   LEU A 415      -3.955  36.149 -19.198  1.00 10.00      A   
ATOM   3942  O   LEU A 415      -3.811  37.295 -19.619  1.00 10.00      A   
ATOM   3943  N   THR A 416      -5.062  35.752 -18.580  1.00 10.00      A   
ATOM   3944  HN  THR A 416      -5.128  34.823 -18.249  1.00 10.00      A   
ATOM   3945  CA  THR A 416      -6.188  36.669 -18.384  1.00 10.00      A   
ATOM   3946  CB  THR A 416      -7.552  35.968 -18.575  1.00 10.00      A   
ATOM   3947  OG1 THR A 416      -7.352  34.556 -18.670  1.00 10.00      A   
ATOM   3948  HG1 THR A 416      -6.828  34.363 -19.457  1.00 10.00      A   
ATOM   3949  CG2 THR A 416      -8.234  36.452 -19.847  1.00 10.00      A   
ATOM   3950  C   THR A 416      -6.147  37.368 -17.022  1.00 10.00      A   
ATOM   3951  O   THR A 416      -6.836  38.367 -16.813  1.00 10.00      A   
ATOM   3952  N   LEU A 417      -5.324  36.847 -16.109  1.00 10.00      A   
ATOM   3953  HN  LEU A 417      -4.787  36.064 -16.351  1.00 10.00      A   
ATOM   3954  CA  LEU A 417      -5.184  37.400 -14.755  1.00 10.00      A   
ATOM   3955  CB  LEU A 417      -4.690  38.848 -14.772  1.00 10.00      A   
ATOM   3956  CG  LEU A 417      -3.270  39.065 -15.294  1.00 10.00      A   
ATOM   3957  CD1 LEU A 417      -2.891  40.533 -15.193  1.00 10.00      A   
ATOM   3958  CD2 LEU A 417      -2.275  38.202 -14.529  1.00 10.00      A   
ATOM   3959  C   LEU A 417      -6.477  37.279 -13.960  1.00 10.00      A   
ATOM   3960  O   LEU A 417      -6.704  38.018 -13.001  1.00 10.00      A   
ATOM   3961  N   GLU A 418      -7.305  36.323 -14.349  1.00 10.00      A   
ATOM   3962  HN  GLU A 418      -7.047  35.746 -15.096  1.00 10.00      A   
ATOM   3963  CA  GLU A 418      -8.581  36.093 -13.693  1.00 10.00      A   
ATOM   3964  CB  GLU A 418      -9.698  36.076 -14.739  1.00 10.00      A   
ATOM   3965  CG  GLU A 418      -9.917  37.403 -15.443  1.00 10.00      A   
ATOM   3966  CD  GLU A 418     -11.042  37.331 -16.447  1.00 10.00      A   
ATOM   3967  OE1 GLU A 418     -10.770  37.426 -17.660  1.00 10.00      A   
ATOM   3968  OE2 GLU A 418     -12.208  37.163 -16.029  1.00 10.00      A   
ATOM   3969  C   GLU A 418      -8.556  34.768 -12.935  1.00 10.00      A   
ATOM   3970  O   GLU A 418      -7.697  33.921 -13.189  1.00 10.00      A   
ATOM   3971  N   PRO A 419      -9.479  34.579 -11.976  1.00 10.00      A   
ATOM   3972  CA  PRO A 419      -9.571  33.337 -11.194  1.00 10.00      A   
ATOM   3973  CB  PRO A 419     -10.742  33.595 -10.241  1.00 10.00      A   
ATOM   3974  CG  PRO A 419     -10.884  35.076 -10.197  1.00 10.00      A   
ATOM   3975  CD  PRO A 419     -10.489  35.566 -11.556  1.00 10.00      A   
ATOM   3976  C   PRO A 419      -9.870  32.133 -12.088  1.00 10.00      A   
ATOM   3977  O   PRO A 419     -10.366  32.291 -13.205  1.00 10.00      A   
ATOM   3978  N   LEU A 420      -9.607  30.935 -11.584  1.00 10.00      A   
ATOM   3979  HN  LEU A 420      -9.282  30.866 -10.656  1.00 10.00      A   
ATOM   3980  CA  LEU A 420      -9.815  29.712 -12.352  1.00 10.00      A   
ATOM   3981  CB  LEU A 420      -8.725  28.693 -12.002  1.00 10.00      A   
ATOM   3982  CG  LEU A 420      -7.283  29.216 -12.004  1.00 10.00      A   
ATOM   3983  CD1 LEU A 420      -6.362  28.247 -11.277  1.00 10.00      A   
ATOM   3984  CD2 LEU A 420      -6.800  29.447 -13.428  1.00 10.00      A   
ATOM   3985  C   LEU A 420     -11.199  29.120 -12.096  1.00 10.00      A   
ATOM   3986  O   LEU A 420     -11.399  27.910 -12.222  1.00 10.00      A   
ATOM   3987  N   ASP A 421     -12.155  29.983 -11.759  1.00 10.00      A   
ATOM   3988  HN  ASP A 421     -11.937  30.937 -11.714  1.00 10.00      A   
ATOM   3989  CA  ASP A 421     -13.522  29.553 -11.463  1.00 10.00      A   
ATOM   3990  CB  ASP A 421     -14.397  30.730 -11.019  1.00 10.00      A   
ATOM   3991  CG  ASP A 421     -13.910  31.395  -9.748  1.00 10.00      A   
ATOM   3992  OD1 ASP A 421     -13.860  30.732  -8.695  1.00 10.00      A   
ATOM   3993  OD2 ASP A 421     -13.582  32.595  -9.798  1.00 10.00      A   
ATOM   3994  C   ASP A 421     -14.164  28.842 -12.648  1.00 10.00      A   
ATOM   3995  O   ASP A 421     -14.685  27.733 -12.507  1.00 10.00      A   
ATOM   3996  N   ILE A 422     -14.118  29.473 -13.820  1.00 10.00      A   
ATOM   3997  HN  ILE A 422     -13.682  30.354 -13.876  1.00 10.00      A   
ATOM   3998  CA  ILE A 422     -14.706  28.889 -15.021  1.00 10.00      A   
ATOM   3999  CB  ILE A 422     -14.806  29.895 -16.188  1.00 10.00      A   
ATOM   4000  CG1 ILE A 422     -13.438  30.502 -16.512  1.00 10.00      A   
ATOM   4001  CG2 ILE A 422     -15.817  30.986 -15.867  1.00 10.00      A   
ATOM   4002  CD1 ILE A 422     -13.408  31.310 -17.793  1.00 10.00      A   
ATOM   4003  C   ILE A 422     -13.954  27.637 -15.472  1.00 10.00      A   
ATOM   4004  O   ILE A 422     -14.551  26.715 -16.032  1.00 10.00      A   
ATOM   4005  N   GLY A 423     -12.648  27.604 -15.218  1.00 10.00      A   
ATOM   4006  HN  GLY A 423     -12.226  28.369 -14.769  1.00 10.00      A   
ATOM   4007  CA  GLY A 423     -11.845  26.457 -15.596  1.00 10.00      A   
ATOM   4008  C   GLY A 423     -12.241  25.215 -14.821  1.00 10.00      A   
ATOM   4009  O   GLY A 423     -12.555  24.178 -15.407  1.00 10.00      A   
ATOM   4010  N   PHE A 424     -12.249  25.325 -13.498  1.00 10.00      A   
ATOM   4011  HN  PHE A 424     -11.998  26.182 -13.086  1.00 10.00      A   
ATOM   4012  CA  PHE A 424     -12.621  24.207 -12.641  1.00 10.00      A   
ATOM   4013  CB  PHE A 424     -12.264  24.487 -11.182  1.00 10.00      A   
ATOM   4014  CG  PHE A 424     -10.804  24.331 -10.873  1.00 10.00      A   
ATOM   4015  CD1 PHE A 424     -10.007  25.441 -10.652  1.00 10.00      A   
ATOM   4016  CD2 PHE A 424     -10.229  23.072 -10.801  1.00 10.00      A   
ATOM   4017  CE1 PHE A 424      -8.664  25.300 -10.366  1.00 10.00      A   
ATOM   4018  CE2 PHE A 424      -8.888  22.923 -10.515  1.00 10.00      A   
ATOM   4019  CZ  PHE A 424      -8.104  24.040 -10.297  1.00 10.00      A   
ATOM   4020  C   PHE A 424     -14.107  23.901 -12.779  1.00 10.00      A   
ATOM   4021  O   PHE A 424     -14.539  22.761 -12.592  1.00 10.00      A   
ATOM   4022  N   GLY A 425     -14.883  24.925 -13.120  1.00 10.00      A   
ATOM   4023  HN  GLY A 425     -14.480  25.813 -13.245  1.00 10.00      A   
ATOM   4024  CA  GLY A 425     -16.309  24.753 -13.300  1.00 10.00      A   
ATOM   4025  C   GLY A 425     -16.617  23.846 -14.473  1.00 10.00      A   
ATOM   4026  O   GLY A 425     -17.618  23.131 -14.469  1.00 10.00      A   
ATOM   4027  N   ALA A 426     -15.748  23.872 -15.476  1.00 10.00      A   
ATOM   4028  HN  ALA A 426     -14.969  24.469 -15.417  1.00 10.00      A   
ATOM   4029  CA  ALA A 426     -15.919  23.041 -16.662  1.00 10.00      A   
ATOM   4030  CB  ALA A 426     -15.089  23.579 -17.818  1.00 10.00      A   
ATOM   4031  C   ALA A 426     -15.540  21.594 -16.365  1.00 10.00      A   
ATOM   4032  O   ALA A 426     -16.125  20.661 -16.918  1.00 10.00      A   
ATOM   4033  N   ILE A 427     -14.562  21.417 -15.479  1.00 10.00      A   
ATOM   4034  HN  ILE A 427     -14.143  22.206 -15.073  1.00 10.00      A   
ATOM   4035  CA  ILE A 427     -14.096  20.086 -15.096  1.00 10.00      A   
ATOM   4036  CB  ILE A 427     -12.937  20.146 -14.072  1.00 10.00      A   
ATOM   4037  CG1 ILE A 427     -11.762  20.961 -14.621  1.00 10.00      A   
ATOM   4038  CG2 ILE A 427     -12.481  18.745 -13.681  1.00 10.00      A   
ATOM   4039  CD1 ILE A 427     -11.082  20.339 -15.822  1.00 10.00      A   
ATOM   4040  C   ILE A 427     -15.238  19.265 -14.511  1.00 10.00      A   
ATOM   4041  O   ILE A 427     -15.534  18.171 -14.984  1.00 10.00      A   
ATOM   4042  N   VAL A 428     -15.892  19.815 -13.498  1.00 10.00      A   
ATOM   4043  HN  VAL A 428     -15.615  20.700 -13.176  1.00 10.00      A   
ATOM   4044  CA  VAL A 428     -17.003  19.132 -12.844  1.00 10.00      A   
ATOM   4045  CB  VAL A 428     -17.367  19.794 -11.501  1.00 10.00      A   
ATOM   4046  CG1 VAL A 428     -16.221  19.649 -10.515  1.00 10.00      A   
ATOM   4047  CG2 VAL A 428     -17.719  21.262 -11.694  1.00 10.00      A   
ATOM   4048  C   VAL A 428     -18.239  19.079 -13.740  1.00 10.00      A   
ATOM   4049  O   VAL A 428     -19.123  18.246 -13.541  1.00 10.00      A   
ATOM   4050  N   GLU A 429     -18.288  19.970 -14.724  1.00 10.00      A   
ATOM   4051  HN  GLU A 429     -17.546  20.597 -14.832  1.00 10.00      A   
ATOM   4052  CA  GLU A 429     -19.407  20.045 -15.652  1.00 10.00      A   
ATOM   4053  CB  GLU A 429     -19.365  21.383 -16.405  1.00 10.00      A   
ATOM   4054  CG  GLU A 429     -20.239  21.441 -17.648  1.00 10.00      A   
ATOM   4055  CD  GLU A 429     -20.084  22.738 -18.417  1.00 10.00      A   
ATOM   4056  OE1 GLU A 429     -18.942  23.116 -18.754  1.00 10.00      A   
ATOM   4057  OE2 GLU A 429     -21.111  23.382 -18.705  1.00 10.00      A   
ATOM   4058  C   GLU A 429     -19.383  18.886 -16.646  1.00 10.00      A   
ATOM   4059  O   GLU A 429     -20.394  18.204 -16.852  1.00 10.00      A   
ATOM   4060  N   HIS A 430     -18.225  18.656 -17.248  1.00 10.00      A   
ATOM   4061  HN  HIS A 430     -17.445  19.214 -17.022  1.00 10.00      A   
ATOM   4062  CA  HIS A 430     -18.077  17.599 -18.239  1.00 10.00      A   
ATOM   4063  CB  HIS A 430     -16.942  17.922 -19.216  1.00 10.00      A   
ATOM   4064  CG  HIS A 430     -17.234  19.078 -20.125  1.00 10.00      A   
ATOM   4065  ND1 HIS A 430     -17.436  18.896 -21.472  1.00 10.00      A   
ATOM   4066  CD2 HIS A 430     -17.358  20.399 -19.833  1.00 10.00      A   
ATOM   4067  CE1 HIS A 430     -17.680  20.096 -21.967  1.00 10.00      A   
ATOM   4068  NE2 HIS A 430     -17.642  21.033 -21.014  1.00 10.00      A   
ATOM   4069  HE2 HIS A 430     -17.797  21.996 -21.136  1.00 10.00      A   
ATOM   4070  C   HIS A 430     -17.859  16.232 -17.604  1.00 10.00      A   
ATOM   4071  O   HIS A 430     -18.402  15.232 -18.076  1.00 10.00      A   
ATOM   4072  N   CYS A 431     -17.075  16.188 -16.534  1.00 10.00      A   
ATOM   4073  HN  CYS A 431     -16.685  17.020 -16.187  1.00 10.00      A   
ATOM   4074  CA  CYS A 431     -16.785  14.929 -15.856  1.00 10.00      A   
ATOM   4075  CB  CYS A 431     -15.365  14.947 -15.287  1.00 10.00      A   
ATOM   4076  SG  CYS A 431     -14.164  15.823 -16.316  1.00 10.00      A   
ATOM   4077  HG  CYS A 431     -14.362  17.122 -16.146  1.00 10.00      A   
ATOM   4078  C   CYS A 431     -17.793  14.643 -14.748  1.00 10.00      A   
ATOM   4079  O   CYS A 431     -17.675  15.158 -13.634  1.00 10.00      A   
ATOM   4080  N   LYS A 432     -18.782  13.813 -15.052  1.00 10.00      A   
ATOM   4081  HN  LYS A 432     -18.827  13.426 -15.956  1.00 10.00      A   
ATOM   4082  CA  LYS A 432     -19.805  13.465 -14.077  1.00 10.00      A   
ATOM   4083  CB  LYS A 432     -21.137  13.173 -14.767  1.00 10.00      A   
ATOM   4084  CG  LYS A 432     -22.258  14.113 -14.360  1.00 10.00      A   
ATOM   4085  CD  LYS A 432     -23.512  13.879 -15.186  1.00 10.00      A   
ATOM   4086  CE  LYS A 432     -24.563  14.936 -14.897  1.00 10.00      A   
ATOM   4087  NZ  LYS A 432     -24.113  16.291 -15.314  1.00 10.00      A   
ATOM   4088  HZ1 LYS A 432     -23.153  16.474 -14.964  1.00 10.00      A   
ATOM   4089  HZ2 LYS A 432     -24.751  17.016 -14.928  1.00 10.00      A   
ATOM   4090  HZ3 LYS A 432     -24.113  16.369 -16.353  1.00 10.00      A   
ATOM   4091  C   LYS A 432     -19.366  12.281 -13.225  1.00 10.00      A   
ATOM   4092  O   LYS A 432     -20.001  11.953 -12.225  1.00 10.00      A   
ATOM   4093  N   ASP A 433     -18.272  11.648 -13.630  1.00 10.00      A   
ATOM   4094  HN  ASP A 433     -17.822  11.954 -14.444  1.00 10.00      A   
ATOM   4095  CA  ASP A 433     -17.729  10.499 -12.904  1.00 10.00      A   
ATOM   4096  CB  ASP A 433     -17.087   9.508 -13.877  1.00 10.00      A   
ATOM   4097  CG  ASP A 433     -17.874   8.220 -14.011  1.00 10.00      A   
ATOM   4098  OD1 ASP A 433     -18.400   7.956 -15.112  1.00 10.00      A   
ATOM   4099  OD2 ASP A 433     -17.969   7.465 -13.018  1.00 10.00      A   
ATOM   4100  C   ASP A 433     -16.689  10.948 -11.887  1.00 10.00      A   
ATOM   4101  O   ASP A 433     -16.079  10.129 -11.194  1.00 10.00      A   
ATOM   4102  N   LEU A 434     -16.495  12.254 -11.806  1.00 10.00      A   
ATOM   4103  HN  LEU A 434     -17.025  12.845 -12.378  1.00 10.00      A   
ATOM   4104  CA  LEU A 434     -15.523  12.838 -10.895  1.00 10.00      A   
ATOM   4105  CB  LEU A 434     -15.364  14.332 -11.188  1.00 10.00      A   
ATOM   4106  CG  LEU A 434     -14.195  15.040 -10.503  1.00 10.00      A   
ATOM   4107  CD1 LEU A 434     -12.870  14.460 -10.968  1.00 10.00      A   
ATOM   4108  CD2 LEU A 434     -14.248  16.533 -10.775  1.00 10.00      A   
ATOM   4109  C   LEU A 434     -15.920  12.624  -9.439  1.00 10.00      A   
ATOM   4110  O   LEU A 434     -16.966  13.098  -8.992  1.00 10.00      A   
ATOM   4111  N   ARG A 435     -15.088  11.893  -8.712  1.00 10.00      A   
ATOM   4112  HN  ARG A 435     -14.285  11.519  -9.138  1.00 10.00      A   
ATOM   4113  CA  ARG A 435     -15.338  11.623  -7.304  1.00 10.00      A   
ATOM   4114  CB  ARG A 435     -15.164  10.134  -6.994  1.00 10.00      A   
ATOM   4115  CG  ARG A 435     -16.022   9.192  -7.820  1.00 10.00      A   
ATOM   4116  CD  ARG A 435     -15.830   7.749  -7.366  1.00 10.00      A   
ATOM   4117  NE  ARG A 435     -14.453   7.486  -6.918  1.00 10.00      A   
ATOM   4118  HE  ARG A 435     -14.137   7.976  -6.128  1.00 10.00      A   
ATOM   4119  CZ  ARG A 435     -13.627   6.612  -7.496  1.00 10.00      A   
ATOM   4120  NH1 ARG A 435     -14.030   5.903  -8.544  1.00 10.00      A   
ATOM   4121 HH11 ARG A 435     -14.992   6.024  -8.918  1.00 10.00      A   
ATOM   4122 HH12 ARG A 435     -13.381   5.219  -8.997  1.00 10.00      A   
ATOM   4123  NH2 ARG A 435     -12.388   6.469  -7.046  1.00 10.00      A   
ATOM   4124 HH21 ARG A 435     -11.740   5.781  -7.490  1.00 10.00      A   
ATOM   4125 HH22 ARG A 435     -12.037   7.044  -6.238  1.00 10.00      A   
ATOM   4126  C   ARG A 435     -14.374  12.414  -6.432  1.00 10.00      A   
ATOM   4127  O   ARG A 435     -14.771  13.032  -5.447  1.00 10.00      A   
ATOM   4128  N   ARG A 436     -13.101  12.381  -6.802  1.00 10.00      A   
ATOM   4129  HN  ARG A 436     -12.852  11.891  -7.613  1.00 10.00      A   
ATOM   4130  CA  ARG A 436     -12.070  13.079  -6.050  1.00 10.00      A   
ATOM   4131  CB  ARG A 436     -10.905  12.142  -5.736  1.00 10.00      A   
ATOM   4132  CG  ARG A 436      -9.915  12.710  -4.736  1.00 10.00      A   
ATOM   4133  CD  ARG A 436      -8.887  11.674  -4.322  1.00 10.00      A   
ATOM   4134  NE  ARG A 436      -8.118  12.112  -3.162  1.00 10.00      A   
ATOM   4135  HE  ARG A 436      -8.392  12.951  -2.734  1.00 10.00      A   
ATOM   4136  CZ  ARG A 436      -7.095  11.436  -2.650  1.00 10.00      A   
ATOM   4137  NH1 ARG A 436      -6.725  10.284  -3.187  1.00 10.00      A   
ATOM   4138 HH11 ARG A 436      -5.909   9.760  -2.784  1.00 10.00      A   
ATOM   4139 HH12 ARG A 436      -7.243   9.897  -4.005  1.00 10.00      A   
ATOM   4140  NH2 ARG A 436      -6.443  11.897  -1.595  1.00 10.00      A   
ATOM   4141 HH21 ARG A 436      -6.721  12.793  -1.150  1.00 10.00      A   
ATOM   4142 HH22 ARG A 436      -5.633  11.350  -1.203  1.00 10.00      A   
ATOM   4143  C   ARG A 436     -11.578  14.293  -6.817  1.00 10.00      A   
ATOM   4144  O   ARG A 436     -11.159  14.181  -7.970  1.00 10.00      A   
ATOM   4145  N   LEU A 437     -11.637  15.445  -6.177  1.00 10.00      A   
ATOM   4146  HN  LEU A 437     -11.983  15.469  -5.257  1.00 10.00      A   
ATOM   4147  CA  LEU A 437     -11.206  16.680  -6.803  1.00 10.00      A   
ATOM   4148  CB  LEU A 437     -12.421  17.528  -7.184  1.00 10.00      A   
ATOM   4149  CG  LEU A 437     -12.131  18.907  -7.776  1.00 10.00      A   
ATOM   4150  CD1 LEU A 437     -11.438  18.780  -9.126  1.00 10.00      A   
ATOM   4151  CD2 LEU A 437     -13.420  19.703  -7.903  1.00 10.00      A   
ATOM   4152  C   LEU A 437     -10.269  17.476  -5.900  1.00 10.00      A   
ATOM   4153  O   LEU A 437     -10.627  17.854  -4.783  1.00 10.00      A   
ATOM   4154  N   SER A 438      -9.064  17.701  -6.389  1.00 10.00      A   
ATOM   4155  HN  SER A 438      -8.830  17.326  -7.267  1.00 10.00      A   
ATOM   4156  CA  SER A 438      -8.070  18.481  -5.673  1.00 10.00      A   
ATOM   4157  CB  SER A 438      -6.782  17.671  -5.512  1.00 10.00      A   
ATOM   4158  OG  SER A 438      -7.044  16.349  -5.074  1.00 10.00      A   
ATOM   4159  HG  SER A 438      -6.202  15.919  -4.856  1.00 10.00      A   
ATOM   4160  C   SER A 438      -7.800  19.746  -6.481  1.00 10.00      A   
ATOM   4161  O   SER A 438      -7.468  19.667  -7.663  1.00 10.00      A   
ATOM   4162  N   LEU A 439      -7.950  20.909  -5.864  1.00 10.00      A   
ATOM   4163  HN  LEU A 439      -8.192  20.928  -4.911  1.00 10.00      A   
ATOM   4164  CA  LEU A 439      -7.752  22.160  -6.583  1.00 10.00      A   
ATOM   4165  CB  LEU A 439      -9.104  22.832  -6.863  1.00 10.00      A   
ATOM   4166  CG  LEU A 439     -10.173  22.704  -5.772  1.00 10.00      A   
ATOM   4167  CD1 LEU A 439      -9.954  23.730  -4.671  1.00 10.00      A   
ATOM   4168  CD2 LEU A 439     -11.565  22.834  -6.368  1.00 10.00      A   
ATOM   4169  C   LEU A 439      -6.800  23.124  -5.880  1.00 10.00      A   
ATOM   4170  O   LEU A 439      -6.470  22.951  -4.703  1.00 10.00      A   
ATOM   4171  N   SER A 440      -6.350  24.123  -6.631  1.00 10.00      A   
ATOM   4172  HN  SER A 440      -6.636  24.174  -7.568  1.00 10.00      A   
ATOM   4173  CA  SER A 440      -5.448  25.151  -6.133  1.00 10.00      A   
ATOM   4174  CB  SER A 440      -4.014  24.619  -6.080  1.00 10.00      A   
ATOM   4175  OG  SER A 440      -3.898  23.520  -5.191  1.00 10.00      A   
ATOM   4176  HG  SER A 440      -4.775  23.302  -4.840  1.00 10.00      A   
ATOM   4177  C   SER A 440      -5.516  26.354  -7.070  1.00 10.00      A   
ATOM   4178  O   SER A 440      -6.106  26.264  -8.147  1.00 10.00      A   
ATOM   4179  N   GLY A 441      -4.908  27.462  -6.673  1.00 10.00      A   
ATOM   4180  HN  GLY A 441      -4.441  27.473  -5.808  1.00 10.00      A   
ATOM   4181  CA  GLY A 441      -4.924  28.651  -7.501  1.00 10.00      A   
ATOM   4182  C   GLY A 441      -5.929  29.671  -7.010  1.00 10.00      A   
ATOM   4183  O   GLY A 441      -6.524  29.502  -5.942  1.00 10.00      A   
ATOM   4184  N   LEU A 442      -6.114  30.740  -7.771  1.00 10.00      A   
ATOM   4185  HN  LEU A 442      -5.597  30.835  -8.605  1.00 10.00      A   
ATOM   4186  CA  LEU A 442      -7.062  31.776  -7.390  1.00 10.00      A   
ATOM   4187  CB  LEU A 442      -6.740  33.113  -8.061  1.00 10.00      A   
ATOM   4188  CG  LEU A 442      -7.575  34.312  -7.599  1.00 10.00      A   
ATOM   4189  CD1 LEU A 442      -7.341  34.597  -6.124  1.00 10.00      A   
ATOM   4190  CD2 LEU A 442      -7.266  35.540  -8.439  1.00 10.00      A   
ATOM   4191  C   LEU A 442      -8.485  31.346  -7.706  1.00 10.00      A   
ATOM   4192  O   LEU A 442      -8.879  31.273  -8.869  1.00 10.00      A   
ATOM   4193  N   LEU A 443      -9.239  31.047  -6.667  1.00 10.00      A   
ATOM   4194  HN  LEU A 443      -8.857  31.112  -5.770  1.00 10.00      A   
ATOM   4195  CA  LEU A 443     -10.622  30.623  -6.815  1.00 10.00      A   
ATOM   4196  CB  LEU A 443     -10.758  29.144  -6.452  1.00 10.00      A   
ATOM   4197  CG  LEU A 443     -10.099  28.160  -7.415  1.00 10.00      A   
ATOM   4198  CD1 LEU A 443     -10.200  26.742  -6.882  1.00 10.00      A   
ATOM   4199  CD2 LEU A 443     -10.734  28.266  -8.789  1.00 10.00      A   
ATOM   4200  C   LEU A 443     -11.516  31.461  -5.920  1.00 10.00      A   
ATOM   4201  O   LEU A 443     -11.164  31.748  -4.773  1.00 10.00      A   
ATOM   4202  N   THR A 444     -12.662  31.860  -6.439  1.00 10.00      A   
ATOM   4203  HN  THR A 444     -12.904  31.578  -7.354  1.00 10.00      A   
ATOM   4204  CA  THR A 444     -13.592  32.672  -5.675  1.00 10.00      A   
ATOM   4205  CB  THR A 444     -14.061  33.901  -6.484  1.00 10.00      A   
ATOM   4206  OG1 THR A 444     -14.816  33.480  -7.630  1.00 10.00      A   
ATOM   4207  HG1 THR A 444     -14.213  33.130  -8.311  1.00 10.00      A   
ATOM   4208  CG2 THR A 444     -12.870  34.741  -6.931  1.00 10.00      A   
ATOM   4209  C   THR A 444     -14.793  31.833  -5.262  1.00 10.00      A   
ATOM   4210  O   THR A 444     -14.780  30.610  -5.411  1.00 10.00      A   
ATOM   4211  N   ASP A 445     -15.831  32.479  -4.748  1.00 10.00      A   
ATOM   4212  HN  ASP A 445     -15.782  33.459  -4.635  1.00 10.00      A   
ATOM   4213  CA  ASP A 445     -17.037  31.766  -4.336  1.00 10.00      A   
ATOM   4214  CB  ASP A 445     -17.949  32.657  -3.483  1.00 10.00      A   
ATOM   4215  CG  ASP A 445     -17.548  32.711  -2.022  1.00 10.00      A   
ATOM   4216  OD1 ASP A 445     -18.070  33.582  -1.293  1.00 10.00      A   
ATOM   4217  OD2 ASP A 445     -16.704  31.898  -1.594  1.00 10.00      A   
ATOM   4218  C   ASP A 445     -17.806  31.266  -5.555  1.00 10.00      A   
ATOM   4219  O   ASP A 445     -18.737  30.473  -5.431  1.00 10.00      A   
ATOM   4220  N   LYS A 446     -17.397  31.722  -6.738  1.00 10.00      A   
ATOM   4221  HN  LYS A 446     -16.624  32.326  -6.775  1.00 10.00      A   
ATOM   4222  CA  LYS A 446     -18.055  31.344  -7.979  1.00 10.00      A   
ATOM   4223  CB  LYS A 446     -17.633  32.272  -9.124  1.00 10.00      A   
ATOM   4224  CG  LYS A 446     -18.541  32.208 -10.343  1.00 10.00      A   
ATOM   4225  CD  LYS A 446     -19.968  32.573  -9.969  1.00 10.00      A   
ATOM   4226  CE  LYS A 446     -20.914  32.446 -11.150  1.00 10.00      A   
ATOM   4227  NZ  LYS A 446     -22.312  32.773 -10.767  1.00 10.00      A   
ATOM   4228  HZ1 LYS A 446     -22.928  32.756 -11.605  1.00 10.00      A   
ATOM   4229  HZ2 LYS A 446     -22.353  33.721 -10.343  1.00 10.00      A   
ATOM   4230  HZ3 LYS A 446     -22.669  32.075 -10.070  1.00 10.00      A   
ATOM   4231  C   LYS A 446     -17.788  29.889  -8.353  1.00 10.00      A   
ATOM   4232  O   LYS A 446     -18.705  29.174  -8.770  1.00 10.00      A   
ATOM   4233  N   VAL A 447     -16.539  29.446  -8.208  1.00 10.00      A   
ATOM   4234  HN  VAL A 447     -15.840  30.060  -7.877  1.00 10.00      A   
ATOM   4235  CA  VAL A 447     -16.182  28.070  -8.544  1.00 10.00      A   
ATOM   4236  CB  VAL A 447     -14.661  27.807  -8.448  1.00 10.00      A   
ATOM   4237  CG1 VAL A 447     -14.174  27.877  -7.009  1.00 10.00      A   
ATOM   4238  CG2 VAL A 447     -14.301  26.470  -9.075  1.00 10.00      A   
ATOM   4239  C   VAL A 447     -16.949  27.071  -7.680  1.00 10.00      A   
ATOM   4240  O   VAL A 447     -17.346  26.006  -8.149  1.00 10.00      A   
ATOM   4241  N   PHE A 448     -17.192  27.443  -6.429  1.00 10.00      A   
ATOM   4242  HN  PHE A 448     -16.879  28.323  -6.123  1.00 10.00      A   
ATOM   4243  CA  PHE A 448     -17.914  26.581  -5.502  1.00 10.00      A   
ATOM   4244  CB  PHE A 448     -17.905  27.167  -4.094  1.00 10.00      A   
ATOM   4245  CG  PHE A 448     -16.543  27.187  -3.467  1.00 10.00      A   
ATOM   4246  CD1 PHE A 448     -15.760  28.323  -3.524  1.00 10.00      A   
ATOM   4247  CD2 PHE A 448     -16.046  26.064  -2.828  1.00 10.00      A   
ATOM   4248  CE1 PHE A 448     -14.505  28.342  -2.953  1.00 10.00      A   
ATOM   4249  CE2 PHE A 448     -14.793  26.075  -2.253  1.00 10.00      A   
ATOM   4250  CZ  PHE A 448     -14.019  27.216  -2.315  1.00 10.00      A   
ATOM   4251  C   PHE A 448     -19.342  26.353  -5.977  1.00 10.00      A   
ATOM   4252  O   PHE A 448     -19.911  25.279  -5.771  1.00 10.00      A   
ATOM   4253  N   GLU A 449     -19.908  27.364  -6.630  1.00 10.00      A   
ATOM   4254  HN  GLU A 449     -19.397  28.191  -6.765  1.00 10.00      A   
ATOM   4255  CA  GLU A 449     -21.261  27.270  -7.156  1.00 10.00      A   
ATOM   4256  CB  GLU A 449     -21.717  28.618  -7.722  1.00 10.00      A   
ATOM   4257  CG  GLU A 449     -23.160  28.627  -8.211  1.00 10.00      A   
ATOM   4258  CD  GLU A 449     -23.438  29.736  -9.202  1.00 10.00      A   
ATOM   4259  OE1 GLU A 449     -23.177  30.915  -8.878  1.00 10.00      A   
ATOM   4260  OE2 GLU A 449     -23.927  29.437 -10.311  1.00 10.00      A   
ATOM   4261  C   GLU A 449     -21.303  26.212  -8.251  1.00 10.00      A   
ATOM   4262  O   GLU A 449     -22.173  25.340  -8.257  1.00 10.00      A   
ATOM   4263  N   TYR A 450     -20.338  26.284  -9.162  1.00 10.00      A   
ATOM   4264  HN  TYR A 450     -19.669  26.996  -9.089  1.00 10.00      A   
ATOM   4265  CA  TYR A 450     -20.248  25.333 -10.262  1.00 10.00      A   
ATOM   4266  CB  TYR A 450     -19.137  25.734 -11.240  1.00 10.00      A   
ATOM   4267  CG  TYR A 450     -19.417  27.002 -12.018  1.00 10.00      A   
ATOM   4268  CD1 TYR A 450     -18.380  27.818 -12.450  1.00 10.00      A   
ATOM   4269  CD2 TYR A 450     -20.718  27.379 -12.329  1.00 10.00      A   
ATOM   4270  CE1 TYR A 450     -18.629  28.971 -13.167  1.00 10.00      A   
ATOM   4271  CE2 TYR A 450     -20.978  28.530 -13.044  1.00 10.00      A   
ATOM   4272  CZ  TYR A 450     -19.932  29.323 -13.462  1.00 10.00      A   
ATOM   4273  OH  TYR A 450     -20.189  30.472 -14.177  1.00 10.00      A   
ATOM   4274  HH  TYR A 450     -19.868  30.363 -15.084  1.00 10.00      A   
ATOM   4275  C   TYR A 450     -20.000  23.926  -9.731  1.00 10.00      A   
ATOM   4276  O   TYR A 450     -20.606  22.959 -10.199  1.00 10.00      A   
ATOM   4277  N   ILE A 451     -19.115  23.828  -8.743  1.00 10.00      A   
ATOM   4278  HN  ILE A 451     -18.664  24.642  -8.419  1.00 10.00      A   
ATOM   4279  CA  ILE A 451     -18.783  22.550  -8.131  1.00 10.00      A   
ATOM   4280  CB  ILE A 451     -17.672  22.700  -7.067  1.00 10.00      A   
ATOM   4281  CG1 ILE A 451     -16.345  23.086  -7.729  1.00 10.00      A   
ATOM   4282  CG2 ILE A 451     -17.515  21.421  -6.256  1.00 10.00      A   
ATOM   4283  CD1 ILE A 451     -15.256  23.459  -6.744  1.00 10.00      A   
ATOM   4284  C   ILE A 451     -20.017  21.909  -7.501  1.00 10.00      A   
ATOM   4285  O   ILE A 451     -20.350  20.767  -7.799  1.00 10.00      A   
ATOM   4286  N   GLY A 452     -20.711  22.659  -6.659  1.00 10.00      A   
ATOM   4287  HN  GLY A 452     -20.420  23.580  -6.479  1.00 10.00      A   
ATOM   4288  CA  GLY A 452     -21.889  22.132  -5.997  1.00 10.00      A   
ATOM   4289  C   GLY A 452     -23.023  21.798  -6.955  1.00 10.00      A   
ATOM   4290  O   GLY A 452     -23.856  20.939  -6.664  1.00 10.00      A   
ATOM   4291  N   THR A 453     -23.054  22.465  -8.099  1.00 10.00      A   
ATOM   4292  HN  THR A 453     -22.353  23.125  -8.286  1.00 10.00      A   
ATOM   4293  CA  THR A 453     -24.105  22.238  -9.084  1.00 10.00      A   
ATOM   4294  CB  THR A 453     -24.347  23.498  -9.945  1.00 10.00      A   
ATOM   4295  OG1 THR A 453     -24.569  24.626  -9.086  1.00 10.00      A   
ATOM   4296  HG1 THR A 453     -23.714  24.949  -8.753  1.00 10.00      A   
ATOM   4297  CG2 THR A 453     -25.559  23.321 -10.848  1.00 10.00      A   
ATOM   4298  C   THR A 453     -23.810  21.045  -9.999  1.00 10.00      A   
ATOM   4299  O   THR A 453     -24.698  20.242 -10.282  1.00 10.00      A   
ATOM   4300  N   TYR A 454     -22.565  20.918 -10.443  1.00 10.00      A   
ATOM   4301  HN  TYR A 454     -21.878  21.558 -10.149  1.00 10.00      A   
ATOM   4302  CA  TYR A 454     -22.196  19.845 -11.364  1.00 10.00      A   
ATOM   4303  CB  TYR A 454     -21.298  20.380 -12.483  1.00 10.00      A   
ATOM   4304  CG  TYR A 454     -21.983  21.365 -13.408  1.00 10.00      A   
ATOM   4305  CD1 TYR A 454     -21.621  22.705 -13.427  1.00 10.00      A   
ATOM   4306  CD2 TYR A 454     -22.996  20.950 -14.267  1.00 10.00      A   
ATOM   4307  CE1 TYR A 454     -22.246  23.602 -14.274  1.00 10.00      A   
ATOM   4308  CE2 TYR A 454     -23.627  21.840 -15.115  1.00 10.00      A   
ATOM   4309  CZ  TYR A 454     -23.248  23.163 -15.115  1.00 10.00      A   
ATOM   4310  OH  TYR A 454     -23.876  24.055 -15.955  1.00 10.00      A   
ATOM   4311  HH  TYR A 454     -24.816  24.094 -15.732  1.00 10.00      A   
ATOM   4312  C   TYR A 454     -21.567  18.625 -10.686  1.00 10.00      A   
ATOM   4313  O   TYR A 454     -21.837  17.486 -11.077  1.00 10.00      A   
ATOM   4314  N   ALA A 455     -20.740  18.846  -9.678  1.00 10.00      A   
ATOM   4315  HN  ALA A 455     -20.583  19.765  -9.371  1.00 10.00      A   
ATOM   4316  CA  ALA A 455     -20.088  17.743  -8.988  1.00 10.00      A   
ATOM   4317  CB  ALA A 455     -18.763  18.181  -8.386  1.00 10.00      A   
ATOM   4318  C   ALA A 455     -21.003  17.156  -7.923  1.00 10.00      A   
ATOM   4319  O   ALA A 455     -21.056  17.637  -6.791  1.00 10.00      A   
ATOM   4320  N   LYS A 456     -21.732  16.120  -8.300  1.00 10.00      A   
ATOM   4321  HN  LYS A 456     -21.647  15.790  -9.222  1.00 10.00      A   
ATOM   4322  CA  LYS A 456     -22.656  15.462  -7.390  1.00 10.00      A   
ATOM   4323  CB  LYS A 456     -23.973  15.139  -8.102  1.00 10.00      A   
ATOM   4324  CG  LYS A 456     -24.710  16.351  -8.648  1.00 10.00      A   
ATOM   4325  CD  LYS A 456     -25.054  17.338  -7.544  1.00 10.00      A   
ATOM   4326  CE  LYS A 456     -25.925  18.459  -8.074  1.00 10.00      A   
ATOM   4327  NZ  LYS A 456     -26.182  19.494  -7.042  1.00 10.00      A   
ATOM   4328  HZ1 LYS A 456     -25.319  20.058  -6.871  1.00 10.00      A   
ATOM   4329  HZ2 LYS A 456     -26.466  19.040  -6.148  1.00 10.00      A   
ATOM   4330  HZ3 LYS A 456     -26.945  20.128  -7.354  1.00 10.00      A   
ATOM   4331  C   LYS A 456     -22.042  14.190  -6.814  1.00 10.00      A   
ATOM   4332  O   LYS A 456     -22.342  13.797  -5.686  1.00 10.00      A   
ATOM   4333  N   LYS A 457     -21.169  13.561  -7.593  1.00 10.00      A   
ATOM   4334  HN  LYS A 457     -20.961  13.939  -8.476  1.00 10.00      A   
ATOM   4335  CA  LYS A 457     -20.508  12.329  -7.179  1.00 10.00      A   
ATOM   4336  CB  LYS A 457     -20.327  11.396  -8.381  1.00 10.00      A   
ATOM   4337  CG  LYS A 457     -21.618  11.038  -9.103  1.00 10.00      A   
ATOM   4338  CD  LYS A 457     -22.499  10.129  -8.261  1.00 10.00      A   
ATOM   4339  CE  LYS A 457     -23.694   9.627  -9.056  1.00 10.00      A   
ATOM   4340  NZ  LYS A 457     -24.518  10.745  -9.584  1.00 10.00      A   
ATOM   4341  HZ1 LYS A 457     -24.741  11.416  -8.823  1.00 10.00      A   
ATOM   4342  HZ2 LYS A 457     -25.410  10.381  -9.979  1.00 10.00      A   
ATOM   4343  HZ3 LYS A 457     -24.002  11.246 -10.334  1.00 10.00      A   
ATOM   4344  C   LYS A 457     -19.153  12.620  -6.540  1.00 10.00      A   
ATOM   4345  O   LYS A 457     -18.338  11.718  -6.354  1.00 10.00      A   
ATOM   4346  N   MET A 458     -18.923  13.881  -6.199  1.00 10.00      A   
ATOM   4347  HN  MET A 458     -19.622  14.549  -6.348  1.00 10.00      A   
ATOM   4348  CA  MET A 458     -17.664  14.292  -5.593  1.00 10.00      A   
ATOM   4349  CB  MET A 458     -17.487  15.804  -5.711  1.00 10.00      A   
ATOM   4350  CG  MET A 458     -16.088  16.303  -5.384  1.00 10.00      A   
ATOM   4351  SD  MET A 458     -16.013  18.098  -5.284  1.00 10.00      A   
ATOM   4352  CE  MET A 458     -17.152  18.394  -3.932  1.00 10.00      A   
ATOM   4353  C   MET A 458     -17.598  13.852  -4.135  1.00 10.00      A   
ATOM   4354  O   MET A 458     -18.034  14.572  -3.234  1.00 10.00      A   
ATOM   4355  N   GLU A 459     -17.053  12.659  -3.921  1.00 10.00      A   
ATOM   4356  HN  GLU A 459     -16.733  12.142  -4.692  1.00 10.00      A   
ATOM   4357  CA  GLU A 459     -16.920  12.088  -2.589  1.00 10.00      A   
ATOM   4358  CB  GLU A 459     -16.777  10.567  -2.668  1.00 10.00      A   
ATOM   4359  CG  GLU A 459     -17.968   9.876  -3.316  1.00 10.00      A   
ATOM   4360  CD  GLU A 459     -17.857   8.365  -3.297  1.00 10.00      A   
ATOM   4361  OE1 GLU A 459     -17.849   7.776  -2.195  1.00 10.00      A   
ATOM   4362  OE2 GLU A 459     -17.795   7.754  -4.381  1.00 10.00      A   
ATOM   4363  C   GLU A 459     -15.752  12.699  -1.819  1.00 10.00      A   
ATOM   4364  O   GLU A 459     -15.676  12.584  -0.597  1.00 10.00      A   
ATOM   4365  N   MET A 460     -14.831  13.345  -2.522  1.00 10.00      A   
ATOM   4366  HN  MET A 460     -14.910  13.397  -3.503  1.00 10.00      A   
ATOM   4367  CA  MET A 460     -13.697  13.970  -1.854  1.00 10.00      A   
ATOM   4368  CB  MET A 460     -12.504  13.020  -1.759  1.00 10.00      A   
ATOM   4369  CG  MET A 460     -11.320  13.604  -1.004  1.00 10.00      A   
ATOM   4370  SD  MET A 460     -10.048  12.383  -0.636  1.00 10.00      A   
ATOM   4371  CE  MET A 460      -8.941  13.337   0.404  1.00 10.00      A   
ATOM   4372  C   MET A 460     -13.289  15.282  -2.512  1.00 10.00      A   
ATOM   4373  O   MET A 460     -13.096  15.348  -3.727  1.00 10.00      A   
ATOM   4374  N   LEU A 461     -13.151  16.318  -1.697  1.00 10.00      A   
ATOM   4375  HN  LEU A 461     -13.318  16.197  -0.737  1.00 10.00      A   
ATOM   4376  CA  LEU A 461     -12.756  17.629  -2.179  1.00 10.00      A   
ATOM   4377  CB  LEU A 461     -13.976  18.544  -2.318  1.00 10.00      A   
ATOM   4378  CG  LEU A 461     -13.690  20.001  -2.700  1.00 10.00      A   
ATOM   4379  CD1 LEU A 461     -13.151  20.093  -4.117  1.00 10.00      A   
ATOM   4380  CD2 LEU A 461     -14.931  20.865  -2.533  1.00 10.00      A   
ATOM   4381  C   LEU A 461     -11.737  18.262  -1.242  1.00 10.00      A   
ATOM   4382  O   LEU A 461     -11.985  18.408  -0.043  1.00 10.00      A   
ATOM   4383  N   SER A 462     -10.592  18.619  -1.793  1.00 10.00      A   
ATOM   4384  HN  SER A 462     -10.445  18.439  -2.748  1.00 10.00      A   
ATOM   4385  CA  SER A 462      -9.535  19.252  -1.025  1.00 10.00      A   
ATOM   4386  CB  SER A 462      -8.234  18.455  -1.178  1.00 10.00      A   
ATOM   4387  OG  SER A 462      -8.462  17.068  -0.960  1.00 10.00      A   
ATOM   4388  HG  SER A 462      -8.127  16.815  -0.079  1.00 10.00      A   
ATOM   4389  C   SER A 462      -9.353  20.703  -1.481  1.00 10.00      A   
ATOM   4390  O   SER A 462      -8.916  20.962  -2.605  1.00 10.00      A   
ATOM   4391  N   VAL A 463      -9.714  21.644  -0.612  1.00 10.00      A   
ATOM   4392  HN  VAL A 463     -10.061  21.375   0.269  1.00 10.00      A   
ATOM   4393  CA  VAL A 463      -9.612  23.064  -0.924  1.00 10.00      A   
ATOM   4394  CB  VAL A 463     -10.961  23.784  -0.696  1.00 10.00      A   
ATOM   4395  CG1 VAL A 463     -10.885  25.246  -1.112  1.00 10.00      A   
ATOM   4396  CG2 VAL A 463     -12.073  23.076  -1.452  1.00 10.00      A   
ATOM   4397  C   VAL A 463      -8.529  23.741  -0.084  1.00 10.00      A   
ATOM   4398  O   VAL A 463      -8.449  23.548   1.133  1.00 10.00      A   
ATOM   4399  N   ALA A 464      -7.693  24.524  -0.748  1.00 10.00      A   
ATOM   4400  HN  ALA A 464      -7.803  24.623  -1.716  1.00 10.00      A   
ATOM   4401  CA  ALA A 464      -6.617  25.243  -0.086  1.00 10.00      A   
ATOM   4402  CB  ALA A 464      -5.313  24.465  -0.181  1.00 10.00      A   
ATOM   4403  C   ALA A 464      -6.452  26.631  -0.694  1.00 10.00      A   
ATOM   4404  O   ALA A 464      -6.169  26.760  -1.890  1.00 10.00      A   
ATOM   4405  N   PHE A 465      -6.641  27.657   0.138  1.00 10.00      A   
ATOM   4406  HN  PHE A 465      -6.875  27.467   1.075  1.00 10.00      A   
ATOM   4407  CA  PHE A 465      -6.517  29.054  -0.292  1.00 10.00      A   
ATOM   4408  CB  PHE A 465      -5.085  29.370  -0.757  1.00 10.00      A   
ATOM   4409  CG  PHE A 465      -4.019  29.219   0.293  1.00 10.00      A   
ATOM   4410  CD1 PHE A 465      -3.378  28.004   0.490  1.00 10.00      A   
ATOM   4411  CD2 PHE A 465      -3.646  30.300   1.074  1.00 10.00      A   
ATOM   4412  CE1 PHE A 465      -2.388  27.873   1.447  1.00 10.00      A   
ATOM   4413  CE2 PHE A 465      -2.659  30.175   2.035  1.00 10.00      A   
ATOM   4414  CZ  PHE A 465      -2.030  28.960   2.221  1.00 10.00      A   
ATOM   4415  C   PHE A 465      -7.508  29.382  -1.409  1.00 10.00      A   
ATOM   4416  O   PHE A 465      -7.114  29.630  -2.548  1.00 10.00      A   
ATOM   4417  N   ALA A 466      -8.793  29.372  -1.082  1.00 10.00      A   
ATOM   4418  HN  ALA A 466      -9.052  29.164  -0.161  1.00 10.00      A   
ATOM   4419  CA  ALA A 466      -9.830  29.666  -2.064  1.00 10.00      A   
ATOM   4420  CB  ALA A 466     -10.082  28.451  -2.944  1.00 10.00      A   
ATOM   4421  C   ALA A 466     -11.125  30.092  -1.385  1.00 10.00      A   
ATOM   4422  O   ALA A 466     -11.337  29.815  -0.201  1.00 10.00      A   
ATOM   4423  N   GLY A 467     -11.982  30.764  -2.139  1.00 10.00      A   
ATOM   4424  HN  GLY A 467     -11.748  30.964  -3.071  1.00 10.00      A   
ATOM   4425  CA  GLY A 467     -13.254  31.214  -1.607  1.00 10.00      A   
ATOM   4426  C   GLY A 467     -13.233  32.677  -1.218  1.00 10.00      A   
ATOM   4427  O   GLY A 467     -12.162  33.274  -1.067  1.00 10.00      A   
ATOM   4428  N   ASP A 468     -14.411  33.261  -1.068  1.00 10.00      A   
ATOM   4429  HN  ASP A 468     -15.236  32.729  -1.221  1.00 10.00      A   
ATOM   4430  CA  ASP A 468     -14.533  34.664  -0.684  1.00 10.00      A   
ATOM   4431  CB  ASP A 468     -15.318  35.459  -1.729  1.00 10.00      A   
ATOM   4432  CG  ASP A 468     -14.532  35.717  -2.995  1.00 10.00      A   
ATOM   4433  OD1 ASP A 468     -13.517  36.447  -2.934  1.00 10.00      A   
ATOM   4434  OD2 ASP A 468     -14.935  35.208  -4.058  1.00 10.00      A   
ATOM   4435  C   ASP A 468     -15.223  34.778   0.664  1.00 10.00      A   
ATOM   4436  O   ASP A 468     -14.773  35.509   1.547  1.00 10.00      A   
ATOM   4437  N   SER A 469     -16.319  34.054   0.815  1.00 10.00      A   
ATOM   4438  HN  SER A 469     -16.634  33.494   0.067  1.00 10.00      A   
ATOM   4439  CA  SER A 469     -17.075  34.061   2.052  1.00 10.00      A   
ATOM   4440  CB  SER A 469     -18.213  35.082   1.971  1.00 10.00      A   
ATOM   4441  OG  SER A 469     -19.073  34.813   0.873  1.00 10.00      A   
ATOM   4442  HG  SER A 469     -18.560  34.412   0.145  1.00 10.00      A   
ATOM   4443  C   SER A 469     -17.612  32.666   2.353  1.00 10.00      A   
ATOM   4444  O   SER A 469     -17.223  31.694   1.705  1.00 10.00      A   
ATOM   4445  N   ASP A 470     -18.519  32.576   3.318  1.00 10.00      A   
ATOM   4446  HN  ASP A 470     -18.795  33.391   3.788  1.00 10.00      A   
ATOM   4447  CA  ASP A 470     -19.110  31.297   3.708  1.00 10.00      A   
ATOM   4448  CB  ASP A 470     -19.937  31.450   4.987  1.00 10.00      A   
ATOM   4449  CG  ASP A 470     -19.117  31.299   6.255  1.00 10.00      A   
ATOM   4450  OD1 ASP A 470     -19.238  30.253   6.925  1.00 10.00      A   
ATOM   4451  OD2 ASP A 470     -18.363  32.235   6.598  1.00 10.00      A   
ATOM   4452  C   ASP A 470     -19.976  30.712   2.595  1.00 10.00      A   
ATOM   4453  O   ASP A 470     -20.321  29.530   2.624  1.00 10.00      A   
ATOM   4454  N   LEU A 471     -20.326  31.547   1.621  1.00 10.00      A   
ATOM   4455  HN  LEU A 471     -20.030  32.477   1.666  1.00 10.00      A   
ATOM   4456  CA  LEU A 471     -21.144  31.117   0.492  1.00 10.00      A   
ATOM   4457  CB  LEU A 471     -21.360  32.266  -0.499  1.00 10.00      A   
ATOM   4458  CG  LEU A 471     -22.756  32.897  -0.515  1.00 10.00      A   
ATOM   4459  CD1 LEU A 471     -22.846  33.954  -1.606  1.00 10.00      A   
ATOM   4460  CD2 LEU A 471     -23.826  31.835  -0.717  1.00 10.00      A   
ATOM   4461  C   LEU A 471     -20.515  29.926  -0.225  1.00 10.00      A   
ATOM   4462  O   LEU A 471     -21.213  28.984  -0.603  1.00 10.00      A   
ATOM   4463  N   GLY A 472     -19.200  29.972  -0.399  1.00 10.00      A   
ATOM   4464  HN  GLY A 472     -18.696  30.754  -0.081  1.00 10.00      A   
ATOM   4465  CA  GLY A 472     -18.497  28.893  -1.066  1.00 10.00      A   
ATOM   4466  C   GLY A 472     -18.699  27.553  -0.382  1.00 10.00      A   
ATOM   4467  O   GLY A 472     -19.036  26.559  -1.029  1.00 10.00      A   
ATOM   4468  N   MET A 473     -18.510  27.532   0.931  1.00 10.00      A   
ATOM   4469  HN  MET A 473     -18.263  28.362   1.390  1.00 10.00      A   
ATOM   4470  CA  MET A 473     -18.670  26.310   1.708  1.00 10.00      A   
ATOM   4471  CB  MET A 473     -18.250  26.554   3.162  1.00 10.00      A   
ATOM   4472  CG  MET A 473     -18.344  25.332   4.064  1.00 10.00      A   
ATOM   4473  SD  MET A 473     -17.894  25.702   5.772  1.00 10.00      A   
ATOM   4474  CE  MET A 473     -18.236  24.132   6.559  1.00 10.00      A   
ATOM   4475  C   MET A 473     -20.116  25.827   1.644  1.00 10.00      A   
ATOM   4476  O   MET A 473     -20.382  24.633   1.482  1.00 10.00      A   
ATOM   4477  N   HIS A 474     -21.041  26.772   1.741  1.00 10.00      A   
ATOM   4478  HN  HIS A 474     -20.756  27.707   1.854  1.00 10.00      A   
ATOM   4479  CA  HIS A 474     -22.464  26.468   1.693  1.00 10.00      A   
ATOM   4480  CB  HIS A 474     -23.284  27.732   1.981  1.00 10.00      A   
ATOM   4481  CG  HIS A 474     -24.764  27.509   2.057  1.00 10.00      A   
ATOM   4482  ND1 HIS A 474     -25.357  26.984   3.182  1.00 10.00      A   
ATOM   4483  CD2 HIS A 474     -25.721  27.763   1.126  1.00 10.00      A   
ATOM   4484  CE1 HIS A 474     -26.650  26.929   2.916  1.00 10.00      A   
ATOM   4485  NE2 HIS A 474     -26.913  27.388   1.688  1.00 10.00      A   
ATOM   4486  HE2 HIS A 474     -27.800  27.443   1.266  1.00 10.00      A   
ATOM   4487  C   HIS A 474     -22.862  25.862   0.346  1.00 10.00      A   
ATOM   4488  O   HIS A 474     -23.652  24.919   0.292  1.00 10.00      A   
ATOM   4489  N   HIS A 475     -22.299  26.399  -0.733  1.00 10.00      A   
ATOM   4490  HN  HIS A 475     -21.671  27.150  -0.619  1.00 10.00      A   
ATOM   4491  CA  HIS A 475     -22.597  25.920  -2.083  1.00 10.00      A   
ATOM   4492  CB  HIS A 475     -21.887  26.774  -3.135  1.00 10.00      A   
ATOM   4493  CG  HIS A 475     -22.751  27.843  -3.731  1.00 10.00      A   
ATOM   4494  ND1 HIS A 475     -23.870  27.592  -4.497  1.00 10.00      A   
ATOM   4495  HD1 HIS A 475     -24.227  26.706  -4.730  1.00 10.00      A   
ATOM   4496  CD2 HIS A 475     -22.643  29.193  -3.659  1.00 10.00      A   
ATOM   4497  CE1 HIS A 475     -24.396  28.770  -4.855  1.00 10.00      A   
ATOM   4498  NE2 HIS A 475     -23.688  29.775  -4.371  1.00 10.00      A   
ATOM   4499  C   HIS A 475     -22.232  24.454  -2.268  1.00 10.00      A   
ATOM   4500  O   HIS A 475     -22.949  23.706  -2.934  1.00 10.00      A   
ATOM   4501  N   VAL A 476     -21.115  24.048  -1.688  1.00 10.00      A   
ATOM   4502  HN  VAL A 476     -20.576  24.694  -1.182  1.00 10.00      A   
ATOM   4503  CA  VAL A 476     -20.667  22.668  -1.792  1.00 10.00      A   
ATOM   4504  CB  VAL A 476     -19.199  22.506  -1.337  1.00 10.00      A   
ATOM   4505  CG1 VAL A 476     -18.761  21.050  -1.423  1.00 10.00      A   
ATOM   4506  CG2 VAL A 476     -18.280  23.388  -2.169  1.00 10.00      A   
ATOM   4507  C   VAL A 476     -21.568  21.750  -0.971  1.00 10.00      A   
ATOM   4508  O   VAL A 476     -22.079  20.748  -1.475  1.00 10.00      A   
ATOM   4509  N   LEU A 477     -21.775  22.119   0.287  1.00 10.00      A   
ATOM   4510  HN  LEU A 477     -21.357  22.948   0.615  1.00 10.00      A   
ATOM   4511  CA  LEU A 477     -22.606  21.337   1.193  1.00 10.00      A   
ATOM   4512  CB  LEU A 477     -22.570  21.934   2.596  1.00 10.00      A   
ATOM   4513  CG  LEU A 477     -21.328  21.600   3.423  1.00 10.00      A   
ATOM   4514  CD1 LEU A 477     -21.142  22.610   4.541  1.00 10.00      A   
ATOM   4515  CD2 LEU A 477     -21.436  20.192   3.988  1.00 10.00      A   
ATOM   4516  C   LEU A 477     -24.038  21.218   0.681  1.00 10.00      A   
ATOM   4517  O   LEU A 477     -24.582  20.120   0.585  1.00 10.00      A   
ATOM   4518  N   SER A 478     -24.635  22.345   0.321  1.00 10.00      A   
ATOM   4519  HN  SER A 478     -24.146  23.198   0.400  1.00 10.00      A   
ATOM   4520  CA  SER A 478     -25.996  22.358  -0.200  1.00 10.00      A   
ATOM   4521  CB  SER A 478     -26.693  23.678   0.158  1.00 10.00      A   
ATOM   4522  OG  SER A 478     -27.059  23.718   1.530  1.00 10.00      A   
ATOM   4523  HG  SER A 478     -26.423  23.209   2.049  1.00 10.00      A   
ATOM   4524  C   SER A 478     -25.984  22.151  -1.717  1.00 10.00      A   
ATOM   4525  O   SER A 478     -26.809  22.707  -2.445  1.00 10.00      A   
ATOM   4526  N   GLY A 479     -25.042  21.343  -2.185  1.00 10.00      A   
ATOM   4527  HN  GLY A 479     -24.407  20.930  -1.556  1.00 10.00      A   
ATOM   4528  CA  GLY A 479     -24.937  21.073  -3.602  1.00 10.00      A   
ATOM   4529  C   GLY A 479     -24.593  19.628  -3.894  1.00 10.00      A   
ATOM   4530  O   GLY A 479     -25.403  18.899  -4.463  1.00 10.00      A   
ATOM   4531  N   CYS A 480     -23.401  19.210  -3.499  1.00 10.00      A   
ATOM   4532  HN  CYS A 480     -22.801  19.835  -3.032  1.00 10.00      A   
ATOM   4533  CA  CYS A 480     -22.953  17.847  -3.738  1.00 10.00      A   
ATOM   4534  CB  CYS A 480     -21.480  17.707  -3.368  1.00 10.00      A   
ATOM   4535  SG  CYS A 480     -20.431  18.977  -4.109  1.00 10.00      A   
ATOM   4536  HG  CYS A 480     -20.490  18.829  -5.427  1.00 10.00      A   
ATOM   4537  C   CYS A 480     -23.807  16.832  -2.986  1.00 10.00      A   
ATOM   4538  O   CYS A 480     -24.237  17.082  -1.859  1.00 10.00      A   
ATOM   4539  N   ASP A 481     -24.061  15.695  -3.623  1.00 10.00      A   
ATOM   4540  HN  ASP A 481     -23.681  15.551  -4.515  1.00 10.00      A   
ATOM   4541  CA  ASP A 481     -24.885  14.651  -3.020  1.00 10.00      A   
ATOM   4542  CB  ASP A 481     -25.594  13.817  -4.088  1.00 10.00      A   
ATOM   4543  CG  ASP A 481     -26.696  14.562  -4.808  1.00 10.00      A   
ATOM   4544  OD1 ASP A 481     -27.450  15.311  -4.151  1.00 10.00      A   
ATOM   4545  OD2 ASP A 481     -26.817  14.395  -6.040  1.00 10.00      A   
ATOM   4546  C   ASP A 481     -24.066  13.732  -2.126  1.00 10.00      A   
ATOM   4547  O   ASP A 481     -24.177  13.784  -0.901  1.00 10.00      A   
ATOM   4548  N   SER A 482     -23.246  12.890  -2.747  1.00 10.00      A   
ATOM   4549  HN  SER A 482     -23.197  12.903  -3.730  1.00 10.00      A   
ATOM   4550  CA  SER A 482     -22.419  11.944  -2.015  1.00 10.00      A   
ATOM   4551  CB  SER A 482     -22.071  10.749  -2.905  1.00 10.00      A   
ATOM   4552  OG  SER A 482     -22.024  11.132  -4.270  1.00 10.00      A   
ATOM   4553  HG  SER A 482     -21.181  11.565  -4.444  1.00 10.00      A   
ATOM   4554  C   SER A 482     -21.157  12.597  -1.452  1.00 10.00      A   
ATOM   4555  O   SER A 482     -20.070  12.476  -2.016  1.00 10.00      A   
ATOM   4556  N   LEU A 483     -21.321  13.312  -0.350  1.00 10.00      A   
ATOM   4557  HN  LEU A 483     -22.225  13.398   0.029  1.00 10.00      A   
ATOM   4558  CA  LEU A 483     -20.204  13.968   0.312  1.00 10.00      A   
ATOM   4559  CB  LEU A 483     -20.684  15.216   1.060  1.00 10.00      A   
ATOM   4560  CG  LEU A 483     -21.053  16.427   0.199  1.00 10.00      A   
ATOM   4561  CD1 LEU A 483     -22.041  17.326   0.926  1.00 10.00      A   
ATOM   4562  CD2 LEU A 483     -19.807  17.210  -0.185  1.00 10.00      A   
ATOM   4563  C   LEU A 483     -19.554  12.995   1.289  1.00 10.00      A   
ATOM   4564  O   LEU A 483     -20.254  12.265   1.994  1.00 10.00      A   
ATOM   4565  N   ARG A 484     -18.224  12.976   1.330  1.00 10.00      A   
ATOM   4566  HN  ARG A 484     -17.716  13.580   0.744  1.00 10.00      A   
ATOM   4567  CA  ARG A 484     -17.505  12.074   2.222  1.00 10.00      A   
ATOM   4568  CB  ARG A 484     -17.007  10.847   1.457  1.00 10.00      A   
ATOM   4569  CG  ARG A 484     -17.874   9.607   1.601  1.00 10.00      A   
ATOM   4570  CD  ARG A 484     -17.292   8.452   0.803  1.00 10.00      A   
ATOM   4571  NE  ARG A 484     -15.853   8.317   1.023  1.00 10.00      A   
ATOM   4572  HE  ARG A 484     -15.516   8.548   1.913  1.00 10.00      A   
ATOM   4573  CZ  ARG A 484     -14.987   7.902   0.099  1.00 10.00      A   
ATOM   4574  NH1 ARG A 484     -15.404   7.583  -1.121  1.00 10.00      A   
ATOM   4575 HH11 ARG A 484     -14.716   7.260  -1.838  1.00 10.00      A   
ATOM   4576 HH12 ARG A 484     -16.422   7.651  -1.369  1.00 10.00      A   
ATOM   4577  NH2 ARG A 484     -13.696   7.824   0.374  1.00 10.00      A   
ATOM   4578 HH21 ARG A 484     -13.023   7.493  -0.356  1.00 10.00      A   
ATOM   4579 HH22 ARG A 484     -13.329   8.081   1.318  1.00 10.00      A   
ATOM   4580  C   ARG A 484     -16.330  12.766   2.905  1.00 10.00      A   
ATOM   4581  O   ARG A 484     -16.364  13.011   4.111  1.00 10.00      A   
ATOM   4582  N   LYS A 485     -15.303  13.083   2.126  1.00 10.00      A   
ATOM   4583  HN  LYS A 485     -15.361  12.893   1.161  1.00 10.00      A   
ATOM   4584  CA  LYS A 485     -14.104  13.727   2.646  1.00 10.00      A   
ATOM   4585  CB  LYS A 485     -12.856  12.935   2.231  1.00 10.00      A   
ATOM   4586  CG  LYS A 485     -12.776  11.540   2.837  1.00 10.00      A   
ATOM   4587  CD  LYS A 485     -11.888  10.615   2.020  1.00 10.00      A   
ATOM   4588  CE  LYS A 485     -10.477  10.519   2.592  1.00 10.00      A   
ATOM   4589  NZ  LYS A 485      -9.682   9.445   1.932  1.00 10.00      A   
ATOM   4590  HZ1 LYS A 485     -10.145   8.518   2.059  1.00 10.00      A   
ATOM   4591  HZ2 LYS A 485      -8.730   9.392   2.345  1.00 10.00      A   
ATOM   4592  HZ3 LYS A 485      -9.594   9.636   0.914  1.00 10.00      A   
ATOM   4593  C   LYS A 485     -13.998  15.167   2.160  1.00 10.00      A   
ATOM   4594  O   LYS A 485     -13.844  15.427   0.965  1.00 10.00      A   
ATOM   4595  N   LEU A 486     -14.094  16.098   3.092  1.00 10.00      A   
ATOM   4596  HN  LEU A 486     -14.225  15.827   4.025  1.00 10.00      A   
ATOM   4597  CA  LEU A 486     -14.002  17.515   2.774  1.00 10.00      A   
ATOM   4598  CB  LEU A 486     -15.321  18.224   3.082  1.00 10.00      A   
ATOM   4599  CG  LEU A 486     -15.448  19.670   2.598  1.00 10.00      A   
ATOM   4600  CD1 LEU A 486     -15.232  19.755   1.093  1.00 10.00      A   
ATOM   4601  CD2 LEU A 486     -16.807  20.241   2.978  1.00 10.00      A   
ATOM   4602  C   LEU A 486     -12.861  18.153   3.553  1.00 10.00      A   
ATOM   4603  O   LEU A 486     -12.947  18.331   4.772  1.00 10.00      A   
ATOM   4604  N   GLU A 487     -11.793  18.484   2.845  1.00 10.00      A   
ATOM   4605  HN  GLU A 487     -11.797  18.332   1.874  1.00 10.00      A   
ATOM   4606  CA  GLU A 487     -10.623  19.087   3.455  1.00 10.00      A   
ATOM   4607  CB  GLU A 487      -9.357  18.355   2.998  1.00 10.00      A   
ATOM   4608  CG  GLU A 487      -9.546  16.863   2.778  1.00 10.00      A   
ATOM   4609  CD  GLU A 487      -8.236  16.136   2.555  1.00 10.00      A   
ATOM   4610  OE1 GLU A 487      -7.660  16.251   1.452  1.00 10.00      A   
ATOM   4611  OE2 GLU A 487      -7.783  15.438   3.483  1.00 10.00      A   
ATOM   4612  C   GLU A 487     -10.545  20.558   3.071  1.00 10.00      A   
ATOM   4613  O   GLU A 487     -10.464  20.893   1.891  1.00 10.00      A   
ATOM   4614  N   ILE A 488     -10.580  21.430   4.067  1.00 10.00      A   
ATOM   4615  HN  ILE A 488     -10.646  21.102   4.992  1.00 10.00      A   
ATOM   4616  CA  ILE A 488     -10.525  22.864   3.830  1.00 10.00      A   
ATOM   4617  CB  ILE A 488     -11.880  23.536   4.146  1.00 10.00      A   
ATOM   4618  CG1 ILE A 488     -13.018  22.877   3.357  1.00 10.00      A   
ATOM   4619  CG2 ILE A 488     -11.820  25.028   3.857  1.00 10.00      A   
ATOM   4620  CD1 ILE A 488     -14.403  23.343   3.763  1.00 10.00      A   
ATOM   4621  C   ILE A 488      -9.445  23.510   4.689  1.00 10.00      A   
ATOM   4622  O   ILE A 488      -9.507  23.474   5.919  1.00 10.00      A   
ATOM   4623  N   ARG A 489      -8.446  24.083   4.042  1.00 10.00      A   
ATOM   4624  HN  ARG A 489      -8.433  24.061   3.058  1.00 10.00      A   
ATOM   4625  CA  ARG A 489      -7.371  24.746   4.761  1.00 10.00      A   
ATOM   4626  CB  ARG A 489      -6.078  23.915   4.768  1.00 10.00      A   
ATOM   4627  CG  ARG A 489      -5.424  23.741   3.405  1.00 10.00      A   
ATOM   4628  CD  ARG A 489      -3.927  23.499   3.529  1.00 10.00      A   
ATOM   4629  NE  ARG A 489      -3.222  24.676   4.037  1.00 10.00      A   
ATOM   4630  HE  ARG A 489      -3.763  25.486   4.217  1.00 10.00      A   
ATOM   4631  CZ  ARG A 489      -1.911  24.723   4.274  1.00 10.00      A   
ATOM   4632  NH1 ARG A 489      -1.145  23.664   4.048  1.00 10.00      A   
ATOM   4633 HH11 ARG A 489      -1.561  22.787   3.681  1.00 10.00      A   
ATOM   4634 HH12 ARG A 489      -0.120  23.708   4.242  1.00 10.00      A   
ATOM   4635  NH2 ARG A 489      -1.370  25.843   4.727  1.00 10.00      A   
ATOM   4636 HH21 ARG A 489      -0.344  25.892   4.922  1.00 10.00      A   
ATOM   4637 HH22 ARG A 489      -1.974  26.686   4.894  1.00 10.00      A   
ATOM   4638  C   ARG A 489      -7.118  26.142   4.212  1.00 10.00      A   
ATOM   4639  O   ARG A 489      -7.026  26.332   2.997  1.00 10.00      A   
ATOM   4640  N   ASP A 490      -7.029  27.112   5.119  1.00 10.00      A   
ATOM   4641  HN  ASP A 490      -7.153  26.884   6.066  1.00 10.00      A   
ATOM   4642  CA  ASP A 490      -6.768  28.506   4.762  1.00 10.00      A   
ATOM   4643  CB  ASP A 490      -5.395  28.665   4.101  1.00 10.00      A   
ATOM   4644  CG  ASP A 490      -4.254  28.346   5.044  1.00 10.00      A   
ATOM   4645  OD1 ASP A 490      -3.839  29.244   5.806  1.00 10.00      A   
ATOM   4646  OD2 ASP A 490      -3.768  27.192   5.033  1.00 10.00      A   
ATOM   4647  C   ASP A 490      -7.871  29.086   3.886  1.00 10.00      A   
ATOM   4648  O   ASP A 490      -7.629  29.533   2.762  1.00 10.00      A   
ATOM   4649  N   CYS A 491      -9.086  29.080   4.410  1.00 10.00      A   
ATOM   4650  HN  CYS A 491      -9.217  28.721   5.311  1.00 10.00      A   
ATOM   4651  CA  CYS A 491     -10.231  29.599   3.685  1.00 10.00      A   
ATOM   4652  CB  CYS A 491     -11.082  28.448   3.147  1.00 10.00      A   
ATOM   4653  SG  CYS A 491     -10.414  27.650   1.668  1.00 10.00      A   
ATOM   4654  HG  CYS A 491     -10.880  28.308   0.613  1.00 10.00      A   
ATOM   4655  C   CYS A 491     -11.066  30.514   4.575  1.00 10.00      A   
ATOM   4656  O   CYS A 491     -11.122  30.321   5.788  1.00 10.00      A   
ATOM   4657  N   PRO A 492     -11.735  31.517   3.980  1.00 10.00      A   
ATOM   4658  CA  PRO A 492     -12.570  32.474   4.719  1.00 10.00      A   
ATOM   4659  CB  PRO A 492     -12.784  33.594   3.707  1.00 10.00      A   
ATOM   4660  CG  PRO A 492     -12.722  32.914   2.386  1.00 10.00      A   
ATOM   4661  CD  PRO A 492     -11.716  31.811   2.533  1.00 10.00      A   
ATOM   4662  C   PRO A 492     -13.918  31.890   5.145  1.00 10.00      A   
ATOM   4663  O   PRO A 492     -14.881  32.624   5.374  1.00 10.00      A   
ATOM   4664  N   PHE A 493     -13.981  30.573   5.258  1.00 10.00      A   
ATOM   4665  HN  PHE A 493     -13.180  30.044   5.085  1.00 10.00      A   
ATOM   4666  CA  PHE A 493     -15.198  29.902   5.667  1.00 10.00      A   
ATOM   4667  CB  PHE A 493     -15.242  28.473   5.116  1.00 10.00      A   
ATOM   4668  CG  PHE A 493     -15.035  28.366   3.629  1.00 10.00      A   
ATOM   4669  CD1 PHE A 493     -14.440  27.241   3.085  1.00 10.00      A   
ATOM   4670  CD2 PHE A 493     -15.429  29.385   2.776  1.00 10.00      A   
ATOM   4671  CE1 PHE A 493     -14.242  27.133   1.722  1.00 10.00      A   
ATOM   4672  CE2 PHE A 493     -15.234  29.284   1.411  1.00 10.00      A   
ATOM   4673  CZ  PHE A 493     -14.639  28.157   0.884  1.00 10.00      A   
ATOM   4674  C   PHE A 493     -15.255  29.876   7.185  1.00 10.00      A   
ATOM   4675  O   PHE A 493     -14.237  29.660   7.846  1.00 10.00      A   
ATOM   4676  N   GLY A 494     -16.429  30.098   7.737  1.00 10.00      A   
ATOM   4677  HN  GLY A 494     -17.216  30.252   7.168  1.00 10.00      A   
ATOM   4678  CA  GLY A 494     -16.562  30.110   9.172  1.00 10.00      A   
ATOM   4679  C   GLY A 494     -17.681  29.234   9.683  1.00 10.00      A   
ATOM   4680  O   GLY A 494     -17.858  28.099   9.237  1.00 10.00      A   
ATOM   4681  N   ASP A 495     -18.441  29.774  10.621  1.00 10.00      A   
ATOM   4682  HN  ASP A 495     -18.256  30.695  10.910  1.00 10.00      A   
ATOM   4683  CA  ASP A 495     -19.544  29.052  11.238  1.00 10.00      A   
ATOM   4684  CB  ASP A 495     -19.612  29.375  12.732  1.00 10.00      A   
ATOM   4685  CG  ASP A 495     -19.979  30.820  13.021  1.00 10.00      A   
ATOM   4686  OD1 ASP A 495     -19.273  31.729  12.532  1.00 10.00      A   
ATOM   4687  OD2 ASP A 495     -20.969  31.057  13.745  1.00 10.00      A   
ATOM   4688  C   ASP A 495     -20.875  29.389  10.588  1.00 10.00      A   
ATOM   4689  O   ASP A 495     -21.904  28.811  10.936  1.00 10.00      A   
ATOM   4690  N   LYS A 496     -20.855  30.312   9.639  1.00 10.00      A   
ATOM   4691  HN  LYS A 496     -19.999  30.720   9.382  1.00 10.00      A   
ATOM   4692  CA  LYS A 496     -22.075  30.723   8.957  1.00 10.00      A   
ATOM   4693  CB  LYS A 496     -21.838  31.979   8.117  1.00 10.00      A   
ATOM   4694  CG  LYS A 496     -21.024  33.053   8.822  1.00 10.00      A   
ATOM   4695  CD  LYS A 496     -20.795  34.251   7.920  1.00 10.00      A   
ATOM   4696  CE  LYS A 496     -19.586  35.062   8.362  1.00 10.00      A   
ATOM   4697  NZ  LYS A 496     -18.330  34.262   8.324  1.00 10.00      A   
ATOM   4698  HZ1 LYS A 496     -17.521  34.875   8.099  1.00 10.00      A   
ATOM   4699  HZ2 LYS A 496     -18.397  33.511   7.596  1.00 10.00      A   
ATOM   4700  HZ3 LYS A 496     -18.164  33.816   9.246  1.00 10.00      A   
ATOM   4701  C   LYS A 496     -22.619  29.589   8.093  1.00 10.00      A   
ATOM   4702  O   LYS A 496     -23.811  29.277   8.136  1.00 10.00      A   
ATOM   4703  N   ALA A 497     -21.736  28.971   7.319  1.00 10.00      A   
ATOM   4704  HN  ALA A 497     -20.802  29.286   7.312  1.00 10.00      A   
ATOM   4705  CA  ALA A 497     -22.115  27.862   6.453  1.00 10.00      A   
ATOM   4706  CB  ALA A 497     -21.145  27.747   5.290  1.00 10.00      A   
ATOM   4707  C   ALA A 497     -22.168  26.553   7.236  1.00 10.00      A   
ATOM   4708  O   ALA A 497     -23.014  25.694   6.971  1.00 10.00      A   
ATOM   4709  N   LEU A 498     -21.266  26.417   8.205  1.00 10.00      A   
ATOM   4710  HN  LEU A 498     -20.622  27.138   8.355  1.00 10.00      A   
ATOM   4711  CA  LEU A 498     -21.190  25.221   9.039  1.00 10.00      A   
ATOM   4712  CB  LEU A 498     -20.041  25.351  10.039  1.00 10.00      A   
ATOM   4713  CG  LEU A 498     -19.979  24.288  11.138  1.00 10.00      A   
ATOM   4714  CD1 LEU A 498     -19.406  22.986  10.603  1.00 10.00      A   
ATOM   4715  CD2 LEU A 498     -19.185  24.791  12.335  1.00 10.00      A   
ATOM   4716  C   LEU A 498     -22.497  24.965   9.785  1.00 10.00      A   
ATOM   4717  O   LEU A 498     -23.081  23.885   9.686  1.00 10.00      A   
ATOM   4718  N   LEU A 499     -22.971  25.973  10.504  1.00 10.00      A   
ATOM   4719  HN  LEU A 499     -22.492  26.829  10.512  1.00 10.00      A   
ATOM   4720  CA  LEU A 499     -24.195  25.842  11.279  1.00 10.00      A   
ATOM   4721  CB  LEU A 499     -24.267  26.908  12.374  1.00 10.00      A   
ATOM   4722  CG  LEU A 499     -23.181  26.835  13.455  1.00 10.00      A   
ATOM   4723  CD1 LEU A 499     -23.279  28.023  14.398  1.00 10.00      A   
ATOM   4724  CD2 LEU A 499     -23.271  25.529  14.228  1.00 10.00      A   
ATOM   4725  C   LEU A 499     -25.441  25.875  10.398  1.00 10.00      A   
ATOM   4726  O   LEU A 499     -26.562  25.902  10.903  1.00 10.00      A   
ATOM   4727  N   ALA A 500     -25.243  25.874   9.086  1.00 10.00      A   
ATOM   4728  HN  ALA A 500     -24.326  25.875   8.740  1.00 10.00      A   
ATOM   4729  CA  ALA A 500     -26.355  25.884   8.150  1.00 10.00      A   
ATOM   4730  CB  ALA A 500     -26.188  27.004   7.134  1.00 10.00      A   
ATOM   4731  C   ALA A 500     -26.477  24.535   7.447  1.00 10.00      A   
ATOM   4732  O   ALA A 500     -27.485  24.249   6.798  1.00 10.00      A   
ATOM   4733  N   ASN A 501     -25.447  23.704   7.596  1.00 10.00      A   
ATOM   4734  HN  ASN A 501     -24.681  23.985   8.142  1.00 10.00      A   
ATOM   4735  CA  ASN A 501     -25.426  22.385   6.970  1.00 10.00      A   
ATOM   4736  CB  ASN A 501     -24.513  22.386   5.741  1.00 10.00      A   
ATOM   4737  CG  ASN A 501     -25.054  23.206   4.588  1.00 10.00      A   
ATOM   4738  OD1 ASN A 501     -25.780  22.693   3.734  1.00 10.00      A   
ATOM   4739  ND2 ASN A 501     -24.690  24.484   4.543  1.00 10.00      A   
ATOM   4740 HD21 ASN A 501     -24.096  24.823   5.248  1.00 10.00      A   
ATOM   4741 HD22 ASN A 501     -25.033  25.041   3.808  1.00 10.00      A   
ATOM   4742  C   ASN A 501     -24.944  21.326   7.950  1.00 10.00      A   
ATOM   4743  O   ASN A 501     -24.414  20.291   7.546  1.00 10.00      A   
ATOM   4744  N   ALA A 502     -25.145  21.585   9.236  1.00 10.00      A   
ATOM   4745  HN  ALA A 502     -25.582  22.428   9.487  1.00 10.00      A   
ATOM   4746  CA  ALA A 502     -24.722  20.661  10.286  1.00 10.00      A   
ATOM   4747  CB  ALA A 502     -24.987  21.267  11.652  1.00 10.00      A   
ATOM   4748  C   ALA A 502     -25.412  19.304  10.171  1.00 10.00      A   
ATOM   4749  O   ALA A 502     -24.855  18.276  10.556  1.00 10.00      A   
ATOM   4750  N   SER A 503     -26.624  19.308   9.641  1.00 10.00      A   
ATOM   4751  HN  SER A 503     -27.019  20.157   9.359  1.00 10.00      A   
ATOM   4752  CA  SER A 503     -27.401  18.091   9.481  1.00 10.00      A   
ATOM   4753  CB  SER A 503     -28.843  18.460   9.119  1.00 10.00      A   
ATOM   4754  OG  SER A 503     -29.061  19.857   9.285  1.00 10.00      A   
ATOM   4755  HG  SER A 503     -29.427  20.225   8.467  1.00 10.00      A   
ATOM   4756  C   SER A 503     -26.802  17.158   8.420  1.00 10.00      A   
ATOM   4757  O   SER A 503     -26.978  15.940   8.483  1.00 10.00      A   
ATOM   4758  N   LYS A 504     -26.066  17.724   7.468  1.00 10.00      A   
ATOM   4759  HN  LYS A 504     -25.909  18.691   7.488  1.00 10.00      A   
ATOM   4760  CA  LYS A 504     -25.467  16.933   6.401  1.00 10.00      A   
ATOM   4761  CB  LYS A 504     -25.353  17.759   5.116  1.00 10.00      A   
ATOM   4762  CG  LYS A 504     -25.355  16.927   3.842  1.00 10.00      A   
ATOM   4763  CD  LYS A 504     -25.693  17.776   2.628  1.00 10.00      A   
ATOM   4764  CE  LYS A 504     -25.728  16.938   1.361  1.00 10.00      A   
ATOM   4765  NZ  LYS A 504     -26.076  17.754   0.171  1.00 10.00      A   
ATOM   4766  HZ1 LYS A 504     -25.848  17.231  -0.702  1.00 10.00      A   
ATOM   4767  HZ2 LYS A 504     -25.538  18.647   0.177  1.00 10.00      A   
ATOM   4768  HZ3 LYS A 504     -27.092  17.978   0.173  1.00 10.00      A   
ATOM   4769  C   LYS A 504     -24.110  16.361   6.815  1.00 10.00      A   
ATOM   4770  O   LYS A 504     -23.496  15.587   6.077  1.00 10.00      A   
ATOM   4771  N   LEU A 505     -23.654  16.723   8.008  1.00 10.00      A   
ATOM   4772  HN  LEU A 505     -24.187  17.342   8.558  1.00 10.00      A   
ATOM   4773  CA  LEU A 505     -22.375  16.233   8.518  1.00 10.00      A   
ATOM   4774  CB  LEU A 505     -21.969  16.998   9.782  1.00 10.00      A   
ATOM   4775  CG  LEU A 505     -21.334  18.375   9.567  1.00 10.00      A   
ATOM   4776  CD1 LEU A 505     -21.186  19.110  10.893  1.00 10.00      A   
ATOM   4777  CD2 LEU A 505     -19.982  18.232   8.885  1.00 10.00      A   
ATOM   4778  C   LEU A 505     -22.437  14.734   8.815  1.00 10.00      A   
ATOM   4779  O   LEU A 505     -21.432  14.031   8.726  1.00 10.00      A   
ATOM   4780  N   GLU A 506     -23.630  14.255   9.146  1.00 10.00      A   
ATOM   4781  HN  GLU A 506     -24.391  14.867   9.180  1.00 10.00      A   
ATOM   4782  CA  GLU A 506     -23.840  12.846   9.467  1.00 10.00      A   
ATOM   4783  CB  GLU A 506     -25.257  12.630  10.000  1.00 10.00      A   
ATOM   4784  CG  GLU A 506     -25.577  13.435  11.248  1.00 10.00      A   
ATOM   4785  CD  GLU A 506     -26.920  13.082  11.847  1.00 10.00      A   
ATOM   4786  OE1 GLU A 506     -27.950  13.545  11.321  1.00 10.00      A   
ATOM   4787  OE2 GLU A 506     -26.952  12.344  12.852  1.00 10.00      A   
ATOM   4788  C   GLU A 506     -23.596  11.940   8.262  1.00 10.00      A   
ATOM   4789  O   GLU A 506     -23.201  10.782   8.414  1.00 10.00      A   
ATOM   4790  N   THR A 507     -23.834  12.467   7.068  1.00 10.00      A   
ATOM   4791  HN  THR A 507     -24.149  13.395   7.004  1.00 10.00      A   
ATOM   4792  CA  THR A 507     -23.649  11.699   5.847  1.00 10.00      A   
ATOM   4793  CB  THR A 507     -24.602  12.200   4.747  1.00 10.00      A   
ATOM   4794  OG1 THR A 507     -25.310  13.357   5.228  1.00 10.00      A   
ATOM   4795  HG1 THR A 507     -25.158  14.095   4.631  1.00 10.00      A   
ATOM   4796  CG2 THR A 507     -25.602  11.111   4.394  1.00 10.00      A   
ATOM   4797  C   THR A 507     -22.206  11.765   5.351  1.00 10.00      A   
ATOM   4798  O   THR A 507     -21.818  11.037   4.440  1.00 10.00      A   
ATOM   4799  N   MET A 508     -21.420  12.640   5.963  1.00 10.00      A   
ATOM   4800  HN  MET A 508     -21.788  13.177   6.696  1.00 10.00      A   
ATOM   4801  CA  MET A 508     -20.019  12.812   5.594  1.00 10.00      A   
ATOM   4802  CB  MET A 508     -19.605  14.280   5.741  1.00 10.00      A   
ATOM   4803  CG  MET A 508     -20.219  15.214   4.711  1.00 10.00      A   
ATOM   4804  SD  MET A 508     -19.439  16.840   4.699  1.00 10.00      A   
ATOM   4805  CE  MET A 508     -17.720  16.372   4.541  1.00 10.00      A   
ATOM   4806  C   MET A 508     -19.138  11.943   6.480  1.00 10.00      A   
ATOM   4807  O   MET A 508     -19.565  11.514   7.548  1.00 10.00      A   
ATOM   4808  N   ARG A 509     -17.909  11.692   6.050  1.00 10.00      A   
ATOM   4809  HN  ARG A 509     -17.602  12.085   5.207  1.00 10.00      A   
ATOM   4810  CA  ARG A 509     -16.998  10.868   6.827  1.00 10.00      A   
ATOM   4811  CB  ARG A 509     -16.012  10.113   5.925  1.00 10.00      A   
ATOM   4812  CG  ARG A 509     -15.029   9.233   6.690  1.00 10.00      A   
ATOM   4813  CD  ARG A 509     -13.849   8.816   5.828  1.00 10.00      A   
ATOM   4814  NE  ARG A 509     -14.218   7.809   4.835  1.00 10.00      A   
ATOM   4815  HE  ARG A 509     -15.137   7.454   4.870  1.00 10.00      A   
ATOM   4816  CZ  ARG A 509     -13.387   7.341   3.906  1.00 10.00      A   
ATOM   4817  NH1 ARG A 509     -12.138   7.774   3.840  1.00 10.00      A   
ATOM   4818 HH11 ARG A 509     -11.785   8.478   4.519  1.00 10.00      A   
ATOM   4819 HH12 ARG A 509     -11.495   7.409   3.092  1.00 10.00      A   
ATOM   4820  NH2 ARG A 509     -13.801   6.424   3.049  1.00 10.00      A   
ATOM   4821 HH21 ARG A 509     -14.779   6.058   3.094  1.00 10.00      A   
ATOM   4822 HH22 ARG A 509     -13.144   6.056   2.320  1.00 10.00      A   
ATOM   4823  C   ARG A 509     -16.246  11.713   7.847  1.00 10.00      A   
ATOM   4824  O   ARG A 509     -16.159  11.349   9.023  1.00 10.00      A   
ATOM   4825  N   SER A 510     -15.714  12.842   7.396  1.00 10.00      A   
ATOM   4826  HN  SER A 510     -15.831  13.089   6.455  1.00 10.00      A   
ATOM   4827  CA  SER A 510     -14.962  13.724   8.267  1.00 10.00      A   
ATOM   4828  CB  SER A 510     -13.605  13.091   8.591  1.00 10.00      A   
ATOM   4829  OG  SER A 510     -13.098  12.362   7.483  1.00 10.00      A   
ATOM   4830  HG  SER A 510     -12.656  11.564   7.802  1.00 10.00      A   
ATOM   4831  C   SER A 510     -14.757  15.098   7.636  1.00 10.00      A   
ATOM   4832  O   SER A 510     -14.485  15.212   6.438  1.00 10.00      A   
ATOM   4833  N   LEU A 511     -14.901  16.139   8.446  1.00 10.00      A   
ATOM   4834  HN  LEU A 511     -15.144  15.982   9.388  1.00 10.00      A   
ATOM   4835  CA  LEU A 511     -14.706  17.503   7.985  1.00 10.00      A   
ATOM   4836  CB  LEU A 511     -15.918  18.379   8.316  1.00 10.00      A   
ATOM   4837  CG  LEU A 511     -15.758  19.875   8.026  1.00 10.00      A   
ATOM   4838  CD1 LEU A 511     -15.619  20.122   6.532  1.00 10.00      A   
ATOM   4839  CD2 LEU A 511     -16.922  20.667   8.597  1.00 10.00      A   
ATOM   4840  C   LEU A 511     -13.455  18.079   8.632  1.00 10.00      A   
ATOM   4841  O   LEU A 511     -13.363  18.157   9.859  1.00 10.00      A   
ATOM   4842  N   TRP A 512     -12.492  18.461   7.814  1.00 10.00      A   
ATOM   4843  HN  TRP A 512     -12.616  18.363   6.843  1.00 10.00      A   
ATOM   4844  CA  TRP A 512     -11.252  19.025   8.317  1.00 10.00      A   
ATOM   4845  CB  TRP A 512     -10.066  18.206   7.801  1.00 10.00      A   
ATOM   4846  CG  TRP A 512      -8.789  18.458   8.535  1.00 10.00      A   
ATOM   4847  CD1 TRP A 512      -7.875  19.438   8.281  1.00 10.00      A   
ATOM   4848  CD2 TRP A 512      -8.278  17.712   9.645  1.00 10.00      A   
ATOM   4849  NE1 TRP A 512      -6.829  19.347   9.166  1.00 10.00      A   
ATOM   4850  HE1 TRP A 512      -6.043  19.943   9.189  1.00 10.00      A   
ATOM   4851  CE2 TRP A 512      -7.053  18.296  10.012  1.00 10.00      A   
ATOM   4852  CE3 TRP A 512      -8.739  16.608  10.365  1.00 10.00      A   
ATOM   4853  CZ2 TRP A 512      -6.283  17.814  11.066  1.00 10.00      A   
ATOM   4854  CZ3 TRP A 512      -7.973  16.130  11.411  1.00 10.00      A   
ATOM   4855  CH2 TRP A 512      -6.759  16.733  11.753  1.00 10.00      A   
ATOM   4856  C   TRP A 512     -11.115  20.479   7.889  1.00 10.00      A   
ATOM   4857  O   TRP A 512     -11.033  20.775   6.698  1.00 10.00      A   
ATOM   4858  N   MET A 513     -11.115  21.381   8.862  1.00 10.00      A   
ATOM   4859  HN  MET A 513     -11.203  21.081   9.790  1.00 10.00      A   
ATOM   4860  CA  MET A 513     -10.986  22.804   8.591  1.00 10.00      A   
ATOM   4861  CB  MET A 513     -12.299  23.534   8.876  1.00 10.00      A   
ATOM   4862  CG  MET A 513     -13.444  23.108   7.973  1.00 10.00      A   
ATOM   4863  SD  MET A 513     -14.878  24.189   8.103  1.00 10.00      A   
ATOM   4864  CE  MET A 513     -14.275  25.648   7.258  1.00 10.00      A   
ATOM   4865  C   MET A 513      -9.851  23.402   9.414  1.00 10.00      A   
ATOM   4866  O   MET A 513      -9.907  23.425  10.647  1.00 10.00      A   
ATOM   4867  N   SER A 514      -8.817  23.865   8.733  1.00 10.00      A   
ATOM   4868  HN  SER A 514      -8.826  23.817   7.750  1.00 10.00      A   
ATOM   4869  CA  SER A 514      -7.666  24.446   9.403  1.00 10.00      A   
ATOM   4870  CB  SER A 514      -6.433  23.589   9.127  1.00 10.00      A   
ATOM   4871  OG  SER A 514      -6.689  22.229   9.422  1.00 10.00      A   
ATOM   4872  HG  SER A 514      -7.518  22.157   9.911  1.00 10.00      A   
ATOM   4873  C   SER A 514      -7.410  25.876   8.942  1.00 10.00      A   
ATOM   4874  O   SER A 514      -7.547  26.189   7.757  1.00 10.00      A   
ATOM   4875  N   SER A 515      -7.049  26.736   9.891  1.00 10.00      A   
ATOM   4876  HN  SER A 515      -6.987  26.417  10.820  1.00 10.00      A   
ATOM   4877  CA  SER A 515      -6.754  28.140   9.607  1.00 10.00      A   
ATOM   4878  CB  SER A 515      -5.451  28.270   8.811  1.00 10.00      A   
ATOM   4879  OG  SER A 515      -4.390  27.575   9.453  1.00 10.00      A   
ATOM   4880  HG  SER A 515      -3.786  27.232   8.782  1.00 10.00      A   
ATOM   4881  C   SER A 515      -7.915  28.835   8.888  1.00 10.00      A   
ATOM   4882  O   SER A 515      -7.725  29.520   7.881  1.00 10.00      A   
ATOM   4883  N   CYS A 516      -9.115  28.642   9.405  1.00 10.00      A   
ATOM   4884  HN  CYS A 516      -9.207  28.066  10.194  1.00 10.00      A   
ATOM   4885  CA  CYS A 516     -10.304  29.252   8.830  1.00 10.00      A   
ATOM   4886  CB  CYS A 516     -11.319  28.170   8.450  1.00 10.00      A   
ATOM   4887  SG  CYS A 516     -10.676  26.906   7.325  1.00 10.00      A   
ATOM   4888  HG  CYS A 516      -9.407  26.681   7.643  1.00 10.00      A   
ATOM   4889  C   CYS A 516     -10.924  30.250   9.810  1.00 10.00      A   
ATOM   4890  O   CYS A 516     -10.310  30.604  10.822  1.00 10.00      A   
ATOM   4891  N   SER A 517     -12.141  30.692   9.521  1.00 10.00      A   
ATOM   4892  HN  SER A 517     -12.594  30.366   8.709  1.00 10.00      A   
ATOM   4893  CA  SER A 517     -12.833  31.648  10.373  1.00 10.00      A   
ATOM   4894  CB  SER A 517     -13.542  32.686   9.499  1.00 10.00      A   
ATOM   4895  OG  SER A 517     -12.804  32.930   8.311  1.00 10.00      A   
ATOM   4896  HG  SER A 517     -11.859  32.840   8.497  1.00 10.00      A   
ATOM   4897  C   SER A 517     -13.839  30.940  11.283  1.00 10.00      A   
ATOM   4898  O   SER A 517     -14.951  31.423  11.508  1.00 10.00      A   
ATOM   4899  N   VAL A 518     -13.434  29.800  11.820  1.00 10.00      A   
ATOM   4900  HN  VAL A 518     -12.528  29.477  11.632  1.00 10.00      A   
ATOM   4901  CA  VAL A 518     -14.296  29.019  12.695  1.00 10.00      A   
ATOM   4902  CB  VAL A 518     -13.974  27.516  12.609  1.00 10.00      A   
ATOM   4903  CG1 VAL A 518     -15.021  26.698  13.349  1.00 10.00      A   
ATOM   4904  CG2 VAL A 518     -13.871  27.074  11.158  1.00 10.00      A   
ATOM   4905  C   VAL A 518     -14.162  29.473  14.146  1.00 10.00      A   
ATOM   4906  O   VAL A 518     -13.158  29.195  14.807  1.00 10.00      A   
ATOM   4907  N   SER A 519     -15.169  30.180  14.626  1.00 10.00      A   
ATOM   4908  HN  SER A 519     -15.930  30.386  14.043  1.00 10.00      A   
ATOM   4909  CA  SER A 519     -15.179  30.677  15.993  1.00 10.00      A   
ATOM   4910  CB  SER A 519     -16.275  31.731  16.125  1.00 10.00      A   
ATOM   4911  OG  SER A 519     -16.935  31.915  14.878  1.00 10.00      A   
ATOM   4912  HG  SER A 519     -17.887  32.003  15.027  1.00 10.00      A   
ATOM   4913  C   SER A 519     -15.405  29.545  16.993  1.00 10.00      A   
ATOM   4914  O   SER A 519     -16.215  28.645  16.750  1.00 10.00      A   
ATOM   4915  N   PHE A 520     -14.689  29.597  18.116  1.00 10.00      A   
ATOM   4916  HN  PHE A 520     -14.061  30.342  18.247  1.00 10.00      A   
ATOM   4917  CA  PHE A 520     -14.799  28.576  19.158  1.00 10.00      A   
ATOM   4918  CB  PHE A 520     -13.870  28.910  20.328  1.00 10.00      A   
ATOM   4919  CG  PHE A 520     -13.896  27.905  21.447  1.00 10.00      A   
ATOM   4920  CD1 PHE A 520     -13.637  26.566  21.205  1.00 10.00      A   
ATOM   4921  CD2 PHE A 520     -14.184  28.303  22.741  1.00 10.00      A   
ATOM   4922  CE1 PHE A 520     -13.662  25.644  22.235  1.00 10.00      A   
ATOM   4923  CE2 PHE A 520     -14.210  27.387  23.777  1.00 10.00      A   
ATOM   4924  CZ  PHE A 520     -13.951  26.055  23.523  1.00 10.00      A   
ATOM   4925  C   PHE A 520     -16.240  28.419  19.647  1.00 10.00      A   
ATOM   4926  O   PHE A 520     -16.671  27.318  20.004  1.00 10.00      A   
ATOM   4927  N   GLY A 521     -16.981  29.522  19.660  1.00 10.00      A   
ATOM   4928  HN  GLY A 521     -16.578  30.374  19.377  1.00 10.00      A   
ATOM   4929  CA  GLY A 521     -18.368  29.486  20.095  1.00 10.00      A   
ATOM   4930  C   GLY A 521     -19.216  28.559  19.245  1.00 10.00      A   
ATOM   4931  O   GLY A 521     -20.128  27.898  19.749  1.00 10.00      A   
ATOM   4932  N   ALA A 522     -18.895  28.487  17.959  1.00 10.00      A   
ATOM   4933  HN  ALA A 522     -18.133  29.008  17.625  1.00 10.00      A   
ATOM   4934  CA  ALA A 522     -19.623  27.643  17.034  1.00 10.00      A   
ATOM   4935  CB  ALA A 522     -19.266  28.012  15.614  1.00 10.00      A   
ATOM   4936  C   ALA A 522     -19.304  26.183  17.282  1.00 10.00      A   
ATOM   4937  O   ALA A 522     -20.191  25.332  17.240  1.00 10.00      A   
ATOM   4938  N   CYS A 523     -18.029  25.896  17.532  1.00 10.00      A   
ATOM   4939  HN  CYS A 523     -17.364  26.621  17.522  1.00 10.00      A   
ATOM   4940  CA  CYS A 523     -17.588  24.534  17.797  1.00 10.00      A   
ATOM   4941  CB  CYS A 523     -16.080  24.497  18.055  1.00 10.00      A   
ATOM   4942  SG  CYS A 523     -15.106  25.437  16.859  1.00 10.00      A   
ATOM   4943  HG  CYS A 523     -15.449  25.018  15.648  1.00 10.00      A   
ATOM   4944  C   CYS A 523     -18.346  23.950  18.982  1.00 10.00      A   
ATOM   4945  O   CYS A 523     -18.774  22.794  18.954  1.00 10.00      A   
ATOM   4946  N   LYS A 524     -18.525  24.765  20.019  1.00 10.00      A   
ATOM   4947  HN  LYS A 524     -18.152  25.672  19.982  1.00 10.00      A   
ATOM   4948  CA  LYS A 524     -19.245  24.341  21.211  1.00 10.00      A   
ATOM   4949  CB  LYS A 524     -19.098  25.372  22.329  1.00 10.00      A   
ATOM   4950  CG  LYS A 524     -17.699  25.449  22.913  1.00 10.00      A   
ATOM   4951  CD  LYS A 524     -17.716  25.992  24.332  1.00 10.00      A   
ATOM   4952  CE  LYS A 524     -17.996  27.484  24.357  1.00 10.00      A   
ATOM   4953  NZ  LYS A 524     -17.997  28.030  25.740  1.00 10.00      A   
ATOM   4954  HZ1 LYS A 524     -17.085  27.836  26.204  1.00 10.00      A   
ATOM   4955  HZ2 LYS A 524     -18.754  27.593  26.303  1.00 10.00      A   
ATOM   4956  HZ3 LYS A 524     -18.148  29.065  25.717  1.00 10.00      A   
ATOM   4957  C   LYS A 524     -20.718  24.114  20.907  1.00 10.00      A   
ATOM   4958  O   LYS A 524     -21.315  23.143  21.369  1.00 10.00      A   
ATOM   4959  N   LEU A 525     -21.298  25.009  20.118  1.00 10.00      A   
ATOM   4960  HN  LEU A 525     -20.768  25.763  19.777  1.00 10.00      A   
ATOM   4961  CA  LEU A 525     -22.705  24.900  19.748  1.00 10.00      A   
ATOM   4962  CB  LEU A 525     -23.163  26.156  19.000  1.00 10.00      A   
ATOM   4963  CG  LEU A 525     -24.655  26.241  18.661  1.00 10.00      A   
ATOM   4964  CD1 LEU A 525     -25.494  26.309  19.929  1.00 10.00      A   
ATOM   4965  CD2 LEU A 525     -24.934  27.439  17.769  1.00 10.00      A   
ATOM   4966  C   LEU A 525     -22.942  23.660  18.892  1.00 10.00      A   
ATOM   4967  O   LEU A 525     -23.935  22.951  19.067  1.00 10.00      A   
ATOM   4968  N   LEU A 526     -22.023  23.402  17.972  1.00 10.00      A   
ATOM   4969  HN  LEU A 526     -21.261  24.018  17.872  1.00 10.00      A   
ATOM   4970  CA  LEU A 526     -22.116  22.249  17.089  1.00 10.00      A   
ATOM   4971  CB  LEU A 526     -20.991  22.283  16.053  1.00 10.00      A   
ATOM   4972  CG  LEU A 526     -21.044  21.206  14.968  1.00 10.00      A   
ATOM   4973  CD1 LEU A 526     -22.236  21.421  14.052  1.00 10.00      A   
ATOM   4974  CD2 LEU A 526     -19.751  21.180  14.171  1.00 10.00      A   
ATOM   4975  C   LEU A 526     -22.054  20.950  17.882  1.00 10.00      A   
ATOM   4976  O   LEU A 526     -22.763  19.990  17.574  1.00 10.00      A   
ATOM   4977  N   GLY A 527     -21.211  20.933  18.910  1.00 10.00      A   
ATOM   4978  HN  GLY A 527     -20.675  21.735  19.104  1.00 10.00      A   
ATOM   4979  CA  GLY A 527     -21.063  19.750  19.740  1.00 10.00      A   
ATOM   4980  C   GLY A 527     -22.321  19.412  20.513  1.00 10.00      A   
ATOM   4981  O   GLY A 527     -22.545  18.256  20.871  1.00 10.00      A   
ATOM   4982  N   GLN A 528     -23.132  20.426  20.790  1.00 10.00      A   
ATOM   4983  HN  GLN A 528     -22.884  21.327  20.502  1.00 10.00      A   
ATOM   4984  CA  GLN A 528     -24.377  20.229  21.515  1.00 10.00      A   
ATOM   4985  CB  GLN A 528     -24.744  21.479  22.318  1.00 10.00      A   
ATOM   4986  CG  GLN A 528     -23.646  21.987  23.243  1.00 10.00      A   
ATOM   4987  CD  GLN A 528     -23.056  20.908  24.135  1.00 10.00      A   
ATOM   4988  OE1 GLN A 528     -23.727  19.940  24.488  1.00 10.00      A   
ATOM   4989  NE2 GLN A 528     -21.793  21.065  24.502  1.00 10.00      A   
ATOM   4990 HE21 GLN A 528     -21.308  21.860  24.187  1.00 10.00      A   
ATOM   4991 HE22 GLN A 528     -21.392  20.387  25.088  1.00 10.00      A   
ATOM   4992  C   GLN A 528     -25.496  19.894  20.542  1.00 10.00      A   
ATOM   4993  O   GLN A 528     -26.354  19.057  20.827  1.00 10.00      A   
ATOM   4994  N   LYS A 529     -25.466  20.552  19.386  1.00 10.00      A   
ATOM   4995  HN  LYS A 529     -24.743  21.197  19.226  1.00 10.00      A   
ATOM   4996  CA  LYS A 529     -26.468  20.347  18.350  1.00 10.00      A   
ATOM   4997  CB  LYS A 529     -26.277  21.364  17.223  1.00 10.00      A   
ATOM   4998  CG  LYS A 529     -27.265  21.218  16.078  1.00 10.00      A   
ATOM   4999  CD  LYS A 529     -26.999  22.238  14.987  1.00 10.00      A   
ATOM   5000  CE  LYS A 529     -27.957  22.068  13.818  1.00 10.00      A   
ATOM   5001  NZ  LYS A 529     -29.381  22.107  14.245  1.00 10.00      A   
ATOM   5002  HZ1 LYS A 529     -29.556  22.942  14.839  1.00 10.00      A   
ATOM   5003  HZ2 LYS A 529     -29.621  21.251  14.786  1.00 10.00      A   
ATOM   5004  HZ3 LYS A 529     -29.998  22.158  13.413  1.00 10.00      A   
ATOM   5005  C   LYS A 529     -26.401  18.930  17.791  1.00 10.00      A   
ATOM   5006  O   LYS A 529     -27.426  18.266  17.636  1.00 10.00      A   
ATOM   5007  N   MET A 530     -25.191  18.472  17.491  1.00 10.00      A   
ATOM   5008  HN  MET A 530     -24.407  19.046  17.649  1.00 10.00      A   
ATOM   5009  CA  MET A 530     -24.993  17.136  16.944  1.00 10.00      A   
ATOM   5010  CB  MET A 530     -24.241  17.195  15.609  1.00 10.00      A   
ATOM   5011  CG  MET A 530     -24.726  18.266  14.645  1.00 10.00      A   
ATOM   5012  SD  MET A 530     -26.454  18.062  14.174  1.00 10.00      A   
ATOM   5013  CE  MET A 530     -26.402  16.460  13.377  1.00 10.00      A   
ATOM   5014  C   MET A 530     -24.220  16.267  17.926  1.00 10.00      A   
ATOM   5015  O   MET A 530     -22.991  16.238  17.907  1.00 10.00      A   
ATOM   5016  N   PRO A 531     -24.929  15.529  18.787  1.00 10.00      A   
ATOM   5017  CA  PRO A 531     -24.303  14.663  19.790  1.00 10.00      A   
ATOM   5018  CB  PRO A 531     -25.424  14.462  20.805  1.00 10.00      A   
ATOM   5019  CG  PRO A 531     -26.671  14.522  19.988  1.00 10.00      A   
ATOM   5020  CD  PRO A 531     -26.403  15.482  18.858  1.00 10.00      A   
ATOM   5021  C   PRO A 531     -23.869  13.322  19.202  1.00 10.00      A   
ATOM   5022  O   PRO A 531     -23.633  12.355  19.928  1.00 10.00      A   
ATOM   5023  N   LYS A 532     -23.778  13.267  17.880  1.00 10.00      A   
ATOM   5024  HN  LYS A 532     -23.994  14.067  17.355  1.00 10.00      A   
ATOM   5025  CA  LYS A 532     -23.370  12.055  17.190  1.00 10.00      A   
ATOM   5026  CB  LYS A 532     -24.449  11.608  16.198  1.00 10.00      A   
ATOM   5027  CG  LYS A 532     -25.784  11.251  16.834  1.00 10.00      A   
ATOM   5028  CD  LYS A 532     -26.534  10.243  15.981  1.00 10.00      A   
ATOM   5029  CE  LYS A 532     -27.898   9.928  16.564  1.00 10.00      A   
ATOM   5030  NZ  LYS A 532     -28.916  10.927  16.157  1.00 10.00      A   
ATOM   5031  HZ1 LYS A 532     -29.833  10.698  16.594  1.00 10.00      A   
ATOM   5032  HZ2 LYS A 532     -29.027  10.926  15.123  1.00 10.00      A   
ATOM   5033  HZ3 LYS A 532     -28.626  11.879  16.463  1.00 10.00      A   
ATOM   5034  C   LYS A 532     -22.054  12.281  16.457  1.00 10.00      A   
ATOM   5035  O   LYS A 532     -21.489  11.360  15.864  1.00 10.00      A   
ATOM   5036  N   LEU A 533     -21.567  13.513  16.498  1.00 10.00      A   
ATOM   5037  HN  LEU A 533     -22.041  14.203  17.008  1.00 10.00      A   
ATOM   5038  CA  LEU A 533     -20.323  13.857  15.836  1.00 10.00      A   
ATOM   5039  CB  LEU A 533     -20.565  14.830  14.683  1.00 10.00      A   
ATOM   5040  CG  LEU A 533     -21.161  14.228  13.410  1.00 10.00      A   
ATOM   5041  CD1 LEU A 533     -22.672  14.393  13.382  1.00 10.00      A   
ATOM   5042  CD2 LEU A 533     -20.524  14.840  12.174  1.00 10.00      A   
ATOM   5043  C   LEU A 533     -19.343  14.456  16.824  1.00 10.00      A   
ATOM   5044  O   LEU A 533     -19.696  15.343  17.600  1.00 10.00      A   
ATOM   5045  N   ASN A 534     -18.119  13.964  16.794  1.00 10.00      A   
ATOM   5046  HN  ASN A 534     -17.901  13.267  16.138  1.00 10.00      A   
ATOM   5047  CA  ASN A 534     -17.083  14.453  17.687  1.00 10.00      A   
ATOM   5048  CB  ASN A 534     -16.030  13.375  17.964  1.00 10.00      A   
ATOM   5049  CG  ASN A 534     -16.426  12.405  19.061  1.00 10.00      A   
ATOM   5050  OD1 ASN A 534     -17.251  12.715  19.921  1.00 10.00      A   
ATOM   5051  ND2 ASN A 534     -15.814  11.227  19.054  1.00 10.00      A   
ATOM   5052 HD21 ASN A 534     -15.149  11.055  18.353  1.00 10.00      A   
ATOM   5053 HD22 ASN A 534     -16.061  10.568  19.742  1.00 10.00      A   
ATOM   5054  C   ASN A 534     -16.405  15.676  17.093  1.00 10.00      A   
ATOM   5055  O   ASN A 534     -15.700  15.580  16.086  1.00 10.00      A   
ATOM   5056  N   VAL A 535     -16.652  16.825  17.701  1.00 10.00      A   
ATOM   5057  HN  VAL A 535     -17.251  16.833  18.477  1.00 10.00      A   
ATOM   5058  CA  VAL A 535     -16.056  18.072  17.257  1.00 10.00      A   
ATOM   5059  CB  VAL A 535     -17.007  19.266  17.477  1.00 10.00      A   
ATOM   5060  CG1 VAL A 535     -16.499  20.498  16.750  1.00 10.00      A   
ATOM   5061  CG2 VAL A 535     -18.412  18.918  17.011  1.00 10.00      A   
ATOM   5062  C   VAL A 535     -14.767  18.296  18.036  1.00 10.00      A   
ATOM   5063  O   VAL A 535     -14.760  18.965  19.072  1.00 10.00      A   
ATOM   5064  N   GLU A 536     -13.689  17.703  17.543  1.00 10.00      A   
ATOM   5065  HN  GLU A 536     -13.768  17.187  16.704  1.00 10.00      A   
ATOM   5066  CA  GLU A 536     -12.393  17.800  18.190  1.00 10.00      A   
ATOM   5067  CB  GLU A 536     -11.523  16.585  17.856  1.00 10.00      A   
ATOM   5068  CG  GLU A 536     -12.066  15.260  18.377  1.00 10.00      A   
ATOM   5069  CD  GLU A 536     -11.081  14.115  18.217  1.00 10.00      A   
ATOM   5070  OE1 GLU A 536      -9.950  14.353  17.742  1.00 10.00      A   
ATOM   5071  OE2 GLU A 536     -11.424  12.968  18.579  1.00 10.00      A   
ATOM   5072  C   GLU A 536     -11.672  19.085  17.814  1.00 10.00      A   
ATOM   5073  O   GLU A 536     -11.261  19.274  16.667  1.00 10.00      A   
ATOM   5074  N   VAL A 537     -11.552  19.973  18.778  1.00 10.00      A   
ATOM   5075  HN  VAL A 537     -11.951  19.781  19.656  1.00 10.00      A   
ATOM   5076  CA  VAL A 537     -10.865  21.235  18.575  1.00 10.00      A   
ATOM   5077  CB  VAL A 537     -11.404  22.328  19.522  1.00 10.00      A   
ATOM   5078  CG1 VAL A 537     -10.607  23.615  19.371  1.00 10.00      A   
ATOM   5079  CG2 VAL A 537     -12.882  22.577  19.264  1.00 10.00      A   
ATOM   5080  C   VAL A 537      -9.372  21.056  18.817  1.00 10.00      A   
ATOM   5081  O   VAL A 537      -8.955  20.682  19.913  1.00 10.00      A   
ATOM   5082  N   ILE A 538      -8.581  21.310  17.787  1.00 10.00      A   
ATOM   5083  HN  ILE A 538      -8.979  21.602  16.936  1.00 10.00      A   
ATOM   5084  CA  ILE A 538      -7.134  21.188  17.878  1.00 10.00      A   
ATOM   5085  CB  ILE A 538      -6.559  20.420  16.672  1.00 10.00      A   
ATOM   5086  CG1 ILE A 538      -7.366  19.143  16.416  1.00 10.00      A   
ATOM   5087  CG2 ILE A 538      -5.094  20.083  16.910  1.00 10.00      A   
ATOM   5088  CD1 ILE A 538      -7.118  18.525  15.058  1.00 10.00      A   
ATOM   5089  C   ILE A 538      -6.513  22.575  17.928  1.00 10.00      A   
ATOM   5090  O   ILE A 538      -6.447  23.273  16.911  1.00 10.00      A   
ATOM   5091  N   ASP A 539      -6.071  22.975  19.109  1.00 10.00      A   
ATOM   5092  HN  ASP A 539      -6.137  22.366  19.880  1.00 10.00      A   
ATOM   5093  CA  ASP A 539      -5.474  24.289  19.296  1.00 10.00      A   
ATOM   5094  CB  ASP A 539      -6.487  25.212  19.972  1.00 10.00      A   
ATOM   5095  CG  ASP A 539      -6.114  26.670  19.872  1.00 10.00      A   
ATOM   5096  OD1 ASP A 539      -6.591  27.347  18.932  1.00 10.00      A   
ATOM   5097  OD2 ASP A 539      -5.364  27.155  20.741  1.00 10.00      A   
ATOM   5098  C   ASP A 539      -4.217  24.186  20.148  1.00 10.00      A   
ATOM   5099  O   ASP A 539      -4.266  23.703  21.279  1.00 10.00      A   
ATOM   5100  N   GLU A 540      -3.091  24.635  19.607  1.00 10.00      A   
ATOM   5101  HN  GLU A 540      -3.109  25.013  18.694  1.00 10.00      A   
ATOM   5102  CA  GLU A 540      -1.822  24.576  20.324  1.00 10.00      A   
ATOM   5103  CB  GLU A 540      -0.662  24.337  19.353  1.00 10.00      A   
ATOM   5104  CG  GLU A 540      -0.685  22.987  18.657  1.00 10.00      A   
ATOM   5105  CD  GLU A 540       0.439  22.843  17.655  1.00 10.00      A   
ATOM   5106  OE1 GLU A 540       0.246  23.203  16.472  1.00 10.00      A   
ATOM   5107  OE2 GLU A 540       1.528  22.382  18.042  1.00 10.00      A   
ATOM   5108  C   GLU A 540      -1.554  25.849  21.122  1.00 10.00      A   
ATOM   5109  O   GLU A 540      -0.515  25.974  21.771  1.00 10.00      A   
ATOM   5110  N   ARG A 541      -2.482  26.791  21.084  1.00 10.00      A   
ATOM   5111  HN  ARG A 541      -3.313  26.631  20.583  1.00 10.00      A   
ATOM   5112  CA  ARG A 541      -2.305  28.050  21.803  1.00 10.00      A   
ATOM   5113  CB  ARG A 541      -3.092  29.188  21.139  1.00 10.00      A   
ATOM   5114  CG  ARG A 541      -2.761  29.416  19.673  1.00 10.00      A   
ATOM   5115  CD  ARG A 541      -4.014  29.354  18.812  1.00 10.00      A   
ATOM   5116  NE  ARG A 541      -4.561  30.676  18.515  1.00 10.00      A   
ATOM   5117  HE  ARG A 541      -3.966  31.449  18.646  1.00 10.00      A   
ATOM   5118  CZ  ARG A 541      -5.801  30.890  18.071  1.00 10.00      A   
ATOM   5119  NH1 ARG A 541      -6.635  29.877  17.876  1.00 10.00      A   
ATOM   5120 HH11 ARG A 541      -6.333  28.889  18.077  1.00 10.00      A   
ATOM   5121 HH12 ARG A 541      -7.605  30.060  17.522  1.00 10.00      A   
ATOM   5122  NH2 ARG A 541      -6.210  32.127  17.846  1.00 10.00      A   
ATOM   5123 HH21 ARG A 541      -7.176  32.306  17.492  1.00 10.00      A   
ATOM   5124 HH22 ARG A 541      -5.572  32.934  18.025  1.00 10.00      A   
ATOM   5125  C   ARG A 541      -2.710  27.900  23.265  1.00 10.00      A   
ATOM   5126  O   ARG A 541      -2.381  28.734  24.108  1.00 10.00      A   
ATOM   5127  N   GLY A 542      -3.428  26.830  23.560  1.00 10.00      A   
ATOM   5128  HN  GLY A 542      -3.680  26.209  22.848  1.00 10.00      A   
ATOM   5129  CA  GLY A 542      -3.865  26.582  24.914  1.00 10.00      A   
ATOM   5130  C   GLY A 542      -5.367  26.458  24.994  1.00 10.00      A   
ATOM   5131  O   GLY A 542      -6.046  26.514  23.970  1.00 10.00      A   
ATOM   5132  N   ALA A 543      -5.880  26.282  26.204  1.00 10.00      A   
ATOM   5133  HN  ALA A 543      -5.273  26.229  26.972  1.00 10.00      A   
ATOM   5134  CA  ALA A 543      -7.315  26.154  26.427  1.00 10.00      A   
ATOM   5135  CB  ALA A 543      -7.611  26.012  27.912  1.00 10.00      A   
ATOM   5136  C   ALA A 543      -8.063  27.351  25.850  1.00 10.00      A   
ATOM   5137  O   ALA A 543      -7.909  28.478  26.328  1.00 10.00      A   
ATOM   5138  N   PRO A 544      -8.890  27.114  24.816  1.00 10.00      A   
ATOM   5139  CA  PRO A 544      -9.670  28.168  24.153  1.00 10.00      A   
ATOM   5140  CB  PRO A 544     -10.448  27.418  23.063  1.00 10.00      A   
ATOM   5141  CG  PRO A 544      -9.702  26.144  22.864  1.00 10.00      A   
ATOM   5142  CD  PRO A 544      -9.126  25.795  24.205  1.00 10.00      A   
ATOM   5143  C   PRO A 544     -10.637  28.853  25.112  1.00 10.00      A   
ATOM   5144  O   PRO A 544     -11.157  29.925  24.822  1.00 10.00      A   
ATOM   5145  N   ASP A 545     -10.861  28.225  26.257  1.00 10.00      A   
ATOM   5146  HN  ASP A 545     -10.412  27.370  26.419  1.00 10.00      A   
ATOM   5147  CA  ASP A 545     -11.753  28.762  27.281  1.00 10.00      A   
ATOM   5148  CB  ASP A 545     -11.907  27.773  28.438  1.00 10.00      A   
ATOM   5149  CG  ASP A 545     -13.044  26.800  28.228  1.00 10.00      A   
ATOM   5150  OD1 ASP A 545     -14.178  27.250  27.974  1.00 10.00      A   
ATOM   5151  OD2 ASP A 545     -12.809  25.576  28.316  1.00 10.00      A   
ATOM   5152  C   ASP A 545     -11.233  30.085  27.818  1.00 10.00      A   
ATOM   5153  O   ASP A 545     -12.010  30.942  28.236  1.00 10.00      A   
ATOM   5154  N   SER A 546      -9.917  30.255  27.790  1.00 10.00      A   
ATOM   5155  HN  SER A 546      -9.350  29.542  27.427  1.00 10.00      A   
ATOM   5156  CA  SER A 546      -9.297  31.478  28.281  1.00 10.00      A   
ATOM   5157  CB  SER A 546      -7.872  31.197  28.772  1.00 10.00      A   
ATOM   5158  OG  SER A 546      -7.074  30.621  27.747  1.00 10.00      A   
ATOM   5159  HG  SER A 546      -7.454  29.776  27.470  1.00 10.00      A   
ATOM   5160  C   SER A 546      -9.297  32.566  27.205  1.00 10.00      A   
ATOM   5161  O   SER A 546      -8.699  33.629  27.371  1.00 10.00      A   
ATOM   5162  N   ARG A 547      -9.974  32.292  26.097  1.00 10.00      A   
ATOM   5163  HN  ARG A 547     -10.454  31.438  26.024  1.00 10.00      A   
ATOM   5164  CA  ARG A 547     -10.048  33.232  24.994  1.00 10.00      A   
ATOM   5165  CB  ARG A 547      -9.218  32.724  23.808  1.00 10.00      A   
ATOM   5166  CG  ARG A 547      -7.840  32.200  24.190  1.00 10.00      A   
ATOM   5167  CD  ARG A 547      -6.983  31.938  22.964  1.00 10.00      A
[truncated: 221,457 more chars]
