# Supplementary material for: Flexibility of intrinsically disordered degrons in AUX/IAA proteins reinforces auxin co-receptor assemblies
Source: Nat Commun. 2020 May 8;11:2277. doi: 10.1038/s41467-020-16147-2 (PMC7210949; doi:10.1038/s41467-020-16147-2)
Supplement: Supplementary file 9 — Supplementary Data 6 [file 41467_2020_16147_MOESM9_ESM.gz › haddock_files/IAA07/No_disorder_restraint/cluster2_2.pdb]

REMARK FILENAME="complex_30w.pdb0"
REMARK ===============================================================
REMARK HADDOCK run for complex
REMARK initial structure: complex_30.pdb
REMARK final NOE weights: unambig 50 amb: 50
REMARK ===============================================================
REMARK            total,bonds,angles,improper,dihe,vdw,elec,air,cdih,coup,rdcs,vean,dani,xpcs,rg
REMARK energies: -410.921, 0, 0, 0, 0, -37.6029, -375.531, 2.21193, 0, 0, 0, 0, 0, 0, 0
REMARK ===============================================================
REMARK            bonds,angles,impropers,dihe,air,cdih,coup,rdcs,vean,dani,xpcs
REMARK rms-dev.: 0,0,0,0,4.385679E-02,0,0, 0, 0, 0, 0
REMARK ===============================================================
REMARK               air,cdih,coup,rdcs,vean,dani,xpcs
REMARK               >0.3,>5,>1,>0,>5,>0.2,>0.2
REMARK violations.: 0, 0, 0, 0, 0, 0, 0
REMARK ===============================================================
REMARK                        CVpartition#,violations,rms
REMARK AIRs cross-validation: 1, 0, NaN
REMARK ===============================================================
REMARK NCS energy: 0
REMARK ===============================================================
REMARK Symmetry energy: 0
REMARK ===============================================================
REMARK Desolvation energy: 38.366
REMARK Internal energy free molecules: -22353
REMARK Internal energy complex: -33734.9
REMARK Binding energy: -11756.7
REMARK ===============================================================
REMARK buried surface area: 1471.55
REMARK ===============================================================
REMARK water - chain1: 0 0 0
REMARK water - chain2: 0 0 0
REMARK water - chain3: 0 0 0
REMARK water - chain4: 0 0 0
REMARK water - chain5: 0 0 0
REMARK water - chain6: 0 0 0
REMARK ===============================================================
REMARK water - water: 0 0 0
REMARK ===============================================================
REMARK DATE:14-Feb-2019  05:47:33       created by user: enmr049
REMARK VERSION:1.3U
ATOM      1  N   PHE A   9     -40.063  -2.031   9.034  1.00 10.00      A   
ATOM      2  HN  PHE A   9     -40.080  -1.782   9.984  1.00 10.00      A   
ATOM      3  CA  PHE A   9     -39.539  -3.335   8.664  1.00 10.00      A   
ATOM      4  CB  PHE A   9     -38.630  -3.226   7.436  1.00 10.00      A   
ATOM      5  CG  PHE A   9     -39.368  -3.107   6.137  1.00 10.00      A   
ATOM      6  CD1 PHE A   9     -39.741  -1.871   5.652  1.00 10.00      A   
ATOM      7  CD2 PHE A   9     -39.682  -4.235   5.402  1.00 10.00      A   
ATOM      8  CE1 PHE A   9     -40.415  -1.757   4.453  1.00 10.00      A   
ATOM      9  CE2 PHE A   9     -40.358  -4.133   4.203  1.00 10.00      A   
ATOM     10  CZ  PHE A   9     -40.725  -2.890   3.727  1.00 10.00      A   
ATOM     11  C   PHE A   9     -38.771  -3.960   9.824  1.00 10.00      A   
ATOM     12  O   PHE A   9     -38.062  -3.263  10.552  1.00 10.00      A   
ATOM     13  N   PRO A  10     -38.925  -5.276  10.026  1.00 10.00      A   
ATOM     14  CA  PRO A  10     -38.224  -5.999  11.095  1.00 10.00      A   
ATOM     15  CB  PRO A  10     -38.718  -7.443  10.937  1.00 10.00      A   
ATOM     16  CG  PRO A  10     -39.979  -7.340  10.153  1.00 10.00      A   
ATOM     17  CD  PRO A  10     -39.801  -6.162   9.243  1.00 10.00      A   
ATOM     18  C   PRO A  10     -36.716  -5.947  10.883  1.00 10.00      A   
ATOM     19  O   PRO A  10     -36.247  -5.903   9.739  1.00 10.00      A   
ATOM     20  N   GLU A  11     -35.959  -5.966  11.976  1.00 10.00      A   
ATOM     21  HN  GLU A  11     -36.389  -6.022  12.860  1.00 10.00      A   
ATOM     22  CA  GLU A  11     -34.505  -5.904  11.897  1.00 10.00      A   
ATOM     23  CB  GLU A  11     -33.856  -5.855  13.282  1.00 10.00      A   
ATOM     24  CG  GLU A  11     -34.449  -6.819  14.292  1.00 10.00      A   
ATOM     25  CD  GLU A  11     -35.441  -6.147  15.210  1.00 10.00      A   
ATOM     26  OE1 GLU A  11     -35.040  -5.693  16.302  1.00 10.00      A   
ATOM     27  OE2 GLU A  11     -36.629  -6.072  14.844  1.00 10.00      A   
ATOM     28  C   GLU A  11     -33.925  -7.036  11.054  1.00 10.00      A   
ATOM     29  O   GLU A  11     -32.937  -6.839  10.348  1.00 10.00      A   
ATOM     30  N   GLU A  12     -34.548  -8.209  11.111  1.00 10.00      A   
ATOM     31  HN  GLU A  12     -35.333  -8.309  11.695  1.00 10.00      A   
ATOM     32  CA  GLU A  12     -34.077  -9.358  10.343  1.00 10.00      A   
ATOM     33  CB  GLU A  12     -34.907 -10.610  10.658  1.00 10.00      A   
ATOM     34  CG  GLU A  12     -36.371 -10.514  10.258  1.00 10.00      A   
ATOM     35  CD  GLU A  12     -37.203 -11.653  10.806  1.00 10.00      A   
ATOM     36  OE1 GLU A  12     -36.653 -12.756  11.014  1.00 10.00      A   
ATOM     37  OE2 GLU A  12     -38.410 -11.447  11.046  1.00 10.00      A   
ATOM     38  C   GLU A  12     -34.075  -9.063   8.842  1.00 10.00      A   
ATOM     39  O   GLU A  12     -33.188  -9.508   8.114  1.00 10.00      A   
ATOM     40  N   VAL A  13     -35.057  -8.290   8.393  1.00 10.00      A   
ATOM     41  HN  VAL A  13     -35.714  -7.938   9.030  1.00 10.00      A   
ATOM     42  CA  VAL A  13     -35.169  -7.934   6.985  1.00 10.00      A   
ATOM     43  CB  VAL A  13     -36.598  -7.471   6.634  1.00 10.00      A   
ATOM     44  CG1 VAL A  13     -36.733  -7.238   5.137  1.00 10.00      A   
ATOM     45  CG2 VAL A  13     -37.624  -8.487   7.112  1.00 10.00      A   
ATOM     46  C   VAL A  13     -34.179  -6.820   6.649  1.00 10.00      A   
ATOM     47  O   VAL A  13     -33.499  -6.866   5.624  1.00 10.00      A   
ATOM     48  N   LEU A  14     -34.087  -5.834   7.539  1.00 10.00      A   
ATOM     49  HN  LEU A  14     -34.639  -5.875   8.347  1.00 10.00      A   
ATOM     50  CA  LEU A  14     -33.187  -4.695   7.353  1.00 10.00      A   
ATOM     51  CB  LEU A  14     -33.376  -3.669   8.476  1.00 10.00      A   
ATOM     52  CG  LEU A  14     -34.735  -2.963   8.509  1.00 10.00      A   
ATOM     53  CD1 LEU A  14     -34.862  -2.105   9.753  1.00 10.00      A   
ATOM     54  CD2 LEU A  14     -34.932  -2.118   7.261  1.00 10.00      A   
ATOM     55  C   LEU A  14     -31.730  -5.141   7.255  1.00 10.00      A   
ATOM     56  O   LEU A  14     -30.971  -4.623   6.437  1.00 10.00      A   
ATOM     57  N   GLU A  15     -31.346  -6.115   8.076  1.00 10.00      A   
ATOM     58  HN  GLU A  15     -31.992  -6.484   8.718  1.00 10.00      A   
ATOM     59  CA  GLU A  15     -29.981  -6.636   8.057  1.00 10.00      A   
ATOM     60  CB  GLU A  15     -29.745  -7.626   9.201  1.00 10.00      A   
ATOM     61  CG  GLU A  15     -29.794  -6.998  10.582  1.00 10.00      A   
ATOM     62  CD  GLU A  15     -29.118  -7.844  11.640  1.00 10.00      A   
ATOM     63  OE1 GLU A  15     -29.663  -8.911  11.998  1.00 10.00      A   
ATOM     64  OE2 GLU A  15     -28.046  -7.437  12.134  1.00 10.00      A   
ATOM     65  C   GLU A  15     -29.665  -7.287   6.712  1.00 10.00      A   
ATOM     66  O   GLU A  15     -28.525  -7.266   6.249  1.00 10.00      A   
ATOM     67  N   HIS A  16     -30.687  -7.851   6.081  1.00 10.00      A   
ATOM     68  HN  HIS A  16     -31.574  -7.836   6.501  1.00 10.00      A   
ATOM     69  CA  HIS A  16     -30.528  -8.489   4.781  1.00 10.00      A   
ATOM     70  CB  HIS A  16     -31.781  -9.299   4.439  1.00 10.00      A   
ATOM     71  CG  HIS A  16     -31.569 -10.401   3.442  1.00 10.00      A   
ATOM     72  ND1 HIS A  16     -31.931 -11.695   3.729  1.00 10.00      A   
ATOM     73  CD2 HIS A  16     -31.052 -10.354   2.186  1.00 10.00      A   
ATOM     74  CE1 HIS A  16     -31.633 -12.404   2.655  1.00 10.00      A   
ATOM     75  NE2 HIS A  16     -31.102 -11.637   1.698  1.00 10.00      A   
ATOM     76  HE2 HIS A  16     -30.808 -11.935   0.803  1.00 10.00      A   
ATOM     77  C   HIS A  16     -30.291  -7.421   3.720  1.00 10.00      A   
ATOM     78  O   HIS A  16     -29.443  -7.571   2.845  1.00 10.00      A   
ATOM     79  N   VAL A  17     -31.036  -6.332   3.822  1.00 10.00      A   
ATOM     80  HN  VAL A  17     -31.688  -6.268   4.551  1.00 10.00      A   
ATOM     81  CA  VAL A  17     -30.913  -5.227   2.883  1.00 10.00      A   
ATOM     82  CB  VAL A  17     -32.009  -4.167   3.131  1.00 10.00      A   
ATOM     83  CG1 VAL A  17     -31.919  -3.042   2.112  1.00 10.00      A   
ATOM     84  CG2 VAL A  17     -33.393  -4.802   3.110  1.00 10.00      A   
ATOM     85  C   VAL A  17     -29.539  -4.570   3.021  1.00 10.00      A   
ATOM     86  O   VAL A  17     -28.897  -4.222   2.029  1.00 10.00      A   
ATOM     87  N   PHE A  18     -29.076  -4.441   4.258  1.00 10.00      A   
ATOM     88  HN  PHE A  18     -29.621  -4.769   5.006  1.00 10.00      A   
ATOM     89  CA  PHE A  18     -27.786  -3.814   4.539  1.00 10.00      A   
ATOM     90  CB  PHE A  18     -27.662  -3.461   6.026  1.00 10.00      A   
ATOM     91  CG  PHE A  18     -28.661  -2.445   6.517  1.00 10.00      A   
ATOM     92  CD1 PHE A  18     -28.869  -2.266   7.875  1.00 10.00      A   
ATOM     93  CD2 PHE A  18     -29.392  -1.674   5.627  1.00 10.00      A   
ATOM     94  CE1 PHE A  18     -29.785  -1.339   8.335  1.00 10.00      A   
ATOM     95  CE2 PHE A  18     -30.308  -0.746   6.081  1.00 10.00      A   
ATOM     96  CZ  PHE A  18     -30.506  -0.578   7.437  1.00 10.00      A   
ATOM     97  C   PHE A  18     -26.597  -4.674   4.103  1.00 10.00      A   
ATOM     98  O   PHE A  18     -25.471  -4.183   4.024  1.00 10.00      A   
ATOM     99  N   SER A  19     -26.835  -5.948   3.809  1.00 10.00      A   
ATOM    100  HN  SER A  19     -27.748  -6.297   3.868  1.00 10.00      A   
ATOM    101  CA  SER A  19     -25.756  -6.838   3.395  1.00 10.00      A   
ATOM    102  CB  SER A  19     -26.202  -8.303   3.456  1.00 10.00      A   
ATOM    103  OG  SER A  19     -27.088  -8.623   2.396  1.00 10.00      A   
ATOM    104  HG  SER A  19     -27.966  -8.260   2.583  1.00 10.00      A   
ATOM    105  C   SER A  19     -25.237  -6.477   2.000  1.00 10.00      A   
ATOM    106  O   SER A  19     -24.093  -6.785   1.649  1.00 10.00      A   
ATOM    107  N   PHE A  20     -26.073  -5.796   1.220  1.00 10.00      A   
ATOM    108  HN  PHE A  20     -26.956  -5.550   1.564  1.00 10.00      A   
ATOM    109  CA  PHE A  20     -25.705  -5.395  -0.131  1.00 10.00      A   
ATOM    110  CB  PHE A  20     -26.931  -5.372  -1.044  1.00 10.00      A   
ATOM    111  CG  PHE A  20     -27.668  -6.679  -1.095  1.00 10.00      A   
ATOM    112  CD1 PHE A  20     -28.932  -6.794  -0.547  1.00 10.00      A   
ATOM    113  CD2 PHE A  20     -27.092  -7.793  -1.689  1.00 10.00      A   
ATOM    114  CE1 PHE A  20     -29.614  -7.995  -0.589  1.00 10.00      A   
ATOM    115  CE2 PHE A  20     -27.769  -9.000  -1.736  1.00 10.00      A   
ATOM    116  CZ  PHE A  20     -29.032  -9.100  -1.185  1.00 10.00      A   
ATOM    117  C   PHE A  20     -25.020  -4.035  -0.121  1.00 10.00      A   
ATOM    118  O   PHE A  20     -24.588  -3.531  -1.157  1.00 10.00      A   
ATOM    119  N   ILE A  21     -24.931  -3.443   1.062  1.00 10.00      A   
ATOM    120  HN  ILE A  21     -25.302  -3.897   1.851  1.00 10.00      A   
ATOM    121  CA  ILE A  21     -24.294  -2.145   1.226  1.00 10.00      A   
ATOM    122  CB  ILE A  21     -25.170  -1.203   2.077  1.00 10.00      A   
ATOM    123  CG1 ILE A  21     -26.622  -1.219   1.577  1.00 10.00      A   
ATOM    124  CG2 ILE A  21     -24.613   0.213   2.051  1.00 10.00      A   
ATOM    125  CD1 ILE A  21     -27.604  -0.521   2.498  1.00 10.00      A   
ATOM    126  C   ILE A  21     -22.940  -2.335   1.902  1.00 10.00      A   
ATOM    127  O   ILE A  21     -22.866  -2.546   3.114  1.00 10.00      A   
ATOM    128  N   GLN A  22     -21.879  -2.285   1.117  1.00 10.00      A   
ATOM    129  HN  GLN A  22     -21.998  -2.110   0.157  1.00 10.00      A   
ATOM    130  CA  GLN A  22     -20.535  -2.481   1.647  1.00 10.00      A   
ATOM    131  CB  GLN A  22     -19.838  -3.649   0.941  1.00 10.00      A   
ATOM    132  CG  GLN A  22     -20.536  -4.988   1.111  1.00 10.00      A   
ATOM    133  CD  GLN A  22     -20.546  -5.466   2.551  1.00 10.00      A   
ATOM    134  OE1 GLN A  22     -19.609  -5.213   3.314  1.00 10.00      A   
ATOM    135  NE2 GLN A  22     -21.607  -6.159   2.933  1.00 10.00      A   
ATOM    136 HE21 GLN A  22     -22.319  -6.323   2.272  1.00 10.00      A   
ATOM    137 HE22 GLN A  22     -21.645  -6.478   3.856  1.00 10.00      A   
ATOM    138  C   GLN A  22     -19.685  -1.218   1.551  1.00 10.00      A   
ATOM    139  O   GLN A  22     -18.632  -1.125   2.182  1.00 10.00      A   
ATOM    140  N   LEU A  23     -20.138  -0.246   0.765  1.00 10.00      A   
ATOM    141  HN  LEU A  23     -20.987  -0.365   0.292  1.00 10.00      A   
ATOM    142  CA  LEU A  23     -19.399   0.999   0.606  1.00 10.00      A   
ATOM    143  CB  LEU A  23     -19.879   1.777  -0.623  1.00 10.00      A   
ATOM    144  CG  LEU A  23     -19.066   3.022  -0.983  1.00 10.00      A   
ATOM    145  CD1 LEU A  23     -17.673   2.634  -1.454  1.00 10.00      A   
ATOM    146  CD2 LEU A  23     -19.784   3.855  -2.033  1.00 10.00      A   
ATOM    147  C   LEU A  23     -19.520   1.858   1.857  1.00 10.00      A   
ATOM    148  O   LEU A  23     -20.621   2.065   2.373  1.00 10.00      A   
ATOM    149  N   ASP A  24     -18.382   2.353   2.334  1.00 10.00      A   
ATOM    150  HN  ASP A  24     -17.539   2.140   1.872  1.00 10.00      A   
ATOM    151  CA  ASP A  24     -18.332   3.187   3.531  1.00 10.00      A   
ATOM    152  CB  ASP A  24     -16.898   3.655   3.803  1.00 10.00      A   
ATOM    153  CG  ASP A  24     -15.898   2.519   3.782  1.00 10.00      A   
ATOM    154  OD1 ASP A  24     -15.583   1.968   4.856  1.00 10.00      A   
ATOM    155  OD2 ASP A  24     -15.434   2.160   2.679  1.00 10.00      A   
ATOM    156  C   ASP A  24     -19.256   4.389   3.408  1.00 10.00      A   
ATOM    157  O   ASP A  24     -20.078   4.638   4.284  1.00 10.00      A   
ATOM    158  N   LYS A  25     -19.129   5.118   2.305  1.00 10.00      A   
ATOM    159  HN  LYS A  25     -18.463   4.854   1.638  1.00 10.00      A   
ATOM    160  CA  LYS A  25     -19.948   6.304   2.063  1.00 10.00      A   
ATOM    161  CB  LYS A  25     -19.563   6.968   0.739  1.00 10.00      A   
ATOM    162  CG  LYS A  25     -18.372   7.904   0.834  1.00 10.00      A   
ATOM    163  CD  LYS A  25     -18.210   8.715  -0.441  1.00 10.00      A   
ATOM    164  CE  LYS A  25     -17.272   9.894  -0.233  1.00 10.00      A   
ATOM    165  NZ  LYS A  25     -17.852  10.912   0.686  1.00 10.00      A   
ATOM    166  HZ1 LYS A  25     -18.860  11.061   0.476  1.00 10.00      A   
ATOM    167  HZ2 LYS A  25     -17.353  11.816   0.576  1.00 10.00      A   
ATOM    168  HZ3 LYS A  25     -17.755  10.602   1.681  1.00 10.00      A   
ATOM    169  C   LYS A  25     -21.441   5.984   2.073  1.00 10.00      A   
ATOM    170  O   LYS A  25     -22.253   6.781   2.545  1.00 10.00      A   
ATOM    171  N   ASP A  26     -21.802   4.817   1.556  1.00 10.00      A   
ATOM    172  HN  ASP A  26     -21.114   4.214   1.209  1.00 10.00      A   
ATOM    173  CA  ASP A  26     -23.201   4.406   1.508  1.00 10.00      A   
ATOM    174  CB  ASP A  26     -23.389   3.205   0.574  1.00 10.00      A   
ATOM    175  CG  ASP A  26     -23.449   3.573  -0.897  1.00 10.00      A   
ATOM    176  OD1 ASP A  26     -23.924   4.680  -1.224  1.00 10.00      A   
ATOM    177  OD2 ASP A  26     -23.024   2.748  -1.736  1.00 10.00      A   
ATOM    178  C   ASP A  26     -23.707   4.058   2.903  1.00 10.00      A   
ATOM    179  O   ASP A  26     -24.785   4.481   3.311  1.00 10.00      A   
ATOM    180  N   ARG A  27     -22.913   3.292   3.639  1.00 10.00      A   
ATOM    181  HN  ARG A  27     -22.055   2.995   3.264  1.00 10.00      A   
ATOM    182  CA  ARG A  27     -23.284   2.883   4.988  1.00 10.00      A   
ATOM    183  CB  ARG A  27     -22.326   1.823   5.527  1.00 10.00      A   
ATOM    184  CG  ARG A  27     -22.566   0.439   4.956  1.00 10.00      A   
ATOM    185  CD  ARG A  27     -22.189  -0.639   5.952  1.00 10.00      A   
ATOM    186  NE  ARG A  27     -22.973  -1.851   5.755  1.00 10.00      A   
ATOM    187  HE  ARG A  27     -22.981  -2.239   4.843  1.00 10.00      A   
ATOM    188  CZ  ARG A  27     -23.672  -2.454   6.719  1.00 10.00      A   
ATOM    189  NH1 ARG A  27     -23.682  -1.962   7.948  1.00 10.00      A   
ATOM    190 HH11 ARG A  27     -23.138  -1.092   8.180  1.00 10.00      A   
ATOM    191 HH12 ARG A  27     -24.234  -2.432   8.699  1.00 10.00      A   
ATOM    192  NH2 ARG A  27     -24.372  -3.544   6.443  1.00 10.00      A   
ATOM    193 HH21 ARG A  27     -24.383  -3.932   5.473  1.00 10.00      A   
ATOM    194 HH22 ARG A  27     -24.920  -4.019   7.192  1.00 10.00      A   
ATOM    195  C   ARG A  27     -23.345   4.073   5.933  1.00 10.00      A   
ATOM    196  O   ARG A  27     -24.189   4.117   6.826  1.00 10.00      A   
ATOM    197  N   ASN A  28     -22.463   5.047   5.726  1.00 10.00      A   
ATOM    198  HN  ASN A  28     -21.807   4.960   4.997  1.00 10.00      A   
ATOM    199  CA  ASN A  28     -22.436   6.235   6.569  1.00 10.00      A   
ATOM    200  CB  ASN A  28     -21.253   7.147   6.231  1.00 10.00      A   
ATOM    201  CG  ASN A  28     -19.936   6.597   6.743  1.00 10.00      A   
ATOM    202  OD1 ASN A  28     -19.907   5.732   7.624  1.00 10.00      A   
ATOM    203  ND2 ASN A  28     -18.836   7.097   6.202  1.00 10.00      A   
ATOM    204 HD21 ASN A  28     -18.931   7.792   5.505  1.00 10.00      A   
ATOM    205 HD22 ASN A  28     -17.969   6.757   6.515  1.00 10.00      A   
ATOM    206  C   ASN A  28     -23.756   6.988   6.494  1.00 10.00      A   
ATOM    207  O   ASN A  28     -24.227   7.528   7.495  1.00 10.00      A   
ATOM    208  N   SER A  29     -24.360   7.004   5.310  1.00 10.00      A   
ATOM    209  HN  SER A  29     -23.931   6.564   4.543  1.00 10.00      A   
ATOM    210  CA  SER A  29     -25.638   7.668   5.122  1.00 10.00      A   
ATOM    211  CB  SER A  29     -25.996   7.732   3.637  1.00 10.00      A   
ATOM    212  OG  SER A  29     -25.044   8.490   2.907  1.00 10.00      A   
ATOM    213  HG  SER A  29     -25.368   8.609   2.001  1.00 10.00      A   
ATOM    214  C   SER A  29     -26.731   6.934   5.896  1.00 10.00      A   
ATOM    215  O   SER A  29     -27.607   7.557   6.491  1.00 10.00      A   
ATOM    216  N   VAL A  30     -26.650   5.604   5.902  1.00 10.00      A   
ATOM    217  HN  VAL A  30     -25.912   5.174   5.420  1.00 10.00      A   
ATOM    218  CA  VAL A  30     -27.624   4.762   6.599  1.00 10.00      A   
ATOM    219  CB  VAL A  30     -27.340   3.261   6.360  1.00 10.00      A   
ATOM    220  CG1 VAL A  30     -28.372   2.394   7.060  1.00 10.00      A   
ATOM    221  CG2 VAL A  30     -27.299   2.946   4.875  1.00 10.00      A   
ATOM    222  C   VAL A  30     -27.609   5.035   8.102  1.00 10.00      A   
ATOM    223  O   VAL A  30     -28.657   5.144   8.737  1.00 10.00      A   
ATOM    224  N   SER A  31     -26.416   5.171   8.655  1.00 10.00      A   
ATOM    225  HN  SER A  31     -25.618   5.078   8.091  1.00 10.00      A   
ATOM    226  CA  SER A  31     -26.252   5.423  10.080  1.00 10.00      A   
ATOM    227  CB  SER A  31     -24.803   5.164  10.500  1.00 10.00      A   
ATOM    228  OG  SER A  31     -23.887   5.905   9.706  1.00 10.00      A   
ATOM    229  HG  SER A  31     -24.363   6.344   8.991  1.00 10.00      A   
ATOM    230  C   SER A  31     -26.691   6.834  10.487  1.00 10.00      A   
ATOM    231  O   SER A  31     -26.612   7.201  11.657  1.00 10.00      A   
ATOM    232  N   LEU A  32     -27.170   7.614   9.530  1.00 10.00      A   
ATOM    233  HN  LEU A  32     -27.239   7.267   8.614  1.00 10.00      A   
ATOM    234  CA  LEU A  32     -27.600   8.975   9.812  1.00 10.00      A   
ATOM    235  CB  LEU A  32     -26.695   9.981   9.096  1.00 10.00      A   
ATOM    236  CG  LEU A  32     -25.426  10.396   9.842  1.00 10.00      A   
ATOM    237  CD1 LEU A  32     -24.384  10.924   8.867  1.00 10.00      A   
ATOM    238  CD2 LEU A  32     -25.749  11.445  10.891  1.00 10.00      A   
ATOM    239  C   LEU A  32     -29.063   9.217   9.441  1.00 10.00      A   
ATOM    240  O   LEU A  32     -29.579  10.317   9.633  1.00 10.00      A   
ATOM    241  N   VAL A  33     -29.745   8.198   8.928  1.00 10.00      A   
ATOM    242  HN  VAL A  33     -29.307   7.325   8.817  1.00 10.00      A   
ATOM    243  CA  VAL A  33     -31.145   8.365   8.541  1.00 10.00      A   
ATOM    244  CB  VAL A  33     -31.629   7.337   7.496  1.00 10.00      A   
ATOM    245  CG1 VAL A  33     -30.820   7.446   6.215  1.00 10.00      A   
ATOM    246  CG2 VAL A  33     -31.596   5.920   8.042  1.00 10.00      A   
ATOM    247  C   VAL A  33     -32.074   8.374   9.751  1.00 10.00      A   
ATOM    248  O   VAL A  33     -33.020   9.162   9.808  1.00 10.00      A   
ATOM    249  N   CYS A  34     -31.779   7.513  10.716  1.00 10.00      A   
ATOM    250  HN  CYS A  34     -30.998   6.933  10.608  1.00 10.00      A   
ATOM    251  CA  CYS A  34     -32.568   7.397  11.934  1.00 10.00      A   
ATOM    252  CB  CYS A  34     -33.953   6.809  11.635  1.00 10.00      A   
ATOM    253  SG  CYS A  34     -33.936   5.167  10.880  1.00 10.00      A   
ATOM    254  HG  CYS A  34     -35.128   4.620  11.074  1.00 10.00      A   
ATOM    255  C   CYS A  34     -31.822   6.531  12.945  1.00 10.00      A   
ATOM    256  O   CYS A  34     -30.967   5.724  12.564  1.00 10.00      A   
ATOM    257  N   LYS A  35     -32.142   6.694  14.224  1.00 10.00      A   
ATOM    258  HN  LYS A  35     -32.845   7.351  14.467  1.00 10.00      A   
ATOM    259  CA  LYS A  35     -31.481   5.933  15.281  1.00 10.00      A   
ATOM    260  CB  LYS A  35     -31.904   6.426  16.664  1.00 10.00      A   
ATOM    261  CG  LYS A  35     -30.867   6.183  17.748  1.00 10.00      A   
ATOM    262  CD  LYS A  35     -31.280   6.825  19.064  1.00 10.00      A   
ATOM    263  CE  LYS A  35     -30.152   6.779  20.084  1.00 10.00      A   
ATOM    264  NZ  LYS A  35     -28.967   7.565  19.648  1.00 10.00      A   
ATOM    265  HZ1 LYS A  35     -28.672   7.276  18.697  1.00 10.00      A   
ATOM    266  HZ2 LYS A  35     -28.174   7.410  20.302  1.00 10.00      A   
ATOM    267  HZ3 LYS A  35     -29.195   8.588  19.636  1.00 10.00      A   
ATOM    268  C   LYS A  35     -31.722   4.434  15.144  1.00 10.00      A   
ATOM    269  O   LYS A  35     -30.849   3.629  15.463  1.00 10.00      A   
ATOM    270  N   SER A  36     -32.902   4.065  14.665  1.00 10.00      A   
ATOM    271  HN  SER A  36     -33.562   4.752  14.433  1.00 10.00      A   
ATOM    272  CA  SER A  36     -33.239   2.661  14.480  1.00 10.00      A   
ATOM    273  CB  SER A  36     -34.680   2.507  13.982  1.00 10.00      A   
ATOM    274  OG  SER A  36     -35.575   3.248  14.794  1.00 10.00      A   
ATOM    275  HG  SER A  36     -35.612   2.852  15.673  1.00 10.00      A   
ATOM    276  C   SER A  36     -32.266   1.995  13.509  1.00 10.00      A   
ATOM    277  O   SER A  36     -31.712   0.936  13.803  1.00 10.00      A   
ATOM    278  N   TRP A  37     -32.038   2.635  12.367  1.00 10.00      A   
ATOM    279  HN  TRP A  37     -32.484   3.492  12.196  1.00 10.00      A   
ATOM    280  CA  TRP A  37     -31.134   2.091  11.362  1.00 10.00      A   
ATOM    281  CB  TRP A  37     -31.326   2.777  10.006  1.00 10.00      A   
ATOM    282  CG  TRP A  37     -32.554   2.318   9.269  1.00 10.00      A   
ATOM    283  CD1 TRP A  37     -33.681   1.772   9.813  1.00 10.00      A   
ATOM    284  CD2 TRP A  37     -32.782   2.365   7.852  1.00 10.00      A   
ATOM    285  NE1 TRP A  37     -34.593   1.477   8.830  1.00 10.00      A   
ATOM    286  HE1 TRP A  37     -35.480   1.078   8.976  1.00 10.00      A   
ATOM    287  CE2 TRP A  37     -34.068   1.834   7.618  1.00 10.00      A   
ATOM    288  CE3 TRP A  37     -32.027   2.806   6.760  1.00 10.00      A   
ATOM    289  CZ2 TRP A  37     -34.612   1.730   6.341  1.00 10.00      A   
ATOM    290  CZ3 TRP A  37     -32.570   2.704   5.494  1.00 10.00      A   
ATOM    291  CH2 TRP A  37     -33.850   2.173   5.295  1.00 10.00      A   
ATOM    292  C   TRP A  37     -29.685   2.185  11.818  1.00 10.00      A   
ATOM    293  O   TRP A  37     -28.890   1.288  11.552  1.00 10.00      A   
ATOM    294  N   TYR A  38     -29.355   3.261  12.526  1.00 10.00      A   
ATOM    295  HN  TYR A  38     -30.041   3.946  12.709  1.00 10.00      A   
ATOM    296  CA  TYR A  38     -27.999   3.461  13.033  1.00 10.00      A   
ATOM    297  CB  TYR A  38     -27.918   4.790  13.799  1.00 10.00      A   
ATOM    298  CG  TYR A  38     -26.648   5.000  14.596  1.00 10.00      A   
ATOM    299  CD1 TYR A  38     -26.664   4.959  15.984  1.00 10.00      A   
ATOM    300  CD2 TYR A  38     -25.437   5.245  13.964  1.00 10.00      A   
ATOM    301  CE1 TYR A  38     -25.513   5.154  16.720  1.00 10.00      A   
ATOM    302  CE2 TYR A  38     -24.281   5.438  14.692  1.00 10.00      A   
ATOM    303  CZ  TYR A  38     -24.324   5.392  16.069  1.00 10.00      A   
ATOM    304  OH  TYR A  38     -23.171   5.585  16.793  1.00 10.00      A   
ATOM    305  HH  TYR A  38     -22.722   6.381  16.474  1.00 10.00      A   
ATOM    306  C   TYR A  38     -27.587   2.299  13.939  1.00 10.00      A   
ATOM    307  O   TYR A  38     -26.467   1.787  13.845  1.00 10.00      A   
ATOM    308  N   GLU A  39     -28.515   1.874  14.790  1.00 10.00      A   
ATOM    309  HN  GLU A  39     -29.394   2.312  14.795  1.00 10.00      A   
ATOM    310  CA  GLU A  39     -28.271   0.785  15.722  1.00 10.00      A   
ATOM    311  CB  GLU A  39     -29.365   0.752  16.789  1.00 10.00      A   
ATOM    312  CG  GLU A  39     -29.250   1.862  17.825  1.00 10.00      A   
ATOM    313  CD  GLU A  39     -28.080   1.649  18.760  1.00 10.00      A   
ATOM    314  OE1 GLU A  39     -28.243   0.907  19.753  1.00 10.00      A   
ATOM    315  OE2 GLU A  39     -26.993   2.204  18.505  1.00 10.00      A   
ATOM    316  C   GLU A  39     -28.168  -0.563  15.008  1.00 10.00      A   
ATOM    317  O   GLU A  39     -27.571  -1.507  15.526  1.00 10.00      A   
ATOM    318  N   ILE A  40     -28.742  -0.651  13.817  1.00 10.00      A   
ATOM    319  HN  ILE A  40     -29.197   0.134  13.444  1.00 10.00      A   
ATOM    320  CA  ILE A  40     -28.705  -1.886  13.047  1.00 10.00      A   
ATOM    321  CB  ILE A  40     -29.985  -2.075  12.205  1.00 10.00      A   
ATOM    322  CG1 ILE A  40     -31.207  -2.120  13.129  1.00 10.00      A   
ATOM    323  CG2 ILE A  40     -29.900  -3.350  11.376  1.00 10.00      A   
ATOM    324  CD1 ILE A  40     -32.536  -2.094  12.405  1.00 10.00      A   
ATOM    325  C   ILE A  40     -27.475  -1.922  12.144  1.00 10.00      A   
ATOM    326  O   ILE A  40     -26.809  -2.955  12.027  1.00 10.00      A   
ATOM    327  N   GLU A  41     -27.169  -0.782  11.530  1.00 10.00      A   
ATOM    328  HN  GLU A  41     -27.743   0.007  11.679  1.00 10.00      A   
ATOM    329  CA  GLU A  41     -26.023  -0.649  10.635  1.00 10.00      A   
ATOM    330  CB  GLU A  41     -25.971   0.782  10.078  1.00 10.00      A   
ATOM    331  CG  GLU A  41     -25.071   0.980   8.861  1.00 10.00      A   
ATOM    332  CD  GLU A  41     -23.611   1.207   9.212  1.00 10.00      A   
ATOM    333  OE1 GLU A  41     -23.284   2.262   9.791  1.00 10.00      A   
ATOM    334  OE2 GLU A  41     -22.781   0.327   8.901  1.00 10.00      A   
ATOM    335  C   GLU A  41     -24.722  -0.970  11.367  1.00 10.00      A   
ATOM    336  O   GLU A  41     -23.898  -1.756  10.887  1.00 10.00      A   
ATOM    337  N   ARG A  42     -24.563  -0.384  12.548  1.00 10.00      A   
ATOM    338  HN  ARG A  42     -25.272   0.209  12.885  1.00 10.00      A   
ATOM    339  CA  ARG A  42     -23.360  -0.578  13.350  1.00 10.00      A   
ATOM    340  CB  ARG A  42     -23.378   0.305  14.603  1.00 10.00      A   
ATOM    341  CG  ARG A  42     -24.541   0.036  15.545  1.00 10.00      A   
ATOM    342  CD  ARG A  42     -24.465   0.911  16.787  1.00 10.00      A   
ATOM    343  NE  ARG A  42     -23.531   0.377  17.778  1.00 10.00      A   
ATOM    344  HE  ARG A  42     -22.703  -0.042  17.440  1.00 10.00      A   
ATOM    345  CZ  ARG A  42     -23.742   0.423  19.096  1.00 10.00      A   
ATOM    346  NH1 ARG A  42     -24.849   0.976  19.582  1.00 10.00      A   
ATOM    347 HH11 ARG A  42     -25.571   1.389  18.933  1.00 10.00      A   
ATOM    348 HH12 ARG A  42     -25.013   1.011  20.611  1.00 10.00      A   
ATOM    349  NH2 ARG A  42     -22.837  -0.074  19.930  1.00 10.00      A   
ATOM    350 HH21 ARG A  42     -21.955  -0.499  19.562  1.00 10.00      A   
ATOM    351 HH22 ARG A  42     -22.999  -0.043  20.962  1.00 10.00      A   
ATOM    352  C   ARG A  42     -23.112  -2.039  13.719  1.00 10.00      A   
ATOM    353  O   ARG A  42     -21.985  -2.418  14.032  1.00 10.00      A   
ATOM    354  N   TRP A  43     -24.153  -2.859  13.666  1.00 10.00      A   
ATOM    355  HN  TRP A  43     -25.024  -2.514  13.374  1.00 10.00      A   
ATOM    356  CA  TRP A  43     -24.020  -4.272  14.016  1.00 10.00      A   
ATOM    357  CB  TRP A  43     -25.152  -4.717  14.947  1.00 10.00      A   
ATOM    358  CG  TRP A  43     -24.895  -4.398  16.390  1.00 10.00      A   
ATOM    359  CD1 TRP A  43     -25.143  -3.218  17.030  1.00 10.00      A   
ATOM    360  CD2 TRP A  43     -24.326  -5.272  17.373  1.00 10.00      A   
ATOM    361  NE1 TRP A  43     -24.770  -3.304  18.349  1.00 10.00      A   
ATOM    362  HE1 TRP A  43     -24.853  -2.585  19.014  1.00 10.00      A   
ATOM    363  CE2 TRP A  43     -24.264  -4.556  18.585  1.00 10.00      A   
ATOM    364  CE3 TRP A  43     -23.865  -6.591  17.347  1.00 10.00      A   
ATOM    365  CZ2 TRP A  43     -23.758  -5.115  19.757  1.00 10.00      A   
ATOM    366  CZ3 TRP A  43     -23.363  -7.143  18.511  1.00 10.00      A   
ATOM    367  CH2 TRP A  43     -23.315  -6.407  19.701  1.00 10.00      A   
ATOM    368  C   TRP A  43     -23.943  -5.175  12.782  1.00 10.00      A   
ATOM    369  O   TRP A  43     -24.018  -6.399  12.898  1.00 10.00      A   
ATOM    370  N   CYS A  44     -23.795  -4.579  11.601  1.00 10.00      A   
ATOM    371  HN  CYS A  44     -23.752  -3.597  11.554  1.00 10.00      A   
ATOM    372  CA  CYS A  44     -23.707  -5.367  10.375  1.00 10.00      A   
ATOM    373  CB  CYS A  44     -25.066  -5.474   9.675  1.00 10.00      A   
ATOM    374  SG  CYS A  44     -25.873  -3.890   9.332  1.00 10.00      A   
ATOM    375  HG  CYS A  44     -26.518  -3.507  10.433  1.00 10.00      A   
ATOM    376  C   CYS A  44     -22.633  -4.859   9.416  1.00 10.00      A   
ATOM    377  O   CYS A  44     -22.547  -5.315   8.276  1.00 10.00      A   
ATOM    378  N   ARG A  45     -21.817  -3.911   9.863  1.00 10.00      A   
ATOM    379  HN  ARG A  45     -21.924  -3.571  10.774  1.00 10.00      A   
ATOM    380  CA  ARG A  45     -20.751  -3.386   9.014  1.00 10.00      A   
ATOM    381  CB  ARG A  45     -20.331  -1.964   9.410  1.00 10.00      A   
ATOM    382  CG  ARG A  45     -19.550  -1.243   8.313  1.00 10.00      A   
ATOM    383  CD  ARG A  45     -19.081   0.143   8.741  1.00 10.00      A   
ATOM    384  NE  ARG A  45     -20.174   1.111   8.796  1.00 10.00      A   
ATOM    385  HE  ARG A  45     -21.072   0.771   9.055  1.00 10.00      A   
ATOM    386  CZ  ARG A  45     -20.046   2.408   8.502  1.00 10.00      A   
ATOM    387  NH1 ARG A  45     -18.878   2.907   8.117  1.00 10.00      A   
ATOM    388 HH11 ARG A  45     -18.793   3.921   7.892  1.00 10.00      A   
ATOM    389 HH12 ARG A  45     -18.038   2.293   8.036  1.00 10.00      A   
ATOM    390  NH2 ARG A  45     -21.090   3.220   8.627  1.00 10.00      A   
ATOM    391 HH21 ARG A  45     -22.019   2.844   8.961  1.00 10.00      A   
ATOM    392 HH22 ARG A  45     -20.994   4.233   8.399  1.00 10.00      A   
ATOM    393  C   ARG A  45     -19.559  -4.334   9.050  1.00 10.00      A   
ATOM    394  O   ARG A  45     -18.865  -4.435  10.061  1.00 10.00      A   
ATOM    395  N   ARG A  46     -19.334  -5.026   7.940  1.00 10.00      A   
ATOM    396  HN  ARG A  46     -19.920  -4.886   7.167  1.00 10.00      A   
ATOM    397  CA  ARG A  46     -18.250  -5.996   7.842  1.00 10.00      A   
ATOM    398  CB  ARG A  46     -18.369  -6.801   6.549  1.00 10.00      A   
ATOM    399  CG  ARG A  46     -19.609  -7.667   6.442  1.00 10.00      A   
ATOM    400  CD  ARG A  46     -19.563  -8.500   5.173  1.00 10.00      A   
ATOM    401  NE  ARG A  46     -20.818  -9.208   4.918  1.00 10.00      A   
ATOM    402  HE  ARG A  46     -21.459  -9.270   5.660  1.00 10.00      A   
ATOM    403  CZ  ARG A  46     -21.127  -9.776   3.748  1.00 10.00      A   
ATOM    404  NH1 ARG A  46     -20.272  -9.721   2.728  1.00 10.00      A   
ATOM    405 HH11 ARG A  46     -19.351  -9.237   2.838  1.00 10.00      A   
ATOM    406 HH12 ARG A  46     -20.515 -10.167   1.814  1.00 10.00      A   
ATOM    407  NH2 ARG A  46     -22.284 -10.407   3.602  1.00 10.00      A   
ATOM    408 HH21 ARG A  46     -22.961 -10.463   4.398  1.00 10.00      A   
ATOM    409 HH22 ARG A  46     -22.529 -10.846   2.688  1.00 10.00      A   
ATOM    410  C   ARG A  46     -16.865  -5.355   7.910  1.00 10.00      A   
ATOM    411  O   ARG A  46     -16.004  -5.801   8.669  1.00 10.00      A   
ATOM    412  N   LYS A  47     -16.650  -4.324   7.111  1.00 10.00      A   
ATOM    413  HN  LYS A  47     -17.373  -3.998   6.543  1.00 10.00      A   
ATOM    414  CA  LYS A  47     -15.359  -3.660   7.063  1.00 10.00      A   
ATOM    415  CB  LYS A  47     -14.758  -3.759   5.657  1.00 10.00      A   
ATOM    416  CG  LYS A  47     -15.740  -3.463   4.532  1.00 10.00      A   
ATOM    417  CD  LYS A  47     -15.101  -2.623   3.439  1.00 10.00      A   
ATOM    418  CE  LYS A  47     -15.037  -1.158   3.836  1.00 10.00      A   
ATOM    419  NZ  LYS A  47     -14.483  -0.317   2.748  1.00 10.00      A   
ATOM    420  HZ1 LYS A  47     -13.449  -0.418   2.712  1.00 10.00      A   
ATOM    421  HZ2 LYS A  47     -14.719   0.690   2.915  1.00 10.00      A   
ATOM    422  HZ3 LYS A  47     -14.884  -0.604   1.834  1.00 10.00      A   
ATOM    423  C   LYS A  47     -15.436  -2.205   7.493  1.00 10.00      A   
ATOM    424  O   LYS A  47     -16.427  -1.525   7.242  1.00 10.00      A   
ATOM    425  N   VAL A  48     -14.379  -1.745   8.148  1.00 10.00      A   
ATOM    426  HN  VAL A  48     -13.629  -2.354   8.321  1.00 10.00      A   
ATOM    427  CA  VAL A  48     -14.284  -0.365   8.608  1.00 10.00      A   
ATOM    428  CB  VAL A  48     -14.367  -0.238  10.150  1.00 10.00      A   
ATOM    429  CG1 VAL A  48     -15.804  -0.394  10.623  1.00 10.00      A   
ATOM    430  CG2 VAL A  48     -13.467  -1.256  10.838  1.00 10.00      A   
ATOM    431  C   VAL A  48     -12.985   0.254   8.100  1.00 10.00      A   
ATOM    432  O   VAL A  48     -11.892  -0.172   8.480  1.00 10.00      A   
ATOM    433  N   PHE A  49     -13.109   1.226   7.210  1.00 10.00      A   
ATOM    434  HN  PHE A  49     -14.005   1.514   6.935  1.00 10.00      A   
ATOM    435  CA  PHE A  49     -11.946   1.889   6.645  1.00 10.00      A   
ATOM    436  CB  PHE A  49     -12.166   2.205   5.162  1.00 10.00      A   
ATOM    437  CG  PHE A  49     -11.198   3.214   4.602  1.00 10.00      A   
ATOM    438  CD1 PHE A  49      -9.852   2.905   4.466  1.00 10.00      A   
ATOM    439  CD2 PHE A  49     -11.633   4.472   4.218  1.00 10.00      A   
ATOM    440  CE1 PHE A  49      -8.961   3.832   3.958  1.00 10.00      A   
ATOM    441  CE2 PHE A  49     -10.746   5.402   3.708  1.00 10.00      A   
ATOM    442  CZ  PHE A  49      -9.408   5.081   3.579  1.00 10.00      A   
ATOM    443  C   PHE A  49     -11.620   3.157   7.417  1.00 10.00      A   
ATOM    444  O   PHE A  49     -12.440   4.073   7.500  1.00 10.00      A   
ATOM    445  N   ILE A  50     -10.424   3.202   7.986  1.00 10.00      A   
ATOM    446  HN  ILE A  50      -9.818   2.431   7.889  1.00 10.00      A   
ATOM    447  CA  ILE A  50      -9.983   4.360   8.746  1.00 10.00      A   
ATOM    448  CB  ILE A  50      -9.630   3.992  10.204  1.00 10.00      A   
ATOM    449  CG1 ILE A  50     -10.732   3.135  10.840  1.00 10.00      A   
ATOM    450  CG2 ILE A  50      -9.391   5.248  11.027  1.00 10.00      A   
ATOM    451  CD1 ILE A  50     -12.047   3.858  11.035  1.00 10.00      A   
ATOM    452  C   ILE A  50      -8.763   4.989   8.077  1.00 10.00      A   
ATOM    453  O   ILE A  50      -7.670   4.417   8.096  1.00 10.00      A   
ATOM    454  N   GLY A  51      -8.958   6.166   7.491  1.00 10.00      A   
ATOM    455  HN  GLY A  51      -9.850   6.575   7.527  1.00 10.00      A   
ATOM    456  CA  GLY A  51      -7.874   6.858   6.808  1.00 10.00      A   
ATOM    457  C   GLY A  51      -6.733   7.228   7.734  1.00 10.00      A   
ATOM    458  O   GLY A  51      -5.567   7.146   7.357  1.00 10.00      A   
ATOM    459  N   ASN A  52      -7.071   7.649   8.942  1.00 10.00      A   
ATOM    460  HN  ASN A  52      -8.019   7.719   9.174  1.00 10.00      A   
ATOM    461  CA  ASN A  52      -6.069   8.021   9.934  1.00 10.00      A   
ATOM    462  CB  ASN A  52      -6.068   9.538  10.162  1.00 10.00      A   
ATOM    463  CG  ASN A  52      -4.858  10.023  10.943  1.00 10.00      A   
ATOM    464  OD1 ASN A  52      -4.399   9.367  11.874  1.00 10.00      A   
ATOM    465  ND2 ASN A  52      -4.330  11.178  10.565  1.00 10.00      A   
ATOM    466 HD21 ASN A  52      -4.741  11.653   9.813  1.00 10.00      A   
ATOM    467 HD22 ASN A  52      -3.543  11.507  11.049  1.00 10.00      A   
ATOM    468  C   ASN A  52      -6.340   7.279  11.236  1.00 10.00      A   
ATOM    469  O   ASN A  52      -7.373   7.485  11.871  1.00 10.00      A   
ATOM    470  N   CYS A  53      -5.414   6.415  11.622  1.00 10.00      A   
ATOM    471  HN  CYS A  53      -4.604   6.305  11.076  1.00 10.00      A   
ATOM    472  CA  CYS A  53      -5.555   5.624  12.835  1.00 10.00      A   
ATOM    473  CB  CYS A  53      -4.385   4.649  12.958  1.00 10.00      A   
ATOM    474  SG  CYS A  53      -2.768   5.402  12.658  1.00 10.00      A   
ATOM    475  HG  CYS A  53      -2.480   5.242  11.370  1.00 10.00      A   
ATOM    476  C   CYS A  53      -5.661   6.489  14.091  1.00 10.00      A   
ATOM    477  O   CYS A  53      -6.213   6.063  15.098  1.00 10.00      A   
ATOM    478  N   TYR A  54      -5.146   7.708  14.031  1.00 10.00      A   
ATOM    479  HN  TYR A  54      -4.721   8.018  13.199  1.00 10.00      A   
ATOM    480  CA  TYR A  54      -5.192   8.599  15.179  1.00 10.00      A   
ATOM    481  CB  TYR A  54      -3.903   9.416  15.282  1.00 10.00      A   
ATOM    482  CG  TYR A  54      -2.695   8.578  15.644  1.00 10.00      A   
ATOM    483  CD1 TYR A  54      -1.481   8.738  14.985  1.00 10.00      A   
ATOM    484  CD2 TYR A  54      -2.771   7.623  16.650  1.00 10.00      A   
ATOM    485  CE1 TYR A  54      -0.379   7.974  15.325  1.00 10.00      A   
ATOM    486  CE2 TYR A  54      -1.677   6.854  16.994  1.00 10.00      A   
ATOM    487  CZ  TYR A  54      -0.484   7.033  16.329  1.00 10.00      A   
ATOM    488  OH  TYR A  54       0.609   6.282  16.684  1.00 10.00      A   
ATOM    489  HH  TYR A  54       0.933   6.588  17.552  1.00 10.00      A   
ATOM    490  C   TYR A  54      -6.418   9.503  15.141  1.00 10.00      A   
ATOM    491  O   TYR A  54      -6.580  10.385  15.983  1.00 10.00      A   
ATOM    492  N   ALA A  55      -7.284   9.275  14.163  1.00 10.00      A   
ATOM    493  HN  ALA A  55      -7.096   8.559  13.515  1.00 10.00      A   
ATOM    494  CA  ALA A  55      -8.501  10.068  14.026  1.00 10.00      A   
ATOM    495  CB  ALA A  55      -8.974  10.098  12.582  1.00 10.00      A   
ATOM    496  C   ALA A  55      -9.603   9.533  14.933  1.00 10.00      A   
ATOM    497  O   ALA A  55     -10.542  10.254  15.275  1.00 10.00      A   
ATOM    498  N   VAL A  56      -9.476   8.272  15.327  1.00 10.00      A   
ATOM    499  HN  VAL A  56      -8.698   7.754  15.030  1.00 10.00      A   
ATOM    500  CA  VAL A  56     -10.458   7.636  16.195  1.00 10.00      A   
ATOM    501  CB  VAL A  56     -11.608   6.997  15.377  1.00 10.00      A   
ATOM    502  CG1 VAL A  56     -11.099   5.917  14.432  1.00 10.00      A   
ATOM    503  CG2 VAL A  56     -12.707   6.462  16.283  1.00 10.00      A   
ATOM    504  C   VAL A  56      -9.793   6.590  17.090  1.00 10.00      A   
ATOM    505  O   VAL A  56      -8.909   5.858  16.652  1.00 10.00      A   
ATOM    506  N   SER A  57     -10.207   6.546  18.349  1.00 10.00      A   
ATOM    507  HN  SER A  57     -10.900   7.168  18.645  1.00 10.00      A   
ATOM    508  CA  SER A  57      -9.657   5.604  19.309  1.00 10.00      A   
ATOM    509  CB  SER A  57     -10.004   6.062  20.725  1.00 10.00      A   
ATOM    510  OG  SER A  57     -11.035   7.039  20.687  1.00 10.00      A   
ATOM    511  HG  SER A  57     -11.893   6.593  20.584  1.00 10.00      A   
ATOM    512  C   SER A  57     -10.169   4.181  19.054  1.00 10.00      A   
ATOM    513  O   SER A  57     -11.322   3.991  18.652  1.00 10.00      A   
ATOM    514  N   PRO A  58      -9.307   3.169  19.275  1.00 10.00      A   
ATOM    515  CA  PRO A  58      -9.659   1.755  19.074  1.00 10.00      A   
ATOM    516  CB  PRO A  58      -8.475   1.008  19.694  1.00 10.00      A   
ATOM    517  CG  PRO A  58      -7.331   1.949  19.543  1.00 10.00      A   
ATOM    518  CD  PRO A  58      -7.906   3.327  19.719  1.00 10.00      A   
ATOM    519  C   PRO A  58     -10.958   1.362  19.776  1.00 10.00      A   
ATOM    520  O   PRO A  58     -11.843   0.762  19.164  1.00 10.00      A   
ATOM    521  N   ALA A  59     -11.071   1.722  21.055  1.00 10.00      A   
ATOM    522  HN  ALA A  59     -10.329   2.205  21.480  1.00 10.00      A   
ATOM    523  CA  ALA A  59     -12.257   1.406  21.850  1.00 10.00      A   
ATOM    524  CB  ALA A  59     -12.088   1.877  23.286  1.00 10.00      A   
ATOM    525  C   ALA A  59     -13.528   1.986  21.236  1.00 10.00      A   
ATOM    526  O   ALA A  59     -14.598   1.383  21.323  1.00 10.00      A   
ATOM    527  N   THR A  60     -13.410   3.149  20.609  1.00 10.00      A   
ATOM    528  HN  THR A  60     -12.531   3.585  20.564  1.00 10.00      A   
ATOM    529  CA  THR A  60     -14.555   3.799  19.987  1.00 10.00      A   
ATOM    530  CB  THR A  60     -14.194   5.218  19.523  1.00 10.00      A   
ATOM    531  OG1 THR A  60     -13.403   5.854  20.541  1.00 10.00      A   
ATOM    532  HG1 THR A  60     -13.969   6.092  21.288  1.00 10.00      A   
ATOM    533  CG2 THR A  60     -15.454   6.034  19.271  1.00 10.00      A   
ATOM    534  C   THR A  60     -15.078   2.984  18.806  1.00 10.00      A   
ATOM    535  O   THR A  60     -16.289   2.816  18.643  1.00 10.00      A   
ATOM    536  N   VAL A  61     -14.160   2.463  17.999  1.00 10.00      A   
ATOM    537  HN  VAL A  61     -13.209   2.616  18.192  1.00 10.00      A   
ATOM    538  CA  VAL A  61     -14.534   1.664  16.839  1.00 10.00      A   
ATOM    539  CB  VAL A  61     -13.315   1.335  15.951  1.00 10.00      A   
ATOM    540  CG1 VAL A  61     -13.759   0.680  14.650  1.00 10.00      A   
ATOM    541  CG2 VAL A  61     -12.499   2.585  15.668  1.00 10.00      A   
ATOM    542  C   VAL A  61     -15.197   0.367  17.285  1.00 10.00      A   
ATOM    543  O   VAL A  61     -16.241  -0.016  16.761  1.00 10.00      A   
ATOM    544  N   ILE A  62     -14.594  -0.285  18.274  1.00 10.00      A   
ATOM    545  HN  ILE A  62     -13.771   0.087  18.658  1.00 10.00      A   
ATOM    546  CA  ILE A  62     -15.118  -1.540  18.805  1.00 10.00      A   
ATOM    547  CB  ILE A  62     -14.154  -2.167  19.835  1.00 10.00      A   
ATOM    548  CG1 ILE A  62     -12.767  -2.378  19.215  1.00 10.00      A   
ATOM    549  CG2 ILE A  62     -14.718  -3.483  20.357  1.00 10.00      A   
ATOM    550  CD1 ILE A  62     -11.707  -2.822  20.204  1.00 10.00      A   
ATOM    551  C   ILE A  62     -16.482  -1.326  19.460  1.00 10.00      A   
ATOM    552  O   ILE A  62     -17.372  -2.173  19.369  1.00 10.00      A   
ATOM    553  N   ARG A  63     -16.633  -0.190  20.124  1.00 10.00      A   
ATOM    554  HN  ARG A  63     -15.878   0.437  20.171  1.00 10.00      A   
ATOM    555  CA  ARG A  63     -17.879   0.148  20.795  1.00 10.00      A   
ATOM    556  CB  ARG A  63     -17.724   1.468  21.552  1.00 10.00      A   
ATOM    557  CG  ARG A  63     -18.739   1.673  22.664  1.00 10.00      A   
ATOM    558  CD  ARG A  63     -18.121   1.424  24.033  1.00 10.00      A   
ATOM    559  NE  ARG A  63     -16.967   2.291  24.279  1.00 10.00      A   
ATOM    560  HE  ARG A  63     -16.839   3.053  23.669  1.00 10.00      A   
ATOM    561  CZ  ARG A  63     -16.093   2.115  25.267  1.00 10.00      A   
ATOM    562  NH1 ARG A  63     -16.235   1.101  26.115  1.00 10.00      A   
ATOM    563 HH11 ARG A  63     -15.548   0.969  26.889  1.00 10.00      A   
ATOM    564 HH12 ARG A  63     -17.027   0.433  26.009  1.00 10.00      A   
ATOM    565  NH2 ARG A  63     -15.073   2.953  25.404  1.00 10.00      A   
ATOM    566 HH21 ARG A  63     -14.958   3.747  24.738  1.00 10.00      A   
ATOM    567 HH22 ARG A  63     -14.379   2.817  26.176  1.00 10.00      A   
ATOM    568  C   ARG A  63     -19.024   0.257  19.788  1.00 10.00      A   
ATOM    569  O   ARG A  63     -20.093  -0.322  19.977  1.00 10.00      A   
ATOM    570  N   ARG A  64     -18.785   0.982  18.706  1.00 10.00      A   
ATOM    571  HN  ARG A  64     -17.904   1.401  18.592  1.00 10.00      A   
ATOM    572  CA  ARG A  64     -19.800   1.168  17.683  1.00 10.00      A   
ATOM    573  CB  ARG A  64     -19.501   2.405  16.832  1.00 10.00      A   
ATOM    574  CG  ARG A  64     -20.667   2.846  15.963  1.00 10.00      A   
ATOM    575  CD  ARG A  64     -20.394   4.186  15.303  1.00 10.00      A   
ATOM    576  NE  ARG A  64     -21.048   4.279  14.000  1.00 10.00      A   
ATOM    577  HE  ARG A  64     -21.712   3.590  13.783  1.00 10.00      A   
ATOM    578  CZ  ARG A  64     -20.803   5.236  13.107  1.00 10.00      A   
ATOM    579  NH1 ARG A  64     -19.929   6.202  13.370  1.00 10.00      A   
ATOM    580 HH11 ARG A  64     -19.741   6.944  12.664  1.00 10.00      A   
ATOM    581 HH12 ARG A  64     -19.426   6.229  14.294  1.00 10.00      A   
ATOM    582  NH2 ARG A  64     -21.427   5.217  11.934  1.00 10.00      A   
ATOM    583 HH21 ARG A  64     -22.103   4.459  11.705  1.00 10.00      A   
ATOM    584 HH22 ARG A  64     -21.237   5.966  11.231  1.00 10.00      A   
ATOM    585  C   ARG A  64     -19.965  -0.074  16.804  1.00 10.00      A   
ATOM    586  O   ARG A  64     -21.080  -0.569  16.626  1.00 10.00      A   
ATOM    587  N   PHE A  65     -18.860  -0.585  16.278  1.00 10.00      A   
ATOM    588  HN  PHE A  65     -17.990  -0.178  16.495  1.00 10.00      A   
ATOM    589  CA  PHE A  65     -18.892  -1.758  15.409  1.00 10.00      A   
ATOM    590  CB  PHE A  65     -18.248  -1.441  14.054  1.00 10.00      A   
ATOM    591  CG  PHE A  65     -18.801  -0.233  13.358  1.00 10.00      A   
ATOM    592  CD1 PHE A  65     -18.108   0.963  13.362  1.00 10.00      A   
ATOM    593  CD2 PHE A  65     -20.012  -0.297  12.693  1.00 10.00      A   
ATOM    594  CE1 PHE A  65     -18.614   2.074  12.714  1.00 10.00      A   
ATOM    595  CE2 PHE A  65     -20.526   0.809  12.046  1.00 10.00      A   
ATOM    596  CZ  PHE A  65     -19.825   1.996  12.055  1.00 10.00      A   
ATOM    597  C   PHE A  65     -18.158  -2.930  16.055  1.00 10.00      A   
ATOM    598  O   PHE A  65     -16.933  -3.019  15.971  1.00 10.00      A   
ATOM    599  N   PRO A  66     -18.894  -3.840  16.720  1.00 10.00      A   
ATOM    600  CA  PRO A  66     -18.320  -4.998  17.391  1.00 10.00      A   
ATOM    601  CB  PRO A  66     -19.243  -5.165  18.605  1.00 10.00      A   
ATOM    602  CG  PRO A  66     -20.517  -4.446  18.264  1.00 10.00      A   
ATOM    603  CD  PRO A  66     -20.345  -3.802  16.910  1.00 10.00      A   
ATOM    604  C   PRO A  66     -18.347  -6.274  16.543  1.00 10.00      A   
ATOM    605  O   PRO A  66     -17.898  -7.329  16.990  1.00 10.00      A   
ATOM    606  N   LYS A  67     -18.869  -6.186  15.327  1.00 10.00      A   
ATOM    607  HN  LYS A  67     -19.208  -5.321  15.011  1.00 10.00      A   
ATOM    608  CA  LYS A  67     -18.955  -7.348  14.450  1.00 10.00      A   
ATOM    609  CB  LYS A  67     -20.416  -7.698  14.151  1.00 10.00      A   
ATOM    610  CG  LYS A  67     -21.114  -8.440  15.280  1.00 10.00      A   
ATOM    611  CD  LYS A  67     -22.420  -9.064  14.816  1.00 10.00      A   
ATOM    612  CE  LYS A  67     -22.989  -9.986  15.882  1.00 10.00      A   
ATOM    613  NZ  LYS A  67     -24.248 -10.644  15.451  1.00 10.00      A   
ATOM    614  HZ1 LYS A  67     -24.599 -11.270  16.204  1.00 10.00      A   
ATOM    615  HZ2 LYS A  67     -24.082 -11.208  14.594  1.00 10.00      A   
ATOM    616  HZ3 LYS A  67     -24.975  -9.929  15.251  1.00 10.00      A   
ATOM    617  C   LYS A  67     -18.173  -7.141  13.156  1.00 10.00      A   
ATOM    618  O   LYS A  67     -18.570  -7.624  12.090  1.00 10.00      A   
ATOM    619  N   VAL A  68     -17.055  -6.431  13.259  1.00 10.00      A   
ATOM    620  HN  VAL A  68     -16.790  -6.088  14.137  1.00 10.00      A   
ATOM    621  CA  VAL A  68     -16.207  -6.156  12.110  1.00 10.00      A   
ATOM    622  CB  VAL A  68     -15.266  -4.961  12.383  1.00 10.00      A   
ATOM    623  CG1 VAL A  68     -14.288  -4.757  11.239  1.00 10.00      A   
ATOM    624  CG2 VAL A  68     -16.073  -3.696  12.615  1.00 10.00      A   
ATOM    625  C   VAL A  68     -15.379  -7.385  11.752  1.00 10.00      A   
ATOM    626  O   VAL A  68     -14.847  -8.061  12.632  1.00 10.00      A   
ATOM    627  N   ARG A  69     -15.290  -7.676  10.462  1.00 10.00      A   
ATOM    628  HN  ARG A  69     -15.753  -7.101   9.811  1.00 10.00      A   
ATOM    629  CA  ARG A  69     -14.532  -8.818   9.979  1.00 10.00      A   
ATOM    630  CB  ARG A  69     -15.420  -9.706   9.108  1.00 10.00      A   
ATOM    631  CG  ARG A  69     -16.529 -10.421   9.859  1.00 10.00      A   
ATOM    632  CD  ARG A  69     -17.430 -11.169   8.891  1.00 10.00      A   
ATOM    633  NE  ARG A  69     -18.362 -12.070   9.566  1.00 10.00      A   
ATOM    634  HE  ARG A  69     -19.061 -11.657  10.118  1.00 10.00      A   
ATOM    635  CZ  ARG A  69     -18.310 -13.401   9.477  1.00 10.00      A   
ATOM    636  NH1 ARG A  69     -17.363 -13.989   8.751  1.00 10.00      A   
ATOM    637 HH11 ARG A  69     -17.331 -15.031   8.678  1.00 10.00      A   
ATOM    638 HH12 ARG A  69     -16.634 -13.413   8.249  1.00 10.00      A   
ATOM    639  NH2 ARG A  69     -19.214 -14.141  10.114  1.00 10.00      A   
ATOM    640 HH21 ARG A  69     -19.176 -15.184  10.053  1.00 10.00      A   
ATOM    641 HH22 ARG A  69     -19.966 -13.690  10.677  1.00 10.00      A   
ATOM    642  C   ARG A  69     -13.307  -8.373   9.183  1.00 10.00      A   
ATOM    643  O   ARG A  69     -12.346  -9.129   9.033  1.00 10.00      A   
ATOM    644  N   SER A  70     -13.342  -7.143   8.683  1.00 10.00      A   
ATOM    645  HN  SER A  70     -14.128  -6.580   8.844  1.00 10.00      A   
ATOM    646  CA  SER A  70     -12.240  -6.608   7.901  1.00 10.00      A   
ATOM    647  CB  SER A  70     -12.603  -6.611   6.411  1.00 10.00      A   
ATOM    648  OG  SER A  70     -11.487  -6.281   5.604  1.00 10.00      A   
ATOM    649  HG  SER A  70     -11.393  -6.946   4.904  1.00 10.00      A   
ATOM    650  C   SER A  70     -11.893  -5.198   8.361  1.00 10.00      A   
ATOM    651  O   SER A  70     -12.747  -4.308   8.367  1.00 10.00      A   
ATOM    652  N   VAL A  71     -10.647  -5.003   8.767  1.00 10.00      A   
ATOM    653  HN  VAL A  71     -10.012  -5.755   8.747  1.00 10.00      A   
ATOM    654  CA  VAL A  71     -10.189  -3.697   9.230  1.00 10.00      A   
ATOM    655  CB  VAL A  71      -9.757  -3.721  10.715  1.00 10.00      A   
ATOM    656  CG1 VAL A  71      -9.684  -2.307  11.273  1.00 10.00      A   
ATOM    657  CG2 VAL A  71     -10.701  -4.575  11.551  1.00 10.00      A   
ATOM    658  C   VAL A  71      -9.025  -3.194   8.374  1.00 10.00      A   
ATOM    659  O   VAL A  71      -8.168  -3.973   7.953  1.00 10.00      A   
ATOM    660  N   GLU A  72      -9.015  -1.894   8.107  1.00 10.00      A   
ATOM    661  HN  GLU A  72      -9.739  -1.331   8.456  1.00 10.00      A   
ATOM    662  CA  GLU A  72      -7.965  -1.270   7.318  1.00 10.00      A   
ATOM    663  CB  GLU A  72      -8.448  -1.020   5.891  1.00 10.00      A   
ATOM    664  CG  GLU A  72      -7.371  -0.505   4.954  1.00 10.00      A   
ATOM    665  CD  GLU A  72      -7.704  -0.761   3.500  1.00 10.00      A   
ATOM    666  OE1 GLU A  72      -8.897  -0.696   3.139  1.00 10.00      A   
ATOM    667  OE2 GLU A  72      -6.775  -1.031   2.713  1.00 10.00      A   
ATOM    668  C   GLU A  72      -7.547   0.039   7.976  1.00 10.00      A   
ATOM    669  O   GLU A  72      -8.375   0.930   8.183  1.00 10.00      A   
ATOM    670  N   LEU A  73      -6.266   0.147   8.307  1.00 10.00      A   
ATOM    671  HN  LEU A  73      -5.652  -0.590   8.094  1.00 10.00      A   
ATOM    672  CA  LEU A  73      -5.747   1.332   8.967  1.00 10.00      A   
ATOM    673  CB  LEU A  73      -5.489   1.035  10.446  1.00 10.00      A   
ATOM    674  CG  LEU A  73      -6.715   0.778  11.319  1.00 10.00      A   
ATOM    675  CD1 LEU A  73      -6.367  -0.195  12.431  1.00 10.00      A   
ATOM    676  CD2 LEU A  73      -7.226   2.084  11.901  1.00 10.00      A   
ATOM    677  C   LEU A  73      -4.460   1.831   8.324  1.00 10.00      A   
ATOM    678  O   LEU A  73      -3.597   1.048   7.918  1.00 10.00      A   
ATOM    679  N   LYS A  74      -4.347   3.144   8.233  1.00 10.00      A   
ATOM    680  HN  LYS A  74      -5.082   3.707   8.556  1.00 10.00      A   
ATOM    681  CA  LYS A  74      -3.167   3.787   7.679  1.00 10.00      A   
ATOM    682  CB  LYS A  74      -3.556   4.750   6.557  1.00 10.00      A   
ATOM    683  CG  LYS A  74      -4.289   4.103   5.398  1.00 10.00      A   
ATOM    684  CD  LYS A  74      -4.710   5.146   4.378  1.00 10.00      A   
ATOM    685  CE  LYS A  74      -5.446   4.513   3.214  1.00 10.00      A   
ATOM    686  NZ  LYS A  74      -5.800   5.510   2.176  1.00 10.00      A   
ATOM    687  HZ1 LYS A  74      -6.492   6.194   2.542  1.00 10.00      A   
ATOM    688  HZ2 LYS A  74      -6.210   5.037   1.351  1.00 10.00      A   
ATOM    689  HZ3 LYS A  74      -4.949   6.031   1.872  1.00 10.00      A   
ATOM    690  C   LYS A  74      -2.465   4.550   8.794  1.00 10.00      A   
ATOM    691  O   LYS A  74      -3.111   4.986   9.751  1.00 10.00      A   
ATOM    692  N   GLY A  75      -1.155   4.700   8.685  1.00 10.00      A   
ATOM    693  HN  GLY A  75      -0.690   4.329   7.901  1.00 10.00      A   
ATOM    694  CA  GLY A  75      -0.408   5.404   9.712  1.00 10.00      A   
ATOM    695  C   GLY A  75       0.394   6.570   9.178  1.00 10.00      A   
ATOM    696  O   GLY A  75      -0.091   7.702   9.147  1.00 10.00      A   
ATOM    697  N   LYS A  76       1.627   6.293   8.775  1.00 10.00      A   
ATOM    698  HN  LYS A  76       1.948   5.367   8.830  1.00 10.00      A   
ATOM    699  CA  LYS A  76       2.516   7.316   8.243  1.00 10.00      A   
ATOM    700  CB  LYS A  76       3.908   6.728   7.991  1.00 10.00      A   
ATOM    701  CG  LYS A  76       4.674   6.352   9.251  1.00 10.00      A   
ATOM    702  CD  LYS A  76       6.068   5.834   8.919  1.00 10.00      A   
ATOM    703  CE  LYS A  76       6.803   5.357  10.165  1.00 10.00      A   
ATOM    704  NZ  LYS A  76       8.205   4.971   9.863  1.00 10.00      A   
ATOM    705  HZ1 LYS A  76       8.230   4.081   9.315  1.00 10.00      A   
ATOM    706  HZ2 LYS A  76       8.739   4.834  10.744  1.00 10.00      A   
ATOM    707  HZ3 LYS A  76       8.666   5.719   9.307  1.00 10.00      A   
ATOM    708  C   LYS A  76       1.957   7.899   6.951  1.00 10.00      A   
ATOM    709  O   LYS A  76       1.342   7.193   6.157  1.00 10.00      A   
ATOM    710  N   PRO A  77       2.133   9.210   6.745  1.00 10.00      A   
ATOM    711  CA  PRO A  77       1.663   9.893   5.537  1.00 10.00      A   
ATOM    712  CB  PRO A  77       1.705  11.380   5.917  1.00 10.00      A   
ATOM    713  CG  PRO A  77       2.051  11.424   7.374  1.00 10.00      A   
ATOM    714  CD  PRO A  77       2.766  10.143   7.680  1.00 10.00      A   
ATOM    715  C   PRO A  77       2.583   9.619   4.344  1.00 10.00      A   
ATOM    716  O   PRO A  77       3.614   8.958   4.484  1.00 10.00      A   
ATOM    717  N   HIS A  78       2.212  10.144   3.181  1.00 10.00      A   
ATOM    718  HN  HIS A  78       1.390  10.680   3.144  1.00 10.00      A   
ATOM    719  CA  HIS A  78       2.983   9.950   1.950  1.00 10.00      A   
ATOM    720  CB  HIS A  78       2.287  10.663   0.787  1.00 10.00      A   
ATOM    721  CG  HIS A  78       2.966  10.528  -0.544  1.00 10.00      A   
ATOM    722  ND1 HIS A  78       3.194  11.588  -1.393  1.00 10.00      A   
ATOM    723  HD1 HIS A  78       2.960  12.538  -1.218  1.00 10.00      A   
ATOM    724  CD2 HIS A  78       3.457   9.430  -1.176  1.00 10.00      A   
ATOM    725  CE1 HIS A  78       3.800  11.118  -2.486  1.00 10.00      A   
ATOM    726  NE2 HIS A  78       3.984   9.811  -2.408  1.00 10.00      A   
ATOM    727  C   HIS A  78       4.432  10.429   2.081  1.00 10.00      A   
ATOM    728  O   HIS A  78       5.362   9.750   1.641  1.00 10.00      A   
ATOM    729  N   PHE A  79       4.629  11.588   2.699  1.00 10.00      A   
ATOM    730  HN  PHE A  79       3.854  12.090   3.036  1.00 10.00      A   
ATOM    731  CA  PHE A  79       5.972  12.150   2.866  1.00 10.00      A   
ATOM    732  CB  PHE A  79       5.918  13.614   3.314  1.00 10.00      A   
ATOM    733  CG  PHE A  79       5.832  14.605   2.183  1.00 10.00      A   
ATOM    734  CD1 PHE A  79       5.758  14.176   0.866  1.00 10.00      A   
ATOM    735  CD2 PHE A  79       5.833  15.965   2.435  1.00 10.00      A   
ATOM    736  CE1 PHE A  79       5.688  15.083  -0.171  1.00 10.00      A   
ATOM    737  CE2 PHE A  79       5.762  16.879   1.404  1.00 10.00      A   
ATOM    738  CZ  PHE A  79       5.690  16.439   0.097  1.00 10.00      A   
ATOM    739  C   PHE A  79       6.866  11.319   3.789  1.00 10.00      A   
ATOM    740  O   PHE A  79       8.077  11.540   3.851  1.00 10.00      A   
ATOM    741  N   ALA A  80       6.279  10.357   4.490  1.00 10.00      A   
ATOM    742  HN  ALA A  80       5.312  10.215   4.400  1.00 10.00      A   
ATOM    743  CA  ALA A  80       7.047   9.504   5.385  1.00 10.00      A   
ATOM    744  CB  ALA A  80       6.138   8.778   6.358  1.00 10.00      A   
ATOM    745  C   ALA A  80       7.874   8.515   4.580  1.00 10.00      A   
ATOM    746  O   ALA A  80       8.878   7.993   5.063  1.00 10.00      A   
ATOM    747  N   ASP A  81       7.456   8.280   3.340  1.00 10.00      A   
ATOM    748  HN  ASP A  81       6.651   8.742   3.007  1.00 10.00      A   
ATOM    749  CA  ASP A  81       8.163   7.363   2.457  1.00 10.00      A   
ATOM    750  CB  ASP A  81       7.227   6.813   1.375  1.00 10.00      A   
ATOM    751  CG  ASP A  81       6.492   5.557   1.804  1.00 10.00      A   
ATOM    752  OD1 ASP A  81       7.000   4.843   2.696  1.00 10.00      A   
ATOM    753  OD2 ASP A  81       5.408   5.273   1.244  1.00 10.00      A   
ATOM    754  C   ASP A  81       9.355   8.062   1.814  1.00 10.00      A   
ATOM    755  O   ASP A  81      10.106   7.463   1.047  1.00 10.00      A   
ATOM    756  N   PHE A  82       9.531   9.337   2.145  1.00 10.00      A   
ATOM    757  HN  PHE A  82       8.909   9.755   2.778  1.00 10.00      A   
ATOM    758  CA  PHE A  82      10.627  10.129   1.598  1.00 10.00      A   
ATOM    759  CB  PHE A  82      10.094  11.363   0.865  1.00 10.00      A   
ATOM    760  CG  PHE A  82       9.125  11.041  -0.239  1.00 10.00      A   
ATOM    761  CD1 PHE A  82       9.344   9.967  -1.088  1.00 10.00      A   
ATOM    762  CD2 PHE A  82       7.992  11.812  -0.425  1.00 10.00      A   
ATOM    763  CE1 PHE A  82       8.452   9.668  -2.099  1.00 10.00      A   
ATOM    764  CE2 PHE A  82       7.095  11.520  -1.435  1.00 10.00      A   
ATOM    765  CZ  PHE A  82       7.325  10.446  -2.273  1.00 10.00      A   
ATOM    766  C   PHE A  82      11.613  10.531   2.692  1.00 10.00      A   
ATOM    767  O   PHE A  82      12.427  11.434   2.512  1.00 10.00      A   
ATOM    768  N   ASN A  83      11.519   9.846   3.828  1.00 10.00      A   
ATOM    769  HN  ASN A  83      10.833   9.148   3.897  1.00 10.00      A   
ATOM    770  CA  ASN A  83      12.400  10.085   4.981  1.00 10.00      A   
ATOM    771  CB  ASN A  83      13.868   9.764   4.654  1.00 10.00      A   
ATOM    772  CG  ASN A  83      14.105   8.308   4.288  1.00 10.00      A   
ATOM    773  OD1 ASN A  83      13.291   7.430   4.586  1.00 10.00      A   
ATOM    774  ND2 ASN A  83      15.232   8.040   3.639  1.00 10.00      A   
ATOM    775 HD21 ASN A  83      15.841   8.787   3.438  1.00 10.00      A   
ATOM    776 HD22 ASN A  83      15.422   7.107   3.405  1.00 10.00      A   
ATOM    777  C   ASN A  83      12.267  11.500   5.549  1.00 10.00      A   
ATOM    778  O   ASN A  83      13.248  12.105   5.988  1.00 10.00      A   
ATOM    779  N   LEU A  84      11.051  12.025   5.553  1.00 10.00      A   
ATOM    780  HN  LEU A  84      10.301  11.502   5.200  1.00 10.00      A   
ATOM    781  CA  LEU A  84      10.809  13.365   6.068  1.00 10.00      A   
ATOM    782  CB  LEU A  84       9.899  14.148   5.121  1.00 10.00      A   
ATOM    783  CG  LEU A  84      10.557  14.671   3.843  1.00 10.00      A   
ATOM    784  CD1 LEU A  84       9.542  15.404   2.981  1.00 10.00      A   
ATOM    785  CD2 LEU A  84      11.732  15.577   4.182  1.00 10.00      A   
ATOM    786  C   LEU A  84      10.221  13.334   7.475  1.00 10.00      A   
ATOM    787  O   LEU A  84      10.061  14.373   8.118  1.00 10.00      A   
ATOM    788  N   VAL A  85       9.910  12.137   7.948  1.00 10.00      A   
ATOM    789  HN  VAL A  85      10.085  11.346   7.397  1.00 10.00      A   
ATOM    790  CA  VAL A  85       9.341  11.959   9.276  1.00 10.00      A   
ATOM    791  CB  VAL A  85       8.000  11.190   9.227  1.00 10.00      A   
ATOM    792  CG1 VAL A  85       7.393  11.067  10.617  1.00 10.00      A   
ATOM    793  CG2 VAL A  85       7.021  11.870   8.280  1.00 10.00      A   
ATOM    794  C   VAL A  85      10.329  11.208  10.169  1.00 10.00      A   
ATOM    795  O   VAL A  85      10.674  10.055   9.892  1.00 10.00      A   
ATOM    796  N   PRO A  86      10.812  11.863  11.238  1.00 10.00      A   
ATOM    797  CA  PRO A  86      11.764  11.262  12.179  1.00 10.00      A   
ATOM    798  CB  PRO A  86      11.852  12.293  13.305  1.00 10.00      A   
ATOM    799  CG  PRO A  86      11.494  13.581  12.655  1.00 10.00      A   
ATOM    800  CD  PRO A  86      10.466  13.243  11.613  1.00 10.00      A   
ATOM    801  C   PRO A  86      11.259   9.932  12.720  1.00 10.00      A   
ATOM    802  O   PRO A  86      10.115   9.821  13.172  1.00 10.00      A   
ATOM    803  N   ASP A  87      12.116   8.923  12.654  1.00 10.00      A   
ATOM    804  HN  ASP A  87      13.010   9.081  12.279  1.00 10.00      A   
ATOM    805  CA  ASP A  87      11.773   7.593  13.124  1.00 10.00      A   
ATOM    806  CB  ASP A  87      12.920   6.619  12.867  1.00 10.00      A   
ATOM    807  CG  ASP A  87      12.524   5.480  11.953  1.00 10.00      A   
ATOM    808  OD1 ASP A  87      13.385   4.630  11.649  1.00 10.00      A   
ATOM    809  OD2 ASP A  87      11.349   5.430  11.534  1.00 10.00      A   
ATOM    810  C   ASP A  87      11.423   7.614  14.601  1.00 10.00      A   
ATOM    811  O   ASP A  87      12.195   8.103  15.431  1.00 10.00      A   
ATOM    812  N   GLY A  88      10.257   7.084  14.922  1.00 10.00      A   
ATOM    813  HN  GLY A  88       9.691   6.703  14.217  1.00 10.00      A   
ATOM    814  CA  GLY A  88       9.807   7.056  16.294  1.00 10.00      A   
ATOM    815  C   GLY A  88       8.658   8.012  16.522  1.00 10.00      A   
ATOM    816  O   GLY A  88       8.237   8.225  17.658  1.00 10.00      A   
ATOM    817  N   TRP A  89       8.156   8.597  15.435  1.00 10.00      A   
ATOM    818  HN  TRP A  89       8.552   8.395  14.560  1.00 10.00      A   
ATOM    819  CA  TRP A  89       7.042   9.539  15.508  1.00 10.00      A   
ATOM    820  CB  TRP A  89       6.770  10.172  14.135  1.00 10.00      A   
ATOM    821  CG  TRP A  89       5.470  10.917  14.052  1.00 10.00      A   
ATOM    822  CD1 TRP A  89       5.142  12.081  14.689  1.00 10.00      A   
ATOM    823  CD2 TRP A  89       4.320  10.548  13.286  1.00 10.00      A   
ATOM    824  NE1 TRP A  89       3.857  12.449  14.376  1.00 10.00      A   
ATOM    825  HE1 TRP A  89       3.386  13.248  14.716  1.00 10.00      A   
ATOM    826  CE2 TRP A  89       3.332  11.525  13.510  1.00 10.00      A   
ATOM    827  CE3 TRP A  89       4.032   9.482  12.432  1.00 10.00      A   
ATOM    828  CZ2 TRP A  89       2.077  11.468  12.910  1.00 10.00      A   
ATOM    829  CZ3 TRP A  89       2.787   9.427  11.837  1.00 10.00      A   
ATOM    830  CH2 TRP A  89       1.824  10.414  12.079  1.00 10.00      A   
ATOM    831  C   TRP A  89       5.784   8.862  16.049  1.00 10.00      A   
ATOM    832  O   TRP A  89       5.080   9.425  16.892  1.00 10.00      A   
ATOM    833  N   GLY A  90       5.515   7.654  15.575  1.00 10.00      A   
ATOM    834  HN  GLY A  90       6.118   7.250  14.913  1.00 10.00      A   
ATOM    835  CA  GLY A  90       4.348   6.924  16.018  1.00 10.00      A   
ATOM    836  C   GLY A  90       3.905   5.899  15.000  1.00 10.00      A   
ATOM    837  O   GLY A  90       4.731   5.347  14.268  1.00 10.00      A   
ATOM    838  N   GLY A  91       2.606   5.647  14.959  1.00 10.00      A   
ATOM    839  HN  GLY A  91       2.003   6.122  15.579  1.00 10.00      A   
ATOM    840  CA  GLY A  91       2.058   4.685  14.028  1.00 10.00      A   
ATOM    841  C   GLY A  91       2.121   3.275  14.571  1.00 10.00      A   
ATOM    842  O   GLY A  91       2.274   2.321  13.813  1.00 10.00      A   
ATOM    843  N   TYR A  92       2.012   3.141  15.884  1.00 10.00      A   
ATOM    844  HN  TYR A  92       1.880   3.935  16.436  1.00 10.00      A   
ATOM    845  CA  TYR A  92       2.062   1.834  16.518  1.00 10.00      A   
ATOM    846  CB  TYR A  92       2.546   1.952  17.965  1.00 10.00      A   
ATOM    847  CG  TYR A  92       3.971   2.449  18.104  1.00 10.00      A   
ATOM    848  CD1 TYR A  92       4.240   3.778  18.414  1.00 10.00      A   
ATOM    849  CD2 TYR A  92       5.046   1.588  17.929  1.00 10.00      A   
ATOM    850  CE1 TYR A  92       5.541   4.234  18.547  1.00 10.00      A   
ATOM    851  CE2 TYR A  92       6.348   2.035  18.061  1.00 10.00      A   
ATOM    852  CZ  TYR A  92       6.591   3.357  18.370  1.00 10.00      A   
ATOM    853  OH  TYR A  92       7.892   3.801  18.502  1.00 10.00      A   
ATOM    854  HH  TYR A  92       8.408   3.529  17.729  1.00 10.00      A   
ATOM    855  C   TYR A  92       0.693   1.164  16.464  1.00 10.00      A   
ATOM    856  O   TYR A  92      -0.289   1.690  16.992  1.00 10.00      A   
ATOM    857  N   VAL A  93       0.632   0.004  15.828  1.00 10.00      A   
ATOM    858  HN  VAL A  93       1.451  -0.372  15.436  1.00 10.00      A   
ATOM    859  CA  VAL A  93      -0.619  -0.729  15.696  1.00 10.00      A   
ATOM    860  CB  VAL A  93      -0.664  -1.545  14.383  1.00 10.00      A   
ATOM    861  CG1 VAL A  93       0.228  -2.778  14.460  1.00 10.00      A   
ATOM    862  CG2 VAL A  93      -2.093  -1.916  14.017  1.00 10.00      A   
ATOM    863  C   VAL A  93      -0.868  -1.643  16.899  1.00 10.00      A   
ATOM    864  O   VAL A  93      -1.935  -2.246  17.023  1.00 10.00      A   
ATOM    865  N   TYR A  94       0.121  -1.736  17.788  1.00 10.00      A   
ATOM    866  HN  TYR A  94       0.946  -1.226  17.637  1.00 10.00      A   
ATOM    867  CA  TYR A  94       0.012  -2.580  18.980  1.00 10.00      A   
ATOM    868  CB  TYR A  94       1.241  -2.454  19.889  1.00 10.00      A   
ATOM    869  CG  TYR A  94       1.272  -3.487  20.993  1.00 10.00      A   
ATOM    870  CD1 TYR A  94       1.676  -4.793  20.737  1.00 10.00      A   
ATOM    871  CD2 TYR A  94       0.880  -3.165  22.286  1.00 10.00      A   
ATOM    872  CE1 TYR A  94       1.686  -5.745  21.738  1.00 10.00      A   
ATOM    873  CE2 TYR A  94       0.894  -4.111  23.293  1.00 10.00      A   
ATOM    874  CZ  TYR A  94       1.296  -5.399  23.013  1.00 10.00      A   
ATOM    875  OH  TYR A  94       1.297  -6.345  24.009  1.00 10.00      A   
ATOM    876  HH  TYR A  94       0.405  -6.409  24.387  1.00 10.00      A   
ATOM    877  C   TYR A  94      -1.289  -2.352  19.763  1.00 10.00      A   
ATOM    878  O   TYR A  94      -2.007  -3.316  20.041  1.00 10.00      A   
ATOM    879  N   PRO A  95      -1.624  -1.087  20.135  1.00 10.00      A   
ATOM    880  CA  PRO A  95      -2.858  -0.784  20.876  1.00 10.00      A   
ATOM    881  CB  PRO A  95      -2.884   0.746  20.929  1.00 10.00      A   
ATOM    882  CG  PRO A  95      -1.458   1.146  20.805  1.00 10.00      A   
ATOM    883  CD  PRO A  95      -0.825   0.134  19.894  1.00 10.00      A   
ATOM    884  C   PRO A  95      -4.102  -1.301  20.155  1.00 10.00      A   
ATOM    885  O   PRO A  95      -5.050  -1.769  20.785  1.00 10.00      A   
ATOM    886  N   TRP A  96      -4.086  -1.225  18.827  1.00 10.00      A   
ATOM    887  HN  TRP A  96      -3.293  -0.862  18.380  1.00 10.00      A   
ATOM    888  CA  TRP A  96      -5.209  -1.686  18.021  1.00 10.00      A   
ATOM    889  CB  TRP A  96      -5.039  -1.256  16.558  1.00 10.00      A   
ATOM    890  CG  TRP A  96      -5.236   0.211  16.321  1.00 10.00      A   
ATOM    891  CD1 TRP A  96      -4.276   1.181  16.334  1.00 10.00      A   
ATOM    892  CD2 TRP A  96      -6.474   0.875  16.029  1.00 10.00      A   
ATOM    893  NE1 TRP A  96      -4.836   2.406  16.070  1.00 10.00      A   
ATOM    894  HE1 TRP A  96      -4.352   3.260  16.024  1.00 10.00      A   
ATOM    895  CE2 TRP A  96      -6.186   2.244  15.876  1.00 10.00      A   
ATOM    896  CE3 TRP A  96      -7.796   0.444  15.880  1.00 10.00      A   
ATOM    897  CZ2 TRP A  96      -7.171   3.183  15.585  1.00 10.00      A   
ATOM    898  CZ3 TRP A  96      -8.772   1.379  15.588  1.00 10.00      A   
ATOM    899  CH2 TRP A  96      -8.456   2.732  15.444  1.00 10.00      A   
ATOM    900  C   TRP A  96      -5.337  -3.203  18.094  1.00 10.00      A   
ATOM    901  O   TRP A  96      -6.394  -3.725  18.438  1.00 10.00      A   
ATOM    902  N   ILE A  97      -4.244  -3.896  17.789  1.00 10.00      A   
ATOM    903  HN  ILE A  97      -3.427  -3.406  17.547  1.00 10.00      A   
ATOM    904  CA  ILE A  97      -4.214  -5.360  17.806  1.00 10.00      A   
ATOM    905  CB  ILE A  97      -2.805  -5.900  17.450  1.00 10.00      A   
ATOM    906  CG1 ILE A  97      -2.367  -5.397  16.070  1.00 10.00      A   
ATOM    907  CG2 ILE A  97      -2.768  -7.423  17.499  1.00 10.00      A   
ATOM    908  CD1 ILE A  97      -3.266  -5.842  14.935  1.00 10.00      A   
ATOM    909  C   ILE A  97      -4.641  -5.912  19.167  1.00 10.00      A   
ATOM    910  O   ILE A  97      -5.459  -6.832  19.244  1.00 10.00      A   
ATOM    911  N   GLU A  98      -4.106  -5.328  20.236  1.00 10.00      A   
ATOM    912  HN  GLU A  98      -3.484  -4.578  20.113  1.00 10.00      A   
ATOM    913  CA  GLU A  98      -4.416  -5.775  21.588  1.00 10.00      A   
ATOM    914  CB  GLU A  98      -3.555  -5.038  22.618  1.00 10.00      A   
ATOM    915  CG  GLU A  98      -3.508  -5.712  23.981  1.00 10.00      A   
ATOM    916  CD  GLU A  98      -2.263  -5.363  24.768  1.00 10.00      A   
ATOM    917  OE1 GLU A  98      -1.343  -6.205  24.838  1.00 10.00      A   
ATOM    918  OE2 GLU A  98      -2.205  -4.251  25.337  1.00 10.00      A   
ATOM    919  C   GLU A  98      -5.903  -5.630  21.904  1.00 10.00      A   
ATOM    920  O   GLU A  98      -6.543  -6.584  22.345  1.00 10.00      A   
ATOM    921  N   ALA A  99      -6.461  -4.453  21.640  1.00 10.00      A   
ATOM    922  HN  ALA A  99      -5.913  -3.736  21.252  1.00 10.00      A   
ATOM    923  CA  ALA A  99      -7.873  -4.204  21.912  1.00 10.00      A   
ATOM    924  CB  ALA A  99      -8.193  -2.725  21.766  1.00 10.00      A   
ATOM    925  C   ALA A  99      -8.778  -5.044  21.010  1.00 10.00      A   
ATOM    926  O   ALA A  99      -9.837  -5.511  21.433  1.00 10.00      A   
ATOM    927  N   MET A 100      -8.352  -5.245  19.772  1.00 10.00      A   
ATOM    928  HN  MET A 100      -7.495  -4.849  19.488  1.00 10.00      A   
ATOM    929  CA  MET A 100      -9.128  -6.023  18.814  1.00 10.00      A   
ATOM    930  CB  MET A 100      -8.590  -5.842  17.397  1.00 10.00      A   
ATOM    931  CG  MET A 100      -8.905  -4.493  16.785  1.00 10.00      A   
ATOM    932  SD  MET A 100      -8.248  -4.322  15.116  1.00 10.00      A   
ATOM    933  CE  MET A 100      -8.797  -2.669  14.702  1.00 10.00      A   
ATOM    934  C   MET A 100      -9.148  -7.502  19.167  1.00 10.00      A   
ATOM    935  O   MET A 100     -10.156  -8.177  18.956  1.00 10.00      A   
ATOM    936  N   SER A 101      -8.042  -7.997  19.714  1.00 10.00      A   
ATOM    937  HN  SER A 101      -7.277  -7.400  19.868  1.00 10.00      A   
ATOM    938  CA  SER A 101      -7.926  -9.404  20.076  1.00 10.00      A   
ATOM    939  CB  SER A 101      -6.522  -9.717  20.603  1.00 10.00      A   
ATOM    940  OG  SER A 101      -6.317  -9.173  21.895  1.00 10.00      A   
ATOM    941  HG  SER A 101      -6.444  -8.214  21.868  1.00 10.00      A   
ATOM    942  C   SER A 101      -9.000  -9.836  21.075  1.00 10.00      A   
ATOM    943  O   SER A 101      -9.470 -10.973  21.038  1.00 10.00      A   
ATOM    944  N   SER A 102      -9.403  -8.923  21.949  1.00 10.00      A   
ATOM    945  HN  SER A 102      -9.002  -8.026  21.930  1.00 10.00      A   
ATOM    946  CA  SER A 102     -10.416  -9.219  22.951  1.00 10.00      A   
ATOM    947  CB  SER A 102     -10.042  -8.529  24.265  1.00 10.00      A   
ATOM    948  OG  SER A 102      -9.388  -7.296  24.018  1.00 10.00      A   
ATOM    949  HG  SER A 102      -9.983  -6.567  24.240  1.00 10.00      A   
ATOM    950  C   SER A 102     -11.800  -8.759  22.497  1.00 10.00      A   
ATOM    951  O   SER A 102     -12.706  -8.594  23.315  1.00 10.00      A   
ATOM    952  N   SER A 103     -11.969  -8.564  21.197  1.00 10.00      A   
ATOM    953  HN  SER A 103     -11.227  -8.737  20.581  1.00 10.00      A   
ATOM    954  CA  SER A 103     -13.241  -8.106  20.670  1.00 10.00      A   
ATOM    955  CB  SER A 103     -13.162  -6.609  20.379  1.00 10.00      A   
ATOM    956  OG  SER A 103     -12.580  -5.914  21.471  1.00 10.00      A   
ATOM    957  HG  SER A 103     -11.623  -5.845  21.336  1.00 10.00      A   
ATOM    958  C   SER A 103     -13.645  -8.867  19.412  1.00 10.00      A   
ATOM    959  O   SER A 103     -14.590  -9.659  19.434  1.00 10.00      A   
ATOM    960  N   TYR A 104     -12.909  -8.648  18.328  1.00 10.00      A   
ATOM    961  HN  TYR A 104     -12.130  -8.052  18.390  1.00 10.00      A   
ATOM    962  CA  TYR A 104     -13.208  -9.295  17.058  1.00 10.00      A   
ATOM    963  CB  TYR A 104     -12.681  -8.461  15.885  1.00 10.00      A   
ATOM    964  CG  TYR A 104     -13.077  -7.007  15.920  1.00 10.00      A   
ATOM    965  CD1 TYR A 104     -12.121  -6.016  16.091  1.00 10.00      A   
ATOM    966  CD2 TYR A 104     -14.403  -6.621  15.777  1.00 10.00      A   
ATOM    967  CE1 TYR A 104     -12.471  -4.683  16.116  1.00 10.00      A   
ATOM    968  CE2 TYR A 104     -14.763  -5.290  15.803  1.00 10.00      A   
ATOM    969  CZ  TYR A 104     -13.794  -4.323  15.973  1.00 10.00      A   
ATOM    970  OH  TYR A 104     -14.146  -2.992  15.990  1.00 10.00      A   
ATOM    971  HH  TYR A 104     -15.108  -2.915  16.092  1.00 10.00      A   
ATOM    972  C   TYR A 104     -12.607 -10.689  17.003  1.00 10.00      A   
ATOM    973  O   TYR A 104     -11.615 -10.916  16.318  1.00 10.00      A   
ATOM    974  N   THR A 105     -13.210 -11.623  17.721  1.00 10.00      A   
ATOM    975  HN  THR A 105     -14.003 -11.385  18.255  1.00 10.00      A   
ATOM    976  CA  THR A 105     -12.726 -12.992  17.750  1.00 10.00      A   
ATOM    977  CB  THR A 105     -13.493 -13.805  18.805  1.00 10.00      A   
ATOM    978  OG1 THR A 105     -14.594 -13.019  19.290  1.00 10.00      A   
ATOM    979  HG1 THR A 105     -14.408 -12.720  20.188  1.00 10.00      A   
ATOM    980  CG2 THR A 105     -12.578 -14.162  19.964  1.00 10.00      A   
ATOM    981  C   THR A 105     -12.867 -13.665  16.385  1.00 10.00      A   
ATOM    982  O   THR A 105     -12.158 -14.623  16.075  1.00 10.00      A   
ATOM    983  N   TRP A 106     -13.772 -13.148  15.565  1.00 10.00      A   
ATOM    984  HN  TRP A 106     -14.300 -12.375  15.860  1.00 10.00      A   
ATOM    985  CA  TRP A 106     -14.010 -13.704  14.243  1.00 10.00      A   
ATOM    986  CB  TRP A 106     -15.508 -13.913  14.026  1.00 10.00      A   
ATOM    987  CG  TRP A 106     -16.157 -14.737  15.095  1.00 10.00      A   
ATOM    988  CD1 TRP A 106     -16.962 -14.287  16.098  1.00 10.00      A   
ATOM    989  CD2 TRP A 106     -16.055 -16.154  15.267  1.00 10.00      A   
ATOM    990  NE1 TRP A 106     -17.366 -15.336  16.886  1.00 10.00      A   
ATOM    991  HE1 TRP A 106     -17.951 -15.265  17.672  1.00 10.00      A   
ATOM    992  CE2 TRP A 106     -16.824 -16.494  16.396  1.00 10.00      A   
ATOM    993  CE3 TRP A 106     -15.388 -17.171  14.575  1.00 10.00      A   
ATOM    994  CZ2 TRP A 106     -16.950 -17.805  16.847  1.00 10.00      A   
ATOM    995  CZ3 TRP A 106     -15.512 -18.471  15.025  1.00 10.00      A   
ATOM    996  CH2 TRP A 106     -16.286 -18.776  16.150  1.00 10.00      A   
ATOM    997  C   TRP A 106     -13.432 -12.816  13.141  1.00 10.00      A   
ATOM    998  O   TRP A 106     -13.926 -12.821  12.011  1.00 10.00      A   
ATOM    999  N   LEU A 107     -12.389 -12.057  13.477  1.00 10.00      A   
ATOM   1000  HN  LEU A 107     -12.044 -12.098  14.391  1.00 10.00      A   
ATOM   1001  CA  LEU A 107     -11.741 -11.172  12.512  1.00 10.00      A   
ATOM   1002  CB  LEU A 107     -10.686 -10.299  13.204  1.00 10.00      A   
ATOM   1003  CG  LEU A 107     -10.266  -9.027  12.460  1.00 10.00      A   
ATOM   1004  CD1 LEU A 107     -11.462  -8.113  12.247  1.00 10.00      A   
ATOM   1005  CD2 LEU A 107      -9.170  -8.298  13.222  1.00 10.00      A   
ATOM   1006  C   LEU A 107     -11.104 -11.999  11.400  1.00 10.00      A   
ATOM   1007  O   LEU A 107     -10.446 -13.009  11.667  1.00 10.00      A   
ATOM   1008  N   GLU A 108     -11.297 -11.568  10.160  1.00 10.00      A   
ATOM   1009  HN  GLU A 108     -11.810 -10.743  10.012  1.00 10.00      A   
ATOM   1010  CA  GLU A 108     -10.774 -12.291   9.011  1.00 10.00      A   
ATOM   1011  CB  GLU A 108     -11.915 -12.629   8.044  1.00 10.00      A   
ATOM   1012  CG  GLU A 108     -13.111 -13.291   8.705  1.00 10.00      A   
ATOM   1013  CD  GLU A 108     -14.198 -13.660   7.717  1.00 10.00      A   
ATOM   1014  OE1 GLU A 108     -15.192 -12.913   7.608  1.00 10.00      A   
ATOM   1015  OE2 GLU A 108     -14.065 -14.700   7.039  1.00 10.00      A   
ATOM   1016  C   GLU A 108      -9.686 -11.522   8.266  1.00 10.00      A   
ATOM   1017  O   GLU A 108      -8.621 -12.069   7.978  1.00 10.00      A   
ATOM   1018  N   GLU A 109      -9.947 -10.259   7.953  1.00 10.00      A   
ATOM   1019  HN  GLU A 109     -10.792  -9.849   8.248  1.00 10.00      A   
ATOM   1020  CA  GLU A 109      -8.990  -9.460   7.198  1.00 10.00      A   
ATOM   1021  CB  GLU A 109      -9.648  -8.884   5.945  1.00 10.00      A   
ATOM   1022  CG  GLU A 109     -10.330  -9.909   5.055  1.00 10.00      A   
ATOM   1023  CD  GLU A 109     -11.204  -9.270   3.996  1.00 10.00      A   
ATOM   1024  OE1 GLU A 109     -11.009  -8.070   3.695  1.00 10.00      A   
ATOM   1025  OE2 GLU A 109     -12.088  -9.965   3.451  1.00 10.00      A   
ATOM   1026  C   GLU A 109      -8.384  -8.327   8.017  1.00 10.00      A   
ATOM   1027  O   GLU A 109      -9.095  -7.575   8.686  1.00 10.00      A   
ATOM   1028  N   ILE A 110      -7.064  -8.217   7.945  1.00 10.00      A   
ATOM   1029  HN  ILE A 110      -6.560  -8.864   7.397  1.00 10.00      A   
ATOM   1030  CA  ILE A 110      -6.328  -7.170   8.640  1.00 10.00      A   
ATOM   1031  CB  ILE A 110      -5.461  -7.740   9.787  1.00 10.00      A   
ATOM   1032  CG1 ILE A 110      -6.333  -8.501  10.792  1.00 10.00      A   
ATOM   1033  CG2 ILE A 110      -4.693  -6.623  10.486  1.00 10.00      A   
ATOM   1034  CD1 ILE A 110      -5.556  -9.144  11.923  1.00 10.00      A   
ATOM   1035  C   ILE A 110      -5.431  -6.442   7.638  1.00 10.00      A   
ATOM   1036  O   ILE A 110      -4.475  -7.018   7.111  1.00 10.00      A   
ATOM   1037  N   ARG A 111      -5.753  -5.188   7.355  1.00 10.00      A   
ATOM   1038  HN  ARG A 111      -6.540  -4.780   7.790  1.00 10.00      A   
ATOM   1039  CA  ARG A 111      -4.974  -4.396   6.409  1.00 10.00      A   
ATOM   1040  CB  ARG A 111      -5.855  -3.930   5.249  1.00 10.00      A   
ATOM   1041  CG  ARG A 111      -6.744  -5.020   4.675  1.00 10.00      A   
ATOM   1042  CD  ARG A 111      -7.828  -4.444   3.781  1.00 10.00      A   
ATOM   1043  NE  ARG A 111      -8.751  -5.477   3.305  1.00 10.00      A   
ATOM   1044  HE  ARG A 111      -9.299  -5.928   3.980  1.00 10.00      A   
ATOM   1045  CZ  ARG A 111      -8.893  -5.829   2.027  1.00 10.00      A   
ATOM   1046  NH1 ARG A 111      -8.176  -5.231   1.082  1.00 10.00      A   
ATOM   1047 HH11 ARG A 111      -7.496  -4.480   1.333  1.00 10.00      A   
ATOM   1048 HH12 ARG A 111      -8.283  -5.511   0.083  1.00 10.00      A   
ATOM   1049  NH2 ARG A 111      -9.751  -6.788   1.698  1.00 10.00      A   
ATOM   1050 HH21 ARG A 111     -10.313  -7.272   2.445  1.00 10.00      A   
ATOM   1051 HH22 ARG A 111      -9.877  -7.065   0.701  1.00 10.00      A   
ATOM   1052  C   ARG A 111      -4.341  -3.197   7.101  1.00 10.00      A   
ATOM   1053  O   ARG A 111      -5.028  -2.414   7.756  1.00 10.00      A   
ATOM   1054  N   LEU A 112      -3.034  -3.059   6.958  1.00 10.00      A   
ATOM   1055  HN  LEU A 112      -2.537  -3.717   6.418  1.00 10.00      A   
ATOM   1056  CA  LEU A 112      -2.310  -1.958   7.571  1.00 10.00      A   
ATOM   1057  CB  LEU A 112      -1.571  -2.445   8.823  1.00 10.00      A   
ATOM   1058  CG  LEU A 112      -2.448  -3.044   9.928  1.00 10.00      A   
ATOM   1059  CD1 LEU A 112      -1.598  -3.764  10.962  1.00 10.00      A   
ATOM   1060  CD2 LEU A 112      -3.300  -1.968  10.583  1.00 10.00      A   
ATOM   1061  C   LEU A 112      -1.328  -1.343   6.580  1.00 10.00      A   
ATOM   1062  O   LEU A 112      -0.518  -2.048   5.979  1.00 10.00      A   
ATOM   1063  N   LYS A 113      -1.410  -0.034   6.398  1.00 10.00      A   
ATOM   1064  HN  LYS A 113      -2.091   0.479   6.893  1.00 10.00      A   
ATOM   1065  CA  LYS A 113      -0.522   0.664   5.477  1.00 10.00      A   
ATOM   1066  CB  LYS A 113      -1.324   1.336   4.360  1.00 10.00      A   
ATOM   1067  CG  LYS A 113      -0.462   1.962   3.272  1.00 10.00      A   
ATOM   1068  CD  LYS A 113      -1.300   2.719   2.260  1.00 10.00      A   
ATOM   1069  CE  LYS A 113      -0.421   3.428   1.240  1.00 10.00      A   
ATOM   1070  NZ  LYS A 113      -1.223   4.158   0.226  1.00 10.00      A   
ATOM   1071  HZ1 LYS A 113      -0.615   4.820  -0.300  1.00 10.00      A   
ATOM   1072  HZ2 LYS A 113      -1.974   4.699   0.691  1.00 10.00      A   
ATOM   1073  HZ3 LYS A 113      -1.658   3.493  -0.445  1.00 10.00      A   
ATOM   1074  C   LYS A 113       0.325   1.702   6.207  1.00 10.00      A   
ATOM   1075  O   LYS A 113      -0.209   2.578   6.893  1.00 10.00      A   
ATOM   1076  N   ARG A 114       1.648   1.587   6.050  1.00 10.00      A   
ATOM   1077  HN  ARG A 114       1.996   0.850   5.499  1.00 10.00      A   
ATOM   1078  CA  ARG A 114       2.603   2.504   6.670  1.00 10.00      A   
ATOM   1079  CB  ARG A 114       2.476   3.917   6.084  1.00 10.00      A   
ATOM   1080  CG  ARG A 114       2.862   4.038   4.616  1.00 10.00      A   
ATOM   1081  CD  ARG A 114       2.701   5.468   4.128  1.00 10.00      A   
ATOM   1082  NE  ARG A 114       3.031   5.627   2.713  1.00 10.00      A   
ATOM   1083  HE  ARG A 114       3.933   5.336   2.419  1.00 10.00      A   
ATOM   1084  CZ  ARG A 114       2.198   6.140   1.804  1.00 10.00      A   
ATOM   1085  NH1 ARG A 114       0.981   6.542   2.158  1.00 10.00      A   
ATOM   1086 HH11 ARG A 114       0.661   6.453   3.145  1.00 10.00      A   
ATOM   1087 HH12 ARG A 114       0.329   6.949   1.440  1.00 10.00      A   
ATOM   1088  NH2 ARG A 114       2.593   6.252   0.542  1.00 10.00      A   
ATOM   1089 HH21 ARG A 114       3.553   5.948   0.265  1.00 10.00      A   
ATOM   1090 HH22 ARG A 114       1.945   6.645  -0.184  1.00 10.00      A   
ATOM   1091  C   ARG A 114       2.439   2.528   8.188  1.00 10.00      A   
ATOM   1092  O   ARG A 114       2.354   3.593   8.801  1.00 10.00      A   
ATOM   1093  N   MET A 115       2.393   1.348   8.790  1.00 10.00      A   
ATOM   1094  HN  MET A 115       2.484   0.534   8.253  1.00 10.00      A   
ATOM   1095  CA  MET A 115       2.225   1.230  10.235  1.00 10.00      A   
ATOM   1096  CB  MET A 115       0.871   0.588  10.564  1.00 10.00      A   
ATOM   1097  CG  MET A 115      -0.333   1.487  10.318  1.00 10.00      A   
ATOM   1098  SD  MET A 115      -0.593   2.685  11.641  1.00 10.00      A   
ATOM   1099  CE  MET A 115      -1.532   1.698  12.801  1.00 10.00      A   
ATOM   1100  C   MET A 115       3.350   0.408  10.857  1.00 10.00      A   
ATOM   1101  O   MET A 115       3.914  -0.482  10.213  1.00 10.00      A   
ATOM   1102  N   VAL A 116       3.678   0.714  12.105  1.00 10.00      A   
ATOM   1103  HN  VAL A 116       3.203   1.445  12.560  1.00 10.00      A   
ATOM   1104  CA  VAL A 116       4.719  -0.008  12.824  1.00 10.00      A   
ATOM   1105  CB  VAL A 116       5.375   0.849  13.930  1.00 10.00      A   
ATOM   1106  CG1 VAL A 116       6.517   0.090  14.595  1.00 10.00      A   
ATOM   1107  CG2 VAL A 116       5.876   2.171  13.367  1.00 10.00      A   
ATOM   1108  C   VAL A 116       4.124  -1.266  13.440  1.00 10.00      A   
ATOM   1109  O   VAL A 116       3.485  -1.221  14.497  1.00 10.00      A   
ATOM   1110  N   VAL A 117       4.323  -2.382  12.766  1.00 10.00      A   
ATOM   1111  HN  VAL A 117       4.861  -2.350  11.943  1.00 10.00      A   
ATOM   1112  CA  VAL A 117       3.807  -3.658  13.227  1.00 10.00      A   
ATOM   1113  CB  VAL A 117       3.128  -4.437  12.080  1.00 10.00      A   
ATOM   1114  CG1 VAL A 117       2.426  -5.676  12.610  1.00 10.00      A   
ATOM   1115  CG2 VAL A 117       2.156  -3.547  11.322  1.00 10.00      A   
ATOM   1116  C   VAL A 117       4.933  -4.500  13.807  1.00 10.00      A   
ATOM   1117  O   VAL A 117       5.792  -4.984  13.080  1.00 10.00      A   
ATOM   1118  N   THR A 118       4.943  -4.639  15.122  1.00 10.00      A   
ATOM   1119  HN  THR A 118       4.250  -4.199  15.657  1.00 10.00      A   
ATOM   1120  CA  THR A 118       5.960  -5.427  15.796  1.00 10.00      A   
ATOM   1121  CB  THR A 118       6.137  -4.945  17.251  1.00 10.00      A   
ATOM   1122  OG1 THR A 118       4.940  -4.263  17.674  1.00 10.00      A   
ATOM   1123  HG1 THR A 118       4.837  -4.366  18.630  1.00 10.00      A   
ATOM   1124  CG2 THR A 118       7.316  -3.989  17.352  1.00 10.00      A   
ATOM   1125  C   THR A 118       5.585  -6.911  15.783  1.00 10.00      A   
ATOM   1126  O   THR A 118       4.420  -7.260  15.564  1.00 10.00      A   
ATOM   1127  N   ASP A 119       6.567  -7.777  16.026  1.00 10.00      A   
ATOM   1128  HN  ASP A 119       7.466  -7.435  16.202  1.00 10.00      A   
ATOM   1129  CA  ASP A 119       6.341  -9.225  16.039  1.00 10.00      A   
ATOM   1130  CB  ASP A 119       7.641  -9.998  16.309  1.00 10.00      A   
ATOM   1131  CG  ASP A 119       8.712  -9.765  15.259  1.00 10.00      A   
ATOM   1132  OD1 ASP A 119       8.637 -10.370  14.172  1.00 10.00      A   
ATOM   1133  OD2 ASP A 119       9.643  -8.976  15.520  1.00 10.00      A   
ATOM   1134  C   ASP A 119       5.289  -9.581  17.079  1.00 10.00      A   
ATOM   1135  O   ASP A 119       4.543 -10.545  16.920  1.00 10.00      A   
ATOM   1136  N   ASP A 120       5.230  -8.774  18.135  1.00 10.00      A   
ATOM   1137  HN  ASP A 120       5.868  -8.031  18.194  1.00 10.00      A   
ATOM   1138  CA  ASP A 120       4.261  -8.964  19.211  1.00 10.00      A   
ATOM   1139  CB  ASP A 120       4.410  -7.861  20.265  1.00 10.00      A   
ATOM   1140  CG  ASP A 120       5.762  -7.863  20.947  1.00 10.00      A   
ATOM   1141  OD1 ASP A 120       5.983  -8.701  21.844  1.00 10.00      A   
ATOM   1142  OD2 ASP A 120       6.610  -7.018  20.594  1.00 10.00      A   
ATOM   1143  C   ASP A 120       2.841  -8.944  18.655  1.00 10.00      A   
ATOM   1144  O   ASP A 120       2.021  -9.804  18.980  1.00 10.00      A   
ATOM   1145  N   CYS A 121       2.569  -7.968  17.794  1.00 10.00      A   
ATOM   1146  HN  CYS A 121       3.277  -7.333  17.555  1.00 10.00      A   
ATOM   1147  CA  CYS A 121       1.258  -7.824  17.179  1.00 10.00      A   
ATOM   1148  CB  CYS A 121       1.223  -6.574  16.298  1.00 10.00      A   
ATOM   1149  SG  CYS A 121       1.810  -5.066  17.104  1.00 10.00      A   
ATOM   1150  HG  CYS A 121       0.920  -4.108  16.874  1.00 10.00      A   
ATOM   1151  C   CYS A 121       0.925  -9.059  16.352  1.00 10.00      A   
ATOM   1152  O   CYS A 121      -0.177  -9.596  16.440  1.00 10.00      A   
ATOM   1153  N   LEU A 122       1.900  -9.521  15.573  1.00 10.00      A   
ATOM   1154  HN  LEU A 122       2.768  -9.060  15.570  1.00 10.00      A   
ATOM   1155  CA  LEU A 122       1.720 -10.702  14.735  1.00 10.00      A   
ATOM   1156  CB  LEU A 122       2.983 -10.975  13.913  1.00 10.00      A   
ATOM   1157  CG  LEU A 122       3.348  -9.919  12.866  1.00 10.00      A   
ATOM   1158  CD1 LEU A 122       4.687 -10.242  12.217  1.00 10.00      A   
ATOM   1159  CD2 LEU A 122       2.254  -9.804  11.815  1.00 10.00      A   
ATOM   1160  C   LEU A 122       1.368 -11.920  15.587  1.00 10.00      A   
ATOM   1161  O   LEU A 122       0.458 -12.682  15.252  1.00 10.00      A   
ATOM   1162  N   GLU A 123       2.088 -12.096  16.694  1.00 10.00      A   
ATOM   1163  HN  GLU A 123       2.812 -11.469  16.901  1.00 10.00      A   
ATOM   1164  CA  GLU A 123       1.831 -13.208  17.600  1.00 10.00      A   
ATOM   1165  CB  GLU A 123       2.872 -13.253  18.722  1.00 10.00      A   
ATOM   1166  CG  GLU A 123       4.281 -13.590  18.260  1.00 10.00      A   
ATOM   1167  CD  GLU A 123       5.160 -14.080  19.394  1.00 10.00      A   
ATOM   1168  OE1 GLU A 123       5.428 -13.294  20.322  1.00 10.00      A   
ATOM   1169  OE2 GLU A 123       5.578 -15.258  19.364  1.00 10.00      A   
ATOM   1170  C   GLU A 123       0.432 -13.098  18.192  1.00 10.00      A   
ATOM   1171  O   GLU A 123      -0.293 -14.089  18.286  1.00 10.00      A   
ATOM   1172  N   LEU A 124       0.049 -11.883  18.572  1.00 10.00      A   
ATOM   1173  HN  LEU A 124       0.674 -11.130  18.472  1.00 10.00      A   
ATOM   1174  CA  LEU A 124      -1.270 -11.641  19.142  1.00 10.00      A   
ATOM   1175  CB  LEU A 124      -1.425 -10.181  19.571  1.00 10.00      A   
ATOM   1176  CG  LEU A 124      -0.623  -9.749  20.797  1.00 10.00      A   
ATOM   1177  CD1 LEU A 124      -0.952  -8.314  21.169  1.00 10.00      A   
ATOM   1178  CD2 LEU A 124      -0.896 -10.679  21.967  1.00 10.00      A   
ATOM   1179  C   LEU A 124      -2.362 -12.012  18.151  1.00 10.00      A   
ATOM   1180  O   LEU A 124      -3.375 -12.603  18.524  1.00 10.00      A   
ATOM   1181  N   ILE A 125      -2.142 -11.672  16.888  1.00 10.00      A   
ATOM   1182  HN  ILE A 125      -1.306 -11.202  16.658  1.00 10.00      A   
ATOM   1183  CA  ILE A 125      -3.101 -11.969  15.835  1.00 10.00      A   
ATOM   1184  CB  ILE A 125      -2.630 -11.399  14.475  1.00 10.00      A   
ATOM   1185  CG1 ILE A 125      -2.648  -9.870  14.498  1.00 10.00      A   
ATOM   1186  CG2 ILE A 125      -3.501 -11.918  13.340  1.00 10.00      A   
ATOM   1187  CD1 ILE A 125      -1.890  -9.234  13.351  1.00 10.00      A   
ATOM   1188  C   ILE A 125      -3.301 -13.475  15.698  1.00 10.00      A   
ATOM   1189  O   ILE A 125      -4.426 -13.978  15.744  1.00 10.00      A   
ATOM   1190  N   ALA A 126      -2.196 -14.184  15.570  1.00 10.00      A   
ATOM   1191  HN  ALA A 126      -1.330 -13.720  15.588  1.00 10.00      A   
ATOM   1192  CA  ALA A 126      -2.218 -15.629  15.400  1.00 10.00      A   
ATOM   1193  CB  ALA A 126      -0.812 -16.137  15.139  1.00 10.00      A   
ATOM   1194  C   ALA A 126      -2.842 -16.367  16.585  1.00 10.00      A   
ATOM   1195  O   ALA A 126      -3.560 -17.350  16.398  1.00 10.00      A   
ATOM   1196  N   LYS A 127      -2.576 -15.895  17.797  1.00 10.00      A   
ATOM   1197  HN  LYS A 127      -2.010 -15.098  17.887  1.00 10.00      A   
ATOM   1198  CA  LYS A 127      -3.092 -16.545  18.998  1.00 10.00      A   
ATOM   1199  CB  LYS A 127      -2.182 -16.272  20.203  1.00 10.00      A   
ATOM   1200  CG  LYS A 127      -2.191 -14.825  20.674  1.00 10.00      A   
ATOM   1201  CD  LYS A 127      -1.229 -14.602  21.826  1.00 10.00      A   
ATOM   1202  CE  LYS A 127      -1.794 -15.136  23.131  1.00 10.00      A   
ATOM   1203  NZ  LYS A 127      -1.731 -14.117  24.213  1.00 10.00      A   
ATOM   1204  HZ1 LYS A 127      -2.358 -13.317  23.992  1.00 10.00      A   
ATOM   1205  HZ2 LYS A 127      -0.759 -13.759  24.310  1.00 10.00      A   
ATOM   1206  HZ3 LYS A 127      -2.027 -14.534  25.118  1.00 10.00      A   
ATOM   1207  C   LYS A 127      -4.529 -16.153  19.332  1.00 10.00      A   
ATOM   1208  O   LYS A 127      -5.184 -16.828  20.127  1.00 10.00      A   
ATOM   1209  N   SER A 128      -5.037 -15.084  18.731  1.00 10.00      A   
ATOM   1210  HN  SER A 128      -4.500 -14.590  18.074  1.00 10.00      A   
ATOM   1211  CA  SER A 128      -6.387 -14.639  19.043  1.00 10.00      A   
ATOM   1212  CB  SER A 128      -6.385 -13.175  19.483  1.00 10.00      A   
ATOM   1213  OG  SER A 128      -5.289 -12.907  20.348  1.00 10.00      A   
ATOM   1214  HG  SER A 128      -4.489 -12.791  19.813  1.00 10.00      A   
ATOM   1215  C   SER A 128      -7.385 -14.866  17.913  1.00 10.00      A   
ATOM   1216  O   SER A 128      -8.460 -15.423  18.137  1.00 10.00      A   
ATOM   1217  N   PHE A 129      -7.029 -14.455  16.707  1.00 10.00      A   
ATOM   1218  HN  PHE A 129      -6.136 -14.061  16.574  1.00 10.00      A   
ATOM   1219  CA  PHE A 129      -7.921 -14.597  15.563  1.00 10.00      A   
ATOM   1220  CB  PHE A 129      -7.701 -13.458  14.564  1.00 10.00      A   
ATOM   1221  CG  PHE A 129      -7.630 -12.096  15.200  1.00 10.00      A   
ATOM   1222  CD1 PHE A 129      -6.554 -11.260  14.954  1.00 10.00      A   
ATOM   1223  CD2 PHE A 129      -8.632 -11.655  16.048  1.00 10.00      A   
ATOM   1224  CE1 PHE A 129      -6.474 -10.010  15.538  1.00 10.00      A   
ATOM   1225  CE2 PHE A 129      -8.560 -10.405  16.636  1.00 10.00      A   
ATOM   1226  CZ  PHE A 129      -7.479  -9.582  16.380  1.00 10.00      A   
ATOM   1227  C   PHE A 129      -7.733 -15.948  14.880  1.00 10.00      A   
ATOM   1228  O   PHE A 129      -6.763 -16.159  14.150  1.00 10.00      A   
ATOM   1229  N   LYS A 130      -8.655 -16.867  15.141  1.00 10.00      A   
ATOM   1230  HN  LYS A 130      -9.385 -16.649  15.762  1.00 10.00      A   
ATOM   1231  CA  LYS A 130      -8.603 -18.197  14.548  1.00 10.00      A   
ATOM   1232  CB  LYS A 130      -9.312 -19.217  15.446  1.00 10.00      A   
ATOM   1233  CG  LYS A 130      -8.451 -19.785  16.567  1.00 10.00      A   
ATOM   1234  CD  LYS A 130      -8.270 -18.786  17.699  1.00 10.00      A   
ATOM   1235  CE  LYS A 130      -7.716 -19.456  18.947  1.00 10.00      A   
ATOM   1236  NZ  LYS A 130      -7.469 -18.482  20.046  1.00 10.00      A   
ATOM   1237  HZ1 LYS A 130      -8.329 -17.928  20.232  1.00 10.00      A   
ATOM   1238  HZ2 LYS A 130      -6.697 -17.832  19.791  1.00 10.00      A   
ATOM   1239  HZ3 LYS A 130      -7.203 -18.986  20.915  1.00 10.00      A   
ATOM   1240  C   LYS A 130      -9.224 -18.194  13.151  1.00 10.00      A   
ATOM   1241  O   LYS A 130      -9.111 -19.164  12.399  1.00 10.00      A   
ATOM   1242  N   ASN A 131      -9.867 -17.085  12.807  1.00 10.00      A   
ATOM   1243  HN  ASN A 131      -9.913 -16.346  13.445  1.00 10.00      A   
ATOM   1244  CA  ASN A 131     -10.510 -16.937  11.509  1.00 10.00      A   
ATOM   1245  CB  ASN A 131     -11.935 -16.399  11.683  1.00 10.00      A   
ATOM   1246  CG  ASN A 131     -12.853 -16.741  10.520  1.00 10.00      A   
ATOM   1247  OD1 ASN A 131     -12.658 -17.739   9.822  1.00 10.00      A   
ATOM   1248  ND2 ASN A 131     -13.867 -15.911  10.302  1.00 10.00      A   
ATOM   1249 HD21 ASN A 131     -13.964 -15.131  10.890  1.00 10.00      A   
ATOM   1250 HD22 ASN A 131     -14.473 -16.112   9.563  1.00 10.00      A   
ATOM   1251  C   ASN A 131      -9.691 -16.006  10.617  1.00 10.00      A   
ATOM   1252  O   ASN A 131     -10.194 -15.465   9.635  1.00 10.00      A   
ATOM   1253  N   PHE A 132      -8.421 -15.832  10.981  1.00 10.00      A   
ATOM   1254  HN  PHE A 132      -8.093 -16.292  11.780  1.00 10.00      A   
ATOM   1255  CA  PHE A 132      -7.503 -14.983  10.237  1.00 10.00      A   
ATOM   1256  CB  PHE A 132      -6.172 -14.910  10.986  1.00 10.00      A   
ATOM   1257  CG  PHE A 132      -5.197 -13.921  10.425  1.00 10.00      A   
ATOM   1258  CD1 PHE A 132      -5.604 -12.647  10.068  1.00 10.00      A   
ATOM   1259  CD2 PHE A 132      -3.867 -14.264  10.265  1.00 10.00      A   
ATOM   1260  CE1 PHE A 132      -4.699 -11.737   9.565  1.00 10.00      A   
ATOM   1261  CE2 PHE A 132      -2.958 -13.361   9.763  1.00 10.00      A   
ATOM   1262  CZ  PHE A 132      -3.375 -12.095   9.413  1.00 10.00      A   
ATOM   1263  C   PHE A 132      -7.280 -15.542   8.835  1.00 10.00      A   
ATOM   1264  O   PHE A 132      -6.921 -16.709   8.682  1.00 10.00      A   
ATOM   1265  N   LYS A 133      -7.501 -14.711   7.818  1.00 10.00      A   
ATOM   1266  HN  LYS A 133      -7.792 -13.790   8.002  1.00 10.00      A   
ATOM   1267  CA  LYS A 133      -7.342 -15.152   6.439  1.00 10.00      A   
ATOM   1268  CB  LYS A 133      -8.711 -15.311   5.777  1.00 10.00      A   
ATOM   1269  CG  LYS A 133      -9.597 -16.355   6.425  1.00 10.00      A   
ATOM   1270  CD  LYS A 133     -11.024 -16.255   5.919  1.00 10.00      A   
ATOM   1271  CE  LYS A 133     -11.920 -17.268   6.604  1.00 10.00      A   
ATOM   1272  NZ  LYS A 133     -13.342 -17.084   6.230  1.00 10.00      A   
ATOM   1273  HZ1 LYS A 133     -13.922 -17.821   6.668  1.00 10.00      A   
ATOM   1274  HZ2 LYS A 133     -13.454 -17.140   5.198  1.00 10.00      A   
ATOM   1275  HZ3 LYS A 133     -13.682 -16.149   6.558  1.00 10.00      A   
ATOM   1276  C   LYS A 133      -6.487 -14.211   5.596  1.00 10.00      A   
ATOM   1277  O   LYS A 133      -5.679 -14.663   4.788  1.00 10.00      A   
ATOM   1278  N   VAL A 134      -6.658 -12.909   5.769  1.00 10.00      A   
ATOM   1279  HN  VAL A 134      -7.283 -12.587   6.451  1.00 10.00      A   
ATOM   1280  CA  VAL A 134      -5.915 -11.948   4.961  1.00 10.00      A   
ATOM   1281  CB  VAL A 134      -6.862 -11.153   4.030  1.00 10.00      A   
ATOM   1282  CG1 VAL A 134      -6.077 -10.224   3.117  1.00 10.00      A   
ATOM   1283  CG2 VAL A 134      -7.735 -12.096   3.211  1.00 10.00      A   
ATOM   1284  C   VAL A 134      -5.086 -10.973   5.795  1.00 10.00      A   
ATOM   1285  O   VAL A 134      -5.607 -10.293   6.682  1.00 10.00      A   
ATOM   1286  N   LEU A 135      -3.793 -10.913   5.494  1.00 10.00      A   
ATOM   1287  HN  LEU A 135      -3.441 -11.498   4.784  1.00 10.00      A   
ATOM   1288  CA  LEU A 135      -2.880 -10.011   6.173  1.00 10.00      A   
ATOM   1289  CB  LEU A 135      -1.829 -10.788   6.969  1.00 10.00      A   
ATOM   1290  CG  LEU A 135      -0.847  -9.945   7.791  1.00 10.00      A   
ATOM   1291  CD1 LEU A 135      -1.592  -9.025   8.751  1.00 10.00      A   
ATOM   1292  CD2 LEU A 135       0.123 -10.837   8.548  1.00 10.00      A   
ATOM   1293  C   LEU A 135      -2.189  -9.121   5.150  1.00 10.00      A   
ATOM   1294  O   LEU A 135      -1.363  -9.590   4.367  1.00 10.00      A   
ATOM   1295  N   VAL A 136      -2.550  -7.845   5.138  1.00 10.00      A   
ATOM   1296  HN  VAL A 136      -3.227  -7.529   5.777  1.00 10.00      A   
ATOM   1297  CA  VAL A 136      -1.960  -6.901   4.205  1.00 10.00      A   
ATOM   1298  CB  VAL A 136      -3.031  -6.188   3.349  1.00 10.00      A   
ATOM   1299  CG1 VAL A 136      -2.384  -5.292   2.302  1.00 10.00      A   
ATOM   1300  CG2 VAL A 136      -3.947  -7.205   2.684  1.00 10.00      A   
ATOM   1301  C   VAL A 136      -1.113  -5.865   4.937  1.00 10.00      A   
ATOM   1302  O   VAL A 136      -1.636  -4.924   5.533  1.00 10.00      A   
ATOM   1303  N   LEU A 137       0.194  -6.060   4.910  1.00 10.00      A   
ATOM   1304  HN  LEU A 137       0.552  -6.848   4.439  1.00 10.00      A   
ATOM   1305  CA  LEU A 137       1.115  -5.140   5.540  1.00 10.00      A   
ATOM   1306  CB  LEU A 137       2.097  -5.887   6.449  1.00 10.00      A   
ATOM   1307  CG  LEU A 137       1.495  -6.571   7.681  1.00 10.00      A   
ATOM   1308  CD1 LEU A 137       2.594  -7.170   8.543  1.00 10.00      A   
ATOM   1309  CD2 LEU A 137       0.650  -5.598   8.491  1.00 10.00      A   
ATOM   1310  C   LEU A 137       1.863  -4.364   4.463  1.00 10.00      A   
ATOM   1311  O   LEU A 137       2.859  -4.833   3.913  1.00 10.00      A   
ATOM   1312  N   SER A 138       1.356  -3.183   4.146  1.00 10.00      A   
ATOM   1313  HN  SER A 138       0.560  -2.860   4.630  1.00 10.00      A   
ATOM   1314  CA  SER A 138       1.952  -2.345   3.123  1.00 10.00      A   
ATOM   1315  CB  SER A 138       0.850  -1.646   2.328  1.00 10.00      A   
ATOM   1316  OG  SER A 138      -0.218  -2.541   2.069  1.00 10.00      A   
ATOM   1317  HG  SER A 138      -0.122  -3.320   2.627  1.00 10.00      A   
ATOM   1318  C   SER A 138       2.886  -1.313   3.737  1.00 10.00      A   
ATOM   1319  O   SER A 138       2.470  -0.528   4.589  1.00 10.00      A   
ATOM   1320  N   SER A 139       4.148  -1.336   3.314  1.00 10.00      A   
ATOM   1321  HN  SER A 139       4.411  -2.006   2.642  1.00 10.00      A   
ATOM   1322  CA  SER A 139       5.158  -0.399   3.801  1.00 10.00      A   
ATOM   1323  CB  SER A 139       4.925   0.992   3.205  1.00 10.00      A   
ATOM   1324  OG  SER A 139       4.713   0.906   1.804  1.00 10.00      A   
ATOM   1325  HG  SER A 139       5.557   1.000   1.351  1.00 10.00      A   
ATOM   1326  C   SER A 139       5.202  -0.344   5.329  1.00 10.00      A   
ATOM   1327  O   SER A 139       5.253   0.732   5.930  1.00 10.00      A   
ATOM   1328  N   CYS A 140       5.173  -1.512   5.952  1.00 10.00      A   
ATOM   1329  HN  CYS A 140       5.128  -2.342   5.422  1.00 10.00      A   
ATOM   1330  CA  CYS A 140       5.215  -1.599   7.401  1.00 10.00      A   
ATOM   1331  CB  CYS A 140       4.235  -2.660   7.898  1.00 10.00      A   
ATOM   1332  SG  CYS A 140       2.515  -2.324   7.455  1.00 10.00      A   
ATOM   1333  HG  CYS A 140       2.508  -1.772   6.246  1.00 10.00      A   
ATOM   1334  C   CYS A 140       6.628  -1.895   7.882  1.00 10.00      A   
ATOM   1335  O   CYS A 140       7.498  -2.265   7.092  1.00 10.00      A   
ATOM   1336  N   GLU A 141       6.854  -1.722   9.174  1.00 10.00      A   
ATOM   1337  HN  GLU A 141       6.122  -1.419   9.751  1.00 10.00      A   
ATOM   1338  CA  GLU A 141       8.165  -1.958   9.763  1.00 10.00      A   
ATOM   1339  CB  GLU A 141       9.006  -0.683   9.645  1.00 10.00      A   
ATOM   1340  CG  GLU A 141       8.344   0.531  10.277  1.00 10.00      A   
ATOM   1341  CD  GLU A 141       9.036   1.830   9.936  1.00 10.00      A   
ATOM   1342  OE1 GLU A 141       9.959   2.226  10.673  1.00 10.00      A   
ATOM   1343  OE2 GLU A 141       8.654   2.471   8.931  1.00 10.00      A   
ATOM   1344  C   GLU A 141       8.021  -2.335  11.232  1.00 10.00      A   
ATOM   1345  O   GLU A 141       6.943  -2.188  11.810  1.00 10.00      A   
ATOM   1346  N   GLY A 142       9.101  -2.825  11.824  1.00 10.00      A   
ATOM   1347  HN  GLY A 142       9.929  -2.937  11.304  1.00 10.00      A   
ATOM   1348  CA  GLY A 142       9.076  -3.196  13.225  1.00 10.00      A   
ATOM   1349  C   GLY A 142       8.949  -4.687  13.449  1.00 10.00      A   
ATOM   1350  O   GLY A 142       9.009  -5.156  14.587  1.00 10.00      A   
ATOM   1351  N   PHE A 143       8.765  -5.436  12.373  1.00 10.00      A   
ATOM   1352  HN  PHE A 143       8.723  -5.011  11.495  1.00 10.00      A   
ATOM   1353  CA  PHE A 143       8.625  -6.881  12.476  1.00 10.00      A   
ATOM   1354  CB  PHE A 143       7.287  -7.373  11.904  1.00 10.00      A   
ATOM   1355  CG  PHE A 143       7.065  -7.117  10.435  1.00 10.00      A   
ATOM   1356  CD1 PHE A 143       6.863  -8.172   9.562  1.00 10.00      A   
ATOM   1357  CD2 PHE A 143       7.038  -5.827   9.929  1.00 10.00      A   
ATOM   1358  CE1 PHE A 143       6.641  -7.946   8.217  1.00 10.00      A   
ATOM   1359  CE2 PHE A 143       6.820  -5.593   8.586  1.00 10.00      A   
ATOM   1360  CZ  PHE A 143       6.621  -6.654   7.728  1.00 10.00      A   
ATOM   1361  C   PHE A 143       9.803  -7.608  11.843  1.00 10.00      A   
ATOM   1362  O   PHE A 143      10.451  -7.096  10.926  1.00 10.00      A   
ATOM   1363  N   SER A 144      10.074  -8.799  12.339  1.00 10.00      A   
ATOM   1364  HN  SER A 144       9.511  -9.159  13.066  1.00 10.00      A   
ATOM   1365  CA  SER A 144      11.170  -9.604  11.841  1.00 10.00      A   
ATOM   1366  CB  SER A 144      12.178  -9.843  12.966  1.00 10.00      A   
ATOM   1367  OG  SER A 144      11.570 -10.504  14.063  1.00 10.00      A   
ATOM   1368  HG  SER A 144      10.801  -9.993  14.364  1.00 10.00      A   
ATOM   1369  C   SER A 144      10.649 -10.933  11.310  1.00 10.00      A   
ATOM   1370  O   SER A 144       9.444 -11.108  11.129  1.00 10.00      A   
ATOM   1371  N   THR A 145      11.552 -11.873  11.066  1.00 10.00      A   
ATOM   1372  HN  THR A 145      12.506 -11.682  11.215  1.00 10.00      A   
ATOM   1373  CA  THR A 145      11.162 -13.179  10.571  1.00 10.00      A   
ATOM   1374  CB  THR A 145      12.353 -13.888   9.907  1.00 10.00      A   
ATOM   1375  OG1 THR A 145      13.540 -13.593  10.653  1.00 10.00      A   
ATOM   1376  HG1 THR A 145      13.507 -14.055  11.501  1.00 10.00      A   
ATOM   1377  CG2 THR A 145      12.528 -13.395   8.476  1.00 10.00      A   
ATOM   1378  C   THR A 145      10.587 -14.045  11.696  1.00 10.00      A   
ATOM   1379  O   THR A 145      10.053 -15.125  11.447  1.00 10.00      A   
ATOM   1380  N   ASP A 146      10.678 -13.551  12.931  1.00 10.00      A   
ATOM   1381  HN  ASP A 146      11.087 -12.667  13.067  1.00 10.00      A   
ATOM   1382  CA  ASP A 146      10.171 -14.279  14.088  1.00 10.00      A   
ATOM   1383  CB  ASP A 146      10.704 -13.665  15.383  1.00 10.00      A   
ATOM   1384  CG  ASP A 146      11.515 -14.647  16.202  1.00 10.00      A   
ATOM   1385  OD1 ASP A 146      12.745 -14.455  16.320  1.00 10.00      A   
ATOM   1386  OD2 ASP A 146      10.935 -15.610  16.743  1.00 10.00      A   
ATOM   1387  C   ASP A 146       8.645 -14.291  14.088  1.00 10.00      A   
ATOM   1388  O   ASP A 146       8.018 -15.352  14.193  1.00 10.00      A   
ATOM   1389  N   GLY A 147       8.051 -13.108  13.949  1.00 10.00      A   
ATOM   1390  HN  GLY A 147       8.602 -12.293  13.884  1.00 10.00      A   
ATOM   1391  CA  GLY A 147       6.606 -12.995  13.916  1.00 10.00      A   
ATOM   1392  C   GLY A 147       6.024 -13.694  12.706  1.00 10.00      A   
ATOM   1393  O   GLY A 147       4.937 -14.273  12.775  1.00 10.00      A   
ATOM   1394  N   LEU A 148       6.763 -13.659  11.601  1.00 10.00      A   
ATOM   1395  HN  LEU A 148       7.618 -13.174  11.614  1.00 10.00      A   
ATOM   1396  CA  LEU A 148       6.332 -14.307  10.369  1.00 10.00      A   
ATOM   1397  CB  LEU A 148       7.341 -14.058   9.245  1.00 10.00      A   
ATOM   1398  CG  LEU A 148       7.658 -12.595   8.930  1.00 10.00      A   
ATOM   1399  CD1 LEU A 148       8.670 -12.503   7.802  1.00 10.00      A   
ATOM   1400  CD2 LEU A 148       6.394 -11.824   8.585  1.00 10.00      A   
ATOM   1401  C   LEU A 148       6.163 -15.807  10.597  1.00 10.00      A   
ATOM   1402  O   LEU A 148       5.237 -16.427  10.069  1.00 10.00      A   
ATOM   1403  N   ALA A 149       7.051 -16.381  11.405  1.00 10.00      A   
ATOM   1404  HN  ALA A 149       7.761 -15.831  11.804  1.00 10.00      A   
ATOM   1405  CA  ALA A 149       6.996 -17.803  11.718  1.00 10.00      A   
ATOM   1406  CB  ALA A 149       8.280 -18.244  12.405  1.00 10.00      A   
ATOM   1407  C   ALA A 149       5.795 -18.095  12.608  1.00 10.00      A   
ATOM   1408  O   ALA A 149       5.140 -19.125  12.466  1.00 10.00      A   
ATOM   1409  N   ALA A 150       5.506 -17.167  13.515  1.00 10.00      A   
ATOM   1410  HN  ALA A 150       6.063 -16.358  13.563  1.00 10.00      A   
ATOM   1411  CA  ALA A 150       4.381 -17.312  14.434  1.00 10.00      A   
ATOM   1412  CB  ALA A 150       4.349 -16.157  15.423  1.00 10.00      A   
ATOM   1413  C   ALA A 150       3.065 -17.403  13.669  1.00 10.00      A   
ATOM   1414  O   ALA A 150       2.206 -18.221  13.990  1.00 10.00      A   
ATOM   1415  N   ILE A 151       2.920 -16.558  12.655  1.00 10.00      A   
ATOM   1416  HN  ILE A 151       3.641 -15.921  12.462  1.00 10.00      A   
ATOM   1417  CA  ILE A 151       1.722 -16.548  11.824  1.00 10.00      A   
ATOM   1418  CB  ILE A 151       1.749 -15.358  10.835  1.00 10.00      A   
ATOM   1419  CG1 ILE A 151       1.650 -14.027  11.584  1.00 10.00      A   
ATOM   1420  CG2 ILE A 151       0.643 -15.478   9.791  1.00 10.00      A   
ATOM   1421  CD1 ILE A 151       0.287 -13.761  12.185  1.00 10.00      A   
ATOM   1422  C   ILE A 151       1.639 -17.852  11.036  1.00 10.00      A   
ATOM   1423  O   ILE A 151       0.601 -18.512  11.006  1.00 10.00      A   
ATOM   1424  N   ALA A 152       2.764 -18.233  10.449  1.00 10.00      A   
ATOM   1425  HN  ALA A 152       3.563 -17.675  10.559  1.00 10.00      A   
ATOM   1426  CA  ALA A 152       2.860 -19.442   9.637  1.00 10.00      A   
ATOM   1427  CB  ALA A 152       4.267 -19.566   9.077  1.00 10.00      A   
ATOM   1428  C   ALA A 152       2.487 -20.718  10.394  1.00 10.00      A   
ATOM   1429  O   ALA A 152       1.735 -21.553   9.891  1.00 10.00      A   
ATOM   1430  N   ALA A 153       3.002 -20.856  11.608  1.00 10.00      A   
ATOM   1431  HN  ALA A 153       3.567 -20.140  11.973  1.00 10.00      A   
ATOM   1432  CA  ALA A 153       2.759 -22.051  12.408  1.00 10.00      A   
ATOM   1433  CB  ALA A 153       3.916 -22.281  13.365  1.00 10.00      A   
ATOM   1434  C   ALA A 153       1.435 -22.022  13.171  1.00 10.00      A   
ATOM   1435  O   ALA A 153       1.124 -22.968  13.900  1.00 10.00      A   
ATOM   1436  N   THR A 154       0.646 -20.972  13.005  1.00 10.00      A   
ATOM   1437  HN  THR A 154       0.908 -20.254  12.389  1.00 10.00      A   
ATOM   1438  CA  THR A 154      -0.621 -20.883  13.724  1.00 10.00      A   
ATOM   1439  CB  THR A 154      -0.600 -19.773  14.792  1.00 10.00      A   
ATOM   1440  OG1 THR A 154       0.666 -19.778  15.460  1.00 10.00      A   
ATOM   1441  HG1 THR A 154       1.295 -19.250  14.949  1.00 10.00      A   
ATOM   1442  CG2 THR A 154      -1.698 -20.003  15.819  1.00 10.00      A   
ATOM   1443  C   THR A 154      -1.820 -20.683  12.801  1.00 10.00      A   
ATOM   1444  O   THR A 154      -2.782 -21.454  12.851  1.00 10.00      A   
ATOM   1445  N   CYS A 155      -1.759 -19.667  11.954  1.00 10.00      A   
ATOM   1446  HN  CYS A 155      -0.952 -19.105  11.929  1.00 10.00      A   
ATOM   1447  CA  CYS A 155      -2.856 -19.362  11.047  1.00 10.00      A   
ATOM   1448  CB  CYS A 155      -2.678 -17.965  10.461  1.00 10.00      A   
ATOM   1449  SG  CYS A 155      -2.216 -16.732  11.698  1.00 10.00      A   
ATOM   1450  HG  CYS A 155      -2.769 -17.093  12.846  1.00 10.00      A   
ATOM   1451  C   CYS A 155      -3.004 -20.407   9.945  1.00 10.00      A   
ATOM   1452  O   CYS A 155      -2.359 -20.331   8.903  1.00 10.00      A   
ATOM   1453  N   ARG A 156      -3.866 -21.386  10.188  1.00 10.00      A   
ATOM   1454  HN  ARG A 156      -4.346 -21.393  11.046  1.00 10.00      A   
ATOM   1455  CA  ARG A 156      -4.117 -22.450   9.224  1.00 10.00      A   
ATOM   1456  CB  ARG A 156      -4.462 -23.756   9.942  1.00 10.00      A   
ATOM   1457  CG  ARG A 156      -5.452 -23.590  11.082  1.00 10.00      A   
ATOM   1458  CD  ARG A 156      -5.750 -24.914  11.762  1.00 10.00      A   
ATOM   1459  NE  ARG A 156      -6.732 -25.704  11.021  1.00 10.00      A   
ATOM   1460  HE  ARG A 156      -6.791 -25.553  10.049  1.00 10.00      A   
ATOM   1461  CZ  ARG A 156      -7.539 -26.605  11.581  1.00 10.00      A   
ATOM   1462  NH1 ARG A 156      -7.486 -26.834  12.891  1.00 10.00      A   
ATOM   1463 HH11 ARG A 156      -6.809 -26.308  13.489  1.00 10.00      A   
ATOM   1464 HH12 ARG A 156      -8.119 -27.539  13.330  1.00 10.00      A   
ATOM   1465  NH2 ARG A 156      -8.405 -27.268  10.828  1.00 10.00      A   
ATOM   1466 HH21 ARG A 156      -8.458 -27.085   9.802  1.00 10.00      A   
ATOM   1467 HH22 ARG A 156      -9.038 -27.975  11.254  1.00 10.00      A   
ATOM   1468  C   ARG A 156      -5.234 -22.051   8.265  1.00 10.00      A   
ATOM   1469  O   ARG A 156      -5.530 -22.760   7.303  1.00 10.00      A   
ATOM   1470  N   ASN A 157      -5.855 -20.915   8.547  1.00 10.00      A   
ATOM   1471  HN  ASN A 157      -5.588 -20.411   9.346  1.00 10.00      A   
ATOM   1472  CA  ASN A 157      -6.935 -20.394   7.713  1.00 10.00      A   
ATOM   1473  CB  ASN A 157      -8.087 -19.897   8.597  1.00 10.00      A   
ATOM   1474  CG  ASN A 157      -9.457 -20.079   7.964  1.00 10.00      A   
ATOM   1475  OD1 ASN A 157      -9.598 -20.114   6.739  1.00 10.00      A   
ATOM   1476  ND2 ASN A 157     -10.482 -20.183   8.805  1.00 10.00      A   
ATOM   1477 HD21 ASN A 157     -10.296 -20.143   9.768  1.00 10.00      A   
ATOM   1478 HD22 ASN A 157     -11.381 -20.303   8.434  1.00 10.00      A   
ATOM   1479  C   ASN A 157      -6.416 -19.248   6.847  1.00 10.00      A   
ATOM   1480  O   ASN A 157      -7.163 -18.635   6.085  1.00 10.00      A   
ATOM   1481  N   LEU A 158      -5.119 -18.974   6.967  1.00 10.00      A   
ATOM   1482  HN  LEU A 158      -4.574 -19.517   7.572  1.00 10.00      A   
ATOM   1483  CA  LEU A 158      -4.482 -17.900   6.214  1.00 10.00      A   
ATOM   1484  CB  LEU A 158      -3.020 -17.741   6.646  1.00 10.00      A   
ATOM   1485  CG  LEU A 158      -2.252 -16.558   6.042  1.00 10.00      A   
ATOM   1486  CD1 LEU A 158      -2.835 -15.236   6.516  1.00 10.00      A   
ATOM   1487  CD2 LEU A 158      -0.775 -16.648   6.392  1.00 10.00      A   
ATOM   1488  C   LEU A 158      -4.561 -18.162   4.717  1.00 10.00      A   
ATOM   1489  O   LEU A 158      -4.218 -19.248   4.250  1.00 10.00      A   
ATOM   1490  N   LYS A 159      -5.015 -17.166   3.971  1.00 10.00      A   
ATOM   1491  HN  LYS A 159      -5.269 -16.321   4.406  1.00 10.00      A   
ATOM   1492  CA  LYS A 159      -5.152 -17.286   2.529  1.00 10.00      A   
ATOM   1493  CB  LYS A 159      -6.602 -17.033   2.112  1.00 10.00      A   
ATOM   1494  CG  LYS A 159      -7.584 -18.109   2.543  1.00 10.00      A   
ATOM   1495  CD  LYS A 159      -9.008 -17.744   2.147  1.00 10.00      A   
ATOM   1496  CE  LYS A 159      -9.135 -17.548   0.644  1.00 10.00      A   
ATOM   1497  NZ  LYS A 159     -10.507 -17.140   0.258  1.00 10.00      A   
ATOM   1498  HZ1 LYS A 159     -11.176 -17.914   0.440  1.00 10.00      A   
ATOM   1499  HZ2 LYS A 159     -10.539 -16.897  -0.751  1.00 10.00      A   
ATOM   1500  HZ3 LYS A 159     -10.799 -16.309   0.811  1.00 10.00      A   
ATOM   1501  C   LYS A 159      -4.241 -16.303   1.800  1.00 10.00      A   
ATOM   1502  O   LYS A 159      -3.571 -16.664   0.831  1.00 10.00      A   
ATOM   1503  N   GLU A 160      -4.217 -15.061   2.266  1.00 10.00      A   
ATOM   1504  HN  GLU A 160      -4.747 -14.834   3.060  1.00 10.00      A   
ATOM   1505  CA  GLU A 160      -3.409 -14.028   1.633  1.00 10.00      A   
ATOM   1506  CB  GLU A 160      -4.301 -12.953   1.007  1.00 10.00      A   
ATOM   1507  CG  GLU A 160      -5.116 -13.428  -0.183  1.00 10.00      A   
ATOM   1508  CD  GLU A 160      -6.153 -12.413  -0.623  1.00 10.00      A   
ATOM   1509  OE1 GLU A 160      -7.310 -12.513  -0.171  1.00 10.00      A   
ATOM   1510  OE2 GLU A 160      -5.820 -11.511  -1.428  1.00 10.00      A   
ATOM   1511  C   GLU A 160      -2.435 -13.385   2.610  1.00 10.00      A   
ATOM   1512  O   GLU A 160      -2.820 -12.934   3.690  1.00 10.00      A   
ATOM   1513  N   LEU A 161      -1.173 -13.352   2.217  1.00 10.00      A   
ATOM   1514  HN  LEU A 161      -0.934 -13.751   1.349  1.00 10.00      A   
ATOM   1515  CA  LEU A 161      -0.123 -12.751   3.022  1.00 10.00      A   
ATOM   1516  CB  LEU A 161       0.821 -13.834   3.568  1.00 10.00      A   
ATOM   1517  CG  LEU A 161       1.984 -13.349   4.444  1.00 10.00      A   
ATOM   1518  CD1 LEU A 161       1.469 -12.605   5.665  1.00 10.00      A   
ATOM   1519  CD2 LEU A 161       2.875 -14.511   4.857  1.00 10.00      A   
ATOM   1520  C   LEU A 161       0.643 -11.758   2.158  1.00 10.00      A   
ATOM   1521  O   LEU A 161       1.458 -12.148   1.318  1.00 10.00      A   
ATOM   1522  N   ASP A 162       0.356 -10.483   2.352  1.00 10.00      A   
ATOM   1523  HN  ASP A 162      -0.296 -10.240   3.047  1.00 10.00      A   
ATOM   1524  CA  ASP A 162       0.988  -9.426   1.578  1.00 10.00      A   
ATOM   1525  CB  ASP A 162      -0.087  -8.544   0.938  1.00 10.00      A   
ATOM   1526  CG  ASP A 162       0.438  -7.689  -0.197  1.00 10.00      A   
ATOM   1527  OD1 ASP A 162       1.666  -7.493  -0.288  1.00 10.00      A   
ATOM   1528  OD2 ASP A 162      -0.380  -7.204  -1.006  1.00 10.00      A   
ATOM   1529  C   ASP A 162       1.899  -8.572   2.450  1.00 10.00      A   
ATOM   1530  O   ASP A 162       1.463  -8.018   3.460  1.00 10.00      A   
ATOM   1531  N   LEU A 163       3.162  -8.472   2.052  1.00 10.00      A   
ATOM   1532  HN  LEU A 163       3.440  -8.951   1.242  1.00 10.00      A   
ATOM   1533  CA  LEU A 163       4.151  -7.676   2.773  1.00 10.00      A   
ATOM   1534  CB  LEU A 163       5.244  -8.585   3.348  1.00 10.00      A   
ATOM   1535  CG  LEU A 163       4.774  -9.739   4.233  1.00 10.00      A   
ATOM   1536  CD1 LEU A 163       5.928 -10.683   4.532  1.00 10.00      A   
ATOM   1537  CD2 LEU A 163       4.166  -9.211   5.523  1.00 10.00      A   
ATOM   1538  C   LEU A 163       4.776  -6.655   1.824  1.00 10.00      A   
ATOM   1539  O   LEU A 163       5.954  -6.313   1.945  1.00 10.00      A   
ATOM   1540  N   ARG A 164       3.964  -6.180   0.885  1.00 10.00      A   
ATOM   1541  HN  ARG A 164       3.034  -6.502   0.863  1.00 10.00      A   
ATOM   1542  CA  ARG A 164       4.390  -5.212  -0.130  1.00 10.00      A   
ATOM   1543  CB  ARG A 164       3.194  -4.709  -0.948  1.00 10.00      A   
ATOM   1544  CG  ARG A 164       2.115  -4.033  -0.121  1.00 10.00      A   
ATOM   1545  CD  ARG A 164       0.726  -4.357  -0.641  1.00 10.00      A   
ATOM   1546  NE  ARG A 164       0.349  -3.547  -1.794  1.00 10.00      A   
ATOM   1547  HE  ARG A 164       0.771  -2.662  -1.881  1.00 10.00      A   
ATOM   1548  CZ  ARG A 164      -0.515  -3.941  -2.726  1.00 10.00      A   
ATOM   1549  NH1 ARG A 164      -1.080  -5.141  -2.650  1.00 10.00      A   
ATOM   1550 HH11 ARG A 164      -0.845  -5.790  -1.855  1.00 10.00      A   
ATOM   1551 HH12 ARG A 164      -1.760  -5.452  -3.379  1.00 10.00      A   
ATOM   1552  NH2 ARG A 164      -0.822  -3.126  -3.723  1.00 10.00      A   
ATOM   1553 HH21 ARG A 164      -1.496  -3.422  -4.459  1.00 10.00      A   
ATOM   1554 HH22 ARG A 164      -0.386  -2.178  -3.772  1.00 10.00      A   
ATOM   1555  C   ARG A 164       5.215  -4.039   0.403  1.00 10.00      A   
ATOM   1556  O   ARG A 164       4.756  -3.256   1.241  1.00 10.00      A   
ATOM   1557  N   GLU A 165       6.445  -3.958  -0.100  1.00 10.00      A   
ATOM   1558  HN  GLU A 165       6.732  -4.652  -0.732  1.00 10.00      A   
ATOM   1559  CA  GLU A 165       7.394  -2.892   0.228  1.00 10.00      A   
ATOM   1560  CB  GLU A 165       7.038  -1.599  -0.514  1.00 10.00      A   
ATOM   1561  CG  GLU A 165       7.286  -1.643  -2.017  1.00 10.00      A   
ATOM   1562  CD  GLU A 165       6.303  -2.528  -2.763  1.00 10.00      A   
ATOM   1563  OE1 GLU A 165       5.221  -2.034  -3.151  1.00 10.00      A   
ATOM   1564  OE2 GLU A 165       6.611  -3.721  -2.970  1.00 10.00      A   
ATOM   1565  C   GLU A 165       7.561  -2.630   1.726  1.00 10.00      A   
ATOM   1566  O   GLU A 165       7.763  -1.489   2.144  1.00 10.00      A   
ATOM   1567  N   SER A 166       7.491  -3.676   2.532  1.00 10.00      A   
ATOM   1568  HN  SER A 166       7.317  -4.565   2.156  1.00 10.00      A   
ATOM   1569  CA  SER A 166       7.649  -3.533   3.971  1.00 10.00      A   
ATOM   1570  CB  SER A 166       6.683  -4.459   4.707  1.00 10.00      A   
ATOM   1571  OG  SER A 166       5.352  -3.970   4.615  1.00 10.00      A   
ATOM   1572  HG  SER A 166       4.802  -4.607   4.138  1.00 10.00      A   
ATOM   1573  C   SER A 166       9.094  -3.794   4.405  1.00 10.00      A   
ATOM   1574  O   SER A 166       9.780  -4.651   3.839  1.00 10.00      A   
ATOM   1575  N   ASP A 167       9.555  -3.038   5.397  1.00 10.00      A   
ATOM   1576  HN  ASP A 167       8.961  -2.362   5.800  1.00 10.00      A   
ATOM   1577  CA  ASP A 167      10.908  -3.187   5.920  1.00 10.00      A   
ATOM   1578  CB  ASP A 167      11.436  -1.856   6.464  1.00 10.00      A   
ATOM   1579  CG  ASP A 167      12.908  -1.913   6.832  1.00 10.00      A   
ATOM   1580  OD1 ASP A 167      13.730  -2.341   5.988  1.00 10.00      A   
ATOM   1581  OD2 ASP A 167      13.258  -1.512   7.963  1.00 10.00      A   
ATOM   1582  C   ASP A 167      10.922  -4.249   7.010  1.00 10.00      A   
ATOM   1583  O   ASP A 167      10.628  -3.973   8.174  1.00 10.00      A   
ATOM   1584  N   VAL A 168      11.238  -5.470   6.616  1.00 10.00      A   
ATOM   1585  HN  VAL A 168      11.462  -5.624   5.674  1.00 10.00      A   
ATOM   1586  CA  VAL A 168      11.267  -6.594   7.539  1.00 10.00      A   
ATOM   1587  CB  VAL A 168      10.669  -7.862   6.882  1.00 10.00      A   
ATOM   1588  CG1 VAL A 168      10.230  -8.869   7.937  1.00 10.00      A   
ATOM   1589  CG2 VAL A 168       9.514  -7.508   5.952  1.00 10.00      A   
ATOM   1590  C   VAL A 168      12.696  -6.909   7.960  1.00 10.00      A   
ATOM   1591  O   VAL A 168      13.635  -6.702   7.193  1.00 10.00      A   
ATOM   1592  N   ASP A 169      12.854  -7.390   9.184  1.00 10.00      A   
ATOM   1593  HN  ASP A 169      12.068  -7.485   9.772  1.00 10.00      A   
ATOM   1594  CA  ASP A 169      14.169  -7.772   9.682  1.00 10.00      A   
ATOM   1595  CB  ASP A 169      14.260  -7.606  11.201  1.00 10.00      A   
ATOM   1596  CG  ASP A 169      14.619  -6.196  11.625  1.00 10.00      A   
ATOM   1597  OD1 ASP A 169      15.824  -5.862  11.633  1.00 10.00      A   
ATOM   1598  OD2 ASP A 169      13.704  -5.418  11.974  1.00 10.00      A   
ATOM   1599  C   ASP A 169      14.453  -9.216   9.288  1.00 10.00      A   
ATOM   1600  O   ASP A 169      13.989 -10.153   9.943  1.00 10.00      A   
ATOM   1601  N   ASP A 170      15.180  -9.383   8.193  1.00 10.00      A   
ATOM   1602  HN  ASP A 170      15.491  -8.587   7.708  1.00 10.00      A   
ATOM   1603  CA  ASP A 170      15.522 -10.703   7.670  1.00 10.00      A   
ATOM   1604  CB  ASP A 170      16.072 -10.584   6.248  1.00 10.00      A   
ATOM   1605  CG  ASP A 170      15.000 -10.335   5.209  1.00 10.00      A   
ATOM   1606  OD1 ASP A 170      14.459 -11.315   4.658  1.00 10.00      A   
ATOM   1607  OD2 ASP A 170      14.712  -9.162   4.914  1.00 10.00      A   
ATOM   1608  C   ASP A 170      16.532 -11.435   8.546  1.00 10.00      A   
ATOM   1609  O   ASP A 170      17.742 -11.335   8.334  1.00 10.00      A   
ATOM   1610  N   VAL A 171      16.033 -12.168   9.530  1.00 10.00      A   
ATOM   1611  HN  VAL A 171      15.059 -12.193   9.663  1.00 10.00      A   
ATOM   1612  CA  VAL A 171      16.893 -12.923  10.429  1.00 10.00      A   
ATOM   1613  CB  VAL A 171      16.304 -12.992  11.855  1.00 10.00      A   
ATOM   1614  CG1 VAL A 171      17.223 -13.765  12.794  1.00 10.00      A   
ATOM   1615  CG2 VAL A 171      16.056 -11.590  12.391  1.00 10.00      A   
ATOM   1616  C   VAL A 171      17.106 -14.335   9.891  1.00 10.00      A   
ATOM   1617  O   VAL A 171      18.233 -14.823   9.827  1.00 10.00      A   
ATOM   1618  N   SER A 172      16.015 -14.990   9.511  1.00 10.00      A   
ATOM   1619  HN  SER A 172      15.139 -14.553   9.597  1.00 10.00      A   
ATOM   1620  CA  SER A 172      16.077 -16.344   8.975  1.00 10.00      A   
ATOM   1621  CB  SER A 172      16.212 -17.364  10.106  1.00 10.00      A   
ATOM   1622  OG  SER A 172      17.470 -17.250  10.758  1.00 10.00      A   
ATOM   1623  HG  SER A 172      17.924 -16.452  10.444  1.00 10.00      A   
ATOM   1624  C   SER A 172      14.843 -16.647   8.126  1.00 10.00      A   
ATOM   1625  O   SER A 172      13.713 -16.408   8.549  1.00 10.00      A   
ATOM   1626  N   GLY A 173      15.068 -17.180   6.931  1.00 10.00      A   
ATOM   1627  HN  GLY A 173      15.995 -17.362   6.652  1.00 10.00      A   
ATOM   1628  CA  GLY A 173      13.965 -17.498   6.035  1.00 10.00      A   
ATOM   1629  C   GLY A 173      13.416 -18.898   6.248  1.00 10.00      A   
ATOM   1630  O   GLY A 173      12.738 -19.445   5.382  1.00 10.00      A   
ATOM   1631  N   HIS A 174      13.689 -19.472   7.411  1.00 10.00      A   
ATOM   1632  HN  HIS A 174      14.217 -18.982   8.072  1.00 10.00      A   
ATOM   1633  CA  HIS A 174      13.225 -20.816   7.728  1.00 10.00      A   
ATOM   1634  CB  HIS A 174      14.113 -21.445   8.803  1.00 10.00      A   
ATOM   1635  CG  HIS A 174      14.244 -22.933   8.696  1.00 10.00      A   
ATOM   1636  ND1 HIS A 174      15.182 -23.516   7.870  1.00 10.00      A   
ATOM   1637  CD2 HIS A 174      13.543 -23.904   9.329  1.00 10.00      A   
ATOM   1638  CE1 HIS A 174      15.030 -24.820   8.022  1.00 10.00      A   
ATOM   1639  NE2 HIS A 174      14.052 -25.097   8.893  1.00 10.00      A   
ATOM   1640  HE2 HIS A 174      13.762 -25.990   9.179  1.00 10.00      A   
ATOM   1641  C   HIS A 174      11.768 -20.791   8.177  1.00 10.00      A   
ATOM   1642  O   HIS A 174      11.132 -21.835   8.321  1.00 10.00      A   
ATOM   1643  N   TRP A 175      11.238 -19.586   8.367  1.00 10.00      A   
ATOM   1644  HN  TRP A 175      11.796 -18.794   8.217  1.00 10.00      A   
ATOM   1645  CA  TRP A 175       9.859 -19.406   8.800  1.00 10.00      A   
ATOM   1646  CB  TRP A 175       9.548 -17.918   9.032  1.00 10.00      A   
ATOM   1647  CG  TRP A 175       9.596 -17.073   7.791  1.00 10.00      A   
ATOM   1648  CD1 TRP A 175      10.693 -16.463   7.256  1.00 10.00      A   
ATOM   1649  CD2 TRP A 175       8.495 -16.740   6.933  1.00 10.00      A   
ATOM   1650  NE1 TRP A 175      10.347 -15.780   6.117  1.00 10.00      A   
ATOM   1651  HE1 TRP A 175      10.962 -15.264   5.552  1.00 10.00      A   
ATOM   1652  CE2 TRP A 175       9.004 -15.933   5.898  1.00 10.00      A   
ATOM   1653  CE3 TRP A 175       7.131 -17.051   6.938  1.00 10.00      A   
ATOM   1654  CZ2 TRP A 175       8.199 -15.430   4.880  1.00 10.00      A   
ATOM   1655  CZ3 TRP A 175       6.334 -16.550   5.927  1.00 10.00      A   
ATOM   1656  CH2 TRP A 175       6.869 -15.749   4.913  1.00 10.00      A   
ATOM   1657  C   TRP A 175       8.878 -20.019   7.804  1.00 10.00      A   
ATOM   1658  O   TRP A 175       7.766 -20.394   8.168  1.00 10.00      A   
ATOM   1659  N   LEU A 176       9.308 -20.140   6.553  1.00 10.00      A   
ATOM   1660  HN  LEU A 176      10.216 -19.838   6.331  1.00 10.00      A   
ATOM   1661  CA  LEU A 176       8.466 -20.706   5.502  1.00 10.00      A   
ATOM   1662  CB  LEU A 176       9.100 -20.463   4.129  1.00 10.00      A   
ATOM   1663  CG  LEU A 176       8.183 -20.646   2.919  1.00 10.00      A   
ATOM   1664  CD1 LEU A 176       7.069 -19.608   2.932  1.00 10.00      A   
ATOM   1665  CD2 LEU A 176       8.983 -20.558   1.630  1.00 10.00      A   
ATOM   1666  C   LEU A 176       8.238 -22.203   5.724  1.00 10.00      A   
ATOM   1667  O   LEU A 176       7.288 -22.787   5.200  1.00 10.00      A   
ATOM   1668  N   SER A 177       9.107 -22.817   6.511  1.00 10.00      A   
ATOM   1669  HN  SER A 177       9.833 -22.301   6.920  1.00 10.00      A   
ATOM   1670  CA  SER A 177       9.003 -24.236   6.802  1.00 10.00      A   
ATOM   1671  CB  SER A 177      10.394 -24.814   7.066  1.00 10.00      A   
ATOM   1672  OG  SER A 177      11.335 -24.295   6.136  1.00 10.00      A   
ATOM   1673  HG  SER A 177      10.879 -23.732   5.500  1.00 10.00      A   
ATOM   1674  C   SER A 177       8.081 -24.481   7.998  1.00 10.00      A   
ATOM   1675  O   SER A 177       7.774 -25.624   8.332  1.00 10.00      A   
ATOM   1676  N   HIS A 178       7.633 -23.400   8.633  1.00 10.00      A   
ATOM   1677  HN  HIS A 178       7.910 -22.513   8.320  1.00 10.00      A   
ATOM   1678  CA  HIS A 178       6.745 -23.502   9.790  1.00 10.00      A   
ATOM   1679  CB  HIS A 178       6.793 -22.235  10.651  1.00 10.00      A   
ATOM   1680  CG  HIS A 178       8.008 -22.146  11.525  1.00 10.00      A   
ATOM   1681  ND1 HIS A 178       7.913 -22.163  12.900  1.00 10.00      A   
ATOM   1682  CD2 HIS A 178       9.313 -22.056  11.174  1.00 10.00      A   
ATOM   1683  CE1 HIS A 178       9.152 -22.086  13.349  1.00 10.00      A   
ATOM   1684  NE2 HIS A 178      10.030 -22.020  12.341  1.00 10.00      A   
ATOM   1685  HE2 HIS A 178      11.006 -21.970  12.424  1.00 10.00      A   
ATOM   1686  C   HIS A 178       5.314 -23.814   9.365  1.00 10.00      A   
ATOM   1687  O   HIS A 178       4.502 -24.269  10.173  1.00 10.00      A   
ATOM   1688  N   PHE A 179       5.009 -23.551   8.096  1.00 10.00      A   
ATOM   1689  HN  PHE A 179       5.692 -23.163   7.513  1.00 10.00      A   
ATOM   1690  CA  PHE A 179       3.688 -23.833   7.554  1.00 10.00      A   
ATOM   1691  CB  PHE A 179       3.561 -23.283   6.126  1.00 10.00      A   
ATOM   1692  CG  PHE A 179       3.325 -21.801   6.041  1.00 10.00      A   
ATOM   1693  CD1 PHE A 179       4.341 -20.944   5.640  1.00 10.00      A   
ATOM   1694  CD2 PHE A 179       2.087 -21.262   6.351  1.00 10.00      A   
ATOM   1695  CE1 PHE A 179       4.129 -19.581   5.552  1.00 10.00      A   
ATOM   1696  CE2 PHE A 179       1.868 -19.899   6.266  1.00 10.00      A   
ATOM   1697  CZ  PHE A 179       2.891 -19.058   5.866  1.00 10.00      A   
ATOM   1698  C   PHE A 179       3.474 -25.344   7.533  1.00 10.00      A   
ATOM   1699  O   PHE A 179       4.290 -26.073   6.960  1.00 10.00      A   
ATOM   1700  N   PRO A 180       2.402 -25.834   8.177  1.00 10.00      A   
ATOM   1701  CA  PRO A 180       2.092 -27.267   8.229  1.00 10.00      A   
ATOM   1702  CB  PRO A 180       0.721 -27.328   8.920  1.00 10.00      A   
ATOM   1703  CG  PRO A 180       0.202 -25.930   8.897  1.00 10.00      A   
ATOM   1704  CD  PRO A 180       1.409 -25.039   8.917  1.00 10.00      A   
ATOM   1705  C   PRO A 180       2.006 -27.879   6.836  1.00 10.00      A   
ATOM   1706  O   PRO A 180       1.564 -27.229   5.887  1.00 10.00      A   
ATOM   1707  N   ASP A 181       2.413 -29.138   6.718  1.00 10.00      A   
ATOM   1708  HN  ASP A 181       2.737 -29.616   7.517  1.00 10.00      A   
ATOM   1709  CA  ASP A 181       2.387 -29.833   5.436  1.00 10.00      A   
ATOM   1710  CB  ASP A 181       3.209 -31.124   5.482  1.00 10.00      A   
ATOM   1711  CG  ASP A 181       4.702 -30.877   5.349  1.00 10.00      A   
ATOM   1712  OD1 ASP A 181       5.160 -30.534   4.237  1.00 10.00      A   
ATOM   1713  OD2 ASP A 181       5.428 -31.028   6.354  1.00 10.00      A   
ATOM   1714  C   ASP A 181       0.957 -30.110   4.977  1.00 10.00      A   
ATOM   1715  O   ASP A 181       0.727 -30.559   3.853  1.00 10.00      A   
ATOM   1716  N   THR A 182       0.000 -29.859   5.862  1.00 10.00      A   
ATOM   1717  HN  THR A 182       0.250 -29.558   6.761  1.00 10.00      A   
ATOM   1718  CA  THR A 182      -1.409 -30.052   5.552  1.00 10.00      A   
ATOM   1719  CB  THR A 182      -2.147 -30.674   6.746  1.00 10.00      A   
ATOM   1720  OG1 THR A 182      -1.181 -31.110   7.713  1.00 10.00      A   
ATOM   1721  HG1 THR A 182      -1.580 -31.086   8.593  1.00 10.00      A   
ATOM   1722  CG2 THR A 182      -2.976 -31.867   6.295  1.00 10.00      A   
ATOM   1723  C   THR A 182      -2.062 -28.714   5.196  1.00 10.00      A   
ATOM   1724  O   THR A 182      -3.265 -28.638   4.953  1.00 10.00      A   
ATOM   1725  N   TYR A 183      -1.256 -27.659   5.166  1.00 10.00      A   
ATOM   1726  HN  TYR A 183      -0.301 -27.782   5.364  1.00 10.00      A   
ATOM   1727  CA  TYR A 183      -1.743 -26.326   4.838  1.00 10.00      A   
ATOM   1728  CB  TYR A 183      -0.859 -25.264   5.503  1.00 10.00      A   
ATOM   1729  CG  TYR A 183      -1.094 -23.850   5.024  1.00 10.00      A   
ATOM   1730  CD1 TYR A 183      -2.244 -23.154   5.375  1.00 10.00      A   
ATOM   1731  CD2 TYR A 183      -0.159 -23.211   4.222  1.00 10.00      A   
ATOM   1732  CE1 TYR A 183      -2.455 -21.860   4.936  1.00 10.00      A   
ATOM   1733  CE2 TYR A 183      -0.361 -21.921   3.781  1.00 10.00      A   
ATOM   1734  CZ  TYR A 183      -1.508 -21.251   4.140  1.00 10.00      A   
ATOM   1735  OH  TYR A 183      -1.708 -19.966   3.699  1.00 10.00      A   
ATOM   1736  HH  TYR A 183      -2.599 -19.677   3.944  1.00 10.00      A   
ATOM   1737  C   TYR A 183      -1.786 -26.129   3.325  1.00 10.00      A   
ATOM   1738  O   TYR A 183      -0.750 -26.136   2.656  1.00 10.00      A   
ATOM   1739  N   THR A 184      -2.990 -25.976   2.789  1.00 10.00      A   
ATOM   1740  HN  THR A 184      -3.780 -26.015   3.368  1.00 10.00      A   
ATOM   1741  CA  THR A 184      -3.170 -25.786   1.356  1.00 10.00      A   
ATOM   1742  CB  THR A 184      -3.790 -27.047   0.719  1.00 10.00      A   
ATOM   1743  OG1 THR A 184      -5.033 -27.347   1.372  1.00 10.00      A   
ATOM   1744  HG1 THR A 184      -5.759 -26.967   0.863  1.00 10.00      A   
ATOM   1745  CG2 THR A 184      -2.857 -28.240   0.866  1.00 10.00      A   
ATOM   1746  C   THR A 184      -4.082 -24.594   1.070  1.00 10.00      A   
ATOM   1747  O   THR A 184      -4.567 -24.425  -0.047  1.00 10.00      A   
ATOM   1748  N   SER A 185      -4.300 -23.757   2.078  1.00 10.00      A   
ATOM   1749  HN  SER A 185      -3.865 -23.920   2.938  1.00 10.00      A   
ATOM   1750  CA  SER A 185      -5.178 -22.599   1.936  1.00 10.00      A   
ATOM   1751  CB  SER A 185      -5.838 -22.282   3.280  1.00 10.00      A   
ATOM   1752  OG  SER A 185      -6.405 -23.454   3.844  1.00 10.00      A   
ATOM   1753  HG  SER A 185      -6.866 -23.945   3.156  1.00 10.00      A   
ATOM   1754  C   SER A 185      -4.456 -21.367   1.387  1.00 10.00      A   
ATOM   1755  O   SER A 185      -5.002 -20.264   1.408  1.00 10.00      A   
ATOM   1756  N   LEU A 186      -3.243 -21.556   0.882  1.00 10.00      A   
ATOM   1757  HN  LEU A 186      -2.867 -22.459   0.862  1.00 10.00      A   
ATOM   1758  CA  LEU A 186      -2.470 -20.444   0.334  1.00 10.00      A   
ATOM   1759  CB  LEU A 186      -0.984 -20.796   0.232  1.00 10.00      A   
ATOM   1760  CG  LEU A 186      -0.084 -19.761  -0.447  1.00 10.00      A   
ATOM   1761  CD1 LEU A 186      -0.122 -18.437   0.301  1.00 10.00      A   
ATOM   1762  CD2 LEU A 186       1.341 -20.279  -0.541  1.00 10.00      A   
ATOM   1763  C   LEU A 186      -3.017 -20.019  -1.023  1.00 10.00      A   
ATOM   1764  O   LEU A 186      -3.158 -20.840  -1.933  1.00 10.00      A   
ATOM   1765  N   VAL A 187      -3.352 -18.739  -1.141  1.00 10.00      A   
ATOM   1766  HN  VAL A 187      -3.246 -18.143  -0.364  1.00 10.00      A   
ATOM   1767  CA  VAL A 187      -3.884 -18.193  -2.383  1.00 10.00      A   
ATOM   1768  CB  VAL A 187      -5.297 -17.596  -2.186  1.00 10.00      A   
ATOM   1769  CG1 VAL A 187      -5.873 -17.111  -3.511  1.00 10.00      A   
ATOM   1770  CG2 VAL A 187      -6.226 -18.612  -1.541  1.00 10.00      A   
ATOM   1771  C   VAL A 187      -2.953 -17.120  -2.939  1.00 10.00      A   
ATOM   1772  O   VAL A 187      -2.540 -17.177  -4.097  1.00 10.00      A   
ATOM   1773  N   SER A 188      -2.607 -16.148  -2.110  1.00 10.00      A   
ATOM   1774  HN  SER A 188      -2.947 -16.155  -1.186  1.00 10.00      A   
ATOM   1775  CA  SER A 188      -1.733 -15.069  -2.540  1.00 10.00      A   
ATOM   1776  CB  SER A 188      -2.545 -13.796  -2.787  1.00 10.00      A   
ATOM   1777  OG  SER A 188      -3.656 -14.055  -3.629  1.00 10.00      A   
ATOM   1778  HG  SER A 188      -3.776 -13.317  -4.235  1.00 10.00      A   
ATOM   1779  C   SER A 188      -0.632 -14.807  -1.521  1.00 10.00      A   
ATOM   1780  O   SER A 188      -0.903 -14.589  -0.338  1.00 10.00      A   
ATOM   1781  N   LEU A 189       0.610 -14.830  -1.984  1.00 10.00      A   
ATOM   1782  HN  LEU A 189       0.767 -15.006  -2.939  1.00 10.00      A   
ATOM   1783  CA  LEU A 189       1.751 -14.592  -1.118  1.00 10.00      A   
ATOM   1784  CB  LEU A 189       2.488 -15.904  -0.824  1.00 10.00      A   
ATOM   1785  CG  LEU A 189       3.748 -15.799   0.041  1.00 10.00      A   
ATOM   1786  CD1 LEU A 189       3.400 -15.315   1.440  1.00 10.00      A   
ATOM   1787  CD2 LEU A 189       4.471 -17.135   0.104  1.00 10.00      A   
ATOM   1788  C   LEU A 189       2.700 -13.586  -1.753  1.00 10.00      A   
ATOM   1789  O   LEU A 189       3.073 -13.722  -2.917  1.00 10.00      A   
ATOM   1790  N   ASN A 190       3.073 -12.572  -0.986  1.00 10.00      A   
ATOM   1791  HN  ASN A 190       2.729 -12.515  -0.066  1.00 10.00      A   
ATOM   1792  CA  ASN A 190       3.983 -11.540  -1.463  1.00 10.00      A   
ATOM   1793  CB  ASN A 190       3.239 -10.218  -1.660  1.00 10.00      A   
ATOM   1794  CG  ASN A 190       4.142  -9.110  -2.175  1.00 10.00      A   
ATOM   1795  OD1 ASN A 190       5.163  -9.369  -2.801  1.00 10.00      A   
ATOM   1796  ND2 ASN A 190       3.772  -7.869  -1.918  1.00 10.00      A   
ATOM   1797 HD21 ASN A 190       2.933  -7.723  -1.406  1.00 10.00      A   
ATOM   1798 HD22 ASN A 190       4.341  -7.142  -2.246  1.00 10.00      A   
ATOM   1799  C   ASN A 190       5.126 -11.352  -0.478  1.00 10.00      A   
ATOM   1800  O   ASN A 190       4.933 -10.821   0.617  1.00 10.00      A   
ATOM   1801  N   ILE A 191       6.315 -11.788  -0.868  1.00 10.00      A   
ATOM   1802  HN  ILE A 191       6.411 -12.193  -1.761  1.00 10.00      A   
ATOM   1803  CA  ILE A 191       7.489 -11.674  -0.011  1.00 10.00      A   
ATOM   1804  CB  ILE A 191       7.851 -13.030   0.645  1.00 10.00      A   
ATOM   1805  CG1 ILE A 191       7.898 -14.152  -0.402  1.00 10.00      A   
ATOM   1806  CG2 ILE A 191       6.872 -13.371   1.764  1.00 10.00      A   
ATOM   1807  CD1 ILE A 191       8.434 -15.467   0.127  1.00 10.00      A   
ATOM   1808  C   ILE A 191       8.695 -11.153  -0.790  1.00 10.00      A   
ATOM   1809  O   ILE A 191       9.837 -11.498  -0.484  1.00 10.00      A   
ATOM   1810  N   SER A 192       8.440 -10.306  -1.785  1.00 10.00      A   
ATOM   1811  HN  SER A 192       7.510 -10.050  -1.974  1.00 10.00      A   
ATOM   1812  CA  SER A 192       9.509  -9.750  -2.614  1.00 10.00      A   
ATOM   1813  CB  SER A 192       8.919  -9.095  -3.865  1.00 10.00      A   
ATOM   1814  OG  SER A 192       7.767  -8.335  -3.545  1.00 10.00      A   
ATOM   1815  HG  SER A 192       8.033  -7.523  -3.094  1.00 10.00      A   
ATOM   1816  C   SER A 192      10.384  -8.750  -1.860  1.00 10.00      A   
ATOM   1817  O   SER A 192      11.458  -8.378  -2.325  1.00 10.00      A   
ATOM   1818  N   CYS A 193       9.923  -8.321  -0.700  1.00 10.00      A   
ATOM   1819  HN  CYS A 193       9.063  -8.657  -0.372  1.00 10.00      A   
ATOM   1820  CA  CYS A 193      10.656  -7.356   0.105  1.00 10.00      A   
ATOM   1821  CB  CYS A 193       9.685  -6.639   1.035  1.00 10.00      A   
ATOM   1822  SG  CYS A 193       8.530  -7.756   1.864  1.00 10.00      A   
ATOM   1823  HG  CYS A 193       7.342  -7.164   1.898  1.00 10.00      A   
ATOM   1824  C   CYS A 193      11.753  -8.022   0.932  1.00 10.00      A   
ATOM   1825  O   CYS A 193      12.710  -7.364   1.341  1.00 10.00      A   
ATOM   1826  N   LEU A 194      11.609  -9.323   1.169  1.00 10.00      A   
ATOM   1827  HN  LEU A 194      10.841  -9.796   0.788  1.00 10.00      A   
ATOM   1828  CA  LEU A 194      12.569 -10.070   1.973  1.00 10.00      A   
ATOM   1829  CB  LEU A 194      12.014 -11.452   2.328  1.00 10.00      A   
ATOM   1830  CG  LEU A 194      10.758 -11.476   3.204  1.00 10.00      A   
ATOM   1831  CD1 LEU A 194      10.327 -12.907   3.470  1.00 10.00      A   
ATOM   1832  CD2 LEU A 194      10.993 -10.734   4.512  1.00 10.00      A   
ATOM   1833  C   LEU A 194      13.920 -10.214   1.280  1.00 10.00      A   
ATOM   1834  O   LEU A 194      14.021 -10.157   0.052  1.00 10.00      A   
ATOM   1835  N   ALA A 195      14.952 -10.406   2.081  1.00 10.00      A   
ATOM   1836  HN  ALA A 195      14.798 -10.423   3.057  1.00 10.00      A   
ATOM   1837  CA  ALA A 195      16.306 -10.574   1.577  1.00 10.00      A   
ATOM   1838  CB  ALA A 195      17.193  -9.439   2.065  1.00 10.00      A   
ATOM   1839  C   ALA A 195      16.875 -11.917   2.017  1.00 10.00      A   
ATOM   1840  O   ALA A 195      17.910 -12.363   1.515  1.00 10.00      A   
ATOM   1841  N   SER A 196      16.191 -12.554   2.954  1.00 10.00      A   
ATOM   1842  HN  SER A 196      15.367 -12.144   3.314  1.00 10.00      A   
ATOM   1843  CA  SER A 196      16.622 -13.842   3.470  1.00 10.00      A   
ATOM   1844  CB  SER A 196      15.909 -14.163   4.789  1.00 10.00      A   
ATOM   1845  OG  SER A 196      14.519 -13.891   4.702  1.00 10.00      A   
ATOM   1846  HG  SER A 196      14.374 -12.925   4.730  1.00 10.00      A   
ATOM   1847  C   SER A 196      16.377 -14.943   2.450  1.00 10.00      A   
ATOM   1848  O   SER A 196      15.477 -14.842   1.613  1.00 10.00      A   
ATOM   1849  N   GLU A 197      17.181 -15.989   2.518  1.00 10.00      A   
ATOM   1850  HN  GLU A 197      17.882 -16.011   3.203  1.00 10.00      A   
ATOM   1851  CA  GLU A 197      17.047 -17.104   1.603  1.00 10.00      A   
ATOM   1852  CB  GLU A 197      18.418 -17.675   1.253  1.00 10.00      A   
ATOM   1853  CG  GLU A 197      18.395 -18.685   0.121  1.00 10.00      A   
ATOM   1854  CD  GLU A 197      19.738 -19.352  -0.086  1.00 10.00      A   
ATOM   1855  OE1 GLU A 197      19.978 -20.424   0.512  1.00 10.00      A   
ATOM   1856  OE2 GLU A 197      20.566 -18.814  -0.848  1.00 10.00      A   
ATOM   1857  C   GLU A 197      16.153 -18.181   2.203  1.00 10.00      A   
ATOM   1858  O   GLU A 197      16.575 -18.940   3.075  1.00 10.00      A   
ATOM   1859  N   VAL A 198      14.910 -18.222   1.752  1.00 10.00      A   
ATOM   1860  HN  VAL A 198      14.627 -17.577   1.075  1.00 10.00      A   
ATOM   1861  CA  VAL A 198      13.955 -19.206   2.237  1.00 10.00      A   
ATOM   1862  CB  VAL A 198      12.504 -18.830   1.867  1.00 10.00      A   
ATOM   1863  CG1 VAL A 198      12.070 -17.572   2.606  1.00 10.00      A   
ATOM   1864  CG2 VAL A 198      12.353 -18.648   0.363  1.00 10.00      A   
ATOM   1865  C   VAL A 198      14.284 -20.589   1.688  1.00 10.00      A   
ATOM   1866  O   VAL A 198      14.882 -20.716   0.618  1.00 10.00      A   
ATOM   1867  N   SER A 199      13.913 -21.616   2.432  1.00 10.00      A   
ATOM   1868  HN  SER A 199      13.461 -21.454   3.289  1.00 10.00      A   
ATOM   1869  CA  SER A 199      14.162 -22.987   2.018  1.00 10.00      A   
ATOM   1870  CB  SER A 199      13.780 -23.931   3.157  1.00 10.00      A   
ATOM   1871  OG  SER A 199      13.150 -23.206   4.201  1.00 10.00      A   
ATOM   1872  HG  SER A 199      13.056 -23.774   4.974  1.00 10.00      A   
ATOM   1873  C   SER A 199      13.368 -23.330   0.755  1.00 10.00      A   
ATOM   1874  O   SER A 199      12.142 -23.435   0.790  1.00 10.00      A   
ATOM   1875  N   PHE A 200      14.077 -23.499  -0.359  1.00 10.00      A   
ATOM   1876  HN  PHE A 200      15.054 -23.399  -0.318  1.00 10.00      A   
ATOM   1877  CA  PHE A 200      13.447 -23.830  -1.636  1.00 10.00      A   
ATOM   1878  CB  PHE A 200      14.498 -23.901  -2.750  1.00 10.00      A   
ATOM   1879  CG  PHE A 200      13.944 -24.328  -4.084  1.00 10.00      A   
ATOM   1880  CD1 PHE A 200      13.225 -23.440  -4.865  1.00 10.00      A   
ATOM   1881  CD2 PHE A 200      14.142 -25.619  -4.554  1.00 10.00      A   
ATOM   1882  CE1 PHE A 200      12.712 -23.828  -6.087  1.00 10.00      A   
ATOM   1883  CE2 PHE A 200      13.631 -26.013  -5.776  1.00 10.00      A   
ATOM   1884  CZ  PHE A 200      12.914 -25.117  -6.543  1.00 10.00      A   
ATOM   1885  C   PHE A 200      12.685 -25.150  -1.543  1.00 10.00      A   
ATOM   1886  O   PHE A 200      11.637 -25.321  -2.165  1.00 10.00      A   
ATOM   1887  N   SER A 201      13.219 -26.073  -0.760  1.00 10.00      A   
ATOM   1888  HN  SER A 201      14.063 -25.878  -0.297  1.00 10.00      A   
ATOM   1889  CA  SER A 201      12.608 -27.373  -0.567  1.00 10.00      A   
ATOM   1890  CB  SER A 201      13.453 -28.159   0.430  1.00 10.00      A   
ATOM   1891  OG  SER A 201      14.770 -27.625   0.477  1.00 10.00      A   
ATOM   1892  HG  SER A 201      15.411 -28.339   0.383  1.00 10.00      A   
ATOM   1893  C   SER A 201      11.176 -27.226  -0.056  1.00 10.00      A   
ATOM   1894  O   SER A 201      10.257 -27.884  -0.548  1.00 10.00      A   
ATOM   1895  N   ALA A 202      10.989 -26.331   0.909  1.00 10.00      A   
ATOM   1896  HN  ALA A 202      11.751 -25.805   1.226  1.00 10.00      A   
ATOM   1897  CA  ALA A 202       9.675 -26.092   1.486  1.00 10.00      A   
ATOM   1898  CB  ALA A 202       9.806 -25.409   2.839  1.00 10.00      A   
ATOM   1899  C   ALA A 202       8.829 -25.252   0.537  1.00 10.00      A   
ATOM   1900  O   ALA A 202       7.629 -25.483   0.390  1.00 10.00      A   
ATOM   1901  N   LEU A 203       9.475 -24.284  -0.113  1.00 10.00      A   
ATOM   1902  HN  LEU A 203      10.435 -24.156   0.058  1.00 10.00      A   
ATOM   1903  CA  LEU A 203       8.810 -23.398  -1.060  1.00 10.00      A   
ATOM   1904  CB  LEU A 203       9.822 -22.401  -1.640  1.00 10.00      A   
ATOM   1905  CG  LEU A 203       9.297 -21.416  -2.690  1.00 10.00      A   
ATOM   1906  CD1 LEU A 203       8.263 -20.478  -2.083  1.00 10.00      A   
ATOM   1907  CD2 LEU A 203      10.444 -20.629  -3.302  1.00 10.00      A   
ATOM   1908  C   LEU A 203       8.154 -24.195  -2.185  1.00 10.00      A   
ATOM   1909  O   LEU A 203       6.971 -24.017  -2.475  1.00 10.00      A   
ATOM   1910  N   GLU A 204       8.924 -25.086  -2.797  1.00 10.00      A   
ATOM   1911  HN  GLU A 204       9.860 -25.188  -2.508  1.00 10.00      A   
ATOM   1912  CA  GLU A 204       8.424 -25.912  -3.885  1.00 10.00      A   
ATOM   1913  CB  GLU A 204       9.531 -26.840  -4.394  1.00 10.00      A   
ATOM   1914  CG  GLU A 204       9.108 -27.737  -5.545  1.00 10.00      A   
ATOM   1915  CD  GLU A 204      10.168 -28.754  -5.911  1.00 10.00      A   
ATOM   1916  OE1 GLU A 204      10.702 -29.420  -4.996  1.00 10.00      A   
ATOM   1917  OE2 GLU A 204      10.465 -28.903  -7.115  1.00 10.00      A   
ATOM   1918  C   GLU A 204       7.217 -26.733  -3.438  1.00 10.00      A   
ATOM   1919  O   GLU A 204       6.173 -26.731  -4.096  1.00 10.00      A   
ATOM   1920  N   ARG A 205       7.351 -27.407  -2.301  1.00 10.00      A   
ATOM   1921  HN  ARG A 205       8.193 -27.335  -1.798  1.00 10.00      A   
ATOM   1922  CA  ARG A 205       6.276 -28.243  -1.776  1.00 10.00      A   
ATOM   1923  CB  ARG A 205       6.730 -28.982  -0.517  1.00 10.00      A   
ATOM   1924  CG  ARG A 205       5.863 -30.177  -0.154  1.00 10.00      A   
ATOM   1925  CD  ARG A 205       6.256 -30.754   1.194  1.00 10.00      A   
ATOM   1926  NE  ARG A 205       7.674 -31.097   1.254  1.00 10.00      A   
ATOM   1927  HE  ARG A 205       8.130 -31.288   0.400  1.00 10.00      A   
ATOM   1928  CZ  ARG A 205       8.374 -31.172   2.385  1.00 10.00      A   
ATOM   1929  NH1 ARG A 205       7.790 -30.929   3.557  1.00 10.00      A   
ATOM   1930 HH11 ARG A 205       8.345 -30.986   4.440  1.00 10.00      A   
ATOM   1931 HH12 ARG A 205       6.770 -30.677   3.602  1.00 10.00      A   
ATOM   1932  NH2 ARG A 205       9.661 -31.479   2.343  1.00 10.00      A   
ATOM   1933 HH21 ARG A 205      10.216 -31.543   3.224  1.00 10.00      A   
ATOM   1934 HH22 ARG A 205      10.126 -31.657   1.428  1.00 10.00      A   
ATOM   1935  C   ARG A 205       5.023 -27.423  -1.478  1.00 10.00      A   
ATOM   1936  O   ARG A 205       3.908 -27.852  -1.773  1.00 10.00      A   
ATOM   1937  N   LEU A 206       5.218 -26.245  -0.897  1.00 10.00      A   
ATOM   1938  HN  LEU A 206       6.136 -25.960  -0.691  1.00 10.00      A   
ATOM   1939  CA  LEU A 206       4.106 -25.364  -0.549  1.00 10.00      A   
ATOM   1940  CB  LEU A 206       4.600 -24.125   0.202  1.00 10.00      A   
ATOM   1941  CG  LEU A 206       4.406 -24.129   1.719  1.00 10.00      A   
ATOM   1942  CD1 LEU A 206       5.234 -23.029   2.359  1.00 10.00      A   
ATOM   1943  CD2 LEU A 206       2.937 -23.966   2.075  1.00 10.00      A   
ATOM   1944  C   LEU A 206       3.311 -24.950  -1.776  1.00 10.00      A   
ATOM   1945  O   LEU A 206       2.084 -25.003  -1.771  1.00 10.00      A   
ATOM   1946  N   VAL A 207       4.012 -24.563  -2.831  1.00 10.00      A   
ATOM   1947  HN  VAL A 207       4.996 -24.560  -2.778  1.00 10.00      A   
ATOM   1948  CA  VAL A 207       3.362 -24.138  -4.063  1.00 10.00      A   
ATOM   1949  CB  VAL A 207       4.368 -23.486  -5.034  1.00 10.00      A   
ATOM   1950  CG1 VAL A 207       3.682 -23.046  -6.318  1.00 10.00      A   
ATOM   1951  CG2 VAL A 207       5.063 -22.309  -4.368  1.00 10.00      A   
ATOM   1952  C   VAL A 207       2.662 -25.307  -4.759  1.00 10.00      A   
ATOM   1953  O   VAL A 207       1.572 -25.151  -5.307  1.00 10.00      A   
ATOM   1954  N   THR A 208       3.293 -26.472  -4.723  1.00 10.00      A   
ATOM   1955  HN  THR A 208       4.158 -26.527  -4.264  1.00 10.00      A   
ATOM   1956  CA  THR A 208       2.753 -27.670  -5.360  1.00 10.00      A   
ATOM   1957  CB  THR A 208       3.783 -28.823  -5.322  1.00 10.00      A   
ATOM   1958  OG1 THR A 208       5.040 -28.359  -5.829  1.00 10.00      A   
ATOM   1959  HG1 THR A 208       5.491 -27.846  -5.148  1.00 10.00      A   
ATOM   1960  CG2 THR A 208       3.319 -29.995  -6.173  1.00 10.00      A   
ATOM   1961  C   THR A 208       1.437 -28.134  -4.720  1.00 10.00      A   
ATOM   1962  O   THR A 208       0.552 -28.655  -5.406  1.00 10.00      A   
ATOM   1963  N   ARG A 209       1.298 -27.941  -3.411  1.00 10.00      A   
ATOM   1964  HN  ARG A 209       2.024 -27.515  -2.904  1.00 10.00      A   
ATOM   1965  CA  ARG A 209       0.089 -28.365  -2.713  1.00 10.00      A   
ATOM   1966  CB  ARG A 209       0.414 -28.915  -1.320  1.00 10.00      A   
ATOM   1967  CG  ARG A 209       1.024 -27.903  -0.364  1.00 10.00      A   
ATOM   1968  CD  ARG A 209       1.360 -28.550   0.967  1.00 10.00      A   
ATOM   1969  NE  ARG A 209       2.119 -27.665   1.849  1.00 10.00      A   
ATOM   1970  HE  ARG A 209       1.838 -26.722   1.894  1.00 10.00      A   
ATOM   1971  CZ  ARG A 209       3.153 -28.068   2.588  1.00 10.00      A   
ATOM   1972  NH1 ARG A 209       3.551 -29.336   2.541  1.00 10.00      A   
ATOM   1973 HH11 ARG A 209       3.059 -30.019   1.927  1.00 10.00      A   
ATOM   1974 HH12 ARG A 209       4.361 -29.664   3.132  1.00 10.00      A   
ATOM   1975  NH2 ARG A 209       3.788 -27.209   3.377  1.00 10.00      A   
ATOM   1976 HH21 ARG A 209       3.485 -26.214   3.422  1.00 10.00      A   
ATOM   1977 HH22 ARG A 209       4.597 -27.524   3.956  1.00 10.00      A   
ATOM   1978  C   ARG A 209      -0.978 -27.271  -2.636  1.00 10.00      A   
ATOM   1979  O   ARG A 209      -2.032 -27.468  -2.037  1.00 10.00      A   
ATOM   1980  N   CYS A 210      -0.715 -26.128  -3.250  1.00 10.00      A   
ATOM   1981  HN  CYS A 210       0.135 -26.020  -3.726  1.00 10.00      A   
ATOM   1982  CA  CYS A 210      -1.676 -25.033  -3.240  1.00 10.00      A   
ATOM   1983  CB  CYS A 210      -1.084 -23.792  -2.567  1.00 10.00      A   
ATOM   1984  SG  CYS A 210      -0.553 -24.061  -0.857  1.00 10.00      A   
ATOM   1985  HG  CYS A 210       0.732 -24.404  -0.890  1.00 10.00      A   
ATOM   1986  C   CYS A 210      -2.152 -24.717  -4.657  1.00 10.00      A   
ATOM   1987  O   CYS A 210      -1.595 -23.853  -5.333  1.00 10.00      A   
ATOM   1988  N   PRO A 211      -3.200 -25.413  -5.129  1.00 10.00      A   
ATOM   1989  CA  PRO A 211      -3.737 -25.217  -6.478  1.00 10.00      A   
ATOM   1990  CB  PRO A 211      -4.635 -26.439  -6.672  1.00 10.00      A   
ATOM   1991  CG  PRO A 211      -5.091 -26.780  -5.297  1.00 10.00      A   
ATOM   1992  CD  PRO A 211      -3.944 -26.448  -4.383  1.00 10.00      A   
ATOM   1993  C   PRO A 211      -4.553 -23.932  -6.618  1.00 10.00      A   
ATOM   1994  O   PRO A 211      -4.898 -23.523  -7.729  1.00 10.00      A   
ATOM   1995  N   ASN A 212      -4.857 -23.290  -5.496  1.00 10.00      A   
ATOM   1996  HN  ASN A 212      -4.545 -23.651  -4.635  1.00 10.00      A   
ATOM   1997  CA  ASN A 212      -5.639 -22.059  -5.517  1.00 10.00      A   
ATOM   1998  CB  ASN A 212      -6.525 -21.938  -4.274  1.00 10.00      A   
ATOM   1999  CG  ASN A 212      -7.497 -23.092  -4.117  1.00 10.00      A   
ATOM   2000  OD1 ASN A 212      -8.512 -23.165  -4.810  1.00 10.00      A   
ATOM   2001  ND2 ASN A 212      -7.201 -23.993  -3.196  1.00 10.00      A   
ATOM   2002 HD21 ASN A 212      -6.377 -23.869  -2.675  1.00 10.00      A   
ATOM   2003 HD22 ASN A 212      -7.820 -24.741  -3.056  1.00 10.00      A   
ATOM   2004  C   ASN A 212      -4.734 -20.842  -5.642  1.00 10.00      A   
ATOM   2005  O   ASN A 212      -5.208 -19.729  -5.875  1.00 10.00      A   
ATOM   2006  N   LEU A 213      -3.430 -21.074  -5.510  1.00 10.00      A   
ATOM   2007  HN  LEU A 213      -3.132 -21.993  -5.353  1.00 10.00      A   
ATOM   2008  CA  LEU A 213      -2.426 -20.016  -5.592  1.00 10.00      A   
ATOM   2009  CB  LEU A 213      -1.021 -20.628  -5.530  1.00 10.00      A   
ATOM   2010  CG  LEU A 213       0.013 -19.875  -4.692  1.00 10.00      A   
ATOM   2011  CD1 LEU A 213       1.183 -20.783  -4.356  1.00 10.00      A   
ATOM   2012  CD2 LEU A 213       0.499 -18.636  -5.424  1.00 10.00      A   
ATOM   2013  C   LEU A 213      -2.586 -19.191  -6.868  1.00 10.00      A   
ATOM   2014  O   LEU A 213      -2.636 -19.739  -7.969  1.00 10.00      A   
ATOM   2015  N   LYS A 214      -2.679 -17.875  -6.706  1.00 10.00      A   
ATOM   2016  HN  LYS A 214      -2.651 -17.504  -5.793  1.00 10.00      A   
ATOM   2017  CA  LYS A 214      -2.841 -16.968  -7.836  1.00 10.00      A   
ATOM   2018  CB  LYS A 214      -4.197 -16.259  -7.768  1.00 10.00      A   
ATOM   2019  CG  LYS A 214      -5.382 -17.156  -8.079  1.00 10.00      A   
ATOM   2020  CD  LYS A 214      -5.174 -17.899  -9.388  1.00 10.00      A   
ATOM   2021  CE  LYS A 214      -6.309 -18.867  -9.669  1.00 10.00      A   
ATOM   2022  NZ  LYS A 214      -6.546 -19.798  -8.532  1.00 10.00      A   
ATOM   2023  HZ1 LYS A 214      -5.952 -19.535  -7.716  1.00 10.00      A   
ATOM   2024  HZ2 LYS A 214      -6.322 -20.773  -8.814  1.00 10.00      A   
ATOM   2025  HZ3 LYS A 214      -7.545 -19.761  -8.244  1.00 10.00      A   
ATOM   2026  C   LYS A 214      -1.726 -15.935  -7.906  1.00 10.00      A   
ATOM   2027  O   LYS A 214      -1.260 -15.590  -8.992  1.00 10.00      A   
ATOM   2028  N   SER A 215      -1.320 -15.430  -6.751  1.00 10.00      A   
ATOM   2029  HN  SER A 215      -1.738 -15.737  -5.921  1.00 10.00      A   
ATOM   2030  CA  SER A 215      -0.268 -14.428  -6.689  1.00 10.00      A   
ATOM   2031  CB  SER A 215      -0.740 -13.200  -5.909  1.00 10.00      A   
ATOM   2032  OG  SER A 215      -2.025 -12.783  -6.339  1.00 10.00      A   
ATOM   2033  HG  SER A 215      -1.928 -11.991  -6.899  1.00 10.00      A   
ATOM   2034  C   SER A 215       0.993 -15.000  -6.056  1.00 10.00      A   
ATOM   2035  O   SER A 215       0.995 -15.386  -4.885  1.00 10.00      A   
ATOM   2036  N   LEU A 216       2.057 -15.062  -6.841  1.00 10.00      A   
ATOM   2037  HN  LEU A 216       1.987 -14.742  -7.772  1.00 10.00      A   
ATOM   2038  CA  LEU A 216       3.329 -15.583  -6.367  1.00 10.00      A   
ATOM   2039  CB  LEU A 216       3.676 -16.889  -7.089  1.00 10.00      A   
ATOM   2040  CG  LEU A 216       5.023 -17.528  -6.737  1.00 10.00      A   
ATOM   2041  CD1 LEU A 216       4.821 -18.793  -5.922  1.00 10.00      A   
ATOM   2042  CD2 LEU A 216       5.826 -17.826  -7.995  1.00 10.00      A   
ATOM   2043  C   LEU A 216       4.437 -14.558  -6.576  1.00 10.00      A   
ATOM   2044  O   LEU A 216       5.052 -14.500  -7.642  1.00 10.00      A   
ATOM   2045  N   LYS A 217       4.665 -13.729  -5.572  1.00 10.00      A   
ATOM   2046  HN  LYS A 217       4.130 -13.812  -4.752  1.00 10.00      A   
ATOM   2047  CA  LYS A 217       5.706 -12.722  -5.646  1.00 10.00      A   
ATOM   2048  CB  LYS A 217       5.164 -11.328  -5.321  1.00 10.00      A   
ATOM   2049  CG  LYS A 217       4.269 -10.742  -6.408  1.00 10.00      A   
ATOM   2050  CD  LYS A 217       4.133  -9.229  -6.273  1.00 10.00      A   
ATOM   2051  CE  LYS A 217       2.980  -8.845  -5.358  1.00 10.00      A   
ATOM   2052  NZ  LYS A 217       2.803  -7.372  -5.264  1.00 10.00      A   
ATOM   2053  HZ1 LYS A 217       3.651  -6.933  -4.852  1.00 10.00      A   
ATOM   2054  HZ2 LYS A 217       1.985  -7.149  -4.664  1.00 10.00      A   
ATOM   2055  HZ3 LYS A 217       2.643  -6.969  -6.209  1.00 10.00      A   
ATOM   2056  C   LYS A 217       6.869 -13.100  -4.736  1.00 10.00      A   
ATOM   2057  O   LYS A 217       6.788 -12.972  -3.510  1.00 10.00      A   
ATOM   2058  N   LEU A 218       7.940 -13.592  -5.349  1.00 10.00      A   
ATOM   2059  HN  LEU A 218       7.939 -13.662  -6.330  1.00 10.00      A   
ATOM   2060  CA  LEU A 218       9.122 -14.019  -4.619  1.00 10.00      A   
ATOM   2061  CB  LEU A 218       9.774 -15.214  -5.315  1.00 10.00      A   
ATOM   2062  CG  LEU A 218       8.884 -16.446  -5.500  1.00 10.00      A   
ATOM   2063  CD1 LEU A 218       9.586 -17.490  -6.350  1.00 10.00      A   
ATOM   2064  CD2 LEU A 218       8.489 -17.030  -4.151  1.00 10.00      A   
ATOM   2065  C   LEU A 218      10.127 -12.886  -4.476  1.00 10.00      A   
ATOM   2066  O   LEU A 218       9.978 -11.824  -5.085  1.00 10.00      A   
ATOM   2067  N   ASN A 219      11.159 -13.129  -3.681  1.00 10.00      A   
ATOM   2068  HN  ASN A 219      11.234 -14.007  -3.250  1.00 10.00      A   
ATOM   2069  CA  ASN A 219      12.194 -12.133  -3.434  1.00 10.00      A   
ATOM   2070  CB  ASN A 219      12.563 -12.074  -1.948  1.00 10.00      A   
ATOM   2071  CG  ASN A 219      13.163 -13.359  -1.402  1.00 10.00      A   
ATOM   2072  OD1 ASN A 219      12.891 -14.454  -1.895  1.00 10.00      A   
ATOM   2073  ND2 ASN A 219      13.982 -13.229  -0.371  1.00 10.00      A   
ATOM   2074 HD21 ASN A 219      14.149 -12.324  -0.026  1.00 10.00      A   
ATOM   2075 HD22 ASN A 219      14.383 -14.040   0.014  1.00 10.00      A   
ATOM   2076  C   ASN A 219      13.437 -12.353  -4.292  1.00 10.00      A   
ATOM   2077  O   ASN A 219      13.555 -13.356  -4.996  1.00 10.00      A   
ATOM   2078  N   ARG A 220      14.368 -11.406  -4.198  1.00 10.00      A   
ATOM   2079  HN  ARG A 220      14.208 -10.650  -3.590  1.00 10.00      A   
ATOM   2080  CA  ARG A 220      15.616 -11.424  -4.961  1.00 10.00      A   
ATOM   2081  CB  ARG A 220      16.358 -10.107  -4.711  1.00 10.00      A   
ATOM   2082  CG  ARG A 220      17.437  -9.752  -5.721  1.00 10.00      A   
ATOM   2083  CD  ARG A 220      18.112  -8.449  -5.325  1.00 10.00      A   
ATOM   2084  NE  ARG A 220      19.033  -7.952  -6.345  1.00 10.00      A   
ATOM   2085  HE  ARG A 220      18.940  -8.312  -7.254  1.00 10.00      A   
ATOM   2086  CZ  ARG A 220      19.973  -7.043  -6.112  1.00 10.00      A   
ATOM   2087  NH1 ARG A 220      20.123  -6.531  -4.898  1.00 10.00      A   
ATOM   2088 HH11 ARG A 220      20.872  -5.815  -4.720  1.00 10.00      A   
ATOM   2089 HH12 ARG A 220      19.497  -6.832  -4.118  1.00 10.00      A   
ATOM   2090  NH2 ARG A 220      20.751  -6.626  -7.101  1.00 10.00      A   
ATOM   2091 HH21 ARG A 220      20.618  -7.011  -8.075  1.00 10.00      A   
ATOM   2092 HH22 ARG A 220      21.492  -5.918  -6.924  1.00 10.00      A   
ATOM   2093  C   ARG A 220      16.516 -12.605  -4.590  1.00 10.00      A   
ATOM   2094  O   ARG A 220      17.463 -12.918  -5.307  1.00 10.00      A   
ATOM   2095  N   ALA A 221      16.216 -13.264  -3.478  1.00 10.00      A   
ATOM   2096  HN  ALA A 221      15.440 -12.986  -2.951  1.00 10.00      A   
ATOM   2097  CA  ALA A 221      17.015 -14.396  -3.029  1.00 10.00      A   
ATOM   2098  CB  ALA A 221      16.724 -14.708  -1.572  1.00 10.00      A   
ATOM   2099  C   ALA A 221      16.795 -15.633  -3.899  1.00 10.00      A   
ATOM   2100  O   ALA A 221      17.608 -16.557  -3.890  1.00 10.00      A   
ATOM   2101  N   VAL A 222      15.700 -15.649  -4.646  1.00 10.00      A   
ATOM   2102  HN  VAL A 222      15.096 -14.877  -4.633  1.00 10.00      A   
ATOM   2103  CA  VAL A 222      15.392 -16.778  -5.513  1.00 10.00      A   
ATOM   2104  CB  VAL A 222      13.873 -16.985  -5.665  1.00 10.00      A   
ATOM   2105  CG1 VAL A 222      13.581 -18.248  -6.460  1.00 10.00      A   
ATOM   2106  CG2 VAL A 222      13.208 -17.052  -4.298  1.00 10.00      A   
ATOM   2107  C   VAL A 222      16.028 -16.571  -6.886  1.00 10.00      A   
ATOM   2108  O   VAL A 222      15.687 -15.625  -7.600  1.00 10.00      A   
ATOM   2109  N   PRO A 223      16.970 -17.452  -7.265  1.00 10.00      A   
ATOM   2110  CA  PRO A 223      17.667 -17.358  -8.549  1.00 10.00      A   
ATOM   2111  CB  PRO A 223      18.811 -18.366  -8.408  1.00 10.00      A   
ATOM   2112  CG  PRO A 223      18.316 -19.361  -7.418  1.00 10.00      A   
ATOM   2113  CD  PRO A 223      17.430 -18.604  -6.467  1.00 10.00      A   
ATOM   2114  C   PRO A 223      16.783 -17.719  -9.744  1.00 10.00      A   
ATOM   2115  O   PRO A 223      15.869 -18.541  -9.640  1.00 10.00      A   
ATOM   2116  N   LEU A 224      17.089 -17.108 -10.884  1.00 10.00      A   
ATOM   2117  HN  LEU A 224      17.836 -16.468 -10.887  1.00 10.00      A   
ATOM   2118  CA  LEU A 224      16.350 -17.330 -12.127  1.00 10.00      A   
ATOM   2119  CB  LEU A 224      16.975 -16.480 -13.240  1.00 10.00      A   
ATOM   2120  CG  LEU A 224      16.320 -16.565 -14.619  1.00 10.00      A   
ATOM   2121  CD1 LEU A 224      14.931 -15.946 -14.592  1.00 10.00      A   
ATOM   2122  CD2 LEU A 224      17.190 -15.892 -15.670  1.00 10.00      A   
ATOM   2123  C   LEU A 224      16.374 -18.800 -12.536  1.00 10.00      A   
ATOM   2124  O   LEU A 224      15.402 -19.329 -13.078  1.00 10.00      A   
ATOM   2125  N   GLU A 225      17.482 -19.459 -12.241  1.00 10.00      A   
ATOM   2126  HN  GLU A 225      18.202 -18.986 -11.775  1.00 10.00      A   
ATOM   2127  CA  GLU A 225      17.669 -20.862 -12.583  1.00 10.00      A   
ATOM   2128  CB  GLU A 225      19.118 -21.274 -12.313  1.00 10.00      A   
ATOM   2129  CG  GLU A 225      20.151 -20.379 -12.986  1.00 10.00      A   
ATOM   2130  CD  GLU A 225      21.572 -20.801 -12.682  1.00 10.00      A   
ATOM   2131  OE1 GLU A 225      22.326 -20.000 -12.085  1.00 10.00      A   
ATOM   2132  OE2 GLU A 225      21.944 -21.937 -13.032  1.00 10.00      A   
ATOM   2133  C   GLU A 225      16.707 -21.783 -11.831  1.00 10.00      A   
ATOM   2134  O   GLU A 225      16.546 -22.948 -12.195  1.00 10.00      A   
ATOM   2135  N   LYS A 226      16.069 -21.265 -10.785  1.00 10.00      A   
ATOM   2136  HN  LYS A 226      16.226 -20.324 -10.543  1.00 10.00      A   
ATOM   2137  CA  LYS A 226      15.137 -22.060  -9.992  1.00 10.00      A   
ATOM   2138  CB  LYS A 226      15.445 -21.929  -8.498  1.00 10.00      A   
ATOM   2139  CG  LYS A 226      16.578 -22.825  -8.025  1.00 10.00      A   
ATOM   2140  CD  LYS A 226      16.145 -24.281  -7.977  1.00 10.00      A   
ATOM   2141  CE  LYS A 226      17.335 -25.227  -8.022  1.00 10.00      A   
ATOM   2142  NZ  LYS A 226      18.354 -24.903  -6.987  1.00 10.00      A   
ATOM   2143  HZ1 LYS A 226      18.623 -23.903  -7.057  1.00 10.00      A   
ATOM   2144  HZ2 LYS A 226      19.204 -25.484  -7.127  1.00 10.00      A   
ATOM   2145  HZ3 LYS A 226      17.976 -25.084  -6.031  1.00 10.00      A   
ATOM   2146  C   LYS A 226      13.683 -21.690 -10.275  1.00 10.00      A   
ATOM   2147  O   LYS A 226      12.767 -22.434  -9.925  1.00 10.00      A   
ATOM   2148  N   LEU A 227      13.478 -20.548 -10.924  1.00 10.00      A   
ATOM   2149  HN  LEU A 227      14.248 -20.000 -11.185  1.00 10.00      A   
ATOM   2150  CA  LEU A 227      12.132 -20.082 -11.250  1.00 10.00      A   
ATOM   2151  CB  LEU A 227      12.177 -18.667 -11.832  1.00 10.00      A   
ATOM   2152  CG  LEU A 227      12.576 -17.554 -10.861  1.00 10.00      A   
ATOM   2153  CD1 LEU A 227      12.621 -16.213 -11.575  1.00 10.00      A   
ATOM   2154  CD2 LEU A 227      11.613 -17.500  -9.686  1.00 10.00      A   
ATOM   2155  C   LEU A 227      11.437 -21.028 -12.220  1.00 10.00      A   
ATOM   2156  O   LEU A 227      10.227 -21.237 -12.139  1.00 10.00      A   
ATOM   2157  N   ALA A 228      12.221 -21.622 -13.115  1.00 10.00      A   
ATOM   2158  HN  ALA A 228      13.180 -21.427 -13.107  1.00 10.00      A   
ATOM   2159  CA  ALA A 228      11.693 -22.552 -14.107  1.00 10.00      A   
ATOM   2160  CB  ALA A 228      12.795 -23.011 -15.047  1.00 10.00      A   
ATOM   2161  C   ALA A 228      11.023 -23.751 -13.441  1.00 10.00      A   
ATOM   2162  O   ALA A 228      10.022 -24.269 -13.938  1.00 10.00      A   
ATOM   2163  N   THR A 229      11.574 -24.178 -12.310  1.00 10.00      A   
ATOM   2164  HN  THR A 229      12.366 -23.720 -11.959  1.00 10.00      A   
ATOM   2165  CA  THR A 229      11.033 -25.309 -11.572  1.00 10.00      A   
ATOM   2166  CB  THR A 229      12.060 -25.822 -10.546  1.00 10.00      A   
ATOM   2167  OG1 THR A 229      13.377 -25.698 -11.098  1.00 10.00      A   
ATOM   2168  HG1 THR A 229      13.362 -25.986 -12.021  1.00 10.00      A   
ATOM   2169  CG2 THR A 229      11.800 -27.281 -10.202  1.00 10.00      A   
ATOM   2170  C   THR A 229       9.753 -24.912 -10.836  1.00 10.00      A   
ATOM   2171  O   THR A 229       8.809 -25.697 -10.739  1.00 10.00      A   
ATOM   2172  N   LEU A 230       9.719 -23.681 -10.343  1.00 10.00      A   
ATOM   2173  HN  LEU A 230      10.492 -23.090 -10.477  1.00 10.00      A   
ATOM   2174  CA  LEU A 230       8.565 -23.180  -9.606  1.00 10.00      A   
ATOM   2175  CB  LEU A 230       8.934 -21.925  -8.824  1.00 10.00      A   
ATOM   2176  CG  LEU A 230       9.828 -22.150  -7.605  1.00 10.00      A   
ATOM   2177  CD1 LEU A 230      10.441 -20.839  -7.143  1.00 10.00      A   
ATOM   2178  CD2 LEU A 230       9.042 -22.798  -6.476  1.00 10.00      A   
ATOM   2179  C   LEU A 230       7.371 -22.921 -10.518  1.00 10.00      A   
ATOM   2180  O   LEU A 230       6.227 -23.197 -10.148  1.00 10.00      A   
ATOM   2181  N   LEU A 231       7.642 -22.424 -11.720  1.00 10.00      A   
ATOM   2182  HN  LEU A 231       8.578 -22.235 -11.961  1.00 10.00      A   
ATOM   2183  CA  LEU A 231       6.585 -22.132 -12.688  1.00 10.00      A   
ATOM   2184  CB  LEU A 231       7.131 -21.332 -13.872  1.00 10.00      A   
ATOM   2185  CG  LEU A 231       7.755 -19.975 -13.536  1.00 10.00      A   
ATOM   2186  CD1 LEU A 231       8.288 -19.302 -14.792  1.00 10.00      A   
ATOM   2187  CD2 LEU A 231       6.751 -19.083 -12.825  1.00 10.00      A   
ATOM   2188  C   LEU A 231       5.896 -23.411 -13.169  1.00 10.00      A   
ATOM   2189  O   LEU A 231       4.806 -23.366 -13.743  1.00 10.00      A   
ATOM   2190  N   GLN A 232       6.539 -24.548 -12.928  1.00 10.00      A   
ATOM   2191  HN  GLN A 232       7.410 -24.517 -12.477  1.00 10.00      A   
ATOM   2192  CA  GLN A 232       5.987 -25.838 -13.312  1.00 10.00      A   
ATOM   2193  CB  GLN A 232       7.113 -26.852 -13.541  1.00 10.00      A   
ATOM   2194  CG  GLN A 232       7.812 -26.727 -14.882  1.00 10.00      A   
ATOM   2195  CD  GLN A 232       6.905 -27.064 -16.049  1.00 10.00      A   
ATOM   2196  OE1 GLN A 232       5.929 -27.805 -15.905  1.00 10.00      A   
ATOM   2197  NE2 GLN A 232       7.229 -26.539 -17.215  1.00 10.00      A   
ATOM   2198 HE21 GLN A 232       8.028 -25.968 -17.260  1.00 10.00      A   
ATOM   2199 HE22 GLN A 232       6.665 -26.748 -17.991  1.00 10.00      A   
ATOM   2200  C   GLN A 232       5.056 -26.361 -12.223  1.00 10.00      A   
ATOM   2201  O   GLN A 232       4.340 -27.346 -12.416  1.00 10.00      A   
ATOM   2202  N   ARG A 233       5.075 -25.692 -11.074  1.00 10.00      A   
ATOM   2203  HN  ARG A 233       5.656 -24.906 -10.990  1.00 10.00      A   
ATOM   2204  CA  ARG A 233       4.253 -26.093  -9.941  1.00 10.00      A   
ATOM   2205  CB  ARG A 233       4.993 -25.858  -8.619  1.00 10.00      A   
ATOM   2206  CG  ARG A 233       6.337 -26.563  -8.512  1.00 10.00      A   
ATOM   2207  CD  ARG A 233       6.202 -28.054  -8.775  1.00 10.00      A   
ATOM   2208  NE  ARG A 233       7.428 -28.788  -8.466  1.00 10.00      A   
ATOM   2209  HE  ARG A 233       8.234 -28.262  -8.271  1.00 10.00      A   
ATOM   2210  CZ  ARG A 233       7.508 -30.117  -8.442  1.00 10.00      A   
ATOM   2211  NH1 ARG A 233       6.437 -30.853  -8.712  1.00 10.00      A   
ATOM   2212 HH11 ARG A 233       5.529 -30.400  -8.949  1.00 10.00      A   
ATOM   2213 HH12 ARG A 233       6.502 -31.893  -8.684  1.00 10.00      A   
ATOM   2214  NH2 ARG A 233       8.654 -30.711  -8.135  1.00 10.00      A   
ATOM   2215 HH21 ARG A 233       8.717 -31.754  -8.122  1.00 10.00      A   
ATOM   2216 HH22 ARG A 233       9.502 -30.135  -7.901  1.00 10.00      A   
ATOM   2217  C   ARG A 233       2.907 -25.376  -9.928  1.00 10.00      A   
ATOM   2218  O   ARG A 233       1.889 -25.962  -9.561  1.00 10.00      A   
ATOM   2219  N   ALA A 234       2.898 -24.114 -10.341  1.00 10.00      A   
ATOM   2220  HN  ALA A 234       3.733 -23.704 -10.650  1.00 10.00      A   
ATOM   2221  CA  ALA A 234       1.664 -23.331 -10.356  1.00 10.00      A   
ATOM   2222  CB  ALA A 234       1.771 -22.154  -9.398  1.00 10.00      A   
ATOM   2223  C   ALA A 234       1.319 -22.845 -11.763  1.00 10.00      A   
ATOM   2224  O   ALA A 234       1.732 -21.758 -12.167  1.00 10.00      A   
ATOM   2225  N   PRO A 235       0.560 -23.642 -12.531  1.00 10.00      A   
ATOM   2226  CA  PRO A 235       0.162 -23.278 -13.890  1.00 10.00      A   
ATOM   2227  CB  PRO A 235      -0.134 -24.637 -14.525  1.00 10.00      A   
ATOM   2228  CG  PRO A 235      -0.627 -25.479 -13.397  1.00 10.00      A   
ATOM   2229  CD  PRO A 235       0.051 -24.975 -12.150  1.00 10.00      A   
ATOM   2230  C   PRO A 235      -1.089 -22.397 -13.915  1.00 10.00      A   
ATOM   2231  O   PRO A 235      -1.540 -21.970 -14.978  1.00 10.00      A   
ATOM   2232  N   GLN A 236      -1.648 -22.124 -12.742  1.00 10.00      A   
ATOM   2233  HN  GLN A 236      -1.251 -22.501 -11.925  1.00 10.00      A   
ATOM   2234  CA  GLN A 236      -2.850 -21.292 -12.639  1.00 10.00      A   
ATOM   2235  CB  GLN A 236      -3.904 -21.965 -11.749  1.00 10.00      A   
ATOM   2236  CG  GLN A 236      -3.644 -21.853 -10.250  1.00 10.00      A   
ATOM   2237  CD  GLN A 236      -2.507 -22.735  -9.768  1.00 10.00      A   
ATOM   2238  OE1 GLN A 236      -2.282 -23.823 -10.292  1.00 10.00      A   
ATOM   2239  NE2 GLN A 236      -1.784 -22.270  -8.766  1.00 10.00      A   
ATOM   2240 HE21 GLN A 236      -2.019 -21.385  -8.395  1.00 10.00      A   
ATOM   2241 HE22 GLN A 236      -1.046 -22.824  -8.429  1.00 10.00      A   
ATOM   2242  C   GLN A 236      -2.516 -19.900 -12.106  1.00 10.00      A   
ATOM   2243  O   GLN A 236      -3.405 -19.125 -11.752  1.00 10.00      A   
ATOM   2244  N   LEU A 237      -1.226 -19.595 -12.054  1.00 10.00      A   
ATOM   2245  HN  LEU A 237      -0.571 -20.256 -12.358  1.00 10.00      A   
ATOM   2246  CA  LEU A 237      -0.751 -18.308 -11.557  1.00 10.00      A   
ATOM   2247  CB  LEU A 237       0.774 -18.296 -11.527  1.00 10.00      A   
ATOM   2248  CG  LEU A 237       1.408 -17.482 -10.405  1.00 10.00      A   
ATOM   2249  CD1 LEU A 237       1.093 -18.110  -9.057  1.00 10.00      A   
ATOM   2250  CD2 LEU A 237       2.909 -17.372 -10.613  1.00 10.00      A   
ATOM   2251  C   LEU A 237      -1.258 -17.153 -12.416  1.00 10.00      A   
ATOM   2252  O   LEU A 237      -1.279 -17.247 -13.645  1.00 10.00      A   
ATOM   2253  N   GLU A 238      -1.664 -16.067 -11.761  1.00 10.00      A   
ATOM   2254  HN  GLU A 238      -1.617 -16.056 -10.782  1.00 10.00      A   
ATOM   2255  CA  GLU A 238      -2.166 -14.885 -12.456  1.00 10.00      A   
ATOM   2256  CB  GLU A 238      -3.566 -14.504 -11.967  1.00 10.00      A   
ATOM   2257  CG  GLU A 238      -4.631 -15.543 -12.274  1.00 10.00      A   
ATOM   2258  CD  GLU A 238      -6.043 -15.022 -12.083  1.00 10.00      A   
ATOM   2259  OE1 GLU A 238      -6.434 -14.080 -12.803  1.00 10.00      A   
ATOM   2260  OE2 GLU A 238      -6.778 -15.565 -11.228  1.00 10.00      A   
ATOM   2261  C   GLU A 238      -1.198 -13.718 -12.280  1.00 10.00      A   
ATOM   2262  O   GLU A 238      -0.996 -12.918 -13.196  1.00 10.00      A   
ATOM   2263  N   GLU A 239      -0.605 -13.622 -11.099  1.00 10.00      A   
ATOM   2264  HN  GLU A 239      -0.814 -14.283 -10.403  1.00 10.00      A   
ATOM   2265  CA  GLU A 239       0.355 -12.565 -10.804  1.00 10.00      A   
ATOM   2266  CB  GLU A 239      -0.152 -11.661  -9.675  1.00 10.00      A   
ATOM   2267  CG  GLU A 239      -1.457 -10.944  -9.992  1.00 10.00      A   
ATOM   2268  CD  GLU A 239      -1.950 -10.104  -8.833  1.00 10.00      A   
ATOM   2269  OE1 GLU A 239      -1.868 -10.570  -7.680  1.00 10.00      A   
ATOM   2270  OE2 GLU A 239      -2.426  -8.972  -9.067  1.00 10.00      A   
ATOM   2271  C   GLU A 239       1.694 -13.189 -10.433  1.00 10.00      A   
ATOM   2272  O   GLU A 239       1.801 -13.900  -9.433  1.00 10.00      A   
ATOM   2273  N   LEU A 240       2.712 -12.922 -11.240  1.00 10.00      A   
ATOM   2274  HN  LEU A 240       2.577 -12.310 -11.998  1.00 10.00      A   
ATOM   2275  CA  LEU A 240       4.032 -13.488 -11.009  1.00 10.00      A   
ATOM   2276  CB  LEU A 240       4.507 -14.280 -12.235  1.00 10.00      A   
ATOM   2277  CG  LEU A 240       5.972 -14.735 -12.232  1.00 10.00      A   
ATOM   2278  CD1 LEU A 240       6.233 -15.742 -11.120  1.00 10.00      A   
ATOM   2279  CD2 LEU A 240       6.360 -15.311 -13.586  1.00 10.00      A   
ATOM   2280  C   LEU A 240       5.060 -12.431 -10.628  1.00 10.00      A   
ATOM   2281  O   LEU A 240       5.280 -11.460 -11.356  1.00 10.00      A   
ATOM   2282  N   GLY A 241       5.673 -12.631  -9.476  1.00 10.00      A   
ATOM   2283  HN  GLY A 241       5.422 -13.412  -8.930  1.00 10.00      A   
ATOM   2284  CA  GLY A 241       6.697 -11.729  -9.002  1.00 10.00      A   
ATOM   2285  C   GLY A 241       8.051 -12.397  -9.069  1.00 10.00      A   
ATOM   2286  O   GLY A 241       8.407 -13.184  -8.191  1.00 10.00      A   
ATOM   2287  N   THR A 242       8.799 -12.097 -10.118  1.00 10.00      A   
ATOM   2288  HN  THR A 242       8.468 -11.439 -10.766  1.00 10.00      A   
ATOM   2289  CA  THR A 242      10.112 -12.695 -10.318  1.00 10.00      A   
ATOM   2290  CB  THR A 242      10.595 -12.491 -11.767  1.00 10.00      A   
ATOM   2291  OG1 THR A 242      10.418 -11.120 -12.149  1.00 10.00      A   
ATOM   2292  HG1 THR A 242       9.483 -10.888 -12.105  1.00 10.00      A   
ATOM   2293  CG2 THR A 242       9.817 -13.383 -12.722  1.00 10.00      A   
ATOM   2294  C   THR A 242      11.149 -12.119  -9.357  1.00 10.00      A   
ATOM   2295  O   THR A 242      11.070 -10.949  -8.972  1.00 10.00      A   
ATOM   2296  N   GLY A 243      12.110 -12.949  -8.971  1.00 10.00      A   
ATOM   2297  HN  GLY A 243      12.111 -13.871  -9.304  1.00 10.00      A   
ATOM   2298  CA  GLY A 243      13.159 -12.508  -8.075  1.00 10.00      A   
ATOM   2299  C   GLY A 243      14.400 -12.114  -8.843  1.00 10.00      A   
ATOM   2300  O   GLY A 243      14.415 -11.086  -9.523  1.00 10.00      A   
ATOM   2301  N   GLY A 244      15.435 -12.937  -8.756  1.00 10.00      A   
ATOM   2302  HN  GLY A 244      15.359 -13.755  -8.212  1.00 10.00      A   
ATOM   2303  CA  GLY A 244      16.664 -12.656  -9.464  1.00 10.00      A   
ATOM   2304  C   GLY A 244      16.552 -13.034 -10.929  1.00 10.00      A   
ATOM   2305  O   GLY A 244      16.289 -14.189 -11.257  1.00 10.00      A   
ATOM   2306  N   TYR A 245      16.745 -12.064 -11.812  1.00 10.00      A   
ATOM   2307  HN  TYR A 245      16.958 -11.156 -11.493  1.00 10.00      A   
ATOM   2308  CA  TYR A 245      16.644 -12.303 -13.244  1.00 10.00      A   
ATOM   2309  CB  TYR A 245      15.755 -11.233 -13.885  1.00 10.00      A   
ATOM   2310  CG  TYR A 245      14.877 -11.743 -15.005  1.00 10.00      A   
ATOM   2311  CD1 TYR A 245      13.741 -12.487 -14.731  1.00 10.00      A   
ATOM   2312  CD2 TYR A 245      15.185 -11.480 -16.334  1.00 10.00      A   
ATOM   2313  CE1 TYR A 245      12.934 -12.954 -15.746  1.00 10.00      A   
ATOM   2314  CE2 TYR A 245      14.383 -11.944 -17.357  1.00 10.00      A   
ATOM   2315  CZ  TYR A 245      13.258 -12.681 -17.057  1.00 10.00      A   
ATOM   2316  OH  TYR A 245      12.450 -13.143 -18.070  1.00 10.00      A   
ATOM   2317  HH  TYR A 245      12.971 -13.241 -18.879  1.00 10.00      A   
ATOM   2318  C   TYR A 245      18.022 -12.300 -13.897  1.00 10.00      A   
ATOM   2319  O   TYR A 245      18.147 -12.142 -15.113  1.00 10.00      A   
ATOM   2320  N   THR A 246      19.052 -12.485 -13.086  1.00 10.00      A   
ATOM   2321  HN  THR A 246      18.891 -12.622 -12.133  1.00 10.00      A   
ATOM   2322  CA  THR A 246      20.417 -12.498 -13.584  1.00 10.00      A   
ATOM   2323  CB  THR A 246      21.295 -11.432 -12.880  1.00 10.00      A   
ATOM   2324  OG1 THR A 246      22.599 -11.377 -13.481  1.00 10.00      A   
ATOM   2325  HG1 THR A 246      22.716 -10.520 -13.906  1.00 10.00      A   
ATOM   2326  CG2 THR A 246      21.428 -11.715 -11.388  1.00 10.00      A   
ATOM   2327  C   THR A 246      21.033 -13.887 -13.437  1.00 10.00      A   
ATOM   2328  O   THR A 246      20.899 -14.525 -12.394  1.00 10.00      A   
ATOM   2329  N   ALA A 247      21.682 -14.359 -14.497  1.00 10.00      A   
ATOM   2330  HN  ALA A 247      21.741 -13.807 -15.307  1.00 10.00      A   
ATOM   2331  CA  ALA A 247      22.317 -15.669 -14.498  1.00 10.00      A   
ATOM   2332  CB  ALA A 247      21.266 -16.764 -14.378  1.00 10.00      A   
ATOM   2333  C   ALA A 247      23.095 -15.851 -15.788  1.00 10.00      A   
ATOM   2334  O   ALA A 247      23.007 -15.015 -16.687  1.00 10.00      A   
ATOM   2335  N   GLU A 248      23.857 -16.933 -15.873  1.00 10.00      A   
ATOM   2336  HN  GLU A 248      23.886 -17.554 -15.115  1.00 10.00      A   
ATOM   2337  CA  GLU A 248      24.640 -17.231 -17.065  1.00 10.00      A   
ATOM   2338  CB  GLU A 248      25.569 -18.424 -16.803  1.00 10.00      A   
ATOM   2339  CG  GLU A 248      26.309 -18.935 -18.030  1.00 10.00      A   
ATOM   2340  CD  GLU A 248      27.138 -20.173 -17.748  1.00 10.00      A   
ATOM   2341  OE1 GLU A 248      28.209 -20.329 -18.369  1.00 10.00      A   
ATOM   2342  OE2 GLU A 248      26.721 -21.003 -16.915  1.00 10.00      A   
ATOM   2343  C   GLU A 248      23.696 -17.532 -18.226  1.00 10.00      A   
ATOM   2344  O   GLU A 248      22.787 -18.357 -18.098  1.00 10.00      A   
ATOM   2345  N   VAL A 249      23.905 -16.848 -19.343  1.00 10.00      A   
ATOM   2346  HN  VAL A 249      24.652 -16.210 -19.378  1.00 10.00      A   
ATOM   2347  CA  VAL A 249      23.066 -17.027 -20.525  1.00 10.00      A   
ATOM   2348  CB  VAL A 249      23.274 -15.893 -21.552  1.00 10.00      A   
ATOM   2349  CG1 VAL A 249      22.284 -16.024 -22.698  1.00 10.00      A   
ATOM   2350  CG2 VAL A 249      23.128 -14.538 -20.879  1.00 10.00      A   
ATOM   2351  C   VAL A 249      23.312 -18.383 -21.184  1.00 10.00      A   
ATOM   2352  O   VAL A 249      24.358 -18.610 -21.798  1.00 10.00      A   
ATOM   2353  N   ARG A 250      22.343 -19.278 -21.047  1.00 10.00      A   
ATOM   2354  HN  ARG A 250      21.527 -19.028 -20.546  1.00 10.00      A   
ATOM   2355  CA  ARG A 250      22.438 -20.617 -21.613  1.00 10.00      A   
ATOM   2356  CB  ARG A 250      22.773 -21.622 -20.512  1.00 10.00      A   
ATOM   2357  CG  ARG A 250      24.201 -21.548 -20.012  1.00 10.00      A   
ATOM   2358  CD  ARG A 250      24.365 -22.306 -18.709  1.00 10.00      A   
ATOM   2359  NE  ARG A 250      23.813 -23.656 -18.785  1.00 10.00      A   
ATOM   2360  HE  ARG A 250      23.015 -23.790 -19.354  1.00 10.00      A   
ATOM   2361  CZ  ARG A 250      24.327 -24.702 -18.151  1.00 10.00      A   
ATOM   2362  NH1 ARG A 250      25.413 -24.561 -17.403  1.00 10.00      A   
ATOM   2363 HH11 ARG A 250      25.866 -23.627 -17.314  1.00 10.00      A   
ATOM   2364 HH12 ARG A 250      25.816 -25.380 -16.903  1.00 10.00      A   
ATOM   2365  NH2 ARG A 250      23.741 -25.884 -18.253  1.00 10.00      A   
ATOM   2366 HH21 ARG A 250      22.871 -25.991 -18.831  1.00 10.00      A   
ATOM   2367 HH22 ARG A 250      24.134 -26.714 -17.757  1.00 10.00      A   
ATOM   2368  C   ARG A 250      21.128 -21.012 -22.274  1.00 10.00      A   
ATOM   2369  O   ARG A 250      20.055 -20.654 -21.786  1.00 10.00      A   
ATOM   2370  N   PRO A 251      21.197 -21.755 -23.391  1.00 10.00      A   
ATOM   2371  CA  PRO A 251      20.008 -22.202 -24.118  1.00 10.00      A   
ATOM   2372  CB  PRO A 251      20.584 -23.002 -25.295  1.00 10.00      A   
ATOM   2373  CG  PRO A 251      21.980 -22.514 -25.437  1.00 10.00      A   
ATOM   2374  CD  PRO A 251      22.436 -22.206 -24.042  1.00 10.00      A   
ATOM   2375  C   PRO A 251      19.131 -23.099 -23.256  1.00 10.00      A   
ATOM   2376  O   PRO A 251      17.910 -22.961 -23.251  1.00 10.00      A   
ATOM   2377  N   ASP A 252      19.763 -24.001 -22.506  1.00 10.00      A   
ATOM   2378  HN  ASP A 252      20.745 -24.039 -22.527  1.00 10.00      A   
ATOM   2379  CA  ASP A 252      19.035 -24.928 -21.644  1.00 10.00      A   
ATOM   2380  CB  ASP A 252      19.966 -25.990 -21.038  1.00 10.00      A   
ATOM   2381  CG  ASP A 252      21.059 -25.413 -20.159  1.00 10.00      A   
ATOM   2382  OD1 ASP A 252      21.101 -25.739 -18.954  1.00 10.00      A   
ATOM   2383  OD2 ASP A 252      21.896 -24.642 -20.673  1.00 10.00      A   
ATOM   2384  C   ASP A 252      18.265 -24.192 -20.555  1.00 10.00      A   
ATOM   2385  O   ASP A 252      17.150 -24.581 -20.197  1.00 10.00      A   
ATOM   2386  N   VAL A 253      18.851 -23.118 -20.048  1.00 10.00      A   
ATOM   2387  HN  VAL A 253      19.733 -22.855 -20.380  1.00 10.00      A   
ATOM   2388  CA  VAL A 253      18.215 -22.326 -19.010  1.00 10.00      A   
ATOM   2389  CB  VAL A 253      19.226 -21.388 -18.316  1.00 10.00      A   
ATOM   2390  CG1 VAL A 253      18.560 -20.614 -17.188  1.00 10.00      A   
ATOM   2391  CG2 VAL A 253      20.409 -22.185 -17.789  1.00 10.00      A   
ATOM   2392  C   VAL A 253      17.082 -21.500 -19.612  1.00 10.00      A   
ATOM   2393  O   VAL A 253      15.990 -21.410 -19.042  1.00 10.00      A   
ATOM   2394  N   TYR A 254      17.351 -20.917 -20.775  1.00 10.00      A   
ATOM   2395  HN  TYR A 254      18.241 -21.036 -21.170  1.00 10.00      A   
ATOM   2396  CA  TYR A 254      16.373 -20.095 -21.474  1.00 10.00      A   
ATOM   2397  CB  TYR A 254      16.997 -19.484 -22.735  1.00 10.00      A   
ATOM   2398  CG  TYR A 254      16.091 -18.524 -23.476  1.00 10.00      A   
ATOM   2399  CD1 TYR A 254      15.720 -17.307 -22.915  1.00 10.00      A   
ATOM   2400  CD2 TYR A 254      15.606 -18.839 -24.736  1.00 10.00      A   
ATOM   2401  CE1 TYR A 254      14.889 -16.433 -23.591  1.00 10.00      A   
ATOM   2402  CE2 TYR A 254      14.779 -17.973 -25.419  1.00 10.00      A   
ATOM   2403  CZ  TYR A 254      14.422 -16.774 -24.845  1.00 10.00      A   
ATOM   2404  OH  TYR A 254      13.591 -15.915 -25.529  1.00 10.00      A   
ATOM   2405  HH  TYR A 254      12.959 -16.428 -26.048  1.00 10.00      A   
ATOM   2406  C   TYR A 254      15.131 -20.905 -21.832  1.00 10.00      A   
ATOM   2407  O   TYR A 254      14.010 -20.506 -21.516  1.00 10.00      A   
ATOM   2408  N   SER A 255      15.345 -22.053 -22.463  1.00 10.00      A   
ATOM   2409  HN  SER A 255      16.268 -22.320 -22.663  1.00 10.00      A   
ATOM   2410  CA  SER A 255      14.253 -22.929 -22.872  1.00 10.00      A   
ATOM   2411  CB  SER A 255      14.803 -24.168 -23.583  1.00 10.00      A   
ATOM   2412  OG  SER A 255      15.722 -23.804 -24.599  1.00 10.00      A   
ATOM   2413  HG  SER A 255      16.524 -24.333 -24.508  1.00 10.00      A   
ATOM   2414  C   SER A 255      13.402 -23.341 -21.672  1.00 10.00      A   
ATOM   2415  O   SER A 255      12.173 -23.353 -21.750  1.00 10.00      A   
ATOM   2416  N   GLY A 256      14.067 -23.650 -20.559  1.00 10.00      A   
ATOM   2417  HN  GLY A 256      15.048 -23.608 -20.560  1.00 10.00      A   
ATOM   2418  CA  GLY A 256      13.363 -24.048 -19.352  1.00 10.00      A   
ATOM   2419  C   GLY A 256      12.401 -22.981 -18.871  1.00 10.00      A   
ATOM   2420  O   GLY A 256      11.324 -23.289 -18.357  1.00 10.00      A   
ATOM   2421  N   LEU A 257      12.794 -21.724 -19.041  1.00 10.00      A   
ATOM   2422  HN  LEU A 257      13.670 -21.550 -19.449  1.00 10.00      A   
ATOM   2423  CA  LEU A 257      11.967 -20.598 -18.640  1.00 10.00      A   
ATOM   2424  CB  LEU A 257      12.811 -19.330 -18.523  1.00 10.00      A   
ATOM   2425  CG  LEU A 257      13.938 -19.370 -17.491  1.00 10.00      A   
ATOM   2426  CD1 LEU A 257      14.903 -18.218 -17.717  1.00 10.00      A   
ATOM   2427  CD2 LEU A 257      13.374 -19.327 -16.079  1.00 10.00      A   
ATOM   2428  C   LEU A 257      10.840 -20.381 -19.641  1.00 10.00      A   
ATOM   2429  O   LEU A 257       9.682 -20.235 -19.256  1.00 10.00      A   
ATOM   2430  N   SER A 258      11.190 -20.383 -20.927  1.00 10.00      A   
ATOM   2431  HN  SER A 258      12.137 -20.516 -21.164  1.00 10.00      A   
ATOM   2432  CA  SER A 258      10.223 -20.183 -22.000  1.00 10.00      A   
ATOM   2433  CB  SER A 258      10.925 -20.231 -23.359  1.00 10.00      A   
ATOM   2434  OG  SER A 258      12.018 -19.328 -23.399  1.00 10.00      A   
ATOM   2435  HG  SER A 258      11.991 -18.831 -24.224  1.00 10.00      A   
ATOM   2436  C   SER A 258       9.088 -21.205 -21.944  1.00 10.00      A   
ATOM   2437  O   SER A 258       7.921 -20.849 -22.114  1.00 10.00      A   
ATOM   2438  N   VAL A 259       9.428 -22.472 -21.699  1.00 10.00      A   
ATOM   2439  HN  VAL A 259      10.383 -22.698 -21.584  1.00 10.00      A   
ATOM   2440  CA  VAL A 259       8.424 -23.537 -21.615  1.00 10.00      A   
ATOM   2441  CB  VAL A 259       9.075 -24.938 -21.583  1.00 10.00      A   
ATOM   2442  CG1 VAL A 259       8.018 -26.028 -21.470  1.00 10.00      A   
ATOM   2443  CG2 VAL A 259       9.931 -25.160 -22.819  1.00 10.00      A   
ATOM   2444  C   VAL A 259       7.536 -23.368 -20.381  1.00 10.00      A   
ATOM   2445  O   VAL A 259       6.328 -23.617 -20.428  1.00 10.00      A   
ATOM   2446  N   ALA A 260       8.136 -22.936 -19.280  1.00 10.00      A   
ATOM   2447  HN  ALA A 260       9.097 -22.737 -19.304  1.00 10.00      A   
ATOM   2448  CA  ALA A 260       7.403 -22.745 -18.038  1.00 10.00      A   
ATOM   2449  CB  ALA A 260       8.373 -22.542 -16.887  1.00 10.00      A   
ATOM   2450  C   ALA A 260       6.441 -21.568 -18.146  1.00 10.00      A   
ATOM   2451  O   ALA A 260       5.290 -21.652 -17.715  1.00 10.00      A   
ATOM   2452  N   LEU A 261       6.919 -20.480 -18.741  1.00 10.00      A   
ATOM   2453  HN  LEU A 261       7.846 -20.485 -19.070  1.00 10.00      A   
ATOM   2454  CA  LEU A 261       6.118 -19.274 -18.910  1.00 10.00      A   
ATOM   2455  CB  LEU A 261       6.990 -18.108 -19.378  1.00 10.00      A   
ATOM   2456  CG  LEU A 261       7.889 -17.485 -18.310  1.00 10.00      A   
ATOM   2457  CD1 LEU A 261       9.125 -16.872 -18.942  1.00 10.00      A   
ATOM   2458  CD2 LEU A 261       7.126 -16.438 -17.513  1.00 10.00      A   
ATOM   2459  C   LEU A 261       4.949 -19.494 -19.865  1.00 10.00      A   
ATOM   2460  O   LEU A 261       3.850 -18.989 -19.640  1.00 10.00      A   
ATOM   2461  N   SER A 262       5.174 -20.267 -20.922  1.00 10.00      A   
ATOM   2462  HN  SER A 262       6.062 -20.660 -21.052  1.00 10.00      A   
ATOM   2463  CA  SER A 262       4.120 -20.541 -21.890  1.00 10.00      A   
ATOM   2464  CB  SER A 262       4.695 -21.124 -23.183  1.00 10.00      A   
ATOM   2465  OG  SER A 262       5.728 -22.054 -22.907  1.00 10.00      A   
ATOM   2466  HG  SER A 262       6.576 -21.587 -22.858  1.00 10.00      A   
ATOM   2467  C   SER A 262       3.063 -21.467 -21.295  1.00 10.00      A   
ATOM   2468  O   SER A 262       1.994 -21.667 -21.872  1.00 10.00      A   
ATOM   2469  N   GLY A 263       3.371 -22.035 -20.136  1.00 10.00      A   
ATOM   2470  HN  GLY A 263       4.247 -21.855 -19.731  1.00 10.00      A   
ATOM   2471  CA  GLY A 263       2.434 -22.913 -19.470  1.00 10.00      A   
ATOM   2472  C   GLY A 263       1.389 -22.125 -18.713  1.00 10.00      A   
ATOM   2473  O   GLY A 263       0.248 -22.561 -18.577  1.00 10.00      A   
ATOM   2474  N   CYS A 264       1.775 -20.951 -18.239  1.00 10.00      A   
ATOM   2475  HN  CYS A 264       2.693 -20.647 -18.401  1.00 10.00      A   
ATOM   2476  CA  CYS A 264       0.872 -20.094 -17.491  1.00 10.00      A   
ATOM   2477  CB  CYS A 264       1.647 -19.299 -16.440  1.00 10.00      A   
ATOM   2478  SG  CYS A 264       2.674 -20.315 -15.350  1.00 10.00      A   
ATOM   2479  HG  CYS A 264       2.475 -21.587 -15.666  1.00 10.00      A   
ATOM   2480  C   CYS A 264       0.114 -19.162 -18.431  1.00 10.00      A   
ATOM   2481  O   CYS A 264       0.642 -18.141 -18.879  1.00 10.00      A   
ATOM   2482  N   LYS A 265      -1.122 -19.527 -18.737  1.00 10.00      A   
ATOM   2483  HN  LYS A 265      -1.483 -20.351 -18.346  1.00 10.00      A   
ATOM   2484  CA  LYS A 265      -1.962 -18.738 -19.633  1.00 10.00      A   
ATOM   2485  CB  LYS A 265      -2.840 -19.648 -20.499  1.00 10.00      A   
ATOM   2486  CG  LYS A 265      -2.127 -20.286 -21.679  1.00 10.00      A   
ATOM   2487  CD  LYS A 265      -1.418 -21.564 -21.267  1.00 10.00      A   
ATOM   2488  CE  LYS A 265      -0.948 -22.353 -22.476  1.00 10.00      A   
ATOM   2489  NZ  LYS A 265      -0.236 -23.599 -22.081  1.00 10.00      A   
ATOM   2490  HZ1 LYS A 265      -0.759 -24.091 -21.330  1.00 10.00      A   
ATOM   2491  HZ2 LYS A 265       0.720 -23.376 -21.735  1.00 10.00      A   
ATOM   2492  HZ3 LYS A 265      -0.149 -24.236 -22.899  1.00 10.00      A   
ATOM   2493  C   LYS A 265      -2.841 -17.756 -18.865  1.00 10.00      A   
ATOM   2494  O   LYS A 265      -3.400 -16.824 -19.443  1.00 10.00      A   
ATOM   2495  N   GLU A 266      -2.950 -17.948 -17.563  1.00 10.00      A   
ATOM   2496  HN  GLU A 266      -2.459 -18.685 -17.140  1.00 10.00      A   
ATOM   2497  CA  GLU A 266      -3.785 -17.076 -16.744  1.00 10.00      A   
ATOM   2498  CB  GLU A 266      -4.481 -17.854 -15.624  1.00 10.00      A   
ATOM   2499  CG  GLU A 266      -5.362 -18.995 -16.115  1.00 10.00      A   
ATOM   2500  CD  GLU A 266      -6.396 -18.552 -17.134  1.00 10.00      A   
ATOM   2501  OE1 GLU A 266      -6.097 -18.590 -18.348  1.00 10.00      A   
ATOM   2502  OE2 GLU A 266      -7.517 -18.182 -16.731  1.00 10.00      A   
ATOM   2503  C   GLU A 266      -3.015 -15.877 -16.195  1.00 10.00      A   
ATOM   2504  O   GLU A 266      -3.577 -15.049 -15.480  1.00 10.00      A   
ATOM   2505  N   LEU A 267      -1.735 -15.778 -16.544  1.00 10.00      A   
ATOM   2506  HN  LEU A 267      -1.342 -16.466 -17.118  1.00 10.00      A   
ATOM   2507  CA  LEU A 267      -0.908 -14.668 -16.087  1.00 10.00      A   
ATOM   2508  CB  LEU A 267       0.552 -14.859 -16.506  1.00 10.00      A   
ATOM   2509  CG  LEU A 267       1.404 -15.762 -15.610  1.00 10.00      A   
ATOM   2510  CD1 LEU A 267       2.810 -15.894 -16.172  1.00 10.00      A   
ATOM   2511  CD2 LEU A 267       1.453 -15.214 -14.194  1.00 10.00      A   
ATOM   2512  C   LEU A 267      -1.448 -13.353 -16.634  1.00 10.00      A   
ATOM   2513  O   LEU A 267      -1.703 -13.230 -17.835  1.00 10.00      A   
ATOM   2514  N   ARG A 268      -1.659 -12.393 -15.745  1.00 10.00      A   
ATOM   2515  HN  ARG A 268      -1.460 -12.568 -14.797  1.00 10.00      A   
ATOM   2516  CA  ARG A 268      -2.177 -11.088 -16.132  1.00 10.00      A   
ATOM   2517  CB  ARG A 268      -3.585 -10.864 -15.568  1.00 10.00      A   
ATOM   2518  CG  ARG A 268      -4.619 -11.895 -15.996  1.00 10.00      A   
ATOM   2519  CD  ARG A 268      -4.806 -11.910 -17.503  1.00 10.00      A   
ATOM   2520  NE  ARG A 268      -5.818 -12.882 -17.909  1.00 10.00      A   
ATOM   2521  HE  ARG A 268      -6.755 -12.673 -17.684  1.00 10.00      A   
ATOM   2522  CZ  ARG A 268      -5.548 -14.021 -18.545  1.00 10.00      A   
ATOM   2523  NH1 ARG A 268      -4.293 -14.336 -18.853  1.00 10.00      A   
ATOM   2524 HH11 ARG A 268      -4.082 -15.236 -19.348  1.00 10.00      A   
ATOM   2525 HH12 ARG A 268      -3.513 -13.691 -18.600  1.00 10.00      A   
ATOM   2526  NH2 ARG A 268      -6.532 -14.853 -18.854  1.00 10.00      A   
ATOM   2527 HH21 ARG A 268      -7.518 -14.619 -18.598  1.00 10.00      A   
ATOM   2528 HH22 ARG A 268      -6.330 -15.747 -19.352  1.00 10.00      A   
ATOM   2529  C   ARG A 268      -1.256  -9.971 -15.656  1.00 10.00      A   
ATOM   2530  O   ARG A 268      -1.289  -8.862 -16.191  1.00 10.00      A   
ATOM   2531  N   CYS A 269      -0.427 -10.261 -14.661  1.00 10.00      A   
ATOM   2532  HN  CYS A 269      -0.422 -11.165 -14.280  1.00 10.00      A   
ATOM   2533  CA  CYS A 269       0.480  -9.259 -14.124  1.00 10.00      A   
ATOM   2534  CB  CYS A 269      -0.092  -8.664 -12.836  1.00 10.00      A   
ATOM   2535  SG  CYS A 269       0.951  -7.404 -12.069  1.00 10.00      A   
ATOM   2536  HG  CYS A 269       0.431  -7.110 -10.886  1.00 10.00      A   
ATOM   2537  C   CYS A 269       1.872  -9.831 -13.863  1.00 10.00      A   
ATOM   2538  O   CYS A 269       2.018 -10.893 -13.248  1.00 10.00      A   
ATOM   2539  N   LEU A 270       2.886  -9.123 -14.341  1.00 10.00      A   
ATOM   2540  HN  LEU A 270       2.698  -8.295 -14.835  1.00 10.00      A   
ATOM   2541  CA  LEU A 270       4.270  -9.526 -14.149  1.00 10.00      A   
ATOM   2542  CB  LEU A 270       4.956  -9.804 -15.490  1.00 10.00      A   
ATOM   2543  CG  LEU A 270       4.641 -11.147 -16.154  1.00 10.00      A   
ATOM   2544  CD1 LEU A 270       5.607 -11.416 -17.300  1.00 10.00      A   
ATOM   2545  CD2 LEU A 270       4.691 -12.273 -15.138  1.00 10.00      A   
ATOM   2546  C   LEU A 270       5.026  -8.438 -13.403  1.00 10.00      A   
ATOM   2547  O   LEU A 270       4.942  -7.264 -13.757  1.00 10.00      A   
ATOM   2548  N   SER A 271       5.749  -8.826 -12.364  1.00 10.00      A   
ATOM   2549  HN  SER A 271       5.768  -9.778 -12.121  1.00 10.00      A   
ATOM   2550  CA  SER A 271       6.518  -7.883 -11.569  1.00 10.00      A   
ATOM   2551  CB  SER A 271       5.725  -7.470 -10.323  1.00 10.00      A   
ATOM   2552  OG  SER A 271       4.491  -6.866 -10.688  1.00 10.00      A   
ATOM   2553  HG  SER A 271       4.313  -7.047 -11.617  1.00 10.00      A   
ATOM   2554  C   SER A 271       7.870  -8.477 -11.180  1.00 10.00      A   
ATOM   2555  O   SER A 271       8.117  -9.671 -11.388  1.00 10.00      A   
ATOM   2556  N   GLY A 272       8.747  -7.637 -10.645  1.00 10.00      A   
ATOM   2557  HN  GLY A 272       8.508  -6.694 -10.545  1.00 10.00      A   
ATOM   2558  CA  GLY A 272      10.062  -8.086 -10.235  1.00 10.00      A   
ATOM   2559  C   GLY A 272      11.122  -7.693 -11.239  1.00 10.00      A   
ATOM   2560  O   GLY A 272      11.354  -6.504 -11.469  1.00 10.00      A   
ATOM   2561  N   PHE A 273      11.741  -8.698 -11.844  1.00 10.00      A   
ATOM   2562  HN  PHE A 273      11.478  -9.617 -11.619  1.00 10.00      A   
ATOM   2563  CA  PHE A 273      12.779  -8.493 -12.844  1.00 10.00      A   
ATOM   2564  CB  PHE A 273      12.239  -7.747 -14.070  1.00 10.00      A   
ATOM   2565  CG  PHE A 273      11.203  -8.515 -14.844  1.00 10.00      A   
ATOM   2566  CD1 PHE A 273       9.857  -8.414 -14.520  1.00 10.00      A   
ATOM   2567  CD2 PHE A 273      11.575  -9.337 -15.896  1.00 10.00      A   
ATOM   2568  CE1 PHE A 273       8.904  -9.116 -15.228  1.00 10.00      A   
ATOM   2569  CE2 PHE A 273      10.626 -10.044 -16.609  1.00 10.00      A   
ATOM   2570  CZ  PHE A 273       9.289  -9.933 -16.274  1.00 10.00      A   
ATOM   2571  C   PHE A 273      14.018  -7.806 -12.274  1.00 10.00      A   
ATOM   2572  O   PHE A 273      14.582  -6.911 -12.901  1.00 10.00      A   
ATOM   2573  N   TRP A 274      14.444  -8.234 -11.086  1.00 10.00      A   
ATOM   2574  HN  TRP A 274      13.950  -8.947 -10.626  1.00 10.00      A   
ATOM   2575  CA  TRP A 274      15.637  -7.675 -10.460  1.00 10.00      A   
ATOM   2576  CB  TRP A 274      15.726  -8.079  -8.987  1.00 10.00      A   
ATOM   2577  CG  TRP A 274      14.975  -7.170  -8.061  1.00 10.00      A   
ATOM   2578  CD1 TRP A 274      15.341  -5.913  -7.672  1.00 10.00      A   
ATOM   2579  CD2 TRP A 274      13.737  -7.450  -7.398  1.00 10.00      A   
ATOM   2580  NE1 TRP A 274      14.404  -5.390  -6.811  1.00 10.00      A   
ATOM   2581  HE1 TRP A 274      14.440  -4.498  -6.394  1.00 10.00      A   
ATOM   2582  CE2 TRP A 274      13.408  -6.313  -6.630  1.00 10.00      A   
ATOM   2583  CE3 TRP A 274      12.872  -8.547  -7.380  1.00 10.00      A   
ATOM   2584  CZ2 TRP A 274      12.254  -6.245  -5.855  1.00 10.00      A   
ATOM   2585  CZ3 TRP A 274      11.727  -8.474  -6.611  1.00 10.00      A   
ATOM   2586  CH2 TRP A 274      11.429  -7.332  -5.859  1.00 10.00      A   
ATOM   2587  C   TRP A 274      16.872  -8.163 -11.205  1.00 10.00      A   
ATOM   2588  O   TRP A 274      17.042  -9.368 -11.401  1.00 10.00      A   
ATOM   2589  N   ASP A 275      17.724  -7.225 -11.617  1.00 10.00      A   
ATOM   2590  HN  ASP A 275      17.537  -6.288 -11.399  1.00 10.00      A   
ATOM   2591  CA  ASP A 275      18.940  -7.552 -12.369  1.00 10.00      A   
ATOM   2592  CB  ASP A 275      19.886  -8.447 -11.555  1.00 10.00      A   
ATOM   2593  CG  ASP A 275      20.533  -7.743 -10.383  1.00 10.00      A   
ATOM   2594  OD1 ASP A 275      21.746  -7.450 -10.457  1.00 10.00      A   
ATOM   2595  OD2 ASP A 275      19.837  -7.487  -9.381  1.00 10.00      A   
ATOM   2596  C   ASP A 275      18.571  -8.246 -13.674  1.00 10.00      A   
ATOM   2597  O   ASP A 275      19.282  -9.134 -14.142  1.00 10.00      A   
ATOM   2598  N   ALA A 276      17.445  -7.830 -14.247  1.00 10.00      A   
ATOM   2599  HN  ALA A 276      16.935  -7.115 -13.815  1.00 10.00      A   
ATOM   2600  CA  ALA A 276      16.937  -8.406 -15.488  1.00 10.00      A   
ATOM   2601  CB  ALA A 276      15.643  -7.722 -15.906  1.00 10.00      A   
ATOM   2602  C   ALA A 276      17.952  -8.362 -16.624  1.00 10.00      A   
ATOM   2603  O   ALA A 276      18.321  -7.286 -17.102  1.00 10.00      A   
ATOM   2604  N   VAL A 277      18.403  -9.538 -17.044  1.00 10.00      A   
ATOM   2605  HN  VAL A 277      18.089 -10.354 -16.598  1.00 10.00      A   
ATOM   2606  CA  VAL A 277      19.346  -9.653 -18.142  1.00 10.00      A   
ATOM   2607  CB  VAL A 277      20.188 -10.944 -18.037  1.00 10.00      A   
ATOM   2608  CG1 VAL A 277      21.125 -11.082 -19.228  1.00 10.00      A   
ATOM   2609  CG2 VAL A 277      20.985 -10.954 -16.741  1.00 10.00      A   
ATOM   2610  C   VAL A 277      18.566  -9.651 -19.451  1.00 10.00      A   
ATOM   2611  O   VAL A 277      17.669 -10.476 -19.643  1.00 10.00      A   
ATOM   2612  N   PRO A 278      18.883  -8.712 -20.357  1.00 10.00      A   
ATOM   2613  CA  PRO A 278      18.202  -8.569 -21.653  1.00 10.00      A   
ATOM   2614  CB  PRO A 278      19.051  -7.532 -22.387  1.00 10.00      A   
ATOM   2615  CG  PRO A 278      19.668  -6.724 -21.299  1.00 10.00      A   
ATOM   2616  CD  PRO A 278      19.932  -7.688 -20.177  1.00 10.00      A   
ATOM   2617  C   PRO A 278      18.119  -9.862 -22.464  1.00 10.00      A   
ATOM   2618  O   PRO A 278      17.190 -10.048 -23.249  1.00 10.00      A   
ATOM   2619  N   ALA A 279      19.069 -10.760 -22.254  1.00 10.00      A   
ATOM   2620  HN  ALA A 279      19.768 -10.563 -21.597  1.00 10.00      A   
ATOM   2621  CA  ALA A 279      19.104 -12.030 -22.977  1.00 10.00      A   
ATOM   2622  CB  ALA A 279      20.459 -12.697 -22.807  1.00 10.00      A   
ATOM   2623  C   ALA A 279      17.980 -12.977 -22.545  1.00 10.00      A   
ATOM   2624  O   ALA A 279      17.666 -13.941 -23.244  1.00 10.00      A   
ATOM   2625  N   TYR A 280      17.373 -12.701 -21.399  1.00 10.00      A   
ATOM   2626  HN  TYR A 280      17.656 -11.914 -20.883  1.00 10.00      A   
ATOM   2627  CA  TYR A 280      16.295 -13.539 -20.888  1.00 10.00      A   
ATOM   2628  CB  TYR A 280      16.617 -14.031 -19.474  1.00 10.00      A   
ATOM   2629  CG  TYR A 280      17.629 -15.155 -19.438  1.00 10.00      A   
ATOM   2630  CD1 TYR A 280      18.936 -14.932 -19.018  1.00 10.00      A   
ATOM   2631  CD2 TYR A 280      17.279 -16.440 -19.826  1.00 10.00      A   
ATOM   2632  CE1 TYR A 280      19.863 -15.957 -18.991  1.00 10.00      A   
ATOM   2633  CE2 TYR A 280      18.198 -17.471 -19.800  1.00 10.00      A   
ATOM   2634  CZ  TYR A 280      19.488 -17.227 -19.382  1.00 10.00      A   
ATOM   2635  OH  TYR A 280      20.405 -18.257 -19.367  1.00 10.00      A   
ATOM   2636  HH  TYR A 280      20.992 -18.162 -18.603  1.00 10.00      A   
ATOM   2637  C   TYR A 280      14.955 -12.807 -20.912  1.00 10.00      A   
ATOM   2638  O   TYR A 280      13.971 -13.272 -20.336  1.00 10.00      A   
ATOM   2639  N   LEU A 281      14.921 -11.666 -21.584  1.00 10.00      A   
ATOM   2640  HN  LEU A 281      15.739 -11.346 -22.024  1.00 10.00      A   
ATOM   2641  CA  LEU A 281      13.700 -10.869 -21.680  1.00 10.00      A   
ATOM   2642  CB  LEU A 281      13.997  -9.422 -22.086  1.00 10.00      A   
ATOM   2643  CG  LEU A 281      14.828  -8.596 -21.103  1.00 10.00      A   
ATOM   2644  CD1 LEU A 281      14.965  -7.164 -21.599  1.00 10.00      A   
ATOM   2645  CD2 LEU A 281      14.217  -8.632 -19.711  1.00 10.00      A   
ATOM   2646  C   LEU A 281      12.639 -11.487 -22.603  1.00 10.00      A   
ATOM   2647  O   LEU A 281      11.473 -11.584 -22.217  1.00 10.00      A   
ATOM   2648  N   PRO A 282      13.007 -11.921 -23.833  1.00 10.00      A   
ATOM   2649  CA  PRO A 282      12.046 -12.509 -24.784  1.00 10.00      A   
ATOM   2650  CB  PRO A 282      12.884 -12.775 -26.042  1.00 10.00      A   
ATOM   2651  CG  PRO A 282      14.089 -11.913 -25.890  1.00 10.00      A   
ATOM   2652  CD  PRO A 282      14.361 -11.855 -24.418  1.00 10.00      A   
ATOM   2653  C   PRO A 282      11.389 -13.804 -24.290  1.00 10.00      A   
ATOM   2654  O   PRO A 282      10.545 -14.377 -24.979  1.00 10.00      A   
ATOM   2655  N   ALA A 283      11.759 -14.252 -23.095  1.00 10.00      A   
ATOM   2656  HN  ALA A 283      12.422 -13.746 -22.581  1.00 10.00      A   
ATOM   2657  CA  ALA A 283      11.197 -15.471 -22.524  1.00 10.00      A   
ATOM   2658  CB  ALA A 283      12.013 -15.928 -21.321  1.00 10.00      A   
ATOM   2659  C   ALA A 283       9.729 -15.273 -22.146  1.00 10.00      A   
ATOM   2660  O   ALA A 283       8.933 -16.210 -22.196  1.00 10.00      A   
ATOM   2661  N   VAL A 284       9.370 -14.043 -21.794  1.00 10.00      A   
ATOM   2662  HN  VAL A 284      10.045 -13.325 -21.797  1.00 10.00      A   
ATOM   2663  CA  VAL A 284       7.996 -13.728 -21.403  1.00 10.00      A   
ATOM   2664  CB  VAL A 284       7.953 -12.668 -20.277  1.00 10.00      A   
ATOM   2665  CG1 VAL A 284       8.656 -13.187 -19.029  1.00 10.00      A   
ATOM   2666  CG2 VAL A 284       8.578 -11.358 -20.737  1.00 10.00      A   
ATOM   2667  C   VAL A 284       7.168 -13.250 -22.600  1.00 10.00      A   
ATOM   2668  O   VAL A 284       6.058 -12.734 -22.440  1.00 10.00      A   
ATOM   2669  N   TYR A 285       7.707 -13.438 -23.801  1.00 10.00      A   
ATOM   2670  HN  TYR A 285       8.588 -13.869 -23.867  1.00 10.00      A   
ATOM   2671  CA  TYR A 285       7.031 -13.021 -25.027  1.00 10.00      A   
ATOM   2672  CB  TYR A 285       7.920 -13.286 -26.245  1.00 10.00      A   
ATOM   2673  CG  TYR A 285       8.664 -12.075 -26.757  1.00 10.00      A   
ATOM   2674  CD1 TYR A 285       8.503 -10.826 -26.166  1.00 10.00      A   
ATOM   2675  CD2 TYR A 285       9.528 -12.181 -27.836  1.00 10.00      A   
ATOM   2676  CE1 TYR A 285       9.180  -9.721 -26.638  1.00 10.00      A   
ATOM   2677  CE2 TYR A 285      10.210 -11.083 -28.312  1.00 10.00      A   
ATOM   2678  CZ  TYR A 285      10.033  -9.856 -27.710  1.00 10.00      A   
ATOM   2679  OH  TYR A 285      10.704  -8.758 -28.188  1.00 10.00      A   
ATOM   2680  HH  TYR A 285      10.144  -8.301 -28.827  1.00 10.00      A   
ATOM   2681  C   TYR A 285       5.694 -13.732 -25.204  1.00 10.00      A   
ATOM   2682  O   TYR A 285       4.739 -13.162 -25.727  1.00 10.00      A   
ATOM   2683  N   SER A 286       5.627 -14.970 -24.756  1.00 10.00      A   
ATOM   2684  HN  SER A 286       6.419 -15.373 -24.339  1.00 10.00      A   
ATOM   2685  CA  SER A 286       4.417 -15.767 -24.880  1.00 10.00      A   
ATOM   2686  CB  SER A 286       4.803 -17.240 -24.784  1.00 10.00      A   
ATOM   2687  OG  SER A 286       6.218 -17.386 -24.749  1.00 10.00      A   
ATOM   2688  HG  SER A 286       6.467 -18.181 -25.235  1.00 10.00      A   
ATOM   2689  C   SER A 286       3.398 -15.423 -23.795  1.00 10.00      A   
ATOM   2690  O   SER A 286       2.322 -16.017 -23.734  1.00 10.00      A   
ATOM   2691  N   VAL A 287       3.733 -14.459 -22.946  1.00 10.00      A   
ATOM   2692  HN  VAL A 287       4.595 -14.003 -23.057  1.00 10.00      A   
ATOM   2693  CA  VAL A 287       2.851 -14.064 -21.852  1.00 10.00      A   
ATOM   2694  CB  VAL A 287       3.528 -14.284 -20.480  1.00 10.00      A   
ATOM   2695  CG1 VAL A 287       2.530 -14.094 -19.349  1.00 10.00      A   
ATOM   2696  CG2 VAL A 287       4.166 -15.662 -20.401  1.00 10.00      A   
ATOM   2697  C   VAL A 287       2.408 -12.601 -21.954  1.00 10.00      A   
ATOM   2698  O   VAL A 287       1.315 -12.242 -21.512  1.00 10.00      A   
ATOM   2699  N   CYS A 288       3.245 -11.762 -22.554  1.00 10.00      A   
ATOM   2700  HN  CYS A 288       4.092 -12.105 -22.911  1.00 10.00      A   
ATOM   2701  CA  CYS A 288       2.946 -10.337 -22.687  1.00 10.00      A   
ATOM   2702  CB  CYS A 288       4.165  -9.582 -23.217  1.00 10.00      A   
ATOM   2703  SG  CYS A 288       4.811 -10.224 -24.776  1.00 10.00      A   
ATOM   2704  HG  CYS A 288       3.987  -9.832 -25.741  1.00 10.00      A   
ATOM   2705  C   CYS A 288       1.716 -10.054 -23.554  1.00 10.00      A   
ATOM   2706  O   CYS A 288       1.260  -8.915 -23.643  1.00 10.00      A   
ATOM   2707  N   SER A 289       1.178 -11.089 -24.178  1.00 10.00      A   
ATOM   2708  HN  SER A 289       1.587 -11.976 -24.078  1.00 10.00      A   
ATOM   2709  CA  SER A 289       0.005 -10.952 -25.025  1.00 10.00      A   
ATOM   2710  CB  SER A 289      -0.064 -12.161 -25.955  1.00 10.00      A   
ATOM   2711  OG  SER A 289       0.767 -13.204 -25.466  1.00 10.00      A   
ATOM   2712  HG  SER A 289       1.112 -13.709 -26.210  1.00 10.00      A   
ATOM   2713  C   SER A 289      -1.273 -10.871 -24.189  1.00 10.00      A   
ATOM   2714  O   SER A 289      -2.343 -10.543 -24.702  1.00 10.00      A   
ATOM   2715  N   ARG A 290      -1.157 -11.169 -22.900  1.00 10.00      A   
ATOM   2716  HN  ARG A 290      -0.275 -11.407 -22.540  1.00 10.00      A   
ATOM   2717  CA  ARG A 290      -2.307 -11.151 -22.008  1.00 10.00      A   
ATOM   2718  CB  ARG A 290      -2.795 -12.582 -21.760  1.00 10.00      A   
ATOM   2719  CG  ARG A 290      -1.711 -13.526 -21.265  1.00 10.00      A   
ATOM   2720  CD  ARG A 290      -2.019 -14.963 -21.643  1.00 10.00      A   
ATOM   2721  NE  ARG A 290      -0.946 -15.873 -21.243  1.00 10.00      A   
ATOM   2722  HE  ARG A 290      -0.624 -15.808 -20.316  1.00 10.00      A   
ATOM   2723  CZ  ARG A 290      -0.383 -16.764 -22.057  1.00 10.00      A   
ATOM   2724  NH1 ARG A 290      -0.784 -16.865 -23.319  1.00 10.00      A   
ATOM   2725 HH11 ARG A 290      -1.544 -16.248 -23.683  1.00 10.00      A   
ATOM   2726 HH12 ARG A 290      -0.340 -17.561 -23.954  1.00 10.00      A   
ATOM   2727  NH2 ARG A 290       0.581 -17.561 -21.609  1.00 10.00      A   
ATOM   2728 HH21 ARG A 290       0.905 -17.498 -20.613  1.00 10.00      A   
ATOM   2729 HH22 ARG A 290       1.018 -18.259 -22.251  1.00 10.00      A   
ATOM   2730  C   ARG A 290      -1.977 -10.466 -20.685  1.00 10.00      A   
ATOM   2731  O   ARG A 290      -2.642 -10.695 -19.674  1.00 10.00      A   
ATOM   2732  N   LEU A 291      -0.960  -9.619 -20.695  1.00 10.00      A   
ATOM   2733  HN  LEU A 291      -0.480  -9.457 -21.534  1.00 10.00      A   
ATOM   2734  CA  LEU A 291      -0.552  -8.913 -19.491  1.00 10.00      A   
ATOM   2735  CB  LEU A 291       0.969  -8.762 -19.433  1.00 10.00      A   
ATOM   2736  CG  LEU A 291       1.785 -10.040 -19.250  1.00 10.00      A   
ATOM   2737  CD1 LEU A 291       3.270  -9.716 -19.276  1.00 10.00      A   
ATOM   2738  CD2 LEU A 291       1.411 -10.742 -17.955  1.00 10.00      A   
ATOM   2739  C   LEU A 291      -1.197  -7.539 -19.412  1.00 10.00      A   
ATOM   2740  O   LEU A 291      -0.976  -6.689 -20.272  1.00 10.00      A   
ATOM   2741  N   THR A 292      -1.987  -7.327 -18.376  1.00 10.00      A   
ATOM   2742  HN  THR A 292      -2.131  -8.048 -17.724  1.00 10.00      A   
ATOM   2743  CA  THR A 292      -2.646  -6.054 -18.175  1.00 10.00      A   
ATOM   2744  CB  THR A 292      -3.993  -6.236 -17.451  1.00 10.00      A   
ATOM   2745  OG1 THR A 292      -4.059  -7.557 -16.887  1.00 10.00      A   
ATOM   2746  HG1 THR A 292      -3.802  -7.517 -15.960  1.00 10.00      A   
ATOM   2747  CG2 THR A 292      -5.148  -6.044 -18.421  1.00 10.00      A   
ATOM   2748  C   THR A 292      -1.749  -5.120 -17.366  1.00 10.00      A   
ATOM   2749  O   THR A 292      -1.800  -3.901 -17.521  1.00 10.00      A   
ATOM   2750  N   THR A 293      -0.911  -5.701 -16.518  1.00 10.00      A   
ATOM   2751  HN  THR A 293      -0.895  -6.679 -16.452  1.00 10.00      A   
ATOM   2752  CA  THR A 293      -0.005  -4.922 -15.689  1.00 10.00      A   
ATOM   2753  CB  THR A 293      -0.460  -4.935 -14.212  1.00 10.00      A   
ATOM   2754  OG1 THR A 293      -1.870  -4.667 -14.151  1.00 10.00      A   
ATOM   2755  HG1 THR A 293      -2.208  -4.912 -13.282  1.00 10.00      A   
ATOM   2756  CG2 THR A 293       0.288  -3.884 -13.399  1.00 10.00      A   
ATOM   2757  C   THR A 293       1.415  -5.469 -15.791  1.00 10.00      A   
ATOM   2758  O   THR A 293       1.626  -6.680 -15.720  1.00 10.00      A   
ATOM   2759  N   LEU A 294       2.379  -4.574 -15.971  1.00 10.00      A   
ATOM   2760  HN  LEU A 294       2.143  -3.624 -16.037  1.00 10.00      A   
ATOM   2761  CA  LEU A 294       3.775  -4.962 -16.078  1.00 10.00      A   
ATOM   2762  CB  LEU A 294       4.202  -5.001 -17.549  1.00 10.00      A   
ATOM   2763  CG  LEU A 294       5.660  -5.374 -17.834  1.00 10.00      A   
ATOM   2764  CD1 LEU A 294       5.977  -6.760 -17.293  1.00 10.00      A   
ATOM   2765  CD2 LEU A 294       5.938  -5.307 -19.327  1.00 10.00      A   
ATOM   2766  C   LEU A 294       4.662  -4.001 -15.292  1.00 10.00      A   
ATOM   2767  O   LEU A 294       4.636  -2.789 -15.520  1.00 10.00      A   
ATOM   2768  N   ASN A 295       5.432  -4.549 -14.363  1.00 10.00      A   
ATOM   2769  HN  ASN A 295       5.392  -5.521 -14.223  1.00 10.00      A   
ATOM   2770  CA  ASN A 295       6.331  -3.752 -13.540  1.00 10.00      A   
ATOM   2771  CB  ASN A 295       6.089  -4.045 -12.055  1.00 10.00      A   
ATOM   2772  CG  ASN A 295       6.756  -3.049 -11.119  1.00 10.00      A   
ATOM   2773  OD1 ASN A 295       7.759  -2.417 -11.457  1.00 10.00      A   
ATOM   2774  ND2 ASN A 295       6.202  -2.903  -9.929  1.00 10.00      A   
ATOM   2775 HD21 ASN A 295       5.405  -3.435  -9.718  1.00 10.00      A   
ATOM   2776 HD22 ASN A 295       6.615  -2.280  -9.300  1.00 10.00      A   
ATOM   2777  C   ASN A 295       7.783  -4.045 -13.895  1.00 10.00      A   
ATOM   2778  O   ASN A 295       8.302  -5.121 -13.596  1.00 10.00      A   
ATOM   2779  N   LEU A 296       8.426  -3.085 -14.541  1.00 10.00      A   
ATOM   2780  HN  LEU A 296       7.946  -2.249 -14.756  1.00 10.00      A   
ATOM   2781  CA  LEU A 296       9.818  -3.215 -14.940  1.00 10.00      A   
ATOM   2782  CB  LEU A 296       9.953  -3.140 -16.462  1.00 10.00      A   
ATOM   2783  CG  LEU A 296       9.362  -4.309 -17.248  1.00 10.00      A   
ATOM   2784  CD1 LEU A 296       9.421  -4.027 -18.739  1.00 10.00      A   
ATOM   2785  CD2 LEU A 296      10.096  -5.598 -16.919  1.00 10.00      A   
ATOM   2786  C   LEU A 296      10.650  -2.119 -14.290  1.00 10.00      A   
ATOM   2787  O   LEU A 296      11.726  -1.770 -14.774  1.00 10.00      A   
ATOM   2788  N   SER A 297      10.149  -1.589 -13.180  1.00 10.00      A   
ATOM   2789  HN  SER A 297       9.279  -1.909 -12.846  1.00 10.00      A   
ATOM   2790  CA  SER A 297      10.838  -0.526 -12.456  1.00 10.00      A   
ATOM   2791  CB  SER A 297       9.916   0.060 -11.386  1.00 10.00      A   
ATOM   2792  OG  SER A 297       8.601   0.217 -11.885  1.00 10.00      A   
ATOM   2793  HG  SER A 297       8.100  -0.590 -11.725  1.00 10.00      A   
ATOM   2794  C   SER A 297      12.130  -1.026 -11.815  1.00 10.00      A   
ATOM   2795  O   SER A 297      12.930  -0.237 -11.317  1.00 10.00      A   
ATOM   2796  N   TYR A 298      12.326  -2.337 -11.822  1.00 10.00      A   
ATOM   2797  HN  TYR A 298      11.649  -2.921 -12.225  1.00 10.00      A   
ATOM   2798  CA  TYR A 298      13.522  -2.928 -11.241  1.00 10.00      A   
ATOM   2799  CB  TYR A 298      13.143  -4.071 -10.298  1.00 10.00      A   
ATOM   2800  CG  TYR A 298      12.130  -3.694  -9.245  1.00 10.00      A   
ATOM   2801  CD1 TYR A 298      10.874  -4.279  -9.226  1.00 10.00      A   
ATOM   2802  CD2 TYR A 298      12.435  -2.759  -8.264  1.00 10.00      A   
ATOM   2803  CE1 TYR A 298       9.944  -3.942  -8.263  1.00 10.00      A   
ATOM   2804  CE2 TYR A 298      11.512  -2.416  -7.295  1.00 10.00      A   
ATOM   2805  CZ  TYR A 298      10.268  -3.011  -7.300  1.00 10.00      A   
ATOM   2806  OH  TYR A 298       9.344  -2.674  -6.337  1.00 10.00      A   
ATOM   2807  HH  TYR A 298       9.196  -3.433  -5.762  1.00 10.00      A   
ATOM   2808  C   TYR A 298      14.451  -3.452 -12.332  1.00 10.00      A   
ATOM   2809  O   TYR A 298      15.513  -4.008 -12.045  1.00 10.00      A   
ATOM   2810  N   ALA A 299      14.056  -3.255 -13.587  1.00 10.00      A   
ATOM   2811  HN  ALA A 299      13.220  -2.769 -13.755  1.00 10.00      A   
ATOM   2812  CA  ALA A 299      14.843  -3.723 -14.720  1.00 10.00      A   
ATOM   2813  CB  ALA A 299      13.936  -4.293 -15.802  1.00 10.00      A   
ATOM   2814  C   ALA A 299      15.728  -2.616 -15.285  1.00 10.00      A   
ATOM   2815  O   ALA A 299      15.253  -1.719 -15.984  1.00 10.00      A   
ATOM   2816  N   THR A 300      17.016  -2.683 -14.976  1.00 10.00      A   
ATOM   2817  HN  THR A 300      17.335  -3.415 -14.409  1.00 10.00      A   
ATOM   2818  CA  THR A 300      17.976  -1.702 -15.455  1.00 10.00      A   
ATOM   2819  CB  THR A 300      19.193  -1.623 -14.512  1.00 10.00      A   
ATOM   2820  OG1 THR A 300      19.349  -2.874 -13.823  1.00 10.00      A   
ATOM   2821  HG1 THR A 300      19.066  -2.768 -12.906  1.00 10.00      A   
ATOM   2822  CG2 THR A 300      19.020  -0.503 -13.496  1.00 10.00      A   
ATOM   2823  C   THR A 300      18.446  -2.064 -16.862  1.00 10.00      A   
ATOM   2824  O   THR A 300      19.639  -2.236 -17.115  1.00 10.00      A   
ATOM   2825  N   VAL A 301      17.492  -2.186 -17.770  1.00 10.00      A   
ATOM   2826  HN  VAL A 301      16.559  -2.040 -17.501  1.00 10.00      A   
ATOM   2827  CA  VAL A 301      17.788  -2.526 -19.153  1.00 10.00      A   
ATOM   2828  CB  VAL A 301      16.697  -3.428 -19.768  1.00 10.00      A   
ATOM   2829  CG1 VAL A 301      16.779  -4.834 -19.190  1.00 10.00      A   
ATOM   2830  CG2 VAL A 301      15.313  -2.840 -19.537  1.00 10.00      A   
ATOM   2831  C   VAL A 301      17.968  -1.271 -20.004  1.00 10.00      A   
ATOM   2832  O   VAL A 301      18.258  -0.188 -19.485  1.00 10.00      A   
ATOM   2833  N   GLN A 302      17.802  -1.418 -21.310  1.00 10.00      A   
ATOM   2834  HN  GLN A 302      17.561  -2.301 -21.666  1.00 10.00      A   
ATOM   2835  CA  GLN A 302      17.953  -0.301 -22.229  1.00 10.00      A   
ATOM   2836  CB  GLN A 302      19.044  -0.610 -23.250  1.00 10.00      A   
ATOM   2837  CG  GLN A 302      20.434  -0.743 -22.650  1.00 10.00      A   
ATOM   2838  CD  GLN A 302      21.018   0.596 -22.237  1.00 10.00      A   
ATOM   2839  OE1 GLN A 302      21.703   1.255 -23.021  1.00 10.00      A   
ATOM   2840  NE2 GLN A 302      20.742   1.017 -21.011  1.00 10.00      A   
ATOM   2841 HE21 GLN A 302      20.178   0.452 -20.437  1.00 10.00      A   
ATOM   2842 HE22 GLN A 302      21.114   1.879 -20.725  1.00 10.00      A   
ATOM   2843  C   GLN A 302      16.637  -0.001 -22.934  1.00 10.00      A   
ATOM   2844  O   GLN A 302      15.720  -0.823 -22.925  1.00 10.00      A   
ATOM   2845  N   SER A 303      16.559   1.167 -23.554  1.00 10.00      A   
ATOM   2846  HN  SER A 303      17.335   1.768 -23.533  1.00 10.00      A   
ATOM   2847  CA  SER A 303      15.362   1.593 -24.268  1.00 10.00      A   
ATOM   2848  CB  SER A 303      15.581   2.987 -24.868  1.00 10.00      A   
ATOM   2849  OG  SER A 303      14.456   3.418 -25.615  1.00 10.00      A   
ATOM   2850  HG  SER A 303      13.862   3.922 -25.037  1.00 10.00      A   
ATOM   2851  C   SER A 303      14.995   0.595 -25.362  1.00 10.00      A   
ATOM   2852  O   SER A 303      13.850   0.151 -25.449  1.00 10.00      A   
ATOM   2853  N   TYR A 304      15.981   0.219 -26.169  1.00 10.00      A   
ATOM   2854  HN  TYR A 304      16.879   0.590 -26.030  1.00 10.00      A   
ATOM   2855  CA  TYR A 304      15.765  -0.721 -27.259  1.00 10.00      A   
ATOM   2856  CB  TYR A 304      17.061  -0.929 -28.043  1.00 10.00      A   
ATOM   2857  CG  TYR A 304      16.901  -0.805 -29.541  1.00 10.00      A   
ATOM   2858  CD1 TYR A 304      16.699   0.433 -30.135  1.00 10.00      A   
ATOM   2859  CD2 TYR A 304      16.957  -1.924 -30.361  1.00 10.00      A   
ATOM   2860  CE1 TYR A 304      16.559   0.555 -31.503  1.00 10.00      A   
ATOM   2861  CE2 TYR A 304      16.816  -1.813 -31.731  1.00 10.00      A   
ATOM   2862  CZ  TYR A 304      16.618  -0.570 -32.297  1.00 10.00      A   
ATOM   2863  OH  TYR A 304      16.478  -0.456 -33.663  1.00 10.00      A   
ATOM   2864  HH  TYR A 304      17.145   0.158 -34.002  1.00 10.00      A   
ATOM   2865  C   TYR A 304      15.231  -2.055 -26.746  1.00 10.00      A   
ATOM   2866  O   TYR A 304      14.372  -2.667 -27.378  1.00 10.00      A   
ATOM   2867  N   ASP A 305      15.728  -2.490 -25.591  1.00 10.00      A   
ATOM   2868  HN  ASP A 305      16.395  -1.945 -25.124  1.00 10.00      A   
ATOM   2869  CA  ASP A 305      15.297  -3.755 -24.998  1.00 10.00      A   
ATOM   2870  CB  ASP A 305      16.237  -4.200 -23.876  1.00 10.00      A   
ATOM   2871  CG  ASP A 305      17.552  -4.730 -24.396  1.00 10.00      A   
ATOM   2872  OD1 ASP A 305      17.560  -5.818 -25.010  1.00 10.00      A   
ATOM   2873  OD2 ASP A 305      18.581  -4.056 -24.199  1.00 10.00      A   
ATOM   2874  C   ASP A 305      13.867  -3.661 -24.485  1.00 10.00      A   
ATOM   2875  O   ASP A 305      13.111  -4.633 -24.540  1.00 10.00      A   
ATOM   2876  N   LEU A 306      13.501  -2.489 -23.985  1.00 10.00      A   
ATOM   2877  HN  LEU A 306      14.155  -1.756 -23.948  1.00 10.00      A   
ATOM   2878  CA  LEU A 306      12.156  -2.263 -23.479  1.00 10.00      A   
ATOM   2879  CB  LEU A 306      12.098  -0.952 -22.693  1.00 10.00      A   
ATOM   2880  CG  LEU A 306      12.725  -0.975 -21.298  1.00 10.00      A   
ATOM   2881  CD1 LEU A 306      13.015   0.438 -20.823  1.00 10.00      A   
ATOM   2882  CD2 LEU A 306      11.802  -1.683 -20.319  1.00 10.00      A   
ATOM   2883  C   LEU A 306      11.162  -2.234 -24.632  1.00 10.00      A   
ATOM   2884  O   LEU A 306      10.085  -2.828 -24.556  1.00 10.00      A   
ATOM   2885  N   VAL A 307      11.556  -1.567 -25.714  1.00 10.00      A   
ATOM   2886  HN  VAL A 307      12.439  -1.131 -25.706  1.00 10.00      A   
ATOM   2887  CA  VAL A 307      10.720  -1.454 -26.907  1.00 10.00      A   
ATOM   2888  CB  VAL A 307      11.402  -0.596 -28.000  1.00 10.00      A   
ATOM   2889  CG1 VAL A 307      10.577  -0.592 -29.278  1.00 10.00      A   
ATOM   2890  CG2 VAL A 307      11.610   0.828 -27.509  1.00 10.00      A   
ATOM   2891  C   VAL A 307      10.377  -2.839 -27.468  1.00 10.00      A   
ATOM   2892  O   VAL A 307       9.253  -3.076 -27.915  1.00 10.00      A   
ATOM   2893  N   LYS A 308      11.349  -3.750 -27.418  1.00 10.00      A   
ATOM   2894  HN  LYS A 308      12.216  -3.498 -27.036  1.00 10.00      A   
ATOM   2895  CA  LYS A 308      11.162  -5.114 -27.914  1.00 10.00      A   
ATOM   2896  CB  LYS A 308      12.385  -5.975 -27.583  1.00 10.00      A   
ATOM   2897  CG  LYS A 308      13.677  -5.557 -28.266  1.00 10.00      A   
ATOM   2898  CD  LYS A 308      14.863  -6.316 -27.687  1.00 10.00      A   
ATOM   2899  CE  LYS A 308      16.183  -5.810 -28.250  1.00 10.00      A   
ATOM   2900  NZ  LYS A 308      17.352  -6.463 -27.603  1.00 10.00      A   
ATOM   2901  HZ1 LYS A 308      17.446  -6.135 -26.614  1.00 10.00      A   
ATOM   2902  HZ2 LYS A 308      18.225  -6.233 -28.118  1.00 10.00      A   
ATOM   2903  HZ3 LYS A 308      17.230  -7.496 -27.603  1.00 10.00      A   
ATOM   2904  C   LYS A 308       9.928  -5.757 -27.291  1.00 10.00      A   
ATOM   2905  O   LYS A 308       9.052  -6.274 -27.991  1.00 10.00      A   
ATOM   2906  N   LEU A 309       9.863  -5.703 -25.969  1.00 10.00      A   
ATOM   2907  HN  LEU A 309      10.586  -5.258 -25.476  1.00 10.00      A   
ATOM   2908  CA  LEU A 309       8.754  -6.285 -25.227  1.00 10.00      A   
ATOM   2909  CB  LEU A 309       9.109  -6.383 -23.741  1.00 10.00      A   
ATOM   2910  CG  LEU A 309       8.145  -7.170 -22.850  1.00 10.00      A   
ATOM   2911  CD1 LEU A 309       8.039  -8.616 -23.311  1.00 10.00      A   
ATOM   2912  CD2 LEU A 309       8.594  -7.106 -21.400  1.00 10.00      A   
ATOM   2913  C   LEU A 309       7.469  -5.480 -25.410  1.00 10.00      A   
ATOM   2914  O   LEU A 309       6.392  -6.051 -25.587  1.00 10.00      A   
ATOM   2915  N   LEU A 310       7.588  -4.156 -25.376  1.00 10.00      A   
ATOM   2916  HN  LEU A 310       8.477  -3.759 -25.242  1.00 10.00      A   
ATOM   2917  CA  LEU A 310       6.433  -3.268 -25.521  1.00 10.00      A   
ATOM   2918  CB  LEU A 310       6.855  -1.802 -25.448  1.00 10.00      A   
ATOM   2919  CG  LEU A 310       7.309  -1.292 -24.081  1.00 10.00      A   
ATOM   2920  CD1 LEU A 310       7.560   0.206 -24.137  1.00 10.00      A   
ATOM   2921  CD2 LEU A 310       6.283  -1.626 -23.008  1.00 10.00      A   
ATOM   2922  C   LEU A 310       5.667  -3.517 -26.814  1.00 10.00      A   
ATOM   2923  O   LEU A 310       4.441  -3.411 -26.844  1.00 10.00      A   
ATOM   2924  N   CYS A 311       6.389  -3.856 -27.877  1.00 10.00      A   
ATOM   2925  HN  CYS A 311       7.367  -3.923 -27.790  1.00 10.00      A   
ATOM   2926  CA  CYS A 311       5.766  -4.113 -29.173  1.00 10.00      A   
ATOM   2927  CB  CYS A 311       6.825  -4.290 -30.265  1.00 10.00      A   
ATOM   2928  SG  CYS A 311       7.893  -2.850 -30.504  1.00 10.00      A   
ATOM   2929  HG  CYS A 311       8.517  -2.612 -29.355  1.00 10.00      A   
ATOM   2930  C   CYS A 311       4.829  -5.320 -29.136  1.00 10.00      A   
ATOM   2931  O   CYS A 311       3.982  -5.483 -30.015  1.00 10.00      A   
ATOM   2932  N   GLN A 312       4.968  -6.160 -28.121  1.00 10.00      A   
ATOM   2933  HN  GLN A 312       5.641  -5.974 -27.430  1.00 10.00      A   
ATOM   2934  CA  GLN A 312       4.129  -7.342 -27.994  1.00 10.00      A   
ATOM   2935  CB  GLN A 312       4.982  -8.616 -27.949  1.00 10.00      A   
ATOM   2936  CG  GLN A 312       5.712  -8.898 -29.256  1.00 10.00      A   
ATOM   2937  CD  GLN A 312       6.408 -10.247 -29.290  1.00 10.00      A   
ATOM   2938  OE1 GLN A 312       7.427 -10.412 -29.965  1.00 10.00      A   
ATOM   2939  NE2 GLN A 312       5.862 -11.223 -28.581  1.00 10.00      A   
ATOM   2940 HE21 GLN A 312       5.039 -11.034 -28.080  1.00 10.00      A   
ATOM   2941 HE22 GLN A 312       6.301 -12.101 -28.586  1.00 10.00      A   
ATOM   2942  C   GLN A 312       3.211  -7.236 -26.779  1.00 10.00      A   
ATOM   2943  O   GLN A 312       2.766  -8.246 -26.232  1.00 10.00      A   
ATOM   2944  N   CYS A 313       2.925  -6.002 -26.370  1.00 10.00      A   
ATOM   2945  HN  CYS A 313       3.317  -5.235 -26.850  1.00 10.00      A   
ATOM   2946  CA  CYS A 313       2.046  -5.748 -25.231  1.00 10.00      A   
ATOM   2947  CB  CYS A 313       2.795  -4.999 -24.127  1.00 10.00      A   
ATOM   2948  SG  CYS A 313       4.223  -5.886 -23.459  1.00 10.00      A   
ATOM   2949  HG  CYS A 313       5.068  -6.104 -24.459  1.00 10.00      A   
ATOM   2950  C   CYS A 313       0.814  -4.949 -25.672  1.00 10.00      A   
ATOM   2951  O   CYS A 313       0.774  -3.724 -25.537  1.00 10.00      A   
ATOM   2952  N   PRO A 314      -0.214  -5.632 -26.208  1.00 10.00      A   
ATOM   2953  CA  PRO A 314      -1.432  -4.982 -26.689  1.00 10.00      A   
ATOM   2954  CB  PRO A 314      -1.928  -5.958 -27.755  1.00 10.00      A   
ATOM   2955  CG  PRO A 314      -1.473  -7.305 -27.287  1.00 10.00      A   
ATOM   2956  CD  PRO A 314      -0.269  -7.093 -26.397  1.00 10.00      A   
ATOM   2957  C   PRO A 314      -2.501  -4.789 -25.605  1.00 10.00      A   
ATOM   2958  O   PRO A 314      -3.289  -3.848 -25.670  1.00 10.00      A   
ATOM   2959  N   LYS A 315      -2.516  -5.659 -24.604  1.00 10.00      A   
ATOM   2960  HN  LYS A 315      -1.841  -6.371 -24.577  1.00 10.00      A   
ATOM   2961  CA  LYS A 315      -3.507  -5.570 -23.534  1.00 10.00      A   
ATOM   2962  CB  LYS A 315      -4.037  -6.959 -23.164  1.00 10.00      A   
ATOM   2963  CG  LYS A 315      -5.013  -7.549 -24.169  1.00 10.00      A   
ATOM   2964  CD  LYS A 315      -5.626  -8.839 -23.648  1.00 10.00      A   
ATOM   2965  CE  LYS A 315      -6.891  -9.202 -24.408  1.00 10.00      A   
ATOM   2966  NZ  LYS A 315      -6.599  -9.637 -25.799  1.00 10.00      A   
ATOM   2967  HZ1 LYS A 315      -5.852  -9.043 -26.216  1.00 10.00      A   
ATOM   2968  HZ2 LYS A 315      -7.452  -9.559 -26.385  1.00 10.00      A   
ATOM   2969  HZ3 LYS A 315      -6.280 -10.630 -25.803  1.00 10.00      A   
ATOM   2970  C   LYS A 315      -2.944  -4.874 -22.297  1.00 10.00      A   
ATOM   2971  O   LYS A 315      -3.559  -4.892 -21.232  1.00 10.00      A   
ATOM   2972  N   LEU A 316      -1.780  -4.257 -22.447  1.00 10.00      A   
ATOM   2973  HN  LEU A 316      -1.346  -4.265 -23.324  1.00 10.00      A   
ATOM   2974  CA  LEU A 316      -1.132  -3.562 -21.344  1.00 10.00      A   
ATOM   2975  CB  LEU A 316       0.296  -3.176 -21.736  1.00 10.00      A   
ATOM   2976  CG  LEU A 316       1.173  -2.594 -20.627  1.00 10.00      A   
ATOM   2977  CD1 LEU A 316       1.340  -3.596 -19.496  1.00 10.00      A   
ATOM   2978  CD2 LEU A 316       2.526  -2.192 -21.188  1.00 10.00      A   
ATOM   2979  C   LEU A 316      -1.923  -2.324 -20.937  1.00 10.00      A   
ATOM   2980  O   LEU A 316      -2.186  -1.447 -21.759  1.00 10.00      A   
ATOM   2981  N   GLN A 317      -2.310  -2.264 -19.668  1.00 10.00      A   
ATOM   2982  HN  GLN A 317      -2.079  -3.002 -19.060  1.00 10.00      A   
ATOM   2983  CA  GLN A 317      -3.077  -1.138 -19.150  1.00 10.00      A   
ATOM   2984  CB  GLN A 317      -4.370  -1.618 -18.502  1.00 10.00      A   
ATOM   2985  CG  GLN A 317      -5.341  -2.274 -19.460  1.00 10.00      A   
ATOM   2986  CD  GLN A 317      -6.734  -2.371 -18.879  1.00 10.00      A   
ATOM   2987  OE1 GLN A 317      -6.912  -2.422 -17.660  1.00 10.00      A   
ATOM   2988  NE2 GLN A 317      -7.727  -2.395 -19.744  1.00 10.00      A   
ATOM   2989 HE21 GLN A 317      -7.507  -2.348 -20.709  1.00 10.00      A   
ATOM   2990 HE22 GLN A 317      -8.644  -2.470 -19.398  1.00 10.00      A   
ATOM   2991  C   GLN A 317      -2.273  -0.344 -18.133  1.00 10.00      A   
ATOM   2992  O   GLN A 317      -2.350   0.882 -18.089  1.00 10.00      A   
ATOM   2993  N   ARG A 318      -1.518  -1.043 -17.301  1.00 10.00      A   
ATOM   2994  HN  ARG A 318      -1.496  -2.025 -17.372  1.00 10.00      A   
ATOM   2995  CA  ARG A 318      -0.713  -0.384 -16.291  1.00 10.00      A   
ATOM   2996  CB  ARG A 318      -1.201  -0.748 -14.886  1.00 10.00      A   
ATOM   2997  CG  ARG A 318      -0.843   0.287 -13.832  1.00 10.00      A   
ATOM   2998  CD  ARG A 318      -0.712  -0.330 -12.450  1.00 10.00      A   
ATOM   2999  NE  ARG A 318      -1.999  -0.726 -11.885  1.00 10.00      A   
ATOM   3000  HE  ARG A 318      -2.375  -1.590 -12.178  1.00 10.00      A   
ATOM   3001  CZ  ARG A 318      -2.695   0.008 -11.019  1.00 10.00      A   
ATOM   3002  NH1 ARG A 318      -2.244   1.197 -10.621  1.00 10.00      A   
ATOM   3003 HH11 ARG A 318      -2.796   1.762  -9.942  1.00 10.00      A   
ATOM   3004 HH12 ARG A 318      -1.342   1.579 -10.996  1.00 10.00      A   
ATOM   3005  NH2 ARG A 318      -3.841  -0.451 -10.543  1.00 10.00      A   
ATOM   3006 HH21 ARG A 318      -4.196  -1.384 -10.849  1.00 10.00      A   
ATOM   3007 HH22 ARG A 318      -4.390   0.112  -9.858  1.00 10.00      A   
ATOM   3008  C   ARG A 318       0.754  -0.753 -16.458  1.00 10.00      A   
ATOM   3009  O   ARG A 318       1.130  -1.920 -16.316  1.00 10.00      A   
ATOM   3010  N   LEU A 319       1.582   0.239 -16.765  1.00 10.00      A   
ATOM   3011  HN  LEU A 319       1.230   1.157 -16.850  1.00 10.00      A   
ATOM   3012  CA  LEU A 319       3.003  -0.003 -16.966  1.00 10.00      A   
ATOM   3013  CB  LEU A 319       3.401   0.239 -18.426  1.00 10.00      A   
ATOM   3014  CG  LEU A 319       4.881   0.034 -18.767  1.00 10.00      A   
ATOM   3015  CD1 LEU A 319       5.258  -1.437 -18.691  1.00 10.00      A   
ATOM   3016  CD2 LEU A 319       5.192   0.594 -20.142  1.00 10.00      A   
ATOM   3017  C   LEU A 319       3.872   0.837 -16.036  1.00 10.00      A   
ATOM   3018  O   LEU A 319       3.769   2.066 -15.996  1.00 10.00      A   
ATOM   3019  N   TRP A 320       4.726   0.157 -15.291  1.00 10.00      A   
ATOM   3020  HN  TRP A 320       4.742  -0.826 -15.365  1.00 10.00      A   
ATOM   3021  CA  TRP A 320       5.648   0.809 -14.373  1.00 10.00      A   
ATOM   3022  CB  TRP A 320       5.478   0.238 -12.959  1.00 10.00      A   
ATOM   3023  CG  TRP A 320       4.236   0.681 -12.238  1.00 10.00      A   
ATOM   3024  CD1 TRP A 320       3.087   1.175 -12.788  1.00 10.00      A   
ATOM   3025  CD2 TRP A 320       4.023   0.664 -10.821  1.00 10.00      A   
ATOM   3026  NE1 TRP A 320       2.175   1.469 -11.804  1.00 10.00      A   
ATOM   3027  HE1 TRP A 320       1.270   1.843 -11.948  1.00 10.00      A   
ATOM   3028  CE2 TRP A 320       2.724   1.165 -10.588  1.00 10.00      A   
ATOM   3029  CE3 TRP A 320       4.805   0.277  -9.726  1.00 10.00      A   
ATOM   3030  CZ2 TRP A 320       2.188   1.284  -9.309  1.00 10.00      A   
ATOM   3031  CZ3 TRP A 320       4.271   0.399  -8.457  1.00 10.00      A   
ATOM   3032  CH2 TRP A 320       2.977   0.899  -8.259  1.00 10.00      A   
ATOM   3033  C   TRP A 320       7.067   0.551 -14.866  1.00 10.00      A   
ATOM   3034  O   TRP A 320       7.515  -0.593 -14.873  1.00 10.00      A   
ATOM   3035  N   VAL A 321       7.765   1.595 -15.296  1.00 10.00      A   
ATOM   3036  HN  VAL A 321       7.370   2.496 -15.251  1.00 10.00      A   
ATOM   3037  CA  VAL A 321       9.122   1.430 -15.812  1.00 10.00      A   
ATOM   3038  CB  VAL A 321       9.152   1.373 -17.358  1.00 10.00      A   
ATOM   3039  CG1 VAL A 321       8.652   0.027 -17.861  1.00 10.00      A   
ATOM   3040  CG2 VAL A 321       8.337   2.512 -17.955  1.00 10.00      A   
ATOM   3041  C   VAL A 321      10.060   2.530 -15.343  1.00 10.00      A   
ATOM   3042  O   VAL A 321       9.680   3.391 -14.550  1.00 10.00      A   
ATOM   3043  N   LEU A 322      11.291   2.480 -15.840  1.00 10.00      A   
ATOM   3044  HN  LEU A 322      11.525   1.756 -16.456  1.00 10.00      A   
ATOM   3045  CA  LEU A 322      12.300   3.467 -15.502  1.00 10.00      A   
ATOM   3046  CB  LEU A 322      13.647   2.793 -15.219  1.00 10.00      A   
ATOM   3047  CG  LEU A 322      13.732   1.946 -13.948  1.00 10.00      A   
ATOM   3048  CD1 LEU A 322      15.068   1.220 -13.877  1.00 10.00      A   
ATOM   3049  CD2 LEU A 322      13.513   2.803 -12.709  1.00 10.00      A   
ATOM   3050  C   LEU A 322      12.454   4.482 -16.631  1.00 10.00      A   
ATOM   3051  O   LEU A 322      11.880   4.319 -17.710  1.00 10.00      A   
ATOM   3052  N   ASP A 323      13.250   5.516 -16.377  1.00 10.00      A   
ATOM   3053  HN  ASP A 323      13.683   5.576 -15.497  1.00 10.00      A   
ATOM   3054  CA  ASP A 323      13.500   6.575 -17.353  1.00 10.00      A   
ATOM   3055  CB  ASP A 323      14.172   7.788 -16.688  1.00 10.00      A   
ATOM   3056  CG  ASP A 323      15.545   7.485 -16.120  1.00 10.00      A   
ATOM   3057  OD1 ASP A 323      15.682   6.477 -15.398  1.00 10.00      A   
ATOM   3058  OD2 ASP A 323      16.491   8.258 -16.383  1.00 10.00      A   
ATOM   3059  C   ASP A 323      14.342   6.068 -18.520  1.00 10.00      A   
ATOM   3060  O   ASP A 323      14.465   6.737 -19.543  1.00 10.00      A   
ATOM   3061  N   TYR A 324      14.886   4.865 -18.371  1.00 10.00      A   
ATOM   3062  HN  TYR A 324      14.732   4.382 -17.533  1.00 10.00      A   
ATOM   3063  CA  TYR A 324      15.717   4.247 -19.409  1.00 10.00      A   
ATOM   3064  CB  TYR A 324      16.325   2.930 -18.913  1.00 10.00      A   
ATOM   3065  CG  TYR A 324      17.502   3.104 -17.977  1.00 10.00      A   
ATOM   3066  CD1 TYR A 324      17.749   2.190 -16.962  1.00 10.00      A   
ATOM   3067  CD2 TYR A 324      18.367   4.185 -18.108  1.00 10.00      A   
ATOM   3068  CE1 TYR A 324      18.822   2.347 -16.107  1.00 10.00      A   
ATOM   3069  CE2 TYR A 324      19.443   4.350 -17.257  1.00 10.00      A   
ATOM   3070  CZ  TYR A 324      19.665   3.427 -16.257  1.00 10.00      A   
ATOM   3071  OH  TYR A 324      20.732   3.583 -15.403  1.00 10.00      A   
ATOM   3072  HH  TYR A 324      20.528   4.273 -14.755  1.00 10.00      A   
ATOM   3073  C   TYR A 324      14.944   4.002 -20.704  1.00 10.00      A   
ATOM   3074  O   TYR A 324      15.530   3.674 -21.730  1.00 10.00      A   
ATOM   3075  N   ILE A 325      13.628   4.158 -20.643  1.00 10.00      A   
ATOM   3076  HN  ILE A 325      13.223   4.415 -19.790  1.00 10.00      A   
ATOM   3077  CA  ILE A 325      12.775   3.957 -21.808  1.00 10.00      A   
ATOM   3078  CB  ILE A 325      11.278   3.875 -21.410  1.00 10.00      A   
ATOM   3079  CG1 ILE A 325      10.393   3.588 -22.626  1.00 10.00      A   
ATOM   3080  CG2 ILE A 325      10.826   5.142 -20.700  1.00 10.00      A   
ATOM   3081  CD1 ILE A 325      10.637   2.235 -23.260  1.00 10.00      A   
ATOM   3082  C   ILE A 325      12.991   5.066 -22.846  1.00 10.00      A   
ATOM   3083  O   ILE A 325      12.861   4.834 -24.049  1.00 10.00      A   
ATOM   3084  N   GLU A 326      13.342   6.261 -22.365  1.00 10.00      A   
ATOM   3085  HN  GLU A 326      13.447   6.363 -21.396  1.00 10.00      A   
ATOM   3086  CA  GLU A 326      13.585   7.425 -23.222  1.00 10.00      A   
ATOM   3087  CB  GLU A 326      14.765   7.183 -24.177  1.00 10.00      A   
ATOM   3088  CG  GLU A 326      16.091   6.928 -23.474  1.00 10.00      A   
ATOM   3089  CD  GLU A 326      17.267   6.866 -24.429  1.00 10.00      A   
ATOM   3090  OE1 GLU A 326      17.312   5.942 -25.265  1.00 10.00      A   
ATOM   3091  OE2 GLU A 326      18.151   7.745 -24.348  1.00 10.00      A   
ATOM   3092  C   GLU A 326      12.333   7.861 -23.992  1.00 10.00      A   
ATOM   3093  O   GLU A 326      11.323   7.149 -24.022  1.00 10.00      A   
ATOM   3094  N   ASP A 327      12.399   9.046 -24.601  1.00 10.00      A   
ATOM   3095  HN  ASP A 327      13.215   9.586 -24.509  1.00 10.00      A   
ATOM   3096  CA  ASP A 327      11.278   9.576 -25.380  1.00 10.00      A   
ATOM   3097  CB  ASP A 327      11.597  10.969 -25.932  1.00 10.00      A   
ATOM   3098  CG  ASP A 327      11.712  12.032 -24.860  1.00 10.00      A   
ATOM   3099  OD1 ASP A 327      10.683  12.426 -24.278  1.00 10.00      A   
ATOM   3100  OD2 ASP A 327      12.842  12.493 -24.603  1.00 10.00      A   
ATOM   3101  C   ASP A 327      10.940   8.646 -26.539  1.00 10.00      A   
ATOM   3102  O   ASP A 327       9.771   8.470 -26.895  1.00 10.00      A   
ATOM   3103  N   ALA A 328      11.975   8.051 -27.120  1.00 10.00      A   
ATOM   3104  HN  ALA A 328      12.880   8.245 -26.790  1.00 10.00      A   
ATOM   3105  CA  ALA A 328      11.816   7.133 -28.244  1.00 10.00      A   
ATOM   3106  CB  ALA A 328      13.176   6.678 -28.743  1.00 10.00      A   
ATOM   3107  C   ALA A 328      10.961   5.924 -27.870  1.00 10.00      A   
ATOM   3108  O   ALA A 328      10.061   5.533 -28.618  1.00 10.00      A   
ATOM   3109  N   GLY A 329      11.242   5.339 -26.711  1.00 10.00      A   
ATOM   3110  HN  GLY A 329      11.960   5.701 -26.153  1.00 10.00      A   
ATOM   3111  CA  GLY A 329      10.497   4.180 -26.264  1.00 10.00      A   
ATOM   3112  C   GLY A 329       9.064   4.521 -25.917  1.00 10.00      A   
ATOM   3113  O   GLY A 329       8.150   3.741 -26.189  1.00 10.00      A   
ATOM   3114  N   LEU A 330       8.872   5.691 -25.319  1.00 10.00      A   
ATOM   3115  HN  LEU A 330       9.649   6.261 -25.125  1.00 10.00      A   
ATOM   3116  CA  LEU A 330       7.542   6.144 -24.931  1.00 10.00      A   
ATOM   3117  CB  LEU A 330       7.619   7.459 -24.153  1.00 10.00      A   
ATOM   3118  CG  LEU A 330       8.231   7.372 -22.751  1.00 10.00      A   
ATOM   3119  CD1 LEU A 330       8.569   8.760 -22.229  1.00 10.00      A   
ATOM   3120  CD2 LEU A 330       7.290   6.654 -21.793  1.00 10.00      A   
ATOM   3121  C   LEU A 330       6.632   6.287 -26.146  1.00 10.00      A   
ATOM   3122  O   LEU A 330       5.442   5.983 -26.077  1.00 10.00      A   
ATOM   3123  N   GLU A 331       7.197   6.743 -27.256  1.00 10.00      A   
ATOM   3124  HN  GLU A 331       8.152   6.988 -27.249  1.00 10.00      A   
ATOM   3125  CA  GLU A 331       6.429   6.905 -28.483  1.00 10.00      A   
ATOM   3126  CB  GLU A 331       7.276   7.581 -29.562  1.00 10.00      A   
ATOM   3127  CG  GLU A 331       6.620   7.623 -30.930  1.00 10.00      A   
ATOM   3128  CD  GLU A 331       7.366   8.499 -31.905  1.00 10.00      A   
ATOM   3129  OE1 GLU A 331       8.415   8.060 -32.426  1.00 10.00      A   
ATOM   3130  OE2 GLU A 331       6.904   9.630 -32.158  1.00 10.00      A   
ATOM   3131  C   GLU A 331       5.906   5.556 -28.975  1.00 10.00      A   
ATOM   3132  O   GLU A 331       4.739   5.428 -29.348  1.00 10.00      A   
ATOM   3133  N   VAL A 332       6.772   4.549 -28.954  1.00 10.00      A   
ATOM   3134  HN  VAL A 332       7.681   4.710 -28.626  1.00 10.00      A   
ATOM   3135  CA  VAL A 332       6.402   3.210 -29.397  1.00 10.00      A   
ATOM   3136  CB  VAL A 332       7.601   2.241 -29.361  1.00 10.00      A   
ATOM   3137  CG1 VAL A 332       7.224   0.891 -29.956  1.00 10.00      A   
ATOM   3138  CG2 VAL A 332       8.790   2.836 -30.098  1.00 10.00      A   
ATOM   3139  C   VAL A 332       5.285   2.669 -28.514  1.00 10.00      A   
ATOM   3140  O   VAL A 332       4.334   2.051 -28.997  1.00 10.00      A   
ATOM   3141  N   LEU A 333       5.400   2.934 -27.221  1.00 10.00      A   
ATOM   3142  HN  LEU A 333       6.179   3.443 -26.908  1.00 10.00      A   
ATOM   3143  CA  LEU A 333       4.404   2.495 -26.252  1.00 10.00      A   
ATOM   3144  CB  LEU A 333       4.807   2.952 -24.847  1.00 10.00      A   
ATOM   3145  CG  LEU A 333       3.747   2.801 -23.753  1.00 10.00      A   
ATOM   3146  CD1 LEU A 333       3.649   1.359 -23.287  1.00 10.00      A   
ATOM   3147  CD2 LEU A 333       4.052   3.724 -22.587  1.00 10.00      A   
ATOM   3148  C   LEU A 333       3.029   3.050 -26.608  1.00 10.00      A   
ATOM   3149  O   LEU A 333       2.051   2.308 -26.698  1.00 10.00      A   
ATOM   3150  N   ALA A 334       2.975   4.356 -26.844  1.00 10.00      A   
ATOM   3151  HN  ALA A 334       3.801   4.882 -26.781  1.00 10.00      A   
ATOM   3152  CA  ALA A 334       1.732   5.038 -27.185  1.00 10.00      A   
ATOM   3153  CB  ALA A 334       1.955   6.539 -27.220  1.00 10.00      A   
ATOM   3154  C   ALA A 334       1.156   4.553 -28.515  1.00 10.00      A   
ATOM   3155  O   ALA A 334      -0.041   4.699 -28.775  1.00 10.00      A   
ATOM   3156  N   SER A 335       2.006   3.984 -29.357  1.00 10.00      A   
ATOM   3157  HN  SER A 335       2.956   3.916 -29.111  1.00 10.00      A   
ATOM   3158  CA  SER A 335       1.569   3.482 -30.649  1.00 10.00      A   
ATOM   3159  CB  SER A 335       2.639   3.730 -31.716  1.00 10.00      A   
ATOM   3160  OG  SER A 335       2.080   3.706 -33.019  1.00 10.00      A   
ATOM   3161  HG  SER A 335       1.716   2.829 -33.197  1.00 10.00      A   
ATOM   3162  C   SER A 335       1.216   1.995 -30.582  1.00 10.00      A   
ATOM   3163  O   SER A 335       0.818   1.397 -31.582  1.00 10.00      A   
ATOM   3164  N   THR A 336       1.352   1.403 -29.402  1.00 10.00      A   
ATOM   3165  HN  THR A 336       1.663   1.928 -28.634  1.00 10.00      A   
ATOM   3166  CA  THR A 336       1.050  -0.011 -29.227  1.00 10.00      A   
ATOM   3167  CB  THR A 336       2.310  -0.803 -28.820  1.00 10.00      A   
ATOM   3168  OG1 THR A 336       3.414  -0.403 -29.649  1.00 10.00      A   
ATOM   3169  HG1 THR A 336       3.724   0.472 -29.373  1.00 10.00      A   
ATOM   3170  CG2 THR A 336       2.077  -2.298 -28.980  1.00 10.00      A   
ATOM   3171  C   THR A 336      -0.045  -0.225 -28.182  1.00 10.00      A   
ATOM   3172  O   THR A 336      -1.061  -0.870 -28.450  1.00 10.00      A   
ATOM   3173  N   CYS A 337       0.160   0.340 -27.001  1.00 10.00      A   
ATOM   3174  HN  CYS A 337       0.974   0.875 -26.858  1.00 10.00      A   
ATOM   3175  CA  CYS A 337      -0.792   0.203 -25.910  1.00 10.00      A   
ATOM   3176  CB  CYS A 337      -0.062   0.223 -24.566  1.00 10.00      A   
ATOM   3177  SG  CYS A 337       1.352  -0.907 -24.486  1.00 10.00      A   
ATOM   3178  HG  CYS A 337       0.985  -2.070 -25.019  1.00 10.00      A   
ATOM   3179  C   CYS A 337      -1.856   1.295 -25.968  1.00 10.00      A   
ATOM   3180  O   CYS A 337      -1.702   2.375 -25.393  1.00 10.00      A   
ATOM   3181  N   LYS A 338      -2.935   1.008 -26.677  1.00 10.00      A   
ATOM   3182  HN  LYS A 338      -2.998   0.130 -27.113  1.00 10.00      A   
ATOM   3183  CA  LYS A 338      -4.028   1.955 -26.821  1.00 10.00      A   
ATOM   3184  CB  LYS A 338      -4.688   1.809 -28.194  1.00 10.00      A   
ATOM   3185  CG  LYS A 338      -3.772   2.121 -29.368  1.00 10.00      A   
ATOM   3186  CD  LYS A 338      -3.317   3.570 -29.349  1.00 10.00      A   
ATOM   3187  CE  LYS A 338      -2.602   3.943 -30.635  1.00 10.00      A   
ATOM   3188  NZ  LYS A 338      -2.090   5.338 -30.603  1.00 10.00      A   
ATOM   3189  HZ1 LYS A 338      -2.849   5.995 -30.329  1.00 10.00      A   
ATOM   3190  HZ2 LYS A 338      -1.738   5.611 -31.540  1.00 10.00      A   
ATOM   3191  HZ3 LYS A 338      -1.310   5.419 -29.915  1.00 10.00      A   
ATOM   3192  C   LYS A 338      -5.060   1.759 -25.716  1.00 10.00      A   
ATOM   3193  O   LYS A 338      -6.073   2.457 -25.664  1.00 10.00      A   
ATOM   3194  N   ASP A 339      -4.803   0.793 -24.843  1.00 10.00      A   
ATOM   3195  HN  ASP A 339      -3.988   0.253 -24.955  1.00 10.00      A   
ATOM   3196  CA  ASP A 339      -5.703   0.500 -23.730  1.00 10.00      A   
ATOM   3197  CB  ASP A 339      -6.090  -0.980 -23.735  1.00 10.00      A   
ATOM   3198  CG  ASP A 339      -7.396  -1.262 -23.016  1.00 10.00      A   
ATOM   3199  OD1 ASP A 339      -8.309  -0.411 -23.070  1.00 10.00      A   
ATOM   3200  OD2 ASP A 339      -7.526  -2.347 -22.406  1.00 10.00      A   
ATOM   3201  C   ASP A 339      -5.040   0.869 -22.405  1.00 10.00      A   
ATOM   3202  O   ASP A 339      -5.554   0.558 -21.329  1.00 10.00      A   
ATOM   3203  N   LEU A 340      -3.900   1.550 -22.507  1.00 10.00      A   
ATOM   3204  HN  LEU A 340      -3.565   1.776 -23.398  1.00 10.00      A   
ATOM   3205  CA  LEU A 340      -3.134   1.974 -21.340  1.00 10.00      A   
ATOM   3206  CB  LEU A 340      -1.826   2.635 -21.784  1.00 10.00      A   
ATOM   3207  CG  LEU A 340      -0.732   2.763 -20.721  1.00 10.00      A   
ATOM   3208  CD1 LEU A 340      -0.081   1.412 -20.450  1.00 10.00      A   
ATOM   3209  CD2 LEU A 340       0.313   3.776 -21.159  1.00 10.00      A   
ATOM   3210  C   LEU A 340      -3.944   2.932 -20.471  1.00 10.00      A   
ATOM   3211  O   LEU A 340      -4.528   3.894 -20.970  1.00 10.00      A   
ATOM   3212  N   ARG A 341      -3.981   2.656 -19.173  1.00 10.00      A   
ATOM   3213  HN  ARG A 341      -3.480   1.878 -18.834  1.00 10.00      A   
ATOM   3214  CA  ARG A 341      -4.726   3.479 -18.233  1.00 10.00      A   
ATOM   3215  CB  ARG A 341      -5.645   2.609 -17.365  1.00 10.00      A   
ATOM   3216  CG  ARG A 341      -6.457   1.579 -18.135  1.00 10.00      A   
ATOM   3217  CD  ARG A 341      -7.556   2.226 -18.962  1.00 10.00      A   
ATOM   3218  NE  ARG A 341      -8.105   1.300 -19.955  1.00 10.00      A   
ATOM   3219  HE  ARG A 341      -7.495   1.002 -20.674  1.00 10.00      A   
ATOM   3220  CZ  ARG A 341      -9.356   0.833 -19.931  1.00 10.00      A   
ATOM   3221  NH1 ARG A 341     -10.189   1.195 -18.964  1.00 10.00      A   
ATOM   3222 HH11 ARG A 341     -11.169   0.830 -18.948  1.00 10.00      A   
ATOM   3223 HH12 ARG A 341      -9.869   1.844 -18.214  1.00 10.00      A   
ATOM   3224  NH2 ARG A 341      -9.778   0.012 -20.882  1.00 10.00      A   
ATOM   3225 HH21 ARG A 341      -9.133  -0.274 -21.664  1.00 10.00      A   
ATOM   3226 HH22 ARG A 341     -10.755  -0.355 -20.857  1.00 10.00      A   
ATOM   3227  C   ARG A 341      -3.782   4.278 -17.339  1.00 10.00      A   
ATOM   3228  O   ARG A 341      -3.959   5.484 -17.152  1.00 10.00      A   
ATOM   3229  N   GLU A 342      -2.777   3.602 -16.794  1.00 10.00      A   
ATOM   3230  HN  GLU A 342      -2.681   2.649 -16.991  1.00 10.00      A   
ATOM   3231  CA  GLU A 342      -1.807   4.242 -15.916  1.00 10.00      A   
ATOM   3232  CB  GLU A 342      -1.970   3.759 -14.468  1.00 10.00      A   
ATOM   3233  CG  GLU A 342      -1.012   4.425 -13.485  1.00 10.00      A   
ATOM   3234  CD  GLU A 342      -1.021   3.795 -12.109  1.00 10.00      A   
ATOM   3235  OE1 GLU A 342      -1.791   4.257 -11.242  1.00 10.00      A   
ATOM   3236  OE2 GLU A 342      -0.235   2.851 -11.875  1.00 10.00      A   
ATOM   3237  C   GLU A 342      -0.376   3.989 -16.383  1.00 10.00      A   
ATOM   3238  O   GLU A 342      -0.027   2.879 -16.789  1.00 10.00      A   
ATOM   3239  N   LEU A 343       0.444   5.031 -16.311  1.00 10.00      A   
ATOM   3240  HN  LEU A 343       0.095   5.889 -15.975  1.00 10.00      A   
ATOM   3241  CA  LEU A 343       1.842   4.950 -16.707  1.00 10.00      A   
ATOM   3242  CB  LEU A 343       2.046   5.594 -18.081  1.00 10.00      A   
ATOM   3243  CG  LEU A 343       3.460   5.518 -18.662  1.00 10.00      A   
ATOM   3244  CD1 LEU A 343       3.882   4.071 -18.862  1.00 10.00      A   
ATOM   3245  CD2 LEU A 343       3.539   6.286 -19.969  1.00 10.00      A   
ATOM   3246  C   LEU A 343       2.719   5.644 -15.669  1.00 10.00      A   
ATOM   3247  O   LEU A 343       2.470   6.797 -15.306  1.00 10.00      A   
ATOM   3248  N   ARG A 344       3.729   4.935 -15.178  1.00 10.00      A   
ATOM   3249  HN  ARG A 344       3.872   4.018 -15.503  1.00 10.00      A   
ATOM   3250  CA  ARG A 344       4.638   5.484 -14.178  1.00 10.00      A   
ATOM   3251  CB  ARG A 344       4.393   4.852 -12.802  1.00 10.00      A   
ATOM   3252  CG  ARG A 344       2.990   5.064 -12.263  1.00 10.00      A   
ATOM   3253  CD  ARG A 344       2.878   4.682 -10.798  1.00 10.00      A   
ATOM   3254  NE  ARG A 344       1.481   4.566 -10.398  1.00 10.00      A   
ATOM   3255  HE  ARG A 344       0.864   4.150 -11.050  1.00 10.00      A   
ATOM   3256  CZ  ARG A 344       0.990   4.946  -9.225  1.00 10.00      A   
ATOM   3257  NH1 ARG A 344       1.777   5.465  -8.287  1.00 10.00      A   
ATOM   3258 HH11 ARG A 344       1.371   5.753  -7.372  1.00 10.00      A   
ATOM   3259 HH12 ARG A 344       2.797   5.583  -8.454  1.00 10.00      A   
ATOM   3260  NH2 ARG A 344      -0.311   4.843  -9.012  1.00 10.00      A   
ATOM   3261 HH21 ARG A 344      -0.940   4.466  -9.763  1.00 10.00      A   
ATOM   3262 HH22 ARG A 344      -0.726   5.147  -8.095  1.00 10.00      A   
ATOM   3263  C   ARG A 344       6.091   5.287 -14.586  1.00 10.00      A   
ATOM   3264  O   ARG A 344       6.561   4.156 -14.725  1.00 10.00      A   
ATOM   3265  N   VAL A 345       6.783   6.393 -14.793  1.00 10.00      A   
ATOM   3266  HN  VAL A 345       6.335   7.263 -14.689  1.00 10.00      A   
ATOM   3267  CA  VAL A 345       8.187   6.370 -15.170  1.00 10.00      A   
ATOM   3268  CB  VAL A 345       8.447   7.246 -16.412  1.00 10.00      A   
ATOM   3269  CG1 VAL A 345       9.923   7.248 -16.763  1.00 10.00      A   
ATOM   3270  CG2 VAL A 345       7.627   6.749 -17.592  1.00 10.00      A   
ATOM   3271  C   VAL A 345       9.049   6.853 -14.004  1.00 10.00      A   
ATOM   3272  O   VAL A 345       9.036   8.034 -13.657  1.00 10.00      A   
ATOM   3273  N   PHE A 346       9.785   5.927 -13.401  1.00 10.00      A   
ATOM   3274  HN  PHE A 346       9.759   5.001 -13.743  1.00 10.00      A   
ATOM   3275  CA  PHE A 346      10.643   6.240 -12.264  1.00 10.00      A   
ATOM   3276  CB  PHE A 346      10.625   5.086 -11.250  1.00 10.00      A   
ATOM   3277  CG  PHE A 346       9.261   4.764 -10.701  1.00 10.00      A   
ATOM   3278  CD1 PHE A 346       8.472   3.791 -11.295  1.00 10.00      A   
ATOM   3279  CD2 PHE A 346       8.768   5.434  -9.595  1.00 10.00      A   
ATOM   3280  CE1 PHE A 346       7.217   3.491 -10.797  1.00 10.00      A   
ATOM   3281  CE2 PHE A 346       7.515   5.141  -9.090  1.00 10.00      A   
ATOM   3282  CZ  PHE A 346       6.738   4.167  -9.692  1.00 10.00      A   
ATOM   3283  C   PHE A 346      12.073   6.494 -12.729  1.00 10.00      A   
ATOM   3284  O   PHE A 346      12.545   5.860 -13.669  1.00 10.00      A   
ATOM   3285  N   PRO A 347      12.787   7.425 -12.084  1.00 10.00      A   
ATOM   3286  CA  PRO A 347      14.165   7.740 -12.449  1.00 10.00      A   
ATOM   3287  CB  PRO A 347      14.389   9.113 -11.816  1.00 10.00      A   
ATOM   3288  CG  PRO A 347      13.485   9.140 -10.630  1.00 10.00      A   
ATOM   3289  CD  PRO A 347      12.311   8.248 -10.955  1.00 10.00      A   
ATOM   3290  C   PRO A 347      15.155   6.722 -11.883  1.00 10.00      A   
ATOM   3291  O   PRO A 347      15.114   6.391 -10.694  1.00 10.00      A   
ATOM   3292  N   SER A 348      16.032   6.219 -12.744  1.00 10.00      A   
ATOM   3293  HN  SER A 348      15.998   6.508 -13.688  1.00 10.00      A   
ATOM   3294  CA  SER A 348      17.035   5.248 -12.336  1.00 10.00      A   
ATOM   3295  CB  SER A 348      17.650   4.572 -13.564  1.00 10.00      A   
ATOM   3296  OG  SER A 348      17.921   5.512 -14.595  1.00 10.00      A   
ATOM   3297  HG  SER A 348      17.082   5.852 -14.955  1.00 10.00      A   
ATOM   3298  C   SER A 348      18.116   5.923 -11.507  1.00 10.00      A   
ATOM   3299  O   SER A 348      18.387   5.524 -10.376  1.00 10.00      A   
ATOM   3300  N   GLU A 349      18.720   6.956 -12.075  1.00 10.00      A   
ATOM   3301  HN  GLU A 349      18.460   7.217 -12.980  1.00 10.00      A   
ATOM   3302  CA  GLU A 349      19.763   7.706 -11.393  1.00 10.00      A   
ATOM   3303  CB  GLU A 349      21.014   7.816 -12.275  1.00 10.00      A   
ATOM   3304  CG  GLU A 349      21.311   6.591 -13.130  1.00 10.00      A   
ATOM   3305  CD  GLU A 349      21.611   5.346 -12.319  1.00 10.00      A   
ATOM   3306  OE1 GLU A 349      22.584   5.362 -11.533  1.00 10.00      A   
ATOM   3307  OE2 GLU A 349      20.896   4.336 -12.485  1.00 10.00      A   
ATOM   3308  C   GLU A 349      19.248   9.102 -11.061  1.00 10.00      A   
ATOM   3309  O   GLU A 349      19.429  10.036 -11.846  1.00 10.00      A   
ATOM   3310  N   PRO A 350      18.588   9.269  -9.899  1.00 10.00      A   
ATOM   3311  CA  PRO A 350      18.025  10.553  -9.485  1.00 10.00      A   
ATOM   3312  CB  PRO A 350      16.870  10.119  -8.586  1.00 10.00      A   
ATOM   3313  CG  PRO A 350      17.364   8.872  -7.932  1.00 10.00      A   
ATOM   3314  CD  PRO A 350      18.322   8.216  -8.900  1.00 10.00      A   
ATOM   3315  C   PRO A 350      19.007  11.420  -8.695  1.00 10.00      A   
ATOM   3316  O   PRO A 350      18.721  12.581  -8.397  1.00 10.00      A   
ATOM   3317  N   PHE A 351      20.161  10.865  -8.363  1.00 10.00      A   
ATOM   3318  HN  PHE A 351      20.353   9.943  -8.648  1.00 10.00      A   
ATOM   3319  CA  PHE A 351      21.160  11.603  -7.595  1.00 10.00      A   
ATOM   3320  CB  PHE A 351      21.979  10.658  -6.716  1.00 10.00      A   
ATOM   3321  CG  PHE A 351      21.228  10.151  -5.519  1.00 10.00      A   
ATOM   3322  CD1 PHE A 351      20.524   8.959  -5.575  1.00 10.00      A   
ATOM   3323  CD2 PHE A 351      21.222  10.872  -4.337  1.00 10.00      A   
ATOM   3324  CE1 PHE A 351      19.830   8.494  -4.473  1.00 10.00      A   
ATOM   3325  CE2 PHE A 351      20.532  10.412  -3.231  1.00 10.00      A   
ATOM   3326  CZ  PHE A 351      19.834   9.222  -3.298  1.00 10.00      A   
ATOM   3327  C   PHE A 351      22.073  12.410  -8.507  1.00 10.00      A   
ATOM   3328  O   PHE A 351      22.867  13.233  -8.046  1.00 10.00      A   
ATOM   3329  N   VAL A 352      21.962  12.162  -9.803  1.00 10.00      A   
ATOM   3330  HN  VAL A 352      21.323  11.483 -10.103  1.00 10.00      A   
ATOM   3331  CA  VAL A 352      22.766  12.868 -10.794  1.00 10.00      A   
ATOM   3332  CB  VAL A 352      23.267  11.918 -11.906  1.00 10.00      A   
ATOM   3333  CG1 VAL A 352      24.330  12.597 -12.757  1.00 10.00      A   
ATOM   3334  CG2 VAL A 352      23.803  10.621 -11.318  1.00 10.00      A   
ATOM   3335  C   VAL A 352      21.949  13.998 -11.419  1.00 10.00      A   
ATOM   3336  O   VAL A 352      20.764  13.828 -11.710  1.00 10.00      A   
ATOM   3337  N   MET A 353      22.584  15.148 -11.613  1.00 10.00      A   
ATOM   3338  HN  MET A 353      23.527  15.220 -11.350  1.00 10.00      A   
ATOM   3339  CA  MET A 353      21.918  16.309 -12.196  1.00 10.00      A   
ATOM   3340  CB  MET A 353      22.691  17.592 -11.864  1.00 10.00      A   
ATOM   3341  CG  MET A 353      22.010  18.871 -12.328  1.00 10.00      A   
ATOM   3342  SD  MET A 353      22.975  20.346 -11.944  1.00 10.00      A   
ATOM   3343  CE  MET A 353      21.794  21.630 -12.353  1.00 10.00      A   
ATOM   3344  C   MET A 353      21.776  16.159 -13.709  1.00 10.00      A   
ATOM   3345  O   MET A 353      20.706  16.407 -14.270  1.00 10.00      A   
ATOM   3346  N   GLU A 354      22.851  15.741 -14.357  1.00 10.00      A   
ATOM   3347  HN  GLU A 354      23.662  15.536 -13.851  1.00 10.00      A   
ATOM   3348  CA  GLU A 354      22.854  15.568 -15.801  1.00 10.00      A   
ATOM   3349  CB  GLU A 354      24.286  15.405 -16.315  1.00 10.00      A   
ATOM   3350  CG  GLU A 354      25.214  16.556 -15.949  1.00 10.00      A   
ATOM   3351  CD  GLU A 354      24.666  17.903 -16.370  1.00 10.00      A   
ATOM   3352  OE1 GLU A 354      24.649  18.188 -17.585  1.00 10.00      A   
ATOM   3353  OE2 GLU A 354      24.244  18.680 -15.487  1.00 10.00      A   
ATOM   3354  C   GLU A 354      21.998  14.376 -16.214  1.00 10.00      A   
ATOM   3355  O   GLU A 354      22.037  13.325 -15.572  1.00 10.00      A   
ATOM   3356  N   PRO A 355      21.195  14.537 -17.279  1.00 10.00      A   
ATOM   3357  CA  PRO A 355      20.320  13.476 -17.788  1.00 10.00      A   
ATOM   3358  CB  PRO A 355      19.632  14.117 -19.002  1.00 10.00      A   
ATOM   3359  CG  PRO A 355      19.782  15.586 -18.797  1.00 10.00      A   
ATOM   3360  CD  PRO A 355      21.079  15.773 -18.067  1.00 10.00      A   
ATOM   3361  C   PRO A 355      21.112  12.245 -18.213  1.00 10.00      A   
ATOM   3362  O   PRO A 355      22.009  12.331 -19.050  1.00 10.00      A   
ATOM   3363  N   ASN A 356      20.795  11.104 -17.613  1.00 10.00      A   
ATOM   3364  HN  ASN A 356      20.092  11.101 -16.928  1.00 10.00      A   
ATOM   3365  CA  ASN A 356      21.478   9.858 -17.945  1.00 10.00      A   
ATOM   3366  CB  ASN A 356      21.308   8.805 -16.839  1.00 10.00      A   
ATOM   3367  CG  ASN A 356      19.898   8.736 -16.295  1.00 10.00      A   
ATOM   3368  OD1 ASN A 356      19.529   9.496 -15.401  1.00 10.00      A   
ATOM   3369  ND2 ASN A 356      19.106   7.817 -16.816  1.00 10.00      A   
ATOM   3370 HD21 ASN A 356      19.466   7.236 -17.514  1.00 10.00      A   
ATOM   3371 HD22 ASN A 356      18.172   7.768 -16.486  1.00 10.00      A   
ATOM   3372  C   ASN A 356      21.016   9.320 -19.295  1.00 10.00      A   
ATOM   3373  O   ASN A 356      21.793   8.713 -20.031  1.00 10.00      A   
ATOM   3374  N   VAL A 357      19.749   9.549 -19.621  1.00 10.00      A   
ATOM   3375  HN  VAL A 357      19.175  10.044 -18.999  1.00 10.00      A   
ATOM   3376  CA  VAL A 357      19.189   9.102 -20.893  1.00 10.00      A   
ATOM   3377  CB  VAL A 357      18.328   7.828 -20.752  1.00 10.00      A   
ATOM   3378  CG1 VAL A 357      19.199   6.599 -20.544  1.00 10.00      A   
ATOM   3379  CG2 VAL A 357      17.322   7.977 -19.625  1.00 10.00      A   
ATOM   3380  C   VAL A 357      18.349  10.207 -21.517  1.00 10.00      A   
ATOM   3381  O   VAL A 357      18.099  11.241 -20.891  1.00 10.00      A   
ATOM   3382  N   ALA A 358      17.901   9.984 -22.742  1.00 10.00      A   
ATOM   3383  HN  ALA A 358      18.111   9.127 -23.186  1.00 10.00      A   
ATOM   3384  CA  ALA A 358      17.100  10.970 -23.445  1.00 10.00      A   
ATOM   3385  CB  ALA A 358      17.303  10.857 -24.946  1.00 10.00      A   
ATOM   3386  C   ALA A 358      15.623  10.860 -23.089  1.00 10.00      A   
ATOM   3387  O   ALA A 358      14.812  10.397 -23.895  1.00 10.00      A   
ATOM   3388  N   LEU A 359      15.292  11.259 -21.867  1.00 10.00      A   
ATOM   3389  HN  LEU A 359      15.997  11.579 -21.264  1.00 10.00      A   
ATOM   3390  CA  LEU A 359      13.915  11.241 -21.395  1.00 10.00      A   
ATOM   3391  CB  LEU A 359      13.758  10.334 -20.173  1.00 10.00      A   
ATOM   3392  CG  LEU A 359      12.330  10.171 -19.644  1.00 10.00      A   
ATOM   3393  CD1 LEU A 359      11.767   8.811 -20.021  1.00 10.00      A   
ATOM   3394  CD2 LEU A 359      12.284  10.376 -18.138  1.00 10.00      A   
ATOM   3395  C   LEU A 359      13.482  12.663 -21.061  1.00 10.00      A   
ATOM   3396  O   LEU A 359      13.700  13.151 -19.947  1.00 10.00      A   
ATOM   3397  N   THR A 360      12.895  13.329 -22.037  1.00 10.00      A   
ATOM   3398  HN  THR A 360      12.744  12.880 -22.903  1.00 10.00      A   
ATOM   3399  CA  THR A 360      12.451  14.700 -21.866  1.00 10.00      A   
ATOM   3400  CB  THR A 360      12.837  15.566 -23.085  1.00 10.00      A   
ATOM   3401  OG1 THR A 360      12.181  15.076 -24.260  1.00 10.00      A   
ATOM   3402  HG1 THR A 360      12.299  14.111 -24.317  1.00 10.00      A   
ATOM   3403  CG2 THR A 360      14.340  15.529 -23.308  1.00 10.00      A   
ATOM   3404  C   THR A 360      10.944  14.755 -21.642  1.00 10.00      A   
ATOM   3405  O   THR A 360      10.338  13.780 -21.191  1.00 10.00      A   
ATOM   3406  N   GLU A 361      10.351  15.901 -21.947  1.00 10.00      A   
ATOM   3407  HN  GLU A 361      10.899  16.651 -22.282  1.00 10.00      A   
ATOM   3408  CA  GLU A 361       8.921  16.096 -21.785  1.00 10.00      A   
ATOM   3409  CB  GLU A 361       8.621  17.556 -21.410  1.00 10.00      A   
ATOM   3410  CG  GLU A 361       8.656  18.547 -22.569  1.00 10.00      A   
ATOM   3411  CD  GLU A 361      10.025  18.705 -23.203  1.00 10.00      A   
ATOM   3412  OE1 GLU A 361      10.094  19.114 -24.378  1.00 10.00      A   
ATOM   3413  OE2 GLU A 361      11.035  18.422 -22.535  1.00 10.00      A   
ATOM   3414  C   GLU A 361       8.149  15.695 -23.045  1.00 10.00      A   
ATOM   3415  O   GLU A 361       6.917  15.690 -23.050  1.00 10.00      A   
ATOM   3416  N   GLN A 362       8.874  15.350 -24.105  1.00 10.00      A   
ATOM   3417  HN  GLN A 362       9.852  15.349 -24.037  1.00 10.00      A   
ATOM   3418  CA  GLN A 362       8.250  14.958 -25.364  1.00 10.00      A   
ATOM   3419  CB  GLN A 362       9.303  14.800 -26.469  1.00 10.00      A   
ATOM   3420  CG  GLN A 362       8.755  14.344 -27.818  1.00 10.00      A   
ATOM   3421  CD  GLN A 362       7.695  15.274 -28.385  1.00 10.00      A   
ATOM   3422  OE1 GLN A 362       8.010  16.274 -29.028  1.00 10.00      A   
ATOM   3423  NE2 GLN A 362       6.431  14.936 -28.177  1.00 10.00      A   
ATOM   3424 HE21 GLN A 362       6.247  14.109 -27.673  1.00 10.00      A   
ATOM   3425 HE22 GLN A 362       5.728  15.518 -28.537  1.00 10.00      A   
ATOM   3426  C   GLN A 362       7.450  13.673 -25.205  1.00 10.00      A   
ATOM   3427  O   GLN A 362       6.298  13.601 -25.634  1.00 10.00      A   
ATOM   3428  N   GLY A 363       8.063  12.668 -24.586  1.00 10.00      A   
ATOM   3429  HN  GLY A 363       9.002  12.786 -24.285  1.00 10.00      A   
ATOM   3430  CA  GLY A 363       7.403  11.392 -24.377  1.00 10.00      A   
ATOM   3431  C   GLY A 363       6.054  11.532 -23.699  1.00 10.00      A   
ATOM   3432  O   GLY A 363       5.095  10.853 -24.071  1.00 10.00      A   
ATOM   3433  N   LEU A 364       5.975  12.430 -22.720  1.00 10.00      A   
ATOM   3434  HN  LEU A 364       6.775  12.942 -22.483  1.00 10.00      A   
ATOM   3435  CA  LEU A 364       4.736  12.672 -21.992  1.00 10.00      A   
ATOM   3436  CB  LEU A 364       4.938  13.777 -20.951  1.00 10.00      A   
ATOM   3437  CG  LEU A 364       4.533  13.440 -19.513  1.00 10.00      A   
ATOM   3438  CD1 LEU A 364       4.805  14.622 -18.597  1.00 10.00      A   
ATOM   3439  CD2 LEU A 364       3.065  13.038 -19.441  1.00 10.00      A   
ATOM   3440  C   LEU A 364       3.622  13.059 -22.956  1.00 10.00      A   
ATOM   3441  O   LEU A 364       2.504  12.546 -22.878  1.00 10.00      A   
ATOM   3442  N   VAL A 365       3.942  13.955 -23.878  1.00 10.00      A   
ATOM   3443  HN  VAL A 365       4.853  14.319 -23.893  1.00 10.00      A   
ATOM   3444  CA  VAL A 365       2.981  14.413 -24.869  1.00 10.00      A   
ATOM   3445  CB  VAL A 365       3.510  15.634 -25.656  1.00 10.00      A   
ATOM   3446  CG1 VAL A 365       2.461  16.136 -26.639  1.00 10.00      A   
ATOM   3447  CG2 VAL A 365       3.933  16.752 -24.714  1.00 10.00      A   
ATOM   3448  C   VAL A 365       2.648  13.292 -25.852  1.00 10.00      A   
ATOM   3449  O   VAL A 365       1.480  13.047 -26.157  1.00 10.00      A   
ATOM   3450  N   SER A 366       3.681  12.611 -26.333  1.00 10.00      A   
ATOM   3451  HN  SER A 366       4.587  12.857 -26.045  1.00 10.00      A   
ATOM   3452  CA  SER A 366       3.517  11.517 -27.285  1.00 10.00      A   
ATOM   3453  CB  SER A 366       4.883  10.931 -27.649  1.00 10.00      A   
ATOM   3454  OG  SER A 366       5.803  11.971 -27.939  1.00 10.00      A   
ATOM   3455  HG  SER A 366       6.227  11.799 -28.789  1.00 10.00      A   
ATOM   3456  C   SER A 366       2.582  10.430 -26.751  1.00 10.00      A   
ATOM   3457  O   SER A 366       1.719   9.931 -27.483  1.00 10.00      A   
ATOM   3458  N   VAL A 367       2.741  10.074 -25.477  1.00 10.00      A   
ATOM   3459  HN  VAL A 367       3.449  10.499 -24.940  1.00 10.00      A   
ATOM   3460  CA  VAL A 367       1.899   9.056 -24.865  1.00 10.00      A   
ATOM   3461  CB  VAL A 367       2.465   8.562 -23.515  1.00 10.00      A   
ATOM   3462  CG1 VAL A 367       1.565   7.496 -22.913  1.00 10.00      A   
ATOM   3463  CG2 VAL A 367       3.869   8.010 -23.701  1.00 10.00      A   
ATOM   3464  C   VAL A 367       0.475   9.578 -24.685  1.00 10.00      A   
ATOM   3465  O   VAL A 367      -0.490   8.853 -24.909  1.00 10.00      A   
ATOM   3466  N   SER A 368       0.356  10.844 -24.307  1.00 10.00      A   
ATOM   3467  HN  SER A 368       1.166  11.373 -24.154  1.00 10.00      A   
ATOM   3468  CA  SER A 368      -0.950  11.464 -24.104  1.00 10.00      A   
ATOM   3469  CB  SER A 368      -0.788  12.866 -23.517  1.00 10.00      A   
ATOM   3470  OG  SER A 368      -0.049  12.823 -22.309  1.00 10.00      A   
ATOM   3471  HG  SER A 368       0.896  12.927 -22.504  1.00 10.00      A   
ATOM   3472  C   SER A 368      -1.755  11.517 -25.403  1.00 10.00      A   
ATOM   3473  O   SER A 368      -2.989  11.443 -25.386  1.00 10.00      A   
ATOM   3474  N   MET A 369      -1.050  11.638 -26.522  1.00 10.00      A   
ATOM   3475  HN  MET A 369      -0.072  11.695 -26.464  1.00 10.00      A   
ATOM   3476  CA  MET A 369      -1.684  11.693 -27.832  1.00 10.00      A   
ATOM   3477  CB  MET A 369      -0.767  12.393 -28.847  1.00 10.00      A   
ATOM   3478  CG  MET A 369      -0.662  13.901 -28.680  1.00 10.00      A   
ATOM   3479  SD  MET A 369       0.338  14.678 -29.967  1.00 10.00      A   
ATOM   3480  CE  MET A 369      -0.615  14.260 -31.426  1.00 10.00      A   
ATOM   3481  C   MET A 369      -2.009  10.290 -28.334  1.00 10.00      A   
ATOM   3482  O   MET A 369      -3.006  10.085 -29.027  1.00 10.00      A   
ATOM   3483  N   GLY A 370      -1.169   9.330 -27.973  1.00 10.00      A   
ATOM   3484  HN  GLY A 370      -0.403   9.553 -27.403  1.00 10.00      A   
ATOM   3485  CA  GLY A 370      -1.364   7.959 -28.409  1.00 10.00      A   
ATOM   3486  C   GLY A 370      -2.389   7.196 -27.590  1.00 10.00      A   
ATOM   3487  O   GLY A 370      -3.295   6.576 -28.149  1.00 10.00      A   
ATOM   3488  N   CYS A 371      -2.244   7.233 -26.276  1.00 10.00      A   
ATOM   3489  HN  CYS A 371      -1.509   7.758 -25.886  1.00 10.00      A   
ATOM   3490  CA  CYS A 371      -3.157   6.535 -25.386  1.00 10.00      A   
ATOM   3491  CB  CYS A 371      -2.404   6.025 -24.157  1.00 10.00      A   
ATOM   3492  SG  CYS A 371      -0.855   5.173 -24.543  1.00 10.00      A   
ATOM   3493  HG  CYS A 371      -1.155   3.933 -24.919  1.00 10.00      A   
ATOM   3494  C   CYS A 371      -4.315   7.442 -24.977  1.00 10.00      A   
ATOM   3495  O   CYS A 371      -4.130   8.424 -24.254  1.00 10.00      A   
ATOM   3496  N   PRO A 372      -5.532   7.122 -25.436  1.00 10.00      A   
ATOM   3497  CA  PRO A 372      -6.720   7.911 -25.142  1.00 10.00      A   
ATOM   3498  CB  PRO A 372      -7.553   7.679 -26.402  1.00 10.00      A   
ATOM   3499  CG  PRO A 372      -7.242   6.273 -26.800  1.00 10.00      A   
ATOM   3500  CD  PRO A 372      -5.850   5.969 -26.298  1.00 10.00      A   
ATOM   3501  C   PRO A 372      -7.470   7.402 -23.912  1.00 10.00      A   
ATOM   3502  O   PRO A 372      -8.653   7.700 -23.730  1.00 10.00      A   
ATOM   3503  N   LYS A 373      -6.781   6.647 -23.065  1.00 10.00      A   
ATOM   3504  HN  LYS A 373      -5.836   6.459 -23.247  1.00 10.00      A   
ATOM   3505  CA  LYS A 373      -7.395   6.097 -21.861  1.00 10.00      A   
ATOM   3506  CB  LYS A 373      -7.629   4.592 -22.018  1.00 10.00      A   
ATOM   3507  CG  LYS A 373      -8.603   4.227 -23.125  1.00 10.00      A   
ATOM   3508  CD  LYS A 373      -8.512   2.754 -23.471  1.00 10.00      A   
ATOM   3509  CE  LYS A 373      -9.418   2.400 -24.641  1.00 10.00      A   
ATOM   3510  NZ  LYS A 373      -9.169   1.021 -25.138  1.00 10.00      A   
ATOM   3511  HZ1 LYS A 373      -8.345   1.010 -25.767  1.00 10.00      A   
ATOM   3512  HZ2 LYS A 373      -9.997   0.670 -25.664  1.00 10.00      A   
ATOM   3513  HZ3 LYS A 373      -8.984   0.376 -24.333  1.00 10.00      A   
ATOM   3514  C   LYS A 373      -6.538   6.373 -20.631  1.00 10.00      A   
ATOM   3515  O   LYS A 373      -6.745   5.775 -19.573  1.00 10.00      A   
ATOM   3516  N   LEU A 374      -5.584   7.289 -20.770  1.00 10.00      A   
ATOM   3517  HN  LEU A 374      -5.479   7.746 -21.633  1.00 10.00      A   
ATOM   3518  CA  LEU A 374      -4.696   7.639 -19.666  1.00 10.00      A   
ATOM   3519  CB  LEU A 374      -3.518   8.478 -20.164  1.00 10.00      A   
ATOM   3520  CG  LEU A 374      -2.448   7.738 -20.960  1.00 10.00      A   
ATOM   3521  CD1 LEU A 374      -1.488   8.730 -21.585  1.00 10.00      A   
ATOM   3522  CD2 LEU A 374      -1.698   6.763 -20.063  1.00 10.00      A   
ATOM   3523  C   LEU A 374      -5.441   8.400 -18.579  1.00 10.00      A   
ATOM   3524  O   LEU A 374      -6.058   9.430 -18.848  1.00 10.00      A   
ATOM   3525  N   GLU A 375      -5.396   7.884 -17.360  1.00 10.00      A   
ATOM   3526  HN  GLU A 375      -4.909   7.043 -17.212  1.00 10.00      A   
ATOM   3527  CA  GLU A 375      -6.064   8.529 -16.238  1.00 10.00      A   
ATOM   3528  CB  GLU A 375      -7.292   7.734 -15.790  1.00 10.00      A   
ATOM   3529  CG  GLU A 375      -7.024   6.264 -15.528  1.00 10.00      A   
ATOM   3530  CD  GLU A 375      -8.284   5.494 -15.208  1.00 10.00      A   
ATOM   3531  OE1 GLU A 375      -9.030   5.913 -14.303  1.00 10.00      A   
ATOM   3532  OE2 GLU A 375      -8.535   4.460 -15.862  1.00 10.00      A   
ATOM   3533  C   GLU A 375      -5.107   8.776 -15.075  1.00 10.00      A   
ATOM   3534  O   GLU A 375      -5.359   9.633 -14.228  1.00 10.00      A   
ATOM   3535  N   SER A 376      -4.009   8.030 -15.039  1.00 10.00      A   
ATOM   3536  HN  SER A 376      -3.861   7.360 -15.736  1.00 10.00      A   
ATOM   3537  CA  SER A 376      -3.015   8.179 -13.986  1.00 10.00      A   
ATOM   3538  CB  SER A 376      -3.153   7.053 -12.957  1.00 10.00      A   
ATOM   3539  OG  SER A 376      -4.481   6.960 -12.465  1.00 10.00      A   
ATOM   3540  HG  SER A 376      -4.467   7.041 -11.504  1.00 10.00      A   
ATOM   3541  C   SER A 376      -1.617   8.161 -14.592  1.00 10.00      A   
ATOM   3542  O   SER A 376      -1.213   7.173 -15.207  1.00 10.00      A   
ATOM   3543  N   VAL A 377      -0.886   9.256 -14.446  1.00 10.00      A   
ATOM   3544  HN  VAL A 377      -1.254  10.023 -13.946  1.00 10.00      A   
ATOM   3545  CA  VAL A 377       0.458   9.338 -14.998  1.00 10.00      A   
ATOM   3546  CB  VAL A 377       0.506  10.175 -16.301  1.00 10.00      A   
ATOM   3547  CG1 VAL A 377       1.936  10.323 -16.803  1.00 10.00      A   
ATOM   3548  CG2 VAL A 377      -0.366   9.553 -17.381  1.00 10.00      A   
ATOM   3549  C   VAL A 377       1.449   9.911 -13.986  1.00 10.00      A   
ATOM   3550  O   VAL A 377       1.217  10.971 -13.401  1.00 10.00      A   
ATOM   3551  N   LEU A 378       2.545   9.192 -13.790  1.00 10.00      A   
ATOM   3552  HN  LEU A 378       2.656   8.351 -14.290  1.00 10.00      A   
ATOM   3553  CA  LEU A 378       3.606   9.606 -12.884  1.00 10.00      A   
ATOM   3554  CB  LEU A 378       3.797   8.569 -11.770  1.00 10.00      A   
ATOM   3555  CG  LEU A 378       4.947   8.825 -10.791  1.00 10.00      A   
ATOM   3556  CD1 LEU A 378       4.743  10.136 -10.047  1.00 10.00      A   
ATOM   3557  CD2 LEU A 378       5.080   7.671  -9.809  1.00 10.00      A   
ATOM   3558  C   LEU A 378       4.880   9.750 -13.702  1.00 10.00      A   
ATOM   3559  O   LEU A 378       5.382   8.768 -14.249  1.00 10.00      A   
ATOM   3560  N   TYR A 379       5.395  10.966 -13.799  1.00 10.00      A   
ATOM   3561  HN  TYR A 379       4.977  11.709 -13.310  1.00 10.00      A   
ATOM   3562  CA  TYR A 379       6.581  11.219 -14.602  1.00 10.00      A   
ATOM   3563  CB  TYR A 379       6.179  12.015 -15.845  1.00 10.00      A   
ATOM   3564  CG  TYR A 379       7.077  11.833 -17.048  1.00 10.00      A   
ATOM   3565  CD1 TYR A 379       7.276  10.580 -17.612  1.00 10.00      A   
ATOM   3566  CD2 TYR A 379       7.699  12.922 -17.642  1.00 10.00      A   
ATOM   3567  CE1 TYR A 379       8.064  10.419 -18.735  1.00 10.00      A   
ATOM   3568  CE2 TYR A 379       8.494  12.771 -18.759  1.00 10.00      A   
ATOM   3569  CZ  TYR A 379       8.673  11.517 -19.305  1.00 10.00      A   
ATOM   3570  OH  TYR A 379       9.448  11.361 -20.429  1.00 10.00      A   
ATOM   3571  HH  TYR A 379       9.889  12.197 -20.639  1.00 10.00      A   
ATOM   3572  C   TYR A 379       7.642  11.984 -13.824  1.00 10.00      A   
ATOM   3573  O   TYR A 379       7.350  12.992 -13.179  1.00 10.00      A   
ATOM   3574  N   PHE A 380       8.872  11.493 -13.896  1.00 10.00      A   
ATOM   3575  HN  PHE A 380       9.025  10.673 -14.411  1.00 10.00      A   
ATOM   3576  CA  PHE A 380      10.004  12.127 -13.235  1.00 10.00      A   
ATOM   3577  CB  PHE A 380      10.645  11.174 -12.220  1.00 10.00      A   
ATOM   3578  CG  PHE A 380       9.882  11.023 -10.934  1.00 10.00      A   
ATOM   3579  CD1 PHE A 380       8.938  10.022 -10.786  1.00 10.00      A   
ATOM   3580  CD2 PHE A 380      10.123  11.874  -9.869  1.00 10.00      A   
ATOM   3581  CE1 PHE A 380       8.247   9.875  -9.599  1.00 10.00      A   
ATOM   3582  CE2 PHE A 380       9.433  11.734  -8.680  1.00 10.00      A   
ATOM   3583  CZ  PHE A 380       8.493  10.732  -8.543  1.00 10.00      A   
ATOM   3584  C   PHE A 380      11.040  12.539 -14.278  1.00 10.00      A   
ATOM   3585  O   PHE A 380      11.973  11.793 -14.571  1.00 10.00      A   
ATOM   3586  N   CYS A 381      10.872  13.720 -14.845  1.00 10.00      A   
ATOM   3587  HN  CYS A 381      10.127  14.289 -14.559  1.00 10.00      A   
ATOM   3588  CA  CYS A 381      11.789  14.206 -15.866  1.00 10.00      A   
ATOM   3589  CB  CYS A 381      11.011  14.785 -17.052  1.00 10.00      A   
ATOM   3590  SG  CYS A 381       9.748  15.996 -16.595  1.00 10.00      A   
ATOM   3591  HG  CYS A 381       9.906  17.067 -17.366  1.00 10.00      A   
ATOM   3592  C   CYS A 381      12.757  15.236 -15.294  1.00 10.00      A   
ATOM   3593  O   CYS A 381      12.738  15.529 -14.098  1.00 10.00      A   
ATOM   3594  N   ARG A 382      13.609  15.779 -16.151  1.00 10.00      A   
ATOM   3595  HN  ARG A 382      13.589  15.499 -17.089  1.00 10.00      A   
ATOM   3596  CA  ARG A 382      14.586  16.777 -15.730  1.00 10.00      A   
ATOM   3597  CB  ARG A 382      16.000  16.308 -16.062  1.00 10.00      A   
ATOM   3598  CG  ARG A 382      16.526  15.248 -15.116  1.00 10.00      A   
ATOM   3599  CD  ARG A 382      17.775  14.597 -15.668  1.00 10.00      A   
ATOM   3600  NE  ARG A 382      18.588  13.995 -14.613  1.00 10.00      A   
ATOM   3601  HE  ARG A 382      19.042  14.610 -13.994  1.00 10.00      A   
ATOM   3602  CZ  ARG A 382      18.747  12.685 -14.441  1.00 10.00      A   
ATOM   3603  NH1 ARG A 382      18.150  11.818 -15.252  1.00 10.00      A   
ATOM   3604 HH11 ARG A 382      17.546  12.151 -16.036  1.00 10.00      A   
ATOM   3605 HH12 ARG A 382      18.286  10.789 -15.110  1.00 10.00      A   
ATOM   3606  NH2 ARG A 382      19.507  12.238 -13.453  1.00 10.00      A   
ATOM   3607 HH21 ARG A 382      19.637  11.210 -13.304  1.00 10.00      A   
ATOM   3608 HH22 ARG A 382      19.982  12.914 -12.807  1.00 10.00      A   
ATOM   3609  C   ARG A 382      14.306  18.126 -16.378  1.00 10.00      A   
ATOM   3610  O   ARG A 382      15.014  19.101 -16.139  1.00 10.00      A   
ATOM   3611  N   GLN A 383      13.261  18.176 -17.190  1.00 10.00      A   
ATOM   3612  HN  GLN A 383      12.719  17.370 -17.317  1.00 10.00      A   
ATOM   3613  CA  GLN A 383      12.882  19.404 -17.875  1.00 10.00      A   
ATOM   3614  CB  GLN A 383      13.716  19.595 -19.145  1.00 10.00      A   
ATOM   3615  CG  GLN A 383      13.311  18.692 -20.300  1.00 10.00      A   
ATOM   3616  CD  GLN A 383      14.273  18.768 -21.467  1.00 10.00      A   
ATOM   3617  OE1 GLN A 383      15.487  18.855 -21.283  1.00 10.00      A   
ATOM   3618  NE2 GLN A 383      13.735  18.752 -22.676  1.00 10.00      A   
ATOM   3619 HE21 GLN A 383      12.749  18.692 -22.749  1.00 10.00      A   
ATOM   3620 HE22 GLN A 383      14.335  18.802 -23.452  1.00 10.00      A   
ATOM   3621  C   GLN A 383      11.399  19.376 -18.217  1.00 10.00      A   
ATOM   3622  O   GLN A 383      10.788  18.307 -18.260  1.00 10.00      A   
ATOM   3623  N   MET A 384      10.829  20.548 -18.443  1.00 10.00      A   
ATOM   3624  HN  MET A 384      11.371  21.364 -18.375  1.00 10.00      A   
ATOM   3625  CA  MET A 384       9.418  20.668 -18.782  1.00 10.00      A   
ATOM   3626  CB  MET A 384       8.550  20.528 -17.523  1.00 10.00      A   
ATOM   3627  CG  MET A 384       7.049  20.610 -17.769  1.00 10.00      A   
ATOM   3628  SD  MET A 384       6.491  19.517 -19.094  1.00 10.00      A   
ATOM   3629  CE  MET A 384       6.700  17.918 -18.315  1.00 10.00      A   
ATOM   3630  C   MET A 384       9.156  22.005 -19.460  1.00 10.00      A   
ATOM   3631  O   MET A 384       9.883  22.974 -19.241  1.00 10.00      A   
ATOM   3632  N   THR A 385       8.136  22.034 -20.304  1.00 10.00      A   
ATOM   3633  HN  THR A 385       7.616  21.214 -20.454  1.00 10.00      A   
ATOM   3634  CA  THR A 385       7.758  23.245 -21.008  1.00 10.00      A   
ATOM   3635  CB  THR A 385       8.008  23.115 -22.523  1.00 10.00      A   
ATOM   3636  OG1 THR A 385       8.000  21.730 -22.906  1.00 10.00      A   
ATOM   3637  HG1 THR A 385       8.869  21.344 -22.742  1.00 10.00      A   
ATOM   3638  CG2 THR A 385       9.337  23.744 -22.901  1.00 10.00      A   
ATOM   3639  C   THR A 385       6.285  23.539 -20.768  1.00 10.00      A   
ATOM   3640  O   THR A 385       5.471  22.619 -20.677  1.00 10.00      A   
ATOM   3641  N   ASN A 386       5.949  24.813 -20.645  1.00 10.00      A   
ATOM   3642  HN  ASN A 386       6.658  25.505 -20.704  1.00 10.00      A   
ATOM   3643  CA  ASN A 386       4.569  25.221 -20.413  1.00 10.00      A   
ATOM   3644  CB  ASN A 386       4.470  26.736 -20.248  1.00 10.00      A   
ATOM   3645  CG  ASN A 386       4.854  27.202 -18.859  1.00 10.00      A   
ATOM   3646  OD1 ASN A 386       4.033  27.197 -17.941  1.00 10.00      A   
ATOM   3647  ND2 ASN A 386       6.106  27.607 -18.697  1.00 10.00      A   
ATOM   3648 HD21 ASN A 386       6.709  27.578 -19.474  1.00 10.00      A   
ATOM   3649 HD22 ASN A 386       6.375  27.936 -17.811  1.00 10.00      A   
ATOM   3650  C   ASN A 386       3.676  24.765 -21.554  1.00 10.00      A   
ATOM   3651  O   ASN A 386       2.577  24.258 -21.328  1.00 10.00      A   
ATOM   3652  N   ALA A 387       4.165  24.928 -22.778  1.00 10.00      A   
ATOM   3653  HN  ALA A 387       5.051  25.334 -22.887  1.00 10.00      A   
ATOM   3654  CA  ALA A 387       3.421  24.529 -23.964  1.00 10.00      A   
ATOM   3655  CB  ALA A 387       4.196  24.891 -25.223  1.00 10.00      A   
ATOM   3656  C   ALA A 387       3.116  23.036 -23.942  1.00 10.00      A   
ATOM   3657  O   ALA A 387       2.029  22.610 -24.337  1.00 10.00      A   
ATOM   3658  N   ALA A 388       4.072  22.249 -23.457  1.00 10.00      A   
ATOM   3659  HN  ALA A 388       4.902  22.652 -23.127  1.00 10.00      A   
ATOM   3660  CA  ALA A 388       3.908  20.804 -23.384  1.00 10.00      A   
ATOM   3661  CB  ALA A 388       5.212  20.137 -22.981  1.00 10.00      A   
ATOM   3662  C   ALA A 388       2.795  20.435 -22.414  1.00 10.00      A   
ATOM   3663  O   ALA A 388       1.896  19.666 -22.757  1.00 10.00      A   
ATOM   3664  N   LEU A 389       2.850  21.009 -21.215  1.00 10.00      A   
ATOM   3665  HN  LEU A 389       3.584  21.625 -21.014  1.00 10.00      A   
ATOM   3666  CA  LEU A 389       1.843  20.746 -20.192  1.00 10.00      A   
ATOM   3667  CB  LEU A 389       2.159  21.496 -18.897  1.00 10.00      A   
ATOM   3668  CG  LEU A 389       3.257  20.898 -18.017  1.00 10.00      A   
ATOM   3669  CD1 LEU A 389       3.511  21.780 -16.805  1.00 10.00      A   
ATOM   3670  CD2 LEU A 389       2.886  19.487 -17.584  1.00 10.00      A   
ATOM   3671  C   LEU A 389       0.456  21.118 -20.691  1.00 10.00      A   
ATOM   3672  O   LEU A 389      -0.500  20.364 -20.505  1.00 10.00      A   
ATOM   3673  N   ILE A 390       0.353  22.282 -21.336  1.00 10.00      A   
ATOM   3674  HN  ILE A 390       1.151  22.849 -21.440  1.00 10.00      A   
ATOM   3675  CA  ILE A 390      -0.917  22.742 -21.881  1.00 10.00      A   
ATOM   3676  CB  ILE A 390      -0.774  24.139 -22.528  1.00 10.00      A   
ATOM   3677  CG1 ILE A 390      -0.386  25.179 -21.471  1.00 10.00      A   
ATOM   3678  CG2 ILE A 390      -2.065  24.546 -23.225  1.00 10.00      A   
ATOM   3679  CD1 ILE A 390      -0.055  26.544 -22.040  1.00 10.00      A   
ATOM   3680  C   ILE A 390      -1.424  21.742 -22.922  1.00 10.00      A   
ATOM   3681  O   ILE A 390      -2.607  21.405 -22.958  1.00 10.00      A   
ATOM   3682  N   THR A 391      -0.507  21.245 -23.742  1.00 10.00      A   
ATOM   3683  HN  THR A 391       0.425  21.536 -23.648  1.00 10.00      A   
ATOM   3684  CA  THR A 391      -0.845  20.276 -24.772  1.00 10.00      A   
ATOM   3685  CB  THR A 391       0.360  19.977 -25.688  1.00 10.00      A   
ATOM   3686  OG1 THR A 391       0.814  21.206 -26.283  1.00 10.00      A   
ATOM   3687  HG1 THR A 391       1.195  21.774 -25.597  1.00 10.00      A   
ATOM   3688  CG2 THR A 391      -0.027  19.000 -26.792  1.00 10.00      A   
ATOM   3689  C   THR A 391      -1.376  18.986 -24.149  1.00 10.00      A   
ATOM   3690  O   THR A 391      -2.389  18.447 -24.596  1.00 10.00      A   
ATOM   3691  N   ILE A 392      -0.706  18.518 -23.095  1.00 10.00      A   
ATOM   3692  HN  ILE A 392       0.093  19.004 -22.778  1.00 10.00      A   
ATOM   3693  CA  ILE A 392      -1.118  17.299 -22.399  1.00 10.00      A   
ATOM   3694  CB  ILE A 392      -0.169  16.970 -21.226  1.00 10.00      A   
ATOM   3695  CG1 ILE A 392       1.244  16.710 -21.745  1.00 10.00      A   
ATOM   3696  CG2 ILE A 392      -0.675  15.767 -20.435  1.00 10.00      A   
ATOM   3697  CD1 ILE A 392       2.277  16.623 -20.649  1.00 10.00      A   
ATOM   3698  C   ILE A 392      -2.538  17.447 -21.863  1.00 10.00      A   
ATOM   3699  O   ILE A 392      -3.376  16.565 -22.049  1.00 10.00      A   
ATOM   3700  N   ALA A 393      -2.801  18.574 -21.214  1.00 10.00      A   
ATOM   3701  HN  ALA A 393      -2.088  19.242 -21.112  1.00 10.00      A   
ATOM   3702  CA  ALA A 393      -4.115  18.847 -20.647  1.00 10.00      A   
ATOM   3703  CB  ALA A 393      -4.101  20.177 -19.912  1.00 10.00      A   
ATOM   3704  C   ALA A 393      -5.184  18.851 -21.734  1.00 10.00      A   
ATOM   3705  O   ALA A 393      -6.271  18.306 -21.553  1.00 10.00      A   
ATOM   3706  N   ARG A 394      -4.860  19.459 -22.869  1.00 10.00      A   
ATOM   3707  HN  ARG A 394      -3.971  19.868 -22.953  1.00 10.00      A   
ATOM   3708  CA  ARG A 394      -5.789  19.534 -23.990  1.00 10.00      A   
ATOM   3709  CB  ARG A 394      -5.298  20.530 -25.044  1.00 10.00      A   
ATOM   3710  CG  ARG A 394      -5.275  21.975 -24.577  1.00 10.00      A   
ATOM   3711  CD  ARG A 394      -4.682  22.894 -25.635  1.00 10.00      A   
ATOM   3712  NE  ARG A 394      -5.426  22.844 -26.894  1.00 10.00      A   
ATOM   3713  HE  ARG A 394      -5.367  22.012 -27.417  1.00 10.00      A   
ATOM   3714  CZ  ARG A 394      -6.168  23.846 -27.365  1.00 10.00      A   
ATOM   3715  NH1 ARG A 394      -6.271  24.979 -26.684  1.00 10.00      A   
ATOM   3716 HH11 ARG A 394      -5.774  25.093 -25.774  1.00 10.00      A   
ATOM   3717 HH12 ARG A 394      -6.849  25.767 -27.055  1.00 10.00      A   
ATOM   3718  NH2 ARG A 394      -6.809  23.709 -28.517  1.00 10.00      A   
ATOM   3719 HH21 ARG A 394      -6.735  22.820 -29.058  1.00 10.00      A   
ATOM   3720 HH22 ARG A 394      -7.395  24.491 -28.885  1.00 10.00      A   
ATOM   3721  C   ARG A 394      -5.997  18.164 -24.624  1.00 10.00      A   
ATOM   3722  O   ARG A 394      -7.077  17.864 -25.130  1.00 10.00      A   
ATOM   3723  N   ASN A 395      -4.959  17.335 -24.590  1.00 10.00      A   
ATOM   3724  HN  ASN A 395      -4.121  17.637 -24.175  1.00 10.00      A   
ATOM   3725  CA  ASN A 395      -5.028  15.991 -25.157  1.00 10.00      A   
ATOM   3726  CB  ASN A 395      -3.627  15.418 -25.402  1.00 10.00      A   
ATOM   3727  CG  ASN A 395      -2.915  16.029 -26.595  1.00 10.00      A   
ATOM   3728  OD1 ASN A 395      -1.689  16.135 -26.609  1.00 10.00      A   
ATOM   3729  ND2 ASN A 395      -3.670  16.433 -27.606  1.00 10.00      A   
ATOM   3730 HD21 ASN A 395      -4.637  16.316 -27.538  1.00 10.00      A   
ATOM   3731 HD22 ASN A 395      -3.227  16.830 -28.382  1.00 10.00      A   
ATOM   3732  C   ASN A 395      -5.808  15.051 -24.249  1.00 10.00      A   
ATOM   3733  O   ASN A 395      -6.671  14.303 -24.709  1.00 10.00      A   
ATOM   3734  N   ARG A 396      -5.502  15.097 -22.959  1.00 10.00      A   
ATOM   3735  HN  ARG A 396      -4.814  15.732 -22.652  1.00 10.00      A   
ATOM   3736  CA  ARG A 396      -6.160  14.236 -21.982  1.00 10.00      A   
ATOM   3737  CB  ARG A 396      -5.128  13.361 -21.257  1.00 10.00      A   
ATOM   3738  CG  ARG A 396      -4.290  12.486 -22.178  1.00 10.00      A   
ATOM   3739  CD  ARG A 396      -4.878  11.090 -22.324  1.00 10.00      A   
ATOM   3740  NE  ARG A 396      -6.295  11.120 -22.681  1.00 10.00      A   
ATOM   3741  HE  ARG A 396      -6.946  11.085 -21.943  1.00 10.00      A   
ATOM   3742  CZ  ARG A 396      -6.753  11.205 -23.932  1.00 10.00      A   
ATOM   3743  NH1 ARG A 396      -5.908  11.269 -24.956  1.00 10.00      A   
ATOM   3744 HH11 ARG A 396      -6.274  11.341 -25.930  1.00 10.00      A   
ATOM   3745 HH12 ARG A 396      -4.873  11.248 -24.794  1.00 10.00      A   
ATOM   3746  NH2 ARG A 396      -8.065  11.217 -24.145  1.00 10.00      A   
ATOM   3747 HH21 ARG A 396      -8.728  11.164 -23.340  1.00 10.00      A   
ATOM   3748 HH22 ARG A 396      -8.441  11.282 -25.119  1.00 10.00      A   
ATOM   3749  C   ARG A 396      -6.961  15.043 -20.963  1.00 10.00      A   
ATOM   3750  O   ARG A 396      -6.459  15.370 -19.886  1.00 10.00      A   
ATOM   3751  N   PRO A 397      -8.225  15.364 -21.279  1.00 10.00      A   
ATOM   3752  CA  PRO A 397      -9.094  16.124 -20.384  1.00 10.00      A   
ATOM   3753  CB  PRO A 397     -10.050  16.795 -21.367  1.00 10.00      A   
ATOM   3754  CG  PRO A 397     -10.211  15.793 -22.463  1.00 10.00      A   
ATOM   3755  CD  PRO A 397      -8.915  15.020 -22.538  1.00 10.00      A   
ATOM   3756  C   PRO A 397      -9.863  15.191 -19.453  1.00 10.00      A   
ATOM   3757  O   PRO A 397     -10.886  15.563 -18.879  1.00 10.00      A   
ATOM   3758  N   ASN A 398      -9.353  13.973 -19.320  1.00 10.00      A   
ATOM   3759  HN  ASN A 398      -8.538  13.752 -19.812  1.00 10.00      A   
ATOM   3760  CA  ASN A 398      -9.963  12.953 -18.474  1.00 10.00      A   
ATOM   3761  CB  ASN A 398     -10.407  11.759 -19.334  1.00 10.00      A   
ATOM   3762  CG  ASN A 398      -9.235  10.994 -19.932  1.00 10.00      A   
ATOM   3763  OD1 ASN A 398      -8.720  11.346 -21.000  1.00 10.00      A   
ATOM   3764  ND2 ASN A 398      -8.809   9.938 -19.253  1.00 10.00      A   
ATOM   3765 HD21 ASN A 398      -9.266   9.710 -18.414  1.00 10.00      A   
ATOM   3766 HD22 ASN A 398      -8.038   9.442 -19.600  1.00 10.00      A   
ATOM   3767  C   ASN A 398      -8.971  12.484 -17.409  1.00 10.00      A   
ATOM   3768  O   ASN A 398      -9.179  11.467 -16.752  1.00 10.00      A   
ATOM   3769  N   MET A 399      -7.889  13.234 -17.258  1.00 10.00      A   
ATOM   3770  HN  MET A 399      -7.788  14.036 -17.811  1.00 10.00      A   
ATOM   3771  CA  MET A 399      -6.852  12.907 -16.288  1.00 10.00      A   
ATOM   3772  CB  MET A 399      -5.641  13.817 -16.492  1.00 10.00      A   
ATOM   3773  CG  MET A 399      -4.531  13.635 -15.469  1.00 10.00      A   
ATOM   3774  SD  MET A 399      -3.764  12.007 -15.547  1.00 10.00      A   
ATOM   3775  CE  MET A 399      -3.058  12.050 -17.192  1.00 10.00      A   
ATOM   3776  C   MET A 399      -7.367  13.025 -14.854  1.00 10.00      A   
ATOM   3777  O   MET A 399      -7.879  14.070 -14.454  1.00 10.00      A   
ATOM   3778  N   THR A 400      -7.232  11.948 -14.089  1.00 10.00      A   
ATOM   3779  HN  THR A 400      -6.825  11.140 -14.469  1.00 10.00      A   
ATOM   3780  CA  THR A 400      -7.683  11.928 -12.707  1.00 10.00      A   
ATOM   3781  CB  THR A 400      -8.451  10.628 -12.399  1.00 10.00      A   
ATOM   3782  OG1 THR A 400      -8.041   9.606 -13.319  1.00 10.00      A   
ATOM   3783  HG1 THR A 400      -8.772   9.411 -13.926  1.00 10.00      A   
ATOM   3784  CG2 THR A 400      -9.943  10.852 -12.551  1.00 10.00      A   
ATOM   3785  C   THR A 400      -6.517  12.089 -11.733  1.00 10.00      A   
ATOM   3786  O   THR A 400      -6.677  12.653 -10.649  1.00 10.00      A   
ATOM   3787  N   ARG A 401      -5.341  11.596 -12.119  1.00 10.00      A   
ATOM   3788  HN  ARG A 401      -5.264  11.158 -12.999  1.00 10.00      A   
ATOM   3789  CA  ARG A 401      -4.161  11.697 -11.270  1.00 10.00      A   
ATOM   3790  CB  ARG A 401      -3.921  10.392 -10.503  1.00 10.00      A   
ATOM   3791  CG  ARG A 401      -4.793  10.230  -9.265  1.00 10.00      A   
ATOM   3792  CD  ARG A 401      -5.457   8.864  -9.221  1.00 10.00      A   
ATOM   3793  NE  ARG A 401      -6.190   8.584 -10.455  1.00 10.00      A   
ATOM   3794  HE  ARG A 401      -6.117   9.246 -11.179  1.00 10.00      A   
ATOM   3795  CZ  ARG A 401      -6.934   7.497 -10.653  1.00 10.00      A   
ATOM   3796  NH1 ARG A 401      -7.062   6.578  -9.705  1.00 10.00      A   
ATOM   3797 HH11 ARG A 401      -7.639   5.730  -9.874  1.00 10.00      A   
ATOM   3798 HH12 ARG A 401      -6.584   6.700  -8.772  1.00 10.00      A   
ATOM   3799  NH2 ARG A 401      -7.570   7.343 -11.805  1.00 10.00      A   
ATOM   3800 HH21 ARG A 401      -7.496   8.073 -12.553  1.00 10.00      A   
ATOM   3801 HH22 ARG A 401      -8.146   6.492 -11.974  1.00 10.00      A   
ATOM   3802  C   ARG A 401      -2.922  12.081 -12.071  1.00 10.00      A   
ATOM   3803  O   ARG A 401      -2.271  11.228 -12.680  1.00 10.00      A   
ATOM   3804  N   PHE A 402      -2.604  13.367 -12.071  1.00 10.00      A   
ATOM   3805  HN  PHE A 402      -3.155  13.996 -11.561  1.00 10.00      A   
ATOM   3806  CA  PHE A 402      -1.441  13.865 -12.789  1.00 10.00      A   
ATOM   3807  CB  PHE A 402      -1.775  15.136 -13.576  1.00 10.00      A   
ATOM   3808  CG  PHE A 402      -0.723  15.525 -14.576  1.00 10.00      A   
ATOM   3809  CD1 PHE A 402      -0.610  14.852 -15.781  1.00 10.00      A   
ATOM   3810  CD2 PHE A 402       0.151  16.567 -14.308  1.00 10.00      A   
ATOM   3811  CE1 PHE A 402       0.356  15.210 -16.702  1.00 10.00      A   
ATOM   3812  CE2 PHE A 402       1.119  16.931 -15.223  1.00 10.00      A   
ATOM   3813  CZ  PHE A 402       1.220  16.251 -16.421  1.00 10.00      A   
ATOM   3814  C   PHE A 402      -0.304  14.124 -11.813  1.00 10.00      A   
ATOM   3815  O   PHE A 402      -0.259  15.158 -11.144  1.00 10.00      A   
ATOM   3816  N   ARG A 403       0.604  13.171 -11.722  1.00 10.00      A   
ATOM   3817  HN  ARG A 403       0.515  12.367 -12.280  1.00 10.00      A   
ATOM   3818  CA  ARG A 403       1.733  13.279 -10.819  1.00 10.00      A   
ATOM   3819  CB  ARG A 403       1.850  12.003  -9.993  1.00 10.00      A   
ATOM   3820  CG  ARG A 403       0.540  11.572  -9.354  1.00 10.00      A   
ATOM   3821  CD  ARG A 403       0.653  10.199  -8.714  1.00 10.00      A   
ATOM   3822  NE  ARG A 403       1.509  10.206  -7.529  1.00 10.00      A   
ATOM   3823  HE  ARG A 403       2.139  10.967  -7.424  1.00 10.00      A   
ATOM   3824  CZ  ARG A 403       1.486   9.259  -6.590  1.00 10.00      A   
ATOM   3825  NH1 ARG A 403       0.655   8.223  -6.693  1.00 10.00      A   
ATOM   3826 HH11 ARG A 403       0.011   8.147  -7.506  1.00 10.00      A   
ATOM   3827 HH12 ARG A 403       0.634   7.488  -5.950  1.00 10.00      A   
ATOM   3828  NH2 ARG A 403       2.281   9.362  -5.535  1.00 10.00      A   
ATOM   3829 HH21 ARG A 403       2.915  10.187  -5.438  1.00 10.00      A   
ATOM   3830 HH22 ARG A 403       2.272   8.628  -4.795  1.00 10.00      A   
ATOM   3831  C   ARG A 403       3.016  13.537 -11.592  1.00 10.00      A   
ATOM   3832  O   ARG A 403       3.582  12.632 -12.205  1.00 10.00      A   
ATOM   3833  N   LEU A 404       3.464  14.781 -11.580  1.00 10.00      A   
ATOM   3834  HN  LEU A 404       2.974  15.463 -11.073  1.00 10.00      A   
ATOM   3835  CA  LEU A 404       4.673  15.159 -12.292  1.00 10.00      A   
ATOM   3836  CB  LEU A 404       4.337  16.173 -13.389  1.00 10.00      A   
ATOM   3837  CG  LEU A 404       5.511  16.732 -14.197  1.00 10.00      A   
ATOM   3838  CD1 LEU A 404       6.160  15.641 -15.032  1.00 10.00      A   
ATOM   3839  CD2 LEU A 404       5.049  17.879 -15.078  1.00 10.00      A   
ATOM   3840  C   LEU A 404       5.696  15.745 -11.333  1.00 10.00      A   
ATOM   3841  O   LEU A 404       5.345  16.508 -10.431  1.00 10.00      A   
ATOM   3842  N   CYS A 405       6.954  15.380 -11.517  1.00 10.00      A   
ATOM   3843  HN  CYS A 405       7.173  14.748 -12.240  1.00 10.00      A   
ATOM   3844  CA  CYS A 405       8.020  15.883 -10.672  1.00 10.00      A   
ATOM   3845  CB  CYS A 405       8.199  15.004  -9.433  1.00 10.00      A   
ATOM   3846  SG  CYS A 405       9.275  15.714  -8.166  1.00 10.00      A   
ATOM   3847  HG  CYS A 405      10.449  15.976  -8.726  1.00 10.00      A   
ATOM   3848  C   CYS A 405       9.329  15.984 -11.443  1.00 10.00      A   
ATOM   3849  O   CYS A 405       9.702  15.069 -12.175  1.00 10.00      A   
ATOM   3850  N   ILE A 406      10.009  17.110 -11.284  1.00 10.00      A   
ATOM   3851  HN  ILE A 406       9.647  17.809 -10.703  1.00 10.00      A   
ATOM   3852  CA  ILE A 406      11.281  17.332 -11.944  1.00 10.00      A   
ATOM   3853  CB  ILE A 406      11.389  18.773 -12.493  1.00 10.00      A   
ATOM   3854  CG1 ILE A 406      10.197  19.093 -13.401  1.00 10.00      A   
ATOM   3855  CG2 ILE A 406      12.700  18.969 -13.240  1.00 10.00      A   
ATOM   3856  CD1 ILE A 406      10.183  20.521 -13.904  1.00 10.00      A   
ATOM   3857  C   ILE A 406      12.408  17.087 -10.949  1.00 10.00      A   
ATOM   3858  O   ILE A 406      12.292  17.453  -9.778  1.00 10.00      A   
ATOM   3859  N   ILE A 407      13.477  16.449 -11.407  1.00 10.00      A   
ATOM   3860  HN  ILE A 407      13.488  16.156 -12.346  1.00 10.00      A   
ATOM   3861  CA  ILE A 407      14.629  16.158 -10.554  1.00 10.00      A   
ATOM   3862  CB  ILE A 407      15.724  15.380 -11.325  1.00 10.00      A   
ATOM   3863  CG1 ILE A 407      15.166  14.066 -11.884  1.00 10.00      A   
ATOM   3864  CG2 ILE A 407      16.937  15.110 -10.444  1.00 10.00      A   
ATOM   3865  CD1 ILE A 407      14.600  13.141 -10.828  1.00 10.00      A   
ATOM   3866  C   ILE A 407      15.219  17.447  -9.981  1.00 10.00      A   
ATOM   3867  O   ILE A 407      15.492  17.541  -8.784  1.00 10.00      A   
ATOM   3868  N   GLU A 408      15.400  18.434 -10.843  1.00 10.00      A   
ATOM   3869  HN  GLU A 408      15.159  18.298 -11.780  1.00 10.00      A   
ATOM   3870  CA  GLU A 408      15.945  19.714 -10.431  1.00 10.00      A   
ATOM   3871  CB  GLU A 408      16.603  20.418 -11.621  1.00 10.00      A   
ATOM   3872  CG  GLU A 408      17.941  21.062 -11.294  1.00 10.00      A   
ATOM   3873  CD  GLU A 408      18.885  20.114 -10.577  1.00 10.00      A   
ATOM   3874  OE1 GLU A 408      19.042  18.963 -11.039  1.00 10.00      A   
ATOM   3875  OE2 GLU A 408      19.477  20.516  -9.553  1.00 10.00      A   
ATOM   3876  C   GLU A 408      14.847  20.584  -9.830  1.00 10.00      A   
ATOM   3877  O   GLU A 408      13.842  20.865 -10.484  1.00 10.00      A   
ATOM   3878  N   PRO A 409      15.015  21.002  -8.566  1.00 10.00      A   
ATOM   3879  CA  PRO A 409      14.033  21.843  -7.879  1.00 10.00      A   
ATOM   3880  CB  PRO A 409      14.532  21.867  -6.429  1.00 10.00      A   
ATOM   3881  CG  PRO A 409      15.993  21.576  -6.516  1.00 10.00      A   
ATOM   3882  CD  PRO A 409      16.182  20.695  -7.717  1.00 10.00      A   
ATOM   3883  C   PRO A 409      14.001  23.250  -8.461  1.00 10.00      A   
ATOM   3884  O   PRO A 409      15.041  23.786  -8.856  1.00 10.00      A   
ATOM   3885  N   LYS A 410      12.800  23.828  -8.541  1.00 10.00      A   
ATOM   3886  HN  LYS A 410      12.012  23.333  -8.223  1.00 10.00      A   
ATOM   3887  CA  LYS A 410      12.613  25.177  -9.079  1.00 10.00      A   
ATOM   3888  CB  LYS A 410      13.360  26.220  -8.247  1.00 10.00      A   
ATOM   3889  CG  LYS A 410      12.856  26.368  -6.822  1.00 10.00      A   
ATOM   3890  CD  LYS A 410      13.686  27.382  -6.057  1.00 10.00      A   
ATOM   3891  CE  LYS A 410      13.275  27.449  -4.599  1.00 10.00      A   
ATOM   3892  NZ  LYS A 410      14.215  28.277  -3.800  1.00 10.00      A   
ATOM   3893  HZ1 LYS A 410      13.942  28.256  -2.796  1.00 10.00      A   
ATOM   3894  HZ2 LYS A 410      14.198  29.263  -4.128  1.00 10.00      A   
ATOM   3895  HZ3 LYS A 410      15.184  27.908  -3.888  1.00 10.00      A   
ATOM   3896  C   LYS A 410      13.021  25.275 -10.548  1.00 10.00      A   
ATOM   3897  O   LYS A 410      13.454  26.331 -11.012  1.00 10.00      A   
ATOM   3898  N   ALA A 411      12.889  24.173 -11.278  1.00 10.00      A   
ATOM   3899  HN  ALA A 411      12.561  23.353 -10.855  1.00 10.00      A   
ATOM   3900  CA  ALA A 411      13.231  24.164 -12.693  1.00 10.00      A   
ATOM   3901  CB  ALA A 411      13.456  22.742 -13.184  1.00 10.00      A   
ATOM   3902  C   ALA A 411      12.131  24.846 -13.498  1.00 10.00      A   
ATOM   3903  O   ALA A 411      10.977  24.417 -13.473  1.00 10.00      A   
ATOM   3904  N   PRO A 412      12.463  25.941 -14.190  1.00 10.00      A   
ATOM   3905  CA  PRO A 412      11.501  26.680 -14.996  1.00 10.00      A   
ATOM   3906  CB  PRO A 412      12.099  28.086 -14.992  1.00 10.00      A   
ATOM   3907  CG  PRO A 412      13.576  27.863 -14.954  1.00 10.00      A   
ATOM   3908  CD  PRO A 412      13.805  26.549 -14.245  1.00 10.00      A   
ATOM   3909  C   PRO A 412      11.446  26.143 -16.419  1.00 10.00      A   
ATOM   3910  O   PRO A 412      12.064  25.123 -16.733  1.00 10.00      A   
ATOM   3911  N   ASP A 413      10.696  26.831 -17.269  1.00 10.00      A   
ATOM   3912  HN  ASP A 413      10.212  27.625 -16.947  1.00 10.00      A   
ATOM   3913  CA  ASP A 413      10.574  26.448 -18.666  1.00 10.00      A   
ATOM   3914  CB  ASP A 413       9.574  27.370 -19.371  1.00 10.00      A   
ATOM   3915  CG  ASP A 413       9.149  26.859 -20.731  1.00 10.00      A   
ATOM   3916  OD1 ASP A 413      10.006  26.775 -21.635  1.00 10.00      A   
ATOM   3917  OD2 ASP A 413       7.949  26.548 -20.902  1.00 10.00      A   
ATOM   3918  C   ASP A 413      11.945  26.572 -19.318  1.00 10.00      A   
ATOM   3919  O   ASP A 413      12.533  27.652 -19.336  1.00 10.00      A   
ATOM   3920  N   TYR A 414      12.463  25.469 -19.834  1.00 10.00      A   
ATOM   3921  HN  TYR A 414      11.951  24.633 -19.790  1.00 10.00      A   
ATOM   3922  CA  TYR A 414      13.786  25.478 -20.450  1.00 10.00      A   
ATOM   3923  CB  TYR A 414      14.368  24.063 -20.592  1.00 10.00      A   
ATOM   3924  CG  TYR A 414      13.747  23.217 -21.685  1.00 10.00      A   
ATOM   3925  CD1 TYR A 414      14.318  23.154 -22.950  1.00 10.00      A   
ATOM   3926  CD2 TYR A 414      12.593  22.479 -21.452  1.00 10.00      A   
ATOM   3927  CE1 TYR A 414      13.757  22.385 -23.950  1.00 10.00      A   
ATOM   3928  CE2 TYR A 414      12.026  21.705 -22.447  1.00 10.00      A   
ATOM   3929  CZ  TYR A 414      12.611  21.665 -23.694  1.00 10.00      A   
ATOM   3930  OH  TYR A 414      12.055  20.901 -24.692  1.00 10.00      A   
ATOM   3931  HH  TYR A 414      11.335  20.362 -24.325  1.00 10.00      A   
ATOM   3932  C   TYR A 414      13.834  26.242 -21.775  1.00 10.00      A   
ATOM   3933  O   TYR A 414      14.911  26.446 -22.335  1.00 10.00      A   
ATOM   3934  N   LEU A 415      12.680  26.670 -22.272  1.00 10.00      A   
ATOM   3935  HN  LEU A 415      11.842  26.494 -21.782  1.00 10.00      A   
ATOM   3936  CA  LEU A 415      12.625  27.401 -23.527  1.00 10.00      A   
ATOM   3937  CB  LEU A 415      11.568  26.814 -24.462  1.00 10.00      A   
ATOM   3938  CG  LEU A 415      11.914  25.470 -25.106  1.00 10.00      A   
ATOM   3939  CD1 LEU A 415      10.765  24.975 -25.971  1.00 10.00      A   
ATOM   3940  CD2 LEU A 415      13.193  25.579 -25.920  1.00 10.00      A   
ATOM   3941  C   LEU A 415      12.375  28.889 -23.312  1.00 10.00      A   
ATOM   3942  O   LEU A 415      13.170  29.725 -23.744  1.00 10.00      A   
ATOM   3943  N   THR A 416      11.288  29.224 -22.633  1.00 10.00      A   
ATOM   3944  HN  THR A 416      10.694  28.515 -22.287  1.00 10.00      A   
ATOM   3945  CA  THR A 416      10.950  30.622 -22.395  1.00 10.00      A   
ATOM   3946  CB  THR A 416       9.435  30.872 -22.504  1.00 10.00      A   
ATOM   3947  OG1 THR A 416       8.717  29.923 -21.700  1.00 10.00      A   
ATOM   3948  HG1 THR A 416       7.873  30.318 -21.426  1.00 10.00      A   
ATOM   3949  CG2 THR A 416       8.980  30.758 -23.951  1.00 10.00      A   
ATOM   3950  C   THR A 416      11.467  31.134 -21.051  1.00 10.00      A   
ATOM   3951  O   THR A 416      11.379  32.328 -20.759  1.00 10.00      A   
ATOM   3952  N   LEU A 417      12.000  30.224 -20.237  1.00 10.00      A   
ATOM   3953  HN  LEU A 417      12.035  29.289 -20.533  1.00 10.00      A   
ATOM   3954  CA  LEU A 417      12.543  30.565 -18.915  1.00 10.00      A   
ATOM   3955  CB  LEU A 417      13.742  31.512 -19.029  1.00 10.00      A   
ATOM   3956  CG  LEU A 417      14.959  30.970 -19.782  1.00 10.00      A   
ATOM   3957  CD1 LEU A 417      16.007  32.057 -19.946  1.00 10.00      A   
ATOM   3958  CD2 LEU A 417      15.545  29.766 -19.061  1.00 10.00      A   
ATOM   3959  C   LEU A 417      11.474  31.130 -17.977  1.00 10.00      A   
ATOM   3960  O   LEU A 417      11.777  31.857 -17.030  1.00 10.00      A   
ATOM   3961  N   GLU A 418      10.227  30.774 -18.241  1.00 10.00      A   
ATOM   3962  HN  GLU A 418      10.055  30.182 -19.002  1.00 10.00      A   
ATOM   3963  CA  GLU A 418       9.106  31.234 -17.435  1.00 10.00      A   
ATOM   3964  CB  GLU A 418       7.916  31.541 -18.345  1.00 10.00      A   
ATOM   3965  CG  GLU A 418       8.212  32.532 -19.452  1.00 10.00      A   
ATOM   3966  CD  GLU A 418       7.027  32.716 -20.370  1.00 10.00      A   
ATOM   3967  OE1 GLU A 418       6.353  33.760 -20.272  1.00 10.00      A   
ATOM   3968  OE2 GLU A 418       6.757  31.815 -21.189  1.00 10.00      A   
ATOM   3969  C   GLU A 418       8.698  30.157 -16.439  1.00 10.00      A   
ATOM   3970  O   GLU A 418       9.087  28.997 -16.583  1.00 10.00      A   
ATOM   3971  N   PRO A 419       7.926  30.522 -15.400  1.00 10.00      A   
ATOM   3972  CA  PRO A 419       7.445  29.555 -14.409  1.00 10.00      A   
ATOM   3973  CB  PRO A 419       6.718  30.429 -13.374  1.00 10.00      A   
ATOM   3974  CG  PRO A 419       7.204  31.816 -13.622  1.00 10.00      A   
ATOM   3975  CD  PRO A 419       7.478  31.890 -15.093  1.00 10.00      A   
ATOM   3976  C   PRO A 419       6.468  28.569 -15.060  1.00 10.00      A   
ATOM   3977  O   PRO A 419       5.932  28.837 -16.137  1.00 10.00      A   
ATOM   3978  N   LEU A 420       6.231  27.435 -14.411  1.00 10.00      A   
ATOM   3979  HN  LEU A 420       6.663  27.277 -13.539  1.00 10.00      A   
ATOM   3980  CA  LEU A 420       5.336  26.416 -14.956  1.00 10.00      A   
ATOM   3981  CB  LEU A 420       5.828  25.018 -14.583  1.00 10.00      A   
ATOM   3982  CG  LEU A 420       7.210  24.633 -15.118  1.00 10.00      A   
ATOM   3983  CD1 LEU A 420       7.638  23.281 -14.572  1.00 10.00      A   
ATOM   3984  CD2 LEU A 420       7.216  24.623 -16.640  1.00 10.00      A   
ATOM   3985  C   LEU A 420       3.901  26.621 -14.486  1.00 10.00      A   
ATOM   3986  O   LEU A 420       3.053  25.734 -14.623  1.00 10.00      A   
ATOM   3987  N   ASP A 421       3.642  27.802 -13.941  1.00 10.00      A   
ATOM   3988  HN  ASP A 421       4.374  28.449 -13.852  1.00 10.00      A   
ATOM   3989  CA  ASP A 421       2.321  28.168 -13.442  1.00 10.00      A   
ATOM   3990  CB  ASP A 421       2.338  29.599 -12.892  1.00 10.00      A   
ATOM   3991  CG  ASP A 421       3.164  29.743 -11.633  1.00 10.00      A   
ATOM   3992  OD1 ASP A 421       2.628  30.222 -10.613  1.00 10.00      A   
ATOM   3993  OD2 ASP A 421       4.354  29.389 -11.653  1.00 10.00      A   
ATOM   3994  C   ASP A 421       1.268  28.066 -14.536  1.00 10.00      A   
ATOM   3995  O   ASP A 421       0.132  27.659 -14.284  1.00 10.00      A   
ATOM   3996  N   ILE A 422       1.654  28.443 -15.750  1.00 10.00      A   
ATOM   3997  HN  ILE A 422       2.574  28.754 -15.878  1.00 10.00      A   
ATOM   3998  CA  ILE A 422       0.754  28.404 -16.897  1.00 10.00      A   
ATOM   3999  CB  ILE A 422       1.376  29.128 -18.110  1.00 10.00      A   
ATOM   4000  CG1 ILE A 422       1.977  30.469 -17.675  1.00 10.00      A   
ATOM   4001  CG2 ILE A 422       0.330  29.343 -19.193  1.00 10.00      A   
ATOM   4002  CD1 ILE A 422       3.104  30.949 -18.560  1.00 10.00      A   
ATOM   4003  C   ILE A 422       0.441  26.960 -17.286  1.00 10.00      A   
ATOM   4004  O   ILE A 422      -0.718  26.593 -17.482  1.00 10.00      A   
ATOM   4005  N   GLY A 423       1.488  26.146 -17.375  1.00 10.00      A   
ATOM   4006  HN  GLY A 423       2.383  26.500 -17.186  1.00 10.00      A   
ATOM   4007  CA  GLY A 423       1.326  24.753 -17.743  1.00 10.00      A   
ATOM   4008  C   GLY A 423       0.435  23.997 -16.778  1.00 10.00      A   
ATOM   4009  O   GLY A 423      -0.521  23.339 -17.190  1.00 10.00      A   
ATOM   4010  N   PHE A 424       0.734  24.102 -15.489  1.00 10.00      A   
ATOM   4011  HN  PHE A 424       1.504  24.653 -15.216  1.00 10.00      A   
ATOM   4012  CA  PHE A 424      -0.059  23.421 -14.470  1.00 10.00      A   
ATOM   4013  CB  PHE A 424       0.631  23.462 -13.105  1.00 10.00      A   
ATOM   4014  CG  PHE A 424       1.655  22.380 -12.906  1.00 10.00      A   
ATOM   4015  CD1 PHE A 424       3.005  22.684 -12.871  1.00 10.00      A   
ATOM   4016  CD2 PHE A 424       1.268  21.057 -12.754  1.00 10.00      A   
ATOM   4017  CE1 PHE A 424       3.949  21.693 -12.691  1.00 10.00      A   
ATOM   4018  CE2 PHE A 424       2.207  20.059 -12.573  1.00 10.00      A   
ATOM   4019  CZ  PHE A 424       3.551  20.378 -12.542  1.00 10.00      A   
ATOM   4020  C   PHE A 424      -1.453  24.028 -14.380  1.00 10.00      A   
ATOM   4021  O   PHE A 424      -2.423  23.336 -14.058  1.00 10.00      A   
ATOM   4022  N   GLY A 425      -1.547  25.322 -14.674  1.00 10.00      A   
ATOM   4023  HN  GLY A 425      -0.734  25.823 -14.915  1.00 10.00      A   
ATOM   4024  CA  GLY A 425      -2.824  26.005 -14.637  1.00 10.00      A   
ATOM   4025  C   GLY A 425      -3.778  25.464 -15.680  1.00 10.00      A   
ATOM   4026  O   GLY A 425      -4.993  25.451 -15.476  1.00 10.00      A   
ATOM   4027  N   ALA A 426      -3.228  25.029 -16.808  1.00 10.00      A   
ATOM   4028  HN  ALA A 426      -2.256  25.101 -16.924  1.00 10.00      A   
ATOM   4029  CA  ALA A 426      -4.032  24.466 -17.881  1.00 10.00      A   
ATOM   4030  CB  ALA A 426      -3.261  24.487 -19.192  1.00 10.00      A   
ATOM   4031  C   ALA A 426      -4.462  23.046 -17.529  1.00 10.00      A   
ATOM   4032  O   ALA A 426      -5.550  22.608 -17.902  1.00 10.00      A   
ATOM   4033  N   ILE A 427      -3.600  22.346 -16.792  1.00 10.00      A   
ATOM   4034  HN  ILE A 427      -2.756  22.766 -16.523  1.00 10.00      A   
ATOM   4035  CA  ILE A 427      -3.870  20.976 -16.368  1.00 10.00      A   
ATOM   4036  CB  ILE A 427      -2.694  20.399 -15.540  1.00 10.00      A   
ATOM   4037  CG1 ILE A 427      -1.419  20.309 -16.390  1.00 10.00      A   
ATOM   4038  CG2 ILE A 427      -3.043  19.041 -14.940  1.00 10.00      A   
ATOM   4039  CD1 ILE A 427      -1.462  19.248 -17.471  1.00 10.00      A   
ATOM   4040  C   ILE A 427      -5.151  20.916 -15.541  1.00 10.00      A   
ATOM   4041  O   ILE A 427      -6.068  20.156 -15.848  1.00 10.00      A   
ATOM   4042  N   VAL A 428      -5.223  21.748 -14.513  1.00 10.00      A   
ATOM   4043  HN  VAL A 428      -4.472  22.357 -14.332  1.00 10.00      A   
ATOM   4044  CA  VAL A 428      -6.387  21.775 -13.638  1.00 10.00      A   
ATOM   4045  CB  VAL A 428      -6.109  22.550 -12.335  1.00 10.00      A   
ATOM   4046  CG1 VAL A 428      -5.024  21.855 -11.533  1.00 10.00      A   
ATOM   4047  CG2 VAL A 428      -5.717  23.990 -12.634  1.00 10.00      A   
ATOM   4048  C   VAL A 428      -7.616  22.362 -14.332  1.00 10.00      A   
ATOM   4049  O   VAL A 428      -8.744  22.199 -13.865  1.00 10.00      A   
ATOM   4050  N   GLU A 429      -7.397  23.044 -15.445  1.00 10.00      A   
ATOM   4051  HN  GLU A 429      -6.482  23.142 -15.777  1.00 10.00      A   
ATOM   4052  CA  GLU A 429      -8.493  23.653 -16.180  1.00 10.00      A   
ATOM   4053  CB  GLU A 429      -8.020  24.879 -16.960  1.00 10.00      A   
ATOM   4054  CG  GLU A 429      -9.159  25.763 -17.444  1.00 10.00      A   
ATOM   4055  CD  GLU A 429      -8.721  26.816 -18.436  1.00 10.00      A   
ATOM   4056  OE1 GLU A 429      -7.505  27.057 -18.566  1.00 10.00      A   
ATOM   4057  OE2 GLU A 429      -9.601  27.409 -19.093  1.00 10.00      A   
ATOM   4058  C   GLU A 429      -9.152  22.656 -17.123  1.00 10.00      A   
ATOM   4059  O   GLU A 429     -10.377  22.577 -17.200  1.00 10.00      A   
ATOM   4060  N   HIS A 430      -8.337  21.892 -17.831  1.00 10.00      A   
ATOM   4061  HN  HIS A 430      -7.364  21.995 -17.724  1.00 10.00      A   
ATOM   4062  CA  HIS A 430      -8.856  20.909 -18.774  1.00 10.00      A   
ATOM   4063  CB  HIS A 430      -7.852  20.625 -19.890  1.00 10.00      A   
ATOM   4064  CG  HIS A 430      -7.691  21.764 -20.856  1.00 10.00      A   
ATOM   4065  ND1 HIS A 430      -8.465  21.859 -21.991  1.00 10.00      A   
ATOM   4066  CD2 HIS A 430      -6.852  22.829 -20.802  1.00 10.00      A   
ATOM   4067  CE1 HIS A 430      -8.086  22.972 -22.595  1.00 10.00      A   
ATOM   4068  NE2 HIS A 430      -7.113  23.588 -21.912  1.00 10.00      A   
ATOM   4069  HE2 HIS A 430      -6.670  24.428 -22.159  1.00 10.00      A   
ATOM   4070  C   HIS A 430      -9.299  19.625 -18.077  1.00 10.00      A   
ATOM   4071  O   HIS A 430     -10.326  19.043 -18.431  1.00 10.00      A   
ATOM   4072  N   CYS A 431      -8.527  19.183 -17.094  1.00 10.00      A   
ATOM   4073  HN  CYS A 431      -7.711  19.682 -16.856  1.00 10.00      A   
ATOM   4074  CA  CYS A 431      -8.870  17.982 -16.343  1.00 10.00      A   
ATOM   4075  CB  CYS A 431      -7.606  17.306 -15.808  1.00 10.00      A   
ATOM   4076  SG  CYS A 431      -6.287  17.134 -17.034  1.00 10.00      A   
ATOM   4077  HG  CYS A 431      -6.681  17.737 -18.147  1.00 10.00      A   
ATOM   4078  C   CYS A 431      -9.811  18.356 -15.202  1.00 10.00      A   
ATOM   4079  O   CYS A 431      -9.385  18.894 -14.180  1.00 10.00      A   
ATOM   4080  N   LYS A 432     -11.094  18.081 -15.392  1.00 10.00      A   
ATOM   4081  HN  LYS A 432     -11.368  17.639 -16.228  1.00 10.00      A   
ATOM   4082  CA  LYS A 432     -12.114  18.416 -14.404  1.00 10.00      A   
ATOM   4083  CB  LYS A 432     -13.478  18.548 -15.087  1.00 10.00      A   
ATOM   4084  CG  LYS A 432     -13.512  19.528 -16.251  1.00 10.00      A   
ATOM   4085  CD  LYS A 432     -13.266  20.953 -15.787  1.00 10.00      A   
ATOM   4086  CE  LYS A 432     -13.461  21.946 -16.922  1.00 10.00      A   
ATOM   4087  NZ  LYS A 432     -13.092  23.330 -16.522  1.00 10.00      A   
ATOM   4088  HZ1 LYS A 432     -13.566  23.579 -15.631  1.00 10.00      A   
ATOM   4089  HZ2 LYS A 432     -13.384  24.010 -17.255  1.00 10.00      A   
ATOM   4090  HZ3 LYS A 432     -12.065  23.402 -16.385  1.00 10.00      A   
ATOM   4091  C   LYS A 432     -12.203  17.389 -13.280  1.00 10.00      A   
ATOM   4092  O   LYS A 432     -12.635  17.709 -12.173  1.00 10.00      A   
ATOM   4093  N   ASP A 433     -11.796  16.163 -13.564  1.00 10.00      A   
ATOM   4094  HN  ASP A 433     -11.444  15.972 -14.457  1.00 10.00      A   
ATOM   4095  CA  ASP A 433     -11.858  15.087 -12.583  1.00 10.00      A   
ATOM   4096  CB  ASP A 433     -12.378  13.804 -13.234  1.00 10.00      A   
ATOM   4097  CG  ASP A 433     -13.795  13.951 -13.756  1.00 10.00      A   
ATOM   4098  OD1 ASP A 433     -13.977  14.059 -14.991  1.00 10.00      A   
ATOM   4099  OD2 ASP A 433     -14.736  13.972 -12.934  1.00 10.00      A   
ATOM   4100  C   ASP A 433     -10.503  14.838 -11.933  1.00 10.00      A   
ATOM   4101  O   ASP A 433     -10.255  13.764 -11.388  1.00 10.00      A   
ATOM   4102  N   LEU A 434      -9.633  15.834 -11.990  1.00 10.00      A   
ATOM   4103  HN  LEU A 434      -9.895  16.665 -12.435  1.00 10.00      A   
ATOM   4104  CA  LEU A 434      -8.306  15.726 -11.398  1.00 10.00      A   
ATOM   4105  CB  LEU A 434      -7.417  16.884 -11.868  1.00 10.00      A   
ATOM   4106  CG  LEU A 434      -5.978  16.882 -11.349  1.00 10.00      A   
ATOM   4107  CD1 LEU A 434      -5.221  15.669 -11.873  1.00 10.00      A   
ATOM   4108  CD2 LEU A 434      -5.272  18.167 -11.746  1.00 10.00      A   
ATOM   4109  C   LEU A 434      -8.403  15.723  -9.876  1.00 10.00      A   
ATOM   4110  O   LEU A 434      -8.835  16.704  -9.277  1.00 10.00      A   
ATOM   4111  N   ARG A 435      -8.009  14.615  -9.265  1.00 10.00      A   
ATOM   4112  HN  ARG A 435      -7.675  13.866  -9.806  1.00 10.00      A   
ATOM   4113  CA  ARG A 435      -8.059  14.483  -7.814  1.00 10.00      A   
ATOM   4114  CB  ARG A 435      -8.639  13.128  -7.407  1.00 10.00      A   
ATOM   4115  CG  ARG A 435      -9.999  12.802  -8.000  1.00 10.00      A   
ATOM   4116  CD  ARG A 435     -10.545  11.508  -7.415  1.00 10.00      A   
ATOM   4117  NE  ARG A 435      -9.482  10.522  -7.184  1.00 10.00      A   
ATOM   4118  HE  ARG A 435      -8.722  10.800  -6.616  1.00 10.00      A   
ATOM   4119  CZ  ARG A 435      -9.474   9.291  -7.685  1.00 10.00      A   
ATOM   4120  NH1 ARG A 435     -10.466   8.865  -8.460  1.00 10.00      A   
ATOM   4121 HH11 ARG A 435     -11.266   9.498  -8.680  1.00 10.00      A   
ATOM   4122 HH12 ARG A 435     -10.452   7.894  -8.850  1.00 10.00      A   
ATOM   4123  NH2 ARG A 435      -8.468   8.479  -7.396  1.00 10.00      A   
ATOM   4124 HH21 ARG A 435      -8.440   7.510  -7.780  1.00 10.00      A   
ATOM   4125 HH22 ARG A 435      -7.683   8.804  -6.771  1.00 10.00      A   
ATOM   4126  C   ARG A 435      -6.676  14.649  -7.186  1.00 10.00      A   
ATOM   4127  O   ARG A 435      -6.497  15.436  -6.258  1.00 10.00      A   
ATOM   4128  N   ARG A 436      -5.706  13.888  -7.670  1.00 10.00      A   
ATOM   4129  HN  ARG A 436      -5.903  13.270  -8.404  1.00 10.00      A   
ATOM   4130  CA  ARG A 436      -4.351  13.961  -7.141  1.00 10.00      A   
ATOM   4131  CB  ARG A 436      -3.803  12.564  -6.837  1.00 10.00      A   
ATOM   4132  CG  ARG A 436      -2.458  12.546  -6.118  1.00 10.00      A   
ATOM   4133  CD  ARG A 436      -2.036  11.118  -5.795  1.00 10.00      A   
ATOM   4134  NE  ARG A 436      -0.795  11.052  -5.019  1.00 10.00      A   
ATOM   4135  HE  ARG A 436      -0.016  11.544  -5.370  1.00 10.00      A   
ATOM   4136  CZ  ARG A 436      -0.659  10.367  -3.880  1.00 10.00      A   
ATOM   4137  NH1 ARG A 436      -1.677   9.687  -3.369  1.00 10.00      A   
ATOM   4138 HH11 ARG A 436      -1.542   9.160  -2.469  1.00 10.00      A   
ATOM   4139 HH12 ARG A 436      -2.601   9.671  -3.848  1.00 10.00      A   
ATOM   4140  NH2 ARG A 436       0.504  10.341  -3.253  1.00 10.00      A   
ATOM   4141 HH21 ARG A 436       1.329  10.852  -3.644  1.00 10.00      A   
ATOM   4142 HH22 ARG A 436       0.598   9.803  -2.353  1.00 10.00      A   
ATOM   4143  C   ARG A 436      -3.443  14.679  -8.116  1.00 10.00      A   
ATOM   4144  O   ARG A 436      -3.285  14.253  -9.261  1.00 10.00      A   
ATOM   4145  N   LEU A 437      -2.861  15.773  -7.663  1.00 10.00      A   
ATOM   4146  HN  LEU A 437      -3.039  16.067  -6.739  1.00 10.00      A   
ATOM   4147  CA  LEU A 437      -1.961  16.557  -8.489  1.00 10.00      A   
ATOM   4148  CB  LEU A 437      -2.601  17.900  -8.855  1.00 10.00      A   
ATOM   4149  CG  LEU A 437      -1.729  18.869  -9.662  1.00 10.00      A   
ATOM   4150  CD1 LEU A 437      -1.503  18.352 -11.075  1.00 10.00      A   
ATOM   4151  CD2 LEU A 437      -2.336  20.263  -9.687  1.00 10.00      A   
ATOM   4152  C   LEU A 437      -0.644  16.787  -7.764  1.00 10.00      A   
ATOM   4153  O   LEU A 437      -0.628  17.120  -6.580  1.00 10.00      A   
ATOM   4154  N   SER A 438       0.449  16.587  -8.471  1.00 10.00      A   
ATOM   4155  HN  SER A 438       0.370  16.291  -9.402  1.00 10.00      A   
ATOM   4156  CA  SER A 438       1.768  16.784  -7.905  1.00 10.00      A   
ATOM   4157  CB  SER A 438       2.586  15.503  -8.041  1.00 10.00      A   
ATOM   4158  OG  SER A 438       1.793  14.366  -7.748  1.00 10.00      A   
ATOM   4159  HG  SER A 438       2.363  13.656  -7.415  1.00 10.00      A   
ATOM   4160  C   SER A 438       2.464  17.941  -8.612  1.00 10.00      A   
ATOM   4161  O   SER A 438       2.652  17.917  -9.830  1.00 10.00      A   
ATOM   4162  N   LEU A 439       2.842  18.955  -7.847  1.00 10.00      A   
ATOM   4163  HN  LEU A 439       2.696  18.901  -6.876  1.00 10.00      A   
ATOM   4164  CA  LEU A 439       3.498  20.129  -8.404  1.00 10.00      A   
ATOM   4165  CB  LEU A 439       3.099  21.381  -7.622  1.00 10.00      A   
ATOM   4166  CG  LEU A 439       1.622  21.768  -7.685  1.00 10.00      A   
ATOM   4167  CD1 LEU A 439       1.362  22.992  -6.828  1.00 10.00      A   
ATOM   4168  CD2 LEU A 439       1.194  22.024  -9.120  1.00 10.00      A   
ATOM   4169  C   LEU A 439       5.013  19.966  -8.405  1.00 10.00      A   
ATOM   4170  O   LEU A 439       5.570  19.247  -7.572  1.00 10.00      A   
ATOM   4171  N   SER A 440       5.671  20.626  -9.352  1.00 10.00      A   
ATOM   4172  HN  SER A 440       5.170  21.159 -10.001  1.00 10.00      A   
ATOM   4173  CA  SER A 440       7.119  20.568  -9.465  1.00 10.00      A   
ATOM   4174  CB  SER A 440       7.535  19.224 -10.057  1.00 10.00      A   
ATOM   4175  OG  SER A 440       6.625  18.817 -11.067  1.00 10.00      A   
ATOM   4176  HG  SER A 440       5.990  18.190 -10.689  1.00 10.00      A   
ATOM   4177  C   SER A 440       7.631  21.702 -10.349  1.00 10.00      A   
ATOM   4178  O   SER A 440       6.868  22.300 -11.111  1.00 10.00      A   
ATOM   4179  N   GLY A 441       8.918  21.993 -10.242  1.00 10.00      A   
ATOM   4180  HN  GLY A 441       9.473  21.491  -9.610  1.00 10.00      A   
ATOM   4181  CA  GLY A 441       9.514  23.046 -11.038  1.00 10.00      A   
ATOM   4182  C   GLY A 441       9.342  24.411 -10.404  1.00 10.00      A   
ATOM   4183  O   GLY A 441       8.967  24.518  -9.236  1.00 10.00      A   
ATOM   4184  N   LEU A 442       9.623  25.460 -11.166  1.00 10.00      A   
ATOM   4185  HN  LEU A 442       9.930  25.315 -12.088  1.00 10.00      A   
ATOM   4186  CA  LEU A 442       9.485  26.820 -10.663  1.00 10.00      A   
ATOM   4187  CB  LEU A 442      10.381  27.785 -11.443  1.00 10.00      A   
ATOM   4188  CG  LEU A 442      10.425  29.234 -10.939  1.00 10.00      A   
ATOM   4189  CD1 LEU A 442      10.970  29.307  -9.519  1.00 10.00      A   
ATOM   4190  CD2 LEU A 442      11.247  30.105 -11.879  1.00 10.00      A   
ATOM   4191  C   LEU A 442       8.034  27.260 -10.740  1.00 10.00      A   
ATOM   4192  O   LEU A 442       7.491  27.452 -11.829  1.00 10.00      A   
ATOM   4193  N   LEU A 443       7.412  27.397  -9.584  1.00 10.00      A   
ATOM   4194  HN  LEU A 443       7.902  27.218  -8.756  1.00 10.00      A   
ATOM   4195  CA  LEU A 443       6.020  27.808  -9.505  1.00 10.00      A   
ATOM   4196  CB  LEU A 443       5.153  26.644  -9.021  1.00 10.00      A   
ATOM   4197  CG  LEU A 443       5.189  25.374  -9.871  1.00 10.00      A   
ATOM   4198  CD1 LEU A 443       4.595  24.209  -9.100  1.00 10.00      A   
ATOM   4199  CD2 LEU A 443       4.436  25.585 -11.174  1.00 10.00      A   
ATOM   4200  C   LEU A 443       5.855  28.997  -8.566  1.00 10.00      A   
ATOM   4201  O   LEU A 443       6.518  29.085  -7.528  1.00 10.00      A   
ATOM   4202  N   THR A 444       4.970  29.904  -8.935  1.00 10.00      A   
ATOM   4203  HN  THR A 444       4.470  29.769  -9.779  1.00 10.00      A   
ATOM   4204  CA  THR A 444       4.710  31.095  -8.137  1.00 10.00      A   
ATOM   4205  CB  THR A 444       4.872  32.372  -8.982  1.00 10.00      A   
ATOM   4206  OG1 THR A 444       3.925  32.371 -10.060  1.00 10.00      A   
ATOM   4207  HG1 THR A 444       3.589  31.463 -10.196  1.00 10.00      A   
ATOM   4208  CG2 THR A 444       6.280  32.452  -9.548  1.00 10.00      A   
ATOM   4209  C   THR A 444       3.307  31.048  -7.526  1.00 10.00      A   
ATOM   4210  O   THR A 444       2.679  29.991  -7.487  1.00 10.00      A   
ATOM   4211  N   ASP A 445       2.820  32.191  -7.046  1.00 10.00      A   
ATOM   4212  HN  ASP A 445       3.370  33.005  -7.090  1.00 10.00      A   
ATOM   4213  CA  ASP A 445       1.489  32.266  -6.442  1.00 10.00      A   
ATOM   4214  CB  ASP A 445       1.344  33.524  -5.575  1.00 10.00      A   
ATOM   4215  CG  ASP A 445       1.828  33.343  -4.145  1.00 10.00      A   
ATOM   4216  OD1 ASP A 445       1.742  34.315  -3.359  1.00 10.00      A   
ATOM   4217  OD2 ASP A 445       2.320  32.248  -3.802  1.00 10.00      A   
ATOM   4218  C   ASP A 445       0.393  32.253  -7.510  1.00 10.00      A   
ATOM   4219  O   ASP A 445      -0.795  32.246  -7.196  1.00 10.00      A   
ATOM   4220  N   LYS A 446       0.791  32.237  -8.779  1.00 10.00      A   
ATOM   4221  HN  LYS A 446       1.753  32.223  -8.984  1.00 10.00      A   
ATOM   4222  CA  LYS A 446      -0.173  32.239  -9.872  1.00 10.00      A   
ATOM   4223  CB  LYS A 446       0.452  32.787 -11.159  1.00 10.00      A   
ATOM   4224  CG  LYS A 446      -0.552  33.054 -12.270  1.00 10.00      A   
ATOM   4225  CD  LYS A 446      -1.566  34.116 -11.863  1.00 10.00      A   
ATOM   4226  CE  LYS A 446      -2.589  34.357 -12.963  1.00 10.00      A   
ATOM   4227  NZ  LYS A 446      -3.605  35.372 -12.574  1.00 10.00      A   
ATOM   4228  HZ1 LYS A 446      -4.163  35.651 -13.404  1.00 10.00      A   
ATOM   4229  HZ2 LYS A 446      -3.140  36.217 -12.186  1.00 10.00      A   
ATOM   4230  HZ3 LYS A 446      -4.252  34.981 -11.851  1.00 10.00      A   
ATOM   4231  C   LYS A 446      -0.767  30.853 -10.108  1.00 10.00      A   
ATOM   4232  O   LYS A 446      -1.971  30.715 -10.324  1.00 10.00      A   
ATOM   4233  N   VAL A 447       0.076  29.829 -10.072  1.00 10.00      A   
ATOM   4234  HN  VAL A 447       1.041  30.001  -9.924  1.00 10.00      A   
ATOM   4235  CA  VAL A 447      -0.379  28.459 -10.282  1.00 10.00      A   
ATOM   4236  CB  VAL A 447       0.787  27.441 -10.320  1.00 10.00      A   
ATOM   4237  CG1 VAL A 447       1.504  27.349  -8.981  1.00 10.00      A   
ATOM   4238  CG2 VAL A 447       0.303  26.073 -10.777  1.00 10.00      A   
ATOM   4239  C   VAL A 447      -1.420  28.055  -9.241  1.00 10.00      A   
ATOM   4240  O   VAL A 447      -2.424  27.419  -9.567  1.00 10.00      A   
ATOM   4241  N   PHE A 448      -1.194  28.459  -7.994  1.00 10.00      A   
ATOM   4242  HN  PHE A 448      -0.385  28.979  -7.802  1.00 10.00      A   
ATOM   4243  CA  PHE A 448      -2.112  28.143  -6.906  1.00 10.00      A   
ATOM   4244  CB  PHE A 448      -1.505  28.545  -5.566  1.00 10.00      A   
ATOM   4245  CG  PHE A 448      -0.232  27.821  -5.243  1.00 10.00      A   
ATOM   4246  CD1 PHE A 448       0.986  28.481  -5.270  1.00 10.00      A   
ATOM   4247  CD2 PHE A 448      -0.252  26.477  -4.919  1.00 10.00      A   
ATOM   4248  CE1 PHE A 448       2.160  27.813  -4.980  1.00 10.00      A   
ATOM   4249  CE2 PHE A 448       0.917  25.803  -4.626  1.00 10.00      A   
ATOM   4250  CZ  PHE A 448       2.126  26.471  -4.657  1.00 10.00      A   
ATOM   4251  C   PHE A 448      -3.446  28.843  -7.114  1.00 10.00      A   
ATOM   4252  O   PHE A 448      -4.488  28.370  -6.670  1.00 10.00      A   
ATOM   4253  N   GLU A 449      -3.400  29.971  -7.802  1.00 10.00      A   
ATOM   4254  HN  GLU A 449      -2.534  30.297  -8.121  1.00 10.00      A   
ATOM   4255  CA  GLU A 449      -4.596  30.740  -8.098  1.00 10.00      A   
ATOM   4256  CB  GLU A 449      -4.198  32.096  -8.684  1.00 10.00      A   
ATOM   4257  CG  GLU A 449      -5.361  33.003  -9.034  1.00 10.00      A   
ATOM   4258  CD  GLU A 449      -4.935  34.151  -9.919  1.00 10.00      A   
ATOM   4259  OE1 GLU A 449      -3.990  34.874  -9.544  1.00 10.00      A   
ATOM   4260  OE2 GLU A 449      -5.532  34.333 -10.999  1.00 10.00      A   
ATOM   4261  C   GLU A 449      -5.463  29.968  -9.087  1.00 10.00      A   
ATOM   4262  O   GLU A 449      -6.686  29.919  -8.956  1.00 10.00      A   
ATOM   4263  N   TYR A 450      -4.810  29.352 -10.067  1.00 10.00      A   
ATOM   4264  HN  TYR A 450      -3.832  29.426 -10.108  1.00 10.00      A   
ATOM   4265  CA  TYR A 450      -5.510  28.566 -11.075  1.00 10.00      A   
ATOM   4266  CB  TYR A 450      -4.564  28.173 -12.213  1.00 10.00      A   
ATOM   4267  CG  TYR A 450      -4.259  29.283 -13.190  1.00 10.00      A   
ATOM   4268  CD1 TYR A 450      -2.972  29.789 -13.313  1.00 10.00      A   
ATOM   4269  CD2 TYR A 450      -5.256  29.820 -13.992  1.00 10.00      A   
ATOM   4270  CE1 TYR A 450      -2.686  30.800 -14.210  1.00 10.00      A   
ATOM   4271  CE2 TYR A 450      -4.980  30.833 -14.890  1.00 10.00      A   
ATOM   4272  CZ  TYR A 450      -3.694  31.317 -14.997  1.00 10.00      A   
ATOM   4273  OH  TYR A 450      -3.411  32.323 -15.897  1.00 10.00      A   
ATOM   4274  HH  TYR A 450      -2.655  32.060 -16.442  1.00 10.00      A   
ATOM   4275  C   TYR A 450      -6.094  27.308 -10.447  1.00 10.00      A   
ATOM   4276  O   TYR A 450      -7.269  26.987 -10.635  1.00 10.00      A   
ATOM   4277  N   ILE A 451      -5.264  26.605  -9.686  1.00 10.00      A   
ATOM   4278  HN  ILE A 451      -4.340  26.924  -9.565  1.00 10.00      A   
ATOM   4279  CA  ILE A 451      -5.684  25.374  -9.025  1.00 10.00      A   
ATOM   4280  CB  ILE A 451      -4.498  24.659  -8.342  1.00 10.00      A   
ATOM   4281  CG1 ILE A 451      -3.327  24.522  -9.318  1.00 10.00      A   
ATOM   4282  CG2 ILE A 451      -4.915  23.286  -7.841  1.00 10.00      A   
ATOM   4283  CD1 ILE A 451      -2.051  24.024  -8.675  1.00 10.00      A   
ATOM   4284  C   ILE A 451      -6.777  25.653  -7.997  1.00 10.00      A   
ATOM   4285  O   ILE A 451      -7.716  24.873  -7.846  1.00 10.00      A   
ATOM   4286  N   GLY A 452      -6.670  26.789  -7.320  1.00 10.00      A   
ATOM   4287  HN  GLY A 452      -5.905  27.381  -7.492  1.00 10.00      A   
ATOM   4288  CA  GLY A 452      -7.650  27.160  -6.314  1.00 10.00      A   
ATOM   4289  C   GLY A 452      -8.982  27.607  -6.890  1.00 10.00      A   
ATOM   4290  O   GLY A 452      -9.868  28.039  -6.153  1.00 10.00      A   
ATOM   4291  N   THR A 453      -9.131  27.516  -8.200  1.00 10.00      A   
ATOM   4292  HN  THR A 453      -8.389  27.186  -8.746  1.00 10.00      A   
ATOM   4293  CA  THR A 453     -10.376  27.910  -8.842  1.00 10.00      A   
ATOM   4294  CB  THR A 453     -10.227  29.262  -9.565  1.00 10.00      A   
ATOM   4295  OG1 THR A 453      -9.354  30.117  -8.810  1.00 10.00      A   
ATOM   4296  HG1 THR A 453      -8.440  29.989  -9.109  1.00 10.00      A   
ATOM   4297  CG2 THR A 453     -11.580  29.940  -9.691  1.00 10.00      A   
ATOM   4298  C   THR A 453     -10.843  26.849  -9.837  1.00 10.00      A   
ATOM   4299  O   THR A 453     -12.039  26.573  -9.955  1.00 10.00      A   
ATOM   4300  N   TYR A 454      -9.894  26.243 -10.538  1.00 10.00      A   
ATOM   4301  HN  TYR A 454      -8.952  26.489 -10.388  1.00 10.00      A   
ATOM   4302  CA  TYR A 454     -10.214  25.229 -11.532  1.00 10.00      A   
ATOM   4303  CB  TYR A 454      -9.272  25.332 -12.737  1.00 10.00      A   
ATOM   4304  CG  TYR A 454      -9.532  26.541 -13.611  1.00 10.00      A   
ATOM   4305  CD1 TYR A 454      -8.485  27.320 -14.090  1.00 10.00      A   
ATOM   4306  CD2 TYR A 454     -10.827  26.909 -13.954  1.00 10.00      A   
ATOM   4307  CE1 TYR A 454      -8.724  28.428 -14.888  1.00 10.00      A   
ATOM   4308  CE2 TYR A 454     -11.075  28.012 -14.746  1.00 10.00      A   
ATOM   4309  CZ  TYR A 454     -10.022  28.768 -15.213  1.00 10.00      A   
ATOM   4310  OH  TYR A 454     -10.270  29.868 -16.005  1.00 10.00      A   
ATOM   4311  HH  TYR A 454     -10.671  30.565 -15.467  1.00 10.00      A   
ATOM   4312  C   TYR A 454     -10.209  23.815 -10.954  1.00 10.00      A   
ATOM   4313  O   TYR A 454     -10.806  22.909 -11.532  1.00 10.00      A   
ATOM   4314  N   ALA A 455      -9.542  23.625  -9.825  1.00 10.00      A   
ATOM   4315  HN  ALA A 455      -9.096  24.383  -9.392  1.00 10.00      A   
ATOM   4316  CA  ALA A 455      -9.477  22.311  -9.201  1.00 10.00      A   
ATOM   4317  CB  ALA A 455      -8.040  21.920  -8.903  1.00 10.00      A   
ATOM   4318  C   ALA A 455     -10.341  22.246  -7.948  1.00 10.00      A   
ATOM   4319  O   ALA A 455      -9.905  22.595  -6.853  1.00 10.00      A   
ATOM   4320  N   LYS A 456     -11.577  21.810  -8.128  1.00 10.00      A   
ATOM   4321  HN  LYS A 456     -11.863  21.562  -9.034  1.00 10.00      A   
ATOM   4322  CA  LYS A 456     -12.524  21.682  -7.028  1.00 10.00      A   
ATOM   4323  CB  LYS A 456     -13.899  22.212  -7.443  1.00 10.00      A   
ATOM   4324  CG  LYS A 456     -14.056  23.719  -7.329  1.00 10.00      A   
ATOM   4325  CD  LYS A 456     -14.162  24.152  -5.876  1.00 10.00      A   
ATOM   4326  CE  LYS A 456     -14.666  25.578  -5.762  1.00 10.00      A   
ATOM   4327  NZ  LYS A 456     -14.864  25.993  -4.346  1.00 10.00      A   
ATOM   4328  HZ1 LYS A 456     -15.437  26.859  -4.308  1.00 10.00      A   
ATOM   4329  HZ2 LYS A 456     -13.946  26.177  -3.890  1.00 10.00      A   
ATOM   4330  HZ3 LYS A 456     -15.355  25.243  -3.812  1.00 10.00      A   
ATOM   4331  C   LYS A 456     -12.645  20.228  -6.586  1.00 10.00      A   
ATOM   4332  O   LYS A 456     -13.008  19.942  -5.440  1.00 10.00      A   
ATOM   4333  N   LYS A 457     -12.331  19.318  -7.499  1.00 10.00      A   
ATOM   4334  HN  LYS A 457     -12.030  19.619  -8.387  1.00 10.00      A   
ATOM   4335  CA  LYS A 457     -12.404  17.888  -7.228  1.00 10.00      A   
ATOM   4336  CB  LYS A 457     -12.877  17.131  -8.471  1.00 10.00      A   
ATOM   4337  CG  LYS A 457     -14.388  17.086  -8.641  1.00 10.00      A   
ATOM   4338  CD  LYS A 457     -15.043  16.234  -7.562  1.00 10.00      A   
ATOM   4339  CE  LYS A 457     -16.461  15.831  -7.945  1.00 10.00      A   
ATOM   4340  NZ  LYS A 457     -17.354  17.004  -8.150  1.00 10.00      A   
ATOM   4341  HZ1 LYS A 457     -18.318  16.686  -8.376  1.00 10.00      A   
ATOM   4342  HZ2 LYS A 457     -17.003  17.590  -8.931  1.00 10.00      A   
ATOM   4343  HZ3 LYS A 457     -17.387  17.585  -7.286  1.00 10.00      A   
ATOM   4344  C   LYS A 457     -11.058  17.343  -6.765  1.00 10.00      A   
ATOM   4345  O   LYS A 457     -10.927  16.158  -6.466  1.00 10.00      A   
ATOM   4346  N   MET A 458     -10.058  18.212  -6.728  1.00 10.00      A   
ATOM   4347  HN  MET A 458     -10.218  19.134  -7.011  1.00 10.00      A   
ATOM   4348  CA  MET A 458      -8.726  17.824  -6.295  1.00 10.00      A   
ATOM   4349  CB  MET A 458      -7.717  18.939  -6.576  1.00 10.00      A   
ATOM   4350  CG  MET A 458      -6.275  18.467  -6.654  1.00 10.00      A   
ATOM   4351  SD  MET A 458      -5.114  19.828  -6.852  1.00 10.00      A   
ATOM   4352  CE  MET A 458      -5.384  20.716  -5.319  1.00 10.00      A   
ATOM   4353  C   MET A 458      -8.746  17.467  -4.813  1.00 10.00      A   
ATOM   4354  O   MET A 458      -8.929  18.329  -3.953  1.00 10.00      A   
ATOM   4355  N   GLU A 459      -8.572  16.187  -4.527  1.00 10.00      A   
ATOM   4356  HN  GLU A 459      -8.438  15.555  -5.259  1.00 10.00      A   
ATOM   4357  CA  GLU A 459      -8.591  15.693  -3.162  1.00 10.00      A   
ATOM   4358  CB  GLU A 459      -9.300  14.336  -3.101  1.00 10.00      A   
ATOM   4359  CG  GLU A 459     -10.723  14.377  -3.649  1.00 10.00      A   
ATOM   4360  CD  GLU A 459     -11.492  13.085  -3.447  1.00 10.00      A   
ATOM   4361  OE1 GLU A 459     -12.093  12.910  -2.365  1.00 10.00      A   
ATOM   4362  OE2 GLU A 459     -11.505  12.238  -4.366  1.00 10.00      A   
ATOM   4363  C   GLU A 459      -7.197  15.636  -2.536  1.00 10.00      A   
ATOM   4364  O   GLU A 459      -7.067  15.522  -1.315  1.00 10.00      A   
ATOM   4365  N   MET A 460      -6.156  15.743  -3.354  1.00 10.00      A   
ATOM   4366  HN  MET A 460      -6.305  15.862  -4.323  1.00 10.00      A   
ATOM   4367  CA  MET A 460      -4.791  15.699  -2.838  1.00 10.00      A   
ATOM   4368  CB  MET A 460      -4.293  14.258  -2.730  1.00 10.00      A   
ATOM   4369  CG  MET A 460      -2.904  14.144  -2.132  1.00 10.00      A   
ATOM   4370  SD  MET A 460      -2.450  12.442  -1.767  1.00 10.00      A   
ATOM   4371  CE  MET A 460      -0.774  12.664  -1.176  1.00 10.00      A   
ATOM   4372  C   MET A 460      -3.832  16.525  -3.685  1.00 10.00      A   
ATOM   4373  O   MET A 460      -3.900  16.505  -4.915  1.00 10.00      A   
ATOM   4374  N   LEU A 461      -2.938  17.247  -3.019  1.00 10.00      A   
ATOM   4375  HN  LEU A 461      -2.935  17.215  -2.035  1.00 10.00      A   
ATOM   4376  CA  LEU A 461      -1.959  18.081  -3.704  1.00 10.00      A   
ATOM   4377  CB  LEU A 461      -2.469  19.520  -3.806  1.00 10.00      A   
ATOM   4378  CG  LEU A 461      -1.517  20.539  -4.439  1.00 10.00      A   
ATOM   4379  CD1 LEU A 461      -1.336  20.259  -5.922  1.00 10.00      A   
ATOM   4380  CD2 LEU A 461      -2.027  21.955  -4.221  1.00 10.00      A   
ATOM   4381  C   LEU A 461      -0.617  18.064  -2.976  1.00 10.00      A   
ATOM   4382  O   LEU A 461      -0.552  18.322  -1.772  1.00 10.00      A   
ATOM   4383  N   SER A 462       0.441  17.739  -3.704  1.00 10.00      A   
ATOM   4384  HN  SER A 462       0.316  17.498  -4.647  1.00 10.00      A   
ATOM   4385  CA  SER A 462       1.785  17.717  -3.144  1.00 10.00      A   
ATOM   4386  CB  SER A 462       2.500  16.423  -3.537  1.00 10.00      A   
ATOM   4387  OG  SER A 462       1.695  15.295  -3.245  1.00 10.00      A   
ATOM   4388  HG  SER A 462       2.044  14.839  -2.460  1.00 10.00      A   
ATOM   4389  C   SER A 462       2.564  18.935  -3.640  1.00 10.00      A   
ATOM   4390  O   SER A 462       2.720  19.135  -4.849  1.00 10.00      A   
ATOM   4391  N   VAL A 463       3.033  19.758  -2.707  1.00 10.00      A   
ATOM   4392  HN  VAL A 463       2.887  19.540  -1.757  1.00 10.00      A   
ATOM   4393  CA  VAL A 463       3.769  20.974  -3.052  1.00 10.00      A   
ATOM   4394  CB  VAL A 463       3.025  22.238  -2.561  1.00 10.00      A   
ATOM   4395  CG1 VAL A 463       3.671  23.498  -3.119  1.00 10.00      A   
ATOM   4396  CG2 VAL A 463       1.547  22.181  -2.924  1.00 10.00      A   
ATOM   4397  C   VAL A 463       5.180  20.974  -2.466  1.00 10.00      A   
ATOM   4398  O   VAL A 463       5.373  20.683  -1.284  1.00 10.00      A   
ATOM   4399  N   ALA A 464       6.159  21.315  -3.294  1.00 10.00      A   
ATOM   4400  HN  ALA A 464       5.945  21.537  -4.225  1.00 10.00      A   
ATOM   4401  CA  ALA A 464       7.544  21.368  -2.863  1.00 10.00      A   
ATOM   4402  CB  ALA A 464       8.190  19.996  -2.991  1.00 10.00      A   
ATOM   4403  C   ALA A 464       8.320  22.396  -3.680  1.00 10.00      A   
ATOM   4404  O   ALA A 464       8.314  22.348  -4.910  1.00 10.00      A   
ATOM   4405  N   PHE A 465       8.983  23.321  -2.982  1.00 10.00      A   
ATOM   4406  HN  PHE A 465       8.930  23.299  -2.001  1.00 10.00      A   
ATOM   4407  CA  PHE A 465       9.785  24.368  -3.623  1.00 10.00      A   
ATOM   4408  CB  PHE A 465      11.031  23.785  -4.307  1.00 10.00      A   
ATOM   4409  CG  PHE A 465      12.022  23.153  -3.367  1.00 10.00      A   
ATOM   4410  CD1 PHE A 465      11.977  21.793  -3.103  1.00 10.00      A   
ATOM   4411  CD2 PHE A 465      13.001  23.917  -2.752  1.00 10.00      A   
ATOM   4412  CE1 PHE A 465      12.886  21.208  -2.243  1.00 10.00      A   
ATOM   4413  CE2 PHE A 465      13.913  23.337  -1.891  1.00 10.00      A   
ATOM   4414  CZ  PHE A 465      13.855  21.982  -1.637  1.00 10.00      A   
ATOM   4415  C   PHE A 465       8.966  25.193  -4.621  1.00 10.00      A   
ATOM   4416  O   PHE A 465       9.324  25.308  -5.796  1.00 10.00      A   
ATOM   4417  N   ALA A 466       7.874  25.774  -4.150  1.00 10.00      A   
ATOM   4418  HN  ALA A 466       7.640  25.663  -3.206  1.00 10.00      A   
ATOM   4419  CA  ALA A 466       7.016  26.574  -5.010  1.00 10.00      A   
ATOM   4420  CB  ALA A 466       6.101  25.664  -5.818  1.00 10.00      A   
ATOM   4421  C   ALA A 466       6.184  27.559  -4.194  1.00 10.00      A   
ATOM   4422  O   ALA A 466       5.882  27.305  -3.025  1.00 10.00      A   
ATOM   4423  N   GLY A 467       5.827  28.679  -4.809  1.00 10.00      A   
ATOM   4424  HN  GLY A 467       6.121  28.836  -5.736  1.00 10.00      A   
ATOM   4425  CA  GLY A 467       5.021  29.677  -4.135  1.00 10.00      A   
ATOM   4426  C   GLY A 467       5.749  30.993  -3.941  1.00 10.00      A   
ATOM   4427  O   GLY A 467       6.983  31.042  -3.981  1.00 10.00      A   
ATOM   4428  N   ASP A 468       4.986  32.057  -3.744  1.00 10.00      A   
ATOM   4429  HN  ASP A 468       4.000  31.950  -3.749  1.00 10.00      A   
ATOM   4430  CA  ASP A 468       5.550  33.385  -3.526  1.00 10.00      A   
ATOM   4431  CB  ASP A 468       4.894  34.418  -4.445  1.00 10.00      A   
ATOM   4432  CG  ASP A 468       5.510  34.501  -5.821  1.00 10.00      A   
ATOM   4433  OD1 ASP A 468       6.708  34.835  -5.920  1.00 10.00      A   
ATOM   4434  OD2 ASP A 468       4.789  34.263  -6.812  1.00 10.00      A   
ATOM   4435  C   ASP A 468       5.322  33.813  -2.087  1.00 10.00      A   
ATOM   4436  O   ASP A 468       6.269  34.100  -1.355  1.00 10.00      A   
ATOM   4437  N   SER A 469       4.058  33.838  -1.683  1.00 10.00      A   
ATOM   4438  HN  SER A 469       3.345  33.565  -2.312  1.00 10.00      A   
ATOM   4439  CA  SER A 469       3.690  34.249  -0.339  1.00 10.00      A   
ATOM   4440  CB  SER A 469       3.271  35.724  -0.355  1.00 10.00      A   
ATOM   4441  OG  SER A 469       2.190  35.949  -1.253  1.00 10.00      A   
ATOM   4442  HG  SER A 469       2.244  35.321  -1.995  1.00 10.00      A   
ATOM   4443  C   SER A 469       2.559  33.387   0.209  1.00 10.00      A   
ATOM   4444  O   SER A 469       2.244  32.333  -0.348  1.00 10.00      A   
ATOM   4445  N   ASP A 470       1.945  33.848   1.294  1.00 10.00      A   
ATOM   4446  HN  ASP A 470       2.246  34.699   1.685  1.00 10.00      A   
ATOM   4447  CA  ASP A 470       0.839  33.131   1.928  1.00 10.00      A   
ATOM   4448  CB  ASP A 470       0.379  33.868   3.188  1.00 10.00      A   
ATOM   4449  CG  ASP A 470       1.111  33.428   4.438  1.00 10.00      A   
ATOM   4450  OD1 ASP A 470       0.584  32.561   5.166  1.00 10.00      A   
ATOM   4451  OD2 ASP A 470       2.213  33.953   4.702  1.00 10.00      A   
ATOM   4452  C   ASP A 470      -0.342  32.989   0.974  1.00 10.00      A   
ATOM   4453  O   ASP A 470      -1.175  32.096   1.132  1.00 10.00      A   
ATOM   4454  N   LEU A 471      -0.406  33.883  -0.013  1.00 10.00      A   
ATOM   4455  HN  LEU A 471       0.292  34.566  -0.076  1.00 10.00      A   
ATOM   4456  CA  LEU A 471      -1.476  33.879  -1.004  1.00 10.00      A   
ATOM   4457  CB  LEU A 471      -1.270  35.001  -2.025  1.00 10.00      A   
ATOM   4458  CG  LEU A 471      -1.778  36.387  -1.622  1.00 10.00      A   
ATOM   4459  CD1 LEU A 471      -1.307  37.438  -2.617  1.00 10.00      A   
ATOM   4460  CD2 LEU A 471      -3.295  36.386  -1.524  1.00 10.00      A   
ATOM   4461  C   LEU A 471      -1.577  32.539  -1.720  1.00 10.00      A   
ATOM   4462  O   LEU A 471      -2.678  32.056  -1.984  1.00 10.00      A   
ATOM   4463  N   GLY A 472      -0.427  31.941  -2.016  1.00 10.00      A   
ATOM   4464  HN  GLY A 472       0.418  32.381  -1.777  1.00 10.00      A   
ATOM   4465  CA  GLY A 472      -0.402  30.657  -2.690  1.00 10.00      A   
ATOM   4466  C   GLY A 472      -1.198  29.598  -1.952  1.00 10.00      A   
ATOM   4467  O   GLY A 472      -2.116  28.998  -2.511  1.00 10.00      A   
ATOM   4468  N   MET A 473      -0.871  29.390  -0.682  1.00 10.00      A   
ATOM   4469  HN  MET A 473      -0.153  29.922  -0.280  1.00 10.00      A   
ATOM   4470  CA  MET A 473      -1.567  28.396   0.128  1.00 10.00      A   
ATOM   4471  CB  MET A 473      -0.822  28.133   1.440  1.00 10.00      A   
ATOM   4472  CG  MET A 473      -1.202  26.817   2.100  1.00 10.00      A   
ATOM   4473  SD  MET A 473      -0.347  26.529   3.661  1.00 10.00      A   
ATOM   4474  CE  MET A 473      -1.228  27.645   4.747  1.00 10.00      A   
ATOM   4475  C   MET A 473      -3.007  28.829   0.400  1.00 10.00      A   
ATOM   4476  O   MET A 473      -3.912  27.997   0.498  1.00 10.00      A   
ATOM   4477  N   HIS A 474      -3.209  30.137   0.506  1.00 10.00      A   
ATOM   4478  HN  HIS A 474      -2.441  30.745   0.421  1.00 10.00      A   
ATOM   4479  CA  HIS A 474      -4.533  30.697   0.754  1.00 10.00      A   
ATOM   4480  CB  HIS A 474      -4.447  32.220   0.921  1.00 10.00      A   
ATOM   4481  CG  HIS A 474      -5.734  32.885   1.313  1.00 10.00      A   
ATOM   4482  ND1 HIS A 474      -6.280  32.718   2.567  1.00 10.00      A   
ATOM   4483  CD2 HIS A 474      -6.532  33.711   0.587  1.00 10.00      A   
ATOM   4484  CE1 HIS A 474      -7.387  33.442   2.578  1.00 10.00      A   
ATOM   4485  NE2 HIS A 474      -7.578  34.056   1.404  1.00 10.00      A   
ATOM   4486  HE2 HIS A 474      -8.329  34.643   1.170  1.00 10.00      A   
ATOM   4487  C   HIS A 474      -5.492  30.330  -0.373  1.00 10.00      A   
ATOM   4488  O   HIS A 474      -6.605  29.876  -0.122  1.00 10.00      A   
ATOM   4489  N   HIS A 475      -5.038  30.499  -1.611  1.00 10.00      A   
ATOM   4490  HN  HIS A 475      -4.124  30.842  -1.743  1.00 10.00      A   
ATOM   4491  CA  HIS A 475      -5.857  30.188  -2.781  1.00 10.00      A   
ATOM   4492  CB  HIS A 475      -5.142  30.593  -4.074  1.00 10.00      A   
ATOM   4493  CG  HIS A 475      -5.328  32.030  -4.458  1.00 10.00      A   
ATOM   4494  ND1 HIS A 475      -6.283  32.477  -5.344  1.00 10.00      A   
ATOM   4495  HD1 HIS A 475      -6.942  31.918  -5.817  1.00 10.00      A   
ATOM   4496  CD2 HIS A 475      -4.660  33.135  -4.052  1.00 10.00      A   
ATOM   4497  CE1 HIS A 475      -6.158  33.809  -5.455  1.00 10.00      A   
ATOM   4498  NE2 HIS A 475      -5.188  34.259  -4.683  1.00 10.00      A   
ATOM   4499  C   HIS A 475      -6.235  28.708  -2.824  1.00 10.00      A   
ATOM   4500  O   HIS A 475      -7.308  28.345  -3.305  1.00 10.00      A   
ATOM   4501  N   VAL A 476      -5.348  27.860  -2.318  1.00 10.00      A   
ATOM   4502  HN  VAL A 476      -4.509  28.211  -1.957  1.00 10.00      A   
ATOM   4503  CA  VAL A 476      -5.589  26.423  -2.289  1.00 10.00      A   
ATOM   4504  CB  VAL A 476      -4.301  25.638  -1.946  1.00 10.00      A   
ATOM   4505  CG1 VAL A 476      -4.559  24.140  -1.929  1.00 10.00      A   
ATOM   4506  CG2 VAL A 476      -3.189  25.973  -2.926  1.00 10.00      A   
ATOM   4507  C   VAL A 476      -6.674  26.083  -1.270  1.00 10.00      A   
ATOM   4508  O   VAL A 476      -7.689  25.470  -1.604  1.00 10.00      A   
ATOM   4509  N   LEU A 477      -6.468  26.524  -0.036  1.00 10.00      A   
ATOM   4510  HN  LEU A 477      -5.658  27.048   0.156  1.00 10.00      A   
ATOM   4511  CA  LEU A 477      -7.413  26.260   1.043  1.00 10.00      A   
ATOM   4512  CB  LEU A 477      -6.815  26.695   2.386  1.00 10.00      A   
ATOM   4513  CG  LEU A 477      -5.491  26.029   2.782  1.00 10.00      A   
ATOM   4514  CD1 LEU A 477      -4.872  26.723   3.987  1.00 10.00      A   
ATOM   4515  CD2 LEU A 477      -5.694  24.548   3.059  1.00 10.00      A   
ATOM   4516  C   LEU A 477      -8.753  26.952   0.797  1.00 10.00      A   
ATOM   4517  O   LEU A 477      -9.814  26.387   1.062  1.00 10.00      A   
ATOM   4518  N   SER A 478      -8.702  28.168   0.268  1.00 10.00      A   
ATOM   4519  HN  SER A 478      -7.824  28.566   0.060  1.00 10.00      A   
ATOM   4520  CA  SER A 478      -9.905  28.932  -0.022  1.00 10.00      A   
ATOM   4521  CB  SER A 478      -9.650  30.428   0.201  1.00 10.00      A   
ATOM   4522  OG  SER A 478      -9.220  30.686   1.530  1.00 10.00      A   
ATOM   4523  HG  SER A 478      -8.919  29.859   1.935  1.00 10.00      A   
ATOM   4524  C   SER A 478     -10.366  28.693  -1.458  1.00 10.00      A   
ATOM   4525  O   SER A 478     -10.973  29.565  -2.074  1.00 10.00      A   
ATOM   4526  N   GLY A 479     -10.078  27.510  -1.986  1.00 10.00      A   
ATOM   4527  HN  GLY A 479      -9.592  26.849  -1.454  1.00 10.00      A   
ATOM   4528  CA  GLY A 479     -10.473  27.199  -3.342  1.00 10.00      A   
ATOM   4529  C   GLY A 479     -10.889  25.758  -3.525  1.00 10.00      A   
ATOM   4530  O   GLY A 479     -12.009  25.481  -3.962  1.00 10.00      A   
ATOM   4531  N   CYS A 480      -9.991  24.836  -3.194  1.00 10.00      A   
ATOM   4532  HN  CYS A 480      -9.118  25.119  -2.836  1.00 10.00      A   
ATOM   4533  CA  CYS A 480     -10.267  23.415  -3.342  1.00 10.00      A   
ATOM   4534  CB  CYS A 480      -8.991  22.597  -3.179  1.00 10.00      A   
ATOM   4535  SG  CYS A 480      -7.706  23.026  -4.375  1.00 10.00      A   
ATOM   4536  HG  CYS A 480      -8.262  23.030  -5.582  1.00 10.00      A   
ATOM   4537  C   CYS A 480     -11.361  22.946  -2.390  1.00 10.00      A   
ATOM   4538  O   CYS A 480     -11.197  22.958  -1.169  1.00 10.00      A   
ATOM   4539  N   ASP A 481     -12.477  22.537  -2.975  1.00 10.00      A   
ATOM   4540  HN  ASP A 481     -12.523  22.551  -3.954  1.00 10.00      A   
ATOM   4541  CA  ASP A 481     -13.636  22.075  -2.220  1.00 10.00      A   
ATOM   4542  CB  ASP A 481     -14.852  21.957  -3.147  1.00 10.00      A   
ATOM   4543  CG  ASP A 481     -15.945  22.957  -2.828  1.00 10.00      A   
ATOM   4544  OD1 ASP A 481     -15.619  24.127  -2.535  1.00 10.00      A   
ATOM   4545  OD2 ASP A 481     -17.134  22.585  -2.901  1.00 10.00      A   
ATOM   4546  C   ASP A 481     -13.380  20.732  -1.555  1.00 10.00      A   
ATOM   4547  O   ASP A 481     -13.516  20.594  -0.337  1.00 10.00      A   
ATOM   4548  N   SER A 482     -12.990  19.750  -2.354  1.00 10.00      A   
ATOM   4549  HN  SER A 482     -12.866  19.930  -3.311  1.00 10.00      A   
ATOM   4550  CA  SER A 482     -12.748  18.406  -1.848  1.00 10.00      A   
ATOM   4551  CB  SER A 482     -13.134  17.378  -2.913  1.00 10.00      A   
ATOM   4552  OG  SER A 482     -14.302  17.796  -3.604  1.00 10.00      A   
ATOM   4553  HG  SER A 482     -14.046  18.225  -4.429  1.00 10.00      A   
ATOM   4554  C   SER A 482     -11.303  18.187  -1.391  1.00 10.00      A   
ATOM   4555  O   SER A 482     -10.752  17.104  -1.565  1.00 10.00      A   
ATOM   4556  N   LEU A 483     -10.698  19.205  -0.791  1.00 10.00      A   
ATOM   4557  HN  LEU A 483     -11.186  20.044  -0.662  1.00 10.00      A   
ATOM   4558  CA  LEU A 483      -9.325  19.092  -0.309  1.00 10.00      A   
ATOM   4559  CB  LEU A 483      -8.811  20.468   0.137  1.00 10.00      A   
ATOM   4560  CG  LEU A 483      -7.359  20.804  -0.218  1.00 10.00      A   
ATOM   4561  CD1 LEU A 483      -7.031  22.234   0.182  1.00 10.00      A   
ATOM   4562  CD2 LEU A 483      -6.396  19.832   0.447  1.00 10.00      A   
ATOM   4563  C   LEU A 483      -9.257  18.092   0.852  1.00 10.00      A   
ATOM   4564  O   LEU A 483      -9.812  18.332   1.924  1.00 10.00      A   
ATOM   4565  N   ARG A 484      -8.599  16.963   0.620  1.00 10.00      A   
ATOM   4566  HN  ARG A 484      -8.197  16.816  -0.263  1.00 10.00      A   
ATOM   4567  CA  ARG A 484      -8.470  15.932   1.644  1.00 10.00      A   
ATOM   4568  CB  ARG A 484      -8.806  14.556   1.075  1.00 10.00      A   
ATOM   4569  CG  ARG A 484     -10.236  14.100   1.314  1.00 10.00      A   
ATOM   4570  CD  ARG A 484     -10.621  12.986   0.351  1.00 10.00      A   
ATOM   4571  NE  ARG A 484      -9.680  11.862   0.374  1.00 10.00      A   
ATOM   4572  HE  ARG A 484      -9.012  11.840   1.100  1.00 10.00      A   
ATOM   4573  CZ  ARG A 484      -9.670  10.881  -0.530  1.00 10.00      A   
ATOM   4574  NH1 ARG A 484     -10.537  10.878  -1.527  1.00 10.00      A   
ATOM   4575 HH11 ARG A 484     -10.521  10.111  -2.230  1.00 10.00      A   
ATOM   4576 HH12 ARG A 484     -11.242  11.655  -1.621  1.00 10.00      A   
ATOM   4577  NH2 ARG A 484      -8.791   9.900  -0.442  1.00 10.00      A   
ATOM   4578 HH21 ARG A 484      -8.782   9.129  -1.151  1.00 10.00      A   
ATOM   4579 HH22 ARG A 484      -8.091   9.884   0.332  1.00 10.00      A   
ATOM   4580  C   ARG A 484      -7.077  15.916   2.251  1.00 10.00      A   
ATOM   4581  O   ARG A 484      -6.919  16.095   3.457  1.00 10.00      A   
ATOM   4582  N   LYS A 485      -6.065  15.706   1.418  1.00 10.00      A   
ATOM   4583  HN  LYS A 485      -6.243  15.602   0.456  1.00 10.00      A   
ATOM   4584  CA  LYS A 485      -4.693  15.661   1.901  1.00 10.00      A   
ATOM   4585  CB  LYS A 485      -4.073  14.270   1.697  1.00 10.00      A   
ATOM   4586  CG  LYS A 485      -4.658  13.181   2.592  1.00 10.00      A   
ATOM   4587  CD  LYS A 485      -3.908  11.859   2.455  1.00 10.00      A   
ATOM   4588  CE  LYS A 485      -3.894  11.367   1.015  1.00 10.00      A   
ATOM   4589  NZ  LYS A 485      -3.855   9.882   0.917  1.00 10.00      A   
ATOM   4590  HZ1 LYS A 485      -4.787   9.472   1.143  1.00 10.00      A   
ATOM   4591  HZ2 LYS A 485      -3.154   9.492   1.582  1.00 10.00      A   
ATOM   4592  HZ3 LYS A 485      -3.595   9.594  -0.045  1.00 10.00      A   
ATOM   4593  C   LYS A 485      -3.838  16.728   1.232  1.00 10.00      A   
ATOM   4594  O   LYS A 485      -3.873  16.888   0.010  1.00 10.00      A   
ATOM   4595  N   LEU A 486      -3.087  17.462   2.041  1.00 10.00      A   
ATOM   4596  HN  LEU A 486      -3.126  17.301   3.008  1.00 10.00      A   
ATOM   4597  CA  LEU A 486      -2.207  18.503   1.542  1.00 10.00      A   
ATOM   4598  CB  LEU A 486      -2.813  19.884   1.795  1.00 10.00      A   
ATOM   4599  CG  LEU A 486      -2.078  21.075   1.177  1.00 10.00      A   
ATOM   4600  CD1 LEU A 486      -2.080  20.982  -0.342  1.00 10.00      A   
ATOM   4601  CD2 LEU A 486      -2.706  22.381   1.638  1.00 10.00      A   
ATOM   4602  C   LEU A 486      -0.838  18.397   2.203  1.00 10.00      A   
ATOM   4603  O   LEU A 486      -0.724  18.469   3.427  1.00 10.00      A   
ATOM   4604  N   GLU A 487       0.189  18.209   1.391  1.00 10.00      A   
ATOM   4605  HN  GLU A 487       0.033  18.155   0.422  1.00 10.00      A   
ATOM   4606  CA  GLU A 487       1.549  18.089   1.890  1.00 10.00      A   
ATOM   4607  CB  GLU A 487       2.093  16.679   1.631  1.00 10.00      A   
ATOM   4608  CG  GLU A 487       1.705  16.091   0.282  1.00 10.00      A   
ATOM   4609  CD  GLU A 487       1.961  14.602   0.197  1.00 10.00      A   
ATOM   4610  OE1 GLU A 487       2.516  14.148  -0.824  1.00 10.00      A   
ATOM   4611  OE2 GLU A 487       1.596  13.882   1.152  1.00 10.00      A   
ATOM   4612  C   GLU A 487       2.441  19.148   1.253  1.00 10.00      A   
ATOM   4613  O   GLU A 487       2.580  19.200   0.028  1.00 10.00      A   
ATOM   4614  N   ILE A 488       3.018  20.008   2.087  1.00 10.00      A   
ATOM   4615  HN  ILE A 488       2.859  19.918   3.054  1.00 10.00      A   
ATOM   4616  CA  ILE A 488       3.881  21.080   1.611  1.00 10.00      A   
ATOM   4617  CB  ILE A 488       3.246  22.459   1.883  1.00 10.00      A   
ATOM   4618  CG1 ILE A 488       1.805  22.492   1.372  1.00 10.00      A   
ATOM   4619  CG2 ILE A 488       4.062  23.564   1.230  1.00 10.00      A   
ATOM   4620  CD1 ILE A 488       0.996  23.657   1.897  1.00 10.00      A   
ATOM   4621  C   ILE A 488       5.238  21.017   2.300  1.00 10.00      A   
ATOM   4622  O   ILE A 488       5.319  20.866   3.522  1.00 10.00      A   
ATOM   4623  N   ARG A 489       6.297  21.116   1.515  1.00 10.00      A   
ATOM   4624  HN  ARG A 489       6.168  21.210   0.545  1.00 10.00      A   
ATOM   4625  CA  ARG A 489       7.646  21.081   2.053  1.00 10.00      A   
ATOM   4626  CB  ARG A 489       8.262  19.679   1.929  1.00 10.00      A   
ATOM   4627  CG  ARG A 489       8.626  19.264   0.510  1.00 10.00      A   
ATOM   4628  CD  ARG A 489       9.852  18.364   0.488  1.00 10.00      A   
ATOM   4629  NE  ARG A 489      10.997  18.976   1.169  1.00 10.00      A   
ATOM   4630  HE  ARG A 489      10.935  19.937   1.385  1.00 10.00      A   
ATOM   4631  CZ  ARG A 489      12.107  18.321   1.512  1.00 10.00      A   
ATOM   4632  NH1 ARG A 489      12.236  17.027   1.237  1.00 10.00      A   
ATOM   4633 HH11 ARG A 489      11.472  16.512   0.749  1.00 10.00      A   
ATOM   4634 HH12 ARG A 489      13.111  16.517   1.510  1.00 10.00      A   
ATOM   4635  NH2 ARG A 489      13.083  18.967   2.137  1.00 10.00      A   
ATOM   4636 HH21 ARG A 489      13.958  18.465   2.418  1.00 10.00      A   
ATOM   4637 HH22 ARG A 489      12.977  19.994   2.357  1.00 10.00      A   
ATOM   4638  C   ARG A 489       8.542  22.126   1.393  1.00 10.00      A   
ATOM   4639  O   ARG A 489       8.545  22.276   0.168  1.00 10.00      A   
ATOM   4640  N   ASP A 490       9.288  22.846   2.227  1.00 10.00      A   
ATOM   4641  HN  ASP A 490       9.201  22.680   3.193  1.00 10.00      A   
ATOM   4642  CA  ASP A 490      10.224  23.880   1.771  1.00 10.00      A   
ATOM   4643  CB  ASP A 490      11.438  23.271   1.056  1.00 10.00      A   
ATOM   4644  CG  ASP A 490      12.398  22.565   1.996  1.00 10.00      A   
ATOM   4645  OD1 ASP A 490      13.411  23.178   2.387  1.00 10.00      A   
ATOM   4646  OD2 ASP A 490      12.145  21.393   2.348  1.00 10.00      A   
ATOM   4647  C   ASP A 490       9.550  24.932   0.891  1.00 10.00      A   
ATOM   4648  O   ASP A 490       9.906  25.106  -0.276  1.00 10.00      A   
ATOM   4649  N   CYS A 491       8.595  25.644   1.465  1.00 10.00      A   
ATOM   4650  HN  CYS A 491       8.378  25.481   2.405  1.00 10.00      A   
ATOM   4651  CA  CYS A 491       7.870  26.677   0.745  1.00 10.00      A   
ATOM   4652  CB  CYS A 491       6.489  26.158   0.329  1.00 10.00      A   
ATOM   4653  SG  CYS A 491       6.497  25.063  -1.108  1.00 10.00      A   
ATOM   4654  HG  CYS A 491       5.874  25.698  -2.094  1.00 10.00      A   
ATOM   4655  C   CYS A 491       7.718  27.916   1.620  1.00 10.00      A   
ATOM   4656  O   CYS A 491       7.658  27.807   2.847  1.00 10.00      A   
ATOM   4657  N   PRO A 492       7.648  29.110   1.003  1.00 10.00      A   
ATOM   4658  CA  PRO A 492       7.502  30.383   1.726  1.00 10.00      A   
ATOM   4659  CB  PRO A 492       7.854  31.421   0.660  1.00 10.00      A   
ATOM   4660  CG  PRO A 492       7.448  30.783  -0.621  1.00 10.00      A   
ATOM   4661  CD  PRO A 492       7.721  29.313  -0.457  1.00 10.00      A   
ATOM   4662  C   PRO A 492       6.072  30.608   2.226  1.00 10.00      A   
ATOM   4663  O   PRO A 492       5.573  31.736   2.247  1.00 10.00      A   
ATOM   4664  N   PHE A 493       5.422  29.531   2.634  1.00 10.00      A   
ATOM   4665  HN  PHE A 493       5.881  28.664   2.624  1.00 10.00      A   
ATOM   4666  CA  PHE A 493       4.063  29.607   3.133  1.00 10.00      A   
ATOM   4667  CB  PHE A 493       3.268  28.355   2.746  1.00 10.00      A   
ATOM   4668  CG  PHE A 493       3.095  28.170   1.263  1.00 10.00      A   
ATOM   4669  CD1 PHE A 493       2.917  26.905   0.728  1.00 10.00      A   
ATOM   4670  CD2 PHE A 493       3.110  29.256   0.405  1.00 10.00      A   
ATOM   4671  CE1 PHE A 493       2.760  26.725  -0.633  1.00 10.00      A   
ATOM   4672  CE2 PHE A 493       2.953  29.084  -0.957  1.00 10.00      A   
ATOM   4673  CZ  PHE A 493       2.779  27.817  -1.477  1.00 10.00      A   
ATOM   4674  C   PHE A 493       4.097  29.773   4.641  1.00 10.00      A   
ATOM   4675  O   PHE A 493       4.718  28.973   5.346  1.00 10.00      A   
ATOM   4676  N   GLY A 494       3.454  30.819   5.126  1.00 10.00      A   
ATOM   4677  HN  GLY A 494       2.969  31.414   4.515  1.00 10.00      A   
ATOM   4678  CA  GLY A 494       3.443  31.084   6.542  1.00 10.00      A   
ATOM   4679  C   GLY A 494       2.185  30.601   7.218  1.00 10.00      A   
ATOM   4680  O   GLY A 494       1.471  29.745   6.697  1.00 10.00      A   
ATOM   4681  N   ASP A 495       1.920  31.165   8.378  1.00 10.00      A   
ATOM   4682  HN  ASP A 495       2.535  31.850   8.718  1.00 10.00      A   
ATOM   4683  CA  ASP A 495       0.759  30.812   9.170  1.00 10.00      A   
ATOM   4684  CB  ASP A 495       1.123  30.798  10.656  1.00 10.00      A   
ATOM   4685  CG  ASP A 495       2.023  31.954  11.055  1.00 10.00      A   
ATOM   4686  OD1 ASP A 495       3.133  31.699  11.567  1.00 10.00      A   
ATOM   4687  OD2 ASP A 495       1.636  33.124  10.839  1.00 10.00      A   
ATOM   4688  C   ASP A 495      -0.404  31.767   8.930  1.00 10.00      A   
ATOM   4689  O   ASP A 495      -1.508  31.540   9.426  1.00 10.00      A   
ATOM   4690  N   LYS A 496      -0.165  32.824   8.157  1.00 10.00      A   
ATOM   4691  HN  LYS A 496       0.728  32.943   7.772  1.00 10.00      A   
ATOM   4692  CA  LYS A 496      -1.206  33.806   7.864  1.00 10.00      A   
ATOM   4693  CB  LYS A 496      -0.678  34.944   6.989  1.00 10.00      A   
ATOM   4694  CG  LYS A 496       0.534  35.676   7.533  1.00 10.00      A   
ATOM   4695  CD  LYS A 496       0.971  36.762   6.563  1.00 10.00      A   
ATOM   4696  CE  LYS A 496       2.467  37.006   6.626  1.00 10.00      A   
ATOM   4697  NZ  LYS A 496       3.243  35.763   6.372  1.00 10.00      A   
ATOM   4698  HZ1 LYS A 496       4.202  35.999   6.049  1.00 10.00      A   
ATOM   4699  HZ2 LYS A 496       2.773  35.183   5.640  1.00 10.00      A   
ATOM   4700  HZ3 LYS A 496       3.310  35.204   7.245  1.00 10.00      A   
ATOM   4701  C   LYS A 496      -2.383  33.150   7.159  1.00 10.00      A   
ATOM   4702  O   LYS A 496      -3.535  33.323   7.558  1.00 10.00      A   
ATOM   4703  N   ALA A 497      -2.085  32.401   6.106  1.00 10.00      A   
ATOM   4704  HN  ALA A 497      -1.140  32.310   5.833  1.00 10.00      A   
ATOM   4705  CA  ALA A 497      -3.118  31.716   5.344  1.00 10.00      A   
ATOM   4706  CB  ALA A 497      -2.568  31.243   4.010  1.00 10.00      A   
ATOM   4707  C   ALA A 497      -3.677  30.541   6.133  1.00 10.00      A   
ATOM   4708  O   ALA A 497      -4.845  30.182   5.989  1.00 10.00      A   
ATOM   4709  N   LEU A 498      -2.834  29.953   6.973  1.00 10.00      A   
ATOM   4710  HN  LEU A 498      -1.922  30.297   7.043  1.00 10.00      A   
ATOM   4711  CA  LEU A 498      -3.224  28.814   7.793  1.00 10.00      A   
ATOM   4712  CB  LEU A 498      -2.000  28.234   8.506  1.00 10.00      A   
ATOM   4713  CG  LEU A 498      -2.271  27.098   9.491  1.00 10.00      A   
ATOM   4714  CD1 LEU A 498      -2.847  25.888   8.771  1.00 10.00      A   
ATOM   4715  CD2 LEU A 498      -1.002  26.730  10.241  1.00 10.00      A   
ATOM   4716  C   LEU A 498      -4.287  29.205   8.814  1.00 10.00      A   
ATOM   4717  O   LEU A 498      -5.346  28.581   8.896  1.00 10.00      A   
ATOM   4718  N   LEU A 499      -4.002  30.253   9.579  1.00 10.00      A   
ATOM   4719  HN  LEU A 499      -3.140  30.717   9.455  1.00 10.00      A   
ATOM   4720  CA  LEU A 499      -4.919  30.729  10.607  1.00 10.00      A   
ATOM   4721  CB  LEU A 499      -4.248  31.787  11.485  1.00 10.00      A   
ATOM   4722  CG  LEU A 499      -2.993  31.342  12.240  1.00 10.00      A   
ATOM   4723  CD1 LEU A 499      -2.384  32.513  12.998  1.00 10.00      A   
ATOM   4724  CD2 LEU A 499      -3.318  30.195  13.185  1.00 10.00      A   
ATOM   4725  C   LEU A 499      -6.213  31.276  10.016  1.00 10.00      A   
ATOM   4726  O   LEU A 499      -7.252  31.287  10.679  1.00 10.00      A   
ATOM   4727  N   ALA A 500      -6.145  31.725   8.772  1.00 10.00      A   
ATOM   4728  HN  ALA A 500      -5.283  31.699   8.301  1.00 10.00      A   
ATOM   4729  CA  ALA A 500      -7.313  32.272   8.090  1.00 10.00      A   
ATOM   4730  CB  ALA A 500      -6.888  33.291   7.046  1.00 10.00      A   
ATOM   4731  C   ALA A 500      -8.154  31.173   7.446  1.00 10.00      A   
ATOM   4732  O   ALA A 500      -9.268  31.421   6.971  1.00 10.00      A   
ATOM   4733  N   ASN A 501      -7.629  29.955   7.442  1.00 10.00      A   
ATOM   4734  HN  ASN A 501      -6.743  29.809   7.850  1.00 10.00      A   
ATOM   4735  CA  ASN A 501      -8.332  28.826   6.843  1.00 10.00      A   
ATOM   4736  CB  ASN A 501      -7.634  28.378   5.559  1.00 10.00      A   
ATOM   4737  CG  ASN A 501      -7.920  29.282   4.380  1.00 10.00      A   
ATOM   4738  OD1 ASN A 501      -8.891  29.083   3.652  1.00 10.00      A   
ATOM   4739  ND2 ASN A 501      -7.063  30.271   4.179  1.00 10.00      A   
ATOM   4740 HD21 ASN A 501      -6.300  30.355   4.798  1.00 10.00      A   
ATOM   4741 HD22 ASN A 501      -7.221  30.879   3.425  1.00 10.00      A   
ATOM   4742  C   ASN A 501      -8.426  27.655   7.808  1.00 10.00      A   
ATOM   4743  O   ASN A 501      -8.391  26.495   7.393  1.00 10.00      A   
ATOM   4744  N   ALA A 502      -8.570  27.957   9.093  1.00 10.00      A   
ATOM   4745  HN  ALA A 502      -8.621  28.900   9.362  1.00 10.00      A   
ATOM   4746  CA  ALA A 502      -8.665  26.918  10.115  1.00 10.00      A   
ATOM   4747  CB  ALA A 502      -8.644  27.530  11.508  1.00 10.00      A   
ATOM   4748  C   ALA A 502      -9.921  26.070   9.922  1.00 10.00      A   
ATOM   4749  O   ALA A 502      -9.944  24.887  10.263  1.00 10.00      A   
ATOM   4750  N   SER A 503     -10.952  26.680   9.357  1.00 10.00      A   
ATOM   4751  HN  SER A 503     -10.867  27.624   9.104  1.00 10.00      A   
ATOM   4752  CA  SER A 503     -12.220  26.010   9.116  1.00 10.00      A   
ATOM   4753  CB  SER A 503     -13.252  27.062   8.722  1.00 10.00      A   
ATOM   4754  OG  SER A 503     -12.811  28.352   9.119  1.00 10.00      A   
ATOM   4755  HG  SER A 503     -13.463  28.746   9.707  1.00 10.00      A   
ATOM   4756  C   SER A 503     -12.110  24.945   8.020  1.00 10.00      A   
ATOM   4757  O   SER A 503     -12.796  23.923   8.060  1.00 10.00      A   
ATOM   4758  N   LYS A 504     -11.232  25.170   7.049  1.00 10.00      A   
ATOM   4759  HN  LYS A 504     -10.681  25.980   7.076  1.00 10.00      A   
ATOM   4760  CA  LYS A 504     -11.067  24.227   5.950  1.00 10.00      A   
ATOM   4761  CB  LYS A 504     -10.352  24.876   4.762  1.00 10.00      A   
ATOM   4762  CG  LYS A 504     -10.509  24.110   3.455  1.00 10.00      A   
ATOM   4763  CD  LYS A 504     -11.976  23.939   3.091  1.00 10.00      A   
ATOM   4764  CE  LYS A 504     -12.157  22.904   1.993  1.00 10.00      A   
ATOM   4765  NZ  LYS A 504     -13.590  22.566   1.781  1.00 10.00      A   
ATOM   4766  HZ1 LYS A 504     -13.680  21.843   1.039  1.00 10.00      A   
ATOM   4767  HZ2 LYS A 504     -14.122  23.412   1.486  1.00 10.00      A   
ATOM   4768  HZ3 LYS A 504     -14.006  22.195   2.660  1.00 10.00      A   
ATOM   4769  C   LYS A 504     -10.330  22.975   6.407  1.00 10.00      A   
ATOM   4770  O   LYS A 504     -10.492  21.895   5.829  1.00 10.00      A   
ATOM   4771  N   LEU A 505      -9.559  23.118   7.477  1.00 10.00      A   
ATOM   4772  HN  LEU A 505      -9.510  23.996   7.913  1.00 10.00      A   
ATOM   4773  CA  LEU A 505      -8.786  22.009   8.024  1.00 10.00      A   
ATOM   4774  CB  LEU A 505      -7.859  22.500   9.141  1.00 10.00      A   
ATOM   4775  CG  LEU A 505      -6.981  23.714   8.823  1.00 10.00      A   
ATOM   4776  CD1 LEU A 505      -6.123  24.078  10.025  1.00 10.00      A   
ATOM   4777  CD2 LEU A 505      -6.111  23.444   7.607  1.00 10.00      A   
ATOM   4778  C   LEU A 505      -9.701  20.903   8.546  1.00 10.00      A   
ATOM   4779  O   LEU A 505      -9.295  19.744   8.652  1.00 10.00      A   
ATOM   4780  N   GLU A 506     -10.940  21.269   8.865  1.00 10.00      A   
ATOM   4781  HN  GLU A 506     -11.201  22.211   8.768  1.00 10.00      A   
ATOM   4782  CA  GLU A 506     -11.914  20.311   9.370  1.00 10.00      A   
ATOM   4783  CB  GLU A 506     -13.173  21.036   9.842  1.00 10.00      A   
ATOM   4784  CG  GLU A 506     -12.917  22.162  10.826  1.00 10.00      A   
ATOM   4785  CD  GLU A 506     -14.183  22.912  11.179  1.00 10.00      A   
ATOM   4786  OE1 GLU A 506     -14.880  23.380  10.256  1.00 10.00      A   
ATOM   4787  OE2 GLU A 506     -14.490  23.038  12.382  1.00 10.00      A   
ATOM   4788  C   GLU A 506     -12.295  19.304   8.291  1.00 10.00      A   
ATOM   4789  O   GLU A 506     -12.457  18.112   8.557  1.00 10.00      A   
ATOM   4790  N   THR A 507     -12.439  19.795   7.072  1.00 10.00      A   
ATOM   4791  HN  THR A 507     -12.290  20.750   6.922  1.00 10.00      A   
ATOM   4792  CA  THR A 507     -12.818  18.952   5.950  1.00 10.00      A   
ATOM   4793  CB  THR A 507     -13.519  19.780   4.861  1.00 10.00      A   
ATOM   4794  OG1 THR A 507     -12.908  21.080   4.781  1.00 10.00      A   
ATOM   4795  HG1 THR A 507     -11.964  21.013   4.997  1.00 10.00      A   
ATOM   4796  CG2 THR A 507     -14.996  19.934   5.190  1.00 10.00      A   
ATOM   4797  C   THR A 507     -11.617  18.224   5.349  1.00 10.00      A   
ATOM   4798  O   THR A 507     -11.760  17.434   4.413  1.00 10.00      A   
ATOM   4799  N   MET A 508     -10.440  18.484   5.898  1.00 10.00      A   
ATOM   4800  HN  MET A 508     -10.393  19.098   6.663  1.00 10.00      A   
ATOM   4801  CA  MET A 508      -9.217  17.852   5.421  1.00 10.00      A   
ATOM   4802  CB  MET A 508      -8.066  18.863   5.377  1.00 10.00      A   
ATOM   4803  CG  MET A 508      -8.225  19.952   4.326  1.00 10.00      A   
ATOM   4804  SD  MET A 508      -7.051  21.311   4.533  1.00 10.00      A   
ATOM   4805  CE  MET A 508      -5.492  20.449   4.341  1.00 10.00      A   
ATOM   4806  C   MET A 508      -8.858  16.687   6.330  1.00 10.00      A   
ATOM   4807  O   MET A 508      -9.089  16.750   7.534  1.00 10.00      A   
ATOM   4808  N   ARG A 509      -8.309  15.627   5.758  1.00 10.00      A   
ATOM   4809  HN  ARG A 509      -8.147  15.636   4.789  1.00 10.00      A   
ATOM   4810  CA  ARG A 509      -7.925  14.457   6.536  1.00 10.00      A   
ATOM   4811  CB  ARG A 509      -7.701  13.238   5.633  1.00 10.00      A   
ATOM   4812  CG  ARG A 509      -7.337  11.966   6.386  1.00 10.00      A   
ATOM   4813  CD  ARG A 509      -6.811  10.892   5.449  1.00 10.00      A   
ATOM   4814  NE  ARG A 509      -7.844  10.380   4.550  1.00 10.00      A   
ATOM   4815  HE  ARG A 509      -8.772  10.656   4.726  1.00 10.00      A   
ATOM   4816  CZ  ARG A 509      -7.599   9.565   3.522  1.00 10.00      A   
ATOM   4817  NH1 ARG A 509      -6.360   9.164   3.262  1.00 10.00      A   
ATOM   4818 HH11 ARG A 509      -5.569   9.479   3.861  1.00 10.00      A   
ATOM   4819 HH12 ARG A 509      -6.166   8.531   2.446  1.00 10.00      A   
ATOM   4820  NH2 ARG A 509      -8.595   9.153   2.748  1.00 10.00      A   
ATOM   4821 HH21 ARG A 509      -9.574   9.468   2.935  1.00 10.00      A   
ATOM   4822 HH22 ARG A 509      -8.400   8.505   1.945  1.00 10.00      A   
ATOM   4823  C   ARG A 509      -6.661  14.740   7.337  1.00 10.00      A   
ATOM   4824  O   ARG A 509      -6.603  14.477   8.542  1.00 10.00      A   
ATOM   4825  N   SER A 510      -5.657  15.292   6.662  1.00 10.00      A   
ATOM   4826  HN  SER A 510      -5.778  15.510   5.714  1.00 10.00      A   
ATOM   4827  CA  SER A 510      -4.384  15.589   7.295  1.00 10.00      A   
ATOM   4828  CB  SER A 510      -3.552  14.309   7.395  1.00 10.00      A   
ATOM   4829  OG  SER A 510      -3.988  13.363   6.432  1.00 10.00      A   
ATOM   4830  HG  SER A 510      -3.532  12.527   6.574  1.00 10.00      A   
ATOM   4831  C   SER A 510      -3.613  16.656   6.526  1.00 10.00      A   
ATOM   4832  O   SER A 510      -3.557  16.632   5.291  1.00 10.00      A   
ATOM   4833  N   LEU A 511      -3.041  17.594   7.264  1.00 10.00      A   
ATOM   4834  HN  LEU A 511      -3.162  17.571   8.241  1.00 10.00      A   
ATOM   4835  CA  LEU A 511      -2.250  18.666   6.686  1.00 10.00      A   
ATOM   4836  CB  LEU A 511      -2.821  20.029   7.093  1.00 10.00      A   
ATOM   4837  CG  LEU A 511      -1.978  21.253   6.718  1.00 10.00      A   
ATOM   4838  CD1 LEU A 511      -1.883  21.409   5.209  1.00 10.00      A   
ATOM   4839  CD2 LEU A 511      -2.536  22.513   7.356  1.00 10.00      A   
ATOM   4840  C   LEU A 511      -0.810  18.545   7.161  1.00 10.00      A   
ATOM   4841  O   LEU A 511      -0.543  18.554   8.363  1.00 10.00      A   
ATOM   4842  N   TRP A 512       0.111  18.422   6.223  1.00 10.00      A   
ATOM   4843  HN  TRP A 512      -0.161  18.437   5.276  1.00 10.00      A   
ATOM   4844  CA  TRP A 512       1.515  18.286   6.557  1.00 10.00      A   
ATOM   4845  CB  TRP A 512       2.071  16.957   6.033  1.00 10.00      A   
ATOM   4846  CG  TRP A 512       3.552  16.810   6.214  1.00 10.00      A   
ATOM   4847  CD1 TRP A 512       4.525  17.172   5.330  1.00 10.00      A   
ATOM   4848  CD2 TRP A 512       4.230  16.265   7.352  1.00 10.00      A   
ATOM   4849  NE1 TRP A 512       5.763  16.885   5.843  1.00 10.00      A   
ATOM   4850  HE1 TRP A 512       6.621  17.056   5.394  1.00 10.00      A   
ATOM   4851  CE2 TRP A 512       5.609  16.328   7.083  1.00 10.00      A   
ATOM   4852  CE3 TRP A 512       3.804  15.730   8.569  1.00 10.00      A   
ATOM   4853  CZ2 TRP A 512       6.565  15.876   7.986  1.00 10.00      A   
ATOM   4854  CZ3 TRP A 512       4.755  15.282   9.464  1.00 10.00      A   
ATOM   4855  CH2 TRP A 512       6.119  15.359   9.170  1.00 10.00      A   
ATOM   4856  C   TRP A 512       2.322  19.448   6.004  1.00 10.00      A   
ATOM   4857  O   TRP A 512       2.315  19.708   4.800  1.00 10.00      A   
ATOM   4858  N   MET A 513       3.008  20.150   6.888  1.00 10.00      A   
ATOM   4859  HN  MET A 513       2.954  19.907   7.840  1.00 10.00      A   
ATOM   4860  CA  MET A 513       3.836  21.278   6.491  1.00 10.00      A   
ATOM   4861  CB  MET A 513       3.225  22.599   6.970  1.00 10.00      A   
ATOM   4862  CG  MET A 513       1.816  22.862   6.469  1.00 10.00      A   
ATOM   4863  SD  MET A 513       1.215  24.496   6.934  1.00 10.00      A   
ATOM   4864  CE  MET A 513       2.231  25.530   5.881  1.00 10.00      A   
ATOM   4865  C   MET A 513       5.236  21.120   7.071  1.00 10.00      A   
ATOM   4866  O   MET A 513       5.394  20.909   8.276  1.00 10.00      A   
ATOM   4867  N   SER A 514       6.248  21.205   6.218  1.00 10.00      A   
ATOM   4868  HN  SER A 514       6.066  21.374   5.265  1.00 10.00      A   
ATOM   4869  CA  SER A 514       7.630  21.067   6.665  1.00 10.00      A   
ATOM   4870  CB  SER A 514       8.169  19.681   6.307  1.00 10.00      A   
ATOM   4871  OG  SER A 514       7.420  19.103   5.250  1.00 10.00      A   
ATOM   4872  HG  SER A 514       6.578  19.565   5.167  1.00 10.00      A   
ATOM   4873  C   SER A 514       8.513  22.159   6.068  1.00 10.00      A   
ATOM   4874  O   SER A 514       8.376  22.494   4.887  1.00 10.00      A   
ATOM   4875  N   SER A 515       9.398  22.718   6.896  1.00 10.00      A   
ATOM   4876  HN  SER A 515       9.435  22.405   7.831  1.00 10.00      A   
ATOM   4877  CA  SER A 515      10.316  23.775   6.474  1.00 10.00      A   
ATOM   4878  CB  SER A 515      11.373  23.224   5.514  1.00 10.00      A   
ATOM   4879  OG  SER A 515      12.098  22.159   6.115  1.00 10.00      A   
ATOM   4880  HG  SER A 515      12.639  21.724   5.442  1.00 10.00      A   
ATOM   4881  C   SER A 515       9.569  24.962   5.865  1.00 10.00      A   
ATOM   4882  O   SER A 515       9.968  25.514   4.837  1.00 10.00      A   
ATOM   4883  N   CYS A 516       8.475  25.339   6.507  1.00 10.00      A   
ATOM   4884  HN  CYS A 516       8.205  24.853   7.315  1.00 10.00      A   
ATOM   4885  CA  CYS A 516       7.670  26.458   6.055  1.00 10.00      A   
ATOM   4886  CB  CYS A 516       6.197  26.059   5.998  1.00 10.00      A   
ATOM   4887  SG  CYS A 516       5.876  24.622   4.950  1.00 10.00      A   
ATOM   4888  HG  CYS A 516       6.999  23.917   4.874  1.00 10.00      A   
ATOM   4889  C   CYS A 516       7.881  27.656   6.976  1.00 10.00      A   
ATOM   4890  O   CYS A 516       8.777  27.641   7.824  1.00 10.00      A   
ATOM   4891  N   SER A 517       7.070  28.689   6.818  1.00 10.00      A   
ATOM   4892  HN  SER A 517       6.362  28.650   6.135  1.00 10.00      A   
ATOM   4893  CA  SER A 517       7.200  29.889   7.633  1.00 10.00      A   
ATOM   4894  CB  SER A 517       7.102  31.129   6.743  1.00 10.00      A   
ATOM   4895  OG  SER A 517       7.956  31.008   5.616  1.00 10.00      A   
ATOM   4896  HG  SER A 517       7.972  31.847   5.138  1.00 10.00      A   
ATOM   4897  C   SER A 517       6.149  29.934   8.740  1.00 10.00      A   
ATOM   4898  O   SER A 517       5.671  31.004   9.123  1.00 10.00      A   
ATOM   4899  N   VAL A 518       5.798  28.766   9.254  1.00 10.00      A   
ATOM   4900  HN  VAL A 518       6.217  27.950   8.913  1.00 10.00      A   
ATOM   4901  CA  VAL A 518       4.814  28.669  10.324  1.00 10.00      A   
ATOM   4902  CB  VAL A 518       4.066  27.321  10.295  1.00 10.00      A   
ATOM   4903  CG1 VAL A 518       2.905  27.334  11.275  1.00 10.00      A   
ATOM   4904  CG2 VAL A 518       3.569  27.019   8.889  1.00 10.00      A   
ATOM   4905  C   VAL A 518       5.492  28.844  11.681  1.00 10.00      A   
ATOM   4906  O   VAL A 518       6.328  28.028  12.081  1.00 10.00      A   
ATOM   4907  N   SER A 519       5.134  29.913  12.378  1.00 10.00      A   
ATOM   4908  HN  SER A 519       4.449  30.521  12.011  1.00 10.00      A   
ATOM   4909  CA  SER A 519       5.716  30.206  13.675  1.00 10.00      A   
ATOM   4910  CB  SER A 519       5.549  31.693  14.006  1.00 10.00      A   
ATOM   4911  OG  SER A 519       4.187  32.080  13.943  1.00 10.00      A   
ATOM   4912  HG  SER A 519       3.849  31.930  13.042  1.00 10.00      A   
ATOM   4913  C   SER A 519       5.106  29.337  14.771  1.00 10.00      A   
ATOM   4914  O   SER A 519       3.972  28.859  14.645  1.00 10.00      A   
ATOM   4915  N   PHE A 520       5.868  29.131  15.843  1.00 10.00      A   
ATOM   4916  HN  PHE A 520       6.763  29.528  15.872  1.00 10.00      A   
ATOM   4917  CA  PHE A 520       5.414  28.333  16.976  1.00 10.00      A   
ATOM   4918  CB  PHE A 520       6.568  28.109  17.964  1.00 10.00      A   
ATOM   4919  CG  PHE A 520       6.188  27.347  19.206  1.00 10.00      A   
ATOM   4920  CD1 PHE A 520       5.590  26.102  19.117  1.00 10.00      A   
ATOM   4921  CD2 PHE A 520       6.425  27.881  20.463  1.00 10.00      A   
ATOM   4922  CE1 PHE A 520       5.234  25.405  20.255  1.00 10.00      A   
ATOM   4923  CE2 PHE A 520       6.073  27.189  21.607  1.00 10.00      A   
ATOM   4924  CZ  PHE A 520       5.476  25.948  21.503  1.00 10.00      A   
ATOM   4925  C   PHE A 520       4.226  29.006  17.669  1.00 10.00      A   
ATOM   4926  O   PHE A 520       3.285  28.338  18.106  1.00 10.00      A   
ATOM   4927  N   GLY A 521       4.270  30.334  17.746  1.00 10.00      A   
ATOM   4928  HN  GLY A 521       5.041  30.810  17.364  1.00 10.00      A   
ATOM   4929  CA  GLY A 521       3.196  31.085  18.375  1.00 10.00      A   
ATOM   4930  C   GLY A 521       1.861  30.857  17.693  1.00 10.00      A   
ATOM   4931  O   GLY A 521       0.840  30.639  18.354  1.00 10.00      A   
ATOM   4932  N   ALA A 522       1.870  30.877  16.367  1.00 10.00      A   
ATOM   4933  HN  ALA A 522       2.719  31.036  15.894  1.00 10.00      A   
ATOM   4934  CA  ALA A 522       0.656  30.670  15.596  1.00 10.00      A   
ATOM   4935  CB  ALA A 522       0.901  30.964  14.129  1.00 10.00      A   
ATOM   4936  C   ALA A 522       0.131  29.253  15.783  1.00 10.00      A   
ATOM   4937  O   ALA A 522      -1.080  29.035  15.835  1.00 10.00      A   
ATOM   4938  N   CYS A 523       1.045  28.293  15.893  1.00 10.00      A   
ATOM   4939  HN  CYS A 523       1.994  28.526  15.838  1.00 10.00      A   
ATOM   4940  CA  CYS A 523       0.666  26.902  16.092  1.00 10.00      A   
ATOM   4941  CB  CYS A 523       1.906  26.005  16.101  1.00 10.00      A   
ATOM   4942  SG  CYS A 523       2.870  26.054  14.572  1.00 10.00      A   
ATOM   4943  HG  CYS A 523       3.340  27.289  14.420  1.00 10.00      A   
ATOM   4944  C   CYS A 523      -0.113  26.754  17.395  1.00 10.00      A   
ATOM   4945  O   CYS A 523      -1.086  26.000  17.472  1.00 10.00      A   
ATOM   4946  N   LYS A 524       0.308  27.498  18.412  1.00 10.00      A   
ATOM   4947  HN  LYS A 524       1.087  28.081  18.286  1.00 10.00      A   
ATOM   4948  CA  LYS A 524      -0.355  27.465  19.707  1.00 10.00      A   
ATOM   4949  CB  LYS A 524       0.479  28.191  20.763  1.00 10.00      A   
ATOM   4950  CG  LYS A 524       1.839  27.568  21.029  1.00 10.00      A   
ATOM   4951  CD  LYS A 524       2.429  28.081  22.331  1.00 10.00      A   
ATOM   4952  CE  LYS A 524       2.879  29.526  22.215  1.00 10.00      A   
ATOM   4953  NZ  LYS A 524       3.313  30.073  23.526  1.00 10.00      A   
ATOM   4954  HZ1 LYS A 524       4.053  29.476  23.936  1.00 10.00      A   
ATOM   4955  HZ2 LYS A 524       2.509  30.111  24.187  1.00 10.00      A   
ATOM   4956  HZ3 LYS A 524       3.692  31.041  23.405  1.00 10.00      A   
ATOM   4957  C   LYS A 524      -1.742  28.092  19.611  1.00 10.00      A   
ATOM   4958  O   LYS A 524      -2.703  27.592  20.196  1.00 10.00      A   
ATOM   4959  N   LEU A 525      -1.843  29.179  18.853  1.00 10.00      A   
ATOM   4960  HN  LEU A 525      -1.040  29.529  18.408  1.00 10.00      A   
ATOM   4961  CA  LEU A 525      -3.116  29.867  18.667  1.00 10.00      A   
ATOM   4962  CB  LEU A 525      -2.912  31.152  17.856  1.00 10.00      A   
ATOM   4963  CG  LEU A 525      -4.147  32.040  17.670  1.00 10.00      A   
ATOM   4964  CD1 LEU A 525      -4.269  33.038  18.810  1.00 10.00      A   
ATOM   4965  CD2 LEU A 525      -4.096  32.758  16.332  1.00 10.00      A   
ATOM   4966  C   LEU A 525      -4.105  28.953  17.949  1.00 10.00      A   
ATOM   4967  O   LEU A 525      -5.296  28.939  18.256  1.00 10.00      A   
ATOM   4968  N   LEU A 526      -3.589  28.176  17.005  1.00 10.00      A   
ATOM   4969  HN  LEU A 526      -2.626  28.233  16.818  1.00 10.00      A   
ATOM   4970  CA  LEU A 526      -4.404  27.254  16.229  1.00 10.00      A   
ATOM   4971  CB  LEU A 526      -3.590  26.664  15.072  1.00 10.00      A   
ATOM   4972  CG  LEU A 526      -4.356  25.784  14.083  1.00 10.00      A   
ATOM   4973  CD1 LEU A 526      -5.390  26.600  13.321  1.00 10.00      A   
ATOM   4974  CD2 LEU A 526      -3.400  25.100  13.123  1.00 10.00      A   
ATOM   4975  C   LEU A 526      -4.976  26.139  17.102  1.00 10.00      A   
ATOM   4976  O   LEU A 526      -6.163  25.835  17.021  1.00 10.00      A   
ATOM   4977  N   GLY A 527      -4.131  25.553  17.950  1.00 10.00      A   
ATOM   4978  HN  GLY A 527      -3.198  25.857  17.987  1.00 10.00      A   
ATOM   4979  CA  GLY A 527      -4.573  24.476  18.820  1.00 10.00      A   
ATOM   4980  C   GLY A 527      -5.624  24.926  19.816  1.00 10.00      A   
ATOM   4981  O   GLY A 527      -6.495  24.151  20.209  1.00 10.00      A   
ATOM   4982  N   GLN A 528      -5.535  26.181  20.239  1.00 10.00      A   
ATOM   4983  HN  GLN A 528      -4.794  26.741  19.922  1.00 10.00      A   
ATOM   4984  CA  GLN A 528      -6.500  26.734  21.183  1.00 10.00      A   
ATOM   4985  CB  GLN A 528      -5.944  27.986  21.867  1.00 10.00      A   
ATOM   4986  CG  GLN A 528      -4.744  27.739  22.769  1.00 10.00      A   
ATOM   4987  CD  GLN A 528      -5.017  26.715  23.856  1.00 10.00      A   
ATOM   4988  OE1 GLN A 528      -6.161  26.518  24.269  1.00 10.00      A   
ATOM   4989  NE2 GLN A 528      -3.967  26.069  24.335  1.00 10.00      A   
ATOM   4990 HE21 GLN A 528      -3.082  26.282  23.967  1.00 10.00      A   
ATOM   4991 HE22 GLN A 528      -4.111  25.404  25.043  1.00 10.00      A   
ATOM   4992  C   GLN A 528      -7.807  27.075  20.476  1.00 10.00      A   
ATOM   4993  O   GLN A 528      -8.887  26.986  21.062  1.00 10.00      A   
ATOM   4994  N   LYS A 529      -7.695  27.461  19.213  1.00 10.00      A   
ATOM   4995  HN  LYS A 529      -6.802  27.506  18.808  1.00 10.00      A   
ATOM   4996  CA  LYS A 529      -8.852  27.829  18.409  1.00 10.00      A   
ATOM   4997  CB  LYS A 529      -8.408  28.657  17.199  1.00 10.00      A   
ATOM   4998  CG  LYS A 529      -9.543  29.138  16.311  1.00 10.00      A   
ATOM   4999  CD  LYS A 529      -9.006  29.809  15.058  1.00 10.00      A   
ATOM   5000  CE  LYS A 529     -10.122  30.162  14.084  1.00 10.00      A   
ATOM   5001  NZ  LYS A 529     -11.035  31.198  14.630  1.00 10.00      A   
ATOM   5002  HZ1 LYS A 529     -10.511  31.846  15.250  1.00 10.00      A   
ATOM   5003  HZ2 LYS A 529     -11.798  30.754  15.180  1.00 10.00      A   
ATOM   5004  HZ3 LYS A 529     -11.456  31.746  13.855  1.00 10.00      A   
ATOM   5005  C   LYS A 529      -9.613  26.594  17.942  1.00 10.00      A   
ATOM   5006  O   LYS A 529     -10.844  26.574  17.947  1.00 10.00      A   
ATOM   5007  N   MET A 530      -8.877  25.570  17.539  1.00 10.00      A   
ATOM   5008  HN  MET A 530      -7.896  25.640  17.575  1.00 10.00      A   
ATOM   5009  CA  MET A 530      -9.484  24.338  17.052  1.00 10.00      A   
ATOM   5010  CB  MET A 530      -9.108  24.089  15.593  1.00 10.00      A   
ATOM   5011  CG  MET A 530      -9.700  25.094  14.620  1.00 10.00      A   
ATOM   5012  SD  MET A 530     -11.506  25.135  14.664  1.00 10.00      A   
ATOM   5013  CE  MET A 530     -11.889  23.410  14.352  1.00 10.00      A   
ATOM   5014  C   MET A 530      -9.088  23.137  17.902  1.00 10.00      A   
ATOM   5015  O   MET A 530      -8.102  22.463  17.613  1.00 10.00      A   
ATOM   5016  N   PRO A 531      -9.871  22.839  18.952  1.00 10.00      A   
ATOM   5017  CA  PRO A 531      -9.596  21.713  19.853  1.00 10.00      A   
ATOM   5018  CB  PRO A 531     -10.448  22.042  21.079  1.00 10.00      A   
ATOM   5019  CG  PRO A 531     -11.606  22.798  20.528  1.00 10.00      A   
ATOM   5020  CD  PRO A 531     -11.082  23.582  19.354  1.00 10.00      A   
ATOM   5021  C   PRO A 531     -10.031  20.374  19.258  1.00 10.00      A   
ATOM   5022  O   PRO A 531      -9.910  19.330  19.896  1.00 10.00      A   
ATOM   5023  N   LYS A 532     -10.540  20.412  18.033  1.00 10.00      A   
ATOM   5024  HN  LYS A 532     -10.603  21.273  17.571  1.00 10.00      A   
ATOM   5025  CA  LYS A 532     -10.998  19.204  17.357  1.00 10.00      A   
ATOM   5026  CB  LYS A 532     -12.291  19.473  16.579  1.00 10.00      A   
ATOM   5027  CG  LYS A 532     -13.477  19.836  17.462  1.00 10.00      A   
ATOM   5028  CD  LYS A 532     -14.767  19.921  16.661  1.00 10.00      A   
ATOM   5029  CE  LYS A 532     -15.975  20.103  17.570  1.00 10.00      A   
ATOM   5030  NZ  LYS A 532     -15.971  21.431  18.239  1.00 10.00      A   
ATOM   5031  HZ1 LYS A 532     -16.630  21.433  19.043  1.00 10.00      A   
ATOM   5032  HZ2 LYS A 532     -16.263  22.170  17.568  1.00 10.00      A   
ATOM   5033  HZ3 LYS A 532     -15.016  21.656  18.586  1.00 10.00      A   
ATOM   5034  C   LYS A 532      -9.917  18.657  16.432  1.00 10.00      A   
ATOM   5035  O   LYS A 532     -10.079  17.601  15.821  1.00 10.00      A   
ATOM   5036  N   LEU A 533      -8.810  19.383  16.339  1.00 10.00      A   
ATOM   5037  HN  LEU A 533      -8.731  20.207  16.867  1.00 10.00      A   
ATOM   5038  CA  LEU A 533      -7.698  18.979  15.497  1.00 10.00      A   
ATOM   5039  CB  LEU A 533      -7.565  19.907  14.288  1.00 10.00      A   
ATOM   5040  CG  LEU A 533      -8.333  19.494  13.028  1.00 10.00      A   
ATOM   5041  CD1 LEU A 533      -9.787  19.931  13.100  1.00 10.00      A   
ATOM   5042  CD2 LEU A 533      -7.663  20.052  11.786  1.00 10.00      A   
ATOM   5043  C   LEU A 533      -6.406  18.971  16.301  1.00 10.00      A   
ATOM   5044  O   LEU A 533      -6.224  19.787  17.206  1.00 10.00      A   
ATOM   5045  N   ASN A 534      -5.518  18.043  15.981  1.00 10.00      A   
ATOM   5046  HN  ASN A 534      -5.717  17.421  15.245  1.00 10.00      A   
ATOM   5047  CA  ASN A 534      -4.248  17.936  16.683  1.00 10.00      A   
ATOM   5048  CB  ASN A 534      -3.876  16.472  16.940  1.00 10.00      A   
ATOM   5049  CG  ASN A 534      -4.591  15.875  18.139  1.00 10.00      A   
ATOM   5050  OD1 ASN A 534      -5.015  16.589  19.051  1.00 10.00      A   
ATOM   5051  ND2 ASN A 534      -4.701  14.551  18.166  1.00 10.00      A   
ATOM   5052 HD21 ASN A 534      -4.310  14.039  17.423  1.00 10.00      A   
ATOM   5053 HD22 ASN A 534      -5.184  14.141  18.919  1.00 10.00      A   
ATOM   5054  C   ASN A 534      -3.137  18.623  15.904  1.00 10.00      A   
ATOM   5055  O   ASN A 534      -2.926  18.334  14.727  1.00 10.00      A   
ATOM   5056  N   VAL A 535      -2.452  19.547  16.562  1.00 10.00      A   
ATOM   5057  HN  VAL A 535      -2.686  19.735  17.495  1.00 10.00      A   
ATOM   5058  CA  VAL A 535      -1.347  20.272  15.951  1.00 10.00      A   
ATOM   5059  CB  VAL A 535      -1.457  21.796  16.192  1.00 10.00      A   
ATOM   5060  CG1 VAL A 535      -0.432  22.549  15.356  1.00 10.00      A   
ATOM   5061  CG2 VAL A 535      -2.864  22.290  15.890  1.00 10.00      A   
ATOM   5062  C   VAL A 535      -0.040  19.752  16.536  1.00 10.00      A   
ATOM   5063  O   VAL A 535       0.483  20.300  17.510  1.00 10.00      A   
ATOM   5064  N   GLU A 536       0.468  18.675  15.954  1.00 10.00      A   
ATOM   5065  HN  GLU A 536       0.010  18.290  15.172  1.00 10.00      A   
ATOM   5066  CA  GLU A 536       1.691  18.054  16.433  1.00 10.00      A   
ATOM   5067  CB  GLU A 536       1.703  16.562  16.103  1.00 10.00      A   
ATOM   5068  CG  GLU A 536       0.575  15.777  16.757  1.00 10.00      A   
ATOM   5069  CD  GLU A 536       0.783  14.277  16.681  1.00 10.00      A   
ATOM   5070  OE1 GLU A 536       1.849  13.844  16.193  1.00 10.00      A   
ATOM   5071  OE2 GLU A 536      -0.119  13.521  17.113  1.00 10.00      A   
ATOM   5072  C   GLU A 536       2.940  18.740  15.888  1.00 10.00      A   
ATOM   5073  O   GLU A 536       3.192  18.744  14.680  1.00 10.00      A   
ATOM   5074  N   VAL A 537       3.699  19.338  16.792  1.00 10.00      A   
ATOM   5075  HN  VAL A 537       3.409  19.332  17.733  1.00 10.00      A   
ATOM   5076  CA  VAL A 537       4.938  20.019  16.448  1.00 10.00      A   
ATOM   5077  CB  VAL A 537       5.268  21.119  17.481  1.00 10.00      A   
ATOM   5078  CG1 VAL A 537       6.543  21.857  17.096  1.00 10.00      A   
ATOM   5079  CG2 VAL A 537       4.109  22.089  17.634  1.00 10.00      A   
ATOM   5080  C   VAL A 537       6.085  19.015  16.438  1.00 10.00      A   
ATOM   5081  O   VAL A 537       6.426  18.445  17.475  1.00 10.00      A   
ATOM   5082  N   ILE A 538       6.663  18.790  15.268  1.00 10.00      A   
ATOM   5083  HN  ILE A 538       6.339  19.270  14.474  1.00 10.00      A   
ATOM   5084  CA  ILE A 538       7.774  17.857  15.132  1.00 10.00      A   
ATOM   5085  CB  ILE A 538       7.520  16.831  14.014  1.00 10.00      A   
ATOM   5086  CG1 ILE A 538       6.117  16.238  14.158  1.00 10.00      A   
ATOM   5087  CG2 ILE A 538       8.569  15.728  14.062  1.00 10.00      A   
ATOM   5088  CD1 ILE A 538       5.694  15.383  12.985  1.00 10.00      A   
ATOM   5089  C   ILE A 538       9.064  18.615  14.848  1.00 10.00      A   
ATOM   5090  O   ILE A 538       9.377  18.934  13.694  1.00 10.00      A   
ATOM   5091  N   ASP A 539       9.807  18.901  15.906  1.00 10.00      A   
ATOM   5092  HN  ASP A 539       9.515  18.591  16.795  1.00 10.00      A   
ATOM   5093  CA  ASP A 539      11.054  19.644  15.790  1.00 10.00      A   
ATOM   5094  CB  ASP A 539      10.867  21.044  16.381  1.00 10.00      A   
ATOM   5095  CG  ASP A 539      11.972  22.000  16.006  1.00 10.00      A   
ATOM   5096  OD1 ASP A 539      11.874  22.644  14.938  1.00 10.00      A   
ATOM   5097  OD2 ASP A 539      12.927  22.136  16.791  1.00 10.00      A   
ATOM   5098  C   ASP A 539      12.185  18.917  16.511  1.00 10.00      A   
ATOM   5099  O   ASP A 539      12.076  18.602  17.696  1.00 10.00      A   
ATOM   5100  N   GLU A 540      13.273  18.657  15.798  1.00 10.00      A   
ATOM   5101  HN  GLU A 540      13.306  18.937  14.850  1.00 10.00      A   
ATOM   5102  CA  GLU A 540      14.420  17.955  16.370  1.00 10.00      A   
ATOM   5103  CB  GLU A 540      15.173  17.170  15.292  1.00 10.00      A   
ATOM   5104  CG  GLU A 540      14.362  16.101  14.577  1.00 10.00      A   
ATOM   5105  CD  GLU A 540      15.108  15.533  13.385  1.00 10.00      A   
ATOM   5106  OE1 GLU A 540      14.998  16.105  12.280  1.00 10.00      A   
ATOM   5107  OE2 GLU A 540      15.822  14.524  13.547  1.00 10.00      A   
ATOM   5108  C   GLU A 540      15.397  18.908  17.052  1.00 10.00      A   
ATOM   5109  O   GLU A 540      16.332  18.463  17.717  1.00 10.00      A   
ATOM   5110  N   ARG A 541      15.181  20.211  16.901  1.00 10.00      A   
ATOM   5111  HN  ARG A 541      14.394  20.512  16.398  1.00 10.00      A   
ATOM   5112  CA  ARG A 541      16.077  21.203  17.492  1.00 10.00      A   
ATOM   5113  CB  ARG A 541      15.957  22.558  16.785  1.00 10.00      A   
ATOM   5114  CG  ARG A 541      16.195  22.505  15.285  1.00 10.00      A   
ATOM   5115  CD  ARG A 541      15.063  23.179  14.526  1.00 10.00      A   
ATOM   5116  NE  ARG A 541      15.222  24.629  14.447  1.00 10.00      A   
ATOM   5117  HE  ARG A 541      16.140  24.985  14.504  1.00 10.00      A   
ATOM   5118  CZ  ARG A 541      14.209  25.489  14.315  1.00 10.00      A   
ATOM   5119  NH1 ARG A 541      12.955  25.052  14.262  1.00 10.00      A   
ATOM   5120 HH11 ARG A 541      12.749  24.021  14.334  1.00 10.00      A   
ATOM   5121 HH12 ARG A 541      12.167  25.730  14.148  1.00 10.00      A   
ATOM   5122  NH2 ARG A 541      14.452  26.789  14.239  1.00 10.00      A   
ATOM   5123 HH21 ARG A 541      13.663  27.467  14.133  1.00 10.00      A   
ATOM   5124 HH22 ARG A 541      15.431  27.144  14.284  1.00 10.00      A   
ATOM   5125  C   ARG A 541      15.849  21.352  18.993  1.00 10.00      A   
ATOM   5126  O   ARG A 541      16.624  22.017  19.688  1.00 10.00      A   
ATOM   5127  N   GLY A 542      14.789  20.735  19.490  1.00 10.00      A   
ATOM   5128  HN  GLY A 542      14.188  20.243  18.890  1.00 10.00      A   
ATOM   5129  CA  GLY A 542      14.488  20.801  20.901  1.00 10.00      A   
ATOM   5130  C   GLY A 542      13.117  21.377  21.153  1.00 10.00      A   
ATOM   5131  O   GLY A 542      12.327  21.544  20.222  1.00 10.00      A   
ATOM   5132  N   ALA A 543      12.827  21.678  22.413  1.00 10.00      A   
ATOM   5133  HN  ALA A 543      13.501  21.528  23.107  1.00 10.00      A   
ATOM   5134  CA  ALA A 543      11.538  22.241  22.783  1.00 10.00      A   
ATOM   5135  CB  ALA A 543      11.383  22.262  24.297  1.00 10.00      A   
ATOM   5136  C   ALA A 543      11.395  23.647  22.218  1.00 10.00      A   
ATOM   5137  O   ALA A 543      12.190  24.532  22.537  1.00 10.00      A   
ATOM   5138  N   PRO A 544      10.376  23.873  21.373  1.00 10.00      A   
ATOM   5139  CA  PRO A 544      10.127  25.181  20.755  1.00 10.00      A   
ATOM   5140  CB  PRO A 544       8.863  24.951  19.922  1.00 10.00      A   
ATOM   5141  CG  PRO A 544       8.807  23.477  19.709  1.00 10.00      A   
ATOM   5142  CD  PRO A 544       9.388  22.867  20.949  1.00 10.00      A   
ATOM   5143  C   PRO A 544       9.888  26.268  21.801  1.00 10.00      A   
ATOM   5144  O   PRO A 544      10.012  27.460  21.514  1.00 10.00      A   
ATOM   5145  N   ASP A 545       9.556  25.842  23.013  1.00 10.00      A   
ATOM   5146  HN  ASP A 545       9.472  24.876  23.169  1.00 10.00      A   
ATOM   5147  CA  ASP A 545       9.306  26.755  24.121  1.00 10.00      A   
ATOM   5148  CB  ASP A 545       8.730  25.988  25.314  1.00 10.00      A   
ATOM   5149  CG  ASP A 545       8.462  26.877  26.510  1.00 10.00      A   
ATOM   5150  OD1 ASP A 545       7.571  27.746  26.424  1.00 10.00      A   
ATOM   5151  OD2 ASP A 545       9.129  26.696  27.550  1.00 10.00      A   
ATOM   5152  C   ASP A 545      10.582  27.486  24.536  1.00 10.00      A   
ATOM   5153  O   ASP A 545      10.529  28.580  25.097  1.00 10.00      A   
ATOM   5154  N   SER A 546      11.731  26.883  24.243  1.00 10.00      A   
ATOM   5155  HN  SER A 546      11.712  26.010  23.791  1.00 10.00      A   
ATOM   5156  CA  SER A 546      13.025  27.473  24.576  1.00 10.00      A   
ATOM   5157  CB  SER A 546      14.060  26.359  24.754  1.00 10.00      A   
ATOM   5158  OG  SER A 546      13.515  25.305  25.533  1.00 10.00      A   
ATOM   5159  HG  SER A 546      12.814  25.661  26.096  1.00 10.00      A   
ATOM   5160  C   SER A 546      13.474  28.454  23.491  1.00 10.00      A   
ATOM   5161  O   SER A 546      14.582  28.990  23.533  1.00 10.00      A   
ATOM   5162  N   ARG A 547      12.598  28.692  22.526  1.00 10.00      A   
ATOM   5163  HN  ARG A 547      11.719  28.257  22.563  1.00 10.00      A   
ATOM   5164  CA  ARG A 547      12.887  29.601  21.429  1.00 10.00      A   
ATOM   5165  CB  ARG A 547      13.021  28.816  20.121  1.00 10.00      A   
ATOM   5166  CG  ARG A 547      14.050  27.698  20.160  1.00 10.00      A   
ATOM   5167  CD  ARG A 547      14.249  27.085  18.785  1.00 10.00      A
[truncated: 221,457 more chars]
