# Supplementary material for: Flexibility of intrinsically disordered degrons in AUX/IAA proteins reinforces auxin co-receptor assemblies
Source: Nat Commun. 2020 May 8;11:2277. doi: 10.1038/s41467-020-16147-2 (PMC7210949; doi:10.1038/s41467-020-16147-2)
Supplement: Supplementary file 9 — Supplementary Data 6 [file 41467_2020_16147_MOESM9_ESM.gz › haddock_files/IAA07/No_disorder_restraint/cluster2_3.pdb]

REMARK FILENAME="complex_51w.pdb0"
REMARK ===============================================================
REMARK HADDOCK run for complex
REMARK initial structure: complex_51.pdb
REMARK final NOE weights: unambig 50 amb: 50
REMARK ===============================================================
REMARK            total,bonds,angles,improper,dihe,vdw,elec,air,cdih,coup,rdcs,vean,dani,xpcs,rg
REMARK energies: -224.168, 0, 0, 0, 0, -42.3585, -187.025, 5.21622, 0, 0, 0, 0, 0, 0, 0
REMARK ===============================================================
REMARK            bonds,angles,impropers,dihe,air,cdih,coup,rdcs,vean,dani,xpcs
REMARK rms-dev.: 0,0,0,0,6.734865E-02,0,0, 0, 0, 0, 0
REMARK ===============================================================
REMARK               air,cdih,coup,rdcs,vean,dani,xpcs
REMARK               >0.3,>5,>1,>0,>5,>0.2,>0.2
REMARK violations.: 0, 0, 0, 0, 0, 0, 0
REMARK ===============================================================
REMARK                        CVpartition#,violations,rms
REMARK AIRs cross-validation: 1, 0, NaN
REMARK ===============================================================
REMARK NCS energy: 0
REMARK ===============================================================
REMARK Symmetry energy: 0
REMARK ===============================================================
REMARK Desolvation energy: 23.9002
REMARK Internal energy free molecules: -22368.4
REMARK Internal energy complex: -33649.9
REMARK Binding energy: -11487
REMARK ===============================================================
REMARK buried surface area: 1380.86
REMARK ===============================================================
REMARK water - chain1: 0 0 0
REMARK water - chain2: 0 0 0
REMARK water - chain3: 0 0 0
REMARK water - chain4: 0 0 0
REMARK water - chain5: 0 0 0
REMARK water - chain6: 0 0 0
REMARK ===============================================================
REMARK water - water: 0 0 0
REMARK ===============================================================
REMARK DATE:14-Feb-2019  06:36:15       created by user: enmr003
REMARK VERSION:1.3U
ATOM      1  N   PHE A   9     -40.324  -2.127   9.507  1.00 10.00      A   
ATOM      2  HN  PHE A   9     -39.768  -1.590  10.120  1.00 10.00      A   
ATOM      3  CA  PHE A   9     -39.818  -3.411   9.044  1.00 10.00      A   
ATOM      4  CB  PHE A   9     -38.977  -3.230   7.779  1.00 10.00      A   
ATOM      5  CG  PHE A   9     -39.780  -2.863   6.566  1.00 10.00      A   
ATOM      6  CD1 PHE A   9     -39.830  -1.553   6.121  1.00 10.00      A   
ATOM      7  CD2 PHE A   9     -40.487  -3.830   5.871  1.00 10.00      A   
ATOM      8  CE1 PHE A   9     -40.570  -1.217   5.006  1.00 10.00      A   
ATOM      9  CE2 PHE A   9     -41.229  -3.501   4.756  1.00 10.00      A   
ATOM     10  CZ  PHE A   9     -41.271  -2.192   4.322  1.00 10.00      A   
ATOM     11  C   PHE A   9     -38.996  -4.098  10.130  1.00 10.00      A   
ATOM     12  O   PHE A   9     -38.263  -3.440  10.870  1.00 10.00      A   
ATOM     13  N   PRO A  10     -39.135  -5.426  10.253  1.00 10.00      A   
ATOM     14  CA  PRO A  10     -38.399  -6.221  11.248  1.00 10.00      A   
ATOM     15  CB  PRO A  10     -38.847  -7.657  10.954  1.00 10.00      A   
ATOM     16  CG  PRO A  10     -40.157  -7.511  10.263  1.00 10.00      A   
ATOM     17  CD  PRO A  10     -40.044  -6.258   9.447  1.00 10.00      A   
ATOM     18  C   PRO A  10     -36.882  -6.108  11.065  1.00 10.00      A   
ATOM     19  O   PRO A  10     -36.396  -5.861   9.954  1.00 10.00      A   
ATOM     20  N   GLU A  11     -36.144  -6.308  12.159  1.00 10.00      A   
ATOM     21  HN  GLU A  11     -36.598  -6.501  13.006  1.00 10.00      A   
ATOM     22  CA  GLU A  11     -34.682  -6.229  12.146  1.00 10.00      A   
ATOM     23  CB  GLU A  11     -34.115  -6.611  13.519  1.00 10.00      A   
ATOM     24  CG  GLU A  11     -34.894  -6.054  14.701  1.00 10.00      A   
ATOM     25  CD  GLU A  11     -34.867  -4.543  14.769  1.00 10.00      A   
ATOM     26  OE1 GLU A  11     -33.812  -3.978  15.125  1.00 10.00      A   
ATOM     27  OE2 GLU A  11     -35.906  -3.915  14.485  1.00 10.00      A   
ATOM     28  C   GLU A  11     -34.079  -7.140  11.083  1.00 10.00      A   
ATOM     29  O   GLU A  11     -33.173  -6.741  10.347  1.00 10.00      A   
ATOM     30  N   GLU A  12     -34.594  -8.362  11.009  1.00 10.00      A   
ATOM     31  HN  GLU A  12     -35.315  -8.610  11.625  1.00 10.00      A   
ATOM     32  CA  GLU A  12     -34.117  -9.352  10.046  1.00 10.00      A   
ATOM     33  CB  GLU A  12     -34.837 -10.688  10.251  1.00 10.00      A   
ATOM     34  CG  GLU A  12     -36.308 -10.553  10.610  1.00 10.00      A   
ATOM     35  CD  GLU A  12     -36.937 -11.883  10.964  1.00 10.00      A   
ATOM     36  OE1 GLU A  12     -36.306 -12.667  11.706  1.00 10.00      A   
ATOM     37  OE2 GLU A  12     -38.070 -12.149  10.509  1.00 10.00      A   
ATOM     38  C   GLU A  12     -34.279  -8.869   8.605  1.00 10.00      A   
ATOM     39  O   GLU A  12     -33.439  -9.143   7.747  1.00 10.00      A   
ATOM     40  N   VAL A  13     -35.359  -8.146   8.351  1.00 10.00      A   
ATOM     41  HN  VAL A  13     -35.985  -7.956   9.078  1.00 10.00      A   
ATOM     42  CA  VAL A  13     -35.637  -7.617   7.024  1.00 10.00      A   
ATOM     43  CB  VAL A  13     -37.072  -7.048   6.954  1.00 10.00      A   
ATOM     44  CG1 VAL A  13     -37.278  -6.216   5.697  1.00 10.00      A   
ATOM     45  CG2 VAL A  13     -38.092  -8.172   7.027  1.00 10.00      A   
ATOM     46  C   VAL A  13     -34.634  -6.516   6.673  1.00 10.00      A   
ATOM     47  O   VAL A  13     -33.997  -6.549   5.621  1.00 10.00      A   
ATOM     48  N   LEU A  14     -34.484  -5.555   7.577  1.00 10.00      A   
ATOM     49  HN  LEU A  14     -35.002  -5.600   8.413  1.00 10.00      A   
ATOM     50  CA  LEU A  14     -33.575  -4.432   7.364  1.00 10.00      A   
ATOM     51  CB  LEU A  14     -33.735  -3.390   8.472  1.00 10.00      A   
ATOM     52  CG  LEU A  14     -35.088  -2.672   8.518  1.00 10.00      A   
ATOM     53  CD1 LEU A  14     -35.149  -1.698   9.683  1.00 10.00      A   
ATOM     54  CD2 LEU A  14     -35.361  -1.955   7.207  1.00 10.00      A   
ATOM     55  C   LEU A  14     -32.120  -4.879   7.248  1.00 10.00      A   
ATOM     56  O   LEU A  14     -31.384  -4.391   6.390  1.00 10.00      A   
ATOM     57  N   GLU A  15     -31.706  -5.816   8.101  1.00 10.00      A   
ATOM     58  HN  GLU A  15     -32.333  -6.175   8.766  1.00 10.00      A   
ATOM     59  CA  GLU A  15     -30.337  -6.314   8.070  1.00 10.00      A   
ATOM     60  CB  GLU A  15     -30.060  -7.272   9.233  1.00 10.00      A   
ATOM     61  CG  GLU A  15     -28.582  -7.589   9.422  1.00 10.00      A   
ATOM     62  CD  GLU A  15     -28.332  -8.689  10.433  1.00 10.00      A   
ATOM     63  OE1 GLU A  15     -28.686  -9.852  10.153  1.00 10.00      A   
ATOM     64  OE2 GLU A  15     -27.774  -8.395  11.514  1.00 10.00      A   
ATOM     65  C   GLU A  15     -30.036  -6.989   6.736  1.00 10.00      A   
ATOM     66  O   GLU A  15     -28.921  -6.895   6.217  1.00 10.00      A   
ATOM     67  N   HIS A  16     -31.045  -7.643   6.165  1.00 10.00      A   
ATOM     68  HN  HIS A  16     -31.921  -7.666   6.613  1.00 10.00      A   
ATOM     69  CA  HIS A  16     -30.878  -8.318   4.886  1.00 10.00      A   
ATOM     70  CB  HIS A  16     -32.078  -9.215   4.568  1.00 10.00      A   
ATOM     71  CG  HIS A  16     -31.746 -10.350   3.646  1.00 10.00      A   
ATOM     72  ND1 HIS A  16     -31.465 -11.609   4.128  1.00 10.00      A   
ATOM     73  CD2 HIS A  16     -31.658 -10.360   2.293  1.00 10.00      A   
ATOM     74  CE1 HIS A  16     -31.215 -12.354   3.063  1.00 10.00      A   
ATOM     75  NE2 HIS A  16     -31.319 -11.639   1.935  1.00 10.00      A   
ATOM     76  HE2 HIS A  16     -31.166 -11.963   1.018  1.00 10.00      A   
ATOM     77  C   HIS A  16     -30.665  -7.298   3.776  1.00 10.00      A   
ATOM     78  O   HIS A  16     -29.924  -7.549   2.829  1.00 10.00      A   
ATOM     79  N   VAL A  17     -31.310  -6.145   3.905  1.00 10.00      A   
ATOM     80  HN  VAL A  17     -31.896  -6.013   4.683  1.00 10.00      A   
ATOM     81  CA  VAL A  17     -31.179  -5.077   2.924  1.00 10.00      A   
ATOM     82  CB  VAL A  17     -32.218  -3.958   3.176  1.00 10.00      A   
ATOM     83  CG1 VAL A  17     -32.029  -2.800   2.207  1.00 10.00      A   
ATOM     84  CG2 VAL A  17     -33.632  -4.506   3.080  1.00 10.00      A   
ATOM     85  C   VAL A  17     -29.775  -4.485   2.989  1.00 10.00      A   
ATOM     86  O   VAL A  17     -29.177  -4.143   1.968  1.00 10.00      A   
ATOM     87  N   PHE A  18     -29.232  -4.421   4.198  1.00 10.00      A   
ATOM     88  HN  PHE A  18     -29.743  -4.762   4.967  1.00 10.00      A   
ATOM     89  CA  PHE A  18     -27.909  -3.857   4.422  1.00 10.00      A   
ATOM     90  CB  PHE A  18     -27.719  -3.503   5.897  1.00 10.00      A   
ATOM     91  CG  PHE A  18     -28.705  -2.494   6.418  1.00 10.00      A   
ATOM     92  CD1 PHE A  18     -29.122  -2.537   7.738  1.00 10.00      A   
ATOM     93  CD2 PHE A  18     -29.216  -1.504   5.591  1.00 10.00      A   
ATOM     94  CE1 PHE A  18     -30.027  -1.618   8.226  1.00 10.00      A   
ATOM     95  CE2 PHE A  18     -30.123  -0.584   6.073  1.00 10.00      A   
ATOM     96  CZ  PHE A  18     -30.528  -0.641   7.393  1.00 10.00      A   
ATOM     97  C   PHE A  18     -26.782  -4.772   3.944  1.00 10.00      A   
ATOM     98  O   PHE A  18     -25.622  -4.357   3.894  1.00 10.00      A   
ATOM     99  N   SER A  19     -27.112  -6.011   3.587  1.00 10.00      A   
ATOM    100  HN  SER A  19     -28.050  -6.296   3.648  1.00 10.00      A   
ATOM    101  CA  SER A  19     -26.100  -6.954   3.120  1.00 10.00      A   
ATOM    102  CB  SER A  19     -26.639  -8.391   3.103  1.00 10.00      A   
ATOM    103  OG  SER A  19     -27.645  -8.564   2.117  1.00 10.00      A   
ATOM    104  HG  SER A  19     -28.482  -8.194   2.437  1.00 10.00      A   
ATOM    105  C   SER A  19     -25.564  -6.556   1.745  1.00 10.00      A   
ATOM    106  O   SER A  19     -24.451  -6.925   1.369  1.00 10.00      A   
ATOM    107  N   PHE A  20     -26.353  -5.777   1.009  1.00 10.00      A   
ATOM    108  HN  PHE A  20     -27.223  -5.499   1.372  1.00 10.00      A   
ATOM    109  CA  PHE A  20     -25.963  -5.333  -0.324  1.00 10.00      A   
ATOM    110  CB  PHE A  20     -27.192  -5.210  -1.226  1.00 10.00      A   
ATOM    111  CG  PHE A  20     -28.071  -6.426  -1.203  1.00 10.00      A   
ATOM    112  CD1 PHE A  20     -29.236  -6.438  -0.458  1.00 10.00      A   
ATOM    113  CD2 PHE A  20     -27.729  -7.557  -1.920  1.00 10.00      A   
ATOM    114  CE1 PHE A  20     -30.045  -7.553  -0.427  1.00 10.00      A   
ATOM    115  CE2 PHE A  20     -28.535  -8.676  -1.895  1.00 10.00      A   
ATOM    116  CZ  PHE A  20     -29.695  -8.674  -1.147  1.00 10.00      A   
ATOM    117  C   PHE A  20     -25.223  -4.005  -0.262  1.00 10.00      A   
ATOM    118  O   PHE A  20     -24.743  -3.498  -1.274  1.00 10.00      A   
ATOM    119  N   ILE A  21     -25.140  -3.441   0.932  1.00 10.00      A   
ATOM    120  HN  ILE A  21     -25.546  -3.893   1.705  1.00 10.00      A   
ATOM    121  CA  ILE A  21     -24.458  -2.173   1.130  1.00 10.00      A   
ATOM    122  CB  ILE A  21     -25.326  -1.187   1.943  1.00 10.00      A   
ATOM    123  CG1 ILE A  21     -26.752  -1.148   1.383  1.00 10.00      A   
ATOM    124  CG2 ILE A  21     -24.710   0.206   1.929  1.00 10.00      A   
ATOM    125  CD1 ILE A  21     -27.737  -0.378   2.235  1.00 10.00      A   
ATOM    126  C   ILE A  21     -23.139  -2.406   1.856  1.00 10.00      A   
ATOM    127  O   ILE A  21     -23.110  -2.553   3.076  1.00 10.00      A   
ATOM    128  N   GLN A  22     -22.055  -2.462   1.099  1.00 10.00      A   
ATOM    129  HN  GLN A  22     -22.143  -2.347   0.127  1.00 10.00      A   
ATOM    130  CA  GLN A  22     -20.735  -2.691   1.671  1.00 10.00      A   
ATOM    131  CB  GLN A  22     -20.040  -3.868   0.975  1.00 10.00      A   
ATOM    132  CG  GLN A  22     -20.786  -5.194   1.079  1.00 10.00      A   
ATOM    133  CD  GLN A  22     -20.920  -5.694   2.509  1.00 10.00      A   
ATOM    134  OE1 GLN A  22     -20.059  -5.443   3.357  1.00 10.00      A   
ATOM    135  NE2 GLN A  22     -22.001  -6.406   2.790  1.00 10.00      A   
ATOM    136 HE21 GLN A  22     -22.650  -6.571   2.069  1.00 10.00      A   
ATOM    137 HE22 GLN A  22     -22.110  -6.739   3.700  1.00 10.00      A   
ATOM    138  C   GLN A  22     -19.870  -1.434   1.599  1.00 10.00      A   
ATOM    139  O   GLN A  22     -18.820  -1.352   2.240  1.00 10.00      A   
ATOM    140  N   LEU A  23     -20.314  -0.453   0.818  1.00 10.00      A   
ATOM    141  HN  LEU A  23     -21.155  -0.571   0.332  1.00 10.00      A   
ATOM    142  CA  LEU A  23     -19.577   0.798   0.673  1.00 10.00      A   
ATOM    143  CB  LEU A  23     -20.080   1.594  -0.532  1.00 10.00      A   
ATOM    144  CG  LEU A  23     -19.310   2.875  -0.864  1.00 10.00      A   
ATOM    145  CD1 LEU A  23     -17.922   2.544  -1.392  1.00 10.00      A   
ATOM    146  CD2 LEU A  23     -20.083   3.717  -1.867  1.00 10.00      A   
ATOM    147  C   LEU A  23     -19.700   1.638   1.939  1.00 10.00      A   
ATOM    148  O   LEU A  23     -20.805   1.878   2.433  1.00 10.00      A   
ATOM    149  N   ASP A  24     -18.564   2.102   2.443  1.00 10.00      A   
ATOM    150  HN  ASP A  24     -17.719   1.902   1.981  1.00 10.00      A   
ATOM    151  CA  ASP A  24     -18.533   2.902   3.664  1.00 10.00      A   
ATOM    152  CB  ASP A  24     -17.099   3.210   4.095  1.00 10.00      A   
ATOM    153  CG  ASP A  24     -16.381   1.986   4.617  1.00 10.00      A   
ATOM    154  OD1 ASP A  24     -16.742   1.499   5.708  1.00 10.00      A   
ATOM    155  OD2 ASP A  24     -15.471   1.487   3.925  1.00 10.00      A   
ATOM    156  C   ASP A  24     -19.324   4.190   3.523  1.00 10.00      A   
ATOM    157  O   ASP A  24     -20.122   4.527   4.395  1.00 10.00      A   
ATOM    158  N   LYS A  25     -19.112   4.899   2.417  1.00 10.00      A   
ATOM    159  HN  LYS A  25     -18.477   4.559   1.749  1.00 10.00      A   
ATOM    160  CA  LYS A  25     -19.806   6.165   2.174  1.00 10.00      A   
ATOM    161  CB  LYS A  25     -19.364   6.813   0.856  1.00 10.00      A   
ATOM    162  CG  LYS A  25     -18.178   7.754   0.997  1.00 10.00      A   
ATOM    163  CD  LYS A  25     -17.969   8.589  -0.257  1.00 10.00      A   
ATOM    164  CE  LYS A  25     -16.887   9.640  -0.051  1.00 10.00      A   
ATOM    165  NZ  LYS A  25     -17.359  10.770   0.798  1.00 10.00      A   
ATOM    166  HZ1 LYS A  25     -16.711  11.575   0.714  1.00 10.00      A   
ATOM    167  HZ2 LYS A  25     -17.393  10.480   1.801  1.00 10.00      A   
ATOM    168  HZ3 LYS A  25     -18.312  11.073   0.502  1.00 10.00      A   
ATOM    169  C   LYS A  25     -21.323   6.001   2.207  1.00 10.00      A   
ATOM    170  O   LYS A  25     -22.041   6.885   2.675  1.00 10.00      A   
ATOM    171  N   ASP A  26     -21.807   4.867   1.718  1.00 10.00      A   
ATOM    172  HN  ASP A  26     -21.190   4.192   1.368  1.00 10.00      A   
ATOM    173  CA  ASP A  26     -23.240   4.601   1.702  1.00 10.00      A   
ATOM    174  CB  ASP A  26     -23.601   3.535   0.665  1.00 10.00      A   
ATOM    175  CG  ASP A  26     -23.834   4.113  -0.717  1.00 10.00      A   
ATOM    176  OD1 ASP A  26     -24.289   5.273  -0.813  1.00 10.00      A   
ATOM    177  OD2 ASP A  26     -23.567   3.406  -1.714  1.00 10.00      A   
ATOM    178  C   ASP A  26     -23.725   4.197   3.086  1.00 10.00      A   
ATOM    179  O   ASP A  26     -24.740   4.701   3.567  1.00 10.00      A   
ATOM    180  N   ARG A  27     -22.977   3.306   3.733  1.00 10.00      A   
ATOM    181  HN  ARG A  27     -22.177   2.944   3.293  1.00 10.00      A   
ATOM    182  CA  ARG A  27     -23.321   2.842   5.072  1.00 10.00      A   
ATOM    183  CB  ARG A  27     -22.354   1.755   5.542  1.00 10.00      A   
ATOM    184  CG  ARG A  27     -22.655   0.384   4.969  1.00 10.00      A   
ATOM    185  CD  ARG A  27     -22.200  -0.720   5.906  1.00 10.00      A   
ATOM    186  NE  ARG A  27     -22.960  -1.949   5.688  1.00 10.00      A   
ATOM    187  HE  ARG A  27     -22.944  -2.330   4.778  1.00 10.00      A   
ATOM    188  CZ  ARG A  27     -23.673  -2.568   6.630  1.00 10.00      A   
ATOM    189  NH1 ARG A  27     -23.729  -2.079   7.864  1.00 10.00      A   
ATOM    190 HH11 ARG A  27     -23.212  -1.194   8.114  1.00 10.00      A   
ATOM    191 HH12 ARG A  27     -24.290  -2.564   8.596  1.00 10.00      A   
ATOM    192  NH2 ARG A  27     -24.348  -3.670   6.329  1.00 10.00      A   
ATOM    193 HH21 ARG A  27     -24.328  -4.054   5.353  1.00 10.00      A   
ATOM    194 HH22 ARG A  27     -24.907  -4.159   7.064  1.00 10.00      A   
ATOM    195  C   ARG A  27     -23.346   3.992   6.069  1.00 10.00      A   
ATOM    196  O   ARG A  27     -24.172   4.015   6.979  1.00 10.00      A   
ATOM    197  N   ASN A  28     -22.442   4.948   5.887  1.00 10.00      A   
ATOM    198  HN  ASN A  28     -21.795   4.862   5.151  1.00 10.00      A   
ATOM    199  CA  ASN A  28     -22.368   6.107   6.765  1.00 10.00      A   
ATOM    200  CB  ASN A  28     -21.163   6.982   6.426  1.00 10.00      A   
ATOM    201  CG  ASN A  28     -19.859   6.376   6.903  1.00 10.00      A   
ATOM    202  OD1 ASN A  28     -19.840   5.543   7.815  1.00 10.00      A   
ATOM    203  ND2 ASN A  28     -18.756   6.791   6.301  1.00 10.00      A   
ATOM    204 HD21 ASN A  28     -18.834   7.465   5.584  1.00 10.00      A   
ATOM    205 HD22 ASN A  28     -17.899   6.405   6.591  1.00 10.00      A   
ATOM    206  C   ASN A  28     -23.655   6.917   6.710  1.00 10.00      A   
ATOM    207  O   ASN A  28     -24.108   7.450   7.723  1.00 10.00      A   
ATOM    208  N   SER A  29     -24.249   7.002   5.528  1.00 10.00      A   
ATOM    209  HN  SER A  29     -23.840   6.569   4.749  1.00 10.00      A   
ATOM    210  CA  SER A  29     -25.495   7.733   5.364  1.00 10.00      A   
ATOM    211  CB  SER A  29     -25.762   8.013   3.882  1.00 10.00      A   
ATOM    212  OG  SER A  29     -24.674   8.708   3.291  1.00 10.00      A   
ATOM    213  HG  SER A  29     -24.554   8.393   2.387  1.00 10.00      A   
ATOM    214  C   SER A  29     -26.650   6.951   5.991  1.00 10.00      A   
ATOM    215  O   SER A  29     -27.618   7.535   6.482  1.00 10.00      A   
ATOM    216  N   VAL A  30     -26.516   5.626   5.999  1.00 10.00      A   
ATOM    217  HN  VAL A  30     -25.707   5.229   5.610  1.00 10.00      A   
ATOM    218  CA  VAL A  30     -27.529   4.743   6.566  1.00 10.00      A   
ATOM    219  CB  VAL A  30     -27.198   3.260   6.268  1.00 10.00      A   
ATOM    220  CG1 VAL A  30     -28.106   2.321   7.045  1.00 10.00      A   
ATOM    221  CG2 VAL A  30     -27.297   2.974   4.776  1.00 10.00      A   
ATOM    222  C   VAL A  30     -27.650   4.953   8.076  1.00 10.00      A   
ATOM    223  O   VAL A  30     -28.750   5.050   8.615  1.00 10.00      A   
ATOM    224  N   SER A  31     -26.512   5.056   8.750  1.00 10.00      A   
ATOM    225  HN  SER A  31     -25.658   4.986   8.269  1.00 10.00      A   
ATOM    226  CA  SER A  31     -26.501   5.255  10.193  1.00 10.00      A   
ATOM    227  CB  SER A  31     -25.142   4.866  10.778  1.00 10.00      A   
ATOM    228  OG  SER A  31     -24.145   4.808   9.770  1.00 10.00      A   
ATOM    229  HG  SER A  31     -23.973   3.877   9.546  1.00 10.00      A   
ATOM    230  C   SER A  31     -26.856   6.692  10.574  1.00 10.00      A   
ATOM    231  O   SER A  31     -26.893   7.036  11.755  1.00 10.00      A   
ATOM    232  N   LEU A  32     -27.134   7.518   9.570  1.00 10.00      A   
ATOM    233  HN  LEU A  32     -27.108   7.176   8.648  1.00 10.00      A   
ATOM    234  CA  LEU A  32     -27.477   8.915   9.796  1.00 10.00      A   
ATOM    235  CB  LEU A  32     -26.541   9.828   9.000  1.00 10.00      A   
ATOM    236  CG  LEU A  32     -25.266  10.283   9.715  1.00 10.00      A   
ATOM    237  CD1 LEU A  32     -24.315  10.956   8.734  1.00 10.00      A   
ATOM    238  CD2 LEU A  32     -25.610  11.228  10.857  1.00 10.00      A   
ATOM    239  C   LEU A  32     -28.935   9.220   9.444  1.00 10.00      A   
ATOM    240  O   LEU A  32     -29.323  10.385   9.341  1.00 10.00      A   
ATOM    241  N   VAL A  33     -29.746   8.184   9.252  1.00 10.00      A   
ATOM    242  HN  VAL A  33     -29.395   7.270   9.330  1.00 10.00      A   
ATOM    243  CA  VAL A  33     -31.151   8.396   8.917  1.00 10.00      A   
ATOM    244  CB  VAL A  33     -31.698   7.397   7.872  1.00 10.00      A   
ATOM    245  CG1 VAL A  33     -30.867   7.444   6.602  1.00 10.00      A   
ATOM    246  CG2 VAL A  33     -31.760   5.986   8.429  1.00 10.00      A   
ATOM    247  C   VAL A  33     -32.046   8.424  10.156  1.00 10.00      A   
ATOM    248  O   VAL A  33     -32.984   9.221  10.228  1.00 10.00      A   
ATOM    249  N   CYS A  34     -31.746   7.566  11.127  1.00 10.00      A   
ATOM    250  HN  CYS A  34     -30.980   6.968  11.011  1.00 10.00      A   
ATOM    251  CA  CYS A  34     -32.522   7.484  12.359  1.00 10.00      A   
ATOM    252  CB  CYS A  34     -33.915   6.925  12.076  1.00 10.00      A   
ATOM    253  SG  CYS A  34     -33.929   5.214  11.492  1.00 10.00      A   
ATOM    254  HG  CYS A  34     -35.152   4.732  11.680  1.00 10.00      A   
ATOM    255  C   CYS A  34     -31.806   6.611  13.383  1.00 10.00      A   
ATOM    256  O   CYS A  34     -30.774   6.008  13.075  1.00 10.00      A   
ATOM    257  N   LYS A  35     -32.366   6.530  14.588  1.00 10.00      A   
ATOM    258  HN  LYS A  35     -33.209   7.011  14.759  1.00 10.00      A   
ATOM    259  CA  LYS A  35     -31.774   5.741  15.664  1.00 10.00      A   
ATOM    260  CB  LYS A  35     -32.474   6.047  16.994  1.00 10.00      A   
ATOM    261  CG  LYS A  35     -31.859   5.371  18.213  1.00 10.00      A   
ATOM    262  CD  LYS A  35     -30.504   5.969  18.563  1.00 10.00      A   
ATOM    263  CE  LYS A  35     -29.943   5.372  19.845  1.00 10.00      A   
ATOM    264  NZ  LYS A  35     -28.684   6.041  20.271  1.00 10.00      A   
ATOM    265  HZ1 LYS A  35     -28.383   5.680  21.200  1.00 10.00      A   
ATOM    266  HZ2 LYS A  35     -28.825   7.069  20.339  1.00 10.00      A   
ATOM    267  HZ3 LYS A  35     -27.928   5.851  19.582  1.00 10.00      A   
ATOM    268  C   LYS A  35     -31.824   4.240  15.357  1.00 10.00      A   
ATOM    269  O   LYS A  35     -30.825   3.534  15.520  1.00 10.00      A   
ATOM    270  N   SER A  36     -32.981   3.772  14.889  1.00 10.00      A   
ATOM    271  HN  SER A  36     -33.727   4.396  14.757  1.00 10.00      A   
ATOM    272  CA  SER A  36     -33.181   2.360  14.567  1.00 10.00      A   
ATOM    273  CB  SER A  36     -34.597   2.130  14.023  1.00 10.00      A   
ATOM    274  OG  SER A  36     -35.570   2.598  14.940  1.00 10.00      A   
ATOM    275  HG  SER A  36     -35.714   1.929  15.620  1.00 10.00      A   
ATOM    276  C   SER A  36     -32.140   1.840  13.577  1.00 10.00      A   
ATOM    277  O   SER A  36     -31.454   0.853  13.844  1.00 10.00      A   
ATOM    278  N   TRP A  37     -32.011   2.517  12.444  1.00 10.00      A   
ATOM    279  HN  TRP A  37     -32.573   3.309  12.293  1.00 10.00      A   
ATOM    280  CA  TRP A  37     -31.059   2.108  11.416  1.00 10.00      A   
ATOM    281  CB  TRP A  37     -31.232   2.929  10.137  1.00 10.00      A   
ATOM    282  CG  TRP A  37     -32.438   2.541   9.324  1.00 10.00      A   
ATOM    283  CD1 TRP A  37     -33.667   2.184   9.799  1.00 10.00      A   
ATOM    284  CD2 TRP A  37     -32.533   2.480   7.892  1.00 10.00      A   
ATOM    285  NE1 TRP A  37     -34.515   1.900   8.759  1.00 10.00      A   
ATOM    286  HE1 TRP A  37     -35.454   1.621   8.849  1.00 10.00      A   
ATOM    287  CE2 TRP A  37     -33.845   2.075   7.578  1.00 10.00      A   
ATOM    288  CE3 TRP A  37     -31.637   2.728   6.847  1.00 10.00      A   
ATOM    289  CZ2 TRP A  37     -34.282   1.910   6.265  1.00 10.00      A   
ATOM    290  CZ3 TRP A  37     -32.073   2.565   5.544  1.00 10.00      A   
ATOM    291  CH2 TRP A  37     -33.382   2.162   5.265  1.00 10.00      A   
ATOM    292  C   TRP A  37     -29.620   2.169  11.919  1.00 10.00      A   
ATOM    293  O   TRP A  37     -28.804   1.309  11.589  1.00 10.00      A   
ATOM    294  N   TYR A  38     -29.317   3.177  12.730  1.00 10.00      A   
ATOM    295  HN  TYR A  38     -30.008   3.839  12.952  1.00 10.00      A   
ATOM    296  CA  TYR A  38     -27.978   3.329  13.291  1.00 10.00      A   
ATOM    297  CB  TYR A  38     -27.902   4.602  14.146  1.00 10.00      A   
ATOM    298  CG  TYR A  38     -26.601   4.780  14.895  1.00 10.00      A   
ATOM    299  CD1 TYR A  38     -26.505   4.452  16.238  1.00 10.00      A   
ATOM    300  CD2 TYR A  38     -25.468   5.275  14.260  1.00 10.00      A   
ATOM    301  CE1 TYR A  38     -25.324   4.610  16.930  1.00 10.00      A   
ATOM    302  CE2 TYR A  38     -24.279   5.437  14.947  1.00 10.00      A   
ATOM    303  CZ  TYR A  38     -24.214   5.102  16.284  1.00 10.00      A   
ATOM    304  OH  TYR A  38     -23.036   5.255  16.979  1.00 10.00      A   
ATOM    305  HH  TYR A  38     -22.717   6.161  16.878  1.00 10.00      A   
ATOM    306  C   TYR A  38     -27.597   2.101  14.117  1.00 10.00      A   
ATOM    307  O   TYR A  38     -26.475   1.595  14.026  1.00 10.00      A   
ATOM    308  N   GLU A  39     -28.555   1.605  14.887  1.00 10.00      A   
ATOM    309  HN  GLU A  39     -29.439   2.034  14.884  1.00 10.00      A   
ATOM    310  CA  GLU A  39     -28.334   0.443  15.735  1.00 10.00      A   
ATOM    311  CB  GLU A  39     -29.467   0.304  16.750  1.00 10.00      A   
ATOM    312  CG  GLU A  39     -29.488   1.406  17.797  1.00 10.00      A   
ATOM    313  CD  GLU A  39     -28.327   1.312  18.765  1.00 10.00      A   
ATOM    314  OE1 GLU A  39     -28.519   0.775  19.877  1.00 10.00      A   
ATOM    315  OE2 GLU A  39     -27.222   1.776  18.424  1.00 10.00      A   
ATOM    316  C   GLU A  39     -28.181  -0.839  14.918  1.00 10.00      A   
ATOM    317  O   GLU A  39     -27.391  -1.714  15.267  1.00 10.00      A   
ATOM    318  N   ILE A  40     -28.926  -0.945  13.826  1.00 10.00      A   
ATOM    319  HN  ILE A  40     -29.533  -0.214  13.584  1.00 10.00      A   
ATOM    320  CA  ILE A  40     -28.860  -2.132  12.980  1.00 10.00      A   
ATOM    321  CB  ILE A  40     -30.110  -2.291  12.084  1.00 10.00      A   
ATOM    322  CG1 ILE A  40     -31.380  -2.278  12.940  1.00 10.00      A   
ATOM    323  CG2 ILE A  40     -30.032  -3.587  11.286  1.00 10.00      A   
ATOM    324  CD1 ILE A  40     -32.663  -2.340  12.142  1.00 10.00      A   
ATOM    325  C   ILE A  40     -27.597  -2.119  12.121  1.00 10.00      A   
ATOM    326  O   ILE A  40     -26.928  -3.141  11.965  1.00 10.00      A   
ATOM    327  N   GLU A  41     -27.266  -0.951  11.588  1.00 10.00      A   
ATOM    328  HN  GLU A  41     -27.835  -0.169  11.768  1.00 10.00      A   
ATOM    329  CA  GLU A  41     -26.089  -0.786  10.740  1.00 10.00      A   
ATOM    330  CB  GLU A  41     -26.016   0.653  10.209  1.00 10.00      A   
ATOM    331  CG  GLU A  41     -25.205   0.832   8.932  1.00 10.00      A   
ATOM    332  CD  GLU A  41     -23.735   1.108   9.187  1.00 10.00      A   
ATOM    333  OE1 GLU A  41     -23.402   2.234   9.609  1.00 10.00      A   
ATOM    334  OE2 GLU A  41     -22.905   0.206   8.945  1.00 10.00      A   
ATOM    335  C   GLU A  41     -24.813  -1.133  11.501  1.00 10.00      A   
ATOM    336  O   GLU A  41     -23.958  -1.866  10.997  1.00 10.00      A   
ATOM    337  N   ARG A  42     -24.709  -0.625  12.728  1.00 10.00      A   
ATOM    338  HN  ARG A  42     -25.442  -0.071  13.080  1.00 10.00      A   
ATOM    339  CA  ARG A  42     -23.534  -0.858  13.562  1.00 10.00      A   
ATOM    340  CB  ARG A  42     -23.591  -0.019  14.847  1.00 10.00      A   
ATOM    341  CG  ARG A  42     -24.594  -0.510  15.879  1.00 10.00      A   
ATOM    342  CD  ARG A  42     -24.733   0.465  17.037  1.00 10.00      A   
ATOM    343  NE  ARG A  42     -23.751   0.214  18.094  1.00 10.00      A   
ATOM    344  HE  ARG A  42     -22.922  -0.251  17.838  1.00 10.00      A   
ATOM    345  CZ  ARG A  42     -23.933   0.566  19.369  1.00 10.00      A   
ATOM    346  NH1 ARG A  42     -25.056   1.169  19.737  1.00 10.00      A   
ATOM    347 HH11 ARG A  42     -25.808   1.372  19.027  1.00 10.00      A   
ATOM    348 HH12 ARG A  42     -25.203   1.450  20.730  1.00 10.00      A   
ATOM    349  NH2 ARG A  42     -23.000   0.310  20.278  1.00 10.00      A   
ATOM    350 HH21 ARG A  42     -22.108  -0.170  20.004  1.00 10.00      A   
ATOM    351 HH22 ARG A  42     -23.147   0.588  21.274  1.00 10.00      A   
ATOM    352  C   ARG A  42     -23.334  -2.339  13.881  1.00 10.00      A   
ATOM    353  O   ARG A  42     -22.214  -2.785  14.116  1.00 10.00      A   
ATOM    354  N   TRP A  43     -24.419  -3.103  13.848  1.00 10.00      A   
ATOM    355  HN  TRP A  43     -25.279  -2.702  13.609  1.00 10.00      A   
ATOM    356  CA  TRP A  43     -24.360  -4.524  14.151  1.00 10.00      A   
ATOM    357  CB  TRP A  43     -25.565  -4.944  15.000  1.00 10.00      A   
ATOM    358  CG  TRP A  43     -25.378  -4.730  16.473  1.00 10.00      A   
ATOM    359  CD1 TRP A  43     -25.819  -3.670  17.217  1.00 10.00      A   
ATOM    360  CD2 TRP A  43     -24.696  -5.600  17.381  1.00 10.00      A   
ATOM    361  NE1 TRP A  43     -25.452  -3.832  18.534  1.00 10.00      A   
ATOM    362  HE1 TRP A  43     -25.651  -3.205  19.268  1.00 10.00      A   
ATOM    363  CE2 TRP A  43     -24.762  -5.008  18.659  1.00 10.00      A   
ATOM    364  CE3 TRP A  43     -24.035  -6.824  17.238  1.00 10.00      A   
ATOM    365  CZ2 TRP A  43     -24.193  -5.599  19.786  1.00 10.00      A   
ATOM    366  CZ3 TRP A  43     -23.472  -7.410  18.356  1.00 10.00      A   
ATOM    367  CH2 TRP A  43     -23.555  -6.797  19.614  1.00 10.00      A   
ATOM    368  C   TRP A  43     -24.260  -5.392  12.895  1.00 10.00      A   
ATOM    369  O   TRP A  43     -24.302  -6.620  12.983  1.00 10.00      A   
ATOM    370  N   CYS A  44     -24.130  -4.768  11.727  1.00 10.00      A   
ATOM    371  HN  CYS A  44     -24.115  -3.785  11.699  1.00 10.00      A   
ATOM    372  CA  CYS A  44     -24.026  -5.535  10.487  1.00 10.00      A   
ATOM    373  CB  CYS A  44     -25.349  -5.562   9.716  1.00 10.00      A   
ATOM    374  SG  CYS A  44     -25.975  -3.938   9.233  1.00 10.00      A   
ATOM    375  HG  CYS A  44     -26.657  -3.457  10.268  1.00 10.00      A   
ATOM    376  C   CYS A  44     -22.876  -5.083   9.583  1.00 10.00      A   
ATOM    377  O   CYS A  44     -22.672  -5.658   8.516  1.00 10.00      A   
ATOM    378  N   ARG A  45     -22.136  -4.054   9.991  1.00 10.00      A   
ATOM    379  HN  ARG A  45     -22.343  -3.614  10.838  1.00 10.00      A   
ATOM    380  CA  ARG A  45     -21.012  -3.576   9.185  1.00 10.00      A   
ATOM    381  CB  ARG A  45     -20.574  -2.163   9.580  1.00 10.00      A   
ATOM    382  CG  ARG A  45     -19.754  -1.466   8.502  1.00 10.00      A   
ATOM    383  CD  ARG A  45     -19.253  -0.097   8.947  1.00 10.00      A   
ATOM    384  NE  ARG A  45     -20.296   0.927   8.888  1.00 10.00      A   
ATOM    385  HE  ARG A  45     -21.222   0.643   9.095  1.00 10.00      A   
ATOM    386  CZ  ARG A  45     -20.084   2.201   8.561  1.00 10.00      A   
ATOM    387  NH1 ARG A  45     -18.868   2.629   8.251  1.00 10.00      A   
ATOM    388 HH11 ARG A  45     -18.718   3.627   7.991  1.00 10.00      A   
ATOM    389 HH12 ARG A  45     -18.057   1.972   8.267  1.00 10.00      A   
ATOM    390  NH2 ARG A  45     -21.093   3.064   8.587  1.00 10.00      A   
ATOM    391 HH21 ARG A  45     -22.060   2.742   8.869  1.00 10.00      A   
ATOM    392 HH22 ARG A  45     -20.935   4.064   8.332  1.00 10.00      A   
ATOM    393  C   ARG A  45     -19.851  -4.559   9.282  1.00 10.00      A   
ATOM    394  O   ARG A  45     -19.219  -4.687  10.330  1.00 10.00      A   
ATOM    395  N   ARG A  46     -19.588  -5.258   8.182  1.00 10.00      A   
ATOM    396  HN  ARG A  46     -20.124  -5.094   7.378  1.00 10.00      A   
ATOM    397  CA  ARG A  46     -18.533  -6.265   8.138  1.00 10.00      A   
ATOM    398  CB  ARG A  46     -18.808  -7.288   7.031  1.00 10.00      A   
ATOM    399  CG  ARG A  46     -20.146  -7.995   7.159  1.00 10.00      A   
ATOM    400  CD  ARG A  46     -20.362  -8.996   6.038  1.00 10.00      A   
ATOM    401  NE  ARG A  46     -21.669  -9.645   6.141  1.00 10.00      A   
ATOM    402  HE  ARG A  46     -22.055  -9.738   7.041  1.00 10.00      A   
ATOM    403  CZ  ARG A  46     -22.353 -10.115   5.101  1.00 10.00      A   
ATOM    404  NH1 ARG A  46     -21.855 -10.013   3.875  1.00 10.00      A   
ATOM    405 HH11 ARG A  46     -20.927  -9.565   3.715  1.00 10.00      A   
ATOM    406 HH12 ARG A  46     -22.396 -10.381   3.061  1.00 10.00      A   
ATOM    407  NH2 ARG A  46     -23.547 -10.669   5.281  1.00 10.00      A   
ATOM    408 HH21 ARG A  46     -23.957 -10.735   6.238  1.00 10.00      A   
ATOM    409 HH22 ARG A  46     -24.082 -11.041   4.462  1.00 10.00      A   
ATOM    410  C   ARG A  46     -17.141  -5.668   7.960  1.00 10.00      A   
ATOM    411  O   ARG A  46     -16.156  -6.251   8.410  1.00 10.00      A   
ATOM    412  N   LYS A  47     -17.052  -4.517   7.311  1.00 10.00      A   
ATOM    413  HN  LYS A  47     -17.865  -4.079   6.987  1.00 10.00      A   
ATOM    414  CA  LYS A  47     -15.761  -3.885   7.082  1.00 10.00      A   
ATOM    415  CB  LYS A  47     -15.354  -3.994   5.608  1.00 10.00      A   
ATOM    416  CG  LYS A  47     -16.404  -3.494   4.629  1.00 10.00      A   
ATOM    417  CD  LYS A  47     -15.811  -3.285   3.246  1.00 10.00      A   
ATOM    418  CE  LYS A  47     -15.166  -1.915   3.115  1.00 10.00      A   
ATOM    419  NZ  LYS A  47     -16.178  -0.845   2.925  1.00 10.00      A   
ATOM    420  HZ1 LYS A  47     -16.330  -0.670   1.913  1.00 10.00      A   
ATOM    421  HZ2 LYS A  47     -15.852   0.043   3.373  1.00 10.00      A   
ATOM    422  HZ3 LYS A  47     -17.085  -1.127   3.354  1.00 10.00      A   
ATOM    423  C   LYS A  47     -15.765  -2.429   7.502  1.00 10.00      A   
ATOM    424  O   LYS A  47     -16.792  -1.757   7.429  1.00 10.00      A   
ATOM    425  N   VAL A  48     -14.616  -1.958   7.959  1.00 10.00      A   
ATOM    426  HN  VAL A  48     -13.845  -2.564   8.021  1.00 10.00      A   
ATOM    427  CA  VAL A  48     -14.454  -0.572   8.371  1.00 10.00      A   
ATOM    428  CB  VAL A  48     -14.511  -0.382   9.906  1.00 10.00      A   
ATOM    429  CG1 VAL A  48     -15.931  -0.546  10.426  1.00 10.00      A   
ATOM    430  CG2 VAL A  48     -13.561  -1.329  10.623  1.00 10.00      A   
ATOM    431  C   VAL A  48     -13.132  -0.029   7.839  1.00 10.00      A   
ATOM    432  O   VAL A  48     -12.092  -0.694   7.931  1.00 10.00      A   
ATOM    433  N   PHE A  49     -13.174   1.163   7.268  1.00 10.00      A   
ATOM    434  HN  PHE A  49     -14.031   1.645   7.222  1.00 10.00      A   
ATOM    435  CA  PHE A  49     -11.979   1.783   6.726  1.00 10.00      A   
ATOM    436  CB  PHE A  49     -12.227   2.311   5.309  1.00 10.00      A   
ATOM    437  CG  PHE A  49     -11.058   3.053   4.726  1.00 10.00      A   
ATOM    438  CD1 PHE A  49      -9.867   2.399   4.455  1.00 10.00      A   
ATOM    439  CD2 PHE A  49     -11.148   4.405   4.450  1.00 10.00      A   
ATOM    440  CE1 PHE A  49      -8.791   3.082   3.921  1.00 10.00      A   
ATOM    441  CE2 PHE A  49     -10.077   5.094   3.916  1.00 10.00      A   
ATOM    442  CZ  PHE A  49      -8.895   4.431   3.651  1.00 10.00      A   
ATOM    443  C   PHE A  49     -11.498   2.902   7.634  1.00 10.00      A   
ATOM    444  O   PHE A  49     -12.207   3.882   7.855  1.00 10.00      A   
ATOM    445  N   ILE A  50     -10.299   2.743   8.167  1.00 10.00      A   
ATOM    446  HN  ILE A  50      -9.781   1.932   7.955  1.00 10.00      A   
ATOM    447  CA  ILE A  50      -9.721   3.739   9.050  1.00 10.00      A   
ATOM    448  CB  ILE A  50      -9.211   3.104  10.364  1.00 10.00      A   
ATOM    449  CG1 ILE A  50     -10.314   2.259  11.021  1.00 10.00      A   
ATOM    450  CG2 ILE A  50      -8.712   4.173  11.328  1.00 10.00      A   
ATOM    451  CD1 ILE A  50     -11.536   3.047  11.452  1.00 10.00      A   
ATOM    452  C   ILE A  50      -8.582   4.468   8.342  1.00 10.00      A   
ATOM    453  O   ILE A  50      -7.449   3.986   8.300  1.00 10.00      A   
ATOM    454  N   GLY A  51      -8.904   5.620   7.766  1.00 10.00      A   
ATOM    455  HN  GLY A  51      -9.832   5.932   7.813  1.00 10.00      A   
ATOM    456  CA  GLY A  51      -7.913   6.410   7.055  1.00 10.00      A   
ATOM    457  C   GLY A  51      -6.753   6.840   7.934  1.00 10.00      A   
ATOM    458  O   GLY A  51      -5.624   6.948   7.470  1.00 10.00      A   
ATOM    459  N   ASN A  52      -7.029   7.088   9.202  1.00 10.00      A   
ATOM    460  HN  ASN A  52      -7.949   6.985   9.523  1.00 10.00      A   
ATOM    461  CA  ASN A  52      -5.991   7.501  10.136  1.00 10.00      A   
ATOM    462  CB  ASN A  52      -5.929   9.029  10.252  1.00 10.00      A   
ATOM    463  CG  ASN A  52      -4.684   9.520  10.969  1.00 10.00      A   
ATOM    464  OD1 ASN A  52      -4.285   8.974  11.997  1.00 10.00      A   
ATOM    465  ND2 ASN A  52      -4.050  10.548  10.425  1.00 10.00      A   
ATOM    466 HD21 ASN A  52      -4.408  10.931   9.598  1.00 10.00      A   
ATOM    467 HD22 ASN A  52      -3.243  10.882  10.876  1.00 10.00      A   
ATOM    468  C   ASN A  52      -6.212   6.851  11.495  1.00 10.00      A   
ATOM    469  O   ASN A  52      -7.246   7.056  12.135  1.00 10.00      A   
ATOM    470  N   CYS A  53      -5.230   6.066  11.920  1.00 10.00      A   
ATOM    471  HN  CYS A  53      -4.437   5.951  11.348  1.00 10.00      A   
ATOM    472  CA  CYS A  53      -5.286   5.349  13.191  1.00 10.00      A   
ATOM    473  CB  CYS A  53      -4.033   4.488  13.341  1.00 10.00      A   
ATOM    474  SG  CYS A  53      -2.492   5.361  12.971  1.00 10.00      A   
ATOM    475  HG  CYS A  53      -2.807   6.586  12.574  1.00 10.00      A   
ATOM    476  C   CYS A  53      -5.402   6.278  14.398  1.00 10.00      A   
ATOM    477  O   CYS A  53      -5.842   5.861  15.465  1.00 10.00      A   
ATOM    478  N   TYR A  54      -5.015   7.531  14.235  1.00 10.00      A   
ATOM    479  HN  TYR A  54      -4.698   7.834  13.352  1.00 10.00      A   
ATOM    480  CA  TYR A  54      -5.062   8.474  15.337  1.00 10.00      A   
ATOM    481  CB  TYR A  54      -3.733   9.217  15.470  1.00 10.00      A   
ATOM    482  CG  TYR A  54      -2.586   8.314  15.866  1.00 10.00      A   
ATOM    483  CD1 TYR A  54      -1.342   8.428  15.263  1.00 10.00      A   
ATOM    484  CD2 TYR A  54      -2.754   7.342  16.845  1.00 10.00      A   
ATOM    485  CE1 TYR A  54      -0.294   7.601  15.628  1.00 10.00      A   
ATOM    486  CE2 TYR A  54      -1.716   6.511  17.215  1.00 10.00      A   
ATOM    487  CZ  TYR A  54      -0.489   6.644  16.605  1.00 10.00      A   
ATOM    488  OH  TYR A  54       0.553   5.822  16.979  1.00 10.00      A   
ATOM    489  HH  TYR A  54       0.979   6.198  17.775  1.00 10.00      A   
ATOM    490  C   TYR A  54      -6.236   9.436  15.222  1.00 10.00      A   
ATOM    491  O   TYR A  54      -6.304  10.439  15.937  1.00 10.00      A   
ATOM    492  N   ALA A  55      -7.166   9.123  14.327  1.00 10.00      A   
ATOM    493  HN  ALA A  55      -7.055   8.312  13.781  1.00 10.00      A   
ATOM    494  CA  ALA A  55      -8.345   9.953  14.132  1.00 10.00      A   
ATOM    495  CB  ALA A  55      -8.710  10.027  12.658  1.00 10.00      A   
ATOM    496  C   ALA A  55      -9.517   9.414  14.949  1.00 10.00      A   
ATOM    497  O   ALA A  55     -10.487  10.123  15.213  1.00 10.00      A   
ATOM    498  N   VAL A  56      -9.411   8.157  15.352  1.00 10.00      A   
ATOM    499  HN  VAL A  56      -8.606   7.649  15.123  1.00 10.00      A   
ATOM    500  CA  VAL A  56     -10.446   7.505  16.137  1.00 10.00      A   
ATOM    501  CB  VAL A  56     -11.432   6.736  15.222  1.00 10.00      A   
ATOM    502  CG1 VAL A  56     -10.720   5.635  14.450  1.00 10.00      A   
ATOM    503  CG2 VAL A  56     -12.616   6.182  16.004  1.00 10.00      A   
ATOM    504  C   VAL A  56      -9.809   6.544  17.144  1.00 10.00      A   
ATOM    505  O   VAL A  56      -8.768   5.938  16.869  1.00 10.00      A   
ATOM    506  N   SER A  57     -10.412   6.434  18.318  1.00 10.00      A   
ATOM    507  HN  SER A  57     -11.216   6.970  18.496  1.00 10.00      A   
ATOM    508  CA  SER A  57      -9.907   5.545  19.352  1.00 10.00      A   
ATOM    509  CB  SER A  57     -10.362   6.033  20.733  1.00 10.00      A   
ATOM    510  OG  SER A  57     -11.181   7.192  20.620  1.00 10.00      A   
ATOM    511  HG  SER A  57     -12.049   6.936  20.269  1.00 10.00      A   
ATOM    512  C   SER A  57     -10.364   4.103  19.096  1.00 10.00      A   
ATOM    513  O   SER A  57     -11.480   3.877  18.622  1.00 10.00      A   
ATOM    514  N   PRO A  58      -9.500   3.115  19.395  1.00 10.00      A   
ATOM    515  CA  PRO A  58      -9.809   1.691  19.189  1.00 10.00      A   
ATOM    516  CB  PRO A  58      -8.607   0.968  19.806  1.00 10.00      A   
ATOM    517  CG  PRO A  58      -7.502   1.964  19.772  1.00 10.00      A   
ATOM    518  CD  PRO A  58      -8.147   3.309  19.945  1.00 10.00      A   
ATOM    519  C   PRO A  58     -11.091   1.258  19.896  1.00 10.00      A   
ATOM    520  O   PRO A  58     -11.882   0.487  19.349  1.00 10.00      A   
ATOM    521  N   ALA A  59     -11.296   1.774  21.106  1.00 10.00      A   
ATOM    522  HN  ALA A  59     -10.635   2.395  21.475  1.00 10.00      A   
ATOM    523  CA  ALA A  59     -12.474   1.437  21.901  1.00 10.00      A   
ATOM    524  CB  ALA A  59     -12.353   2.018  23.303  1.00 10.00      A   
ATOM    525  C   ALA A  59     -13.755   1.928  21.237  1.00 10.00      A   
ATOM    526  O   ALA A  59     -14.784   1.252  21.281  1.00 10.00      A   
ATOM    527  N   THR A  60     -13.678   3.096  20.609  1.00 10.00      A   
ATOM    528  HN  THR A  60     -12.822   3.576  20.593  1.00 10.00      A   
ATOM    529  CA  THR A  60     -14.828   3.691  19.938  1.00 10.00      A   
ATOM    530  CB  THR A  60     -14.474   5.092  19.412  1.00 10.00      A   
ATOM    531  OG1 THR A  60     -13.489   5.680  20.277  1.00 10.00      A   
ATOM    532  HG1 THR A  60     -13.933   6.104  21.026  1.00 10.00      A   
ATOM    533  CG2 THR A  60     -15.713   5.979  19.381  1.00 10.00      A   
ATOM    534  C   THR A  60     -15.314   2.826  18.777  1.00 10.00      A   
ATOM    535  O   THR A  60     -16.513   2.579  18.638  1.00 10.00      A   
ATOM    536  N   VAL A  61     -14.377   2.350  17.964  1.00 10.00      A   
ATOM    537  HN  VAL A  61     -13.434   2.559  18.149  1.00 10.00      A   
ATOM    538  CA  VAL A  61     -14.713   1.521  16.809  1.00 10.00      A   
ATOM    539  CB  VAL A  61     -13.458   1.126  15.998  1.00 10.00      A   
ATOM    540  CG1 VAL A  61     -13.860   0.454  14.692  1.00 10.00      A   
ATOM    541  CG2 VAL A  61     -12.583   2.339  15.725  1.00 10.00      A   
ATOM    542  C   VAL A  61     -15.455   0.257  17.227  1.00 10.00      A   
ATOM    543  O   VAL A  61     -16.522  -0.048  16.698  1.00 10.00      A   
ATOM    544  N   ILE A  62     -14.895  -0.455  18.197  1.00 10.00      A   
ATOM    545  HN  ILE A  62     -14.057  -0.140  18.594  1.00 10.00      A   
ATOM    546  CA  ILE A  62     -15.491  -1.693  18.687  1.00 10.00      A   
ATOM    547  CB  ILE A  62     -14.528  -2.462  19.612  1.00 10.00      A   
ATOM    548  CG1 ILE A  62     -13.155  -2.596  18.951  1.00 10.00      A   
ATOM    549  CG2 ILE A  62     -15.095  -3.836  19.939  1.00 10.00      A   
ATOM    550  CD1 ILE A  62     -12.092  -3.187  19.852  1.00 10.00      A   
ATOM    551  C   ILE A  62     -16.808  -1.435  19.419  1.00 10.00      A   
ATOM    552  O   ILE A  62     -17.739  -2.237  19.341  1.00 10.00      A   
ATOM    553  N   ARG A  63     -16.884  -0.315  20.132  1.00 10.00      A   
ATOM    554  HN  ARG A  63     -16.109   0.288  20.167  1.00 10.00      A   
ATOM    555  CA  ARG A  63     -18.096   0.033  20.866  1.00 10.00      A   
ATOM    556  CB  ARG A  63     -17.898   1.334  21.648  1.00 10.00      A   
ATOM    557  CG  ARG A  63     -18.889   1.531  22.782  1.00 10.00      A   
ATOM    558  CD  ARG A  63     -18.265   1.178  24.122  1.00 10.00      A   
ATOM    559  NE  ARG A  63     -17.191   2.108  24.474  1.00 10.00      A   
ATOM    560  HE  ARG A  63     -17.239   3.016  24.089  1.00 10.00      A   
ATOM    561  CZ  ARG A  63     -16.175   1.810  25.284  1.00 10.00      A   
ATOM    562  NH1 ARG A  63     -16.086   0.605  25.835  1.00 10.00      A   
ATOM    563 HH11 ARG A  63     -15.287   0.372  26.465  1.00 10.00      A   
ATOM    564 HH12 ARG A  63     -16.816  -0.117  25.645  1.00 10.00      A   
ATOM    565  NH2 ARG A  63     -15.242   2.720  25.533  1.00 10.00      A   
ATOM    566 HH21 ARG A  63     -15.305   3.666  25.098  1.00 10.00      A   
ATOM    567 HH22 ARG A  63     -14.445   2.495  26.165  1.00 10.00      A   
ATOM    568  C   ARG A  63     -19.269   0.186  19.905  1.00 10.00      A   
ATOM    569  O   ARG A  63     -20.375  -0.279  20.171  1.00 10.00      A   
ATOM    570  N   ARG A  64     -19.010   0.834  18.779  1.00 10.00      A   
ATOM    571  HN  ARG A  64     -18.102   1.181  18.629  1.00 10.00      A   
ATOM    572  CA  ARG A  64     -20.032   1.054  17.771  1.00 10.00      A   
ATOM    573  CB  ARG A  64     -19.681   2.270  16.914  1.00 10.00      A   
ATOM    574  CG  ARG A  64     -20.784   2.693  15.961  1.00 10.00      A   
ATOM    575  CD  ARG A  64     -20.479   4.035  15.317  1.00 10.00      A   
ATOM    576  NE  ARG A  64     -21.166   4.184  14.034  1.00 10.00      A   
ATOM    577  HE  ARG A  64     -21.746   3.448  13.748  1.00 10.00      A   
ATOM    578  CZ  ARG A  64     -21.057   5.256  13.254  1.00 10.00      A   
ATOM    579  NH1 ARG A  64     -20.301   6.285  13.620  1.00 10.00      A   
ATOM    580 HH11 ARG A  64     -20.219   7.122  13.000  1.00 10.00      A   
ATOM    581 HH12 ARG A  64     -19.782   6.269  14.538  1.00 10.00      A   
ATOM    582  NH2 ARG A  64     -21.703   5.298  12.096  1.00 10.00      A   
ATOM    583 HH21 ARG A  64     -22.296   4.502  11.793  1.00 10.00      A   
ATOM    584 HH22 ARG A  64     -21.611   6.141  11.481  1.00 10.00      A   
ATOM    585  C   ARG A  64     -20.229  -0.183  16.900  1.00 10.00      A   
ATOM    586  O   ARG A  64     -21.346  -0.677  16.765  1.00 10.00      A   
ATOM    587  N   PHE A  65     -19.138  -0.689  16.335  1.00 10.00      A   
ATOM    588  HN  PHE A  65     -18.268  -0.272  16.520  1.00 10.00      A   
ATOM    589  CA  PHE A  65     -19.185  -1.863  15.466  1.00 10.00      A   
ATOM    590  CB  PHE A  65     -18.541  -1.550  14.113  1.00 10.00      A   
ATOM    591  CG  PHE A  65     -19.103  -0.348  13.416  1.00 10.00      A   
ATOM    592  CD1 PHE A  65     -18.372   0.823  13.331  1.00 10.00      A   
ATOM    593  CD2 PHE A  65     -20.357  -0.390  12.836  1.00 10.00      A   
ATOM    594  CE1 PHE A  65     -18.883   1.930  12.681  1.00 10.00      A   
ATOM    595  CE2 PHE A  65     -20.877   0.712  12.186  1.00 10.00      A   
ATOM    596  CZ  PHE A  65     -20.137   1.873  12.109  1.00 10.00      A   
ATOM    597  C   PHE A  65     -18.469  -3.051  16.107  1.00 10.00      A   
ATOM    598  O   PHE A  65     -17.245  -3.165  16.025  1.00 10.00      A   
ATOM    599  N   PRO A  66     -19.224  -3.953  16.748  1.00 10.00      A   
ATOM    600  CA  PRO A  66     -18.671  -5.126  17.411  1.00 10.00      A   
ATOM    601  CB  PRO A  66     -19.610  -5.273  18.609  1.00 10.00      A   
ATOM    602  CG  PRO A  66     -20.926  -4.709  18.159  1.00 10.00      A   
ATOM    603  CD  PRO A  66     -20.679  -3.885  16.918  1.00 10.00      A   
ATOM    604  C   PRO A  66     -18.724  -6.399  16.556  1.00 10.00      A   
ATOM    605  O   PRO A  66     -18.462  -7.495  17.051  1.00 10.00      A   
ATOM    606  N   LYS A  67     -19.068  -6.267  15.283  1.00 10.00      A   
ATOM    607  HN  LYS A  67     -19.278  -5.376  14.931  1.00 10.00      A   
ATOM    608  CA  LYS A  67     -19.155  -7.431  14.401  1.00 10.00      A   
ATOM    609  CB  LYS A  67     -20.613  -7.757  14.055  1.00 10.00      A   
ATOM    610  CG  LYS A  67     -21.319  -8.628  15.084  1.00 10.00      A   
ATOM    611  CD  LYS A  67     -22.636  -9.172  14.553  1.00 10.00      A   
ATOM    612  CE  LYS A  67     -23.283 -10.108  15.562  1.00 10.00      A   
ATOM    613  NZ  LYS A  67     -24.610 -10.604  15.105  1.00 10.00      A   
ATOM    614  HZ1 LYS A  67     -25.105 -11.080  15.890  1.00 10.00      A   
ATOM    615  HZ2 LYS A  67     -24.493 -11.284  14.327  1.00 10.00      A   
ATOM    616  HZ3 LYS A  67     -25.196  -9.815  14.771  1.00 10.00      A   
ATOM    617  C   LYS A  67     -18.338  -7.254  13.125  1.00 10.00      A   
ATOM    618  O   LYS A  67     -18.661  -7.837  12.089  1.00 10.00      A   
ATOM    619  N   VAL A  68     -17.280  -6.463  13.206  1.00 10.00      A   
ATOM    620  HN  VAL A  68     -17.076  -6.031  14.059  1.00 10.00      A   
ATOM    621  CA  VAL A  68     -16.419  -6.215  12.055  1.00 10.00      A   
ATOM    622  CB  VAL A  68     -15.574  -4.935  12.239  1.00 10.00      A   
ATOM    623  CG1 VAL A  68     -14.804  -4.605  10.971  1.00 10.00      A   
ATOM    624  CG2 VAL A  68     -16.460  -3.767  12.633  1.00 10.00      A   
ATOM    625  C   VAL A  68     -15.499  -7.409  11.796  1.00 10.00      A   
ATOM    626  O   VAL A  68     -15.001  -8.040  12.731  1.00 10.00      A   
ATOM    627  N   ARG A  69     -15.297  -7.724  10.524  1.00 10.00      A   
ATOM    628  HN  ARG A  69     -15.742  -7.194   9.825  1.00 10.00      A   
ATOM    629  CA  ARG A  69     -14.443  -8.835  10.131  1.00 10.00      A   
ATOM    630  CB  ARG A  69     -15.260  -9.911   9.416  1.00 10.00      A   
ATOM    631  CG  ARG A  69     -16.281 -10.600  10.306  1.00 10.00      A   
ATOM    632  CD  ARG A  69     -16.888 -11.807   9.614  1.00 10.00      A   
ATOM    633  NE  ARG A  69     -17.742 -12.577  10.515  1.00 10.00      A   
ATOM    634  HE  ARG A  69     -18.424 -12.080  11.026  1.00 10.00      A   
ATOM    635  CZ  ARG A  69     -17.662 -13.900  10.663  1.00 10.00      A   
ATOM    636  NH1 ARG A  69     -16.761 -14.601   9.983  1.00 10.00      A   
ATOM    637 HH11 ARG A  69     -16.704 -15.635  10.107  1.00 10.00      A   
ATOM    638 HH12 ARG A  69     -16.110 -14.122   9.311  1.00 10.00      A   
ATOM    639  NH2 ARG A  69     -18.481 -14.523  11.507  1.00 10.00      A   
ATOM    640 HH21 ARG A  69     -18.419 -15.559  11.630  1.00 10.00      A   
ATOM    641 HH22 ARG A  69     -19.196 -13.980  12.048  1.00 10.00      A   
ATOM    642  C   ARG A  69     -13.292  -8.366   9.242  1.00 10.00      A   
ATOM    643  O   ARG A  69     -12.274  -9.049   9.125  1.00 10.00      A   
ATOM    644  N   SER A  70     -13.456  -7.200   8.628  1.00 10.00      A   
ATOM    645  HN  SER A  70     -14.287  -6.700   8.762  1.00 10.00      A   
ATOM    646  CA  SER A  70     -12.439  -6.637   7.755  1.00 10.00      A   
ATOM    647  CB  SER A  70     -12.946  -6.641   6.306  1.00 10.00      A   
ATOM    648  OG  SER A  70     -11.922  -6.295   5.389  1.00 10.00      A   
ATOM    649  HG  SER A  70     -11.396  -7.076   5.191  1.00 10.00      A   
ATOM    650  C   SER A  70     -12.100  -5.213   8.194  1.00 10.00      A   
ATOM    651  O   SER A  70     -12.952  -4.321   8.153  1.00 10.00      A   
ATOM    652  N   VAL A  71     -10.862  -5.007   8.635  1.00 10.00      A   
ATOM    653  HN  VAL A  71     -10.227  -5.760   8.654  1.00 10.00      A   
ATOM    654  CA  VAL A  71     -10.422  -3.691   9.090  1.00 10.00      A   
ATOM    655  CB  VAL A  71     -10.178  -3.651  10.621  1.00 10.00      A   
ATOM    656  CG1 VAL A  71     -10.107  -2.216  11.118  1.00 10.00      A   
ATOM    657  CG2 VAL A  71     -11.244  -4.427  11.382  1.00 10.00      A   
ATOM    658  C   VAL A  71      -9.141  -3.254   8.376  1.00 10.00      A   
ATOM    659  O   VAL A  71      -8.111  -3.932   8.454  1.00 10.00      A   
ATOM    660  N   GLU A  72      -9.217  -2.124   7.681  1.00 10.00      A   
ATOM    661  HN  GLU A  72     -10.074  -1.642   7.649  1.00 10.00      A   
ATOM    662  CA  GLU A  72      -8.068  -1.568   6.972  1.00 10.00      A   
ATOM    663  CB  GLU A  72      -8.374  -1.391   5.477  1.00 10.00      A   
ATOM    664  CG  GLU A  72      -7.303  -0.625   4.711  1.00 10.00      A   
ATOM    665  CD  GLU A  72      -7.272  -0.951   3.230  1.00 10.00      A   
ATOM    666  OE1 GLU A  72      -8.300  -0.761   2.549  1.00 10.00      A   
ATOM    667  OE2 GLU A  72      -6.210  -1.390   2.738  1.00 10.00      A   
ATOM    668  C   GLU A  72      -7.689  -0.235   7.608  1.00 10.00      A   
ATOM    669  O   GLU A  72      -8.495   0.697   7.635  1.00 10.00      A   
ATOM    670  N   LEU A  73      -6.477  -0.152   8.138  1.00 10.00      A   
ATOM    671  HN  LEU A  73      -5.868  -0.924   8.079  1.00 10.00      A   
ATOM    672  CA  LEU A  73      -6.025   1.064   8.798  1.00 10.00      A   
ATOM    673  CB  LEU A  73      -5.864   0.834  10.307  1.00 10.00      A   
ATOM    674  CG  LEU A  73      -6.972   0.056  11.023  1.00 10.00      A   
ATOM    675  CD1 LEU A  73      -6.625  -1.424  11.108  1.00 10.00      A   
ATOM    676  CD2 LEU A  73      -7.202   0.627  12.412  1.00 10.00      A   
ATOM    677  C   LEU A  73      -4.711   1.578   8.224  1.00 10.00      A   
ATOM    678  O   LEU A  73      -3.823   0.800   7.876  1.00 10.00      A   
ATOM    679  N   LYS A  74      -4.599   2.895   8.128  1.00 10.00      A   
ATOM    680  HN  LYS A  74      -5.352   3.458   8.403  1.00 10.00      A   
ATOM    681  CA  LYS A  74      -3.391   3.534   7.625  1.00 10.00      A   
ATOM    682  CB  LYS A  74      -3.702   4.396   6.396  1.00 10.00      A   
ATOM    683  CG  LYS A  74      -4.345   3.619   5.254  1.00 10.00      A   
ATOM    684  CD  LYS A  74      -4.662   4.512   4.066  1.00 10.00      A   
ATOM    685  CE  LYS A  74      -5.317   3.716   2.944  1.00 10.00      A   
ATOM    686  NZ  LYS A  74      -5.446   4.509   1.696  1.00 10.00      A   
ATOM    687  HZ1 LYS A  74      -5.989   3.983   0.983  1.00 10.00      A   
ATOM    688  HZ2 LYS A  74      -4.502   4.716   1.310  1.00 10.00      A   
ATOM    689  HZ3 LYS A  74      -5.932   5.412   1.890  1.00 10.00      A   
ATOM    690  C   LYS A  74      -2.766   4.367   8.743  1.00 10.00      A   
ATOM    691  O   LYS A  74      -3.478   4.864   9.620  1.00 10.00      A   
ATOM    692  N   GLY A  75      -1.444   4.493   8.741  1.00 10.00      A   
ATOM    693  HN  GLY A  75      -0.915   4.072   8.027  1.00 10.00      A   
ATOM    694  CA  GLY A  75      -0.780   5.246   9.789  1.00 10.00      A   
ATOM    695  C   GLY A  75       0.106   6.367   9.286  1.00 10.00      A   
ATOM    696  O   GLY A  75      -0.328   7.517   9.210  1.00 10.00      A   
ATOM    697  N   LYS A  76       1.356   6.034   8.963  1.00 10.00      A   
ATOM    698  HN  LYS A  76       1.636   5.093   9.045  1.00 10.00      A   
ATOM    699  CA  LYS A  76       2.324   7.016   8.482  1.00 10.00      A   
ATOM    700  CB  LYS A  76       3.681   6.353   8.231  1.00 10.00      A   
ATOM    701  CG  LYS A  76       4.427   5.927   9.485  1.00 10.00      A   
ATOM    702  CD  LYS A  76       5.768   5.303   9.127  1.00 10.00      A   
ATOM    703  CE  LYS A  76       6.636   5.098  10.355  1.00 10.00      A   
ATOM    704  NZ  LYS A  76       8.030   4.732   9.989  1.00 10.00      A   
ATOM    705  HZ1 LYS A  76       8.087   3.721   9.738  1.00 10.00      A   
ATOM    706  HZ2 LYS A  76       8.669   4.914  10.786  1.00 10.00      A   
ATOM    707  HZ3 LYS A  76       8.348   5.295   9.175  1.00 10.00      A   
ATOM    708  C   LYS A  76       1.848   7.701   7.202  1.00 10.00      A   
ATOM    709  O   LYS A  76       1.241   7.070   6.338  1.00 10.00      A   
ATOM    710  N   PRO A  77       2.114   9.007   7.069  1.00 10.00      A   
ATOM    711  CA  PRO A  77       1.729   9.778   5.885  1.00 10.00      A   
ATOM    712  CB  PRO A  77       1.933  11.242   6.319  1.00 10.00      A   
ATOM    713  CG  PRO A  77       2.223  11.200   7.785  1.00 10.00      A   
ATOM    714  CD  PRO A  77       2.792   9.843   8.064  1.00 10.00      A   
ATOM    715  C   PRO A  77       2.629   9.458   4.689  1.00 10.00      A   
ATOM    716  O   PRO A  77       3.684   8.837   4.841  1.00 10.00      A   
ATOM    717  N   HIS A  78       2.208   9.898   3.507  1.00 10.00      A   
ATOM    718  HN  HIS A  78       1.360  10.390   3.463  1.00 10.00      A   
ATOM    719  CA  HIS A  78       2.951   9.675   2.266  1.00 10.00      A   
ATOM    720  CB  HIS A  78       2.215  10.373   1.111  1.00 10.00      A   
ATOM    721  CG  HIS A  78       2.917  10.356  -0.213  1.00 10.00      A   
ATOM    722  ND1 HIS A  78       3.045  11.466  -1.022  1.00 10.00      A   
ATOM    723  HD1 HIS A  78       2.692  12.376  -0.831  1.00 10.00      A   
ATOM    724  CD2 HIS A  78       3.527   9.339  -0.875  1.00 10.00      A   
ATOM    725  CE1 HIS A  78       3.707  11.096  -2.124  1.00 10.00      A   
ATOM    726  NE2 HIS A  78       4.024   9.812  -2.085  1.00 10.00      A   
ATOM    727  C   HIS A  78       4.393  10.183   2.367  1.00 10.00      A   
ATOM    728  O   HIS A  78       5.335   9.512   1.937  1.00 10.00      A   
ATOM    729  N   PHE A  79       4.564  11.354   2.967  1.00 10.00      A   
ATOM    730  HN  PHE A  79       3.778  11.832   3.311  1.00 10.00      A   
ATOM    731  CA  PHE A  79       5.883  11.960   3.112  1.00 10.00      A   
ATOM    732  CB  PHE A  79       5.775  13.428   3.517  1.00 10.00      A   
ATOM    733  CG  PHE A  79       5.824  14.378   2.352  1.00 10.00      A   
ATOM    734  CD1 PHE A  79       4.949  14.241   1.286  1.00 10.00      A   
ATOM    735  CD2 PHE A  79       6.748  15.407   2.325  1.00 10.00      A   
ATOM    736  CE1 PHE A  79       4.996  15.112   0.215  1.00 10.00      A   
ATOM    737  CE2 PHE A  79       6.800  16.282   1.258  1.00 10.00      A   
ATOM    738  CZ  PHE A  79       5.923  16.134   0.202  1.00 10.00      A   
ATOM    739  C   PHE A  79       6.806  11.191   4.061  1.00 10.00      A   
ATOM    740  O   PHE A  79       8.004  11.474   4.133  1.00 10.00      A   
ATOM    741  N   ALA A  80       6.264  10.210   4.771  1.00 10.00      A   
ATOM    742  HN  ALA A  80       5.308  10.010   4.668  1.00 10.00      A   
ATOM    743  CA  ALA A  80       7.065   9.415   5.692  1.00 10.00      A   
ATOM    744  CB  ALA A  80       6.187   8.751   6.741  1.00 10.00      A   
ATOM    745  C   ALA A  80       7.877   8.375   4.928  1.00 10.00      A   
ATOM    746  O   ALA A  80       8.900   7.892   5.414  1.00 10.00      A   
ATOM    747  N   ASP A  81       7.424   8.048   3.721  1.00 10.00      A   
ATOM    748  HN  ASP A  81       6.603   8.474   3.388  1.00 10.00      A   
ATOM    749  CA  ASP A  81       8.107   7.070   2.880  1.00 10.00      A   
ATOM    750  CB  ASP A  81       7.219   6.652   1.705  1.00 10.00      A   
ATOM    751  CG  ASP A  81       6.806   5.195   1.776  1.00 10.00      A   
ATOM    752  OD1 ASP A  81       7.674   4.317   1.569  1.00 10.00      A   
ATOM    753  OD2 ASP A  81       5.611   4.922   2.034  1.00 10.00      A   
ATOM    754  C   ASP A  81       9.423   7.632   2.360  1.00 10.00      A   
ATOM    755  O   ASP A  81      10.297   6.892   1.916  1.00 10.00      A   
ATOM    756  N   PHE A  82       9.557   8.953   2.419  1.00 10.00      A   
ATOM    757  HN  PHE A  82       8.816   9.492   2.777  1.00 10.00      A   
ATOM    758  CA  PHE A  82      10.769   9.622   1.958  1.00 10.00      A   
ATOM    759  CB  PHE A  82      10.421  10.974   1.329  1.00 10.00      A   
ATOM    760  CG  PHE A  82       9.306  10.911   0.322  1.00 10.00      A   
ATOM    761  CD1 PHE A  82       9.329   9.975  -0.700  1.00 10.00      A   
ATOM    762  CD2 PHE A  82       8.233  11.782   0.398  1.00 10.00      A   
ATOM    763  CE1 PHE A  82       8.305   9.907  -1.625  1.00 10.00      A   
ATOM    764  CE2 PHE A  82       7.206  11.723  -0.526  1.00 10.00      A   
ATOM    765  CZ  PHE A  82       7.242  10.783  -1.539  1.00 10.00      A   
ATOM    766  C   PHE A  82      11.742   9.815   3.118  1.00 10.00      A   
ATOM    767  O   PHE A  82      12.809  10.412   2.961  1.00 10.00      A   
ATOM    768  N   ASN A  83      11.349   9.300   4.283  1.00 10.00      A   
ATOM    769  HN  ASN A  83      10.484   8.841   4.325  1.00 10.00      A   
ATOM    770  CA  ASN A  83      12.156   9.381   5.501  1.00 10.00      A   
ATOM    771  CB  ASN A  83      13.498   8.657   5.336  1.00 10.00      A   
ATOM    772  CG  ASN A  83      13.403   7.176   5.678  1.00 10.00      A   
ATOM    773  OD1 ASN A  83      12.869   6.798   6.724  1.00 10.00      A   
ATOM    774  ND2 ASN A  83      13.907   6.325   4.795  1.00 10.00      A   
ATOM    775 HD21 ASN A  83      14.309   6.689   3.973  1.00 10.00      A   
ATOM    776 HD22 ASN A  83      13.848   5.365   4.990  1.00 10.00      A   
ATOM    777  C   ASN A  83      12.335  10.821   5.979  1.00 10.00      A   
ATOM    778  O   ASN A  83      13.374  11.190   6.531  1.00 10.00      A   
ATOM    779  N   LEU A  84      11.306  11.634   5.759  1.00 10.00      A   
ATOM    780  HN  LEU A  84      10.517  11.287   5.296  1.00 10.00      A   
ATOM    781  CA  LEU A  84      11.327  13.030   6.177  1.00 10.00      A   
ATOM    782  CB  LEU A  84      10.502  13.891   5.219  1.00 10.00      A   
ATOM    783  CG  LEU A  84      11.144  14.196   3.865  1.00 10.00      A   
ATOM    784  CD1 LEU A  84      10.156  14.904   2.952  1.00 10.00      A   
ATOM    785  CD2 LEU A  84      12.399  15.034   4.050  1.00 10.00      A   
ATOM    786  C   LEU A  84      10.791  13.165   7.595  1.00 10.00      A   
ATOM    787  O   LEU A  84      10.927  14.210   8.234  1.00 10.00      A   
ATOM    788  N   VAL A  85      10.178  12.094   8.073  1.00 10.00      A   
ATOM    789  HN  VAL A  85      10.107  11.299   7.508  1.00 10.00      A   
ATOM    790  CA  VAL A  85       9.622  12.053   9.415  1.00 10.00      A   
ATOM    791  CB  VAL A  85       8.181  11.490   9.413  1.00 10.00      A   
ATOM    792  CG1 VAL A  85       7.553  11.600  10.795  1.00 10.00      A   
ATOM    793  CG2 VAL A  85       7.321  12.202   8.378  1.00 10.00      A   
ATOM    794  C   VAL A  85      10.506  11.176  10.294  1.00 10.00      A   
ATOM    795  O   VAL A  85      10.720  10.002   9.987  1.00 10.00      A   
ATOM    796  N   PRO A  86      11.053  11.747  11.378  1.00 10.00      A   
ATOM    797  CA  PRO A  86      11.935  11.024  12.303  1.00 10.00      A   
ATOM    798  CB  PRO A  86      12.108  12.004  13.465  1.00 10.00      A   
ATOM    799  CG  PRO A  86      11.897  13.344  12.856  1.00 10.00      A   
ATOM    800  CD  PRO A  86      10.861  13.152  11.785  1.00 10.00      A   
ATOM    801  C   PRO A  86      11.315   9.727  12.806  1.00 10.00      A   
ATOM    802  O   PRO A  86      10.146   9.696  13.196  1.00 10.00      A   
ATOM    803  N   ASP A  87      12.105   8.660  12.777  1.00 10.00      A   
ATOM    804  HN  ASP A  87      13.016   8.755  12.432  1.00 10.00      A   
ATOM    805  CA  ASP A  87      11.649   7.353  13.233  1.00 10.00      A   
ATOM    806  CB  ASP A  87      12.730   6.291  13.014  1.00 10.00      A   
ATOM    807  CG  ASP A  87      13.050   6.067  11.551  1.00 10.00      A   
ATOM    808  OD1 ASP A  87      14.055   6.631  11.069  1.00 10.00      A   
ATOM    809  OD2 ASP A  87      12.307   5.321  10.877  1.00 10.00      A   
ATOM    810  C   ASP A  87      11.278   7.408  14.704  1.00 10.00      A   
ATOM    811  O   ASP A  87      12.018   7.967  15.517  1.00 10.00      A   
ATOM    812  N   GLY A  88      10.131   6.839  15.042  1.00 10.00      A   
ATOM    813  HN  GLY A  88       9.588   6.403  14.353  1.00 10.00      A   
ATOM    814  CA  GLY A  88       9.682   6.846  16.419  1.00 10.00      A   
ATOM    815  C   GLY A  88       8.542   7.820  16.643  1.00 10.00      A   
ATOM    816  O   GLY A  88       8.167   8.100  17.784  1.00 10.00      A   
ATOM    817  N   TRP A  89       7.997   8.338  15.548  1.00 10.00      A   
ATOM    818  HN  TRP A  89       8.351   8.075  14.673  1.00 10.00      A   
ATOM    819  CA  TRP A  89       6.894   9.290  15.611  1.00 10.00      A   
ATOM    820  CB  TRP A  89       6.676   9.945  14.238  1.00 10.00      A   
ATOM    821  CG  TRP A  89       5.374  10.680  14.103  1.00 10.00      A   
ATOM    822  CD1 TRP A  89       5.005  11.834  14.735  1.00 10.00      A   
ATOM    823  CD2 TRP A  89       4.267  10.306  13.277  1.00 10.00      A   
ATOM    824  NE1 TRP A  89       3.732  12.191  14.364  1.00 10.00      A   
ATOM    825  HE1 TRP A  89       3.238  12.983  14.693  1.00 10.00      A   
ATOM    826  CE2 TRP A  89       3.259  11.270  13.464  1.00 10.00      A   
ATOM    827  CE3 TRP A  89       4.031   9.245  12.398  1.00 10.00      A   
ATOM    828  CZ2 TRP A  89       2.034  11.205  12.805  1.00 10.00      A   
ATOM    829  CZ3 TRP A  89       2.817   9.183  11.745  1.00 10.00      A   
ATOM    830  CH2 TRP A  89       1.833  10.156  11.951  1.00 10.00      A   
ATOM    831  C   TRP A  89       5.612   8.623  16.112  1.00 10.00      A   
ATOM    832  O   TRP A  89       4.855   9.210  16.888  1.00 10.00      A   
ATOM    833  N   GLY A  90       5.383   7.392  15.683  1.00 10.00      A   
ATOM    834  HN  GLY A  90       6.032   6.961  15.087  1.00 10.00      A   
ATOM    835  CA  GLY A  90       4.194   6.675  16.097  1.00 10.00      A   
ATOM    836  C   GLY A  90       3.804   5.601  15.106  1.00 10.00      A   
ATOM    837  O   GLY A  90       4.665   5.030  14.435  1.00 10.00      A   
ATOM    838  N   GLY A  91       2.510   5.327  15.010  1.00 10.00      A   
ATOM    839  HN  GLY A  91       1.867   5.817  15.572  1.00 10.00      A   
ATOM    840  CA  GLY A  91       2.035   4.313  14.091  1.00 10.00      A   
ATOM    841  C   GLY A  91       2.048   2.934  14.714  1.00 10.00      A   
ATOM    842  O   GLY A  91       2.240   1.933  14.027  1.00 10.00      A   
ATOM    843  N   TYR A  92       1.843   2.880  16.020  1.00 10.00      A   
ATOM    844  HN  TYR A  92       1.683   3.714  16.514  1.00 10.00      A   
ATOM    845  CA  TYR A  92       1.837   1.616  16.738  1.00 10.00      A   
ATOM    846  CB  TYR A  92       2.301   1.808  18.180  1.00 10.00      A   
ATOM    847  CG  TYR A  92       3.802   1.901  18.330  1.00 10.00      A   
ATOM    848  CD1 TYR A  92       4.427   3.121  18.547  1.00 10.00      A   
ATOM    849  CD2 TYR A  92       4.593   0.761  18.265  1.00 10.00      A   
ATOM    850  CE1 TYR A  92       5.800   3.205  18.695  1.00 10.00      A   
ATOM    851  CE2 TYR A  92       5.963   0.834  18.410  1.00 10.00      A   
ATOM    852  CZ  TYR A  92       6.562   2.058  18.626  1.00 10.00      A   
ATOM    853  OH  TYR A  92       7.929   2.129  18.777  1.00 10.00      A   
ATOM    854  HH  TYR A  92       8.358   1.771  17.986  1.00 10.00      A   
ATOM    855  C   TYR A  92       0.459   0.971  16.706  1.00 10.00      A   
ATOM    856  O   TYR A  92      -0.516   1.538  17.196  1.00 10.00      A   
ATOM    857  N   VAL A  93       0.389  -0.220  16.132  1.00 10.00      A   
ATOM    858  HN  VAL A  93       1.205  -0.616  15.757  1.00 10.00      A   
ATOM    859  CA  VAL A  93      -0.869  -0.945  16.024  1.00 10.00      A   
ATOM    860  CB  VAL A  93      -0.929  -1.776  14.720  1.00 10.00      A   
ATOM    861  CG1 VAL A  93      -0.077  -3.033  14.817  1.00 10.00      A   
ATOM    862  CG2 VAL A  93      -2.367  -2.101  14.336  1.00 10.00      A   
ATOM    863  C   VAL A  93      -1.115  -1.840  17.243  1.00 10.00      A   
ATOM    864  O   VAL A  93      -2.136  -2.527  17.324  1.00 10.00      A   
ATOM    865  N   TYR A  94      -0.187  -1.814  18.198  1.00 10.00      A   
ATOM    866  HN  TYR A  94       0.591  -1.234  18.091  1.00 10.00      A   
ATOM    867  CA  TYR A  94      -0.307  -2.631  19.403  1.00 10.00      A   
ATOM    868  CB  TYR A  94       0.873  -2.442  20.370  1.00 10.00      A   
ATOM    869  CG  TYR A  94       0.715  -3.232  21.654  1.00 10.00      A   
ATOM    870  CD1 TYR A  94       0.841  -4.614  21.663  1.00 10.00      A   
ATOM    871  CD2 TYR A  94       0.416  -2.595  22.855  1.00 10.00      A   
ATOM    872  CE1 TYR A  94       0.675  -5.343  22.825  1.00 10.00      A   
ATOM    873  CE2 TYR A  94       0.253  -3.315  24.024  1.00 10.00      A   
ATOM    874  CZ  TYR A  94       0.382  -4.688  24.003  1.00 10.00      A   
ATOM    875  OH  TYR A  94       0.206  -5.409  25.164  1.00 10.00      A   
ATOM    876  HH  TYR A  94      -0.682  -5.223  25.520  1.00 10.00      A   
ATOM    877  C   TYR A  94      -1.651  -2.455  20.118  1.00 10.00      A   
ATOM    878  O   TYR A  94      -2.363  -3.440  20.326  1.00 10.00      A   
ATOM    879  N   PRO A  95      -2.031  -1.212  20.507  1.00 10.00      A   
ATOM    880  CA  PRO A  95      -3.304  -0.961  21.199  1.00 10.00      A   
ATOM    881  CB  PRO A  95      -3.380   0.567  21.267  1.00 10.00      A   
ATOM    882  CG  PRO A  95      -1.961   1.011  21.221  1.00 10.00      A   
ATOM    883  CD  PRO A  95      -1.256   0.034  20.324  1.00 10.00      A   
ATOM    884  C   PRO A  95      -4.492  -1.515  20.419  1.00 10.00      A   
ATOM    885  O   PRO A  95      -5.441  -2.042  21.003  1.00 10.00      A   
ATOM    886  N   TRP A  96      -4.413  -1.417  19.096  1.00 10.00      A   
ATOM    887  HN  TRP A  96      -3.616  -1.009  18.700  1.00 10.00      A   
ATOM    888  CA  TRP A  96      -5.466  -1.906  18.218  1.00 10.00      A   
ATOM    889  CB  TRP A  96      -5.211  -1.458  16.777  1.00 10.00      A   
ATOM    890  CG  TRP A  96      -5.336   0.022  16.582  1.00 10.00      A   
ATOM    891  CD1 TRP A  96      -4.343   0.952  16.687  1.00 10.00      A   
ATOM    892  CD2 TRP A  96      -6.530   0.744  16.257  1.00 10.00      A   
ATOM    893  NE1 TRP A  96      -4.843   2.207  16.449  1.00 10.00      A   
ATOM    894  HE1 TRP A  96      -4.326   3.041  16.468  1.00 10.00      A   
ATOM    895  CE2 TRP A  96      -6.183   2.107  16.179  1.00 10.00      A   
ATOM    896  CE3 TRP A  96      -7.855   0.370  16.023  1.00 10.00      A   
ATOM    897  CZ2 TRP A  96      -7.117   3.096  15.878  1.00 10.00      A   
ATOM    898  CZ3 TRP A  96      -8.780   1.354  15.723  1.00 10.00      A   
ATOM    899  CH2 TRP A  96      -8.406   2.700  15.653  1.00 10.00      A   
ATOM    900  C   TRP A  96      -5.562  -3.424  18.286  1.00 10.00      A   
ATOM    901  O   TRP A  96      -6.619  -3.972  18.587  1.00 10.00      A   
ATOM    902  N   ILE A  97      -4.444  -4.097  18.032  1.00 10.00      A   
ATOM    903  HN  ILE A  97      -3.623  -3.597  17.816  1.00 10.00      A   
ATOM    904  CA  ILE A  97      -4.399  -5.557  18.064  1.00 10.00      A   
ATOM    905  CB  ILE A  97      -2.985  -6.090  17.736  1.00 10.00      A   
ATOM    906  CG1 ILE A  97      -2.538  -5.614  16.348  1.00 10.00      A   
ATOM    907  CG2 ILE A  97      -2.940  -7.612  17.821  1.00 10.00      A   
ATOM    908  CD1 ILE A  97      -3.466  -6.025  15.221  1.00 10.00      A   
ATOM    909  C   ILE A  97      -4.836  -6.081  19.430  1.00 10.00      A   
ATOM    910  O   ILE A  97      -5.560  -7.075  19.526  1.00 10.00      A   
ATOM    911  N   GLU A  98      -4.420  -5.387  20.481  1.00 10.00      A   
ATOM    912  HN  GLU A  98      -3.856  -4.591  20.335  1.00 10.00      A   
ATOM    913  CA  GLU A  98      -4.756  -5.774  21.845  1.00 10.00      A   
ATOM    914  CB  GLU A  98      -3.950  -4.948  22.837  1.00 10.00      A   
ATOM    915  CG  GLU A  98      -4.161  -5.351  24.282  1.00 10.00      A   
ATOM    916  CD  GLU A  98      -3.370  -4.490  25.231  1.00 10.00      A   
ATOM    917  OE1 GLU A  98      -2.383  -4.992  25.812  1.00 10.00      A   
ATOM    918  OE2 GLU A  98      -3.730  -3.306  25.394  1.00 10.00      A   
ATOM    919  C   GLU A  98      -6.251  -5.626  22.137  1.00 10.00      A   
ATOM    920  O   GLU A  98      -6.835  -6.438  22.856  1.00 10.00      A   
ATOM    921  N   ALA A  99      -6.865  -4.583  21.595  1.00 10.00      A   
ATOM    922  HN  ALA A  99      -6.347  -3.950  21.048  1.00 10.00      A   
ATOM    923  CA  ALA A  99      -8.287  -4.344  21.804  1.00 10.00      A   
ATOM    924  CB  ALA A  99      -8.622  -2.885  21.544  1.00 10.00      A   
ATOM    925  C   ALA A  99      -9.131  -5.252  20.912  1.00 10.00      A   
ATOM    926  O   ALA A  99     -10.212  -5.699  21.298  1.00 10.00      A   
ATOM    927  N   MET A 100      -8.626  -5.523  19.717  1.00 10.00      A   
ATOM    928  HN  MET A 100      -7.761  -5.128  19.467  1.00 10.00      A   
ATOM    929  CA  MET A 100      -9.320  -6.366  18.753  1.00 10.00      A   
ATOM    930  CB  MET A 100      -8.696  -6.224  17.362  1.00 10.00      A   
ATOM    931  CG  MET A 100      -8.922  -4.866  16.718  1.00 10.00      A   
ATOM    932  SD  MET A 100      -7.920  -4.624  15.240  1.00 10.00      A   
ATOM    933  CE  MET A 100      -8.443  -2.985  14.743  1.00 10.00      A   
ATOM    934  C   MET A 100      -9.331  -7.833  19.173  1.00 10.00      A   
ATOM    935  O   MET A 100     -10.324  -8.525  18.970  1.00 10.00      A   
ATOM    936  N   SER A 101      -8.236  -8.298  19.774  1.00 10.00      A   
ATOM    937  HN  SER A 101      -7.483  -7.691  19.935  1.00 10.00      A   
ATOM    938  CA  SER A 101      -8.128  -9.695  20.200  1.00 10.00      A   
ATOM    939  CB  SER A 101      -6.732  -9.993  20.755  1.00 10.00      A   
ATOM    940  OG  SER A 101      -6.157  -8.841  21.342  1.00 10.00      A   
ATOM    941  HG  SER A 101      -5.787  -8.277  20.646  1.00 10.00      A   
ATOM    942  C   SER A 101      -9.203 -10.087  21.212  1.00 10.00      A   
ATOM    943  O   SER A 101      -9.689 -11.219  21.205  1.00 10.00      A   
ATOM    944  N   SER A 102      -9.578  -9.151  22.067  1.00 10.00      A   
ATOM    945  HN  SER A 102      -9.160  -8.266  22.025  1.00 10.00      A   
ATOM    946  CA  SER A 102     -10.588  -9.404  23.083  1.00 10.00      A   
ATOM    947  CB  SER A 102     -10.178  -8.725  24.392  1.00 10.00      A   
ATOM    948  OG  SER A 102      -9.397  -7.568  24.132  1.00 10.00      A   
ATOM    949  HG  SER A 102      -9.930  -6.779  24.294  1.00 10.00      A   
ATOM    950  C   SER A 102     -11.968  -8.918  22.639  1.00 10.00      A   
ATOM    951  O   SER A 102     -12.879  -8.763  23.457  1.00 10.00      A   
ATOM    952  N   SER A 103     -12.127  -8.689  21.342  1.00 10.00      A   
ATOM    953  HN  SER A 103     -11.378  -8.848  20.731  1.00 10.00      A   
ATOM    954  CA  SER A 103     -13.394  -8.209  20.813  1.00 10.00      A   
ATOM    955  CB  SER A 103     -13.332  -6.696  20.589  1.00 10.00      A   
ATOM    956  OG  SER A 103     -12.916  -6.025  21.768  1.00 10.00      A   
ATOM    957  HG  SER A 103     -11.978  -5.791  21.690  1.00 10.00      A   
ATOM    958  C   SER A 103     -13.812  -8.930  19.527  1.00 10.00      A   
ATOM    959  O   SER A 103     -14.816  -9.643  19.505  1.00 10.00      A   
ATOM    960  N   TYR A 104     -13.039  -8.754  18.462  1.00 10.00      A   
ATOM    961  HN  TYR A 104     -12.223  -8.213  18.545  1.00 10.00      A   
ATOM    962  CA  TYR A 104     -13.357  -9.376  17.177  1.00 10.00      A   
ATOM    963  CB  TYR A 104     -12.768  -8.571  16.016  1.00 10.00      A   
ATOM    964  CG  TYR A 104     -13.207  -7.126  15.957  1.00 10.00      A   
ATOM    965  CD1 TYR A 104     -12.275  -6.099  16.029  1.00 10.00      A   
ATOM    966  CD2 TYR A 104     -14.546  -6.785  15.817  1.00 10.00      A   
ATOM    967  CE1 TYR A 104     -12.663  -4.775  15.962  1.00 10.00      A   
ATOM    968  CE2 TYR A 104     -14.943  -5.463  15.752  1.00 10.00      A   
ATOM    969  CZ  TYR A 104     -14.000  -4.460  15.824  1.00 10.00      A   
ATOM    970  OH  TYR A 104     -14.392  -3.140  15.745  1.00 10.00      A   
ATOM    971  HH  TYR A 104     -15.344  -3.072  15.926  1.00 10.00      A   
ATOM    972  C   TYR A 104     -12.855 -10.814  17.111  1.00 10.00      A   
ATOM    973  O   TYR A 104     -11.883 -11.112  16.415  1.00 10.00      A   
ATOM    974  N   THR A 105     -13.531 -11.709  17.813  1.00 10.00      A   
ATOM    975  HN  THR A 105     -14.313 -11.425  18.337  1.00 10.00      A   
ATOM    976  CA  THR A 105     -13.150 -13.110  17.834  1.00 10.00      A   
ATOM    977  CB  THR A 105     -13.964 -13.858  18.898  1.00 10.00      A   
ATOM    978  OG1 THR A 105     -14.922 -12.952  19.472  1.00 10.00      A   
ATOM    979  HG1 THR A 105     -15.689 -13.452  19.783  1.00 10.00      A   
ATOM    980  CG2 THR A 105     -13.049 -14.385  19.991  1.00 10.00      A   
ATOM    981  C   THR A 105     -13.378 -13.764  16.474  1.00 10.00      A   
ATOM    982  O   THR A 105     -12.875 -14.855  16.202  1.00 10.00      A   
ATOM    983  N   TRP A 106     -14.128 -13.085  15.617  1.00 10.00      A   
ATOM    984  HN  TRP A 106     -14.498 -12.221  15.890  1.00 10.00      A   
ATOM    985  CA  TRP A 106     -14.425 -13.596  14.286  1.00 10.00      A   
ATOM    986  CB  TRP A 106     -15.936 -13.649  14.057  1.00 10.00      A   
ATOM    987  CG  TRP A 106     -16.661 -14.476  15.072  1.00 10.00      A   
ATOM    988  CD1 TRP A 106     -17.311 -14.024  16.183  1.00 10.00      A   
ATOM    989  CD2 TRP A 106     -16.805 -15.899  15.076  1.00 10.00      A   
ATOM    990  NE1 TRP A 106     -17.851 -15.078  16.876  1.00 10.00      A   
ATOM    991  HE1 TRP A 106     -18.369 -15.007  17.708  1.00 10.00      A   
ATOM    992  CE2 TRP A 106     -17.557 -16.240  16.216  1.00 10.00      A   
ATOM    993  CE3 TRP A 106     -16.374 -16.918  14.223  1.00 10.00      A   
ATOM    994  CZ2 TRP A 106     -17.887 -17.554  16.528  1.00 10.00      A   
ATOM    995  CZ3 TRP A 106     -16.704 -18.223  14.534  1.00 10.00      A   
ATOM    996  CH2 TRP A 106     -17.453 -18.529  15.675  1.00 10.00      A   
ATOM    997  C   TRP A 106     -13.751 -12.762  13.199  1.00 10.00      A   
ATOM    998  O   TRP A 106     -14.187 -12.760  12.049  1.00 10.00      A   
ATOM    999  N   LEU A 107     -12.683 -12.066  13.558  1.00 10.00      A   
ATOM   1000  HN  LEU A 107     -12.365 -12.121  14.484  1.00 10.00      A   
ATOM   1001  CA  LEU A 107     -11.958 -11.236  12.601  1.00 10.00      A   
ATOM   1002  CB  LEU A 107     -10.956 -10.339  13.332  1.00 10.00      A   
ATOM   1003  CG  LEU A 107     -10.414  -9.142  12.549  1.00 10.00      A   
ATOM   1004  CD1 LEU A 107     -11.506  -8.110  12.312  1.00 10.00      A   
ATOM   1005  CD2 LEU A 107      -9.238  -8.518  13.281  1.00 10.00      A   
ATOM   1006  C   LEU A 107     -11.238 -12.117  11.584  1.00 10.00      A   
ATOM   1007  O   LEU A 107     -10.679 -13.153  11.951  1.00 10.00      A   
ATOM   1008  N   GLU A 108     -11.248 -11.712  10.315  1.00 10.00      A   
ATOM   1009  HN  GLU A 108     -11.695 -10.873  10.079  1.00 10.00      A   
ATOM   1010  CA  GLU A 108     -10.607 -12.504   9.267  1.00 10.00      A   
ATOM   1011  CB  GLU A 108     -11.650 -13.297   8.468  1.00 10.00      A   
ATOM   1012  CG  GLU A 108     -12.905 -12.519   8.094  1.00 10.00      A   
ATOM   1013  CD  GLU A 108     -13.974 -13.405   7.478  1.00 10.00      A   
ATOM   1014  OE1 GLU A 108     -13.967 -13.587   6.240  1.00 10.00      A   
ATOM   1015  OE2 GLU A 108     -14.825 -13.934   8.226  1.00 10.00      A   
ATOM   1016  C   GLU A 108      -9.715 -11.687   8.327  1.00 10.00      A   
ATOM   1017  O   GLU A 108      -8.778 -12.229   7.736  1.00 10.00      A   
ATOM   1018  N   GLU A 109     -10.001 -10.401   8.173  1.00 10.00      A   
ATOM   1019  HN  GLU A 109     -10.749 -10.009   8.665  1.00 10.00      A   
ATOM   1020  CA  GLU A 109      -9.216  -9.560   7.281  1.00 10.00      A   
ATOM   1021  CB  GLU A 109     -10.078  -9.040   6.131  1.00 10.00      A   
ATOM   1022  CG  GLU A 109     -10.400 -10.084   5.074  1.00 10.00      A   
ATOM   1023  CD  GLU A 109     -10.806  -9.460   3.752  1.00 10.00      A   
ATOM   1024  OE1 GLU A 109     -10.066  -8.588   3.245  1.00 10.00      A   
ATOM   1025  OE2 GLU A 109     -11.866  -9.839   3.210  1.00 10.00      A   
ATOM   1026  C   GLU A 109      -8.557  -8.398   8.017  1.00 10.00      A   
ATOM   1027  O   GLU A 109      -9.241  -7.541   8.582  1.00 10.00      A   
ATOM   1028  N   ILE A 110      -7.228  -8.387   8.009  1.00 10.00      A   
ATOM   1029  HN  ILE A 110      -6.747  -9.115   7.552  1.00 10.00      A   
ATOM   1030  CA  ILE A 110      -6.452  -7.334   8.654  1.00 10.00      A   
ATOM   1031  CB  ILE A 110      -5.542  -7.905   9.766  1.00 10.00      A   
ATOM   1032  CG1 ILE A 110      -6.373  -8.646  10.816  1.00 10.00      A   
ATOM   1033  CG2 ILE A 110      -4.732  -6.794  10.418  1.00 10.00      A   
ATOM   1034  CD1 ILE A 110      -5.546  -9.423  11.817  1.00 10.00      A   
ATOM   1035  C   ILE A 110      -5.580  -6.622   7.622  1.00 10.00      A   
ATOM   1036  O   ILE A 110      -4.705  -7.236   7.006  1.00 10.00      A   
ATOM   1037  N   ARG A 111      -5.827  -5.333   7.424  1.00 10.00      A   
ATOM   1038  HN  ARG A 111      -6.540  -4.893   7.942  1.00 10.00      A   
ATOM   1039  CA  ARG A 111      -5.059  -4.549   6.463  1.00 10.00      A   
ATOM   1040  CB  ARG A 111      -5.936  -4.118   5.287  1.00 10.00      A   
ATOM   1041  CG  ARG A 111      -6.636  -5.270   4.587  1.00 10.00      A   
ATOM   1042  CD  ARG A 111      -7.496  -4.783   3.435  1.00 10.00      A   
ATOM   1043  NE  ARG A 111      -8.246  -5.880   2.825  1.00 10.00      A   
ATOM   1044  HE  ARG A 111      -8.788  -6.438   3.423  1.00 10.00      A   
ATOM   1045  CZ  ARG A 111      -8.221  -6.176   1.532  1.00 10.00      A   
ATOM   1046  NH1 ARG A 111      -7.481  -5.463   0.692  1.00 10.00      A   
ATOM   1047 HH11 ARG A 111      -6.908  -4.666   1.048  1.00 10.00      A   
ATOM   1048 HH12 ARG A 111      -7.463  -5.697  -0.324  1.00 10.00      A   
ATOM   1049  NH2 ARG A 111      -8.933  -7.202   1.081  1.00 10.00      A   
ATOM   1050 HH21 ARG A 111      -9.511  -7.776   1.751  1.00 10.00      A   
ATOM   1051 HH22 ARG A 111      -8.923  -7.450   0.069  1.00 10.00      A   
ATOM   1052  C   ARG A 111      -4.434  -3.331   7.137  1.00 10.00      A   
ATOM   1053  O   ARG A 111      -5.102  -2.614   7.884  1.00 10.00      A   
ATOM   1054  N   LEU A 112      -3.153  -3.111   6.877  1.00 10.00      A   
ATOM   1055  HN  LEU A 112      -2.677  -3.717   6.264  1.00 10.00      A   
ATOM   1056  CA  LEU A 112      -2.430  -1.993   7.457  1.00 10.00      A   
ATOM   1057  CB  LEU A 112      -1.682  -2.433   8.720  1.00 10.00      A   
ATOM   1058  CG  LEU A 112      -2.532  -2.713   9.963  1.00 10.00      A   
ATOM   1059  CD1 LEU A 112      -1.757  -3.562  10.959  1.00 10.00      A   
ATOM   1060  CD2 LEU A 112      -2.976  -1.410  10.609  1.00 10.00      A   
ATOM   1061  C   LEU A 112      -1.436  -1.406   6.457  1.00 10.00      A   
ATOM   1062  O   LEU A 112      -0.655  -2.131   5.839  1.00 10.00      A   
ATOM   1063  N   LYS A 113      -1.480  -0.094   6.289  1.00 10.00      A   
ATOM   1064  HN  LYS A 113      -2.150   0.429   6.783  1.00 10.00      A   
ATOM   1065  CA  LYS A 113      -0.564   0.590   5.387  1.00 10.00      A   
ATOM   1066  CB  LYS A 113      -1.304   1.267   4.224  1.00 10.00      A   
ATOM   1067  CG  LYS A 113      -0.378   1.751   3.112  1.00 10.00      A   
ATOM   1068  CD  LYS A 113      -1.095   2.653   2.117  1.00 10.00      A   
ATOM   1069  CE  LYS A 113      -0.106   3.321   1.166  1.00 10.00      A   
ATOM   1070  NZ  LYS A 113      -0.720   4.441   0.401  1.00 10.00      A   
ATOM   1071  HZ1 LYS A 113      -1.324   5.015   1.027  1.00 10.00      A   
ATOM   1072  HZ2 LYS A 113      -1.301   4.072  -0.373  1.00 10.00      A   
ATOM   1073  HZ3 LYS A 113       0.020   5.057  -0.001  1.00 10.00      A   
ATOM   1074  C   LYS A 113       0.265   1.612   6.161  1.00 10.00      A   
ATOM   1075  O   LYS A 113      -0.286   2.503   6.814  1.00 10.00      A   
ATOM   1076  N   ARG A 114       1.586   1.459   6.090  1.00 10.00      A   
ATOM   1077  HN  ARG A 114       1.945   0.709   5.565  1.00 10.00      A   
ATOM   1078  CA  ARG A 114       2.520   2.349   6.770  1.00 10.00      A   
ATOM   1079  CB  ARG A 114       2.433   3.778   6.213  1.00 10.00      A   
ATOM   1080  CG  ARG A 114       2.890   3.921   4.768  1.00 10.00      A   
ATOM   1081  CD  ARG A 114       2.578   5.309   4.233  1.00 10.00      A   
ATOM   1082  NE  ARG A 114       3.094   5.512   2.882  1.00 10.00      A   
ATOM   1083  HE  ARG A 114       4.033   5.240   2.708  1.00 10.00      A   
ATOM   1084  CZ  ARG A 114       2.386   6.035   1.883  1.00 10.00      A   
ATOM   1085  NH1 ARG A 114       1.126   6.409   2.056  1.00 10.00      A   
ATOM   1086 HH11 ARG A 114       0.658   6.307   2.981  1.00 10.00      A   
ATOM   1087 HH12 ARG A 114       0.591   6.814   1.245  1.00 10.00      A   
ATOM   1088  NH2 ARG A 114       2.946   6.182   0.695  1.00 10.00      A   
ATOM   1089 HH21 ARG A 114       3.934   5.893   0.541  1.00 10.00      A   
ATOM   1090 HH22 ARG A 114       2.385   6.590  -0.097  1.00 10.00      A   
ATOM   1091  C   ARG A 114       2.295   2.333   8.281  1.00 10.00      A   
ATOM   1092  O   ARG A 114       1.989   3.361   8.888  1.00 10.00      A   
ATOM   1093  N   MET A 115       2.438   1.155   8.885  1.00 10.00      A   
ATOM   1094  HN  MET A 115       2.685   0.367   8.353  1.00 10.00      A   
ATOM   1095  CA  MET A 115       2.239   1.003  10.321  1.00 10.00      A   
ATOM   1096  CB  MET A 115       0.870   0.374  10.612  1.00 10.00      A   
ATOM   1097  CG  MET A 115      -0.300   1.335  10.488  1.00 10.00      A   
ATOM   1098  SD  MET A 115      -0.385   2.518  11.849  1.00 10.00      A   
ATOM   1099  CE  MET A 115      -0.954   1.462  13.178  1.00 10.00      A   
ATOM   1100  C   MET A 115       3.341   0.158  10.950  1.00 10.00      A   
ATOM   1101  O   MET A 115       3.992  -0.642  10.274  1.00 10.00      A   
ATOM   1102  N   VAL A 116       3.543   0.347  12.246  1.00 10.00      A   
ATOM   1103  HN  VAL A 116       2.995   1.009  12.724  1.00 10.00      A   
ATOM   1104  CA  VAL A 116       4.548  -0.397  12.987  1.00 10.00      A   
ATOM   1105  CB  VAL A 116       5.269   0.488  14.025  1.00 10.00      A   
ATOM   1106  CG1 VAL A 116       6.389  -0.289  14.704  1.00 10.00      A   
ATOM   1107  CG2 VAL A 116       5.818   1.743  13.362  1.00 10.00      A   
ATOM   1108  C   VAL A 116       3.901  -1.584  13.695  1.00 10.00      A   
ATOM   1109  O   VAL A 116       3.083  -1.415  14.609  1.00 10.00      A   
ATOM   1110  N   VAL A 117       4.266  -2.780  13.258  1.00 10.00      A   
ATOM   1111  HN  VAL A 117       4.941  -2.839  12.545  1.00 10.00      A   
ATOM   1112  CA  VAL A 117       3.733  -4.011  13.821  1.00 10.00      A   
ATOM   1113  CB  VAL A 117       2.938  -4.818  12.769  1.00 10.00      A   
ATOM   1114  CG1 VAL A 117       2.137  -5.928  13.434  1.00 10.00      A   
ATOM   1115  CG2 VAL A 117       2.030  -3.914  11.947  1.00 10.00      A   
ATOM   1116  C   VAL A 117       4.884  -4.876  14.319  1.00 10.00      A   
ATOM   1117  O   VAL A 117       5.717  -5.314  13.531  1.00 10.00      A   
ATOM   1118  N   THR A 118       4.944  -5.102  15.621  1.00 10.00      A   
ATOM   1119  HN  THR A 118       4.266  -4.712  16.212  1.00 10.00      A   
ATOM   1120  CA  THR A 118       5.997  -5.920  16.198  1.00 10.00      A   
ATOM   1121  CB  THR A 118       6.266  -5.518  17.659  1.00 10.00      A   
ATOM   1122  OG1 THR A 118       5.096  -4.894  18.212  1.00 10.00      A   
ATOM   1123  HG1 THR A 118       4.905  -5.279  19.077  1.00 10.00      A   
ATOM   1124  CG2 THR A 118       7.437  -4.551  17.732  1.00 10.00      A   
ATOM   1125  C   THR A 118       5.635  -7.404  16.122  1.00 10.00      A   
ATOM   1126  O   THR A 118       4.460  -7.758  15.966  1.00 10.00      A   
ATOM   1127  N   ASP A 119       6.646  -8.263  16.226  1.00 10.00      A   
ATOM   1128  HN  ASP A 119       7.558  -7.913  16.340  1.00 10.00      A   
ATOM   1129  CA  ASP A 119       6.444  -9.714  16.166  1.00 10.00      A   
ATOM   1130  CB  ASP A 119       7.767 -10.466  16.364  1.00 10.00      A   
ATOM   1131  CG  ASP A 119       8.786 -10.197  15.273  1.00 10.00      A   
ATOM   1132  OD1 ASP A 119       9.665  -9.337  15.472  1.00 10.00      A   
ATOM   1133  OD2 ASP A 119       8.722 -10.848  14.214  1.00 10.00      A   
ATOM   1134  C   ASP A 119       5.432 -10.168  17.213  1.00 10.00      A   
ATOM   1135  O   ASP A 119       4.599 -11.038  16.954  1.00 10.00      A   
ATOM   1136  N   ASP A 120       5.502  -9.552  18.391  1.00 10.00      A   
ATOM   1137  HN  ASP A 120       6.187  -8.863  18.522  1.00 10.00      A   
ATOM   1138  CA  ASP A 120       4.599  -9.870  19.493  1.00 10.00      A   
ATOM   1139  CB  ASP A 120       4.964  -9.039  20.724  1.00 10.00      A   
ATOM   1140  CG  ASP A 120       4.015  -9.233  21.886  1.00 10.00      A   
ATOM   1141  OD1 ASP A 120       4.007 -10.329  22.482  1.00 10.00      A   
ATOM   1142  OD2 ASP A 120       3.299  -8.269  22.229  1.00 10.00      A   
ATOM   1143  C   ASP A 120       3.145  -9.626  19.099  1.00 10.00      A   
ATOM   1144  O   ASP A 120       2.263 -10.413  19.436  1.00 10.00      A   
ATOM   1145  N   CYS A 121       2.906  -8.547  18.357  1.00 10.00      A   
ATOM   1146  HN  CYS A 121       3.655  -7.966  18.099  1.00 10.00      A   
ATOM   1147  CA  CYS A 121       1.558  -8.217  17.906  1.00 10.00      A   
ATOM   1148  CB  CYS A 121       1.534  -6.854  17.214  1.00 10.00      A   
ATOM   1149  SG  CYS A 121       2.051  -5.478  18.264  1.00 10.00      A   
ATOM   1150  HG  CYS A 121       2.591  -5.986  19.362  1.00 10.00      A   
ATOM   1151  C   CYS A 121       1.041  -9.294  16.958  1.00 10.00      A   
ATOM   1152  O   CYS A 121      -0.142  -9.633  16.970  1.00 10.00      A   
ATOM   1153  N   LEU A 122       1.945  -9.838  16.151  1.00 10.00      A   
ATOM   1154  HN  LEU A 122       2.877  -9.534  16.204  1.00 10.00      A   
ATOM   1155  CA  LEU A 122       1.592 -10.884  15.203  1.00 10.00      A   
ATOM   1156  CB  LEU A 122       2.748 -11.156  14.241  1.00 10.00      A   
ATOM   1157  CG  LEU A 122       3.114 -10.013  13.292  1.00 10.00      A   
ATOM   1158  CD1 LEU A 122       4.382 -10.342  12.522  1.00 10.00      A   
ATOM   1159  CD2 LEU A 122       1.969  -9.727  12.334  1.00 10.00      A   
ATOM   1160  C   LEU A 122       1.206 -12.158  15.941  1.00 10.00      A   
ATOM   1161  O   LEU A 122       0.256 -12.844  15.557  1.00 10.00      A   
ATOM   1162  N   GLU A 123       1.944 -12.468  17.007  1.00 10.00      A   
ATOM   1163  HN  GLU A 123       2.704 -11.894  17.250  1.00 10.00      A   
ATOM   1164  CA  GLU A 123       1.658 -13.651  17.812  1.00 10.00      A   
ATOM   1165  CB  GLU A 123       2.675 -13.811  18.948  1.00 10.00      A   
ATOM   1166  CG  GLU A 123       4.104 -14.047  18.489  1.00 10.00      A   
ATOM   1167  CD  GLU A 123       4.985 -14.605  19.586  1.00 10.00      A   
ATOM   1168  OE1 GLU A 123       5.049 -14.001  20.680  1.00 10.00      A   
ATOM   1169  OE2 GLU A 123       5.625 -15.655  19.360  1.00 10.00      A   
ATOM   1170  C   GLU A 123       0.251 -13.558  18.393  1.00 10.00      A   
ATOM   1171  O   GLU A 123      -0.490 -14.545  18.427  1.00 10.00      A   
ATOM   1172  N   LEU A 124      -0.105 -12.358  18.841  1.00 10.00      A   
ATOM   1173  HN  LEU A 124       0.545 -11.622  18.796  1.00 10.00      A   
ATOM   1174  CA  LEU A 124      -1.422 -12.107  19.412  1.00 10.00      A   
ATOM   1175  CB  LEU A 124      -1.542 -10.651  19.873  1.00 10.00      A   
ATOM   1176  CG  LEU A 124      -0.629 -10.224  21.025  1.00 10.00      A   
ATOM   1177  CD1 LEU A 124      -0.743  -8.725  21.270  1.00 10.00      A   
ATOM   1178  CD2 LEU A 124      -0.960 -11.002  22.289  1.00 10.00      A   
ATOM   1179  C   LEU A 124      -2.509 -12.416  18.390  1.00 10.00      A   
ATOM   1180  O   LEU A 124      -3.521 -13.033  18.716  1.00 10.00      A   
ATOM   1181  N   ILE A 125      -2.272 -12.004  17.152  1.00 10.00      A   
ATOM   1182  HN  ILE A 125      -1.431 -11.535  16.962  1.00 10.00      A   
ATOM   1183  CA  ILE A 125      -3.216 -12.227  16.064  1.00 10.00      A   
ATOM   1184  CB  ILE A 125      -2.727 -11.541  14.765  1.00 10.00      A   
ATOM   1185  CG1 ILE A 125      -2.722 -10.020  14.926  1.00 10.00      A   
ATOM   1186  CG2 ILE A 125      -3.573 -11.953  13.566  1.00 10.00      A   
ATOM   1187  CD1 ILE A 125      -2.025  -9.289  13.799  1.00 10.00      A   
ATOM   1188  C   ILE A 125      -3.397 -13.720  15.801  1.00 10.00      A   
ATOM   1189  O   ILE A 125      -4.522 -14.220  15.756  1.00 10.00      A   
ATOM   1190  N   ALA A 126      -2.277 -14.420  15.662  1.00 10.00      A   
ATOM   1191  HN  ALA A 126      -1.415 -13.955  15.752  1.00 10.00      A   
ATOM   1192  CA  ALA A 126      -2.276 -15.852  15.378  1.00 10.00      A   
ATOM   1193  CB  ALA A 126      -0.848 -16.364  15.244  1.00 10.00      A   
ATOM   1194  C   ALA A 126      -3.034 -16.676  16.416  1.00 10.00      A   
ATOM   1195  O   ALA A 126      -3.721 -17.638  16.068  1.00 10.00      A   
ATOM   1196  N   LYS A 127      -2.918 -16.306  17.682  1.00 10.00      A   
ATOM   1197  HN  LYS A 127      -2.370 -15.521  17.908  1.00 10.00      A   
ATOM   1198  CA  LYS A 127      -3.577 -17.056  18.743  1.00 10.00      A   
ATOM   1199  CB  LYS A 127      -2.718 -17.107  20.009  1.00 10.00      A   
ATOM   1200  CG  LYS A 127      -2.486 -15.765  20.682  1.00 10.00      A   
ATOM   1201  CD  LYS A 127      -1.338 -15.845  21.675  1.00 10.00      A   
ATOM   1202  CE  LYS A 127      -1.614 -16.871  22.763  1.00 10.00      A   
ATOM   1203  NZ  LYS A 127      -2.595 -16.371  23.765  1.00 10.00      A   
ATOM   1204  HZ1 LYS A 127      -2.154 -15.640  24.359  1.00 10.00      A   
ATOM   1205  HZ2 LYS A 127      -2.913 -17.149  24.375  1.00 10.00      A   
ATOM   1206  HZ3 LYS A 127      -3.422 -15.960  23.286  1.00 10.00      A   
ATOM   1207  C   LYS A 127      -5.000 -16.582  19.051  1.00 10.00      A   
ATOM   1208  O   LYS A 127      -5.832 -17.371  19.494  1.00 10.00      A   
ATOM   1209  N   SER A 128      -5.290 -15.313  18.809  1.00 10.00      A   
ATOM   1210  HN  SER A 128      -4.604 -14.724  18.429  1.00 10.00      A   
ATOM   1211  CA  SER A 128      -6.618 -14.782  19.099  1.00 10.00      A   
ATOM   1212  CB  SER A 128      -6.538 -13.308  19.496  1.00 10.00      A   
ATOM   1213  OG  SER A 128      -5.550 -13.107  20.493  1.00 10.00      A   
ATOM   1214  HG  SER A 128      -4.680 -13.091  20.077  1.00 10.00      A   
ATOM   1215  C   SER A 128      -7.591 -14.970  17.936  1.00 10.00      A   
ATOM   1216  O   SER A 128      -8.727 -15.410  18.132  1.00 10.00      A   
ATOM   1217  N   PHE A 129      -7.144 -14.664  16.728  1.00 10.00      A   
ATOM   1218  HN  PHE A 129      -6.214 -14.365  16.614  1.00 10.00      A   
ATOM   1219  CA  PHE A 129      -8.001 -14.782  15.565  1.00 10.00      A   
ATOM   1220  CB  PHE A 129      -7.788 -13.616  14.600  1.00 10.00      A   
ATOM   1221  CG  PHE A 129      -7.772 -12.266  15.259  1.00 10.00      A   
ATOM   1222  CD1 PHE A 129      -6.712 -11.403  15.058  1.00 10.00      A   
ATOM   1223  CD2 PHE A 129      -8.814 -11.862  16.077  1.00 10.00      A   
ATOM   1224  CE1 PHE A 129      -6.686 -10.159  15.659  1.00 10.00      A   
ATOM   1225  CE2 PHE A 129      -8.796 -10.621  16.681  1.00 10.00      A   
ATOM   1226  CZ  PHE A 129      -7.731  -9.768  16.471  1.00 10.00      A   
ATOM   1227  C   PHE A 129      -7.801 -16.107  14.848  1.00 10.00      A   
ATOM   1228  O   PHE A 129      -6.888 -16.259  14.037  1.00 10.00      A   
ATOM   1229  N   LYS A 130      -8.658 -17.070  15.158  1.00 10.00      A   
ATOM   1230  HN  LYS A 130      -9.353 -16.895  15.832  1.00 10.00      A   
ATOM   1231  CA  LYS A 130      -8.594 -18.381  14.526  1.00 10.00      A   
ATOM   1232  CB  LYS A 130      -9.304 -19.441  15.378  1.00 10.00      A   
ATOM   1233  CG  LYS A 130      -8.495 -19.977  16.553  1.00 10.00      A   
ATOM   1234  CD  LYS A 130      -8.498 -19.014  17.730  1.00 10.00      A   
ATOM   1235  CE  LYS A 130      -8.180 -19.728  19.036  1.00 10.00      A   
ATOM   1236  NZ  LYS A 130      -8.127 -18.782  20.184  1.00 10.00      A   
ATOM   1237  HZ1 LYS A 130      -8.996 -18.210  20.220  1.00 10.00      A   
ATOM   1238  HZ2 LYS A 130      -7.307 -18.144  20.087  1.00 10.00      A   
ATOM   1239  HZ3 LYS A 130      -8.037 -19.306  21.077  1.00 10.00      A   
ATOM   1240  C   LYS A 130      -9.237 -18.312  13.145  1.00 10.00      A   
ATOM   1241  O   LYS A 130      -9.011 -19.172  12.289  1.00 10.00      A   
ATOM   1242  N   ASN A 131     -10.037 -17.272  12.943  1.00 10.00      A   
ATOM   1243  HN  ASN A 131     -10.170 -16.630  13.671  1.00 10.00      A   
ATOM   1244  CA  ASN A 131     -10.727 -17.054  11.677  1.00 10.00      A   
ATOM   1245  CB  ASN A 131     -12.063 -16.338  11.921  1.00 10.00      A   
ATOM   1246  CG  ASN A 131     -12.926 -16.234  10.673  1.00 10.00      A   
ATOM   1247  OD1 ASN A 131     -12.974 -17.153   9.854  1.00 10.00      A   
ATOM   1248  ND2 ASN A 131     -13.611 -15.113  10.518  1.00 10.00      A   
ATOM   1249 HD21 ASN A 131     -13.531 -14.417  11.209  1.00 10.00      A   
ATOM   1250 HD22 ASN A 131     -14.161 -15.009   9.709  1.00 10.00      A   
ATOM   1251  C   ASN A 131      -9.863 -16.229  10.726  1.00 10.00      A   
ATOM   1252  O   ASN A 131     -10.248 -15.979   9.588  1.00 10.00      A   
ATOM   1253  N   PHE A 132      -8.688 -15.825  11.207  1.00 10.00      A   
ATOM   1254  HN  PHE A 132      -8.439 -16.084  12.117  1.00 10.00      A   
ATOM   1255  CA  PHE A 132      -7.745 -15.020  10.426  1.00 10.00      A   
ATOM   1256  CB  PHE A 132      -6.419 -14.926  11.186  1.00 10.00      A   
ATOM   1257  CG  PHE A 132      -5.302 -14.277  10.424  1.00 10.00      A   
ATOM   1258  CD1 PHE A 132      -5.254 -12.904  10.274  1.00 10.00      A   
ATOM   1259  CD2 PHE A 132      -4.297 -15.044   9.865  1.00 10.00      A   
ATOM   1260  CE1 PHE A 132      -4.224 -12.305   9.579  1.00 10.00      A   
ATOM   1261  CE2 PHE A 132      -3.264 -14.454   9.168  1.00 10.00      A   
ATOM   1262  CZ  PHE A 132      -3.228 -13.084   9.027  1.00 10.00      A   
ATOM   1263  C   PHE A 132      -7.517 -15.624   9.040  1.00 10.00      A   
ATOM   1264  O   PHE A 132      -7.165 -16.795   8.927  1.00 10.00      A   
ATOM   1265  N   LYS A 133      -7.722 -14.823   7.993  1.00 10.00      A   
ATOM   1266  HN  LYS A 133      -7.991 -13.889   8.147  1.00 10.00      A   
ATOM   1267  CA  LYS A 133      -7.555 -15.299   6.621  1.00 10.00      A   
ATOM   1268  CB  LYS A 133      -8.895 -15.266   5.875  1.00 10.00      A   
ATOM   1269  CG  LYS A 133      -9.984 -16.145   6.458  1.00 10.00      A   
ATOM   1270  CD  LYS A 133     -11.303 -15.885   5.756  1.00 10.00      A   
ATOM   1271  CE  LYS A 133     -12.443 -16.646   6.408  1.00 10.00      A   
ATOM   1272  NZ  LYS A 133     -13.753 -16.279   5.814  1.00 10.00      A   
ATOM   1273  HZ1 LYS A 133     -14.519 -16.791   6.292  1.00 10.00      A   
ATOM   1274  HZ2 LYS A 133     -13.771 -16.521   4.805  1.00 10.00      A   
ATOM   1275  HZ3 LYS A 133     -13.916 -15.254   5.915  1.00 10.00      A   
ATOM   1276  C   LYS A 133      -6.558 -14.461   5.827  1.00 10.00      A   
ATOM   1277  O   LYS A 133      -5.594 -14.987   5.275  1.00 10.00      A   
ATOM   1278  N   VAL A 134      -6.790 -13.159   5.764  1.00 10.00      A   
ATOM   1279  HN  VAL A 134      -7.545 -12.777   6.265  1.00 10.00      A   
ATOM   1280  CA  VAL A 134      -5.931 -12.280   4.978  1.00 10.00      A   
ATOM   1281  CB  VAL A 134      -6.743 -11.543   3.888  1.00 10.00      A   
ATOM   1282  CG1 VAL A 134      -5.822 -10.832   2.911  1.00 10.00      A   
ATOM   1283  CG2 VAL A 134      -7.673 -12.501   3.154  1.00 10.00      A   
ATOM   1284  C   VAL A 134      -5.184 -11.256   5.822  1.00 10.00      A   
ATOM   1285  O   VAL A 134      -5.759 -10.624   6.707  1.00 10.00      A   
ATOM   1286  N   LEU A 135      -3.898 -11.094   5.524  1.00 10.00      A   
ATOM   1287  HN  LEU A 135      -3.502 -11.647   4.808  1.00 10.00      A   
ATOM   1288  CA  LEU A 135      -3.053 -10.128   6.216  1.00 10.00      A   
ATOM   1289  CB  LEU A 135      -2.012 -10.836   7.084  1.00 10.00      A   
ATOM   1290  CG  LEU A 135      -1.163  -9.935   7.985  1.00 10.00      A   
ATOM   1291  CD1 LEU A 135      -2.027  -9.254   9.035  1.00 10.00      A   
ATOM   1292  CD2 LEU A 135      -0.049 -10.729   8.643  1.00 10.00      A   
ATOM   1293  C   LEU A 135      -2.350  -9.252   5.189  1.00 10.00      A   
ATOM   1294  O   LEU A 135      -1.491  -9.726   4.442  1.00 10.00      A   
ATOM   1295  N   VAL A 136      -2.723  -7.986   5.142  1.00 10.00      A   
ATOM   1296  HN  VAL A 136      -3.413  -7.665   5.766  1.00 10.00      A   
ATOM   1297  CA  VAL A 136      -2.129  -7.052   4.198  1.00 10.00      A   
ATOM   1298  CB  VAL A 136      -3.202  -6.345   3.343  1.00 10.00      A   
ATOM   1299  CG1 VAL A 136      -2.551  -5.404   2.340  1.00 10.00      A   
ATOM   1300  CG2 VAL A 136      -4.079  -7.363   2.629  1.00 10.00      A   
ATOM   1301  C   VAL A 136      -1.315  -6.006   4.940  1.00 10.00      A   
ATOM   1302  O   VAL A 136      -1.875  -5.119   5.582  1.00 10.00      A   
ATOM   1303  N   LEU A 137       0.000  -6.134   4.879  1.00 10.00      A   
ATOM   1304  HN  LEU A 137       0.387  -6.890   4.378  1.00 10.00      A   
ATOM   1305  CA  LEU A 137       0.893  -5.199   5.537  1.00 10.00      A   
ATOM   1306  CB  LEU A 137       1.805  -5.927   6.531  1.00 10.00      A   
ATOM   1307  CG  LEU A 137       1.112  -6.622   7.706  1.00 10.00      A   
ATOM   1308  CD1 LEU A 137       2.126  -7.302   8.613  1.00 10.00      A   
ATOM   1309  CD2 LEU A 137       0.258  -5.640   8.490  1.00 10.00      A   
ATOM   1310  C   LEU A 137       1.733  -4.471   4.499  1.00 10.00      A   
ATOM   1311  O   LEU A 137       2.737  -4.996   4.015  1.00 10.00      A   
ATOM   1312  N   SER A 138       1.313  -3.268   4.150  1.00 10.00      A   
ATOM   1313  HN  SER A 138       0.503  -2.902   4.574  1.00 10.00      A   
ATOM   1314  CA  SER A 138       2.023  -2.467   3.168  1.00 10.00      A   
ATOM   1315  CB  SER A 138       1.038  -1.806   2.198  1.00 10.00      A   
ATOM   1316  OG  SER A 138       1.716  -1.133   1.147  1.00 10.00      A   
ATOM   1317  HG  SER A 138       2.436  -1.684   0.820  1.00 10.00      A   
ATOM   1318  C   SER A 138       2.878  -1.414   3.866  1.00 10.00      A   
ATOM   1319  O   SER A 138       2.384  -0.674   4.718  1.00 10.00      A   
ATOM   1320  N   SER A 139       4.163  -1.370   3.513  1.00 10.00      A   
ATOM   1321  HN  SER A 139       4.484  -1.996   2.828  1.00 10.00      A   
ATOM   1322  CA  SER A 139       5.104  -0.414   4.092  1.00 10.00      A   
ATOM   1323  CB  SER A 139       4.796   1.005   3.605  1.00 10.00      A   
ATOM   1324  OG  SER A 139       4.895   1.091   2.190  1.00 10.00      A   
ATOM   1325  HG  SER A 139       5.750   1.476   1.953  1.00 10.00      A   
ATOM   1326  C   SER A 139       5.123  -0.477   5.622  1.00 10.00      A   
ATOM   1327  O   SER A 139       5.228   0.547   6.302  1.00 10.00      A   
ATOM   1328  N   CYS A 140       5.018  -1.681   6.159  1.00 10.00      A   
ATOM   1329  HN  CYS A 140       4.938  -2.467   5.571  1.00 10.00      A   
ATOM   1330  CA  CYS A 140       5.028  -1.877   7.595  1.00 10.00      A   
ATOM   1331  CB  CYS A 140       4.000  -2.931   7.993  1.00 10.00      A   
ATOM   1332  SG  CYS A 140       2.304  -2.491   7.551  1.00 10.00      A   
ATOM   1333  HG  CYS A 140       2.347  -1.792   6.422  1.00 10.00      A   
ATOM   1334  C   CYS A 140       6.422  -2.262   8.072  1.00 10.00      A   
ATOM   1335  O   CYS A 140       7.247  -2.732   7.286  1.00 10.00      A   
ATOM   1336  N   GLU A 141       6.686  -2.046   9.352  1.00 10.00      A   
ATOM   1337  HN  GLU A 141       5.987  -1.668   9.929  1.00 10.00      A   
ATOM   1338  CA  GLU A 141       7.986  -2.347   9.929  1.00 10.00      A   
ATOM   1339  CB  GLU A 141       8.889  -1.116   9.795  1.00 10.00      A   
ATOM   1340  CG  GLU A 141       8.336   0.122  10.488  1.00 10.00      A   
ATOM   1341  CD  GLU A 141       9.082   1.386  10.125  1.00 10.00      A   
ATOM   1342  OE1 GLU A 141      10.162   1.632  10.705  1.00 10.00      A   
ATOM   1343  OE2 GLU A 141       8.590   2.145   9.263  1.00 10.00      A   
ATOM   1344  C   GLU A 141       7.833  -2.707  11.401  1.00 10.00      A   
ATOM   1345  O   GLU A 141       6.736  -2.617  11.953  1.00 10.00      A   
ATOM   1346  N   GLY A 142       8.930  -3.113  12.027  1.00 10.00      A   
ATOM   1347  HN  GLY A 142       9.774  -3.169  11.530  1.00 10.00      A   
ATOM   1348  CA  GLY A 142       8.897  -3.459  13.436  1.00 10.00      A   
ATOM   1349  C   GLY A 142       8.923  -4.950  13.694  1.00 10.00      A   
ATOM   1350  O   GLY A 142       9.232  -5.385  14.803  1.00 10.00      A   
ATOM   1351  N   PHE A 143       8.611  -5.735  12.680  1.00 10.00      A   
ATOM   1352  HN  PHE A 143       8.394  -5.337  11.816  1.00 10.00      A   
ATOM   1353  CA  PHE A 143       8.589  -7.182  12.826  1.00 10.00      A   
ATOM   1354  CB  PHE A 143       7.236  -7.769  12.396  1.00 10.00      A   
ATOM   1355  CG  PHE A 143       6.817  -7.452  10.982  1.00 10.00      A   
ATOM   1356  CD1 PHE A 143       6.846  -8.435  10.006  1.00 10.00      A   
ATOM   1357  CD2 PHE A 143       6.388  -6.183  10.630  1.00 10.00      A   
ATOM   1358  CE1 PHE A 143       6.460  -8.161   8.708  1.00 10.00      A   
ATOM   1359  CE2 PHE A 143       6.002  -5.901   9.335  1.00 10.00      A   
ATOM   1360  CZ  PHE A 143       6.038  -6.891   8.370  1.00 10.00      A   
ATOM   1361  C   PHE A 143       9.744  -7.850  12.089  1.00 10.00      A   
ATOM   1362  O   PHE A 143      10.364  -7.256  11.203  1.00 10.00      A   
ATOM   1363  N   SER A 144      10.028  -9.085  12.466  1.00 10.00      A   
ATOM   1364  HN  SER A 144       9.486  -9.509  13.172  1.00 10.00      A   
ATOM   1365  CA  SER A 144      11.098  -9.848  11.857  1.00 10.00      A   
ATOM   1366  CB  SER A 144      12.175 -10.164  12.899  1.00 10.00      A   
ATOM   1367  OG  SER A 144      11.613 -10.787  14.043  1.00 10.00      A   
ATOM   1368  HG  SER A 144      10.822 -10.292  14.324  1.00 10.00      A   
ATOM   1369  C   SER A 144      10.529 -11.129  11.255  1.00 10.00      A   
ATOM   1370  O   SER A 144       9.312 -11.274  11.137  1.00 10.00      A   
ATOM   1371  N   THR A 145      11.398 -12.055  10.875  1.00 10.00      A   
ATOM   1372  HN  THR A 145      12.358 -11.883  10.973  1.00 10.00      A   
ATOM   1373  CA  THR A 145      10.965 -13.315  10.290  1.00 10.00      A   
ATOM   1374  CB  THR A 145      12.141 -14.014   9.579  1.00 10.00      A   
ATOM   1375  OG1 THR A 145      13.342 -13.822  10.345  1.00 10.00      A   
ATOM   1376  HG1 THR A 145      13.485 -14.593  10.911  1.00 10.00      A   
ATOM   1377  CG2 THR A 145      12.342 -13.428   8.187  1.00 10.00      A   
ATOM   1378  C   THR A 145      10.366 -14.252  11.347  1.00 10.00      A   
ATOM   1379  O   THR A 145       9.727 -15.254  11.016  1.00 10.00      A   
ATOM   1380  N   ASP A 146      10.557 -13.908  12.618  1.00 10.00      A   
ATOM   1381  HN  ASP A 146      11.041 -13.078  12.820  1.00 10.00      A   
ATOM   1382  CA  ASP A 146      10.051 -14.725  13.718  1.00 10.00      A   
ATOM   1383  CB  ASP A 146      10.704 -14.329  15.042  1.00 10.00      A   
ATOM   1384  CG  ASP A 146      11.453 -15.482  15.686  1.00 10.00      A   
ATOM   1385  OD1 ASP A 146      10.800 -16.422  16.190  1.00 10.00      A   
ATOM   1386  OD2 ASP A 146      12.703 -15.455  15.694  1.00 10.00      A   
ATOM   1387  C   ASP A 146       8.532 -14.642  13.826  1.00 10.00      A   
ATOM   1388  O   ASP A 146       7.855 -15.665  13.953  1.00 10.00      A   
ATOM   1389  N   GLY A 147       8.002 -13.426  13.761  1.00 10.00      A   
ATOM   1390  HN  GLY A 147       8.594 -12.641  13.675  1.00 10.00      A   
ATOM   1391  CA  GLY A 147       6.565 -13.235  13.840  1.00 10.00      A   
ATOM   1392  C   GLY A 147       5.855 -13.869  12.663  1.00 10.00      A   
ATOM   1393  O   GLY A 147       4.714 -14.317  12.779  1.00 10.00      A   
ATOM   1394  N   LEU A 148       6.538 -13.910  11.526  1.00 10.00      A   
ATOM   1395  HN  LEU A 148       7.439 -13.523  11.499  1.00 10.00      A   
ATOM   1396  CA  LEU A 148       5.982 -14.510  10.319  1.00 10.00      A   
ATOM   1397  CB  LEU A 148       6.899 -14.256   9.120  1.00 10.00      A   
ATOM   1398  CG  LEU A 148       7.272 -12.796   8.848  1.00 10.00      A   
ATOM   1399  CD1 LEU A 148       8.300 -12.709   7.733  1.00 10.00      A   
ATOM   1400  CD2 LEU A 148       6.039 -11.976   8.501  1.00 10.00      A   
ATOM   1401  C   LEU A 148       5.797 -16.011  10.528  1.00 10.00      A   
ATOM   1402  O   LEU A 148       4.803 -16.595  10.095  1.00 10.00      A   
ATOM   1403  N   ALA A 149       6.759 -16.620  11.219  1.00 10.00      A   
ATOM   1404  HN  ALA A 149       7.521 -16.091  11.538  1.00 10.00      A   
ATOM   1405  CA  ALA A 149       6.720 -18.050  11.513  1.00 10.00      A   
ATOM   1406  CB  ALA A 149       8.042 -18.495  12.123  1.00 10.00      A   
ATOM   1407  C   ALA A 149       5.563 -18.370  12.454  1.00 10.00      A   
ATOM   1408  O   ALA A 149       4.975 -19.452  12.393  1.00 10.00      A   
ATOM   1409  N   ALA A 150       5.243 -17.417  13.323  1.00 10.00      A   
ATOM   1410  HN  ALA A 150       5.763 -16.584  13.329  1.00 10.00      A   
ATOM   1411  CA  ALA A 150       4.146 -17.578  14.267  1.00 10.00      A   
ATOM   1412  CB  ALA A 150       4.095 -16.397  15.225  1.00 10.00      A   
ATOM   1413  C   ALA A 150       2.826 -17.709  13.519  1.00 10.00      A   
ATOM   1414  O   ALA A 150       2.008 -18.580  13.816  1.00 10.00      A   
ATOM   1415  N   ILE A 151       2.633 -16.841  12.539  1.00 10.00      A   
ATOM   1416  HN  ILE A 151       3.322 -16.166  12.357  1.00 10.00      A   
ATOM   1417  CA  ILE A 151       1.424 -16.852  11.732  1.00 10.00      A   
ATOM   1418  CB  ILE A 151       1.371 -15.616  10.796  1.00 10.00      A   
ATOM   1419  CG1 ILE A 151       1.343 -14.309  11.599  1.00 10.00      A   
ATOM   1420  CG2 ILE A 151       0.191 -15.689   9.835  1.00 10.00      A   
ATOM   1421  CD1 ILE A 151       0.095 -14.104  12.433  1.00 10.00      A   
ATOM   1422  C   ILE A 151       1.366 -18.124  10.889  1.00 10.00      A   
ATOM   1423  O   ILE A 151       0.342 -18.800  10.833  1.00 10.00      A   
ATOM   1424  N   ALA A 152       2.495 -18.458  10.284  1.00 10.00      A   
ATOM   1425  HN  ALA A 152       3.285 -17.892  10.420  1.00 10.00      A   
ATOM   1426  CA  ALA A 152       2.611 -19.626   9.417  1.00 10.00      A   
ATOM   1427  CB  ALA A 152       3.995 -19.655   8.787  1.00 10.00      A   
ATOM   1428  C   ALA A 152       2.331 -20.951  10.132  1.00 10.00      A   
ATOM   1429  O   ALA A 152       1.814 -21.887   9.524  1.00 10.00      A   
ATOM   1430  N   ALA A 153       2.659 -21.032  11.415  1.00 10.00      A   
ATOM   1431  HN  ALA A 153       3.050 -20.251  11.864  1.00 10.00      A   
ATOM   1432  CA  ALA A 153       2.461 -22.271  12.163  1.00 10.00      A   
ATOM   1433  CB  ALA A 153       3.666 -22.559  13.047  1.00 10.00      A   
ATOM   1434  C   ALA A 153       1.169 -22.299  12.982  1.00 10.00      A   
ATOM   1435  O   ALA A 153       0.785 -23.351  13.497  1.00 10.00      A   
ATOM   1436  N   THR A 154       0.490 -21.168  13.102  1.00 10.00      A   
ATOM   1437  HN  THR A 154       0.816 -20.357  12.658  1.00 10.00      A   
ATOM   1438  CA  THR A 154      -0.738 -21.117  13.888  1.00 10.00      A   
ATOM   1439  CB  THR A 154      -0.631 -20.086  15.030  1.00 10.00      A   
ATOM   1440  OG1 THR A 154       0.698 -20.113  15.572  1.00 10.00      A   
ATOM   1441  HG1 THR A 154       1.271 -19.535  15.044  1.00 10.00      A   
ATOM   1442  CG2 THR A 154      -1.616 -20.414  16.141  1.00 10.00      A   
ATOM   1443  C   THR A 154      -1.975 -20.820  13.040  1.00 10.00      A   
ATOM   1444  O   THR A 154      -3.039 -21.392  13.272  1.00 10.00      A   
ATOM   1445  N   CYS A 155      -1.839 -19.941  12.054  1.00 10.00      A   
ATOM   1446  HN  CYS A 155      -0.960 -19.539  11.875  1.00 10.00      A   
ATOM   1447  CA  CYS A 155      -2.965 -19.568  11.211  1.00 10.00      A   
ATOM   1448  CB  CYS A 155      -2.795 -18.145  10.677  1.00 10.00      A   
ATOM   1449  SG  CYS A 155      -2.527 -16.916  11.977  1.00 10.00      A   
ATOM   1450  HG  CYS A 155      -3.467 -15.990  11.863  1.00 10.00      A   
ATOM   1451  C   CYS A 155      -3.194 -20.568  10.081  1.00 10.00      A   
ATOM   1452  O   CYS A 155      -2.616 -20.454   9.004  1.00 10.00      A   
ATOM   1453  N   ARG A 156      -4.054 -21.541  10.343  1.00 10.00      A   
ATOM   1454  HN  ARG A 156      -4.480 -21.566  11.225  1.00 10.00      A   
ATOM   1455  CA  ARG A 156      -4.387 -22.570   9.363  1.00 10.00      A   
ATOM   1456  CB  ARG A 156      -4.820 -23.856  10.072  1.00 10.00      A   
ATOM   1457  CG  ARG A 156      -5.849 -23.638  11.174  1.00 10.00      A   
ATOM   1458  CD  ARG A 156      -6.052 -24.895  12.006  1.00 10.00      A   
ATOM   1459  NE  ARG A 156      -6.908 -25.870  11.335  1.00 10.00      A   
ATOM   1460  HE  ARG A 156      -7.086 -25.729  10.375  1.00 10.00      A   
ATOM   1461  CZ  ARG A 156      -7.447 -26.925  11.941  1.00 10.00      A   
ATOM   1462  NH1 ARG A 156      -7.223 -27.145  13.236  1.00 10.00      A   
ATOM   1463 HH11 ARG A 156      -6.613 -26.495  13.780  1.00 10.00      A   
ATOM   1464 HH12 ARG A 156      -7.651 -27.969  13.712  1.00 10.00      A   
ATOM   1465  NH2 ARG A 156      -8.208 -27.765  11.253  1.00 10.00      A   
ATOM   1466 HH21 ARG A 156      -8.377 -27.601  10.234  1.00 10.00      A   
ATOM   1467 HH22 ARG A 156      -8.639 -28.592  11.721  1.00 10.00      A   
ATOM   1468  C   ARG A 156      -5.493 -22.083   8.431  1.00 10.00      A   
ATOM   1469  O   ARG A 156      -5.855 -22.755   7.468  1.00 10.00      A   
ATOM   1470  N   ASN A 157      -6.022 -20.903   8.729  1.00 10.00      A   
ATOM   1471  HN  ASN A 157      -5.692 -20.421   9.519  1.00 10.00      A   
ATOM   1472  CA  ASN A 157      -7.088 -20.313   7.925  1.00 10.00      A   
ATOM   1473  CB  ASN A 157      -8.156 -19.713   8.840  1.00 10.00      A   
ATOM   1474  CG  ASN A 157      -9.559 -19.872   8.298  1.00 10.00      A   
ATOM   1475  OD1 ASN A 157      -9.890 -20.892   7.693  1.00 10.00      A   
ATOM   1476  ND2 ASN A 157     -10.392 -18.864   8.499  1.00 10.00      A   
ATOM   1477 HD21 ASN A 157     -10.061 -18.075   8.976  1.00 10.00      A   
ATOM   1478 HD22 ASN A 157     -11.309 -18.950   8.167  1.00 10.00      A   
ATOM   1479  C   ASN A 157      -6.537 -19.230   7.001  1.00 10.00      A   
ATOM   1480  O   ASN A 157      -7.290 -18.570   6.276  1.00 10.00      A   
ATOM   1481  N   LEU A 158      -5.219 -19.062   7.034  1.00 10.00      A   
ATOM   1482  HN  LEU A 158      -4.687 -19.638   7.619  1.00 10.00      A   
ATOM   1483  CA  LEU A 158      -4.537 -18.058   6.222  1.00 10.00      A   
ATOM   1484  CB  LEU A 158      -3.045 -18.021   6.568  1.00 10.00      A   
ATOM   1485  CG  LEU A 158      -2.160 -17.122   5.699  1.00 10.00      A   
ATOM   1486  CD1 LEU A 158      -2.468 -15.654   5.946  1.00 10.00      A   
ATOM   1487  CD2 LEU A 158      -0.691 -17.417   5.953  1.00 10.00      A   
ATOM   1488  C   LEU A 158      -4.728 -18.313   4.729  1.00 10.00      A   
ATOM   1489  O   LEU A 158      -4.549 -19.434   4.253  1.00 10.00      A   
ATOM   1490  N   LYS A 159      -5.093 -17.267   4.000  1.00 10.00      A   
ATOM   1491  HN  LYS A 159      -5.230 -16.401   4.447  1.00 10.00      A   
ATOM   1492  CA  LYS A 159      -5.306 -17.362   2.563  1.00 10.00      A   
ATOM   1493  CB  LYS A 159      -6.744 -16.972   2.203  1.00 10.00      A   
ATOM   1494  CG  LYS A 159      -7.790 -18.032   2.513  1.00 10.00      A   
ATOM   1495  CD  LYS A 159      -9.176 -17.605   2.043  1.00 10.00      A   
ATOM   1496  CE  LYS A 159      -9.270 -17.573   0.524  1.00 10.00      A   
ATOM   1497  NZ  LYS A 159     -10.572 -17.033   0.048  1.00 10.00      A   
ATOM   1498  HZ1 LYS A 159     -11.355 -17.612   0.410  1.00 10.00      A   
ATOM   1499  HZ2 LYS A 159     -10.603 -17.043  -0.993  1.00 10.00      A   
ATOM   1500  HZ3 LYS A 159     -10.698 -16.051   0.377  1.00 10.00      A   
ATOM   1501  C   LYS A 159      -4.346 -16.456   1.805  1.00 10.00      A   
ATOM   1502  O   LYS A 159      -3.704 -16.877   0.841  1.00 10.00      A   
ATOM   1503  N   GLU A 160      -4.248 -15.207   2.243  1.00 10.00      A   
ATOM   1504  HN  GLU A 160      -4.756 -14.931   3.035  1.00 10.00      A   
ATOM   1505  CA  GLU A 160      -3.390 -14.238   1.581  1.00 10.00      A   
ATOM   1506  CB  GLU A 160      -4.238 -13.183   0.865  1.00 10.00      A   
ATOM   1507  CG  GLU A 160      -5.307 -13.747  -0.055  1.00 10.00      A   
ATOM   1508  CD  GLU A 160      -6.173 -12.665  -0.664  1.00 10.00      A   
ATOM   1509  OE1 GLU A 160      -7.331 -12.506  -0.224  1.00 10.00      A   
ATOM   1510  OE2 GLU A 160      -5.700 -11.967  -1.587  1.00 10.00      A   
ATOM   1511  C   GLU A 160      -2.446 -13.545   2.554  1.00 10.00      A   
ATOM   1512  O   GLU A 160      -2.875 -12.981   3.561  1.00 10.00      A   
ATOM   1513  N   LEU A 161      -1.164 -13.589   2.241  1.00 10.00      A   
ATOM   1514  HN  LEU A 161      -0.886 -14.076   1.434  1.00 10.00      A   
ATOM   1515  CA  LEU A 161      -0.149 -12.946   3.056  1.00 10.00      A   
ATOM   1516  CB  LEU A 161       0.800 -13.988   3.655  1.00 10.00      A   
ATOM   1517  CG  LEU A 161       1.644 -13.530   4.848  1.00 10.00      A   
ATOM   1518  CD1 LEU A 161       0.774 -13.337   6.083  1.00 10.00      A   
ATOM   1519  CD2 LEU A 161       2.761 -14.523   5.126  1.00 10.00      A   
ATOM   1520  C   LEU A 161       0.625 -11.953   2.194  1.00 10.00      A   
ATOM   1521  O   LEU A 161       1.495 -12.338   1.410  1.00 10.00      A   
ATOM   1522  N   ASP A 162       0.285 -10.682   2.324  1.00 10.00      A   
ATOM   1523  HN  ASP A 162      -0.411 -10.437   2.975  1.00 10.00      A   
ATOM   1524  CA  ASP A 162       0.930  -9.634   1.545  1.00 10.00      A   
ATOM   1525  CB  ASP A 162      -0.110  -8.861   0.727  1.00 10.00      A   
ATOM   1526  CG  ASP A 162       0.497  -7.738  -0.092  1.00 10.00      A   
ATOM   1527  OD1 ASP A 162       1.572  -7.940  -0.693  1.00 10.00      A   
ATOM   1528  OD2 ASP A 162      -0.106  -6.653  -0.151  1.00 10.00      A   
ATOM   1529  C   ASP A 162       1.713  -8.685   2.443  1.00 10.00      A   
ATOM   1530  O   ASP A 162       1.189  -8.190   3.446  1.00 10.00      A   
ATOM   1531  N   LEU A 163       2.970  -8.448   2.080  1.00 10.00      A   
ATOM   1532  HN  LEU A 163       3.321  -8.883   1.274  1.00 10.00      A   
ATOM   1533  CA  LEU A 163       3.846  -7.562   2.840  1.00 10.00      A   
ATOM   1534  CB  LEU A 163       4.899  -8.385   3.595  1.00 10.00      A   
ATOM   1535  CG  LEU A 163       4.385  -9.557   4.437  1.00 10.00      A   
ATOM   1536  CD1 LEU A 163       5.529 -10.487   4.817  1.00 10.00      A   
ATOM   1537  CD2 LEU A 163       3.673  -9.052   5.681  1.00 10.00      A   
ATOM   1538  C   LEU A 163       4.548  -6.577   1.904  1.00 10.00      A   
ATOM   1539  O   LEU A 163       5.725  -6.268   2.085  1.00 10.00      A   
ATOM   1540  N   ARG A 164       3.820  -6.079   0.909  1.00 10.00      A   
ATOM   1541  HN  ARG A 164       2.879  -6.348   0.827  1.00 10.00      A   
ATOM   1542  CA  ARG A 164       4.381  -5.147  -0.068  1.00 10.00      A   
ATOM   1543  CB  ARG A 164       3.370  -4.808  -1.167  1.00 10.00      A   
ATOM   1544  CG  ARG A 164       2.126  -4.073  -0.701  1.00 10.00      A   
ATOM   1545  CD  ARG A 164       0.990  -4.287  -1.685  1.00 10.00      A   
ATOM   1546  NE  ARG A 164      -0.025  -3.240  -1.618  1.00 10.00      A   
ATOM   1547  HE  ARG A 164       0.252  -2.324  -1.861  1.00 10.00      A   
ATOM   1548  CZ  ARG A 164      -1.285  -3.456  -1.254  1.00 10.00      A   
ATOM   1549  NH1 ARG A 164      -1.678  -4.680  -0.910  1.00 10.00      A   
ATOM   1550 HH11 ARG A 164      -0.992  -5.482  -0.914  1.00 10.00      A   
ATOM   1551 HH12 ARG A 164      -2.665  -4.858  -0.629  1.00 10.00      A   
ATOM   1552  NH2 ARG A 164      -2.158  -2.457  -1.258  1.00 10.00      A   
ATOM   1553 HH21 ARG A 164      -3.148  -2.623  -0.972  1.00 10.00      A   
ATOM   1554 HH22 ARG A 164      -1.860  -1.499  -1.551  1.00 10.00      A   
ATOM   1555  C   ARG A 164       4.986  -3.883   0.551  1.00 10.00      A   
ATOM   1556  O   ARG A 164       4.352  -3.196   1.358  1.00 10.00      A   
ATOM   1557  N   GLU A 165       6.244  -3.615   0.172  1.00 10.00      A   
ATOM   1558  HN  GLU A 165       6.685  -4.241  -0.442  1.00 10.00      A   
ATOM   1559  CA  GLU A 165       6.996  -2.437   0.626  1.00 10.00      A   
ATOM   1560  CB  GLU A 165       6.293  -1.126   0.261  1.00 10.00      A   
ATOM   1561  CG  GLU A 165       6.316  -0.779  -1.216  1.00 10.00      A   
ATOM   1562  CD  GLU A 165       5.051  -1.197  -1.921  1.00 10.00      A   
ATOM   1563  OE1 GLU A 165       3.956  -0.909  -1.398  1.00 10.00      A   
ATOM   1564  OE2 GLU A 165       5.148  -1.807  -3.004  1.00 10.00      A   
ATOM   1565  C   GLU A 165       7.336  -2.453   2.115  1.00 10.00      A   
ATOM   1566  O   GLU A 165       7.842  -1.464   2.645  1.00 10.00      A   
ATOM   1567  N   SER A 166       7.071  -3.557   2.789  1.00 10.00      A   
ATOM   1568  HN  SER A 166       6.666  -4.321   2.326  1.00 10.00      A   
ATOM   1569  CA  SER A 166       7.359  -3.657   4.212  1.00 10.00      A   
ATOM   1570  CB  SER A 166       6.433  -4.676   4.873  1.00 10.00      A   
ATOM   1571  OG  SER A 166       5.109  -4.167   4.947  1.00 10.00      A   
ATOM   1572  HG  SER A 166       4.505  -4.760   4.477  1.00 10.00      A   
ATOM   1573  C   SER A 166       8.827  -3.993   4.478  1.00 10.00      A   
ATOM   1574  O   SER A 166       9.461  -4.718   3.715  1.00 10.00      A   
ATOM   1575  N   ASP A 167       9.362  -3.439   5.556  1.00 10.00      A   
ATOM   1576  HN  ASP A 167       8.804  -2.860   6.122  1.00 10.00      A   
ATOM   1577  CA  ASP A 167      10.744  -3.685   5.944  1.00 10.00      A   
ATOM   1578  CB  ASP A 167      11.430  -2.382   6.377  1.00 10.00      A   
ATOM   1579  CG  ASP A 167      12.935  -2.520   6.537  1.00 10.00      A   
ATOM   1580  OD1 ASP A 167      13.676  -2.091   5.625  1.00 10.00      A   
ATOM   1581  OD2 ASP A 167      13.388  -3.050   7.576  1.00 10.00      A   
ATOM   1582  C   ASP A 167      10.752  -4.689   7.084  1.00 10.00      A   
ATOM   1583  O   ASP A 167      10.390  -4.363   8.215  1.00 10.00      A   
ATOM   1584  N   VAL A 168      11.117  -5.917   6.772  1.00 10.00      A   
ATOM   1585  HN  VAL A 168      11.372  -6.123   5.850  1.00 10.00      A   
ATOM   1586  CA  VAL A 168      11.152  -6.974   7.763  1.00 10.00      A   
ATOM   1587  CB  VAL A 168      10.458  -8.245   7.230  1.00 10.00      A   
ATOM   1588  CG1 VAL A 168      10.163  -9.222   8.357  1.00 10.00      A   
ATOM   1589  CG2 VAL A 168       9.190  -7.898   6.463  1.00 10.00      A   
ATOM   1590  C   VAL A 168      12.591  -7.318   8.107  1.00 10.00      A   
ATOM   1591  O   VAL A 168      13.456  -7.321   7.232  1.00 10.00      A   
ATOM   1592  N   ASP A 169      12.852  -7.574   9.383  1.00 10.00      A   
ATOM   1593  HN  ASP A 169      12.132  -7.498  10.047  1.00 10.00      A   
ATOM   1594  CA  ASP A 169      14.191  -7.950   9.822  1.00 10.00      A   
ATOM   1595  CB  ASP A 169      14.361  -7.770  11.331  1.00 10.00      A   
ATOM   1596  CG  ASP A 169      14.726  -6.351  11.721  1.00 10.00      A   
ATOM   1597  OD1 ASP A 169      15.699  -5.807  11.158  1.00 10.00      A   
ATOM   1598  OD2 ASP A 169      14.051  -5.778  12.606  1.00 10.00      A   
ATOM   1599  C   ASP A 169      14.485  -9.389   9.413  1.00 10.00      A   
ATOM   1600  O   ASP A 169      13.967 -10.343  10.008  1.00 10.00      A   
ATOM   1601  N   ASP A 170      15.299  -9.527   8.378  1.00 10.00      A   
ATOM   1602  HN  ASP A 170      15.660  -8.720   7.956  1.00 10.00      A   
ATOM   1603  CA  ASP A 170      15.671 -10.830   7.832  1.00 10.00      A   
ATOM   1604  CB  ASP A 170      16.350 -10.652   6.468  1.00 10.00      A   
ATOM   1605  CG  ASP A 170      15.404 -10.232   5.363  1.00 10.00      A   
ATOM   1606  OD1 ASP A 170      14.655 -11.094   4.856  1.00 10.00      A   
ATOM   1607  OD2 ASP A 170      15.425  -9.050   4.977  1.00 10.00      A   
ATOM   1608  C   ASP A 170      16.602 -11.602   8.759  1.00 10.00      A   
ATOM   1609  O   ASP A 170      17.824 -11.509   8.641  1.00 10.00      A   
ATOM   1610  N   VAL A 171      16.027 -12.369   9.674  1.00 10.00      A   
ATOM   1611  HN  VAL A 171      15.049 -12.396   9.734  1.00 10.00      A   
ATOM   1612  CA  VAL A 171      16.822 -13.156  10.607  1.00 10.00      A   
ATOM   1613  CB  VAL A 171      16.131 -13.292  11.982  1.00 10.00      A   
ATOM   1614  CG1 VAL A 171      17.092 -13.877  13.008  1.00 10.00      A   
ATOM   1615  CG2 VAL A 171      15.602 -11.947  12.455  1.00 10.00      A   
ATOM   1616  C   VAL A 171      17.103 -14.545  10.036  1.00 10.00      A   
ATOM   1617  O   VAL A 171      18.210 -15.070  10.166  1.00 10.00      A   
ATOM   1618  N   SER A 172      16.097 -15.132   9.401  1.00 10.00      A   
ATOM   1619  HN  SER A 172      15.241 -14.663   9.328  1.00 10.00      A   
ATOM   1620  CA  SER A 172      16.228 -16.453   8.805  1.00 10.00      A   
ATOM   1621  CB  SER A 172      16.325 -17.531   9.892  1.00 10.00      A   
ATOM   1622  OG  SER A 172      16.487 -18.823   9.326  1.00 10.00      A   
ATOM   1623  HG  SER A 172      17.042 -19.356   9.908  1.00 10.00      A   
ATOM   1624  C   SER A 172      15.049 -16.754   7.889  1.00 10.00      A   
ATOM   1625  O   SER A 172      13.912 -16.393   8.186  1.00 10.00      A   
ATOM   1626  N   GLY A 173      15.326 -17.427   6.779  1.00 10.00      A   
ATOM   1627  HN  GLY A 173      16.250 -17.690   6.598  1.00 10.00      A   
ATOM   1628  CA  GLY A 173      14.278 -17.782   5.838  1.00 10.00      A   
ATOM   1629  C   GLY A 173      13.711 -19.158   6.127  1.00 10.00      A   
ATOM   1630  O   GLY A 173      12.966 -19.720   5.321  1.00 10.00      A   
ATOM   1631  N   HIS A 174      14.053 -19.693   7.295  1.00 10.00      A   
ATOM   1632  HN  HIS A 174      14.643 -19.183   7.895  1.00 10.00      A   
ATOM   1633  CA  HIS A 174      13.590 -21.014   7.713  1.00 10.00      A   
ATOM   1634  CB  HIS A 174      14.549 -21.594   8.757  1.00 10.00      A   
ATOM   1635  CG  HIS A 174      14.450 -23.079   8.947  1.00 10.00      A   
ATOM   1636  ND1 HIS A 174      14.209 -23.928   7.890  1.00 10.00      A   
ATOM   1637  CD2 HIS A 174      14.573 -23.806  10.084  1.00 10.00      A   
ATOM   1638  CE1 HIS A 174      14.193 -25.147   8.402  1.00 10.00      A   
ATOM   1639  NE2 HIS A 174      14.408 -25.120   9.725  1.00 10.00      A   
ATOM   1640  HE2 HIS A 174      14.453 -25.900  10.326  1.00 10.00      A   
ATOM   1641  C   HIS A 174      12.168 -20.950   8.273  1.00 10.00      A   
ATOM   1642  O   HIS A 174      11.580 -21.972   8.628  1.00 10.00      A   
ATOM   1643  N   TRP A 175      11.616 -19.743   8.340  1.00 10.00      A   
ATOM   1644  HN  TRP A 175      12.131 -18.966   8.038  1.00 10.00      A   
ATOM   1645  CA  TRP A 175      10.263 -19.544   8.852  1.00 10.00      A   
ATOM   1646  CB  TRP A 175       9.982 -18.053   9.076  1.00 10.00      A   
ATOM   1647  CG  TRP A 175       9.880 -17.253   7.811  1.00 10.00      A   
ATOM   1648  CD1 TRP A 175      10.906 -16.673   7.125  1.00 10.00      A   
ATOM   1649  CD2 TRP A 175       8.684 -16.943   7.083  1.00 10.00      A   
ATOM   1650  NE1 TRP A 175      10.426 -16.031   6.013  1.00 10.00      A   
ATOM   1651  HE1 TRP A 175      10.974 -15.542   5.357  1.00 10.00      A   
ATOM   1652  CE2 TRP A 175       9.065 -16.180   5.964  1.00 10.00      A   
ATOM   1653  CE3 TRP A 175       7.328 -17.237   7.267  1.00 10.00      A   
ATOM   1654  CZ2 TRP A 175       8.143 -15.708   5.035  1.00 10.00      A   
ATOM   1655  CZ3 TRP A 175       6.415 -16.770   6.342  1.00 10.00      A   
ATOM   1656  CH2 TRP A 175       6.827 -16.015   5.239  1.00 10.00      A   
ATOM   1657  C   TRP A 175       9.225 -20.150   7.909  1.00 10.00      A   
ATOM   1658  O   TRP A 175       8.125 -20.513   8.326  1.00 10.00      A   
ATOM   1659  N   LEU A 176       9.593 -20.269   6.637  1.00 10.00      A   
ATOM   1660  HN  LEU A 176      10.489 -19.968   6.373  1.00 10.00      A   
ATOM   1661  CA  LEU A 176       8.705 -20.826   5.621  1.00 10.00      A   
ATOM   1662  CB  LEU A 176       9.288 -20.591   4.223  1.00 10.00      A   
ATOM   1663  CG  LEU A 176       8.351 -20.830   3.036  1.00 10.00      A   
ATOM   1664  CD1 LEU A 176       7.266 -19.761   2.972  1.00 10.00      A   
ATOM   1665  CD2 LEU A 176       9.143 -20.869   1.740  1.00 10.00      A   
ATOM   1666  C   LEU A 176       8.488 -22.318   5.855  1.00 10.00      A   
ATOM   1667  O   LEU A 176       7.502 -22.898   5.403  1.00 10.00      A   
ATOM   1668  N   SER A 177       9.400 -22.929   6.592  1.00 10.00      A   
ATOM   1669  HN  SER A 177      10.151 -22.415   6.955  1.00 10.00      A   
ATOM   1670  CA  SER A 177       9.319 -24.346   6.877  1.00 10.00      A   
ATOM   1671  CB  SER A 177      10.724 -24.888   7.150  1.00 10.00      A   
ATOM   1672  OG  SER A 177      11.691 -24.173   6.385  1.00 10.00      A   
ATOM   1673  HG  SER A 177      12.500 -24.066   6.907  1.00 10.00      A   
ATOM   1674  C   SER A 177       8.389 -24.625   8.059  1.00 10.00      A   
ATOM   1675  O   SER A 177       8.143 -25.779   8.408  1.00 10.00      A   
ATOM   1676  N   HIS A 178       7.858 -23.562   8.658  1.00 10.00      A   
ATOM   1677  HN  HIS A 178       8.080 -22.667   8.327  1.00 10.00      A   
ATOM   1678  CA  HIS A 178       6.955 -23.694   9.798  1.00 10.00      A   
ATOM   1679  CB  HIS A 178       6.932 -22.408  10.630  1.00 10.00      A   
ATOM   1680  CG  HIS A 178       8.157 -22.191  11.463  1.00 10.00      A   
ATOM   1681  ND1 HIS A 178       8.116 -22.266  12.835  1.00 10.00      A   
ATOM   1682  CD2 HIS A 178       9.421 -21.899  11.074  1.00 10.00      A   
ATOM   1683  CE1 HIS A 178       9.348 -22.019  13.249  1.00 10.00      A   
ATOM   1684  NE2 HIS A 178      10.169 -21.793  12.217  1.00 10.00      A   
ATOM   1685  HE2 HIS A 178      11.127 -21.575  12.267  1.00 10.00      A   
ATOM   1686  C   HIS A 178       5.543 -24.054   9.350  1.00 10.00      A   
ATOM   1687  O   HIS A 178       4.725 -24.509  10.156  1.00 10.00      A   
ATOM   1688  N   PHE A 179       5.262 -23.849   8.065  1.00 10.00      A   
ATOM   1689  HN  PHE A 179       5.961 -23.492   7.474  1.00 10.00      A   
ATOM   1690  CA  PHE A 179       3.949 -24.154   7.505  1.00 10.00      A   
ATOM   1691  CB  PHE A 179       3.891 -23.744   6.031  1.00 10.00      A   
ATOM   1692  CG  PHE A 179       3.636 -22.282   5.791  1.00 10.00      A   
ATOM   1693  CD1 PHE A 179       4.683 -21.411   5.538  1.00 10.00      A   
ATOM   1694  CD2 PHE A 179       2.347 -21.781   5.804  1.00 10.00      A   
ATOM   1695  CE1 PHE A 179       4.452 -20.069   5.302  1.00 10.00      A   
ATOM   1696  CE2 PHE A 179       2.106 -20.439   5.571  1.00 10.00      A   
ATOM   1697  CZ  PHE A 179       3.161 -19.581   5.318  1.00 10.00      A   
ATOM   1698  C   PHE A 179       3.630 -25.642   7.640  1.00 10.00      A   
ATOM   1699  O   PHE A 179       4.399 -26.496   7.181  1.00 10.00      A   
ATOM   1700  N   PRO A 180       2.496 -25.970   8.279  1.00 10.00      A   
ATOM   1701  CA  PRO A 180       2.064 -27.358   8.478  1.00 10.00      A   
ATOM   1702  CB  PRO A 180       0.755 -27.225   9.271  1.00 10.00      A   
ATOM   1703  CG  PRO A 180       0.799 -25.854   9.857  1.00 10.00      A   
ATOM   1704  CD  PRO A 180       1.546 -25.012   8.865  1.00 10.00      A   
ATOM   1705  C   PRO A 180       1.805 -28.059   7.149  1.00 10.00      A   
ATOM   1706  O   PRO A 180       1.460 -27.413   6.157  1.00 10.00      A   
ATOM   1707  N   ASP A 181       1.953 -29.380   7.138  1.00 10.00      A   
ATOM   1708  HN  ASP A 181       2.205 -29.837   7.969  1.00 10.00      A   
ATOM   1709  CA  ASP A 181       1.750 -30.172   5.925  1.00 10.00      A   
ATOM   1710  CB  ASP A 181       2.340 -31.579   6.087  1.00 10.00      A   
ATOM   1711  CG  ASP A 181       3.082 -32.052   4.849  1.00 10.00      A   
ATOM   1712  OD1 ASP A 181       2.447 -32.667   3.967  1.00 10.00      A   
ATOM   1713  OD2 ASP A 181       4.305 -31.806   4.748  1.00 10.00      A   
ATOM   1714  C   ASP A 181       0.271 -30.262   5.564  1.00 10.00      A   
ATOM   1715  O   ASP A 181      -0.092 -30.767   4.502  1.00 10.00      A   
ATOM   1716  N   THR A 182      -0.580 -29.771   6.454  1.00 10.00      A   
ATOM   1717  HN  THR A 182      -0.234 -29.397   7.292  1.00 10.00      A   
ATOM   1718  CA  THR A 182      -2.018 -29.785   6.238  1.00 10.00      A   
ATOM   1719  CB  THR A 182      -2.743 -30.039   7.568  1.00 10.00      A   
ATOM   1720  OG1 THR A 182      -1.946 -29.505   8.637  1.00 10.00      A   
ATOM   1721  HG1 THR A 182      -2.506 -29.348   9.408  1.00 10.00      A   
ATOM   1722  CG2 THR A 182      -2.937 -31.531   7.786  1.00 10.00      A   
ATOM   1723  C   THR A 182      -2.496 -28.454   5.657  1.00 10.00      A   
ATOM   1724  O   THR A 182      -3.623 -28.343   5.172  1.00 10.00      A   
ATOM   1725  N   TYR A 183      -1.631 -27.447   5.706  1.00 10.00      A   
ATOM   1726  HN  TYR A 183      -0.741 -27.598   6.086  1.00 10.00      A   
ATOM   1727  CA  TYR A 183      -1.966 -26.131   5.192  1.00 10.00      A   
ATOM   1728  CB  TYR A 183      -0.983 -25.078   5.707  1.00 10.00      A   
ATOM   1729  CG  TYR A 183      -1.231 -23.698   5.147  1.00 10.00      A   
ATOM   1730  CD1 TYR A 183      -2.268 -22.911   5.626  1.00 10.00      A   
ATOM   1731  CD2 TYR A 183      -0.435 -23.186   4.129  1.00 10.00      A   
ATOM   1732  CE1 TYR A 183      -2.507 -21.655   5.107  1.00 10.00      A   
ATOM   1733  CE2 TYR A 183      -0.665 -21.931   3.605  1.00 10.00      A   
ATOM   1734  CZ  TYR A 183      -1.703 -21.170   4.097  1.00 10.00      A   
ATOM   1735  OH  TYR A 183      -1.941 -19.921   3.576  1.00 10.00      A   
ATOM   1736  HH  TYR A 183      -2.847 -19.655   3.785  1.00 10.00      A   
ATOM   1737  C   TYR A 183      -1.979 -26.135   3.669  1.00 10.00      A   
ATOM   1738  O   TYR A 183      -0.959 -26.396   3.032  1.00 10.00      A   
ATOM   1739  N   THR A 184      -3.138 -25.855   3.095  1.00 10.00      A   
ATOM   1740  HN  THR A 184      -3.923 -25.675   3.662  1.00 10.00      A   
ATOM   1741  CA  THR A 184      -3.285 -25.828   1.647  1.00 10.00      A   
ATOM   1742  CB  THR A 184      -3.837 -27.172   1.136  1.00 10.00      A   
ATOM   1743  OG1 THR A 184      -4.635 -27.790   2.164  1.00 10.00      A   
ATOM   1744  HG1 THR A 184      -4.356 -27.467   3.031  1.00 10.00      A   
ATOM   1745  CG2 THR A 184      -2.698 -28.107   0.765  1.00 10.00      A   
ATOM   1746  C   THR A 184      -4.212 -24.692   1.214  1.00 10.00      A   
ATOM   1747  O   THR A 184      -4.683 -24.649   0.076  1.00 10.00      A   
ATOM   1748  N   SER A 185      -4.441 -23.761   2.130  1.00 10.00      A   
ATOM   1749  HN  SER A 185      -4.026 -23.847   3.015  1.00 10.00      A   
ATOM   1750  CA  SER A 185      -5.313 -22.623   1.882  1.00 10.00      A   
ATOM   1751  CB  SER A 185      -5.989 -22.237   3.198  1.00 10.00      A   
ATOM   1752  OG  SER A 185      -5.541 -23.090   4.244  1.00 10.00      A   
ATOM   1753  HG  SER A 185      -6.024 -22.889   5.054  1.00 10.00      A   
ATOM   1754  C   SER A 185      -4.549 -21.429   1.307  1.00 10.00      A   
ATOM   1755  O   SER A 185      -5.065 -20.315   1.268  1.00 10.00      A   
ATOM   1756  N   LEU A 186      -3.323 -21.670   0.850  1.00 10.00      A   
ATOM   1757  HN  LEU A 186      -2.970 -22.579   0.896  1.00 10.00      A   
ATOM   1758  CA  LEU A 186      -2.494 -20.614   0.277  1.00 10.00      A   
ATOM   1759  CB  LEU A 186      -1.054 -21.099   0.081  1.00 10.00      A   
ATOM   1760  CG  LEU A 186      -0.075 -20.084  -0.520  1.00 10.00      A   
ATOM   1761  CD1 LEU A 186       0.183 -18.942   0.451  1.00 10.00      A   
ATOM   1762  CD2 LEU A 186       1.226 -20.764  -0.916  1.00 10.00      A   
ATOM   1763  C   LEU A 186      -3.069 -20.120  -1.047  1.00 10.00      A   
ATOM   1764  O   LEU A 186      -3.197 -20.883  -2.007  1.00 10.00      A   
ATOM   1765  N   VAL A 187      -3.422 -18.844  -1.085  1.00 10.00      A   
ATOM   1766  HN  VAL A 187      -3.311 -18.293  -0.278  1.00 10.00      A   
ATOM   1767  CA  VAL A 187      -3.983 -18.236  -2.283  1.00 10.00      A   
ATOM   1768  CB  VAL A 187      -5.400 -17.666  -2.019  1.00 10.00      A   
ATOM   1769  CG1 VAL A 187      -5.945 -16.957  -3.251  1.00 10.00      A   
ATOM   1770  CG2 VAL A 187      -6.352 -18.768  -1.574  1.00 10.00      A   
ATOM   1771  C   VAL A 187      -3.074 -17.122  -2.802  1.00 10.00      A   
ATOM   1772  O   VAL A 187      -2.858 -16.991  -4.010  1.00 10.00      A   
ATOM   1773  N   SER A 188      -2.529 -16.329  -1.891  1.00 10.00      A   
ATOM   1774  HN  SER A 188      -2.713 -16.486  -0.940  1.00 10.00      A   
ATOM   1775  CA  SER A 188      -1.660 -15.227  -2.268  1.00 10.00      A   
ATOM   1776  CB  SER A 188      -2.464 -13.921  -2.325  1.00 10.00      A   
ATOM   1777  OG  SER A 188      -1.645 -12.806  -2.633  1.00 10.00      A   
ATOM   1778  HG  SER A 188      -2.060 -12.006  -2.284  1.00 10.00      A   
ATOM   1779  C   SER A 188      -0.498 -15.106  -1.290  1.00 10.00      A   
ATOM   1780  O   SER A 188      -0.690 -15.148  -0.073  1.00 10.00      A   
ATOM   1781  N   LEU A 189       0.704 -14.972  -1.829  1.00 10.00      A   
ATOM   1782  HN  LEU A 189       0.789 -14.950  -2.808  1.00 10.00      A   
ATOM   1783  CA  LEU A 189       1.902 -14.852  -1.009  1.00 10.00      A   
ATOM   1784  CB  LEU A 189       2.536 -16.228  -0.778  1.00 10.00      A   
ATOM   1785  CG  LEU A 189       3.732 -16.270   0.177  1.00 10.00      A   
ATOM   1786  CD1 LEU A 189       3.309 -15.893   1.588  1.00 10.00      A   
ATOM   1787  CD2 LEU A 189       4.379 -17.645   0.160  1.00 10.00      A   
ATOM   1788  C   LEU A 189       2.917 -13.906  -1.645  1.00 10.00      A   
ATOM   1789  O   LEU A 189       3.431 -14.168  -2.739  1.00 10.00      A   
ATOM   1790  N   ASN A 190       3.199 -12.806  -0.956  1.00 10.00      A   
ATOM   1791  HN  ASN A 190       2.749 -12.653  -0.093  1.00 10.00      A   
ATOM   1792  CA  ASN A 190       4.156 -11.816  -1.439  1.00 10.00      A   
ATOM   1793  CB  ASN A 190       3.446 -10.506  -1.812  1.00 10.00      A   
ATOM   1794  CG  ASN A 190       4.407  -9.348  -2.049  1.00 10.00      A   
ATOM   1795  OD1 ASN A 190       5.543  -9.538  -2.493  1.00 10.00      A   
ATOM   1796  ND2 ASN A 190       3.965  -8.141  -1.739  1.00 10.00      A   
ATOM   1797 HD21 ASN A 190       3.043  -8.057  -1.372  1.00 10.00      A   
ATOM   1798 HD22 ASN A 190       4.559  -7.377  -1.883  1.00 10.00      A   
ATOM   1799  C   ASN A 190       5.233 -11.553  -0.392  1.00 10.00      A   
ATOM   1800  O   ASN A 190       4.973 -10.930   0.636  1.00 10.00      A   
ATOM   1801  N   ILE A 191       6.443 -12.033  -0.658  1.00 10.00      A   
ATOM   1802  HN  ILE A 191       6.593 -12.520  -1.499  1.00 10.00      A   
ATOM   1803  CA  ILE A 191       7.556 -11.848   0.269  1.00 10.00      A   
ATOM   1804  CB  ILE A 191       7.978 -13.167   0.958  1.00 10.00      A   
ATOM   1805  CG1 ILE A 191       8.410 -14.217  -0.072  1.00 10.00      A   
ATOM   1806  CG2 ILE A 191       6.856 -13.700   1.836  1.00 10.00      A   
ATOM   1807  CD1 ILE A 191       9.130 -15.407   0.528  1.00 10.00      A   
ATOM   1808  C   ILE A 191       8.762 -11.230  -0.435  1.00 10.00      A   
ATOM   1809  O   ILE A 191       9.905 -11.414  -0.012  1.00 10.00      A   
ATOM   1810  N   SER A 192       8.496 -10.479  -1.499  1.00 10.00      A   
ATOM   1811  HN  SER A 192       7.565 -10.374  -1.784  1.00 10.00      A   
ATOM   1812  CA  SER A 192       9.550  -9.823  -2.277  1.00 10.00      A   
ATOM   1813  CB  SER A 192       8.943  -9.164  -3.515  1.00 10.00      A   
ATOM   1814  OG  SER A 192       7.817  -9.892  -3.968  1.00 10.00      A   
ATOM   1815  HG  SER A 192       7.011  -9.409  -3.744  1.00 10.00      A   
ATOM   1816  C   SER A 192      10.310  -8.777  -1.451  1.00 10.00      A   
ATOM   1817  O   SER A 192      11.356  -8.277  -1.869  1.00 10.00      A   
ATOM   1818  N   CYS A 193       9.778  -8.455  -0.280  1.00 10.00      A   
ATOM   1819  HN  CYS A 193       8.939  -8.881  -0.004  1.00 10.00      A   
ATOM   1820  CA  CYS A 193      10.389  -7.478   0.606  1.00 10.00      A   
ATOM   1821  CB  CYS A 193       9.309  -6.881   1.497  1.00 10.00      A   
ATOM   1822  SG  CYS A 193       8.078  -8.087   2.045  1.00 10.00      A   
ATOM   1823  HG  CYS A 193       6.889  -7.495   2.007  1.00 10.00      A   
ATOM   1824  C   CYS A 193      11.490  -8.104   1.462  1.00 10.00      A   
ATOM   1825  O   CYS A 193      12.327  -7.398   2.029  1.00 10.00      A   
ATOM   1826  N   LEU A 194      11.489  -9.429   1.547  1.00 10.00      A   
ATOM   1827  HN  LEU A 194      10.808  -9.938   1.057  1.00 10.00      A   
ATOM   1828  CA  LEU A 194      12.483 -10.147   2.336  1.00 10.00      A   
ATOM   1829  CB  LEU A 194      11.928 -11.499   2.789  1.00 10.00      A   
ATOM   1830  CG  LEU A 194      10.772 -11.443   3.789  1.00 10.00      A   
ATOM   1831  CD1 LEU A 194      10.065 -12.785   3.864  1.00 10.00      A   
ATOM   1832  CD2 LEU A 194      11.275 -11.029   5.161  1.00 10.00      A   
ATOM   1833  C   LEU A 194      13.770 -10.341   1.545  1.00 10.00      A   
ATOM   1834  O   LEU A 194      13.740 -10.518   0.326  1.00 10.00      A   
ATOM   1835  N   ALA A 195      14.896 -10.309   2.237  1.00 10.00      A   
ATOM   1836  HN  ALA A 195      14.854 -10.170   3.216  1.00 10.00      A   
ATOM   1837  CA  ALA A 195      16.196 -10.478   1.599  1.00 10.00      A   
ATOM   1838  CB  ALA A 195      17.105  -9.303   1.917  1.00 10.00      A   
ATOM   1839  C   ALA A 195      16.847 -11.784   2.035  1.00 10.00      A   
ATOM   1840  O   ALA A 195      17.886 -12.184   1.501  1.00 10.00      A   
ATOM   1841  N   SER A 196      16.238 -12.441   3.011  1.00 10.00      A   
ATOM   1842  HN  SER A 196      15.426 -12.056   3.415  1.00 10.00      A   
ATOM   1843  CA  SER A 196      16.745 -13.705   3.524  1.00 10.00      A   
ATOM   1844  CB  SER A 196      16.129 -14.009   4.892  1.00 10.00      A   
ATOM   1845  OG  SER A 196      14.751 -13.677   4.910  1.00 10.00      A   
ATOM   1846  HG  SER A 196      14.655 -12.710   4.997  1.00 10.00      A   
ATOM   1847  C   SER A 196      16.474 -14.849   2.552  1.00 10.00      A   
ATOM   1848  O   SER A 196      15.504 -14.818   1.787  1.00 10.00      A   
ATOM   1849  N   GLU A 197      17.338 -15.853   2.576  1.00 10.00      A   
ATOM   1850  HN  GLU A 197      18.095 -15.820   3.202  1.00 10.00      A   
ATOM   1851  CA  GLU A 197      17.185 -17.007   1.705  1.00 10.00      A   
ATOM   1852  CB  GLU A 197      18.544 -17.654   1.422  1.00 10.00      A   
ATOM   1853  CG  GLU A 197      18.538 -18.642   0.265  1.00 10.00      A   
ATOM   1854  CD  GLU A 197      19.854 -19.375   0.114  1.00 10.00      A   
ATOM   1855  OE1 GLU A 197      20.001 -20.462   0.708  1.00 10.00      A   
ATOM   1856  OE2 GLU A 197      20.742 -18.879  -0.613  1.00 10.00      A   
ATOM   1857  C   GLU A 197      16.238 -18.018   2.340  1.00 10.00      A   
ATOM   1858  O   GLU A 197      16.550 -18.603   3.381  1.00 10.00      A   
ATOM   1859  N   VAL A 198      15.068 -18.186   1.732  1.00 10.00      A   
ATOM   1860  HN  VAL A 198      14.868 -17.657   0.933  1.00 10.00      A   
ATOM   1861  CA  VAL A 198      14.069 -19.127   2.226  1.00 10.00      A   
ATOM   1862  CB  VAL A 198      12.651 -18.795   1.698  1.00 10.00      A   
ATOM   1863  CG1 VAL A 198      12.155 -17.476   2.270  1.00 10.00      A   
ATOM   1864  CG2 VAL A 198      12.633 -18.758   0.173  1.00 10.00      A   
ATOM   1865  C   VAL A 198      14.424 -20.556   1.830  1.00 10.00      A   
ATOM   1866  O   VAL A 198      15.284 -20.782   0.974  1.00 10.00      A   
ATOM   1867  N   SER A 199      13.767 -21.515   2.464  1.00 10.00      A   
ATOM   1868  HN  SER A 199      13.118 -21.270   3.153  1.00 10.00      A   
ATOM   1869  CA  SER A 199      13.990 -22.920   2.171  1.00 10.00      A   
ATOM   1870  CB  SER A 199      13.386 -23.798   3.274  1.00 10.00      A   
ATOM   1871  OG  SER A 199      13.684 -25.168   3.063  1.00 10.00      A   
ATOM   1872  HG  SER A 199      14.537 -25.369   3.466  1.00 10.00      A   
ATOM   1873  C   SER A 199      13.365 -23.267   0.823  1.00 10.00      A   
ATOM   1874  O   SER A 199      12.142 -23.373   0.698  1.00 10.00      A   
ATOM   1875  N   PHE A 200      14.212 -23.427  -0.186  1.00 10.00      A   
ATOM   1876  HN  PHE A 200      15.176 -23.324  -0.019  1.00 10.00      A   
ATOM   1877  CA  PHE A 200      13.759 -23.757  -1.532  1.00 10.00      A   
ATOM   1878  CB  PHE A 200      14.949 -23.783  -2.493  1.00 10.00      A   
ATOM   1879  CG  PHE A 200      14.737 -22.978  -3.740  1.00 10.00      A   
ATOM   1880  CD1 PHE A 200      14.912 -21.605  -3.732  1.00 10.00      A   
ATOM   1881  CD2 PHE A 200      14.363 -23.596  -4.922  1.00 10.00      A   
ATOM   1882  CE1 PHE A 200      14.719 -20.858  -4.876  1.00 10.00      A   
ATOM   1883  CE2 PHE A 200      14.169 -22.855  -6.070  1.00 10.00      A   
ATOM   1884  CZ  PHE A 200      14.347 -21.485  -6.048  1.00 10.00      A   
ATOM   1885  C   PHE A 200      13.040 -25.102  -1.544  1.00 10.00      A   
ATOM   1886  O   PHE A 200      12.039 -25.281  -2.239  1.00 10.00      A   
ATOM   1887  N   SER A 201      13.544 -26.031  -0.743  1.00 10.00      A   
ATOM   1888  HN  SER A 201      14.338 -25.817  -0.203  1.00 10.00      A   
ATOM   1889  CA  SER A 201      12.973 -27.367  -0.643  1.00 10.00      A   
ATOM   1890  CB  SER A 201      13.901 -28.247   0.190  1.00 10.00      A   
ATOM   1891  OG  SER A 201      15.154 -27.608   0.377  1.00 10.00      A   
ATOM   1892  HG  SER A 201      15.707 -28.150   0.946  1.00 10.00      A   
ATOM   1893  C   SER A 201      11.567 -27.338  -0.033  1.00 10.00      A   
ATOM   1894  O   SER A 201      10.766 -28.248  -0.249  1.00 10.00      A   
ATOM   1895  N   ALA A 202      11.271 -26.289   0.727  1.00 10.00      A   
ATOM   1896  HN  ALA A 202      11.949 -25.594   0.869  1.00 10.00      A   
ATOM   1897  CA  ALA A 202       9.967 -26.148   1.361  1.00 10.00      A   
ATOM   1898  CB  ALA A 202      10.100 -25.466   2.712  1.00 10.00      A   
ATOM   1899  C   ALA A 202       9.013 -25.371   0.470  1.00 10.00      A   
ATOM   1900  O   ALA A 202       7.836 -25.726   0.343  1.00 10.00      A   
ATOM   1901  N   LEU A 203       9.536 -24.318  -0.153  1.00 10.00      A   
ATOM   1902  HN  LEU A 203      10.484 -24.097  -0.002  1.00 10.00      A   
ATOM   1903  CA  LEU A 203       8.746 -23.469  -1.035  1.00 10.00      A   
ATOM   1904  CB  LEU A 203       9.605 -22.337  -1.601  1.00 10.00      A   
ATOM   1905  CG  LEU A 203       8.918 -21.393  -2.591  1.00 10.00      A   
ATOM   1906  CD1 LEU A 203       7.760 -20.668  -1.925  1.00 10.00      A   
ATOM   1907  CD2 LEU A 203       9.919 -20.403  -3.167  1.00 10.00      A   
ATOM   1908  C   LEU A 203       8.116 -24.263  -2.173  1.00 10.00      A   
ATOM   1909  O   LEU A 203       6.918 -24.145  -2.432  1.00 10.00      A   
ATOM   1910  N   GLU A 204       8.925 -25.081  -2.836  1.00 10.00      A   
ATOM   1911  HN  GLU A 204       9.866 -25.149  -2.562  1.00 10.00      A   
ATOM   1912  CA  GLU A 204       8.452 -25.883  -3.954  1.00 10.00      A   
ATOM   1913  CB  GLU A 204       9.594 -26.719  -4.531  1.00 10.00      A   
ATOM   1914  CG  GLU A 204       9.265 -27.391  -5.853  1.00 10.00      A   
ATOM   1915  CD  GLU A 204       9.340 -28.898  -5.764  1.00 10.00      A   
ATOM   1916  OE1 GLU A 204       9.058 -29.449  -4.682  1.00 10.00      A   
ATOM   1917  OE2 GLU A 204       9.680 -29.542  -6.778  1.00 10.00      A   
ATOM   1918  C   GLU A 204       7.276 -26.767  -3.545  1.00 10.00      A   
ATOM   1919  O   GLU A 204       6.225 -26.755  -4.188  1.00 10.00      A   
ATOM   1920  N   ARG A 205       7.440 -27.505  -2.454  1.00 10.00      A   
ATOM   1921  HN  ARG A 205       8.285 -27.447  -1.961  1.00 10.00      A   
ATOM   1922  CA  ARG A 205       6.388 -28.392  -1.969  1.00 10.00      A   
ATOM   1923  CB  ARG A 205       6.889 -29.249  -0.804  1.00 10.00      A   
ATOM   1924  CG  ARG A 205       7.647 -30.497  -1.229  1.00 10.00      A   
ATOM   1925  CD  ARG A 205       8.173 -31.264  -0.025  1.00 10.00      A   
ATOM   1926  NE  ARG A 205       9.166 -30.495   0.723  1.00 10.00      A   
ATOM   1927  HE  ARG A 205       9.917 -30.110   0.209  1.00 10.00      A   
ATOM   1928  CZ  ARG A 205       9.120 -30.291   2.038  1.00 10.00      A   
ATOM   1929  NH1 ARG A 205       8.127 -30.800   2.763  1.00 10.00      A   
ATOM   1930 HH11 ARG A 205       8.090 -30.635   3.793  1.00 10.00      A   
ATOM   1931 HH12 ARG A 205       7.384 -31.371   2.309  1.00 10.00      A   
ATOM   1932  NH2 ARG A 205      10.063 -29.574   2.630  1.00 10.00      A   
ATOM   1933 HH21 ARG A 205      10.033 -29.412   3.661  1.00 10.00      A   
ATOM   1934 HH22 ARG A 205      10.841 -29.165   2.068  1.00 10.00      A   
ATOM   1935  C   ARG A 205       5.135 -27.616  -1.569  1.00 10.00      A   
ATOM   1936  O   ARG A 205       4.014 -28.066  -1.804  1.00 10.00      A   
ATOM   1937  N   LEU A 206       5.333 -26.439  -0.987  1.00 10.00      A   
ATOM   1938  HN  LEU A 206       6.252 -26.125  -0.854  1.00 10.00      A   
ATOM   1939  CA  LEU A 206       4.224 -25.595  -0.548  1.00 10.00      A   
ATOM   1940  CB  LEU A 206       4.736 -24.378   0.228  1.00 10.00      A   
ATOM   1941  CG  LEU A 206       4.736 -24.501   1.752  1.00 10.00      A   
ATOM   1942  CD1 LEU A 206       5.495 -23.345   2.377  1.00 10.00      A   
ATOM   1943  CD2 LEU A 206       3.313 -24.564   2.290  1.00 10.00      A   
ATOM   1944  C   LEU A 206       3.374 -25.138  -1.725  1.00 10.00      A   
ATOM   1945  O   LEU A 206       2.146 -25.169  -1.660  1.00 10.00      A   
ATOM   1946  N   VAL A 207       4.026 -24.728  -2.803  1.00 10.00      A   
ATOM   1947  HN  VAL A 207       5.009 -24.735  -2.801  1.00 10.00      A   
ATOM   1948  CA  VAL A 207       3.319 -24.267  -3.990  1.00 10.00      A   
ATOM   1949  CB  VAL A 207       4.270 -23.537  -4.964  1.00 10.00      A   
ATOM   1950  CG1 VAL A 207       3.554 -23.142  -6.249  1.00 10.00      A   
ATOM   1951  CG2 VAL A 207       4.875 -22.314  -4.293  1.00 10.00      A   
ATOM   1952  C   VAL A 207       2.637 -25.434  -4.699  1.00 10.00      A   
ATOM   1953  O   VAL A 207       1.550 -25.287  -5.258  1.00 10.00      A   
ATOM   1954  N   THR A 208       3.273 -26.600  -4.655  1.00 10.00      A   
ATOM   1955  HN  THR A 208       4.131 -26.659  -4.186  1.00 10.00      A   
ATOM   1956  CA  THR A 208       2.726 -27.793  -5.293  1.00 10.00      A   
ATOM   1957  CB  THR A 208       3.755 -28.946  -5.311  1.00 10.00      A   
ATOM   1958  OG1 THR A 208       5.020 -28.462  -5.787  1.00 10.00      A   
ATOM   1959  HG1 THR A 208       5.298 -27.705  -5.255  1.00 10.00      A   
ATOM   1960  CG2 THR A 208       3.283 -30.084  -6.212  1.00 10.00      A   
ATOM   1961  C   THR A 208       1.458 -28.263  -4.583  1.00 10.00      A   
ATOM   1962  O   THR A 208       0.471 -28.619  -5.228  1.00 10.00      A   
ATOM   1963  N   ARG A 209       1.481 -28.234  -3.254  1.00 10.00      A   
ATOM   1964  HN  ARG A 209       2.287 -27.914  -2.796  1.00 10.00      A   
ATOM   1965  CA  ARG A 209       0.341 -28.673  -2.458  1.00 10.00      A   
ATOM   1966  CB  ARG A 209       0.749 -28.940  -1.000  1.00 10.00      A   
ATOM   1967  CG  ARG A 209       1.088 -27.691  -0.199  1.00 10.00      A   
ATOM   1968  CD  ARG A 209       1.298 -28.002   1.274  1.00 10.00      A   
ATOM   1969  NE  ARG A 209       2.666 -28.438   1.573  1.00 10.00      A   
ATOM   1970  HE  ARG A 209       3.398 -27.826   1.343  1.00 10.00      A   
ATOM   1971  CZ  ARG A 209       2.957 -29.604   2.145  1.00 10.00      A   
ATOM   1972  NH1 ARG A 209       1.984 -30.436   2.469  1.00 10.00      A   
ATOM   1973 HH11 ARG A 209       0.990 -30.185   2.280  1.00 10.00      A   
ATOM   1974 HH12 ARG A 209       2.205 -31.357   2.924  1.00 10.00      A   
ATOM   1975  NH2 ARG A 209       4.219 -29.926   2.414  1.00 10.00      A   
ATOM   1976 HH21 ARG A 209       4.989 -29.266   2.180  1.00 10.00      A   
ATOM   1977 HH22 ARG A 209       4.443 -30.846   2.868  1.00 10.00      A   
ATOM   1978  C   ARG A 209      -0.831 -27.691  -2.518  1.00 10.00      A   
ATOM   1979  O   ARG A 209      -1.981 -28.087  -2.329  1.00 10.00      A   
ATOM   1980  N   CYS A 210      -0.552 -26.419  -2.791  1.00 10.00      A   
ATOM   1981  HN  CYS A 210       0.377 -26.149  -2.956  1.00 10.00      A   
ATOM   1982  CA  CYS A 210      -1.609 -25.415  -2.845  1.00 10.00      A   
ATOM   1983  CB  CYS A 210      -1.266 -24.227  -1.945  1.00 10.00      A   
ATOM   1984  SG  CYS A 210      -0.611 -24.679  -0.324  1.00 10.00      A   
ATOM   1985  HG  CYS A 210       0.713 -24.676  -0.415  1.00 10.00      A   
ATOM   1986  C   CYS A 210      -1.888 -24.920  -4.263  1.00 10.00      A   
ATOM   1987  O   CYS A 210      -1.200 -24.034  -4.760  1.00 10.00      A   
ATOM   1988  N   PRO A 211      -2.912 -25.483  -4.928  1.00 10.00      A   
ATOM   1989  CA  PRO A 211      -3.295 -25.072  -6.282  1.00 10.00      A   
ATOM   1990  CB  PRO A 211      -4.073 -26.283  -6.793  1.00 10.00      A   
ATOM   1991  CG  PRO A 211      -4.702 -26.864  -5.571  1.00 10.00      A   
ATOM   1992  CD  PRO A 211      -3.766 -26.577  -4.425  1.00 10.00      A   
ATOM   1993  C   PRO A 211      -4.202 -23.841  -6.227  1.00 10.00      A   
ATOM   1994  O   PRO A 211      -4.619 -23.295  -7.253  1.00 10.00      A   
ATOM   1995  N   ASN A 212      -4.502 -23.417  -5.005  1.00 10.00      A   
ATOM   1996  HN  ASN A 212      -4.141 -23.905  -4.238  1.00 10.00      A   
ATOM   1997  CA  ASN A 212      -5.346 -22.255  -4.770  1.00 10.00      A   
ATOM   1998  CB  ASN A 212      -5.903 -22.281  -3.339  1.00 10.00      A   
ATOM   1999  CG  ASN A 212      -6.974 -23.337  -3.133  1.00 10.00      A   
ATOM   2000  OD1 ASN A 212      -7.761 -23.626  -4.033  1.00 10.00      A   
ATOM   2001  ND2 ASN A 212      -7.009 -23.925  -1.945  1.00 10.00      A   
ATOM   2002 HD21 ASN A 212      -6.352 -23.648  -1.270  1.00 10.00      A   
ATOM   2003 HD22 ASN A 212      -7.692 -24.613  -1.787  1.00 10.00      A   
ATOM   2004  C   ASN A 212      -4.543 -20.980  -4.988  1.00 10.00      A   
ATOM   2005  O   ASN A 212      -5.102 -19.888  -5.093  1.00 10.00      A   
ATOM   2006  N   LEU A 213      -3.227 -21.139  -5.073  1.00 10.00      A   
ATOM   2007  HN  LEU A 213      -2.852 -22.043  -4.994  1.00 10.00      A   
ATOM   2008  CA  LEU A 213      -2.316 -20.022  -5.278  1.00 10.00      A   
ATOM   2009  CB  LEU A 213      -0.867 -20.513  -5.236  1.00 10.00      A   
ATOM   2010  CG  LEU A 213       0.219 -19.437  -5.280  1.00 10.00      A   
ATOM   2011  CD1 LEU A 213       0.193 -18.597  -4.015  1.00 10.00      A   
ATOM   2012  CD2 LEU A 213       1.586 -20.066  -5.475  1.00 10.00      A   
ATOM   2013  C   LEU A 213      -2.594 -19.321  -6.605  1.00 10.00      A   
ATOM   2014  O   LEU A 213      -2.590 -19.949  -7.666  1.00 10.00      A   
ATOM   2015  N   LYS A 214      -2.861 -18.026  -6.531  1.00 10.00      A   
ATOM   2016  HN  LYS A 214      -2.885 -17.595  -5.646  1.00 10.00      A   
ATOM   2017  CA  LYS A 214      -3.137 -17.227  -7.716  1.00 10.00      A   
ATOM   2018  CB  LYS A 214      -4.548 -16.643  -7.649  1.00 10.00      A   
ATOM   2019  CG  LYS A 214      -5.653 -17.681  -7.545  1.00 10.00      A   
ATOM   2020  CD  LYS A 214      -5.671 -18.592  -8.762  1.00 10.00      A   
ATOM   2021  CE  LYS A 214      -6.806 -19.598  -8.680  1.00 10.00      A   
ATOM   2022  NZ  LYS A 214      -6.641 -20.525  -7.530  1.00 10.00      A   
ATOM   2023  HZ1 LYS A 214      -5.833 -21.160  -7.690  1.00 10.00      A   
ATOM   2024  HZ2 LYS A 214      -7.499 -21.099  -7.406  1.00 10.00      A   
ATOM   2025  HZ3 LYS A 214      -6.476 -19.982  -6.657  1.00 10.00      A   
ATOM   2026  C   LYS A 214      -2.118 -16.100  -7.851  1.00 10.00      A   
ATOM   2027  O   LYS A 214      -1.799 -15.664  -8.957  1.00 10.00      A   
ATOM   2028  N   SER A 215      -1.601 -15.643  -6.722  1.00 10.00      A   
ATOM   2029  HN  SER A 215      -1.883 -16.037  -5.872  1.00 10.00      A   
ATOM   2030  CA  SER A 215      -0.621 -14.567  -6.711  1.00 10.00      A   
ATOM   2031  CB  SER A 215      -1.243 -13.298  -6.110  1.00 10.00      A   
ATOM   2032  OG  SER A 215      -0.433 -12.154  -6.343  1.00 10.00      A   
ATOM   2033  HG  SER A 215      -0.935 -11.503  -6.871  1.00 10.00      A   
ATOM   2034  C   SER A 215       0.615 -14.984  -5.919  1.00 10.00      A   
ATOM   2035  O   SER A 215       0.521 -15.324  -4.738  1.00 10.00      A   
ATOM   2036  N   LEU A 216       1.768 -14.974  -6.575  1.00 10.00      A   
ATOM   2037  HN  LEU A 216       1.788 -14.694  -7.522  1.00 10.00      A   
ATOM   2038  CA  LEU A 216       3.009 -15.352  -5.924  1.00 10.00      A   
ATOM   2039  CB  LEU A 216       3.355 -16.808  -6.229  1.00 10.00      A   
ATOM   2040  CG  LEU A 216       4.623 -17.350  -5.566  1.00 10.00      A   
ATOM   2041  CD1 LEU A 216       4.433 -17.490  -4.064  1.00 10.00      A   
ATOM   2042  CD2 LEU A 216       5.020 -18.679  -6.186  1.00 10.00      A   
ATOM   2043  C   LEU A 216       4.151 -14.447  -6.353  1.00 10.00      A   
ATOM   2044  O   LEU A 216       4.512 -14.394  -7.529  1.00 10.00      A   
ATOM   2045  N   LYS A 217       4.704 -13.728  -5.397  1.00 10.00      A   
ATOM   2046  HN  LYS A 217       4.356 -13.806  -4.481  1.00 10.00      A   
ATOM   2047  CA  LYS A 217       5.817 -12.830  -5.662  1.00 10.00      A   
ATOM   2048  CB  LYS A 217       5.446 -11.398  -5.283  1.00 10.00      A   
ATOM   2049  CG  LYS A 217       4.353 -10.790  -6.147  1.00 10.00      A   
ATOM   2050  CD  LYS A 217       3.922  -9.433  -5.610  1.00 10.00      A   
ATOM   2051  CE  LYS A 217       2.861  -8.795  -6.493  1.00 10.00      A   
ATOM   2052  NZ  LYS A 217       2.347  -7.524  -5.919  1.00 10.00      A   
ATOM   2053  HZ1 LYS A 217       3.122  -6.842  -5.802  1.00 10.00      A   
ATOM   2054  HZ2 LYS A 217       1.911  -7.699  -4.991  1.00 10.00      A   
ATOM   2055  HZ3 LYS A 217       1.631  -7.114  -6.551  1.00 10.00      A   
ATOM   2056  C   LYS A 217       7.047 -13.288  -4.890  1.00 10.00      A   
ATOM   2057  O   LYS A 217       7.051 -13.287  -3.657  1.00 10.00      A   
ATOM   2058  N   LEU A 218       8.077 -13.696  -5.618  1.00 10.00      A   
ATOM   2059  HN  LEU A 218       8.015 -13.658  -6.599  1.00 10.00      A   
ATOM   2060  CA  LEU A 218       9.307 -14.180  -5.010  1.00 10.00      A   
ATOM   2061  CB  LEU A 218       9.993 -15.175  -5.951  1.00 10.00      A   
ATOM   2062  CG  LEU A 218       9.133 -16.341  -6.446  1.00 10.00      A   
ATOM   2063  CD1 LEU A 218       9.824 -17.081  -7.581  1.00 10.00      A   
ATOM   2064  CD2 LEU A 218       8.809 -17.292  -5.307  1.00 10.00      A   
ATOM   2065  C   LEU A 218      10.252 -13.024  -4.701  1.00 10.00      A   
ATOM   2066  O   LEU A 218      10.076 -11.915  -5.205  1.00 10.00      A   
ATOM   2067  N   ASN A 219      11.261 -13.294  -3.888  1.00 10.00      A   
ATOM   2068  HN  ASN A 219      11.373 -14.206  -3.548  1.00 10.00      A   
ATOM   2069  CA  ASN A 219      12.224 -12.270  -3.507  1.00 10.00      A   
ATOM   2070  CB  ASN A 219      12.477 -12.275  -1.994  1.00 10.00      A   
ATOM   2071  CG  ASN A 219      13.328 -13.434  -1.500  1.00 10.00      A   
ATOM   2072  OD1 ASN A 219      13.332 -14.520  -2.074  1.00 10.00      A   
ATOM   2073  ND2 ASN A 219      14.056 -13.206  -0.416  1.00 10.00      A   
ATOM   2074 HD21 ASN A 219      14.005 -12.313  -0.001  1.00 10.00      A   
ATOM   2075 HD22 ASN A 219      14.607 -13.939  -0.060  1.00 10.00      A   
ATOM   2076  C   ASN A 219      13.524 -12.391  -4.300  1.00 10.00      A   
ATOM   2077  O   ASN A 219      13.702 -13.329  -5.078  1.00 10.00      A   
ATOM   2078  N   ARG A 220      14.430 -11.443  -4.084  1.00 10.00      A   
ATOM   2079  HN  ARG A 220      14.232 -10.740  -3.425  1.00 10.00      A   
ATOM   2080  CA  ARG A 220      15.708 -11.401  -4.789  1.00 10.00      A   
ATOM   2081  CB  ARG A 220      16.410 -10.069  -4.515  1.00 10.00      A   
ATOM   2082  CG  ARG A 220      17.434  -9.664  -5.564  1.00 10.00      A   
ATOM   2083  CD  ARG A 220      18.006  -8.288  -5.256  1.00 10.00      A   
ATOM   2084  NE  ARG A 220      19.011  -7.869  -6.229  1.00 10.00      A   
ATOM   2085  HE  ARG A 220      18.890  -8.166  -7.163  1.00 10.00      A   
ATOM   2086  CZ  ARG A 220      20.062  -7.108  -5.934  1.00 10.00      A   
ATOM   2087  NH1 ARG A 220      20.259  -6.675  -4.696  1.00 10.00      A   
ATOM   2088 HH11 ARG A 220      21.093  -6.083  -4.481  1.00 10.00      A   
ATOM   2089 HH12 ARG A 220      19.580  -6.917  -3.935  1.00 10.00      A   
ATOM   2090  NH2 ARG A 220      20.920  -6.774  -6.882  1.00 10.00      A   
ATOM   2091 HH21 ARG A 220      20.768  -7.108  -7.869  1.00 10.00      A   
ATOM   2092 HH22 ARG A 220      21.747  -6.172  -6.653  1.00 10.00      A   
ATOM   2093  C   ARG A 220      16.625 -12.567  -4.412  1.00 10.00      A   
ATOM   2094  O   ARG A 220      17.641 -12.799  -5.060  1.00 10.00      A   
ATOM   2095  N   ALA A 221      16.264 -13.304  -3.369  1.00 10.00      A   
ATOM   2096  HN  ALA A 221      15.442 -13.081  -2.888  1.00 10.00      A   
ATOM   2097  CA  ALA A 221      17.064 -14.440  -2.930  1.00 10.00      A   
ATOM   2098  CB  ALA A 221      16.816 -14.739  -1.461  1.00 10.00      A   
ATOM   2099  C   ALA A 221      16.786 -15.671  -3.789  1.00 10.00      A   
ATOM   2100  O   ALA A 221      17.493 -16.677  -3.700  1.00 10.00      A   
ATOM   2101  N   VAL A 222      15.752 -15.584  -4.618  1.00 10.00      A   
ATOM   2102  HN  VAL A 222      15.235 -14.750  -4.648  1.00 10.00      A   
ATOM   2103  CA  VAL A 222      15.377 -16.681  -5.501  1.00 10.00      A   
ATOM   2104  CB  VAL A 222      13.845 -16.762  -5.690  1.00 10.00      A   
ATOM   2105  CG1 VAL A 222      13.475 -17.847  -6.695  1.00 10.00      A   
ATOM   2106  CG2 VAL A 222      13.150 -17.008  -4.360  1.00 10.00      A   
ATOM   2107  C   VAL A 222      16.044 -16.499  -6.860  1.00 10.00      A   
ATOM   2108  O   VAL A 222      15.809 -15.498  -7.541  1.00 10.00      A   
ATOM   2109  N   PRO A 223      16.900 -17.450  -7.258  1.00 10.00      A   
ATOM   2110  CA  PRO A 223      17.606 -17.396  -8.539  1.00 10.00      A   
ATOM   2111  CB  PRO A 223      18.751 -18.388  -8.332  1.00 10.00      A   
ATOM   2112  CG  PRO A 223      18.206 -19.397  -7.377  1.00 10.00      A   
ATOM   2113  CD  PRO A 223      17.253 -18.656  -6.480  1.00 10.00      A   
ATOM   2114  C   PRO A 223      16.726 -17.845  -9.709  1.00 10.00      A   
ATOM   2115  O   PRO A 223      15.876 -18.733  -9.566  1.00 10.00      A   
ATOM   2116  N   LEU A 224      16.949 -17.235 -10.865  1.00 10.00      A   
ATOM   2117  HN  LEU A 224      17.644 -16.540 -10.904  1.00 10.00      A   
ATOM   2118  CA  LEU A 224      16.202 -17.552 -12.080  1.00 10.00      A   
ATOM   2119  CB  LEU A 224      16.520 -16.512 -13.163  1.00 10.00      A   
ATOM   2120  CG  LEU A 224      15.675 -16.555 -14.436  1.00 10.00      A   
ATOM   2121  CD1 LEU A 224      14.235 -16.175 -14.133  1.00 10.00      A   
ATOM   2122  CD2 LEU A 224      16.263 -15.637 -15.499  1.00 10.00      A   
ATOM   2123  C   LEU A 224      16.565 -18.949 -12.581  1.00 10.00      A   
ATOM   2124  O   LEU A 224      15.798 -19.589 -13.306  1.00 10.00      A   
ATOM   2125  N   GLU A 225      17.736 -19.420 -12.162  1.00 10.00      A   
ATOM   2126  HN  GLU A 225      18.284 -18.857 -11.576  1.00 10.00      A   
ATOM   2127  CA  GLU A 225      18.241 -20.732 -12.547  1.00 10.00      A   
ATOM   2128  CB  GLU A 225      19.623 -20.958 -11.932  1.00 10.00      A   
ATOM   2129  CG  GLU A 225      20.664 -19.946 -12.383  1.00 10.00      A   
ATOM   2130  CD  GLU A 225      21.852 -19.862 -11.448  1.00 10.00      A   
ATOM   2131  OE1 GLU A 225      21.763 -19.142 -10.428  1.00 10.00      A   
ATOM   2132  OE2 GLU A 225      22.889 -20.499 -11.738  1.00 10.00      A   
ATOM   2133  C   GLU A 225      17.285 -21.854 -12.141  1.00 10.00      A   
ATOM   2134  O   GLU A 225      17.260 -22.916 -12.768  1.00 10.00      A   
ATOM   2135  N   LYS A 226      16.488 -21.614 -11.106  1.00 10.00      A   
ATOM   2136  HN  LYS A 226      16.537 -20.742 -10.655  1.00 10.00      A   
ATOM   2137  CA  LYS A 226      15.534 -22.614 -10.635  1.00 10.00      A   
ATOM   2138  CB  LYS A 226      15.926 -23.145  -9.255  1.00 10.00      A   
ATOM   2139  CG  LYS A 226      17.229 -23.928  -9.233  1.00 10.00      A   
ATOM   2140  CD  LYS A 226      17.298 -24.843  -8.023  1.00 10.00      A   
ATOM   2141  CE  LYS A 226      18.507 -25.762  -8.087  1.00 10.00      A   
ATOM   2142  NZ  LYS A 226      18.389 -26.892  -7.128  1.00 10.00      A   
ATOM   2143  HZ1 LYS A 226      18.167 -26.534  -6.179  1.00 10.00      A   
ATOM   2144  HZ2 LYS A 226      19.283 -27.420  -7.084  1.00 10.00      A   
ATOM   2145  HZ3 LYS A 226      17.632 -27.540  -7.429  1.00 10.00      A   
ATOM   2146  C   LYS A 226      14.108 -22.068 -10.611  1.00 10.00      A   
ATOM   2147  O   LYS A 226      13.230 -22.626  -9.955  1.00 10.00      A   
ATOM   2148  N   LEU A 227      13.879 -20.993 -11.354  1.00 10.00      A   
ATOM   2149  HN  LEU A 227      14.611 -20.617 -11.887  1.00 10.00      A   
ATOM   2150  CA  LEU A 227      12.562 -20.364 -11.409  1.00 10.00      A   
ATOM   2151  CB  LEU A 227      12.661 -18.956 -11.996  1.00 10.00      A   
ATOM   2152  CG  LEU A 227      11.477 -18.027 -11.720  1.00 10.00      A   
ATOM   2153  CD1 LEU A 227      11.926 -16.816 -10.913  1.00 10.00      A   
ATOM   2154  CD2 LEU A 227      10.821 -17.594 -13.022  1.00 10.00      A   
ATOM   2155  C   LEU A 227      11.580 -21.211 -12.211  1.00 10.00      A   
ATOM   2156  O   LEU A 227      10.398 -21.295 -11.875  1.00 10.00      A   
ATOM   2157  N   ALA A 228      12.082 -21.859 -13.256  1.00 10.00      A   
ATOM   2158  HN  ALA A 228      13.038 -21.766 -13.458  1.00 10.00      A   
ATOM   2159  CA  ALA A 228      11.252 -22.707 -14.106  1.00 10.00      A   
ATOM   2160  CB  ALA A 228      12.035 -23.189 -15.317  1.00 10.00      A   
ATOM   2161  C   ALA A 228      10.719 -23.893 -13.317  1.00 10.00      A   
ATOM   2162  O   ALA A 228       9.615 -24.371 -13.567  1.00 10.00      A   
ATOM   2163  N   THR A 229      11.506 -24.354 -12.352  1.00 10.00      A   
ATOM   2164  HN  THR A 229      12.375 -23.926 -12.197  1.00 10.00      A   
ATOM   2165  CA  THR A 229      11.114 -25.476 -11.517  1.00 10.00      A   
ATOM   2166  CB  THR A 229      12.292 -25.926 -10.632  1.00 10.00      A   
ATOM   2167  OG1 THR A 229      13.496 -25.938 -11.418  1.00 10.00      A   
ATOM   2168  HG1 THR A 229      13.350 -26.453 -12.218  1.00 10.00      A   
ATOM   2169  CG2 THR A 229      12.046 -27.320 -10.077  1.00 10.00      A   
ATOM   2170  C   THR A 229       9.921 -25.099 -10.638  1.00 10.00      A   
ATOM   2171  O   THR A 229       9.077 -25.937 -10.320  1.00 10.00      A   
ATOM   2172  N   LEU A 230       9.851 -23.825 -10.270  1.00 10.00      A   
ATOM   2173  HN  LEU A 230      10.548 -23.202 -10.571  1.00 10.00      A   
ATOM   2174  CA  LEU A 230       8.772 -23.325  -9.430  1.00 10.00      A   
ATOM   2175  CB  LEU A 230       9.210 -22.037  -8.726  1.00 10.00      A   
ATOM   2176  CG  LEU A 230      10.542 -22.092  -7.969  1.00 10.00      A   
ATOM   2177  CD1 LEU A 230      10.879 -20.732  -7.379  1.00 10.00      A   
ATOM   2178  CD2 LEU A 230      10.510 -23.158  -6.882  1.00 10.00      A   
ATOM   2179  C   LEU A 230       7.512 -23.070 -10.255  1.00 10.00      A   
ATOM   2180  O   LEU A 230       6.392 -23.309  -9.795  1.00 10.00      A   
ATOM   2181  N   LEU A 231       7.703 -22.594 -11.482  1.00 10.00      A   
ATOM   2182  HN  LEU A 231       8.619 -22.424 -11.792  1.00 10.00      A   
ATOM   2183  CA  LEU A 231       6.586 -22.303 -12.376  1.00 10.00      A   
ATOM   2184  CB  LEU A 231       7.062 -21.564 -13.627  1.00 10.00      A   
ATOM   2185  CG  LEU A 231       7.237 -20.050 -13.482  1.00 10.00      A   
ATOM   2186  CD1 LEU A 231       7.758 -19.450 -14.780  1.00 10.00      A   
ATOM   2187  CD2 LEU A 231       5.925 -19.395 -13.075  1.00 10.00      A   
ATOM   2188  C   LEU A 231       5.819 -23.565 -12.755  1.00 10.00      A   
ATOM   2189  O   LEU A 231       4.615 -23.520 -13.006  1.00 10.00      A   
ATOM   2190  N   GLN A 232       6.519 -24.695 -12.772  1.00 10.00      A   
ATOM   2191  HN  GLN A 232       7.478 -24.661 -12.569  1.00 10.00      A   
ATOM   2192  CA  GLN A 232       5.904 -25.979 -13.104  1.00 10.00      A   
ATOM   2193  CB  GLN A 232       6.972 -27.055 -13.339  1.00 10.00      A   
ATOM   2194  CG  GLN A 232       7.832 -26.854 -14.580  1.00 10.00      A   
ATOM   2195  CD  GLN A 232       7.020 -26.704 -15.852  1.00 10.00      A   
ATOM   2196  OE1 GLN A 232       5.870 -27.134 -15.926  1.00 10.00      A   
ATOM   2197  NE2 GLN A 232       7.627 -26.115 -16.870  1.00 10.00      A   
ATOM   2198 HE21 GLN A 232       8.553 -25.813 -16.746  1.00 10.00      A   
ATOM   2199 HE22 GLN A 232       7.128 -26.005 -17.708  1.00 10.00      A   
ATOM   2200  C   GLN A 232       4.946 -26.440 -12.003  1.00 10.00      A   
ATOM   2201  O   GLN A 232       4.217 -27.418 -12.166  1.00 10.00      A   
ATOM   2202  N   ARG A 233       4.951 -25.727 -10.884  1.00 10.00      A   
ATOM   2203  HN  ARG A 233       5.539 -24.948 -10.820  1.00 10.00      A   
ATOM   2204  CA  ARG A 233       4.102 -26.066  -9.751  1.00 10.00      A   
ATOM   2205  CB  ARG A 233       4.913 -26.029  -8.451  1.00 10.00      A   
ATOM   2206  CG  ARG A 233       6.208 -26.831  -8.486  1.00 10.00      A   
ATOM   2207  CD  ARG A 233       5.967 -28.278  -8.890  1.00 10.00      A   
ATOM   2208  NE  ARG A 233       6.978 -29.172  -8.331  1.00 10.00      A   
ATOM   2209  HE  ARG A 233       7.769 -28.753  -7.921  1.00 10.00      A   
ATOM   2210  CZ  ARG A 233       6.891 -30.505  -8.342  1.00 10.00      A   
ATOM   2211  NH1 ARG A 233       5.844 -31.106  -8.895  1.00 10.00      A   
ATOM   2212 HH11 ARG A 233       5.084 -30.540  -9.331  1.00 10.00      A   
ATOM   2213 HH12 ARG A 233       5.771 -32.150  -8.898  1.00 10.00      A   
ATOM   2214  NH2 ARG A 233       7.850 -31.233  -7.786  1.00 10.00      A   
ATOM   2215 HH21 ARG A 233       7.788 -32.273  -7.789  1.00 10.00      A   
ATOM   2216 HH22 ARG A 233       8.678 -30.760  -7.339  1.00 10.00      A   
ATOM   2217  C   ARG A 233       2.909 -25.122  -9.639  1.00 10.00      A   
ATOM   2218  O   ARG A 233       2.056 -25.291  -8.763  1.00 10.00      A   
ATOM   2219  N   ALA A 234       2.847 -24.129 -10.522  1.00 10.00      A   
ATOM   2220  HN  ALA A 234       3.546 -24.048 -11.208  1.00 10.00      A   
ATOM   2221  CA  ALA A 234       1.749 -23.164 -10.496  1.00 10.00      A   
ATOM   2222  CB  ALA A 234       2.062 -22.024  -9.536  1.00 10.00      A   
ATOM   2223  C   ALA A 234       1.416 -22.623 -11.887  1.00 10.00      A   
ATOM   2224  O   ALA A 234       1.756 -21.485 -12.220  1.00 10.00      A   
ATOM   2225  N   PRO A 235       0.747 -23.435 -12.726  1.00 10.00      A   
ATOM   2226  CA  PRO A 235       0.361 -23.021 -14.080  1.00 10.00      A   
ATOM   2227  CB  PRO A 235       0.073 -24.353 -14.774  1.00 10.00      A   
ATOM   2228  CG  PRO A 235      -0.390 -25.255 -13.681  1.00 10.00      A   
ATOM   2229  CD  PRO A 235       0.331 -24.821 -12.430  1.00 10.00      A   
ATOM   2230  C   PRO A 235      -0.893 -22.139 -14.083  1.00 10.00      A   
ATOM   2231  O   PRO A 235      -1.235 -21.527 -15.099  1.00 10.00      A   
ATOM   2232  N   GLN A 236      -1.570 -22.071 -12.942  1.00 10.00      A   
ATOM   2233  HN  GLN A 236      -1.247 -22.577 -12.164  1.00 10.00      A   
ATOM   2234  CA  GLN A 236      -2.784 -21.269 -12.813  1.00 10.00      A   
ATOM   2235  CB  GLN A 236      -3.851 -22.022 -12.000  1.00 10.00      A   
ATOM   2236  CG  GLN A 236      -3.653 -21.996 -10.487  1.00 10.00      A   
ATOM   2237  CD  GLN A 236      -2.420 -22.754 -10.031  1.00 10.00      A   
ATOM   2238  OE1 GLN A 236      -2.009 -23.730 -10.655  1.00 10.00      A   
ATOM   2239  NE2 GLN A 236      -1.814 -22.300  -8.946  1.00 10.00      A   
ATOM   2240 HE21 GLN A 236      -2.188 -21.505  -8.503  1.00 10.00      A   
ATOM   2241 HE22 GLN A 236      -1.025 -22.786  -8.618  1.00 10.00      A   
ATOM   2242  C   GLN A 236      -2.484 -19.918 -12.171  1.00 10.00      A   
ATOM   2243  O   GLN A 236      -3.391 -19.198 -11.754  1.00 10.00      A   
ATOM   2244  N   LEU A 237      -1.205 -19.583 -12.098  1.00 10.00      A   
ATOM   2245  HN  LEU A 237      -0.531 -20.193 -12.464  1.00 10.00      A   
ATOM   2246  CA  LEU A 237      -0.774 -18.329 -11.498  1.00 10.00      A   
ATOM   2247  CB  LEU A 237       0.743 -18.338 -11.291  1.00 10.00      A   
ATOM   2248  CG  LEU A 237       1.271 -17.530 -10.107  1.00 10.00      A   
ATOM   2249  CD1 LEU A 237       0.736 -18.085  -8.798  1.00 10.00      A   
ATOM   2250  CD2 LEU A 237       2.788 -17.534 -10.107  1.00 10.00      A   
ATOM   2251  C   LEU A 237      -1.189 -17.132 -12.352  1.00 10.00      A   
ATOM   2252  O   LEU A 237      -1.012 -17.132 -13.572  1.00 10.00      A   
ATOM   2253  N   GLU A 238      -1.735 -16.115 -11.693  1.00 10.00      A   
ATOM   2254  HN  GLU A 238      -1.838 -16.179 -10.719  1.00 10.00      A   
ATOM   2255  CA  GLU A 238      -2.184 -14.907 -12.363  1.00 10.00      A   
ATOM   2256  CB  GLU A 238      -3.515 -14.439 -11.765  1.00 10.00      A   
ATOM   2257  CG  GLU A 238      -4.561 -15.539 -11.637  1.00 10.00      A   
ATOM   2258  CD  GLU A 238      -5.772 -15.116 -10.831  1.00 10.00      A   
ATOM   2259  OE1 GLU A 238      -5.804 -13.962 -10.354  1.00 10.00      A   
ATOM   2260  OE2 GLU A 238      -6.703 -15.933 -10.671  1.00 10.00      A   
ATOM   2261  C   GLU A 238      -1.134 -13.808 -12.226  1.00 10.00      A   
ATOM   2262  O   GLU A 238      -0.767 -13.152 -13.206  1.00 10.00      A   
ATOM   2263  N   GLU A 239      -0.653 -13.616 -11.005  1.00 10.00      A   
ATOM   2264  HN  GLU A 239      -0.976 -14.179 -10.273  1.00 10.00      A   
ATOM   2265  CA  GLU A 239       0.358 -12.612 -10.726  1.00 10.00      A   
ATOM   2266  CB  GLU A 239      -0.077 -11.693  -9.579  1.00 10.00      A   
ATOM   2267  CG  GLU A 239      -1.382 -10.952  -9.815  1.00 10.00      A   
ATOM   2268  CD  GLU A 239      -1.622  -9.877  -8.781  1.00 10.00      A   
ATOM   2269  OE1 GLU A 239      -1.770 -10.217  -7.591  1.00 10.00      A   
ATOM   2270  OE2 GLU A 239      -1.656  -8.685  -9.154  1.00 10.00      A   
ATOM   2271  C   GLU A 239       1.661 -13.301 -10.359  1.00 10.00      A   
ATOM   2272  O   GLU A 239       1.729 -14.032  -9.364  1.00 10.00      A   
ATOM   2273  N   LEU A 240       2.687 -13.082 -11.166  1.00 10.00      A   
ATOM   2274  HN  LEU A 240       2.575 -12.485 -11.940  1.00 10.00      A   
ATOM   2275  CA  LEU A 240       3.979 -13.697 -10.923  1.00 10.00      A   
ATOM   2276  CB  LEU A 240       4.383 -14.598 -12.090  1.00 10.00      A   
ATOM   2277  CG  LEU A 240       5.828 -15.106 -12.084  1.00 10.00      A   
ATOM   2278  CD1 LEU A 240       6.052 -16.106 -10.957  1.00 10.00      A   
ATOM   2279  CD2 LEU A 240       6.184 -15.713 -13.431  1.00 10.00      A   
ATOM   2280  C   LEU A 240       5.066 -12.667 -10.650  1.00 10.00      A   
ATOM   2281  O   LEU A 240       5.337 -11.786 -11.470  1.00 10.00      A   
ATOM   2282  N   GLY A 241       5.677 -12.787  -9.486  1.00 10.00      A   
ATOM   2283  HN  GLY A 241       5.389 -13.498  -8.866  1.00 10.00      A   
ATOM   2284  CA  GLY A 241       6.755 -11.899  -9.107  1.00 10.00      A   
ATOM   2285  C   GLY A 241       8.077 -12.626  -9.188  1.00 10.00      A   
ATOM   2286  O   GLY A 241       8.338 -13.537  -8.400  1.00 10.00      A   
ATOM   2287  N   THR A 242       8.901 -12.246 -10.148  1.00 10.00      A   
ATOM   2288  HN  THR A 242       8.643 -11.497 -10.733  1.00 10.00      A   
ATOM   2289  CA  THR A 242      10.193 -12.889 -10.339  1.00 10.00      A   
ATOM   2290  CB  THR A 242      10.686 -12.737 -11.795  1.00 10.00      A   
ATOM   2291  OG1 THR A 242      10.550 -11.372 -12.216  1.00 10.00      A   
ATOM   2292  HG1 THR A 242       9.614 -11.147 -12.297  1.00 10.00      A   
ATOM   2293  CG2 THR A 242       9.886 -13.636 -12.728  1.00 10.00      A   
ATOM   2294  C   THR A 242      11.235 -12.323  -9.380  1.00 10.00      A   
ATOM   2295  O   THR A 242      11.124 -11.178  -8.943  1.00 10.00      A   
ATOM   2296  N   GLY A 243      12.230 -13.132  -9.040  1.00 10.00      A   
ATOM   2297  HN  GLY A 243      12.255 -14.043  -9.398  1.00 10.00      A   
ATOM   2298  CA  GLY A 243      13.277 -12.681  -8.144  1.00 10.00      A   
ATOM   2299  C   GLY A 243      14.513 -12.247  -8.905  1.00 10.00      A   
ATOM   2300  O   GLY A 243      14.462 -11.298  -9.694  1.00 10.00      A   
ATOM   2301  N   GLY A 244      15.620 -12.945  -8.680  1.00 10.00      A   
ATOM   2302  HN  GLY A 244      15.597 -13.702  -8.048  1.00 10.00      A   
ATOM   2303  CA  GLY A 244      16.855 -12.620  -9.367  1.00 10.00      A   
ATOM   2304  C   GLY A 244      16.788 -13.029 -10.823  1.00 10.00      A   
ATOM   2305  O   GLY A 244      16.822 -14.215 -11.140  1.00 10.00      A   
ATOM   2306  N   TYR A 245      16.700 -12.045 -11.705  1.00 10.00      A   
ATOM   2307  HN  TYR A 245      16.714 -11.112 -11.381  1.00 10.00      A   
ATOM   2308  CA  TYR A 245      16.600 -12.291 -13.139  1.00 10.00      A   
ATOM   2309  CB  TYR A 245      15.686 -11.244 -13.782  1.00 10.00      A   
ATOM   2310  CG  TYR A 245      14.801 -11.787 -14.879  1.00 10.00      A   
ATOM   2311  CD1 TYR A 245      13.626 -12.456 -14.571  1.00 10.00      A   
ATOM   2312  CD2 TYR A 245      15.134 -11.633 -16.220  1.00 10.00      A   
ATOM   2313  CE1 TYR A 245      12.808 -12.960 -15.564  1.00 10.00      A   
ATOM   2314  CE2 TYR A 245      14.321 -12.133 -17.221  1.00 10.00      A   
ATOM   2315  CZ  TYR A 245      13.159 -12.797 -16.887  1.00 10.00      A   
ATOM   2316  OH  TYR A 245      12.345 -13.303 -17.876  1.00 10.00      A   
ATOM   2317  HH  TYR A 245      12.882 -13.517 -18.652  1.00 10.00      A   
ATOM   2318  C   TYR A 245      17.974 -12.266 -13.804  1.00 10.00      A   
ATOM   2319  O   TYR A 245      18.088 -12.071 -15.015  1.00 10.00      A   
ATOM   2320  N   THR A 246      19.010 -12.477 -13.007  1.00 10.00      A   
ATOM   2321  HN  THR A 246      18.853 -12.650 -12.057  1.00 10.00      A   
ATOM   2322  CA  THR A 246      20.371 -12.481 -13.510  1.00 10.00      A   
ATOM   2323  CB  THR A 246      21.253 -11.432 -12.787  1.00 10.00      A   
ATOM   2324  OG1 THR A 246      22.586 -11.436 -13.319  1.00 10.00      A   
ATOM   2325  HG1 THR A 246      22.832 -10.539 -13.572  1.00 10.00      A   
ATOM   2326  CG2 THR A 246      21.293 -11.672 -11.284  1.00 10.00      A   
ATOM   2327  C   THR A 246      20.975 -13.881 -13.387  1.00 10.00      A   
ATOM   2328  O   THR A 246      20.847 -14.535 -12.348  1.00 10.00      A   
ATOM   2329  N   ALA A 247      21.610 -14.340 -14.457  1.00 10.00      A   
ATOM   2330  HN  ALA A 247      21.683 -13.767 -15.250  1.00 10.00      A   
ATOM   2331  CA  ALA A 247      22.224 -15.660 -14.488  1.00 10.00      A   
ATOM   2332  CB  ALA A 247      21.156 -16.745 -14.439  1.00 10.00      A   
ATOM   2333  C   ALA A 247      23.071 -15.818 -15.743  1.00 10.00      A   
ATOM   2334  O   ALA A 247      23.049 -14.958 -16.628  1.00 10.00      A   
ATOM   2335  N   GLU A 248      23.827 -16.905 -15.805  1.00 10.00      A   
ATOM   2336  HN  GLU A 248      23.815 -17.537 -15.054  1.00 10.00      A   
ATOM   2337  CA  GLU A 248      24.672 -17.192 -16.953  1.00 10.00      A   
ATOM   2338  CB  GLU A 248      25.672 -18.301 -16.602  1.00 10.00      A   
ATOM   2339  CG  GLU A 248      26.496 -18.813 -17.774  1.00 10.00      A   
ATOM   2340  CD  GLU A 248      26.805 -20.291 -17.663  1.00 10.00      A   
ATOM   2341  OE1 GLU A 248      27.633 -20.787 -18.454  1.00 10.00      A   
ATOM   2342  OE2 GLU A 248      26.221 -20.962 -16.786  1.00 10.00      A   
ATOM   2343  C   GLU A 248      23.797 -17.616 -18.127  1.00 10.00      A   
ATOM   2344  O   GLU A 248      22.932 -18.480 -17.980  1.00 10.00      A   
ATOM   2345  N   VAL A 249      24.026 -17.002 -19.278  1.00 10.00      A   
ATOM   2346  HN  VAL A 249      24.746 -16.340 -19.323  1.00 10.00      A   
ATOM   2347  CA  VAL A 249      23.254 -17.288 -20.486  1.00 10.00      A   
ATOM   2348  CB  VAL A 249      23.614 -16.310 -21.625  1.00 10.00      A   
ATOM   2349  CG1 VAL A 249      22.772 -16.584 -22.865  1.00 10.00      A   
ATOM   2350  CG2 VAL A 249      23.436 -14.870 -21.166  1.00 10.00      A   
ATOM   2351  C   VAL A 249      23.458 -18.726 -20.967  1.00 10.00      A   
ATOM   2352  O   VAL A 249      24.575 -19.129 -21.304  1.00 10.00      A   
ATOM   2353  N   ARG A 250      22.373 -19.491 -20.989  1.00 10.00      A   
ATOM   2354  HN  ARG A 250      21.512 -19.110 -20.685  1.00 10.00      A   
ATOM   2355  CA  ARG A 250      22.405 -20.877 -21.438  1.00 10.00      A   
ATOM   2356  CB  ARG A 250      22.632 -21.835 -20.263  1.00 10.00      A   
ATOM   2357  CG  ARG A 250      24.094 -22.084 -19.934  1.00 10.00      A   
ATOM   2358  CD  ARG A 250      24.252 -23.071 -18.792  1.00 10.00      A   
ATOM   2359  NE  ARG A 250      23.807 -24.415 -19.151  1.00 10.00      A   
ATOM   2360  HE  ARG A 250      22.924 -24.496 -19.598  1.00 10.00      A   
ATOM   2361  CZ  ARG A 250      24.510 -25.522 -18.904  1.00 10.00      A   
ATOM   2362  NH1 ARG A 250      25.690 -25.447 -18.302  1.00 10.00      A   
ATOM   2363 HH11 ARG A 250      26.079 -24.518 -18.020  1.00 10.00      A   
ATOM   2364 HH12 ARG A 250      26.237 -26.314 -18.106  1.00 10.00      A   
ATOM   2365  NH2 ARG A 250      24.033 -26.703 -19.260  1.00 10.00      A   
ATOM   2366 HH21 ARG A 250      23.098 -26.771 -19.739  1.00 10.00      A   
ATOM   2367 HH22 ARG A 250      24.580 -27.571 -19.061  1.00 10.00      A   
ATOM   2368  C   ARG A 250      21.105 -21.226 -22.160  1.00 10.00      A   
ATOM   2369  O   ARG A 250      20.014 -20.947 -21.657  1.00 10.00      A   
ATOM   2370  N   PRO A 251      21.211 -21.835 -23.351  1.00 10.00      A   
ATOM   2371  CA  PRO A 251      20.046 -22.223 -24.168  1.00 10.00      A   
ATOM   2372  CB  PRO A 251      20.677 -22.957 -25.358  1.00 10.00      A   
ATOM   2373  CG  PRO A 251      22.063 -22.423 -25.432  1.00 10.00      A   
ATOM   2374  CD  PRO A 251      22.480 -22.183 -24.012  1.00 10.00      A   
ATOM   2375  C   PRO A 251      19.080 -23.158 -23.439  1.00 10.00      A   
ATOM   2376  O   PRO A 251      17.864 -23.072 -23.627  1.00 10.00      A   
ATOM   2377  N   ASP A 252      19.616 -24.049 -22.612  1.00 10.00      A   
ATOM   2378  HN  ASP A 252      20.587 -24.060 -22.480  1.00 10.00      A   
ATOM   2379  CA  ASP A 252      18.786 -25.002 -21.878  1.00 10.00      A   
ATOM   2380  CB  ASP A 252      19.608 -26.114 -21.210  1.00 10.00      A   
ATOM   2381  CG  ASP A 252      20.940 -25.652 -20.658  1.00 10.00      A   
ATOM   2382  OD1 ASP A 252      21.931 -26.398 -20.793  1.00 10.00      A   
ATOM   2383  OD2 ASP A 252      21.008 -24.544 -20.095  1.00 10.00      A   
ATOM   2384  C   ASP A 252      17.862 -24.323 -20.873  1.00 10.00      A   
ATOM   2385  O   ASP A 252      16.643 -24.504 -20.925  1.00 10.00      A   
ATOM   2386  N   VAL A 253      18.432 -23.543 -19.962  1.00 10.00      A   
ATOM   2387  HN  VAL A 253      19.411 -23.441 -19.959  1.00 10.00      A   
ATOM   2388  CA  VAL A 253      17.637 -22.850 -18.955  1.00 10.00      A   
ATOM   2389  CB  VAL A 253      18.486 -22.183 -17.854  1.00 10.00      A   
ATOM   2390  CG1 VAL A 253      18.976 -23.226 -16.861  1.00 10.00      A   
ATOM   2391  CG2 VAL A 253      19.659 -21.431 -18.456  1.00 10.00      A   
ATOM   2392  C   VAL A 253      16.675 -21.846 -19.586  1.00 10.00      A   
ATOM   2393  O   VAL A 253      15.546 -21.690 -19.116  1.00 10.00      A   
ATOM   2394  N   TYR A 254      17.112 -21.184 -20.661  1.00 10.00      A   
ATOM   2395  HN  TYR A 254      18.031 -21.337 -20.986  1.00 10.00      A   
ATOM   2396  CA  TYR A 254      16.262 -20.221 -21.353  1.00 10.00      A   
ATOM   2397  CB  TYR A 254      17.014 -19.526 -22.493  1.00 10.00      A   
ATOM   2398  CG  TYR A 254      16.132 -18.656 -23.365  1.00 10.00      A   
ATOM   2399  CD1 TYR A 254      15.800 -17.362 -22.983  1.00 10.00      A   
ATOM   2400  CD2 TYR A 254      15.618 -19.135 -24.563  1.00 10.00      A   
ATOM   2401  CE1 TYR A 254      14.981 -16.573 -23.770  1.00 10.00      A   
ATOM   2402  CE2 TYR A 254      14.801 -18.354 -25.356  1.00 10.00      A   
ATOM   2403  CZ  TYR A 254      14.484 -17.075 -24.956  1.00 10.00      A   
ATOM   2404  OH  TYR A 254      13.664 -16.300 -25.741  1.00 10.00      A   
ATOM   2405  HH  TYR A 254      12.860 -16.795 -25.944  1.00 10.00      A   
ATOM   2406  C   TYR A 254      15.017 -20.916 -21.895  1.00 10.00      A   
ATOM   2407  O   TYR A 254      13.894 -20.445 -21.700  1.00 10.00      A   
ATOM   2408  N   SER A 255      15.224 -22.040 -22.574  1.00 10.00      A   
ATOM   2409  HN  SER A 255      16.144 -22.356 -22.706  1.00 10.00      A   
ATOM   2410  CA  SER A 255      14.121 -22.807 -23.131  1.00 10.00      A   
ATOM   2411  CB  SER A 255      14.647 -23.983 -23.950  1.00 10.00      A   
ATOM   2412  OG  SER A 255      15.587 -23.548 -24.920  1.00 10.00      A   
ATOM   2413  HG  SER A 255      16.471 -23.533 -24.523  1.00 10.00      A   
ATOM   2414  C   SER A 255      13.202 -23.300 -22.018  1.00 10.00      A   
ATOM   2415  O   SER A 255      11.977 -23.253 -22.141  1.00 10.00      A   
ATOM   2416  N   GLY A 256      13.804 -23.746 -20.920  1.00 10.00      A   
ATOM   2417  HN  GLY A 256      14.788 -23.757 -20.880  1.00 10.00      A   
ATOM   2418  CA  GLY A 256      13.032 -24.228 -19.788  1.00 10.00      A   
ATOM   2419  C   GLY A 256      12.136 -23.150 -19.208  1.00 10.00      A   
ATOM   2420  O   GLY A 256      11.026 -23.430 -18.748  1.00 10.00      A   
ATOM   2421  N   LEU A 257      12.620 -21.914 -19.228  1.00 10.00      A   
ATOM   2422  HN  LEU A 257      13.523 -21.761 -19.587  1.00 10.00      A   
ATOM   2423  CA  LEU A 257      11.856 -20.785 -18.719  1.00 10.00      A   
ATOM   2424  CB  LEU A 257      12.760 -19.562 -18.530  1.00 10.00      A   
ATOM   2425  CG  LEU A 257      13.760 -19.636 -17.374  1.00 10.00      A   
ATOM   2426  CD1 LEU A 257      14.782 -18.519 -17.482  1.00 10.00      A   
ATOM   2427  CD2 LEU A 257      13.039 -19.574 -16.036  1.00 10.00      A   
ATOM   2428  C   LEU A 257      10.707 -20.443 -19.660  1.00 10.00      A   
ATOM   2429  O   LEU A 257       9.576 -20.242 -19.222  1.00 10.00      A   
ATOM   2430  N   SER A 258      10.999 -20.407 -20.957  1.00 10.00      A   
ATOM   2431  HN  SER A 258      11.918 -20.606 -21.245  1.00 10.00      A   
ATOM   2432  CA  SER A 258       9.995 -20.081 -21.965  1.00 10.00      A   
ATOM   2433  CB  SER A 258      10.628 -20.066 -23.362  1.00 10.00      A   
ATOM   2434  OG  SER A 258       9.829 -19.344 -24.283  1.00 10.00      A   
ATOM   2435  HG  SER A 258       9.099 -19.902 -24.575  1.00 10.00      A   
ATOM   2436  C   SER A 258       8.834 -21.069 -21.914  1.00 10.00      A   
ATOM   2437  O   SER A 258       7.666 -20.671 -21.924  1.00 10.00      A   
ATOM   2438  N   VAL A 259       9.162 -22.356 -21.842  1.00 10.00      A   
ATOM   2439  HN  VAL A 259      10.115 -22.605 -21.841  1.00 10.00      A   
ATOM   2440  CA  VAL A 259       8.150 -23.407 -21.781  1.00 10.00      A   
ATOM   2441  CB  VAL A 259       8.784 -24.815 -21.855  1.00 10.00      A   
ATOM   2442  CG1 VAL A 259       7.733 -25.899 -21.682  1.00 10.00      A   
ATOM   2443  CG2 VAL A 259       9.517 -25.000 -23.174  1.00 10.00      A   
ATOM   2444  C   VAL A 259       7.310 -23.287 -20.510  1.00 10.00      A   
ATOM   2445  O   VAL A 259       6.096 -23.498 -20.530  1.00 10.00      A   
ATOM   2446  N   ALA A 260       7.961 -22.941 -19.407  1.00 10.00      A   
ATOM   2447  HN  ALA A 260       8.929 -22.794 -19.452  1.00 10.00      A   
ATOM   2448  CA  ALA A 260       7.278 -22.789 -18.131  1.00 10.00      A   
ATOM   2449  CB  ALA A 260       8.288 -22.669 -17.001  1.00 10.00      A   
ATOM   2450  C   ALA A 260       6.345 -21.581 -18.140  1.00 10.00      A   
ATOM   2451  O   ALA A 260       5.185 -21.679 -17.744  1.00 10.00      A   
ATOM   2452  N   LEU A 261       6.855 -20.448 -18.613  1.00 10.00      A   
ATOM   2453  HN  LEU A 261       7.787 -20.442 -18.928  1.00 10.00      A   
ATOM   2454  CA  LEU A 261       6.079 -19.213 -18.673  1.00 10.00      A   
ATOM   2455  CB  LEU A 261       6.951 -18.052 -19.151  1.00 10.00      A   
ATOM   2456  CG  LEU A 261       7.892 -17.455 -18.101  1.00 10.00      A   
ATOM   2457  CD1 LEU A 261       9.108 -16.827 -18.762  1.00 10.00      A   
ATOM   2458  CD2 LEU A 261       7.158 -16.431 -17.246  1.00 10.00      A   
ATOM   2459  C   LEU A 261       4.842 -19.357 -19.550  1.00 10.00      A   
ATOM   2460  O   LEU A 261       3.785 -18.801 -19.244  1.00 10.00      A   
ATOM   2461  N   SER A 262       4.962 -20.124 -20.628  1.00 10.00      A   
ATOM   2462  HN  SER A 262       5.823 -20.556 -20.820  1.00 10.00      A   
ATOM   2463  CA  SER A 262       3.840 -20.339 -21.529  1.00 10.00      A   
ATOM   2464  CB  SER A 262       4.324 -20.762 -22.915  1.00 10.00      A   
ATOM   2465  OG  SER A 262       5.372 -21.713 -22.828  1.00 10.00      A   
ATOM   2466  HG  SER A 262       6.201 -21.259 -22.615  1.00 10.00      A   
ATOM   2467  C   SER A 262       2.861 -21.358 -20.943  1.00 10.00      A   
ATOM   2468  O   SER A 262       1.794 -21.617 -21.505  1.00 10.00      A   
ATOM   2469  N   GLY A 263       3.234 -21.930 -19.802  1.00 10.00      A   
ATOM   2470  HN  GLY A 263       4.099 -21.686 -19.405  1.00 10.00      A   
ATOM   2471  CA  GLY A 263       2.387 -22.899 -19.137  1.00 10.00      A   
ATOM   2472  C   GLY A 263       1.290 -22.221 -18.345  1.00 10.00      A   
ATOM   2473  O   GLY A 263       0.175 -22.731 -18.252  1.00 10.00      A   
ATOM   2474  N   CYS A 264       1.610 -21.064 -17.776  1.00 10.00      A   
ATOM   2475  HN  CYS A 264       2.523 -20.720 -17.876  1.00 10.00      A   
ATOM   2476  CA  CYS A 264       0.652 -20.300 -16.995  1.00 10.00      A   
ATOM   2477  CB  CYS A 264       1.377 -19.452 -15.949  1.00 10.00      A   
ATOM   2478  SG  CYS A 264       2.730 -20.311 -15.107  1.00 10.00      A   
ATOM   2479  HG  CYS A 264       2.368 -20.518 -13.846  1.00 10.00      A   
ATOM   2480  C   CYS A 264      -0.208 -19.424 -17.910  1.00 10.00      A   
ATOM   2481  O   CYS A 264       0.226 -18.364 -18.369  1.00 10.00      A   
ATOM   2482  N   LYS A 265      -1.426 -19.879 -18.174  1.00 10.00      A   
ATOM   2483  HN  LYS A 265      -1.721 -20.723 -17.765  1.00 10.00      A   
ATOM   2484  CA  LYS A 265      -2.344 -19.153 -19.045  1.00 10.00      A   
ATOM   2485  CB  LYS A 265      -3.370 -20.104 -19.672  1.00 10.00      A   
ATOM   2486  CG  LYS A 265      -2.931 -20.750 -20.980  1.00 10.00      A   
ATOM   2487  CD  LYS A 265      -1.792 -21.740 -20.774  1.00 10.00      A   
ATOM   2488  CE  LYS A 265      -1.490 -22.504 -22.052  1.00 10.00      A   
ATOM   2489  NZ  LYS A 265      -0.290 -23.370 -21.915  1.00 10.00      A   
ATOM   2490  HZ1 LYS A 265      -0.396 -24.001 -21.096  1.00 10.00      A   
ATOM   2491  HZ2 LYS A 265       0.565 -22.784 -21.784  1.00 10.00      A   
ATOM   2492  HZ3 LYS A 265      -0.170 -23.952 -22.772  1.00 10.00      A   
ATOM   2493  C   LYS A 265      -3.062 -18.039 -18.296  1.00 10.00      A   
ATOM   2494  O   LYS A 265      -3.541 -17.080 -18.898  1.00 10.00      A   
ATOM   2495  N   GLU A 266      -3.120 -18.160 -16.976  1.00 10.00      A   
ATOM   2496  HN  GLU A 266      -2.711 -18.942 -16.548  1.00 10.00      A   
ATOM   2497  CA  GLU A 266      -3.799 -17.164 -16.150  1.00 10.00      A   
ATOM   2498  CB  GLU A 266      -4.282 -17.781 -14.842  1.00 10.00      A   
ATOM   2499  CG  GLU A 266      -5.452 -18.726 -15.016  1.00 10.00      A   
ATOM   2500  CD  GLU A 266      -6.625 -18.062 -15.702  1.00 10.00      A   
ATOM   2501  OE1 GLU A 266      -6.842 -18.319 -16.903  1.00 10.00      A   
ATOM   2502  OE2 GLU A 266      -7.340 -17.279 -15.041  1.00 10.00      A   
ATOM   2503  C   GLU A 266      -2.933 -15.942 -15.871  1.00 10.00      A   
ATOM   2504  O   GLU A 266      -3.400 -14.981 -15.260  1.00 10.00      A   
ATOM   2505  N   LEU A 267      -1.686 -15.977 -16.329  1.00 10.00      A   
ATOM   2506  HN  LEU A 267      -1.384 -16.767 -16.817  1.00 10.00      A   
ATOM   2507  CA  LEU A 267      -0.758 -14.869 -16.121  1.00 10.00      A   
ATOM   2508  CB  LEU A 267       0.610 -15.171 -16.734  1.00 10.00      A   
ATOM   2509  CG  LEU A 267       1.558 -16.016 -15.881  1.00 10.00      A   
ATOM   2510  CD1 LEU A 267       2.888 -16.207 -16.590  1.00 10.00      A   
ATOM   2511  CD2 LEU A 267       1.768 -15.378 -14.518  1.00 10.00      A   
ATOM   2512  C   LEU A 267      -1.311 -13.566 -16.682  1.00 10.00      A   
ATOM   2513  O   LEU A 267      -1.684 -13.490 -17.856  1.00 10.00      A   
ATOM   2514  N   ARG A 268      -1.399 -12.560 -15.823  1.00 10.00      A   
ATOM   2515  HN  ARG A 268      -1.130 -12.708 -14.888  1.00 10.00      A   
ATOM   2516  CA  ARG A 268      -1.907 -11.253 -16.216  1.00 10.00      A   
ATOM   2517  CB  ARG A 268      -3.306 -11.021 -15.630  1.00 10.00      A   
ATOM   2518  CG  ARG A 268      -4.392 -11.922 -16.194  1.00 10.00      A   
ATOM   2519  CD  ARG A 268      -4.491 -11.799 -17.707  1.00 10.00      A   
ATOM   2520  NE  ARG A 268      -5.606 -12.579 -18.241  1.00 10.00      A   
ATOM   2521  HE  ARG A 268      -6.484 -12.135 -18.283  1.00 10.00      A   
ATOM   2522  CZ  ARG A 268      -5.505 -13.840 -18.656  1.00 10.00      A   
ATOM   2523  NH1 ARG A 268      -4.335 -14.465 -18.603  1.00 10.00      A   
ATOM   2524 HH11 ARG A 268      -4.249 -15.458 -18.926  1.00 10.00      A   
ATOM   2525 HH12 ARG A 268      -3.493 -13.967 -18.234  1.00 10.00      A   
ATOM   2526  NH2 ARG A 268      -6.577 -14.473 -19.126  1.00 10.00      A   
ATOM   2527 HH21 ARG A 268      -7.498 -13.985 -19.167  1.00 10.00      A   
ATOM   2528 HH22 ARG A 268      -6.504 -15.464 -19.453  1.00 10.00      A   
ATOM   2529  C   ARG A 268      -0.983 -10.138 -15.745  1.00 10.00      A   
ATOM   2530  O   ARG A 268      -0.926  -9.064 -16.348  1.00 10.00      A   
ATOM   2531  N   CYS A 269      -0.265 -10.393 -14.662  1.00 10.00      A   
ATOM   2532  HN  CYS A 269      -0.339 -11.270 -14.231  1.00 10.00      A   
ATOM   2533  CA  CYS A 269       0.640  -9.401 -14.100  1.00 10.00      A   
ATOM   2534  CB  CYS A 269       0.071  -8.840 -12.788  1.00 10.00      A   
ATOM   2535  SG  CYS A 269       1.105  -7.588 -11.982  1.00 10.00      A   
ATOM   2536  HG  CYS A 269       1.134  -7.854 -10.682  1.00 10.00      A   
ATOM   2537  C   CYS A 269       2.024  -9.982 -13.860  1.00 10.00      A   
ATOM   2538  O   CYS A 269       2.169 -11.059 -13.274  1.00 10.00      A   
ATOM   2539  N   LEU A 270       3.038  -9.271 -14.325  1.00 10.00      A   
ATOM   2540  HN  LEU A 270       2.852  -8.434 -14.807  1.00 10.00      A   
ATOM   2541  CA  LEU A 270       4.418  -9.697 -14.146  1.00 10.00      A   
ATOM   2542  CB  LEU A 270       5.093  -9.977 -15.491  1.00 10.00      A   
ATOM   2543  CG  LEU A 270       4.756 -11.306 -16.168  1.00 10.00      A   
ATOM   2544  CD1 LEU A 270       5.567 -11.467 -17.442  1.00 10.00      A   
ATOM   2545  CD2 LEU A 270       5.011 -12.471 -15.226  1.00 10.00      A   
ATOM   2546  C   LEU A 270       5.197  -8.632 -13.392  1.00 10.00      A   
ATOM   2547  O   LEU A 270       5.189  -7.458 -13.770  1.00 10.00      A   
ATOM   2548  N   SER A 271       5.859  -9.041 -12.324  1.00 10.00      A   
ATOM   2549  HN  SER A 271       5.831  -9.994 -12.076  1.00 10.00      A   
ATOM   2550  CA  SER A 271       6.639  -8.122 -11.514  1.00 10.00      A   
ATOM   2551  CB  SER A 271       5.845  -7.713 -10.269  1.00 10.00      A   
ATOM   2552  OG  SER A 271       4.583  -7.169 -10.636  1.00 10.00      A   
ATOM   2553  HG  SER A 271       4.425  -7.339 -11.574  1.00 10.00      A   
ATOM   2554  C   SER A 271       7.987  -8.744 -11.140  1.00 10.00      A   
ATOM   2555  O   SER A 271       8.266  -9.893 -11.491  1.00 10.00      A   
ATOM   2556  N   GLY A 272       8.817  -7.983 -10.440  1.00 10.00      A   
ATOM   2557  HN  GLY A 272       8.543  -7.077 -10.191  1.00 10.00      A   
ATOM   2558  CA  GLY A 272      10.125  -8.471 -10.042  1.00 10.00      A   
ATOM   2559  C   GLY A 272      11.198  -8.013 -11.006  1.00 10.00      A   
ATOM   2560  O   GLY A 272      11.487  -6.820 -11.087  1.00 10.00      A   
ATOM   2561  N   PHE A 273      11.777  -8.958 -11.742  1.00 10.00      A   
ATOM   2562  HN  PHE A 273      11.495  -9.895 -11.619  1.00 10.00      A   
ATOM   2563  CA  PHE A 273      12.814  -8.662 -12.732  1.00 10.00      A   
ATOM   2564  CB  PHE A 273      12.252  -7.834 -13.895  1.00 10.00      A   
ATOM   2565  CG  PHE A 273      11.271  -8.576 -14.757  1.00 10.00      A   
ATOM   2566  CD1 PHE A 273       9.924  -8.614 -14.424  1.00 10.00      A   
ATOM   2567  CD2 PHE A 273      11.691  -9.229 -15.905  1.00 10.00      A   
ATOM   2568  CE1 PHE A 273       9.018  -9.288 -15.219  1.00 10.00      A   
ATOM   2569  CE2 PHE A 273      10.790  -9.906 -16.704  1.00 10.00      A   
ATOM   2570  CZ  PHE A 273       9.450  -9.935 -16.360  1.00 10.00      A   
ATOM   2571  C   PHE A 273      14.039  -7.979 -12.126  1.00 10.00      A   
ATOM   2572  O   PHE A 273      14.616  -7.070 -12.731  1.00 10.00      A   
ATOM   2573  N   TRP A 274      14.439  -8.424 -10.940  1.00 10.00      A   
ATOM   2574  HN  TRP A 274      13.940  -9.148 -10.503  1.00 10.00      A   
ATOM   2575  CA  TRP A 274      15.609  -7.863 -10.273  1.00 10.00      A   
ATOM   2576  CB  TRP A 274      15.714  -8.373  -8.836  1.00 10.00      A   
ATOM   2577  CG  TRP A 274      15.022  -7.510  -7.833  1.00 10.00      A   
ATOM   2578  CD1 TRP A 274      15.431  -6.288  -7.382  1.00 10.00      A   
ATOM   2579  CD2 TRP A 274      13.803  -7.808  -7.148  1.00 10.00      A   
ATOM   2580  NE1 TRP A 274      14.541  -5.809  -6.455  1.00 10.00      A   
ATOM   2581  HE1 TRP A 274      14.616  -4.949  -5.981  1.00 10.00      A   
ATOM   2582  CE2 TRP A 274      13.531  -6.722  -6.296  1.00 10.00      A   
ATOM   2583  CE3 TRP A 274      12.916  -8.888  -7.175  1.00 10.00      A   
ATOM   2584  CZ2 TRP A 274      12.407  -6.683  -5.475  1.00 10.00      A   
ATOM   2585  CZ3 TRP A 274      11.801  -8.847  -6.361  1.00 10.00      A   
ATOM   2586  CH2 TRP A 274      11.557  -7.752  -5.523  1.00 10.00      A   
ATOM   2587  C   TRP A 274      16.866  -8.242 -11.038  1.00 10.00      A   
ATOM   2588  O   TRP A 274      17.123  -9.426 -11.256  1.00 10.00      A   
ATOM   2589  N   ASP A 275      17.628  -7.231 -11.455  1.00 10.00      A   
ATOM   2590  HN  ASP A 275      17.347  -6.314 -11.250  1.00 10.00      A   
ATOM   2591  CA  ASP A 275      18.864  -7.441 -12.211  1.00 10.00      A   
ATOM   2592  CB  ASP A 275      19.909  -8.205 -11.377  1.00 10.00      A   
ATOM   2593  CG  ASP A 275      20.279  -7.514 -10.075  1.00 10.00      A   
ATOM   2594  OD1 ASP A 275      21.022  -6.507 -10.115  1.00 10.00      A   
ATOM   2595  OD2 ASP A 275      19.848  -7.982  -9.002  1.00 10.00      A   
ATOM   2596  C   ASP A 275      18.563  -8.189 -13.509  1.00 10.00      A   
ATOM   2597  O   ASP A 275      19.335  -9.043 -13.947  1.00 10.00      A   
ATOM   2598  N   ALA A 276      17.427  -7.848 -14.112  1.00 10.00      A   
ATOM   2599  HN  ALA A 276      16.870  -7.153 -13.703  1.00 10.00      A   
ATOM   2600  CA  ALA A 276      16.966  -8.476 -15.347  1.00 10.00      A   
ATOM   2601  CB  ALA A 276      15.637  -7.878 -15.783  1.00 10.00      A   
ATOM   2602  C   ALA A 276      17.975  -8.402 -16.489  1.00 10.00      A   
ATOM   2603  O   ALA A 276      18.410  -7.321 -16.889  1.00 10.00      A   
ATOM   2604  N   VAL A 277      18.335  -9.569 -17.008  1.00 10.00      A   
ATOM   2605  HN  VAL A 277      17.978 -10.393 -16.616  1.00 10.00      A   
ATOM   2606  CA  VAL A 277      19.262  -9.665 -18.128  1.00 10.00      A   
ATOM   2607  CB  VAL A 277      20.195 -10.887 -17.985  1.00 10.00      A   
ATOM   2608  CG1 VAL A 277      21.152 -10.985 -19.166  1.00 10.00      A   
ATOM   2609  CG2 VAL A 277      20.970 -10.815 -16.677  1.00 10.00      A   
ATOM   2610  C   VAL A 277      18.472  -9.771 -19.436  1.00 10.00      A   
ATOM   2611  O   VAL A 277      17.601 -10.634 -19.570  1.00 10.00      A   
ATOM   2612  N   PRO A 278      18.773  -8.896 -20.415  1.00 10.00      A   
ATOM   2613  CA  PRO A 278      18.084  -8.865 -21.716  1.00 10.00      A   
ATOM   2614  CB  PRO A 278      18.901  -7.863 -22.536  1.00 10.00      A   
ATOM   2615  CG  PRO A 278      19.523  -6.977 -21.515  1.00 10.00      A   
ATOM   2616  CD  PRO A 278      19.808  -7.850 -20.324  1.00 10.00      A   
ATOM   2617  C   PRO A 278      18.040 -10.216 -22.431  1.00 10.00      A   
ATOM   2618  O   PRO A 278      17.109 -10.490 -23.190  1.00 10.00      A   
ATOM   2619  N   ALA A 279      19.035 -11.059 -22.185  1.00 10.00      A   
ATOM   2620  HN  ALA A 279      19.754 -10.785 -21.574  1.00 10.00      A   
ATOM   2621  CA  ALA A 279      19.103 -12.374 -22.816  1.00 10.00      A   
ATOM   2622  CB  ALA A 279      20.461 -13.014 -22.573  1.00 10.00      A   
ATOM   2623  C   ALA A 279      17.983 -13.308 -22.351  1.00 10.00      A   
ATOM   2624  O   ALA A 279      17.643 -14.269 -23.040  1.00 10.00      A   
ATOM   2625  N   TYR A 280      17.407 -13.025 -21.189  1.00 10.00      A   
ATOM   2626  HN  TYR A 280      17.703 -12.234 -20.683  1.00 10.00      A   
ATOM   2627  CA  TYR A 280      16.341 -13.861 -20.649  1.00 10.00      A   
ATOM   2628  CB  TYR A 280      16.689 -14.324 -19.234  1.00 10.00      A   
ATOM   2629  CG  TYR A 280      17.721 -15.426 -19.198  1.00 10.00      A   
ATOM   2630  CD1 TYR A 280      19.073 -15.140 -19.046  1.00 10.00      A   
ATOM   2631  CD2 TYR A 280      17.342 -16.754 -19.325  1.00 10.00      A   
ATOM   2632  CE1 TYR A 280      20.016 -16.150 -19.022  1.00 10.00      A   
ATOM   2633  CE2 TYR A 280      18.278 -17.769 -19.299  1.00 10.00      A   
ATOM   2634  CZ  TYR A 280      19.612 -17.460 -19.148  1.00 10.00      A   
ATOM   2635  OH  TYR A 280      20.546 -18.467 -19.131  1.00 10.00      A   
ATOM   2636  HH  TYR A 280      21.209 -18.282 -18.452  1.00 10.00      A   
ATOM   2637  C   TYR A 280      14.989 -13.151 -20.670  1.00 10.00      A   
ATOM   2638  O   TYR A 280      14.012 -13.631 -20.095  1.00 10.00      A   
ATOM   2639  N   LEU A 281      14.939 -12.015 -21.349  1.00 10.00      A   
ATOM   2640  HN  LEU A 281      15.750 -11.688 -21.791  1.00 10.00      A   
ATOM   2641  CA  LEU A 281      13.712 -11.234 -21.455  1.00 10.00      A   
ATOM   2642  CB  LEU A 281      14.012  -9.770 -21.791  1.00 10.00      A   
ATOM   2643  CG  LEU A 281      14.628  -8.926 -20.669  1.00 10.00      A   
ATOM   2644  CD1 LEU A 281      14.805  -7.490 -21.133  1.00 10.00      A   
ATOM   2645  CD2 LEU A 281      13.760  -8.978 -19.419  1.00 10.00      A   
ATOM   2646  C   LEU A 281      12.688 -11.828 -22.440  1.00 10.00      A   
ATOM   2647  O   LEU A 281      11.504 -11.912 -22.113  1.00 10.00      A   
ATOM   2648  N   PRO A 282      13.107 -12.265 -23.654  1.00 10.00      A   
ATOM   2649  CA  PRO A 282      12.183 -12.833 -24.655  1.00 10.00      A   
ATOM   2650  CB  PRO A 282      13.083 -13.157 -25.849  1.00 10.00      A   
ATOM   2651  CG  PRO A 282      14.282 -12.302 -25.658  1.00 10.00      A   
ATOM   2652  CD  PRO A 282      14.486 -12.218 -24.175  1.00 10.00      A   
ATOM   2653  C   PRO A 282      11.454 -14.097 -24.190  1.00 10.00      A   
ATOM   2654  O   PRO A 282      10.609 -14.629 -24.910  1.00 10.00      A   
ATOM   2655  N   ALA A 283      11.771 -14.576 -22.995  1.00 10.00      A   
ATOM   2656  HN  ALA A 283      12.450 -14.113 -22.461  1.00 10.00      A   
ATOM   2657  CA  ALA A 283      11.129 -15.768 -22.457  1.00 10.00      A   
ATOM   2658  CB  ALA A 283      11.898 -16.287 -21.251  1.00 10.00      A   
ATOM   2659  C   ALA A 283       9.674 -15.477 -22.084  1.00 10.00      A   
ATOM   2660  O   ALA A 283       8.828 -16.369 -22.090  1.00 10.00      A   
ATOM   2661  N   VAL A 284       9.384 -14.215 -21.782  1.00 10.00      A   
ATOM   2662  HN  VAL A 284      10.095 -13.535 -21.816  1.00 10.00      A   
ATOM   2663  CA  VAL A 284       8.029 -13.815 -21.403  1.00 10.00      A   
ATOM   2664  CB  VAL A 284       8.026 -12.739 -20.290  1.00 10.00      A   
ATOM   2665  CG1 VAL A 284       8.753 -13.229 -19.048  1.00 10.00      A   
ATOM   2666  CG2 VAL A 284       8.625 -11.432 -20.781  1.00 10.00      A   
ATOM   2667  C   VAL A 284       7.231 -13.303 -22.605  1.00 10.00      A   
ATOM   2668  O   VAL A 284       6.146 -12.741 -22.444  1.00 10.00      A   
ATOM   2669  N   TYR A 285       7.759 -13.526 -23.806  1.00 10.00      A   
ATOM   2670  HN  TYR A 285       8.606 -14.015 -23.867  1.00 10.00      A   
ATOM   2671  CA  TYR A 285       7.111 -13.075 -25.038  1.00 10.00      A   
ATOM   2672  CB  TYR A 285       7.954 -13.459 -26.258  1.00 10.00      A   
ATOM   2673  CG  TYR A 285       8.950 -12.406 -26.695  1.00 10.00      A   
ATOM   2674  CD1 TYR A 285       9.014 -11.168 -26.067  1.00 10.00      A   
ATOM   2675  CD2 TYR A 285       9.823 -12.651 -27.746  1.00 10.00      A   
ATOM   2676  CE1 TYR A 285       9.920 -10.206 -26.475  1.00 10.00      A   
ATOM   2677  CE2 TYR A 285      10.734 -11.697 -28.158  1.00 10.00      A   
ATOM   2678  CZ  TYR A 285      10.777 -10.477 -27.519  1.00 10.00      A   
ATOM   2679  OH  TYR A 285      11.681  -9.522 -27.930  1.00 10.00      A   
ATOM   2680  HH  TYR A 285      11.559  -9.355 -28.873  1.00 10.00      A   
ATOM   2681  C   TYR A 285       5.706 -13.646 -25.188  1.00 10.00      A   
ATOM   2682  O   TYR A 285       4.771 -12.932 -25.541  1.00 10.00      A   
ATOM   2683  N   SER A 286       5.562 -14.932 -24.904  1.00 10.00      A   
ATOM   2684  HN  SER A 286       6.345 -15.451 -24.618  1.00 10.00      A   
ATOM   2685  CA  SER A 286       4.276 -15.608 -25.022  1.00 10.00      A   
ATOM   2686  CB  SER A 286       4.488 -17.120 -24.960  1.00 10.00      A   
ATOM   2687  OG  SER A 286       5.792 -17.453 -25.414  1.00 10.00      A   
ATOM   2688  HG  SER A 286       5.736 -18.194 -26.027  1.00 10.00      A   
ATOM   2689  C   SER A 286       3.286 -15.165 -23.941  1.00 10.00      A   
ATOM   2690  O   SER A 286       2.097 -15.484 -24.008  1.00 10.00      A   
ATOM   2691  N   VAL A 287       3.775 -14.429 -22.952  1.00 10.00      A   
ATOM   2692  HN  VAL A 287       4.728 -14.195 -22.956  1.00 10.00      A   
ATOM   2693  CA  VAL A 287       2.934 -13.956 -21.862  1.00 10.00      A   
ATOM   2694  CB  VAL A 287       3.675 -14.045 -20.509  1.00 10.00      A   
ATOM   2695  CG1 VAL A 287       2.752 -13.679 -19.358  1.00 10.00      A   
ATOM   2696  CG2 VAL A 287       4.259 -15.434 -20.306  1.00 10.00      A   
ATOM   2697  C   VAL A 287       2.478 -12.515 -22.098  1.00 10.00      A   
ATOM   2698  O   VAL A 287       1.394 -12.122 -21.670  1.00 10.00      A   
ATOM   2699  N   CYS A 288       3.302 -11.749 -22.811  1.00 10.00      A   
ATOM   2700  HN  CYS A 288       4.131 -12.141 -23.156  1.00 10.00      A   
ATOM   2701  CA  CYS A 288       3.015 -10.344 -23.100  1.00 10.00      A   
ATOM   2702  CB  CYS A 288       4.115  -9.744 -23.979  1.00 10.00      A   
ATOM   2703  SG  CYS A 288       5.781  -9.873 -23.287  1.00 10.00      A   
ATOM   2704  HG  CYS A 288       5.825 -10.962 -22.533  1.00 10.00      A   
ATOM   2705  C   CYS A 288       1.650 -10.145 -23.758  1.00 10.00      A   
ATOM   2706  O   CYS A 288       1.014  -9.101 -23.586  1.00 10.00      A   
ATOM   2707  N   SER A 289       1.198 -11.162 -24.486  1.00 10.00      A   
ATOM   2708  HN  SER A 289       1.748 -11.969 -24.562  1.00 10.00      A   
ATOM   2709  CA  SER A 289      -0.078 -11.126 -25.182  1.00 10.00      A   
ATOM   2710  CB  SER A 289      -0.267 -12.441 -25.940  1.00 10.00      A   
ATOM   2711  OG  SER A 289       0.990 -13.040 -26.216  1.00 10.00      A   
ATOM   2712  HG  SER A 289       1.538 -12.414 -26.708  1.00 10.00      A   
ATOM   2713  C   SER A 289      -1.252 -10.903 -24.225  1.00 10.00      A   
ATOM   2714  O   SER A 289      -2.270 -10.323 -24.601  1.00 10.00      A   
ATOM   2715  N   ARG A 290      -1.104 -11.346 -22.983  1.00 10.00      A   
ATOM   2716  HN  ARG A 290      -0.252 -11.768 -22.720  1.00 10.00      A   
ATOM   2717  CA  ARG A 290      -2.166 -11.204 -21.991  1.00 10.00      A   
ATOM   2718  CB  ARG A 290      -2.720 -12.577 -21.591  1.00 10.00      A   
ATOM   2719  CG  ARG A 290      -1.657 -13.581 -21.184  1.00 10.00      A   
ATOM   2720  CD  ARG A 290      -2.212 -14.991 -21.168  1.00 10.00      A   
ATOM   2721  NE  ARG A 290      -1.210 -15.962 -20.734  1.00 10.00      A   
ATOM   2722  HE  ARG A 290      -0.953 -15.946 -19.786  1.00 10.00      A   
ATOM   2723  CZ  ARG A 290      -0.640 -16.854 -21.543  1.00 10.00      A   
ATOM   2724  NH1 ARG A 290      -0.975 -16.896 -22.825  1.00 10.00      A   
ATOM   2725 HH11 ARG A 290      -1.687 -16.238 -23.201  1.00 10.00      A   
ATOM   2726 HH12 ARG A 290      -0.530 -17.593 -23.463  1.00 10.00      A   
ATOM   2727  NH2 ARG A 290       0.251 -17.709 -21.067  1.00 10.00      A   
ATOM   2728 HH21 ARG A 290       0.508 -17.693 -20.052  1.00 10.00      A   
ATOM   2729 HH22 ARG A 290       0.702 -18.404 -21.702  1.00 10.00      A   
ATOM   2730  C   ARG A 290      -1.693 -10.434 -20.766  1.00 10.00      A   
ATOM   2731  O   ARG A 290      -2.246 -10.573 -19.677  1.00 10.00      A   
ATOM   2732  N   LEU A 291      -0.680  -9.607 -20.956  1.00 10.00      A   
ATOM   2733  HN  LEU A 291      -0.294  -9.521 -21.854  1.00 10.00      A   
ATOM   2734  CA  LEU A 291      -0.133  -8.815 -19.861  1.00 10.00      A   
ATOM   2735  CB  LEU A 291       1.360  -8.553 -20.069  1.00 10.00      A   
ATOM   2736  CG  LEU A 291       2.317  -9.603 -19.501  1.00 10.00      A   
ATOM   2737  CD1 LEU A 291       3.758  -9.193 -19.760  1.00 10.00      A   
ATOM   2738  CD2 LEU A 291       2.077  -9.790 -18.009  1.00 10.00      A   
ATOM   2739  C   LEU A 291      -0.880  -7.500 -19.695  1.00 10.00      A   
ATOM   2740  O   LEU A 291      -0.673  -6.559 -20.460  1.00 10.00      A   
ATOM   2741  N   THR A 292      -1.751  -7.441 -18.698  1.00 10.00      A   
ATOM   2742  HN  THR A 292      -1.881  -8.230 -18.121  1.00 10.00      A   
ATOM   2743  CA  THR A 292      -2.522  -6.239 -18.430  1.00 10.00      A   
ATOM   2744  CB  THR A 292      -3.877  -6.595 -17.784  1.00 10.00      A   
ATOM   2745  OG1 THR A 292      -3.743  -7.820 -17.047  1.00 10.00      A   
ATOM   2746  HG1 THR A 292      -4.074  -7.693 -16.149  1.00 10.00      A   
ATOM   2747  CG2 THR A 292      -4.948  -6.769 -18.850  1.00 10.00      A   
ATOM   2748  C   THR A 292      -1.737  -5.316 -17.503  1.00 10.00      A   
ATOM   2749  O   THR A 292      -1.916  -4.095 -17.514  1.00 10.00      A   
ATOM   2750  N   THR A 293      -0.859  -5.911 -16.702  1.00 10.00      A   
ATOM   2751  HN  THR A 293      -0.763  -6.890 -16.742  1.00 10.00      A   
ATOM   2752  CA  THR A 293      -0.038  -5.158 -15.765  1.00 10.00      A   
ATOM   2753  CB  THR A 293      -0.585  -5.298 -14.333  1.00 10.00      A   
ATOM   2754  OG1 THR A 293      -2.016  -5.196 -14.365  1.00 10.00      A   
ATOM   2755  HG1 THR A 293      -2.283  -4.774 -15.188  1.00 10.00      A   
ATOM   2756  CG2 THR A 293      -0.026  -4.207 -13.434  1.00 10.00      A   
ATOM   2757  C   THR A 293       1.415  -5.640 -15.807  1.00 10.00      A   
ATOM   2758  O   THR A 293       1.703  -6.809 -15.539  1.00 10.00      A   
ATOM   2759  N   LEU A 294       2.328  -4.740 -16.151  1.00 10.00      A   
ATOM   2760  HN  LEU A 294       2.047  -3.819 -16.349  1.00 10.00      A   
ATOM   2761  CA  LEU A 294       3.740  -5.081 -16.231  1.00 10.00      A   
ATOM   2762  CB  LEU A 294       4.201  -5.091 -17.695  1.00 10.00      A   
ATOM   2763  CG  LEU A 294       5.656  -5.491 -17.960  1.00 10.00      A   
ATOM   2764  CD1 LEU A 294       5.938  -6.889 -17.425  1.00 10.00      A   
ATOM   2765  CD2 LEU A 294       5.954  -5.421 -19.450  1.00 10.00      A   
ATOM   2766  C   LEU A 294       4.585  -4.111 -15.411  1.00 10.00      A   
ATOM   2767  O   LEU A 294       4.464  -2.892 -15.542  1.00 10.00      A   
ATOM   2768  N   ASN A 295       5.430  -4.658 -14.554  1.00 10.00      A   
ATOM   2769  HN  ASN A 295       5.470  -5.641 -14.481  1.00 10.00      A   
ATOM   2770  CA  ASN A 295       6.302  -3.847 -13.716  1.00 10.00      A   
ATOM   2771  CB  ASN A 295       6.016  -4.113 -12.236  1.00 10.00      A   
ATOM   2772  CG  ASN A 295       6.571  -3.039 -11.315  1.00 10.00      A   
ATOM   2773  OD1 ASN A 295       7.546  -2.360 -11.637  1.00 10.00      A   
ATOM   2774  ND2 ASN A 295       5.952  -2.884 -10.154  1.00 10.00      A   
ATOM   2775 HD21 ASN A 295       5.184  -3.462  -9.960  1.00 10.00      A   
ATOM   2776 HD22 ASN A 295       6.290  -2.205  -9.534  1.00 10.00      A   
ATOM   2777  C   ASN A 295       7.761  -4.152 -14.029  1.00 10.00      A   
ATOM   2778  O   ASN A 295       8.230  -5.270 -13.807  1.00 10.00      A   
ATOM   2779  N   LEU A 296       8.465  -3.162 -14.563  1.00 10.00      A   
ATOM   2780  HN  LEU A 296       8.025  -2.292 -14.721  1.00 10.00      A   
ATOM   2781  CA  LEU A 296       9.870  -3.313 -14.919  1.00 10.00      A   
ATOM   2782  CB  LEU A 296      10.043  -3.310 -16.442  1.00 10.00      A   
ATOM   2783  CG  LEU A 296       9.400  -4.474 -17.203  1.00 10.00      A   
ATOM   2784  CD1 LEU A 296       9.484  -4.240 -18.700  1.00 10.00      A   
ATOM   2785  CD2 LEU A 296      10.063  -5.792 -16.837  1.00 10.00      A   
ATOM   2786  C   LEU A 296      10.708  -2.204 -14.286  1.00 10.00      A   
ATOM   2787  O   LEU A 296      11.716  -1.773 -14.846  1.00 10.00      A   
ATOM   2788  N   SER A 297      10.293  -1.760 -13.103  1.00 10.00      A   
ATOM   2789  HN  SER A 297       9.498  -2.160 -12.696  1.00 10.00      A   
ATOM   2790  CA  SER A 297      10.996  -0.703 -12.387  1.00 10.00      A   
ATOM   2791  CB  SER A 297      10.118  -0.145 -11.261  1.00 10.00      A   
ATOM   2792  OG  SER A 297       8.791   0.090 -11.715  1.00 10.00      A   
ATOM   2793  HG  SER A 297       8.267  -0.718 -11.611  1.00 10.00      A   
ATOM   2794  C   SER A 297      12.328  -1.210 -11.826  1.00 10.00      A   
ATOM   2795  O   SER A 297      13.180  -0.425 -11.406  1.00 10.00      A   
ATOM   2796  N   TYR A 298      12.503  -2.527 -11.820  1.00 10.00      A   
ATOM   2797  HN  TYR A 298      11.783  -3.109 -12.150  1.00 10.00      A   
ATOM   2798  CA  TYR A 298      13.732  -3.130 -11.323  1.00 10.00      A   
ATOM   2799  CB  TYR A 298      13.418  -4.285 -10.365  1.00 10.00      A   
ATOM   2800  CG  TYR A 298      12.663  -3.880  -9.118  1.00 10.00      A   
ATOM   2801  CD1 TYR A 298      11.383  -4.360  -8.870  1.00 10.00      A   
ATOM   2802  CD2 TYR A 298      13.232  -3.022  -8.188  1.00 10.00      A   
ATOM   2803  CE1 TYR A 298      10.692  -3.996  -7.730  1.00 10.00      A   
ATOM   2804  CE2 TYR A 298      12.549  -2.653  -7.047  1.00 10.00      A   
ATOM   2805  CZ  TYR A 298      11.280  -3.141  -6.822  1.00 10.00      A   
ATOM   2806  OH  TYR A 298      10.599  -2.774  -5.683  1.00 10.00      A   
ATOM   2807  HH  TYR A 298      10.368  -3.565  -5.181  1.00 10.00      A   
ATOM   2808  C   TYR A 298      14.592  -3.638 -12.479  1.00 10.00      A   
ATOM   2809  O   TYR A 298      15.675  -4.187 -12.270  1.00 10.00      A   
ATOM   2810  N   ALA A 299      14.113  -3.443 -13.696  1.00 10.00      A   
ATOM   2811  HN  ALA A 299      13.264  -2.966 -13.808  1.00 10.00      A   
ATOM   2812  CA  ALA A 299      14.833  -3.899 -14.874  1.00 10.00      A   
ATOM   2813  CB  ALA A 299      13.863  -4.451 -15.910  1.00 10.00      A   
ATOM   2814  C   ALA A 299      15.682  -2.782 -15.465  1.00 10.00      A   
ATOM   2815  O   ALA A 299      15.165  -1.840 -16.068  1.00 10.00      A   
ATOM   2816  N   THR A 300      16.989  -2.883 -15.285  1.00 10.00      A   
ATOM   2817  HN  THR A 300      17.351  -3.649 -14.796  1.00 10.00      A   
ATOM   2818  CA  THR A 300      17.905  -1.883 -15.806  1.00 10.00      A   
ATOM   2819  CB  THR A 300      19.117  -1.689 -14.875  1.00 10.00      A   
ATOM   2820  OG1 THR A 300      19.586  -2.968 -14.426  1.00 10.00      A   
ATOM   2821  HG1 THR A 300      20.455  -3.138 -14.812  1.00 10.00      A   
ATOM   2822  CG2 THR A 300      18.731  -0.849 -13.670  1.00 10.00      A   
ATOM   2823  C   THR A 300      18.391  -2.283 -17.193  1.00 10.00      A   
ATOM   2824  O   THR A 300      19.565  -2.600 -17.384  1.00 10.00      A   
ATOM   2825  N   VAL A 301      17.477  -2.297 -18.152  1.00 10.00      A   
ATOM   2826  HN  VAL A 301      16.552  -2.050 -17.936  1.00 10.00      A   
ATOM   2827  CA  VAL A 301      17.815  -2.665 -19.519  1.00 10.00      A   
ATOM   2828  CB  VAL A 301      16.827  -3.700 -20.096  1.00 10.00      A   
ATOM   2829  CG1 VAL A 301      16.994  -5.041 -19.394  1.00 10.00      A   
ATOM   2830  CG2 VAL A 301      15.398  -3.207 -19.958  1.00 10.00      A   
ATOM   2831  C   VAL A 301      17.871  -1.432 -20.421  1.00 10.00      A   
ATOM   2832  O   VAL A 301      17.815  -0.300 -19.942  1.00 10.00      A   
ATOM   2833  N   GLN A 302      17.986  -1.653 -21.723  1.00 10.00      A   
ATOM   2834  HN  GLN A 302      18.013  -2.575 -22.052  1.00 10.00      A   
ATOM   2835  CA  GLN A 302      18.057  -0.552 -22.678  1.00 10.00      A   
ATOM   2836  CB  GLN A 302      19.042  -0.886 -23.795  1.00 10.00      A   
ATOM   2837  CG  GLN A 302      20.455  -1.152 -23.314  1.00 10.00      A   
ATOM   2838  CD  GLN A 302      21.166   0.118 -22.906  1.00 10.00      A   
ATOM   2839  OE1 GLN A 302      21.828   0.756 -23.720  1.00 10.00      A   
ATOM   2840  NE2 GLN A 302      21.027   0.502 -21.647  1.00 10.00      A   
ATOM   2841 HE21 GLN A 302      20.476  -0.046 -21.050  1.00 10.00      A   
ATOM   2842 HE22 GLN A 302      21.481   1.323 -21.364  1.00 10.00      A   
ATOM   2843  C   GLN A 302      16.687  -0.258 -23.272  1.00 10.00      A   
ATOM   2844  O   GLN A 302      15.792  -1.104 -23.230  1.00 10.00      A   
ATOM   2845  N   SER A 303      16.547   0.931 -23.849  1.00 10.00      A   
ATOM   2846  HN  SER A 303      17.315   1.546 -23.872  1.00 10.00      A   
ATOM   2847  CA  SER A 303      15.293   1.364 -24.453  1.00 10.00      A   
ATOM   2848  CB  SER A 303      15.480   2.757 -25.059  1.00 10.00      A   
ATOM   2849  OG  SER A 303      16.822   3.196 -24.891  1.00 10.00      A   
ATOM   2850  HG  SER A 303      16.870   4.153 -25.057  1.00 10.00      A   
ATOM   2851  C   SER A 303      14.805   0.379 -25.516  1.00 10.00      A   
ATOM   2852  O   SER A 303      13.660  -0.076 -25.476  1.00 10.00      A   
ATOM   2853  N   TYR A 304      15.694   0.023 -26.438  1.00 10.00      A   
ATOM   2854  HN  TYR A 304      16.600   0.393 -26.391  1.00 10.00      A   
ATOM   2855  CA  TYR A 304      15.357  -0.904 -27.515  1.00 10.00      A   
ATOM   2856  CB  TYR A 304      16.541  -1.097 -28.462  1.00 10.00      A   
ATOM   2857  CG  TYR A 304      16.203  -1.890 -29.707  1.00 10.00      A   
ATOM   2858  CD1 TYR A 304      15.325  -1.388 -30.659  1.00 10.00      A   
ATOM   2859  CD2 TYR A 304      16.766  -3.139 -29.931  1.00 10.00      A   
ATOM   2860  CE1 TYR A 304      15.017  -2.109 -31.797  1.00 10.00      A   
ATOM   2861  CE2 TYR A 304      16.466  -3.866 -31.065  1.00 10.00      A   
ATOM   2862  CZ  TYR A 304      15.592  -3.347 -31.993  1.00 10.00      A   
ATOM   2863  OH  TYR A 304      15.294  -4.068 -33.126  1.00 10.00      A   
ATOM   2864  HH  TYR A 304      15.748  -3.678 -33.880  1.00 10.00      A   
ATOM   2865  C   TYR A 304      14.887  -2.247 -26.962  1.00 10.00      A   
ATOM   2866  O   TYR A 304      13.929  -2.837 -27.468  1.00 10.00      A   
ATOM   2867  N   ASP A 305      15.558  -2.721 -25.916  1.00 10.00      A   
ATOM   2868  HN  ASP A 305      16.318  -2.209 -25.565  1.00 10.00      A   
ATOM   2869  CA  ASP A 305      15.197  -3.989 -25.286  1.00 10.00      A   
ATOM   2870  CB  ASP A 305      16.234  -4.418 -24.244  1.00 10.00      A   
ATOM   2871  CG  ASP A 305      17.311  -5.302 -24.839  1.00 10.00      A   
ATOM   2872  OD1 ASP A 305      17.009  -6.460 -25.185  1.00 10.00      A   
ATOM   2873  OD2 ASP A 305      18.461  -4.837 -24.983  1.00 10.00      A   
ATOM   2874  C   ASP A 305      13.804  -3.912 -24.675  1.00 10.00      A   
ATOM   2875  O   ASP A 305      13.066  -4.898 -24.648  1.00 10.00      A   
ATOM   2876  N   LEU A 306      13.445  -2.729 -24.203  1.00 10.00      A   
ATOM   2877  HN  LEU A 306      14.084  -1.984 -24.246  1.00 10.00      A   
ATOM   2878  CA  LEU A 306      12.132  -2.505 -23.620  1.00 10.00      A   
ATOM   2879  CB  LEU A 306      12.118  -1.207 -22.807  1.00 10.00      A   
ATOM   2880  CG  LEU A 306      12.853  -1.242 -21.466  1.00 10.00      A   
ATOM   2881  CD1 LEU A 306      13.222   0.164 -21.023  1.00 10.00      A   
ATOM   2882  CD2 LEU A 306      11.997  -1.922 -20.406  1.00 10.00      A   
ATOM   2883  C   LEU A 306      11.075  -2.450 -24.721  1.00 10.00      A   
ATOM   2884  O   LEU A 306      10.011  -3.064 -24.611  1.00 10.00      A   
ATOM   2885  N   VAL A 307      11.391  -1.727 -25.789  1.00 10.00      A   
ATOM   2886  HN  VAL A 307      12.263  -1.268 -25.809  1.00 10.00      A   
ATOM   2887  CA  VAL A 307      10.485  -1.575 -26.927  1.00 10.00      A   
ATOM   2888  CB  VAL A 307      11.094  -0.666 -28.020  1.00 10.00      A   
ATOM   2889  CG1 VAL A 307      10.190  -0.599 -29.243  1.00 10.00      A   
ATOM   2890  CG2 VAL A 307      11.331   0.728 -27.466  1.00 10.00      A   
ATOM   2891  C   VAL A 307      10.110  -2.928 -27.531  1.00 10.00      A   
ATOM   2892  O   VAL A 307       8.946  -3.164 -27.864  1.00 10.00      A   
ATOM   2893  N   LYS A 308      11.097  -3.815 -27.648  1.00 10.00      A   
ATOM   2894  HN  LYS A 308      12.000  -3.562 -27.351  1.00 10.00      A   
ATOM   2895  CA  LYS A 308      10.880  -5.147 -28.212  1.00 10.00      A   
ATOM   2896  CB  LYS A 308      12.169  -5.974 -28.189  1.00 10.00      A   
ATOM   2897  CG  LYS A 308      13.171  -5.597 -29.271  1.00 10.00      A   
ATOM   2898  CD  LYS A 308      14.418  -6.463 -29.204  1.00 10.00      A   
ATOM   2899  CE  LYS A 308      15.246  -6.144 -27.970  1.00 10.00      A   
ATOM   2900  NZ  LYS A 308      16.389  -7.080 -27.804  1.00 10.00      A   
ATOM   2901  HZ1 LYS A 308      16.838  -6.932 -26.872  1.00 10.00      A   
ATOM   2902  HZ2 LYS A 308      17.100  -6.918 -28.547  1.00 10.00      A   
ATOM   2903  HZ3 LYS A 308      16.059  -8.062 -27.864  1.00 10.00      A   
ATOM   2904  C   LYS A 308       9.753  -5.893 -27.497  1.00 10.00      A   
ATOM   2905  O   LYS A 308       8.879  -6.470 -28.140  1.00 10.00      A   
ATOM   2906  N   LEU A 309       9.762  -5.856 -26.173  1.00 10.00      A   
ATOM   2907  HN  LEU A 309      10.470  -5.362 -25.711  1.00 10.00      A   
ATOM   2908  CA  LEU A 309       8.738  -6.537 -25.385  1.00 10.00      A   
ATOM   2909  CB  LEU A 309       9.213  -6.756 -23.944  1.00 10.00      A   
ATOM   2910  CG  LEU A 309      10.092  -7.987 -23.692  1.00 10.00      A   
ATOM   2911  CD1 LEU A 309      11.488  -7.794 -24.266  1.00 10.00      A   
ATOM   2912  CD2 LEU A 309      10.155  -8.311 -22.207  1.00 10.00      A   
ATOM   2913  C   LEU A 309       7.425  -5.761 -25.392  1.00 10.00      A   
ATOM   2914  O   LEU A 309       6.341  -6.348 -25.344  1.00 10.00      A   
ATOM   2915  N   LEU A 310       7.529  -4.439 -25.459  1.00 10.00      A   
ATOM   2916  HN  LEU A 310       8.421  -4.032 -25.504  1.00 10.00      A   
ATOM   2917  CA  LEU A 310       6.356  -3.574 -25.461  1.00 10.00      A   
ATOM   2918  CB  LEU A 310       6.764  -2.107 -25.325  1.00 10.00      A   
ATOM   2919  CG  LEU A 310       7.237  -1.674 -23.938  1.00 10.00      A   
ATOM   2920  CD1 LEU A 310       7.625  -0.205 -23.937  1.00 10.00      A   
ATOM   2921  CD2 LEU A 310       6.158  -1.948 -22.901  1.00 10.00      A   
ATOM   2922  C   LEU A 310       5.507  -3.777 -26.709  1.00 10.00      A   
ATOM   2923  O   LEU A 310       4.281  -3.673 -26.659  1.00 10.00      A   
ATOM   2924  N   CYS A 311       6.158  -4.079 -27.826  1.00 10.00      A   
ATOM   2925  HN  CYS A 311       7.137  -4.145 -27.808  1.00 10.00      A   
ATOM   2926  CA  CYS A 311       5.454  -4.300 -29.085  1.00 10.00      A   
ATOM   2927  CB  CYS A 311       6.447  -4.426 -30.241  1.00 10.00      A   
ATOM   2928  SG  CYS A 311       7.507  -2.982 -30.474  1.00 10.00      A   
ATOM   2929  HG  CYS A 311       8.262  -2.859 -29.390  1.00 10.00      A   
ATOM   2930  C   CYS A 311       4.564  -5.538 -29.020  1.00 10.00      A   
ATOM   2931  O   CYS A 311       3.713  -5.751 -29.886  1.00 10.00      A   
ATOM   2932  N   GLN A 312       4.762  -6.348 -27.989  1.00 10.00      A   
ATOM   2933  HN  GLN A 312       5.454  -6.127 -27.329  1.00 10.00      A   
ATOM   2934  CA  GLN A 312       3.980  -7.558 -27.815  1.00 10.00      A   
ATOM   2935  CB  GLN A 312       4.887  -8.751 -27.503  1.00 10.00      A   
ATOM   2936  CG  GLN A 312       5.924  -9.041 -28.578  1.00 10.00      A   
ATOM   2937  CD  GLN A 312       6.239 -10.517 -28.719  1.00 10.00      A   
ATOM   2938  OE1 GLN A 312       7.350 -10.888 -29.105  1.00 10.00      A   
ATOM   2939  NE2 GLN A 312       5.269 -11.369 -28.413  1.00 10.00      A   
ATOM   2940 HE21 GLN A 312       4.406 -11.004 -28.113  1.00 10.00      A   
ATOM   2941 HE22 GLN A 312       5.449 -12.327 -28.499  1.00 10.00      A   
ATOM   2942  C   GLN A 312       2.921  -7.388 -26.726  1.00 10.00      A   
ATOM   2943  O   GLN A 312       2.251  -8.349 -26.350  1.00 10.00      A   
ATOM   2944  N   CYS A 313       2.765  -6.167 -26.228  1.00 10.00      A   
ATOM   2945  HN  CYS A 313       3.327  -5.431 -26.562  1.00 10.00      A   
ATOM   2946  CA  CYS A 313       1.775  -5.889 -25.193  1.00 10.00      A   
ATOM   2947  CB  CYS A 313       2.443  -5.247 -23.973  1.00 10.00      A   
ATOM   2948  SG  CYS A 313       3.722  -6.265 -23.202  1.00 10.00      A   
ATOM   2949  HG  CYS A 313       4.762  -6.313 -24.022  1.00 10.00      A   
ATOM   2950  C   CYS A 313       0.662  -4.986 -25.732  1.00 10.00      A   
ATOM   2951  O   CYS A 313       0.760  -3.759 -25.669  1.00 10.00      A   
ATOM   2952  N   PRO A 314      -0.403  -5.580 -26.294  1.00 10.00      A   
ATOM   2953  CA  PRO A 314      -1.526  -4.828 -26.847  1.00 10.00      A   
ATOM   2954  CB  PRO A 314      -2.015  -5.753 -27.960  1.00 10.00      A   
ATOM   2955  CG  PRO A 314      -1.715  -7.136 -27.468  1.00 10.00      A   
ATOM   2956  CD  PRO A 314      -0.590  -7.031 -26.465  1.00 10.00      A   
ATOM   2957  C   PRO A 314      -2.647  -4.592 -25.830  1.00 10.00      A   
ATOM   2958  O   PRO A 314      -3.547  -3.783 -26.067  1.00 10.00      A   
ATOM   2959  N   LYS A 315      -2.588  -5.286 -24.696  1.00 10.00      A   
ATOM   2960  HN  LYS A 315      -1.831  -5.892 -24.539  1.00 10.00      A   
ATOM   2961  CA  LYS A 315      -3.614  -5.154 -23.672  1.00 10.00      A   
ATOM   2962  CB  LYS A 315      -4.304  -6.501 -23.413  1.00 10.00      A   
ATOM   2963  CG  LYS A 315      -5.119  -7.021 -24.586  1.00 10.00      A   
ATOM   2964  CD  LYS A 315      -6.244  -7.933 -24.123  1.00 10.00      A   
ATOM   2965  CE  LYS A 315      -7.080  -8.418 -25.296  1.00 10.00      A   
ATOM   2966  NZ  LYS A 315      -6.298  -9.302 -26.204  1.00 10.00      A   
ATOM   2967  HZ1 LYS A 315      -6.876  -9.574 -27.025  1.00 10.00      A   
ATOM   2968  HZ2 LYS A 315      -6.003 -10.167 -25.702  1.00 10.00      A   
ATOM   2969  HZ3 LYS A 315      -5.452  -8.810 -26.540  1.00 10.00      A   
ATOM   2970  C   LYS A 315      -3.041  -4.600 -22.375  1.00 10.00      A   
ATOM   2971  O   LYS A 315      -3.638  -4.745 -21.310  1.00 10.00      A   
ATOM   2972  N   LEU A 316      -1.885  -3.962 -22.471  1.00 10.00      A   
ATOM   2973  HN  LEU A 316      -1.458  -3.875 -23.349  1.00 10.00      A   
ATOM   2974  CA  LEU A 316      -1.232  -3.382 -21.306  1.00 10.00      A   
ATOM   2975  CB  LEU A 316       0.207  -3.002 -21.663  1.00 10.00      A   
ATOM   2976  CG  LEU A 316       1.108  -2.566 -20.511  1.00 10.00      A   
ATOM   2977  CD1 LEU A 316       1.247  -3.679 -19.485  1.00 10.00      A   
ATOM   2978  CD2 LEU A 316       2.472  -2.154 -21.039  1.00 10.00      A   
ATOM   2979  C   LEU A 316      -1.998  -2.157 -20.813  1.00 10.00      A   
ATOM   2980  O   LEU A 316      -2.133  -1.166 -21.535  1.00 10.00      A   
ATOM   2981  N   GLN A 317      -2.509  -2.238 -19.589  1.00 10.00      A   
ATOM   2982  HN  GLN A 317      -2.375  -3.059 -19.068  1.00 10.00      A   
ATOM   2983  CA  GLN A 317      -3.268  -1.139 -19.006  1.00 10.00      A   
ATOM   2984  CB  GLN A 317      -4.532  -1.648 -18.311  1.00 10.00      A   
ATOM   2985  CG  GLN A 317      -5.558  -2.269 -19.240  1.00 10.00      A   
ATOM   2986  CD  GLN A 317      -6.923  -2.393 -18.595  1.00 10.00      A   
ATOM   2987  OE1 GLN A 317      -7.041  -2.537 -17.376  1.00 10.00      A   
ATOM   2988  NE2 GLN A 317      -7.964  -2.330 -19.409  1.00 10.00      A   
ATOM   2989 HE21 GLN A 317      -7.790  -2.208 -20.376  1.00 10.00      A   
ATOM   2990 HE22 GLN A 317      -8.863  -2.405 -19.021  1.00 10.00      A   
ATOM   2991  C   GLN A 317      -2.427  -0.343 -18.018  1.00 10.00      A   
ATOM   2992  O   GLN A 317      -2.575   0.874 -17.908  1.00 10.00      A   
ATOM   2993  N   ARG A 318      -1.552  -1.029 -17.294  1.00 10.00      A   
ATOM   2994  HN  ARG A 318      -1.470  -2.000 -17.425  1.00 10.00      A   
ATOM   2995  CA  ARG A 318      -0.699  -0.368 -16.317  1.00 10.00      A   
ATOM   2996  CB  ARG A 318      -1.136  -0.720 -14.892  1.00 10.00      A   
ATOM   2997  CG  ARG A 318      -0.581   0.219 -13.834  1.00 10.00      A   
ATOM   2998  CD  ARG A 318      -0.486  -0.455 -12.475  1.00 10.00      A   
ATOM   2999  NE  ARG A 318      -1.793  -0.847 -11.947  1.00 10.00      A   
ATOM   3000  HE  ARG A 318      -2.212  -1.653 -12.329  1.00 10.00      A   
ATOM   3001  CZ  ARG A 318      -2.443  -0.182 -10.997  1.00 10.00      A   
ATOM   3002  NH1 ARG A 318      -1.921   0.923 -10.474  1.00 10.00      A   
ATOM   3003 HH11 ARG A 318      -2.434   1.438  -9.730  1.00 10.00      A   
ATOM   3004 HH12 ARG A 318      -0.999   1.286 -10.815  1.00 10.00      A   
ATOM   3005  NH2 ARG A 318      -3.617  -0.624 -10.557  1.00 10.00      A   
ATOM   3006 HH21 ARG A 318      -4.035  -1.496 -10.959  1.00 10.00      A   
ATOM   3007 HH22 ARG A 318      -4.126  -0.105  -9.808  1.00 10.00      A   
ATOM   3008  C   ARG A 318       0.754  -0.764 -16.533  1.00 10.00      A   
ATOM   3009  O   ARG A 318       1.094  -1.951 -16.512  1.00 10.00      A   
ATOM   3010  N   LEU A 319       1.607   0.226 -16.746  1.00 10.00      A   
ATOM   3011  HN  LEU A 319       1.280   1.155 -16.751  1.00 10.00      A   
ATOM   3012  CA  LEU A 319       3.020  -0.033 -16.969  1.00 10.00      A   
ATOM   3013  CB  LEU A 319       3.407   0.218 -18.429  1.00 10.00      A   
ATOM   3014  CG  LEU A 319       4.884  -0.003 -18.776  1.00 10.00      A   
ATOM   3015  CD1 LEU A 319       5.256  -1.472 -18.656  1.00 10.00      A   
ATOM   3016  CD2 LEU A 319       5.202   0.520 -20.166  1.00 10.00      A   
ATOM   3017  C   LEU A 319       3.900   0.797 -16.048  1.00 10.00      A   
ATOM   3018  O   LEU A 319       3.787   2.024 -15.992  1.00 10.00      A   
ATOM   3019  N   TRP A 320       4.754   0.108 -15.308  1.00 10.00      A   
ATOM   3020  HN  TRP A 320       4.753  -0.873 -15.372  1.00 10.00      A   
ATOM   3021  CA  TRP A 320       5.695   0.748 -14.398  1.00 10.00      A   
ATOM   3022  CB  TRP A 320       5.545   0.174 -12.984  1.00 10.00      A   
ATOM   3023  CG  TRP A 320       4.356   0.678 -12.221  1.00 10.00      A   
ATOM   3024  CD1 TRP A 320       3.196   1.185 -12.735  1.00 10.00      A   
ATOM   3025  CD2 TRP A 320       4.207   0.714 -10.795  1.00 10.00      A   
ATOM   3026  NE1 TRP A 320       2.339   1.540 -11.722  1.00 10.00      A   
ATOM   3027  HE1 TRP A 320       1.438   1.935 -11.841  1.00 10.00      A   
ATOM   3028  CE2 TRP A 320       2.935   1.259 -10.522  1.00 10.00      A   
ATOM   3029  CE3 TRP A 320       5.024   0.338  -9.723  1.00 10.00      A   
ATOM   3030  CZ2 TRP A 320       2.464   1.436  -9.223  1.00 10.00      A   
ATOM   3031  CZ3 TRP A 320       4.555   0.516  -8.436  1.00 10.00      A   
ATOM   3032  CH2 TRP A 320       3.285   1.061  -8.195  1.00 10.00      A   
ATOM   3033  C   TRP A 320       7.102   0.466 -14.905  1.00 10.00      A   
ATOM   3034  O   TRP A 320       7.515  -0.692 -14.960  1.00 10.00      A   
ATOM   3035  N   VAL A 321       7.824   1.503 -15.302  1.00 10.00      A   
ATOM   3036  HN  VAL A 321       7.450   2.410 -15.229  1.00 10.00      A   
ATOM   3037  CA  VAL A 321       9.174   1.327 -15.824  1.00 10.00      A   
ATOM   3038  CB  VAL A 321       9.191   1.239 -17.366  1.00 10.00      A   
ATOM   3039  CG1 VAL A 321       8.844  -0.160 -17.846  1.00 10.00      A   
ATOM   3040  CG2 VAL A 321       8.249   2.265 -17.974  1.00 10.00      A   
ATOM   3041  C   VAL A 321      10.093   2.461 -15.404  1.00 10.00      A   
ATOM   3042  O   VAL A 321       9.672   3.417 -14.756  1.00 10.00      A   
ATOM   3043  N   LEU A 322      11.354   2.337 -15.783  1.00 10.00      A   
ATOM   3044  HN  LEU A 322      11.620   1.538 -16.279  1.00 10.00      A   
ATOM   3045  CA  LEU A 322      12.353   3.347 -15.482  1.00 10.00      A   
ATOM   3046  CB  LEU A 322      13.711   2.692 -15.202  1.00 10.00      A   
ATOM   3047  CG  LEU A 322      13.810   1.837 -13.937  1.00 10.00      A   
ATOM   3048  CD1 LEU A 322      15.113   1.051 -13.921  1.00 10.00      A   
ATOM   3049  CD2 LEU A 322      13.690   2.700 -12.690  1.00 10.00      A   
ATOM   3050  C   LEU A 322      12.483   4.311 -16.652  1.00 10.00      A   
ATOM   3051  O   LEU A 322      11.899   4.092 -17.716  1.00 10.00      A   
ATOM   3052  N   ASP A 323      13.266   5.361 -16.463  1.00 10.00      A   
ATOM   3053  HN  ASP A 323      13.713   5.480 -15.593  1.00 10.00      A   
ATOM   3054  CA  ASP A 323      13.476   6.357 -17.503  1.00 10.00      A   
ATOM   3055  CB  ASP A 323      13.942   7.708 -16.933  1.00 10.00      A   
ATOM   3056  CG  ASP A 323      15.189   7.634 -16.068  1.00 10.00      A   
ATOM   3057  OD1 ASP A 323      15.645   6.515 -15.746  1.00 10.00      A   
ATOM   3058  OD2 ASP A 323      15.710   8.705 -15.686  1.00 10.00      A   
ATOM   3059  C   ASP A 323      14.400   5.849 -18.609  1.00 10.00      A   
ATOM   3060  O   ASP A 323      14.659   6.548 -19.587  1.00 10.00      A   
ATOM   3061  N   TYR A 324      14.860   4.608 -18.465  1.00 10.00      A   
ATOM   3062  HN  TYR A 324      14.605   4.102 -17.669  1.00 10.00      A   
ATOM   3063  CA  TYR A 324      15.736   3.981 -19.450  1.00 10.00      A   
ATOM   3064  CB  TYR A 324      16.211   2.619 -18.932  1.00 10.00      A   
ATOM   3065  CG  TYR A 324      17.558   2.633 -18.243  1.00 10.00      A   
ATOM   3066  CD1 TYR A 324      17.685   2.286 -16.903  1.00 10.00      A   
ATOM   3067  CD2 TYR A 324      18.708   2.976 -18.940  1.00 10.00      A   
ATOM   3068  CE1 TYR A 324      18.921   2.283 -16.280  1.00 10.00      A   
ATOM   3069  CE2 TYR A 324      19.946   2.978 -18.327  1.00 10.00      A   
ATOM   3070  CZ  TYR A 324      20.048   2.630 -16.999  1.00 10.00      A   
ATOM   3071  OH  TYR A 324      21.281   2.624 -16.389  1.00 10.00      A   
ATOM   3072  HH  TYR A 324      21.709   3.479 -16.522  1.00 10.00      A   
ATOM   3073  C   TYR A 324      14.997   3.780 -20.772  1.00 10.00      A   
ATOM   3074  O   TYR A 324      15.616   3.557 -21.811  1.00 10.00      A   
ATOM   3075  N   ILE A 325      13.667   3.857 -20.716  1.00 10.00      A   
ATOM   3076  HN  ILE A 325      13.241   4.044 -19.851  1.00 10.00      A   
ATOM   3077  CA  ILE A 325      12.825   3.676 -21.898  1.00 10.00      A   
ATOM   3078  CB  ILE A 325      11.331   3.539 -21.505  1.00 10.00      A   
ATOM   3079  CG1 ILE A 325      10.474   3.164 -22.716  1.00 10.00      A   
ATOM   3080  CG2 ILE A 325      10.815   4.811 -20.842  1.00 10.00      A   
ATOM   3081  CD1 ILE A 325       9.044   2.816 -22.366  1.00 10.00      A   
ATOM   3082  C   ILE A 325      13.014   4.820 -22.900  1.00 10.00      A   
ATOM   3083  O   ILE A 325      12.861   4.635 -24.113  1.00 10.00      A   
ATOM   3084  N   GLU A 326      13.371   5.994 -22.379  1.00 10.00      A   
ATOM   3085  HN  GLU A 326      13.501   6.059 -21.409  1.00 10.00      A   
ATOM   3086  CA  GLU A 326      13.597   7.183 -23.197  1.00 10.00      A   
ATOM   3087  CB  GLU A 326      14.791   6.982 -24.132  1.00 10.00      A   
ATOM   3088  CG  GLU A 326      16.080   6.647 -23.400  1.00 10.00      A   
ATOM   3089  CD  GLU A 326      17.265   6.500 -24.326  1.00 10.00      A   
ATOM   3090  OE1 GLU A 326      17.137   5.812 -25.359  1.00 10.00      A   
ATOM   3091  OE2 GLU A 326      18.335   7.066 -24.023  1.00 10.00      A   
ATOM   3092  C   GLU A 326      12.346   7.631 -23.964  1.00 10.00      A   
ATOM   3093  O   GLU A 326      11.283   7.011 -23.872  1.00 10.00      A   
ATOM   3094  N   ASP A 327      12.476   8.729 -24.711  1.00 10.00      A   
ATOM   3095  HN  ASP A 327      13.343   9.195 -24.733  1.00 10.00      A   
ATOM   3096  CA  ASP A 327      11.358   9.272 -25.484  1.00 10.00      A   
ATOM   3097  CB  ASP A 327      11.717  10.629 -26.103  1.00 10.00      A   
ATOM   3098  CG  ASP A 327      12.089  11.701 -25.096  1.00 10.00      A   
ATOM   3099  OD1 ASP A 327      11.234  12.084 -24.270  1.00 10.00      A   
ATOM   3100  OD2 ASP A 327      13.242  12.183 -25.150  1.00 10.00      A   
ATOM   3101  C   ASP A 327      10.954   8.318 -26.601  1.00 10.00      A   
ATOM   3102  O   ASP A 327       9.768   8.165 -26.908  1.00 10.00      A   
ATOM   3103  N   ALA A 328      11.950   7.676 -27.201  1.00 10.00      A   
ATOM   3104  HN  ALA A 328      12.868   7.839 -26.901  1.00 10.00      A   
ATOM   3105  CA  ALA A 328      11.723   6.741 -28.295  1.00 10.00      A   
ATOM   3106  CB  ALA A 328      13.049   6.220 -28.826  1.00 10.00      A   
ATOM   3107  C   ALA A 328      10.817   5.586 -27.871  1.00 10.00      A   
ATOM   3108  O   ALA A 328       9.847   5.259 -28.560  1.00 10.00      A   
ATOM   3109  N   GLY A 329      11.119   4.995 -26.724  1.00 10.00      A   
ATOM   3110  HN  GLY A 329      11.882   5.320 -26.202  1.00 10.00      A   
ATOM   3111  CA  GLY A 329      10.334   3.883 -26.232  1.00 10.00      A   
ATOM   3112  C   GLY A 329       8.908   4.275 -25.912  1.00 10.00      A   
ATOM   3113  O   GLY A 329       7.965   3.565 -26.274  1.00 10.00      A   
ATOM   3114  N   LEU A 330       8.748   5.413 -25.245  1.00 10.00      A   
ATOM   3115  HN  LEU A 330       9.540   5.936 -24.994  1.00 10.00      A   
ATOM   3116  CA  LEU A 330       7.422   5.900 -24.872  1.00 10.00      A   
ATOM   3117  CB  LEU A 330       7.520   7.152 -23.995  1.00 10.00      A   
ATOM   3118  CG  LEU A 330       7.991   6.937 -22.554  1.00 10.00      A   
ATOM   3119  CD1 LEU A 330       8.102   8.265 -21.819  1.00 10.00      A   
ATOM   3120  CD2 LEU A 330       7.052   5.994 -21.814  1.00 10.00      A   
ATOM   3121  C   LEU A 330       6.554   6.174 -26.094  1.00 10.00      A   
ATOM   3122  O   LEU A 330       5.347   5.933 -26.076  1.00 10.00      A   
ATOM   3123  N   GLU A 331       7.171   6.661 -27.159  1.00 10.00      A   
ATOM   3124  HN  GLU A 331       8.139   6.812 -27.123  1.00 10.00      A   
ATOM   3125  CA  GLU A 331       6.445   6.971 -28.382  1.00 10.00      A   
ATOM   3126  CB  GLU A 331       7.347   7.717 -29.363  1.00 10.00      A   
ATOM   3127  CG  GLU A 331       6.597   8.388 -30.495  1.00 10.00      A   
ATOM   3128  CD  GLU A 331       7.338   9.584 -31.051  1.00 10.00      A   
ATOM   3129  OE1 GLU A 331       6.967  10.727 -30.714  1.00 10.00      A   
ATOM   3130  OE2 GLU A 331       8.292   9.389 -31.834  1.00 10.00      A   
ATOM   3131  C   GLU A 331       5.875   5.707 -29.019  1.00 10.00      A   
ATOM   3132  O   GLU A 331       4.693   5.657 -29.366  1.00 10.00      A   
ATOM   3133  N   VAL A 332       6.714   4.682 -29.155  1.00 10.00      A   
ATOM   3134  HN  VAL A 332       7.642   4.776 -28.844  1.00 10.00      A   
ATOM   3135  CA  VAL A 332       6.281   3.418 -29.749  1.00 10.00      A   
ATOM   3136  CB  VAL A 332       7.471   2.462 -29.997  1.00 10.00      A   
ATOM   3137  CG1 VAL A 332       7.010   1.193 -30.709  1.00 10.00      A   
ATOM   3138  CG2 VAL A 332       8.562   3.160 -30.795  1.00 10.00      A   
ATOM   3139  C   VAL A 332       5.251   2.739 -28.846  1.00 10.00      A   
ATOM   3140  O   VAL A 332       4.337   2.057 -29.317  1.00 10.00      A   
ATOM   3141  N   LEU A 333       5.404   2.946 -27.541  1.00 10.00      A   
ATOM   3142  HN  LEU A 333       6.160   3.488 -27.232  1.00 10.00      A   
ATOM   3143  CA  LEU A 333       4.494   2.386 -26.550  1.00 10.00      A   
ATOM   3144  CB  LEU A 333       4.982   2.736 -25.134  1.00 10.00      A   
ATOM   3145  CG  LEU A 333       4.039   2.414 -23.968  1.00 10.00      A   
ATOM   3146  CD1 LEU A 333       3.966   0.918 -23.731  1.00 10.00      A   
ATOM   3147  CD2 LEU A 333       4.480   3.135 -22.702  1.00 10.00      A   
ATOM   3148  C   LEU A 333       3.082   2.927 -26.758  1.00 10.00      A   
ATOM   3149  O   LEU A 333       2.110   2.174 -26.719  1.00 10.00      A   
ATOM   3150  N   ALA A 334       2.988   4.233 -26.998  1.00 10.00      A   
ATOM   3151  HN  ALA A 334       3.811   4.771 -27.024  1.00 10.00      A   
ATOM   3152  CA  ALA A 334       1.707   4.900 -27.205  1.00 10.00      A   
ATOM   3153  CB  ALA A 334       1.911   6.399 -27.336  1.00 10.00      A   
ATOM   3154  C   ALA A 334       0.960   4.352 -28.417  1.00 10.00      A   
ATOM   3155  O   ALA A 334      -0.273   4.354 -28.448  1.00 10.00      A   
ATOM   3156  N   SER A 335       1.703   3.884 -29.412  1.00 10.00      A   
ATOM   3157  HN  SER A 335       2.682   3.909 -29.337  1.00 10.00      A   
ATOM   3158  CA  SER A 335       1.099   3.337 -30.615  1.00 10.00      A   
ATOM   3159  CB  SER A 335       2.076   3.452 -31.784  1.00 10.00      A   
ATOM   3160  OG  SER A 335       2.748   4.702 -31.750  1.00 10.00      A   
ATOM   3161  HG  SER A 335       2.327   5.269 -31.091  1.00 10.00      A   
ATOM   3162  C   SER A 335       0.686   1.879 -30.410  1.00 10.00      A   
ATOM   3163  O   SER A 335      -0.263   1.394 -31.031  1.00 10.00      A   
ATOM   3164  N   THR A 336       1.386   1.192 -29.521  1.00 10.00      A   
ATOM   3165  HN  THR A 336       2.107   1.639 -29.030  1.00 10.00      A   
ATOM   3166  CA  THR A 336       1.111  -0.209 -29.251  1.00 10.00      A   
ATOM   3167  CB  THR A 336       2.396  -0.952 -28.832  1.00 10.00      A   
ATOM   3168  OG1 THR A 336       3.478  -0.551 -29.693  1.00 10.00      A   
ATOM   3169  HG1 THR A 336       3.784   0.331 -29.436  1.00 10.00      A   
ATOM   3170  CG2 THR A 336       2.198  -2.457 -28.947  1.00 10.00      A   
ATOM   3171  C   THR A 336       0.030  -0.389 -28.185  1.00 10.00      A   
ATOM   3172  O   THR A 336      -0.921  -1.152 -28.376  1.00 10.00      A   
ATOM   3173  N   CYS A 337       0.159   0.321 -27.076  1.00 10.00      A   
ATOM   3174  HN  CYS A 337       0.921   0.941 -26.982  1.00 10.00      A   
ATOM   3175  CA  CYS A 337      -0.801   0.212 -25.989  1.00 10.00      A   
ATOM   3176  CB  CYS A 337      -0.073   0.109 -24.650  1.00 10.00      A   
ATOM   3177  SG  CYS A 337       1.307  -1.057 -24.645  1.00 10.00      A   
ATOM   3178  HG  CYS A 337       0.904  -2.173 -25.245  1.00 10.00      A   
ATOM   3179  C   CYS A 337      -1.768   1.390 -25.971  1.00 10.00      A   
ATOM   3180  O   CYS A 337      -1.465   2.448 -25.424  1.00 10.00      A   
ATOM   3181  N   LYS A 338      -2.926   1.205 -26.586  1.00 10.00      A   
ATOM   3182  HN  LYS A 338      -3.098   0.349 -27.030  1.00 10.00      A   
ATOM   3183  CA  LYS A 338      -3.944   2.247 -26.631  1.00 10.00      A   
ATOM   3184  CB  LYS A 338      -4.790   2.106 -27.899  1.00 10.00      A   
ATOM   3185  CG  LYS A 338      -4.026   2.359 -29.191  1.00 10.00      A   
ATOM   3186  CD  LYS A 338      -3.496   3.785 -29.256  1.00 10.00      A   
ATOM   3187  CE  LYS A 338      -2.879   4.087 -30.613  1.00 10.00      A   
ATOM   3188  NZ  LYS A 338      -2.322   5.464 -30.687  1.00 10.00      A   
ATOM   3189  HZ1 LYS A 338      -3.010   6.149 -30.312  1.00 10.00      A   
ATOM   3190  HZ2 LYS A 338      -2.111   5.711 -31.678  1.00 10.00      A   
ATOM   3191  HZ3 LYS A 338      -1.444   5.530 -30.132  1.00 10.00      A   
ATOM   3192  C   LYS A 338      -4.835   2.172 -25.395  1.00 10.00      A   
ATOM   3193  O   LYS A 338      -5.463   3.154 -25.003  1.00 10.00      A   
ATOM   3194  N   ASP A 339      -4.863   0.994 -24.782  1.00 10.00      A   
ATOM   3195  HN  ASP A 339      -4.326   0.263 -25.148  1.00 10.00      A   
ATOM   3196  CA  ASP A 339      -5.672   0.750 -23.586  1.00 10.00      A   
ATOM   3197  CB  ASP A 339      -6.139  -0.714 -23.559  1.00 10.00      A   
ATOM   3198  CG  ASP A 339      -7.259  -0.978 -22.570  1.00 10.00      A   
ATOM   3199  OD1 ASP A 339      -8.063  -0.059 -22.307  1.00 10.00      A   
ATOM   3200  OD2 ASP A 339      -7.348  -2.118 -22.061  1.00 10.00      A   
ATOM   3201  C   ASP A 339      -4.889   1.091 -22.313  1.00 10.00      A   
ATOM   3202  O   ASP A 339      -5.313   0.777 -21.200  1.00 10.00      A   
ATOM   3203  N   LEU A 340      -3.746   1.743 -22.489  1.00 10.00      A   
ATOM   3204  HN  LEU A 340      -3.467   1.972 -23.397  1.00 10.00      A   
ATOM   3205  CA  LEU A 340      -2.901   2.136 -21.369  1.00 10.00      A   
ATOM   3206  CB  LEU A 340      -1.568   2.689 -21.883  1.00 10.00      A   
ATOM   3207  CG  LEU A 340      -0.480   2.937 -20.835  1.00 10.00      A   
ATOM   3208  CD1 LEU A 340      -0.026   1.625 -20.211  1.00 10.00      A   
ATOM   3209  CD2 LEU A 340       0.695   3.671 -21.459  1.00 10.00      A   
ATOM   3210  C   LEU A 340      -3.608   3.183 -20.515  1.00 10.00      A   
ATOM   3211  O   LEU A 340      -3.888   4.288 -20.981  1.00 10.00      A   
ATOM   3212  N   ARG A 341      -3.885   2.826 -19.266  1.00 10.00      A   
ATOM   3213  HN  ARG A 341      -3.595   1.942 -18.950  1.00 10.00      A   
ATOM   3214  CA  ARG A 341      -4.581   3.710 -18.343  1.00 10.00      A   
ATOM   3215  CB  ARG A 341      -5.560   2.904 -17.484  1.00 10.00      A   
ATOM   3216  CG  ARG A 341      -6.328   1.828 -18.234  1.00 10.00      A   
ATOM   3217  CD  ARG A 341      -7.428   2.428 -19.090  1.00 10.00      A   
ATOM   3218  NE  ARG A 341      -8.148   1.407 -19.850  1.00 10.00      A   
ATOM   3219  HE  ARG A 341      -7.653   0.952 -20.572  1.00 10.00      A   
ATOM   3220  CZ  ARG A 341      -9.413   1.067 -19.626  1.00 10.00      A   
ATOM   3221  NH1 ARG A 341     -10.104   1.658 -18.662  1.00 10.00      A   
ATOM   3222 HH11 ARG A 341     -11.099   1.392 -18.490  1.00 10.00      A   
ATOM   3223 HH12 ARG A 341      -9.655   2.390 -18.066  1.00 10.00      A   
ATOM   3224  NH2 ARG A 341      -9.980   0.123 -20.369  1.00 10.00      A   
ATOM   3225 HH21 ARG A 341      -9.429  -0.350 -21.126  1.00 10.00      A   
ATOM   3226 HH22 ARG A 341     -10.976  -0.150 -20.205  1.00 10.00      A   
ATOM   3227  C   ARG A 341      -3.600   4.427 -17.430  1.00 10.00      A   
ATOM   3228  O   ARG A 341      -3.705   5.637 -17.214  1.00 10.00      A   
ATOM   3229  N   GLU A 342      -2.636   3.680 -16.906  1.00 10.00      A   
ATOM   3230  HN  GLU A 342      -2.575   2.732 -17.153  1.00 10.00      A   
ATOM   3231  CA  GLU A 342      -1.651   4.239 -15.994  1.00 10.00      A   
ATOM   3232  CB  GLU A 342      -1.849   3.692 -14.576  1.00 10.00      A   
ATOM   3233  CG  GLU A 342      -0.944   4.341 -13.542  1.00 10.00      A   
ATOM   3234  CD  GLU A 342      -0.951   3.624 -12.210  1.00 10.00      A   
ATOM   3235  OE1 GLU A 342      -1.831   3.915 -11.377  1.00 10.00      A   
ATOM   3236  OE2 GLU A 342      -0.052   2.787 -11.973  1.00 10.00      A   
ATOM   3237  C   GLU A 342      -0.227   3.970 -16.467  1.00 10.00      A   
ATOM   3238  O   GLU A 342       0.099   2.864 -16.906  1.00 10.00      A   
ATOM   3239  N   LEU A 343       0.617   4.987 -16.371  1.00 10.00      A   
ATOM   3240  HN  LEU A 343       0.291   5.846 -16.018  1.00 10.00      A   
ATOM   3241  CA  LEU A 343       2.009   4.874 -16.771  1.00 10.00      A   
ATOM   3242  CB  LEU A 343       2.208   5.451 -18.175  1.00 10.00      A   
ATOM   3243  CG  LEU A 343       3.629   5.384 -18.731  1.00 10.00      A   
ATOM   3244  CD1 LEU A 343       4.072   3.940 -18.902  1.00 10.00      A   
ATOM   3245  CD2 LEU A 343       3.716   6.132 -20.048  1.00 10.00      A   
ATOM   3246  C   LEU A 343       2.901   5.602 -15.771  1.00 10.00      A   
ATOM   3247  O   LEU A 343       2.812   6.820 -15.620  1.00 10.00      A   
ATOM   3248  N   ARG A 344       3.752   4.857 -15.083  1.00 10.00      A   
ATOM   3249  HN  ARG A 344       3.794   3.887 -15.256  1.00 10.00      A   
ATOM   3250  CA  ARG A 344       4.648   5.447 -14.092  1.00 10.00      A   
ATOM   3251  CB  ARG A 344       4.369   4.890 -12.690  1.00 10.00      A   
ATOM   3252  CG  ARG A 344       2.935   5.094 -12.226  1.00 10.00      A   
ATOM   3253  CD  ARG A 344       2.774   4.857 -10.732  1.00 10.00      A   
ATOM   3254  NE  ARG A 344       1.386   4.537 -10.401  1.00 10.00      A   
ATOM   3255  HE  ARG A 344       0.843   4.109 -11.115  1.00 10.00      A   
ATOM   3256  CZ  ARG A 344       0.806   4.761  -9.214  1.00 10.00      A   
ATOM   3257  NH1 ARG A 344       1.487   5.314  -8.211  1.00 10.00      A   
ATOM   3258 HH11 ARG A 344       1.020   5.481  -7.287  1.00 10.00      A   
ATOM   3259 HH12 ARG A 344       2.484   5.591  -8.338  1.00 10.00      A   
ATOM   3260  NH2 ARG A 344      -0.476   4.461  -9.044  1.00 10.00      A   
ATOM   3261 HH21 ARG A 344      -1.035   4.055  -9.838  1.00 10.00      A   
ATOM   3262 HH22 ARG A 344      -0.943   4.631  -8.120  1.00 10.00      A   
ATOM   3263  C   ARG A 344       6.106   5.239 -14.486  1.00 10.00      A   
ATOM   3264  O   ARG A 344       6.560   4.107 -14.643  1.00 10.00      A   
ATOM   3265  N   VAL A 345       6.825   6.338 -14.676  1.00 10.00      A   
ATOM   3266  HN  VAL A 345       6.398   7.214 -14.560  1.00 10.00      A   
ATOM   3267  CA  VAL A 345       8.231   6.285 -15.054  1.00 10.00      A   
ATOM   3268  CB  VAL A 345       8.512   7.174 -16.285  1.00 10.00      A   
ATOM   3269  CG1 VAL A 345      10.001   7.216 -16.606  1.00 10.00      A   
ATOM   3270  CG2 VAL A 345       7.719   6.684 -17.486  1.00 10.00      A   
ATOM   3271  C   VAL A 345       9.108   6.740 -13.892  1.00 10.00      A   
ATOM   3272  O   VAL A 345       8.999   7.880 -13.434  1.00 10.00      A   
ATOM   3273  N   PHE A 346       9.960   5.839 -13.418  1.00 10.00      A   
ATOM   3274  HN  PHE A 346       9.987   4.945 -13.833  1.00 10.00      A   
ATOM   3275  CA  PHE A 346      10.864   6.125 -12.308  1.00 10.00      A   
ATOM   3276  CB  PHE A 346      10.927   4.926 -11.357  1.00 10.00      A   
ATOM   3277  CG  PHE A 346       9.607   4.574 -10.727  1.00 10.00      A   
ATOM   3278  CD1 PHE A 346       8.800   3.591 -11.278  1.00 10.00      A   
ATOM   3279  CD2 PHE A 346       9.172   5.227  -9.586  1.00 10.00      A   
ATOM   3280  CE1 PHE A 346       7.585   3.269 -10.704  1.00 10.00      A   
ATOM   3281  CE2 PHE A 346       7.959   4.909  -9.007  1.00 10.00      A   
ATOM   3282  CZ  PHE A 346       7.164   3.928  -9.568  1.00 10.00      A   
ATOM   3283  C   PHE A 346      12.260   6.451 -12.828  1.00 10.00      A   
ATOM   3284  O   PHE A 346      12.696   5.891 -13.830  1.00 10.00      A   
ATOM   3285  N   PRO A 347      12.978   7.361 -12.156  1.00 10.00      A   
ATOM   3286  CA  PRO A 347      14.323   7.758 -12.570  1.00 10.00      A   
ATOM   3287  CB  PRO A 347      14.526   9.086 -11.845  1.00 10.00      A   
ATOM   3288  CG  PRO A 347      13.699   8.971 -10.610  1.00 10.00      A   
ATOM   3289  CD  PRO A 347      12.535   8.075 -10.946  1.00 10.00      A   
ATOM   3290  C   PRO A 347      15.386   6.750 -12.136  1.00 10.00      A   
ATOM   3291  O   PRO A 347      15.444   6.356 -10.969  1.00 10.00      A   
ATOM   3292  N   SER A 348      16.218   6.332 -13.080  1.00 10.00      A   
ATOM   3293  HN  SER A 348      16.106   6.665 -14.003  1.00 10.00      A   
ATOM   3294  CA  SER A 348      17.283   5.381 -12.796  1.00 10.00      A   
ATOM   3295  CB  SER A 348      17.942   4.911 -14.098  1.00 10.00      A   
ATOM   3296  OG  SER A 348      18.084   5.983 -15.020  1.00 10.00      A   
ATOM   3297  HG  SER A 348      17.217   6.172 -15.429  1.00 10.00      A   
ATOM   3298  C   SER A 348      18.319   5.994 -11.857  1.00 10.00      A   
ATOM   3299  O   SER A 348      18.695   5.391 -10.852  1.00 10.00      A   
ATOM   3300  N   GLU A 349      18.762   7.196 -12.187  1.00 10.00      A   
ATOM   3301  HN  GLU A 349      18.412   7.623 -13.001  1.00 10.00      A   
ATOM   3302  CA  GLU A 349      19.746   7.909 -11.380  1.00 10.00      A   
ATOM   3303  CB  GLU A 349      20.986   8.236 -12.222  1.00 10.00      A   
ATOM   3304  CG  GLU A 349      21.853   7.036 -12.577  1.00 10.00      A   
ATOM   3305  CD  GLU A 349      22.709   6.571 -11.419  1.00 10.00      A   
ATOM   3306  OE1 GLU A 349      22.383   5.530 -10.811  1.00 10.00      A   
ATOM   3307  OE2 GLU A 349      23.710   7.247 -11.107  1.00 10.00      A   
ATOM   3308  C   GLU A 349      19.133   9.197 -10.837  1.00 10.00      A   
ATOM   3309  O   GLU A 349      19.267  10.255 -11.449  1.00 10.00      A   
ATOM   3310  N   PRO A 350      18.452   9.128  -9.679  1.00 10.00      A   
ATOM   3311  CA  PRO A 350      17.794  10.287  -9.069  1.00 10.00      A   
ATOM   3312  CB  PRO A 350      16.879   9.667  -7.998  1.00 10.00      A   
ATOM   3313  CG  PRO A 350      16.941   8.189  -8.211  1.00 10.00      A   
ATOM   3314  CD  PRO A 350      18.255   7.916  -8.874  1.00 10.00      A   
ATOM   3315  C   PRO A 350      18.771  11.260  -8.411  1.00 10.00      A   
ATOM   3316  O   PRO A 350      18.395  12.379  -8.060  1.00 10.00      A   
ATOM   3317  N   PHE A 351      20.015  10.840  -8.245  1.00 10.00      A   
ATOM   3318  HN  PHE A 351      20.265   9.942  -8.557  1.00 10.00      A   
ATOM   3319  CA  PHE A 351      21.024  11.684  -7.612  1.00 10.00      A   
ATOM   3320  CB  PHE A 351      21.895  10.865  -6.649  1.00 10.00      A   
ATOM   3321  CG  PHE A 351      21.121  10.237  -5.521  1.00 10.00      A   
ATOM   3322  CD1 PHE A 351      20.813   8.886  -5.543  1.00 10.00      A   
ATOM   3323  CD2 PHE A 351      20.694  11.000  -4.448  1.00 10.00      A   
ATOM   3324  CE1 PHE A 351      20.094   8.309  -4.515  1.00 10.00      A   
ATOM   3325  CE2 PHE A 351      19.975  10.429  -3.416  1.00 10.00      A   
ATOM   3326  CZ  PHE A 351      19.674   9.082  -3.450  1.00 10.00      A   
ATOM   3327  C   PHE A 351      21.884  12.417  -8.637  1.00 10.00      A   
ATOM   3328  O   PHE A 351      22.539  13.407  -8.313  1.00 10.00      A   
ATOM   3329  N   VAL A 352      21.871  11.941  -9.874  1.00 10.00      A   
ATOM   3330  HN  VAL A 352      21.311  11.164 -10.083  1.00 10.00      A   
ATOM   3331  CA  VAL A 352      22.657  12.558 -10.933  1.00 10.00      A   
ATOM   3332  CB  VAL A 352      23.142  11.519 -11.967  1.00 10.00      A   
ATOM   3333  CG1 VAL A 352      23.971  12.181 -13.057  1.00 10.00      A   
ATOM   3334  CG2 VAL A 352      23.954  10.435 -11.277  1.00 10.00      A   
ATOM   3335  C   VAL A 352      21.850  13.653 -11.623  1.00 10.00      A   
ATOM   3336  O   VAL A 352      20.786  13.392 -12.189  1.00 10.00      A   
ATOM   3337  N   MET A 353      22.355  14.878 -11.550  1.00 10.00      A   
ATOM   3338  HN  MET A 353      23.205  15.012 -11.081  1.00 10.00      A   
ATOM   3339  CA  MET A 353      21.695  16.028 -12.153  1.00 10.00      A   
ATOM   3340  CB  MET A 353      22.419  17.314 -11.751  1.00 10.00      A   
ATOM   3341  CG  MET A 353      21.779  18.594 -12.260  1.00 10.00      A   
ATOM   3342  SD  MET A 353      22.769  20.059 -11.892  1.00 10.00      A   
ATOM   3343  CE  MET A 353      21.689  21.361 -12.494  1.00 10.00      A   
ATOM   3344  C   MET A 353      21.656  15.896 -13.673  1.00 10.00      A   
ATOM   3345  O   MET A 353      20.613  16.107 -14.299  1.00 10.00      A   
ATOM   3346  N   GLU A 354      22.793  15.541 -14.262  1.00 10.00      A   
ATOM   3347  HN  GLU A 354      23.593  15.388 -13.711  1.00 10.00      A   
ATOM   3348  CA  GLU A 354      22.885  15.374 -15.705  1.00 10.00      A   
ATOM   3349  CB  GLU A 354      24.342  15.218 -16.134  1.00 10.00      A   
ATOM   3350  CG  GLU A 354      25.182  16.464 -15.909  1.00 10.00      A   
ATOM   3351  CD  GLU A 354      24.611  17.682 -16.605  1.00 10.00      A   
ATOM   3352  OE1 GLU A 354      24.743  17.782 -17.846  1.00 10.00      A   
ATOM   3353  OE2 GLU A 354      24.028  18.545 -15.918  1.00 10.00      A   
ATOM   3354  C   GLU A 354      22.055  14.181 -16.179  1.00 10.00      A   
ATOM   3355  O   GLU A 354      21.936  13.180 -15.474  1.00 10.00      A   
ATOM   3356  N   PRO A 355      21.456  14.281 -17.376  1.00 10.00      A   
ATOM   3357  CA  PRO A 355      20.633  13.209 -17.942  1.00 10.00      A   
ATOM   3358  CB  PRO A 355      19.962  13.862 -19.160  1.00 10.00      A   
ATOM   3359  CG  PRO A 355      20.238  15.325 -19.038  1.00 10.00      A   
ATOM   3360  CD  PRO A 355      21.518  15.443 -18.270  1.00 10.00      A   
ATOM   3361  C   PRO A 355      21.473  12.014 -18.384  1.00 10.00      A   
ATOM   3362  O   PRO A 355      22.410  12.154 -19.173  1.00 10.00      A   
ATOM   3363  N   ASN A 356      21.144  10.843 -17.860  1.00 10.00      A   
ATOM   3364  HN  ASN A 356      20.403  10.795 -17.217  1.00 10.00      A   
ATOM   3365  CA  ASN A 356      21.861   9.622 -18.211  1.00 10.00      A   
ATOM   3366  CB  ASN A 356      21.998   8.684 -17.003  1.00 10.00      A   
ATOM   3367  CG  ASN A 356      20.666   8.186 -16.465  1.00 10.00      A   
ATOM   3368  OD1 ASN A 356      19.657   8.885 -16.525  1.00 10.00      A   
ATOM   3369  ND2 ASN A 356      20.658   6.980 -15.920  1.00 10.00      A   
ATOM   3370 HD21 ASN A 356      21.499   6.472 -15.894  1.00 10.00      A   
ATOM   3371 HD22 ASN A 356      19.805   6.636 -15.565  1.00 10.00      A   
ATOM   3372  C   ASN A 356      21.179   8.906 -19.371  1.00 10.00      A   
ATOM   3373  O   ASN A 356      21.738   7.986 -19.965  1.00 10.00      A   
ATOM   3374  N   VAL A 357      19.967   9.342 -19.687  1.00 10.00      A   
ATOM   3375  HN  VAL A 357      19.581  10.083 -19.174  1.00 10.00      A   
ATOM   3376  CA  VAL A 357      19.191   8.762 -20.781  1.00 10.00      A   
ATOM   3377  CB  VAL A 357      18.105   7.790 -20.272  1.00 10.00      A   
ATOM   3378  CG1 VAL A 357      18.702   6.427 -19.959  1.00 10.00      A   
ATOM   3379  CG2 VAL A 357      17.404   8.362 -19.050  1.00 10.00      A   
ATOM   3380  C   VAL A 357      18.520   9.862 -21.593  1.00 10.00      A   
ATOM   3381  O   VAL A 357      18.380  10.994 -21.120  1.00 10.00      A   
ATOM   3382  N   ALA A 358      18.113   9.533 -22.809  1.00 10.00      A   
ATOM   3383  HN  ALA A 358      18.259   8.610 -23.133  1.00 10.00      A   
ATOM   3384  CA  ALA A 358      17.458  10.496 -23.684  1.00 10.00      A   
ATOM   3385  CB  ALA A 358      17.759  10.191 -25.145  1.00 10.00      A   
ATOM   3386  C   ALA A 358      15.954  10.542 -23.433  1.00 10.00      A   
ATOM   3387  O   ALA A 358      15.156  10.079 -24.250  1.00 10.00      A   
ATOM   3388  N   LEU A 359      15.580  11.085 -22.284  1.00 10.00      A   
ATOM   3389  HN  LEU A 359      16.269  11.412 -21.665  1.00 10.00      A   
ATOM   3390  CA  LEU A 359      14.182  11.219 -21.910  1.00 10.00      A   
ATOM   3391  CB  LEU A 359      13.753  10.092 -20.962  1.00 10.00      A   
ATOM   3392  CG  LEU A 359      12.291  10.129 -20.496  1.00 10.00      A   
ATOM   3393  CD1 LEU A 359      11.345  10.127 -21.684  1.00 10.00      A   
ATOM   3394  CD2 LEU A 359      11.987   8.955 -19.579  1.00 10.00      A   
ATOM   3395  C   LEU A 359      13.959  12.570 -21.251  1.00 10.00      A   
ATOM   3396  O   LEU A 359      14.479  12.835 -20.164  1.00 10.00      A   
ATOM   3397  N   THR A 360      13.210  13.433 -21.913  1.00 10.00      A   
ATOM   3398  HN  THR A 360      12.820  13.173 -22.776  1.00 10.00      A   
ATOM   3399  CA  THR A 360      12.940  14.755 -21.378  1.00 10.00      A   
ATOM   3400  CB  THR A 360      13.572  15.875 -22.231  1.00 10.00      A   
ATOM   3401  OG1 THR A 360      13.303  15.647 -23.623  1.00 10.00      A   
ATOM   3402  HG1 THR A 360      12.815  16.410 -23.982  1.00 10.00      A   
ATOM   3403  CG2 THR A 360      15.076  15.925 -22.010  1.00 10.00      A   
ATOM   3404  C   THR A 360      11.442  14.987 -21.189  1.00 10.00      A   
ATOM   3405  O   THR A 360      10.847  14.467 -20.250  1.00 10.00      A   
ATOM   3406  N   GLU A 361      10.835  15.736 -22.094  1.00 10.00      A   
ATOM   3407  HN  GLU A 361      11.360  16.105 -22.842  1.00 10.00      A   
ATOM   3408  CA  GLU A 361       9.413  16.041 -22.012  1.00 10.00      A   
ATOM   3409  CB  GLU A 361       9.210  17.549 -21.829  1.00 10.00      A   
ATOM   3410  CG  GLU A 361       9.683  18.403 -22.999  1.00 10.00      A   
ATOM   3411  CD  GLU A 361      11.189  18.405 -23.175  1.00 10.00      A   
ATOM   3412  OE1 GLU A 361      11.690  17.647 -24.035  1.00 10.00      A   
ATOM   3413  OE2 GLU A 361      11.875  19.145 -22.446  1.00 10.00      A   
ATOM   3414  C   GLU A 361       8.665  15.551 -23.248  1.00 10.00      A   
ATOM   3415  O   GLU A 361       7.439  15.646 -23.327  1.00 10.00      A   
ATOM   3416  N   GLN A 362       9.407  15.008 -24.203  1.00 10.00      A   
ATOM   3417  HN  GLN A 362      10.374  14.922 -24.068  1.00 10.00      A   
ATOM   3418  CA  GLN A 362       8.818  14.515 -25.440  1.00 10.00      A   
ATOM   3419  CB  GLN A 362       9.905  14.181 -26.465  1.00 10.00      A   
ATOM   3420  CG  GLN A 362       9.371  13.592 -27.764  1.00 10.00      A   
ATOM   3421  CD  GLN A 362       8.471  14.552 -28.512  1.00 10.00      A   
ATOM   3422  OE1 GLN A 362       8.689  15.762 -28.505  1.00 10.00      A   
ATOM   3423  NE2 GLN A 362       7.440  14.022 -29.141  1.00 10.00      A   
ATOM   3424 HE21 GLN A 362       7.315  13.047 -29.089  1.00 10.00      A   
ATOM   3425 HE22 GLN A 362       6.841  14.620 -29.633  1.00 10.00      A   
ATOM   3426  C   GLN A 362       7.929  13.300 -25.189  1.00 10.00      A   
ATOM   3427  O   GLN A 362       6.797  13.240 -25.678  1.00 10.00      A   
ATOM   3428  N   GLY A 363       8.445  12.344 -24.416  1.00 10.00      A   
ATOM   3429  HN  GLY A 363       9.361  12.450 -24.068  1.00 10.00      A   
ATOM   3430  CA  GLY A 363       7.700  11.137 -24.105  1.00 10.00      A   
ATOM   3431  C   GLY A 363       6.306  11.410 -23.565  1.00 10.00      A   
ATOM   3432  O   GLY A 363       5.346  10.728 -23.936  1.00 10.00      A   
ATOM   3433  N   LEU A 364       6.194  12.419 -22.702  1.00 10.00      A   
ATOM   3434  HN  LEU A 364       6.997  12.926 -22.462  1.00 10.00      A   
ATOM   3435  CA  LEU A 364       4.911  12.789 -22.101  1.00 10.00      A   
ATOM   3436  CB  LEU A 364       5.090  13.942 -21.105  1.00 10.00      A   
ATOM   3437  CG  LEU A 364       4.656  13.672 -19.658  1.00 10.00      A   
ATOM   3438  CD1 LEU A 364       4.750  14.938 -18.819  1.00 10.00      A   
ATOM   3439  CD2 LEU A 364       3.248  13.096 -19.604  1.00 10.00      A   
ATOM   3440  C   LEU A 364       3.887  13.184 -23.166  1.00 10.00      A   
ATOM   3441  O   LEU A 364       2.725  12.784 -23.105  1.00 10.00      A   
ATOM   3442  N   VAL A 365       4.331  13.962 -24.144  1.00 10.00      A   
ATOM   3443  HN  VAL A 365       5.274  14.224 -24.151  1.00 10.00      A   
ATOM   3444  CA  VAL A 365       3.456  14.425 -25.217  1.00 10.00      A   
ATOM   3445  CB  VAL A 365       4.115  15.558 -26.043  1.00 10.00      A   
ATOM   3446  CG1 VAL A 365       3.128  16.144 -27.045  1.00 10.00      A   
ATOM   3447  CG2 VAL A 365       4.658  16.651 -25.131  1.00 10.00      A   
ATOM   3448  C   VAL A 365       3.067  13.274 -26.146  1.00 10.00      A   
ATOM   3449  O   VAL A 365       1.913  13.150 -26.553  1.00 10.00      A   
ATOM   3450  N   SER A 366       4.033  12.427 -26.465  1.00 10.00      A   
ATOM   3451  HN  SER A 366       4.933  12.572 -26.105  1.00 10.00      A   
ATOM   3452  CA  SER A 366       3.798  11.292 -27.345  1.00 10.00      A   
ATOM   3453  CB  SER A 366       5.124  10.601 -27.685  1.00 10.00      A   
ATOM   3454  OG  SER A 366       6.032  11.507 -28.296  1.00 10.00      A   
ATOM   3455  HG  SER A 366       6.316  11.154 -29.157  1.00 10.00      A   
ATOM   3456  C   SER A 366       2.801  10.296 -26.739  1.00 10.00      A   
ATOM   3457  O   SER A 366       1.905   9.809 -27.430  1.00 10.00      A   
ATOM   3458  N   VAL A 367       2.935  10.028 -25.442  1.00 10.00      A   
ATOM   3459  HN  VAL A 367       3.642  10.482 -24.928  1.00 10.00      A   
ATOM   3460  CA  VAL A 367       2.051   9.082 -24.764  1.00 10.00      A   
ATOM   3461  CB  VAL A 367       2.599   8.638 -23.389  1.00 10.00      A   
ATOM   3462  CG1 VAL A 367       1.615   7.716 -22.682  1.00 10.00      A   
ATOM   3463  CG2 VAL A 367       3.940   7.944 -23.554  1.00 10.00      A   
ATOM   3464  C   VAL A 367       0.632   9.624 -24.607  1.00 10.00      A   
ATOM   3465  O   VAL A 367      -0.338   8.925 -24.908  1.00 10.00      A   
ATOM   3466  N   SER A 368       0.510  10.868 -24.152  1.00 10.00      A   
ATOM   3467  HN  SER A 368       1.319  11.384 -23.942  1.00 10.00      A   
ATOM   3468  CA  SER A 368      -0.799  11.480 -23.947  1.00 10.00      A   
ATOM   3469  CB  SER A 368      -0.662  12.878 -23.339  1.00 10.00      A   
ATOM   3470  OG  SER A 368       0.366  13.615 -23.973  1.00 10.00      A   
ATOM   3471  HG  SER A 368       1.213  13.415 -23.549  1.00 10.00      A   
ATOM   3472  C   SER A 368      -1.616  11.518 -25.238  1.00 10.00      A   
ATOM   3473  O   SER A 368      -2.830  11.293 -25.228  1.00 10.00      A   
ATOM   3474  N   MET A 369      -0.951  11.799 -26.347  1.00 10.00      A   
ATOM   3475  HN  MET A 369       0.012  11.985 -26.294  1.00 10.00      A   
ATOM   3476  CA  MET A 369      -1.620  11.854 -27.637  1.00 10.00      A   
ATOM   3477  CB  MET A 369      -0.795  12.646 -28.651  1.00 10.00      A   
ATOM   3478  CG  MET A 369      -0.655  14.122 -28.329  1.00 10.00      A   
ATOM   3479  SD  MET A 369      -0.380  15.133 -29.795  1.00 10.00      A   
ATOM   3480  CE  MET A 369      -1.965  14.967 -30.615  1.00 10.00      A   
ATOM   3481  C   MET A 369      -1.891  10.454 -28.170  1.00 10.00      A   
ATOM   3482  O   MET A 369      -2.917  10.209 -28.802  1.00 10.00      A   
ATOM   3483  N   GLY A 370      -0.968   9.539 -27.907  1.00 10.00      A   
ATOM   3484  HN  GLY A 370      -0.168   9.795 -27.393  1.00 10.00      A   
ATOM   3485  CA  GLY A 370      -1.115   8.174 -28.374  1.00 10.00      A   
ATOM   3486  C   GLY A 370      -2.177   7.398 -27.625  1.00 10.00      A   
ATOM   3487  O   GLY A 370      -3.150   6.941 -28.227  1.00 10.00      A   
ATOM   3488  N   CYS A 371      -1.992   7.259 -26.318  1.00 10.00      A   
ATOM   3489  HN  CYS A 371      -1.201   7.674 -25.902  1.00 10.00      A   
ATOM   3490  CA  CYS A 371      -2.922   6.526 -25.472  1.00 10.00      A   
ATOM   3491  CB  CYS A 371      -2.181   5.945 -24.264  1.00 10.00      A   
ATOM   3492  SG  CYS A 371      -0.577   5.206 -24.659  1.00 10.00      A   
ATOM   3493  HG  CYS A 371      -0.789   3.947 -25.038  1.00 10.00      A   
ATOM   3494  C   CYS A 371      -4.065   7.421 -25.001  1.00 10.00      A   
ATOM   3495  O   CYS A 371      -3.857   8.358 -24.229  1.00 10.00      A   
ATOM   3496  N   PRO A 372      -5.293   7.147 -25.462  1.00 10.00      A   
ATOM   3497  CA  PRO A 372      -6.468   7.930 -25.082  1.00 10.00      A   
ATOM   3498  CB  PRO A 372      -7.467   7.597 -26.191  1.00 10.00      A   
ATOM   3499  CG  PRO A 372      -7.121   6.204 -26.588  1.00 10.00      A   
ATOM   3500  CD  PRO A 372      -5.630   6.064 -26.408  1.00 10.00      A   
ATOM   3501  C   PRO A 372      -7.032   7.511 -23.725  1.00 10.00      A   
ATOM   3502  O   PRO A 372      -7.818   8.234 -23.114  1.00 10.00      A   
ATOM   3503  N   LYS A 373      -6.612   6.346 -23.251  1.00 10.00      A   
ATOM   3504  HN  LYS A 373      -5.966   5.828 -23.772  1.00 10.00      A   
ATOM   3505  CA  LYS A 373      -7.084   5.818 -21.981  1.00 10.00      A   
ATOM   3506  CB  LYS A 373      -7.067   4.292 -22.024  1.00 10.00      A   
ATOM   3507  CG  LYS A 373      -8.045   3.691 -23.015  1.00 10.00      A   
ATOM   3508  CD  LYS A 373      -9.433   3.588 -22.412  1.00 10.00      A   
ATOM   3509  CE  LYS A 373     -10.367   2.787 -23.301  1.00 10.00      A   
ATOM   3510  NZ  LYS A 373      -9.797   1.465 -23.672  1.00 10.00      A   
ATOM   3511  HZ1 LYS A 373      -9.268   1.056 -22.873  1.00 10.00      A   
ATOM   3512  HZ2 LYS A 373      -9.153   1.567 -24.479  1.00 10.00      A   
ATOM   3513  HZ3 LYS A 373     -10.561   0.807 -23.933  1.00 10.00      A   
ATOM   3514  C   LYS A 373      -6.230   6.316 -20.819  1.00 10.00      A   
ATOM   3515  O   LYS A 373      -6.533   6.044 -19.655  1.00 10.00      A   
ATOM   3516  N   LEU A 374      -5.178   7.060 -21.145  1.00 10.00      A   
ATOM   3517  HN  LEU A 374      -5.019   7.268 -22.088  1.00 10.00      A   
ATOM   3518  CA  LEU A 374      -4.263   7.587 -20.141  1.00 10.00      A   
ATOM   3519  CB  LEU A 374      -3.070   8.280 -20.815  1.00 10.00      A   
ATOM   3520  CG  LEU A 374      -1.696   8.085 -20.162  1.00 10.00      A   
ATOM   3521  CD1 LEU A 374      -1.615   8.803 -18.821  1.00 10.00      A   
ATOM   3522  CD2 LEU A 374      -1.386   6.606 -19.998  1.00 10.00      A   
ATOM   3523  C   LEU A 374      -4.974   8.557 -19.209  1.00 10.00      A   
ATOM   3524  O   LEU A 374      -5.535   9.558 -19.656  1.00 10.00      A   
ATOM   3525  N   GLU A 375      -4.972   8.238 -17.920  1.00 10.00      A   
ATOM   3526  HN  GLU A 375      -4.549   7.397 -17.639  1.00 10.00      A   
ATOM   3527  CA  GLU A 375      -5.599   9.091 -16.917  1.00 10.00      A   
ATOM   3528  CB  GLU A 375      -7.002   8.594 -16.568  1.00 10.00      A   
ATOM   3529  CG  GLU A 375      -7.051   7.204 -15.958  1.00 10.00      A   
ATOM   3530  CD  GLU A 375      -8.406   6.902 -15.369  1.00 10.00      A   
ATOM   3531  OE1 GLU A 375      -8.876   7.699 -14.527  1.00 10.00      A   
ATOM   3532  OE2 GLU A 375      -9.016   5.884 -15.753  1.00 10.00      A   
ATOM   3533  C   GLU A 375      -4.739   9.208 -15.661  1.00 10.00      A   
ATOM   3534  O   GLU A 375      -4.871  10.160 -14.894  1.00 10.00      A   
ATOM   3535  N   SER A 376      -3.878   8.227 -15.446  1.00 10.00      A   
ATOM   3536  HN  SER A 376      -3.845   7.472 -16.070  1.00 10.00      A   
ATOM   3537  CA  SER A 376      -2.978   8.230 -14.303  1.00 10.00      A   
ATOM   3538  CB  SER A 376      -3.292   7.056 -13.373  1.00 10.00      A   
ATOM   3539  OG  SER A 376      -2.730   7.250 -12.085  1.00 10.00      A   
ATOM   3540  HG  SER A 376      -2.831   6.440 -11.568  1.00 10.00      A   
ATOM   3541  C   SER A 376      -1.547   8.148 -14.814  1.00 10.00      A   
ATOM   3542  O   SER A 376      -1.161   7.163 -15.449  1.00 10.00      A   
ATOM   3543  N   VAL A 377      -0.762   9.181 -14.559  1.00 10.00      A   
ATOM   3544  HN  VAL A 377      -1.105   9.939 -14.030  1.00 10.00      A   
ATOM   3545  CA  VAL A 377       0.600   9.205 -15.050  1.00 10.00      A   
ATOM   3546  CB  VAL A 377       0.689   9.988 -16.382  1.00 10.00      A   
ATOM   3547  CG1 VAL A 377       0.245  11.432 -16.204  1.00 10.00      A   
ATOM   3548  CG2 VAL A 377       2.083   9.916 -16.985  1.00 10.00      A   
ATOM   3549  C   VAL A 377       1.592   9.772 -14.037  1.00 10.00      A   
ATOM   3550  O   VAL A 377       1.309  10.746 -13.338  1.00 10.00      A   
ATOM   3551  N   LEU A 378       2.740   9.116 -13.951  1.00 10.00      A   
ATOM   3552  HN  LEU A 378       2.865   8.313 -14.506  1.00 10.00      A   
ATOM   3553  CA  LEU A 378       3.829   9.542 -13.084  1.00 10.00      A   
ATOM   3554  CB  LEU A 378       4.142   8.480 -12.025  1.00 10.00      A   
ATOM   3555  CG  LEU A 378       5.351   8.751 -11.123  1.00 10.00      A   
ATOM   3556  CD1 LEU A 378       5.114   9.968 -10.246  1.00 10.00      A   
ATOM   3557  CD2 LEU A 378       5.666   7.533 -10.272  1.00 10.00      A   
ATOM   3558  C   LEU A 378       5.038   9.787 -13.972  1.00 10.00      A   
ATOM   3559  O   LEU A 378       5.497   8.876 -14.668  1.00 10.00      A   
ATOM   3560  N   TYR A 379       5.543  11.007 -13.966  1.00 10.00      A   
ATOM   3561  HN  TYR A 379       5.165  11.686 -13.360  1.00 10.00      A   
ATOM   3562  CA  TYR A 379       6.658  11.361 -14.825  1.00 10.00      A   
ATOM   3563  CB  TYR A 379       6.162  12.330 -15.902  1.00 10.00      A   
ATOM   3564  CG  TYR A 379       6.959  12.329 -17.186  1.00 10.00      A   
ATOM   3565  CD1 TYR A 379       6.931  11.241 -18.050  1.00 10.00      A   
ATOM   3566  CD2 TYR A 379       7.717  13.432 -17.547  1.00 10.00      A   
ATOM   3567  CE1 TYR A 379       7.638  11.256 -19.236  1.00 10.00      A   
ATOM   3568  CE2 TYR A 379       8.429  13.455 -18.726  1.00 10.00      A   
ATOM   3569  CZ  TYR A 379       8.385  12.367 -19.569  1.00 10.00      A   
ATOM   3570  OH  TYR A 379       9.081  12.393 -20.754  1.00 10.00      A   
ATOM   3571  HH  TYR A 379       9.875  12.932 -20.645  1.00 10.00      A   
ATOM   3572  C   TYR A 379       7.808  11.991 -14.045  1.00 10.00      A   
ATOM   3573  O   TYR A 379       7.625  12.983 -13.332  1.00 10.00      A   
ATOM   3574  N   PHE A 380       8.986  11.398 -14.181  1.00 10.00      A   
ATOM   3575  HN  PHE A 380       9.049  10.595 -14.738  1.00 10.00      A   
ATOM   3576  CA  PHE A 380      10.190  11.894 -13.526  1.00 10.00      A   
ATOM   3577  CB  PHE A 380      10.803  10.806 -12.637  1.00 10.00      A   
ATOM   3578  CG  PHE A 380      10.332  10.828 -11.208  1.00 10.00      A   
ATOM   3579  CD1 PHE A 380       9.150  10.206 -10.838  1.00 10.00      A   
ATOM   3580  CD2 PHE A 380      11.084  11.465 -10.231  1.00 10.00      A   
ATOM   3581  CE1 PHE A 380       8.730  10.219  -9.521  1.00 10.00      A   
ATOM   3582  CE2 PHE A 380      10.669  11.483  -8.914  1.00 10.00      A   
ATOM   3583  CZ  PHE A 380       9.490  10.858  -8.556  1.00 10.00      A   
ATOM   3584  C   PHE A 380      11.206  12.329 -14.583  1.00 10.00      A   
ATOM   3585  O   PHE A 380      11.796  11.493 -15.273  1.00 10.00      A   
ATOM   3586  N   CYS A 381      11.404  13.632 -14.722  1.00 10.00      A   
ATOM   3587  HN  CYS A 381      10.916  14.261 -14.145  1.00 10.00      A   
ATOM   3588  CA  CYS A 381      12.340  14.152 -15.707  1.00 10.00      A   
ATOM   3589  CB  CYS A 381      11.583  14.659 -16.936  1.00 10.00      A   
ATOM   3590  SG  CYS A 381      10.293  15.870 -16.566  1.00 10.00      A   
ATOM   3591  HG  CYS A 381      10.498  16.926 -17.345  1.00 10.00      A   
ATOM   3592  C   CYS A 381      13.192  15.262 -15.107  1.00 10.00      A   
ATOM   3593  O   CYS A 381      12.987  15.656 -13.963  1.00 10.00      A   
ATOM   3594  N   ARG A 382      14.152  15.757 -15.872  1.00 10.00      A   
ATOM   3595  HN  ARG A 382      14.273  15.401 -16.779  1.00 10.00      A   
ATOM   3596  CA  ARG A 382      15.034  16.819 -15.403  1.00 10.00      A   
ATOM   3597  CB  ARG A 382      16.479  16.535 -15.814  1.00 10.00      A   
ATOM   3598  CG  ARG A 382      17.178  15.519 -14.931  1.00 10.00      A   
ATOM   3599  CD  ARG A 382      17.953  14.505 -15.751  1.00 10.00      A   
ATOM   3600  NE  ARG A 382      18.768  13.646 -14.900  1.00 10.00      A   
ATOM   3601  HE  ARG A 382      19.586  14.038 -14.516  1.00 10.00      A   
ATOM   3602  CZ  ARG A 382      18.474  12.382 -14.613  1.00 10.00      A   
ATOM   3603  NH1 ARG A 382      17.381  11.818 -15.109  1.00 10.00      A   
ATOM   3604 HH11 ARG A 382      16.737  12.358 -15.726  1.00 10.00      A   
ATOM   3605 HH12 ARG A 382      17.159  10.825 -14.881  1.00 10.00      A   
ATOM   3606  NH2 ARG A 382      19.262  11.687 -13.810  1.00 10.00      A   
ATOM   3607 HH21 ARG A 382      19.035  10.689 -13.580  1.00 10.00      A   
ATOM   3608 HH22 ARG A 382      20.112  12.133 -13.393  1.00 10.00      A   
ATOM   3609  C   ARG A 382      14.596  18.182 -15.922  1.00 10.00      A   
ATOM   3610  O   ARG A 382      14.940  19.211 -15.344  1.00 10.00      A   
ATOM   3611  N   GLN A 383      13.835  18.189 -17.008  1.00 10.00      A   
ATOM   3612  HN  GLN A 383      13.583  17.340 -17.423  1.00 10.00      A   
ATOM   3613  CA  GLN A 383      13.358  19.436 -17.592  1.00 10.00      A   
ATOM   3614  CB  GLN A 383      14.242  19.857 -18.768  1.00 10.00      A   
ATOM   3615  CG  GLN A 383      13.991  19.072 -20.044  1.00 10.00      A   
ATOM   3616  CD  GLN A 383      15.052  19.298 -21.098  1.00 10.00      A   
ATOM   3617  OE1 GLN A 383      16.235  19.434 -20.790  1.00 10.00      A   
ATOM   3618  NE2 GLN A 383      14.631  19.344 -22.349  1.00 10.00      A   
ATOM   3619 HE21 GLN A 383      13.659  19.232 -22.519  1.00 10.00      A   
ATOM   3620 HE22 GLN A 383      15.293  19.492 -23.058  1.00 10.00      A   
ATOM   3621  C   GLN A 383      11.906  19.304 -18.038  1.00 10.00      A   
ATOM   3622  O   GLN A 383      11.372  18.198 -18.116  1.00 10.00      A   
ATOM   3623  N   MET A 384      11.277  20.436 -18.328  1.00 10.00      A   
ATOM   3624  HN  MET A 384      11.761  21.284 -18.252  1.00 10.00      A   
ATOM   3625  CA  MET A 384       9.891  20.464 -18.768  1.00 10.00      A   
ATOM   3626  CB  MET A 384       8.949  20.320 -17.564  1.00 10.00      A   
ATOM   3627  CG  MET A 384       7.471  20.237 -17.919  1.00 10.00      A   
ATOM   3628  SD  MET A 384       7.132  19.026 -19.212  1.00 10.00      A   
ATOM   3629  CE  MET A 384       7.591  17.507 -18.381  1.00 10.00      A   
ATOM   3630  C   MET A 384       9.615  21.767 -19.508  1.00 10.00      A   
ATOM   3631  O   MET A 384      10.319  22.758 -19.307  1.00 10.00      A   
ATOM   3632  N   THR A 385       8.616  21.750 -20.380  1.00 10.00      A   
ATOM   3633  HN  THR A 385       8.108  20.919 -20.509  1.00 10.00      A   
ATOM   3634  CA  THR A 385       8.242  22.929 -21.148  1.00 10.00      A   
ATOM   3635  CB  THR A 385       8.340  22.644 -22.659  1.00 10.00      A   
ATOM   3636  OG1 THR A 385       9.167  21.498 -22.867  1.00 10.00      A   
ATOM   3637  HG1 THR A 385       9.792  21.426 -22.137  1.00 10.00      A   
ATOM   3638  CG2 THR A 385       8.940  23.829 -23.398  1.00 10.00      A   
ATOM   3639  C   THR A 385       6.804  23.318 -20.824  1.00 10.00      A   
ATOM   3640  O   THR A 385       5.949  22.449 -20.632  1.00 10.00      A   
ATOM   3641  N   ASN A 386       6.538  24.615 -20.766  1.00 10.00      A   
ATOM   3642  HN  ASN A 386       7.271  25.266 -20.925  1.00 10.00      A   
ATOM   3643  CA  ASN A 386       5.199  25.112 -20.474  1.00 10.00      A   
ATOM   3644  CB  ASN A 386       5.211  26.638 -20.362  1.00 10.00      A   
ATOM   3645  CG  ASN A 386       5.086  27.132 -18.935  1.00 10.00      A   
ATOM   3646  OD1 ASN A 386       4.380  26.543 -18.114  1.00 10.00      A   
ATOM   3647  ND2 ASN A 386       5.768  28.229 -18.632  1.00 10.00      A   
ATOM   3648 HD21 ASN A 386       6.308  28.651 -19.338  1.00 10.00      A   
ATOM   3649 HD22 ASN A 386       5.715  28.572 -17.711  1.00 10.00      A   
ATOM   3650  C   ASN A 386       4.231  24.685 -21.570  1.00 10.00      A   
ATOM   3651  O   ASN A 386       3.122  24.228 -21.292  1.00 10.00      A   
ATOM   3652  N   ALA A 387       4.671  24.820 -22.820  1.00 10.00      A   
ATOM   3653  HN  ALA A 387       5.566  25.200 -22.970  1.00 10.00      A   
ATOM   3654  CA  ALA A 387       3.858  24.442 -23.974  1.00 10.00      A   
ATOM   3655  CB  ALA A 387       4.589  24.765 -25.268  1.00 10.00      A   
ATOM   3656  C   ALA A 387       3.493  22.961 -23.923  1.00 10.00      A   
ATOM   3657  O   ALA A 387       2.371  22.574 -24.253  1.00 10.00      A   
ATOM   3658  N   ALA A 388       4.445  22.141 -23.497  1.00 10.00      A   
ATOM   3659  HN  ALA A 388       5.313  22.514 -23.241  1.00 10.00      A   
ATOM   3660  CA  ALA A 388       4.232  20.704 -23.396  1.00 10.00      A   
ATOM   3661  CB  ALA A 388       5.510  20.007 -22.951  1.00 10.00      A   
ATOM   3662  C   ALA A 388       3.087  20.399 -22.434  1.00 10.00      A   
ATOM   3663  O   ALA A 388       2.151  19.679 -22.785  1.00 10.00      A   
ATOM   3664  N   LEU A 389       3.163  20.969 -21.233  1.00 10.00      A   
ATOM   3665  HN  LEU A 389       3.938  21.538 -21.027  1.00 10.00      A   
ATOM   3666  CA  LEU A 389       2.135  20.771 -20.216  1.00 10.00      A   
ATOM   3667  CB  LEU A 389       2.483  21.556 -18.947  1.00 10.00      A   
ATOM   3668  CG  LEU A 389       3.754  21.132 -18.209  1.00 10.00      A   
ATOM   3669  CD1 LEU A 389       4.053  22.099 -17.074  1.00 10.00      A   
ATOM   3670  CD2 LEU A 389       3.618  19.714 -17.679  1.00 10.00      A   
ATOM   3671  C   LEU A 389       0.763  21.200 -20.730  1.00 10.00      A   
ATOM   3672  O   LEU A 389      -0.223  20.474 -20.583  1.00 10.00      A   
ATOM   3673  N   ILE A 390       0.709  22.380 -21.343  1.00 10.00      A   
ATOM   3674  HN  ILE A 390       1.531  22.915 -21.430  1.00 10.00      A   
ATOM   3675  CA  ILE A 390      -0.540  22.901 -21.880  1.00 10.00      A   
ATOM   3676  CB  ILE A 390      -0.367  24.313 -22.478  1.00 10.00      A   
ATOM   3677  CG1 ILE A 390       0.074  25.297 -21.388  1.00 10.00      A   
ATOM   3678  CG2 ILE A 390      -1.659  24.784 -23.131  1.00 10.00      A   
ATOM   3679  CD1 ILE A 390       0.472  26.659 -21.909  1.00 10.00      A   
ATOM   3680  C   ILE A 390      -1.119  21.953 -22.929  1.00 10.00      A   
ATOM   3681  O   ILE A 390      -2.315  21.666 -22.919  1.00 10.00      A   
ATOM   3682  N   THR A 391      -0.262  21.458 -23.814  1.00 10.00      A   
ATOM   3683  HN  THR A 391       0.683  21.719 -23.764  1.00 10.00      A   
ATOM   3684  CA  THR A 391      -0.690  20.541 -24.859  1.00 10.00      A   
ATOM   3685  CB  THR A 391       0.454  20.229 -25.844  1.00 10.00      A   
ATOM   3686  OG1 THR A 391       1.082  21.459 -26.241  1.00 10.00      A   
ATOM   3687  HG1 THR A 391       1.744  21.712 -25.579  1.00 10.00      A   
ATOM   3688  CG2 THR A 391      -0.074  19.516 -27.082  1.00 10.00      A   
ATOM   3689  C   THR A 391      -1.228  19.244 -24.256  1.00 10.00      A   
ATOM   3690  O   THR A 391      -2.319  18.803 -24.607  1.00 10.00      A   
ATOM   3691  N   ILE A 392      -0.475  18.664 -23.318  1.00 10.00      A   
ATOM   3692  HN  ILE A 392       0.377  19.088 -23.060  1.00 10.00      A   
ATOM   3693  CA  ILE A 392      -0.869  17.417 -22.662  1.00 10.00      A   
ATOM   3694  CB  ILE A 392       0.170  16.991 -21.601  1.00 10.00      A   
ATOM   3695  CG1 ILE A 392       1.503  16.657 -22.273  1.00 10.00      A   
ATOM   3696  CG2 ILE A 392      -0.329  15.798 -20.797  1.00 10.00      A   
ATOM   3697  CD1 ILE A 392       2.680  16.661 -21.325  1.00 10.00      A   
ATOM   3698  C   ILE A 392      -2.245  17.545 -22.007  1.00 10.00      A   
ATOM   3699  O   ILE A 392      -3.062  16.619 -22.058  1.00 10.00      A   
ATOM   3700  N   ALA A 393      -2.499  18.702 -21.407  1.00 10.00      A   
ATOM   3701  HN  ALA A 393      -1.805  19.399 -21.407  1.00 10.00      A   
ATOM   3702  CA  ALA A 393      -3.773  18.965 -20.746  1.00 10.00      A   
ATOM   3703  CB  ALA A 393      -3.752  20.327 -20.068  1.00 10.00      A   
ATOM   3704  C   ALA A 393      -4.920  18.897 -21.744  1.00 10.00      A   
ATOM   3705  O   ALA A 393      -6.002  18.399 -21.434  1.00 10.00      A   
ATOM   3706  N   ARG A 394      -4.669  19.388 -22.949  1.00 10.00      A   
ATOM   3707  HN  ARG A 394      -3.777  19.750 -23.141  1.00 10.00      A   
ATOM   3708  CA  ARG A 394      -5.677  19.385 -23.997  1.00 10.00      A   
ATOM   3709  CB  ARG A 394      -5.343  20.424 -25.068  1.00 10.00      A   
ATOM   3710  CG  ARG A 394      -5.001  21.799 -24.519  1.00 10.00      A   
ATOM   3711  CD  ARG A 394      -4.585  22.757 -25.625  1.00 10.00      A   
ATOM   3712  NE  ARG A 394      -5.739  23.324 -26.319  1.00 10.00      A   
ATOM   3713  HE  ARG A 394      -6.036  22.870 -27.143  1.00 10.00      A   
ATOM   3714  CZ  ARG A 394      -6.397  24.410 -25.910  1.00 10.00      A   
ATOM   3715  NH1 ARG A 394      -6.016  25.051 -24.809  1.00 10.00      A   
ATOM   3716 HH11 ARG A 394      -5.201  24.712 -24.256  1.00 10.00      A   
ATOM   3717 HH12 ARG A 394      -6.534  25.903 -24.491  1.00 10.00      A   
ATOM   3718  NH2 ARG A 394      -7.448  24.846 -26.590  1.00 10.00      A   
ATOM   3719 HH21 ARG A 394      -7.764  24.336 -27.444  1.00 10.00      A   
ATOM   3720 HH22 ARG A 394      -7.966  25.697 -26.275  1.00 10.00      A   
ATOM   3721  C   ARG A 394      -5.775  18.006 -24.633  1.00 10.00      A   
ATOM   3722  O   ARG A 394      -6.847  17.588 -25.073  1.00 10.00      A   
ATOM   3723  N   ASN A 395      -4.649  17.313 -24.690  1.00 10.00      A   
ATOM   3724  HN  ASN A 395      -3.822  17.719 -24.345  1.00 10.00      A   
ATOM   3725  CA  ASN A 395      -4.595  15.976 -25.271  1.00 10.00      A   
ATOM   3726  CB  ASN A 395      -3.148  15.481 -25.380  1.00 10.00      A   
ATOM   3727  CG  ASN A 395      -2.301  16.284 -26.355  1.00 10.00      A   
ATOM   3728  OD1 ASN A 395      -1.105  16.468 -26.142  1.00 10.00      A   
ATOM   3729  ND2 ASN A 395      -2.903  16.757 -27.435  1.00 10.00      A   
ATOM   3730 HD21 ASN A 395      -3.854  16.568 -27.561  1.00 10.00      A   
ATOM   3731 HD22 ASN A 395      -2.372  17.287 -28.068  1.00 10.00      A   
ATOM   3732  C   ASN A 395      -5.411  14.990 -24.447  1.00 10.00      A   
ATOM   3733  O   ASN A 395      -6.239  14.257 -24.983  1.00 10.00      A   
ATOM   3734  N   ARG A 396      -5.176  14.975 -23.140  1.00 10.00      A   
ATOM   3735  HN  ARG A 396      -4.509  15.592 -22.764  1.00 10.00      A   
ATOM   3736  CA  ARG A 396      -5.887  14.069 -22.247  1.00 10.00      A   
ATOM   3737  CB  ARG A 396      -4.906  13.126 -21.543  1.00 10.00      A   
ATOM   3738  CG  ARG A 396      -4.182  12.164 -22.466  1.00 10.00      A   
ATOM   3739  CD  ARG A 396      -4.952  10.865 -22.640  1.00 10.00      A   
ATOM   3740  NE  ARG A 396      -6.302  11.076 -23.164  1.00 10.00      A   
ATOM   3741  HE  ARG A 396      -7.037  11.102 -22.505  1.00 10.00      A   
ATOM   3742  CZ  ARG A 396      -6.592  11.227 -24.456  1.00 10.00      A   
ATOM   3743  NH1 ARG A 396      -5.629  11.201 -25.371  1.00 10.00      A   
ATOM   3744 HH11 ARG A 396      -5.865  11.320 -26.377  1.00 10.00      A   
ATOM   3745 HH12 ARG A 396      -4.630  11.061 -25.086  1.00 10.00      A   
ATOM   3746  NH2 ARG A 396      -7.849  11.381 -24.839  1.00 10.00      A   
ATOM   3747 HH21 ARG A 396      -8.621  11.379 -24.133  1.00 10.00      A   
ATOM   3748 HH22 ARG A 396      -8.074  11.503 -25.851  1.00 10.00      A   
ATOM   3749  C   ARG A 396      -6.697  14.833 -21.207  1.00 10.00      A   
ATOM   3750  O   ARG A 396      -6.237  15.043 -20.085  1.00 10.00      A   
ATOM   3751  N   PRO A 397      -7.918  15.258 -21.552  1.00 10.00      A   
ATOM   3752  CA  PRO A 397      -8.780  15.992 -20.621  1.00 10.00      A   
ATOM   3753  CB  PRO A 397      -9.858  16.576 -21.536  1.00 10.00      A   
ATOM   3754  CG  PRO A 397      -9.946  15.612 -22.669  1.00 10.00      A   
ATOM   3755  CD  PRO A 397      -8.557  15.069 -22.869  1.00 10.00      A   
ATOM   3756  C   PRO A 397      -9.415  15.044 -19.600  1.00 10.00      A   
ATOM   3757  O   PRO A 397     -10.092  15.468 -18.666  1.00 10.00      A   
ATOM   3758  N   ASN A 398      -9.182  13.754 -19.791  1.00 10.00      A   
ATOM   3759  HN  ASN A 398      -8.631  13.484 -20.555  1.00 10.00      A   
ATOM   3760  CA  ASN A 398      -9.725  12.723 -18.909  1.00 10.00      A   
ATOM   3761  CB  ASN A 398     -10.129  11.489 -19.727  1.00 10.00      A   
ATOM   3762  CG  ASN A 398      -8.947  10.828 -20.413  1.00 10.00      A   
ATOM   3763  OD1 ASN A 398      -8.375  11.384 -21.350  1.00 10.00      A   
ATOM   3764  ND2 ASN A 398      -8.579   9.639 -19.961  1.00 10.00      A   
ATOM   3765 HD21 ASN A 398      -9.084   9.244 -19.217  1.00 10.00      A   
ATOM   3766 HD22 ASN A 398      -7.810   9.202 -20.383  1.00 10.00      A   
ATOM   3767  C   ASN A 398      -8.719  12.329 -17.832  1.00 10.00      A   
ATOM   3768  O   ASN A 398      -8.930  11.364 -17.096  1.00 10.00      A   
ATOM   3769  N   MET A 399      -7.622  13.074 -17.758  1.00 10.00      A   
ATOM   3770  HN  MET A 399      -7.509  13.815 -18.386  1.00 10.00      A   
ATOM   3771  CA  MET A 399      -6.580  12.818 -16.772  1.00 10.00      A   
ATOM   3772  CB  MET A 399      -5.390  13.754 -16.995  1.00 10.00      A   
ATOM   3773  CG  MET A 399      -4.106  13.300 -16.321  1.00 10.00      A   
ATOM   3774  SD  MET A 399      -3.304  11.942 -17.198  1.00 10.00      A   
ATOM   3775  CE  MET A 399      -2.655  12.794 -18.635  1.00 10.00      A   
ATOM   3776  C   MET A 399      -7.135  13.001 -15.363  1.00 10.00      A   
ATOM   3777  O   MET A 399      -7.774  14.013 -15.063  1.00 10.00      A   
ATOM   3778  N   THR A 400      -6.901  12.019 -14.508  1.00 10.00      A   
ATOM   3779  HN  THR A 400      -6.376  11.242 -14.801  1.00 10.00      A   
ATOM   3780  CA  THR A 400      -7.394  12.064 -13.144  1.00 10.00      A   
ATOM   3781  CB  THR A 400      -8.223  10.808 -12.815  1.00 10.00      A   
ATOM   3782  OG1 THR A 400      -7.508   9.637 -13.242  1.00 10.00      A   
ATOM   3783  HG1 THR A 400      -8.062   9.131 -13.861  1.00 10.00      A   
ATOM   3784  CG2 THR A 400      -9.568  10.855 -13.517  1.00 10.00      A   
ATOM   3785  C   THR A 400      -6.254  12.180 -12.139  1.00 10.00      A   
ATOM   3786  O   THR A 400      -6.448  12.664 -11.024  1.00 10.00      A   
ATOM   3787  N   ARG A 401      -5.067  11.729 -12.530  1.00 10.00      A   
ATOM   3788  HN  ARG A 401      -4.966  11.358 -13.436  1.00 10.00      A   
ATOM   3789  CA  ARG A 401      -3.906  11.774 -11.652  1.00 10.00      A   
ATOM   3790  CB  ARG A 401      -3.701  10.412 -10.974  1.00 10.00      A   
ATOM   3791  CG  ARG A 401      -4.680  10.119  -9.846  1.00 10.00      A   
ATOM   3792  CD  ARG A 401      -5.067   8.651  -9.812  1.00 10.00      A   
ATOM   3793  NE  ARG A 401      -5.948   8.290 -10.926  1.00 10.00      A   
ATOM   3794  HE  ARG A 401      -6.075   8.959 -11.637  1.00 10.00      A   
ATOM   3795  CZ  ARG A 401      -6.577   7.122 -11.019  1.00 10.00      A   
ATOM   3796  NH1 ARG A 401      -6.425   6.203 -10.075  1.00 10.00      A   
ATOM   3797 HH11 ARG A 401      -6.914   5.287 -10.149  1.00 10.00      A   
ATOM   3798 HH12 ARG A 401      -5.810   6.391  -9.242  1.00 10.00      A   
ATOM   3799  NH2 ARG A 401      -7.369   6.870 -12.055  1.00 10.00      A   
ATOM   3800 HH21 ARG A 401      -7.508   7.594 -12.798  1.00 10.00      A   
ATOM   3801 HH22 ARG A 401      -7.852   5.948 -12.137  1.00 10.00      A   
ATOM   3802  C   ARG A 401      -2.649  12.185 -12.413  1.00 10.00      A   
ATOM   3803  O   ARG A 401      -1.983  11.348 -13.028  1.00 10.00      A   
ATOM   3804  N   PHE A 402      -2.333  13.474 -12.377  1.00 10.00      A   
ATOM   3805  HN  PHE A 402      -2.901  14.093 -11.870  1.00 10.00      A   
ATOM   3806  CA  PHE A 402      -1.149  13.992 -13.049  1.00 10.00      A   
ATOM   3807  CB  PHE A 402      -1.447  15.325 -13.739  1.00 10.00      A   
ATOM   3808  CG  PHE A 402      -0.328  15.821 -14.615  1.00 10.00      A   
ATOM   3809  CD1 PHE A 402       0.065  15.104 -15.731  1.00 10.00      A   
ATOM   3810  CD2 PHE A 402       0.328  17.005 -14.320  1.00 10.00      A   
ATOM   3811  CE1 PHE A 402       1.091  15.556 -16.536  1.00 10.00      A   
ATOM   3812  CE2 PHE A 402       1.356  17.463 -15.121  1.00 10.00      A   
ATOM   3813  CZ  PHE A 402       1.740  16.738 -16.231  1.00 10.00      A   
ATOM   3814  C   PHE A 402      -0.027  14.153 -12.032  1.00 10.00      A   
ATOM   3815  O   PHE A 402       0.039  15.148 -11.308  1.00 10.00      A   
ATOM   3816  N   ARG A 403       0.842  13.161 -11.974  1.00 10.00      A   
ATOM   3817  HN  ARG A 403       0.745  12.397 -12.585  1.00 10.00      A   
ATOM   3818  CA  ARG A 403       1.942  13.162 -11.032  1.00 10.00      A   
ATOM   3819  CB  ARG A 403       1.978  11.815 -10.308  1.00 10.00      A   
ATOM   3820  CG  ARG A 403       0.607  11.379  -9.810  1.00 10.00      A   
ATOM   3821  CD  ARG A 403       0.481   9.868  -9.724  1.00 10.00      A   
ATOM   3822  NE  ARG A 403       0.857   9.368  -8.408  1.00 10.00      A   
ATOM   3823  HE  ARG A 403       1.619   9.812  -7.955  1.00 10.00      A   
ATOM   3824  CZ  ARG A 403       0.246   8.369  -7.775  1.00 10.00      A   
ATOM   3825  NH1 ARG A 403      -0.782   7.731  -8.328  1.00 10.00      A   
ATOM   3826 HH11 ARG A 403      -1.129   8.007  -9.266  1.00 10.00      A   
ATOM   3827 HH12 ARG A 403      -1.252   6.938  -7.815  1.00 10.00      A   
ATOM   3828  NH2 ARG A 403       0.676   8.012  -6.584  1.00 10.00      A   
ATOM   3829 HH21 ARG A 403       1.485   8.513  -6.149  1.00 10.00      A   
ATOM   3830 HH22 ARG A 403       0.211   7.237  -6.068  1.00 10.00      A   
ATOM   3831  C   ARG A 403       3.265  13.449 -11.732  1.00 10.00      A   
ATOM   3832  O   ARG A 403       3.918  12.545 -12.257  1.00 10.00      A   
ATOM   3833  N   LEU A 404       3.641  14.719 -11.756  1.00 10.00      A   
ATOM   3834  HN  LEU A 404       3.071  15.393 -11.331  1.00 10.00      A   
ATOM   3835  CA  LEU A 404       4.880  15.140 -12.384  1.00 10.00      A   
ATOM   3836  CB  LEU A 404       4.630  16.333 -13.306  1.00 10.00      A   
ATOM   3837  CG  LEU A 404       5.859  16.911 -14.012  1.00 10.00      A   
ATOM   3838  CD1 LEU A 404       6.398  15.936 -15.047  1.00 10.00      A   
ATOM   3839  CD2 LEU A 404       5.529  18.250 -14.649  1.00 10.00      A   
ATOM   3840  C   LEU A 404       5.905  15.513 -11.325  1.00 10.00      A   
ATOM   3841  O   LEU A 404       5.574  16.151 -10.321  1.00 10.00      A   
ATOM   3842  N   CYS A 405       7.140  15.102 -11.538  1.00 10.00      A   
ATOM   3843  HN  CYS A 405       7.344  14.576 -12.347  1.00 10.00      A   
ATOM   3844  CA  CYS A 405       8.200  15.406 -10.601  1.00 10.00      A   
ATOM   3845  CB  CYS A 405       8.365  14.278  -9.584  1.00 10.00      A   
ATOM   3846  SG  CYS A 405       9.431  14.688  -8.183  1.00 10.00      A   
ATOM   3847  HG  CYS A 405      10.292  15.613  -8.581  1.00 10.00      A   
ATOM   3848  C   CYS A 405       9.515  15.676 -11.315  1.00 10.00      A   
ATOM   3849  O   CYS A 405      10.161  14.761 -11.829  1.00 10.00      A   
ATOM   3850  N   ILE A 406       9.889  16.939 -11.368  1.00 10.00      A   
ATOM   3851  HN  ILE A 406       9.299  17.626 -10.990  1.00 10.00      A   
ATOM   3852  CA  ILE A 406      11.139  17.336 -11.984  1.00 10.00      A   
ATOM   3853  CB  ILE A 406      11.091  18.801 -12.465  1.00 10.00      A   
ATOM   3854  CG1 ILE A 406       9.927  18.995 -13.440  1.00 10.00      A   
ATOM   3855  CG2 ILE A 406      12.405  19.196 -13.118  1.00 10.00      A   
ATOM   3856  CD1 ILE A 406       9.689  20.436 -13.836  1.00 10.00      A   
ATOM   3857  C   ILE A 406      12.270  17.153 -10.976  1.00 10.00      A   
ATOM   3858  O   ILE A 406      12.154  17.575  -9.826  1.00 10.00      A   
ATOM   3859  N   ILE A 407      13.345  16.505 -11.413  1.00 10.00      A   
ATOM   3860  HN  ILE A 407      13.356  16.183 -12.345  1.00 10.00      A   
ATOM   3861  CA  ILE A 407      14.501  16.239 -10.560  1.00 10.00      A   
ATOM   3862  CB  ILE A 407      15.595  15.444 -11.314  1.00 10.00      A   
ATOM   3863  CG1 ILE A 407      15.031  14.127 -11.868  1.00 10.00      A   
ATOM   3864  CG2 ILE A 407      16.800  15.177 -10.423  1.00 10.00      A   
ATOM   3865  CD1 ILE A 407      14.518  13.176 -10.807  1.00 10.00      A   
ATOM   3866  C   ILE A 407      15.103  17.527  -9.999  1.00 10.00      A   
ATOM   3867  O   ILE A 407      15.446  17.598  -8.817  1.00 10.00      A   
ATOM   3868  N   GLU A 408      15.222  18.537 -10.845  1.00 10.00      A   
ATOM   3869  HN  GLU A 408      14.911  18.429 -11.766  1.00 10.00      A   
ATOM   3870  CA  GLU A 408      15.786  19.813 -10.426  1.00 10.00      A   
ATOM   3871  CB  GLU A 408      16.444  20.533 -11.609  1.00 10.00      A   
ATOM   3872  CG  GLU A 408      17.467  21.590 -11.211  1.00 10.00      A   
ATOM   3873  CD  GLU A 408      18.561  21.037 -10.323  1.00 10.00      A   
ATOM   3874  OE1 GLU A 408      19.055  19.928 -10.608  1.00 10.00      A   
ATOM   3875  OE2 GLU A 408      18.937  21.714  -9.339  1.00 10.00      A   
ATOM   3876  C   GLU A 408      14.712  20.696  -9.790  1.00 10.00      A   
ATOM   3877  O   GLU A 408      13.710  21.028 -10.430  1.00 10.00      A   
ATOM   3878  N   PRO A 409      14.895  21.066  -8.513  1.00 10.00      A   
ATOM   3879  CA  PRO A 409      13.949  21.916  -7.791  1.00 10.00      A   
ATOM   3880  CB  PRO A 409      14.472  21.917  -6.346  1.00 10.00      A   
ATOM   3881  CG  PRO A 409      15.481  20.824  -6.287  1.00 10.00      A   
ATOM   3882  CD  PRO A 409      16.038  20.691  -7.673  1.00 10.00      A   
ATOM   3883  C   PRO A 409      13.967  23.335  -8.333  1.00 10.00      A   
ATOM   3884  O   PRO A 409      15.035  23.889  -8.603  1.00 10.00      A   
ATOM   3885  N   LYS A 410      12.779  23.907  -8.501  1.00 10.00      A   
ATOM   3886  HN  LYS A 410      11.973  23.393  -8.276  1.00 10.00      A   
ATOM   3887  CA  LYS A 410      12.624  25.272  -9.002  1.00 10.00      A   
ATOM   3888  CB  LYS A 410      13.306  26.292  -8.084  1.00 10.00      A   
ATOM   3889  CG  LYS A 410      12.762  26.323  -6.668  1.00 10.00      A   
ATOM   3890  CD  LYS A 410      13.434  27.410  -5.852  1.00 10.00      A   
ATOM   3891  CE  LYS A 410      12.944  27.412  -4.415  1.00 10.00      A   
ATOM   3892  NZ  LYS A 410      13.625  28.458  -3.608  1.00 10.00      A   
ATOM   3893  HZ1 LYS A 410      13.360  28.373  -2.609  1.00 10.00      A   
ATOM   3894  HZ2 LYS A 410      13.350  29.402  -3.946  1.00 10.00      A   
ATOM   3895  HZ3 LYS A 410      14.658  28.357  -3.693  1.00 10.00      A   
ATOM   3896  C   LYS A 410      13.113  25.433 -10.443  1.00 10.00      A   
ATOM   3897  O   LYS A 410      13.480  26.532 -10.861  1.00 10.00      A   
ATOM   3898  N   ALA A 411      13.110  24.345 -11.203  1.00 10.00      A   
ATOM   3899  HN  ALA A 411      12.817  23.494 -10.818  1.00 10.00      A   
ATOM   3900  CA  ALA A 411      13.544  24.388 -12.597  1.00 10.00      A   
ATOM   3901  CB  ALA A 411      13.915  22.995 -13.087  1.00 10.00      A   
ATOM   3902  C   ALA A 411      12.448  24.991 -13.475  1.00 10.00      A   
ATOM   3903  O   ALA A 411      11.324  24.485 -13.507  1.00 10.00      A   
ATOM   3904  N   PRO A 412      12.751  26.096 -14.177  1.00 10.00      A   
ATOM   3905  CA  PRO A 412      11.791  26.764 -15.053  1.00 10.00      A   
ATOM   3906  CB  PRO A 412      12.316  28.199 -15.074  1.00 10.00      A   
ATOM   3907  CG  PRO A 412      13.798  28.061 -14.934  1.00 10.00      A   
ATOM   3908  CD  PRO A 412      14.056  26.790 -14.164  1.00 10.00      A   
ATOM   3909  C   PRO A 412      11.802  26.185 -16.464  1.00 10.00      A   
ATOM   3910  O   PRO A 412      12.505  25.208 -16.742  1.00 10.00      A   
ATOM   3911  N   ASP A 413      11.010  26.790 -17.345  1.00 10.00      A   
ATOM   3912  HN  ASP A 413      10.461  27.547 -17.044  1.00 10.00      A   
ATOM   3913  CA  ASP A 413      10.924  26.370 -18.739  1.00 10.00      A   
ATOM   3914  CB  ASP A 413       9.971  27.301 -19.497  1.00 10.00      A   
ATOM   3915  CG  ASP A 413       9.680  26.847 -20.912  1.00 10.00      A   
ATOM   3916  OD1 ASP A 413      10.567  26.981 -21.774  1.00 10.00      A   
ATOM   3917  OD2 ASP A 413       8.549  26.379 -21.170  1.00 10.00      A   
ATOM   3918  C   ASP A 413      12.314  26.417 -19.362  1.00 10.00      A   
ATOM   3919  O   ASP A 413      13.004  27.426 -19.266  1.00 10.00      A   
ATOM   3920  N   TYR A 414      12.725  25.328 -19.994  1.00 10.00      A   
ATOM   3921  HN  TYR A 414      12.120  24.559 -20.062  1.00 10.00      A   
ATOM   3922  CA  TYR A 414      14.061  25.249 -20.587  1.00 10.00      A   
ATOM   3923  CB  TYR A 414      14.518  23.796 -20.742  1.00 10.00      A   
ATOM   3924  CG  TYR A 414      13.968  23.102 -21.966  1.00 10.00      A   
ATOM   3925  CD1 TYR A 414      14.804  22.724 -23.011  1.00 10.00      A   
ATOM   3926  CD2 TYR A 414      12.615  22.826 -22.080  1.00 10.00      A   
ATOM   3927  CE1 TYR A 414      14.306  22.089 -24.131  1.00 10.00      A   
ATOM   3928  CE2 TYR A 414      12.108  22.193 -23.199  1.00 10.00      A   
ATOM   3929  CZ  TYR A 414      12.956  21.826 -24.219  1.00 10.00      A   
ATOM   3930  OH  TYR A 414      12.455  21.188 -25.331  1.00 10.00      A   
ATOM   3931  HH  TYR A 414      12.896  20.330 -25.436  1.00 10.00      A   
ATOM   3932  C   TYR A 414      14.198  26.008 -21.907  1.00 10.00      A   
ATOM   3933  O   TYR A 414      15.301  26.134 -22.434  1.00 10.00      A   
ATOM   3934  N   LEU A 415      13.097  26.517 -22.442  1.00 10.00      A   
ATOM   3935  HN  LEU A 415      12.230  26.408 -21.978  1.00 10.00      A   
ATOM   3936  CA  LEU A 415      13.148  27.249 -23.700  1.00 10.00      A   
ATOM   3937  CB  LEU A 415      12.087  26.747 -24.685  1.00 10.00      A   
ATOM   3938  CG  LEU A 415      12.364  25.390 -25.334  1.00 10.00      A   
ATOM   3939  CD1 LEU A 415      11.250  25.006 -26.294  1.00 10.00      A   
ATOM   3940  CD2 LEU A 415      13.710  25.394 -26.044  1.00 10.00      A   
ATOM   3941  C   LEU A 415      13.029  28.755 -23.501  1.00 10.00      A   
ATOM   3942  O   LEU A 415      13.879  29.518 -23.961  1.00 10.00      A   
ATOM   3943  N   THR A 416      11.984  29.187 -22.818  1.00 10.00      A   
ATOM   3944  HN  THR A 416      11.330  28.539 -22.464  1.00 10.00      A   
ATOM   3945  CA  THR A 416      11.777  30.609 -22.594  1.00 10.00      A   
ATOM   3946  CB  THR A 416      10.303  31.012 -22.820  1.00 10.00      A   
ATOM   3947  OG1 THR A 416       9.468  30.410 -21.823  1.00 10.00      A   
ATOM   3948  HG1 THR A 416       8.930  31.106 -21.404  1.00 10.00      A   
ATOM   3949  CG2 THR A 416       9.824  30.583 -24.201  1.00 10.00      A   
ATOM   3950  C   THR A 416      12.236  31.038 -21.200  1.00 10.00      A   
ATOM   3951  O   THR A 416      12.254  32.227 -20.887  1.00 10.00      A   
ATOM   3952  N   LEU A 417      12.611  30.060 -20.371  1.00 10.00      A   
ATOM   3953  HN  LEU A 417      12.582  29.132 -20.688  1.00 10.00      A   
ATOM   3954  CA  LEU A 417      13.070  30.323 -19.005  1.00 10.00      A   
ATOM   3955  CB  LEU A 417      14.429  31.029 -18.986  1.00 10.00      A   
ATOM   3956  CG  LEU A 417      15.648  30.149 -19.284  1.00 10.00      A   
ATOM   3957  CD1 LEU A 417      16.919  30.984 -19.281  1.00 10.00      A   
ATOM   3958  CD2 LEU A 417      15.755  29.023 -18.270  1.00 10.00      A   
ATOM   3959  C   LEU A 417      12.026  31.082 -18.188  1.00 10.00      A   
ATOM   3960  O   LEU A 417      12.274  32.188 -17.707  1.00 10.00      A   
ATOM   3961  N   GLU A 418      10.857  30.472 -18.047  1.00 10.00      A   
ATOM   3962  HN  GLU A 418      10.728  29.593 -18.461  1.00 10.00      A   
ATOM   3963  CA  GLU A 418       9.760  31.065 -17.299  1.00 10.00      A   
ATOM   3964  CB  GLU A 418       8.683  31.566 -18.265  1.00 10.00      A   
ATOM   3965  CG  GLU A 418       9.084  32.775 -19.085  1.00 10.00      A   
ATOM   3966  CD  GLU A 418       8.017  33.159 -20.081  1.00 10.00      A   
ATOM   3967  OE1 GLU A 418       7.169  34.009 -19.748  1.00 10.00      A   
ATOM   3968  OE2 GLU A 418       8.018  32.608 -21.202  1.00 10.00      A   
ATOM   3969  C   GLU A 418       9.144  30.030 -16.370  1.00 10.00      A   
ATOM   3970  O   GLU A 418       9.309  28.828 -16.585  1.00 10.00      A   
ATOM   3971  N   PRO A 419       8.444  30.479 -15.315  1.00 10.00      A   
ATOM   3972  CA  PRO A 419       7.782  29.580 -14.365  1.00 10.00      A   
ATOM   3973  CB  PRO A 419       7.166  30.531 -13.339  1.00 10.00      A   
ATOM   3974  CG  PRO A 419       7.912  31.810 -13.498  1.00 10.00      A   
ATOM   3975  CD  PRO A 419       8.262  31.894 -14.951  1.00 10.00      A   
ATOM   3976  C   PRO A 419       6.693  28.758 -15.056  1.00 10.00      A   
ATOM   3977  O   PRO A 419       6.091  29.204 -16.036  1.00 10.00      A   
ATOM   3978  N   LEU A 420       6.415  27.578 -14.530  1.00 10.00      A   
ATOM   3979  HN  LEU A 420       6.877  27.298 -13.703  1.00 10.00      A   
ATOM   3980  CA  LEU A 420       5.425  26.690 -15.135  1.00 10.00      A   
ATOM   3981  CB  LEU A 420       5.853  25.229 -14.963  1.00 10.00      A   
ATOM   3982  CG  LEU A 420       7.270  24.878 -15.428  1.00 10.00      A   
ATOM   3983  CD1 LEU A 420       7.633  23.463 -15.008  1.00 10.00      A   
ATOM   3984  CD2 LEU A 420       7.408  25.039 -16.935  1.00 10.00      A   
ATOM   3985  C   LEU A 420       4.016  26.898 -14.581  1.00 10.00      A   
ATOM   3986  O   LEU A 420       3.194  25.978 -14.601  1.00 10.00      A   
ATOM   3987  N   ASP A 421       3.734  28.107 -14.101  1.00 10.00      A   
ATOM   3988  HN  ASP A 421       4.430  28.796 -14.113  1.00 10.00      A   
ATOM   3989  CA  ASP A 421       2.418  28.429 -13.540  1.00 10.00      A   
ATOM   3990  CB  ASP A 421       2.349  29.890 -13.087  1.00 10.00      A   
ATOM   3991  CG  ASP A 421       3.318  30.224 -11.975  1.00 10.00      A   
ATOM   3992  OD1 ASP A 421       2.946  30.116 -10.791  1.00 10.00      A   
ATOM   3993  OD2 ASP A 421       4.451  30.620 -12.285  1.00 10.00      A   
ATOM   3994  C   ASP A 421       1.309  28.171 -14.552  1.00 10.00      A   
ATOM   3995  O   ASP A 421       0.323  27.498 -14.252  1.00 10.00      A   
ATOM   3996  N   ILE A 422       1.480  28.701 -15.760  1.00 10.00      A   
ATOM   3997  HN  ILE A 422       2.293  29.220 -15.945  1.00 10.00      A   
ATOM   3998  CA  ILE A 422       0.485  28.537 -16.812  1.00 10.00      A   
ATOM   3999  CB  ILE A 422       0.756  29.456 -18.020  1.00 10.00      A   
ATOM   4000  CG1 ILE A 422       2.208  29.324 -18.487  1.00 10.00      A   
ATOM   4001  CG2 ILE A 422       0.427  30.901 -17.665  1.00 10.00      A   
ATOM   4002  CD1 ILE A 422       2.477  29.952 -19.834  1.00 10.00      A   
ATOM   4003  C   ILE A 422       0.379  27.088 -17.274  1.00 10.00      A   
ATOM   4004  O   ILE A 422      -0.692  26.644 -17.695  1.00 10.00      A   
ATOM   4005  N   GLY A 423       1.487  26.359 -17.194  1.00 10.00      A   
ATOM   4006  HN  GLY A 423       2.310  26.772 -16.860  1.00 10.00      A   
ATOM   4007  CA  GLY A 423       1.496  24.968 -17.595  1.00 10.00      A   
ATOM   4008  C   GLY A 423       0.566  24.145 -16.737  1.00 10.00      A   
ATOM   4009  O   GLY A 423      -0.334  23.476 -17.248  1.00 10.00      A   
ATOM   4010  N   PHE A 424       0.764  24.212 -15.422  1.00 10.00      A   
ATOM   4011  HN  PHE A 424       1.499  24.767 -15.074  1.00 10.00      A   
ATOM   4012  CA  PHE A 424      -0.077  23.477 -14.487  1.00 10.00      A   
ATOM   4013  CB  PHE A 424       0.532  23.470 -13.087  1.00 10.00      A   
ATOM   4014  CG  PHE A 424       1.649  22.483 -12.905  1.00 10.00      A   
ATOM   4015  CD1 PHE A 424       2.964  22.906 -12.853  1.00 10.00      A   
ATOM   4016  CD2 PHE A 424       1.381  21.131 -12.776  1.00 10.00      A   
ATOM   4017  CE1 PHE A 424       3.995  22.002 -12.676  1.00 10.00      A   
ATOM   4018  CE2 PHE A 424       2.408  20.219 -12.602  1.00 10.00      A   
ATOM   4019  CZ  PHE A 424       3.717  20.656 -12.551  1.00 10.00      A   
ATOM   4020  C   PHE A 424      -1.477  24.081 -14.449  1.00 10.00      A   
ATOM   4021  O   PHE A 424      -2.443  23.413 -14.073  1.00 10.00      A   
ATOM   4022  N   GLY A 425      -1.573  25.354 -14.828  1.00 10.00      A   
ATOM   4023  HN  GLY A 425      -0.758  25.841 -15.071  1.00 10.00      A   
ATOM   4024  CA  GLY A 425      -2.849  26.034 -14.858  1.00 10.00      A   
ATOM   4025  C   GLY A 425      -3.780  25.409 -15.870  1.00 10.00      A   
ATOM   4026  O   GLY A 425      -4.950  25.176 -15.582  1.00 10.00      A   
ATOM   4027  N   ALA A 426      -3.248  25.115 -17.051  1.00 10.00      A   
ATOM   4028  HN  ALA A 426      -2.303  25.326 -17.213  1.00 10.00      A   
ATOM   4029  CA  ALA A 426      -4.029  24.495 -18.112  1.00 10.00      A   
ATOM   4030  CB  ALA A 426      -3.261  24.522 -19.423  1.00 10.00      A   
ATOM   4031  C   ALA A 426      -4.381  23.064 -17.734  1.00 10.00      A   
ATOM   4032  O   ALA A 426      -5.426  22.545 -18.125  1.00 10.00      A   
ATOM   4033  N   ILE A 427      -3.495  22.437 -16.964  1.00 10.00      A   
ATOM   4034  HN  ILE A 427      -2.678  22.913 -16.702  1.00 10.00      A   
ATOM   4035  CA  ILE A 427      -3.692  21.064 -16.505  1.00 10.00      A   
ATOM   4036  CB  ILE A 427      -2.526  20.595 -15.598  1.00 10.00      A   
ATOM   4037  CG1 ILE A 427      -1.205  20.547 -16.373  1.00 10.00      A   
ATOM   4038  CG2 ILE A 427      -2.823  19.245 -14.954  1.00 10.00      A   
ATOM   4039  CD1 ILE A 427      -1.192  19.556 -17.518  1.00 10.00      A   
ATOM   4040  C   ILE A 427      -5.002  20.936 -15.734  1.00 10.00      A   
ATOM   4041  O   ILE A 427      -5.888  20.177 -16.125  1.00 10.00      A   
ATOM   4042  N   VAL A 428      -5.129  21.704 -14.655  1.00 10.00      A   
ATOM   4043  HN  VAL A 428      -4.397  22.310 -14.412  1.00 10.00      A   
ATOM   4044  CA  VAL A 428      -6.330  21.669 -13.827  1.00 10.00      A   
ATOM   4045  CB  VAL A 428      -6.113  22.355 -12.456  1.00 10.00      A   
ATOM   4046  CG1 VAL A 428      -5.065  21.612 -11.645  1.00 10.00      A   
ATOM   4047  CG2 VAL A 428      -5.712  23.810 -12.637  1.00 10.00      A   
ATOM   4048  C   VAL A 428      -7.515  22.319 -14.545  1.00 10.00      A   
ATOM   4049  O   VAL A 428      -8.672  22.062 -14.211  1.00 10.00      A   
ATOM   4050  N   GLU A 429      -7.215  23.158 -15.527  1.00 10.00      A   
ATOM   4051  HN  GLU A 429      -6.272  23.320 -15.743  1.00 10.00      A   
ATOM   4052  CA  GLU A 429      -8.242  23.846 -16.295  1.00 10.00      A   
ATOM   4053  CB  GLU A 429      -7.594  24.928 -17.164  1.00 10.00      A   
ATOM   4054  CG  GLU A 429      -8.565  25.881 -17.837  1.00 10.00      A   
ATOM   4055  CD  GLU A 429      -7.906  26.680 -18.943  1.00 10.00      A   
ATOM   4056  OE1 GLU A 429      -7.069  27.557 -18.640  1.00 10.00      A   
ATOM   4057  OE2 GLU A 429      -8.223  26.434 -20.125  1.00 10.00      A   
ATOM   4058  C   GLU A 429      -9.003  22.855 -17.174  1.00 10.00      A   
ATOM   4059  O   GLU A 429     -10.230  22.895 -17.253  1.00 10.00      A   
ATOM   4060  N   HIS A 430      -8.264  21.957 -17.816  1.00 10.00      A   
ATOM   4061  HN  HIS A 430      -7.290  21.966 -17.695  1.00 10.00      A   
ATOM   4062  CA  HIS A 430      -8.860  20.966 -18.703  1.00 10.00      A   
ATOM   4063  CB  HIS A 430      -7.946  20.675 -19.899  1.00 10.00      A   
ATOM   4064  CG  HIS A 430      -7.934  21.766 -20.924  1.00 10.00      A   
ATOM   4065  ND1 HIS A 430      -8.625  21.644 -22.109  1.00 10.00      A   
ATOM   4066  CD2 HIS A 430      -7.317  22.976 -20.890  1.00 10.00      A   
ATOM   4067  CE1 HIS A 430      -8.417  22.771 -22.765  1.00 10.00      A   
ATOM   4068  NE2 HIS A 430      -7.636  23.606 -22.066  1.00 10.00      A   
ATOM   4069  HE2 HIS A 430      -7.363  24.513 -22.339  1.00 10.00      A   
ATOM   4070  C   HIS A 430      -9.229  19.680 -17.971  1.00 10.00      A   
ATOM   4071  O   HIS A 430     -10.259  19.073 -18.257  1.00 10.00      A   
ATOM   4072  N   CYS A 431      -8.398  19.262 -17.029  1.00 10.00      A   
ATOM   4073  HN  CYS A 431      -7.585  19.781 -16.833  1.00 10.00      A   
ATOM   4074  CA  CYS A 431      -8.666  18.044 -16.273  1.00 10.00      A   
ATOM   4075  CB  CYS A 431      -7.357  17.401 -15.812  1.00 10.00      A   
ATOM   4076  SG  CYS A 431      -6.140  17.205 -17.132  1.00 10.00      A   
ATOM   4077  HG  CYS A 431      -5.450  18.332 -17.217  1.00 10.00      A   
ATOM   4078  C   CYS A 431      -9.583  18.328 -15.085  1.00 10.00      A   
ATOM   4079  O   CYS A 431      -9.136  18.801 -14.040  1.00 10.00      A   
ATOM   4080  N   LYS A 432     -10.869  18.037 -15.251  1.00 10.00      A   
ATOM   4081  HN  LYS A 432     -11.162  17.641 -16.099  1.00 10.00      A   
ATOM   4082  CA  LYS A 432     -11.857  18.282 -14.201  1.00 10.00      A   
ATOM   4083  CB  LYS A 432     -13.256  18.435 -14.812  1.00 10.00      A   
ATOM   4084  CG  LYS A 432     -13.309  19.324 -16.046  1.00 10.00      A   
ATOM   4085  CD  LYS A 432     -12.960  20.766 -15.712  1.00 10.00      A   
ATOM   4086  CE  LYS A 432     -13.026  21.655 -16.943  1.00 10.00      A   
ATOM   4087  NZ  LYS A 432     -14.413  21.812 -17.453  1.00 10.00      A   
ATOM   4088  HZ1 LYS A 432     -14.778  20.896 -17.787  1.00 10.00      A   
ATOM   4089  HZ2 LYS A 432     -14.428  22.487 -18.244  1.00 10.00      A   
ATOM   4090  HZ3 LYS A 432     -15.036  22.168 -16.700  1.00 10.00      A   
ATOM   4091  C   LYS A 432     -11.861  17.163 -13.160  1.00 10.00      A   
ATOM   4092  O   LYS A 432     -12.051  17.408 -11.967  1.00 10.00      A   
ATOM   4093  N   ASP A 433     -11.616  15.938 -13.614  1.00 10.00      A   
ATOM   4094  HN  ASP A 433     -11.419  15.811 -14.567  1.00 10.00      A   
ATOM   4095  CA  ASP A 433     -11.609  14.775 -12.729  1.00 10.00      A   
ATOM   4096  CB  ASP A 433     -12.006  13.506 -13.493  1.00 10.00      A   
ATOM   4097  CG  ASP A 433     -13.482  13.174 -13.392  1.00 10.00      A   
ATOM   4098  OD1 ASP A 433     -14.130  13.015 -14.446  1.00 10.00      A   
ATOM   4099  OD2 ASP A 433     -14.003  13.057 -12.262  1.00 10.00      A   
ATOM   4100  C   ASP A 433     -10.248  14.577 -12.069  1.00 10.00      A   
ATOM   4101  O   ASP A 433      -9.954  13.500 -11.547  1.00 10.00      A   
ATOM   4102  N   LEU A 434      -9.421  15.618 -12.091  1.00 10.00      A   
ATOM   4103  HN  LEU A 434      -9.717  16.454 -12.506  1.00 10.00      A   
ATOM   4104  CA  LEU A 434      -8.097  15.554 -11.494  1.00 10.00      A   
ATOM   4105  CB  LEU A 434      -7.261  16.762 -11.919  1.00 10.00      A   
ATOM   4106  CG  LEU A 434      -5.751  16.665 -11.674  1.00 10.00      A   
ATOM   4107  CD1 LEU A 434      -5.120  15.644 -12.607  1.00 10.00      A   
ATOM   4108  CD2 LEU A 434      -5.093  18.024 -11.849  1.00 10.00      A   
ATOM   4109  C   LEU A 434      -8.209  15.500  -9.973  1.00 10.00      A   
ATOM   4110  O   LEU A 434      -8.626  16.464  -9.339  1.00 10.00      A   
ATOM   4111  N   ARG A 435      -7.841  14.366  -9.396  1.00 10.00      A   
ATOM   4112  HN  ARG A 435      -7.510  13.630  -9.957  1.00 10.00      A   
ATOM   4113  CA  ARG A 435      -7.914  14.189  -7.953  1.00 10.00      A   
ATOM   4114  CB  ARG A 435      -8.451  12.800  -7.593  1.00 10.00      A   
ATOM   4115  CG  ARG A 435      -9.533  12.274  -8.522  1.00 10.00      A   
ATOM   4116  CD  ARG A 435     -10.058  10.925  -8.053  1.00 10.00      A   
ATOM   4117  NE  ARG A 435      -8.980   9.999  -7.692  1.00 10.00      A   
ATOM   4118  HE  ARG A 435      -8.395  10.259  -6.942  1.00 10.00      A   
ATOM   4119  CZ  ARG A 435      -8.761   8.831  -8.291  1.00 10.00      A   
ATOM   4120  NH1 ARG A 435      -9.545   8.425  -9.292  1.00 10.00      A   
ATOM   4121 HH11 ARG A 435     -10.336   9.025  -9.616  1.00 10.00      A   
ATOM   4122 HH12 ARG A 435      -9.378   7.509  -9.753  1.00 10.00      A   
ATOM   4123  NH2 ARG A 435      -7.761   8.060  -7.890  1.00 10.00      A   
ATOM   4124 HH21 ARG A 435      -7.576   7.145  -8.349  1.00 10.00      A   
ATOM   4125 HH22 ARG A 435      -7.143   8.363  -7.094  1.00 10.00      A   
ATOM   4126  C   ARG A 435      -6.552  14.378  -7.299  1.00 10.00      A   
ATOM   4127  O   ARG A 435      -6.449  14.954  -6.222  1.00 10.00      A   
ATOM   4128  N   ARG A 436      -5.509  13.886  -7.949  1.00 10.00      A   
ATOM   4129  HN  ARG A 436      -5.644  13.458  -8.817  1.00 10.00      A   
ATOM   4130  CA  ARG A 436      -4.163  13.982  -7.406  1.00 10.00      A   
ATOM   4131  CB  ARG A 436      -3.594  12.577  -7.196  1.00 10.00      A   
ATOM   4132  CG  ARG A 436      -2.254  12.516  -6.477  1.00 10.00      A   
ATOM   4133  CD  ARG A 436      -1.893  11.073  -6.157  1.00 10.00      A   
ATOM   4134  NE  ARG A 436      -0.557  10.935  -5.586  1.00 10.00      A   
ATOM   4135  HE  ARG A 436       0.174  11.454  -6.001  1.00 10.00      A   
ATOM   4136  CZ  ARG A 436      -0.266  10.127  -4.565  1.00 10.00      A   
ATOM   4137  NH1 ARG A 436      -1.200   9.381  -3.996  1.00 10.00      A   
ATOM   4138 HH11 ARG A 436      -0.942   8.757  -3.192  1.00 10.00      A   
ATOM   4139 HH12 ARG A 436      -2.184   9.405  -4.340  1.00 10.00      A   
ATOM   4140  NH2 ARG A 436       0.976  10.043  -4.127  1.00 10.00      A   
ATOM   4141 HH21 ARG A 436       1.729  10.597  -4.580  1.00 10.00      A   
ATOM   4142 HH22 ARG A 436       1.202   9.407  -3.313  1.00 10.00      A   
ATOM   4143  C   ARG A 436      -3.264  14.776  -8.336  1.00 10.00      A   
ATOM   4144  O   ARG A 436      -3.198  14.497  -9.536  1.00 10.00      A   
ATOM   4145  N   LEU A 437      -2.574  15.760  -7.780  1.00 10.00      A   
ATOM   4146  HN  LEU A 437      -2.678  15.937  -6.816  1.00 10.00      A   
ATOM   4147  CA  LEU A 437      -1.672  16.595  -8.559  1.00 10.00      A   
ATOM   4148  CB  LEU A 437      -2.326  17.947  -8.875  1.00 10.00      A   
ATOM   4149  CG  LEU A 437      -1.476  18.948  -9.666  1.00 10.00      A   
ATOM   4150  CD1 LEU A 437      -1.240  18.454 -11.085  1.00 10.00      A   
ATOM   4151  CD2 LEU A 437      -2.127  20.321  -9.674  1.00 10.00      A   
ATOM   4152  C   LEU A 437      -0.351  16.809  -7.826  1.00 10.00      A   
ATOM   4153  O   LEU A 437      -0.332  17.129  -6.637  1.00 10.00      A   
ATOM   4154  N   SER A 438       0.748  16.602  -8.533  1.00 10.00      A   
ATOM   4155  HN  SER A 438       0.670  16.296  -9.460  1.00 10.00      A   
ATOM   4156  CA  SER A 438       2.073  16.794  -7.965  1.00 10.00      A   
ATOM   4157  CB  SER A 438       2.922  15.540  -8.187  1.00 10.00      A   
ATOM   4158  OG  SER A 438       2.129  14.363  -8.097  1.00 10.00      A   
ATOM   4159  HG  SER A 438       2.229  13.965  -7.224  1.00 10.00      A   
ATOM   4160  C   SER A 438       2.736  18.007  -8.622  1.00 10.00      A   
ATOM   4161  O   SER A 438       2.810  18.089  -9.850  1.00 10.00      A   
ATOM   4162  N   LEU A 439       3.210  18.946  -7.811  1.00 10.00      A   
ATOM   4163  HN  LEU A 439       3.140  18.827  -6.837  1.00 10.00      A   
ATOM   4164  CA  LEU A 439       3.842  20.151  -8.335  1.00 10.00      A   
ATOM   4165  CB  LEU A 439       3.374  21.387  -7.560  1.00 10.00      A   
ATOM   4166  CG  LEU A 439       1.875  21.691  -7.595  1.00 10.00      A   
ATOM   4167  CD1 LEU A 439       1.561  22.884  -6.710  1.00 10.00      A   
ATOM   4168  CD2 LEU A 439       1.406  21.946  -9.018  1.00 10.00      A   
ATOM   4169  C   LEU A 439       5.361  20.060  -8.289  1.00 10.00      A   
ATOM   4170  O   LEU A 439       5.938  19.537  -7.336  1.00 10.00      A   
ATOM   4171  N   SER A 440       5.998  20.581  -9.325  1.00 10.00      A   
ATOM   4172  HN  SER A 440       5.478  20.985 -10.051  1.00 10.00      A   
ATOM   4173  CA  SER A 440       7.450  20.590  -9.418  1.00 10.00      A   
ATOM   4174  CB  SER A 440       7.988  19.218  -9.845  1.00 10.00      A   
ATOM   4175  OG  SER A 440       7.179  18.630 -10.850  1.00 10.00      A   
ATOM   4176  HG  SER A 440       6.368  18.296 -10.449  1.00 10.00      A   
ATOM   4177  C   SER A 440       7.895  21.676 -10.391  1.00 10.00      A   
ATOM   4178  O   SER A 440       7.108  22.129 -11.228  1.00 10.00      A   
ATOM   4179  N   GLY A 441       9.141  22.102 -10.271  1.00 10.00      A   
ATOM   4180  HN  GLY A 441       9.717  21.720  -9.574  1.00 10.00      A   
ATOM   4181  CA  GLY A 441       9.656  23.136 -11.145  1.00 10.00      A   
ATOM   4182  C   GLY A 441       9.449  24.521 -10.561  1.00 10.00      A   
ATOM   4183  O   GLY A 441       8.986  24.653  -9.428  1.00 10.00      A   
ATOM   4184  N   LEU A 442       9.801  25.551 -11.322  1.00 10.00      A   
ATOM   4185  HN  LEU A 442      10.166  25.382 -12.218  1.00 10.00      A   
ATOM   4186  CA  LEU A 442       9.647  26.926 -10.863  1.00 10.00      A   
ATOM   4187  CB  LEU A 442      10.492  27.880 -11.712  1.00 10.00      A   
ATOM   4188  CG  LEU A 442      10.670  29.299 -11.160  1.00 10.00      A   
ATOM   4189  CD1 LEU A 442      11.492  29.279  -9.879  1.00 10.00      A   
ATOM   4190  CD2 LEU A 442      11.316  30.202 -12.200  1.00 10.00      A   
ATOM   4191  C   LEU A 442       8.182  27.334 -10.902  1.00 10.00      A   
ATOM   4192  O   LEU A 442       7.590  27.443 -11.975  1.00 10.00      A   
ATOM   4193  N   LEU A 443       7.604  27.543  -9.730  1.00 10.00      A   
ATOM   4194  HN  LEU A 443       8.137  27.445  -8.911  1.00 10.00      A   
ATOM   4195  CA  LEU A 443       6.203  27.922  -9.619  1.00 10.00      A   
ATOM   4196  CB  LEU A 443       5.368  26.716  -9.176  1.00 10.00      A   
ATOM   4197  CG  LEU A 443       5.433  25.464 -10.056  1.00 10.00      A   
ATOM   4198  CD1 LEU A 443       4.858  24.265  -9.316  1.00 10.00      A   
ATOM   4199  CD2 LEU A 443       4.685  25.688 -11.360  1.00 10.00      A   
ATOM   4200  C   LEU A 443       6.021  29.054  -8.615  1.00 10.00      A   
ATOM   4201  O   LEU A 443       6.619  29.048  -7.535  1.00 10.00      A   
ATOM   4202  N   THR A 444       5.189  30.020  -8.970  1.00 10.00      A   
ATOM   4203  HN  THR A 444       4.731  29.964  -9.843  1.00 10.00      A   
ATOM   4204  CA  THR A 444       4.917  31.151  -8.096  1.00 10.00      A   
ATOM   4205  CB  THR A 444       4.995  32.490  -8.862  1.00 10.00      A   
ATOM   4206  OG1 THR A 444       4.064  32.494  -9.955  1.00 10.00      A   
ATOM   4207  HG1 THR A 444       3.963  31.592 -10.300  1.00 10.00      A   
ATOM   4208  CG2 THR A 444       6.401  32.720  -9.399  1.00 10.00      A   
ATOM   4209  C   THR A 444       3.538  30.989  -7.457  1.00 10.00      A   
ATOM   4210  O   THR A 444       3.039  29.874  -7.328  1.00 10.00      A   
ATOM   4211  N   ASP A 445       2.919  32.089  -7.060  1.00 10.00      A   
ATOM   4212  HN  ASP A 445       3.351  32.962  -7.192  1.00 10.00      A   
ATOM   4213  CA  ASP A 445       1.597  32.028  -6.443  1.00 10.00      A   
ATOM   4214  CB  ASP A 445       1.350  33.231  -5.522  1.00 10.00      A   
ATOM   4215  CG  ASP A 445       2.094  33.150  -4.204  1.00 10.00      A   
ATOM   4216  OD1 ASP A 445       2.244  34.200  -3.538  1.00 10.00      A   
ATOM   4217  OD2 ASP A 445       2.537  32.048  -3.822  1.00 10.00      A   
ATOM   4218  C   ASP A 445       0.520  31.966  -7.517  1.00 10.00      A   
ATOM   4219  O   ASP A 445      -0.640  31.671  -7.235  1.00 10.00      A   
ATOM   4220  N   LYS A 446       0.919  32.231  -8.759  1.00 10.00      A   
ATOM   4221  HN  LYS A 446       1.865  32.429  -8.923  1.00 10.00      A   
ATOM   4222  CA  LYS A 446      -0.005  32.225  -9.883  1.00 10.00      A   
ATOM   4223  CB  LYS A 446       0.661  32.778 -11.144  1.00 10.00      A   
ATOM   4224  CG  LYS A 446      -0.315  33.190 -12.236  1.00 10.00      A   
ATOM   4225  CD  LYS A 446      -1.278  34.266 -11.747  1.00 10.00      A   
ATOM   4226  CE  LYS A 446      -2.327  34.594 -12.797  1.00 10.00      A   
ATOM   4227  NZ  LYS A 446      -3.371  35.519 -12.281  1.00 10.00      A   
ATOM   4228  HZ1 LYS A 446      -4.159  35.580 -12.956  1.00 10.00      A   
ATOM   4229  HZ2 LYS A 446      -2.974  36.469 -12.147  1.00 10.00      A   
ATOM   4230  HZ3 LYS A 446      -3.738  35.176 -11.364  1.00 10.00      A   
ATOM   4231  C   LYS A 446      -0.572  30.828 -10.135  1.00 10.00      A   
ATOM   4232  O   LYS A 446      -1.775  30.669 -10.356  1.00 10.00      A   
ATOM   4233  N   VAL A 447       0.290  29.817 -10.100  1.00 10.00      A   
ATOM   4234  HN  VAL A 447       1.250  30.003  -9.950  1.00 10.00      A   
ATOM   4235  CA  VAL A 447      -0.147  28.441 -10.314  1.00 10.00      A   
ATOM   4236  CB  VAL A 447       1.040  27.447 -10.386  1.00 10.00      A   
ATOM   4237  CG1 VAL A 447       1.833  27.424  -9.084  1.00 10.00      A   
ATOM   4238  CG2 VAL A 447       0.561  26.050 -10.757  1.00 10.00      A   
ATOM   4239  C   VAL A 447      -1.141  28.010  -9.233  1.00 10.00      A   
ATOM   4240  O   VAL A 447      -2.115  27.309  -9.512  1.00 10.00      A   
ATOM   4241  N   PHE A 448      -0.898  28.454  -8.001  1.00 10.00      A   
ATOM   4242  HN  PHE A 448      -0.112  29.017  -7.844  1.00 10.00      A   
ATOM   4243  CA  PHE A 448      -1.771  28.127  -6.884  1.00 10.00      A   
ATOM   4244  CB  PHE A 448      -1.148  28.581  -5.567  1.00 10.00      A   
ATOM   4245  CG  PHE A 448       0.026  27.754  -5.146  1.00 10.00      A   
ATOM   4246  CD1 PHE A 448       1.312  28.140  -5.473  1.00 10.00      A   
ATOM   4247  CD2 PHE A 448      -0.155  26.586  -4.426  1.00 10.00      A   
ATOM   4248  CE1 PHE A 448       2.398  27.377  -5.089  1.00 10.00      A   
ATOM   4249  CE2 PHE A 448       0.923  25.817  -4.036  1.00 10.00      A   
ATOM   4250  CZ  PHE A 448       2.201  26.214  -4.370  1.00 10.00      A   
ATOM   4251  C   PHE A 448      -3.126  28.778  -7.072  1.00 10.00      A   
ATOM   4252  O   PHE A 448      -4.158  28.218  -6.696  1.00 10.00      A   
ATOM   4253  N   GLU A 449      -3.110  29.963  -7.670  1.00 10.00      A   
ATOM   4254  HN  GLU A 449      -2.247  30.350  -7.934  1.00 10.00      A   
ATOM   4255  CA  GLU A 449      -4.329  30.705  -7.940  1.00 10.00      A   
ATOM   4256  CB  GLU A 449      -3.991  32.066  -8.552  1.00 10.00      A   
ATOM   4257  CG  GLU A 449      -5.202  32.894  -8.939  1.00 10.00      A   
ATOM   4258  CD  GLU A 449      -4.892  33.892 -10.033  1.00 10.00      A   
ATOM   4259  OE1 GLU A 449      -4.206  34.894  -9.752  1.00 10.00      A   
ATOM   4260  OE2 GLU A 449      -5.330  33.681 -11.180  1.00 10.00      A   
ATOM   4261  C   GLU A 449      -5.206  29.906  -8.895  1.00 10.00      A   
ATOM   4262  O   GLU A 449      -6.418  29.799  -8.704  1.00 10.00      A   
ATOM   4263  N   TYR A 450      -4.573  29.328  -9.913  1.00 10.00      A   
ATOM   4264  HN  TYR A 450      -3.603  29.456 -10.005  1.00 10.00      A   
ATOM   4265  CA  TYR A 450      -5.279  28.515 -10.898  1.00 10.00      A   
ATOM   4266  CB  TYR A 450      -4.345  28.124 -12.048  1.00 10.00      A   
ATOM   4267  CG  TYR A 450      -3.870  29.287 -12.891  1.00 10.00      A   
ATOM   4268  CD1 TYR A 450      -2.583  29.308 -13.417  1.00 10.00      A   
ATOM   4269  CD2 TYR A 450      -4.704  30.364 -13.159  1.00 10.00      A   
ATOM   4270  CE1 TYR A 450      -2.143  30.370 -14.188  1.00 10.00      A   
ATOM   4271  CE2 TYR A 450      -4.273  31.427 -13.927  1.00 10.00      A   
ATOM   4272  CZ  TYR A 450      -2.994  31.427 -14.438  1.00 10.00      A   
ATOM   4273  OH  TYR A 450      -2.563  32.489 -15.199  1.00 10.00      A   
ATOM   4274  HH  TYR A 450      -2.539  32.222 -16.127  1.00 10.00      A   
ATOM   4275  C   TYR A 450      -5.835  27.263 -10.237  1.00 10.00      A   
ATOM   4276  O   TYR A 450      -6.975  26.863 -10.490  1.00 10.00      A   
ATOM   4277  N   ILE A 451      -5.021  26.651  -9.380  1.00 10.00      A   
ATOM   4278  HN  ILE A 451      -4.120  27.017  -9.238  1.00 10.00      A   
ATOM   4279  CA  ILE A 451      -5.418  25.447  -8.657  1.00 10.00      A   
ATOM   4280  CB  ILE A 451      -4.291  24.939  -7.724  1.00 10.00      A   
ATOM   4281  CG1 ILE A 451      -3.090  24.462  -8.542  1.00 10.00      A   
ATOM   4282  CG2 ILE A 451      -4.792  23.817  -6.819  1.00 10.00      A   
ATOM   4283  CD1 ILE A 451      -1.853  24.181  -7.712  1.00 10.00      A   
ATOM   4284  C   ILE A 451      -6.675  25.714  -7.829  1.00 10.00      A   
ATOM   4285  O   ILE A 451      -7.625  24.940  -7.865  1.00 10.00      A   
ATOM   4286  N   GLY A 452      -6.694  26.839  -7.126  1.00 10.00      A   
ATOM   4287  HN  GLY A 452      -5.925  27.445  -7.169  1.00 10.00      A   
ATOM   4288  CA  GLY A 452      -7.835  27.182  -6.299  1.00 10.00      A   
ATOM   4289  C   GLY A 452      -9.016  27.717  -7.090  1.00 10.00      A   
ATOM   4290  O   GLY A 452      -9.973  28.229  -6.510  1.00 10.00      A   
ATOM   4291  N   THR A 453      -8.953  27.608  -8.408  1.00 10.00      A   
ATOM   4292  HN  THR A 453      -8.161  27.202  -8.818  1.00 10.00      A   
ATOM   4293  CA  THR A 453     -10.032  28.084  -9.260  1.00 10.00      A   
ATOM   4294  CB  THR A 453      -9.578  29.265 -10.146  1.00 10.00      A   
ATOM   4295  OG1 THR A 453      -8.947  30.256  -9.324  1.00 10.00      A   
ATOM   4296  HG1 THR A 453      -7.992  30.086  -9.290  1.00 10.00      A   
ATOM   4297  CG2 THR A 453     -10.766  29.896 -10.862  1.00 10.00      A   
ATOM   4298  C   THR A 453     -10.590  26.960 -10.136  1.00 10.00      A   
ATOM   4299  O   THR A 453     -11.805  26.829 -10.299  1.00 10.00      A   
ATOM   4300  N   TYR A 454      -9.708  26.135 -10.677  1.00 10.00      A   
ATOM   4301  HN  TYR A 454      -8.752  26.263 -10.497  1.00 10.00      A   
ATOM   4302  CA  TYR A 454     -10.131  25.046 -11.542  1.00 10.00      A   
ATOM   4303  CB  TYR A 454      -9.196  24.915 -12.743  1.00 10.00      A   
ATOM   4304  CG  TYR A 454      -8.956  26.199 -13.499  1.00 10.00      A   
ATOM   4305  CD1 TYR A 454      -7.691  26.765 -13.549  1.00 10.00      A   
ATOM   4306  CD2 TYR A 454      -9.988  26.841 -14.166  1.00 10.00      A   
ATOM   4307  CE1 TYR A 454      -7.458  27.935 -14.240  1.00 10.00      A   
ATOM   4308  CE2 TYR A 454      -9.766  28.012 -14.860  1.00 10.00      A   
ATOM   4309  CZ  TYR A 454      -8.500  28.554 -14.894  1.00 10.00      A   
ATOM   4310  OH  TYR A 454      -8.275  29.720 -15.588  1.00 10.00      A   
ATOM   4311  HH  TYR A 454      -8.992  30.343 -15.407  1.00 10.00      A   
ATOM   4312  C   TYR A 454     -10.207  23.713 -10.806  1.00 10.00      A   
ATOM   4313  O   TYR A 454     -11.132  22.931 -11.030  1.00 10.00      A   
ATOM   4314  N   ALA A 455      -9.241  23.456  -9.930  1.00 10.00      A   
ATOM   4315  HN  ALA A 455      -8.547  24.127  -9.768  1.00 10.00      A   
ATOM   4316  CA  ALA A 455      -9.197  22.201  -9.188  1.00 10.00      A   
ATOM   4317  CB  ALA A 455      -7.787  21.909  -8.693  1.00 10.00      A   
ATOM   4318  C   ALA A 455     -10.197  22.191  -8.037  1.00 10.00      A   
ATOM   4319  O   ALA A 455      -9.904  22.661  -6.934  1.00 10.00      A   
ATOM   4320  N   LYS A 456     -11.384  21.674  -8.313  1.00 10.00      A   
ATOM   4321  HN  LYS A 456     -11.559  21.344  -9.222  1.00 10.00      A   
ATOM   4322  CA  LYS A 456     -12.438  21.587  -7.315  1.00 10.00      A   
ATOM   4323  CB  LYS A 456     -13.784  22.016  -7.913  1.00 10.00      A   
ATOM   4324  CG  LYS A 456     -14.042  23.517  -7.882  1.00 10.00      A   
ATOM   4325  CD  LYS A 456     -14.095  24.035  -6.452  1.00 10.00      A   
ATOM   4326  CE  LYS A 456     -14.721  25.419  -6.367  1.00 10.00      A   
ATOM   4327  NZ  LYS A 456     -14.664  25.956  -4.981  1.00 10.00      A   
ATOM   4328  HZ1 LYS A 456     -15.120  26.888  -4.935  1.00 10.00      A   
ATOM   4329  HZ2 LYS A 456     -13.671  26.056  -4.677  1.00 10.00      A   
ATOM   4330  HZ3 LYS A 456     -15.153  25.304  -4.321  1.00 10.00      A   
ATOM   4331  C   LYS A 456     -12.544  20.165  -6.782  1.00 10.00      A   
ATOM   4332  O   LYS A 456     -12.747  19.952  -5.586  1.00 10.00      A   
ATOM   4333  N   LYS A 457     -12.373  19.201  -7.673  1.00 10.00      A   
ATOM   4334  HN  LYS A 457     -12.175  19.442  -8.602  1.00 10.00      A   
ATOM   4335  CA  LYS A 457     -12.461  17.794  -7.314  1.00 10.00      A   
ATOM   4336  CB  LYS A 457     -13.034  16.982  -8.480  1.00 10.00      A   
ATOM   4337  CG  LYS A 457     -14.476  17.320  -8.830  1.00 10.00      A   
ATOM   4338  CD  LYS A 457     -15.415  16.995  -7.678  1.00 10.00      A   
ATOM   4339  CE  LYS A 457     -16.865  16.990  -8.132  1.00 10.00      A   
ATOM   4340  NZ  LYS A 457     -17.354  18.356  -8.462  1.00 10.00      A   
ATOM   4341  HZ1 LYS A 457     -17.526  18.896  -7.591  1.00 10.00      A   
ATOM   4342  HZ2 LYS A 457     -18.244  18.296  -8.998  1.00 10.00      A   
ATOM   4343  HZ3 LYS A 457     -16.652  18.862  -9.038  1.00 10.00      A   
ATOM   4344  C   LYS A 457     -11.108  17.228  -6.894  1.00 10.00      A   
ATOM   4345  O   LYS A 457     -10.976  16.023  -6.662  1.00 10.00      A   
ATOM   4346  N   MET A 458     -10.106  18.092  -6.808  1.00 10.00      A   
ATOM   4347  HN  MET A 458     -10.267  19.034  -7.022  1.00 10.00      A   
ATOM   4348  CA  MET A 458      -8.772  17.667  -6.402  1.00 10.00      A   
ATOM   4349  CB  MET A 458      -7.743  18.756  -6.690  1.00 10.00      A   
ATOM   4350  CG  MET A 458      -6.306  18.260  -6.684  1.00 10.00      A   
ATOM   4351  SD  MET A 458      -5.111  19.589  -6.909  1.00 10.00      A   
ATOM   4352  CE  MET A 458      -5.446  20.579  -5.454  1.00 10.00      A   
ATOM   4353  C   MET A 458      -8.771  17.300  -4.918  1.00 10.00      A   
ATOM   4354  O   MET A 458      -9.135  18.111  -4.067  1.00 10.00      A   
ATOM   4355  N   GLU A 459      -8.349  16.083  -4.613  1.00 10.00      A   
ATOM   4356  HN  GLU A 459      -8.022  15.496  -5.328  1.00 10.00      A   
ATOM   4357  CA  GLU A 459      -8.344  15.602  -3.242  1.00 10.00      A   
ATOM   4358  CB  GLU A 459      -9.003  14.222  -3.175  1.00 10.00      A   
ATOM   4359  CG  GLU A 459     -10.389  14.174  -3.806  1.00 10.00      A   
ATOM   4360  CD  GLU A 459     -10.950  12.772  -3.913  1.00 10.00      A   
ATOM   4361  OE1 GLU A 459     -11.311  12.194  -2.872  1.00 10.00      A   
ATOM   4362  OE2 GLU A 459     -11.041  12.244  -5.043  1.00 10.00      A   
ATOM   4363  C   GLU A 459      -6.941  15.554  -2.641  1.00 10.00      A   
ATOM   4364  O   GLU A 459      -6.780  15.656  -1.425  1.00 10.00      A   
ATOM   4365  N   MET A 460      -5.929  15.423  -3.485  1.00 10.00      A   
ATOM   4366  HN  MET A 460      -6.106  15.386  -4.453  1.00 10.00      A   
ATOM   4367  CA  MET A 460      -4.552  15.345  -3.008  1.00 10.00      A   
ATOM   4368  CB  MET A 460      -4.056  13.893  -3.038  1.00 10.00      A   
ATOM   4369  CG  MET A 460      -2.689  13.683  -2.404  1.00 10.00      A   
ATOM   4370  SD  MET A 460      -2.223  11.946  -2.313  1.00 10.00      A   
ATOM   4371  CE  MET A 460      -0.646  12.067  -1.471  1.00 10.00      A   
ATOM   4372  C   MET A 460      -3.622  16.245  -3.818  1.00 10.00      A   
ATOM   4373  O   MET A 460      -3.649  16.237  -5.050  1.00 10.00      A   
ATOM   4374  N   LEU A 461      -2.802  17.018  -3.122  1.00 10.00      A   
ATOM   4375  HN  LEU A 461      -2.822  16.979  -2.141  1.00 10.00      A   
ATOM   4376  CA  LEU A 461      -1.864  17.922  -3.774  1.00 10.00      A   
ATOM   4377  CB  LEU A 461      -2.442  19.339  -3.811  1.00 10.00      A   
ATOM   4378  CG  LEU A 461      -1.540  20.432  -4.390  1.00 10.00      A   
ATOM   4379  CD1 LEU A 461      -1.327  20.229  -5.880  1.00 10.00      A   
ATOM   4380  CD2 LEU A 461      -2.121  21.810  -4.115  1.00 10.00      A   
ATOM   4381  C   LEU A 461      -0.529  17.926  -3.041  1.00 10.00      A   
ATOM   4382  O   LEU A 461      -0.483  18.133  -1.826  1.00 10.00      A   
ATOM   4383  N   SER A 462       0.548  17.690  -3.780  1.00 10.00      A   
ATOM   4384  HN  SER A 462       0.441  17.515  -4.740  1.00 10.00      A   
ATOM   4385  CA  SER A 462       1.885  17.678  -3.204  1.00 10.00      A   
ATOM   4386  CB  SER A 462       2.607  16.370  -3.557  1.00 10.00      A   
ATOM   4387  OG  SER A 462       1.760  15.244  -3.362  1.00 10.00      A   
ATOM   4388  HG  SER A 462       1.915  14.865  -2.481  1.00 10.00      A   
ATOM   4389  C   SER A 462       2.681  18.890  -3.697  1.00 10.00      A   
ATOM   4390  O   SER A 462       2.911  19.049  -4.899  1.00 10.00      A   
ATOM   4391  N   VAL A 463       3.087  19.750  -2.766  1.00 10.00      A   
ATOM   4392  HN  VAL A 463       2.888  19.561  -1.818  1.00 10.00      A   
ATOM   4393  CA  VAL A 463       3.836  20.957  -3.106  1.00 10.00      A   
ATOM   4394  CB  VAL A 463       3.137  22.228  -2.566  1.00 10.00      A   
ATOM   4395  CG1 VAL A 463       3.822  23.486  -3.080  1.00 10.00      A   
ATOM   4396  CG2 VAL A 463       1.657  22.234  -2.921  1.00 10.00      A   
ATOM   4397  C   VAL A 463       5.252  20.903  -2.536  1.00 10.00      A   
ATOM   4398  O   VAL A 463       5.447  20.560  -1.367  1.00 10.00      A   
ATOM   4399  N   ALA A 464       6.237  21.243  -3.359  1.00 10.00      A   
ATOM   4400  HN  ALA A 464       6.026  21.499  -4.280  1.00 10.00      A   
ATOM   4401  CA  ALA A 464       7.627  21.240  -2.930  1.00 10.00      A   
ATOM   4402  CB  ALA A 464       8.235  19.861  -3.126  1.00 10.00      A   
ATOM   4403  C   ALA A 464       8.435  22.286  -3.691  1.00 10.00      A   
ATOM   4404  O   ALA A 464       8.448  22.288  -4.924  1.00 10.00      A   
ATOM   4405  N   PHE A 465       9.083  23.183  -2.948  1.00 10.00      A   
ATOM   4406  HN  PHE A 465       8.995  23.138  -1.969  1.00 10.00      A   
ATOM   4407  CA  PHE A 465       9.920  24.237  -3.532  1.00 10.00      A   
ATOM   4408  CB  PHE A 465      11.137  23.633  -4.245  1.00 10.00      A   
ATOM   4409  CG  PHE A 465      12.168  23.029  -3.331  1.00 10.00      A   
ATOM   4410  CD1 PHE A 465      12.087  21.699  -2.957  1.00 10.00      A   
ATOM   4411  CD2 PHE A 465      13.220  23.794  -2.854  1.00 10.00      A   
ATOM   4412  CE1 PHE A 465      13.038  21.140  -2.123  1.00 10.00      A   
ATOM   4413  CE2 PHE A 465      14.175  23.243  -2.019  1.00 10.00      A   
ATOM   4414  CZ  PHE A 465      14.084  21.914  -1.654  1.00 10.00      A   
ATOM   4415  C   PHE A 465       9.140  25.124  -4.503  1.00 10.00      A   
ATOM   4416  O   PHE A 465       9.659  25.515  -5.553  1.00 10.00      A   
ATOM   4417  N   ALA A 466       7.906  25.460  -4.144  1.00 10.00      A   
ATOM   4418  HN  ALA A 466       7.553  25.153  -3.282  1.00 10.00      A   
ATOM   4419  CA  ALA A 466       7.069  26.288  -5.003  1.00 10.00      A   
ATOM   4420  CB  ALA A 466       6.156  25.412  -5.845  1.00 10.00      A   
ATOM   4421  C   ALA A 466       6.245  27.279  -4.192  1.00 10.00      A   
ATOM   4422  O   ALA A 466       5.902  27.017  -3.036  1.00 10.00      A   
ATOM   4423  N   GLY A 467       5.931  28.414  -4.804  1.00 10.00      A   
ATOM   4424  HN  GLY A 467       6.247  28.570  -5.726  1.00 10.00      A   
ATOM   4425  CA  GLY A 467       5.143  29.429  -4.130  1.00 10.00      A   
ATOM   4426  C   GLY A 467       5.927  30.706  -3.910  1.00 10.00      A   
ATOM   4427  O   GLY A 467       7.159  30.687  -3.897  1.00 10.00      A   
ATOM   4428  N   ASP A 468       5.221  31.813  -3.747  1.00 10.00      A   
ATOM   4429  HN  ASP A 468       4.231  31.759  -3.761  1.00 10.00      A   
ATOM   4430  CA  ASP A 468       5.860  33.106  -3.530  1.00 10.00      A   
ATOM   4431  CB  ASP A 468       5.391  34.136  -4.567  1.00 10.00      A   
ATOM   4432  CG  ASP A 468       6.398  34.386  -5.672  1.00 10.00      A   
ATOM   4433  OD1 ASP A 468       7.560  33.957  -5.536  1.00 10.00      A   
ATOM   4434  OD2 ASP A 468       6.027  35.013  -6.691  1.00 10.00      A   
ATOM   4435  C   ASP A 468       5.570  33.613  -2.126  1.00 10.00      A   
ATOM   4436  O   ASP A 468       6.468  34.079  -1.423  1.00 10.00      A   
ATOM   4437  N   SER A 469       4.314  33.507  -1.714  1.00 10.00      A   
ATOM   4438  HN  SER A 469       3.638  33.119  -2.319  1.00 10.00      A   
ATOM   4439  CA  SER A 469       3.906  33.954  -0.391  1.00 10.00      A   
ATOM   4440  CB  SER A 469       3.610  35.458  -0.409  1.00 10.00      A   
ATOM   4441  OG  SER A 469       2.753  35.809  -1.485  1.00 10.00      A   
ATOM   4442  HG  SER A 469       2.719  35.080  -2.133  1.00 10.00      A   
ATOM   4443  C   SER A 469       2.693  33.165   0.101  1.00 10.00      A   
ATOM   4444  O   SER A 469       2.266  32.208  -0.543  1.00 10.00      A   
ATOM   4445  N   ASP A 470       2.136  33.581   1.236  1.00 10.00      A   
ATOM   4446  HN  ASP A 470       2.522  34.349   1.700  1.00 10.00      A   
ATOM   4447  CA  ASP A 470       0.971  32.920   1.824  1.00 10.00      A   
ATOM   4448  CB  ASP A 470       0.581  33.596   3.140  1.00 10.00      A   
ATOM   4449  CG  ASP A 470       1.286  33.005   4.340  1.00 10.00      A   
ATOM   4450  OD1 ASP A 470       0.629  32.304   5.133  1.00 10.00      A   
ATOM   4451  OD2 ASP A 470       2.498  33.261   4.504  1.00 10.00      A   
ATOM   4452  C   ASP A 470      -0.224  32.935   0.878  1.00 10.00      A   
ATOM   4453  O   ASP A 470      -1.131  32.114   1.007  1.00 10.00      A   
ATOM   4454  N   LEU A 471      -0.210  33.867  -0.071  1.00 10.00      A   
ATOM   4455  HN  LEU A 471       0.557  34.472  -0.129  1.00 10.00      A   
ATOM   4456  CA  LEU A 471      -1.292  34.010  -1.042  1.00 10.00      A   
ATOM   4457  CB  LEU A 471      -0.968  35.128  -2.037  1.00 10.00      A   
ATOM   4458  CG  LEU A 471      -0.749  36.521  -1.442  1.00 10.00      A   
ATOM   4459  CD1 LEU A 471      -0.325  37.506  -2.522  1.00 10.00      A   
ATOM   4460  CD2 LEU A 471      -2.007  37.002  -0.736  1.00 10.00      A   
ATOM   4461  C   LEU A 471      -1.542  32.707  -1.793  1.00 10.00      A   
ATOM   4462  O   LEU A 471      -2.692  32.304  -1.985  1.00 10.00      A   
ATOM   4463  N   GLY A 472      -0.463  32.039  -2.185  1.00 10.00      A   
ATOM   4464  HN  GLY A 472       0.431  32.396  -1.976  1.00 10.00      A   
ATOM   4465  CA  GLY A 472      -0.586  30.789  -2.909  1.00 10.00      A   
ATOM   4466  C   GLY A 472      -1.334  29.734  -2.116  1.00 10.00      A   
ATOM   4467  O   GLY A 472      -2.277  29.121  -2.617  1.00 10.00      A   
ATOM   4468  N   MET A 473      -0.935  29.548  -0.864  1.00 10.00      A   
ATOM   4469  HN  MET A 473      -0.206  30.095  -0.512  1.00 10.00      A   
ATOM   4470  CA  MET A 473      -1.572  28.562   0.003  1.00 10.00      A   
ATOM   4471  CB  MET A 473      -0.818  28.436   1.330  1.00 10.00      A   
ATOM   4472  CG  MET A 473      -1.343  27.338   2.247  1.00 10.00      A   
ATOM   4473  SD  MET A 473      -0.243  27.005   3.636  1.00 10.00      A   
ATOM   4474  CE  MET A 473      -0.348  28.550   4.539  1.00 10.00      A   
ATOM   4475  C   MET A 473      -3.035  28.920   0.255  1.00 10.00      A   
ATOM   4476  O   MET A 473      -3.912  28.053   0.246  1.00 10.00      A   
ATOM   4477  N   HIS A 474      -3.292  30.210   0.455  1.00 10.00      A   
ATOM   4478  HN  HIS A 474      -2.550  30.850   0.436  1.00 10.00      A   
ATOM   4479  CA  HIS A 474      -4.643  30.702   0.711  1.00 10.00      A   
ATOM   4480  CB  HIS A 474      -4.612  32.197   1.038  1.00 10.00      A   
ATOM   4481  CG  HIS A 474      -5.870  32.706   1.668  1.00 10.00      A   
ATOM   4482  ND1 HIS A 474      -6.012  32.764   3.034  1.00 10.00      A   
ATOM   4483  CD2 HIS A 474      -7.000  33.165   1.082  1.00 10.00      A   
ATOM   4484  CE1 HIS A 474      -7.219  33.256   3.248  1.00 10.00      A   
ATOM   4485  NE2 HIS A 474      -7.850  33.511   2.098  1.00 10.00      A   
ATOM   4486  HE2 HIS A 474      -8.755  33.881   1.999  1.00 10.00      A   
ATOM   4487  C   HIS A 474      -5.575  30.436  -0.472  1.00 10.00      A   
ATOM   4488  O   HIS A 474      -6.719  30.012  -0.290  1.00 10.00      A   
ATOM   4489  N   HIS A 475      -5.073  30.664  -1.681  1.00 10.00      A   
ATOM   4490  HN  HIS A 475      -4.141  30.977  -1.762  1.00 10.00      A   
ATOM   4491  CA  HIS A 475      -5.868  30.460  -2.893  1.00 10.00      A   
ATOM   4492  CB  HIS A 475      -5.126  30.940  -4.142  1.00 10.00      A   
ATOM   4493  CG  HIS A 475      -5.340  32.391  -4.451  1.00 10.00      A   
ATOM   4494  ND1 HIS A 475      -6.076  32.850  -5.521  1.00 10.00      A   
ATOM   4495  HD1 HIS A 475      -6.514  32.295  -6.204  1.00 10.00      A   
ATOM   4496  CD2 HIS A 475      -4.916  33.498  -3.790  1.00 10.00      A   
ATOM   4497  CE1 HIS A 475      -6.072  34.191  -5.480  1.00 10.00      A   
ATOM   4498  NE2 HIS A 475      -5.382  34.634  -4.444  1.00 10.00      A   
ATOM   4499  C   HIS A 475      -6.318  29.010  -3.039  1.00 10.00      A   
ATOM   4500  O   HIS A 475      -7.412  28.737  -3.535  1.00 10.00      A   
ATOM   4501  N   VAL A 476      -5.475  28.082  -2.599  1.00 10.00      A   
ATOM   4502  HN  VAL A 476      -4.610  28.359  -2.226  1.00 10.00      A   
ATOM   4503  CA  VAL A 476      -5.796  26.664  -2.666  1.00 10.00      A   
ATOM   4504  CB  VAL A 476      -4.531  25.794  -2.520  1.00 10.00      A   
ATOM   4505  CG1 VAL A 476      -4.878  24.313  -2.569  1.00 10.00      A   
ATOM   4506  CG2 VAL A 476      -3.536  26.135  -3.613  1.00 10.00      A   
ATOM   4507  C   VAL A 476      -6.792  26.304  -1.568  1.00 10.00      A   
ATOM   4508  O   VAL A 476      -7.781  25.613  -1.813  1.00 10.00      A   
ATOM   4509  N   LEU A 477      -6.538  26.805  -0.362  1.00 10.00      A   
ATOM   4510  HN  LEU A 477      -5.736  27.364  -0.238  1.00 10.00      A   
ATOM   4511  CA  LEU A 477      -7.406  26.542   0.785  1.00 10.00      A   
ATOM   4512  CB  LEU A 477      -6.772  27.067   2.075  1.00 10.00      A   
ATOM   4513  CG  LEU A 477      -5.504  26.349   2.542  1.00 10.00      A   
ATOM   4514  CD1 LEU A 477      -4.862  27.096   3.699  1.00 10.00      A   
ATOM   4515  CD2 LEU A 477      -5.813  24.913   2.938  1.00 10.00      A   
ATOM   4516  C   LEU A 477      -8.807  27.122   0.588  1.00 10.00      A   
ATOM   4517  O   LEU A 477      -9.807  26.490   0.924  1.00 10.00      A   
ATOM   4518  N   SER A 478      -8.872  28.319   0.035  1.00 10.00      A   
ATOM   4519  HN  SER A 478      -8.037  28.782  -0.202  1.00 10.00      A   
ATOM   4520  CA  SER A 478     -10.148  28.979  -0.220  1.00 10.00      A   
ATOM   4521  CB  SER A 478     -10.021  30.484   0.035  1.00 10.00      A   
ATOM   4522  OG  SER A 478      -9.710  30.750   1.393  1.00 10.00      A   
ATOM   4523  HG  SER A 478     -10.529  30.916   1.878  1.00 10.00      A   
ATOM   4524  C   SER A 478     -10.610  28.728  -1.656  1.00 10.00      A   
ATOM   4525  O   SER A 478     -11.413  29.485  -2.205  1.00 10.00      A   
ATOM   4526  N   GLY A 479     -10.104  27.658  -2.257  1.00 10.00      A   
ATOM   4527  HN  GLY A 479      -9.473  27.083  -1.769  1.00 10.00      A   
ATOM   4528  CA  GLY A 479     -10.473  27.338  -3.621  1.00 10.00      A   
ATOM   4529  C   GLY A 479     -10.940  25.909  -3.797  1.00 10.00      A   
ATOM   4530  O   GLY A 479     -12.056  25.670  -4.262  1.00 10.00      A   
ATOM   4531  N   CYS A 480     -10.094  24.958  -3.425  1.00 10.00      A   
ATOM   4532  HN  CYS A 480      -9.221  25.207  -3.046  1.00 10.00      A   
ATOM   4533  CA  CYS A 480     -10.425  23.548  -3.557  1.00 10.00      A   
ATOM   4534  CB  CYS A 480      -9.201  22.685  -3.264  1.00 10.00      A   
ATOM   4535  SG  CYS A 480      -7.828  22.975  -4.404  1.00 10.00      A   
ATOM   4536  HG  CYS A 480      -8.338  23.092  -5.625  1.00 10.00      A   
ATOM   4537  C   CYS A 480     -11.611  23.156  -2.676  1.00 10.00      A   
ATOM   4538  O   CYS A 480     -11.746  23.626  -1.542  1.00 10.00      A   
ATOM   4539  N   ASP A 481     -12.474  22.300  -3.210  1.00 10.00      A   
ATOM   4540  HN  ASP A 481     -12.311  21.960  -4.116  1.00 10.00      A   
ATOM   4541  CA  ASP A 481     -13.657  21.857  -2.488  1.00 10.00      A   
ATOM   4542  CB  ASP A 481     -14.876  21.869  -3.412  1.00 10.00      A   
ATOM   4543  CG  ASP A 481     -15.905  22.908  -3.015  1.00 10.00      A   
ATOM   4544  OD1 ASP A 481     -15.670  24.111  -3.267  1.00 10.00      A   
ATOM   4545  OD2 ASP A 481     -16.962  22.527  -2.470  1.00 10.00      A   
ATOM   4546  C   ASP A 481     -13.482  20.468  -1.890  1.00 10.00      A   
ATOM   4547  O   ASP A 481     -13.757  20.258  -0.711  1.00 10.00      A   
ATOM   4548  N   SER A 482     -13.019  19.526  -2.700  1.00 10.00      A   
ATOM   4549  HN  SER A 482     -12.811  19.755  -3.632  1.00 10.00      A   
ATOM   4550  CA  SER A 482     -12.838  18.148  -2.254  1.00 10.00      A   
ATOM   4551  CB  SER A 482     -13.178  17.192  -3.397  1.00 10.00      A   
ATOM   4552  OG  SER A 482     -14.368  17.597  -4.057  1.00 10.00      A   
ATOM   4553  HG  SER A 482     -14.998  17.930  -3.407  1.00 10.00      A   
ATOM   4554  C   SER A 482     -11.426  17.860  -1.739  1.00 10.00      A   
ATOM   4555  O   SER A 482     -11.025  16.701  -1.656  1.00 10.00      A   
ATOM   4556  N   LEU A 483     -10.684  18.898  -1.375  1.00 10.00      A   
ATOM   4557  HN  LEU A 483     -11.059  19.797  -1.440  1.00 10.00      A   
ATOM   4558  CA  LEU A 483      -9.320  18.719  -0.872  1.00 10.00      A   
ATOM   4559  CB  LEU A 483      -8.644  20.066  -0.596  1.00 10.00      A   
ATOM   4560  CG  LEU A 483      -7.250  20.274  -1.211  1.00 10.00      A   
ATOM   4561  CD1 LEU A 483      -6.602  21.533  -0.662  1.00 10.00      A   
ATOM   4562  CD2 LEU A 483      -6.352  19.067  -0.974  1.00 10.00      A   
ATOM   4563  C   LEU A 483      -9.316  17.864   0.392  1.00 10.00      A   
ATOM   4564  O   LEU A 483      -9.937  18.214   1.396  1.00 10.00      A   
ATOM   4565  N   ARG A 484      -8.616  16.744   0.331  1.00 10.00      A   
ATOM   4566  HN  ARG A 484      -8.126  16.531  -0.492  1.00 10.00      A   
ATOM   4567  CA  ARG A 484      -8.534  15.829   1.455  1.00 10.00      A   
ATOM   4568  CB  ARG A 484      -8.794  14.393   0.993  1.00 10.00      A   
ATOM   4569  CG  ARG A 484     -10.265  14.057   0.801  1.00 10.00      A   
ATOM   4570  CD  ARG A 484     -10.446  12.799  -0.034  1.00 10.00      A   
ATOM   4571  NE  ARG A 484      -9.558  11.716   0.394  1.00 10.00      A   
ATOM   4572  HE  ARG A 484      -9.171  11.786   1.291  1.00 10.00      A   
ATOM   4573  CZ  ARG A 484      -9.256  10.651  -0.348  1.00 10.00      A   
ATOM   4574  NH1 ARG A 484      -9.769  10.501  -1.564  1.00 10.00      A   
ATOM   4575 HH11 ARG A 484      -9.524   9.658  -2.135  1.00 10.00      A   
ATOM   4576 HH12 ARG A 484     -10.426  11.222  -1.959  1.00 10.00      A   
ATOM   4577  NH2 ARG A 484      -8.409   9.752   0.112  1.00 10.00      A   
ATOM   4578 HH21 ARG A 484      -8.167   8.913  -0.462  1.00 10.00      A   
ATOM   4579 HH22 ARG A 484      -7.963   9.862   1.043  1.00 10.00      A   
ATOM   4580  C   ARG A 484      -7.182  15.929   2.152  1.00 10.00      A   
ATOM   4581  O   ARG A 484      -7.112  16.203   3.346  1.00 10.00      A   
ATOM   4582  N   LYS A 485      -6.107  15.718   1.414  1.00 10.00      A   
ATOM   4583  HN  LYS A 485      -6.206  15.531   0.455  1.00 10.00      A   
ATOM   4584  CA  LYS A 485      -4.772  15.786   1.999  1.00 10.00      A   
ATOM   4585  CB  LYS A 485      -4.155  14.394   2.196  1.00 10.00      A   
ATOM   4586  CG  LYS A 485      -4.363  13.418   1.046  1.00 10.00      A   
ATOM   4587  CD  LYS A 485      -3.987  11.996   1.451  1.00 10.00      A   
ATOM   4588  CE  LYS A 485      -4.090  11.041   0.271  1.00 10.00      A   
ATOM   4589  NZ  LYS A 485      -3.805   9.632   0.651  1.00 10.00      A   
ATOM   4590  HZ1 LYS A 485      -4.698   9.111   0.803  1.00 10.00      A   
ATOM   4591  HZ2 LYS A 485      -3.243   9.600   1.526  1.00 10.00      A   
ATOM   4592  HZ3 LYS A 485      -3.267   9.159  -0.103  1.00 10.00      A   
ATOM   4593  C   LYS A 485      -3.850  16.727   1.229  1.00 10.00      A   
ATOM   4594  O   LYS A 485      -3.776  16.679  -0.002  1.00 10.00      A   
ATOM   4595  N   LEU A 486      -3.172  17.598   1.965  1.00 10.00      A   
ATOM   4596  HN  LEU A 486      -3.268  17.574   2.943  1.00 10.00      A   
ATOM   4597  CA  LEU A 486      -2.268  18.567   1.371  1.00 10.00      A   
ATOM   4598  CB  LEU A 486      -2.841  19.986   1.508  1.00 10.00      A   
ATOM   4599  CG  LEU A 486      -1.990  21.133   0.953  1.00 10.00      A   
ATOM   4600  CD1 LEU A 486      -1.706  20.933  -0.527  1.00 10.00      A   
ATOM   4601  CD2 LEU A 486      -2.680  22.466   1.185  1.00 10.00      A   
ATOM   4602  C   LEU A 486      -0.896  18.477   2.024  1.00 10.00      A   
ATOM   4603  O   LEU A 486      -0.766  18.572   3.247  1.00 10.00      A   
ATOM   4604  N   GLU A 487       0.118  18.274   1.202  1.00 10.00      A   
ATOM   4605  HN  GLU A 487      -0.058  18.194   0.235  1.00 10.00      A   
ATOM   4606  CA  GLU A 487       1.486  18.160   1.679  1.00 10.00      A   
ATOM   4607  CB  GLU A 487       2.042  16.776   1.340  1.00 10.00      A   
ATOM   4608  CG  GLU A 487       1.363  16.111   0.150  1.00 10.00      A   
ATOM   4609  CD  GLU A 487       1.454  14.602   0.188  1.00 10.00      A   
ATOM   4610  OE1 GLU A 487       2.035  14.017  -0.749  1.00 10.00      A   
ATOM   4611  OE2 GLU A 487       0.932  13.995   1.153  1.00 10.00      A   
ATOM   4612  C   GLU A 487       2.353  19.262   1.081  1.00 10.00      A   
ATOM   4613  O   GLU A 487       2.487  19.369  -0.136  1.00 10.00      A   
ATOM   4614  N   ILE A 488       2.923  20.091   1.941  1.00 10.00      A   
ATOM   4615  HN  ILE A 488       2.777  19.952   2.905  1.00 10.00      A   
ATOM   4616  CA  ILE A 488       3.763  21.200   1.506  1.00 10.00      A   
ATOM   4617  CB  ILE A 488       3.108  22.555   1.856  1.00 10.00      A   
ATOM   4618  CG1 ILE A 488       1.630  22.562   1.464  1.00 10.00      A   
ATOM   4619  CG2 ILE A 488       3.848  23.702   1.184  1.00 10.00      A   
ATOM   4620  CD1 ILE A 488       0.838  23.691   2.086  1.00 10.00      A   
ATOM   4621  C   ILE A 488       5.127  21.140   2.188  1.00 10.00      A   
ATOM   4622  O   ILE A 488       5.212  21.007   3.410  1.00 10.00      A   
ATOM   4623  N   ARG A 489       6.191  21.218   1.398  1.00 10.00      A   
ATOM   4624  HN  ARG A 489       6.067  21.287   0.425  1.00 10.00      A   
ATOM   4625  CA  ARG A 489       7.542  21.192   1.942  1.00 10.00      A   
ATOM   4626  CB  ARG A 489       8.160  19.792   1.857  1.00 10.00      A   
ATOM   4627  CG  ARG A 489       8.543  19.353   0.453  1.00 10.00      A   
ATOM   4628  CD  ARG A 489       9.683  18.348   0.481  1.00 10.00      A   
ATOM   4629  NE  ARG A 489      10.928  18.950   0.957  1.00 10.00      A   
ATOM   4630  HE  ARG A 489      10.926  19.922   1.133  1.00 10.00      A   
ATOM   4631  CZ  ARG A 489      12.052  18.274   1.161  1.00 10.00      A   
ATOM   4632  NH1 ARG A 489      12.106  16.967   0.931  1.00 10.00      A   
ATOM   4633 HH11 ARG A 489      11.266  16.457   0.590  1.00 10.00      A   
ATOM   4634 HH12 ARG A 489      13.000  16.444   1.098  1.00 10.00      A   
ATOM   4635  NH2 ARG A 489      13.126  18.911   1.599  1.00 10.00      A   
ATOM   4636 HH21 ARG A 489      14.017  18.401   1.765  1.00 10.00      A   
ATOM   4637 HH22 ARG A 489      13.080  19.950   1.783  1.00 10.00      A   
ATOM   4638  C   ARG A 489       8.446  22.214   1.254  1.00 10.00      A   
ATOM   4639  O   ARG A 489       8.403  22.377   0.032  1.00 10.00      A   
ATOM   4640  N   ASP A 490       9.257  22.894   2.057  1.00 10.00      A   
ATOM   4641  HN  ASP A 490       9.217  22.719   3.019  1.00 10.00      A   
ATOM   4642  CA  ASP A 490      10.200  23.901   1.563  1.00 10.00      A   
ATOM   4643  CB  ASP A 490      11.336  23.272   0.747  1.00 10.00      A   
ATOM   4644  CG  ASP A 490      12.393  22.638   1.622  1.00 10.00      A   
ATOM   4645  OD1 ASP A 490      13.252  23.374   2.146  1.00 10.00      A   
ATOM   4646  OD2 ASP A 490      12.362  21.404   1.801  1.00 10.00      A   
ATOM   4647  C   ASP A 490       9.503  24.998   0.774  1.00 10.00      A   
ATOM   4648  O   ASP A 490       9.805  25.232  -0.396  1.00 10.00      A   
ATOM   4649  N   CYS A 491       8.565  25.662   1.423  1.00 10.00      A   
ATOM   4650  HN  CYS A 491       8.367  25.422   2.353  1.00 10.00      A   
ATOM   4651  CA  CYS A 491       7.822  26.743   0.793  1.00 10.00      A   
ATOM   4652  CB  CYS A 491       6.407  26.277   0.446  1.00 10.00      A   
ATOM   4653  SG  CYS A 491       6.335  25.081  -0.906  1.00 10.00      A   
ATOM   4654  HG  CYS A 491       5.933  25.733  -1.991  1.00 10.00      A   
ATOM   4655  C   CYS A 491       7.771  27.961   1.709  1.00 10.00      A   
ATOM   4656  O   CYS A 491       7.782  27.815   2.935  1.00 10.00      A   
ATOM   4657  N   PRO A 492       7.710  29.180   1.130  1.00 10.00      A   
ATOM   4658  CA  PRO A 492       7.657  30.431   1.902  1.00 10.00      A   
ATOM   4659  CB  PRO A 492       8.005  31.494   0.859  1.00 10.00      A   
ATOM   4660  CG  PRO A 492       7.510  30.926  -0.424  1.00 10.00      A   
ATOM   4661  CD  PRO A 492       7.708  29.438  -0.327  1.00 10.00      A   
ATOM   4662  C   PRO A 492       6.267  30.694   2.483  1.00 10.00      A   
ATOM   4663  O   PRO A 492       5.887  31.841   2.735  1.00 10.00      A   
ATOM   4664  N   PHE A 493       5.515  29.623   2.697  1.00 10.00      A   
ATOM   4665  HN  PHE A 493       5.883  28.738   2.496  1.00 10.00      A   
ATOM   4666  CA  PHE A 493       4.176  29.720   3.251  1.00 10.00      A   
ATOM   4667  CB  PHE A 493       3.331  28.509   2.845  1.00 10.00      A   
ATOM   4668  CG  PHE A 493       3.101  28.362   1.364  1.00 10.00      A   
ATOM   4669  CD1 PHE A 493       2.620  27.172   0.845  1.00 10.00      A   
ATOM   4670  CD2 PHE A 493       3.360  29.405   0.492  1.00 10.00      A   
ATOM   4671  CE1 PHE A 493       2.402  27.024  -0.512  1.00 10.00      A   
ATOM   4672  CE2 PHE A 493       3.146  29.266  -0.866  1.00 10.00      A   
ATOM   4673  CZ  PHE A 493       2.666  28.074  -1.368  1.00 10.00      A   
ATOM   4674  C   PHE A 493       4.269  29.800   4.765  1.00 10.00      A   
ATOM   4675  O   PHE A 493       4.900  28.951   5.402  1.00 10.00      A   
ATOM   4676  N   GLY A 494       3.658  30.825   5.334  1.00 10.00      A   
ATOM   4677  HN  GLY A 494       3.156  31.462   4.778  1.00 10.00      A   
ATOM   4678  CA  GLY A 494       3.703  31.005   6.764  1.00 10.00      A   
ATOM   4679  C   GLY A 494       2.419  30.592   7.442  1.00 10.00      A   
ATOM   4680  O   GLY A 494       1.800  29.596   7.072  1.00 10.00      A   
ATOM   4681  N   ASP A 495       2.017  31.369   8.432  1.00 10.00      A   
ATOM   4682  HN  ASP A 495       2.553  32.156   8.667  1.00 10.00      A   
ATOM   4683  CA  ASP A 495       0.807  31.090   9.188  1.00 10.00      A   
ATOM   4684  CB  ASP A 495       1.119  31.022  10.685  1.00 10.00      A   
ATOM   4685  CG  ASP A 495       2.144  32.049  11.136  1.00 10.00      A   
ATOM   4686  OD1 ASP A 495       3.324  31.676  11.331  1.00 10.00      A   
ATOM   4687  OD2 ASP A 495       1.785  33.235  11.295  1.00 10.00      A   
ATOM   4688  C   ASP A 495      -0.278  32.127   8.917  1.00 10.00      A   
ATOM   4689  O   ASP A 495      -1.346  32.096   9.528  1.00 10.00      A   
ATOM   4690  N   LYS A 496      -0.014  33.023   7.976  1.00 10.00      A   
ATOM   4691  HN  LYS A 496       0.837  32.965   7.488  1.00 10.00      A   
ATOM   4692  CA  LYS A 496      -0.973  34.073   7.631  1.00 10.00      A   
ATOM   4693  CB  LYS A 496      -0.356  35.073   6.651  1.00 10.00      A   
ATOM   4694  CG  LYS A 496       1.050  35.522   7.009  1.00 10.00      A   
ATOM   4695  CD  LYS A 496       1.687  36.291   5.863  1.00 10.00      A   
ATOM   4696  CE  LYS A 496       3.200  36.341   5.997  1.00 10.00      A   
ATOM   4697  NZ  LYS A 496       3.800  34.980   6.053  1.00 10.00      A   
ATOM   4698  HZ1 LYS A 496       4.801  35.018   5.782  1.00 10.00      A   
ATOM   4699  HZ2 LYS A 496       3.300  34.334   5.397  1.00 10.00      A   
ATOM   4700  HZ3 LYS A 496       3.730  34.598   7.019  1.00 10.00      A   
ATOM   4701  C   LYS A 496      -2.221  33.460   7.013  1.00 10.00      A   
ATOM   4702  O   LYS A 496      -3.345  33.742   7.435  1.00 10.00      A   
ATOM   4703  N   ALA A 497      -2.012  32.614   6.013  1.00 10.00      A   
ATOM   4704  HN  ALA A 497      -1.084  32.435   5.718  1.00 10.00      A   
ATOM   4705  CA  ALA A 497      -3.115  31.946   5.336  1.00 10.00      A   
ATOM   4706  CB  ALA A 497      -2.674  31.461   3.964  1.00 10.00      A   
ATOM   4707  C   ALA A 497      -3.607  30.778   6.176  1.00 10.00      A   
ATOM   4708  O   ALA A 497      -4.791  30.426   6.149  1.00 10.00      A   
ATOM   4709  N   LEU A 498      -2.684  30.197   6.935  1.00 10.00      A   
ATOM   4710  HN  LEU A 498      -1.764  30.541   6.906  1.00 10.00      A   
ATOM   4711  CA  LEU A 498      -2.985  29.061   7.800  1.00 10.00      A   
ATOM   4712  CB  LEU A 498      -1.704  28.551   8.460  1.00 10.00      A   
ATOM   4713  CG  LEU A 498      -1.868  27.419   9.475  1.00 10.00      A   
ATOM   4714  CD1 LEU A 498      -2.081  26.087   8.774  1.00 10.00      A   
ATOM   4715  CD2 LEU A 498      -0.664  27.363  10.399  1.00 10.00      A   
ATOM   4716  C   LEU A 498      -4.016  29.424   8.866  1.00 10.00      A   
ATOM   4717  O   LEU A 498      -4.990  28.702   9.072  1.00 10.00      A   
ATOM   4718  N   LEU A 499      -3.805  30.549   9.535  1.00 10.00      A   
ATOM   4719  HN  LEU A 499      -3.015  31.093   9.325  1.00 10.00      A   
ATOM   4720  CA  LEU A 499      -4.721  30.996  10.579  1.00 10.00      A   
ATOM   4721  CB  LEU A 499      -4.081  32.105  11.422  1.00 10.00      A   
ATOM   4722  CG  LEU A 499      -2.845  31.709  12.236  1.00 10.00      A   
ATOM   4723  CD1 LEU A 499      -2.173  32.942  12.817  1.00 10.00      A   
ATOM   4724  CD2 LEU A 499      -3.210  30.726  13.337  1.00 10.00      A   
ATOM   4725  C   LEU A 499      -6.035  31.492   9.978  1.00 10.00      A   
ATOM   4726  O   LEU A 499      -7.071  31.510  10.643  1.00 10.00      A   
ATOM   4727  N   ALA A 500      -5.982  31.893   8.716  1.00 10.00      A   
ATOM   4728  HN  ALA A 500      -5.129  31.848   8.238  1.00 10.00      A   
ATOM   4729  CA  ALA A 500      -7.161  32.393   8.026  1.00 10.00      A   
ATOM   4730  CB  ALA A 500      -6.767  33.193   6.798  1.00 10.00      A   
ATOM   4731  C   ALA A 500      -8.095  31.253   7.646  1.00 10.00      A   
ATOM   4732  O   ALA A 500      -9.302  31.336   7.866  1.00 10.00      A   
ATOM   4733  N   ASN A 501      -7.536  30.189   7.091  1.00 10.00      A   
ATOM   4734  HN  ASN A 501      -6.561  30.173   6.959  1.00 10.00      A   
ATOM   4735  CA  ASN A 501      -8.329  29.037   6.677  1.00 10.00      A   
ATOM   4736  CB  ASN A 501      -7.877  28.528   5.312  1.00 10.00      A   
ATOM   4737  CG  ASN A 501      -8.672  29.122   4.171  1.00 10.00      A   
ATOM   4738  OD1 ASN A 501      -9.838  28.787   3.971  1.00 10.00      A   
ATOM   4739  ND2 ASN A 501      -8.043  29.999   3.406  1.00 10.00      A   
ATOM   4740 HD21 ASN A 501      -7.111  30.217   3.617  1.00 10.00      A   
ATOM   4741 HD22 ASN A 501      -8.537  30.392   2.645  1.00 10.00      A   
ATOM   4742  C   ASN A 501      -8.258  27.909   7.694  1.00 10.00      A   
ATOM   4743  O   ASN A 501      -7.837  26.795   7.375  1.00 10.00      A   
ATOM   4744  N   ALA A 502      -8.682  28.196   8.913  1.00 10.00      A   
ATOM   4745  HN  ALA A 502      -9.016  29.099   9.105  1.00 10.00      A   
ATOM   4746  CA  ALA A 502      -8.659  27.204   9.980  1.00 10.00      A   
ATOM   4747  CB  ALA A 502      -8.672  27.886  11.338  1.00 10.00      A   
ATOM   4748  C   ALA A 502      -9.819  26.221   9.862  1.00 10.00      A   
ATOM   4749  O   ALA A 502      -9.651  25.018  10.071  1.00 10.00      A   
ATOM   4750  N   SER A 503     -10.989  26.735   9.507  1.00 10.00      A   
ATOM   4751  HN  SER A 503     -11.053  27.695   9.331  1.00 10.00      A   
ATOM   4752  CA  SER A 503     -12.186  25.912   9.376  1.00 10.00      A   
ATOM   4753  CB  SER A 503     -13.410  26.799   9.155  1.00 10.00      A   
ATOM   4754  OG  SER A 503     -13.413  27.893  10.060  1.00 10.00      A   
ATOM   4755  HG  SER A 503     -14.073  27.731  10.746  1.00 10.00      A   
ATOM   4756  C   SER A 503     -12.061  24.886   8.247  1.00 10.00      A   
ATOM   4757  O   SER A 503     -12.624  23.791   8.324  1.00 10.00      A   
ATOM   4758  N   LYS A 504     -11.313  25.234   7.204  1.00 10.00      A   
ATOM   4759  HN  LYS A 504     -10.891  26.124   7.191  1.00 10.00      A   
ATOM   4760  CA  LYS A 504     -11.121  24.339   6.068  1.00 10.00      A   
ATOM   4761  CB  LYS A 504     -10.364  25.049   4.944  1.00 10.00      A   
ATOM   4762  CG  LYS A 504     -10.347  24.286   3.628  1.00 10.00      A   
ATOM   4763  CD  LYS A 504     -11.754  24.111   3.072  1.00 10.00      A   
ATOM   4764  CE  LYS A 504     -11.765  23.174   1.877  1.00 10.00      A   
ATOM   4765  NZ  LYS A 504     -13.137  22.719   1.536  1.00 10.00      A   
ATOM   4766  HZ1 LYS A 504     -13.096  21.771   1.112  1.00 10.00      A   
ATOM   4767  HZ2 LYS A 504     -13.571  23.371   0.854  1.00 10.00      A   
ATOM   4768  HZ3 LYS A 504     -13.729  22.682   2.394  1.00 10.00      A   
ATOM   4769  C   LYS A 504     -10.393  23.052   6.475  1.00 10.00      A   
ATOM   4770  O   LYS A 504     -10.558  22.005   5.846  1.00 10.00      A   
ATOM   4771  N   LEU A 505      -9.617  23.129   7.548  1.00 10.00      A   
ATOM   4772  HN  LEU A 505      -9.548  23.980   8.026  1.00 10.00      A   
ATOM   4773  CA  LEU A 505      -8.864  21.981   8.036  1.00 10.00      A   
ATOM   4774  CB  LEU A 505      -7.841  22.403   9.093  1.00 10.00      A   
ATOM   4775  CG  LEU A 505      -6.753  23.380   8.638  1.00 10.00      A   
ATOM   4776  CD1 LEU A 505      -5.776  23.659   9.771  1.00 10.00      A   
ATOM   4777  CD2 LEU A 505      -6.026  22.855   7.407  1.00 10.00      A   
ATOM   4778  C   LEU A 505      -9.781  20.892   8.590  1.00 10.00      A   
ATOM   4779  O   LEU A 505      -9.395  19.725   8.655  1.00 10.00      A   
ATOM   4780  N   GLU A 506     -10.999  21.270   8.976  1.00 10.00      A   
ATOM   4781  HN  GLU A 506     -11.256  22.213   8.895  1.00 10.00      A   
ATOM   4782  CA  GLU A 506     -11.961  20.316   9.519  1.00 10.00      A   
ATOM   4783  CB  GLU A 506     -13.118  21.044  10.203  1.00 10.00      A   
ATOM   4784  CG  GLU A 506     -12.721  21.783  11.467  1.00 10.00      A   
ATOM   4785  CD  GLU A 506     -13.918  22.229  12.274  1.00 10.00      A   
ATOM   4786  OE1 GLU A 506     -14.321  23.401  12.150  1.00 10.00      A   
ATOM   4787  OE2 GLU A 506     -14.468  21.405  13.029  1.00 10.00      A   
ATOM   4788  C   GLU A 506     -12.498  19.393   8.432  1.00 10.00      A   
ATOM   4789  O   GLU A 506     -13.003  18.305   8.715  1.00 10.00      A   
ATOM   4790  N   THR A 507     -12.385  19.833   7.190  1.00 10.00      A   
ATOM   4791  HN  THR A 507     -11.973  20.709   7.030  1.00 10.00      A   
ATOM   4792  CA  THR A 507     -12.859  19.055   6.054  1.00 10.00      A   
ATOM   4793  CB  THR A 507     -13.506  19.972   4.996  1.00 10.00      A   
ATOM   4794  OG1 THR A 507     -13.204  21.344   5.306  1.00 10.00      A   
ATOM   4795  HG1 THR A 507     -12.258  21.494   5.208  1.00 10.00      A   
ATOM   4796  CG2 THR A 507     -15.018  19.780   4.971  1.00 10.00      A   
ATOM   4797  C   THR A 507     -11.718  18.274   5.410  1.00 10.00      A   
ATOM   4798  O   THR A 507     -11.929  17.484   4.489  1.00 10.00      A   
ATOM   4799  N   MET A 508     -10.511  18.484   5.910  1.00 10.00      A   
ATOM   4800  HN  MET A 508     -10.407  19.092   6.673  1.00 10.00      A   
ATOM   4801  CA  MET A 508      -9.337  17.812   5.369  1.00 10.00      A   
ATOM   4802  CB  MET A 508      -8.194  18.808   5.174  1.00 10.00      A   
ATOM   4803  CG  MET A 508      -8.328  19.681   3.936  1.00 10.00      A   
ATOM   4804  SD  MET A 508      -6.980  20.871   3.772  1.00 10.00      A   
ATOM   4805  CE  MET A 508      -5.554  19.796   3.903  1.00 10.00      A   
ATOM   4806  C   MET A 508      -8.885  16.665   6.265  1.00 10.00      A   
ATOM   4807  O   MET A 508      -9.052  16.714   7.479  1.00 10.00      A   
ATOM   4808  N   ARG A 509      -8.294  15.644   5.656  1.00 10.00      A   
ATOM   4809  HN  ARG A 509      -8.162  15.685   4.684  1.00 10.00      A   
ATOM   4810  CA  ARG A 509      -7.808  14.479   6.385  1.00 10.00      A   
ATOM   4811  CB  ARG A 509      -7.437  13.348   5.410  1.00 10.00      A   
ATOM   4812  CG  ARG A 509      -6.776  12.137   6.067  1.00 10.00      A   
ATOM   4813  CD  ARG A 509      -6.248  11.142   5.035  1.00 10.00      A   
ATOM   4814  NE  ARG A 509      -7.325  10.430   4.346  1.00 10.00      A   
ATOM   4815  HE  ARG A 509      -8.246  10.734   4.521  1.00 10.00      A   
ATOM   4816  CZ  ARG A 509      -7.139   9.398   3.515  1.00 10.00      A   
ATOM   4817  NH1 ARG A 509      -5.923   8.935   3.260  1.00 10.00      A   
ATOM   4818 HH11 ARG A 509      -5.086   9.366   3.709  1.00 10.00      A   
ATOM   4819 HH12 ARG A 509      -5.798   8.119   2.598  1.00 10.00      A   
ATOM   4820  NH2 ARG A 509      -8.180   8.804   2.958  1.00 10.00      A   
ATOM   4821 HH21 ARG A 509      -9.150   9.127   3.165  1.00 10.00      A   
ATOM   4822 HH22 ARG A 509      -8.029   7.994   2.302  1.00 10.00      A   
ATOM   4823  C   ARG A 509      -6.600  14.861   7.233  1.00 10.00      A   
ATOM   4824  O   ARG A 509      -6.565  14.605   8.438  1.00 10.00      A   
ATOM   4825  N   SER A 510      -5.618  15.486   6.595  1.00 10.00      A   
ATOM   4826  HN  SER A 510      -5.701  15.658   5.636  1.00 10.00      A   
ATOM   4827  CA  SER A 510      -4.410  15.899   7.284  1.00 10.00      A   
ATOM   4828  CB  SER A 510      -3.545  14.670   7.574  1.00 10.00      A   
ATOM   4829  OG  SER A 510      -3.654  13.719   6.523  1.00 10.00      A   
ATOM   4830  HG  SER A 510      -3.199  14.052   5.740  1.00 10.00      A   
ATOM   4831  C   SER A 510      -3.616  16.910   6.462  1.00 10.00      A   
ATOM   4832  O   SER A 510      -3.565  16.826   5.233  1.00 10.00      A   
ATOM   4833  N   LEU A 511      -3.014  17.867   7.149  1.00 10.00      A   
ATOM   4834  HN  LEU A 511      -3.121  17.892   8.126  1.00 10.00      A   
ATOM   4835  CA  LEU A 511      -2.204  18.888   6.511  1.00 10.00      A   
ATOM   4836  CB  LEU A 511      -2.700  20.283   6.907  1.00 10.00      A   
ATOM   4837  CG  LEU A 511      -1.866  21.465   6.409  1.00 10.00      A   
ATOM   4838  CD1 LEU A 511      -1.988  21.612   4.901  1.00 10.00      A   
ATOM   4839  CD2 LEU A 511      -2.278  22.748   7.114  1.00 10.00      A   
ATOM   4840  C   LEU A 511      -0.749  18.717   6.932  1.00 10.00      A   
ATOM   4841  O   LEU A 511      -0.426  18.773   8.123  1.00 10.00      A   
ATOM   4842  N   TRP A 512       0.125  18.508   5.961  1.00 10.00      A   
ATOM   4843  HN  TRP A 512      -0.186  18.491   5.027  1.00 10.00      A   
ATOM   4844  CA  TRP A 512       1.540  18.317   6.241  1.00 10.00      A   
ATOM   4845  CB  TRP A 512       2.050  17.032   5.571  1.00 10.00      A   
ATOM   4846  CG  TRP A 512       3.539  16.869   5.648  1.00 10.00      A   
ATOM   4847  CD1 TRP A 512       4.437  17.049   4.636  1.00 10.00      A   
ATOM   4848  CD2 TRP A 512       4.305  16.503   6.802  1.00 10.00      A   
ATOM   4849  NE1 TRP A 512       5.714  16.822   5.090  1.00 10.00      A   
ATOM   4850  HE1 TRP A 512       6.534  16.891   4.550  1.00 10.00      A   
ATOM   4851  CE2 TRP A 512       5.660  16.483   6.417  1.00 10.00      A   
ATOM   4852  CE3 TRP A 512       3.977  16.192   8.124  1.00 10.00      A   
ATOM   4853  CZ2 TRP A 512       6.684  16.165   7.305  1.00 10.00      A   
ATOM   4854  CZ3 TRP A 512       4.994  15.876   9.003  1.00 10.00      A   
ATOM   4855  CH2 TRP A 512       6.331  15.865   8.591  1.00 10.00      A   
ATOM   4856  C   TRP A 512       2.351  19.511   5.762  1.00 10.00      A   
ATOM   4857  O   TRP A 512       2.282  19.888   4.592  1.00 10.00      A   
ATOM   4858  N   MET A 513       3.103  20.113   6.671  1.00 10.00      A   
ATOM   4859  HN  MET A 513       3.094  19.782   7.595  1.00 10.00      A   
ATOM   4860  CA  MET A 513       3.944  21.253   6.338  1.00 10.00      A   
ATOM   4861  CB  MET A 513       3.305  22.567   6.793  1.00 10.00      A   
ATOM   4862  CG  MET A 513       2.051  22.954   6.024  1.00 10.00      A   
ATOM   4863  SD  MET A 513       1.457  24.608   6.433  1.00 10.00      A   
ATOM   4864  CE  MET A 513       2.591  25.620   5.482  1.00 10.00      A   
ATOM   4865  C   MET A 513       5.316  21.082   6.967  1.00 10.00      A   
ATOM   4866  O   MET A 513       5.428  20.840   8.170  1.00 10.00      A   
ATOM   4867  N   SER A 514       6.356  21.178   6.151  1.00 10.00      A   
ATOM   4868  HN  SER A 514       6.204  21.365   5.200  1.00 10.00      A   
ATOM   4869  CA  SER A 514       7.720  21.025   6.630  1.00 10.00      A   
ATOM   4870  CB  SER A 514       8.220  19.607   6.349  1.00 10.00      A   
ATOM   4871  OG  SER A 514       7.544  19.045   5.237  1.00 10.00      A   
ATOM   4872  HG  SER A 514       6.604  19.248   5.301  1.00 10.00      A   
ATOM   4873  C   SER A 514       8.648  22.052   5.991  1.00 10.00      A   
ATOM   4874  O   SER A 514       8.490  22.393   4.815  1.00 10.00      A   
ATOM   4875  N   SER A 515       9.595  22.561   6.783  1.00 10.00      A   
ATOM   4876  HN  SER A 515       9.639  22.266   7.721  1.00 10.00      A   
ATOM   4877  CA  SER A 515      10.565  23.549   6.313  1.00 10.00      A   
ATOM   4878  CB  SER A 515      11.517  22.920   5.287  1.00 10.00      A   
ATOM   4879  OG  SER A 515      12.154  21.772   5.825  1.00 10.00      A   
ATOM   4880  HG  SER A 515      11.623  20.989   5.628  1.00 10.00      A   
ATOM   4881  C   SER A 515       9.875  24.796   5.751  1.00 10.00      A   
ATOM   4882  O   SER A 515      10.364  25.427   4.811  1.00 10.00      A   
ATOM   4883  N   CYS A 516       8.742  25.149   6.350  1.00 10.00      A   
ATOM   4884  HN  CYS A 516       8.418  24.616   7.105  1.00 10.00      A   
ATOM   4885  CA  CYS A 516       7.973  26.308   5.925  1.00 10.00      A   
ATOM   4886  CB  CYS A 516       6.482  25.969   5.892  1.00 10.00      A   
ATOM   4887  SG  CYS A 516       6.083  24.563   4.830  1.00 10.00      A   
ATOM   4888  HG  CYS A 516       7.135  23.757   4.819  1.00 10.00      A   
ATOM   4889  C   CYS A 516       8.244  27.512   6.828  1.00 10.00      A   
ATOM   4890  O   CYS A 516       9.133  27.468   7.684  1.00 10.00      A   
ATOM   4891  N   SER A 517       7.469  28.575   6.646  1.00 10.00      A   
ATOM   4892  HN  SER A 517       6.763  28.547   5.958  1.00 10.00      A   
ATOM   4893  CA  SER A 517       7.644  29.796   7.423  1.00 10.00      A   
ATOM   4894  CB  SER A 517       7.488  31.004   6.501  1.00 10.00      A   
ATOM   4895  OG  SER A 517       8.149  30.783   5.263  1.00 10.00      A   
ATOM   4896  HG  SER A 517       8.546  31.610   4.963  1.00 10.00      A   
ATOM   4897  C   SER A 517       6.664  29.890   8.596  1.00 10.00      A   
ATOM   4898  O   SER A 517       6.504  30.957   9.194  1.00 10.00      A   
ATOM   4899  N   VAL A 518       6.016  28.778   8.924  1.00 10.00      A   
ATOM   4900  HN  VAL A 518       6.182  27.962   8.412  1.00 10.00      A   
ATOM   4901  CA  VAL A 518       5.059  28.748  10.027  1.00 10.00      A   
ATOM   4902  CB  VAL A 518       4.243  27.439  10.044  1.00 10.00      A   
ATOM   4903  CG1 VAL A 518       3.177  27.485  11.127  1.00 10.00      A   
ATOM   4904  CG2 VAL A 518       3.613  27.181   8.685  1.00 10.00      A   
ATOM   4905  C   VAL A 518       5.764  28.918  11.369  1.00 10.00      A   
ATOM   4906  O   VAL A 518       6.705  28.183  11.692  1.00 10.00      A   
ATOM   4907  N   SER A 519       5.312  29.889  12.143  1.00 10.00      A   
ATOM   4908  HN  SER A 519       4.560  30.446  11.826  1.00 10.00      A   
ATOM   4909  CA  SER A 519       5.898  30.162  13.446  1.00 10.00      A   
ATOM   4910  CB  SER A 519       5.713  31.638  13.799  1.00 10.00      A   
ATOM   4911  OG  SER A 519       4.349  32.021  13.717  1.00 10.00      A   
ATOM   4912  HG  SER A 519       4.003  31.809  12.831  1.00 10.00      A   
ATOM   4913  C   SER A 519       5.293  29.275  14.531  1.00 10.00      A   
ATOM   4914  O   SER A 519       4.135  28.863  14.434  1.00 10.00      A   
ATOM   4915  N   PHE A 520       6.078  28.992  15.569  1.00 10.00      A   
ATOM   4916  HN  PHE A 520       6.993  29.356  15.592  1.00 10.00      A   
ATOM   4917  CA  PHE A 520       5.617  28.157  16.676  1.00 10.00      A   
ATOM   4918  CB  PHE A 520       6.773  27.861  17.635  1.00 10.00      A   
ATOM   4919  CG  PHE A 520       6.421  26.927  18.758  1.00 10.00      A   
ATOM   4920  CD1 PHE A 520       5.917  25.660  18.496  1.00 10.00      A   
ATOM   4921  CD2 PHE A 520       6.602  27.312  20.075  1.00 10.00      A   
ATOM   4922  CE1 PHE A 520       5.601  24.798  19.528  1.00 10.00      A   
ATOM   4923  CE2 PHE A 520       6.287  26.455  21.111  1.00 10.00      A   
ATOM   4924  CZ  PHE A 520       5.786  25.196  20.837  1.00 10.00      A   
ATOM   4925  C   PHE A 520       4.462  28.817  17.429  1.00 10.00      A   
ATOM   4926  O   PHE A 520       3.576  28.135  17.948  1.00 10.00      A   
ATOM   4927  N   GLY A 521       4.477  30.147  17.482  1.00 10.00      A   
ATOM   4928  HN  GLY A 521       5.212  30.639  17.049  1.00 10.00      A   
ATOM   4929  CA  GLY A 521       3.428  30.881  18.172  1.00 10.00      A   
ATOM   4930  C   GLY A 521       2.070  30.667  17.538  1.00 10.00      A   
ATOM   4931  O   GLY A 521       1.046  30.672  18.223  1.00 10.00      A   
ATOM   4932  N   ALA A 522       2.065  30.460  16.229  1.00 10.00      A   
ATOM   4933  HN  ALA A 522       2.917  30.450  15.742  1.00 10.00      A   
ATOM   4934  CA  ALA A 522       0.830  30.235  15.499  1.00 10.00      A   
ATOM   4935  CB  ALA A 522       1.059  30.388  14.010  1.00 10.00      A   
ATOM   4936  C   ALA A 522       0.269  28.856  15.810  1.00 10.00      A   
ATOM   4937  O   ALA A 522      -0.944  28.683  15.898  1.00 10.00      A   
ATOM   4938  N   CYS A 523       1.159  27.878  15.981  1.00 10.00      A   
ATOM   4939  HN  CYS A 523       2.114  28.076  15.884  1.00 10.00      A   
ATOM   4940  CA  CYS A 523       0.747  26.514  16.292  1.00 10.00      A   
ATOM   4941  CB  CYS A 523       1.969  25.600  16.403  1.00 10.00      A   
ATOM   4942  SG  CYS A 523       3.064  25.661  14.966  1.00 10.00      A   
ATOM   4943  HG  CYS A 523       2.306  25.635  13.877  1.00 10.00      A   
ATOM   4944  C   CYS A 523      -0.080  26.480  17.574  1.00 10.00      A   
ATOM   4945  O   CYS A 523      -1.098  25.790  17.655  1.00 10.00      A   
ATOM   4946  N   LYS A 524       0.352  27.249  18.569  1.00 10.00      A   
ATOM   4947  HN  LYS A 524       1.171  27.776  18.443  1.00 10.00      A   
ATOM   4948  CA  LYS A 524      -0.361  27.327  19.839  1.00 10.00      A   
ATOM   4949  CB  LYS A 524       0.429  28.170  20.839  1.00 10.00      A   
ATOM   4950  CG  LYS A 524       1.639  27.480  21.434  1.00 10.00      A   
ATOM   4951  CD  LYS A 524       2.322  28.384  22.443  1.00 10.00      A   
ATOM   4952  CE  LYS A 524       3.451  27.667  23.160  1.00 10.00      A   
ATOM   4953  NZ  LYS A 524       4.126  28.551  24.143  1.00 10.00      A   
ATOM   4954  HZ1 LYS A 524       4.927  28.053  24.580  1.00 10.00      A   
ATOM   4955  HZ2 LYS A 524       3.460  28.830  24.890  1.00 10.00      A   
ATOM   4956  HZ3 LYS A 524       4.477  29.413  23.671  1.00 10.00      A   
ATOM   4957  C   LYS A 524      -1.720  27.977  19.628  1.00 10.00      A   
ATOM   4958  O   LYS A 524      -2.744  27.490  20.108  1.00 10.00      A   
ATOM   4959  N   LEU A 525      -1.709  29.078  18.889  1.00 10.00      A   
ATOM   4960  HN  LEU A 525      -0.854  29.394  18.524  1.00 10.00      A   
ATOM   4961  CA  LEU A 525      -2.918  29.830  18.596  1.00 10.00      A   
ATOM   4962  CB  LEU A 525      -2.564  31.069  17.770  1.00 10.00      A   
ATOM   4963  CG  LEU A 525      -3.643  32.146  17.663  1.00 10.00      A   
ATOM   4964  CD1 LEU A 525      -3.810  32.872  18.989  1.00 10.00      A   
ATOM   4965  CD2 LEU A 525      -3.315  33.125  16.549  1.00 10.00      A   
ATOM   4966  C   LEU A 525      -3.932  28.972  17.844  1.00 10.00      A   
ATOM   4967  O   LEU A 525      -5.118  28.975  18.165  1.00 10.00      A   
ATOM   4968  N   LEU A 526      -3.457  28.232  16.850  1.00 10.00      A   
ATOM   4969  HN  LEU A 526      -2.494  28.268  16.642  1.00 10.00      A   
ATOM   4970  CA  LEU A 526      -4.326  27.376  16.054  1.00 10.00      A   
ATOM   4971  CB  LEU A 526      -3.591  26.841  14.822  1.00 10.00      A   
ATOM   4972  CG  LEU A 526      -4.478  26.235  13.731  1.00 10.00      A   
ATOM   4973  CD1 LEU A 526      -5.425  27.283  13.166  1.00 10.00      A   
ATOM   4974  CD2 LEU A 526      -3.632  25.629  12.624  1.00 10.00      A   
ATOM   4975  C   LEU A 526      -4.878  26.224  16.885  1.00 10.00      A   
ATOM   4976  O   LEU A 526      -6.048  25.870  16.760  1.00 10.00      A   
ATOM   4977  N   GLY A 527      -4.034  25.649  17.736  1.00 10.00      A   
ATOM   4978  HN  GLY A 527      -3.109  25.970  17.790  1.00 10.00      A   
ATOM   4979  CA  GLY A 527      -4.464  24.548  18.575  1.00 10.00      A   
ATOM   4980  C   GLY A 527      -5.550  24.966  19.545  1.00 10.00      A   
ATOM   4981  O   GLY A 527      -6.480  24.209  19.819  1.00 10.00      A   
ATOM   4982  N   GLN A 528      -5.436  26.182  20.063  1.00 10.00      A   
ATOM   4983  HN  GLN A 528      -4.667  26.737  19.811  1.00 10.00      A   
ATOM   4984  CA  GLN A 528      -6.415  26.711  21.006  1.00 10.00      A   
ATOM   4985  CB  GLN A 528      -5.838  27.923  21.746  1.00 10.00      A   
ATOM   4986  CG  GLN A 528      -4.675  27.592  22.669  1.00 10.00      A   
ATOM   4987  CD  GLN A 528      -5.117  26.921  23.952  1.00 10.00      A   
ATOM   4988  OE1 GLN A 528      -6.197  27.203  24.472  1.00 10.00      A   
ATOM   4989  NE2 GLN A 528      -4.289  26.031  24.470  1.00 10.00      A   
ATOM   4990 HE21 GLN A 528      -3.440  25.859  24.004  1.00 10.00      A   
ATOM   4991 HE22 GLN A 528      -4.556  25.572  25.298  1.00 10.00      A   
ATOM   4992  C   GLN A 528      -7.701  27.103  20.284  1.00 10.00      A   
ATOM   4993  O   GLN A 528      -8.783  27.114  20.874  1.00 10.00      A   
ATOM   4994  N   LYS A 529      -7.567  27.423  19.004  1.00 10.00      A   
ATOM   4995  HN  LYS A 529      -6.675  27.397  18.599  1.00 10.00      A   
ATOM   4996  CA  LYS A 529      -8.703  27.814  18.187  1.00 10.00      A   
ATOM   4997  CB  LYS A 529      -8.226  28.662  17.002  1.00 10.00      A   
ATOM   4998  CG  LYS A 529      -9.330  29.162  16.084  1.00 10.00      A   
ATOM   4999  CD  LYS A 529      -8.801  30.195  15.101  1.00 10.00      A   
ATOM   5000  CE  LYS A 529      -9.693  30.312  13.873  1.00 10.00      A   
ATOM   5001  NZ  LYS A 529     -11.078  30.727  14.214  1.00 10.00      A   
ATOM   5002  HZ1 LYS A 529     -11.073  31.669  14.648  1.00 10.00      A   
ATOM   5003  HZ2 LYS A 529     -11.500  30.052  14.881  1.00 10.00      A   
ATOM   5004  HZ3 LYS A 529     -11.664  30.760  13.354  1.00 10.00      A   
ATOM   5005  C   LYS A 529      -9.468  26.587  17.698  1.00 10.00      A   
ATOM   5006  O   LYS A 529     -10.696  26.554  17.739  1.00 10.00      A   
ATOM   5007  N   MET A 530      -8.739  25.578  17.241  1.00 10.00      A   
ATOM   5008  HN  MET A 530      -7.757  25.651  17.243  1.00 10.00      A   
ATOM   5009  CA  MET A 530      -9.360  24.357  16.742  1.00 10.00      A   
ATOM   5010  CB  MET A 530      -8.898  24.051  15.313  1.00 10.00      A   
ATOM   5011  CG  MET A 530      -8.896  25.249  14.376  1.00 10.00      A   
ATOM   5012  SD  MET A 530     -10.529  25.984  14.173  1.00 10.00      A   
ATOM   5013  CE  MET A 530     -11.365  24.700  13.245  1.00 10.00      A   
ATOM   5014  C   MET A 530      -9.040  23.177  17.654  1.00 10.00      A   
ATOM   5015  O   MET A 530      -8.006  22.524  17.500  1.00 10.00      A   
ATOM   5016  N   PRO A 531      -9.923  22.878  18.619  1.00 10.00      A   
ATOM   5017  CA  PRO A 531      -9.721  21.774  19.557  1.00 10.00      A   
ATOM   5018  CB  PRO A 531     -10.642  22.149  20.716  1.00 10.00      A   
ATOM   5019  CG  PRO A 531     -11.773  22.864  20.060  1.00 10.00      A   
ATOM   5020  CD  PRO A 531     -11.185  23.597  18.881  1.00 10.00      A   
ATOM   5021  C   PRO A 531     -10.143  20.433  18.960  1.00 10.00      A   
ATOM   5022  O   PRO A 531     -10.084  19.399  19.625  1.00 10.00      A   
ATOM   5023  N   LYS A 532     -10.575  20.457  17.704  1.00 10.00      A   
ATOM   5024  HN  LYS A 532     -10.610  21.314  17.230  1.00 10.00      A   
ATOM   5025  CA  LYS A 532     -11.003  19.246  17.019  1.00 10.00      A   
ATOM   5026  CB  LYS A 532     -12.218  19.528  16.134  1.00 10.00      A   
ATOM   5027  CG  LYS A 532     -13.492  19.853  16.893  1.00 10.00      A   
ATOM   5028  CD  LYS A 532     -14.700  19.797  15.971  1.00 10.00      A   
ATOM   5029  CE  LYS A 532     -15.966  20.248  16.676  1.00 10.00      A   
ATOM   5030  NZ  LYS A 532     -15.993  21.718  16.873  1.00 10.00      A   
ATOM   5031  HZ1 LYS A 532     -15.957  22.201  15.956  1.00 10.00      A   
ATOM   5032  HZ2 LYS A 532     -15.175  22.018  17.440  1.00 10.00      A   
ATOM   5033  HZ3 LYS A 532     -16.866  21.997  17.365  1.00 10.00      A   
ATOM   5034  C   LYS A 532      -9.876  18.672  16.170  1.00 10.00      A   
ATOM   5035  O   LYS A 532     -10.014  17.607  15.563  1.00 10.00      A   
ATOM   5036  N   LEU A 533      -8.758  19.377  16.128  1.00 10.00      A   
ATOM   5037  HN  LEU A 533      -8.684  20.201  16.659  1.00 10.00      A   
ATOM   5038  CA  LEU A 533      -7.620  18.938  15.345  1.00 10.00      A   
ATOM   5039  CB  LEU A 533      -7.376  19.880  14.164  1.00 10.00      A   
ATOM   5040  CG  LEU A 533      -8.428  19.861  13.055  1.00 10.00      A   
ATOM   5041  CD1 LEU A 533      -9.422  21.000  13.227  1.00 10.00      A   
ATOM   5042  CD2 LEU A 533      -7.760  19.924  11.693  1.00 10.00      A   
ATOM   5043  C   LEU A 533      -6.377  18.860  16.209  1.00 10.00      A   
ATOM   5044  O   LEU A 533      -6.226  19.630  17.159  1.00 10.00      A   
ATOM   5045  N   ASN A 534      -5.496  17.929  15.882  1.00 10.00      A   
ATOM   5046  HN  ASN A 534      -5.671  17.350  15.108  1.00 10.00      A   
ATOM   5047  CA  ASN A 534      -4.263  17.753  16.627  1.00 10.00      A   
ATOM   5048  CB  ASN A 534      -3.974  16.264  16.876  1.00 10.00      A   
ATOM   5049  CG  ASN A 534      -4.690  15.705  18.094  1.00 10.00      A   
ATOM   5050  OD1 ASN A 534      -5.186  16.452  18.944  1.00 10.00      A   
ATOM   5051  ND2 ASN A 534      -4.724  14.385  18.206  1.00 10.00      A   
ATOM   5052 HD21 ASN A 534      -4.293  13.848  17.507  1.00 10.00      A   
ATOM   5053 HD22 ASN A 534      -5.183  13.991  18.986  1.00 10.00      A   
ATOM   5054  C   ASN A 534      -3.103  18.387  15.876  1.00 10.00      A   
ATOM   5055  O   ASN A 534      -2.734  17.936  14.788  1.00 10.00      A   
ATOM   5056  N   VAL A 535      -2.557  19.453  16.439  1.00 10.00      A   
ATOM   5057  HN  VAL A 535      -2.915  19.778  17.296  1.00 10.00      A   
ATOM   5058  CA  VAL A 535      -1.429  20.149  15.835  1.00 10.00      A   
ATOM   5059  CB  VAL A 535      -1.487  21.671  16.101  1.00 10.00      A   
ATOM   5060  CG1 VAL A 535      -0.374  22.395  15.355  1.00 10.00      A   
ATOM   5061  CG2 VAL A 535      -2.845  22.240  15.716  1.00 10.00      A   
ATOM   5062  C   VAL A 535      -0.135  19.589  16.410  1.00 10.00      A   
ATOM   5063  O   VAL A 535       0.380  20.089  17.414  1.00 10.00      A   
ATOM   5064  N   GLU A 536       0.368  18.531  15.791  1.00 10.00      A   
ATOM   5065  HN  GLU A 536      -0.091  18.174  14.998  1.00 10.00      A   
ATOM   5066  CA  GLU A 536       1.588  17.893  16.253  1.00 10.00      A   
ATOM   5067  CB  GLU A 536       1.599  16.408  15.897  1.00 10.00      A   
ATOM   5068  CG  GLU A 536       0.646  15.566  16.727  1.00 10.00      A   
ATOM   5069  CD  GLU A 536       0.885  14.079  16.561  1.00 10.00      A   
ATOM   5070  OE1 GLU A 536       1.942  13.692  16.012  1.00 10.00      A   
ATOM   5071  OE2 GLU A 536       0.019  13.285  16.984  1.00 10.00      A   
ATOM   5072  C   GLU A 536       2.823  18.575  15.690  1.00 10.00      A   
ATOM   5073  O   GLU A 536       3.068  18.549  14.482  1.00 10.00      A   
ATOM   5074  N   VAL A 537       3.582  19.206  16.567  1.00 10.00      A   
ATOM   5075  HN  VAL A 537       3.304  19.232  17.509  1.00 10.00      A   
ATOM   5076  CA  VAL A 537       4.808  19.876  16.171  1.00 10.00      A   
ATOM   5077  CB  VAL A 537       5.115  21.088  17.076  1.00 10.00      A   
ATOM   5078  CG1 VAL A 537       6.426  21.746  16.667  1.00 10.00      A   
ATOM   5079  CG2 VAL A 537       3.975  22.094  17.023  1.00 10.00      A   
ATOM   5080  C   VAL A 537       5.974  18.895  16.227  1.00 10.00      A   
ATOM   5081  O   VAL A 537       6.299  18.368  17.293  1.00 10.00      A   
ATOM   5082  N   ILE A 538       6.580  18.640  15.076  1.00 10.00      A   
ATOM   5083  HN  ILE A 538       6.271  19.099  14.261  1.00 10.00      A   
ATOM   5084  CA  ILE A 538       7.706  17.722  14.989  1.00 10.00      A   
ATOM   5085  CB  ILE A 538       7.550  16.744  13.804  1.00 10.00      A   
ATOM   5086  CG1 ILE A 538       6.124  16.181  13.764  1.00 10.00      A   
ATOM   5087  CG2 ILE A 538       8.571  15.615  13.904  1.00 10.00      A   
ATOM   5088  CD1 ILE A 538       5.835  15.310  12.558  1.00 10.00      A   
ATOM   5089  C   ILE A 538       9.002  18.511  14.832  1.00 10.00      A   
ATOM   5090  O   ILE A 538       9.393  18.881  13.720  1.00 10.00      A   
ATOM   5091  N   ASP A 539       9.664  18.767  15.946  1.00 10.00      A   
ATOM   5092  HN  ASP A 539       9.321  18.417  16.798  1.00 10.00      A   
ATOM   5093  CA  ASP A 539      10.901  19.534  15.942  1.00 10.00      A   
ATOM   5094  CB  ASP A 539      10.652  20.897  16.593  1.00 10.00      A   
ATOM   5095  CG  ASP A 539      11.690  21.936  16.237  1.00 10.00      A   
ATOM   5096  OD1 ASP A 539      11.394  22.828  15.407  1.00 10.00      A   
ATOM   5097  OD2 ASP A 539      12.796  21.886  16.802  1.00 10.00      A   
ATOM   5098  C   ASP A 539      12.000  18.776  16.685  1.00 10.00      A   
ATOM   5099  O   ASP A 539      11.804  18.325  17.815  1.00 10.00      A   
ATOM   5100  N   GLU A 540      13.150  18.617  16.043  1.00 10.00      A   
ATOM   5101  HN  GLU A 540      13.249  18.978  15.128  1.00 10.00      A   
ATOM   5102  CA  GLU A 540      14.265  17.897  16.642  1.00 10.00      A   
ATOM   5103  CB  GLU A 540      14.962  17.026  15.602  1.00 10.00      A   
ATOM   5104  CG  GLU A 540      14.083  15.947  14.998  1.00 10.00      A   
ATOM   5105  CD  GLU A 540      14.814  15.164  13.933  1.00 10.00      A   
ATOM   5106  OE1 GLU A 540      14.927  15.669  12.800  1.00 10.00      A   
ATOM   5107  OE2 GLU A 540      15.287  14.044  14.223  1.00 10.00      A   
ATOM   5108  C   GLU A 540      15.284  18.826  17.294  1.00 10.00      A   
ATOM   5109  O   GLU A 540      16.314  18.365  17.789  1.00 10.00      A   
ATOM   5110  N   ARG A 541      15.002  20.123  17.311  1.00 10.00      A   
ATOM   5111  HN  ARG A 541      14.157  20.440  16.918  1.00 10.00      A   
ATOM   5112  CA  ARG A 541      15.920  21.089  17.912  1.00 10.00      A   
ATOM   5113  CB  ARG A 541      15.827  22.445  17.203  1.00 10.00      A   
ATOM   5114  CG  ARG A 541      16.098  22.391  15.708  1.00 10.00      A   
ATOM   5115  CD  ARG A 541      14.963  23.028  14.915  1.00 10.00      A   
ATOM   5116  NE  ARG A 541      15.159  24.463  14.697  1.00 10.00      A   
ATOM   5117  HE  ARG A 541      16.076  24.810  14.771  1.00 10.00      A   
ATOM   5118  CZ  ARG A 541      14.171  25.316  14.407  1.00 10.00      A   
ATOM   5119  NH1 ARG A 541      12.917  24.891  14.318  1.00 10.00      A   
ATOM   5120 HH11 ARG A 541      12.686  23.880  14.475  1.00 10.00      A   
ATOM   5121 HH12 ARG A 541      12.153  25.564  14.087  1.00 10.00      A   
ATOM   5122  NH2 ARG A 541      14.441  26.599  14.194  1.00 10.00      A   
ATOM   5123 HH21 ARG A 541      13.674  27.272  13.972  1.00 10.00      A   
ATOM   5124 HH22 ARG A 541      15.427  26.943  14.242  1.00 10.00      A   
ATOM   5125  C   ARG A 541      15.630  21.248  19.401  1.00 10.00      A   
ATOM   5126  O   ARG A 541      16.099  22.187  20.051  1.00 10.00      A   
ATOM   5127  N   GLY A 542      14.865  20.315  19.935  1.00 10.00      A   
ATOM   5128  HN  GLY A 542      14.526  19.591  19.368  1.00 10.00      A   
ATOM   5129  CA  GLY A 542      14.508  20.356  21.331  1.00 10.00      A   
ATOM   5130  C   GLY A 542      13.208  21.097  21.535  1.00 10.00      A   
ATOM   5131  O   GLY A 542      12.554  21.494  20.564  1.00 10.00      A   
ATOM   5132  N   ALA A 543      12.832  21.293  22.791  1.00 10.00      A   
ATOM   5133  HN  ALA A 543      13.397  20.952  23.515  1.00 10.00      A   
ATOM   5134  CA  ALA A 543      11.604  22.002  23.114  1.00 10.00      A   
ATOM   5135  CB  ALA A 543      11.395  22.055  24.621  1.00 10.00      A   
ATOM   5136  C   ALA A 543      11.630  23.411  22.530  1.00 10.00      A   
ATOM   5137  O   ALA A 543      12.544  24.189  22.800  1.00 10.00      A   
ATOM   5138  N   PRO A 544      10.633  23.754  21.703  1.00 10.00      A   
ATOM   5139  CA  PRO A 544      10.535  25.075  21.080  1.00 10.00      A   
ATOM   5140  CB  PRO A 544       9.436  24.895  20.020  1.00 10.00      A   
ATOM   5141  CG  PRO A 544       9.195  23.424  19.937  1.00 10.00      A   
ATOM   5142  CD  PRO A 544       9.530  22.881  21.290  1.00 10.00      A   
ATOM   5143  C   PRO A 544      10.111  26.134  22.094  1.00 10.00      A   
ATOM   5144  O   PRO A 544       9.998  27.316  21.765  1.00 10.00      A   
ATOM   5145  N   ASP A 545       9.887  25.689  23.329  1.00 10.00      A   
ATOM   5146  HN  ASP A 545      10.005  24.732  23.512  1.00 10.00      A   
ATOM   5147  CA  ASP A 545       9.475  26.564  24.418  1.00 10.00      A   
ATOM   5148  CB  ASP A 545       9.066  25.723  25.632  1.00 10.00      A   
ATOM   5149  CG  ASP A 545       8.348  26.524  26.694  1.00 10.00      A   
ATOM   5150  OD1 ASP A 545       7.324  27.162  26.370  1.00 10.00      A   
ATOM   5151  OD2 ASP A 545       8.784  26.487  27.866  1.00 10.00      A   
ATOM   5152  C   ASP A 545      10.599  27.520  24.797  1.00 10.00      A   
ATOM   5153  O   ASP A 545      10.357  28.630  25.267  1.00 10.00      A   
ATOM   5154  N   SER A 546      11.833  27.087  24.567  1.00 10.00      A   
ATOM   5155  HN  SER A 546      11.966  26.191  24.189  1.00 10.00      A   
ATOM   5156  CA  SER A 546      13.002  27.891  24.884  1.00 10.00      A   
ATOM   5157  CB  SER A 546      14.158  26.959  25.233  1.00 10.00      A   
ATOM   5158  OG  SER A 546      13.746  25.605  25.147  1.00 10.00      A   
ATOM   5159  HG  SER A 546      14.436  25.040  25.506  1.00 10.00      A   
ATOM   5160  C   SER A 546      13.394  28.790  23.712  1.00 10.00      A   
ATOM   5161  O   SER A 546      14.439  29.444  23.735  1.00 10.00      A   
ATOM   5162  N   ARG A 547      12.562  28.812  22.682  1.00 10.00      A   
ATOM   5163  HN  ARG A 547      11.740  28.279  22.722  1.00 10.00      A   
ATOM   5164  CA  ARG A 547      12.822  29.630  21.503  1.00 10.00      A   
ATOM   5165  CB  ARG A 547      13.007  28.753  20.258  1.00 10.00      A   
ATOM   5166  CG  ARG A 547      13.602  27.384  20.524  1.00 10.00      A   
ATOM   5167  CD  ARG A 547      13.910  26.651  19.230  1.00 10.00      A
[truncated: 221,457 more chars]
