# Supplementary material for: Flexibility of intrinsically disordered degrons in AUX/IAA proteins reinforces auxin co-receptor assemblies
Source: Nat Commun. 2020 May 8;11:2277. doi: 10.1038/s41467-020-16147-2 (PMC7210949; doi:10.1038/s41467-020-16147-2)
Supplement: Supplementary file 9 — Supplementary Data 6 [file 41467_2020_16147_MOESM9_ESM.gz › haddock_files/IAA07/No_disorder_restraint/cluster2_4.pdb]

REMARK FILENAME="complex_20w.pdb0"
REMARK ===============================================================
REMARK HADDOCK run for complex
REMARK initial structure: complex_20.pdb
REMARK final NOE weights: unambig 50 amb: 50
REMARK ===============================================================
REMARK            total,bonds,angles,improper,dihe,vdw,elec,air,cdih,coup,rdcs,vean,dani,xpcs,rg
REMARK energies: -174.409, 0, 0, 0, 0, -50.5612, -125.667, 1.81933, 0, 0, 0, 0, 0, 0, 0
REMARK ===============================================================
REMARK            bonds,angles,impropers,dihe,air,cdih,coup,rdcs,vean,dani,xpcs
REMARK rms-dev.: 0,0,0,0,3.977467E-02,0,0, 0, 0, 0, 0
REMARK ===============================================================
REMARK               air,cdih,coup,rdcs,vean,dani,xpcs
REMARK               >0.3,>5,>1,>0,>5,>0.2,>0.2
REMARK violations.: 0, 0, 0, 0, 0, 0, 0
REMARK ===============================================================
REMARK                        CVpartition#,violations,rms
REMARK AIRs cross-validation: 2, 0, NaN
REMARK ===============================================================
REMARK NCS energy: 0
REMARK ===============================================================
REMARK Symmetry energy: 0
REMARK ===============================================================
REMARK Desolvation energy: 24.491
REMARK Internal energy free molecules: -22389.4
REMARK Internal energy complex: -33686
REMARK Binding energy: -11448.4
REMARK ===============================================================
REMARK buried surface area: 1443.86
REMARK ===============================================================
REMARK water - chain1: 0 0 0
REMARK water - chain2: 0 0 0
REMARK water - chain3: 0 0 0
REMARK water - chain4: 0 0 0
REMARK water - chain5: 0 0 0
REMARK water - chain6: 0 0 0
REMARK ===============================================================
REMARK water - water: 0 0 0
REMARK ===============================================================
REMARK DATE:14-Feb-2019  05:50:46       created by user: enmr049
REMARK VERSION:1.3U
ATOM      1  N   PHE A   9     -39.560  -1.739   7.384  1.00 10.00      A   
ATOM      2  HN  PHE A   9     -38.783  -1.231   7.717  1.00 10.00      A   
ATOM      3  CA  PHE A   9     -39.391  -3.151   7.063  1.00 10.00      A   
ATOM      4  CB  PHE A   9     -38.335  -3.319   5.966  1.00 10.00      A   
ATOM      5  CG  PHE A   9     -38.647  -2.574   4.702  1.00 10.00      A   
ATOM      6  CD1 PHE A   9     -38.072  -1.337   4.455  1.00 10.00      A   
ATOM      7  CD2 PHE A   9     -39.510  -3.108   3.764  1.00 10.00      A   
ATOM      8  CE1 PHE A   9     -38.351  -0.645   3.295  1.00 10.00      A   
ATOM      9  CE2 PHE A   9     -39.795  -2.421   2.601  1.00 10.00      A   
ATOM     10  CZ  PHE A   9     -39.214  -1.187   2.367  1.00 10.00      A   
ATOM     11  C   PHE A   9     -38.961  -3.925   8.304  1.00 10.00      A   
ATOM     12  O   PHE A   9     -38.377  -3.343   9.223  1.00 10.00      A   
ATOM     13  N   PRO A  10     -39.267  -5.235   8.358  1.00 10.00      A   
ATOM     14  CA  PRO A  10     -38.887  -6.097   9.486  1.00 10.00      A   
ATOM     15  CB  PRO A  10     -39.312  -7.496   9.028  1.00 10.00      A   
ATOM     16  CG  PRO A  10     -40.405  -7.248   8.052  1.00 10.00      A   
ATOM     17  CD  PRO A  10     -40.038  -5.974   7.343  1.00 10.00      A   
ATOM     18  C   PRO A  10     -37.382  -6.060   9.738  1.00 10.00      A   
ATOM     19  O   PRO A  10     -36.593  -5.870   8.808  1.00 10.00      A   
ATOM     20  N   GLU A  11     -36.997  -6.259  10.996  1.00 10.00      A   
ATOM     21  HN  GLU A  11     -37.682  -6.436  11.675  1.00 10.00      A   
ATOM     22  CA  GLU A  11     -35.597  -6.231  11.411  1.00 10.00      A   
ATOM     23  CB  GLU A  11     -35.471  -6.625  12.888  1.00 10.00      A   
ATOM     24  CG  GLU A  11     -36.522  -6.018  13.807  1.00 10.00      A   
ATOM     25  CD  GLU A  11     -36.433  -4.507  13.907  1.00 10.00      A   
ATOM     26  OE1 GLU A  11     -35.509  -4.005  14.579  1.00 10.00      A   
ATOM     27  OE2 GLU A  11     -37.300  -3.819  13.325  1.00 10.00      A   
ATOM     28  C   GLU A  11     -34.717  -7.145  10.555  1.00 10.00      A   
ATOM     29  O   GLU A  11     -33.640  -6.742  10.106  1.00 10.00      A   
ATOM     30  N   GLU A  12     -35.189  -8.366  10.319  1.00 10.00      A   
ATOM     31  HN  GLU A  12     -36.069  -8.620  10.685  1.00 10.00      A   
ATOM     32  CA  GLU A  12     -34.442  -9.340   9.530  1.00 10.00      A   
ATOM     33  CB  GLU A  12     -35.063 -10.736   9.654  1.00 10.00      A   
ATOM     34  CG  GLU A  12     -36.508 -10.832   9.183  1.00 10.00      A   
ATOM     35  CD  GLU A  12     -37.511 -10.696  10.311  1.00 10.00      A   
ATOM     36  OE1 GLU A  12     -38.174 -11.702  10.644  1.00 10.00      A   
ATOM     37  OE2 GLU A  12     -37.644  -9.589  10.873  1.00 10.00      A   
ATOM     38  C   GLU A  12     -34.358  -8.926   8.062  1.00 10.00      A   
ATOM     39  O   GLU A  12     -33.373  -9.214   7.383  1.00 10.00      A   
ATOM     40  N   VAL A  13     -35.382  -8.234   7.582  1.00 10.00      A   
ATOM     41  HN  VAL A  13     -36.124  -8.000   8.179  1.00 10.00      A   
ATOM     42  CA  VAL A  13     -35.416  -7.794   6.197  1.00 10.00      A   
ATOM     43  CB  VAL A  13     -36.832  -7.359   5.763  1.00 10.00      A   
ATOM     44  CG1 VAL A  13     -36.794  -6.727   4.381  1.00 10.00      A   
ATOM     45  CG2 VAL A  13     -37.775  -8.555   5.766  1.00 10.00      A   
ATOM     46  C   VAL A  13     -34.419  -6.658   5.967  1.00 10.00      A   
ATOM     47  O   VAL A  13     -33.688  -6.651   4.976  1.00 10.00      A   
ATOM     48  N   LEU A  14     -34.373  -5.716   6.903  1.00 10.00      A   
ATOM     49  HN  LEU A  14     -34.964  -5.787   7.683  1.00 10.00      A   
ATOM     50  CA  LEU A  14     -33.467  -4.576   6.798  1.00 10.00      A   
ATOM     51  CB  LEU A  14     -33.667  -3.599   7.956  1.00 10.00      A   
ATOM     52  CG  LEU A  14     -34.949  -2.767   7.903  1.00 10.00      A   
ATOM     53  CD1 LEU A  14     -35.105  -1.934   9.163  1.00 10.00      A   
ATOM     54  CD2 LEU A  14     -34.962  -1.882   6.666  1.00 10.00      A   
ATOM     55  C   LEU A  14     -32.012  -5.022   6.698  1.00 10.00      A   
ATOM     56  O   LEU A  14     -31.261  -4.526   5.859  1.00 10.00      A   
ATOM     57  N   GLU A  15     -31.622  -5.975   7.536  1.00 10.00      A   
ATOM     58  HN  GLU A  15     -32.263  -6.337   8.186  1.00 10.00      A   
ATOM     59  CA  GLU A  15     -30.256  -6.483   7.519  1.00 10.00      A   
ATOM     60  CB  GLU A  15     -29.988  -7.370   8.733  1.00 10.00      A   
ATOM     61  CG  GLU A  15     -28.556  -7.294   9.232  1.00 10.00      A   
ATOM     62  CD  GLU A  15     -28.244  -8.343  10.274  1.00 10.00      A   
ATOM     63  OE1 GLU A  15     -28.138  -7.992  11.467  1.00 10.00      A   
ATOM     64  OE2 GLU A  15     -28.098  -9.527   9.906  1.00 10.00      A   
ATOM     65  C   GLU A  15     -29.976  -7.239   6.220  1.00 10.00      A   
ATOM     66  O   GLU A  15     -28.830  -7.335   5.775  1.00 10.00      A   
ATOM     67  N   HIS A  16     -31.034  -7.769   5.614  1.00 10.00      A   
ATOM     68  HN  HIS A  16     -31.921  -7.664   6.021  1.00 10.00      A   
ATOM     69  CA  HIS A  16     -30.913  -8.497   4.361  1.00 10.00      A   
ATOM     70  CB  HIS A  16     -32.198  -9.283   4.074  1.00 10.00      A   
ATOM     71  CG  HIS A  16     -32.040 -10.395   3.081  1.00 10.00      A   
ATOM     72  ND1 HIS A  16     -32.392 -11.686   3.400  1.00 10.00      A   
ATOM     73  CD2 HIS A  16     -31.586 -10.361   1.802  1.00 10.00      A   
ATOM     74  CE1 HIS A  16     -32.150 -12.404   2.321  1.00 10.00      A   
ATOM     75  NE2 HIS A  16     -31.661 -11.646   1.331  1.00 10.00      A   
ATOM     76  HE2 HIS A  16     -31.388 -11.956   0.434  1.00 10.00      A   
ATOM     77  C   HIS A  16     -30.624  -7.519   3.227  1.00 10.00      A   
ATOM     78  O   HIS A  16     -29.775  -7.773   2.376  1.00 10.00      A   
ATOM     79  N   VAL A  17     -31.325  -6.392   3.231  1.00 10.00      A   
ATOM     80  HN  VAL A  17     -31.994  -6.245   3.936  1.00 10.00      A   
ATOM     81  CA  VAL A  17     -31.139  -5.371   2.210  1.00 10.00      A   
ATOM     82  CB  VAL A  17     -32.209  -4.262   2.329  1.00 10.00      A   
ATOM     83  CG1 VAL A  17     -32.042  -3.232   1.226  1.00 10.00      A   
ATOM     84  CG2 VAL A  17     -33.611  -4.850   2.292  1.00 10.00      A   
ATOM     85  C   VAL A  17     -29.753  -4.738   2.335  1.00 10.00      A   
ATOM     86  O   VAL A  17     -29.071  -4.494   1.338  1.00 10.00      A   
ATOM     87  N   PHE A  18     -29.328  -4.507   3.572  1.00 10.00      A   
ATOM     88  HN  PHE A  18     -29.908  -4.750   4.331  1.00 10.00      A   
ATOM     89  CA  PHE A  18     -28.032  -3.888   3.837  1.00 10.00      A   
ATOM     90  CB  PHE A  18     -27.890  -3.522   5.319  1.00 10.00      A   
ATOM     91  CG  PHE A  18     -28.863  -2.476   5.798  1.00 10.00      A   
ATOM     92  CD1 PHE A  18     -29.224  -2.407   7.133  1.00 10.00      A   
ATOM     93  CD2 PHE A  18     -29.416  -1.559   4.915  1.00 10.00      A   
ATOM     94  CE1 PHE A  18     -30.112  -1.449   7.578  1.00 10.00      A   
ATOM     95  CE2 PHE A  18     -30.306  -0.598   5.353  1.00 10.00      A   
ATOM     96  CZ  PHE A  18     -30.654  -0.545   6.687  1.00 10.00      A   
ATOM     97  C   PHE A  18     -26.854  -4.757   3.389  1.00 10.00      A   
ATOM     98  O   PHE A  18     -25.732  -4.268   3.266  1.00 10.00      A   
ATOM     99  N   SER A  19     -27.101  -6.040   3.140  1.00 10.00      A   
ATOM    100  HN  SER A  19     -28.012  -6.384   3.245  1.00 10.00      A   
ATOM    101  CA  SER A  19     -26.038  -6.945   2.716  1.00 10.00      A   
ATOM    102  CB  SER A  19     -26.502  -8.405   2.751  1.00 10.00      A   
ATOM    103  OG  SER A  19     -27.443  -8.678   1.729  1.00 10.00      A   
ATOM    104  HG  SER A  19     -28.322  -8.391   2.013  1.00 10.00      A   
ATOM    105  C   SER A  19     -25.496  -6.569   1.336  1.00 10.00      A   
ATOM    106  O   SER A  19     -24.330  -6.821   1.024  1.00 10.00      A   
ATOM    107  N   PHE A  20     -26.341  -5.939   0.524  1.00 10.00      A   
ATOM    108  HN  PHE A  20     -27.252  -5.751   0.837  1.00 10.00      A   
ATOM    109  CA  PHE A  20     -25.954  -5.528  -0.823  1.00 10.00      A   
ATOM    110  CB  PHE A  20     -27.180  -5.488  -1.739  1.00 10.00      A   
ATOM    111  CG  PHE A  20     -27.925  -6.791  -1.830  1.00 10.00      A   
ATOM    112  CD1 PHE A  20     -29.138  -6.962  -1.180  1.00 10.00      A   
ATOM    113  CD2 PHE A  20     -27.415  -7.846  -2.570  1.00 10.00      A   
ATOM    114  CE1 PHE A  20     -29.825  -8.156  -1.267  1.00 10.00      A   
ATOM    115  CE2 PHE A  20     -28.097  -9.044  -2.661  1.00 10.00      A   
ATOM    116  CZ  PHE A  20     -29.304  -9.199  -2.008  1.00 10.00      A   
ATOM    117  C   PHE A  20     -25.269  -4.163  -0.810  1.00 10.00      A   
ATOM    118  O   PHE A  20     -24.813  -3.675  -1.845  1.00 10.00      A   
ATOM    119  N   ILE A  21     -25.206  -3.550   0.365  1.00 10.00      A   
ATOM    120  HN  ILE A  21     -25.585  -3.992   1.155  1.00 10.00      A   
ATOM    121  CA  ILE A  21     -24.581  -2.244   0.521  1.00 10.00      A   
ATOM    122  CB  ILE A  21     -25.495  -1.285   1.311  1.00 10.00      A   
ATOM    123  CG1 ILE A  21     -26.885  -1.224   0.670  1.00 10.00      A   
ATOM    124  CG2 ILE A  21     -24.875   0.106   1.395  1.00 10.00      A   
ATOM    125  CD1 ILE A  21     -27.905  -0.454   1.482  1.00 10.00      A   
ATOM    126  C   ILE A  21     -23.249  -2.386   1.251  1.00 10.00      A   
ATOM    127  O   ILE A  21     -23.209  -2.471   2.479  1.00 10.00      A   
ATOM    128  N   GLN A  22     -22.162  -2.436   0.494  1.00 10.00      A   
ATOM    129  HN  GLN A  22     -22.251  -2.374  -0.485  1.00 10.00      A   
ATOM    130  CA  GLN A  22     -20.835  -2.583   1.085  1.00 10.00      A   
ATOM    131  CB  GLN A  22     -20.116  -3.811   0.514  1.00 10.00      A   
ATOM    132  CG  GLN A  22     -20.849  -5.120   0.760  1.00 10.00      A   
ATOM    133  CD  GLN A  22     -20.988  -5.444   2.235  1.00 10.00      A   
ATOM    134  OE1 GLN A  22     -20.110  -5.127   3.039  1.00 10.00      A   
ATOM    135  NE2 GLN A  22     -22.098  -6.066   2.601  1.00 10.00      A   
ATOM    136 HE21 GLN A  22     -22.760  -6.284   1.903  1.00 10.00      A   
ATOM    137 HE22 GLN A  22     -22.223  -6.277   3.552  1.00 10.00      A   
ATOM    138  C   GLN A  22     -19.990  -1.324   0.905  1.00 10.00      A   
ATOM    139  O   GLN A  22     -18.920  -1.187   1.504  1.00 10.00      A   
ATOM    140  N   LEU A  23     -20.473  -0.405   0.077  1.00 10.00      A   
ATOM    141  HN  LEU A  23     -21.318  -0.575  -0.385  1.00 10.00      A   
ATOM    142  CA  LEU A  23     -19.767   0.845  -0.169  1.00 10.00      A   
ATOM    143  CB  LEU A  23     -20.420   1.628  -1.316  1.00 10.00      A   
ATOM    144  CG  LEU A  23     -19.595   2.778  -1.908  1.00 10.00      A   
ATOM    145  CD1 LEU A  23     -18.378   2.243  -2.651  1.00 10.00      A   
ATOM    146  CD2 LEU A  23     -20.449   3.647  -2.820  1.00 10.00      A   
ATOM    147  C   LEU A  23     -19.730   1.696   1.096  1.00 10.00      A   
ATOM    148  O   LEU A  23     -20.742   1.844   1.787  1.00 10.00      A   
ATOM    149  N   ASP A  24     -18.563   2.256   1.381  1.00 10.00      A   
ATOM    150  HN  ASP A  24     -17.808   2.110   0.770  1.00 10.00      A   
ATOM    151  CA  ASP A  24     -18.359   3.085   2.571  1.00 10.00      A   
ATOM    152  CB  ASP A  24     -16.905   3.573   2.658  1.00 10.00      A   
ATOM    153  CG  ASP A  24     -15.891   2.498   2.331  1.00 10.00      A   
ATOM    154  OD1 ASP A  24     -15.583   1.672   3.217  1.00 10.00      A   
ATOM    155  OD2 ASP A  24     -15.403   2.468   1.179  1.00 10.00      A   
ATOM    156  C   ASP A  24     -19.296   4.288   2.576  1.00 10.00      A   
ATOM    157  O   ASP A  24     -20.036   4.507   3.536  1.00 10.00      A   
ATOM    158  N   LYS A  25     -19.266   5.051   1.487  1.00 10.00      A   
ATOM    159  HN  LYS A  25     -18.659   4.803   0.756  1.00 10.00      A   
ATOM    160  CA  LYS A  25     -20.093   6.249   1.347  1.00 10.00      A   
ATOM    161  CB  LYS A  25     -19.863   6.897  -0.019  1.00 10.00      A   
ATOM    162  CG  LYS A  25     -18.439   7.377  -0.246  1.00 10.00      A   
ATOM    163  CD  LYS A  25     -18.261   7.909  -1.657  1.00 10.00      A   
ATOM    164  CE  LYS A  25     -16.845   8.408  -1.885  1.00 10.00      A   
ATOM    165  NZ  LYS A  25     -16.644   8.883  -3.278  1.00 10.00      A   
ATOM    166  HZ1 LYS A  25     -17.326   9.636  -3.502  1.00 10.00      A   
ATOM    167  HZ2 LYS A  25     -16.775   8.098  -3.951  1.00 10.00      A   
ATOM    168  HZ3 LYS A  25     -15.683   9.255  -3.392  1.00 10.00      A   
ATOM    169  C   LYS A  25     -21.576   5.957   1.552  1.00 10.00      A   
ATOM    170  O   LYS A  25     -22.273   6.693   2.253  1.00 10.00      A   
ATOM    171  N   ASP A  26     -22.053   4.872   0.956  1.00 10.00      A   
ATOM    172  HN  ASP A  26     -21.447   4.314   0.428  1.00 10.00      A   
ATOM    173  CA  ASP A  26     -23.456   4.490   1.081  1.00 10.00      A   
ATOM    174  CB  ASP A  26     -23.805   3.350   0.119  1.00 10.00      A   
ATOM    175  CG  ASP A  26     -24.218   3.834  -1.258  1.00 10.00      A   
ATOM    176  OD1 ASP A  26     -25.046   4.768  -1.347  1.00 10.00      A   
ATOM    177  OD2 ASP A  26     -23.724   3.273  -2.258  1.00 10.00      A   
ATOM    178  C   ASP A  26     -23.782   4.087   2.513  1.00 10.00      A   
ATOM    179  O   ASP A  26     -24.797   4.504   3.066  1.00 10.00      A   
ATOM    180  N   ARG A  27     -22.899   3.290   3.114  1.00 10.00      A   
ATOM    181  HN  ARG A  27     -22.097   3.003   2.619  1.00 10.00      A   
ATOM    182  CA  ARG A  27     -23.086   2.826   4.486  1.00 10.00      A   
ATOM    183  CB  ARG A  27     -21.949   1.885   4.901  1.00 10.00      A   
ATOM    184  CG  ARG A  27     -22.200   0.427   4.560  1.00 10.00      A   
ATOM    185  CD  ARG A  27     -23.474  -0.059   5.222  1.00 10.00      A   
ATOM    186  NE  ARG A  27     -23.737  -1.469   4.963  1.00 10.00      A   
ATOM    187  HE  ARG A  27     -23.715  -1.769   4.021  1.00 10.00      A   
ATOM    188  CZ  ARG A  27     -23.990  -2.362   5.916  1.00 10.00      A   
ATOM    189  NH1 ARG A  27     -24.000  -1.990   7.191  1.00 10.00      A   
ATOM    190 HH11 ARG A  27     -23.801  -0.989   7.454  1.00 10.00      A   
ATOM    191 HH12 ARG A  27     -24.206  -2.683   7.938  1.00 10.00      A   
ATOM    192  NH2 ARG A  27     -24.248  -3.625   5.593  1.00 10.00      A   
ATOM    193 HH21 ARG A  27     -24.256  -3.921   4.586  1.00 10.00      A   
ATOM    194 HH22 ARG A  27     -24.444  -4.330   6.334  1.00 10.00      A   
ATOM    195  C   ARG A  27     -23.197   3.991   5.463  1.00 10.00      A   
ATOM    196  O   ARG A  27     -24.044   3.985   6.357  1.00 10.00      A   
ATOM    197  N   ASN A  28     -22.355   4.997   5.273  1.00 10.00      A   
ATOM    198  HN  ASN A  28     -21.706   4.947   4.533  1.00 10.00      A   
ATOM    199  CA  ASN A  28     -22.362   6.174   6.137  1.00 10.00      A   
ATOM    200  CB  ASN A  28     -21.196   7.108   5.806  1.00 10.00      A   
ATOM    201  CG  ASN A  28     -19.851   6.530   6.202  1.00 10.00      A   
ATOM    202  OD1 ASN A  28     -19.760   5.700   7.112  1.00 10.00      A   
ATOM    203  ND2 ASN A  28     -18.799   6.965   5.530  1.00 10.00      A   
ATOM    204 HD21 ASN A  28     -18.940   7.631   4.818  1.00 10.00      A   
ATOM    205 HD22 ASN A  28     -17.917   6.606   5.771  1.00 10.00      A   
ATOM    206  C   ASN A  28     -23.686   6.919   6.038  1.00 10.00      A   
ATOM    207  O   ASN A  28     -24.230   7.379   7.045  1.00 10.00      A   
ATOM    208  N   SER A  29     -24.213   7.008   4.825  1.00 10.00      A   
ATOM    209  HN  SER A  29     -23.740   6.601   4.065  1.00 10.00      A   
ATOM    210  CA  SER A  29     -25.473   7.695   4.585  1.00 10.00      A   
ATOM    211  CB  SER A  29     -25.665   7.938   3.088  1.00 10.00      A   
ATOM    212  OG  SER A  29     -24.549   8.627   2.542  1.00 10.00      A   
ATOM    213  HG  SER A  29     -23.988   7.999   2.069  1.00 10.00      A   
ATOM    214  C   SER A  29     -26.657   6.927   5.177  1.00 10.00      A   
ATOM    215  O   SER A  29     -27.620   7.527   5.657  1.00 10.00      A   
ATOM    216  N   VAL A  30     -26.573   5.597   5.157  1.00 10.00      A   
ATOM    217  HN  VAL A  30     -25.783   5.176   4.758  1.00 10.00      A   
ATOM    218  CA  VAL A  30     -27.634   4.751   5.704  1.00 10.00      A   
ATOM    219  CB  VAL A  30     -27.352   3.247   5.462  1.00 10.00      A   
ATOM    220  CG1 VAL A  30     -28.341   2.372   6.223  1.00 10.00      A   
ATOM    221  CG2 VAL A  30     -27.405   2.930   3.973  1.00 10.00      A   
ATOM    222  C   VAL A  30     -27.815   5.015   7.199  1.00 10.00      A   
ATOM    223  O   VAL A  30     -28.938   5.102   7.700  1.00 10.00      A   
ATOM    224  N   SER A  31     -26.698   5.180   7.898  1.00 10.00      A   
ATOM    225  HN  SER A  31     -25.835   5.110   7.439  1.00 10.00      A   
ATOM    226  CA  SER A  31     -26.717   5.438   9.335  1.00 10.00      A   
ATOM    227  CB  SER A  31     -25.358   5.084   9.955  1.00 10.00      A   
ATOM    228  OG  SER A  31     -24.292   5.767   9.304  1.00 10.00      A   
ATOM    229  HG  SER A  31     -24.634   6.237   8.531  1.00 10.00      A   
ATOM    230  C   SER A  31     -27.088   6.892   9.652  1.00 10.00      A   
ATOM    231  O   SER A  31     -26.931   7.348  10.784  1.00 10.00      A   
ATOM    232  N   LEU A  32     -27.579   7.616   8.651  1.00 10.00      A   
ATOM    233  HN  LEU A  32     -27.675   7.205   7.766  1.00 10.00      A   
ATOM    234  CA  LEU A  32     -27.958   9.011   8.831  1.00 10.00      A   
ATOM    235  CB  LEU A  32     -27.017   9.925   8.044  1.00 10.00      A   
ATOM    236  CG  LEU A  32     -25.606  10.084   8.607  1.00 10.00      A   
ATOM    237  CD1 LEU A  32     -24.735  10.883   7.651  1.00 10.00      A   
ATOM    238  CD2 LEU A  32     -25.657  10.745   9.974  1.00 10.00      A   
ATOM    239  C   LEU A  32     -29.405   9.273   8.424  1.00 10.00      A   
ATOM    240  O   LEU A  32     -29.840  10.423   8.374  1.00 10.00      A   
ATOM    241  N   VAL A  33     -30.151   8.216   8.132  1.00 10.00      A   
ATOM    242  HN  VAL A  33     -29.760   7.318   8.190  1.00 10.00      A   
ATOM    243  CA  VAL A  33     -31.547   8.377   7.732  1.00 10.00      A   
ATOM    244  CB  VAL A  33     -32.003   7.348   6.671  1.00 10.00      A   
ATOM    245  CG1 VAL A  33     -31.111   7.415   5.441  1.00 10.00      A   
ATOM    246  CG2 VAL A  33     -32.025   5.938   7.240  1.00 10.00      A   
ATOM    247  C   VAL A  33     -32.484   8.358   8.941  1.00 10.00      A   
ATOM    248  O   VAL A  33     -33.489   9.073   8.963  1.00 10.00      A   
ATOM    249  N   CYS A  34     -32.139   7.544   9.935  1.00 10.00      A   
ATOM    250  HN  CYS A  34     -31.320   7.009   9.849  1.00 10.00      A   
ATOM    251  CA  CYS A  34     -32.931   7.419  11.157  1.00 10.00      A   
ATOM    252  CB  CYS A  34     -34.310   6.810  10.862  1.00 10.00      A   
ATOM    253  SG  CYS A  34     -34.263   5.132  10.189  1.00 10.00      A   
ATOM    254  HG  CYS A  34     -34.671   5.186   8.926  1.00 10.00      A   
ATOM    255  C   CYS A  34     -32.179   6.566  12.177  1.00 10.00      A   
ATOM    256  O   CYS A  34     -31.247   5.836  11.817  1.00 10.00      A   
ATOM    257  N   LYS A  35     -32.589   6.660  13.436  1.00 10.00      A   
ATOM    258  HN  LYS A  35     -33.346   7.265  13.648  1.00 10.00      A   
ATOM    259  CA  LYS A  35     -31.962   5.908  14.519  1.00 10.00      A   
ATOM    260  CB  LYS A  35     -32.557   6.326  15.864  1.00 10.00      A   
ATOM    261  CG  LYS A  35     -31.985   5.610  17.075  1.00 10.00      A   
ATOM    262  CD  LYS A  35     -30.540   6.000  17.322  1.00 10.00      A   
ATOM    263  CE  LYS A  35     -30.128   5.681  18.748  1.00 10.00      A   
ATOM    264  NZ  LYS A  35     -28.650   5.691  18.917  1.00 10.00      A   
ATOM    265  HZ1 LYS A  35     -28.237   6.507  18.418  1.00 10.00      A   
ATOM    266  HZ2 LYS A  35     -28.239   4.811  18.530  1.00 10.00      A   
ATOM    267  HZ3 LYS A  35     -28.404   5.753  19.923  1.00 10.00      A   
ATOM    268  C   LYS A  35     -32.097   4.400  14.322  1.00 10.00      A   
ATOM    269  O   LYS A  35     -31.129   3.662  14.502  1.00 10.00      A   
ATOM    270  N   SER A  36     -33.290   3.946  13.937  1.00 10.00      A   
ATOM    271  HN  SER A  36     -34.022   4.582  13.793  1.00 10.00      A   
ATOM    272  CA  SER A  36     -33.533   2.521  13.732  1.00 10.00      A   
ATOM    273  CB  SER A  36     -34.991   2.250  13.353  1.00 10.00      A   
ATOM    274  OG  SER A  36     -35.852   2.502  14.450  1.00 10.00      A   
ATOM    275  HG  SER A  36     -36.187   3.403  14.390  1.00 10.00      A   
ATOM    276  C   SER A  36     -32.573   1.909  12.710  1.00 10.00      A   
ATOM    277  O   SER A  36     -31.987   0.854  12.956  1.00 10.00      A   
ATOM    278  N   TRP A  37     -32.401   2.569  11.570  1.00 10.00      A   
ATOM    279  HN  TRP A  37     -32.883   3.411  11.420  1.00 10.00      A   
ATOM    280  CA  TRP A  37     -31.505   2.065  10.540  1.00 10.00      A   
ATOM    281  CB  TRP A  37     -31.678   2.836   9.231  1.00 10.00      A   
ATOM    282  CG  TRP A  37     -32.856   2.390   8.412  1.00 10.00      A   
ATOM    283  CD1 TRP A  37     -34.045   1.898   8.875  1.00 10.00      A   
ATOM    284  CD2 TRP A  37     -32.957   2.394   6.982  1.00 10.00      A   
ATOM    285  NE1 TRP A  37     -34.874   1.595   7.824  1.00 10.00      A   
ATOM    286  HE1 TRP A  37     -35.786   1.227   7.899  1.00 10.00      A   
ATOM    287  CE2 TRP A  37     -34.231   1.894   6.652  1.00 10.00      A   
ATOM    288  CE3 TRP A  37     -32.092   2.774   5.950  1.00 10.00      A   
ATOM    289  CZ2 TRP A  37     -34.662   1.763   5.333  1.00 10.00      A   
ATOM    290  CZ3 TRP A  37     -32.523   2.645   4.642  1.00 10.00      A   
ATOM    291  CH2 TRP A  37     -33.795   2.145   4.346  1.00 10.00      A   
ATOM    292  C   TRP A  37     -30.056   2.123  11.015  1.00 10.00      A   
ATOM    293  O   TRP A  37     -29.264   1.228  10.733  1.00 10.00      A   
ATOM    294  N   TYR A  38     -29.734   3.171  11.764  1.00 10.00      A   
ATOM    295  HN  TYR A  38     -30.428   3.840  11.967  1.00 10.00      A   
ATOM    296  CA  TYR A  38     -28.386   3.366  12.296  1.00 10.00      A   
ATOM    297  CB  TYR A  38     -28.303   4.725  13.005  1.00 10.00      A   
ATOM    298  CG  TYR A  38     -27.143   4.899  13.965  1.00 10.00      A   
ATOM    299  CD1 TYR A  38     -27.368   5.032  15.330  1.00 10.00      A   
ATOM    300  CD2 TYR A  38     -25.830   4.945  13.513  1.00 10.00      A   
ATOM    301  CE1 TYR A  38     -26.320   5.203  16.215  1.00 10.00      A   
ATOM    302  CE2 TYR A  38     -24.774   5.115  14.395  1.00 10.00      A   
ATOM    303  CZ  TYR A  38     -25.028   5.245  15.745  1.00 10.00      A   
ATOM    304  OH  TYR A  38     -23.988   5.407  16.635  1.00 10.00      A   
ATOM    305  HH  TYR A  38     -23.281   5.919  16.224  1.00 10.00      A   
ATOM    306  C   TYR A  38     -27.991   2.227  13.240  1.00 10.00      A   
ATOM    307  O   TYR A  38     -26.860   1.736  13.193  1.00 10.00      A   
ATOM    308  N   GLU A  39     -28.934   1.801  14.075  1.00 10.00      A   
ATOM    309  HN  GLU A  39     -29.817   2.231  14.058  1.00 10.00      A   
ATOM    310  CA  GLU A  39     -28.689   0.724  15.031  1.00 10.00      A   
ATOM    311  CB  GLU A  39     -29.807   0.645  16.073  1.00 10.00      A   
ATOM    312  CG  GLU A  39     -29.875   1.845  17.008  1.00 10.00      A   
ATOM    313  CD  GLU A  39     -28.554   2.134  17.696  1.00 10.00      A   
ATOM    314  OE1 GLU A  39     -28.226   3.321  17.885  1.00 10.00      A   
ATOM    315  OE2 GLU A  39     -27.839   1.179  18.062  1.00 10.00      A   
ATOM    316  C   GLU A  39     -28.500  -0.625  14.335  1.00 10.00      A   
ATOM    317  O   GLU A  39     -27.800  -1.501  14.837  1.00 10.00      A   
ATOM    318  N   ILE A  40     -29.125  -0.793  13.181  1.00 10.00      A   
ATOM    319  HN  ILE A  40     -29.692  -0.071  12.831  1.00 10.00      A   
ATOM    320  CA  ILE A  40     -29.005  -2.036  12.431  1.00 10.00      A   
ATOM    321  CB  ILE A  40     -30.272  -2.319  11.594  1.00 10.00      A   
ATOM    322  CG1 ILE A  40     -31.483  -2.458  12.526  1.00 10.00      A   
ATOM    323  CG2 ILE A  40     -30.098  -3.575  10.748  1.00 10.00      A   
ATOM    324  CD1 ILE A  40     -32.803  -2.601  11.809  1.00 10.00      A   
ATOM    325  C   ILE A  40     -27.764  -2.005  11.538  1.00 10.00      A   
ATOM    326  O   ILE A  40     -27.062  -3.007  11.387  1.00 10.00      A   
ATOM    327  N   GLU A  41     -27.489  -0.832  10.971  1.00 10.00      A   
ATOM    328  HN  GLU A  41     -28.087  -0.072  11.143  1.00 10.00      A   
ATOM    329  CA  GLU A  41     -26.341  -0.632  10.095  1.00 10.00      A   
ATOM    330  CB  GLU A  41     -26.326   0.820   9.596  1.00 10.00      A   
ATOM    331  CG  GLU A  41     -25.470   1.069   8.363  1.00 10.00      A   
ATOM    332  CD  GLU A  41     -23.995   1.219   8.683  1.00 10.00      A   
ATOM    333  OE1 GLU A  41     -23.625   2.181   9.389  1.00 10.00      A   
ATOM    334  OE2 GLU A  41     -23.199   0.378   8.220  1.00 10.00      A   
ATOM    335  C   GLU A  41     -25.041  -0.940  10.830  1.00 10.00      A   
ATOM    336  O   GLU A  41     -24.193  -1.686  10.333  1.00 10.00      A   
ATOM    337  N   ARG A  42     -24.915  -0.390  12.032  1.00 10.00      A   
ATOM    338  HN  ARG A  42     -25.650   0.168  12.378  1.00 10.00      A   
ATOM    339  CA  ARG A  42     -23.720  -0.573  12.853  1.00 10.00      A   
ATOM    340  CB  ARG A  42     -23.812   0.287  14.119  1.00 10.00      A   
ATOM    341  CG  ARG A  42     -24.926  -0.129  15.067  1.00 10.00      A   
ATOM    342  CD  ARG A  42     -25.033   0.802  16.263  1.00 10.00      A   
ATOM    343  NE  ARG A  42     -24.007   0.533  17.264  1.00 10.00      A   
ATOM    344  HE  ARG A  42     -23.147   0.168  16.942  1.00 10.00      A   
ATOM    345  CZ  ARG A  42     -24.171   0.749  18.576  1.00 10.00      A   
ATOM    346  NH1 ARG A  42     -25.321   1.229  19.037  1.00 10.00      A   
ATOM    347 HH11 ARG A  42     -26.115   1.438  18.379  1.00 10.00      A   
ATOM    348 HH12 ARG A  42     -25.447   1.395  20.059  1.00 10.00      A   
ATOM    349  NH2 ARG A  42     -23.186   0.482  19.427  1.00 10.00      A   
ATOM    350 HH21 ARG A  42     -22.274   0.101  19.083  1.00 10.00      A   
ATOM    351 HH22 ARG A  42     -23.319   0.651  20.447  1.00 10.00      A   
ATOM    352  C   ARG A  42     -23.460  -2.041  13.215  1.00 10.00      A   
ATOM    353  O   ARG A  42     -22.338  -2.411  13.557  1.00 10.00      A   
ATOM    354  N   TRP A  43     -24.489  -2.875  13.127  1.00 10.00      A   
ATOM    355  HN  TRP A  43     -25.358  -2.535  12.828  1.00 10.00      A   
ATOM    356  CA  TRP A  43     -24.355  -4.291  13.458  1.00 10.00      A   
ATOM    357  CB  TRP A  43     -25.548  -4.772  14.290  1.00 10.00      A   
ATOM    358  CG  TRP A  43     -25.457  -4.405  15.739  1.00 10.00      A   
ATOM    359  CD1 TRP A  43     -25.972  -3.295  16.340  1.00 10.00      A   
ATOM    360  CD2 TRP A  43     -24.802  -5.150  16.767  1.00 10.00      A   
ATOM    361  NE1 TRP A  43     -25.679  -3.303  17.680  1.00 10.00      A   
ATOM    362  HE1 TRP A  43     -25.943  -2.607  18.327  1.00 10.00      A   
ATOM    363  CE2 TRP A  43     -24.959  -4.432  17.968  1.00 10.00      A   
ATOM    364  CE3 TRP A  43     -24.098  -6.356  16.788  1.00 10.00      A   
ATOM    365  CZ2 TRP A  43     -24.440  -4.879  19.179  1.00 10.00      A   
ATOM    366  CZ3 TRP A  43     -23.582  -6.797  17.989  1.00 10.00      A   
ATOM    367  CH2 TRP A  43     -23.756  -6.062  19.168  1.00 10.00      A   
ATOM    368  C   TRP A  43     -24.194  -5.169  12.219  1.00 10.00      A   
ATOM    369  O   TRP A  43     -24.065  -6.390  12.330  1.00 10.00      A   
ATOM    370  N   CYS A  44     -24.210  -4.563  11.040  1.00 10.00      A   
ATOM    371  HN  CYS A  44     -24.318  -3.588  10.996  1.00 10.00      A   
ATOM    372  CA  CYS A  44     -24.070  -5.332   9.812  1.00 10.00      A   
ATOM    373  CB  CYS A  44     -25.392  -5.405   9.045  1.00 10.00      A   
ATOM    374  SG  CYS A  44     -26.149  -3.803   8.709  1.00 10.00      A   
ATOM    375  HG  CYS A  44     -26.722  -3.379   9.833  1.00 10.00      A   
ATOM    376  C   CYS A  44     -22.939  -4.820   8.922  1.00 10.00      A   
ATOM    377  O   CYS A  44     -22.794  -5.260   7.780  1.00 10.00      A   
ATOM    378  N   ARG A  45     -22.149  -3.882   9.431  1.00 10.00      A   
ATOM    379  HN  ARG A  45     -22.319  -3.544  10.337  1.00 10.00      A   
ATOM    380  CA  ARG A  45     -21.028  -3.352   8.660  1.00 10.00      A   
ATOM    381  CB  ARG A  45     -20.596  -1.962   9.146  1.00 10.00      A   
ATOM    382  CG  ARG A  45     -19.784  -1.182   8.117  1.00 10.00      A   
ATOM    383  CD  ARG A  45     -19.392   0.199   8.624  1.00 10.00      A   
ATOM    384  NE  ARG A  45     -20.504   1.149   8.570  1.00 10.00      A   
ATOM    385  HE  ARG A  45     -21.419   0.791   8.707  1.00 10.00      A   
ATOM    386  CZ  ARG A  45     -20.358   2.452   8.332  1.00 10.00      A   
ATOM    387  NH1 ARG A  45     -19.154   2.968   8.117  1.00 10.00      A   
ATOM    388 HH11 ARG A  45     -19.050   3.990   7.929  1.00 10.00      A   
ATOM    389 HH12 ARG A  45     -18.307   2.358   8.134  1.00 10.00      A   
ATOM    390  NH2 ARG A  45     -21.415   3.247   8.346  1.00 10.00      A   
ATOM    391 HH21 ARG A  45     -22.372   2.850   8.553  1.00 10.00      A   
ATOM    392 HH22 ARG A  45     -21.309   4.266   8.155  1.00 10.00      A   
ATOM    393  C   ARG A  45     -19.862  -4.344   8.701  1.00 10.00      A   
ATOM    394  O   ARG A  45     -19.194  -4.503   9.724  1.00 10.00      A   
ATOM    395  N   ARG A  46     -19.643  -5.020   7.583  1.00 10.00      A   
ATOM    396  HN  ARG A  46     -20.203  -4.833   6.798  1.00 10.00      A   
ATOM    397  CA  ARG A  46     -18.593  -6.028   7.473  1.00 10.00      A   
ATOM    398  CB  ARG A  46     -18.788  -6.852   6.201  1.00 10.00      A   
ATOM    399  CG  ARG A  46     -20.019  -7.741   6.194  1.00 10.00      A   
ATOM    400  CD  ARG A  46     -20.149  -8.454   4.859  1.00 10.00      A   
ATOM    401  NE  ARG A  46     -21.237  -9.425   4.848  1.00 10.00      A   
ATOM    402  HE  ARG A  46     -21.648  -9.656   5.714  1.00 10.00      A   
ATOM    403  CZ  ARG A  46     -21.692 -10.005   3.739  1.00 10.00      A   
ATOM    404  NH1 ARG A  46     -21.162  -9.697   2.558  1.00 10.00      A   
ATOM    405 HH11 ARG A  46     -20.384  -9.004   2.495  1.00 10.00      A   
ATOM    406 HH12 ARG A  46     -21.517 -10.148   1.687  1.00 10.00      A   
ATOM    407  NH2 ARG A  46     -22.674 -10.898   3.812  1.00 10.00      A   
ATOM    408 HH21 ARG A  46     -23.088 -11.147   4.740  1.00 10.00      A   
ATOM    409 HH22 ARG A  46     -23.032 -11.358   2.946  1.00 10.00      A   
ATOM    410  C   ARG A  46     -17.199  -5.421   7.451  1.00 10.00      A   
ATOM    411  O   ARG A  46     -16.283  -5.926   8.102  1.00 10.00      A   
ATOM    412  N   LYS A  47     -17.037  -4.347   6.697  1.00 10.00      A   
ATOM    413  HN  LYS A  47     -17.807  -3.971   6.219  1.00 10.00      A   
ATOM    414  CA  LYS A  47     -15.741  -3.701   6.580  1.00 10.00      A   
ATOM    415  CB  LYS A  47     -15.204  -3.815   5.151  1.00 10.00      A   
ATOM    416  CG  LYS A  47     -16.208  -3.441   4.068  1.00 10.00      A   
ATOM    417  CD  LYS A  47     -15.519  -3.232   2.728  1.00 10.00      A   
ATOM    418  CE  LYS A  47     -14.828  -1.878   2.669  1.00 10.00      A   
ATOM    419  NZ  LYS A  47     -15.742  -0.806   2.188  1.00 10.00      A   
ATOM    420  HZ1 LYS A  47     -15.506   0.107   2.643  1.00 10.00      A   
ATOM    421  HZ2 LYS A  47     -16.728  -1.045   2.408  1.00 10.00      A   
ATOM    422  HZ3 LYS A  47     -15.645  -0.697   1.157  1.00 10.00      A   
ATOM    423  C   LYS A  47     -15.785  -2.243   7.006  1.00 10.00      A   
ATOM    424  O   LYS A  47     -16.767  -1.539   6.759  1.00 10.00      A   
ATOM    425  N   VAL A  48     -14.718  -1.804   7.652  1.00 10.00      A   
ATOM    426  HN  VAL A  48     -13.977  -2.429   7.831  1.00 10.00      A   
ATOM    427  CA  VAL A  48     -14.605  -0.426   8.101  1.00 10.00      A   
ATOM    428  CB  VAL A  48     -14.663  -0.289   9.640  1.00 10.00      A   
ATOM    429  CG1 VAL A  48     -16.071  -0.554  10.150  1.00 10.00      A   
ATOM    430  CG2 VAL A  48     -13.660  -1.212  10.323  1.00 10.00      A   
ATOM    431  C   VAL A  48     -13.310   0.182   7.581  1.00 10.00      A   
ATOM    432  O   VAL A  48     -12.235  -0.413   7.708  1.00 10.00      A   
ATOM    433  N   PHE A  49     -13.418   1.348   6.973  1.00 10.00      A   
ATOM    434  HN  PHE A  49     -14.305   1.761   6.873  1.00 10.00      A   
ATOM    435  CA  PHE A  49     -12.253   2.037   6.445  1.00 10.00      A   
ATOM    436  CB  PHE A  49     -12.433   2.372   4.959  1.00 10.00      A   
ATOM    437  CG  PHE A  49     -11.571   3.511   4.481  1.00 10.00      A   
ATOM    438  CD1 PHE A  49     -10.191   3.389   4.447  1.00 10.00      A   
ATOM    439  CD2 PHE A  49     -12.142   4.707   4.081  1.00 10.00      A   
ATOM    440  CE1 PHE A  49      -9.399   4.439   4.024  1.00 10.00      A   
ATOM    441  CE2 PHE A  49     -11.355   5.761   3.653  1.00 10.00      A   
ATOM    442  CZ  PHE A  49      -9.980   5.627   3.625  1.00 10.00      A   
ATOM    443  C   PHE A  49     -11.971   3.296   7.249  1.00 10.00      A   
ATOM    444  O   PHE A  49     -12.849   4.138   7.423  1.00 10.00      A   
ATOM    445  N   ILE A  50     -10.754   3.401   7.756  1.00 10.00      A   
ATOM    446  HN  ILE A  50     -10.110   2.674   7.606  1.00 10.00      A   
ATOM    447  CA  ILE A  50     -10.345   4.561   8.528  1.00 10.00      A   
ATOM    448  CB  ILE A  50      -9.952   4.185   9.973  1.00 10.00      A   
ATOM    449  CG1 ILE A  50     -11.077   3.407  10.668  1.00 10.00      A   
ATOM    450  CG2 ILE A  50      -9.605   5.435  10.766  1.00 10.00      A   
ATOM    451  CD1 ILE A  50     -12.355   4.195  10.860  1.00 10.00      A   
ATOM    452  C   ILE A  50      -9.158   5.229   7.847  1.00 10.00      A   
ATOM    453  O   ILE A  50      -8.078   4.639   7.746  1.00 10.00      A   
ATOM    454  N   GLY A  51      -9.374   6.455   7.374  1.00 10.00      A   
ATOM    455  HN  GLY A  51     -10.261   6.857   7.490  1.00 10.00      A   
ATOM    456  CA  GLY A  51      -8.332   7.204   6.687  1.00 10.00      A   
ATOM    457  C   GLY A  51      -7.092   7.424   7.534  1.00 10.00      A   
ATOM    458  O   GLY A  51      -5.970   7.366   7.033  1.00 10.00      A   
ATOM    459  N   ASN A  52      -7.291   7.688   8.813  1.00 10.00      A   
ATOM    460  HN  ASN A  52      -8.208   7.731   9.155  1.00 10.00      A   
ATOM    461  CA  ASN A  52      -6.178   7.905   9.730  1.00 10.00      A   
ATOM    462  CB  ASN A  52      -5.828   9.389   9.846  1.00 10.00      A   
ATOM    463  CG  ASN A  52      -4.597   9.624  10.701  1.00 10.00      A   
ATOM    464  OD1 ASN A  52      -4.701   9.879  11.899  1.00 10.00      A   
ATOM    465  ND2 ASN A  52      -3.421   9.523  10.097  1.00 10.00      A   
ATOM    466 HD21 ASN A  52      -3.404   9.303   9.142  1.00 10.00      A   
ATOM    467 HD22 ASN A  52      -2.612   9.673  10.631  1.00 10.00      A   
ATOM    468  C   ASN A  52      -6.485   7.309  11.098  1.00 10.00      A   
ATOM    469  O   ASN A  52      -7.530   7.587  11.686  1.00 10.00      A   
ATOM    470  N   CYS A  53      -5.562   6.497  11.595  1.00 10.00      A   
ATOM    471  HN  CYS A  53      -4.745   6.335  11.071  1.00 10.00      A   
ATOM    472  CA  CYS A  53      -5.712   5.819  12.881  1.00 10.00      A   
ATOM    473  CB  CYS A  53      -4.507   4.908  13.132  1.00 10.00      A   
ATOM    474  SG  CYS A  53      -2.944   5.569  12.516  1.00 10.00      A   
ATOM    475  HG  CYS A  53      -2.783   5.131  11.272  1.00 10.00      A   
ATOM    476  C   CYS A  53      -5.911   6.763  14.069  1.00 10.00      A   
ATOM    477  O   CYS A  53      -6.465   6.363  15.088  1.00 10.00      A   
ATOM    478  N   TYR A  54      -5.479   8.007  13.947  1.00 10.00      A   
ATOM    479  HN  TYR A  54      -5.065   8.299  13.104  1.00 10.00      A   
ATOM    480  CA  TYR A  54      -5.611   8.953  15.048  1.00 10.00      A   
ATOM    481  CB  TYR A  54      -4.331   9.771  15.221  1.00 10.00      A   
ATOM    482  CG  TYR A  54      -3.130   8.933  15.608  1.00 10.00      A   
ATOM    483  CD1 TYR A  54      -1.883   9.160  15.038  1.00 10.00      A   
ATOM    484  CD2 TYR A  54      -3.246   7.914  16.544  1.00 10.00      A   
ATOM    485  CE1 TYR A  54      -0.787   8.397  15.394  1.00 10.00      A   
ATOM    486  CE2 TYR A  54      -2.156   7.145  16.904  1.00 10.00      A   
ATOM    487  CZ  TYR A  54      -0.930   7.392  16.328  1.00 10.00      A   
ATOM    488  OH  TYR A  54       0.163   6.638  16.695  1.00 10.00      A   
ATOM    489  HH  TYR A  54       0.473   6.939  17.574  1.00 10.00      A   
ATOM    490  C   TYR A  54      -6.843   9.845  14.908  1.00 10.00      A   
ATOM    491  O   TYR A  54      -7.027  10.797  15.665  1.00 10.00      A   
ATOM    492  N   ALA A  55      -7.693   9.526  13.947  1.00 10.00      A   
ATOM    493  HN  ALA A  55      -7.488   8.765  13.363  1.00 10.00      A   
ATOM    494  CA  ALA A  55      -8.912  10.294  13.728  1.00 10.00      A   
ATOM    495  CB  ALA A  55      -9.249  10.350  12.249  1.00 10.00      A   
ATOM    496  C   ALA A  55     -10.081   9.716  14.522  1.00 10.00      A   
ATOM    497  O   ALA A  55     -11.110  10.368  14.693  1.00 10.00      A   
ATOM    498  N   VAL A  56      -9.910   8.499  15.021  1.00 10.00      A   
ATOM    499  HN  VAL A  56      -9.055   8.039  14.879  1.00 10.00      A   
ATOM    500  CA  VAL A  56     -10.953   7.834  15.791  1.00 10.00      A   
ATOM    501  CB  VAL A  56     -11.913   7.049  14.862  1.00 10.00      A   
ATOM    502  CG1 VAL A  56     -11.170   5.974  14.083  1.00 10.00      A   
ATOM    503  CG2 VAL A  56     -13.068   6.446  15.642  1.00 10.00      A   
ATOM    504  C   VAL A  56     -10.338   6.889  16.822  1.00 10.00      A   
ATOM    505  O   VAL A  56      -9.319   6.251  16.556  1.00 10.00      A   
ATOM    506  N   SER A  57     -10.937   6.828  18.001  1.00 10.00      A   
ATOM    507  HN  SER A  57     -11.726   7.384  18.172  1.00 10.00      A   
ATOM    508  CA  SER A  57     -10.454   5.958  19.055  1.00 10.00      A   
ATOM    509  CB  SER A  57     -10.997   6.444  20.399  1.00 10.00      A   
ATOM    510  OG  SER A  57     -12.003   7.429  20.209  1.00 10.00      A   
ATOM    511  HG  SER A  57     -12.839   6.994  19.991  1.00 10.00      A   
ATOM    512  C   SER A  57     -10.891   4.519  18.791  1.00 10.00      A   
ATOM    513  O   SER A  57     -12.028   4.281  18.371  1.00 10.00      A   
ATOM    514  N   PRO A  58      -9.990   3.545  19.020  1.00 10.00      A   
ATOM    515  CA  PRO A  58     -10.276   2.122  18.806  1.00 10.00      A   
ATOM    516  CB  PRO A  58      -9.072   1.424  19.448  1.00 10.00      A   
ATOM    517  CG  PRO A  58      -7.967   2.410  19.324  1.00 10.00      A   
ATOM    518  CD  PRO A  58      -8.609   3.759  19.493  1.00 10.00      A   
ATOM    519  C   PRO A  58     -11.562   1.677  19.492  1.00 10.00      A   
ATOM    520  O   PRO A  58     -12.365   0.942  18.909  1.00 10.00      A   
ATOM    521  N   ALA A  59     -11.765   2.145  20.720  1.00 10.00      A   
ATOM    522  HN  ALA A  59     -11.094   2.746  21.119  1.00 10.00      A   
ATOM    523  CA  ALA A  59     -12.948   1.788  21.493  1.00 10.00      A   
ATOM    524  CB  ALA A  59     -12.860   2.365  22.899  1.00 10.00      A   
ATOM    525  C   ALA A  59     -14.241   2.229  20.801  1.00 10.00      A   
ATOM    526  O   ALA A  59     -15.265   1.554  20.894  1.00 10.00      A   
ATOM    527  N   THR A  60     -14.187   3.350  20.098  1.00 10.00      A   
ATOM    528  HN  THR A  60     -13.341   3.838  20.036  1.00 10.00      A   
ATOM    529  CA  THR A  60     -15.355   3.872  19.402  1.00 10.00      A   
ATOM    530  CB  THR A  60     -15.113   5.312  18.916  1.00 10.00      A   
ATOM    531  OG1 THR A  60     -14.427   6.044  19.944  1.00 10.00      A   
ATOM    532  HG1 THR A  60     -15.065   6.579  20.430  1.00 10.00      A   
ATOM    533  CG2 THR A  60     -16.436   5.998  18.614  1.00 10.00      A   
ATOM    534  C   THR A  60     -15.733   2.985  18.217  1.00 10.00      A   
ATOM    535  O   THR A  60     -16.909   2.692  18.001  1.00 10.00      A   
ATOM    536  N   VAL A  61     -14.727   2.545  17.470  1.00 10.00      A   
ATOM    537  HN  VAL A  61     -13.811   2.799  17.707  1.00 10.00      A   
ATOM    538  CA  VAL A  61     -14.950   1.686  16.309  1.00 10.00      A   
ATOM    539  CB  VAL A  61     -13.641   1.397  15.547  1.00 10.00      A   
ATOM    540  CG1 VAL A  61     -13.931   0.665  14.242  1.00 10.00      A   
ATOM    541  CG2 VAL A  61     -12.884   2.687  15.280  1.00 10.00      A   
ATOM    542  C   VAL A  61     -15.580   0.365  16.741  1.00 10.00      A   
ATOM    543  O   VAL A  61     -16.585  -0.069  16.174  1.00 10.00      A   
ATOM    544  N   ILE A  62     -14.994  -0.246  17.765  1.00 10.00      A   
ATOM    545  HN  ILE A  62     -14.204   0.169  18.180  1.00 10.00      A   
ATOM    546  CA  ILE A  62     -15.477  -1.517  18.291  1.00 10.00      A   
ATOM    547  CB  ILE A  62     -14.525  -2.055  19.375  1.00 10.00      A   
ATOM    548  CG1 ILE A  62     -13.152  -2.346  18.767  1.00 10.00      A   
ATOM    549  CG2 ILE A  62     -15.099  -3.298  20.038  1.00 10.00      A   
ATOM    550  CD1 ILE A  62     -12.084  -2.674  19.786  1.00 10.00      A   
ATOM    551  C   ILE A  62     -16.877  -1.389  18.879  1.00 10.00      A   
ATOM    552  O   ILE A  62     -17.740  -2.228  18.625  1.00 10.00      A   
ATOM    553  N   ARG A  63     -17.098  -0.334  19.655  1.00 10.00      A   
ATOM    554  HN  ARG A  63     -16.375   0.314  19.803  1.00 10.00      A   
ATOM    555  CA  ARG A  63     -18.389  -0.116  20.294  1.00 10.00      A   
ATOM    556  CB  ARG A  63     -18.330   1.044  21.292  1.00 10.00      A   
ATOM    557  CG  ARG A  63     -19.594   1.224  22.122  1.00 10.00      A   
ATOM    558  CD  ARG A  63     -19.266   1.645  23.548  1.00 10.00      A   
ATOM    559  NE  ARG A  63     -18.492   2.888  23.609  1.00 10.00      A   
ATOM    560  HE  ARG A  63     -18.916   3.701  23.249  1.00 10.00      A   
ATOM    561  CZ  ARG A  63     -17.261   2.977  24.120  1.00 10.00      A   
ATOM    562  NH1 ARG A  63     -16.662   1.894  24.609  1.00 10.00      A   
ATOM    563 HH11 ARG A  63     -15.703   1.962  25.011  1.00 10.00      A   
ATOM    564 HH12 ARG A  63     -17.151   0.971  24.594  1.00 10.00      A   
ATOM    565  NH2 ARG A  63     -16.630   4.148  24.147  1.00 10.00      A   
ATOM    566 HH21 ARG A  63     -17.098   5.003  23.769  1.00 10.00      A   
ATOM    567 HH22 ARG A  63     -15.667   4.220  24.545  1.00 10.00      A   
ATOM    568  C   ARG A  63     -19.502   0.096  19.276  1.00 10.00      A   
ATOM    569  O   ARG A  63     -20.603  -0.428  19.439  1.00 10.00      A   
ATOM    570  N   ARG A  64     -19.228   0.859  18.230  1.00 10.00      A   
ATOM    571  HN  ARG A  64     -18.332   1.256  18.135  1.00 10.00      A   
ATOM    572  CA  ARG A  64     -20.241   1.108  17.219  1.00 10.00      A   
ATOM    573  CB  ARG A  64     -19.954   2.365  16.395  1.00 10.00      A   
ATOM    574  CG  ARG A  64     -21.163   2.858  15.611  1.00 10.00      A   
ATOM    575  CD  ARG A  64     -20.859   4.113  14.807  1.00 10.00      A   
ATOM    576  NE  ARG A  64     -21.506   4.072  13.491  1.00 10.00      A   
ATOM    577  HE  ARG A  64     -22.030   3.271  13.277  1.00 10.00      A   
ATOM    578  CZ  ARG A  64     -21.429   5.045  12.583  1.00 10.00      A   
ATOM    579  NH1 ARG A  64     -20.752   6.162  12.829  1.00 10.00      A   
ATOM    580 HH11 ARG A  64     -20.697   6.909  12.106  1.00 10.00      A   
ATOM    581 HH12 ARG A  64     -20.268   6.307  13.759  1.00 10.00      A   
ATOM    582  NH2 ARG A  64     -22.025   4.887  11.399  1.00 10.00      A   
ATOM    583 HH21 ARG A  64     -22.552   4.011  11.180  1.00 10.00      A   
ATOM    584 HH22 ARG A  64     -21.961   5.643  10.679  1.00 10.00      A   
ATOM    585  C   ARG A  64     -20.446  -0.110  16.323  1.00 10.00      A   
ATOM    586  O   ARG A  64     -21.584  -0.504  16.075  1.00 10.00      A   
ATOM    587  N   PHE A  65     -19.353  -0.711  15.855  1.00 10.00      A   
ATOM    588  HN  PHE A  65     -18.466  -0.365  16.110  1.00 10.00      A   
ATOM    589  CA  PHE A  65     -19.436  -1.884  14.982  1.00 10.00      A   
ATOM    590  CB  PHE A  65     -18.771  -1.616  13.625  1.00 10.00      A   
ATOM    591  CG  PHE A  65     -19.046  -0.266  13.032  1.00 10.00      A   
ATOM    592  CD1 PHE A  65     -18.067   0.713  13.033  1.00 10.00      A   
ATOM    593  CD2 PHE A  65     -20.273   0.022  12.465  1.00 10.00      A   
ATOM    594  CE1 PHE A  65     -18.305   1.953  12.481  1.00 10.00      A   
ATOM    595  CE2 PHE A  65     -20.520   1.262  11.911  1.00 10.00      A   
ATOM    596  CZ  PHE A  65     -19.533   2.228  11.918  1.00 10.00      A   
ATOM    597  C   PHE A  65     -18.767  -3.096  15.632  1.00 10.00      A   
ATOM    598  O   PHE A  65     -17.573  -3.327  15.444  1.00 10.00      A   
ATOM    599  N   PRO A  66     -19.521  -3.886  16.405  1.00 10.00      A   
ATOM    600  CA  PRO A  66     -19.002  -5.067  17.081  1.00 10.00      A   
ATOM    601  CB  PRO A  66     -19.894  -5.161  18.332  1.00 10.00      A   
ATOM    602  CG  PRO A  66     -20.981  -4.139  18.156  1.00 10.00      A   
ATOM    603  CD  PRO A  66     -20.933  -3.690  16.723  1.00 10.00      A   
ATOM    604  C   PRO A  66     -19.159  -6.326  16.231  1.00 10.00      A   
ATOM    605  O   PRO A  66     -19.340  -7.426  16.760  1.00 10.00      A   
ATOM    606  N   LYS A  67     -19.090  -6.168  14.913  1.00 10.00      A   
ATOM    607  HN  LYS A  67     -18.946  -5.266  14.543  1.00 10.00      A   
ATOM    608  CA  LYS A  67     -19.232  -7.300  14.003  1.00 10.00      A   
ATOM    609  CB  LYS A  67     -20.707  -7.534  13.666  1.00 10.00      A   
ATOM    610  CG  LYS A  67     -21.272  -8.830  14.224  1.00 10.00      A   
ATOM    611  CD  LYS A  67     -22.783  -8.877  14.073  1.00 10.00      A   
ATOM    612  CE  LYS A  67     -23.380 -10.106  14.742  1.00 10.00      A   
ATOM    613  NZ  LYS A  67     -24.869 -10.059  14.741  1.00 10.00      A   
ATOM    614  HZ1 LYS A  67     -25.195  -9.178  15.189  1.00 10.00      A   
ATOM    615  HZ2 LYS A  67     -25.259 -10.861  15.274  1.00 10.00      A   
ATOM    616  HZ3 LYS A  67     -25.234 -10.094  13.766  1.00 10.00      A   
ATOM    617  C   LYS A  67     -18.428  -7.101  12.723  1.00 10.00      A   
ATOM    618  O   LYS A  67     -18.803  -7.598  11.656  1.00 10.00      A   
ATOM    619  N   VAL A  68     -17.319  -6.390  12.832  1.00 10.00      A   
ATOM    620  HN  VAL A  68     -17.061  -6.037  13.705  1.00 10.00      A   
ATOM    621  CA  VAL A  68     -16.464  -6.129  11.681  1.00 10.00      A   
ATOM    622  CB  VAL A  68     -15.568  -4.894  11.921  1.00 10.00      A   
ATOM    623  CG1 VAL A  68     -14.679  -4.621  10.720  1.00 10.00      A   
ATOM    624  CG2 VAL A  68     -16.416  -3.674  12.235  1.00 10.00      A   
ATOM    625  C   VAL A  68     -15.588  -7.345  11.373  1.00 10.00      A   
ATOM    626  O   VAL A  68     -15.158  -8.055  12.287  1.00 10.00      A   
ATOM    627  N   ARG A  69     -15.354  -7.588  10.085  1.00 10.00      A   
ATOM    628  HN  ARG A  69     -15.760  -6.999   9.407  1.00 10.00      A   
ATOM    629  CA  ARG A  69     -14.526  -8.706   9.646  1.00 10.00      A   
ATOM    630  CB  ARG A  69     -15.358  -9.731   8.871  1.00 10.00      A   
ATOM    631  CG  ARG A  69     -16.483 -10.359   9.681  1.00 10.00      A   
ATOM    632  CD  ARG A  69     -17.146 -11.491   8.917  1.00 10.00      A   
ATOM    633  NE  ARG A  69     -18.247 -12.092   9.671  1.00 10.00      A   
ATOM    634  HE  ARG A  69     -18.885 -11.479  10.095  1.00 10.00      A   
ATOM    635  CZ  ARG A  69     -18.426 -13.402   9.815  1.00 10.00      A   
ATOM    636  NH1 ARG A  69     -17.581 -14.269   9.271  1.00 10.00      A   
ATOM    637 HH11 ARG A  69     -17.734 -15.292   9.384  1.00 10.00      A   
ATOM    638 HH12 ARG A  69     -16.745 -13.926   8.727  1.00 10.00      A   
ATOM    639  NH2 ARG A  69     -19.463 -13.848  10.518  1.00 10.00      A   
ATOM    640 HH21 ARG A  69     -19.613 -14.875  10.635  1.00 10.00      A   
ATOM    641 HH22 ARG A  69     -20.131 -13.172  10.956  1.00 10.00      A   
ATOM    642  C   ARG A  69     -13.350  -8.224   8.797  1.00 10.00      A   
ATOM    643  O   ARG A  69     -12.354  -8.930   8.645  1.00 10.00      A   
ATOM    644  N   SER A  70     -13.468  -7.022   8.247  1.00 10.00      A   
ATOM    645  HN  SER A  70     -14.287  -6.503   8.394  1.00 10.00      A   
ATOM    646  CA  SER A  70     -12.407  -6.451   7.427  1.00 10.00      A   
ATOM    647  CB  SER A  70     -12.816  -6.421   5.952  1.00 10.00      A   
ATOM    648  OG  SER A  70     -11.696  -6.191   5.114  1.00 10.00      A   
ATOM    649  HG  SER A  70     -11.569  -6.958   4.530  1.00 10.00      A   
ATOM    650  C   SER A  70     -12.062  -5.051   7.917  1.00 10.00      A   
ATOM    651  O   SER A  70     -12.896  -4.143   7.873  1.00 10.00      A   
ATOM    652  N   VAL A  71     -10.837  -4.883   8.393  1.00 10.00      A   
ATOM    653  HN  VAL A  71     -10.210  -5.644   8.390  1.00 10.00      A   
ATOM    654  CA  VAL A  71     -10.389  -3.596   8.909  1.00 10.00      A   
ATOM    655  CB  VAL A  71      -9.875  -3.729  10.363  1.00 10.00      A   
ATOM    656  CG1 VAL A  71      -9.356  -2.398  10.883  1.00 10.00      A   
ATOM    657  CG2 VAL A  71     -10.968  -4.263  11.277  1.00 10.00      A   
ATOM    658  C   VAL A  71      -9.284  -2.993   8.040  1.00 10.00      A   
ATOM    659  O   VAL A  71      -8.206  -3.571   7.908  1.00 10.00      A   
ATOM    660  N   GLU A  72      -9.565  -1.837   7.448  1.00 10.00      A   
ATOM    661  HN  GLU A  72     -10.453  -1.440   7.579  1.00 10.00      A   
ATOM    662  CA  GLU A  72      -8.595  -1.131   6.615  1.00 10.00      A   
ATOM    663  CB  GLU A  72      -9.213  -0.792   5.249  1.00 10.00      A   
ATOM    664  CG  GLU A  72      -8.278  -0.063   4.290  1.00 10.00      A   
ATOM    665  CD  GLU A  72      -7.803  -0.933   3.144  1.00 10.00      A   
ATOM    666  OE1 GLU A  72      -8.652  -1.406   2.361  1.00 10.00      A   
ATOM    667  OE2 GLU A  72      -6.578  -1.140   3.013  1.00 10.00      A   
ATOM    668  C   GLU A  72      -8.170   0.146   7.338  1.00 10.00      A   
ATOM    669  O   GLU A  72      -8.990   1.045   7.556  1.00 10.00      A   
ATOM    670  N   LEU A  73      -6.902   0.227   7.726  1.00 10.00      A   
ATOM    671  HN  LEU A  73      -6.282  -0.513   7.516  1.00 10.00      A   
ATOM    672  CA  LEU A  73      -6.411   1.394   8.453  1.00 10.00      A   
ATOM    673  CB  LEU A  73      -6.280   1.077   9.944  1.00 10.00      A   
ATOM    674  CG  LEU A  73      -7.417   1.572  10.838  1.00 10.00      A   
ATOM    675  CD1 LEU A  73      -7.710   0.566  11.934  1.00 10.00      A   
ATOM    676  CD2 LEU A  73      -7.071   2.922  11.438  1.00 10.00      A   
ATOM    677  C   LEU A  73      -5.085   1.917   7.915  1.00 10.00      A   
ATOM    678  O   LEU A  73      -4.225   1.151   7.478  1.00 10.00      A   
ATOM    679  N   LYS A  74      -4.937   3.234   7.951  1.00 10.00      A   
ATOM    680  HN  LYS A  74      -5.675   3.785   8.294  1.00 10.00      A   
ATOM    681  CA  LYS A  74      -3.719   3.896   7.494  1.00 10.00      A   
ATOM    682  CB  LYS A  74      -4.026   4.800   6.301  1.00 10.00      A   
ATOM    683  CG  LYS A  74      -4.837   4.118   5.210  1.00 10.00      A   
ATOM    684  CD  LYS A  74      -5.234   5.094   4.118  1.00 10.00      A   
ATOM    685  CE  LYS A  74      -6.041   4.402   3.031  1.00 10.00      A   
ATOM    686  NZ  LYS A  74      -6.161   5.249   1.822  1.00 10.00      A   
ATOM    687  HZ1 LYS A  74      -6.921   4.898   1.199  1.00 10.00      A   
ATOM    688  HZ2 LYS A  74      -5.264   5.234   1.291  1.00 10.00      A   
ATOM    689  HZ3 LYS A  74      -6.369   6.229   2.090  1.00 10.00      A   
ATOM    690  C   LYS A  74      -3.122   4.709   8.641  1.00 10.00      A   
ATOM    691  O   LYS A  74      -3.837   5.070   9.581  1.00 10.00      A   
ATOM    692  N   GLY A  75      -1.824   4.993   8.582  1.00 10.00      A   
ATOM    693  HN  GLY A  75      -1.290   4.688   7.815  1.00 10.00      A   
ATOM    694  CA  GLY A  75      -1.198   5.748   9.654  1.00 10.00      A   
ATOM    695  C   GLY A  75      -0.230   6.822   9.192  1.00 10.00      A   
ATOM    696  O   GLY A  75      -0.587   8.000   9.133  1.00 10.00      A   
ATOM    697  N   LYS A  76       1.001   6.415   8.889  1.00 10.00      A   
ATOM    698  HN  LYS A  76       1.214   5.456   8.947  1.00 10.00      A   
ATOM    699  CA  LYS A  76       2.044   7.343   8.453  1.00 10.00      A   
ATOM    700  CB  LYS A  76       3.363   6.600   8.217  1.00 10.00      A   
ATOM    701  CG  LYS A  76       3.932   5.899   9.442  1.00 10.00      A   
ATOM    702  CD  LYS A  76       5.066   4.952   9.061  1.00 10.00      A   
ATOM    703  CE  LYS A  76       6.329   5.710   8.686  1.00 10.00      A   
ATOM    704  NZ  LYS A  76       7.330   4.842   8.009  1.00 10.00      A   
ATOM    705  HZ1 LYS A  76       7.554   4.009   8.607  1.00 10.00      A   
ATOM    706  HZ2 LYS A  76       8.206   5.375   7.840  1.00 10.00      A   
ATOM    707  HZ3 LYS A  76       6.961   4.511   7.097  1.00 10.00      A   
ATOM    708  C   LYS A  76       1.636   8.080   7.181  1.00 10.00      A   
ATOM    709  O   LYS A  76       1.034   7.492   6.286  1.00 10.00      A   
ATOM    710  N   PRO A  77       1.954   9.379   7.092  1.00 10.00      A   
ATOM    711  CA  PRO A  77       1.625  10.188   5.915  1.00 10.00      A   
ATOM    712  CB  PRO A  77       2.024  11.608   6.334  1.00 10.00      A   
ATOM    713  CG  PRO A  77       3.048  11.412   7.397  1.00 10.00      A   
ATOM    714  CD  PRO A  77       2.649  10.162   8.128  1.00 10.00      A   
ATOM    715  C   PRO A  77       2.425   9.749   4.687  1.00 10.00      A   
ATOM    716  O   PRO A  77       3.444   9.064   4.808  1.00 10.00      A   
ATOM    717  N   HIS A  78       1.960  10.158   3.516  1.00 10.00      A   
ATOM    718  HN  HIS A  78       1.154  10.713   3.496  1.00 10.00      A   
ATOM    719  CA  HIS A  78       2.608   9.816   2.252  1.00 10.00      A   
ATOM    720  CB  HIS A  78       1.754  10.340   1.081  1.00 10.00      A   
ATOM    721  CG  HIS A  78       2.485  10.626  -0.197  1.00 10.00      A   
ATOM    722  ND1 HIS A  78       2.798  11.894  -0.620  1.00 10.00      A   
ATOM    723  HD1 HIS A  78       2.599  12.735  -0.130  1.00 10.00      A   
ATOM    724  CD2 HIS A  78       2.935   9.784  -1.163  1.00 10.00      A   
ATOM    725  CE1 HIS A  78       3.420  11.796  -1.801  1.00 10.00      A   
ATOM    726  NE2 HIS A  78       3.529  10.532  -2.178  1.00 10.00      A   
ATOM    727  C   HIS A  78       4.044  10.343   2.201  1.00 10.00      A   
ATOM    728  O   HIS A  78       4.955   9.651   1.743  1.00 10.00      A   
ATOM    729  N   PHE A  79       4.247  11.561   2.693  1.00 10.00      A   
ATOM    730  HN  PHE A  79       3.472  12.083   3.018  1.00 10.00      A   
ATOM    731  CA  PHE A  79       5.575  12.175   2.712  1.00 10.00      A   
ATOM    732  CB  PHE A  79       5.491  13.639   3.140  1.00 10.00      A   
ATOM    733  CG  PHE A  79       5.370  14.612   1.997  1.00 10.00      A   
ATOM    734  CD1 PHE A  79       5.080  14.170   0.713  1.00 10.00      A   
ATOM    735  CD2 PHE A  79       5.548  15.971   2.210  1.00 10.00      A   
ATOM    736  CE1 PHE A  79       4.971  15.064  -0.336  1.00 10.00      A   
ATOM    737  CE2 PHE A  79       5.441  16.870   1.167  1.00 10.00      A   
ATOM    738  CZ  PHE A  79       5.152  16.415  -0.108  1.00 10.00      A   
ATOM    739  C   PHE A  79       6.565  11.420   3.607  1.00 10.00      A   
ATOM    740  O   PHE A  79       7.777  11.654   3.542  1.00 10.00      A   
ATOM    741  N   ALA A  80       6.055  10.511   4.436  1.00 10.00      A   
ATOM    742  HN  ALA A  80       5.085  10.351   4.434  1.00 10.00      A   
ATOM    743  CA  ALA A  80       6.904   9.737   5.330  1.00 10.00      A   
ATOM    744  CB  ALA A  80       6.074   9.014   6.379  1.00 10.00      A   
ATOM    745  C   ALA A  80       7.763   8.751   4.548  1.00 10.00      A   
ATOM    746  O   ALA A  80       8.853   8.378   4.988  1.00 10.00      A   
ATOM    747  N   ASP A  81       7.282   8.356   3.373  1.00 10.00      A   
ATOM    748  HN  ASP A  81       6.415   8.706   3.069  1.00 10.00      A   
ATOM    749  CA  ASP A  81       8.008   7.411   2.524  1.00 10.00      A   
ATOM    750  CB  ASP A  81       7.122   6.904   1.388  1.00 10.00      A   
ATOM    751  CG  ASP A  81       6.176   5.808   1.829  1.00 10.00      A   
ATOM    752  OD1 ASP A  81       6.639   4.827   2.455  1.00 10.00      A   
ATOM    753  OD2 ASP A  81       4.969   5.911   1.540  1.00 10.00      A   
ATOM    754  C   ASP A  81       9.273   8.037   1.951  1.00 10.00      A   
ATOM    755  O   ASP A  81      10.180   7.337   1.500  1.00 10.00      A   
ATOM    756  N   PHE A  82       9.334   9.363   1.978  1.00 10.00      A   
ATOM    757  HN  PHE A  82       8.585   9.865   2.359  1.00 10.00      A   
ATOM    758  CA  PHE A  82      10.484  10.089   1.454  1.00 10.00      A   
ATOM    759  CB  PHE A  82      10.034  11.336   0.691  1.00 10.00      A   
ATOM    760  CG  PHE A  82       8.922  11.066  -0.283  1.00 10.00      A   
ATOM    761  CD1 PHE A  82       8.966   9.957  -1.116  1.00 10.00      A   
ATOM    762  CD2 PHE A  82       7.835  11.915  -0.364  1.00 10.00      A   
ATOM    763  CE1 PHE A  82       7.945   9.703  -2.010  1.00 10.00      A   
ATOM    764  CE2 PHE A  82       6.812  11.666  -1.257  1.00 10.00      A   
ATOM    765  CZ  PHE A  82       6.866  10.560  -2.082  1.00 10.00      A   
ATOM    766  C   PHE A  82      11.446  10.463   2.572  1.00 10.00      A   
ATOM    767  O   PHE A  82      12.395  11.214   2.357  1.00 10.00      A   
ATOM    768  N   ASN A  83      11.189   9.921   3.763  1.00 10.00      A   
ATOM    769  HN  ASN A  83      10.413   9.323   3.847  1.00 10.00      A   
ATOM    770  CA  ASN A  83      12.021  10.166   4.944  1.00 10.00      A   
ATOM    771  CB  ASN A  83      13.469   9.717   4.719  1.00 10.00      A   
ATOM    772  CG  ASN A  83      13.838   8.515   5.562  1.00 10.00      A   
ATOM    773  OD1 ASN A  83      13.405   8.388   6.713  1.00 10.00      A   
ATOM    774  ND2 ASN A  83      14.633   7.618   4.998  1.00 10.00      A   
ATOM    775 HD21 ASN A  83      14.941   7.780   4.078  1.00 10.00      A   
ATOM    776 HD22 ASN A  83      14.880   6.826   5.519  1.00 10.00      A   
ATOM    777  C   ASN A  83      11.958  11.617   5.412  1.00 10.00      A   
ATOM    778  O   ASN A  83      12.971  12.209   5.786  1.00 10.00      A   
ATOM    779  N   LEU A  84      10.755  12.180   5.395  1.00 10.00      A   
ATOM    780  HN  LEU A  84       9.992  11.660   5.071  1.00 10.00      A   
ATOM    781  CA  LEU A  84      10.543  13.556   5.829  1.00 10.00      A   
ATOM    782  CB  LEU A  84       9.648  14.295   4.831  1.00 10.00      A   
ATOM    783  CG  LEU A  84      10.206  14.435   3.414  1.00 10.00      A   
ATOM    784  CD1 LEU A  84       9.175  15.065   2.497  1.00 10.00      A   
ATOM    785  CD2 LEU A  84      11.487  15.254   3.423  1.00 10.00      A   
ATOM    786  C   LEU A  84       9.922  13.587   7.226  1.00 10.00      A   
ATOM    787  O   LEU A  84       9.675  14.651   7.794  1.00 10.00      A   
ATOM    788  N   VAL A  85       9.690  12.408   7.779  1.00 10.00      A   
ATOM    789  HN  VAL A  85       9.943  11.597   7.294  1.00 10.00      A   
ATOM    790  CA  VAL A  85       9.095  12.283   9.100  1.00 10.00      A   
ATOM    791  CB  VAL A  85       7.755  11.520   9.029  1.00 10.00      A   
ATOM    792  CG1 VAL A  85       7.133  11.375  10.408  1.00 10.00      A   
ATOM    793  CG2 VAL A  85       6.792  12.216   8.080  1.00 10.00      A   
ATOM    794  C   VAL A  85      10.046  11.547  10.036  1.00 10.00      A   
ATOM    795  O   VAL A  85      10.505  10.451   9.714  1.00 10.00      A   
ATOM    796  N   PRO A  86      10.371  12.152  11.192  1.00 10.00      A   
ATOM    797  CA  PRO A  86      11.269  11.544  12.184  1.00 10.00      A   
ATOM    798  CB  PRO A  86      11.291  12.559  13.331  1.00 10.00      A   
ATOM    799  CG  PRO A  86      10.877  13.844  12.707  1.00 10.00      A   
ATOM    800  CD  PRO A  86       9.904  13.480  11.622  1.00 10.00      A   
ATOM    801  C   PRO A  86      10.739  10.204  12.692  1.00 10.00      A   
ATOM    802  O   PRO A  86       9.537  10.044  12.930  1.00 10.00      A   
ATOM    803  N   ASP A  87      11.646   9.248  12.865  1.00 10.00      A   
ATOM    804  HN  ASP A  87      12.587   9.445  12.672  1.00 10.00      A   
ATOM    805  CA  ASP A  87      11.286   7.915  13.340  1.00 10.00      A   
ATOM    806  CB  ASP A  87      12.498   6.976  13.297  1.00 10.00      A   
ATOM    807  CG  ASP A  87      12.909   6.568  11.893  1.00 10.00      A   
ATOM    808  OD1 ASP A  87      13.909   7.115  11.380  1.00 10.00      A   
ATOM    809  OD2 ASP A  87      12.255   5.679  11.304  1.00 10.00      A   
ATOM    810  C   ASP A  87      10.729   7.965  14.760  1.00 10.00      A   
ATOM    811  O   ASP A  87      11.217   8.725  15.604  1.00 10.00      A   
ATOM    812  N   GLY A  88       9.710   7.153  15.018  1.00 10.00      A   
ATOM    813  HN  GLY A  88       9.380   6.557  14.310  1.00 10.00      A   
ATOM    814  CA  GLY A  88       9.100   7.115  16.334  1.00 10.00      A   
ATOM    815  C   GLY A  88       8.007   8.150  16.508  1.00 10.00      A   
ATOM    816  O   GLY A  88       7.590   8.438  17.629  1.00 10.00      A   
ATOM    817  N   TRP A  89       7.539   8.708  15.399  1.00 10.00      A   
ATOM    818  HN  TRP A  89       7.919   8.444  14.537  1.00 10.00      A   
ATOM    819  CA  TRP A  89       6.488   9.714  15.434  1.00 10.00      A   
ATOM    820  CB  TRP A  89       6.315  10.343  14.047  1.00 10.00      A   
ATOM    821  CG  TRP A  89       5.257  11.400  13.991  1.00 10.00      A   
ATOM    822  CD1 TRP A  89       5.332  12.659  14.508  1.00 10.00      A   
ATOM    823  CD2 TRP A  89       3.966  11.290  13.383  1.00 10.00      A   
ATOM    824  NE1 TRP A  89       4.163  13.337  14.266  1.00 10.00      A   
ATOM    825  HE1 TRP A  89       3.969  14.259  14.543  1.00 10.00      A   
ATOM    826  CE2 TRP A  89       3.310  12.521  13.576  1.00 10.00      A   
ATOM    827  CE3 TRP A  89       3.298  10.268  12.696  1.00 10.00      A   
ATOM    828  CZ2 TRP A  89       2.021  12.760  13.110  1.00 10.00      A   
ATOM    829  CZ3 TRP A  89       2.019  10.508  12.231  1.00 10.00      A   
ATOM    830  CH2 TRP A  89       1.395  11.745  12.440  1.00 10.00      A   
ATOM    831  C   TRP A  89       5.167   9.113  15.908  1.00 10.00      A   
ATOM    832  O   TRP A  89       4.423   9.740  16.665  1.00 10.00      A   
ATOM    833  N   GLY A  90       4.884   7.898  15.458  1.00 10.00      A   
ATOM    834  HN  GLY A  90       5.523   7.445  14.865  1.00 10.00      A   
ATOM    835  CA  GLY A  90       3.652   7.231  15.831  1.00 10.00      A   
ATOM    836  C   GLY A  90       3.264   6.177  14.817  1.00 10.00      A   
ATOM    837  O   GLY A  90       4.105   5.728  14.039  1.00 10.00      A   
ATOM    838  N   GLY A  91       1.998   5.790  14.812  1.00 10.00      A   
ATOM    839  HN  GLY A  91       1.367   6.191  15.456  1.00 10.00      A   
ATOM    840  CA  GLY A  91       1.532   4.787  13.873  1.00 10.00      A   
ATOM    841  C   GLY A  91       1.595   3.389  14.451  1.00 10.00      A   
ATOM    842  O   GLY A  91       1.723   2.407  13.720  1.00 10.00      A   
ATOM    843  N   TYR A  92       1.518   3.302  15.771  1.00 10.00      A   
ATOM    844  HN  TYR A  92       1.427   4.121  16.296  1.00 10.00      A   
ATOM    845  CA  TYR A  92       1.557   2.018  16.454  1.00 10.00      A   
ATOM    846  CB  TYR A  92       1.918   2.197  17.934  1.00 10.00      A   
ATOM    847  CG  TYR A  92       3.266   2.847  18.168  1.00 10.00      A   
ATOM    848  CD1 TYR A  92       3.360   4.187  18.526  1.00 10.00      A   
ATOM    849  CD2 TYR A  92       4.444   2.124  18.027  1.00 10.00      A   
ATOM    850  CE1 TYR A  92       4.588   4.784  18.735  1.00 10.00      A   
ATOM    851  CE2 TYR A  92       5.676   2.713  18.235  1.00 10.00      A   
ATOM    852  CZ  TYR A  92       5.742   4.043  18.588  1.00 10.00      A   
ATOM    853  OH  TYR A  92       6.964   4.638  18.797  1.00 10.00      A   
ATOM    854  HH  TYR A  92       7.615   4.250  18.196  1.00 10.00      A   
ATOM    855  C   TYR A  92       0.207   1.320  16.325  1.00 10.00      A   
ATOM    856  O   TYR A  92      -0.827   1.888  16.673  1.00 10.00      A   
ATOM    857  N   VAL A  93       0.215   0.097  15.812  1.00 10.00      A   
ATOM    858  HN  VAL A  93       1.069  -0.301  15.532  1.00 10.00      A   
ATOM    859  CA  VAL A  93      -1.017  -0.666  15.640  1.00 10.00      A   
ATOM    860  CB  VAL A  93      -0.948  -1.580  14.395  1.00 10.00      A   
ATOM    861  CG1 VAL A  93      -0.001  -2.751  14.619  1.00 10.00      A   
ATOM    862  CG2 VAL A  93      -2.336  -2.060  13.991  1.00 10.00      A   
ATOM    863  C   VAL A  93      -1.328  -1.496  16.889  1.00 10.00      A   
ATOM    864  O   VAL A  93      -2.416  -2.063  17.021  1.00 10.00      A   
ATOM    865  N   TYR A  94      -0.357  -1.551  17.798  1.00 10.00      A   
ATOM    866  HN  TYR A  94       0.486  -1.086  17.612  1.00 10.00      A   
ATOM    867  CA  TYR A  94      -0.490  -2.291  19.053  1.00 10.00      A   
ATOM    868  CB  TYR A  94       0.711  -2.014  19.972  1.00 10.00      A   
ATOM    869  CG  TYR A  94       0.862  -2.984  21.124  1.00 10.00      A   
ATOM    870  CD1 TYR A  94       1.589  -4.158  20.981  1.00 10.00      A   
ATOM    871  CD2 TYR A  94       0.286  -2.718  22.358  1.00 10.00      A   
ATOM    872  CE1 TYR A  94       1.736  -5.039  22.035  1.00 10.00      A   
ATOM    873  CE2 TYR A  94       0.428  -3.592  23.418  1.00 10.00      A   
ATOM    874  CZ  TYR A  94       1.154  -4.751  23.252  1.00 10.00      A   
ATOM    875  OH  TYR A  94       1.304  -5.627  24.306  1.00 10.00      A   
ATOM    876  HH  TYR A  94       0.471  -5.692  24.789  1.00 10.00      A   
ATOM    877  C   TYR A  94      -1.822  -2.005  19.768  1.00 10.00      A   
ATOM    878  O   TYR A  94      -2.573  -2.938  20.046  1.00 10.00      A   
ATOM    879  N   PRO A  95      -2.150  -0.721  20.064  1.00 10.00      A   
ATOM    880  CA  PRO A  95      -3.406  -0.362  20.744  1.00 10.00      A   
ATOM    881  CB  PRO A  95      -3.427   1.168  20.673  1.00 10.00      A   
ATOM    882  CG  PRO A  95      -1.991   1.555  20.587  1.00 10.00      A   
ATOM    883  CD  PRO A  95      -1.325   0.476  19.786  1.00 10.00      A   
ATOM    884  C   PRO A  95      -4.641  -0.934  20.046  1.00 10.00      A   
ATOM    885  O   PRO A  95      -5.577  -1.399  20.701  1.00 10.00      A   
ATOM    886  N   TRP A  96      -4.628  -0.920  18.719  1.00 10.00      A   
ATOM    887  HN  TRP A  96      -3.838  -0.573  18.255  1.00 10.00      A   
ATOM    888  CA  TRP A  96      -5.747  -1.424  17.934  1.00 10.00      A   
ATOM    889  CB  TRP A  96      -5.607  -1.031  16.462  1.00 10.00      A   
ATOM    890  CG  TRP A  96      -5.744   0.438  16.220  1.00 10.00      A   
ATOM    891  CD1 TRP A  96      -4.762   1.380  16.324  1.00 10.00      A   
ATOM    892  CD2 TRP A  96      -6.934   1.138  15.839  1.00 10.00      A   
ATOM    893  NE1 TRP A  96      -5.262   2.619  16.025  1.00 10.00      A   
ATOM    894  HE1 TRP A  96      -4.746   3.456  16.030  1.00 10.00      A   
ATOM    895  CE2 TRP A  96      -6.595   2.501  15.725  1.00 10.00      A   
ATOM    896  CE3 TRP A  96      -8.253   0.745  15.578  1.00 10.00      A   
ATOM    897  CZ2 TRP A  96      -7.525   3.471  15.363  1.00 10.00      A   
ATOM    898  CZ3 TRP A  96      -9.173   1.712  15.222  1.00 10.00      A   
ATOM    899  CH2 TRP A  96      -8.804   3.059  15.117  1.00 10.00      A   
ATOM    900  C   TRP A  96      -5.880  -2.934  18.063  1.00 10.00      A   
ATOM    901  O   TRP A  96      -6.936  -3.436  18.437  1.00 10.00      A   
ATOM    902  N   ILE A  97      -4.802  -3.652  17.769  1.00 10.00      A   
ATOM    903  HN  ILE A  97      -3.980  -3.188  17.491  1.00 10.00      A   
ATOM    904  CA  ILE A  97      -4.799  -5.112  17.850  1.00 10.00      A   
ATOM    905  CB  ILE A  97      -3.431  -5.691  17.421  1.00 10.00      A   
ATOM    906  CG1 ILE A  97      -3.093  -5.274  15.988  1.00 10.00      A   
ATOM    907  CG2 ILE A  97      -3.407  -7.209  17.557  1.00 10.00      A   
ATOM    908  CD1 ILE A  97      -4.082  -5.767  14.951  1.00 10.00      A   
ATOM    909  C   ILE A  97      -5.127  -5.574  19.272  1.00 10.00      A   
ATOM    910  O   ILE A  97      -5.844  -6.556  19.470  1.00 10.00      A   
ATOM    911  N   GLU A  98      -4.611  -4.837  20.250  1.00 10.00      A   
ATOM    912  HN  GLU A  98      -4.052  -4.062  20.013  1.00 10.00      A   
ATOM    913  CA  GLU A  98      -4.826  -5.139  21.659  1.00 10.00      A   
ATOM    914  CB  GLU A  98      -4.033  -4.147  22.522  1.00 10.00      A   
ATOM    915  CG  GLU A  98      -4.150  -4.364  24.019  1.00 10.00      A   
ATOM    916  CD  GLU A  98      -3.748  -3.136  24.812  1.00 10.00      A   
ATOM    917  OE1 GLU A  98      -4.585  -2.221  24.959  1.00 10.00      A   
ATOM    918  OE2 GLU A  98      -2.598  -3.075  25.293  1.00 10.00      A   
ATOM    919  C   GLU A  98      -6.308  -5.081  22.027  1.00 10.00      A   
ATOM    920  O   GLU A  98      -6.780  -5.858  22.852  1.00 10.00      A   
ATOM    921  N   ALA A  99      -7.038  -4.159  21.413  1.00 10.00      A   
ATOM    922  HN  ALA A  99      -6.612  -3.568  20.753  1.00 10.00      A   
ATOM    923  CA  ALA A  99      -8.456  -4.004  21.703  1.00 10.00      A   
ATOM    924  CB  ALA A  99      -8.865  -2.544  21.579  1.00 10.00      A   
ATOM    925  C   ALA A  99      -9.322  -4.890  20.811  1.00 10.00      A   
ATOM    926  O   ALA A  99     -10.356  -5.404  21.243  1.00 10.00      A   
ATOM    927  N   MET A 100      -8.892  -5.078  19.571  1.00 10.00      A   
ATOM    928  HN  MET A 100      -8.049  -4.656  19.287  1.00 10.00      A   
ATOM    929  CA  MET A 100      -9.642  -5.888  18.617  1.00 10.00      A   
ATOM    930  CB  MET A 100      -9.126  -5.689  17.191  1.00 10.00      A   
ATOM    931  CG  MET A 100      -9.401  -4.302  16.631  1.00 10.00      A   
ATOM    932  SD  MET A 100      -9.379  -4.253  14.828  1.00 10.00      A   
ATOM    933  CE  MET A 100      -7.628  -4.452  14.504  1.00 10.00      A   
ATOM    934  C   MET A 100      -9.644  -7.367  18.981  1.00 10.00      A   
ATOM    935  O   MET A 100     -10.622  -8.068  18.722  1.00 10.00      A   
ATOM    936  N   SER A 101      -8.564  -7.829  19.601  1.00 10.00      A   
ATOM    937  HN  SER A 101      -7.832  -7.209  19.808  1.00 10.00      A   
ATOM    938  CA  SER A 101      -8.429  -9.232  19.986  1.00 10.00      A   
ATOM    939  CB  SER A 101      -7.039  -9.489  20.578  1.00 10.00      A   
ATOM    940  OG  SER A 101      -6.574  -8.355  21.287  1.00 10.00      A   
ATOM    941  HG  SER A 101      -6.075  -7.788  20.681  1.00 10.00      A   
ATOM    942  C   SER A 101      -9.509  -9.681  20.967  1.00 10.00      A   
ATOM    943  O   SER A 101      -9.907 -10.846  20.974  1.00 10.00      A   
ATOM    944  N   SER A 102      -9.990  -8.761  21.787  1.00 10.00      A   
ATOM    945  HN  SER A 102      -9.647  -7.842  21.740  1.00 10.00      A   
ATOM    946  CA  SER A 102     -11.004  -9.086  22.774  1.00 10.00      A   
ATOM    947  CB  SER A 102     -10.710  -8.316  24.060  1.00 10.00      A   
ATOM    948  OG  SER A 102      -9.969  -7.139  23.774  1.00 10.00      A   
ATOM    949  HG  SER A 102      -9.445  -6.897  24.547  1.00 10.00      A   
ATOM    950  C   SER A 102     -12.421  -8.781  22.282  1.00 10.00      A   
ATOM    951  O   SER A 102     -13.384  -8.900  23.040  1.00 10.00      A   
ATOM    952  N   SER A 103     -12.564  -8.417  21.009  1.00 10.00      A   
ATOM    953  HN  SER A 103     -11.776  -8.363  20.427  1.00 10.00      A   
ATOM    954  CA  SER A 103     -13.879  -8.090  20.478  1.00 10.00      A   
ATOM    955  CB  SER A 103     -14.051  -6.576  20.403  1.00 10.00      A   
ATOM    956  OG  SER A 103     -13.910  -5.990  21.686  1.00 10.00      A   
ATOM    957  HG  SER A 103     -12.973  -5.898  21.900  1.00 10.00      A   
ATOM    958  C   SER A 103     -14.166  -8.728  19.121  1.00 10.00      A   
ATOM    959  O   SER A 103     -15.219  -9.331  18.929  1.00 10.00      A   
ATOM    960  N   TYR A 104     -13.240  -8.606  18.184  1.00 10.00      A   
ATOM    961  HN  TYR A 104     -12.390  -8.154  18.392  1.00 10.00      A   
ATOM    962  CA  TYR A 104     -13.448  -9.160  16.855  1.00 10.00      A   
ATOM    963  CB  TYR A 104     -12.786  -8.293  15.785  1.00 10.00      A   
ATOM    964  CG  TYR A 104     -13.336  -6.890  15.704  1.00 10.00      A   
ATOM    965  CD1 TYR A 104     -12.499  -5.795  15.833  1.00 10.00      A   
ATOM    966  CD2 TYR A 104     -14.689  -6.660  15.496  1.00 10.00      A   
ATOM    967  CE1 TYR A 104     -12.990  -4.505  15.757  1.00 10.00      A   
ATOM    968  CE2 TYR A 104     -15.191  -5.376  15.419  1.00 10.00      A   
ATOM    969  CZ  TYR A 104     -14.338  -4.301  15.549  1.00 10.00      A   
ATOM    970  OH  TYR A 104     -14.835  -3.019  15.467  1.00 10.00      A   
ATOM    971  HH  TYR A 104     -15.796  -3.036  15.591  1.00 10.00      A   
ATOM    972  C   TYR A 104     -12.966 -10.597  16.748  1.00 10.00      A   
ATOM    973  O   TYR A 104     -11.888 -10.863  16.225  1.00 10.00      A   
ATOM    974  N   THR A 105     -13.770 -11.525  17.242  1.00 10.00      A   
ATOM    975  HN  THR A 105     -14.610 -11.256  17.677  1.00 10.00      A   
ATOM    976  CA  THR A 105     -13.431 -12.935  17.190  1.00 10.00      A   
ATOM    977  CB  THR A 105     -14.307 -13.722  18.177  1.00 10.00      A   
ATOM    978  OG1 THR A 105     -14.954 -12.798  19.066  1.00 10.00      A   
ATOM    979  HG1 THR A 105     -15.396 -13.287  19.768  1.00 10.00      A   
ATOM    980  CG2 THR A 105     -13.454 -14.686  18.982  1.00 10.00      A   
ATOM    981  C   THR A 105     -13.628 -13.495  15.779  1.00 10.00      A   
ATOM    982  O   THR A 105     -13.126 -14.574  15.449  1.00 10.00      A   
ATOM    983  N   TRP A 106     -14.351 -12.748  14.947  1.00 10.00      A   
ATOM    984  HN  TRP A 106     -14.710 -11.889  15.263  1.00 10.00      A   
ATOM    985  CA  TRP A 106     -14.618 -13.163  13.579  1.00 10.00      A   
ATOM    986  CB  TRP A 106     -16.119 -13.120  13.286  1.00 10.00      A   
ATOM    987  CG  TRP A 106     -16.903 -14.187  13.988  1.00 10.00      A   
ATOM    988  CD1 TRP A 106     -17.478 -14.106  15.223  1.00 10.00      A   
ATOM    989  CD2 TRP A 106     -17.204 -15.494  13.492  1.00 10.00      A   
ATOM    990  NE1 TRP A 106     -18.109 -15.286  15.529  1.00 10.00      A   
ATOM    991  HE1 TRP A 106     -18.589 -15.475  16.363  1.00 10.00      A   
ATOM    992  CE2 TRP A 106     -17.957 -16.156  14.481  1.00 10.00      A   
ATOM    993  CE3 TRP A 106     -16.906 -16.171  12.306  1.00 10.00      A   
ATOM    994  CZ2 TRP A 106     -18.418 -17.461  14.322  1.00 10.00      A   
ATOM    995  CZ3 TRP A 106     -17.363 -17.466  12.150  1.00 10.00      A   
ATOM    996  CH2 TRP A 106     -18.111 -18.097  13.150  1.00 10.00      A   
ATOM    997  C   TRP A 106     -13.859 -12.296  12.578  1.00 10.00      A   
ATOM    998  O   TRP A 106     -14.253 -12.186  11.417  1.00 10.00      A   
ATOM    999  N   LEU A 107     -12.779 -11.668  13.028  1.00 10.00      A   
ATOM   1000  HN  LEU A 107     -12.523 -11.761  13.969  1.00 10.00      A   
ATOM   1001  CA  LEU A 107     -11.972 -10.837  12.144  1.00 10.00      A   
ATOM   1002  CB  LEU A 107     -10.959 -10.010  12.936  1.00 10.00      A   
ATOM   1003  CG  LEU A 107     -10.436  -8.758  12.233  1.00 10.00      A   
ATOM   1004  CD1 LEU A 107     -11.583  -7.821  11.894  1.00 10.00      A   
ATOM   1005  CD2 LEU A 107      -9.407  -8.049  13.094  1.00 10.00      A   
ATOM   1006  C   LEU A 107     -11.271 -11.716  11.109  1.00 10.00      A   
ATOM   1007  O   LEU A 107     -10.581 -12.673  11.465  1.00 10.00      A   
ATOM   1008  N   GLU A 108     -11.459 -11.396   9.832  1.00 10.00      A   
ATOM   1009  HN  GLU A 108     -12.006 -10.612   9.606  1.00 10.00      A   
ATOM   1010  CA  GLU A 108     -10.876 -12.187   8.756  1.00 10.00      A   
ATOM   1011  CB  GLU A 108     -11.974 -12.636   7.785  1.00 10.00      A   
ATOM   1012  CG  GLU A 108     -13.137 -13.362   8.448  1.00 10.00      A   
ATOM   1013  CD  GLU A 108     -14.187 -13.827   7.459  1.00 10.00      A   
ATOM   1014  OE1 GLU A 108     -13.827 -14.148   6.306  1.00 10.00      A   
ATOM   1015  OE2 GLU A 108     -15.376 -13.897   7.830  1.00 10.00      A   
ATOM   1016  C   GLU A 108      -9.787 -11.441   7.988  1.00 10.00      A   
ATOM   1017  O   GLU A 108      -8.774 -12.032   7.604  1.00 10.00      A   
ATOM   1018  N   GLU A 109      -9.988 -10.148   7.761  1.00 10.00      A   
ATOM   1019  HN  GLU A 109     -10.798  -9.716   8.113  1.00 10.00      A   
ATOM   1020  CA  GLU A 109      -9.027  -9.355   7.001  1.00 10.00      A   
ATOM   1021  CB  GLU A 109      -9.669  -8.853   5.702  1.00 10.00      A   
ATOM   1022  CG  GLU A 109     -10.302  -9.938   4.846  1.00 10.00      A   
ATOM   1023  CD  GLU A 109     -10.940  -9.393   3.578  1.00 10.00      A   
ATOM   1024  OE1 GLU A 109     -11.081  -8.156   3.457  1.00 10.00      A   
ATOM   1025  OE2 GLU A 109     -11.305 -10.197   2.695  1.00 10.00      A   
ATOM   1026  C   GLU A 109      -8.485  -8.162   7.782  1.00 10.00      A   
ATOM   1027  O   GLU A 109      -9.244  -7.381   8.366  1.00 10.00      A   
ATOM   1028  N   ILE A 110      -7.165  -8.036   7.791  1.00 10.00      A   
ATOM   1029  HN  ILE A 110      -6.618  -8.722   7.346  1.00 10.00      A   
ATOM   1030  CA  ILE A 110      -6.495  -6.923   8.445  1.00 10.00      A   
ATOM   1031  CB  ILE A 110      -5.606  -7.380   9.624  1.00 10.00      A   
ATOM   1032  CG1 ILE A 110      -6.471  -7.946  10.754  1.00 10.00      A   
ATOM   1033  CG2 ILE A 110      -4.755  -6.221  10.130  1.00 10.00      A   
ATOM   1034  CD1 ILE A 110      -5.684  -8.440  11.948  1.00 10.00      A   
ATOM   1035  C   ILE A 110      -5.642  -6.190   7.410  1.00 10.00      A   
ATOM   1036  O   ILE A 110      -4.703  -6.757   6.850  1.00 10.00      A   
ATOM   1037  N   ARG A 111      -5.988  -4.943   7.141  1.00 10.00      A   
ATOM   1038  HN  ARG A 111      -6.743  -4.537   7.626  1.00 10.00      A   
ATOM   1039  CA  ARG A 111      -5.276  -4.142   6.161  1.00 10.00      A   
ATOM   1040  CB  ARG A 111      -6.239  -3.705   5.053  1.00 10.00      A   
ATOM   1041  CG  ARG A 111      -7.009  -4.854   4.427  1.00 10.00      A   
ATOM   1042  CD  ARG A 111      -8.317  -4.387   3.821  1.00 10.00      A   
ATOM   1043  NE  ARG A 111      -9.082  -5.495   3.257  1.00 10.00      A   
ATOM   1044  HE  ARG A 111      -9.646  -6.013   3.874  1.00 10.00      A   
ATOM   1045  CZ  ARG A 111      -9.066  -5.818   1.970  1.00 10.00      A   
ATOM   1046  NH1 ARG A 111      -8.328  -5.118   1.115  1.00 10.00      A   
ATOM   1047 HH11 ARG A 111      -7.754  -4.309   1.448  1.00 10.00      A   
ATOM   1048 HH12 ARG A 111      -8.318  -5.371   0.101  1.00 10.00      A   
ATOM   1049  NH2 ARG A 111      -9.770  -6.855   1.539  1.00 10.00      A   
ATOM   1050 HH21 ARG A 111     -10.345  -7.421   2.216  1.00 10.00      A   
ATOM   1051 HH22 ARG A 111      -9.759  -7.111   0.530  1.00 10.00      A   
ATOM   1052  C   ARG A 111      -4.669  -2.916   6.821  1.00 10.00      A   
ATOM   1053  O   ARG A 111      -5.379  -2.113   7.426  1.00 10.00      A   
ATOM   1054  N   LEU A 112      -3.362  -2.777   6.702  1.00 10.00      A   
ATOM   1055  HN  LEU A 112      -2.849  -3.458   6.208  1.00 10.00      A   
ATOM   1056  CA  LEU A 112      -2.656  -1.648   7.280  1.00 10.00      A   
ATOM   1057  CB  LEU A 112      -1.830  -2.102   8.481  1.00 10.00      A   
ATOM   1058  CG  LEU A 112      -2.627  -2.504   9.718  1.00 10.00      A   
ATOM   1059  CD1 LEU A 112      -1.715  -3.153  10.743  1.00 10.00      A   
ATOM   1060  CD2 LEU A 112      -3.337  -1.297  10.312  1.00 10.00      A   
ATOM   1061  C   LEU A 112      -1.754  -0.997   6.249  1.00 10.00      A   
ATOM   1062  O   LEU A 112      -1.017  -1.679   5.533  1.00 10.00      A   
ATOM   1063  N   LYS A 113      -1.827   0.322   6.165  1.00 10.00      A   
ATOM   1064  HN  LYS A 113      -2.457   0.805   6.749  1.00 10.00      A   
ATOM   1065  CA  LYS A 113      -1.016   1.075   5.224  1.00 10.00      A   
ATOM   1066  CB  LYS A 113      -1.915   1.818   4.238  1.00 10.00      A   
ATOM   1067  CG  LYS A 113      -1.297   2.031   2.867  1.00 10.00      A   
ATOM   1068  CD  LYS A 113      -2.276   2.721   1.939  1.00 10.00      A   
ATOM   1069  CE  LYS A 113      -1.709   2.873   0.540  1.00 10.00      A   
ATOM   1070  NZ  LYS A 113      -2.498   3.838  -0.260  1.00 10.00      A   
ATOM   1071  HZ1 LYS A 113      -2.871   3.380  -1.111  1.00 10.00      A   
ATOM   1072  HZ2 LYS A 113      -1.893   4.641  -0.542  1.00 10.00      A   
ATOM   1073  HZ3 LYS A 113      -3.292   4.209   0.306  1.00 10.00      A   
ATOM   1074  C   LYS A 113      -0.136   2.066   5.976  1.00 10.00      A   
ATOM   1075  O   LYS A 113      -0.643   2.973   6.638  1.00 10.00      A   
ATOM   1076  N   ARG A 114       1.176   1.871   5.890  1.00 10.00      A   
ATOM   1077  HN  ARG A 114       1.508   1.111   5.362  1.00 10.00      A   
ATOM   1078  CA  ARG A 114       2.144   2.738   6.559  1.00 10.00      A   
ATOM   1079  CB  ARG A 114       2.077   4.174   6.017  1.00 10.00      A   
ATOM   1080  CG  ARG A 114       2.486   4.328   4.560  1.00 10.00      A   
ATOM   1081  CD  ARG A 114       2.370   5.778   4.114  1.00 10.00      A   
ATOM   1082  NE  ARG A 114       2.610   5.943   2.683  1.00 10.00      A   
ATOM   1083  HE  ARG A 114       3.549   5.897   2.373  1.00 10.00      A   
ATOM   1084  CZ  ARG A 114       1.655   6.146   1.784  1.00 10.00      A   
ATOM   1085  NH1 ARG A 114       0.394   6.210   2.163  1.00 10.00      A   
ATOM   1086 HH11 ARG A 114       0.133   6.100   3.165  1.00 10.00      A   
ATOM   1087 HH12 ARG A 114      -0.353   6.372   1.452  1.00 10.00      A   
ATOM   1088  NH2 ARG A 114       1.964   6.292   0.502  1.00 10.00      A   
ATOM   1089 HH21 ARG A 114       2.960   6.255   0.199  1.00 10.00      A   
ATOM   1090 HH22 ARG A 114       1.207   6.437  -0.213  1.00 10.00      A   
ATOM   1091  C   ARG A 114       1.930   2.716   8.076  1.00 10.00      A   
ATOM   1092  O   ARG A 114       1.619   3.740   8.685  1.00 10.00      A   
ATOM   1093  N   MET A 115       2.091   1.541   8.679  1.00 10.00      A   
ATOM   1094  HN  MET A 115       2.354   0.759   8.145  1.00 10.00      A   
ATOM   1095  CA  MET A 115       1.893   1.385  10.119  1.00 10.00      A   
ATOM   1096  CB  MET A 115       0.568   0.663  10.391  1.00 10.00      A   
ATOM   1097  CG  MET A 115      -0.676   1.487  10.087  1.00 10.00      A   
ATOM   1098  SD  MET A 115      -0.992   2.761  11.324  1.00 10.00      A   
ATOM   1099  CE  MET A 115      -1.444   1.761  12.737  1.00 10.00      A   
ATOM   1100  C   MET A 115       3.037   0.603  10.750  1.00 10.00      A   
ATOM   1101  O   MET A 115       3.729  -0.154  10.071  1.00 10.00      A   
ATOM   1102  N   VAL A 116       3.223   0.772  12.049  1.00 10.00      A   
ATOM   1103  HN  VAL A 116       2.625   1.374  12.550  1.00 10.00      A   
ATOM   1104  CA  VAL A 116       4.277   0.071  12.762  1.00 10.00      A   
ATOM   1105  CB  VAL A 116       4.931   0.961  13.842  1.00 10.00      A   
ATOM   1106  CG1 VAL A 116       6.131   0.263  14.464  1.00 10.00      A   
ATOM   1107  CG2 VAL A 116       5.341   2.305  13.259  1.00 10.00      A   
ATOM   1108  C   VAL A 116       3.700  -1.182  13.408  1.00 10.00      A   
ATOM   1109  O   VAL A 116       3.107  -1.121  14.486  1.00 10.00      A   
ATOM   1110  N   VAL A 117       3.850  -2.310  12.732  1.00 10.00      A   
ATOM   1111  HN  VAL A 117       4.344  -2.298  11.885  1.00 10.00      A   
ATOM   1112  CA  VAL A 117       3.336  -3.577  13.225  1.00 10.00      A   
ATOM   1113  CB  VAL A 117       2.752  -4.428  12.076  1.00 10.00      A   
ATOM   1114  CG1 VAL A 117       1.982  -5.624  12.618  1.00 10.00      A   
ATOM   1115  CG2 VAL A 117       1.878  -3.583  11.160  1.00 10.00      A   
ATOM   1116  C   VAL A 117       4.454  -4.356  13.891  1.00 10.00      A   
ATOM   1117  O   VAL A 117       5.423  -4.735  13.242  1.00 10.00      A   
ATOM   1118  N   THR A 118       4.317  -4.587  15.182  1.00 10.00      A   
ATOM   1119  HN  THR A 118       3.520  -4.258  15.646  1.00 10.00      A   
ATOM   1120  CA  THR A 118       5.324  -5.315  15.932  1.00 10.00      A   
ATOM   1121  CB  THR A 118       5.417  -4.784  17.370  1.00 10.00      A   
ATOM   1122  OG1 THR A 118       4.160  -4.201  17.745  1.00 10.00      A   
ATOM   1123  HG1 THR A 118       4.315  -3.492  18.386  1.00 10.00      A   
ATOM   1124  CG2 THR A 118       6.504  -3.728  17.464  1.00 10.00      A   
ATOM   1125  C   THR A 118       5.035  -6.814  15.950  1.00 10.00      A   
ATOM   1126  O   THR A 118       3.917  -7.243  15.649  1.00 10.00      A   
ATOM   1127  N   ASP A 119       6.046  -7.600  16.314  1.00 10.00      A   
ATOM   1128  HN  ASP A 119       6.907  -7.188  16.552  1.00 10.00      A   
ATOM   1129  CA  ASP A 119       5.917  -9.053  16.378  1.00 10.00      A   
ATOM   1130  CB  ASP A 119       7.260  -9.704  16.729  1.00 10.00      A   
ATOM   1131  CG  ASP A 119       8.381  -9.289  15.799  1.00 10.00      A   
ATOM   1132  OD1 ASP A 119       8.602  -9.972  14.776  1.00 10.00      A   
ATOM   1133  OD2 ASP A 119       9.051  -8.275  16.087  1.00 10.00      A   
ATOM   1134  C   ASP A 119       4.867  -9.441  17.410  1.00 10.00      A   
ATOM   1135  O   ASP A 119       4.133 -10.416  17.230  1.00 10.00      A   
ATOM   1136  N   ASP A 120       4.798  -8.661  18.489  1.00 10.00      A   
ATOM   1137  HN  ASP A 120       5.433  -7.919  18.580  1.00 10.00      A   
ATOM   1138  CA  ASP A 120       3.825  -8.891  19.550  1.00 10.00      A   
ATOM   1139  CB  ASP A 120       3.966  -7.831  20.646  1.00 10.00      A   
ATOM   1140  CG  ASP A 120       4.619  -8.361  21.909  1.00 10.00      A   
ATOM   1141  OD1 ASP A 120       4.377  -9.530  22.270  1.00 10.00      A   
ATOM   1142  OD2 ASP A 120       5.384  -7.607  22.547  1.00 10.00      A   
ATOM   1143  C   ASP A 120       2.414  -8.842  18.981  1.00 10.00      A   
ATOM   1144  O   ASP A 120       1.567  -9.672  19.310  1.00 10.00      A   
ATOM   1145  N   CYS A 121       2.174  -7.870  18.112  1.00 10.00      A   
ATOM   1146  HN  CYS A 121       2.893  -7.250  17.881  1.00 10.00      A   
ATOM   1147  CA  CYS A 121       0.871  -7.713  17.485  1.00 10.00      A   
ATOM   1148  CB  CYS A 121       0.821  -6.429  16.652  1.00 10.00      A   
ATOM   1149  SG  CYS A 121       1.237  -4.936  17.579  1.00 10.00      A   
ATOM   1150  HG  CYS A 121       2.559  -4.857  17.659  1.00 10.00      A   
ATOM   1151  C   CYS A 121       0.549  -8.924  16.619  1.00 10.00      A   
ATOM   1152  O   CYS A 121      -0.564  -9.441  16.650  1.00 10.00      A   
ATOM   1153  N   LEU A 122       1.543  -9.391  15.870  1.00 10.00      A   
ATOM   1154  HN  LEU A 122       2.418  -8.955  15.916  1.00 10.00      A   
ATOM   1155  CA  LEU A 122       1.370 -10.547  14.995  1.00 10.00      A   
ATOM   1156  CB  LEU A 122       2.636 -10.788  14.162  1.00 10.00      A   
ATOM   1157  CG  LEU A 122       2.990  -9.705  13.137  1.00 10.00      A   
ATOM   1158  CD1 LEU A 122       4.233 -10.095  12.350  1.00 10.00      A   
ATOM   1159  CD2 LEU A 122       1.822  -9.447  12.200  1.00 10.00      A   
ATOM   1160  C   LEU A 122       1.030 -11.789  15.809  1.00 10.00      A   
ATOM   1161  O   LEU A 122       0.127 -12.556  15.455  1.00 10.00      A   
ATOM   1162  N   GLU A 123       1.760 -11.974  16.904  1.00 10.00      A   
ATOM   1163  HN  GLU A 123       2.477 -11.333  17.114  1.00 10.00      A   
ATOM   1164  CA  GLU A 123       1.536 -13.101  17.795  1.00 10.00      A   
ATOM   1165  CB  GLU A 123       2.516 -13.057  18.968  1.00 10.00      A   
ATOM   1166  CG  GLU A 123       2.743 -14.406  19.631  1.00 10.00      A   
ATOM   1167  CD  GLU A 123       3.275 -14.284  21.043  1.00 10.00      A   
ATOM   1168  OE1 GLU A 123       4.265 -13.557  21.254  1.00 10.00      A   
ATOM   1169  OE2 GLU A 123       2.697 -14.913  21.952  1.00 10.00      A   
ATOM   1170  C   GLU A 123       0.106 -13.057  18.316  1.00 10.00      A   
ATOM   1171  O   GLU A 123      -0.594 -14.070  18.333  1.00 10.00      A   
ATOM   1172  N   LEU A 124      -0.319 -11.862  18.723  1.00 10.00      A   
ATOM   1173  HN  LEU A 124       0.301 -11.101  18.685  1.00 10.00      A   
ATOM   1174  CA  LEU A 124      -1.666 -11.648  19.234  1.00 10.00      A   
ATOM   1175  CB  LEU A 124      -1.843 -10.199  19.695  1.00 10.00      A   
ATOM   1176  CG  LEU A 124      -1.145  -9.814  21.000  1.00 10.00      A   
ATOM   1177  CD1 LEU A 124      -1.278  -8.321  21.245  1.00 10.00      A   
ATOM   1178  CD2 LEU A 124      -1.726 -10.601  22.165  1.00 10.00      A   
ATOM   1179  C   LEU A 124      -2.712 -11.981  18.179  1.00 10.00      A   
ATOM   1180  O   LEU A 124      -3.716 -12.625  18.473  1.00 10.00      A   
ATOM   1181  N   ILE A 125      -2.467 -11.538  16.950  1.00 10.00      A   
ATOM   1182  HN  ILE A 125      -1.645 -11.022  16.786  1.00 10.00      A   
ATOM   1183  CA  ILE A 125      -3.379 -11.784  15.840  1.00 10.00      A   
ATOM   1184  CB  ILE A 125      -2.849 -11.149  14.533  1.00 10.00      A   
ATOM   1185  CG1 ILE A 125      -2.927  -9.623  14.607  1.00 10.00      A   
ATOM   1186  CG2 ILE A 125      -3.623 -11.657  13.325  1.00 10.00      A   
ATOM   1187  CD1 ILE A 125      -2.134  -8.923  13.525  1.00 10.00      A   
ATOM   1188  C   ILE A 125      -3.591 -13.283  15.629  1.00 10.00      A   
ATOM   1189  O   ILE A 125      -4.725 -13.765  15.610  1.00 10.00      A   
ATOM   1190  N   ALA A 126      -2.492 -14.009  15.515  1.00 10.00      A   
ATOM   1191  HN  ALA A 126      -1.618 -13.561  15.583  1.00 10.00      A   
ATOM   1192  CA  ALA A 126      -2.531 -15.448  15.289  1.00 10.00      A   
ATOM   1193  CB  ALA A 126      -1.122 -15.987  15.107  1.00 10.00      A   
ATOM   1194  C   ALA A 126      -3.246 -16.206  16.409  1.00 10.00      A   
ATOM   1195  O   ALA A 126      -3.991 -17.151  16.147  1.00 10.00      A   
ATOM   1196  N   LYS A 127      -3.032 -15.790  17.651  1.00 10.00      A   
ATOM   1197  HN  LYS A 127      -2.447 -15.015  17.805  1.00 10.00      A   
ATOM   1198  CA  LYS A 127      -3.636 -16.468  18.793  1.00 10.00      A   
ATOM   1199  CB  LYS A 127      -2.767 -16.305  20.046  1.00 10.00      A   
ATOM   1200  CG  LYS A 127      -2.741 -14.897  20.624  1.00 10.00      A   
ATOM   1201  CD  LYS A 127      -1.575 -14.714  21.583  1.00 10.00      A   
ATOM   1202  CE  LYS A 127      -1.800 -15.456  22.891  1.00 10.00      A   
ATOM   1203  NZ  LYS A 127      -2.604 -14.661  23.851  1.00 10.00      A   
ATOM   1204  HZ1 LYS A 127      -3.589 -14.580  23.521  1.00 10.00      A   
ATOM   1205  HZ2 LYS A 127      -2.203 -13.709  23.950  1.00 10.00      A   
ATOM   1206  HZ3 LYS A 127      -2.604 -15.118  24.781  1.00 10.00      A   
ATOM   1207  C   LYS A 127      -5.072 -16.025  19.078  1.00 10.00      A   
ATOM   1208  O   LYS A 127      -5.769 -16.654  19.873  1.00 10.00      A   
ATOM   1209  N   SER A 128      -5.528 -14.962  18.431  1.00 10.00      A   
ATOM   1210  HN  SER A 128      -4.954 -14.502  17.782  1.00 10.00      A   
ATOM   1211  CA  SER A 128      -6.881 -14.478  18.675  1.00 10.00      A   
ATOM   1212  CB  SER A 128      -6.865 -13.008  19.095  1.00 10.00      A   
ATOM   1213  OG  SER A 128      -5.837 -12.766  20.040  1.00 10.00      A   
ATOM   1214  HG  SER A 128      -4.981 -12.922  19.620  1.00 10.00      A   
ATOM   1215  C   SER A 128      -7.814 -14.681  17.482  1.00 10.00      A   
ATOM   1216  O   SER A 128      -8.907 -15.231  17.627  1.00 10.00      A   
ATOM   1217  N   PHE A 129      -7.382 -14.269  16.301  1.00 10.00      A   
ATOM   1218  HN  PHE A 129      -6.477 -13.898  16.215  1.00 10.00      A   
ATOM   1219  CA  PHE A 129      -8.216 -14.379  15.118  1.00 10.00      A   
ATOM   1220  CB  PHE A 129      -7.953 -13.219  14.154  1.00 10.00      A   
ATOM   1221  CG  PHE A 129      -7.890 -11.872  14.819  1.00 10.00      A   
ATOM   1222  CD1 PHE A 129      -6.843 -11.003  14.557  1.00 10.00      A   
ATOM   1223  CD2 PHE A 129      -8.875 -11.475  15.705  1.00 10.00      A   
ATOM   1224  CE1 PHE A 129      -6.780  -9.762  15.166  1.00 10.00      A   
ATOM   1225  CE2 PHE A 129      -8.818 -10.237  16.319  1.00 10.00      A   
ATOM   1226  CZ  PHE A 129      -7.770  -9.379  16.049  1.00 10.00      A   
ATOM   1227  C   PHE A 129      -8.031 -15.712  14.408  1.00 10.00      A   
ATOM   1228  O   PHE A 129      -7.088 -15.896  13.642  1.00 10.00      A   
ATOM   1229  N   LYS A 130      -8.936 -16.646  14.670  1.00 10.00      A   
ATOM   1230  HN  LYS A 130      -9.648 -16.458  15.322  1.00 10.00      A   
ATOM   1231  CA  LYS A 130      -8.885 -17.952  14.024  1.00 10.00      A   
ATOM   1232  CB  LYS A 130      -9.501 -19.040  14.910  1.00 10.00      A   
ATOM   1233  CG  LYS A 130      -8.660 -19.418  16.122  1.00 10.00      A   
ATOM   1234  CD  LYS A 130      -8.946 -18.507  17.307  1.00 10.00      A   
ATOM   1235  CE  LYS A 130      -7.944 -18.715  18.429  1.00 10.00      A   
ATOM   1236  NZ  LYS A 130      -8.262 -17.881  19.616  1.00 10.00      A   
ATOM   1237  HZ1 LYS A 130      -8.945 -17.141  19.364  1.00 10.00      A   
ATOM   1238  HZ2 LYS A 130      -7.397 -17.426  19.976  1.00 10.00      A   
ATOM   1239  HZ3 LYS A 130      -8.670 -18.475  20.368  1.00 10.00      A   
ATOM   1240  C   LYS A 130      -9.590 -17.886  12.672  1.00 10.00      A   
ATOM   1241  O   LYS A 130      -9.588 -18.842  11.897  1.00 10.00      A   
ATOM   1242  N   ASN A 131     -10.191 -16.733  12.403  1.00 10.00      A   
ATOM   1243  HN  ASN A 131     -10.158 -16.017  13.069  1.00 10.00      A   
ATOM   1244  CA  ASN A 131     -10.891 -16.494  11.149  1.00 10.00      A   
ATOM   1245  CB  ASN A 131     -12.208 -15.745  11.392  1.00 10.00      A   
ATOM   1246  CG  ASN A 131     -13.299 -16.633  11.961  1.00 10.00      A   
ATOM   1247  OD1 ASN A 131     -13.930 -17.403  11.234  1.00 10.00      A   
ATOM   1248  ND2 ASN A 131     -13.543 -16.523  13.259  1.00 10.00      A   
ATOM   1249 HD21 ASN A 131     -13.012 -15.881  13.782  1.00 10.00      A   
ATOM   1250 HD22 ASN A 131     -14.245 -17.085  13.651  1.00 10.00      A   
ATOM   1251  C   ASN A 131     -10.002 -15.670  10.229  1.00 10.00      A   
ATOM   1252  O   ASN A 131     -10.401 -15.300   9.128  1.00 10.00      A   
ATOM   1253  N   PHE A 132      -8.787 -15.405  10.704  1.00 10.00      A   
ATOM   1254  HN  PHE A 132      -8.537 -15.769  11.575  1.00 10.00      A   
ATOM   1255  CA  PHE A 132      -7.804 -14.617   9.971  1.00 10.00      A   
ATOM   1256  CB  PHE A 132      -6.543 -14.462  10.821  1.00 10.00      A   
ATOM   1257  CG  PHE A 132      -5.614 -13.401  10.328  1.00 10.00      A   
ATOM   1258  CD1 PHE A 132      -6.063 -12.103  10.144  1.00 10.00      A   
ATOM   1259  CD2 PHE A 132      -4.294 -13.698  10.046  1.00 10.00      A   
ATOM   1260  CE1 PHE A 132      -5.212 -11.121   9.689  1.00 10.00      A   
ATOM   1261  CE2 PHE A 132      -3.438 -12.720   9.591  1.00 10.00      A   
ATOM   1262  CZ  PHE A 132      -3.900 -11.431   9.413  1.00 10.00      A   
ATOM   1263  C   PHE A 132      -7.463 -15.277   8.640  1.00 10.00      A   
ATOM   1264  O   PHE A 132      -7.014 -16.423   8.611  1.00 10.00      A   
ATOM   1265  N   LYS A 133      -7.686 -14.552   7.546  1.00 10.00      A   
ATOM   1266  HN  LYS A 133      -8.044 -13.638   7.640  1.00 10.00      A   
ATOM   1267  CA  LYS A 133      -7.421 -15.076   6.211  1.00 10.00      A   
ATOM   1268  CB  LYS A 133      -8.738 -15.331   5.470  1.00 10.00      A   
ATOM   1269  CG  LYS A 133      -9.655 -16.335   6.147  1.00 10.00      A   
ATOM   1270  CD  LYS A 133     -11.068 -16.256   5.600  1.00 10.00      A   
ATOM   1271  CE  LYS A 133     -12.029 -17.028   6.484  1.00 10.00      A   
ATOM   1272  NZ  LYS A 133     -13.444 -16.740   6.150  1.00 10.00      A   
ATOM   1273  HZ1 LYS A 133     -14.072 -17.173   6.855  1.00 10.00      A   
ATOM   1274  HZ2 LYS A 133     -13.678 -17.121   5.214  1.00 10.00      A   
ATOM   1275  HZ3 LYS A 133     -13.606 -15.704   6.146  1.00 10.00      A   
ATOM   1276  C   LYS A 133      -6.556 -14.134   5.380  1.00 10.00      A   
ATOM   1277  O   LYS A 133      -5.663 -14.582   4.663  1.00 10.00      A   
ATOM   1278  N   VAL A 134      -6.799 -12.833   5.486  1.00 10.00      A   
ATOM   1279  HN  VAL A 134      -7.482 -12.514   6.119  1.00 10.00      A   
ATOM   1280  CA  VAL A 134      -6.049 -11.868   4.691  1.00 10.00      A   
ATOM   1281  CB  VAL A 134      -6.967 -11.111   3.698  1.00 10.00      A   
ATOM   1282  CG1 VAL A 134      -6.151 -10.204   2.791  1.00 10.00      A   
ATOM   1283  CG2 VAL A 134      -7.799 -12.084   2.872  1.00 10.00      A   
ATOM   1284  C   VAL A 134      -5.283 -10.863   5.545  1.00 10.00      A   
ATOM   1285  O   VAL A 134      -5.862 -10.169   6.382  1.00 10.00      A   
ATOM   1286  N   LEU A 135      -3.976 -10.811   5.331  1.00 10.00      A   
ATOM   1287  HN  LEU A 135      -3.575 -11.428   4.674  1.00 10.00      A   
ATOM   1288  CA  LEU A 135      -3.108  -9.878   6.030  1.00 10.00      A   
ATOM   1289  CB  LEU A 135      -2.054 -10.624   6.854  1.00 10.00      A   
ATOM   1290  CG  LEU A 135      -1.094  -9.758   7.681  1.00 10.00      A   
ATOM   1291  CD1 LEU A 135      -1.857  -8.757   8.532  1.00 10.00      A   
ATOM   1292  CD2 LEU A 135      -0.197 -10.622   8.552  1.00 10.00      A   
ATOM   1293  C   LEU A 135      -2.432  -8.972   5.009  1.00 10.00      A   
ATOM   1294  O   LEU A 135      -1.581  -9.417   4.237  1.00 10.00      A   
ATOM   1295  N   VAL A 136      -2.834  -7.710   4.992  1.00 10.00      A   
ATOM   1296  HN  VAL A 136      -3.519  -7.413   5.635  1.00 10.00      A   
ATOM   1297  CA  VAL A 136      -2.274  -6.747   4.059  1.00 10.00      A   
ATOM   1298  CB  VAL A 136      -3.371  -6.052   3.219  1.00 10.00      A   
ATOM   1299  CG1 VAL A 136      -2.747  -5.158   2.157  1.00 10.00      A   
ATOM   1300  CG2 VAL A 136      -4.285  -7.081   2.572  1.00 10.00      A   
ATOM   1301  C   VAL A 136      -1.474  -5.689   4.802  1.00 10.00      A   
ATOM   1302  O   VAL A 136      -2.043  -4.824   5.463  1.00 10.00      A   
ATOM   1303  N   LEU A 137      -0.158  -5.774   4.700  1.00 10.00      A   
ATOM   1304  HN  LEU A 137       0.237  -6.498   4.159  1.00 10.00      A   
ATOM   1305  CA  LEU A 137       0.721  -4.822   5.347  1.00 10.00      A   
ATOM   1306  CB  LEU A 137       1.679  -5.534   6.309  1.00 10.00      A   
ATOM   1307  CG  LEU A 137       1.037  -6.252   7.497  1.00 10.00      A   
ATOM   1308  CD1 LEU A 137       2.106  -6.824   8.409  1.00 10.00      A   
ATOM   1309  CD2 LEU A 137       0.132  -5.310   8.264  1.00 10.00      A   
ATOM   1310  C   LEU A 137       1.499  -4.051   4.287  1.00 10.00      A   
ATOM   1311  O   LEU A 137       2.545  -4.498   3.819  1.00 10.00      A   
ATOM   1312  N   SER A 138       0.963  -2.910   3.891  1.00 10.00      A   
ATOM   1313  HN  SER A 138       0.112  -2.619   4.289  1.00 10.00      A   
ATOM   1314  CA  SER A 138       1.593  -2.081   2.877  1.00 10.00      A   
ATOM   1315  CB  SER A 138       0.521  -1.463   1.976  1.00 10.00      A   
ATOM   1316  OG  SER A 138      -0.548  -2.372   1.764  1.00 10.00      A   
ATOM   1317  HG  SER A 138      -1.351  -2.014   2.150  1.00 10.00      A   
ATOM   1318  C   SER A 138       2.424  -0.978   3.517  1.00 10.00      A   
ATOM   1319  O   SER A 138       1.906  -0.181   4.302  1.00 10.00      A   
ATOM   1320  N   SER A 139       3.715  -0.958   3.193  1.00 10.00      A   
ATOM   1321  HN  SER A 139       4.060  -1.650   2.586  1.00 10.00      A   
ATOM   1322  CA  SER A 139       4.638   0.054   3.704  1.00 10.00      A   
ATOM   1323  CB  SER A 139       4.279   1.432   3.139  1.00 10.00      A   
ATOM   1324  OG  SER A 139       4.033   1.356   1.741  1.00 10.00      A   
ATOM   1325  HG  SER A 139       4.574   2.020   1.288  1.00 10.00      A   
ATOM   1326  C   SER A 139       4.686   0.086   5.235  1.00 10.00      A   
ATOM   1327  O   SER A 139       4.695   1.154   5.850  1.00 10.00      A   
ATOM   1328  N   CYS A 140       4.717  -1.089   5.844  1.00 10.00      A   
ATOM   1329  HN  CYS A 140       4.714  -1.910   5.302  1.00 10.00      A   
ATOM   1330  CA  CYS A 140       4.768  -1.203   7.297  1.00 10.00      A   
ATOM   1331  CB  CYS A 140       3.803  -2.290   7.783  1.00 10.00      A   
ATOM   1332  SG  CYS A 140       2.065  -1.967   7.388  1.00 10.00      A   
ATOM   1333  HG  CYS A 140       1.969  -1.785   6.076  1.00 10.00      A   
ATOM   1334  C   CYS A 140       6.197  -1.482   7.771  1.00 10.00      A   
ATOM   1335  O   CYS A 140       7.114  -1.599   6.952  1.00 10.00      A   
ATOM   1336  N   GLU A 141       6.386  -1.566   9.087  1.00 10.00      A   
ATOM   1337  HN  GLU A 141       5.623  -1.439   9.691  1.00 10.00      A   
ATOM   1338  CA  GLU A 141       7.703  -1.824   9.662  1.00 10.00      A   
ATOM   1339  CB  GLU A 141       8.533  -0.536   9.650  1.00 10.00      A   
ATOM   1340  CG  GLU A 141       7.881   0.623  10.392  1.00 10.00      A   
ATOM   1341  CD  GLU A 141       8.560   1.947  10.120  1.00 10.00      A   
ATOM   1342  OE1 GLU A 141       9.534   2.279  10.826  1.00 10.00      A   
ATOM   1343  OE2 GLU A 141       8.128   2.658   9.187  1.00 10.00      A   
ATOM   1344  C   GLU A 141       7.573  -2.330  11.095  1.00 10.00      A   
ATOM   1345  O   GLU A 141       6.479  -2.345  11.658  1.00 10.00      A   
ATOM   1346  N   GLY A 142       8.693  -2.754  11.672  1.00 10.00      A   
ATOM   1347  HN  GLY A 142       9.530  -2.743  11.159  1.00 10.00      A   
ATOM   1348  CA  GLY A 142       8.696  -3.229  13.040  1.00 10.00      A   
ATOM   1349  C   GLY A 142       8.942  -4.722  13.173  1.00 10.00      A   
ATOM   1350  O   GLY A 142       9.988  -5.147  13.674  1.00 10.00      A   
ATOM   1351  N   PHE A 143       7.975  -5.508  12.721  1.00 10.00      A   
ATOM   1352  HN  PHE A 143       7.177  -5.092  12.323  1.00 10.00      A   
ATOM   1353  CA  PHE A 143       8.037  -6.968  12.808  1.00 10.00      A   
ATOM   1354  CB  PHE A 143       6.753  -7.610  12.266  1.00 10.00      A   
ATOM   1355  CG  PHE A 143       6.439  -7.301  10.825  1.00 10.00      A   
ATOM   1356  CD1 PHE A 143       6.628  -8.258   9.843  1.00 10.00      A   
ATOM   1357  CD2 PHE A 143       5.947  -6.059  10.454  1.00 10.00      A   
ATOM   1358  CE1 PHE A 143       6.336  -7.985   8.521  1.00 10.00      A   
ATOM   1359  CE2 PHE A 143       5.653  -5.778   9.134  1.00 10.00      A   
ATOM   1360  CZ  PHE A 143       5.848  -6.743   8.165  1.00 10.00      A   
ATOM   1361  C   PHE A 143       9.274  -7.582  12.152  1.00 10.00      A   
ATOM   1362  O   PHE A 143       9.849  -7.024  11.215  1.00 10.00      A   
ATOM   1363  N   SER A 144       9.666  -8.745  12.658  1.00 10.00      A   
ATOM   1364  HN  SER A 144       9.156  -9.137  13.405  1.00 10.00      A   
ATOM   1365  CA  SER A 144      10.820  -9.463  12.152  1.00 10.00      A   
ATOM   1366  CB  SER A 144      11.771  -9.795  13.304  1.00 10.00      A   
ATOM   1367  OG  SER A 144      11.119 -10.558  14.304  1.00 10.00      A   
ATOM   1368  HG  SER A 144      10.225 -10.202  14.455  1.00 10.00      A   
ATOM   1369  C   SER A 144      10.385 -10.746  11.447  1.00 10.00      A   
ATOM   1370  O   SER A 144       9.194 -10.970  11.211  1.00 10.00      A   
ATOM   1371  N   THR A 145      11.352 -11.589  11.119  1.00 10.00      A   
ATOM   1372  HN  THR A 145      12.284 -11.354  11.326  1.00 10.00      A   
ATOM   1373  CA  THR A 145      11.072 -12.846  10.444  1.00 10.00      A   
ATOM   1374  CB  THR A 145      12.364 -13.497   9.915  1.00 10.00      A   
ATOM   1375  OG1 THR A 145      13.489 -13.009  10.666  1.00 10.00      A   
ATOM   1376  HG1 THR A 145      13.328 -13.136  11.613  1.00 10.00      A   
ATOM   1377  CG2 THR A 145      12.563 -13.143   8.449  1.00 10.00      A   
ATOM   1378  C   THR A 145      10.335 -13.821  11.357  1.00 10.00      A   
ATOM   1379  O   THR A 145       9.471 -14.576  10.906  1.00 10.00      A   
ATOM   1380  N   ASP A 146      10.656 -13.778  12.645  1.00 10.00      A   
ATOM   1381  HN  ASP A 146      11.331 -13.132  12.950  1.00 10.00      A   
ATOM   1382  CA  ASP A 146      10.024 -14.664  13.619  1.00 10.00      A   
ATOM   1383  CB  ASP A 146      10.761 -14.651  14.960  1.00 10.00      A   
ATOM   1384  CG  ASP A 146      11.924 -15.622  14.993  1.00 10.00      A   
ATOM   1385  OD1 ASP A 146      11.694 -16.843  14.855  1.00 10.00      A   
ATOM   1386  OD2 ASP A 146      13.077 -15.168  15.155  1.00 10.00      A   
ATOM   1387  C   ASP A 146       8.559 -14.311  13.811  1.00 10.00      A   
ATOM   1388  O   ASP A 146       7.741 -15.172  14.144  1.00 10.00      A   
ATOM   1389  N   GLY A 147       8.222 -13.042  13.591  1.00 10.00      A   
ATOM   1390  HN  GLY A 147       8.914 -12.390  13.339  1.00 10.00      A   
ATOM   1391  CA  GLY A 147       6.846 -12.615  13.722  1.00 10.00      A   
ATOM   1392  C   GLY A 147       5.977 -13.293  12.684  1.00 10.00      A   
ATOM   1393  O   GLY A 147       4.813 -13.605  12.932  1.00 10.00      A   
ATOM   1394  N   LEU A 148       6.568 -13.540  11.522  1.00 10.00      A   
ATOM   1395  HN  LEU A 148       7.505 -13.272  11.402  1.00 10.00      A   
ATOM   1396  CA  LEU A 148       5.876 -14.199  10.426  1.00 10.00      A   
ATOM   1397  CB  LEU A 148       6.675 -14.037   9.130  1.00 10.00      A   
ATOM   1398  CG  LEU A 148       7.062 -12.606   8.749  1.00 10.00      A   
ATOM   1399  CD1 LEU A 148       8.114 -12.606   7.653  1.00 10.00      A   
ATOM   1400  CD2 LEU A 148       5.842 -11.811   8.318  1.00 10.00      A   
ATOM   1401  C   LEU A 148       5.702 -15.681  10.742  1.00 10.00      A   
ATOM   1402  O   LEU A 148       4.727 -16.307  10.323  1.00 10.00      A   
ATOM   1403  N   ALA A 149       6.656 -16.226  11.495  1.00 10.00      A   
ATOM   1404  HN  ALA A 149       7.404 -15.666  11.790  1.00 10.00      A   
ATOM   1405  CA  ALA A 149       6.629 -17.630  11.891  1.00 10.00      A   
ATOM   1406  CB  ALA A 149       7.901 -17.978  12.648  1.00 10.00      A   
ATOM   1407  C   ALA A 149       5.409 -17.912  12.757  1.00 10.00      A   
ATOM   1408  O   ALA A 149       4.726 -18.923  12.586  1.00 10.00      A   
ATOM   1409  N   ALA A 150       5.133 -16.998  13.680  1.00 10.00      A   
ATOM   1410  HN  ALA A 150       5.722 -16.215  13.767  1.00 10.00      A   
ATOM   1411  CA  ALA A 150       3.990 -17.131  14.571  1.00 10.00      A   
ATOM   1412  CB  ALA A 150       3.955 -15.976  15.560  1.00 10.00      A   
ATOM   1413  C   ALA A 150       2.696 -17.187  13.764  1.00 10.00      A   
ATOM   1414  O   ALA A 150       1.773 -17.937  14.090  1.00 10.00      A   
ATOM   1415  N   ILE A 151       2.652 -16.402  12.695  1.00 10.00      A   
ATOM   1416  HN  ILE A 151       3.430 -15.842  12.484  1.00 10.00      A   
ATOM   1417  CA  ILE A 151       1.490 -16.351  11.822  1.00 10.00      A   
ATOM   1418  CB  ILE A 151       1.571 -15.145  10.858  1.00 10.00      A   
ATOM   1419  CG1 ILE A 151       1.601 -13.820  11.631  1.00 10.00      A   
ATOM   1420  CG2 ILE A 151       0.427 -15.164   9.849  1.00 10.00      A   
ATOM   1421  CD1 ILE A 151       0.308 -13.483  12.343  1.00 10.00      A   
ATOM   1422  C   ILE A 151       1.384 -17.637  11.002  1.00 10.00      A   
ATOM   1423  O   ILE A 151       0.352 -18.302  11.007  1.00 10.00      A   
ATOM   1424  N   ALA A 152       2.475 -17.995  10.336  1.00 10.00      A   
ATOM   1425  HN  ALA A 152       3.281 -17.432  10.407  1.00 10.00      A   
ATOM   1426  CA  ALA A 152       2.524 -19.187   9.491  1.00 10.00      A   
ATOM   1427  CB  ALA A 152       3.893 -19.292   8.839  1.00 10.00      A   
ATOM   1428  C   ALA A 152       2.204 -20.478  10.246  1.00 10.00      A   
ATOM   1429  O   ALA A 152       1.606 -21.402   9.690  1.00 10.00      A   
ATOM   1430  N   ALA A 153       2.590 -20.536  11.510  1.00 10.00      A   
ATOM   1431  HN  ALA A 153       3.044 -19.763  11.910  1.00 10.00      A   
ATOM   1432  CA  ALA A 153       2.371 -21.727  12.316  1.00 10.00      A   
ATOM   1433  CB  ALA A 153       3.456 -21.862  13.376  1.00 10.00      A   
ATOM   1434  C   ALA A 153       0.988 -21.776  12.961  1.00 10.00      A   
ATOM   1435  O   ALA A 153       0.493 -22.858  13.278  1.00 10.00      A   
ATOM   1436  N   THR A 154       0.354 -20.624  13.142  1.00 10.00      A   
ATOM   1437  HN  THR A 154       0.766 -19.790  12.832  1.00 10.00      A   
ATOM   1438  CA  THR A 154      -0.949 -20.585  13.800  1.00 10.00      A   
ATOM   1439  CB  THR A 154      -0.966 -19.561  14.952  1.00 10.00      A   
ATOM   1440  OG1 THR A 154       0.293 -19.602  15.642  1.00 10.00      A   
ATOM   1441  HG1 THR A 154       0.941 -19.087  15.142  1.00 10.00      A   
ATOM   1442  CG2 THR A 154      -2.079 -19.882  15.937  1.00 10.00      A   
ATOM   1443  C   THR A 154      -2.124 -20.333  12.848  1.00 10.00      A   
ATOM   1444  O   THR A 154      -3.160 -20.998  12.947  1.00 10.00      A   
ATOM   1445  N   CYS A 155      -1.971 -19.390  11.931  1.00 10.00      A   
ATOM   1446  HN  CYS A 155      -1.117 -18.900  11.875  1.00 10.00      A   
ATOM   1447  CA  CYS A 155      -3.040 -19.062  10.993  1.00 10.00      A   
ATOM   1448  CB  CYS A 155      -2.808 -17.682  10.373  1.00 10.00      A   
ATOM   1449  SG  CYS A 155      -2.550 -16.361  11.585  1.00 10.00      A   
ATOM   1450  HG  CYS A 155      -3.563 -15.510  11.489  1.00 10.00      A   
ATOM   1451  C   CYS A 155      -3.202 -20.130   9.917  1.00 10.00      A   
ATOM   1452  O   CYS A 155      -2.534 -20.106   8.881  1.00 10.00      A   
ATOM   1453  N   ARG A 156      -4.087 -21.082  10.182  1.00 10.00      A   
ATOM   1454  HN  ARG A 156      -4.580 -21.050  11.032  1.00 10.00      A   
ATOM   1455  CA  ARG A 156      -4.353 -22.162   9.245  1.00 10.00      A   
ATOM   1456  CB  ARG A 156      -4.740 -23.450   9.987  1.00 10.00      A   
ATOM   1457  CG  ARG A 156      -6.014 -23.354  10.814  1.00 10.00      A   
ATOM   1458  CD  ARG A 156      -6.369 -24.689  11.446  1.00 10.00      A   
ATOM   1459  NE  ARG A 156      -6.616 -25.725  10.444  1.00 10.00      A   
ATOM   1460  HE  ARG A 156      -6.879 -25.426   9.541  1.00 10.00      A   
ATOM   1461  CZ  ARG A 156      -6.514 -27.034  10.679  1.00 10.00      A   
ATOM   1462  NH1 ARG A 156      -6.167 -27.470  11.881  1.00 10.00      A   
ATOM   1463 HH11 ARG A 156      -5.972 -26.796  12.648  1.00 10.00      A   
ATOM   1464 HH12 ARG A 156      -6.090 -28.497  12.060  1.00 10.00      A   
ATOM   1465  NH2 ARG A 156      -6.760 -27.905   9.717  1.00 10.00      A   
ATOM   1466 HH21 ARG A 156      -7.040 -27.579   8.767  1.00 10.00      A   
ATOM   1467 HH22 ARG A 156      -6.677 -28.934   9.908  1.00 10.00      A   
ATOM   1468  C   ARG A 156      -5.449 -21.752   8.270  1.00 10.00      A   
ATOM   1469  O   ARG A 156      -5.685 -22.415   7.265  1.00 10.00      A   
ATOM   1470  N   ASN A 157      -6.116 -20.648   8.580  1.00 10.00      A   
ATOM   1471  HN  ASN A 157      -5.884 -20.168   9.404  1.00 10.00      A   
ATOM   1472  CA  ASN A 157      -7.189 -20.129   7.738  1.00 10.00      A   
ATOM   1473  CB  ASN A 157      -8.292 -19.524   8.617  1.00 10.00      A   
ATOM   1474  CG  ASN A 157      -9.689 -19.699   8.048  1.00 10.00      A   
ATOM   1475  OD1 ASN A 157      -9.870 -19.954   6.856  1.00 10.00      A   
ATOM   1476  ND2 ASN A 157     -10.691 -19.561   8.901  1.00 10.00      A   
ATOM   1477 HD21 ASN A 157     -10.477 -19.363   9.839  1.00 10.00      A   
ATOM   1478 HD22 ASN A 157     -11.606 -19.649   8.560  1.00 10.00      A   
ATOM   1479  C   ASN A 157      -6.632 -19.060   6.805  1.00 10.00      A   
ATOM   1480  O   ASN A 157      -7.343 -18.524   5.956  1.00 10.00      A   
ATOM   1481  N   LEU A 158      -5.343 -18.764   6.976  1.00 10.00      A   
ATOM   1482  HN  LEU A 158      -4.835 -19.247   7.660  1.00 10.00      A   
ATOM   1483  CA  LEU A 158      -4.660 -17.754   6.176  1.00 10.00      A   
ATOM   1484  CB  LEU A 158      -3.206 -17.611   6.633  1.00 10.00      A   
ATOM   1485  CG  LEU A 158      -2.379 -16.513   5.959  1.00 10.00      A   
ATOM   1486  CD1 LEU A 158      -2.800 -15.136   6.453  1.00 10.00      A   
ATOM   1487  CD2 LEU A 158      -0.897 -16.742   6.202  1.00 10.00      A   
ATOM   1488  C   LEU A 158      -4.719 -18.084   4.690  1.00 10.00      A   
ATOM   1489  O   LEU A 158      -4.520 -19.232   4.286  1.00 10.00      A   
ATOM   1490  N   LYS A 159      -4.998 -17.068   3.886  1.00 10.00      A   
ATOM   1491  HN  LYS A 159      -5.147 -16.178   4.279  1.00 10.00      A   
ATOM   1492  CA  LYS A 159      -5.095 -17.229   2.444  1.00 10.00      A   
ATOM   1493  CB  LYS A 159      -6.547 -17.065   1.983  1.00 10.00      A   
ATOM   1494  CG  LYS A 159      -7.519 -18.064   2.589  1.00 10.00      A   
ATOM   1495  CD  LYS A 159      -8.950 -17.765   2.174  1.00 10.00      A   
ATOM   1496  CE  LYS A 159      -9.188 -18.119   0.715  1.00 10.00      A   
ATOM   1497  NZ  LYS A 159     -10.561 -17.767   0.272  1.00 10.00      A   
ATOM   1498  HZ1 LYS A 159     -10.678 -16.733   0.249  1.00 10.00      A   
ATOM   1499  HZ2 LYS A 159     -11.263 -18.168   0.925  1.00 10.00      A   
ATOM   1500  HZ3 LYS A 159     -10.736 -18.148  -0.678  1.00 10.00      A   
ATOM   1501  C   LYS A 159      -4.216 -16.219   1.709  1.00 10.00      A   
ATOM   1502  O   LYS A 159      -3.508 -16.573   0.766  1.00 10.00      A   
ATOM   1503  N   GLU A 160      -4.257 -14.968   2.147  1.00 10.00      A   
ATOM   1504  HN  GLU A 160      -4.810 -14.748   2.926  1.00 10.00      A   
ATOM   1505  CA  GLU A 160      -3.486 -13.909   1.503  1.00 10.00      A   
ATOM   1506  CB  GLU A 160      -4.428 -12.903   0.837  1.00 10.00      A   
ATOM   1507  CG  GLU A 160      -5.267 -13.483  -0.291  1.00 10.00      A   
ATOM   1508  CD  GLU A 160      -6.247 -12.484  -0.870  1.00 10.00      A   
ATOM   1509  OE1 GLU A 160      -7.468 -12.676  -0.692  1.00 10.00      A   
ATOM   1510  OE2 GLU A 160      -5.806 -11.509  -1.515  1.00 10.00      A   
ATOM   1511  C   GLU A 160      -2.573 -13.182   2.486  1.00 10.00      A   
ATOM   1512  O   GLU A 160      -3.009 -12.754   3.555  1.00 10.00      A   
ATOM   1513  N   LEU A 161      -1.306 -13.052   2.113  1.00 10.00      A   
ATOM   1514  HN  LEU A 161      -1.020 -13.447   1.257  1.00 10.00      A   
ATOM   1515  CA  LEU A 161      -0.320 -12.363   2.929  1.00 10.00      A   
ATOM   1516  CB  LEU A 161       0.565 -13.380   3.652  1.00 10.00      A   
ATOM   1517  CG  LEU A 161       1.371 -12.853   4.839  1.00 10.00      A   
ATOM   1518  CD1 LEU A 161       0.650 -13.155   6.141  1.00 10.00      A   
ATOM   1519  CD2 LEU A 161       2.770 -13.448   4.847  1.00 10.00      A   
ATOM   1520  C   LEU A 161       0.540 -11.471   2.040  1.00 10.00      A   
ATOM   1521  O   LEU A 161       1.501 -11.936   1.424  1.00 10.00      A   
ATOM   1522  N   ASP A 162       0.179 -10.200   1.956  1.00 10.00      A   
ATOM   1523  HN  ASP A 162      -0.595  -9.888   2.475  1.00 10.00      A   
ATOM   1524  CA  ASP A 162       0.916  -9.247   1.133  1.00 10.00      A   
ATOM   1525  CB  ASP A 162      -0.006  -8.602   0.090  1.00 10.00      A   
ATOM   1526  CG  ASP A 162       0.750  -8.028  -1.094  1.00 10.00      A   
ATOM   1527  OD1 ASP A 162       1.686  -7.235  -0.881  1.00 10.00      A   
ATOM   1528  OD2 ASP A 162       0.414  -8.376  -2.251  1.00 10.00      A   
ATOM   1529  C   ASP A 162       1.562  -8.178   2.008  1.00 10.00      A   
ATOM   1530  O   ASP A 162       0.872  -7.381   2.648  1.00 10.00      A   
ATOM   1531  N   LEU A 163       2.888  -8.177   2.047  1.00 10.00      A   
ATOM   1532  HN  LEU A 163       3.381  -8.845   1.526  1.00 10.00      A   
ATOM   1533  CA  LEU A 163       3.633  -7.214   2.852  1.00 10.00      A   
ATOM   1534  CB  LEU A 163       4.517  -7.952   3.867  1.00 10.00      A   
ATOM   1535  CG  LEU A 163       3.965  -9.268   4.429  1.00 10.00      A   
ATOM   1536  CD1 LEU A 163       5.081 -10.094   5.049  1.00 10.00      A   
ATOM   1537  CD2 LEU A 163       2.866  -9.005   5.446  1.00 10.00      A   
ATOM   1538  C   LEU A 163       4.507  -6.325   1.964  1.00 10.00      A   
ATOM   1539  O   LEU A 163       5.654  -6.025   2.302  1.00 10.00      A   
ATOM   1540  N   ARG A 164       3.948  -5.884   0.846  1.00 10.00      A   
ATOM   1541  HN  ARG A 164       3.011  -6.116   0.659  1.00 10.00      A   
ATOM   1542  CA  ARG A 164       4.676  -5.050  -0.109  1.00 10.00      A   
ATOM   1543  CB  ARG A 164       3.828  -4.799  -1.358  1.00 10.00      A   
ATOM   1544  CG  ARG A 164       2.549  -4.021  -1.096  1.00 10.00      A   
ATOM   1545  CD  ARG A 164       1.582  -4.136  -2.258  1.00 10.00      A   
ATOM   1546  NE  ARG A 164       0.486  -3.176  -2.145  1.00 10.00      A   
ATOM   1547  HE  ARG A 164       0.731  -2.229  -2.009  1.00 10.00      A   
ATOM   1548  CZ  ARG A 164      -0.802  -3.503  -2.208  1.00 10.00      A   
ATOM   1549  NH1 ARG A 164      -1.159  -4.767  -2.376  1.00 10.00      A   
ATOM   1550 HH11 ARG A 164      -0.434  -5.509  -2.458  1.00 10.00      A   
ATOM   1551 HH12 ARG A 164      -2.172  -5.023  -2.428  1.00 10.00      A   
ATOM   1552  NH2 ARG A 164      -1.725  -2.558  -2.103  1.00 10.00      A   
ATOM   1553 HH21 ARG A 164      -2.738  -2.806  -2.158  1.00 10.00      A   
ATOM   1554 HH22 ARG A 164      -1.447  -1.562  -1.965  1.00 10.00      A   
ATOM   1555  C   ARG A 164       5.153  -3.727   0.495  1.00 10.00      A   
ATOM   1556  O   ARG A 164       4.436  -3.079   1.263  1.00 10.00      A   
ATOM   1557  N   GLU A 165       6.394  -3.366   0.157  1.00 10.00      A   
ATOM   1558  HN  GLU A 165       6.909  -3.966  -0.424  1.00 10.00      A   
ATOM   1559  CA  GLU A 165       7.028  -2.123   0.606  1.00 10.00      A   
ATOM   1560  CB  GLU A 165       6.309  -0.892   0.044  1.00 10.00      A   
ATOM   1561  CG  GLU A 165       6.887  -0.374  -1.267  1.00 10.00      A   
ATOM   1562  CD  GLU A 165       6.692  -1.335  -2.420  1.00 10.00      A   
ATOM   1563  OE1 GLU A 165       5.680  -1.205  -3.140  1.00 10.00      A   
ATOM   1564  OE2 GLU A 165       7.549  -2.224  -2.617  1.00 10.00      A   
ATOM   1565  C   GLU A 165       7.186  -2.029   2.122  1.00 10.00      A   
ATOM   1566  O   GLU A 165       7.411  -0.945   2.665  1.00 10.00      A   
ATOM   1567  N   SER A 166       7.087  -3.155   2.806  1.00 10.00      A   
ATOM   1568  HN  SER A 166       6.913  -3.997   2.331  1.00 10.00      A   
ATOM   1569  CA  SER A 166       7.225  -3.168   4.249  1.00 10.00      A   
ATOM   1570  CB  SER A 166       6.216  -4.129   4.875  1.00 10.00      A   
ATOM   1571  OG  SER A 166       4.896  -3.623   4.738  1.00 10.00      A   
ATOM   1572  HG  SER A 166       4.351  -4.262   4.256  1.00 10.00      A   
ATOM   1573  C   SER A 166       8.647  -3.519   4.664  1.00 10.00      A   
ATOM   1574  O   SER A 166       9.221  -4.492   4.175  1.00 10.00      A   
ATOM   1575  N   ASP A 167       9.212  -2.715   5.555  1.00 10.00      A   
ATOM   1576  HN  ASP A 167       8.696  -1.957   5.911  1.00 10.00      A   
ATOM   1577  CA  ASP A 167      10.564  -2.943   6.046  1.00 10.00      A   
ATOM   1578  CB  ASP A 167      11.215  -1.623   6.472  1.00 10.00      A   
ATOM   1579  CG  ASP A 167      12.642  -1.791   6.965  1.00 10.00      A   
ATOM   1580  OD1 ASP A 167      13.385  -2.616   6.394  1.00 10.00      A   
ATOM   1581  OD2 ASP A 167      13.032  -1.086   7.921  1.00 10.00      A   
ATOM   1582  C   ASP A 167      10.525  -3.927   7.211  1.00 10.00      A   
ATOM   1583  O   ASP A 167      10.136  -3.578   8.322  1.00 10.00      A   
ATOM   1584  N   VAL A 168      10.916  -5.156   6.946  1.00 10.00      A   
ATOM   1585  HN  VAL A 168      11.243  -5.369   6.047  1.00 10.00      A   
ATOM   1586  CA  VAL A 168      10.903  -6.202   7.956  1.00 10.00      A   
ATOM   1587  CB  VAL A 168      10.418  -7.535   7.340  1.00 10.00      A   
ATOM   1588  CG1 VAL A 168      10.098  -8.560   8.419  1.00 10.00      A   
ATOM   1589  CG2 VAL A 168       9.216  -7.306   6.435  1.00 10.00      A   
ATOM   1590  C   VAL A 168      12.297  -6.407   8.541  1.00 10.00      A   
ATOM   1591  O   VAL A 168      13.303  -6.162   7.871  1.00 10.00      A   
ATOM   1592  N   ASP A 169      12.357  -6.823   9.803  1.00 10.00      A   
ATOM   1593  HN  ASP A 169      11.521  -6.961  10.307  1.00 10.00      A   
ATOM   1594  CA  ASP A 169      13.634  -7.090  10.457  1.00 10.00      A   
ATOM   1595  CB  ASP A 169      13.513  -6.966  11.981  1.00 10.00      A   
ATOM   1596  CG  ASP A 169      14.800  -6.506  12.650  1.00 10.00      A   
ATOM   1597  OD1 ASP A 169      15.862  -7.130  12.431  1.00 10.00      A   
ATOM   1598  OD2 ASP A 169      14.752  -5.515  13.406  1.00 10.00      A   
ATOM   1599  C   ASP A 169      14.083  -8.494  10.073  1.00 10.00      A   
ATOM   1600  O   ASP A 169      13.830  -9.465  10.789  1.00 10.00      A   
ATOM   1601  N   ASP A 170      14.694  -8.588   8.902  1.00 10.00      A   
ATOM   1602  HN  ASP A 170      14.816  -7.773   8.372  1.00 10.00      A   
ATOM   1603  CA  ASP A 170      15.172  -9.853   8.356  1.00 10.00      A   
ATOM   1604  CB  ASP A 170      15.639  -9.657   6.915  1.00 10.00      A   
ATOM   1605  CG  ASP A 170      14.523  -9.806   5.907  1.00 10.00      A   
ATOM   1606  OD1 ASP A 170      14.344 -10.921   5.381  1.00 10.00      A   
ATOM   1607  OD2 ASP A 170      13.837  -8.810   5.617  1.00 10.00      A   
ATOM   1608  C   ASP A 170      16.298 -10.480   9.171  1.00 10.00      A   
ATOM   1609  O   ASP A 170      17.422  -9.969   9.209  1.00 10.00      A   
ATOM   1610  N   VAL A 171      15.996 -11.604   9.805  1.00 10.00      A   
ATOM   1611  HN  VAL A 171      15.081 -11.959   9.743  1.00 10.00      A   
ATOM   1612  CA  VAL A 171      16.981 -12.325  10.596  1.00 10.00      A   
ATOM   1613  CB  VAL A 171      16.505 -12.564  12.049  1.00 10.00      A   
ATOM   1614  CG1 VAL A 171      17.591 -13.249  12.866  1.00 10.00      A   
ATOM   1615  CG2 VAL A 171      16.101 -11.251  12.701  1.00 10.00      A   
ATOM   1616  C   VAL A 171      17.288 -13.659   9.928  1.00 10.00      A   
ATOM   1617  O   VAL A 171      18.367 -13.846   9.372  1.00 10.00      A   
ATOM   1618  N   SER A 172      16.318 -14.566   9.953  1.00 10.00      A   
ATOM   1619  HN  SER A 172      15.466 -14.346  10.389  1.00 10.00      A   
ATOM   1620  CA  SER A 172      16.478 -15.881   9.343  1.00 10.00      A   
ATOM   1621  CB  SER A 172      16.910 -16.916  10.387  1.00 10.00      A   
ATOM   1622  OG  SER A 172      18.146 -16.567  10.989  1.00 10.00      A   
ATOM   1623  HG  SER A 172      17.979 -16.116  11.824  1.00 10.00      A   
ATOM   1624  C   SER A 172      15.176 -16.325   8.684  1.00 10.00      A   
ATOM   1625  O   SER A 172      14.094 -16.139   9.242  1.00 10.00      A   
ATOM   1626  N   GLY A 173      15.280 -16.918   7.501  1.00 10.00      A   
ATOM   1627  HN  GLY A 173      16.164 -17.049   7.104  1.00 10.00      A   
ATOM   1628  CA  GLY A 173      14.100 -17.376   6.792  1.00 10.00      A   
ATOM   1629  C   GLY A 173      13.673 -18.772   7.212  1.00 10.00      A   
ATOM   1630  O   GLY A 173      13.376 -19.619   6.374  1.00 10.00      A   
ATOM   1631  N   HIS A 174      13.629 -19.006   8.514  1.00 10.00      A   
ATOM   1632  HN  HIS A 174      13.862 -18.282   9.137  1.00 10.00      A   
ATOM   1633  CA  HIS A 174      13.238 -20.305   9.045  1.00 10.00      A   
ATOM   1634  CB  HIS A 174      13.991 -20.587  10.347  1.00 10.00      A   
ATOM   1635  CG  HIS A 174      14.987 -21.701  10.252  1.00 10.00      A   
ATOM   1636  ND1 HIS A 174      16.339 -21.452  10.191  1.00 10.00      A   
ATOM   1637  CD2 HIS A 174      14.778 -23.038  10.223  1.00 10.00      A   
ATOM   1638  CE1 HIS A 174      16.919 -22.637  10.128  1.00 10.00      A   
ATOM   1639  NE2 HIS A 174      16.014 -23.622  10.146  1.00 10.00      A   
ATOM   1640  HE2 HIS A 174      16.199 -24.585  10.115  1.00 10.00      A   
ATOM   1641  C   HIS A 174      11.737 -20.354   9.293  1.00 10.00      A   
ATOM   1642  O   HIS A 174      11.166 -21.413   9.541  1.00 10.00      A   
ATOM   1643  N   TRP A 175      11.103 -19.193   9.195  1.00 10.00      A   
ATOM   1644  HN  TRP A 175      11.618 -18.392   8.966  1.00 10.00      A   
ATOM   1645  CA  TRP A 175       9.668 -19.068   9.424  1.00 10.00      A   
ATOM   1646  CB  TRP A 175       9.256 -17.592   9.458  1.00 10.00      A   
ATOM   1647  CG  TRP A 175       9.272 -16.915   8.121  1.00 10.00      A   
ATOM   1648  CD1 TRP A 175      10.341 -16.330   7.513  1.00 10.00      A   
ATOM   1649  CD2 TRP A 175       8.164 -16.753   7.225  1.00 10.00      A   
ATOM   1650  NE1 TRP A 175       9.972 -15.815   6.295  1.00 10.00      A   
ATOM   1651  HE1 TRP A 175      10.570 -15.345   5.670  1.00 10.00      A   
ATOM   1652  CE2 TRP A 175       8.639 -16.062   6.095  1.00 10.00      A   
ATOM   1653  CE3 TRP A 175       6.816 -17.129   7.269  1.00 10.00      A   
ATOM   1654  CZ2 TRP A 175       7.817 -15.736   5.021  1.00 10.00      A   
ATOM   1655  CZ3 TRP A 175       6.003 -16.804   6.203  1.00 10.00      A   
ATOM   1656  CH2 TRP A 175       6.504 -16.115   5.094  1.00 10.00      A   
ATOM   1657  C   TRP A 175       8.852 -19.825   8.381  1.00 10.00      A   
ATOM   1658  O   TRP A 175       7.700 -20.182   8.621  1.00 10.00      A   
ATOM   1659  N   LEU A 176       9.458 -20.072   7.231  1.00 10.00      A   
ATOM   1660  HN  LEU A 176      10.382 -19.772   7.106  1.00 10.00      A   
ATOM   1661  CA  LEU A 176       8.785 -20.777   6.149  1.00 10.00      A   
ATOM   1662  CB  LEU A 176       9.649 -20.752   4.885  1.00 10.00      A   
ATOM   1663  CG  LEU A 176       8.974 -21.214   3.590  1.00 10.00      A   
ATOM   1664  CD1 LEU A 176       7.934 -20.201   3.135  1.00 10.00      A   
ATOM   1665  CD2 LEU A 176      10.008 -21.447   2.503  1.00 10.00      A   
ATOM   1666  C   LEU A 176       8.472 -22.215   6.543  1.00 10.00      A   
ATOM   1667  O   LEU A 176       7.476 -22.791   6.105  1.00 10.00      A   
ATOM   1668  N   SER A 177       9.316 -22.785   7.388  1.00 10.00      A   
ATOM   1669  HN  SER A 177      10.089 -22.276   7.719  1.00 10.00      A   
ATOM   1670  CA  SER A 177       9.136 -24.153   7.834  1.00 10.00      A   
ATOM   1671  CB  SER A 177      10.462 -24.690   8.362  1.00 10.00      A   
ATOM   1672  OG  SER A 177      11.525 -24.322   7.498  1.00 10.00      A   
ATOM   1673  HG  SER A 177      12.062 -25.098   7.311  1.00 10.00      A   
ATOM   1674  C   SER A 177       8.061 -24.261   8.914  1.00 10.00      A   
ATOM   1675  O   SER A 177       7.710 -25.358   9.340  1.00 10.00      A   
ATOM   1676  N   HIS A 178       7.522 -23.124   9.336  1.00 10.00      A   
ATOM   1677  HN  HIS A 178       7.812 -22.276   8.937  1.00 10.00      A   
ATOM   1678  CA  HIS A 178       6.500 -23.110  10.371  1.00 10.00      A   
ATOM   1679  CB  HIS A 178       6.447 -21.757  11.084  1.00 10.00      A   
ATOM   1680  CG  HIS A 178       7.535 -21.585  12.100  1.00 10.00      A   
ATOM   1681  ND1 HIS A 178       7.251 -21.463  13.437  1.00 10.00      A   
ATOM   1682  CD2 HIS A 178       8.881 -21.541  11.923  1.00 10.00      A   
ATOM   1683  CE1 HIS A 178       8.419 -21.351  14.045  1.00 10.00      A   
ATOM   1684  NE2 HIS A 178       9.429 -21.391  13.168  1.00 10.00      A   
ATOM   1685  HE2 HIS A 178      10.387 -21.324  13.380  1.00 10.00      A   
ATOM   1686  C   HIS A 178       5.137 -23.491   9.815  1.00 10.00      A   
ATOM   1687  O   HIS A 178       4.222 -23.822  10.569  1.00 10.00      A   
ATOM   1688  N   PHE A 179       5.007 -23.446   8.494  1.00 10.00      A   
ATOM   1689  HN  PHE A 179       5.772 -23.174   7.947  1.00 10.00      A   
ATOM   1690  CA  PHE A 179       3.757 -23.808   7.842  1.00 10.00      A   
ATOM   1691  CB  PHE A 179       3.814 -23.492   6.346  1.00 10.00      A   
ATOM   1692  CG  PHE A 179       3.552 -22.053   6.003  1.00 10.00      A   
ATOM   1693  CD1 PHE A 179       4.585 -21.220   5.602  1.00 10.00      A   
ATOM   1694  CD2 PHE A 179       2.270 -21.532   6.076  1.00 10.00      A   
ATOM   1695  CE1 PHE A 179       4.344 -19.896   5.282  1.00 10.00      A   
ATOM   1696  CE2 PHE A 179       2.022 -20.209   5.761  1.00 10.00      A   
ATOM   1697  CZ  PHE A 179       3.059 -19.390   5.364  1.00 10.00      A   
ATOM   1698  C   PHE A 179       3.491 -25.296   8.045  1.00 10.00      A   
ATOM   1699  O   PHE A 179       4.358 -26.130   7.763  1.00 10.00      A   
ATOM   1700  N   PRO A 180       2.303 -25.651   8.545  1.00 10.00      A   
ATOM   1701  CA  PRO A 180       1.937 -27.045   8.798  1.00 10.00      A   
ATOM   1702  CB  PRO A 180       0.630 -26.929   9.586  1.00 10.00      A   
ATOM   1703  CG  PRO A 180       0.052 -25.627   9.155  1.00 10.00      A   
ATOM   1704  CD  PRO A 180       1.220 -24.718   8.901  1.00 10.00      A   
ATOM   1705  C   PRO A 180       1.717 -27.836   7.509  1.00 10.00      A   
ATOM   1706  O   PRO A 180       1.443 -27.262   6.451  1.00 10.00      A   
ATOM   1707  N   ASP A 181       1.815 -29.159   7.614  1.00 10.00      A   
ATOM   1708  HN  ASP A 181       2.019 -29.553   8.490  1.00 10.00      A   
ATOM   1709  CA  ASP A 181       1.628 -30.044   6.467  1.00 10.00      A   
ATOM   1710  CB  ASP A 181       2.092 -31.466   6.817  1.00 10.00      A   
ATOM   1711  CG  ASP A 181       2.307 -32.345   5.596  1.00 10.00      A   
ATOM   1712  OD1 ASP A 181       3.300 -32.128   4.867  1.00 10.00      A   
ATOM   1713  OD2 ASP A 181       1.496 -33.265   5.363  1.00 10.00      A   
ATOM   1714  C   ASP A 181       0.165 -30.049   6.026  1.00 10.00      A   
ATOM   1715  O   ASP A 181      -0.175 -30.508   4.938  1.00 10.00      A   
ATOM   1716  N   THR A 182      -0.695 -29.519   6.881  1.00 10.00      A   
ATOM   1717  HN  THR A 182      -0.366 -29.178   7.736  1.00 10.00      A   
ATOM   1718  CA  THR A 182      -2.119 -29.449   6.603  1.00 10.00      A   
ATOM   1719  CB  THR A 182      -2.922 -29.732   7.878  1.00 10.00      A   
ATOM   1720  OG1 THR A 182      -2.122 -29.393   9.020  1.00 10.00      A   
ATOM   1721  HG1 THR A 182      -2.621 -28.803   9.594  1.00 10.00      A   
ATOM   1722  CG2 THR A 182      -3.308 -31.199   7.944  1.00 10.00      A   
ATOM   1723  C   THR A 182      -2.528 -28.082   6.057  1.00 10.00      A   
ATOM   1724  O   THR A 182      -3.717 -27.806   5.882  1.00 10.00      A   
ATOM   1725  N   TYR A 183      -1.552 -27.220   5.805  1.00 10.00      A   
ATOM   1726  HN  TYR A 183      -0.619 -27.488   5.960  1.00 10.00      A   
ATOM   1727  CA  TYR A 183      -1.837 -25.890   5.287  1.00 10.00      A   
ATOM   1728  CB  TYR A 183      -0.760 -24.893   5.723  1.00 10.00      A   
ATOM   1729  CG  TYR A 183      -1.041 -23.467   5.312  1.00 10.00      A   
ATOM   1730  CD1 TYR A 183      -1.861 -22.651   6.079  1.00 10.00      A   
ATOM   1731  CD2 TYR A 183      -0.491 -22.937   4.151  1.00 10.00      A   
ATOM   1732  CE1 TYR A 183      -2.127 -21.349   5.702  1.00 10.00      A   
ATOM   1733  CE2 TYR A 183      -0.750 -21.637   3.769  1.00 10.00      A   
ATOM   1734  CZ  TYR A 183      -1.569 -20.848   4.546  1.00 10.00      A   
ATOM   1735  OH  TYR A 183      -1.836 -19.557   4.164  1.00 10.00      A   
ATOM   1736  HH  TYR A 183      -2.782 -19.466   3.979  1.00 10.00      A   
ATOM   1737  C   TYR A 183      -1.953 -25.918   3.769  1.00 10.00      A   
ATOM   1738  O   TYR A 183      -0.948 -26.025   3.067  1.00 10.00      A   
ATOM   1739  N   THR A 184      -3.178 -25.839   3.270  1.00 10.00      A   
ATOM   1740  HN  THR A 184      -3.946 -25.794   3.882  1.00 10.00      A   
ATOM   1741  CA  THR A 184      -3.420 -25.853   1.837  1.00 10.00      A   
ATOM   1742  CB  THR A 184      -4.122 -27.165   1.434  1.00 10.00      A   
ATOM   1743  OG1 THR A 184      -5.234 -27.397   2.310  1.00 10.00      A   
ATOM   1744  HG1 THR A 184      -5.890 -27.940   1.856  1.00 10.00      A   
ATOM   1745  CG2 THR A 184      -3.164 -28.339   1.535  1.00 10.00      A   
ATOM   1746  C   THR A 184      -4.303 -24.676   1.426  1.00 10.00      A   
ATOM   1747  O   THR A 184      -4.899 -24.679   0.346  1.00 10.00      A   
ATOM   1748  N   SER A 185      -4.367 -23.666   2.284  1.00 10.00      A   
ATOM   1749  HN  SER A 185      -3.848 -23.708   3.110  1.00 10.00      A   
ATOM   1750  CA  SER A 185      -5.198 -22.496   2.037  1.00 10.00      A   
ATOM   1751  CB  SER A 185      -5.891 -22.093   3.337  1.00 10.00      A   
ATOM   1752  OG  SER A 185      -5.185 -22.606   4.459  1.00 10.00      A   
ATOM   1753  HG  SER A 185      -5.178 -21.945   5.164  1.00 10.00      A   
ATOM   1754  C   SER A 185      -4.413 -21.313   1.468  1.00 10.00      A   
ATOM   1755  O   SER A 185      -4.914 -20.190   1.442  1.00 10.00      A   
ATOM   1756  N   LEU A 186      -3.192 -21.558   1.006  1.00 10.00      A   
ATOM   1757  HN  LEU A 186      -2.839 -22.471   1.036  1.00 10.00      A   
ATOM   1758  CA  LEU A 186      -2.371 -20.489   0.444  1.00 10.00      A   
ATOM   1759  CB  LEU A 186      -0.914 -20.940   0.297  1.00 10.00      A   
ATOM   1760  CG  LEU A 186       0.096 -19.853  -0.082  1.00 10.00      A   
ATOM   1761  CD1 LEU A 186       0.112 -18.748   0.963  1.00 10.00      A   
ATOM   1762  CD2 LEU A 186       1.485 -20.450  -0.255  1.00 10.00      A   
ATOM   1763  C   LEU A 186      -2.929 -20.027  -0.900  1.00 10.00      A   
ATOM   1764  O   LEU A 186      -3.017 -20.806  -1.849  1.00 10.00      A   
ATOM   1765  N   VAL A 187      -3.325 -18.762  -0.968  1.00 10.00      A   
ATOM   1766  HN  VAL A 187      -3.249 -18.192  -0.170  1.00 10.00      A   
ATOM   1767  CA  VAL A 187      -3.884 -18.200  -2.189  1.00 10.00      A   
ATOM   1768  CB  VAL A 187      -5.312 -17.665  -1.954  1.00 10.00      A   
ATOM   1769  CG1 VAL A 187      -5.910 -17.132  -3.247  1.00 10.00      A   
ATOM   1770  CG2 VAL A 187      -6.202 -18.744  -1.359  1.00 10.00      A   
ATOM   1771  C   VAL A 187      -3.011 -17.071  -2.729  1.00 10.00      A   
ATOM   1772  O   VAL A 187      -2.792 -16.965  -3.938  1.00 10.00      A   
ATOM   1773  N   SER A 188      -2.520 -16.226  -1.834  1.00 10.00      A   
ATOM   1774  HN  SER A 188      -2.732 -16.355  -0.883  1.00 10.00      A   
ATOM   1775  CA  SER A 188      -1.676 -15.106  -2.223  1.00 10.00      A   
ATOM   1776  CB  SER A 188      -2.527 -13.838  -2.356  1.00 10.00      A   
ATOM   1777  OG  SER A 188      -1.792 -12.753  -2.896  1.00 10.00      A   
ATOM   1778  HG  SER A 188      -2.396 -12.013  -3.050  1.00 10.00      A   
ATOM   1779  C   SER A 188      -0.564 -14.897  -1.200  1.00 10.00      A   
ATOM   1780  O   SER A 188      -0.823 -14.768  -0.006  1.00 10.00      A   
ATOM   1781  N   LEU A 189       0.672 -14.865  -1.672  1.00 10.00      A   
ATOM   1782  HN  LEU A 189       0.819 -14.962  -2.642  1.00 10.00      A   
ATOM   1783  CA  LEU A 189       1.814 -14.677  -0.794  1.00 10.00      A   
ATOM   1784  CB  LEU A 189       2.474 -16.020  -0.475  1.00 10.00      A   
ATOM   1785  CG  LEU A 189       3.410 -16.041   0.736  1.00 10.00      A   
ATOM   1786  CD1 LEU A 189       2.631 -15.798   2.017  1.00 10.00      A   
ATOM   1787  CD2 LEU A 189       4.160 -17.360   0.808  1.00 10.00      A   
ATOM   1788  C   LEU A 189       2.828 -13.725  -1.414  1.00 10.00      A   
ATOM   1789  O   LEU A 189       3.277 -13.926  -2.546  1.00 10.00      A   
ATOM   1790  N   ASN A 190       3.180 -12.690  -0.669  1.00 10.00      A   
ATOM   1791  HN  ASN A 190       2.780 -12.583   0.226  1.00 10.00      A   
ATOM   1792  CA  ASN A 190       4.145 -11.705  -1.135  1.00 10.00      A   
ATOM   1793  CB  ASN A 190       3.468 -10.355  -1.393  1.00 10.00      A   
ATOM   1794  CG  ASN A 190       4.442  -9.316  -1.914  1.00 10.00      A   
ATOM   1795  OD1 ASN A 190       5.496  -9.650  -2.444  1.00 10.00      A   
ATOM   1796  ND2 ASN A 190       4.080  -8.051  -1.805  1.00 10.00      A   
ATOM   1797 HD21 ASN A 190       3.203  -7.842  -1.390  1.00 10.00      A   
ATOM   1798 HD22 ASN A 190       4.700  -7.366  -2.136  1.00 10.00      A   
ATOM   1799  C   ASN A 190       5.277 -11.545  -0.132  1.00 10.00      A   
ATOM   1800  O   ASN A 190       5.072 -11.049   0.978  1.00 10.00      A   
ATOM   1801  N   ILE A 191       6.472 -11.958  -0.530  1.00 10.00      A   
ATOM   1802  HN  ILE A 191       6.574 -12.338  -1.433  1.00 10.00      A   
ATOM   1803  CA  ILE A 191       7.640 -11.863   0.337  1.00 10.00      A   
ATOM   1804  CB  ILE A 191       8.179 -13.264   0.704  1.00 10.00      A   
ATOM   1805  CG1 ILE A 191       8.438 -14.089  -0.560  1.00 10.00      A   
ATOM   1806  CG2 ILE A 191       7.210 -13.986   1.630  1.00 10.00      A   
ATOM   1807  CD1 ILE A 191       9.734 -14.868  -0.537  1.00 10.00      A   
ATOM   1808  C   ILE A 191       8.761 -11.069  -0.327  1.00 10.00      A   
ATOM   1809  O   ILE A 191       9.922 -11.186   0.055  1.00 10.00      A   
ATOM   1810  N   SER A 192       8.403 -10.237  -1.296  1.00 10.00      A   
ATOM   1811  HN  SER A 192       7.450 -10.156  -1.527  1.00 10.00      A   
ATOM   1812  CA  SER A 192       9.379  -9.434  -2.032  1.00 10.00      A   
ATOM   1813  CB  SER A 192       8.689  -8.701  -3.186  1.00 10.00      A   
ATOM   1814  OG  SER A 192       7.667  -7.839  -2.714  1.00 10.00      A   
ATOM   1815  HG  SER A 192       8.061  -7.019  -2.397  1.00 10.00      A   
ATOM   1816  C   SER A 192      10.124  -8.437  -1.143  1.00 10.00      A   
ATOM   1817  O   SER A 192      11.181  -7.924  -1.517  1.00 10.00      A   
ATOM   1818  N   CYS A 193       9.574  -8.174   0.033  1.00 10.00      A   
ATOM   1819  HN  CYS A 193       8.744  -8.633   0.282  1.00 10.00      A   
ATOM   1820  CA  CYS A 193      10.167  -7.235   0.971  1.00 10.00      A   
ATOM   1821  CB  CYS A 193       9.073  -6.679   1.881  1.00 10.00      A   
ATOM   1822  SG  CYS A 193       7.869  -7.922   2.406  1.00 10.00      A   
ATOM   1823  HG  CYS A 193       6.719  -7.299   2.644  1.00 10.00      A   
ATOM   1824  C   CYS A 193      11.256  -7.892   1.814  1.00 10.00      A   
ATOM   1825  O   CYS A 193      12.134  -7.214   2.343  1.00 10.00      A   
ATOM   1826  N   LEU A 194      11.201  -9.210   1.928  1.00 10.00      A   
ATOM   1827  HN  LEU A 194      10.504  -9.704   1.447  1.00 10.00      A   
ATOM   1828  CA  LEU A 194      12.171  -9.948   2.728  1.00 10.00      A   
ATOM   1829  CB  LEU A 194      11.645 -11.346   3.053  1.00 10.00      A   
ATOM   1830  CG  LEU A 194      10.413 -11.395   3.956  1.00 10.00      A   
ATOM   1831  CD1 LEU A 194       9.851 -12.803   4.010  1.00 10.00      A   
ATOM   1832  CD2 LEU A 194      10.750 -10.900   5.354  1.00 10.00      A   
ATOM   1833  C   LEU A 194      13.515 -10.035   2.021  1.00 10.00      A   
ATOM   1834  O   LEU A 194      13.584 -10.040   0.793  1.00 10.00      A   
ATOM   1835  N   ALA A 195      14.573 -10.120   2.799  1.00 10.00      A   
ATOM   1836  HN  ALA A 195      14.443 -10.121   3.781  1.00 10.00      A   
ATOM   1837  CA  ALA A 195      15.922 -10.205   2.257  1.00 10.00      A   
ATOM   1838  CB  ALA A 195      16.744  -9.017   2.728  1.00 10.00      A   
ATOM   1839  C   ALA A 195      16.596 -11.513   2.663  1.00 10.00      A   
ATOM   1840  O   ALA A 195      17.582 -11.935   2.055  1.00 10.00      A   
ATOM   1841  N   SER A 196      16.055 -12.151   3.688  1.00 10.00      A   
ATOM   1842  HN  SER A 196      15.263 -11.763   4.130  1.00 10.00      A   
ATOM   1843  CA  SER A 196      16.597 -13.404   4.191  1.00 10.00      A   
ATOM   1844  CB  SER A 196      16.096 -13.667   5.615  1.00 10.00      A   
ATOM   1845  OG  SER A 196      14.701 -13.429   5.720  1.00 10.00      A   
ATOM   1846  HG  SER A 196      14.530 -12.468   5.672  1.00 10.00      A   
ATOM   1847  C   SER A 196      16.257 -14.582   3.280  1.00 10.00      A   
ATOM   1848  O   SER A 196      15.196 -14.612   2.649  1.00 10.00      A   
ATOM   1849  N   GLU A 197      17.176 -15.540   3.201  1.00 10.00      A   
ATOM   1850  HN  GLU A 197      18.014 -15.435   3.702  1.00 10.00      A   
ATOM   1851  CA  GLU A 197      16.986 -16.737   2.392  1.00 10.00      A   
ATOM   1852  CB  GLU A 197      18.350 -17.341   2.012  1.00 10.00      A   
ATOM   1853  CG  GLU A 197      18.295 -18.775   1.495  1.00 10.00      A   
ATOM   1854  CD  GLU A 197      19.667 -19.402   1.314  1.00 10.00      A   
ATOM   1855  OE1 GLU A 197      20.487 -19.356   2.257  1.00 10.00      A   
ATOM   1856  OE2 GLU A 197      19.934 -19.952   0.227  1.00 10.00      A   
ATOM   1857  C   GLU A 197      16.143 -17.755   3.155  1.00 10.00      A   
ATOM   1858  O   GLU A 197      16.320 -17.941   4.360  1.00 10.00      A   
ATOM   1859  N   VAL A 198      15.218 -18.395   2.456  1.00 10.00      A   
ATOM   1860  HN  VAL A 198      15.125 -18.206   1.499  1.00 10.00      A   
ATOM   1861  CA  VAL A 198      14.351 -19.394   3.068  1.00 10.00      A   
ATOM   1862  CB  VAL A 198      12.861 -19.099   2.811  1.00 10.00      A   
ATOM   1863  CG1 VAL A 198      12.392 -17.946   3.680  1.00 10.00      A   
ATOM   1864  CG2 VAL A 198      12.609 -18.806   1.337  1.00 10.00      A   
ATOM   1865  C   VAL A 198      14.677 -20.779   2.537  1.00 10.00      A   
ATOM   1866  O   VAL A 198      15.380 -20.917   1.536  1.00 10.00      A   
ATOM   1867  N   SER A 199      14.172 -21.802   3.208  1.00 10.00      A   
ATOM   1868  HN  SER A 199      13.638 -21.632   4.014  1.00 10.00      A   
ATOM   1869  CA  SER A 199      14.410 -23.174   2.789  1.00 10.00      A   
ATOM   1870  CB  SER A 199      14.138 -24.142   3.940  1.00 10.00      A   
ATOM   1871  OG  SER A 199      14.975 -23.856   5.050  1.00 10.00      A   
ATOM   1872  HG  SER A 199      15.896 -23.880   4.770  1.00 10.00      A   
ATOM   1873  C   SER A 199      13.570 -23.530   1.562  1.00 10.00      A   
ATOM   1874  O   SER A 199      12.363 -23.766   1.660  1.00 10.00      A   
ATOM   1875  N   PHE A 200      14.224 -23.562   0.407  1.00 10.00      A   
ATOM   1876  HN  PHE A 200      15.188 -23.368   0.404  1.00 10.00      A   
ATOM   1877  CA  PHE A 200      13.565 -23.875  -0.857  1.00 10.00      A   
ATOM   1878  CB  PHE A 200      14.574 -23.779  -2.007  1.00 10.00      A   
ATOM   1879  CG  PHE A 200      14.018 -24.084  -3.371  1.00 10.00      A   
ATOM   1880  CD1 PHE A 200      13.368 -23.106  -4.107  1.00 10.00      A   
ATOM   1881  CD2 PHE A 200      14.158 -25.350  -3.918  1.00 10.00      A   
ATOM   1882  CE1 PHE A 200      12.867 -23.385  -5.364  1.00 10.00      A   
ATOM   1883  CE2 PHE A 200      13.658 -25.637  -5.171  1.00 10.00      A   
ATOM   1884  CZ  PHE A 200      13.012 -24.653  -5.896  1.00 10.00      A   
ATOM   1885  C   PHE A 200      12.924 -25.259  -0.810  1.00 10.00      A   
ATOM   1886  O   PHE A 200      11.896 -25.501  -1.446  1.00 10.00      A   
ATOM   1887  N   SER A 201      13.528 -26.151  -0.035  1.00 10.00      A   
ATOM   1888  HN  SER A 201      14.339 -25.889   0.453  1.00 10.00      A   
ATOM   1889  CA  SER A 201      13.031 -27.512   0.117  1.00 10.00      A   
ATOM   1890  CB  SER A 201      13.956 -28.286   1.050  1.00 10.00      A   
ATOM   1891  OG  SER A 201      15.054 -27.477   1.446  1.00 10.00      A   
ATOM   1892  HG  SER A 201      15.604 -27.976   2.064  1.00 10.00      A   
ATOM   1893  C   SER A 201      11.606 -27.513   0.667  1.00 10.00      A   
ATOM   1894  O   SER A 201      10.787 -28.364   0.311  1.00 10.00      A   
ATOM   1895  N   ALA A 202      11.318 -26.547   1.527  1.00 10.00      A   
ATOM   1896  HN  ALA A 202      12.011 -25.892   1.760  1.00 10.00      A   
ATOM   1897  CA  ALA A 202       9.997 -26.419   2.118  1.00 10.00      A   
ATOM   1898  CB  ALA A 202      10.097 -25.831   3.516  1.00 10.00      A   
ATOM   1899  C   ALA A 202       9.114 -25.551   1.228  1.00 10.00      A   
ATOM   1900  O   ALA A 202       7.916 -25.788   1.109  1.00 10.00      A   
ATOM   1901  N   LEU A 203       9.731 -24.559   0.594  1.00 10.00      A   
ATOM   1902  HN  LEU A 203      10.693 -24.436   0.737  1.00 10.00      A   
ATOM   1903  CA  LEU A 203       9.030 -23.636  -0.300  1.00 10.00      A   
ATOM   1904  CB  LEU A 203      10.028 -22.660  -0.935  1.00 10.00      A   
ATOM   1905  CG  LEU A 203       9.444 -21.587  -1.860  1.00 10.00      A   
ATOM   1906  CD1 LEU A 203       8.492 -20.678  -1.097  1.00 10.00      A   
ATOM   1907  CD2 LEU A 203      10.560 -20.774  -2.498  1.00 10.00      A   
ATOM   1908  C   LEU A 203       8.273 -24.393  -1.386  1.00 10.00      A   
ATOM   1909  O   LEU A 203       7.079 -24.167  -1.601  1.00 10.00      A   
ATOM   1910  N   GLU A 204       8.967 -25.309  -2.051  1.00 10.00      A   
ATOM   1911  HN  GLU A 204       9.910 -25.457  -1.825  1.00 10.00      A   
ATOM   1912  CA  GLU A 204       8.364 -26.096  -3.110  1.00 10.00      A   
ATOM   1913  CB  GLU A 204       9.395 -27.019  -3.756  1.00 10.00      A   
ATOM   1914  CG  GLU A 204       8.845 -27.818  -4.926  1.00 10.00      A   
ATOM   1915  CD  GLU A 204       9.685 -29.030  -5.266  1.00 10.00      A   
ATOM   1916  OE1 GLU A 204      10.408 -29.533  -4.377  1.00 10.00      A   
ATOM   1917  OE2 GLU A 204       9.621 -29.496  -6.422  1.00 10.00      A   
ATOM   1918  C   GLU A 204       7.194 -26.916  -2.581  1.00 10.00      A   
ATOM   1919  O   GLU A 204       6.106 -26.898  -3.153  1.00 10.00      A   
ATOM   1920  N   ARG A 205       7.409 -27.595  -1.463  1.00 10.00      A   
ATOM   1921  HN  ARG A 205       8.280 -27.525  -1.024  1.00 10.00      A   
ATOM   1922  CA  ARG A 205       6.380 -28.439  -0.868  1.00 10.00      A   
ATOM   1923  CB  ARG A 205       6.955 -29.304   0.254  1.00 10.00      A   
ATOM   1924  CG  ARG A 205       7.799 -30.464  -0.248  1.00 10.00      A   
ATOM   1925  CD  ARG A 205       8.279 -31.346   0.894  1.00 10.00      A   
ATOM   1926  NE  ARG A 205       9.364 -30.729   1.658  1.00 10.00      A   
ATOM   1927  HE  ARG A 205      10.131 -30.377   1.150  1.00 10.00      A   
ATOM   1928  CZ  ARG A 205       9.368 -30.627   2.989  1.00 10.00      A   
ATOM   1929  NH1 ARG A 205       8.344 -31.095   3.699  1.00 10.00      A   
ATOM   1930 HH11 ARG A 205       8.342 -31.016   4.738  1.00 10.00      A   
ATOM   1931 HH12 ARG A 205       7.537 -31.541   3.218  1.00 10.00      A   
ATOM   1932  NH2 ARG A 205      10.400 -30.070   3.611  1.00 10.00      A   
ATOM   1933 HH21 ARG A 205      10.407 -29.988   4.650  1.00 10.00      A   
ATOM   1934 HH22 ARG A 205      11.213 -29.716   3.065  1.00 10.00      A   
ATOM   1935  C   ARG A 205       5.154 -27.659  -0.391  1.00 10.00      A   
ATOM   1936  O   ARG A 205       4.093 -28.241  -0.169  1.00 10.00      A   
ATOM   1937  N   LEU A 206       5.297 -26.355  -0.230  1.00 10.00      A   
ATOM   1938  HN  LEU A 206       6.166 -25.941  -0.411  1.00 10.00      A   
ATOM   1939  CA  LEU A 206       4.190 -25.522   0.209  1.00 10.00      A   
ATOM   1940  CB  LEU A 206       4.698 -24.314   0.994  1.00 10.00      A   
ATOM   1941  CG  LEU A 206       5.309 -24.616   2.364  1.00 10.00      A   
ATOM   1942  CD1 LEU A 206       5.871 -23.350   2.987  1.00 10.00      A   
ATOM   1943  CD2 LEU A 206       4.276 -25.256   3.281  1.00 10.00      A   
ATOM   1944  C   LEU A 206       3.353 -25.067  -0.975  1.00 10.00      A   
ATOM   1945  O   LEU A 206       2.123 -25.101  -0.925  1.00 10.00      A   
ATOM   1946  N   VAL A 207       4.029 -24.656  -2.042  1.00 10.00      A   
ATOM   1947  HN  VAL A 207       5.010 -24.663  -2.014  1.00 10.00      A   
ATOM   1948  CA  VAL A 207       3.358 -24.186  -3.247  1.00 10.00      A   
ATOM   1949  CB  VAL A 207       4.362 -23.532  -4.223  1.00 10.00      A   
ATOM   1950  CG1 VAL A 207       3.671 -23.048  -5.489  1.00 10.00      A   
ATOM   1951  CG2 VAL A 207       5.095 -22.386  -3.547  1.00 10.00      A   
ATOM   1952  C   VAL A 207       2.624 -25.326  -3.956  1.00 10.00      A   
ATOM   1953  O   VAL A 207       1.486 -25.164  -4.406  1.00 10.00      A   
ATOM   1954  N   THR A 208       3.271 -26.482  -4.038  1.00 10.00      A   
ATOM   1955  HN  THR A 208       4.168 -26.561  -3.649  1.00 10.00      A   
ATOM   1956  CA  THR A 208       2.685 -27.640  -4.702  1.00 10.00      A   
ATOM   1957  CB  THR A 208       3.704 -28.784  -4.844  1.00 10.00      A   
ATOM   1958  OG1 THR A 208       4.972 -28.241  -5.233  1.00 10.00      A   
ATOM   1959  HG1 THR A 208       5.657 -28.566  -4.632  1.00 10.00      A   
ATOM   1960  CG2 THR A 208       3.242 -29.782  -5.898  1.00 10.00      A   
ATOM   1961  C   THR A 208       1.432 -28.151  -3.981  1.00 10.00      A   
ATOM   1962  O   THR A 208       0.472 -28.594  -4.623  1.00 10.00      A   
ATOM   1963  N   ARG A 209       1.428 -28.066  -2.653  1.00 10.00      A   
ATOM   1964  HN  ARG A 209       2.205 -27.684  -2.194  1.00 10.00      A   
ATOM   1965  CA  ARG A 209       0.293 -28.541  -1.869  1.00 10.00      A   
ATOM   1966  CB  ARG A 209       0.705 -28.892  -0.430  1.00 10.00      A   
ATOM   1967  CG  ARG A 209       0.816 -27.710   0.520  1.00 10.00      A   
ATOM   1968  CD  ARG A 209       1.045 -28.177   1.948  1.00 10.00      A   
ATOM   1969  NE  ARG A 209       2.437 -28.552   2.190  1.00 10.00      A   
ATOM   1970  HE  ARG A 209       3.126 -27.900   1.944  1.00 10.00      A   
ATOM   1971  CZ  ARG A 209       2.811 -29.723   2.696  1.00 10.00      A   
ATOM   1972  NH1 ARG A 209       1.911 -30.643   3.006  1.00 10.00      A   
ATOM   1973 HH11 ARG A 209       0.894 -30.462   2.849  1.00 10.00      A   
ATOM   1974 HH12 ARG A 209       2.215 -31.558   3.416  1.00 10.00      A   
ATOM   1975  NH2 ARG A 209       4.095 -29.972   2.915  1.00 10.00      A   
ATOM   1976 HH21 ARG A 209       4.815 -29.254   2.692  1.00 10.00      A   
ATOM   1977 HH22 ARG A 209       4.388 -30.891   3.319  1.00 10.00      A   
ATOM   1978  C   ARG A 209      -0.866 -27.546  -1.884  1.00 10.00      A   
ATOM   1979  O   ARG A 209      -1.984 -27.878  -1.488  1.00 10.00      A   
ATOM   1980  N   CYS A 210      -0.597 -26.330  -2.342  1.00 10.00      A   
ATOM   1981  HN  CYS A 210       0.312 -26.119  -2.642  1.00 10.00      A   
ATOM   1982  CA  CYS A 210      -1.626 -25.303  -2.411  1.00 10.00      A   
ATOM   1983  CB  CYS A 210      -1.217 -24.068  -1.610  1.00 10.00      A   
ATOM   1984  SG  CYS A 210      -0.762 -24.415   0.103  1.00 10.00      A   
ATOM   1985  HG  CYS A 210       0.509 -24.797   0.114  1.00 10.00      A   
ATOM   1986  C   CYS A 210      -1.930 -24.921  -3.858  1.00 10.00      A   
ATOM   1987  O   CYS A 210      -1.303 -24.027  -4.421  1.00 10.00      A   
ATOM   1988  N   PRO A 211      -2.906 -25.595  -4.480  1.00 10.00      A   
ATOM   1989  CA  PRO A 211      -3.289 -25.336  -5.870  1.00 10.00      A   
ATOM   1990  CB  PRO A 211      -4.068 -26.594  -6.250  1.00 10.00      A   
ATOM   1991  CG  PRO A 211      -4.681 -27.046  -4.969  1.00 10.00      A   
ATOM   1992  CD  PRO A 211      -3.712 -26.674  -3.879  1.00 10.00      A   
ATOM   1993  C   PRO A 211      -4.172 -24.098  -6.015  1.00 10.00      A   
ATOM   1994  O   PRO A 211      -4.537 -23.713  -7.124  1.00 10.00      A   
ATOM   1995  N   ASN A 212      -4.518 -23.479  -4.891  1.00 10.00      A   
ATOM   1996  HN  ASN A 212      -4.206 -23.831  -4.033  1.00 10.00      A   
ATOM   1997  CA  ASN A 212      -5.352 -22.282  -4.915  1.00 10.00      A   
ATOM   1998  CB  ASN A 212      -6.332 -22.266  -3.736  1.00 10.00      A   
ATOM   1999  CG  ASN A 212      -7.535 -21.367  -3.974  1.00 10.00      A   
ATOM   2000  OD1 ASN A 212      -7.890 -21.066  -5.110  1.00 10.00      A   
ATOM   2001  ND2 ASN A 212      -8.180 -20.947  -2.897  1.00 10.00      A   
ATOM   2002 HD21 ASN A 212      -7.847 -21.231  -2.016  1.00 10.00      A   
ATOM   2003 HD22 ASN A 212      -8.966 -20.376  -3.020  1.00 10.00      A   
ATOM   2004  C   ASN A 212      -4.487 -21.027  -4.919  1.00 10.00      A   
ATOM   2005  O   ASN A 212      -4.993 -19.904  -4.896  1.00 10.00      A   
ATOM   2006  N   LEU A 213      -3.175 -21.234  -4.945  1.00 10.00      A   
ATOM   2007  HN  LEU A 213      -2.837 -22.156  -4.953  1.00 10.00      A   
ATOM   2008  CA  LEU A 213      -2.225 -20.134  -4.966  1.00 10.00      A   
ATOM   2009  CB  LEU A 213      -0.809 -20.657  -4.693  1.00 10.00      A   
ATOM   2010  CG  LEU A 213       0.305 -19.608  -4.617  1.00 10.00      A   
ATOM   2011  CD1 LEU A 213       0.065 -18.650  -3.460  1.00 10.00      A   
ATOM   2012  CD2 LEU A 213       1.656 -20.283  -4.473  1.00 10.00      A   
ATOM   2013  C   LEU A 213      -2.281 -19.445  -6.323  1.00 10.00      A   
ATOM   2014  O   LEU A 213      -1.855 -20.004  -7.330  1.00 10.00      A   
ATOM   2015  N   LYS A 214      -2.823 -18.242  -6.348  1.00 10.00      A   
ATOM   2016  HN  LYS A 214      -3.147 -17.845  -5.507  1.00 10.00      A   
ATOM   2017  CA  LYS A 214      -2.950 -17.495  -7.588  1.00 10.00      A   
ATOM   2018  CB  LYS A 214      -4.383 -16.985  -7.762  1.00 10.00      A   
ATOM   2019  CG  LYS A 214      -5.394 -18.079  -8.080  1.00 10.00      A   
ATOM   2020  CD  LYS A 214      -4.901 -18.953  -9.222  1.00 10.00      A   
ATOM   2021  CE  LYS A 214      -5.990 -19.862  -9.765  1.00 10.00      A   
ATOM   2022  NZ  LYS A 214      -7.112 -19.101 -10.373  1.00 10.00      A   
ATOM   2023  HZ1 LYS A 214      -6.751 -18.272 -10.895  1.00 10.00      A   
ATOM   2024  HZ2 LYS A 214      -7.765 -18.771  -9.635  1.00 10.00      A   
ATOM   2025  HZ3 LYS A 214      -7.633 -19.711 -11.034  1.00 10.00      A   
ATOM   2026  C   LYS A 214      -1.959 -16.338  -7.661  1.00 10.00      A   
ATOM   2027  O   LYS A 214      -1.690 -15.806  -8.737  1.00 10.00      A   
ATOM   2028  N   SER A 215      -1.421 -15.946  -6.520  1.00 10.00      A   
ATOM   2029  HN  SER A 215      -1.664 -16.407  -5.686  1.00 10.00      A   
ATOM   2030  CA  SER A 215      -0.468 -14.848  -6.474  1.00 10.00      A   
ATOM   2031  CB  SER A 215      -1.147 -13.596  -5.917  1.00 10.00      A   
ATOM   2032  OG  SER A 215      -2.518 -13.581  -6.275  1.00 10.00      A   
ATOM   2033  HG  SER A 215      -2.822 -14.488  -6.378  1.00 10.00      A   
ATOM   2034  C   SER A 215       0.742 -15.223  -5.625  1.00 10.00      A   
ATOM   2035  O   SER A 215       0.613 -15.483  -4.429  1.00 10.00      A   
ATOM   2036  N   LEU A 216       1.913 -15.252  -6.246  1.00 10.00      A   
ATOM   2037  HN  LEU A 216       1.957 -15.018  -7.203  1.00 10.00      A   
ATOM   2038  CA  LEU A 216       3.138 -15.604  -5.544  1.00 10.00      A   
ATOM   2039  CB  LEU A 216       3.514 -17.064  -5.807  1.00 10.00      A   
ATOM   2040  CG  LEU A 216       4.697 -17.610  -5.004  1.00 10.00      A   
ATOM   2041  CD1 LEU A 216       4.344 -17.709  -3.528  1.00 10.00      A   
ATOM   2042  CD2 LEU A 216       5.138 -18.961  -5.546  1.00 10.00      A   
ATOM   2043  C   LEU A 216       4.285 -14.690  -5.951  1.00 10.00      A   
ATOM   2044  O   LEU A 216       4.749 -14.723  -7.091  1.00 10.00      A   
ATOM   2045  N   LYS A 217       4.726 -13.867  -5.018  1.00 10.00      A   
ATOM   2046  HN  LYS A 217       4.306 -13.881  -4.128  1.00 10.00      A   
ATOM   2047  CA  LYS A 217       5.822 -12.947  -5.263  1.00 10.00      A   
ATOM   2048  CB  LYS A 217       5.377 -11.505  -5.023  1.00 10.00      A   
ATOM   2049  CG  LYS A 217       4.500 -10.936  -6.129  1.00 10.00      A   
ATOM   2050  CD  LYS A 217       3.886  -9.611  -5.726  1.00 10.00      A   
ATOM   2051  CE  LYS A 217       2.673  -9.817  -4.840  1.00 10.00      A   
ATOM   2052  NZ  LYS A 217       2.067  -8.526  -4.425  1.00 10.00      A   
ATOM   2053  HZ1 LYS A 217       2.800  -7.886  -4.058  1.00 10.00      A   
ATOM   2054  HZ2 LYS A 217       1.354  -8.681  -3.676  1.00 10.00      A   
ATOM   2055  HZ3 LYS A 217       1.604  -8.072  -5.235  1.00 10.00      A   
ATOM   2056  C   LYS A 217       7.006 -13.303  -4.373  1.00 10.00      A   
ATOM   2057  O   LYS A 217       6.911 -13.237  -3.147  1.00 10.00      A   
ATOM   2058  N   LEU A 218       8.110 -13.686  -5.001  1.00 10.00      A   
ATOM   2059  HN  LEU A 218       8.123 -13.689  -5.983  1.00 10.00      A   
ATOM   2060  CA  LEU A 218       9.317 -14.084  -4.286  1.00 10.00      A   
ATOM   2061  CB  LEU A 218      10.097 -15.113  -5.112  1.00 10.00      A   
ATOM   2062  CG  LEU A 218       9.351 -16.403  -5.470  1.00 10.00      A   
ATOM   2063  CD1 LEU A 218      10.187 -17.271  -6.397  1.00 10.00      A   
ATOM   2064  CD2 LEU A 218       8.967 -17.171  -4.214  1.00 10.00      A   
ATOM   2065  C   LEU A 218      10.201 -12.882  -3.967  1.00 10.00      A   
ATOM   2066  O   LEU A 218       9.849 -11.741  -4.269  1.00 10.00      A   
ATOM   2067  N   ASN A 219      11.364 -13.148  -3.382  1.00 10.00      A   
ATOM   2068  HN  ASN A 219      11.613 -14.080  -3.210  1.00 10.00      A   
ATOM   2069  CA  ASN A 219      12.289 -12.085  -3.007  1.00 10.00      A   
ATOM   2070  CB  ASN A 219      12.414 -11.968  -1.482  1.00 10.00      A   
ATOM   2071  CG  ASN A 219      13.232 -13.080  -0.842  1.00 10.00      A   
ATOM   2072  OD1 ASN A 219      13.250 -14.218  -1.312  1.00 10.00      A   
ATOM   2073  ND2 ASN A 219      13.920 -12.754   0.239  1.00 10.00      A   
ATOM   2074 HD21 ASN A 219      13.866 -11.824   0.561  1.00 10.00      A   
ATOM   2075 HD22 ASN A 219      14.453 -13.448   0.679  1.00 10.00      A   
ATOM   2076  C   ASN A 219      13.662 -12.259  -3.651  1.00 10.00      A   
ATOM   2077  O   ASN A 219      13.894 -13.193  -4.420  1.00 10.00      A   
ATOM   2078  N   ARG A 220      14.579 -11.365  -3.301  1.00 10.00      A   
ATOM   2079  HN  ARG A 220      14.336 -10.669  -2.649  1.00 10.00      A   
ATOM   2080  CA  ARG A 220      15.933 -11.368  -3.853  1.00 10.00      A   
ATOM   2081  CB  ARG A 220      16.598 -10.016  -3.581  1.00 10.00      A   
ATOM   2082  CG  ARG A 220      17.528  -9.519  -4.678  1.00 10.00      A   
ATOM   2083  CD  ARG A 220      17.999  -8.105  -4.373  1.00 10.00      A   
ATOM   2084  NE  ARG A 220      18.823  -7.527  -5.439  1.00 10.00      A   
ATOM   2085  HE  ARG A 220      19.179  -8.145  -6.124  1.00 10.00      A   
ATOM   2086  CZ  ARG A 220      19.126  -6.226  -5.520  1.00 10.00      A   
ATOM   2087  NH1 ARG A 220      18.671  -5.370  -4.604  1.00 10.00      A   
ATOM   2088 HH11 ARG A 220      18.909  -4.350  -4.664  1.00 10.00      A   
ATOM   2089 HH12 ARG A 220      18.077  -5.710  -3.821  1.00 10.00      A   
ATOM   2090  NH2 ARG A 220      19.880  -5.777  -6.515  1.00 10.00      A   
ATOM   2091 HH21 ARG A 220      20.250  -6.439  -7.251  1.00 10.00      A   
ATOM   2092 HH22 ARG A 220      20.112  -4.763  -6.575  1.00 10.00      A   
ATOM   2093  C   ARG A 220      16.809 -12.488  -3.287  1.00 10.00      A   
ATOM   2094  O   ARG A 220      17.986 -12.591  -3.634  1.00 10.00      A   
ATOM   2095  N   ALA A 221      16.242 -13.331  -2.432  1.00 10.00      A   
ATOM   2096  HN  ALA A 221      15.297 -13.222  -2.207  1.00 10.00      A   
ATOM   2097  CA  ALA A 221      17.001 -14.420  -1.828  1.00 10.00      A   
ATOM   2098  CB  ALA A 221      16.498 -14.707  -0.427  1.00 10.00      A   
ATOM   2099  C   ALA A 221      16.971 -15.685  -2.683  1.00 10.00      A   
ATOM   2100  O   ALA A 221      17.808 -16.575  -2.513  1.00 10.00      A   
ATOM   2101  N   VAL A 222      16.003 -15.771  -3.587  1.00 10.00      A   
ATOM   2102  HN  VAL A 222      15.360 -15.037  -3.676  1.00 10.00      A   
ATOM   2103  CA  VAL A 222      15.882 -16.932  -4.463  1.00 10.00      A   
ATOM   2104  CB  VAL A 222      14.444 -17.496  -4.520  1.00 10.00      A   
ATOM   2105  CG1 VAL A 222      14.256 -18.582  -3.472  1.00 10.00      A   
ATOM   2106  CG2 VAL A 222      13.412 -16.396  -4.330  1.00 10.00      A   
ATOM   2107  C   VAL A 222      16.386 -16.605  -5.870  1.00 10.00      A   
ATOM   2108  O   VAL A 222      15.886 -15.685  -6.527  1.00 10.00      A   
ATOM   2109  N   PRO A 223      17.397 -17.351  -6.336  1.00 10.00      A   
ATOM   2110  CA  PRO A 223      18.005 -17.142  -7.654  1.00 10.00      A   
ATOM   2111  CB  PRO A 223      19.267 -18.006  -7.600  1.00 10.00      A   
ATOM   2112  CG  PRO A 223      18.934 -19.086  -6.632  1.00 10.00      A   
ATOM   2113  CD  PRO A 223      18.033 -18.462  -5.604  1.00 10.00      A   
ATOM   2114  C   PRO A 223      17.106 -17.578  -8.812  1.00 10.00      A   
ATOM   2115  O   PRO A 223      16.137 -18.322  -8.631  1.00 10.00      A   
ATOM   2116  N   LEU A 224      17.461 -17.112 -10.007  1.00 10.00      A   
ATOM   2117  HN  LEU A 224      18.244 -16.526 -10.066  1.00 10.00      A   
ATOM   2118  CA  LEU A 224      16.725 -17.413 -11.231  1.00 10.00      A   
ATOM   2119  CB  LEU A 224      17.294 -16.564 -12.376  1.00 10.00      A   
ATOM   2120  CG  LEU A 224      16.518 -16.562 -13.695  1.00 10.00      A   
ATOM   2121  CD1 LEU A 224      15.133 -15.962 -13.506  1.00 10.00      A   
ATOM   2122  CD2 LEU A 224      17.290 -15.801 -14.763  1.00 10.00      A   
ATOM   2123  C   LEU A 224      16.819 -18.896 -11.583  1.00 10.00      A   
ATOM   2124  O   LEU A 224      15.970 -19.433 -12.293  1.00 10.00      A   
ATOM   2125  N   GLU A 225      17.848 -19.557 -11.070  1.00 10.00      A   
ATOM   2126  HN  GLU A 225      18.487 -19.081 -10.502  1.00 10.00      A   
ATOM   2127  CA  GLU A 225      18.052 -20.977 -11.331  1.00 10.00      A   
ATOM   2128  CB  GLU A 225      19.519 -21.357 -11.126  1.00 10.00      A   
ATOM   2129  CG  GLU A 225      20.502 -20.483 -11.887  1.00 10.00      A   
ATOM   2130  CD  GLU A 225      21.931 -20.975 -11.783  1.00 10.00      A   
ATOM   2131  OE1 GLU A 225      22.383 -21.269 -10.655  1.00 10.00      A   
ATOM   2132  OE2 GLU A 225      22.609 -21.067 -12.825  1.00 10.00      A   
ATOM   2133  C   GLU A 225      17.152 -21.834 -10.440  1.00 10.00      A   
ATOM   2134  O   GLU A 225      17.243 -23.060 -10.447  1.00 10.00      A   
ATOM   2135  N   LYS A 226      16.285 -21.182  -9.674  1.00 10.00      A   
ATOM   2136  HN  LYS A 226      16.259 -20.202  -9.711  1.00 10.00      A   
ATOM   2137  CA  LYS A 226      15.364 -21.880  -8.786  1.00 10.00      A   
ATOM   2138  CB  LYS A 226      15.831 -21.754  -7.329  1.00 10.00      A   
ATOM   2139  CG  LYS A 226      17.071 -22.564  -6.975  1.00 10.00      A   
ATOM   2140  CD  LYS A 226      16.763 -24.052  -6.901  1.00 10.00      A   
ATOM   2141  CE  LYS A 226      17.973 -24.851  -6.431  1.00 10.00      A   
ATOM   2142  NZ  LYS A 226      18.371 -24.516  -5.034  1.00 10.00      A   
ATOM   2143  HZ1 LYS A 226      19.160 -25.124  -4.731  1.00 10.00      A   
ATOM   2144  HZ2 LYS A 226      17.573 -24.656  -4.383  1.00 10.00      A   
ATOM   2145  HZ3 LYS A 226      18.674 -23.525  -4.979  1.00 10.00      A   
ATOM   2146  C   LYS A 226      13.962 -21.294  -8.925  1.00 10.00      A   
ATOM   2147  O   LYS A 226      13.202 -21.237  -7.959  1.00 10.00      A   
ATOM   2148  N   LEU A 227      13.628 -20.847 -10.126  1.00 10.00      A   
ATOM   2149  HN  LEU A 227      14.272 -20.920 -10.861  1.00 10.00      A   
ATOM   2150  CA  LEU A 227      12.322 -20.253 -10.385  1.00 10.00      A   
ATOM   2151  CB  LEU A 227      12.471 -18.933 -11.146  1.00 10.00      A   
ATOM   2152  CG  LEU A 227      12.009 -17.671 -10.408  1.00 10.00      A   
ATOM   2153  CD1 LEU A 227      12.530 -16.422 -11.102  1.00 10.00      A   
ATOM   2154  CD2 LEU A 227      10.491 -17.634 -10.302  1.00 10.00      A   
ATOM   2155  C   LEU A 227      11.425 -21.215 -11.154  1.00 10.00      A   
ATOM   2156  O   LEU A 227      10.276 -21.451 -10.774  1.00 10.00      A   
ATOM   2157  N   ALA A 228      11.969 -21.794 -12.220  1.00 10.00      A   
ATOM   2158  HN  ALA A 228      12.900 -21.588 -12.450  1.00 10.00      A   
ATOM   2159  CA  ALA A 228      11.226 -22.733 -13.051  1.00 10.00      A   
ATOM   2160  CB  ALA A 228      12.082 -23.196 -14.217  1.00 10.00      A   
ATOM   2161  C   ALA A 228      10.771 -23.929 -12.228  1.00 10.00      A   
ATOM   2162  O   ALA A 228       9.704 -24.495 -12.471  1.00 10.00      A   
ATOM   2163  N   THR A 229      11.582 -24.286 -11.239  1.00 10.00      A   
ATOM   2164  HN  THR A 229      12.410 -23.778 -11.099  1.00 10.00      A   
ATOM   2165  CA  THR A 229      11.297 -25.408 -10.354  1.00 10.00      A   
ATOM   2166  CB  THR A 229      12.440 -25.579  -9.336  1.00 10.00      A   
ATOM   2167  OG1 THR A 229      13.635 -24.974  -9.861  1.00 10.00      A   
ATOM   2168  HG1 THR A 229      14.236 -25.663 -10.168  1.00 10.00      A   
ATOM   2169  CG2 THR A 229      12.694 -27.050  -9.055  1.00 10.00      A   
ATOM   2170  C   THR A 229       9.982 -25.203  -9.597  1.00 10.00      A   
ATOM   2171  O   THR A 229       9.316 -26.166  -9.213  1.00 10.00      A   
ATOM   2172  N   LEU A 230       9.618 -23.944  -9.383  1.00 10.00      A   
ATOM   2173  HN  LEU A 230      10.190 -23.220  -9.717  1.00 10.00      A   
ATOM   2174  CA  LEU A 230       8.389 -23.609  -8.674  1.00 10.00      A   
ATOM   2175  CB  LEU A 230       8.582 -22.341  -7.843  1.00 10.00      A   
ATOM   2176  CG  LEU A 230       9.589 -22.426  -6.697  1.00 10.00      A   
ATOM   2177  CD1 LEU A 230       9.894 -21.035  -6.162  1.00 10.00      A   
ATOM   2178  CD2 LEU A 230       9.060 -23.323  -5.587  1.00 10.00      A   
ATOM   2179  C   LEU A 230       7.236 -23.412  -9.652  1.00 10.00      A   
ATOM   2180  O   LEU A 230       6.112 -23.849  -9.399  1.00 10.00      A   
ATOM   2181  N   LEU A 231       7.517 -22.750 -10.770  1.00 10.00      A   
ATOM   2182  HN  LEU A 231       8.430 -22.411 -10.909  1.00 10.00      A   
ATOM   2183  CA  LEU A 231       6.501 -22.489 -11.791  1.00 10.00      A   
ATOM   2184  CB  LEU A 231       7.082 -21.654 -12.934  1.00 10.00      A   
ATOM   2185  CG  LEU A 231       7.773 -20.350 -12.534  1.00 10.00      A   
ATOM   2186  CD1 LEU A 231       8.390 -19.677 -13.748  1.00 10.00      A   
ATOM   2187  CD2 LEU A 231       6.791 -19.415 -11.851  1.00 10.00      A   
ATOM   2188  C   LEU A 231       5.920 -23.789 -12.339  1.00 10.00      A   
ATOM   2189  O   LEU A 231       4.738 -23.862 -12.673  1.00 10.00      A   
ATOM   2190  N   GLN A 232       6.759 -24.813 -12.418  1.00 10.00      A   
ATOM   2191  HN  GLN A 232       7.692 -24.686 -12.138  1.00 10.00      A   
ATOM   2192  CA  GLN A 232       6.339 -26.115 -12.920  1.00 10.00      A   
ATOM   2193  CB  GLN A 232       7.553 -27.005 -13.198  1.00 10.00      A   
ATOM   2194  CG  GLN A 232       8.202 -26.774 -14.554  1.00 10.00      A   
ATOM   2195  CD  GLN A 232       7.224 -26.921 -15.706  1.00 10.00      A   
ATOM   2196  OE1 GLN A 232       6.223 -27.630 -15.603  1.00 10.00      A   
ATOM   2197  NE2 GLN A 232       7.513 -26.270 -16.822  1.00 10.00      A   
ATOM   2198 HE21 GLN A 232       8.341 -25.743 -16.847  1.00 10.00      A   
ATOM   2199 HE22 GLN A 232       6.883 -26.335 -17.574  1.00 10.00      A   
ATOM   2200  C   GLN A 232       5.389 -26.817 -11.954  1.00 10.00      A   
ATOM   2201  O   GLN A 232       4.619 -27.695 -12.350  1.00 10.00      A   
ATOM   2202  N   ARG A 233       5.434 -26.420 -10.692  1.00 10.00      A   
ATOM   2203  HN  ARG A 233       6.045 -25.695 -10.437  1.00 10.00      A   
ATOM   2204  CA  ARG A 233       4.586 -27.019  -9.676  1.00 10.00      A   
ATOM   2205  CB  ARG A 233       5.280 -26.958  -8.319  1.00 10.00      A   
ATOM   2206  CG  ARG A 233       6.529 -27.818  -8.215  1.00 10.00      A   
ATOM   2207  CD  ARG A 233       6.195 -29.297  -8.304  1.00 10.00      A   
ATOM   2208  NE  ARG A 233       7.207 -30.125  -7.650  1.00 10.00      A   
ATOM   2209  HE  ARG A 233       7.979 -29.660  -7.236  1.00 10.00      A   
ATOM   2210  CZ  ARG A 233       7.152 -31.453  -7.584  1.00 10.00      A   
ATOM   2211  NH1 ARG A 233       6.136 -32.110  -8.141  1.00 10.00      A   
ATOM   2212 HH11 ARG A 233       5.376 -31.588  -8.633  1.00 10.00      A   
ATOM   2213 HH12 ARG A 233       6.094 -33.150  -8.088  1.00 10.00      A   
ATOM   2214  NH2 ARG A 233       8.122 -32.121  -6.958  1.00 10.00      A   
ATOM   2215 HH21 ARG A 233       8.094 -33.168  -6.896  1.00 10.00      A   
ATOM   2216 HH22 ARG A 233       8.918 -31.600  -6.525  1.00 10.00      A   
ATOM   2217  C   ARG A 233       3.241 -26.310  -9.607  1.00 10.00      A   
ATOM   2218  O   ARG A 233       2.218 -26.919  -9.301  1.00 10.00      A   
ATOM   2219  N   ALA A 234       3.246 -25.023  -9.911  1.00 10.00      A   
ATOM   2220  HN  ALA A 234       4.092 -24.595 -10.164  1.00 10.00      A   
ATOM   2221  CA  ALA A 234       2.030 -24.227  -9.878  1.00 10.00      A   
ATOM   2222  CB  ALA A 234       2.010 -23.363  -8.625  1.00 10.00      A   
ATOM   2223  C   ALA A 234       1.907 -23.363 -11.132  1.00 10.00      A   
ATOM   2224  O   ALA A 234       2.318 -22.200 -11.139  1.00 10.00      A   
ATOM   2225  N   PRO A 235       1.333 -23.927 -12.212  1.00 10.00      A   
ATOM   2226  CA  PRO A 235       1.163 -23.228 -13.483  1.00 10.00      A   
ATOM   2227  CB  PRO A 235       1.193 -24.380 -14.487  1.00 10.00      A   
ATOM   2228  CG  PRO A 235       0.569 -25.527 -13.761  1.00 10.00      A   
ATOM   2229  CD  PRO A 235       0.820 -25.309 -12.285  1.00 10.00      A   
ATOM   2230  C   PRO A 235      -0.167 -22.481 -13.581  1.00 10.00      A   
ATOM   2231  O   PRO A 235      -0.514 -21.947 -14.636  1.00 10.00      A   
ATOM   2232  N   GLN A 236      -0.909 -22.436 -12.487  1.00 10.00      A   
ATOM   2233  HN  GLN A 236      -0.587 -22.866 -11.665  1.00 10.00      A   
ATOM   2234  CA  GLN A 236      -2.190 -21.744 -12.485  1.00 10.00      A   
ATOM   2235  CB  GLN A 236      -3.277 -22.575 -11.790  1.00 10.00      A   
ATOM   2236  CG  GLN A 236      -2.989 -22.911 -10.332  1.00 10.00      A   
ATOM   2237  CD  GLN A 236      -2.320 -24.261 -10.157  1.00 10.00      A   
ATOM   2238  OE1 GLN A 236      -2.552 -25.185 -10.931  1.00 10.00      A   
ATOM   2239  NE2 GLN A 236      -1.480 -24.382  -9.145  1.00 10.00      A   
ATOM   2240 HE21 GLN A 236      -1.331 -23.599  -8.568  1.00 10.00      A   
ATOM   2241 HE22 GLN A 236      -1.046 -25.249  -9.007  1.00 10.00      A   
ATOM   2242  C   GLN A 236      -2.070 -20.369 -11.839  1.00 10.00      A   
ATOM   2243  O   GLN A 236      -3.070 -19.735 -11.515  1.00 10.00      A   
ATOM   2244  N   LEU A 237      -0.838 -19.914 -11.670  1.00 10.00      A   
ATOM   2245  HN  LEU A 237      -0.086 -20.460 -11.975  1.00 10.00      A   
ATOM   2246  CA  LEU A 237      -0.571 -18.622 -11.056  1.00 10.00      A   
ATOM   2247  CB  LEU A 237       0.915 -18.499 -10.714  1.00 10.00      A   
ATOM   2248  CG  LEU A 237       1.260 -17.680  -9.467  1.00 10.00      A   
ATOM   2249  CD1 LEU A 237       0.912 -18.451  -8.203  1.00 10.00      A   
ATOM   2250  CD2 LEU A 237       2.729 -17.293  -9.469  1.00 10.00      A   
ATOM   2251  C   LEU A 237      -0.995 -17.477 -11.976  1.00 10.00      A   
ATOM   2252  O   LEU A 237      -0.861 -17.566 -13.198  1.00 10.00      A   
ATOM   2253  N   GLU A 238      -1.506 -16.409 -11.377  1.00 10.00      A   
ATOM   2254  HN  GLU A 238      -1.583 -16.403 -10.398  1.00 10.00      A   
ATOM   2255  CA  GLU A 238      -1.956 -15.244 -12.125  1.00 10.00      A   
ATOM   2256  CB  GLU A 238      -3.367 -14.853 -11.687  1.00 10.00      A   
ATOM   2257  CG  GLU A 238      -4.402 -15.949 -11.893  1.00 10.00      A   
ATOM   2258  CD  GLU A 238      -5.756 -15.583 -11.328  1.00 10.00      A   
ATOM   2259  OE1 GLU A 238      -6.037 -14.378 -11.176  1.00 10.00      A   
ATOM   2260  OE2 GLU A 238      -6.554 -16.503 -11.034  1.00 10.00      A   
ATOM   2261  C   GLU A 238      -1.001 -14.070 -11.932  1.00 10.00      A   
ATOM   2262  O   GLU A 238      -0.580 -13.425 -12.895  1.00 10.00      A   
ATOM   2263  N   GLU A 239      -0.673 -13.789 -10.684  1.00 10.00      A   
ATOM   2264  HN  GLU A 239      -1.051 -14.326  -9.954  1.00 10.00      A   
ATOM   2265  CA  GLU A 239       0.242 -12.707 -10.366  1.00 10.00      A   
ATOM   2266  CB  GLU A 239      -0.381 -11.749  -9.349  1.00 10.00      A   
ATOM   2267  CG  GLU A 239      -1.677 -11.112  -9.831  1.00 10.00      A   
ATOM   2268  CD  GLU A 239      -2.130  -9.959  -8.960  1.00 10.00      A   
ATOM   2269  OE1 GLU A 239      -2.725 -10.211  -7.890  1.00 10.00      A   
ATOM   2270  OE2 GLU A 239      -1.895  -8.790  -9.338  1.00 10.00      A   
ATOM   2271  C   GLU A 239       1.550 -13.291  -9.853  1.00 10.00      A   
ATOM   2272  O   GLU A 239       1.602 -13.862  -8.761  1.00 10.00      A   
ATOM   2273  N   LEU A 240       2.595 -13.164 -10.657  1.00 10.00      A   
ATOM   2274  HN  LEU A 240       2.490 -12.680 -11.506  1.00 10.00      A   
ATOM   2275  CA  LEU A 240       3.897 -13.708 -10.311  1.00 10.00      A   
ATOM   2276  CB  LEU A 240       4.406 -14.610 -11.443  1.00 10.00      A   
ATOM   2277  CG  LEU A 240       5.867 -15.071 -11.364  1.00 10.00      A   
ATOM   2278  CD1 LEU A 240       6.069 -16.066 -10.231  1.00 10.00      A   
ATOM   2279  CD2 LEU A 240       6.317 -15.666 -12.691  1.00 10.00      A   
ATOM   2280  C   LEU A 240       4.919 -12.620 -10.015  1.00 10.00      A   
ATOM   2281  O   LEU A 240       4.960 -11.586 -10.680  1.00 10.00      A   
ATOM   2282  N   GLY A 241       5.729 -12.865  -9.004  1.00 10.00      A   
ATOM   2283  HN  GLY A 241       5.604 -13.692  -8.482  1.00 10.00      A   
ATOM   2284  CA  GLY A 241       6.774 -11.936  -8.638  1.00 10.00      A   
ATOM   2285  C   GLY A 241       8.124 -12.621  -8.628  1.00 10.00      A   
ATOM   2286  O   GLY A 241       8.429 -13.386  -7.712  1.00 10.00      A   
ATOM   2287  N   THR A 242       8.921 -12.375  -9.655  1.00 10.00      A   
ATOM   2288  HN  THR A 242       8.620 -11.759 -10.363  1.00 10.00      A   
ATOM   2289  CA  THR A 242      10.241 -12.980  -9.754  1.00 10.00      A   
ATOM   2290  CB  THR A 242      10.716 -13.011 -11.217  1.00 10.00      A   
ATOM   2291  OG1 THR A 242      10.469 -11.733 -11.821  1.00 10.00      A   
ATOM   2292  HG1 THR A 242      10.229 -11.096 -11.135  1.00 10.00      A   
ATOM   2293  CG2 THR A 242       9.960 -14.079 -11.987  1.00 10.00      A   
ATOM   2294  C   THR A 242      11.249 -12.208  -8.905  1.00 10.00      A   
ATOM   2295  O   THR A 242      11.335 -10.979  -8.998  1.00 10.00      A   
ATOM   2296  N   GLY A 243      11.998 -12.920  -8.071  1.00 10.00      A   
ATOM   2297  HN  GLY A 243      11.889 -13.895  -8.028  1.00 10.00      A   
ATOM   2298  CA  GLY A 243      12.976 -12.273  -7.226  1.00 10.00      A   
ATOM   2299  C   GLY A 243      14.277 -12.010  -7.950  1.00 10.00      A   
ATOM   2300  O   GLY A 243      14.378 -11.067  -8.742  1.00 10.00      A   
ATOM   2301  N   GLY A 244      15.271 -12.844  -7.684  1.00 10.00      A   
ATOM   2302  HN  GLY A 244      15.120 -13.590  -7.064  1.00 10.00      A   
ATOM   2303  CA  GLY A 244      16.560 -12.684  -8.315  1.00 10.00      A   
ATOM   2304  C   GLY A 244      16.524 -13.107  -9.765  1.00 10.00      A   
ATOM   2305  O   GLY A 244      16.500 -14.298 -10.071  1.00 10.00      A   
ATOM   2306  N   TYR A 245      16.528 -12.135 -10.663  1.00 10.00      A   
ATOM   2307  HN  TYR A 245      16.575 -11.201 -10.360  1.00 10.00      A   
ATOM   2308  CA  TYR A 245      16.484 -12.424 -12.088  1.00 10.00      A   
ATOM   2309  CB  TYR A 245      15.654 -11.376 -12.827  1.00 10.00      A   
ATOM   2310  CG  TYR A 245      14.891 -11.929 -14.010  1.00 10.00      A   
ATOM   2311  CD1 TYR A 245      13.717 -12.644 -13.824  1.00 10.00      A   
ATOM   2312  CD2 TYR A 245      15.343 -11.737 -15.309  1.00 10.00      A   
ATOM   2313  CE1 TYR A 245      13.014 -13.154 -14.898  1.00 10.00      A   
ATOM   2314  CE2 TYR A 245      14.648 -12.242 -16.389  1.00 10.00      A   
ATOM   2315  CZ  TYR A 245      13.483 -12.952 -16.178  1.00 10.00      A   
ATOM   2316  OH  TYR A 245      12.785 -13.462 -17.249  1.00 10.00      A   
ATOM   2317  HH  TYR A 245      13.380 -13.561 -18.007  1.00 10.00      A   
ATOM   2318  C   TYR A 245      17.893 -12.499 -12.666  1.00 10.00      A   
ATOM   2319  O   TYR A 245      18.098 -12.382 -13.876  1.00 10.00      A   
ATOM   2320  N   THR A 246      18.857 -12.693 -11.786  1.00 10.00      A   
ATOM   2321  HN  THR A 246      18.625 -12.772 -10.839  1.00 10.00      A   
ATOM   2322  CA  THR A 246      20.249 -12.799 -12.181  1.00 10.00      A   
ATOM   2323  CB  THR A 246      21.151 -11.842 -11.363  1.00 10.00      A   
ATOM   2324  OG1 THR A 246      22.483 -11.840 -11.898  1.00 10.00      A   
ATOM   2325  HG1 THR A 246      23.018 -12.487 -11.424  1.00 10.00      A   
ATOM   2326  CG2 THR A 246      21.194 -12.231  -9.890  1.00 10.00      A   
ATOM   2327  C   THR A 246      20.725 -14.246 -12.037  1.00 10.00      A   
ATOM   2328  O   THR A 246      20.374 -14.930 -11.072  1.00 10.00      A   
ATOM   2329  N   ALA A 247      21.495 -14.711 -13.015  1.00 10.00      A   
ATOM   2330  HN  ALA A 247      21.722 -14.121 -13.767  1.00 10.00      A   
ATOM   2331  CA  ALA A 247      22.021 -16.070 -13.017  1.00 10.00      A   
ATOM   2332  CB  ALA A 247      20.889 -17.076 -13.183  1.00 10.00      A   
ATOM   2333  C   ALA A 247      23.016 -16.224 -14.156  1.00 10.00      A   
ATOM   2334  O   ALA A 247      23.196 -15.297 -14.946  1.00 10.00      A   
ATOM   2335  N   GLU A 248      23.642 -17.389 -14.246  1.00 10.00      A   
ATOM   2336  HN  GLU A 248      23.438 -18.097 -13.598  1.00 10.00      A   
ATOM   2337  CA  GLU A 248      24.612 -17.651 -15.296  1.00 10.00      A   
ATOM   2338  CB  GLU A 248      25.449 -18.888 -14.943  1.00 10.00      A   
ATOM   2339  CG  GLU A 248      26.574 -19.192 -15.918  1.00 10.00      A   
ATOM   2340  CD  GLU A 248      27.432 -20.353 -15.467  1.00 10.00      A   
ATOM   2341  OE1 GLU A 248      28.366 -20.131 -14.676  1.00 10.00      A   
ATOM   2342  OE2 GLU A 248      27.179 -21.499 -15.904  1.00 10.00      A   
ATOM   2343  C   GLU A 248      23.891 -17.857 -16.622  1.00 10.00      A   
ATOM   2344  O   GLU A 248      22.889 -18.571 -16.676  1.00 10.00      A   
ATOM   2345  N   VAL A 249      24.381 -17.204 -17.672  1.00 10.00      A   
ATOM   2346  HN  VAL A 249      25.160 -16.622 -17.548  1.00 10.00      A   
ATOM   2347  CA  VAL A 249      23.787 -17.322 -19.000  1.00 10.00      A   
ATOM   2348  CB  VAL A 249      24.401 -16.313 -19.995  1.00 10.00      A   
ATOM   2349  CG1 VAL A 249      23.609 -16.292 -21.295  1.00 10.00      A   
ATOM   2350  CG2 VAL A 249      24.449 -14.920 -19.380  1.00 10.00      A   
ATOM   2351  C   VAL A 249      23.965 -18.743 -19.532  1.00 10.00      A   
ATOM   2352  O   VAL A 249      25.014 -19.086 -20.084  1.00 10.00      A   
ATOM   2353  N   ARG A 250      22.937 -19.568 -19.362  1.00 10.00      A   
ATOM   2354  HN  ARG A 250      22.114 -19.229 -18.937  1.00 10.00      A   
ATOM   2355  CA  ARG A 250      22.988 -20.956 -19.793  1.00 10.00      A   
ATOM   2356  CB  ARG A 250      23.100 -21.873 -18.575  1.00 10.00      A   
ATOM   2357  CG  ARG A 250      24.280 -21.590 -17.667  1.00 10.00      A   
ATOM   2358  CD  ARG A 250      24.399 -22.664 -16.602  1.00 10.00      A   
ATOM   2359  NE  ARG A 250      24.547 -23.991 -17.196  1.00 10.00      A   
ATOM   2360  HE  ARG A 250      23.720 -24.464 -17.459  1.00 10.00      A   
ATOM   2361  CZ  ARG A 250      25.717 -24.578 -17.424  1.00 10.00      A   
ATOM   2362  NH1 ARG A 250      26.851 -23.956 -17.107  1.00 10.00      A   
ATOM   2363 HH11 ARG A 250      26.827 -22.997 -16.678  1.00 10.00      A   
ATOM   2364 HH12 ARG A 250      27.768 -24.414 -17.283  1.00 10.00      A   
ATOM   2365  NH2 ARG A 250      25.756 -25.786 -17.974  1.00 10.00      A   
ATOM   2366 HH21 ARG A 250      24.868 -26.275 -18.223  1.00 10.00      A   
ATOM   2367 HH22 ARG A 250      26.674 -26.247 -18.160  1.00 10.00      A   
ATOM   2368  C   ARG A 250      21.737 -21.346 -20.566  1.00 10.00      A   
ATOM   2369  O   ARG A 250      20.630 -20.921 -20.232  1.00 10.00      A   
ATOM   2370  N   PRO A 251      21.894 -22.177 -21.607  1.00 10.00      A   
ATOM   2371  CA  PRO A 251      20.764 -22.643 -22.413  1.00 10.00      A   
ATOM   2372  CB  PRO A 251      21.422 -23.509 -23.498  1.00 10.00      A   
ATOM   2373  CG  PRO A 251      22.854 -23.091 -23.506  1.00 10.00      A   
ATOM   2374  CD  PRO A 251      23.176 -22.709 -22.093  1.00 10.00      A   
ATOM   2375  C   PRO A 251      19.809 -23.489 -21.573  1.00 10.00      A   
ATOM   2376  O   PRO A 251      18.588 -23.371 -21.690  1.00 10.00      A   
ATOM   2377  N   ASP A 252      20.381 -24.312 -20.696  1.00 10.00      A   
ATOM   2378  HN  ASP A 252      21.361 -24.321 -20.622  1.00 10.00      A   
ATOM   2379  CA  ASP A 252      19.598 -25.192 -19.830  1.00 10.00      A   
ATOM   2380  CB  ASP A 252      20.502 -26.154 -19.046  1.00 10.00      A   
ATOM   2381  CG  ASP A 252      21.612 -25.459 -18.280  1.00 10.00      A   
ATOM   2382  OD1 ASP A 252      21.498 -25.322 -17.045  1.00 10.00      A   
ATOM   2383  OD2 ASP A 252      22.616 -25.062 -18.912  1.00 10.00      A   
ATOM   2384  C   ASP A 252      18.700 -24.404 -18.883  1.00 10.00      A   
ATOM   2385  O   ASP A 252      17.579 -24.821 -18.582  1.00 10.00      A   
ATOM   2386  N   VAL A 253      19.191 -23.265 -18.419  1.00 10.00      A   
ATOM   2387  HN  VAL A 253      20.090 -22.985 -18.693  1.00 10.00      A   
ATOM   2388  CA  VAL A 253      18.424 -22.421 -17.515  1.00 10.00      A   
ATOM   2389  CB  VAL A 253      19.330 -21.441 -16.736  1.00 10.00      A   
ATOM   2390  CG1 VAL A 253      18.514 -20.606 -15.756  1.00 10.00      A   
ATOM   2391  CG2 VAL A 253      20.431 -22.198 -16.008  1.00 10.00      A   
ATOM   2392  C   VAL A 253      17.379 -21.639 -18.302  1.00 10.00      A   
ATOM   2393  O   VAL A 253      16.219 -21.559 -17.900  1.00 10.00      A   
ATOM   2394  N   TYR A 254      17.799 -21.085 -19.438  1.00 10.00      A   
ATOM   2395  HN  TYR A 254      18.741 -21.193 -19.701  1.00 10.00      A   
ATOM   2396  CA  TYR A 254      16.914 -20.305 -20.296  1.00 10.00      A   
ATOM   2397  CB  TYR A 254      17.672 -19.768 -21.517  1.00 10.00      A   
ATOM   2398  CG  TYR A 254      16.834 -18.893 -22.424  1.00 10.00      A   
ATOM   2399  CD1 TYR A 254      16.410 -17.638 -22.010  1.00 10.00      A   
ATOM   2400  CD2 TYR A 254      16.465 -19.326 -23.691  1.00 10.00      A   
ATOM   2401  CE1 TYR A 254      15.638 -16.839 -22.828  1.00 10.00      A   
ATOM   2402  CE2 TYR A 254      15.697 -18.530 -24.519  1.00 10.00      A   
ATOM   2403  CZ  TYR A 254      15.285 -17.289 -24.081  1.00 10.00      A   
ATOM   2404  OH  TYR A 254      14.509 -16.498 -24.894  1.00 10.00      A   
ATOM   2405  HH  TYR A 254      13.730 -16.994 -25.169  1.00 10.00      A   
ATOM   2406  C   TYR A 254      15.694 -21.113 -20.737  1.00 10.00      A   
ATOM   2407  O   TYR A 254      14.555 -20.647 -20.612  1.00 10.00      A   
ATOM   2408  N   SER A 255      15.931 -22.317 -21.241  1.00 10.00      A   
ATOM   2409  HN  SER A 255      16.861 -22.639 -21.313  1.00 10.00      A   
ATOM   2410  CA  SER A 255      14.850 -23.178 -21.699  1.00 10.00      A   
ATOM   2411  CB  SER A 255      15.422 -24.425 -22.369  1.00 10.00      A   
ATOM   2412  OG  SER A 255      16.484 -24.084 -23.245  1.00 10.00      A   
ATOM   2413  HG  SER A 255      17.319 -24.415 -22.878  1.00 10.00      A   
ATOM   2414  C   SER A 255      13.936 -23.566 -20.543  1.00 10.00      A   
ATOM   2415  O   SER A 255      12.714 -23.527 -20.669  1.00 10.00      A   
ATOM   2416  N   GLY A 256      14.542 -23.901 -19.406  1.00 10.00      A   
ATOM   2417  HN  GLY A 256      15.520 -23.881 -19.363  1.00 10.00      A   
ATOM   2418  CA  GLY A 256      13.777 -24.287 -18.236  1.00 10.00      A   
ATOM   2419  C   GLY A 256      12.782 -23.222 -17.825  1.00 10.00      A   
ATOM   2420  O   GLY A 256      11.613 -23.521 -17.575  1.00 10.00      A   
ATOM   2421  N   LEU A 257      13.242 -21.978 -17.779  1.00 10.00      A   
ATOM   2422  HN  LEU A 257      14.187 -21.810 -17.999  1.00 10.00      A   
ATOM   2423  CA  LEU A 257      12.389 -20.856 -17.404  1.00 10.00      A   
ATOM   2424  CB  LEU A 257      13.219 -19.578 -17.291  1.00 10.00      A   
ATOM   2425  CG  LEU A 257      14.325 -19.582 -16.238  1.00 10.00      A   
ATOM   2426  CD1 LEU A 257      15.273 -18.418 -16.469  1.00 10.00      A   
ATOM   2427  CD2 LEU A 257      13.732 -19.518 -14.839  1.00 10.00      A   
ATOM   2428  C   LEU A 257      11.274 -20.654 -18.422  1.00 10.00      A   
ATOM   2429  O   LEU A 257      10.100 -20.536 -18.063  1.00 10.00      A   
ATOM   2430  N   SER A 258      11.651 -20.637 -19.694  1.00 10.00      A   
ATOM   2431  HN  SER A 258      12.600 -20.755 -19.910  1.00 10.00      A   
ATOM   2432  CA  SER A 258      10.697 -20.441 -20.776  1.00 10.00      A   
ATOM   2433  CB  SER A 258      11.418 -20.460 -22.125  1.00 10.00      A   
ATOM   2434  OG  SER A 258      12.531 -19.576 -22.121  1.00 10.00      A   
ATOM   2435  HG  SER A 258      13.258 -19.977 -21.624  1.00 10.00      A   
ATOM   2436  C   SER A 258       9.579 -21.487 -20.747  1.00 10.00      A   
ATOM   2437  O   SER A 258       8.399 -21.145 -20.859  1.00 10.00      A   
ATOM   2438  N   VAL A 259       9.950 -22.754 -20.568  1.00 10.00      A   
ATOM   2439  HN  VAL A 259      10.906 -22.959 -20.466  1.00 10.00      A   
ATOM   2440  CA  VAL A 259       8.976 -23.848 -20.529  1.00 10.00      A   
ATOM   2441  CB  VAL A 259       9.667 -25.233 -20.499  1.00 10.00      A   
ATOM   2442  CG1 VAL A 259       8.654 -26.358 -20.334  1.00 10.00      A   
ATOM   2443  CG2 VAL A 259      10.478 -25.445 -21.767  1.00 10.00      A   
ATOM   2444  C   VAL A 259       8.019 -23.711 -19.342  1.00 10.00      A   
ATOM   2445  O   VAL A 259       6.823 -23.981 -19.461  1.00 10.00      A   
ATOM   2446  N   ALA A 260       8.541 -23.269 -18.205  1.00 10.00      A   
ATOM   2447  HN  ALA A 260       9.496 -23.039 -18.173  1.00 10.00      A   
ATOM   2448  CA  ALA A 260       7.728 -23.107 -17.006  1.00 10.00      A   
ATOM   2449  CB  ALA A 260       8.618 -22.971 -15.782  1.00 10.00      A   
ATOM   2450  C   ALA A 260       6.789 -21.910 -17.129  1.00 10.00      A   
ATOM   2451  O   ALA A 260       5.615 -21.992 -16.770  1.00 10.00      A   
ATOM   2452  N   LEU A 261       7.312 -20.809 -17.653  1.00 10.00      A   
ATOM   2453  HN  LEU A 261       8.258 -20.814 -17.927  1.00 10.00      A   
ATOM   2454  CA  LEU A 261       6.532 -19.587 -17.824  1.00 10.00      A   
ATOM   2455  CB  LEU A 261       7.429 -18.428 -18.256  1.00 10.00      A   
ATOM   2456  CG  LEU A 261       8.328 -17.844 -17.167  1.00 10.00      A   
ATOM   2457  CD1 LEU A 261       9.523 -17.143 -17.784  1.00 10.00      A   
ATOM   2458  CD2 LEU A 261       7.541 -16.892 -16.279  1.00 10.00      A   
ATOM   2459  C   LEU A 261       5.382 -19.774 -18.813  1.00 10.00      A   
ATOM   2460  O   LEU A 261       4.283 -19.260 -18.600  1.00 10.00      A   
ATOM   2461  N   SER A 262       5.629 -20.524 -19.882  1.00 10.00      A   
ATOM   2462  HN  SER A 262       6.521 -20.917 -19.999  1.00 10.00      A   
ATOM   2463  CA  SER A 262       4.598 -20.771 -20.887  1.00 10.00      A   
ATOM   2464  CB  SER A 262       5.204 -21.372 -22.155  1.00 10.00      A   
ATOM   2465  OG  SER A 262       6.247 -22.278 -21.843  1.00 10.00      A   
ATOM   2466  HG  SER A 262       7.037 -21.780 -21.588  1.00 10.00      A   
ATOM   2467  C   SER A 262       3.484 -21.663 -20.338  1.00 10.00      A   
ATOM   2468  O   SER A 262       2.371 -21.692 -20.871  1.00 10.00      A   
ATOM   2469  N   GLY A 263       3.789 -22.384 -19.264  1.00 10.00      A   
ATOM   2470  HN  GLY A 263       4.693 -22.321 -18.885  1.00 10.00      A   
ATOM   2471  CA  GLY A 263       2.811 -23.257 -18.652  1.00 10.00      A   
ATOM   2472  C   GLY A 263       1.765 -22.477 -17.877  1.00 10.00      A   
ATOM   2473  O   GLY A 263       0.632 -22.931 -17.722  1.00 10.00      A   
ATOM   2474  N   CYS A 264       2.144 -21.291 -17.411  1.00 10.00      A   
ATOM   2475  HN  CYS A 264       3.052 -20.973 -17.602  1.00 10.00      A   
ATOM   2476  CA  CYS A 264       1.243 -20.436 -16.647  1.00 10.00      A   
ATOM   2477  CB  CYS A 264       2.025 -19.612 -15.622  1.00 10.00      A   
ATOM   2478  SG  CYS A 264       3.227 -20.564 -14.665  1.00 10.00      A   
ATOM   2479  HG  CYS A 264       3.595 -21.608 -15.396  1.00 10.00      A   
ATOM   2480  C   CYS A 264       0.444 -19.525 -17.577  1.00 10.00      A   
ATOM   2481  O   CYS A 264       0.886 -18.428 -17.939  1.00 10.00      A   
ATOM   2482  N   LYS A 265      -0.734 -19.992 -17.966  1.00 10.00      A   
ATOM   2483  HN  LYS A 265      -1.028 -20.873 -17.638  1.00 10.00      A   
ATOM   2484  CA  LYS A 265      -1.599 -19.245 -18.871  1.00 10.00      A   
ATOM   2485  CB  LYS A 265      -2.509 -20.195 -19.656  1.00 10.00      A   
ATOM   2486  CG  LYS A 265      -1.948 -20.664 -20.993  1.00 10.00      A   
ATOM   2487  CD  LYS A 265      -0.950 -21.799 -20.823  1.00 10.00      A   
ATOM   2488  CE  LYS A 265      -0.648 -22.476 -22.153  1.00 10.00      A   
ATOM   2489  NZ  LYS A 265       0.408 -23.513 -22.019  1.00 10.00      A   
ATOM   2490  HZ1 LYS A 265       0.095 -24.259 -21.369  1.00 10.00      A   
ATOM   2491  HZ2 LYS A 265       1.284 -23.088 -21.647  1.00 10.00      A   
ATOM   2492  HZ3 LYS A 265       0.615 -23.941 -22.945  1.00 10.00      A   
ATOM   2493  C   LYS A 265      -2.449 -18.215 -18.138  1.00 10.00      A   
ATOM   2494  O   LYS A 265      -2.995 -17.304 -18.757  1.00 10.00      A   
ATOM   2495  N   GLU A 266      -2.562 -18.352 -16.827  1.00 10.00      A   
ATOM   2496  HN  GLU A 266      -2.104 -19.090 -16.377  1.00 10.00      A   
ATOM   2497  CA  GLU A 266      -3.368 -17.428 -16.043  1.00 10.00      A   
ATOM   2498  CB  GLU A 266      -3.968 -18.124 -14.826  1.00 10.00      A   
ATOM   2499  CG  GLU A 266      -5.479 -18.278 -14.899  1.00 10.00      A   
ATOM   2500  CD  GLU A 266      -5.942 -19.002 -16.151  1.00 10.00      A   
ATOM   2501  OE1 GLU A 266      -6.090 -20.243 -16.109  1.00 10.00      A   
ATOM   2502  OE2 GLU A 266      -6.174 -18.336 -17.180  1.00 10.00      A   
ATOM   2503  C   GLU A 266      -2.591 -16.182 -15.634  1.00 10.00      A   
ATOM   2504  O   GLU A 266      -3.150 -15.265 -15.029  1.00 10.00      A   
ATOM   2505  N   LEU A 267      -1.311 -16.148 -15.982  1.00 10.00      A   
ATOM   2506  HN  LEU A 267      -0.933 -16.909 -16.465  1.00 10.00      A   
ATOM   2507  CA  LEU A 267      -0.452 -15.016 -15.657  1.00 10.00      A   
ATOM   2508  CB  LEU A 267       0.982 -15.260 -16.138  1.00 10.00      A   
ATOM   2509  CG  LEU A 267       1.859 -16.128 -15.233  1.00 10.00      A   
ATOM   2510  CD1 LEU A 267       3.271 -16.232 -15.789  1.00 10.00      A   
ATOM   2511  CD2 LEU A 267       1.877 -15.586 -13.813  1.00 10.00      A   
ATOM   2512  C   LEU A 267      -0.991 -13.718 -16.248  1.00 10.00      A   
ATOM   2513  O   LEU A 267      -1.290 -13.641 -17.441  1.00 10.00      A   
ATOM   2514  N   ARG A 268      -1.148 -12.718 -15.394  1.00 10.00      A   
ATOM   2515  HN  ARG A 268      -0.928 -12.870 -14.444  1.00 10.00      A   
ATOM   2516  CA  ARG A 268      -1.647 -11.414 -15.809  1.00 10.00      A   
ATOM   2517  CB  ARG A 268      -3.078 -11.197 -15.303  1.00 10.00      A   
ATOM   2518  CG  ARG A 268      -4.106 -12.177 -15.843  1.00 10.00      A   
ATOM   2519  CD  ARG A 268      -4.236 -12.080 -17.353  1.00 10.00      A   
ATOM   2520  NE  ARG A 268      -5.287 -12.963 -17.861  1.00 10.00      A   
ATOM   2521  HE  ARG A 268      -6.195 -12.593 -17.904  1.00 10.00      A   
ATOM   2522  CZ  ARG A 268      -5.077 -14.212 -18.274  1.00 10.00      A   
ATOM   2523  NH1 ARG A 268      -3.854 -14.725 -18.248  1.00 10.00      A   
ATOM   2524 HH11 ARG A 268      -3.683 -15.707 -18.569  1.00 10.00      A   
ATOM   2525 HH12 ARG A 268      -3.051 -14.147 -17.903  1.00 10.00      A   
ATOM   2526  NH2 ARG A 268      -6.094 -14.957 -18.691  1.00 10.00      A   
ATOM   2527 HH21 ARG A 268      -7.067 -14.568 -18.697  1.00 10.00      A   
ATOM   2528 HH22 ARG A 268      -5.926 -15.934 -19.011  1.00 10.00      A   
ATOM   2529  C   ARG A 268      -0.756 -10.297 -15.268  1.00 10.00      A   
ATOM   2530  O   ARG A 268      -0.767  -9.178 -15.785  1.00 10.00      A   
ATOM   2531  N   CYS A 269       0.015 -10.603 -14.231  1.00 10.00      A   
ATOM   2532  HN  CYS A 269       0.000 -11.515 -13.870  1.00 10.00      A   
ATOM   2533  CA  CYS A 269       0.891  -9.616 -13.619  1.00 10.00      A   
ATOM   2534  CB  CYS A 269       0.246  -9.077 -12.338  1.00 10.00      A   
ATOM   2535  SG  CYS A 269       1.232  -7.864 -11.430  1.00 10.00      A   
ATOM   2536  HG  CYS A 269       0.443  -6.845 -11.121  1.00 10.00      A   
ATOM   2537  C   CYS A 269       2.258 -10.210 -13.308  1.00 10.00      A   
ATOM   2538  O   CYS A 269       2.365 -11.376 -12.925  1.00 10.00      A   
ATOM   2539  N   LEU A 270       3.293  -9.401 -13.489  1.00 10.00      A   
ATOM   2540  HN  LEU A 270       3.132  -8.482 -13.802  1.00 10.00      A   
ATOM   2541  CA  LEU A 270       4.659  -9.820 -13.222  1.00 10.00      A   
ATOM   2542  CB  LEU A 270       5.372 -10.239 -14.515  1.00 10.00      A   
ATOM   2543  CG  LEU A 270       5.756 -11.718 -14.622  1.00 10.00      A   
ATOM   2544  CD1 LEU A 270       6.271 -12.043 -16.014  1.00 10.00      A   
ATOM   2545  CD2 LEU A 270       6.790 -12.083 -13.570  1.00 10.00      A   
ATOM   2546  C   LEU A 270       5.421  -8.696 -12.529  1.00 10.00      A   
ATOM   2547  O   LEU A 270       5.426  -7.552 -12.998  1.00 10.00      A   
ATOM   2548  N   SER A 271       6.046  -9.017 -11.409  1.00 10.00      A   
ATOM   2549  HN  SER A 271       5.995  -9.941 -11.080  1.00 10.00      A   
ATOM   2550  CA  SER A 271       6.798  -8.037 -10.645  1.00 10.00      A   
ATOM   2551  CB  SER A 271       6.005  -7.645  -9.391  1.00 10.00      A   
ATOM   2552  OG  SER A 271       5.365  -8.774  -8.815  1.00 10.00      A   
ATOM   2553  HG  SER A 271       4.432  -8.771  -9.055  1.00 10.00      A   
ATOM   2554  C   SER A 271       8.179  -8.565 -10.264  1.00 10.00      A   
ATOM   2555  O   SER A 271       8.514  -9.722 -10.541  1.00 10.00      A   
ATOM   2556  N   GLY A 272       8.983  -7.710  -9.645  1.00 10.00      A   
ATOM   2557  HN  GLY A 272       8.677  -6.792  -9.482  1.00 10.00      A   
ATOM   2558  CA  GLY A 272      10.312  -8.109  -9.229  1.00 10.00      A   
ATOM   2559  C   GLY A 272      11.357  -7.796 -10.276  1.00 10.00      A   
ATOM   2560  O   GLY A 272      11.526  -6.638 -10.657  1.00 10.00      A   
ATOM   2561  N   PHE A 273      12.053  -8.837 -10.731  1.00 10.00      A   
ATOM   2562  HN  PHE A 273      11.866  -9.724 -10.355  1.00 10.00      A   
ATOM   2563  CA  PHE A 273      13.093  -8.712 -11.754  1.00 10.00      A   
ATOM   2564  CB  PHE A 273      12.574  -8.003 -13.015  1.00 10.00      A   
ATOM   2565  CG  PHE A 273      11.440  -8.709 -13.704  1.00 10.00      A   
ATOM   2566  CD1 PHE A 273      10.126  -8.372 -13.423  1.00 10.00      A   
ATOM   2567  CD2 PHE A 273      11.689  -9.702 -14.635  1.00 10.00      A   
ATOM   2568  CE1 PHE A 273       9.081  -9.015 -14.057  1.00 10.00      A   
ATOM   2569  CE2 PHE A 273      10.648 -10.350 -15.272  1.00 10.00      A   
ATOM   2570  CZ  PHE A 273       9.342 -10.006 -14.982  1.00 10.00      A   
ATOM   2571  C   PHE A 273      14.335  -8.006 -11.215  1.00 10.00      A   
ATOM   2572  O   PHE A 273      14.916  -7.155 -11.889  1.00 10.00      A   
ATOM   2573  N   TRP A 274      14.742  -8.370 -10.000  1.00 10.00      A   
ATOM   2574  HN  TRP A 274      14.245  -9.067  -9.515  1.00 10.00      A   
ATOM   2575  CA  TRP A 274      15.922  -7.774  -9.380  1.00 10.00      A   
ATOM   2576  CB  TRP A 274      16.057  -8.231  -7.926  1.00 10.00      A   
ATOM   2577  CG  TRP A 274      15.257  -7.417  -6.958  1.00 10.00      A   
ATOM   2578  CD1 TRP A 274      15.604  -6.210  -6.424  1.00 10.00      A   
ATOM   2579  CD2 TRP A 274      13.979  -7.749  -6.401  1.00 10.00      A   
ATOM   2580  NE1 TRP A 274      14.629  -5.775  -5.562  1.00 10.00      A   
ATOM   2581  HE1 TRP A 274      14.651  -4.934  -5.051  1.00 10.00      A   
ATOM   2582  CE2 TRP A 274      13.618  -6.698  -5.535  1.00 10.00      A   
ATOM   2583  CE3 TRP A 274      13.106  -8.828  -6.549  1.00 10.00      A   
ATOM   2584  CZ2 TRP A 274      12.423  -6.697  -4.822  1.00 10.00      A   
ATOM   2585  CZ3 TRP A 274      11.920  -8.824  -5.842  1.00 10.00      A   
ATOM   2586  CH2 TRP A 274      11.590  -7.765  -4.990  1.00 10.00      A   
ATOM   2587  C   TRP A 274      17.174  -8.149 -10.159  1.00 10.00      A   
ATOM   2588  O   TRP A 274      17.504  -9.334 -10.271  1.00 10.00      A   
ATOM   2589  N   ASP A 275      17.848  -7.135 -10.709  1.00 10.00      A   
ATOM   2590  HN  ASP A 275      17.507  -6.222 -10.594  1.00 10.00      A   
ATOM   2591  CA  ASP A 275      19.064  -7.337 -11.496  1.00 10.00      A   
ATOM   2592  CB  ASP A 275      20.213  -7.900 -10.648  1.00 10.00      A   
ATOM   2593  CG  ASP A 275      20.916  -6.854  -9.801  1.00 10.00      A   
ATOM   2594  OD1 ASP A 275      21.438  -5.862 -10.367  1.00 10.00      A   
ATOM   2595  OD2 ASP A 275      20.974  -7.033  -8.565  1.00 10.00      A   
ATOM   2596  C   ASP A 275      18.777  -8.243 -12.686  1.00 10.00      A   
ATOM   2597  O   ASP A 275      19.559  -9.137 -13.011  1.00 10.00      A   
ATOM   2598  N   ALA A 276      17.638  -7.992 -13.322  1.00 10.00      A   
ATOM   2599  HN  ALA A 276      17.073  -7.261 -12.995  1.00 10.00      A   
ATOM   2600  CA  ALA A 276      17.189  -8.765 -14.475  1.00 10.00      A   
ATOM   2601  CB  ALA A 276      15.881  -8.204 -15.010  1.00 10.00      A   
ATOM   2602  C   ALA A 276      18.227  -8.823 -15.590  1.00 10.00      A   
ATOM   2603  O   ALA A 276      18.695  -7.791 -16.084  1.00 10.00      A   
ATOM   2604  N   VAL A 277      18.589 -10.041 -15.971  1.00 10.00      A   
ATOM   2605  HN  VAL A 277      18.200 -10.818 -15.516  1.00 10.00      A   
ATOM   2606  CA  VAL A 277      19.548 -10.258 -17.040  1.00 10.00      A   
ATOM   2607  CB  VAL A 277      20.199 -11.656 -16.938  1.00 10.00      A   
ATOM   2608  CG1 VAL A 277      21.172 -11.888 -18.082  1.00 10.00      A   
ATOM   2609  CG2 VAL A 277      20.903 -11.822 -15.603  1.00 10.00      A   
ATOM   2610  C   VAL A 277      18.841 -10.121 -18.386  1.00 10.00      A   
ATOM   2611  O   VAL A 277      17.867 -10.826 -18.654  1.00 10.00      A   
ATOM   2612  N   PRO A 278      19.312  -9.198 -19.239  1.00 10.00      A   
ATOM   2613  CA  PRO A 278      18.725  -8.949 -20.565  1.00 10.00      A   
ATOM   2614  CB  PRO A 278      19.728  -8.002 -21.224  1.00 10.00      A   
ATOM   2615  CG  PRO A 278      20.390  -7.308 -20.086  1.00 10.00      A   
ATOM   2616  CD  PRO A 278      20.455  -8.307 -18.966  1.00 10.00      A   
ATOM   2617  C   PRO A 278      18.578 -10.219 -21.401  1.00 10.00      A   
ATOM   2618  O   PRO A 278      17.578 -10.402 -22.095  1.00 10.00      A   
ATOM   2619  N   ALA A 279      19.568 -11.100 -21.321  1.00 10.00      A   
ATOM   2620  HN  ALA A 279      20.341 -10.894 -20.750  1.00 10.00      A   
ATOM   2621  CA  ALA A 279      19.553 -12.351 -22.076  1.00 10.00      A   
ATOM   2622  CB  ALA A 279      20.937 -12.986 -22.095  1.00 10.00      A   
ATOM   2623  C   ALA A 279      18.512 -13.341 -21.551  1.00 10.00      A   
ATOM   2624  O   ALA A 279      18.313 -14.405 -22.139  1.00 10.00      A   
ATOM   2625  N   TYR A 280      17.857 -12.998 -20.449  1.00 10.00      A   
ATOM   2626  HN  TYR A 280      18.061 -12.138 -20.013  1.00 10.00      A   
ATOM   2627  CA  TYR A 280      16.844 -13.865 -19.865  1.00 10.00      A   
ATOM   2628  CB  TYR A 280      17.214 -14.229 -18.426  1.00 10.00      A   
ATOM   2629  CG  TYR A 280      18.151 -15.408 -18.326  1.00 10.00      A   
ATOM   2630  CD1 TYR A 280      19.472 -15.243 -17.937  1.00 10.00      A   
ATOM   2631  CD2 TYR A 280      17.709 -16.688 -18.628  1.00 10.00      A   
ATOM   2632  CE1 TYR A 280      20.328 -16.323 -17.852  1.00 10.00      A   
ATOM   2633  CE2 TYR A 280      18.556 -17.772 -18.544  1.00 10.00      A   
ATOM   2634  CZ  TYR A 280      19.863 -17.585 -18.156  1.00 10.00      A   
ATOM   2635  OH  TYR A 280      20.707 -18.665 -18.073  1.00 10.00      A   
ATOM   2636  HH  TYR A 280      21.280 -18.567 -17.296  1.00 10.00      A   
ATOM   2637  C   TYR A 280      15.471 -13.209 -19.911  1.00 10.00      A   
ATOM   2638  O   TYR A 280      14.497 -13.740 -19.378  1.00 10.00      A   
ATOM   2639  N   LEU A 281      15.405 -12.048 -20.546  1.00 10.00      A   
ATOM   2640  HN  LEU A 281      16.221 -11.675 -20.940  1.00 10.00      A   
ATOM   2641  CA  LEU A 281      14.155 -11.304 -20.669  1.00 10.00      A   
ATOM   2642  CB  LEU A 281      14.405  -9.840 -21.049  1.00 10.00      A   
ATOM   2643  CG  LEU A 281      15.089  -8.975 -19.989  1.00 10.00      A   
ATOM   2644  CD1 LEU A 281      15.303  -7.564 -20.509  1.00 10.00      A   
ATOM   2645  CD2 LEU A 281      14.282  -8.956 -18.699  1.00 10.00      A   
ATOM   2646  C   LEU A 281      13.151 -11.955 -21.635  1.00 10.00      A   
ATOM   2647  O   LEU A 281      11.976 -12.080 -21.295  1.00 10.00      A   
ATOM   2648  N   PRO A 282      13.578 -12.379 -22.854  1.00 10.00      A   
ATOM   2649  CA  PRO A 282      12.669 -13.009 -23.836  1.00 10.00      A   
ATOM   2650  CB  PRO A 282      13.591 -13.372 -25.005  1.00 10.00      A   
ATOM   2651  CG  PRO A 282      14.744 -12.443 -24.872  1.00 10.00      A   
ATOM   2652  CD  PRO A 282      14.944 -12.252 -23.397  1.00 10.00      A   
ATOM   2653  C   PRO A 282      11.962 -14.264 -23.311  1.00 10.00      A   
ATOM   2654  O   PRO A 282      11.038 -14.771 -23.947  1.00 10.00      A   
ATOM   2655  N   ALA A 283      12.392 -14.757 -22.155  1.00 10.00      A   
ATOM   2656  HN  ALA A 283      13.139 -14.316 -21.699  1.00 10.00      A   
ATOM   2657  CA  ALA A 283      11.788 -15.941 -21.552  1.00 10.00      A   
ATOM   2658  CB  ALA A 283      12.614 -16.419 -20.365  1.00 10.00      A   
ATOM   2659  C   ALA A 283      10.342 -15.680 -21.130  1.00 10.00      A   
ATOM   2660  O   ALA A 283       9.519 -16.592 -21.109  1.00 10.00      A   
ATOM   2661  N   VAL A 284      10.031 -14.426 -20.818  1.00 10.00      A   
ATOM   2662  HN  VAL A 284      10.721 -13.729 -20.873  1.00 10.00      A   
ATOM   2663  CA  VAL A 284       8.686 -14.063 -20.394  1.00 10.00      A   
ATOM   2664  CB  VAL A 284       8.687 -13.038 -19.238  1.00 10.00      A   
ATOM   2665  CG1 VAL A 284       9.361 -13.614 -18.001  1.00 10.00      A   
ATOM   2666  CG2 VAL A 284       9.348 -11.733 -19.653  1.00 10.00      A   
ATOM   2667  C   VAL A 284       7.845 -13.529 -21.553  1.00 10.00      A   
ATOM   2668  O   VAL A 284       6.753 -13.009 -21.337  1.00 10.00      A   
ATOM   2669  N   TYR A 285       8.345 -13.678 -22.783  1.00 10.00      A   
ATOM   2670  HN  TYR A 285       9.216 -14.117 -22.894  1.00 10.00      A   
ATOM   2671  CA  TYR A 285       7.633 -13.206 -23.972  1.00 10.00      A   
ATOM   2672  CB  TYR A 285       8.409 -13.557 -25.244  1.00 10.00      A   
ATOM   2673  CG  TYR A 285       9.302 -12.454 -25.768  1.00 10.00      A   
ATOM   2674  CD1 TYR A 285       9.135 -11.137 -25.359  1.00 10.00      A   
ATOM   2675  CD2 TYR A 285      10.305 -12.728 -26.689  1.00 10.00      A   
ATOM   2676  CE1 TYR A 285       9.940 -10.129 -25.854  1.00 10.00      A   
ATOM   2677  CE2 TYR A 285      11.117 -11.728 -27.185  1.00 10.00      A   
ATOM   2678  CZ  TYR A 285      10.928 -10.429 -26.765  1.00 10.00      A   
ATOM   2679  OH  TYR A 285      11.726  -9.429 -27.264  1.00 10.00      A   
ATOM   2680  HH  TYR A 285      11.636  -9.400 -28.222  1.00 10.00      A   
ATOM   2681  C   TYR A 285       6.225 -13.791 -24.058  1.00 10.00      A   
ATOM   2682  O   TYR A 285       5.282 -13.108 -24.461  1.00 10.00      A   
ATOM   2683  N   SER A 286       6.087 -15.049 -23.656  1.00 10.00      A   
ATOM   2684  HN  SER A 286       6.872 -15.538 -23.330  1.00 10.00      A   
ATOM   2685  CA  SER A 286       4.802 -15.732 -23.696  1.00 10.00      A   
ATOM   2686  CB  SER A 286       5.000 -17.222 -23.414  1.00 10.00      A   
ATOM   2687  OG  SER A 286       6.092 -17.734 -24.166  1.00 10.00      A   
ATOM   2688  HG  SER A 286       5.909 -18.652 -24.414  1.00 10.00      A   
ATOM   2689  C   SER A 286       3.804 -15.136 -22.705  1.00 10.00      A   
ATOM   2690  O   SER A 286       2.600 -15.324 -22.841  1.00 10.00      A   
ATOM   2691  N   VAL A 287       4.307 -14.402 -21.721  1.00 10.00      A   
ATOM   2692  HN  VAL A 287       5.276 -14.248 -21.680  1.00 10.00      A   
ATOM   2693  CA  VAL A 287       3.449 -13.798 -20.711  1.00 10.00      A   
ATOM   2694  CB  VAL A 287       4.173 -13.685 -19.350  1.00 10.00      A   
ATOM   2695  CG1 VAL A 287       3.220 -13.216 -18.259  1.00 10.00      A   
ATOM   2696  CG2 VAL A 287       4.815 -15.013 -18.971  1.00 10.00      A   
ATOM   2697  C   VAL A 287       2.978 -12.415 -21.155  1.00 10.00      A   
ATOM   2698  O   VAL A 287       1.858 -12.005 -20.854  1.00 10.00      A   
ATOM   2699  N   CYS A 288       3.830 -11.714 -21.903  1.00 10.00      A   
ATOM   2700  HN  CYS A 288       4.697 -12.110 -22.131  1.00 10.00      A   
ATOM   2701  CA  CYS A 288       3.520 -10.368 -22.390  1.00 10.00      A   
ATOM   2702  CB  CYS A 288       4.682  -9.814 -23.216  1.00 10.00      A   
ATOM   2703  SG  CYS A 288       6.305 -10.001 -22.443  1.00 10.00      A   
ATOM   2704  HG  CYS A 288       6.569  -8.882 -21.778  1.00 10.00      A   
ATOM   2705  C   CYS A 288       2.241 -10.341 -23.225  1.00 10.00      A   
ATOM   2706  O   CYS A 288       1.524  -9.341 -23.248  1.00 10.00      A   
ATOM   2707  N   SER A 289       1.954 -11.455 -23.884  1.00 10.00      A   
ATOM   2708  HN  SER A 289       2.563 -12.220 -23.809  1.00 10.00      A   
ATOM   2709  CA  SER A 289       0.774 -11.581 -24.730  1.00 10.00      A   
ATOM   2710  CB  SER A 289       0.808 -12.922 -25.460  1.00 10.00      A   
ATOM   2711  OG  SER A 289       2.082 -13.142 -26.043  1.00 10.00      A   
ATOM   2712  HG  SER A 289       2.103 -12.730 -26.913  1.00 10.00      A   
ATOM   2713  C   SER A 289      -0.533 -11.430 -23.939  1.00 10.00      A   
ATOM   2714  O   SER A 289      -1.602 -11.238 -24.522  1.00 10.00      A   
ATOM   2715  N   ARG A 290      -0.444 -11.507 -22.614  1.00 10.00      A   
ATOM   2716  HN  ARG A 290       0.437 -11.653 -22.199  1.00 10.00      A   
ATOM   2717  CA  ARG A 290      -1.616 -11.375 -21.756  1.00 10.00      A   
ATOM   2718  CB  ARG A 290      -2.140 -12.756 -21.348  1.00 10.00      A   
ATOM   2719  CG  ARG A 290      -1.092 -13.654 -20.719  1.00 10.00      A   
ATOM   2720  CD  ARG A 290      -1.581 -15.086 -20.632  1.00 10.00      A   
ATOM   2721  NE  ARG A 290      -0.520 -15.991 -20.198  1.00 10.00      A   
ATOM   2722  HE  ARG A 290      -0.351 -16.058 -19.235  1.00 10.00      A   
ATOM   2723  CZ  ARG A 290       0.219 -16.717 -21.036  1.00 10.00      A   
ATOM   2724  NH1 ARG A 290       0.006 -16.637 -22.341  1.00 10.00      A   
ATOM   2725 HH11 ARG A 290      -0.736 -16.008 -22.717  1.00 10.00      A   
ATOM   2726 HH12 ARG A 290       0.586 -17.202 -23.004  1.00 10.00      A   
ATOM   2727  NH2 ARG A 290       1.163 -17.528 -20.571  1.00 10.00      A   
ATOM   2728 HH21 ARG A 290       1.336 -17.609 -19.543  1.00 10.00      A   
ATOM   2729 HH22 ARG A 290       1.740 -18.093 -21.238  1.00 10.00      A   
ATOM   2730  C   ARG A 290      -1.290 -10.547 -20.520  1.00 10.00      A   
ATOM   2731  O   ARG A 290      -2.058 -10.511 -19.555  1.00 10.00      A   
ATOM   2732  N   LEU A 291      -0.156  -9.866 -20.559  1.00 10.00      A   
ATOM   2733  HN  LEU A 291       0.400  -9.908 -21.364  1.00 10.00      A   
ATOM   2734  CA  LEU A 291       0.271  -9.043 -19.437  1.00 10.00      A   
ATOM   2735  CB  LEU A 291       1.733  -8.616 -19.585  1.00 10.00      A   
ATOM   2736  CG  LEU A 291       2.757  -9.373 -18.734  1.00 10.00      A   
ATOM   2737  CD1 LEU A 291       4.116  -8.699 -18.823  1.00 10.00      A   
ATOM   2738  CD2 LEU A 291       2.302  -9.465 -17.285  1.00 10.00      A   
ATOM   2739  C   LEU A 291      -0.616  -7.817 -19.287  1.00 10.00      A   
ATOM   2740  O   LEU A 291      -0.901  -7.119 -20.256  1.00 10.00      A   
ATOM   2741  N   THR A 292      -1.061  -7.576 -18.067  1.00 10.00      A   
ATOM   2742  HN  THR A 292      -0.820  -8.192 -17.338  1.00 10.00      A   
ATOM   2743  CA  THR A 292      -1.906  -6.434 -17.772  1.00 10.00      A   
ATOM   2744  CB  THR A 292      -3.212  -6.900 -17.106  1.00 10.00      A   
ATOM   2745  OG1 THR A 292      -3.608  -8.152 -17.690  1.00 10.00      A   
ATOM   2746  HG1 THR A 292      -2.876  -8.509 -18.210  1.00 10.00      A   
ATOM   2747  CG2 THR A 292      -4.315  -5.877 -17.316  1.00 10.00      A   
ATOM   2748  C   THR A 292      -1.182  -5.464 -16.838  1.00 10.00      A   
ATOM   2749  O   THR A 292      -1.309  -4.242 -16.960  1.00 10.00      A   
ATOM   2750  N   THR A 293      -0.412  -6.023 -15.916  1.00 10.00      A   
ATOM   2751  HN  THR A 293      -0.346  -7.001 -15.878  1.00 10.00      A   
ATOM   2752  CA  THR A 293       0.336  -5.236 -14.952  1.00 10.00      A   
ATOM   2753  CB  THR A 293      -0.312  -5.350 -13.558  1.00 10.00      A   
ATOM   2754  OG1 THR A 293      -1.737  -5.221 -13.681  1.00 10.00      A   
ATOM   2755  HG1 THR A 293      -2.169  -5.881 -13.122  1.00 10.00      A   
ATOM   2756  CG2 THR A 293       0.211  -4.270 -12.628  1.00 10.00      A   
ATOM   2757  C   THR A 293       1.777  -5.735 -14.886  1.00 10.00      A   
ATOM   2758  O   THR A 293       2.022  -6.916 -14.643  1.00 10.00      A   
ATOM   2759  N   LEU A 294       2.727  -4.845 -15.129  1.00 10.00      A   
ATOM   2760  HN  LEU A 294       2.476  -3.914 -15.326  1.00 10.00      A   
ATOM   2761  CA  LEU A 294       4.137  -5.218 -15.102  1.00 10.00      A   
ATOM   2762  CB  LEU A 294       4.687  -5.367 -16.526  1.00 10.00      A   
ATOM   2763  CG  LEU A 294       6.172  -5.727 -16.645  1.00 10.00      A   
ATOM   2764  CD1 LEU A 294       6.419  -7.160 -16.202  1.00 10.00      A   
ATOM   2765  CD2 LEU A 294       6.663  -5.512 -18.065  1.00 10.00      A   
ATOM   2766  C   LEU A 294       4.978  -4.212 -14.326  1.00 10.00      A   
ATOM   2767  O   LEU A 294       4.852  -2.997 -14.514  1.00 10.00      A   
ATOM   2768  N   ASN A 295       5.822  -4.722 -13.443  1.00 10.00      A   
ATOM   2769  HN  ASN A 295       5.856  -5.700 -13.321  1.00 10.00      A   
ATOM   2770  CA  ASN A 295       6.702  -3.882 -12.648  1.00 10.00      A   
ATOM   2771  CB  ASN A 295       6.432  -4.062 -11.150  1.00 10.00      A   
ATOM   2772  CG  ASN A 295       7.193  -3.073 -10.281  1.00 10.00      A   
ATOM   2773  OD1 ASN A 295       8.241  -2.553 -10.665  1.00 10.00      A   
ATOM   2774  ND2 ASN A 295       6.677  -2.814  -9.090  1.00 10.00      A   
ATOM   2775 HD21 ASN A 295       5.844  -3.271  -8.833  1.00 10.00      A   
ATOM   2776 HD22 ASN A 295       7.139  -2.169  -8.514  1.00 10.00      A   
ATOM   2777  C   ASN A 295       8.153  -4.216 -12.964  1.00 10.00      A   
ATOM   2778  O   ASN A 295       8.650  -5.283 -12.600  1.00 10.00      A   
ATOM   2779  N   LEU A 296       8.824  -3.303 -13.650  1.00 10.00      A   
ATOM   2780  HN  LEU A 296       8.371  -2.466 -13.909  1.00 10.00      A   
ATOM   2781  CA  LEU A 296      10.218  -3.494 -14.019  1.00 10.00      A   
ATOM   2782  CB  LEU A 296      10.385  -3.431 -15.540  1.00 10.00      A   
ATOM   2783  CG  LEU A 296       9.926  -4.657 -16.332  1.00 10.00      A   
ATOM   2784  CD1 LEU A 296      10.039  -4.391 -17.824  1.00 10.00      A   
ATOM   2785  CD2 LEU A 296      10.743  -5.880 -15.949  1.00 10.00      A   
ATOM   2786  C   LEU A 296      11.099  -2.437 -13.363  1.00 10.00      A   
ATOM   2787  O   LEU A 296      12.167  -2.100 -13.876  1.00 10.00      A   
ATOM   2788  N   SER A 297      10.659  -1.929 -12.219  1.00 10.00      A   
ATOM   2789  HN  SER A 297       9.803  -2.244 -11.852  1.00 10.00      A   
ATOM   2790  CA  SER A 297      11.401  -0.901 -11.495  1.00 10.00      A   
ATOM   2791  CB  SER A 297      10.547  -0.338 -10.359  1.00 10.00      A   
ATOM   2792  OG  SER A 297       9.264   0.032 -10.831  1.00 10.00      A   
ATOM   2793  HG  SER A 297       8.660  -0.712 -10.729  1.00 10.00      A   
ATOM   2794  C   SER A 297      12.734  -1.420 -10.947  1.00 10.00      A   
ATOM   2795  O   SER A 297      13.591  -0.639 -10.534  1.00 10.00      A   
ATOM   2796  N   TYR A 298      12.904  -2.736 -10.937  1.00 10.00      A   
ATOM   2797  HN  TYR A 298      12.187  -3.314 -11.267  1.00 10.00      A   
ATOM   2798  CA  TYR A 298      14.133  -3.340 -10.440  1.00 10.00      A   
ATOM   2799  CB  TYR A 298      13.814  -4.477  -9.472  1.00 10.00      A   
ATOM   2800  CG  TYR A 298      12.858  -4.093  -8.365  1.00 10.00      A   
ATOM   2801  CD1 TYR A 298      11.571  -4.612  -8.328  1.00 10.00      A   
ATOM   2802  CD2 TYR A 298      13.240  -3.218  -7.356  1.00 10.00      A   
ATOM   2803  CE1 TYR A 298      10.691  -4.274  -7.322  1.00 10.00      A   
ATOM   2804  CE2 TYR A 298      12.363  -2.872  -6.342  1.00 10.00      A   
ATOM   2805  CZ  TYR A 298      11.089  -3.405  -6.331  1.00 10.00      A   
ATOM   2806  OH  TYR A 298      10.207  -3.068  -5.329  1.00 10.00      A   
ATOM   2807  HH  TYR A 298       9.796  -3.871  -4.981  1.00 10.00      A   
ATOM   2808  C   TYR A 298      15.000  -3.849 -11.588  1.00 10.00      A   
ATOM   2809  O   TYR A 298      16.075  -4.413 -11.370  1.00 10.00      A   
ATOM   2810  N   ALA A 299      14.527  -3.644 -12.810  1.00 10.00      A   
ATOM   2811  HN  ALA A 299      13.672  -3.176 -12.920  1.00 10.00      A   
ATOM   2812  CA  ALA A 299      15.250  -4.085 -13.996  1.00 10.00      A   
ATOM   2813  CB  ALA A 299      14.286  -4.655 -15.025  1.00 10.00      A   
ATOM   2814  C   ALA A 299      16.045  -2.934 -14.592  1.00 10.00      A   
ATOM   2815  O   ALA A 299      15.496  -2.090 -15.306  1.00 10.00      A   
ATOM   2816  N   THR A 300      17.334  -2.905 -14.299  1.00 10.00      A   
ATOM   2817  HN  THR A 300      17.715  -3.612 -13.735  1.00 10.00      A   
ATOM   2818  CA  THR A 300      18.211  -1.859 -14.790  1.00 10.00      A   
ATOM   2819  CB  THR A 300      19.349  -1.608 -13.788  1.00 10.00      A   
ATOM   2820  OG1 THR A 300      19.582  -2.805 -13.033  1.00 10.00      A   
ATOM   2821  HG1 THR A 300      20.078  -3.431 -13.575  1.00 10.00      A   
ATOM   2822  CG2 THR A 300      18.973  -0.488 -12.832  1.00 10.00      A   
ATOM   2823  C   THR A 300      18.790  -2.221 -16.159  1.00 10.00      A   
ATOM   2824  O   THR A 300      20.009  -2.290 -16.341  1.00 10.00      A   
ATOM   2825  N   VAL A 301      17.906  -2.459 -17.115  1.00 10.00      A   
ATOM   2826  HN  VAL A 301      16.953  -2.383 -16.909  1.00 10.00      A   
ATOM   2827  CA  VAL A 301      18.312  -2.815 -18.466  1.00 10.00      A   
ATOM   2828  CB  VAL A 301      17.447  -3.950 -19.049  1.00 10.00      A   
ATOM   2829  CG1 VAL A 301      17.707  -5.255 -18.310  1.00 10.00      A   
ATOM   2830  CG2 VAL A 301      15.974  -3.587 -18.990  1.00 10.00      A   
ATOM   2831  C   VAL A 301      18.251  -1.601 -19.383  1.00 10.00      A   
ATOM   2832  O   VAL A 301      17.826  -0.524 -18.968  1.00 10.00      A   
ATOM   2833  N   GLN A 302      18.683  -1.781 -20.624  1.00 10.00      A   
ATOM   2834  HN  GLN A 302      19.005  -2.667 -20.890  1.00 10.00      A   
ATOM   2835  CA  GLN A 302      18.686  -0.708 -21.606  1.00 10.00      A   
ATOM   2836  CB  GLN A 302      19.670  -1.016 -22.737  1.00 10.00      A   
ATOM   2837  CG  GLN A 302      21.129  -0.835 -22.356  1.00 10.00      A   
ATOM   2838  CD  GLN A 302      21.426   0.574 -21.877  1.00 10.00      A   
ATOM   2839  OE1 GLN A 302      21.701   1.467 -22.675  1.00 10.00      A   
ATOM   2840  NE2 GLN A 302      21.387   0.779 -20.570  1.00 10.00      A   
ATOM   2841 HE21 GLN A 302      21.173   0.019 -19.989  1.00 10.00      A   
ATOM   2842 HE22 GLN A 302      21.569   1.684 -20.239  1.00 10.00      A   
ATOM   2843  C   GLN A 302      17.290  -0.472 -22.174  1.00 10.00      A   
ATOM   2844  O   GLN A 302      16.421  -1.344 -22.093  1.00 10.00      A   
ATOM   2845  N   SER A 303      17.092   0.705 -22.759  1.00 10.00      A   
ATOM   2846  HN  SER A 303      17.833   1.346 -22.803  1.00 10.00      A   
ATOM   2847  CA  SER A 303      15.816   1.084 -23.346  1.00 10.00      A   
ATOM   2848  CB  SER A 303      15.942   2.482 -23.944  1.00 10.00      A   
ATOM   2849  OG  SER A 303      17.255   2.987 -23.746  1.00 10.00      A   
ATOM   2850  HG  SER A 303      17.295   3.906 -24.061  1.00 10.00      A   
ATOM   2851  C   SER A 303      15.389   0.097 -24.424  1.00 10.00      A   
ATOM   2852  O   SER A 303      14.236  -0.332 -24.464  1.00 10.00      A   
ATOM   2853  N   TYR A 304      16.332  -0.275 -25.280  1.00 10.00      A   
ATOM   2854  HN  TYR A 304      17.235   0.104 -25.190  1.00 10.00      A   
ATOM   2855  CA  TYR A 304      16.059  -1.212 -26.363  1.00 10.00      A   
ATOM   2856  CB  TYR A 304      17.306  -1.446 -27.213  1.00 10.00      A   
ATOM   2857  CG  TYR A 304      17.058  -2.324 -28.417  1.00 10.00      A   
ATOM   2858  CD1 TYR A 304      16.147  -1.954 -29.400  1.00 10.00      A   
ATOM   2859  CD2 TYR A 304      17.731  -3.527 -28.564  1.00 10.00      A   
ATOM   2860  CE1 TYR A 304      15.918  -2.762 -30.497  1.00 10.00      A   
ATOM   2861  CE2 TYR A 304      17.509  -4.339 -29.659  1.00 10.00      A   
ATOM   2862  CZ  TYR A 304      16.604  -3.953 -30.621  1.00 10.00      A   
ATOM   2863  OH  TYR A 304      16.378  -4.762 -31.713  1.00 10.00      A   
ATOM   2864  HH  TYR A 304      16.152  -4.210 -32.474  1.00 10.00      A   
ATOM   2865  C   TYR A 304      15.507  -2.539 -25.845  1.00 10.00      A   
ATOM   2866  O   TYR A 304      14.559  -3.089 -26.405  1.00 10.00      A   
ATOM   2867  N   ASP A 305      16.086  -3.039 -24.764  1.00 10.00      A   
ATOM   2868  HN  ASP A 305      16.820  -2.544 -24.341  1.00 10.00      A   
ATOM   2869  CA  ASP A 305      15.646  -4.302 -24.182  1.00 10.00      A   
ATOM   2870  CB  ASP A 305      16.607  -4.767 -23.092  1.00 10.00      A   
ATOM   2871  CG  ASP A 305      17.829  -5.459 -23.661  1.00 10.00      A   
ATOM   2872  OD1 ASP A 305      17.698  -6.600 -24.148  1.00 10.00      A   
ATOM   2873  OD2 ASP A 305      18.928  -4.865 -23.627  1.00 10.00      A   
ATOM   2874  C   ASP A 305      14.227  -4.187 -23.637  1.00 10.00      A   
ATOM   2875  O   ASP A 305      13.448  -5.140 -23.689  1.00 10.00      A   
ATOM   2876  N   LEU A 306      13.899  -3.011 -23.121  1.00 10.00      A   
ATOM   2877  HN  LEU A 306      14.572  -2.297 -23.094  1.00 10.00      A   
ATOM   2878  CA  LEU A 306      12.573  -2.758 -22.582  1.00 10.00      A   
ATOM   2879  CB  LEU A 306      12.562  -1.455 -21.777  1.00 10.00      A   
ATOM   2880  CG  LEU A 306      13.335  -1.458 -20.456  1.00 10.00      A   
ATOM   2881  CD1 LEU A 306      13.564  -0.034 -19.973  1.00 10.00      A   
ATOM   2882  CD2 LEU A 306      12.587  -2.262 -19.403  1.00 10.00      A   
ATOM   2883  C   LEU A 306      11.549  -2.683 -23.709  1.00 10.00      A   
ATOM   2884  O   LEU A 306      10.481  -3.289 -23.630  1.00 10.00      A   
ATOM   2885  N   VAL A 307      11.896  -1.949 -24.768  1.00 10.00      A   
ATOM   2886  HN  VAL A 307      12.772  -1.498 -24.769  1.00 10.00      A   
ATOM   2887  CA  VAL A 307      11.017  -1.782 -25.924  1.00 10.00      A   
ATOM   2888  CB  VAL A 307      11.662  -0.882 -27.007  1.00 10.00      A   
ATOM   2889  CG1 VAL A 307      10.765  -0.769 -28.231  1.00 10.00      A   
ATOM   2890  CG2 VAL A 307      11.963   0.500 -26.449  1.00 10.00      A   
ATOM   2891  C   VAL A 307      10.633  -3.129 -26.534  1.00 10.00      A   
ATOM   2892  O   VAL A 307       9.471  -3.351 -26.877  1.00 10.00      A   
ATOM   2893  N   LYS A 308      11.605  -4.028 -26.648  1.00 10.00      A   
ATOM   2894  HN  LYS A 308      12.510  -3.795 -26.347  1.00 10.00      A   
ATOM   2895  CA  LYS A 308      11.365  -5.355 -27.215  1.00 10.00      A   
ATOM   2896  CB  LYS A 308      12.644  -6.198 -27.177  1.00 10.00      A   
ATOM   2897  CG  LYS A 308      13.736  -5.741 -28.132  1.00 10.00      A   
ATOM   2898  CD  LYS A 308      14.778  -6.831 -28.343  1.00 10.00      A   
ATOM   2899  CE  LYS A 308      15.556  -7.132 -27.071  1.00 10.00      A   
ATOM   2900  NZ  LYS A 308      16.563  -8.204 -27.285  1.00 10.00      A   
ATOM   2901  HZ1 LYS A 308      16.090  -9.102 -27.503  1.00 10.00      A   
ATOM   2902  HZ2 LYS A 308      17.143  -8.328 -26.430  1.00 10.00      A   
ATOM   2903  HZ3 LYS A 308      17.188  -7.954 -28.078  1.00 10.00      A   
ATOM   2904  C   LYS A 308      10.241  -6.091 -26.483  1.00 10.00      A   
ATOM   2905  O   LYS A 308       9.380  -6.710 -27.108  1.00 10.00      A   
ATOM   2906  N   LEU A 309      10.250  -5.996 -25.161  1.00 10.00      A   
ATOM   2907  HN  LEU A 309      10.954  -5.467 -24.729  1.00 10.00      A   
ATOM   2908  CA  LEU A 309       9.249  -6.655 -24.329  1.00 10.00      A   
ATOM   2909  CB  LEU A 309       9.745  -6.720 -22.881  1.00 10.00      A   
ATOM   2910  CG  LEU A 309       9.223  -7.877 -22.031  1.00 10.00      A   
ATOM   2911  CD1 LEU A 309       9.904  -9.178 -22.426  1.00 10.00      A   
ATOM   2912  CD2 LEU A 309       9.434  -7.589 -20.554  1.00 10.00      A   
ATOM   2913  C   LEU A 309       7.911  -5.917 -24.384  1.00 10.00      A   
ATOM   2914  O   LEU A 309       6.846  -6.538 -24.404  1.00 10.00      A   
ATOM   2915  N   LEU A 310       7.979  -4.589 -24.427  1.00 10.00      A   
ATOM   2916  HN  LEU A 310       8.861  -4.158 -24.429  1.00 10.00      A   
ATOM   2917  CA  LEU A 310       6.787  -3.745 -24.459  1.00 10.00      A   
ATOM   2918  CB  LEU A 310       7.153  -2.275 -24.250  1.00 10.00      A   
ATOM   2919  CG  LEU A 310       7.750  -1.913 -22.888  1.00 10.00      A   
ATOM   2920  CD1 LEU A 310       7.996  -0.416 -22.793  1.00 10.00      A   
ATOM   2921  CD2 LEU A 310       6.850  -2.388 -21.754  1.00 10.00      A   
ATOM   2922  C   LEU A 310       5.966  -3.911 -25.736  1.00 10.00      A   
ATOM   2923  O   LEU A 310       4.745  -3.768 -25.715  1.00 10.00      A   
ATOM   2924  N   CYS A 311       6.624  -4.220 -26.842  1.00 10.00      A   
ATOM   2925  HN  CYS A 311       7.597  -4.328 -26.808  1.00 10.00      A   
ATOM   2926  CA  CYS A 311       5.924  -4.390 -28.116  1.00 10.00      A   
ATOM   2927  CB  CYS A 311       6.913  -4.379 -29.281  1.00 10.00      A   
ATOM   2928  SG  CYS A 311       7.921  -2.885 -29.370  1.00 10.00      A   
ATOM   2929  HG  CYS A 311       8.722  -2.875 -28.310  1.00 10.00      A   
ATOM   2930  C   CYS A 311       5.093  -5.673 -28.149  1.00 10.00      A   
ATOM   2931  O   CYS A 311       4.257  -5.862 -29.031  1.00 10.00      A   
ATOM   2932  N   GLN A 312       5.310  -6.548 -27.179  1.00 10.00      A   
ATOM   2933  HN  GLN A 312       5.968  -6.341 -26.482  1.00 10.00      A   
ATOM   2934  CA  GLN A 312       4.588  -7.811 -27.131  1.00 10.00      A   
ATOM   2935  CB  GLN A 312       5.536  -8.969 -26.812  1.00 10.00      A   
ATOM   2936  CG  GLN A 312       6.469  -9.332 -27.957  1.00 10.00      A   
ATOM   2937  CD  GLN A 312       6.589 -10.829 -28.167  1.00 10.00      A   
ATOM   2938  OE1 GLN A 312       7.627 -11.327 -28.597  1.00 10.00      A   
ATOM   2939  NE2 GLN A 312       5.530 -11.560 -27.870  1.00 10.00      A   
ATOM   2940 HE21 GLN A 312       4.731 -11.104 -27.533  1.00 10.00      A   
ATOM   2941 HE22 GLN A 312       5.586 -12.530 -28.004  1.00 10.00      A   
ATOM   2942  C   GLN A 312       3.414  -7.790 -26.152  1.00 10.00      A   
ATOM   2943  O   GLN A 312       2.693  -8.780 -26.029  1.00 10.00      A   
ATOM   2944  N   CYS A 313       3.214  -6.667 -25.466  1.00 10.00      A   
ATOM   2945  HN  CYS A 313       3.802  -5.896 -25.616  1.00 10.00      A   
ATOM   2946  CA  CYS A 313       2.124  -6.554 -24.502  1.00 10.00      A   
ATOM   2947  CB  CYS A 313       2.663  -6.263 -23.101  1.00 10.00      A   
ATOM   2948  SG  CYS A 313       4.281  -5.459 -23.087  1.00 10.00      A   
ATOM   2949  HG  CYS A 313       5.142  -6.261 -23.708  1.00 10.00      A   
ATOM   2950  C   CYS A 313       1.104  -5.493 -24.920  1.00 10.00      A   
ATOM   2951  O   CYS A 313       1.239  -4.316 -24.586  1.00 10.00      A   
ATOM   2952  N   PRO A 314       0.068  -5.900 -25.666  1.00 10.00      A   
ATOM   2953  CA  PRO A 314      -0.973  -4.994 -26.131  1.00 10.00      A   
ATOM   2954  CB  PRO A 314      -1.396  -5.627 -27.461  1.00 10.00      A   
ATOM   2955  CG  PRO A 314      -1.001  -7.075 -27.381  1.00 10.00      A   
ATOM   2956  CD  PRO A 314      -0.169  -7.269 -26.135  1.00 10.00      A   
ATOM   2957  C   PRO A 314      -2.161  -4.924 -25.168  1.00 10.00      A   
ATOM   2958  O   PRO A 314      -3.124  -4.198 -25.409  1.00 10.00      A   
ATOM   2959  N   LYS A 315      -2.086  -5.677 -24.075  1.00 10.00      A   
ATOM   2960  HN  LYS A 315      -1.293  -6.234 -23.933  1.00 10.00      A   
ATOM   2961  CA  LYS A 315      -3.160  -5.702 -23.085  1.00 10.00      A   
ATOM   2962  CB  LYS A 315      -3.621  -7.142 -22.836  1.00 10.00      A   
ATOM   2963  CG  LYS A 315      -4.023  -7.905 -24.092  1.00 10.00      A   
ATOM   2964  CD  LYS A 315      -4.281  -9.371 -23.782  1.00 10.00      A   
ATOM   2965  CE  LYS A 315      -5.767  -9.674 -23.672  1.00 10.00      A   
ATOM   2966  NZ  LYS A 315      -6.433  -9.691 -25.002  1.00 10.00      A   
ATOM   2967  HZ1 LYS A 315      -6.612  -8.719 -25.330  1.00 10.00      A   
ATOM   2968  HZ2 LYS A 315      -7.337 -10.196 -24.944  1.00 10.00      A   
ATOM   2969  HZ3 LYS A 315      -5.829 -10.172 -25.697  1.00 10.00      A   
ATOM   2970  C   LYS A 315      -2.690  -5.081 -21.774  1.00 10.00      A   
ATOM   2971  O   LYS A 315      -3.344  -5.215 -20.738  1.00 10.00      A   
ATOM   2972  N   LEU A 316      -1.560  -4.389 -21.842  1.00 10.00      A   
ATOM   2973  HN  LEU A 316      -1.114  -4.295 -22.709  1.00 10.00      A   
ATOM   2974  CA  LEU A 316      -0.967  -3.753 -20.676  1.00 10.00      A   
ATOM   2975  CB  LEU A 316       0.467  -3.343 -20.998  1.00 10.00      A   
ATOM   2976  CG  LEU A 316       1.292  -2.781 -19.847  1.00 10.00      A   
ATOM   2977  CD1 LEU A 316       1.572  -3.859 -18.816  1.00 10.00      A   
ATOM   2978  CD2 LEU A 316       2.587  -2.192 -20.374  1.00 10.00      A   
ATOM   2979  C   LEU A 316      -1.774  -2.532 -20.240  1.00 10.00      A   
ATOM   2980  O   LEU A 316      -2.083  -1.662 -21.053  1.00 10.00      A   
ATOM   2981  N   GLN A 317      -2.112  -2.477 -18.954  1.00 10.00      A   
ATOM   2982  HN  GLN A 317      -1.838  -3.207 -18.355  1.00 10.00      A   
ATOM   2983  CA  GLN A 317      -2.881  -1.367 -18.406  1.00 10.00      A   
ATOM   2984  CB  GLN A 317      -4.179  -1.865 -17.773  1.00 10.00      A   
ATOM   2985  CG  GLN A 317      -5.188  -2.410 -18.767  1.00 10.00      A   
ATOM   2986  CD  GLN A 317      -6.543  -2.665 -18.141  1.00 10.00      A   
ATOM   2987  OE1 GLN A 317      -6.652  -2.957 -16.949  1.00 10.00      A   
ATOM   2988  NE2 GLN A 317      -7.589  -2.541 -18.940  1.00 10.00      A   
ATOM   2989 HE21 GLN A 317      -7.428  -2.292 -19.889  1.00 10.00      A   
ATOM   2990 HE22 GLN A 317      -8.480  -2.707 -18.566  1.00 10.00      A   
ATOM   2991  C   GLN A 317      -2.072  -0.588 -17.374  1.00 10.00      A   
ATOM   2992  O   GLN A 317      -2.215   0.628 -17.248  1.00 10.00      A   
ATOM   2993  N   ARG A 318      -1.238  -1.290 -16.626  1.00 10.00      A   
ATOM   2994  HN  ARG A 318      -1.170  -2.261 -16.765  1.00 10.00      A   
ATOM   2995  CA  ARG A 318      -0.406  -0.658 -15.611  1.00 10.00      A   
ATOM   2996  CB  ARG A 318      -0.868  -1.055 -14.206  1.00 10.00      A   
ATOM   2997  CG  ARG A 318      -0.149  -0.324 -13.086  1.00 10.00      A   
ATOM   2998  CD  ARG A 318      -0.746  -0.659 -11.726  1.00 10.00      A   
ATOM   2999  NE  ARG A 318      -2.060  -0.041 -11.525  1.00 10.00      A   
ATOM   3000  HE  ARG A 318      -2.705  -0.101 -12.265  1.00 10.00      A   
ATOM   3001  CZ  ARG A 318      -2.425   0.597 -10.409  1.00 10.00      A   
ATOM   3002  NH1 ARG A 318      -1.580   0.708  -9.389  1.00 10.00      A   
ATOM   3003 HH11 ARG A 318      -1.867   1.205  -8.512  1.00 10.00      A   
ATOM   3004 HH12 ARG A 318      -0.625   0.302  -9.458  1.00 10.00      A   
ATOM   3005  NH2 ARG A 318      -3.634   1.129 -10.325  1.00 10.00      A   
ATOM   3006 HH21 ARG A 318      -4.295   1.050 -11.127  1.00 10.00      A   
ATOM   3007 HH22 ARG A 318      -3.928   1.635  -9.463  1.00 10.00      A   
ATOM   3008  C   ARG A 318       1.055  -1.032 -15.829  1.00 10.00      A   
ATOM   3009  O   ARG A 318       1.396  -2.214 -15.880  1.00 10.00      A   
ATOM   3010  N   LEU A 319       1.912  -0.029 -15.971  1.00 10.00      A   
ATOM   3011  HN  LEU A 319       1.586   0.896 -15.915  1.00 10.00      A   
ATOM   3012  CA  LEU A 319       3.324  -0.277 -16.205  1.00 10.00      A   
ATOM   3013  CB  LEU A 319       3.665  -0.060 -17.681  1.00 10.00      A   
ATOM   3014  CG  LEU A 319       5.119  -0.307 -18.083  1.00 10.00      A   
ATOM   3015  CD1 LEU A 319       5.478  -1.777 -17.932  1.00 10.00      A   
ATOM   3016  CD2 LEU A 319       5.369   0.164 -19.505  1.00 10.00      A   
ATOM   3017  C   LEU A 319       4.227   0.579 -15.328  1.00 10.00      A   
ATOM   3018  O   LEU A 319       4.220   1.808 -15.410  1.00 10.00      A   
ATOM   3019  N   TRP A 320       5.008  -0.094 -14.494  1.00 10.00      A   
ATOM   3020  HN  TRP A 320       4.953  -1.075 -14.478  1.00 10.00      A   
ATOM   3021  CA  TRP A 320       5.956   0.566 -13.614  1.00 10.00      A   
ATOM   3022  CB  TRP A 320       5.837   0.017 -12.187  1.00 10.00      A   
ATOM   3023  CG  TRP A 320       4.626   0.478 -11.431  1.00 10.00      A   
ATOM   3024  CD1 TRP A 320       3.406   0.802 -11.945  1.00 10.00      A   
ATOM   3025  CD2 TRP A 320       4.518   0.658 -10.012  1.00 10.00      A   
ATOM   3026  NE1 TRP A 320       2.549   1.180 -10.942  1.00 10.00      A   
ATOM   3027  HE1 TRP A 320       1.610   1.464 -11.067  1.00 10.00      A   
ATOM   3028  CE2 TRP A 320       3.208   1.098  -9.744  1.00 10.00      A   
ATOM   3029  CE3 TRP A 320       5.402   0.490  -8.945  1.00 10.00      A   
ATOM   3030  CZ2 TRP A 320       2.762   1.371  -8.452  1.00 10.00      A   
ATOM   3031  CZ3 TRP A 320       4.958   0.763  -7.665  1.00 10.00      A   
ATOM   3032  CH2 TRP A 320       3.651   1.197  -7.430  1.00 10.00      A   
ATOM   3033  C   TRP A 320       7.361   0.304 -14.144  1.00 10.00      A   
ATOM   3034  O   TRP A 320       7.864  -0.821 -14.055  1.00 10.00      A   
ATOM   3035  N   VAL A 321       7.989   1.321 -14.715  1.00 10.00      A   
ATOM   3036  HN  VAL A 321       7.554   2.205 -14.747  1.00 10.00      A   
ATOM   3037  CA  VAL A 321       9.326   1.164 -15.276  1.00 10.00      A   
ATOM   3038  CB  VAL A 321       9.309   1.110 -16.821  1.00 10.00      A   
ATOM   3039  CG1 VAL A 321       8.805  -0.240 -17.306  1.00 10.00      A   
ATOM   3040  CG2 VAL A 321       8.458   2.238 -17.393  1.00 10.00      A   
ATOM   3041  C   VAL A 321      10.270   2.272 -14.831  1.00 10.00      A   
ATOM   3042  O   VAL A 321       9.878   3.204 -14.125  1.00 10.00      A   
ATOM   3043  N   LEU A 322      11.521   2.153 -15.243  1.00 10.00      A   
ATOM   3044  HN  LEU A 322      11.773   1.382 -15.797  1.00 10.00      A   
ATOM   3045  CA  LEU A 322      12.532   3.136 -14.902  1.00 10.00      A   
ATOM   3046  CB  LEU A 322      13.872   2.455 -14.628  1.00 10.00      A   
ATOM   3047  CG  LEU A 322      13.969   1.639 -13.338  1.00 10.00      A   
ATOM   3048  CD1 LEU A 322      15.232   0.794 -13.341  1.00 10.00      A   
ATOM   3049  CD2 LEU A 322      13.943   2.555 -12.121  1.00 10.00      A   
ATOM   3050  C   LEU A 322      12.698   4.146 -16.027  1.00 10.00      A   
ATOM   3051  O   LEU A 322      12.141   3.982 -17.115  1.00 10.00      A   
ATOM   3052  N   ASP A 323      13.489   5.178 -15.764  1.00 10.00      A   
ATOM   3053  HN  ASP A 323      13.911   5.240 -14.876  1.00 10.00      A   
ATOM   3054  CA  ASP A 323      13.753   6.227 -16.743  1.00 10.00      A   
ATOM   3055  CB  ASP A 323      14.373   7.468 -16.077  1.00 10.00      A   
ATOM   3056  CG  ASP A 323      15.652   7.191 -15.301  1.00 10.00      A   
ATOM   3057  OD1 ASP A 323      16.068   6.019 -15.198  1.00 10.00      A   
ATOM   3058  OD2 ASP A 323      16.245   8.154 -14.770  1.00 10.00      A   
ATOM   3059  C   ASP A 323      14.629   5.720 -17.888  1.00 10.00      A   
ATOM   3060  O   ASP A 323      14.794   6.393 -18.909  1.00 10.00      A   
ATOM   3061  N   TYR A 324      15.161   4.511 -17.715  1.00 10.00      A   
ATOM   3062  HN  TYR A 324      14.983   4.038 -16.878  1.00 10.00      A   
ATOM   3063  CA  TYR A 324      16.016   3.875 -18.716  1.00 10.00      A   
ATOM   3064  CB  TYR A 324      16.554   2.540 -18.192  1.00 10.00      A   
ATOM   3065  CG  TYR A 324      17.908   2.643 -17.526  1.00 10.00      A   
ATOM   3066  CD1 TYR A 324      18.054   2.393 -16.169  1.00 10.00      A   
ATOM   3067  CD2 TYR A 324      19.040   2.994 -18.252  1.00 10.00      A   
ATOM   3068  CE1 TYR A 324      19.287   2.490 -15.554  1.00 10.00      A   
ATOM   3069  CE2 TYR A 324      20.278   3.093 -17.645  1.00 10.00      A   
ATOM   3070  CZ  TYR A 324      20.396   2.840 -16.294  1.00 10.00      A   
ATOM   3071  OH  TYR A 324      21.626   2.932 -15.679  1.00 10.00      A   
ATOM   3072  HH  TYR A 324      22.109   3.689 -16.032  1.00 10.00      A   
ATOM   3073  C   TYR A 324      15.281   3.648 -20.031  1.00 10.00      A   
ATOM   3074  O   TYR A 324      15.906   3.416 -21.063  1.00 10.00      A   
ATOM   3075  N   ILE A 325      13.954   3.713 -19.983  1.00 10.00      A   
ATOM   3076  HN  ILE A 325      13.524   3.898 -19.124  1.00 10.00      A   
ATOM   3077  CA  ILE A 325      13.124   3.515 -21.170  1.00 10.00      A   
ATOM   3078  CB  ILE A 325      11.618   3.432 -20.806  1.00 10.00      A   
ATOM   3079  CG1 ILE A 325      10.768   3.087 -22.032  1.00 10.00      A   
ATOM   3080  CG2 ILE A 325      11.124   4.715 -20.150  1.00 10.00      A   
ATOM   3081  CD1 ILE A 325      11.018   1.701 -22.578  1.00 10.00      A   
ATOM   3082  C   ILE A 325      13.361   4.619 -22.211  1.00 10.00      A   
ATOM   3083  O   ILE A 325      13.285   4.372 -23.418  1.00 10.00      A   
ATOM   3084  N   GLU A 326      13.676   5.820 -21.728  1.00 10.00      A   
ATOM   3085  HN  GLU A 326      13.750   5.930 -20.758  1.00 10.00      A   
ATOM   3086  CA  GLU A 326      13.932   6.979 -22.591  1.00 10.00      A   
ATOM   3087  CB  GLU A 326      15.151   6.755 -23.492  1.00 10.00      A   
ATOM   3088  CG  GLU A 326      16.440   6.515 -22.721  1.00 10.00      A   
ATOM   3089  CD  GLU A 326      17.649   6.365 -23.625  1.00 10.00      A   
ATOM   3090  OE1 GLU A 326      17.632   5.482 -24.508  1.00 10.00      A   
ATOM   3091  OE2 GLU A 326      18.628   7.124 -23.450  1.00 10.00      A   
ATOM   3092  C   GLU A 326      12.695   7.413 -23.389  1.00 10.00      A   
ATOM   3093  O   GLU A 326      11.633   6.787 -23.306  1.00 10.00      A   
ATOM   3094  N   ASP A 327      12.836   8.500 -24.151  1.00 10.00      A   
ATOM   3095  HN  ASP A 327      13.710   8.955 -24.176  1.00 10.00      A   
ATOM   3096  CA  ASP A 327      11.730   9.041 -24.946  1.00 10.00      A   
ATOM   3097  CB  ASP A 327      12.113  10.370 -25.607  1.00 10.00      A   
ATOM   3098  CG  ASP A 327      12.172  11.530 -24.635  1.00 10.00      A   
ATOM   3099  OD1 ASP A 327      11.178  11.787 -23.930  1.00 10.00      A   
ATOM   3100  OD2 ASP A 327      13.218  12.207 -24.581  1.00 10.00      A   
ATOM   3101  C   ASP A 327      11.254   8.073 -26.016  1.00 10.00      A   
ATOM   3102  O   ASP A 327      10.050   7.857 -26.174  1.00 10.00      A   
ATOM   3103  N   ALA A 328      12.203   7.488 -26.743  1.00 10.00      A   
ATOM   3104  HN  ALA A 328      13.143   7.688 -26.548  1.00 10.00      A   
ATOM   3105  CA  ALA A 328      11.886   6.557 -27.820  1.00 10.00      A   
ATOM   3106  CB  ALA A 328      13.144   6.112 -28.545  1.00 10.00      A   
ATOM   3107  C   ALA A 328      11.089   5.359 -27.321  1.00 10.00      A   
ATOM   3108  O   ALA A 328      10.188   4.873 -28.013  1.00 10.00      A   
ATOM   3109  N   GLY A 329      11.413   4.898 -26.122  1.00 10.00      A   
ATOM   3110  HN  GLY A 329      12.141   5.327 -25.623  1.00 10.00      A   
ATOM   3111  CA  GLY A 329      10.709   3.771 -25.547  1.00 10.00      A   
ATOM   3112  C   GLY A 329       9.248   4.083 -25.298  1.00 10.00      A   
ATOM   3113  O   GLY A 329       8.371   3.270 -25.597  1.00 10.00      A   
ATOM   3114  N   LEU A 330       8.982   5.272 -24.767  1.00 10.00      A   
ATOM   3115  HN  LEU A 330       9.724   5.881 -24.560  1.00 10.00      A   
ATOM   3116  CA  LEU A 330       7.617   5.695 -24.485  1.00 10.00      A   
ATOM   3117  CB  LEU A 330       7.602   6.951 -23.606  1.00 10.00      A   
ATOM   3118  CG  LEU A 330       8.111   6.767 -22.174  1.00 10.00      A   
ATOM   3119  CD1 LEU A 330       8.097   8.088 -21.423  1.00 10.00      A   
ATOM   3120  CD2 LEU A 330       7.279   5.726 -21.443  1.00 10.00      A   
ATOM   3121  C   LEU A 330       6.841   5.930 -25.781  1.00 10.00      A   
ATOM   3122  O   LEU A 330       5.625   5.745 -25.831  1.00 10.00      A   
ATOM   3123  N   GLU A 331       7.556   6.328 -26.829  1.00 10.00      A   
ATOM   3124  HN  GLU A 331       8.522   6.461 -26.720  1.00 10.00      A   
ATOM   3125  CA  GLU A 331       6.945   6.579 -28.131  1.00 10.00      A   
ATOM   3126  CB  GLU A 331       7.981   7.169 -29.097  1.00 10.00      A   
ATOM   3127  CG  GLU A 331       7.452   7.426 -30.499  1.00 10.00      A   
ATOM   3128  CD  GLU A 331       8.535   7.838 -31.469  1.00 10.00      A   
ATOM   3129  OE1 GLU A 331       9.333   6.970 -31.873  1.00 10.00      A   
ATOM   3130  OE2 GLU A 331       8.588   9.030 -31.841  1.00 10.00      A   
ATOM   3131  C   GLU A 331       6.353   5.291 -28.703  1.00 10.00      A   
ATOM   3132  O   GLU A 331       5.216   5.273 -29.172  1.00 10.00      A   
ATOM   3133  N   VAL A 332       7.135   4.216 -28.649  1.00 10.00      A   
ATOM   3134  HN  VAL A 332       8.033   4.297 -28.257  1.00 10.00      A   
ATOM   3135  CA  VAL A 332       6.694   2.919 -29.158  1.00 10.00      A   
ATOM   3136  CB  VAL A 332       7.861   1.906 -29.222  1.00 10.00      A   
ATOM   3137  CG1 VAL A 332       7.388   0.572 -29.776  1.00 10.00      A   
ATOM   3138  CG2 VAL A 332       9.005   2.450 -30.062  1.00 10.00      A   
ATOM   3139  C   VAL A 332       5.580   2.352 -28.279  1.00 10.00      A   
ATOM   3140  O   VAL A 332       4.657   1.692 -28.764  1.00 10.00      A   
ATOM   3141  N   LEU A 333       5.672   2.631 -26.982  1.00 10.00      A   
ATOM   3142  HN  LEU A 333       6.434   3.160 -26.662  1.00 10.00      A   
ATOM   3143  CA  LEU A 333       4.684   2.168 -26.016  1.00 10.00      A   
ATOM   3144  CB  LEU A 333       5.068   2.644 -24.611  1.00 10.00      A   
ATOM   3145  CG  LEU A 333       4.087   2.316 -23.481  1.00 10.00      A   
ATOM   3146  CD1 LEU A 333       4.228   0.868 -23.038  1.00 10.00      A   
ATOM   3147  CD2 LEU A 333       4.282   3.263 -22.309  1.00 10.00      A   
ATOM   3148  C   LEU A 333       3.290   2.680 -26.371  1.00 10.00      A   
ATOM   3149  O   LEU A 333       2.310   1.939 -26.301  1.00 10.00      A   
ATOM   3150  N   ALA A 334       3.216   3.942 -26.776  1.00 10.00      A   
ATOM   3151  HN  ALA A 334       4.040   4.474 -26.829  1.00 10.00      A   
ATOM   3152  CA  ALA A 334       1.948   4.567 -27.134  1.00 10.00      A   
ATOM   3153  CB  ALA A 334       2.130   6.064 -27.307  1.00 10.00      A   
ATOM   3154  C   ALA A 334       1.333   3.949 -28.390  1.00 10.00      A   
ATOM   3155  O   ALA A 334       0.131   4.074 -28.632  1.00 10.00      A   
ATOM   3156  N   SER A 335       2.151   3.289 -29.194  1.00 10.00      A   
ATOM   3157  HN  SER A 335       3.103   3.223 -28.965  1.00 10.00      A   
ATOM   3158  CA  SER A 335       1.663   2.660 -30.407  1.00 10.00      A   
ATOM   3159  CB  SER A 335       2.719   2.722 -31.512  1.00 10.00      A   
ATOM   3160  OG  SER A 335       2.967   4.069 -31.876  1.00 10.00      A   
ATOM   3161  HG  SER A 335       2.328   4.638 -31.431  1.00 10.00      A   
ATOM   3162  C   SER A 335       1.209   1.227 -30.151  1.00 10.00      A   
ATOM   3163  O   SER A 335       0.395   0.685 -30.899  1.00 10.00      A   
ATOM   3164  N   THR A 336       1.713   0.624 -29.085  1.00 10.00      A   
ATOM   3165  HN  THR A 336       2.351   1.103 -28.514  1.00 10.00      A   
ATOM   3166  CA  THR A 336       1.348  -0.745 -28.755  1.00 10.00      A   
ATOM   3167  CB  THR A 336       2.569  -1.552 -28.286  1.00 10.00      A   
ATOM   3168  OG1 THR A 336       3.666  -1.306 -29.174  1.00 10.00      A   
ATOM   3169  HG1 THR A 336       4.183  -0.567 -28.837  1.00 10.00      A   
ATOM   3170  CG2 THR A 336       2.250  -3.038 -28.275  1.00 10.00      A   
ATOM   3171  C   THR A 336       0.258  -0.804 -27.685  1.00 10.00      A   
ATOM   3172  O   THR A 336      -0.768  -1.460 -27.871  1.00 10.00      A   
ATOM   3173  N   CYS A 337       0.474  -0.114 -26.575  1.00 10.00      A   
ATOM   3174  HN  CYS A 337       1.298   0.416 -26.485  1.00 10.00      A   
ATOM   3175  CA  CYS A 337      -0.490  -0.112 -25.485  1.00 10.00      A   
ATOM   3176  CB  CYS A 337       0.232  -0.105 -24.137  1.00 10.00      A   
ATOM   3177  SG  CYS A 337       1.603  -1.282 -24.029  1.00 10.00      A   
ATOM   3178  HG  CYS A 337       1.151  -2.480 -24.388  1.00 10.00      A   
ATOM   3179  C   CYS A 337      -1.425   1.085 -25.588  1.00 10.00      A   
ATOM   3180  O   CYS A 337      -1.056   2.209 -25.248  1.00 10.00      A   
ATOM   3181  N   LYS A 338      -2.629   0.842 -26.079  1.00 10.00      A   
ATOM   3182  HN  LYS A 338      -2.859  -0.074 -26.355  1.00 10.00      A   
ATOM   3183  CA  LYS A 338      -3.623   1.894 -26.223  1.00 10.00      A   
ATOM   3184  CB  LYS A 338      -4.459   1.662 -27.486  1.00 10.00      A   
ATOM   3185  CG  LYS A 338      -3.653   1.623 -28.774  1.00 10.00      A   
ATOM   3186  CD  LYS A 338      -3.142   3.002 -29.154  1.00 10.00      A   
ATOM   3187  CE  LYS A 338      -2.343   2.949 -30.445  1.00 10.00      A   
ATOM   3188  NZ  LYS A 338      -1.979   4.304 -30.938  1.00 10.00      A   
ATOM   3189  HZ1 LYS A 338      -2.838   4.880 -31.066  1.00 10.00      A   
ATOM   3190  HZ2 LYS A 338      -1.492   4.232 -31.851  1.00 10.00      A   
ATOM   3191  HZ3 LYS A 338      -1.353   4.781 -30.259  1.00 10.00      A   
ATOM   3192  C   LYS A 338      -4.536   1.916 -25.004  1.00 10.00      A   
ATOM   3193  O   LYS A 338      -5.131   2.941 -24.674  1.00 10.00      A   
ATOM   3194  N   ASP A 339      -4.625   0.778 -24.330  1.00 10.00      A   
ATOM   3195  HN  ASP A 339      -4.107   0.005 -24.634  1.00 10.00      A   
ATOM   3196  CA  ASP A 339      -5.471   0.643 -23.146  1.00 10.00      A   
ATOM   3197  CB  ASP A 339      -6.138  -0.733 -23.107  1.00 10.00      A   
ATOM   3198  CG  ASP A 339      -7.477  -0.703 -22.397  1.00 10.00      A   
ATOM   3199  OD1 ASP A 339      -8.410  -0.039 -22.902  1.00 10.00      A   
ATOM   3200  OD2 ASP A 339      -7.606  -1.337 -21.330  1.00 10.00      A   
ATOM   3201  C   ASP A 339      -4.684   0.883 -21.864  1.00 10.00      A   
ATOM   3202  O   ASP A 339      -5.125   0.520 -20.774  1.00 10.00      A   
ATOM   3203  N   LEU A 340      -3.522   1.507 -22.000  1.00 10.00      A   
ATOM   3204  HN  LEU A 340      -3.223   1.765 -22.894  1.00 10.00      A   
ATOM   3205  CA  LEU A 340      -2.677   1.818 -20.854  1.00 10.00      A   
ATOM   3206  CB  LEU A 340      -1.329   2.367 -21.328  1.00 10.00      A   
ATOM   3207  CG  LEU A 340      -0.271   2.597 -20.247  1.00 10.00      A   
ATOM   3208  CD1 LEU A 340       0.233   1.270 -19.696  1.00 10.00      A   
ATOM   3209  CD2 LEU A 340       0.883   3.423 -20.795  1.00 10.00      A   
ATOM   3210  C   LEU A 340      -3.378   2.837 -19.961  1.00 10.00      A   
ATOM   3211  O   LEU A 340      -3.662   3.951 -20.387  1.00 10.00      A   
ATOM   3212  N   ARG A 341      -3.654   2.449 -18.726  1.00 10.00      A   
ATOM   3213  HN  ARG A 341      -3.371   1.558 -18.430  1.00 10.00      A   
ATOM   3214  CA  ARG A 341      -4.352   3.318 -17.792  1.00 10.00      A   
ATOM   3215  CB  ARG A 341      -5.271   2.495 -16.884  1.00 10.00      A   
ATOM   3216  CG  ARG A 341      -6.082   1.422 -17.591  1.00 10.00      A   
ATOM   3217  CD  ARG A 341      -7.095   2.020 -18.552  1.00 10.00      A   
ATOM   3218  NE  ARG A 341      -7.782   0.984 -19.318  1.00 10.00      A   
ATOM   3219  HE  ARG A 341      -7.225   0.411 -19.901  1.00 10.00      A   
ATOM   3220  CZ  ARG A 341      -9.099   0.766 -19.278  1.00 10.00      A   
ATOM   3221  NH1 ARG A 341      -9.884   1.518 -18.508  1.00 10.00      A   
ATOM   3222 HH11 ARG A 341     -10.914   1.349 -18.481  1.00 10.00      A   
ATOM   3223 HH12 ARG A 341      -9.477   2.282 -17.928  1.00 10.00      A   
ATOM   3224  NH2 ARG A 341      -9.627  -0.207 -20.014  1.00 10.00      A   
ATOM   3225 HH21 ARG A 341      -9.005  -0.799 -20.628  1.00 10.00      A   
ATOM   3226 HH22 ARG A 341     -10.652  -0.395 -19.989  1.00 10.00      A   
ATOM   3227  C   ARG A 341      -3.388   4.101 -16.918  1.00 10.00      A   
ATOM   3228  O   ARG A 341      -3.532   5.316 -16.749  1.00 10.00      A   
ATOM   3229  N   GLU A 342      -2.420   3.402 -16.347  1.00 10.00      A   
ATOM   3230  HN  GLU A 342      -2.350   2.438 -16.525  1.00 10.00      A   
ATOM   3231  CA  GLU A 342      -1.458   4.031 -15.465  1.00 10.00      A   
ATOM   3232  CB  GLU A 342      -1.662   3.526 -14.033  1.00 10.00      A   
ATOM   3233  CG  GLU A 342      -0.853   4.280 -12.994  1.00 10.00      A   
ATOM   3234  CD  GLU A 342      -0.654   3.491 -11.718  1.00 10.00      A   
ATOM   3235  OE1 GLU A 342      -1.456   3.654 -10.779  1.00 10.00      A   
ATOM   3236  OE2 GLU A 342       0.328   2.724 -11.638  1.00 10.00      A   
ATOM   3237  C   GLU A 342      -0.027   3.762 -15.912  1.00 10.00      A   
ATOM   3238  O   GLU A 342       0.351   2.619 -16.178  1.00 10.00      A   
ATOM   3239  N   LEU A 343       0.767   4.818 -15.967  1.00 10.00      A   
ATOM   3240  HN  LEU A 343       0.405   5.699 -15.726  1.00 10.00      A   
ATOM   3241  CA  LEU A 343       2.163   4.716 -16.360  1.00 10.00      A   
ATOM   3242  CB  LEU A 343       2.377   5.307 -17.757  1.00 10.00      A   
ATOM   3243  CG  LEU A 343       3.833   5.420 -18.228  1.00 10.00      A   
ATOM   3244  CD1 LEU A 343       4.430   4.041 -18.476  1.00 10.00      A   
ATOM   3245  CD2 LEU A 343       3.927   6.284 -19.474  1.00 10.00      A   
ATOM   3246  C   LEU A 343       3.052   5.429 -15.346  1.00 10.00      A   
ATOM   3247  O   LEU A 343       2.891   6.629 -15.101  1.00 10.00      A   
ATOM   3248  N   ARG A 344       3.974   4.690 -14.744  1.00 10.00      A   
ATOM   3249  HN  ARG A 344       4.041   3.730 -14.960  1.00 10.00      A   
ATOM   3250  CA  ARG A 344       4.886   5.262 -13.764  1.00 10.00      A   
ATOM   3251  CB  ARG A 344       4.641   4.679 -12.368  1.00 10.00      A   
ATOM   3252  CG  ARG A 344       3.247   4.947 -11.823  1.00 10.00      A   
ATOM   3253  CD  ARG A 344       3.138   4.594 -10.347  1.00 10.00      A   
ATOM   3254  NE  ARG A 344       1.754   4.317  -9.966  1.00 10.00      A   
ATOM   3255  HE  ARG A 344       1.200   3.825 -10.626  1.00 10.00      A   
ATOM   3256  CZ  ARG A 344       1.199   4.657  -8.799  1.00 10.00      A   
ATOM   3257  NH1 ARG A 344       1.910   5.288  -7.869  1.00 10.00      A   
ATOM   3258 HH11 ARG A 344       1.469   5.544  -6.957  1.00 10.00      A   
ATOM   3259 HH12 ARG A 344       2.909   5.525  -8.037  1.00 10.00      A   
ATOM   3260  NH2 ARG A 344      -0.083   4.382  -8.580  1.00 10.00      A   
ATOM   3261 HH21 ARG A 344      -0.650   3.903  -9.323  1.00 10.00      A   
ATOM   3262 HH22 ARG A 344      -0.540   4.644  -7.670  1.00 10.00      A   
ATOM   3263  C   ARG A 344       6.339   5.059 -14.179  1.00 10.00      A   
ATOM   3264  O   ARG A 344       6.755   3.945 -14.500  1.00 10.00      A   
ATOM   3265  N   VAL A 345       7.102   6.145 -14.187  1.00 10.00      A   
ATOM   3266  HN  VAL A 345       6.708   7.007 -13.923  1.00 10.00      A   
ATOM   3267  CA  VAL A 345       8.510   6.095 -14.562  1.00 10.00      A   
ATOM   3268  CB  VAL A 345       8.793   6.952 -15.815  1.00 10.00      A   
ATOM   3269  CG1 VAL A 345      10.277   6.959 -16.141  1.00 10.00      A   
ATOM   3270  CG2 VAL A 345       7.995   6.441 -17.005  1.00 10.00      A   
ATOM   3271  C   VAL A 345       9.382   6.566 -13.401  1.00 10.00      A   
ATOM   3272  O   VAL A 345       9.313   7.725 -12.989  1.00 10.00      A   
ATOM   3273  N   PHE A 346      10.174   5.652 -12.860  1.00 10.00      A   
ATOM   3274  HN  PHE A 346      10.171   4.737 -13.231  1.00 10.00      A   
ATOM   3275  CA  PHE A 346      11.053   5.957 -11.737  1.00 10.00      A   
ATOM   3276  CB  PHE A 346      11.081   4.778 -10.754  1.00 10.00      A   
ATOM   3277  CG  PHE A 346       9.729   4.397 -10.215  1.00 10.00      A   
ATOM   3278  CD1 PHE A 346       8.935   3.474 -10.880  1.00 10.00      A   
ATOM   3279  CD2 PHE A 346       9.250   4.963  -9.047  1.00 10.00      A   
ATOM   3280  CE1 PHE A 346       7.691   3.129 -10.386  1.00 10.00      A   
ATOM   3281  CE2 PHE A 346       8.009   4.623  -8.545  1.00 10.00      A   
ATOM   3282  CZ  PHE A 346       7.227   3.704  -9.217  1.00 10.00      A   
ATOM   3283  C   PHE A 346      12.467   6.248 -12.232  1.00 10.00      A   
ATOM   3284  O   PHE A 346      12.974   5.559 -13.107  1.00 10.00      A   
ATOM   3285  N   PRO A 347      13.125   7.276 -11.681  1.00 10.00      A   
ATOM   3286  CA  PRO A 347      14.484   7.637 -12.087  1.00 10.00      A   
ATOM   3287  CB  PRO A 347      14.669   9.034 -11.492  1.00 10.00      A   
ATOM   3288  CG  PRO A 347      13.775   9.056 -10.299  1.00 10.00      A   
ATOM   3289  CD  PRO A 347      12.607   8.159 -10.623  1.00 10.00      A   
ATOM   3290  C   PRO A 347      15.526   6.672 -11.522  1.00 10.00      A   
ATOM   3291  O   PRO A 347      15.488   6.322 -10.338  1.00 10.00      A   
ATOM   3292  N   SER A 348      16.437   6.227 -12.379  1.00 10.00      A   
ATOM   3293  HN  SER A 348      16.386   6.504 -13.325  1.00 10.00      A   
ATOM   3294  CA  SER A 348      17.501   5.318 -11.965  1.00 10.00      A   
ATOM   3295  CB  SER A 348      18.336   4.901 -13.178  1.00 10.00      A   
ATOM   3296  OG  SER A 348      18.448   5.964 -14.118  1.00 10.00      A   
ATOM   3297  HG  SER A 348      17.627   6.014 -14.645  1.00 10.00      A   
ATOM   3298  C   SER A 348      18.380   6.001 -10.924  1.00 10.00      A   
ATOM   3299  O   SER A 348      18.545   5.511  -9.805  1.00 10.00      A   
ATOM   3300  N   GLU A 349      18.917   7.150 -11.304  1.00 10.00      A   
ATOM   3301  HN  GLU A 349      18.742   7.473 -12.212  1.00 10.00      A   
ATOM   3302  CA  GLU A 349      19.755   7.943 -10.424  1.00 10.00      A   
ATOM   3303  CB  GLU A 349      21.169   8.067 -10.995  1.00 10.00      A   
ATOM   3304  CG  GLU A 349      22.066   6.880 -10.683  1.00 10.00      A   
ATOM   3305  CD  GLU A 349      22.368   6.760  -9.201  1.00 10.00      A   
ATOM   3306  OE1 GLU A 349      22.892   7.731  -8.614  1.00 10.00      A   
ATOM   3307  OE2 GLU A 349      22.083   5.699  -8.611  1.00 10.00      A   
ATOM   3308  C   GLU A 349      19.126   9.319 -10.229  1.00 10.00      A   
ATOM   3309  O   GLU A 349      19.421  10.263 -10.970  1.00 10.00      A   
ATOM   3310  N   PRO A 350      18.208   9.437  -9.255  1.00 10.00      A   
ATOM   3311  CA  PRO A 350      17.517  10.695  -8.964  1.00 10.00      A   
ATOM   3312  CB  PRO A 350      16.425  10.279  -7.976  1.00 10.00      A   
ATOM   3313  CG  PRO A 350      16.967   9.062  -7.313  1.00 10.00      A   
ATOM   3314  CD  PRO A 350      17.759   8.345  -8.368  1.00 10.00      A   
ATOM   3315  C   PRO A 350      18.443  11.727  -8.328  1.00 10.00      A   
ATOM   3316  O   PRO A 350      18.191  12.927  -8.405  1.00 10.00      A   
ATOM   3317  N   PHE A 351      19.527  11.261  -7.723  1.00 10.00      A   
ATOM   3318  HN  PHE A 351      19.694  10.293  -7.711  1.00 10.00      A   
ATOM   3319  CA  PHE A 351      20.475  12.156  -7.073  1.00 10.00      A   
ATOM   3320  CB  PHE A 351      21.187  11.461  -5.910  1.00 10.00      A   
ATOM   3321  CG  PHE A 351      20.295  11.217  -4.724  1.00 10.00      A   
ATOM   3322  CD1 PHE A 351      19.747   9.964  -4.496  1.00 10.00      A   
ATOM   3323  CD2 PHE A 351      20.001  12.240  -3.839  1.00 10.00      A   
ATOM   3324  CE1 PHE A 351      18.927   9.735  -3.411  1.00 10.00      A   
ATOM   3325  CE2 PHE A 351      19.181  12.018  -2.750  1.00 10.00      A   
ATOM   3326  CZ  PHE A 351      18.643  10.763  -2.536  1.00 10.00      A   
ATOM   3327  C   PHE A 351      21.473  12.746  -8.067  1.00 10.00      A   
ATOM   3328  O   PHE A 351      22.435  13.415  -7.683  1.00 10.00      A   
ATOM   3329  N   VAL A 352      21.240  12.493  -9.348  1.00 10.00      A   
ATOM   3330  HN  VAL A 352      20.461  11.952  -9.595  1.00 10.00      A   
ATOM   3331  CA  VAL A 352      22.099  13.015 -10.399  1.00 10.00      A   
ATOM   3332  CB  VAL A 352      22.640  11.893 -11.318  1.00 10.00      A   
ATOM   3333  CG1 VAL A 352      23.536  12.472 -12.407  1.00 10.00      A   
ATOM   3334  CG2 VAL A 352      23.402  10.861 -10.501  1.00 10.00      A   
ATOM   3335  C   VAL A 352      21.321  14.037 -11.221  1.00 10.00      A   
ATOM   3336  O   VAL A 352      20.274  13.719 -11.795  1.00 10.00      A   
ATOM   3337  N   MET A 353      21.819  15.269 -11.242  1.00 10.00      A   
ATOM   3338  HN  MET A 353      22.651  15.452 -10.757  1.00 10.00      A   
ATOM   3339  CA  MET A 353      21.176  16.355 -11.973  1.00 10.00      A   
ATOM   3340  CB  MET A 353      21.803  17.699 -11.581  1.00 10.00      A   
ATOM   3341  CG  MET A 353      21.257  18.896 -12.345  1.00 10.00      A   
ATOM   3342  SD  MET A 353      22.082  20.436 -11.891  1.00 10.00      A   
ATOM   3343  CE  MET A 353      21.244  21.601 -12.966  1.00 10.00      A   
ATOM   3344  C   MET A 353      21.280  16.141 -13.476  1.00 10.00      A   
ATOM   3345  O   MET A 353      20.326  16.391 -14.218  1.00 10.00      A   
ATOM   3346  N   GLU A 354      22.441  15.680 -13.917  1.00 10.00      A   
ATOM   3347  HN  GLU A 354      23.158  15.502 -13.274  1.00 10.00      A   
ATOM   3348  CA  GLU A 354      22.673  15.428 -15.333  1.00 10.00      A   
ATOM   3349  CB  GLU A 354      24.152  15.135 -15.604  1.00 10.00      A   
ATOM   3350  CG  GLU A 354      25.099  16.269 -15.237  1.00 10.00      A   
ATOM   3351  CD  GLU A 354      24.768  17.566 -15.944  1.00 10.00      A   
ATOM   3352  OE1 GLU A 354      25.231  17.762 -17.087  1.00 10.00      A   
ATOM   3353  OE2 GLU A 354      24.045  18.399 -15.360  1.00 10.00      A   
ATOM   3354  C   GLU A 354      21.808  14.269 -15.818  1.00 10.00      A   
ATOM   3355  O   GLU A 354      21.722  13.232 -15.158  1.00 10.00      A   
ATOM   3356  N   PRO A 355      21.139  14.439 -16.969  1.00 10.00      A   
ATOM   3357  CA  PRO A 355      20.283  13.401 -17.546  1.00 10.00      A   
ATOM   3358  CB  PRO A 355      19.601  14.103 -18.732  1.00 10.00      A   
ATOM   3359  CG  PRO A 355      19.857  15.561 -18.536  1.00 10.00      A   
ATOM   3360  CD  PRO A 355      21.156  15.655 -17.797  1.00 10.00      A   
ATOM   3361  C   PRO A 355      21.107  12.216 -18.041  1.00 10.00      A   
ATOM   3362  O   PRO A 355      21.711  12.272 -19.117  1.00 10.00      A   
ATOM   3363  N   ASN A 356      21.137  11.155 -17.244  1.00 10.00      A   
ATOM   3364  HN  ASN A 356      20.650  11.185 -16.392  1.00 10.00      A   
ATOM   3365  CA  ASN A 356      21.880   9.950 -17.588  1.00 10.00      A   
ATOM   3366  CB  ASN A 356      22.041   9.028 -16.368  1.00 10.00      A   
ATOM   3367  CG  ASN A 356      20.726   8.489 -15.824  1.00 10.00      A   
ATOM   3368  OD1 ASN A 356      19.706   9.176 -15.822  1.00 10.00      A   
ATOM   3369  ND2 ASN A 356      20.744   7.249 -15.355  1.00 10.00      A   
ATOM   3370 HD21 ASN A 356      21.589   6.757 -15.381  1.00 10.00      A   
ATOM   3371 HD22 ASN A 356      19.905   6.878 -14.992  1.00 10.00      A   
ATOM   3372  C   ASN A 356      21.218   9.204 -18.742  1.00 10.00      A   
ATOM   3373  O   ASN A 356      21.869   8.446 -19.459  1.00 10.00      A   
ATOM   3374  N   VAL A 357      19.923   9.421 -18.905  1.00 10.00      A   
ATOM   3375  HN  VAL A 357      19.464  10.025 -18.286  1.00 10.00      A   
ATOM   3376  CA  VAL A 357      19.159   8.791 -19.972  1.00 10.00      A   
ATOM   3377  CB  VAL A 357      18.063   7.857 -19.412  1.00 10.00      A   
ATOM   3378  CG1 VAL A 357      18.685   6.603 -18.822  1.00 10.00      A   
ATOM   3379  CG2 VAL A 357      17.222   8.580 -18.370  1.00 10.00      A   
ATOM   3380  C   VAL A 357      18.500   9.859 -20.841  1.00 10.00      A   
ATOM   3381  O   VAL A 357      18.251  10.978 -20.382  1.00 10.00      A   
ATOM   3382  N   ALA A 358      18.213   9.514 -22.088  1.00 10.00      A   
ATOM   3383  HN  ALA A 358      18.434   8.606 -22.401  1.00 10.00      A   
ATOM   3384  CA  ALA A 358      17.577  10.442 -23.010  1.00 10.00      A   
ATOM   3385  CB  ALA A 358      17.965  10.123 -24.446  1.00 10.00      A   
ATOM   3386  C   ALA A 358      16.062  10.422 -22.833  1.00 10.00      A   
ATOM   3387  O   ALA A 358      15.321   9.973 -23.714  1.00 10.00      A   
ATOM   3388  N   LEU A 359      15.613  10.877 -21.673  1.00 10.00      A   
ATOM   3389  HN  LEU A 359      16.258  11.192 -21.001  1.00 10.00      A   
ATOM   3390  CA  LEU A 359      14.194  10.926 -21.368  1.00 10.00      A   
ATOM   3391  CB  LEU A 359      13.846   9.940 -20.247  1.00 10.00      A   
ATOM   3392  CG  LEU A 359      12.364   9.820 -19.876  1.00 10.00      A   
ATOM   3393  CD1 LEU A 359      11.502   9.653 -21.116  1.00 10.00      A   
ATOM   3394  CD2 LEU A 359      12.148   8.654 -18.924  1.00 10.00      A   
ATOM   3395  C   LEU A 359      13.782  12.345 -20.990  1.00 10.00      A   
ATOM   3396  O   LEU A 359      14.056  12.817 -19.882  1.00 10.00      A   
ATOM   3397  N   THR A 360      13.149  13.023 -21.932  1.00 10.00      A   
ATOM   3398  HN  THR A 360      12.977  12.585 -22.796  1.00 10.00      A   
ATOM   3399  CA  THR A 360      12.685  14.386 -21.731  1.00 10.00      A   
ATOM   3400  CB  THR A 360      12.909  15.239 -23.002  1.00 10.00      A   
ATOM   3401  OG1 THR A 360      12.202  14.665 -24.113  1.00 10.00      A   
ATOM   3402  HG1 THR A 360      12.337  13.703 -24.124  1.00 10.00      A   
ATOM   3403  CG2 THR A 360      14.390  15.326 -23.339  1.00 10.00      A   
ATOM   3404  C   THR A 360      11.197  14.372 -21.399  1.00 10.00      A   
ATOM   3405  O   THR A 360      10.686  13.386 -20.866  1.00 10.00      A   
ATOM   3406  N   GLU A 361      10.508  15.460 -21.709  1.00 10.00      A   
ATOM   3407  HN  GLU A 361      10.978  16.232 -22.115  1.00 10.00      A   
ATOM   3408  CA  GLU A 361       9.078  15.555 -21.461  1.00 10.00      A   
ATOM   3409  CB  GLU A 361       8.669  17.001 -21.151  1.00 10.00      A   
ATOM   3410  CG  GLU A 361       8.862  17.973 -22.308  1.00 10.00      A   
ATOM   3411  CD  GLU A 361      10.261  18.554 -22.363  1.00 10.00      A   
ATOM   3412  OE1 GLU A 361      10.416  19.763 -22.100  1.00 10.00      A   
ATOM   3413  OE2 GLU A 361      11.211  17.809 -22.675  1.00 10.00      A   
ATOM   3414  C   GLU A 361       8.295  15.037 -22.664  1.00 10.00      A   
ATOM   3415  O   GLU A 361       7.088  14.808 -22.580  1.00 10.00      A   
ATOM   3416  N   GLN A 362       8.999  14.838 -23.778  1.00 10.00      A   
ATOM   3417  HN  GLN A 362       9.966  15.012 -23.769  1.00 10.00      A   
ATOM   3418  CA  GLN A 362       8.377  14.361 -25.009  1.00 10.00      A   
ATOM   3419  CB  GLN A 362       9.376  14.351 -26.172  1.00 10.00      A   
ATOM   3420  CG  GLN A 362       8.799  13.838 -27.485  1.00 10.00      A   
ATOM   3421  CD  GLN A 362       7.598  14.638 -27.959  1.00 10.00      A   
ATOM   3422  OE1 GLN A 362       7.546  15.859 -27.809  1.00 10.00      A   
ATOM   3423  NE2 GLN A 362       6.608  13.949 -28.508  1.00 10.00      A   
ATOM   3424 HE21 GLN A 362       6.703  12.971 -28.570  1.00 10.00      A   
ATOM   3425 HE22 GLN A 362       5.825  14.440 -28.829  1.00 10.00      A   
ATOM   3426  C   GLN A 362       7.744  12.985 -24.829  1.00 10.00      A   
ATOM   3427  O   GLN A 362       6.659  12.729 -25.350  1.00 10.00      A   
ATOM   3428  N   GLY A 363       8.426  12.109 -24.096  1.00 10.00      A   
ATOM   3429  HN  GLY A 363       9.304  12.365 -23.733  1.00 10.00      A   
ATOM   3430  CA  GLY A 363       7.914  10.775 -23.849  1.00 10.00      A   
ATOM   3431  C   GLY A 363       6.490  10.789 -23.329  1.00 10.00      A   
ATOM   3432  O   GLY A 363       5.619  10.113 -23.878  1.00 10.00      A   
ATOM   3433  N   LEU A 364       6.251  11.578 -22.282  1.00 10.00      A   
ATOM   3434  HN  LEU A 364       6.990  12.095 -21.895  1.00 10.00      A   
ATOM   3435  CA  LEU A 364       4.924  11.688 -21.692  1.00 10.00      A   
ATOM   3436  CB  LEU A 364       4.958  12.586 -20.452  1.00 10.00      A   
ATOM   3437  CG  LEU A 364       4.106  12.137 -19.257  1.00 10.00      A   
ATOM   3438  CD1 LEU A 364       4.459  12.939 -18.013  1.00 10.00      A   
ATOM   3439  CD2 LEU A 364       2.621  12.256 -19.566  1.00 10.00      A   
ATOM   3440  C   LEU A 364       3.938  12.229 -22.719  1.00 10.00      A   
ATOM   3441  O   LEU A 364       2.816  11.734 -22.833  1.00 10.00      A   
ATOM   3442  N   VAL A 365       4.374  13.232 -23.477  1.00 10.00      A   
ATOM   3443  HN  VAL A 365       5.281  13.576 -23.334  1.00 10.00      A   
ATOM   3444  CA  VAL A 365       3.541  13.834 -24.513  1.00 10.00      A   
ATOM   3445  CB  VAL A 365       4.279  14.969 -25.260  1.00 10.00      A   
ATOM   3446  CG1 VAL A 365       3.417  15.539 -26.376  1.00 10.00      A   
ATOM   3447  CG2 VAL A 365       4.701  16.069 -24.301  1.00 10.00      A   
ATOM   3448  C   VAL A 365       3.105  12.766 -25.513  1.00 10.00      A   
ATOM   3449  O   VAL A 365       1.915  12.619 -25.800  1.00 10.00      A   
ATOM   3450  N   SER A 366       4.073  12.006 -26.017  1.00 10.00      A   
ATOM   3451  HN  SER A 366       5.004  12.178 -25.746  1.00 10.00      A   
ATOM   3452  CA  SER A 366       3.802  10.940 -26.970  1.00 10.00      A   
ATOM   3453  CB  SER A 366       5.102  10.266 -27.416  1.00 10.00      A   
ATOM   3454  OG  SER A 366       5.918  11.171 -28.149  1.00 10.00      A   
ATOM   3455  HG  SER A 366       6.713  10.713 -28.452  1.00 10.00      A   
ATOM   3456  C   SER A 366       2.837   9.912 -26.382  1.00 10.00      A   
ATOM   3457  O   SER A 366       1.961   9.399 -27.083  1.00 10.00      A   
ATOM   3458  N   VAL A 367       2.987   9.625 -25.092  1.00 10.00      A   
ATOM   3459  HN  VAL A 367       3.706  10.064 -24.580  1.00 10.00      A   
ATOM   3460  CA  VAL A 367       2.114   8.669 -24.421  1.00 10.00      A   
ATOM   3461  CB  VAL A 367       2.612   8.320 -23.001  1.00 10.00      A   
ATOM   3462  CG1 VAL A 367       1.575   7.499 -22.248  1.00 10.00      A   
ATOM   3463  CG2 VAL A 367       3.927   7.561 -23.072  1.00 10.00      A   
ATOM   3464  C   VAL A 367       0.688   9.209 -24.353  1.00 10.00      A   
ATOM   3465  O   VAL A 367      -0.262   8.520 -24.723  1.00 10.00      A   
ATOM   3466  N   SER A 368       0.546  10.455 -23.911  1.00 10.00      A   
ATOM   3467  HN  SER A 368       1.345  10.962 -23.639  1.00 10.00      A   
ATOM   3468  CA  SER A 368      -0.765  11.082 -23.807  1.00 10.00      A   
ATOM   3469  CB  SER A 368      -0.678  12.428 -23.085  1.00 10.00      A   
ATOM   3470  OG  SER A 368       0.436  13.185 -23.522  1.00 10.00      A   
ATOM   3471  HG  SER A 368       0.735  12.860 -24.382  1.00 10.00      A   
ATOM   3472  C   SER A 368      -1.416  11.240 -25.177  1.00 10.00      A   
ATOM   3473  O   SER A 368      -2.641  11.243 -25.294  1.00 10.00      A   
ATOM   3474  N   MET A 369      -0.591  11.348 -26.212  1.00 10.00      A   
ATOM   3475  HN  MET A 369       0.380  11.329 -26.055  1.00 10.00      A   
ATOM   3476  CA  MET A 369      -1.087  11.498 -27.573  1.00 10.00      A   
ATOM   3477  CB  MET A 369      -0.044  12.187 -28.457  1.00 10.00      A   
ATOM   3478  CG  MET A 369      -0.039  13.701 -28.365  1.00 10.00      A   
ATOM   3479  SD  MET A 369       0.886  14.469 -29.709  1.00 10.00      A   
ATOM   3480  CE  MET A 369       0.771  16.199 -29.249  1.00 10.00      A   
ATOM   3481  C   MET A 369      -1.445  10.148 -28.182  1.00 10.00      A   
ATOM   3482  O   MET A 369      -2.167  10.076 -29.178  1.00 10.00      A   
ATOM   3483  N   GLY A 370      -0.932   9.079 -27.589  1.00 10.00      A   
ATOM   3484  HN  GLY A 370      -0.372   9.193 -26.791  1.00 10.00      A   
ATOM   3485  CA  GLY A 370      -1.194   7.753 -28.105  1.00 10.00      A   
ATOM   3486  C   GLY A 370      -2.240   7.011 -27.313  1.00 10.00      A   
ATOM   3487  O   GLY A 370      -3.297   6.671 -27.842  1.00 10.00      A   
ATOM   3488  N   CYS A 371      -1.954   6.781 -26.042  1.00 10.00      A   
ATOM   3489  HN  CYS A 371      -1.107   7.124 -25.675  1.00 10.00      A   
ATOM   3490  CA  CYS A 371      -2.859   6.057 -25.162  1.00 10.00      A   
ATOM   3491  CB  CYS A 371      -2.081   5.509 -23.965  1.00 10.00      A   
ATOM   3492  SG  CYS A 371      -0.400   4.970 -24.363  1.00 10.00      A   
ATOM   3493  HG  CYS A 371      -0.464   3.709 -24.783  1.00 10.00      A   
ATOM   3494  C   CYS A 371      -3.998   6.950 -24.681  1.00 10.00      A   
ATOM   3495  O   CYS A 371      -3.782   7.899 -23.927  1.00 10.00      A   
ATOM   3496  N   PRO A 372      -5.231   6.673 -25.131  1.00 10.00      A   
ATOM   3497  CA  PRO A 372      -6.404   7.446 -24.733  1.00 10.00      A   
ATOM   3498  CB  PRO A 372      -7.415   7.115 -25.828  1.00 10.00      A   
ATOM   3499  CG  PRO A 372      -7.061   5.733 -26.261  1.00 10.00      A   
ATOM   3500  CD  PRO A 372      -5.571   5.600 -26.089  1.00 10.00      A   
ATOM   3501  C   PRO A 372      -6.938   7.013 -23.367  1.00 10.00      A   
ATOM   3502  O   PRO A 372      -7.627   7.772 -22.686  1.00 10.00      A   
ATOM   3503  N   LYS A 373      -6.589   5.799 -22.957  1.00 10.00      A   
ATOM   3504  HN  LYS A 373      -6.006   5.252 -23.527  1.00 10.00      A   
ATOM   3505  CA  LYS A 373      -7.040   5.260 -21.683  1.00 10.00      A   
ATOM   3506  CB  LYS A 373      -7.103   3.733 -21.743  1.00 10.00      A   
ATOM   3507  CG  LYS A 373      -8.215   3.186 -22.626  1.00 10.00      A   
ATOM   3508  CD  LYS A 373      -9.578   3.360 -21.974  1.00 10.00      A   
ATOM   3509  CE  LYS A 373     -10.691   2.780 -22.835  1.00 10.00      A   
ATOM   3510  NZ  LYS A 373     -10.683   1.290 -22.850  1.00 10.00      A   
ATOM   3511  HZ1 LYS A 373     -11.141   0.917 -21.994  1.00 10.00      A   
ATOM   3512  HZ2 LYS A 373      -9.703   0.929 -22.883  1.00 10.00      A   
ATOM   3513  HZ3 LYS A 373     -11.194   0.939 -23.686  1.00 10.00      A   
ATOM   3514  C   LYS A 373      -6.141   5.701 -20.538  1.00 10.00      A   
ATOM   3515  O   LYS A 373      -6.329   5.273 -19.400  1.00 10.00      A   
ATOM   3516  N   LEU A 374      -5.169   6.559 -20.840  1.00 10.00      A   
ATOM   3517  HN  LEU A 374      -5.070   6.866 -21.765  1.00 10.00      A   
ATOM   3518  CA  LEU A 374      -4.249   7.053 -19.827  1.00 10.00      A   
ATOM   3519  CB  LEU A 374      -3.077   7.784 -20.493  1.00 10.00      A   
ATOM   3520  CG  LEU A 374      -1.715   7.717 -19.785  1.00 10.00      A   
ATOM   3521  CD1 LEU A 374      -1.696   8.596 -18.544  1.00 10.00      A   
ATOM   3522  CD2 LEU A 374      -1.348   6.281 -19.437  1.00 10.00      A   
ATOM   3523  C   LEU A 374      -4.986   7.991 -18.877  1.00 10.00      A   
ATOM   3524  O   LEU A 374      -5.469   9.049 -19.288  1.00 10.00      A   
ATOM   3525  N   GLU A 375      -5.085   7.593 -17.615  1.00 10.00      A   
ATOM   3526  HN  GLU A 375      -4.686   6.734 -17.350  1.00 10.00      A   
ATOM   3527  CA  GLU A 375      -5.768   8.400 -16.614  1.00 10.00      A   
ATOM   3528  CB  GLU A 375      -7.057   7.710 -16.149  1.00 10.00      A   
ATOM   3529  CG  GLU A 375      -6.865   6.290 -15.629  1.00 10.00      A   
ATOM   3530  CD  GLU A 375      -7.380   6.111 -14.211  1.00 10.00      A   
ATOM   3531  OE1 GLU A 375      -6.720   5.410 -13.417  1.00 10.00      A   
ATOM   3532  OE2 GLU A 375      -8.443   6.680 -13.881  1.00 10.00      A   
ATOM   3533  C   GLU A 375      -4.863   8.699 -15.422  1.00 10.00      A   
ATOM   3534  O   GLU A 375      -5.057   9.687 -14.712  1.00 10.00      A   
ATOM   3535  N   SER A 376      -3.872   7.851 -15.204  1.00 10.00      A   
ATOM   3536  HN  SER A 376      -3.749   7.087 -15.806  1.00 10.00      A   
ATOM   3537  CA  SER A 376      -2.954   8.031 -14.095  1.00 10.00      A   
ATOM   3538  CB  SER A 376      -3.162   6.921 -13.064  1.00 10.00      A   
ATOM   3539  OG  SER A 376      -2.473   7.206 -11.861  1.00 10.00      A   
ATOM   3540  HG  SER A 376      -2.766   6.595 -11.176  1.00 10.00      A   
ATOM   3541  C   SER A 376      -1.516   8.047 -14.595  1.00 10.00      A   
ATOM   3542  O   SER A 376      -1.093   7.155 -15.337  1.00 10.00      A   
ATOM   3543  N   VAL A 377      -0.761   9.059 -14.199  1.00 10.00      A   
ATOM   3544  HN  VAL A 377      -1.138   9.740 -13.600  1.00 10.00      A   
ATOM   3545  CA  VAL A 377       0.616   9.177 -14.634  1.00 10.00      A   
ATOM   3546  CB  VAL A 377       0.729  10.050 -15.908  1.00 10.00      A   
ATOM   3547  CG1 VAL A 377       0.185  11.450 -15.668  1.00 10.00      A   
ATOM   3548  CG2 VAL A 377       2.160  10.101 -16.422  1.00 10.00      A   
ATOM   3549  C   VAL A 377       1.529   9.722 -13.536  1.00 10.00      A   
ATOM   3550  O   VAL A 377       1.202  10.701 -12.860  1.00 10.00      A   
ATOM   3551  N   LEU A 378       2.653   9.044 -13.346  1.00 10.00      A   
ATOM   3552  HN  LEU A 378       2.810   8.233 -13.881  1.00 10.00      A   
ATOM   3553  CA  LEU A 378       3.666   9.444 -12.380  1.00 10.00      A   
ATOM   3554  CB  LEU A 378       3.673   8.503 -11.166  1.00 10.00      A   
ATOM   3555  CG  LEU A 378       4.853   8.626 -10.193  1.00 10.00      A   
ATOM   3556  CD1 LEU A 378       4.978  10.038  -9.644  1.00 10.00      A   
ATOM   3557  CD2 LEU A 378       4.712   7.624  -9.061  1.00 10.00      A   
ATOM   3558  C   LEU A 378       5.016   9.431 -13.091  1.00 10.00      A   
ATOM   3559  O   LEU A 378       5.457   8.390 -13.582  1.00 10.00      A   
ATOM   3560  N   TYR A 379       5.666  10.580 -13.168  1.00 10.00      A   
ATOM   3561  HN  TYR A 379       5.288  11.383 -12.745  1.00 10.00      A   
ATOM   3562  CA  TYR A 379       6.937  10.668 -13.869  1.00 10.00      A   
ATOM   3563  CB  TYR A 379       6.665  11.039 -15.334  1.00 10.00      A   
ATOM   3564  CG  TYR A 379       7.883  11.389 -16.155  1.00 10.00      A   
ATOM   3565  CD1 TYR A 379       8.933  10.495 -16.299  1.00 10.00      A   
ATOM   3566  CD2 TYR A 379       7.978  12.621 -16.788  1.00 10.00      A   
ATOM   3567  CE1 TYR A 379      10.046  10.820 -17.049  1.00 10.00      A   
ATOM   3568  CE2 TYR A 379       9.085  12.953 -17.540  1.00 10.00      A   
ATOM   3569  CZ  TYR A 379      10.117  12.049 -17.666  1.00 10.00      A   
ATOM   3570  OH  TYR A 379      11.230  12.379 -18.403  1.00 10.00      A   
ATOM   3571  HH  TYR A 379      10.954  12.770 -19.242  1.00 10.00      A   
ATOM   3572  C   TYR A 379       7.898  11.665 -13.221  1.00 10.00      A   
ATOM   3573  O   TYR A 379       7.498  12.741 -12.771  1.00 10.00      A   
ATOM   3574  N   PHE A 380       9.167  11.276 -13.164  1.00 10.00      A   
ATOM   3575  HN  PHE A 380       9.407  10.390 -13.510  1.00 10.00      A   
ATOM   3576  CA  PHE A 380      10.218  12.117 -12.611  1.00 10.00      A   
ATOM   3577  CB  PHE A 380      11.032  11.343 -11.574  1.00 10.00      A   
ATOM   3578  CG  PHE A 380      10.307  11.073 -10.285  1.00 10.00      A   
ATOM   3579  CD1 PHE A 380       9.451   9.990 -10.165  1.00 10.00      A   
ATOM   3580  CD2 PHE A 380      10.496  11.897  -9.188  1.00 10.00      A   
ATOM   3581  CE1 PHE A 380       8.797   9.736  -8.976  1.00 10.00      A   
ATOM   3582  CE2 PHE A 380       9.844  11.649  -7.997  1.00 10.00      A   
ATOM   3583  CZ  PHE A 380       8.993  10.567  -7.890  1.00 10.00      A   
ATOM   3584  C   PHE A 380      11.132  12.554 -13.750  1.00 10.00      A   
ATOM   3585  O   PHE A 380      11.752  11.717 -14.403  1.00 10.00      A   
ATOM   3586  N   CYS A 381      11.213  13.849 -13.997  1.00 10.00      A   
ATOM   3587  HN  CYS A 381      10.713  14.483 -13.435  1.00 10.00      A   
ATOM   3588  CA  CYS A 381      12.036  14.354 -15.088  1.00 10.00      A   
ATOM   3589  CB  CYS A 381      11.150  15.056 -16.113  1.00 10.00      A   
ATOM   3590  SG  CYS A 381      10.011  16.263 -15.395  1.00 10.00      A   
ATOM   3591  HG  CYS A 381      10.137  17.396 -16.080  1.00 10.00      A   
ATOM   3592  C   CYS A 381      13.105  15.321 -14.607  1.00 10.00      A   
ATOM   3593  O   CYS A 381      13.076  15.782 -13.468  1.00 10.00      A   
ATOM   3594  N   ARG A 382      14.049  15.626 -15.491  1.00 10.00      A   
ATOM   3595  HN  ARG A 382      14.022  15.212 -16.385  1.00 10.00      A   
ATOM   3596  CA  ARG A 382      15.123  16.557 -15.182  1.00 10.00      A   
ATOM   3597  CB  ARG A 382      16.477  15.987 -15.620  1.00 10.00      A   
ATOM   3598  CG  ARG A 382      17.118  15.020 -14.631  1.00 10.00      A   
ATOM   3599  CD  ARG A 382      16.557  13.613 -14.770  1.00 10.00      A   
ATOM   3600  NE  ARG A 382      17.399  12.614 -14.113  1.00 10.00      A   
ATOM   3601  HE  ARG A 382      18.139  12.947 -13.554  1.00 10.00      A   
ATOM   3602  CZ  ARG A 382      17.222  11.298 -14.234  1.00 10.00      A   
ATOM   3603  NH1 ARG A 382      16.241  10.812 -14.982  1.00 10.00      A   
ATOM   3604 HH11 ARG A 382      15.589  11.453 -15.488  1.00 10.00      A   
ATOM   3605 HH12 ARG A 382      16.113   9.770 -15.066  1.00 10.00      A   
ATOM   3606  NH2 ARG A 382      18.029  10.453 -13.602  1.00 10.00      A   
ATOM   3607 HH21 ARG A 382      17.886   9.423 -13.709  1.00 10.00      A   
ATOM   3608 HH22 ARG A 382      18.806  10.812 -13.000  1.00 10.00      A   
ATOM   3609  C   ARG A 382      14.874  17.888 -15.889  1.00 10.00      A   
ATOM   3610  O   ARG A 382      15.655  18.831 -15.758  1.00 10.00      A   
ATOM   3611  N   GLN A 383      13.779  17.947 -16.639  1.00 10.00      A   
ATOM   3612  HN  GLN A 383      13.198  17.159 -16.694  1.00 10.00      A   
ATOM   3613  CA  GLN A 383      13.406  19.145 -17.382  1.00 10.00      A   
ATOM   3614  CB  GLN A 383      14.130  19.161 -18.732  1.00 10.00      A   
ATOM   3615  CG  GLN A 383      13.758  17.996 -19.642  1.00 10.00      A   
ATOM   3616  CD  GLN A 383      14.761  17.771 -20.750  1.00 10.00      A   
ATOM   3617  OE1 GLN A 383      15.761  17.081 -20.562  1.00 10.00      A   
ATOM   3618  NE2 GLN A 383      14.490  18.328 -21.916  1.00 10.00      A   
ATOM   3619 HE21 GLN A 383      13.658  18.847 -22.002  1.00 10.00      A   
ATOM   3620 HE22 GLN A 383      15.129  18.205 -22.647  1.00 10.00      A   
ATOM   3621  C   GLN A 383      11.899  19.159 -17.618  1.00 10.00      A   
ATOM   3622  O   GLN A 383      11.226  18.153 -17.383  1.00 10.00      A   
ATOM   3623  N   MET A 384      11.376  20.293 -18.078  1.00 10.00      A   
ATOM   3624  HN  MET A 384      11.962  21.066 -18.230  1.00 10.00      A   
ATOM   3625  CA  MET A 384       9.949  20.425 -18.353  1.00 10.00      A   
ATOM   3626  CB  MET A 384       9.139  20.369 -17.052  1.00 10.00      A   
ATOM   3627  CG  MET A 384       7.632  20.355 -17.249  1.00 10.00      A   
ATOM   3628  SD  MET A 384       7.092  19.089 -18.418  1.00 10.00      A   
ATOM   3629  CE  MET A 384       7.678  17.602 -17.608  1.00 10.00      A   
ATOM   3630  C   MET A 384       9.656  21.725 -19.097  1.00 10.00      A   
ATOM   3631  O   MET A 384      10.333  22.732 -18.889  1.00 10.00      A   
ATOM   3632  N   THR A 385       8.664  21.689 -19.975  1.00 10.00      A   
ATOM   3633  HN  THR A 385       8.187  20.846 -20.122  1.00 10.00      A   
ATOM   3634  CA  THR A 385       8.262  22.863 -20.733  1.00 10.00      A   
ATOM   3635  CB  THR A 385       8.544  22.695 -22.239  1.00 10.00      A   
ATOM   3636  OG1 THR A 385       8.368  21.324 -22.611  1.00 10.00      A   
ATOM   3637  HG1 THR A 385       9.182  20.828 -22.401  1.00 10.00      A   
ATOM   3638  CG2 THR A 385       9.957  23.136 -22.579  1.00 10.00      A   
ATOM   3639  C   THR A 385       6.774  23.131 -20.539  1.00 10.00      A   
ATOM   3640  O   THR A 385       5.981  22.194 -20.394  1.00 10.00      A   
ATOM   3641  N   ASN A 386       6.402  24.400 -20.529  1.00 10.00      A   
ATOM   3642  HN  ASN A 386       7.090  25.102 -20.640  1.00 10.00      A   
ATOM   3643  CA  ASN A 386       5.006  24.789 -20.358  1.00 10.00      A   
ATOM   3644  CB  ASN A 386       4.878  26.307 -20.314  1.00 10.00      A   
ATOM   3645  CG  ASN A 386       5.011  26.865 -18.916  1.00 10.00      A   
ATOM   3646  OD1 ASN A 386       4.491  26.297 -17.956  1.00 10.00      A   
ATOM   3647  ND2 ASN A 386       5.708  27.981 -18.791  1.00 10.00      A   
ATOM   3648 HD21 ASN A 386       6.094  28.381 -19.603  1.00 10.00      A   
ATOM   3649 HD22 ASN A 386       5.811  28.368 -17.891  1.00 10.00      A   
ATOM   3650  C   ASN A 386       4.161  24.242 -21.495  1.00 10.00      A   
ATOM   3651  O   ASN A 386       3.063  23.724 -21.278  1.00 10.00      A   
ATOM   3652  N   ALA A 387       4.689  24.361 -22.710  1.00 10.00      A   
ATOM   3653  HN  ALA A 387       5.559  24.805 -22.803  1.00 10.00      A   
ATOM   3654  CA  ALA A 387       4.013  23.879 -23.904  1.00 10.00      A   
ATOM   3655  CB  ALA A 387       4.898  24.091 -25.122  1.00 10.00      A   
ATOM   3656  C   ALA A 387       3.645  22.407 -23.767  1.00 10.00      A   
ATOM   3657  O   ALA A 387       2.527  22.008 -24.090  1.00 10.00      A   
ATOM   3658  N   ALA A 388       4.584  21.614 -23.258  1.00 10.00      A   
ATOM   3659  HN  ALA A 388       5.443  22.001 -22.996  1.00 10.00      A   
ATOM   3660  CA  ALA A 388       4.362  20.187 -23.073  1.00 10.00      A   
ATOM   3661  CB  ALA A 388       5.618  19.511 -22.550  1.00 10.00      A   
ATOM   3662  C   ALA A 388       3.191  19.934 -22.136  1.00 10.00      A   
ATOM   3663  O   ALA A 388       2.275  19.184 -22.468  1.00 10.00      A   
ATOM   3664  N   LEU A 389       3.214  20.582 -20.977  1.00 10.00      A   
ATOM   3665  HN  LEU A 389       3.963  21.188 -20.782  1.00 10.00      A   
ATOM   3666  CA  LEU A 389       2.151  20.424 -19.987  1.00 10.00      A   
ATOM   3667  CB  LEU A 389       2.452  21.253 -18.736  1.00 10.00      A   
ATOM   3668  CG  LEU A 389       3.657  20.808 -17.904  1.00 10.00      A   
ATOM   3669  CD1 LEU A 389       3.974  21.834 -16.827  1.00 10.00      A   
ATOM   3670  CD2 LEU A 389       3.407  19.438 -17.288  1.00 10.00      A   
ATOM   3671  C   LEU A 389       0.793  20.806 -20.564  1.00 10.00      A   
ATOM   3672  O   LEU A 389      -0.190  20.085 -20.392  1.00 10.00      A   
ATOM   3673  N   ILE A 390       0.746  21.939 -21.253  1.00 10.00      A   
ATOM   3674  HN  ILE A 390       1.564  22.475 -21.350  1.00 10.00      A   
ATOM   3675  CA  ILE A 390      -0.491  22.413 -21.862  1.00 10.00      A   
ATOM   3676  CB  ILE A 390      -0.308  23.803 -22.510  1.00 10.00      A   
ATOM   3677  CG1 ILE A 390       0.053  24.831 -21.435  1.00 10.00      A   
ATOM   3678  CG2 ILE A 390      -1.568  24.230 -23.256  1.00 10.00      A   
ATOM   3679  CD1 ILE A 390       0.576  26.140 -21.986  1.00 10.00      A   
ATOM   3680  C   ILE A 390      -1.002  21.411 -22.896  1.00 10.00      A   
ATOM   3681  O   ILE A 390      -2.197  21.113 -22.950  1.00 10.00      A   
ATOM   3682  N   THR A 391      -0.085  20.879 -23.699  1.00 10.00      A   
ATOM   3683  HN  THR A 391       0.853  21.153 -23.602  1.00 10.00      A   
ATOM   3684  CA  THR A 391      -0.437  19.901 -24.719  1.00 10.00      A   
ATOM   3685  CB  THR A 391       0.791  19.531 -25.580  1.00 10.00      A   
ATOM   3686  OG1 THR A 391       1.411  20.729 -26.067  1.00 10.00      A   
ATOM   3687  HG1 THR A 391       1.684  21.276 -25.319  1.00 10.00      A   
ATOM   3688  CG2 THR A 391       0.376  18.674 -26.767  1.00 10.00      A   
ATOM   3689  C   THR A 391      -1.021  18.637 -24.081  1.00 10.00      A   
ATOM   3690  O   THR A 391      -2.100  18.184 -24.456  1.00 10.00      A   
ATOM   3691  N   ILE A 392      -0.318  18.099 -23.088  1.00 10.00      A   
ATOM   3692  HN  ILE A 392       0.524  18.524 -22.815  1.00 10.00      A   
ATOM   3693  CA  ILE A 392      -0.758  16.895 -22.386  1.00 10.00      A   
ATOM   3694  CB  ILE A 392       0.257  16.485 -21.297  1.00 10.00      A   
ATOM   3695  CG1 ILE A 392       1.598  16.123 -21.938  1.00 10.00      A   
ATOM   3696  CG2 ILE A 392      -0.268  15.319 -20.465  1.00 10.00      A   
ATOM   3697  CD1 ILE A 392       2.727  15.956 -20.945  1.00 10.00      A   
ATOM   3698  C   ILE A 392      -2.137  17.096 -21.755  1.00 10.00      A   
ATOM   3699  O   ILE A 392      -2.993  16.206 -21.805  1.00 10.00      A   
ATOM   3700  N   ALA A 393      -2.351  18.268 -21.165  1.00 10.00      A   
ATOM   3701  HN  ALA A 393      -1.628  18.933 -21.146  1.00 10.00      A   
ATOM   3702  CA  ALA A 393      -3.626  18.589 -20.533  1.00 10.00      A   
ATOM   3703  CB  ALA A 393      -3.564  19.960 -19.884  1.00 10.00      A   
ATOM   3704  C   ALA A 393      -4.763  18.543 -21.544  1.00 10.00      A   
ATOM   3705  O   ALA A 393      -5.853  18.052 -21.248  1.00 10.00      A   
ATOM   3706  N   ARG A 394      -4.495  19.050 -22.741  1.00 10.00      A   
ATOM   3707  HN  ARG A 394      -3.599  19.414 -22.913  1.00 10.00      A   
ATOM   3708  CA  ARG A 394      -5.488  19.071 -23.803  1.00 10.00      A   
ATOM   3709  CB  ARG A 394      -5.079  20.053 -24.901  1.00 10.00      A   
ATOM   3710  CG  ARG A 394      -4.877  21.474 -24.409  1.00 10.00      A   
ATOM   3711  CD  ARG A 394      -4.360  22.384 -25.510  1.00 10.00      A   
ATOM   3712  NE  ARG A 394      -5.383  22.666 -26.515  1.00 10.00      A   
ATOM   3713  HE  ARG A 394      -5.441  22.050 -27.284  1.00 10.00      A   
ATOM   3714  CZ  ARG A 394      -6.224  23.696 -26.450  1.00 10.00      A   
ATOM   3715  NH1 ARG A 394      -6.159  24.550 -25.432  1.00 10.00      A   
ATOM   3716 HH11 ARG A 394      -5.455  24.415 -24.676  1.00 10.00      A   
ATOM   3717 HH12 ARG A 394      -6.815  25.358 -25.386  1.00 10.00      A   
ATOM   3718  NH2 ARG A 394      -7.124  23.884 -27.406  1.00 10.00      A   
ATOM   3719 HH21 ARG A 394      -7.179  23.220 -28.214  1.00 10.00      A   
ATOM   3720 HH22 ARG A 394      -7.783  24.689 -27.358  1.00 10.00      A   
ATOM   3721  C   ARG A 394      -5.684  17.679 -24.388  1.00 10.00      A   
ATOM   3722  O   ARG A 394      -6.816  17.249 -24.616  1.00 10.00      A   
ATOM   3723  N   ASN A 395      -4.575  16.978 -24.607  1.00 10.00      A   
ATOM   3724  HN  ASN A 395      -3.704  17.384 -24.388  1.00 10.00      A   
ATOM   3725  CA  ASN A 395      -4.601  15.631 -25.171  1.00 10.00      A   
ATOM   3726  CB  ASN A 395      -3.180  15.089 -25.361  1.00 10.00      A   
ATOM   3727  CG  ASN A 395      -2.403  15.758 -26.481  1.00 10.00      A   
ATOM   3728  OD1 ASN A 395      -1.179  15.849 -26.427  1.00 10.00      A   
ATOM   3729  ND2 ASN A 395      -3.103  16.229 -27.505  1.00 10.00      A   
ATOM   3730 HD21 ASN A 395      -4.076  16.126 -27.488  1.00 10.00      A   
ATOM   3731 HD22 ASN A 395      -2.615  16.655 -28.240  1.00 10.00      A   
ATOM   3732  C   ASN A 395      -5.387  14.670 -24.289  1.00 10.00      A   
ATOM   3733  O   ASN A 395      -6.245  13.936 -24.774  1.00 10.00      A   
ATOM   3734  N   ARG A 396      -5.092  14.678 -22.996  1.00 10.00      A   
ATOM   3735  HN  ARG A 396      -4.403  15.294 -22.665  1.00 10.00      A   
ATOM   3736  CA  ARG A 396      -5.769  13.796 -22.055  1.00 10.00      A   
ATOM   3737  CB  ARG A 396      -4.773  12.826 -21.413  1.00 10.00      A   
ATOM   3738  CG  ARG A 396      -4.130  11.852 -22.383  1.00 10.00      A   
ATOM   3739  CD  ARG A 396      -4.884  10.531 -22.435  1.00 10.00      A   
ATOM   3740  NE  ARG A 396      -6.234  10.682 -22.981  1.00 10.00      A   
ATOM   3741  HE  ARG A 396      -6.982  10.702 -22.336  1.00 10.00      A   
ATOM   3742  CZ  ARG A 396      -6.507  10.788 -24.280  1.00 10.00      A   
ATOM   3743  NH1 ARG A 396      -5.525  10.756 -25.174  1.00 10.00      A   
ATOM   3744 HH11 ARG A 396      -5.738  10.839 -26.190  1.00 10.00      A   
ATOM   3745 HH12 ARG A 396      -4.536  10.650 -24.860  1.00 10.00      A   
ATOM   3746  NH2 ARG A 396      -7.761  10.910 -24.693  1.00 10.00      A   
ATOM   3747 HH21 ARG A 396      -8.545  10.922 -24.001  1.00 10.00      A   
ATOM   3748 HH22 ARG A 396      -7.970  10.995 -25.710  1.00 10.00      A   
ATOM   3749  C   ARG A 396      -6.484  14.580 -20.960  1.00 10.00      A   
ATOM   3750  O   ARG A 396      -5.947  14.761 -19.869  1.00 10.00      A   
ATOM   3751  N   PRO A 397      -7.708  15.054 -21.228  1.00 10.00      A   
ATOM   3752  CA  PRO A 397      -8.491  15.803 -20.245  1.00 10.00      A   
ATOM   3753  CB  PRO A 397      -9.507  16.541 -21.117  1.00 10.00      A   
ATOM   3754  CG  PRO A 397      -9.724  15.636 -22.281  1.00 10.00      A   
ATOM   3755  CD  PRO A 397      -8.423  14.912 -22.512  1.00 10.00      A   
ATOM   3756  C   PRO A 397      -9.209  14.853 -19.288  1.00 10.00      A   
ATOM   3757  O   PRO A 397      -9.954  15.276 -18.404  1.00 10.00      A   
ATOM   3758  N   ASN A 398      -8.966  13.561 -19.477  1.00 10.00      A   
ATOM   3759  HN  ASN A 398      -8.346  13.298 -20.191  1.00 10.00      A   
ATOM   3760  CA  ASN A 398      -9.577  12.520 -18.660  1.00 10.00      A   
ATOM   3761  CB  ASN A 398      -9.965  11.323 -19.538  1.00 10.00      A   
ATOM   3762  CG  ASN A 398      -8.764  10.634 -20.162  1.00 10.00      A   
ATOM   3763  OD1 ASN A 398      -8.213  11.106 -21.159  1.00 10.00      A   
ATOM   3764  ND2 ASN A 398      -8.351   9.515 -19.587  1.00 10.00      A   
ATOM   3765 HD21 ASN A 398      -8.841   9.187 -18.801  1.00 10.00      A   
ATOM   3766 HD22 ASN A 398      -7.566   9.061 -19.963  1.00 10.00      A   
ATOM   3767  C   ASN A 398      -8.629  12.069 -17.555  1.00 10.00      A   
ATOM   3768  O   ASN A 398      -8.893  11.083 -16.868  1.00 10.00      A   
ATOM   3769  N   MET A 399      -7.523  12.792 -17.398  1.00 10.00      A   
ATOM   3770  HN  MET A 399      -7.369  13.561 -17.984  1.00 10.00      A   
ATOM   3771  CA  MET A 399      -6.532  12.473 -16.376  1.00 10.00      A   
ATOM   3772  CB  MET A 399      -5.309  13.385 -16.516  1.00 10.00      A   
ATOM   3773  CG  MET A 399      -4.033  12.818 -15.912  1.00 10.00      A   
ATOM   3774  SD  MET A 399      -3.299  11.530 -16.936  1.00 10.00      A   
ATOM   3775  CE  MET A 399      -2.707  12.501 -18.320  1.00 10.00      A   
ATOM   3776  C   MET A 399      -7.139  12.621 -14.982  1.00 10.00      A   
ATOM   3777  O   MET A 399      -7.705  13.665 -14.651  1.00 10.00      A   
ATOM   3778  N   THR A 400      -7.024  11.576 -14.175  1.00 10.00      A   
ATOM   3779  HN  THR A 400      -6.557  10.769 -14.492  1.00 10.00      A   
ATOM   3780  CA  THR A 400      -7.568  11.591 -12.830  1.00 10.00      A   
ATOM   3781  CB  THR A 400      -8.154  10.221 -12.456  1.00 10.00      A   
ATOM   3782  OG1 THR A 400      -7.418   9.193 -13.132  1.00 10.00      A   
ATOM   3783  HG1 THR A 400      -8.014   8.461 -13.351  1.00 10.00      A   
ATOM   3784  CG2 THR A 400      -9.614  10.148 -12.870  1.00 10.00      A   
ATOM   3785  C   THR A 400      -6.513  12.002 -11.810  1.00 10.00      A   
ATOM   3786  O   THR A 400      -6.829  12.626 -10.800  1.00 10.00      A   
ATOM   3787  N   ARG A 401      -5.257  11.653 -12.077  1.00 10.00      A   
ATOM   3788  HN  ARG A 401      -5.060  11.158 -12.902  1.00 10.00      A   
ATOM   3789  CA  ARG A 401      -4.162  11.998 -11.177  1.00 10.00      A   
ATOM   3790  CB  ARG A 401      -3.920  10.911 -10.123  1.00 10.00      A   
ATOM   3791  CG  ARG A 401      -4.251   9.498 -10.572  1.00 10.00      A   
ATOM   3792  CD  ARG A 401      -5.657   9.108 -10.151  1.00 10.00      A   
ATOM   3793  NE  ARG A 401      -6.107   7.880 -10.795  1.00 10.00      A   
ATOM   3794  HE  ARG A 401      -6.122   7.864 -11.779  1.00 10.00      A   
ATOM   3795  CZ  ARG A 401      -6.508   6.808 -10.129  1.00 10.00      A   
ATOM   3796  NH1 ARG A 401      -6.522   6.813  -8.804  1.00 10.00      A   
ATOM   3797 HH11 ARG A 401      -6.841   5.976  -8.273  1.00 10.00      A   
ATOM   3798 HH12 ARG A 401      -6.217   7.663  -8.270  1.00 10.00      A   
ATOM   3799  NH2 ARG A 401      -6.891   5.724 -10.790  1.00 10.00      A   
ATOM   3800 HH21 ARG A 401      -6.876   5.713 -11.843  1.00 10.00      A   
ATOM   3801 HH22 ARG A 401      -7.201   4.880 -10.274  1.00 10.00      A   
ATOM   3802  C   ARG A 401      -2.880  12.302 -11.944  1.00 10.00      A   
ATOM   3803  O   ARG A 401      -2.377  11.468 -12.701  1.00 10.00      A   
ATOM   3804  N   PHE A 402      -2.358  13.501 -11.736  1.00 10.00      A   
ATOM   3805  HN  PHE A 402      -2.804  14.112 -11.107  1.00 10.00      A   
ATOM   3806  CA  PHE A 402      -1.139  13.939 -12.398  1.00 10.00      A   
ATOM   3807  CB  PHE A 402      -1.373  15.275 -13.117  1.00 10.00      A   
ATOM   3808  CG  PHE A 402      -0.285  15.650 -14.085  1.00 10.00      A   
ATOM   3809  CD1 PHE A 402      -0.197  15.031 -15.320  1.00 10.00      A   
ATOM   3810  CD2 PHE A 402       0.646  16.624 -13.763  1.00 10.00      A   
ATOM   3811  CE1 PHE A 402       0.799  15.372 -16.215  1.00 10.00      A   
ATOM   3812  CE2 PHE A 402       1.645  16.971 -14.652  1.00 10.00      A   
ATOM   3813  CZ  PHE A 402       1.722  16.344 -15.880  1.00 10.00      A   
ATOM   3814  C   PHE A 402      -0.007  14.071 -11.384  1.00 10.00      A   
ATOM   3815  O   PHE A 402       0.117  15.086 -10.692  1.00 10.00      A   
ATOM   3816  N   ARG A 403       0.805  13.030 -11.289  1.00 10.00      A   
ATOM   3817  HN  ARG A 403       0.656  12.253 -11.872  1.00 10.00      A   
ATOM   3818  CA  ARG A 403       1.922  13.014 -10.361  1.00 10.00      A   
ATOM   3819  CB  ARG A 403       1.974  11.676  -9.611  1.00 10.00      A   
ATOM   3820  CG  ARG A 403       0.705  11.328  -8.840  1.00 10.00      A   
ATOM   3821  CD  ARG A 403       0.760   9.917  -8.264  1.00 10.00      A   
ATOM   3822  NE  ARG A 403       1.376   9.878  -6.937  1.00 10.00      A   
ATOM   3823  HE  ARG A 403       2.116  10.515  -6.764  1.00 10.00      A   
ATOM   3824  CZ  ARG A 403       1.008   9.047  -5.958  1.00 10.00      A   
ATOM   3825  NH1 ARG A 403       0.028   8.169  -6.142  1.00 10.00      A   
ATOM   3826 HH11 ARG A 403      -0.472   8.108  -7.053  1.00 10.00      A   
ATOM   3827 HH12 ARG A 403      -0.252   7.526  -5.356  1.00 10.00      A   
ATOM   3828  NH2 ARG A 403       1.630   9.079  -4.792  1.00 10.00      A   
ATOM   3829 HH21 ARG A 403       2.417   9.749  -4.637  1.00 10.00      A   
ATOM   3830 HH22 ARG A 403       1.335   8.435  -4.022  1.00 10.00      A   
ATOM   3831  C   ARG A 403       3.231  13.272 -11.105  1.00 10.00      A   
ATOM   3832  O   ARG A 403       3.842  12.353 -11.648  1.00 10.00      A   
ATOM   3833  N   LEU A 404       3.651  14.527 -11.150  1.00 10.00      A   
ATOM   3834  HN  LEU A 404       3.126  15.228 -10.708  1.00 10.00      A   
ATOM   3835  CA  LEU A 404       4.881  14.890 -11.836  1.00 10.00      A   
ATOM   3836  CB  LEU A 404       4.582  15.872 -12.968  1.00 10.00      A   
ATOM   3837  CG  LEU A 404       5.775  16.279 -13.834  1.00 10.00      A   
ATOM   3838  CD1 LEU A 404       6.113  15.184 -14.833  1.00 10.00      A   
ATOM   3839  CD2 LEU A 404       5.501  17.596 -14.541  1.00 10.00      A   
ATOM   3840  C   LEU A 404       5.864  15.517 -10.864  1.00 10.00      A   
ATOM   3841  O   LEU A 404       5.469  16.283  -9.985  1.00 10.00      A   
ATOM   3842  N   CYS A 405       7.139  15.191 -11.016  1.00 10.00      A   
ATOM   3843  HN  CYS A 405       7.398  14.566 -11.732  1.00 10.00      A   
ATOM   3844  CA  CYS A 405       8.165  15.736 -10.148  1.00 10.00      A   
ATOM   3845  CB  CYS A 405       8.389  14.828  -8.941  1.00 10.00      A   
ATOM   3846  SG  CYS A 405       9.214  15.636  -7.552  1.00 10.00      A   
ATOM   3847  HG  CYS A 405      10.525  15.492  -7.721  1.00 10.00      A   
ATOM   3848  C   CYS A 405       9.469  15.936 -10.901  1.00 10.00      A   
ATOM   3849  O   CYS A 405       9.992  15.005 -11.517  1.00 10.00      A   
ATOM   3850  N   ILE A 406       9.977  17.157 -10.863  1.00 10.00      A   
ATOM   3851  HN  ILE A 406       9.493  17.857 -10.379  1.00 10.00      A   
ATOM   3852  CA  ILE A 406      11.226  17.490 -11.517  1.00 10.00      A   
ATOM   3853  CB  ILE A 406      11.202  18.927 -12.081  1.00 10.00      A   
ATOM   3854  CG1 ILE A 406       9.956  19.136 -12.945  1.00 10.00      A   
ATOM   3855  CG2 ILE A 406      12.461  19.202 -12.892  1.00 10.00      A   
ATOM   3856  CD1 ILE A 406       9.762  20.564 -13.398  1.00 10.00      A   
ATOM   3857  C   ILE A 406      12.370  17.350 -10.518  1.00 10.00      A   
ATOM   3858  O   ILE A 406      12.259  17.789  -9.372  1.00 10.00      A   
ATOM   3859  N   ILE A 407      13.446  16.714 -10.954  1.00 10.00      A   
ATOM   3860  HN  ILE A 407      13.445  16.363 -11.872  1.00 10.00      A   
ATOM   3861  CA  ILE A 407      14.620  16.498 -10.119  1.00 10.00      A   
ATOM   3862  CB  ILE A 407      15.714  15.716 -10.880  1.00 10.00      A   
ATOM   3863  CG1 ILE A 407      15.176  14.371 -11.385  1.00 10.00      A   
ATOM   3864  CG2 ILE A 407      16.946  15.509 -10.013  1.00 10.00      A   
ATOM   3865  CD1 ILE A 407      14.608  13.476 -10.303  1.00 10.00      A   
ATOM   3866  C   ILE A 407      15.199  17.819  -9.624  1.00 10.00      A   
ATOM   3867  O   ILE A 407      15.485  17.971  -8.435  1.00 10.00      A   
ATOM   3868  N   GLU A 408      15.355  18.773 -10.533  1.00 10.00      A   
ATOM   3869  HN  GLU A 408      15.082  18.603 -11.456  1.00 10.00      A   
ATOM   3870  CA  GLU A 408      15.906  20.072 -10.183  1.00 10.00      A   
ATOM   3871  CB  GLU A 408      16.401  20.798 -11.441  1.00 10.00      A   
ATOM   3872  CG  GLU A 408      17.204  22.065 -11.171  1.00 10.00      A   
ATOM   3873  CD  GLU A 408      18.399  21.829 -10.268  1.00 10.00      A   
ATOM   3874  OE1 GLU A 408      18.783  20.657 -10.067  1.00 10.00      A   
ATOM   3875  OE2 GLU A 408      18.959  22.818  -9.750  1.00 10.00      A   
ATOM   3876  C   GLU A 408      14.881  20.920  -9.432  1.00 10.00      A   
ATOM   3877  O   GLU A 408      13.789  21.184  -9.941  1.00 10.00      A   
ATOM   3878  N   PRO A 409      15.216  21.347  -8.204  1.00 10.00      A   
ATOM   3879  CA  PRO A 409      14.325  22.159  -7.369  1.00 10.00      A   
ATOM   3880  CB  PRO A 409      15.070  22.274  -6.031  1.00 10.00      A   
ATOM   3881  CG  PRO A 409      16.135  21.232  -6.083  1.00 10.00      A   
ATOM   3882  CD  PRO A 409      16.495  21.078  -7.530  1.00 10.00      A   
ATOM   3883  C   PRO A 409      14.098  23.550  -7.953  1.00 10.00      A   
ATOM   3884  O   PRO A 409      15.052  24.277  -8.243  1.00 10.00      A   
ATOM   3885  N   LYS A 410      12.826  23.898  -8.131  1.00 10.00      A   
ATOM   3886  HN  LYS A 410      12.124  23.250  -7.897  1.00 10.00      A   
ATOM   3887  CA  LYS A 410      12.431  25.203  -8.665  1.00 10.00      A   
ATOM   3888  CB  LYS A 410      12.826  26.342  -7.717  1.00 10.00      A   
ATOM   3889  CG  LYS A 410      12.105  26.294  -6.380  1.00 10.00      A   
ATOM   3890  CD  LYS A 410      12.373  27.539  -5.555  1.00 10.00      A   
ATOM   3891  CE  LYS A 410      11.610  27.500  -4.243  1.00 10.00      A   
ATOM   3892  NZ  LYS A 410      11.761  28.762  -3.476  1.00 10.00      A   
ATOM   3893  HZ1 LYS A 410      11.331  28.658  -2.533  1.00 10.00      A   
ATOM   3894  HZ2 LYS A 410      11.289  29.545  -3.976  1.00 10.00      A   
ATOM   3895  HZ3 LYS A 410      12.764  28.996  -3.365  1.00 10.00      A   
ATOM   3896  C   LYS A 410      12.949  25.450 -10.081  1.00 10.00      A   
ATOM   3897  O   LYS A 410      13.385  26.554 -10.414  1.00 10.00      A   
ATOM   3898  N   ALA A 411      12.895  24.419 -10.913  1.00 10.00      A   
ATOM   3899  HN  ALA A 411      12.564  23.556 -10.586  1.00 10.00      A   
ATOM   3900  CA  ALA A 411      13.333  24.530 -12.294  1.00 10.00      A   
ATOM   3901  CB  ALA A 411      13.932  23.214 -12.761  1.00 10.00      A   
ATOM   3902  C   ALA A 411      12.160  24.933 -13.187  1.00 10.00      A   
ATOM   3903  O   ALA A 411      11.119  24.276 -13.193  1.00 10.00      A   
ATOM   3904  N   PRO A 412      12.295  26.042 -13.922  1.00 10.00      A   
ATOM   3905  CA  PRO A 412      11.252  26.527 -14.817  1.00 10.00      A   
ATOM   3906  CB  PRO A 412      11.516  28.032 -14.808  1.00 10.00      A   
ATOM   3907  CG  PRO A 412      12.999  28.147 -14.683  1.00 10.00      A   
ATOM   3908  CD  PRO A 412      13.471  26.929 -13.928  1.00 10.00      A   
ATOM   3909  C   PRO A 412      11.426  25.992 -16.235  1.00 10.00      A   
ATOM   3910  O   PRO A 412      12.190  25.052 -16.467  1.00 10.00      A   
ATOM   3911  N   ASP A 413      10.714  26.598 -17.179  1.00 10.00      A   
ATOM   3912  HN  ASP A 413      10.107  27.330 -16.929  1.00 10.00      A   
ATOM   3913  CA  ASP A 413      10.815  26.208 -18.578  1.00 10.00      A   
ATOM   3914  CB  ASP A 413       9.810  27.002 -19.420  1.00 10.00      A   
ATOM   3915  CG  ASP A 413       9.646  26.454 -20.824  1.00 10.00      A   
ATOM   3916  OD1 ASP A 413      10.618  26.518 -21.608  1.00 10.00      A   
ATOM   3917  OD2 ASP A 413       8.540  25.979 -21.156  1.00 10.00      A   
ATOM   3918  C   ASP A 413      12.241  26.478 -19.052  1.00 10.00      A   
ATOM   3919  O   ASP A 413      12.733  27.594 -18.930  1.00 10.00      A   
ATOM   3920  N   TYR A 414      12.909  25.460 -19.566  1.00 10.00      A   
ATOM   3921  HN  TYR A 414      12.463  24.592 -19.652  1.00 10.00      A   
ATOM   3922  CA  TYR A 414      14.294  25.603 -20.009  1.00 10.00      A   
ATOM   3923  CB  TYR A 414      15.026  24.256 -19.974  1.00 10.00      A   
ATOM   3924  CG  TYR A 414      14.431  23.203 -20.883  1.00 10.00      A   
ATOM   3925  CD1 TYR A 414      14.884  23.042 -22.189  1.00 10.00      A   
ATOM   3926  CD2 TYR A 414      13.409  22.373 -20.441  1.00 10.00      A   
ATOM   3927  CE1 TYR A 414      14.334  22.086 -23.026  1.00 10.00      A   
ATOM   3928  CE2 TYR A 414      12.858  21.416 -21.271  1.00 10.00      A   
ATOM   3929  CZ  TYR A 414      13.321  21.276 -22.560  1.00 10.00      A   
ATOM   3930  OH  TYR A 414      12.765  20.324 -23.382  1.00 10.00      A   
ATOM   3931  HH  TYR A 414      11.876  20.092 -23.049  1.00 10.00      A   
ATOM   3932  C   TYR A 414      14.425  26.254 -21.385  1.00 10.00      A   
ATOM   3933  O   TYR A 414      15.535  26.534 -21.840  1.00 10.00      A   
ATOM   3934  N   LEU A 415      13.304  26.492 -22.047  1.00 10.00      A   
ATOM   3935  HN  LEU A 415      12.437  26.261 -21.638  1.00 10.00      A   
ATOM   3936  CA  LEU A 415      13.328  27.103 -23.366  1.00 10.00      A   
ATOM   3937  CB  LEU A 415      12.453  26.330 -24.353  1.00 10.00      A   
ATOM   3938  CG  LEU A 415      12.971  24.956 -24.781  1.00 10.00      A   
ATOM   3939  CD1 LEU A 415      11.937  24.246 -25.639  1.00 10.00      A   
ATOM   3940  CD2 LEU A 415      14.287  25.088 -25.533  1.00 10.00      A   
ATOM   3941  C   LEU A 415      12.915  28.569 -23.315  1.00 10.00      A   
ATOM   3942  O   LEU A 415      13.643  29.439 -23.792  1.00 10.00      A   
ATOM   3943  N   THR A 416      11.758  28.848 -22.730  1.00 10.00      A   
ATOM   3944  HN  THR A 416      11.213  28.112 -22.354  1.00 10.00      A   
ATOM   3945  CA  THR A 416      11.273  30.222 -22.634  1.00 10.00      A   
ATOM   3946  CB  THR A 416       9.740  30.286 -22.741  1.00 10.00      A   
ATOM   3947  OG1 THR A 416       9.193  29.004 -22.423  1.00 10.00      A   
ATOM   3948  HG1 THR A 416       9.363  28.394 -23.150  1.00 10.00      A   
ATOM   3949  CG2 THR A 416       9.319  30.674 -24.149  1.00 10.00      A   
ATOM   3950  C   THR A 416      11.727  30.885 -21.336  1.00 10.00      A   
ATOM   3951  O   THR A 416      11.653  32.110 -21.200  1.00 10.00      A   
ATOM   3952  N   LEU A 417      12.206  30.066 -20.396  1.00 10.00      A   
ATOM   3953  HN  LEU A 417      12.252  29.102 -20.586  1.00 10.00      A   
ATOM   3954  CA  LEU A 417      12.676  30.547 -19.094  1.00 10.00      A   
ATOM   3955  CB  LEU A 417      13.849  31.521 -19.237  1.00 10.00      A   
ATOM   3956  CG  LEU A 417      15.059  31.007 -20.017  1.00 10.00      A   
ATOM   3957  CD1 LEU A 417      16.171  32.041 -20.025  1.00 10.00      A   
ATOM   3958  CD2 LEU A 417      15.553  29.696 -19.436  1.00 10.00      A   
ATOM   3959  C   LEU A 417      11.539  31.172 -18.286  1.00 10.00      A   
ATOM   3960  O   LEU A 417      11.749  32.085 -17.482  1.00 10.00      A   
ATOM   3961  N   GLU A 418      10.335  30.663 -18.504  1.00 10.00      A   
ATOM   3962  HN  GLU A 418      10.237  29.930 -19.149  1.00 10.00      A   
ATOM   3963  CA  GLU A 418       9.154  31.149 -17.809  1.00 10.00      A   
ATOM   3964  CB  GLU A 418       8.001  31.334 -18.800  1.00 10.00      A   
ATOM   3965  CG  GLU A 418       8.282  32.299 -19.939  1.00 10.00      A   
ATOM   3966  CD  GLU A 418       7.036  32.598 -20.745  1.00 10.00      A   
ATOM   3967  OE1 GLU A 418       6.779  31.882 -21.733  1.00 10.00      A   
ATOM   3968  OE2 GLU A 418       6.301  33.543 -20.383  1.00 10.00      A   
ATOM   3969  C   GLU A 418       8.726  30.146 -16.744  1.00 10.00      A   
ATOM   3970  O   GLU A 418       9.072  28.965 -16.831  1.00 10.00      A   
ATOM   3971  N   PRO A 419       7.995  30.606 -15.708  1.00 10.00      A   
ATOM   3972  CA  PRO A 419       7.490  29.727 -14.643  1.00 10.00      A   
ATOM   3973  CB  PRO A 419       6.758  30.688 -13.697  1.00 10.00      A   
ATOM   3974  CG  PRO A 419       7.323  32.029 -14.006  1.00 10.00      A   
ATOM   3975  CD  PRO A 419       7.628  32.013 -15.474  1.00 10.00      A   
ATOM   3976  C   PRO A 419       6.511  28.709 -15.219  1.00 10.00      A   
ATOM   3977  O   PRO A 419       5.921  28.944 -16.274  1.00 10.00      A   
ATOM   3978  N   LEU A 420       6.321  27.596 -14.527  1.00 10.00      A   
ATOM   3979  HN  LEU A 420       6.774  27.484 -13.660  1.00 10.00      A   
ATOM   3980  CA  LEU A 420       5.432  26.543 -15.011  1.00 10.00      A   
ATOM   3981  CB  LEU A 420       5.958  25.164 -14.592  1.00 10.00      A   
ATOM   3982  CG  LEU A 420       7.384  24.819 -15.035  1.00 10.00      A   
ATOM   3983  CD1 LEU A 420       7.840  23.515 -14.404  1.00 10.00      A   
ATOM   3984  CD2 LEU A 420       7.484  24.751 -16.553  1.00 10.00      A   
ATOM   3985  C   LEU A 420       3.996  26.737 -14.531  1.00 10.00      A   
ATOM   3986  O   LEU A 420       3.175  25.819 -14.606  1.00 10.00      A   
ATOM   3987  N   ASP A 421       3.700  27.938 -14.056  1.00 10.00      A   
ATOM   3988  HN  ASP A 421       4.398  28.626 -14.038  1.00 10.00      A   
ATOM   3989  CA  ASP A 421       2.374  28.270 -13.547  1.00 10.00      A   
ATOM   3990  CB  ASP A 421       2.338  29.720 -13.055  1.00 10.00      A   
ATOM   3991  CG  ASP A 421       3.156  29.939 -11.798  1.00 10.00      A   
ATOM   3992  OD1 ASP A 421       2.570  30.290 -10.754  1.00 10.00      A   
ATOM   3993  OD2 ASP A 421       4.388  29.769 -11.845  1.00 10.00      A   
ATOM   3994  C   ASP A 421       1.283  28.031 -14.586  1.00 10.00      A   
ATOM   3995  O   ASP A 421       0.271  27.385 -14.300  1.00 10.00      A   
ATOM   3996  N   ILE A 422       1.492  28.532 -15.795  1.00 10.00      A   
ATOM   3997  HN  ILE A 422       2.320  29.033 -15.973  1.00 10.00      A   
ATOM   3998  CA  ILE A 422       0.510  28.368 -16.863  1.00 10.00      A   
ATOM   3999  CB  ILE A 422       0.786  29.279 -18.077  1.00 10.00      A   
ATOM   4000  CG1 ILE A 422       2.211  29.075 -18.607  1.00 10.00      A   
ATOM   4001  CG2 ILE A 422       0.544  30.738 -17.709  1.00 10.00      A   
ATOM   4002  CD1 ILE A 422       2.519  29.858 -19.865  1.00 10.00      A   
ATOM   4003  C   ILE A 422       0.396  26.914 -17.313  1.00 10.00      A   
ATOM   4004  O   ILE A 422      -0.681  26.461 -17.702  1.00 10.00      A   
ATOM   4005  N   GLY A 423       1.502  26.185 -17.242  1.00 10.00      A   
ATOM   4006  HN  GLY A 423       2.329  26.599 -16.911  1.00 10.00      A   
ATOM   4007  CA  GLY A 423       1.499  24.792 -17.644  1.00 10.00      A   
ATOM   4008  C   GLY A 423       0.609  23.949 -16.752  1.00 10.00      A   
ATOM   4009  O   GLY A 423      -0.252  23.209 -17.231  1.00 10.00      A   
ATOM   4010  N   PHE A 424       0.803  24.073 -15.448  1.00 10.00      A   
ATOM   4011  HN  PHE A 424       1.503  24.684 -15.123  1.00 10.00      A   
ATOM   4012  CA  PHE A 424       0.003  23.323 -14.489  1.00 10.00      A   
ATOM   4013  CB  PHE A 424       0.646  23.341 -13.103  1.00 10.00      A   
ATOM   4014  CG  PHE A 424       1.800  22.390 -12.949  1.00 10.00      A   
ATOM   4015  CD1 PHE A 424       3.103  22.826 -13.114  1.00 10.00      A   
ATOM   4016  CD2 PHE A 424       1.578  21.058 -12.632  1.00 10.00      A   
ATOM   4017  CE1 PHE A 424       4.162  21.952 -12.965  1.00 10.00      A   
ATOM   4018  CE2 PHE A 424       2.632  20.179 -12.482  1.00 10.00      A   
ATOM   4019  CZ  PHE A 424       3.927  20.626 -12.648  1.00 10.00      A   
ATOM   4020  C   PHE A 424      -1.415  23.881 -14.428  1.00 10.00      A   
ATOM   4021  O   PHE A 424      -2.367  23.166 -14.098  1.00 10.00      A   
ATOM   4022  N   GLY A 425      -1.549  25.163 -14.756  1.00 10.00      A   
ATOM   4023  HN  GLY A 425      -0.750  25.681 -14.990  1.00 10.00      A   
ATOM   4024  CA  GLY A 425      -2.847  25.804 -14.759  1.00 10.00      A   
ATOM   4025  C   GLY A 425      -3.772  25.177 -15.783  1.00 10.00      A   
ATOM   4026  O   GLY A 425      -4.962  24.993 -15.527  1.00 10.00      A   
ATOM   4027  N   ALA A 426      -3.217  24.842 -16.943  1.00 10.00      A   
ATOM   4028  HN  ALA A 426      -2.266  25.035 -17.091  1.00 10.00      A   
ATOM   4029  CA  ALA A 426      -3.985  24.213 -18.007  1.00 10.00      A   
ATOM   4030  CB  ALA A 426      -3.199  24.229 -19.309  1.00 10.00      A   
ATOM   4031  C   ALA A 426      -4.344  22.783 -17.618  1.00 10.00      A   
ATOM   4032  O   ALA A 426      -5.392  22.261 -18.006  1.00 10.00      A   
ATOM   4033  N   ILE A 427      -3.466  22.157 -16.844  1.00 10.00      A   
ATOM   4034  HN  ILE A 427      -2.648  22.631 -16.579  1.00 10.00      A   
ATOM   4035  CA  ILE A 427      -3.678  20.790 -16.381  1.00 10.00      A   
ATOM   4036  CB  ILE A 427      -2.520  20.323 -15.466  1.00 10.00      A   
ATOM   4037  CG1 ILE A 427      -1.208  20.206 -16.247  1.00 10.00      A   
ATOM   4038  CG2 ILE A 427      -2.850  19.014 -14.763  1.00 10.00      A   
ATOM   4039  CD1 ILE A 427      -1.192  19.092 -17.270  1.00 10.00      A   
ATOM   4040  C   ILE A 427      -4.991  20.685 -15.609  1.00 10.00      A   
ATOM   4041  O   ILE A 427      -5.881  19.920 -15.981  1.00 10.00      A   
ATOM   4042  N   VAL A 428      -5.121  21.486 -14.558  1.00 10.00      A   
ATOM   4043  HN  VAL A 428      -4.391  22.107 -14.334  1.00 10.00      A   
ATOM   4044  CA  VAL A 428      -6.323  21.466 -13.731  1.00 10.00      A   
ATOM   4045  CB  VAL A 428      -6.117  22.202 -12.391  1.00 10.00      A   
ATOM   4046  CG1 VAL A 428      -5.128  21.452 -11.519  1.00 10.00      A   
ATOM   4047  CG2 VAL A 428      -5.649  23.630 -12.622  1.00 10.00      A   
ATOM   4048  C   VAL A 428      -7.526  22.058 -14.458  1.00 10.00      A   
ATOM   4049  O   VAL A 428      -8.670  21.805 -14.085  1.00 10.00      A   
ATOM   4050  N   GLU A 429      -7.262  22.844 -15.492  1.00 10.00      A   
ATOM   4051  HN  GLU A 429      -6.329  23.009 -15.739  1.00 10.00      A   
ATOM   4052  CA  GLU A 429      -8.318  23.474 -16.269  1.00 10.00      A   
ATOM   4053  CB  GLU A 429      -7.738  24.618 -17.107  1.00 10.00      A   
ATOM   4054  CG  GLU A 429      -8.762  25.378 -17.930  1.00 10.00      A   
ATOM   4055  CD  GLU A 429      -8.149  26.506 -18.728  1.00 10.00      A   
ATOM   4056  OE1 GLU A 429      -7.644  26.246 -19.840  1.00 10.00      A   
ATOM   4057  OE2 GLU A 429      -8.178  27.663 -18.257  1.00 10.00      A   
ATOM   4058  C   GLU A 429      -9.017  22.463 -17.168  1.00 10.00      A   
ATOM   4059  O   GLU A 429     -10.246  22.428 -17.239  1.00 10.00      A   
ATOM   4060  N   HIS A 430      -8.236  21.636 -17.843  1.00 10.00      A   
ATOM   4061  HN  HIS A 430      -7.260  21.702 -17.737  1.00 10.00      A   
ATOM   4062  CA  HIS A 430      -8.791  20.637 -18.748  1.00 10.00      A   
ATOM   4063  CB  HIS A 430      -7.804  20.303 -19.868  1.00 10.00      A   
ATOM   4064  CG  HIS A 430      -7.629  21.402 -20.870  1.00 10.00      A   
ATOM   4065  ND1 HIS A 430      -8.415  21.473 -21.997  1.00 10.00      A   
ATOM   4066  CD2 HIS A 430      -6.764  22.448 -20.862  1.00 10.00      A   
ATOM   4067  CE1 HIS A 430      -8.016  22.552 -22.648  1.00 10.00      A   
ATOM   4068  NE2 HIS A 430      -7.023  23.172 -21.996  1.00 10.00      A   
ATOM   4069  HE2 HIS A 430      -6.569  24.000 -22.274  1.00 10.00      A   
ATOM   4070  C   HIS A 430      -9.214  19.368 -18.021  1.00 10.00      A   
ATOM   4071  O   HIS A 430     -10.202  18.727 -18.391  1.00 10.00      A   
ATOM   4072  N   CYS A 431      -8.466  18.995 -16.996  1.00 10.00      A   
ATOM   4073  HN  CYS A 431      -7.684  19.539 -16.741  1.00 10.00      A   
ATOM   4074  CA  CYS A 431      -8.781  17.797 -16.232  1.00 10.00      A   
ATOM   4075  CB  CYS A 431      -7.514  17.195 -15.623  1.00 10.00      A   
ATOM   4076  SG  CYS A 431      -6.227  16.828 -16.840  1.00 10.00      A   
ATOM   4077  HG  CYS A 431      -5.991  17.939 -17.523  1.00 10.00      A   
ATOM   4078  C   CYS A 431      -9.824  18.094 -15.158  1.00 10.00      A   
ATOM   4079  O   CYS A 431      -9.494  18.491 -14.040  1.00 10.00      A   
ATOM   4080  N   LYS A 432     -11.088  17.903 -15.512  1.00 10.00      A   
ATOM   4081  HN  LYS A 432     -11.287  17.590 -16.422  1.00 10.00      A   
ATOM   4082  CA  LYS A 432     -12.191  18.154 -14.596  1.00 10.00      A   
ATOM   4083  CB  LYS A 432     -13.508  18.285 -15.369  1.00 10.00      A   
ATOM   4084  CG  LYS A 432     -13.633  19.561 -16.189  1.00 10.00      A   
ATOM   4085  CD  LYS A 432     -13.621  20.789 -15.297  1.00 10.00      A   
ATOM   4086  CE  LYS A 432     -13.935  22.052 -16.081  1.00 10.00      A   
ATOM   4087  NZ  LYS A 432     -15.396  22.252 -16.266  1.00 10.00      A   
ATOM   4088  HZ1 LYS A 432     -15.863  21.343 -16.459  1.00 10.00      A   
ATOM   4089  HZ2 LYS A 432     -15.568  22.892 -17.067  1.00 10.00      A   
ATOM   4090  HZ3 LYS A 432     -15.814  22.669 -15.409  1.00 10.00      A   
ATOM   4091  C   LYS A 432     -12.309  17.062 -13.538  1.00 10.00      A   
ATOM   4092  O   LYS A 432     -12.745  17.321 -12.419  1.00 10.00      A   
ATOM   4093  N   ASP A 433     -11.904  15.849 -13.890  1.00 10.00      A   
ATOM   4094  HN  ASP A 433     -11.547  15.709 -14.790  1.00 10.00      A   
ATOM   4095  CA  ASP A 433     -11.978  14.718 -12.965  1.00 10.00      A   
ATOM   4096  CB  ASP A 433     -12.370  13.435 -13.707  1.00 10.00      A   
ATOM   4097  CG  ASP A 433     -13.641  12.802 -13.168  1.00 10.00      A   
ATOM   4098  OD1 ASP A 433     -14.706  12.963 -13.803  1.00 10.00      A   
ATOM   4099  OD2 ASP A 433     -13.584  12.131 -12.118  1.00 10.00      A   
ATOM   4100  C   ASP A 433     -10.651  14.514 -12.236  1.00 10.00      A   
ATOM   4101  O   ASP A 433     -10.391  13.440 -11.689  1.00 10.00      A   
ATOM   4102  N   LEU A 434      -9.820  15.552 -12.229  1.00 10.00      A   
ATOM   4103  HN  LEU A 434     -10.088  16.382 -12.672  1.00 10.00      A   
ATOM   4104  CA  LEU A 434      -8.522  15.490 -11.571  1.00 10.00      A   
ATOM   4105  CB  LEU A 434      -7.647  16.676 -11.992  1.00 10.00      A   
ATOM   4106  CG  LEU A 434      -6.151  16.557 -11.683  1.00 10.00      A   
ATOM   4107  CD1 LEU A 434      -5.504  15.492 -12.559  1.00 10.00      A   
ATOM   4108  CD2 LEU A 434      -5.459  17.897 -11.872  1.00 10.00      A   
ATOM   4109  C   LEU A 434      -8.693  15.476 -10.058  1.00 10.00      A   
ATOM   4110  O   LEU A 434      -9.146  16.451  -9.463  1.00 10.00      A   
ATOM   4111  N   ARG A 435      -8.333  14.361  -9.450  1.00 10.00      A   
ATOM   4112  HN  ARG A 435      -7.977  13.620  -9.989  1.00 10.00      A   
ATOM   4113  CA  ARG A 435      -8.452  14.193  -8.014  1.00 10.00      A   
ATOM   4114  CB  ARG A 435      -8.994  12.805  -7.703  1.00 10.00      A   
ATOM   4115  CG  ARG A 435     -10.501  12.687  -7.752  1.00 10.00      A   
ATOM   4116  CD  ARG A 435     -10.927  11.284  -7.374  1.00 10.00      A   
ATOM   4117  NE  ARG A 435     -10.454  10.899  -6.044  1.00 10.00      A   
ATOM   4118  HE  ARG A 435     -10.820  11.398  -5.269  1.00 10.00      A   
ATOM   4119  CZ  ARG A 435      -9.545   9.949  -5.814  1.00 10.00      A   
ATOM   4120  NH1 ARG A 435      -8.995   9.281  -6.819  1.00 10.00      A   
ATOM   4121 HH11 ARG A 435      -9.264   9.492  -7.802  1.00 10.00      A   
ATOM   4122 HH12 ARG A 435      -8.270   8.544  -6.628  1.00 10.00      A   
ATOM   4123  NH2 ARG A 435      -9.206   9.657  -4.571  1.00 10.00      A   
ATOM   4124 HH21 ARG A 435      -8.497   8.911  -4.380  1.00 10.00      A   
ATOM   4125 HH22 ARG A 435      -9.641  10.176  -3.771  1.00 10.00      A   
ATOM   4126  C   ARG A 435      -7.115  14.352  -7.318  1.00 10.00      A   
ATOM   4127  O   ARG A 435      -7.060  14.691  -6.137  1.00 10.00      A   
ATOM   4128  N   ARG A 436      -6.036  14.112  -8.037  1.00 10.00      A   
ATOM   4129  HN  ARG A 436      -6.126  13.874  -8.987  1.00 10.00      A   
ATOM   4130  CA  ARG A 436      -4.716  14.205  -7.441  1.00 10.00      A   
ATOM   4131  CB  ARG A 436      -4.188  12.800  -7.167  1.00 10.00      A   
ATOM   4132  CG  ARG A 436      -3.362  12.675  -5.903  1.00 10.00      A   
ATOM   4133  CD  ARG A 436      -3.157  11.218  -5.527  1.00 10.00      A   
ATOM   4134  NE  ARG A 436      -2.279  11.078  -4.369  1.00 10.00      A   
ATOM   4135  HE  ARG A 436      -1.991  11.907  -3.921  1.00 10.00      A   
ATOM   4136  CZ  ARG A 436      -1.848   9.910  -3.905  1.00 10.00      A   
ATOM   4137  NH1 ARG A 436      -2.212   8.779  -4.489  1.00 10.00      A   
ATOM   4138 HH11 ARG A 436      -1.857   7.860  -4.124  1.00 10.00      A   
ATOM   4139 HH12 ARG A 436      -2.844   8.796  -5.321  1.00 10.00      A   
ATOM   4140  NH2 ARG A 436      -1.057   9.874  -2.841  1.00 10.00      A   
ATOM   4141 HH21 ARG A 436      -0.773  10.756  -2.371  1.00 10.00      A   
ATOM   4142 HH22 ARG A 436      -0.712   8.955  -2.469  1.00 10.00      A   
ATOM   4143  C   ARG A 436      -3.752  14.961  -8.338  1.00 10.00      A   
ATOM   4144  O   ARG A 436      -3.736  14.757  -9.551  1.00 10.00      A   
ATOM   4145  N   LEU A 437      -2.943  15.823  -7.739  1.00 10.00      A   
ATOM   4146  HN  LEU A 437      -2.998  15.942  -6.763  1.00 10.00      A   
ATOM   4147  CA  LEU A 437      -1.977  16.602  -8.489  1.00 10.00      A   
ATOM   4148  CB  LEU A 437      -2.580  17.948  -8.897  1.00 10.00      A   
ATOM   4149  CG  LEU A 437      -1.659  18.900  -9.666  1.00 10.00      A   
ATOM   4150  CD1 LEU A 437      -1.407  18.389 -11.076  1.00 10.00      A   
ATOM   4151  CD2 LEU A 437      -2.239  20.305  -9.698  1.00 10.00      A   
ATOM   4152  C   LEU A 437      -0.709  16.819  -7.674  1.00 10.00      A   
ATOM   4153  O   LEU A 437      -0.767  17.147  -6.487  1.00 10.00      A   
ATOM   4154  N   SER A 438       0.428  16.603  -8.307  1.00 10.00      A   
ATOM   4155  HN  SER A 438       0.403  16.289  -9.238  1.00 10.00      A   
ATOM   4156  CA  SER A 438       1.715  16.796  -7.666  1.00 10.00      A   
ATOM   4157  CB  SER A 438       2.530  15.504  -7.734  1.00 10.00      A   
ATOM   4158  OG  SER A 438       1.744  14.387  -7.344  1.00 10.00      A   
ATOM   4159  HG  SER A 438       2.328  13.645  -7.122  1.00 10.00      A   
ATOM   4160  C   SER A 438       2.453  17.939  -8.359  1.00 10.00      A   
ATOM   4161  O   SER A 438       2.652  17.908  -9.575  1.00 10.00      A   
ATOM   4162  N   LEU A 439       2.843  18.951  -7.589  1.00 10.00      A   
ATOM   4163  HN  LEU A 439       2.677  18.913  -6.621  1.00 10.00      A   
ATOM   4164  CA  LEU A 439       3.530  20.112  -8.137  1.00 10.00      A   
ATOM   4165  CB  LEU A 439       3.092  21.378  -7.394  1.00 10.00      A   
ATOM   4166  CG  LEU A 439       1.604  21.722  -7.462  1.00 10.00      A   
ATOM   4167  CD1 LEU A 439       1.291  22.905  -6.562  1.00 10.00      A   
ATOM   4168  CD2 LEU A 439       1.187  22.011  -8.897  1.00 10.00      A   
ATOM   4169  C   LEU A 439       5.044  19.962  -8.049  1.00 10.00      A   
ATOM   4170  O   LEU A 439       5.566  19.270  -7.170  1.00 10.00      A   
ATOM   4171  N   SER A 440       5.735  20.606  -8.982  1.00 10.00      A   
ATOM   4172  HN  SER A 440       5.248  21.108  -9.668  1.00 10.00      A   
ATOM   4173  CA  SER A 440       7.188  20.591  -9.034  1.00 10.00      A   
ATOM   4174  CB  SER A 440       7.712  19.206  -9.425  1.00 10.00      A   
ATOM   4175  OG  SER A 440       6.967  18.654 -10.499  1.00 10.00      A   
ATOM   4176  HG  SER A 440       6.226  18.142 -10.148  1.00 10.00      A   
ATOM   4177  C   SER A 440       7.691  21.655 -10.010  1.00 10.00      A   
ATOM   4178  O   SER A 440       6.960  22.075 -10.911  1.00 10.00      A   
ATOM   4179  N   GLY A 441       8.923  22.104  -9.818  1.00 10.00      A   
ATOM   4180  HN  GLY A 441       9.447  21.764  -9.064  1.00 10.00      A   
ATOM   4181  CA  GLY A 441       9.490  23.110 -10.692  1.00 10.00      A   
ATOM   4182  C   GLY A 441       9.286  24.513 -10.156  1.00 10.00      A   
ATOM   4183  O   GLY A 441       8.946  24.695  -8.986  1.00 10.00      A   
ATOM   4184  N   LEU A 442       9.509  25.510 -11.003  1.00 10.00      A   
ATOM   4185  HN  LEU A 442       9.788  25.304 -11.924  1.00 10.00      A   
ATOM   4186  CA  LEU A 442       9.341  26.900 -10.601  1.00 10.00      A   
ATOM   4187  CB  LEU A 442      10.225  27.834 -11.431  1.00 10.00      A   
ATOM   4188  CG  LEU A 442      10.245  29.303 -10.990  1.00 10.00      A   
ATOM   4189  CD1 LEU A 442      11.026  29.465  -9.694  1.00 10.00      A   
ATOM   4190  CD2 LEU A 442      10.828  30.184 -12.081  1.00 10.00      A   
ATOM   4191  C   LEU A 442       7.884  27.317 -10.730  1.00 10.00      A   
ATOM   4192  O   LEU A 442       7.369  27.464 -11.841  1.00 10.00      A   
ATOM   4193  N   LEU A 443       7.234  27.497  -9.593  1.00 10.00      A   
ATOM   4194  HN  LEU A 443       7.712  27.366  -8.746  1.00 10.00      A   
ATOM   4195  CA  LEU A 443       5.837  27.892  -9.557  1.00 10.00      A   
ATOM   4196  CB  LEU A 443       4.969  26.715  -9.103  1.00 10.00      A   
ATOM   4197  CG  LEU A 443       5.009  25.464  -9.980  1.00 10.00      A   
ATOM   4198  CD1 LEU A 443       4.474  24.261  -9.222  1.00 10.00      A   
ATOM   4199  CD2 LEU A 443       4.218  25.681 -11.255  1.00 10.00      A   
ATOM   4200  C   LEU A 443       5.647  29.058  -8.600  1.00 10.00      A   
ATOM   4201  O   LEU A 443       6.186  29.057  -7.489  1.00 10.00      A   
ATOM   4202  N   THR A 444       4.894  30.051  -9.035  1.00 10.00      A   
ATOM   4203  HN  THR A 444       4.502  29.995  -9.940  1.00 10.00      A   
ATOM   4204  CA  THR A 444       4.622  31.220  -8.219  1.00 10.00      A   
ATOM   4205  CB  THR A 444       4.716  32.519  -9.049  1.00 10.00      A   
ATOM   4206  OG1 THR A 444       3.681  32.552 -10.042  1.00 10.00      A   
ATOM   4207  HG1 THR A 444       3.459  31.642 -10.317  1.00 10.00      A   
ATOM   4208  CG2 THR A 444       6.074  32.628  -9.730  1.00 10.00      A   
ATOM   4209  C   THR A 444       3.232  31.106  -7.594  1.00 10.00      A   
ATOM   4210  O   THR A 444       2.680  30.009  -7.497  1.00 10.00      A   
ATOM   4211  N   ASP A 445       2.666  32.233  -7.184  1.00 10.00      A   
ATOM   4212  HN  ASP A 445       3.150  33.081  -7.290  1.00 10.00      A   
ATOM   4213  CA  ASP A 445       1.335  32.246  -6.583  1.00 10.00      A   
ATOM   4214  CB  ASP A 445       1.165  33.449  -5.646  1.00 10.00      A   
ATOM   4215  CG  ASP A 445       1.541  33.137  -4.208  1.00 10.00      A   
ATOM   4216  OD1 ASP A 445       1.311  33.991  -3.324  1.00 10.00      A   
ATOM   4217  OD2 ASP A 445       2.086  32.045  -3.953  1.00 10.00      A   
ATOM   4218  C   ASP A 445       0.264  32.269  -7.668  1.00 10.00      A   
ATOM   4219  O   ASP A 445      -0.936  32.240  -7.382  1.00 10.00      A   
ATOM   4220  N   LYS A 446       0.710  32.308  -8.921  1.00 10.00      A   
ATOM   4221  HN  LYS A 446       1.680  32.308  -9.081  1.00 10.00      A   
ATOM   4222  CA  LYS A 446      -0.197  32.341 -10.059  1.00 10.00      A   
ATOM   4223  CB  LYS A 446       0.528  32.801 -11.325  1.00 10.00      A   
ATOM   4224  CG  LYS A 446      -0.400  33.357 -12.389  1.00 10.00      A   
ATOM   4225  CD  LYS A 446      -1.208  34.519 -11.839  1.00 10.00      A   
ATOM   4226  CE  LYS A 446      -2.227  35.022 -12.847  1.00 10.00      A   
ATOM   4227  NZ  LYS A 446      -3.181  35.976 -12.224  1.00 10.00      A   
ATOM   4228  HZ1 LYS A 446      -3.883  36.293 -12.923  1.00 10.00      A   
ATOM   4229  HZ2 LYS A 446      -2.673  36.806 -11.857  1.00 10.00      A   
ATOM   4230  HZ3 LYS A 446      -3.683  35.510 -11.431  1.00 10.00      A   
ATOM   4231  C   LYS A 446      -0.848  30.982 -10.285  1.00 10.00      A   
ATOM   4232  O   LYS A 446      -2.066  30.889 -10.459  1.00 10.00      A   
ATOM   4233  N   VAL A 447      -0.036  29.932 -10.279  1.00 10.00      A   
ATOM   4234  HN  VAL A 447       0.935  30.076 -10.161  1.00 10.00      A   
ATOM   4235  CA  VAL A 447      -0.531  28.574 -10.473  1.00 10.00      A   
ATOM   4236  CB  VAL A 447       0.620  27.542 -10.538  1.00 10.00      A   
ATOM   4237  CG1 VAL A 447       1.393  27.483  -9.226  1.00 10.00      A   
ATOM   4238  CG2 VAL A 447       0.099  26.167 -10.928  1.00 10.00      A   
ATOM   4239  C   VAL A 447      -1.523  28.195  -9.370  1.00 10.00      A   
ATOM   4240  O   VAL A 447      -2.520  27.516  -9.620  1.00 10.00      A   
ATOM   4241  N   PHE A 448      -1.261  28.669  -8.156  1.00 10.00      A   
ATOM   4242  HN  PHE A 448      -0.464  29.223  -8.021  1.00 10.00      A   
ATOM   4243  CA  PHE A 448      -2.130  28.382  -7.025  1.00 10.00      A   
ATOM   4244  CB  PHE A 448      -1.488  28.811  -5.709  1.00 10.00      A   
ATOM   4245  CG  PHE A 448      -0.301  27.970  -5.340  1.00 10.00      A   
ATOM   4246  CD1 PHE A 448       0.983  28.476  -5.448  1.00 10.00      A   
ATOM   4247  CD2 PHE A 448      -0.470  26.668  -4.900  1.00 10.00      A   
ATOM   4248  CE1 PHE A 448       2.079  27.703  -5.125  1.00 10.00      A   
ATOM   4249  CE2 PHE A 448       0.622  25.890  -4.572  1.00 10.00      A   
ATOM   4250  CZ  PHE A 448       1.898  26.408  -4.686  1.00 10.00      A   
ATOM   4251  C   PHE A 448      -3.490  29.030  -7.218  1.00 10.00      A   
ATOM   4252  O   PHE A 448      -4.508  28.491  -6.785  1.00 10.00      A   
ATOM   4253  N   GLU A 449      -3.501  30.185  -7.882  1.00 10.00      A   
ATOM   4254  HN  GLU A 449      -2.649  30.575  -8.182  1.00 10.00      A   
ATOM   4255  CA  GLU A 449      -4.743  30.882  -8.168  1.00 10.00      A   
ATOM   4256  CB  GLU A 449      -4.463  32.244  -8.809  1.00 10.00      A   
ATOM   4257  CG  GLU A 449      -5.706  33.084  -9.066  1.00 10.00      A   
ATOM   4258  CD  GLU A 449      -5.440  34.258  -9.990  1.00 10.00      A   
ATOM   4259  OE1 GLU A 449      -6.412  34.837 -10.525  1.00 10.00      A   
ATOM   4260  OE2 GLU A 449      -4.262  34.610 -10.191  1.00 10.00      A   
ATOM   4261  C   GLU A 449      -5.578  30.025  -9.110  1.00 10.00      A   
ATOM   4262  O   GLU A 449      -6.788  29.892  -8.942  1.00 10.00      A   
ATOM   4263  N   TYR A 450      -4.905  29.430 -10.093  1.00 10.00      A   
ATOM   4264  HN  TYR A 450      -3.938  29.582 -10.164  1.00 10.00      A   
ATOM   4265  CA  TYR A 450      -5.560  28.568 -11.066  1.00 10.00      A   
ATOM   4266  CB  TYR A 450      -4.589  28.195 -12.192  1.00 10.00      A   
ATOM   4267  CG  TYR A 450      -4.054  29.366 -12.984  1.00 10.00      A   
ATOM   4268  CD1 TYR A 450      -2.759  29.349 -13.483  1.00 10.00      A   
ATOM   4269  CD2 TYR A 450      -4.840  30.484 -13.239  1.00 10.00      A   
ATOM   4270  CE1 TYR A 450      -2.260  30.410 -14.214  1.00 10.00      A   
ATOM   4271  CE2 TYR A 450      -4.349  31.551 -13.967  1.00 10.00      A   
ATOM   4272  CZ  TYR A 450      -3.058  31.508 -14.453  1.00 10.00      A   
ATOM   4273  OH  TYR A 450      -2.564  32.564 -15.184  1.00 10.00      A   
ATOM   4274  HH  TYR A 450      -2.271  32.244 -16.045  1.00 10.00      A   
ATOM   4275  C   TYR A 450      -6.063  27.300 -10.386  1.00 10.00      A   
ATOM   4276  O   TYR A 450      -7.203  26.877 -10.595  1.00 10.00      A   
ATOM   4277  N   ILE A 451      -5.199  26.700  -9.569  1.00 10.00      A   
ATOM   4278  HN  ILE A 451      -4.296  27.083  -9.466  1.00 10.00      A   
ATOM   4279  CA  ILE A 451      -5.543  25.483  -8.835  1.00 10.00      A   
ATOM   4280  CB  ILE A 451      -4.365  24.999  -7.956  1.00 10.00      A   
ATOM   4281  CG1 ILE A 451      -3.198  24.552  -8.839  1.00 10.00      A   
ATOM   4282  CG2 ILE A 451      -4.800  23.858  -7.044  1.00 10.00      A   
ATOM   4283  CD1 ILE A 451      -1.922  24.267  -8.078  1.00 10.00      A   
ATOM   4284  C   ILE A 451      -6.773  25.715  -7.966  1.00 10.00      A   
ATOM   4285  O   ILE A 451      -7.724  24.940  -8.002  1.00 10.00      A   
ATOM   4286  N   GLY A 452      -6.769  26.812  -7.227  1.00 10.00      A   
ATOM   4287  HN  GLY A 452      -5.991  27.413  -7.262  1.00 10.00      A   
ATOM   4288  CA  GLY A 452      -7.891  27.132  -6.361  1.00 10.00      A   
ATOM   4289  C   GLY A 452      -9.073  27.732  -7.107  1.00 10.00      A   
ATOM   4290  O   GLY A 452      -9.769  28.606  -6.592  1.00 10.00      A   
ATOM   4291  N   THR A 453      -9.282  27.280  -8.329  1.00 10.00      A   
ATOM   4292  HN  THR A 453      -8.670  26.608  -8.697  1.00 10.00      A   
ATOM   4293  CA  THR A 453     -10.387  27.750  -9.148  1.00 10.00      A   
ATOM   4294  CB  THR A 453     -10.002  29.001  -9.972  1.00 10.00      A   
ATOM   4295  OG1 THR A 453      -9.389  29.985  -9.129  1.00 10.00      A   
ATOM   4296  HG1 THR A 453      -8.474  29.724  -8.953  1.00 10.00      A   
ATOM   4297  CG2 THR A 453     -11.231  29.611 -10.619  1.00 10.00      A   
ATOM   4298  C   THR A 453     -10.845  26.641 -10.096  1.00 10.00      A   
ATOM   4299  O   THR A 453     -12.036  26.351 -10.203  1.00 10.00      A   
ATOM   4300  N   TYR A 454      -9.885  26.015 -10.773  1.00 10.00      A   
ATOM   4301  HN  TYR A 454      -8.949  26.284 -10.639  1.00 10.00      A   
ATOM   4302  CA  TYR A 454     -10.189  24.944 -11.720  1.00 10.00      A   
ATOM   4303  CB  TYR A 454      -9.148  24.896 -12.843  1.00 10.00      A   
ATOM   4304  CG  TYR A 454      -8.992  26.193 -13.601  1.00 10.00      A   
ATOM   4305  CD1 TYR A 454      -7.781  26.866 -13.613  1.00 10.00      A   
ATOM   4306  CD2 TYR A 454     -10.057  26.748 -14.301  1.00 10.00      A   
ATOM   4307  CE1 TYR A 454      -7.630  28.054 -14.296  1.00 10.00      A   
ATOM   4308  CE2 TYR A 454      -9.915  27.937 -14.991  1.00 10.00      A   
ATOM   4309  CZ  TYR A 454      -8.697  28.586 -14.984  1.00 10.00      A   
ATOM   4310  OH  TYR A 454      -8.546  29.773 -15.667  1.00 10.00      A   
ATOM   4311  HH  TYR A 454      -9.375  30.268 -15.641  1.00 10.00      A   
ATOM   4312  C   TYR A 454     -10.274  23.586 -11.033  1.00 10.00      A   
ATOM   4313  O   TYR A 454     -11.163  22.788 -11.332  1.00 10.00      A   
ATOM   4314  N   ALA A 455      -9.357  23.333 -10.106  1.00 10.00      A   
ATOM   4315  HN  ALA A 455      -8.692  24.019  -9.886  1.00 10.00      A   
ATOM   4316  CA  ALA A 455      -9.327  22.064  -9.391  1.00 10.00      A   
ATOM   4317  CB  ALA A 455      -7.953  21.807  -8.793  1.00 10.00      A   
ATOM   4318  C   ALA A 455     -10.405  22.012  -8.317  1.00 10.00      A   
ATOM   4319  O   ALA A 455     -10.178  22.385  -7.163  1.00 10.00      A   
ATOM   4320  N   LYS A 456     -11.583  21.559  -8.711  1.00 10.00      A   
ATOM   4321  HN  LYS A 456     -11.701  21.287  -9.652  1.00 10.00      A   
ATOM   4322  CA  LYS A 456     -12.702  21.457  -7.790  1.00 10.00      A   
ATOM   4323  CB  LYS A 456     -14.011  21.852  -8.479  1.00 10.00      A   
ATOM   4324  CG  LYS A 456     -14.273  23.350  -8.509  1.00 10.00      A   
ATOM   4325  CD  LYS A 456     -14.310  23.923  -7.105  1.00 10.00      A   
ATOM   4326  CE  LYS A 456     -14.739  25.378  -7.104  1.00 10.00      A   
ATOM   4327  NZ  LYS A 456     -14.822  25.909  -5.720  1.00 10.00      A   
ATOM   4328  HZ1 LYS A 456     -15.412  25.279  -5.131  1.00 10.00      A   
ATOM   4329  HZ2 LYS A 456     -15.239  26.862  -5.720  1.00 10.00      A   
ATOM   4330  HZ3 LYS A 456     -13.871  25.956  -5.302  1.00 10.00      A   
ATOM   4331  C   LYS A 456     -12.809  20.052  -7.214  1.00 10.00      A   
ATOM   4332  O   LYS A 456     -13.163  19.875  -6.049  1.00 10.00      A   
ATOM   4333  N   LYS A 457     -12.484  19.059  -8.032  1.00 10.00      A   
ATOM   4334  HN  LYS A 457     -12.190  19.272  -8.945  1.00 10.00      A   
ATOM   4335  CA  LYS A 457     -12.550  17.658  -7.620  1.00 10.00      A   
ATOM   4336  CB  LYS A 457     -12.988  16.778  -8.794  1.00 10.00      A   
ATOM   4337  CG  LYS A 457     -14.484  16.797  -9.069  1.00 10.00      A   
ATOM   4338  CD  LYS A 457     -14.839  15.969 -10.294  1.00 10.00      A   
ATOM   4339  CE  LYS A 457     -16.343  15.810 -10.435  1.00 10.00      A   
ATOM   4340  NZ  LYS A 457     -16.889  14.761  -9.528  1.00 10.00      A   
ATOM   4341  HZ1 LYS A 457     -16.366  14.747  -8.628  1.00 10.00      A   
ATOM   4342  HZ2 LYS A 457     -16.810  13.822  -9.973  1.00 10.00      A   
ATOM   4343  HZ3 LYS A 457     -17.892  14.953  -9.331  1.00 10.00      A   
ATOM   4344  C   LYS A 457     -11.213  17.166  -7.072  1.00 10.00      A   
ATOM   4345  O   LYS A 457     -11.073  15.997  -6.707  1.00 10.00      A   
ATOM   4346  N   MET A 458     -10.233  18.059  -7.022  1.00 10.00      A   
ATOM   4347  HN  MET A 458     -10.400  18.972  -7.332  1.00 10.00      A   
ATOM   4348  CA  MET A 458      -8.914  17.706  -6.517  1.00 10.00      A   
ATOM   4349  CB  MET A 458      -7.891  18.796  -6.837  1.00 10.00      A   
ATOM   4350  CG  MET A 458      -6.447  18.329  -6.762  1.00 10.00      A   
ATOM   4351  SD  MET A 458      -5.280  19.687  -6.958  1.00 10.00      A   
ATOM   4352  CE  MET A 458      -5.670  20.667  -5.510  1.00 10.00      A   
ATOM   4353  C   MET A 458      -8.973  17.440  -5.017  1.00 10.00      A   
ATOM   4354  O   MET A 458      -9.338  18.316  -4.233  1.00 10.00      A   
ATOM   4355  N   GLU A 459      -8.612  16.228  -4.629  1.00 10.00      A   
ATOM   4356  HN  GLU A 459      -8.311  15.577  -5.304  1.00 10.00      A   
ATOM   4357  CA  GLU A 459      -8.642  15.834  -3.233  1.00 10.00      A   
ATOM   4358  CB  GLU A 459      -9.223  14.427  -3.089  1.00 10.00      A   
ATOM   4359  CG  GLU A 459     -10.587  14.256  -3.747  1.00 10.00      A   
ATOM   4360  CD  GLU A 459     -11.235  12.926  -3.427  1.00 10.00      A   
ATOM   4361  OE1 GLU A 459     -12.459  12.899  -3.178  1.00 10.00      A   
ATOM   4362  OE2 GLU A 459     -10.530  11.898  -3.422  1.00 10.00      A   
ATOM   4363  C   GLU A 459      -7.259  15.925  -2.590  1.00 10.00      A   
ATOM   4364  O   GLU A 459      -7.131  16.339  -1.434  1.00 10.00      A   
ATOM   4365  N   MET A 460      -6.225  15.547  -3.330  1.00 10.00      A   
ATOM   4366  HN  MET A 460      -6.374  15.234  -4.250  1.00 10.00      A   
ATOM   4367  CA  MET A 460      -4.868  15.601  -2.802  1.00 10.00      A   
ATOM   4368  CB  MET A 460      -4.280  14.202  -2.589  1.00 10.00      A   
ATOM   4369  CG  MET A 460      -2.854  14.220  -2.057  1.00 10.00      A   
ATOM   4370  SD  MET A 460      -2.251  12.597  -1.572  1.00 10.00      A   
ATOM   4371  CE  MET A 460      -0.580  13.004  -1.069  1.00 10.00      A   
ATOM   4372  C   MET A 460      -3.950  16.431  -3.687  1.00 10.00      A   
ATOM   4373  O   MET A 460      -3.978  16.318  -4.914  1.00 10.00      A   
ATOM   4374  N   LEU A 461      -3.130  17.254  -3.051  1.00 10.00      A   
ATOM   4375  HN  LEU A 461      -3.144  17.280  -2.072  1.00 10.00      A   
ATOM   4376  CA  LEU A 461      -2.191  18.109  -3.760  1.00 10.00      A   
ATOM   4377  CB  LEU A 461      -2.728  19.542  -3.844  1.00 10.00      A   
ATOM   4378  CG  LEU A 461      -1.803  20.590  -4.477  1.00 10.00      A   
ATOM   4379  CD1 LEU A 461      -1.600  20.314  -5.958  1.00 10.00      A   
ATOM   4380  CD2 LEU A 461      -2.342  21.996  -4.261  1.00 10.00      A   
ATOM   4381  C   LEU A 461      -0.843  18.097  -3.048  1.00 10.00      A   
ATOM   4382  O   LEU A 461      -0.765  18.354  -1.845  1.00 10.00      A   
ATOM   4383  N   SER A 462       0.204  17.771  -3.785  1.00 10.00      A   
ATOM   4384  HN  SER A 462       0.069  17.535  -4.732  1.00 10.00      A   
ATOM   4385  CA  SER A 462       1.552  17.731  -3.233  1.00 10.00      A   
ATOM   4386  CB  SER A 462       2.294  16.504  -3.769  1.00 10.00      A   
ATOM   4387  OG  SER A 462       1.377  15.507  -4.194  1.00 10.00      A   
ATOM   4388  HG  SER A 462       1.851  14.683  -4.359  1.00 10.00      A   
ATOM   4389  C   SER A 462       2.306  19.010  -3.598  1.00 10.00      A   
ATOM   4390  O   SER A 462       2.591  19.253  -4.771  1.00 10.00      A   
ATOM   4391  N   VAL A 463       2.618  19.826  -2.597  1.00 10.00      A   
ATOM   4392  HN  VAL A 463       2.384  19.568  -1.673  1.00 10.00      A   
ATOM   4393  CA  VAL A 463       3.321  21.083  -2.827  1.00 10.00      A   
ATOM   4394  CB  VAL A 463       2.557  22.287  -2.236  1.00 10.00      A   
ATOM   4395  CG1 VAL A 463       3.174  23.595  -2.707  1.00 10.00      A   
ATOM   4396  CG2 VAL A 463       1.082  22.225  -2.604  1.00 10.00      A   
ATOM   4397  C   VAL A 463       4.718  21.040  -2.223  1.00 10.00      A   
ATOM   4398  O   VAL A 463       4.877  20.861  -1.014  1.00 10.00      A   
ATOM   4399  N   ALA A 464       5.726  21.202  -3.066  1.00 10.00      A   
ATOM   4400  HN  ALA A 464       5.536  21.340  -4.020  1.00 10.00      A   
ATOM   4401  CA  ALA A 464       7.106  21.181  -2.617  1.00 10.00      A   
ATOM   4402  CB  ALA A 464       7.665  19.770  -2.698  1.00 10.00      A   
ATOM   4403  C   ALA A 464       7.964  22.144  -3.430  1.00 10.00      A   
ATOM   4404  O   ALA A 464       8.144  21.959  -4.638  1.00 10.00      A   
ATOM   4405  N   PHE A 465       8.491  23.169  -2.759  1.00 10.00      A   
ATOM   4406  HN  PHE A 465       8.297  23.252  -1.797  1.00 10.00      A   
ATOM   4407  CA  PHE A 465       9.345  24.176  -3.395  1.00 10.00      A   
ATOM   4408  CB  PHE A 465      10.602  23.543  -4.011  1.00 10.00      A   
ATOM   4409  CG  PHE A 465      11.543  22.912  -3.023  1.00 10.00      A   
ATOM   4410  CD1 PHE A 465      11.375  21.596  -2.620  1.00 10.00      A   
ATOM   4411  CD2 PHE A 465      12.604  23.634  -2.505  1.00 10.00      A   
ATOM   4412  CE1 PHE A 465      12.245  21.014  -1.718  1.00 10.00      A   
ATOM   4413  CE2 PHE A 465      13.477  23.059  -1.603  1.00 10.00      A   
ATOM   4414  CZ  PHE A 465      13.297  21.748  -1.209  1.00 10.00      A   
ATOM   4415  C   PHE A 465       8.580  24.985  -4.446  1.00 10.00      A   
ATOM   4416  O   PHE A 465       8.833  24.854  -5.647  1.00 10.00      A   
ATOM   4417  N   ALA A 466       7.639  25.806  -3.985  1.00 10.00      A   
ATOM   4418  HN  ALA A 466       7.478  25.846  -3.018  1.00 10.00      A   
ATOM   4419  CA  ALA A 466       6.830  26.646  -4.868  1.00 10.00      A   
ATOM   4420  CB  ALA A 466       5.877  25.791  -5.685  1.00 10.00      A   
ATOM   4421  C   ALA A 466       6.028  27.656  -4.060  1.00 10.00      A   
ATOM   4422  O   ALA A 466       5.863  27.501  -2.849  1.00 10.00      A   
ATOM   4423  N   GLY A 467       5.527  28.679  -4.736  1.00 10.00      A   
ATOM   4424  HN  GLY A 467       5.705  28.754  -5.703  1.00 10.00      A   
ATOM   4425  CA  GLY A 467       4.736  29.692  -4.069  1.00 10.00      A   
ATOM   4426  C   GLY A 467       5.487  30.995  -3.919  1.00 10.00      A   
ATOM   4427  O   GLY A 467       6.720  31.010  -3.926  1.00 10.00      A   
ATOM   4428  N   ASP A 468       4.750  32.083  -3.780  1.00 10.00      A   
ATOM   4429  HN  ASP A 468       3.762  32.000  -3.776  1.00 10.00      A   
ATOM   4430  CA  ASP A 468       5.351  33.402  -3.629  1.00 10.00      A   
ATOM   4431  CB  ASP A 468       4.846  34.349  -4.720  1.00 10.00      A   
ATOM   4432  CG  ASP A 468       5.759  34.417  -5.925  1.00 10.00      A   
ATOM   4433  OD1 ASP A 468       6.978  34.204  -5.770  1.00 10.00      A   
ATOM   4434  OD2 ASP A 468       5.261  34.702  -7.034  1.00 10.00      A   
ATOM   4435  C   ASP A 468       5.030  33.992  -2.265  1.00 10.00      A   
ATOM   4436  O   ASP A 468       5.910  34.519  -1.578  1.00 10.00      A   
ATOM   4437  N   SER A 469       3.765  33.902  -1.874  1.00 10.00      A   
ATOM   4438  HN  SER A 469       3.106  33.469  -2.467  1.00 10.00      A   
ATOM   4439  CA  SER A 469       3.318  34.437  -0.599  1.00 10.00      A   
ATOM   4440  CB  SER A 469       2.789  35.860  -0.799  1.00 10.00      A   
ATOM   4441  OG  SER A 469       2.391  36.078  -2.149  1.00 10.00      A   
ATOM   4442  HG  SER A 469       2.037  35.246  -2.524  1.00 10.00      A   
ATOM   4443  C   SER A 469       2.254  33.536   0.034  1.00 10.00      A   
ATOM   4444  O   SER A 469       2.098  32.385  -0.362  1.00 10.00      A   
ATOM   4445  N   ASP A 470       1.534  34.062   1.023  1.00 10.00      A   
ATOM   4446  HN  ASP A 470       1.712  34.984   1.306  1.00 10.00      A   
ATOM   4447  CA  ASP A 470       0.487  33.304   1.708  1.00 10.00      A   
ATOM   4448  CB  ASP A 470       0.141  33.969   3.045  1.00 10.00      A   
ATOM   4449  CG  ASP A 470       0.830  33.320   4.230  1.00 10.00      A   
ATOM   4450  OD1 ASP A 470       0.195  32.483   4.903  1.00 10.00      A   
ATOM   4451  OD2 ASP A 470       2.007  33.652   4.498  1.00 10.00      A   
ATOM   4452  C   ASP A 470      -0.766  33.195   0.843  1.00 10.00      A   
ATOM   4453  O   ASP A 470      -1.625  32.344   1.074  1.00 10.00      A   
ATOM   4454  N   LEU A 471      -0.858  34.055  -0.165  1.00 10.00      A   
ATOM   4455  HN  LEU A 471      -0.132  34.698  -0.310  1.00 10.00      A   
ATOM   4456  CA  LEU A 471      -2.006  34.065  -1.066  1.00 10.00      A   
ATOM   4457  CB  LEU A 471      -1.863  35.154  -2.129  1.00 10.00      A   
ATOM   4458  CG  LEU A 471      -2.371  36.542  -1.738  1.00 10.00      A   
ATOM   4459  CD1 LEU A 471      -2.083  37.546  -2.841  1.00 10.00      A   
ATOM   4460  CD2 LEU A 471      -3.860  36.501  -1.430  1.00 10.00      A   
ATOM   4461  C   LEU A 471      -2.229  32.710  -1.724  1.00 10.00      A   
ATOM   4462  O   LEU A 471      -3.364  32.241  -1.805  1.00 10.00      A   
ATOM   4463  N   GLY A 472      -1.145  32.083  -2.179  1.00 10.00      A   
ATOM   4464  HN  GLY A 472      -0.267  32.510  -2.085  1.00 10.00      A   
ATOM   4465  CA  GLY A 472      -1.244  30.785  -2.819  1.00 10.00      A   
ATOM   4466  C   GLY A 472      -1.954  29.763  -1.953  1.00 10.00      A   
ATOM   4467  O   GLY A 472      -2.778  28.991  -2.444  1.00 10.00      A   
ATOM   4468  N   MET A 473      -1.645  29.779  -0.664  1.00 10.00      A   
ATOM   4469  HN  MET A 473      -0.988  30.434  -0.343  1.00 10.00      A   
ATOM   4470  CA  MET A 473      -2.254  28.857   0.289  1.00 10.00      A   
ATOM   4471  CB  MET A 473      -1.574  28.989   1.653  1.00 10.00      A   
ATOM   4472  CG  MET A 473      -2.148  28.097   2.740  1.00 10.00      A   
ATOM   4473  SD  MET A 473      -1.900  26.343   2.414  1.00 10.00      A   
ATOM   4474  CE  MET A 473      -2.271  25.648   4.025  1.00 10.00      A   
ATOM   4475  C   MET A 473      -3.752  29.124   0.416  1.00 10.00      A   
ATOM   4476  O   MET A 473      -4.565  28.196   0.380  1.00 10.00      A   
ATOM   4477  N   HIS A 474      -4.108  30.399   0.543  1.00 10.00      A   
ATOM   4478  HN  HIS A 474      -3.409  31.089   0.549  1.00 10.00      A   
ATOM   4479  CA  HIS A 474      -5.505  30.802   0.674  1.00 10.00      A   
ATOM   4480  CB  HIS A 474      -5.606  32.311   0.940  1.00 10.00      A   
ATOM   4481  CG  HIS A 474      -7.008  32.812   1.148  1.00 10.00      A   
ATOM   4482  ND1 HIS A 474      -7.585  32.833   2.395  1.00 10.00      A   
ATOM   4483  CD2 HIS A 474      -7.899  33.282   0.237  1.00 10.00      A   
ATOM   4484  CE1 HIS A 474      -8.805  33.307   2.222  1.00 10.00      A   
ATOM   4485  NE2 HIS A 474      -9.039  33.592   0.937  1.00 10.00      A   
ATOM   4486  HE2 HIS A 474      -9.872  33.949   0.560  1.00 10.00      A   
ATOM   4487  C   HIS A 474      -6.306  30.434  -0.572  1.00 10.00      A   
ATOM   4488  O   HIS A 474      -7.432  29.941  -0.472  1.00 10.00      A   
ATOM   4489  N   HIS A 475      -5.713  30.670  -1.737  1.00 10.00      A   
ATOM   4490  HN  HIS A 475      -4.808  31.057  -1.743  1.00 10.00      A   
ATOM   4491  CA  HIS A 475      -6.365  30.375  -3.009  1.00 10.00      A   
ATOM   4492  CB  HIS A 475      -5.476  30.780  -4.190  1.00 10.00      A   
ATOM   4493  CG  HIS A 475      -5.389  32.259  -4.420  1.00 10.00      A   
ATOM   4494  ND1 HIS A 475      -6.441  33.133  -4.249  1.00 10.00      A   
ATOM   4495  HD1 HIS A 475      -7.351  32.896  -3.964  1.00 10.00      A   
ATOM   4496  CD2 HIS A 475      -4.337  33.018  -4.811  1.00 10.00      A   
ATOM   4497  CE1 HIS A 475      -6.007  34.364  -4.541  1.00 10.00      A   
ATOM   4498  NE2 HIS A 475      -4.734  34.349  -4.886  1.00 10.00      A   
ATOM   4499  C   HIS A 475      -6.750  28.902  -3.118  1.00 10.00      A   
ATOM   4500  O   HIS A 475      -7.845  28.574  -3.570  1.00 10.00      A   
ATOM   4501  N   VAL A 476      -5.856  28.020  -2.692  1.00 10.00      A   
ATOM   4502  HN  VAL A 476      -5.002  28.338  -2.326  1.00 10.00      A   
ATOM   4503  CA  VAL A 476      -6.111  26.588  -2.753  1.00 10.00      A   
ATOM   4504  CB  VAL A 476      -4.825  25.770  -2.497  1.00 10.00      A   
ATOM   4505  CG1 VAL A 476      -5.122  24.279  -2.499  1.00 10.00      A   
ATOM   4506  CG2 VAL A 476      -3.773  26.095  -3.543  1.00 10.00      A   
ATOM   4507  C   VAL A 476      -7.190  26.180  -1.756  1.00 10.00      A   
ATOM   4508  O   VAL A 476      -8.157  25.509  -2.119  1.00 10.00      A   
ATOM   4509  N   LEU A 477      -7.035  26.621  -0.512  1.00 10.00      A   
ATOM   4510  HN  LEU A 477      -6.261  27.188  -0.303  1.00 10.00      A   
ATOM   4511  CA  LEU A 477      -7.979  26.289   0.554  1.00 10.00      A   
ATOM   4512  CB  LEU A 477      -7.489  26.824   1.902  1.00 10.00      A   
ATOM   4513  CG  LEU A 477      -6.226  26.169   2.466  1.00 10.00      A   
ATOM   4514  CD1 LEU A 477      -5.775  26.887   3.727  1.00 10.00      A   
ATOM   4515  CD2 LEU A 477      -6.467  24.693   2.754  1.00 10.00      A   
ATOM   4516  C   LEU A 477      -9.395  26.782   0.264  1.00 10.00      A   
ATOM   4517  O   LEU A 477     -10.373  26.085   0.547  1.00 10.00      A   
ATOM   4518  N   SER A 478      -9.511  27.968  -0.314  1.00 10.00      A   
ATOM   4519  HN  SER A 478      -8.699  28.480  -0.536  1.00 10.00      A   
ATOM   4520  CA  SER A 478     -10.818  28.535  -0.620  1.00 10.00      A   
ATOM   4521  CB  SER A 478     -10.783  30.056  -0.455  1.00 10.00      A   
ATOM   4522  OG  SER A 478     -10.185  30.412   0.778  1.00 10.00      A   
ATOM   4523  HG  SER A 478      -9.241  30.544   0.646  1.00 10.00      A   
ATOM   4524  C   SER A 478     -11.285  28.171  -2.030  1.00 10.00      A   
ATOM   4525  O   SER A 478     -12.409  28.485  -2.422  1.00 10.00      A   
ATOM   4526  N   GLY A 479     -10.427  27.507  -2.792  1.00 10.00      A   
ATOM   4527  HN  GLY A 479      -9.542  27.275  -2.436  1.00 10.00      A   
ATOM   4528  CA  GLY A 479     -10.782  27.138  -4.148  1.00 10.00      A   
ATOM   4529  C   GLY A 479     -11.185  25.686  -4.297  1.00 10.00      A   
ATOM   4530  O   GLY A 479     -12.269  25.390  -4.801  1.00 10.00      A   
ATOM   4531  N   CYS A 480     -10.320  24.782  -3.861  1.00 10.00      A   
ATOM   4532  HN  CYS A 480      -9.478  25.082  -3.451  1.00 10.00      A   
ATOM   4533  CA  CYS A 480     -10.586  23.355  -3.964  1.00 10.00      A   
ATOM   4534  CB  CYS A 480      -9.280  22.571  -3.849  1.00 10.00      A   
ATOM   4535  SG  CYS A 480      -7.964  23.202  -4.916  1.00 10.00      A   
ATOM   4536  HG  CYS A 480      -8.443  23.285  -6.151  1.00 10.00      A   
ATOM   4537  C   CYS A 480     -11.606  22.895  -2.922  1.00 10.00      A   
ATOM   4538  O   CYS A 480     -11.355  22.946  -1.716  1.00 10.00      A   
ATOM   4539  N   ASP A 481     -12.765  22.457  -3.400  1.00 10.00      A   
ATOM   4540  HN  ASP A 481     -12.907  22.454  -4.368  1.00 10.00      A   
ATOM   4541  CA  ASP A 481     -13.840  21.997  -2.525  1.00 10.00      A   
ATOM   4542  CB  ASP A 481     -15.187  22.022  -3.256  1.00 10.00      A   
ATOM   4543  CG  ASP A 481     -15.884  23.363  -3.182  1.00 10.00      A   
ATOM   4544  OD1 ASP A 481     -15.999  24.038  -4.228  1.00 10.00      A   
ATOM   4545  OD2 ASP A 481     -16.342  23.744  -2.085  1.00 10.00      A   
ATOM   4546  C   ASP A 481     -13.582  20.592  -1.998  1.00 10.00      A   
ATOM   4547  O   ASP A 481     -13.831  20.303  -0.827  1.00 10.00      A   
ATOM   4548  N   SER A 482     -13.071  19.726  -2.863  1.00 10.00      A   
ATOM   4549  HN  SER A 482     -12.870  20.025  -3.773  1.00 10.00      A   
ATOM   4550  CA  SER A 482     -12.812  18.335  -2.498  1.00 10.00      A   
ATOM   4551  CB  SER A 482     -12.892  17.438  -3.735  1.00 10.00      A   
ATOM   4552  OG  SER A 482     -13.995  17.798  -4.554  1.00 10.00      A   
ATOM   4553  HG  SER A 482     -13.744  18.545  -5.114  1.00 10.00      A   
ATOM   4554  C   SER A 482     -11.475  18.132  -1.777  1.00 10.00      A   
ATOM   4555  O   SER A 482     -10.972  17.012  -1.721  1.00 10.00      A   
ATOM   4556  N   LEU A 483     -10.913  19.198  -1.212  1.00 10.00      A   
ATOM   4557  HN  LEU A 483     -11.363  20.064  -1.273  1.00 10.00      A   
ATOM   4558  CA  LEU A 483      -9.637  19.103  -0.497  1.00 10.00      A   
ATOM   4559  CB  LEU A 483      -9.218  20.464   0.060  1.00 10.00      A   
ATOM   4560  CG  LEU A 483      -8.272  21.287  -0.815  1.00 10.00      A   
ATOM   4561  CD1 LEU A 483      -7.957  22.618  -0.151  1.00 10.00      A   
ATOM   4562  CD2 LEU A 483      -6.992  20.513  -1.106  1.00 10.00      A   
ATOM   4563  C   LEU A 483      -9.701  18.075   0.632  1.00 10.00      A   
ATOM   4564  O   LEU A 483     -10.593  18.125   1.483  1.00 10.00      A   
ATOM   4565  N   ARG A 484      -8.758  17.139   0.626  1.00 10.00      A   
ATOM   4566  HN  ARG A 484      -8.081  17.141  -0.091  1.00 10.00      A   
ATOM   4567  CA  ARG A 484      -8.711  16.090   1.639  1.00 10.00      A   
ATOM   4568  CB  ARG A 484      -9.096  14.749   1.016  1.00 10.00      A   
ATOM   4569  CG  ARG A 484     -10.557  14.612   0.613  1.00 10.00      A   
ATOM   4570  CD  ARG A 484     -10.824  13.225   0.054  1.00 10.00      A   
ATOM   4571  NE  ARG A 484     -10.043  12.221   0.770  1.00 10.00      A   
ATOM   4572  HE  ARG A 484     -10.147  12.192   1.746  1.00 10.00      A   
ATOM   4573  CZ  ARG A 484      -9.222  11.352   0.190  1.00 10.00      A   
ATOM   4574  NH1 ARG A 484      -9.073  11.322  -1.128  1.00 10.00      A   
ATOM   4575 HH11 ARG A 484      -8.420  10.638  -1.561  1.00 10.00      A   
ATOM   4576 HH12 ARG A 484      -9.617  11.970  -1.740  1.00 10.00      A   
ATOM   4577  NH2 ARG A 484      -8.533  10.506   0.936  1.00 10.00      A   
ATOM   4578 HH21 ARG A 484      -7.879   9.815   0.492  1.00 10.00      A   
ATOM   4579 HH22 ARG A 484      -8.640  10.510   1.968  1.00 10.00      A   
ATOM   4580  C   ARG A 484      -7.319  15.960   2.254  1.00 10.00      A   
ATOM   4581  O   ARG A 484      -7.139  16.151   3.458  1.00 10.00      A   
ATOM   4582  N   LYS A 485      -6.343  15.623   1.420  1.00 10.00      A   
ATOM   4583  HN  LYS A 485      -6.550  15.503   0.463  1.00 10.00      A   
ATOM   4584  CA  LYS A 485      -4.969  15.442   1.868  1.00 10.00      A   
ATOM   4585  CB  LYS A 485      -4.480  14.040   1.472  1.00 10.00      A   
ATOM   4586  CG  LYS A 485      -3.348  13.481   2.323  1.00 10.00      A   
ATOM   4587  CD  LYS A 485      -2.917  12.099   1.838  1.00 10.00      A   
ATOM   4588  CE  LYS A 485      -3.992  11.050   2.101  1.00 10.00      A   
ATOM   4589  NZ  LYS A 485      -3.765   9.785   1.346  1.00 10.00      A   
ATOM   4590  HZ1 LYS A 485      -4.591   9.572   0.744  1.00 10.00      A   
ATOM   4591  HZ2 LYS A 485      -3.624   8.993   2.006  1.00 10.00      A   
ATOM   4592  HZ3 LYS A 485      -2.921   9.867   0.743  1.00 10.00      A   
ATOM   4593  C   LYS A 485      -4.074  16.500   1.236  1.00 10.00      A   
ATOM   4594  O   LYS A 485      -3.964  16.582   0.011  1.00 10.00      A   
ATOM   4595  N   LEU A 486      -3.453  17.317   2.067  1.00 10.00      A   
ATOM   4596  HN  LEU A 486      -3.586  17.212   3.034  1.00 10.00      A   
ATOM   4597  CA  LEU A 486      -2.577  18.370   1.576  1.00 10.00      A   
ATOM   4598  CB  LEU A 486      -3.244  19.737   1.746  1.00 10.00      A   
ATOM   4599  CG  LEU A 486      -2.566  20.926   1.064  1.00 10.00      A   
ATOM   4600  CD1 LEU A 486      -2.522  20.734  -0.444  1.00 10.00      A   
ATOM   4601  CD2 LEU A 486      -3.287  22.218   1.415  1.00 10.00      A   
ATOM   4602  C   LEU A 486      -1.222  18.340   2.279  1.00 10.00      A   
ATOM   4603  O   LEU A 486      -1.127  18.567   3.490  1.00 10.00      A   
ATOM   4604  N   GLU A 487      -0.182  18.041   1.509  1.00 10.00      A   
ATOM   4605  HN  GLU A 487      -0.330  17.862   0.557  1.00 10.00      A   
ATOM   4606  CA  GLU A 487       1.175  17.979   2.028  1.00 10.00      A   
ATOM   4607  CB  GLU A 487       1.787  16.602   1.760  1.00 10.00      A   
ATOM   4608  CG  GLU A 487       1.097  15.456   2.485  1.00 10.00      A   
ATOM   4609  CD  GLU A 487       1.727  14.112   2.177  1.00 10.00      A   
ATOM   4610  OE1 GLU A 487       1.865  13.785   0.981  1.00 10.00      A   
ATOM   4611  OE2 GLU A 487       2.085  13.379   3.128  1.00 10.00      A   
ATOM   4612  C   GLU A 487       2.026  19.071   1.388  1.00 10.00      A   
ATOM   4613  O   GLU A 487       2.262  19.060   0.176  1.00 10.00      A   
ATOM   4614  N   ILE A 488       2.451  20.029   2.198  1.00 10.00      A   
ATOM   4615  HN  ILE A 488       2.208  19.992   3.154  1.00 10.00      A   
ATOM   4616  CA  ILE A 488       3.267  21.136   1.720  1.00 10.00      A   
ATOM   4617  CB  ILE A 488       2.568  22.489   1.971  1.00 10.00      A   
ATOM   4618  CG1 ILE A 488       1.121  22.441   1.483  1.00 10.00      A   
ATOM   4619  CG2 ILE A 488       3.326  23.621   1.292  1.00 10.00      A   
ATOM   4620  CD1 ILE A 488       0.273  23.588   1.977  1.00 10.00      A   
ATOM   4621  C   ILE A 488       4.613  21.150   2.431  1.00 10.00      A   
ATOM   4622  O   ILE A 488       4.675  21.039   3.655  1.00 10.00      A   
ATOM   4623  N   ARG A 489       5.686  21.287   1.669  1.00 10.00      A   
ATOM   4624  HN  ARG A 489       5.581  21.356   0.692  1.00 10.00      A   
ATOM   4625  CA  ARG A 489       7.015  21.328   2.249  1.00 10.00      A   
ATOM   4626  CB  ARG A 489       7.660  19.942   2.254  1.00 10.00      A   
ATOM   4627  CG  ARG A 489       7.941  19.370   0.874  1.00 10.00      A   
ATOM   4628  CD  ARG A 489       9.172  18.476   0.888  1.00 10.00      A   
ATOM   4629  NE  ARG A 489      10.379  19.196   1.303  1.00 10.00      A   
ATOM   4630  HE  ARG A 489      10.268  20.113   1.633  1.00 10.00      A   
ATOM   4631  CZ  ARG A 489      11.603  18.679   1.268  1.00 10.00      A   
ATOM   4632  NH1 ARG A 489      11.792  17.435   0.830  1.00 10.00      A   
ATOM   4633 HH11 ARG A 489      10.981  16.860   0.507  1.00 10.00      A   
ATOM   4634 HH12 ARG A 489      12.755  17.024   0.812  1.00 10.00      A   
ATOM   4635  NH2 ARG A 489      12.642  19.411   1.656  1.00 10.00      A   
ATOM   4636 HH21 ARG A 489      13.600  19.008   1.630  1.00 10.00      A   
ATOM   4637 HH22 ARG A 489      12.501  20.404   1.992  1.00 10.00      A   
ATOM   4638  C   ARG A 489       7.914  22.327   1.536  1.00 10.00      A   
ATOM   4639  O   ARG A 489       7.912  22.416   0.307  1.00 10.00      A   
ATOM   4640  N   ASP A 490       8.678  23.073   2.327  1.00 10.00      A   
ATOM   4641  HN  ASP A 490       8.604  22.952   3.299  1.00 10.00      A   
ATOM   4642  CA  ASP A 490       9.619  24.070   1.815  1.00 10.00      A   
ATOM   4643  CB  ASP A 490      10.833  23.427   1.139  1.00 10.00      A   
ATOM   4644  CG  ASP A 490      11.954  23.145   2.119  1.00 10.00      A   
ATOM   4645  OD1 ASP A 490      12.574  24.112   2.615  1.00 10.00      A   
ATOM   4646  OD2 ASP A 490      12.205  21.954   2.412  1.00 10.00      A   
ATOM   4647  C   ASP A 490       8.962  25.110   0.916  1.00 10.00      A   
ATOM   4648  O   ASP A 490       9.292  25.234  -0.268  1.00 10.00      A   
ATOM   4649  N   CYS A 491       8.034  25.856   1.490  1.00 10.00      A   
ATOM   4650  HN  CYS A 491       7.819  25.710   2.433  1.00 10.00      A   
ATOM   4651  CA  CYS A 491       7.324  26.894   0.765  1.00 10.00      A   
ATOM   4652  CB  CYS A 491       5.945  26.389   0.330  1.00 10.00      A   
ATOM   4653  SG  CYS A 491       5.979  25.160  -0.996  1.00 10.00      A   
ATOM   4654  HG  CYS A 491       5.543  25.751  -2.102  1.00 10.00      A   
ATOM   4655  C   CYS A 491       7.189  28.143   1.634  1.00 10.00      A   
ATOM   4656  O   CYS A 491       7.250  28.061   2.862  1.00 10.00      A   
ATOM   4657  N   PRO A 492       6.995  29.317   1.011  1.00 10.00      A   
ATOM   4658  CA  PRO A 492       6.870  30.586   1.732  1.00 10.00      A   
ATOM   4659  CB  PRO A 492       6.986  31.630   0.621  1.00 10.00      A   
ATOM   4660  CG  PRO A 492       6.462  30.936  -0.585  1.00 10.00      A   
ATOM   4661  CD  PRO A 492       6.889  29.502  -0.448  1.00 10.00      A   
ATOM   4662  C   PRO A 492       5.535  30.737   2.461  1.00 10.00      A   
ATOM   4663  O   PRO A 492       5.311  31.740   3.143  1.00 10.00      A   
ATOM   4664  N   PHE A 493       4.654  29.748   2.326  1.00 10.00      A   
ATOM   4665  HN  PHE A 493       4.890  28.965   1.786  1.00 10.00      A   
ATOM   4666  CA  PHE A 493       3.354  29.798   2.987  1.00 10.00      A   
ATOM   4667  CB  PHE A 493       2.481  28.592   2.619  1.00 10.00      A   
ATOM   4668  CG  PHE A 493       2.320  28.360   1.144  1.00 10.00      A   
ATOM   4669  CD1 PHE A 493       2.231  27.074   0.644  1.00 10.00      A   
ATOM   4670  CD2 PHE A 493       2.258  29.422   0.261  1.00 10.00      A   
ATOM   4671  CE1 PHE A 493       2.083  26.852  -0.709  1.00 10.00      A   
ATOM   4672  CE2 PHE A 493       2.111  29.209  -1.094  1.00 10.00      A   
ATOM   4673  CZ  PHE A 493       2.024  27.922  -1.579  1.00 10.00      A   
ATOM   4674  C   PHE A 493       3.539  29.863   4.497  1.00 10.00      A   
ATOM   4675  O   PHE A 493       4.189  28.998   5.089  1.00 10.00      A   
ATOM   4676  N   GLY A 494       2.980  30.894   5.115  1.00 10.00      A   
ATOM   4677  HN  GLY A 494       2.454  31.544   4.597  1.00 10.00      A   
ATOM   4678  CA  GLY A 494       3.112  31.057   6.543  1.00 10.00      A   
ATOM   4679  C   GLY A 494       1.887  30.588   7.288  1.00 10.00      A   
ATOM   4680  O   GLY A 494       1.282  29.578   6.929  1.00 10.00      A   
ATOM   4681  N   ASP A 495       1.519  31.325   8.323  1.00 10.00      A   
ATOM   4682  HN  ASP A 495       2.053  32.115   8.562  1.00 10.00      A   
ATOM   4683  CA  ASP A 495       0.353  30.994   9.132  1.00 10.00      A   
ATOM   4684  CB  ASP A 495       0.733  30.931  10.615  1.00 10.00      A   
ATOM   4685  CG  ASP A 495       1.596  32.098  11.070  1.00 10.00      A   
ATOM   4686  OD1 ASP A 495       2.781  31.874  11.396  1.00 10.00      A   
ATOM   4687  OD2 ASP A 495       1.102  33.243  11.103  1.00 10.00      A   
ATOM   4688  C   ASP A 495      -0.764  32.010   8.908  1.00 10.00      A   
ATOM   4689  O   ASP A 495      -1.820  31.948   9.542  1.00 10.00      A   
ATOM   4690  N   LYS A 496      -0.535  32.923   7.973  1.00 10.00      A   
ATOM   4691  HN  LYS A 496       0.304  32.885   7.469  1.00 10.00      A   
ATOM   4692  CA  LYS A 496      -1.503  33.965   7.665  1.00 10.00      A   
ATOM   4693  CB  LYS A 496      -0.865  35.070   6.819  1.00 10.00      A   
ATOM   4694  CG  LYS A 496       0.459  35.581   7.374  1.00 10.00      A   
ATOM   4695  CD  LYS A 496       0.795  36.966   6.840  1.00 10.00      A   
ATOM   4696  CE  LYS A 496       1.232  36.924   5.381  1.00 10.00      A   
ATOM   4697  NZ  LYS A 496       2.538  36.240   5.204  1.00 10.00      A   
ATOM   4698  HZ1 LYS A 496       3.010  36.595   4.345  1.00 10.00      A   
ATOM   4699  HZ2 LYS A 496       2.397  35.207   5.109  1.00 10.00      A   
ATOM   4700  HZ3 LYS A 496       3.151  36.425   6.025  1.00 10.00      A   
ATOM   4701  C   LYS A 496      -2.742  33.395   6.981  1.00 10.00      A   
ATOM   4702  O   LYS A 496      -3.867  33.595   7.445  1.00 10.00      A   
ATOM   4703  N   ALA A 497      -2.535  32.666   5.896  1.00 10.00      A   
ATOM   4704  HN  ALA A 497      -1.611  32.520   5.581  1.00 10.00      A   
ATOM   4705  CA  ALA A 497      -3.649  32.076   5.162  1.00 10.00      A   
ATOM   4706  CB  ALA A 497      -3.228  31.714   3.750  1.00 10.00      A   
ATOM   4707  C   ALA A 497      -4.187  30.854   5.892  1.00 10.00      A   
ATOM   4708  O   ALA A 497      -5.361  30.500   5.756  1.00 10.00      A   
ATOM   4709  N   LEU A 498      -3.320  30.223   6.670  1.00 10.00      A   
ATOM   4710  HN  LEU A 498      -2.398  30.557   6.717  1.00 10.00      A   
ATOM   4711  CA  LEU A 498      -3.685  29.040   7.439  1.00 10.00      A   
ATOM   4712  CB  LEU A 498      -2.451  28.464   8.142  1.00 10.00      A   
ATOM   4713  CG  LEU A 498      -2.658  27.182   8.950  1.00 10.00      A   
ATOM   4714  CD1 LEU A 498      -3.287  26.100   8.089  1.00 10.00      A   
ATOM   4715  CD2 LEU A 498      -1.336  26.701   9.525  1.00 10.00      A   
ATOM   4716  C   LEU A 498      -4.774  29.367   8.456  1.00 10.00      A   
ATOM   4717  O   LEU A 498      -5.830  28.735   8.470  1.00 10.00      A   
ATOM   4718  N   LEU A 499      -4.518  30.373   9.286  1.00 10.00      A   
ATOM   4719  HN  LEU A 499      -3.659  30.845   9.215  1.00 10.00      A   
ATOM   4720  CA  LEU A 499      -5.471  30.789  10.308  1.00 10.00      A   
ATOM   4721  CB  LEU A 499      -4.855  31.853  11.221  1.00 10.00      A   
ATOM   4722  CG  LEU A 499      -3.876  31.353  12.287  1.00 10.00      A   
ATOM   4723  CD1 LEU A 499      -3.153  32.524  12.934  1.00 10.00      A   
ATOM   4724  CD2 LEU A 499      -4.607  30.537  13.340  1.00 10.00      A   
ATOM   4725  C   LEU A 499      -6.757  31.325   9.685  1.00 10.00      A   
ATOM   4726  O   LEU A 499      -7.845  31.155  10.242  1.00 10.00      A   
ATOM   4727  N   ALA A 500      -6.626  31.962   8.527  1.00 10.00      A   
ATOM   4728  HN  ALA A 500      -5.733  32.052   8.130  1.00 10.00      A   
ATOM   4729  CA  ALA A 500      -7.771  32.534   7.828  1.00 10.00      A   
ATOM   4730  CB  ALA A 500      -7.312  33.424   6.681  1.00 10.00      A   
ATOM   4731  C   ALA A 500      -8.732  31.458   7.324  1.00 10.00      A   
ATOM   4732  O   ALA A 500      -9.924  31.714   7.152  1.00 10.00      A   
ATOM   4733  N   ASN A 501      -8.221  30.251   7.111  1.00 10.00      A   
ATOM   4734  HN  ASN A 501      -7.271  30.091   7.293  1.00 10.00      A   
ATOM   4735  CA  ASN A 501      -9.046  29.154   6.615  1.00 10.00      A   
ATOM   4736  CB  ASN A 501      -8.537  28.676   5.254  1.00 10.00      A   
ATOM   4737  CG  ASN A 501      -8.620  29.751   4.187  1.00 10.00      A   
ATOM   4738  OD1 ASN A 501      -9.657  29.940   3.558  1.00 10.00      A   
ATOM   4739  ND2 ASN A 501      -7.521  30.454   3.973  1.00 10.00      A   
ATOM   4740 HD21 ASN A 501      -6.724  30.242   4.510  1.00 10.00      A   
ATOM   4741 HD22 ASN A 501      -7.546  31.165   3.292  1.00 10.00      A   
ATOM   4742  C   ASN A 501      -9.073  27.999   7.606  1.00 10.00      A   
ATOM   4743  O   ASN A 501      -9.060  26.829   7.221  1.00 10.00      A   
ATOM   4744  N   ALA A 502      -9.131  28.339   8.886  1.00 10.00      A   
ATOM   4745  HN  ALA A 502      -9.147  29.288   9.122  1.00 10.00      A   
ATOM   4746  CA  ALA A 502      -9.156  27.344   9.949  1.00 10.00      A   
ATOM   4747  CB  ALA A 502      -9.094  28.024  11.306  1.00 10.00      A   
ATOM   4748  C   ALA A 502     -10.385  26.440   9.859  1.00 10.00      A   
ATOM   4749  O   ALA A 502     -10.307  25.246  10.147  1.00 10.00      A   
ATOM   4750  N   SER A 503     -11.513  27.007   9.449  1.00 10.00      A   
ATOM   4751  HN  SER A 503     -11.517  27.960   9.223  1.00 10.00      A   
ATOM   4752  CA  SER A 503     -12.756  26.255   9.328  1.00 10.00      A   
ATOM   4753  CB  SER A 503     -13.916  27.225   9.125  1.00 10.00      A   
ATOM   4754  OG  SER A 503     -13.431  28.552   9.010  1.00 10.00      A   
ATOM   4755  HG  SER A 503     -14.080  29.089   8.541  1.00 10.00      A   
ATOM   4756  C   SER A 503     -12.705  25.255   8.177  1.00 10.00      A   
ATOM   4757  O   SER A 503     -13.354  24.207   8.220  1.00 10.00      A   
ATOM   4758  N   LYS A 504     -11.916  25.571   7.159  1.00 10.00      A   
ATOM   4759  HN  LYS A 504     -11.403  26.407   7.192  1.00 10.00      A   
ATOM   4760  CA  LYS A 504     -11.787  24.712   5.991  1.00 10.00      A   
ATOM   4761  CB  LYS A 504     -11.125  25.475   4.839  1.00 10.00      A   
ATOM   4762  CG  LYS A 504     -11.071  24.709   3.525  1.00 10.00      A   
ATOM   4763  CD  LYS A 504     -12.460  24.291   3.068  1.00 10.00      A   
ATOM   4764  CE  LYS A 504     -12.391  23.399   1.839  1.00 10.00      A   
ATOM   4765  NZ  LYS A 504     -12.314  24.188   0.582  1.00 10.00      A   
ATOM   4766  HZ1 LYS A 504     -13.248  24.588   0.351  1.00 10.00      A   
ATOM   4767  HZ2 LYS A 504     -12.008  23.580  -0.206  1.00 10.00      A   
ATOM   4768  HZ3 LYS A 504     -11.633  24.970   0.685  1.00 10.00      A   
ATOM   4769  C   LYS A 504     -11.006  23.440   6.311  1.00 10.00      A   
ATOM   4770  O   LYS A 504     -11.149  22.423   5.630  1.00 10.00      A   
ATOM   4771  N   LEU A 505     -10.203  23.493   7.365  1.00 10.00      A   
ATOM   4772  HN  LEU A 505     -10.142  24.328   7.875  1.00 10.00      A   
ATOM   4773  CA  LEU A 505      -9.395  22.350   7.774  1.00 10.00      A   
ATOM   4774  CB  LEU A 505      -8.299  22.784   8.747  1.00 10.00      A   
ATOM   4775  CG  LEU A 505      -7.311  23.836   8.237  1.00 10.00      A   
ATOM   4776  CD1 LEU A 505      -6.402  24.306   9.361  1.00 10.00      A   
ATOM   4777  CD2 LEU A 505      -6.489  23.282   7.084  1.00 10.00      A   
ATOM   4778  C   LEU A 505     -10.238  21.229   8.386  1.00 10.00      A   
ATOM   4779  O   LEU A 505      -9.758  20.108   8.561  1.00 10.00      A   
ATOM   4780  N   GLU A 506     -11.493  21.529   8.708  1.00 10.00      A   
ATOM   4781  HN  GLU A 506     -11.820  22.440   8.555  1.00 10.00      A   
ATOM   4782  CA  GLU A 506     -12.388  20.537   9.288  1.00 10.00      A   
ATOM   4783  CB  GLU A 506     -13.583  21.210   9.965  1.00 10.00      A   
ATOM   4784  CG  GLU A 506     -13.219  22.057  11.173  1.00 10.00      A   
ATOM   4785  CD  GLU A 506     -14.434  22.446  11.986  1.00 10.00      A   
ATOM   4786  OE1 GLU A 506     -15.282  23.203  11.469  1.00 10.00      A   
ATOM   4787  OE2 GLU A 506     -14.553  21.990  13.143  1.00 10.00      A   
ATOM   4788  C   GLU A 506     -12.877  19.553   8.225  1.00 10.00      A   
ATOM   4789  O   GLU A 506     -13.188  18.398   8.527  1.00 10.00      A   
ATOM   4790  N   THR A 507     -12.944  20.019   6.982  1.00 10.00      A   
ATOM   4791  HN  THR A 507     -12.699  20.951   6.807  1.00 10.00      A   
ATOM   4792  CA  THR A 507     -13.390  19.189   5.869  1.00 10.00      A   
ATOM   4793  CB  THR A 507     -13.960  20.060   4.739  1.00 10.00      A   
ATOM   4794  OG1 THR A 507     -13.658  21.436   5.016  1.00 10.00      A   
ATOM   4795  HG1 THR A 507     -12.747  21.624   4.753  1.00 10.00      A   
ATOM   4796  CG2 THR A 507     -15.467  19.881   4.640  1.00 10.00      A   
ATOM   4797  C   THR A 507     -12.240  18.343   5.326  1.00 10.00      A   
ATOM   4798  O   THR A 507     -12.457  17.349   4.624  1.00 10.00      A   
ATOM   4799  N   MET A 508     -11.020  18.733   5.673  1.00 10.00      A   
ATOM   4800  HN  MET A 508     -10.916  19.509   6.265  1.00 10.00      A   
ATOM   4801  CA  MET A 508      -9.832  18.019   5.229  1.00 10.00      A   
ATOM   4802  CB  MET A 508      -8.670  18.996   5.028  1.00 10.00      A   
ATOM   4803  CG  MET A 508      -8.833  19.940   3.849  1.00 10.00      A   
ATOM   4804  SD  MET A 508      -7.535  21.188   3.787  1.00 10.00      A   
ATOM   4805  CE  MET A 508      -6.075  20.153   3.802  1.00 10.00      A   
ATOM   4806  C   MET A 508      -9.446  16.965   6.258  1.00 10.00      A   
ATOM   4807  O   MET A 508      -9.613  17.178   7.459  1.00 10.00      A   
ATOM   4808  N   ARG A 509      -8.941  15.829   5.791  1.00 10.00      A   
ATOM   4809  HN  ARG A 509      -8.837  15.712   4.824  1.00 10.00      A   
ATOM   4810  CA  ARG A 509      -8.537  14.752   6.686  1.00 10.00      A   
ATOM   4811  CB  ARG A 509      -8.239  13.464   5.906  1.00 10.00      A   
ATOM   4812  CG  ARG A 509      -7.827  12.291   6.791  1.00 10.00      A   
ATOM   4813  CD  ARG A 509      -7.071  11.230   6.009  1.00 10.00      A   
ATOM   4814  NE  ARG A 509      -7.940  10.507   5.087  1.00 10.00      A   
ATOM   4815  HE  ARG A 509      -8.911  10.681   5.153  1.00 10.00      A   
ATOM   4816  CZ  ARG A 509      -7.508   9.630   4.180  1.00 10.00      A   
ATOM   4817  NH1 ARG A 509      -6.213   9.349   4.067  1.00 10.00      A   
ATOM   4818 HH11 ARG A 509      -5.515   9.803   4.690  1.00 10.00      A   
ATOM   4819 HH12 ARG A 509      -5.886   8.658   3.346  1.00 10.00      A   
ATOM   4820  NH2 ARG A 509      -8.374   9.015   3.394  1.00 10.00      A   
ATOM   4821 HH21 ARG A 509      -9.395   9.208   3.485  1.00 10.00      A   
ATOM   4822 HH22 ARG A 509      -8.040   8.337   2.662  1.00 10.00      A   
ATOM   4823  C   ARG A 509      -7.314  15.146   7.500  1.00 10.00      A   
ATOM   4824  O   ARG A 509      -7.311  15.032   8.726  1.00 10.00      A   
ATOM   4825  N   SER A 510      -6.267  15.595   6.814  1.00 10.00      A   
ATOM   4826  HN  SER A 510      -6.329  15.678   5.838  1.00 10.00      A   
ATOM   4827  CA  SER A 510      -5.034  15.986   7.481  1.00 10.00      A   
ATOM   4828  CB  SER A 510      -4.172  14.746   7.745  1.00 10.00      A   
ATOM   4829  OG  SER A 510      -4.932  13.697   8.326  1.00 10.00      A   
ATOM   4830  HG  SER A 510      -5.746  14.064   8.695  1.00 10.00      A   
ATOM   4831  C   SER A 510      -4.240  16.991   6.646  1.00 10.00      A   
ATOM   4832  O   SER A 510      -4.255  16.937   5.413  1.00 10.00      A   
ATOM   4833  N   LEU A 511      -3.559  17.904   7.328  1.00 10.00      A   
ATOM   4834  HN  LEU A 511      -3.631  17.916   8.308  1.00 10.00      A   
ATOM   4835  CA  LEU A 511      -2.733  18.910   6.678  1.00 10.00      A   
ATOM   4836  CB  LEU A 511      -3.272  20.308   6.979  1.00 10.00      A   
ATOM   4837  CG  LEU A 511      -2.434  21.480   6.461  1.00 10.00      A   
ATOM   4838  CD1 LEU A 511      -2.582  21.625   4.955  1.00 10.00      A   
ATOM   4839  CD2 LEU A 511      -2.820  22.766   7.168  1.00 10.00      A   
ATOM   4840  C   LEU A 511      -1.292  18.793   7.162  1.00 10.00      A   
ATOM   4841  O   LEU A 511      -1.018  18.921   8.357  1.00 10.00      A   
ATOM   4842  N   TRP A 512      -0.382  18.558   6.231  1.00 10.00      A   
ATOM   4843  HN  TRP A 512      -0.666  18.495   5.289  1.00 10.00      A   
ATOM   4844  CA  TRP A 512       1.029  18.414   6.553  1.00 10.00      A   
ATOM   4845  CB  TRP A 512       1.561  17.092   5.980  1.00 10.00      A   
ATOM   4846  CG  TRP A 512       3.048  16.920   6.080  1.00 10.00      A   
ATOM   4847  CD1 TRP A 512       3.970  17.202   5.113  1.00 10.00      A   
ATOM   4848  CD2 TRP A 512       3.788  16.420   7.203  1.00 10.00      A   
ATOM   4849  NE1 TRP A 512       5.233  16.921   5.565  1.00 10.00      A   
ATOM   4850  HE1 TRP A 512       6.061  17.045   5.054  1.00 10.00      A   
ATOM   4851  CE2 TRP A 512       5.150  16.438   6.843  1.00 10.00      A   
ATOM   4852  CE3 TRP A 512       3.436  15.965   8.476  1.00 10.00      A   
ATOM   4853  CZ2 TRP A 512       6.157  16.019   7.707  1.00 10.00      A   
ATOM   4854  CZ3 TRP A 512       4.439  15.548   9.331  1.00 10.00      A   
ATOM   4855  CH2 TRP A 512       5.783  15.578   8.943  1.00 10.00      A   
ATOM   4856  C   TRP A 512       1.828  19.598   6.012  1.00 10.00      A   
ATOM   4857  O   TRP A 512       1.775  19.902   4.822  1.00 10.00      A   
ATOM   4858  N   MET A 513       2.553  20.272   6.892  1.00 10.00      A   
ATOM   4859  HN  MET A 513       2.530  20.003   7.838  1.00 10.00      A   
ATOM   4860  CA  MET A 513       3.371  21.413   6.496  1.00 10.00      A   
ATOM   4861  CB  MET A 513       2.675  22.735   6.850  1.00 10.00      A   
ATOM   4862  CG  MET A 513       1.387  23.001   6.085  1.00 10.00      A   
ATOM   4863  SD  MET A 513       0.655  24.600   6.492  1.00 10.00      A   
ATOM   4864  CE  MET A 513       1.731  25.714   5.593  1.00 10.00      A   
ATOM   4865  C   MET A 513       4.737  21.346   7.170  1.00 10.00      A   
ATOM   4866  O   MET A 513       4.828  21.211   8.390  1.00 10.00      A   
ATOM   4867  N   SER A 514       5.793  21.421   6.373  1.00 10.00      A   
ATOM   4868  HN  SER A 514       5.654  21.509   5.402  1.00 10.00      A   
ATOM   4869  CA  SER A 514       7.154  21.378   6.897  1.00 10.00      A   
ATOM   4870  CB  SER A 514       7.786  20.011   6.631  1.00 10.00      A   
ATOM   4871  OG  SER A 514       6.971  18.980   7.149  1.00 10.00      A   
ATOM   4872  HG  SER A 514       6.067  19.301   7.232  1.00 10.00      A   
ATOM   4873  C   SER A 514       8.015  22.480   6.289  1.00 10.00      A   
ATOM   4874  O   SER A 514       7.862  22.816   5.111  1.00 10.00      A   
ATOM   4875  N   SER A 515       8.905  23.040   7.109  1.00 10.00      A   
ATOM   4876  HN  SER A 515       8.957  22.722   8.037  1.00 10.00      A   
ATOM   4877  CA  SER A 515       9.812  24.104   6.684  1.00 10.00      A   
ATOM   4878  CB  SER A 515      10.827  23.566   5.673  1.00 10.00      A   
ATOM   4879  OG  SER A 515      11.325  22.297   6.082  1.00 10.00      A   
ATOM   4880  HG  SER A 515      12.269  22.371   6.262  1.00 10.00      A   
ATOM   4881  C   SER A 515       9.045  25.299   6.120  1.00 10.00      A   
ATOM   4882  O   SER A 515       9.457  25.918   5.134  1.00 10.00      A   
ATOM   4883  N   CYS A 516       7.928  25.615   6.760  1.00 10.00      A   
ATOM   4884  HN  CYS A 516       7.674  25.101   7.550  1.00 10.00      A   
ATOM   4885  CA  CYS A 516       7.088  26.720   6.338  1.00 10.00      A   
ATOM   4886  CB  CYS A 516       5.626  26.278   6.315  1.00 10.00      A   
ATOM   4887  SG  CYS A 516       5.361  24.658   5.564  1.00 10.00      A   
ATOM   4888  HG  CYS A 516       6.537  24.203   5.158  1.00 10.00      A   
ATOM   4889  C   CYS A 516       7.263  27.904   7.279  1.00 10.00      A   
ATOM   4890  O   CYS A 516       7.990  27.814   8.270  1.00 10.00      A   
ATOM   4891  N   SER A 517       6.576  28.998   6.985  1.00 10.00      A   
ATOM   4892  HN  SER A 517       5.989  29.000   6.196  1.00 10.00      A   
ATOM   4893  CA  SER A 517       6.664  30.200   7.800  1.00 10.00      A   
ATOM   4894  CB  SER A 517       6.505  31.430   6.905  1.00 10.00      A   
ATOM   4895  OG  SER A 517       7.078  31.203   5.625  1.00 10.00      A   
ATOM   4896  HG  SER A 517       6.494  31.559   4.943  1.00 10.00      A   
ATOM   4897  C   SER A 517       5.594  30.201   8.895  1.00 10.00      A   
ATOM   4898  O   SER A 517       5.088  31.256   9.278  1.00 10.00      A   
ATOM   4899  N   VAL A 518       5.258  29.018   9.393  1.00 10.00      A   
ATOM   4900  HN  VAL A 518       5.714  28.218   9.062  1.00 10.00      A   
ATOM   4901  CA  VAL A 518       4.251  28.883  10.438  1.00 10.00      A   
ATOM   4902  CB  VAL A 518       3.554  27.505  10.388  1.00 10.00      A   
ATOM   4903  CG1 VAL A 518       2.376  27.463  11.346  1.00 10.00      A   
ATOM   4904  CG2 VAL A 518       3.098  27.182   8.972  1.00 10.00      A   
ATOM   4905  C   VAL A 518       4.888  29.085  11.808  1.00 10.00      A   
ATOM   4906  O   VAL A 518       5.684  28.262  12.264  1.00 10.00      A   
ATOM   4907  N   SER A 519       4.537  30.185  12.450  1.00 10.00      A   
ATOM   4908  HN  SER A 519       3.885  30.799  12.028  1.00 10.00      A   
ATOM   4909  CA  SER A 519       5.077  30.516  13.758  1.00 10.00      A   
ATOM   4910  CB  SER A 519       4.882  32.006  14.037  1.00 10.00      A   
ATOM   4911  OG  SER A 519       3.517  32.370  13.913  1.00 10.00      A   
ATOM   4912  HG  SER A 519       3.233  32.254  12.987  1.00 10.00      A   
ATOM   4913  C   SER A 519       4.438  29.681  14.864  1.00 10.00      A   
ATOM   4914  O   SER A 519       3.309  29.200  14.724  1.00 10.00      A   
ATOM   4915  N   PHE A 520       5.164  29.522  15.965  1.00 10.00      A   
ATOM   4916  HN  PHE A 520       6.056  29.935  16.011  1.00 10.00      A   
ATOM   4917  CA  PHE A 520       4.680  28.756  17.106  1.00 10.00      A   
ATOM   4918  CB  PHE A 520       5.781  28.636  18.169  1.00 10.00      A   
ATOM   4919  CG  PHE A 520       5.365  27.913  19.422  1.00 10.00      A   
ATOM   4920  CD1 PHE A 520       4.825  26.638  19.357  1.00 10.00      A   
ATOM   4921  CD2 PHE A 520       5.519  28.508  20.664  1.00 10.00      A   
ATOM   4922  CE1 PHE A 520       4.445  25.971  20.505  1.00 10.00      A   
ATOM   4923  CE2 PHE A 520       5.143  27.846  21.816  1.00 10.00      A   
ATOM   4924  CZ  PHE A 520       4.606  26.575  21.737  1.00 10.00      A   
ATOM   4925  C   PHE A 520       3.431  29.402  17.702  1.00 10.00      A   
ATOM   4926  O   PHE A 520       2.513  28.709  18.147  1.00 10.00      A   
ATOM   4927  N   GLY A 521       3.400  30.732  17.695  1.00 10.00      A   
ATOM   4928  HN  GLY A 521       4.160  31.229  17.322  1.00 10.00      A   
ATOM   4929  CA  GLY A 521       2.264  31.455  18.232  1.00 10.00      A   
ATOM   4930  C   GLY A 521       0.976  31.123  17.515  1.00 10.00      A   
ATOM   4931  O   GLY A 521      -0.045  30.852  18.151  1.00 10.00      A   
ATOM   4932  N   ALA A 522       1.032  31.114  16.189  1.00 10.00      A   
ATOM   4933  HN  ALA A 522       1.883  31.312  15.742  1.00 10.00      A   
ATOM   4934  CA  ALA A 522      -0.137  30.814  15.379  1.00 10.00      A   
ATOM   4935  CB  ALA A 522       0.161  31.066  13.918  1.00 10.00      A   
ATOM   4936  C   ALA A 522      -0.581  29.374  15.586  1.00 10.00      A   
ATOM   4937  O   ALA A 522      -1.771  29.071  15.530  1.00 10.00      A   
ATOM   4938  N   CYS A 523       0.381  28.489  15.821  1.00 10.00      A   
ATOM   4939  HN  CYS A 523       1.316  28.790  15.826  1.00 10.00      A   
ATOM   4940  CA  CYS A 523       0.082  27.078  16.053  1.00 10.00      A   
ATOM   4941  CB  CYS A 523       1.369  26.256  16.162  1.00 10.00      A   
ATOM   4942  SG  CYS A 523       2.442  26.350  14.708  1.00 10.00      A   
ATOM   4943  HG  CYS A 523       2.806  27.621  14.548  1.00 10.00      A   
ATOM   4944  C   CYS A 523      -0.766  26.916  17.313  1.00 10.00      A   
ATOM   4945  O   CYS A 523      -1.719  26.134  17.340  1.00 10.00      A   
ATOM   4946  N   LYS A 524      -0.415  27.671  18.351  1.00 10.00      A   
ATOM   4947  HN  LYS A 524       0.361  28.264  18.267  1.00 10.00      A   
ATOM   4948  CA  LYS A 524      -1.148  27.637  19.610  1.00 10.00      A   
ATOM   4949  CB  LYS A 524      -0.409  28.443  20.685  1.00 10.00      A   
ATOM   4950  CG  LYS A 524       0.890  27.822  21.166  1.00 10.00      A   
ATOM   4951  CD  LYS A 524       1.474  28.609  22.329  1.00 10.00      A   
ATOM   4952  CE  LYS A 524       1.858  30.019  21.903  1.00 10.00      A   
ATOM   4953  NZ  LYS A 524       2.180  30.886  23.065  1.00 10.00      A   
ATOM   4954  HZ1 LYS A 524       2.968  30.484  23.611  1.00 10.00      A   
ATOM   4955  HZ2 LYS A 524       1.351  30.976  23.688  1.00 10.00      A   
ATOM   4956  HZ3 LYS A 524       2.453  31.840  22.734  1.00 10.00      A   
ATOM   4957  C   LYS A 524      -2.542  28.218  19.411  1.00 10.00      A   
ATOM   4958  O   LYS A 524      -3.542  27.632  19.835  1.00 10.00      A   
ATOM   4959  N   LEU A 525      -2.595  29.368  18.743  1.00 10.00      A   
ATOM   4960  HN  LEU A 525      -1.757  29.775  18.428  1.00 10.00      A   
ATOM   4961  CA  LEU A 525      -3.854  30.047  18.475  1.00 10.00      A   
ATOM   4962  CB  LEU A 525      -3.601  31.351  17.710  1.00 10.00      A   
ATOM   4963  CG  LEU A 525      -4.824  32.223  17.407  1.00 10.00      A   
ATOM   4964  CD1 LEU A 525      -5.477  32.710  18.692  1.00 10.00      A   
ATOM   4965  CD2 LEU A 525      -4.436  33.400  16.523  1.00 10.00      A   
ATOM   4966  C   LEU A 525      -4.800  29.146  17.690  1.00 10.00      A   
ATOM   4967  O   LEU A 525      -5.970  29.017  18.042  1.00 10.00      A   
ATOM   4968  N   LEU A 526      -4.282  28.521  16.635  1.00 10.00      A   
ATOM   4969  HN  LEU A 526      -3.338  28.673  16.409  1.00 10.00      A   
ATOM   4970  CA  LEU A 526      -5.073  27.625  15.794  1.00 10.00      A   
ATOM   4971  CB  LEU A 526      -4.225  27.097  14.632  1.00 10.00      A   
ATOM   4972  CG  LEU A 526      -4.922  26.135  13.666  1.00 10.00      A   
ATOM   4973  CD1 LEU A 526      -6.047  26.836  12.922  1.00 10.00      A   
ATOM   4974  CD2 LEU A 526      -3.923  25.535  12.689  1.00 10.00      A   
ATOM   4975  C   LEU A 526      -5.624  26.458  16.607  1.00 10.00      A   
ATOM   4976  O   LEU A 526      -6.796  26.102  16.485  1.00 10.00      A   
ATOM   4977  N   GLY A 527      -4.773  25.881  17.446  1.00 10.00      A   
ATOM   4978  HN  GLY A 527      -3.855  26.225  17.508  1.00 10.00      A   
ATOM   4979  CA  GLY A 527      -5.177  24.759  18.268  1.00 10.00      A   
ATOM   4980  C   GLY A 527      -6.259  25.119  19.269  1.00 10.00      A   
ATOM   4981  O   GLY A 527      -7.190  24.349  19.490  1.00 10.00      A   
ATOM   4982  N   GLN A 528      -6.140  26.286  19.883  1.00 10.00      A   
ATOM   4983  HN  GLN A 528      -5.365  26.858  19.686  1.00 10.00      A   
ATOM   4984  CA  GLN A 528      -7.125  26.728  20.861  1.00 10.00      A   
ATOM   4985  CB  GLN A 528      -6.568  27.841  21.743  1.00 10.00      A   
ATOM   4986  CG  GLN A 528      -5.377  27.420  22.582  1.00 10.00      A   
ATOM   4987  CD  GLN A 528      -5.185  28.293  23.801  1.00 10.00      A   
ATOM   4988  OE1 GLN A 528      -5.584  29.459  23.818  1.00 10.00      A   
ATOM   4989  NE2 GLN A 528      -4.556  27.740  24.823  1.00 10.00      A   
ATOM   4990 HE21 GLN A 528      -4.255  26.809  24.734  1.00 10.00      A   
ATOM   4991 HE22 GLN A 528      -4.421  28.280  25.627  1.00 10.00      A   
ATOM   4992  C   GLN A 528      -8.411  27.181  20.189  1.00 10.00      A   
ATOM   4993  O   GLN A 528      -9.490  27.104  20.776  1.00 10.00      A   
ATOM   4994  N   LYS A 529      -8.289  27.664  18.963  1.00 10.00      A   
ATOM   4995  HN  LYS A 529      -7.394  27.721  18.558  1.00 10.00      A   
ATOM   4996  CA  LYS A 529      -9.442  28.124  18.205  1.00 10.00      A   
ATOM   4997  CB  LYS A 529      -8.996  29.012  17.037  1.00 10.00      A   
ATOM   4998  CG  LYS A 529     -10.133  29.584  16.204  1.00 10.00      A   
ATOM   4999  CD  LYS A 529      -9.609  30.551  15.156  1.00 10.00      A   
ATOM   5000  CE  LYS A 529     -10.684  30.927  14.146  1.00 10.00      A   
ATOM   5001  NZ  LYS A 529     -11.879  31.536  14.790  1.00 10.00      A   
ATOM   5002  HZ1 LYS A 529     -11.608  32.385  15.334  1.00 10.00      A   
ATOM   5003  HZ2 LYS A 529     -12.325  30.856  15.433  1.00 10.00      A   
ATOM   5004  HZ3 LYS A 529     -12.573  31.811  14.067  1.00 10.00      A   
ATOM   5005  C   LYS A 529     -10.263  26.940  17.698  1.00 10.00      A   
ATOM   5006  O   LYS A 529     -11.490  26.964  17.732  1.00 10.00      A   
ATOM   5007  N   MET A 530      -9.577  25.903  17.241  1.00 10.00      A   
ATOM   5008  HN  MET A 530      -8.596  25.934  17.254  1.00 10.00      A   
ATOM   5009  CA  MET A 530     -10.240  24.709  16.728  1.00 10.00      A   
ATOM   5010  CB  MET A 530      -9.789  24.410  15.292  1.00 10.00      A   
ATOM   5011  CG  MET A 530      -9.758  25.623  14.372  1.00 10.00      A   
ATOM   5012  SD  MET A 530     -11.373  26.401  14.165  1.00 10.00      A   
ATOM   5013  CE  MET A 530     -12.242  25.124  13.260  1.00 10.00      A   
ATOM   5014  C   MET A 530      -9.942  23.513  17.627  1.00 10.00      A   
ATOM   5015  O   MET A 530      -8.912  22.856  17.479  1.00 10.00      A   
ATOM   5016  N   PRO A 531     -10.849  23.211  18.567  1.00 10.00      A   
ATOM   5017  CA  PRO A 531     -10.674  22.100  19.516  1.00 10.00      A   
ATOM   5018  CB  PRO A 531     -11.835  22.290  20.495  1.00 10.00      A   
ATOM   5019  CG  PRO A 531     -12.870  23.021  19.713  1.00 10.00      A   
ATOM   5020  CD  PRO A 531     -12.116  23.929  18.784  1.00 10.00      A   
ATOM   5021  C   PRO A 531     -10.759  20.720  18.862  1.00 10.00      A   
ATOM   5022  O   PRO A 531     -10.174  19.755  19.356  1.00 10.00      A   
ATOM   5023  N   LYS A 532     -11.486  20.627  17.756  1.00 10.00      A   
ATOM   5024  HN  LYS A 532     -11.923  21.430  17.397  1.00 10.00      A   
ATOM   5025  CA  LYS A 532     -11.646  19.358  17.056  1.00 10.00      A   
ATOM   5026  CB  LYS A 532     -12.916  19.370  16.201  1.00 10.00      A   
ATOM   5027  CG  LYS A 532     -14.184  19.707  16.967  1.00 10.00      A   
ATOM   5028  CD  LYS A 532     -15.263  20.221  16.029  1.00 10.00      A   
ATOM   5029  CE  LYS A 532     -16.470  20.721  16.802  1.00 10.00      A   
ATOM   5030  NZ  LYS A 532     -17.308  21.640  15.987  1.00 10.00      A   
ATOM   5031  HZ1 LYS A 532     -18.235  21.769  16.436  1.00 10.00      A   
ATOM   5032  HZ2 LYS A 532     -17.445  21.252  15.033  1.00 10.00      A   
ATOM   5033  HZ3 LYS A 532     -16.847  22.570  15.905  1.00 10.00      A   
ATOM   5034  C   LYS A 532     -10.435  19.063  16.180  1.00 10.00      A   
ATOM   5035  O   LYS A 532     -10.277  17.953  15.673  1.00 10.00      A   
ATOM   5036  N   LEU A 533      -9.587  20.064  16.003  1.00 10.00      A   
ATOM   5037  HN  LEU A 533      -9.758  20.923  16.448  1.00 10.00      A   
ATOM   5038  CA  LEU A 533      -8.396  19.916  15.188  1.00 10.00      A   
ATOM   5039  CB  LEU A 533      -8.199  21.145  14.301  1.00 10.00      A   
ATOM   5040  CG  LEU A 533      -8.796  21.078  12.892  1.00 10.00      A   
ATOM   5041  CD1 LEU A 533     -10.283  20.743  12.934  1.00 10.00      A   
ATOM   5042  CD2 LEU A 533      -8.572  22.395  12.171  1.00 10.00      A   
ATOM   5043  C   LEU A 533      -7.175  19.699  16.069  1.00 10.00      A   
ATOM   5044  O   LEU A 533      -6.844  20.536  16.909  1.00 10.00      A   
ATOM   5045  N   ASN A 534      -6.516  18.570  15.887  1.00 10.00      A   
ATOM   5046  HN  ASN A 534      -6.823  17.937  15.199  1.00 10.00      A   
ATOM   5047  CA  ASN A 534      -5.336  18.252  16.666  1.00 10.00      A   
ATOM   5048  CB  ASN A 534      -5.223  16.745  16.881  1.00 10.00      A   
ATOM   5049  CG  ASN A 534      -5.011  16.382  18.337  1.00 10.00      A   
ATOM   5050  OD1 ASN A 534      -5.469  17.085  19.241  1.00 10.00      A   
ATOM   5051  ND2 ASN A 534      -4.336  15.271  18.577  1.00 10.00      A   
ATOM   5052 HD21 ASN A 534      -4.016  14.744  17.810  1.00 10.00      A   
ATOM   5053 HD22 ASN A 534      -4.173  15.023  19.506  1.00 10.00      A   
ATOM   5054  C   ASN A 534      -4.095  18.782  15.970  1.00 10.00      A   
ATOM   5055  O   ASN A 534      -3.616  18.195  14.999  1.00 10.00      A   
ATOM   5056  N   VAL A 535      -3.596  19.910  16.456  1.00 10.00      A   
ATOM   5057  HN  VAL A 535      -4.026  20.320  17.234  1.00 10.00      A   
ATOM   5058  CA  VAL A 535      -2.414  20.539  15.886  1.00 10.00      A   
ATOM   5059  CB  VAL A 535      -2.465  22.082  16.025  1.00 10.00      A   
ATOM   5060  CG1 VAL A 535      -1.305  22.731  15.282  1.00 10.00      A   
ATOM   5061  CG2 VAL A 535      -3.793  22.631  15.521  1.00 10.00      A   
ATOM   5062  C   VAL A 535      -1.162  20.007  16.574  1.00 10.00      A   
ATOM   5063  O   VAL A 535      -0.755  20.516  17.618  1.00 10.00      A   
ATOM   5064  N   GLU A 536      -0.581  18.964  16.006  1.00 10.00      A   
ATOM   5065  HN  GLU A 536      -0.967  18.585  15.185  1.00 10.00      A   
ATOM   5066  CA  GLU A 536       0.616  18.365  16.569  1.00 10.00      A   
ATOM   5067  CB  GLU A 536       0.619  16.849  16.360  1.00 10.00      A   
ATOM   5068  CG  GLU A 536      -0.511  16.129  17.081  1.00 10.00      A   
ATOM   5069  CD  GLU A 536      -0.284  14.634  17.194  1.00 10.00      A   
ATOM   5070  OE1 GLU A 536       0.773  14.150  16.744  1.00 10.00      A   
ATOM   5071  OE2 GLU A 536      -1.163  13.937  17.750  1.00 10.00      A   
ATOM   5072  C   GLU A 536       1.869  18.995  15.977  1.00 10.00      A   
ATOM   5073  O   GLU A 536       2.139  18.872  14.781  1.00 10.00      A   
ATOM   5074  N   VAL A 537       2.613  19.698  16.815  1.00 10.00      A   
ATOM   5075  HN  VAL A 537       2.325  19.790  17.750  1.00 10.00      A   
ATOM   5076  CA  VAL A 537       3.844  20.339  16.393  1.00 10.00      A   
ATOM   5077  CB  VAL A 537       4.122  21.607  17.223  1.00 10.00      A   
ATOM   5078  CG1 VAL A 537       5.447  22.241  16.828  1.00 10.00      A   
ATOM   5079  CG2 VAL A 537       2.986  22.603  17.054  1.00 10.00      A   
ATOM   5080  C   VAL A 537       5.015  19.374  16.541  1.00 10.00      A   
ATOM   5081  O   VAL A 537       5.243  18.821  17.620  1.00 10.00      A   
ATOM   5082  N   ILE A 538       5.749  19.175  15.456  1.00 10.00      A   
ATOM   5083  HN  ILE A 538       5.529  19.664  14.634  1.00 10.00      A   
ATOM   5084  CA  ILE A 538       6.894  18.279  15.458  1.00 10.00      A   
ATOM   5085  CB  ILE A 538       6.813  17.232  14.324  1.00 10.00      A   
ATOM   5086  CG1 ILE A 538       5.447  16.538  14.318  1.00 10.00      A   
ATOM   5087  CG2 ILE A 538       7.931  16.206  14.461  1.00 10.00      A   
ATOM   5088  CD1 ILE A 538       4.542  16.973  13.183  1.00 10.00      A   
ATOM   5089  C   ILE A 538       8.171  19.084  15.296  1.00 10.00      A   
ATOM   5090  O   ILE A 538       8.511  19.511  14.189  1.00 10.00      A   
ATOM   5091  N   ASP A 539       8.863  19.300  16.399  1.00 10.00      A   
ATOM   5092  HN  ASP A 539       8.541  18.925  17.250  1.00 10.00      A   
ATOM   5093  CA  ASP A 539      10.101  20.058  16.389  1.00 10.00      A   
ATOM   5094  CB  ASP A 539       9.856  21.464  16.942  1.00 10.00      A   
ATOM   5095  CG  ASP A 539      10.964  22.432  16.600  1.00 10.00      A   
ATOM   5096  OD1 ASP A 539      10.861  23.118  15.557  1.00 10.00      A   
ATOM   5097  OD2 ASP A 539      11.938  22.524  17.378  1.00 10.00      A   
ATOM   5098  C   ASP A 539      11.155  19.333  17.218  1.00 10.00      A   
ATOM   5099  O   ASP A 539      10.927  19.007  18.383  1.00 10.00      A   
ATOM   5100  N   GLU A 540      12.303  19.073  16.616  1.00 10.00      A   
ATOM   5101  HN  GLU A 540      12.435  19.366  15.683  1.00 10.00      A   
ATOM   5102  CA  GLU A 540      13.375  18.359  17.294  1.00 10.00      A   
ATOM   5103  CB  GLU A 540      14.081  17.414  16.327  1.00 10.00      A   
ATOM   5104  CG  GLU A 540      13.162  16.476  15.567  1.00 10.00      A   
ATOM   5105  CD  GLU A 540      13.924  15.630  14.572  1.00 10.00      A   
ATOM   5106  OE1 GLU A 540      14.478  16.201  13.607  1.00 10.00      A   
ATOM   5107  OE2 GLU A 540      13.989  14.398  14.758  1.00 10.00      A   
ATOM   5108  C   GLU A 540      14.399  19.296  17.921  1.00 10.00      A   
ATOM   5109  O   GLU A 540      15.402  18.843  18.474  1.00 10.00      A   
ATOM   5110  N   ARG A 541      14.147  20.596  17.863  1.00 10.00      A   
ATOM   5111  HN  ARG A 541      13.315  20.910  17.448  1.00 10.00      A   
ATOM   5112  CA  ARG A 541      15.076  21.567  18.425  1.00 10.00      A   
ATOM   5113  CB  ARG A 541      15.135  22.833  17.564  1.00 10.00      A   
ATOM   5114  CG  ARG A 541      15.289  22.577  16.076  1.00 10.00      A   
ATOM   5115  CD  ARG A 541      14.147  23.199  15.296  1.00 10.00      A   
ATOM   5116  NE  ARG A 541      14.484  24.514  14.763  1.00 10.00      A   
ATOM   5117  HE  ARG A 541      15.439  24.745  14.705  1.00 10.00      A   
ATOM   5118  CZ  ARG A 541      13.580  25.415  14.373  1.00 10.00      A   
ATOM   5119  NH1 ARG A 541      12.282  25.148  14.465  1.00 10.00      A   
ATOM   5120 HH11 ARG A 541      11.953  24.226  14.855  1.00 10.00      A   
ATOM   5121 HH12 ARG A 541      11.579  25.853  14.152  1.00 10.00      A   
ATOM   5122  NH2 ARG A 541      13.976  26.572  13.869  1.00 10.00      A   
ATOM   5123 HH21 ARG A 541      13.277  27.280  13.564  1.00 10.00      A   
ATOM   5124 HH22 ARG A 541      14.996  26.779  13.772  1.00 10.00      A   
ATOM   5125  C   ARG A 541      14.692  21.927  19.855  1.00 10.00      A   
ATOM   5126  O   ARG A 541      15.132  22.947  20.385  1.00 10.00      A   
ATOM   5127  N   GLY A 542      13.859  21.100  20.469  1.00 10.00      A   
ATOM   5128  HN  GLY A 542      13.505  20.325  19.983  1.00 10.00      A   
ATOM   5129  CA  GLY A 542      13.439  21.350  21.834  1.00 10.00      A   
ATOM   5130  C   GLY A 542      12.089  22.025  21.886  1.00 10.00      A   
ATOM   5131  O   GLY A 542      11.470  22.256  20.847  1.00 10.00      A   
ATOM   5132  N   ALA A 543      11.630  22.347  23.091  1.00 10.00      A   
ATOM   5133  HN  ALA A 543      12.178  22.152  23.880  1.00 10.00      A   
ATOM   5134  CA  ALA A 543      10.341  22.996  23.262  1.00 10.00      A   
ATOM   5135  CB  ALA A 543       9.991  23.117  24.736  1.00 10.00      A   
ATOM   5136  C   ALA A 543      10.344  24.370  22.615  1.00 10.00      A   
ATOM   5137  O   ALA A 543      11.155  25.231  22.972  1.00 10.00      A   
ATOM   5138  N   PRO A 544       9.415  24.600  21.672  1.00 10.00      A   
ATOM   5139  CA  PRO A 544       9.295  25.871  20.943  1.00 10.00      A   
ATOM   5140  CB  PRO A 544       8.158  25.618  19.946  1.00 10.00      A   
ATOM   5141  CG  PRO A 544       8.026  24.135  19.875  1.00 10.00      A   
ATOM   5142  CD  PRO A 544       8.406  23.625  21.232  1.00 10.00      A   
ATOM   5143  C   PRO A 544       8.945  27.041  21.860  1.00 10.00      A   
ATOM   5144  O   PRO A 544       8.976  28.199  21.447  1.00 10.00      A   
ATOM   5145  N   ASP A 545       8.615  26.724  23.104  1.00 10.00      A   
ATOM   5146  HN  ASP A 545       8.605  25.779  23.360  1.00 10.00      A   
ATOM   5147  CA  ASP A 545       8.267  27.729  24.099  1.00 10.00      A   
ATOM   5148  CB  ASP A 545       7.781  27.054  25.388  1.00 10.00      A   
ATOM   5149  CG  ASP A 545       6.591  26.142  25.185  1.00 10.00      A   
ATOM   5150  OD1 ASP A 545       5.453  26.647  25.148  1.00 10.00      A   
ATOM   5151  OD2 ASP A 545       6.790  24.912  25.078  1.00 10.00      A   
ATOM   5152  C   ASP A 545       9.482  28.588  24.427  1.00 10.00      A   
ATOM   5153  O   ASP A 545       9.355  29.761  24.777  1.00 10.00      A   
ATOM   5154  N   SER A 546      10.667  27.995  24.312  1.00 10.00      A   
ATOM   5155  HN  SER A 546      10.709  27.060  24.015  1.00 10.00      A   
ATOM   5156  CA  SER A 546      11.904  28.706  24.610  1.00 10.00      A   
ATOM   5157  CB  SER A 546      13.070  27.720  24.739  1.00 10.00      A   
ATOM   5158  OG  SER A 546      13.232  26.966  23.548  1.00 10.00      A   
ATOM   5159  HG  SER A 546      12.676  26.175  23.587  1.00 10.00      A   
ATOM   5160  C   SER A 546      12.208  29.763  23.548  1.00 10.00      A   
ATOM   5161  O   SER A 546      12.701  30.848  23.853  1.00 10.00      A   
ATOM   5162  N   ARG A 547      11.902  29.441  22.300  1.00 10.00      A   
ATOM   5163  HN  ARG A 547      11.496  28.569  22.123  1.00 10.00      A   
ATOM   5164  CA  ARG A 547      12.143  30.353  21.192  1.00 10.00      A   
ATOM   5165  CB  ARG A 547      12.326  29.565  19.894  1.00 10.00      A   
ATOM   5166  CG  ARG A 547      13.530  28.645  19.899  1.00 10.00      A   
ATOM   5167  CD  ARG A 547      13.799  28.068  18.521  1.00 10.00      A
[truncated: 221,457 more chars]
