# Supplementary material for: Flexibility of intrinsically disordered degrons in AUX/IAA proteins reinforces auxin co-receptor assemblies
Source: Nat Commun. 2020 May 8;11:2277. doi: 10.1038/s41467-020-16147-2 (PMC7210949; doi:10.1038/s41467-020-16147-2)
Supplement: Supplementary file 9 — Supplementary Data 6 [file 41467_2020_16147_MOESM9_ESM.gz › haddock_files/IAA07/No_disorder_restraint/cluster3_2.pdb]

REMARK FILENAME="complex_398w.pdb0"
REMARK ===============================================================
REMARK HADDOCK run for complex
REMARK initial structure: complex_398.pdb
REMARK final NOE weights: unambig 50 amb: 50
REMARK ===============================================================
REMARK            total,bonds,angles,improper,dihe,vdw,elec,air,cdih,coup,rdcs,vean,dani,xpcs,rg
REMARK energies: -343.054, 0, 0, 0, 0, -28.0707, -316.839, 1.85547, 0, 0, 0, 0, 0, 0, 0
REMARK ===============================================================
REMARK            bonds,angles,impropers,dihe,air,cdih,coup,rdcs,vean,dani,xpcs
REMARK rms-dev.: 0,0,0,0,4.016779E-02,0,0, 0, 0, 0, 0
REMARK ===============================================================
REMARK               air,cdih,coup,rdcs,vean,dani,xpcs
REMARK               >0.3,>5,>1,>0,>5,>0.2,>0.2
REMARK violations.: 0, 0, 0, 0, 0, 0, 0
REMARK ===============================================================
REMARK                        CVpartition#,violations,rms
REMARK AIRs cross-validation: 2, 0, NaN
REMARK ===============================================================
REMARK NCS energy: 0
REMARK ===============================================================
REMARK Symmetry energy: 0
REMARK ===============================================================
REMARK Desolvation energy: 35.4334
REMARK Internal energy free molecules: -22459
REMARK Internal energy complex: -33847.2
REMARK Binding energy: -11697.7
REMARK ===============================================================
REMARK buried surface area: 1469.96
REMARK ===============================================================
REMARK water - chain1: 0 0 0
REMARK water - chain2: 0 0 0
REMARK water - chain3: 0 0 0
REMARK water - chain4: 0 0 0
REMARK water - chain5: 0 0 0
REMARK water - chain6: 0 0 0
REMARK ===============================================================
REMARK water - water: 0 0 0
REMARK ===============================================================
REMARK DATE:14-Feb-2019  05:53:25       created by user: enmr049
REMARK VERSION:1.3U
ATOM      1  N   PHE A   9     -42.646   1.185   1.477  1.00 10.00      A   
ATOM      2  HN  PHE A   9     -43.367   1.318   2.132  1.00 10.00      A   
ATOM      3  CA  PHE A   9     -41.975  -0.107   1.423  1.00 10.00      A   
ATOM      4  CB  PHE A   9     -40.686  -0.012   0.602  1.00 10.00      A   
ATOM      5  CG  PHE A   9     -40.903   0.281  -0.854  1.00 10.00      A   
ATOM      6  CD1 PHE A   9     -40.961  -0.747  -1.780  1.00 10.00      A   
ATOM      7  CD2 PHE A   9     -41.052   1.585  -1.295  1.00 10.00      A   
ATOM      8  CE1 PHE A   9     -41.166  -0.477  -3.119  1.00 10.00      A   
ATOM      9  CE2 PHE A   9     -41.257   1.862  -2.630  1.00 10.00      A   
ATOM     10  CZ  PHE A   9     -41.315   0.830  -3.543  1.00 10.00      A   
ATOM     11  C   PHE A   9     -41.648  -0.596   2.827  1.00 10.00      A   
ATOM     12  O   PHE A   9     -41.168   0.177   3.657  1.00 10.00      A   
ATOM     13  N   PRO A  10     -41.930  -1.880   3.117  1.00 10.00      A   
ATOM     14  CA  PRO A  10     -41.650  -2.476   4.429  1.00 10.00      A   
ATOM     15  CB  PRO A  10     -42.060  -3.944   4.254  1.00 10.00      A   
ATOM     16  CG  PRO A  10     -43.028  -3.929   3.123  1.00 10.00      A   
ATOM     17  CD  PRO A  10     -42.556  -2.845   2.196  1.00 10.00      A   
ATOM     18  C   PRO A  10     -40.166  -2.387   4.774  1.00 10.00      A   
ATOM     19  O   PRO A  10     -39.305  -2.587   3.909  1.00 10.00      A   
ATOM     20  N   GLU A  11     -39.882  -2.096   6.038  1.00 10.00      A   
ATOM     21  HN  GLU A  11     -40.620  -1.962   6.667  1.00 10.00      A   
ATOM     22  CA  GLU A  11     -38.513  -1.955   6.531  1.00 10.00      A   
ATOM     23  CB  GLU A  11     -38.521  -1.707   8.043  1.00 10.00      A   
ATOM     24  CG  GLU A  11     -39.766  -0.999   8.570  1.00 10.00      A   
ATOM     25  CD  GLU A  11     -39.696   0.512   8.453  1.00 10.00      A   
ATOM     26  OE1 GLU A  11     -38.847   1.127   9.134  1.00 10.00      A   
ATOM     27  OE2 GLU A  11     -40.512   1.091   7.701  1.00 10.00      A   
ATOM     28  C   GLU A  11     -37.673  -3.193   6.215  1.00 10.00      A   
ATOM     29  O   GLU A  11     -36.530  -3.084   5.772  1.00 10.00      A   
ATOM     30  N   GLU A  12     -38.261  -4.366   6.421  1.00 10.00      A   
ATOM     31  HN  GLU A  12     -39.179  -4.381   6.764  1.00 10.00      A   
ATOM     32  CA  GLU A  12     -37.581  -5.633   6.164  1.00 10.00      A   
ATOM     33  CB  GLU A  12     -38.446  -6.815   6.603  1.00 10.00      A   
ATOM     34  CG  GLU A  12     -39.855  -6.813   6.032  1.00 10.00      A   
ATOM     35  CD  GLU A  12     -40.817  -7.615   6.881  1.00 10.00      A   
ATOM     36  OE1 GLU A  12     -41.089  -7.199   8.025  1.00 10.00      A   
ATOM     37  OE2 GLU A  12     -41.305  -8.664   6.412  1.00 10.00      A   
ATOM     38  C   GLU A  12     -37.178  -5.777   4.698  1.00 10.00      A   
ATOM     39  O   GLU A  12     -36.164  -6.403   4.384  1.00 10.00      A   
ATOM     40  N   VAL A  13     -37.968  -5.189   3.807  1.00 10.00      A   
ATOM     41  HN  VAL A  13     -38.752  -4.689   4.118  1.00 10.00      A   
ATOM     42  CA  VAL A  13     -37.680  -5.245   2.382  1.00 10.00      A   
ATOM     43  CB  VAL A  13     -38.922  -4.933   1.525  1.00 10.00      A   
ATOM     44  CG1 VAL A  13     -38.585  -5.013   0.045  1.00 10.00      A   
ATOM     45  CG2 VAL A  13     -40.052  -5.889   1.867  1.00 10.00      A   
ATOM     46  C   VAL A  13     -36.565  -4.258   2.038  1.00 10.00      A   
ATOM     47  O   VAL A  13     -35.619  -4.598   1.327  1.00 10.00      A   
ATOM     48  N   LEU A  14     -36.672  -3.041   2.567  1.00 10.00      A   
ATOM     49  HN  LEU A  14     -37.445  -2.832   3.137  1.00 10.00      A   
ATOM     50  CA  LEU A  14     -35.671  -2.006   2.318  1.00 10.00      A   
ATOM     51  CB  LEU A  14     -36.097  -0.676   2.942  1.00 10.00      A   
ATOM     52  CG  LEU A  14     -37.265   0.045   2.262  1.00 10.00      A   
ATOM     53  CD1 LEU A  14     -37.653   1.287   3.047  1.00 10.00      A   
ATOM     54  CD2 LEU A  14     -36.907   0.408   0.827  1.00 10.00      A   
ATOM     55  C   LEU A  14     -34.305  -2.435   2.838  1.00 10.00      A   
ATOM     56  O   LEU A  14     -33.284  -2.197   2.195  1.00 10.00      A   
ATOM     57  N   GLU A  15     -34.297  -3.090   3.995  1.00 10.00      A   
ATOM     58  HN  GLU A  15     -35.147  -3.248   4.466  1.00 10.00      A   
ATOM     59  CA  GLU A  15     -33.059  -3.564   4.592  1.00 10.00      A   
ATOM     60  CB  GLU A  15     -33.331  -4.202   5.955  1.00 10.00      A   
ATOM     61  CG  GLU A  15     -32.247  -3.937   6.989  1.00 10.00      A   
ATOM     62  CD  GLU A  15     -32.406  -4.791   8.224  1.00 10.00      A   
ATOM     63  OE1 GLU A  15     -33.189  -4.412   9.117  1.00 10.00      A   
ATOM     64  OE2 GLU A  15     -31.754  -5.853   8.303  1.00 10.00      A   
ATOM     65  C   GLU A  15     -32.376  -4.565   3.667  1.00 10.00      A   
ATOM     66  O   GLU A  15     -31.149  -4.606   3.579  1.00 10.00      A   
ATOM     67  N   HIS A  16     -33.180  -5.358   2.960  1.00 10.00      A   
ATOM     68  HN  HIS A  16     -34.153  -5.270   3.062  1.00 10.00      A   
ATOM     69  CA  HIS A  16     -32.646  -6.348   2.034  1.00 10.00      A   
ATOM     70  CB  HIS A  16     -33.700  -7.396   1.659  1.00 10.00      A   
ATOM     71  CG  HIS A  16     -33.120  -8.634   1.039  1.00 10.00      A   
ATOM     72  ND1 HIS A  16     -31.895  -9.121   1.432  1.00 10.00      A   
ATOM     73  CD2 HIS A  16     -33.631  -9.443   0.075  1.00 10.00      A   
ATOM     74  CE1 HIS A  16     -31.683 -10.201   0.705  1.00 10.00      A   
ATOM     75  NE2 HIS A  16     -32.706 -10.437  -0.127  1.00 10.00      A   
ATOM     76  HE2 HIS A  16     -32.782 -11.194  -0.760  1.00 10.00      A   
ATOM     77  C   HIS A  16     -32.100  -5.660   0.792  1.00 10.00      A   
ATOM     78  O   HIS A  16     -31.051  -6.030   0.273  1.00 10.00      A   
ATOM     79  N   VAL A  17     -32.805  -4.633   0.336  1.00 10.00      A   
ATOM     80  HN  VAL A  17     -33.639  -4.381   0.796  1.00 10.00      A   
ATOM     81  CA  VAL A  17     -32.387  -3.879  -0.838  1.00 10.00      A   
ATOM     82  CB  VAL A  17     -33.418  -2.781  -1.191  1.00 10.00      A   
ATOM     83  CG1 VAL A  17     -32.912  -1.903  -2.325  1.00 10.00      A   
ATOM     84  CG2 VAL A  17     -34.759  -3.403  -1.564  1.00 10.00      A   
ATOM     85  C   VAL A  17     -31.025  -3.231  -0.594  1.00 10.00      A   
ATOM     86  O   VAL A  17     -30.160  -3.212  -1.474  1.00 10.00      A   
ATOM     87  N   PHE A  18     -30.837  -2.727   0.617  1.00 10.00      A   
ATOM     88  HN  PHE A  18     -31.565  -2.791   1.278  1.00 10.00      A   
ATOM     89  CA  PHE A  18     -29.590  -2.070   0.988  1.00 10.00      A   
ATOM     90  CB  PHE A  18     -29.775  -1.180   2.222  1.00 10.00      A   
ATOM     91  CG  PHE A  18     -30.844  -0.135   2.077  1.00 10.00      A   
ATOM     92  CD1 PHE A  18     -31.545   0.310   3.182  1.00 10.00      A   
ATOM     93  CD2 PHE A  18     -31.154   0.398   0.835  1.00 10.00      A   
ATOM     94  CE1 PHE A  18     -32.537   1.264   3.054  1.00 10.00      A   
ATOM     95  CE2 PHE A  18     -32.144   1.353   0.697  1.00 10.00      A   
ATOM     96  CZ  PHE A  18     -32.839   1.788   1.809  1.00 10.00      A   
ATOM     97  C   PHE A  18     -28.454  -3.067   1.212  1.00 10.00      A   
ATOM     98  O   PHE A  18     -27.292  -2.676   1.316  1.00 10.00      A   
ATOM     99  N   SER A  19     -28.778  -4.353   1.283  1.00 10.00      A   
ATOM    100  HN  SER A  19     -29.717  -4.621   1.195  1.00 10.00      A   
ATOM    101  CA  SER A  19     -27.757  -5.374   1.487  1.00 10.00      A   
ATOM    102  CB  SER A  19     -28.366  -6.697   1.968  1.00 10.00      A   
ATOM    103  OG  SER A  19     -28.962  -7.425   0.906  1.00 10.00      A   
ATOM    104  HG  SER A  19     -29.829  -7.043   0.698  1.00 10.00      A   
ATOM    105  C   SER A  19     -26.938  -5.575   0.216  1.00 10.00      A   
ATOM    106  O   SER A  19     -25.797  -6.045   0.262  1.00 10.00      A   
ATOM    107  N   PHE A  20     -27.528  -5.194  -0.917  1.00 10.00      A   
ATOM    108  HN  PHE A  20     -28.434  -4.820  -0.879  1.00 10.00      A   
ATOM    109  CA  PHE A  20     -26.872  -5.315  -2.213  1.00 10.00      A   
ATOM    110  CB  PHE A  20     -27.912  -5.499  -3.323  1.00 10.00      A   
ATOM    111  CG  PHE A  20     -28.649  -6.807  -3.260  1.00 10.00      A   
ATOM    112  CD1 PHE A  20     -29.905  -6.880  -2.680  1.00 10.00      A   
ATOM    113  CD2 PHE A  20     -28.086  -7.961  -3.783  1.00 10.00      A   
ATOM    114  CE1 PHE A  20     -30.588  -8.082  -2.623  1.00 10.00      A   
ATOM    115  CE2 PHE A  20     -28.762  -9.166  -3.728  1.00 10.00      A   
ATOM    116  CZ  PHE A  20     -30.016  -9.226  -3.147  1.00 10.00      A   
ATOM    117  C   PHE A  20     -26.023  -4.082  -2.494  1.00 10.00      A   
ATOM    118  O   PHE A  20     -25.380  -3.976  -3.544  1.00 10.00      A   
ATOM    119  N   ILE A  21     -26.035  -3.148  -1.550  1.00 10.00      A   
ATOM    120  HN  ILE A  21     -26.574  -3.293  -0.741  1.00 10.00      A   
ATOM    121  CA  ILE A  21     -25.269  -1.917  -1.672  1.00 10.00      A   
ATOM    122  CB  ILE A  21     -26.171  -0.667  -1.532  1.00 10.00      A   
ATOM    123  CG1 ILE A  21     -27.451  -0.817  -2.366  1.00 10.00      A   
ATOM    124  CG2 ILE A  21     -25.409   0.585  -1.942  1.00 10.00      A   
ATOM    125  CD1 ILE A  21     -28.470   0.281  -2.141  1.00 10.00      A   
ATOM    126  C   ILE A  21     -24.186  -1.872  -0.594  1.00 10.00      A   
ATOM    127  O   ILE A  21     -24.469  -1.607   0.579  1.00 10.00      A   
ATOM    128  N   GLN A  22     -22.954  -2.160  -0.989  1.00 10.00      A   
ATOM    129  HN  GLN A  22     -22.797  -2.385  -1.931  1.00 10.00      A   
ATOM    130  CA  GLN A  22     -21.824  -2.153  -0.064  1.00 10.00      A   
ATOM    131  CB  GLN A  22     -21.019  -3.455  -0.179  1.00 10.00      A   
ATOM    132  CG  GLN A  22     -21.810  -4.706   0.175  1.00 10.00      A   
ATOM    133  CD  GLN A  22     -22.370  -4.660   1.587  1.00 10.00      A   
ATOM    134  OE1 GLN A  22     -21.762  -4.090   2.496  1.00 10.00      A   
ATOM    135  NE2 GLN A  22     -23.542  -5.244   1.780  1.00 10.00      A   
ATOM    136 HE21 GLN A  22     -23.984  -5.674   1.011  1.00 10.00      A   
ATOM    137 HE22 GLN A  22     -23.924  -5.229   2.679  1.00 10.00      A   
ATOM    138  C   GLN A  22     -20.922  -0.944  -0.310  1.00 10.00      A   
ATOM    139  O   GLN A  22     -20.016  -0.655   0.478  1.00 10.00      A   
ATOM    140  N   LEU A  23     -21.173  -0.249  -1.415  1.00 10.00      A   
ATOM    141  HN  LEU A  23     -21.892  -0.548  -2.010  1.00 10.00      A   
ATOM    142  CA  LEU A  23     -20.403   0.939  -1.773  1.00 10.00      A   
ATOM    143  CB  LEU A  23     -20.736   1.384  -3.202  1.00 10.00      A   
ATOM    144  CG  LEU A  23     -19.702   1.039  -4.274  1.00 10.00      A   
ATOM    145  CD1 LEU A  23     -19.534  -0.468  -4.395  1.00 10.00      A   
ATOM    146  CD2 LEU A  23     -20.094   1.646  -5.612  1.00 10.00      A   
ATOM    147  C   LEU A  23     -20.682   2.075  -0.793  1.00 10.00      A   
ATOM    148  O   LEU A  23     -21.840   2.419  -0.543  1.00 10.00      A   
ATOM    149  N   ASP A  24     -19.623   2.660  -0.251  1.00 10.00      A   
ATOM    150  HN  ASP A  24     -18.726   2.361  -0.512  1.00 10.00      A   
ATOM    151  CA  ASP A  24     -19.757   3.749   0.714  1.00 10.00      A   
ATOM    152  CB  ASP A  24     -18.411   4.089   1.364  1.00 10.00      A   
ATOM    153  CG  ASP A  24     -17.658   2.866   1.838  1.00 10.00      A   
ATOM    154  OD1 ASP A  24     -18.085   2.237   2.830  1.00 10.00      A   
ATOM    155  OD2 ASP A  24     -16.641   2.514   1.207  1.00 10.00      A   
ATOM    156  C   ASP A  24     -20.328   4.993   0.054  1.00 10.00      A   
ATOM    157  O   ASP A  24     -21.288   5.583   0.550  1.00 10.00      A   
ATOM    158  N   LYS A  25     -19.750   5.371  -1.080  1.00 10.00      A   
ATOM    159  HN  LYS A  25     -19.000   4.841  -1.433  1.00 10.00      A   
ATOM    160  CA  LYS A  25     -20.191   6.554  -1.813  1.00 10.00      A   
ATOM    161  CB  LYS A  25     -19.319   6.779  -3.048  1.00 10.00      A   
ATOM    162  CG  LYS A  25     -17.905   7.244  -2.751  1.00 10.00      A   
ATOM    163  CD  LYS A  25     -17.158   7.533  -4.041  1.00 10.00      A   
ATOM    164  CE  LYS A  25     -15.768   8.087  -3.770  1.00 10.00      A   
ATOM    165  NZ  LYS A  25     -15.054   8.447  -5.027  1.00 10.00      A   
ATOM    166  HZ1 LYS A  25     -14.190   8.986  -4.807  1.00 10.00      A   
ATOM    167  HZ2 LYS A  25     -15.667   9.028  -5.634  1.00 10.00      A   
ATOM    168  HZ3 LYS A  25     -14.786   7.585  -5.549  1.00 10.00      A   
ATOM    169  C   LYS A  25     -21.649   6.445  -2.239  1.00 10.00      A   
ATOM    170  O   LYS A  25     -22.343   7.451  -2.367  1.00 10.00      A   
ATOM    171  N   ASP A  26     -22.107   5.222  -2.453  1.00 10.00      A   
ATOM    172  HN  ASP A  26     -21.503   4.459  -2.326  1.00 10.00      A   
ATOM    173  CA  ASP A  26     -23.477   4.986  -2.876  1.00 10.00      A   
ATOM    174  CB  ASP A  26     -23.582   3.696  -3.680  1.00 10.00      A   
ATOM    175  CG  ASP A  26     -23.861   3.972  -5.140  1.00 10.00      A   
ATOM    176  OD1 ASP A  26     -24.889   4.614  -5.435  1.00 10.00      A   
ATOM    177  OD2 ASP A  26     -23.048   3.566  -5.996  1.00 10.00      A   
ATOM    178  C   ASP A  26     -24.432   4.973  -1.696  1.00 10.00      A   
ATOM    179  O   ASP A  26     -25.525   5.535  -1.765  1.00 10.00      A   
ATOM    180  N   ARG A  27     -24.011   4.355  -0.602  1.00 10.00      A   
ATOM    181  HN  ARG A  27     -23.130   3.922  -0.598  1.00 10.00      A   
ATOM    182  CA  ARG A  27     -24.837   4.293   0.593  1.00 10.00      A   
ATOM    183  CB  ARG A  27     -24.220   3.375   1.645  1.00 10.00      A   
ATOM    184  CG  ARG A  27     -24.679   1.934   1.530  1.00 10.00      A   
ATOM    185  CD  ARG A  27     -24.350   1.147   2.783  1.00 10.00      A   
ATOM    186  NE  ARG A  27     -25.087  -0.111   2.833  1.00 10.00      A   
ATOM    187  HE  ARG A  27     -24.922  -0.761   2.103  1.00 10.00      A   
ATOM    188  CZ  ARG A  27     -25.968  -0.413   3.783  1.00 10.00      A   
ATOM    189  NH1 ARG A  27     -26.222   0.453   4.760  1.00 10.00      A   
ATOM    190 HH11 ARG A  27     -25.731   1.385   4.788  1.00 10.00      A   
ATOM    191 HH12 ARG A  27     -26.913   0.219   5.501  1.00 10.00      A   
ATOM    192  NH2 ARG A  27     -26.610  -1.574   3.749  1.00 10.00      A   
ATOM    193 HH21 ARG A  27     -26.432  -2.251   2.973  1.00 10.00      A   
ATOM    194 HH22 ARG A  27     -27.300  -1.812   4.493  1.00 10.00      A   
ATOM    195  C   ARG A  27     -25.074   5.683   1.163  1.00 10.00      A   
ATOM    196  O   ARG A  27     -26.101   5.941   1.786  1.00 10.00      A   
ATOM    197  N   ASN A  28     -24.119   6.575   0.935  1.00 10.00      A   
ATOM    198  HN  ASN A  28     -23.312   6.297   0.448  1.00 10.00      A   
ATOM    199  CA  ASN A  28     -24.225   7.950   1.409  1.00 10.00      A   
ATOM    200  CB  ASN A  28     -22.953   8.735   1.092  1.00 10.00      A   
ATOM    201  CG  ASN A  28     -21.775   8.349   1.965  1.00 10.00      A   
ATOM    202  OD1 ASN A  28     -21.943   7.743   3.024  1.00 10.00      A   
ATOM    203  ND2 ASN A  28     -20.580   8.712   1.526  1.00 10.00      A   
ATOM    204 HD21 ASN A  28     -20.529   9.203   0.675  1.00 10.00      A   
ATOM    205 HD22 ASN A  28     -19.788   8.483   2.070  1.00 10.00      A   
ATOM    206  C   ASN A  28     -25.429   8.648   0.789  1.00 10.00      A   
ATOM    207  O   ASN A  28     -26.023   9.538   1.391  1.00 10.00      A   
ATOM    208  N   SER A  29     -25.776   8.243  -0.423  1.00 10.00      A   
ATOM    209  HN  SER A  29     -25.246   7.547  -0.868  1.00 10.00      A   
ATOM    210  CA  SER A  29     -26.914   8.818  -1.120  1.00 10.00      A   
ATOM    211  CB  SER A  29     -26.827   8.491  -2.609  1.00 10.00      A   
ATOM    212  OG  SER A  29     -25.511   8.714  -3.085  1.00 10.00      A   
ATOM    213  HG  SER A  29     -25.263   8.001  -3.682  1.00 10.00      A   
ATOM    214  C   SER A  29     -28.227   8.304  -0.530  1.00 10.00      A   
ATOM    215  O   SER A  29     -29.227   9.022  -0.482  1.00 10.00      A   
ATOM    216  N   VAL A  30     -28.200   7.064  -0.060  1.00 10.00      A   
ATOM    217  HN  VAL A  30     -27.361   6.559  -0.104  1.00 10.00      A   
ATOM    218  CA  VAL A  30     -29.372   6.435   0.530  1.00 10.00      A   
ATOM    219  CB  VAL A  30     -29.103   4.946   0.846  1.00 10.00      A   
ATOM    220  CG1 VAL A  30     -30.287   4.312   1.560  1.00 10.00      A   
ATOM    221  CG2 VAL A  30     -28.768   4.182  -0.427  1.00 10.00      A   
ATOM    222  C   VAL A  30     -29.778   7.160   1.807  1.00 10.00      A   
ATOM    223  O   VAL A  30     -30.952   7.458   2.019  1.00 10.00      A   
ATOM    224  N   SER A  31     -28.792   7.484   2.631  1.00 10.00      A   
ATOM    225  HN  SER A  31     -27.867   7.256   2.390  1.00 10.00      A   
ATOM    226  CA  SER A  31     -29.041   8.167   3.889  1.00 10.00      A   
ATOM    227  CB  SER A  31     -27.884   7.911   4.855  1.00 10.00      A   
ATOM    228  OG  SER A  31     -26.686   7.617   4.151  1.00 10.00      A   
ATOM    229  HG  SER A  31     -26.463   6.675   4.272  1.00 10.00      A   
ATOM    230  C   SER A  31     -29.265   9.669   3.701  1.00 10.00      A   
ATOM    231  O   SER A  31     -29.245  10.430   4.669  1.00 10.00      A   
ATOM    232  N   LEU A  32     -29.497  10.095   2.463  1.00 10.00      A   
ATOM    233  HN  LEU A  32     -29.519   9.445   1.727  1.00 10.00      A   
ATOM    234  CA  LEU A  32     -29.711  11.506   2.179  1.00 10.00      A   
ATOM    235  CB  LEU A  32     -28.515  12.093   1.431  1.00 10.00      A   
ATOM    236  CG  LEU A  32     -27.371  12.622   2.299  1.00 10.00      A   
ATOM    237  CD1 LEU A  32     -26.177  13.007   1.435  1.00 10.00      A   
ATOM    238  CD2 LEU A  32     -27.838  13.809   3.126  1.00 10.00      A   
ATOM    239  C   LEU A  32     -30.996  11.756   1.394  1.00 10.00      A   
ATOM    240  O   LEU A  32     -31.296  12.898   1.048  1.00 10.00      A   
ATOM    241  N   VAL A  33     -31.757  10.700   1.119  1.00 10.00      A   
ATOM    242  HN  VAL A  33     -31.481   9.809   1.424  1.00 10.00      A   
ATOM    243  CA  VAL A  33     -33.004  10.855   0.371  1.00 10.00      A   
ATOM    244  CB  VAL A  33     -33.375   9.610  -0.468  1.00 10.00      A   
ATOM    245  CG1 VAL A  33     -32.322   9.350  -1.532  1.00 10.00      A   
ATOM    246  CG2 VAL A  33     -33.557   8.389   0.412  1.00 10.00      A   
ATOM    247  C   VAL A  33     -34.163  11.241   1.288  1.00 10.00      A   
ATOM    248  O   VAL A  33     -34.994  12.077   0.929  1.00 10.00      A   
ATOM    249  N   CYS A  34     -34.200  10.636   2.467  1.00 10.00      A   
ATOM    250  HN  CYS A  34     -33.502   9.987   2.688  1.00 10.00      A   
ATOM    251  CA  CYS A  34     -35.237  10.900   3.451  1.00 10.00      A   
ATOM    252  CB  CYS A  34     -36.577  10.301   3.007  1.00 10.00      A   
ATOM    253  SG  CYS A  34     -36.596   8.496   2.892  1.00 10.00      A   
ATOM    254  HG  CYS A  34     -37.851   8.112   2.694  1.00 10.00      A   
ATOM    255  C   CYS A  34     -34.824  10.318   4.794  1.00 10.00      A   
ATOM    256  O   CYS A  34     -33.950   9.447   4.855  1.00 10.00      A   
ATOM    257  N   LYS A  35     -35.445  10.795   5.860  1.00 10.00      A   
ATOM    258  HN  LYS A  35     -36.135  11.498   5.740  1.00 10.00      A   
ATOM    259  CA  LYS A  35     -35.137  10.329   7.204  1.00 10.00      A   
ATOM    260  CB  LYS A  35     -35.919  11.125   8.247  1.00 10.00      A   
ATOM    261  CG  LYS A  35     -35.279  11.139   9.628  1.00 10.00      A   
ATOM    262  CD  LYS A  35     -33.914  11.805   9.598  1.00 10.00      A   
ATOM    263  CE  LYS A  35     -34.032  13.310   9.417  1.00 10.00      A   
ATOM    264  NZ  LYS A  35     -34.486  13.993  10.656  1.00 10.00      A   
ATOM    265  HZ1 LYS A  35     -35.479  13.748  10.862  1.00 10.00      A   
ATOM    266  HZ2 LYS A  35     -34.412  15.027  10.541  1.00 10.00      A   
ATOM    267  HZ3 LYS A  35     -33.894  13.704  11.462  1.00 10.00      A   
ATOM    268  C   LYS A  35     -35.415   8.835   7.358  1.00 10.00      A   
ATOM    269  O   LYS A  35     -34.687   8.137   8.064  1.00 10.00      A   
ATOM    270  N   SER A  36     -36.466   8.350   6.694  1.00 10.00      A   
ATOM    271  HN  SER A  36     -37.016   8.956   6.155  1.00 10.00      A   
ATOM    272  CA  SER A  36     -36.819   6.937   6.762  1.00 10.00      A   
ATOM    273  CB  SER A  36     -38.087   6.658   5.950  1.00 10.00      A   
ATOM    274  OG  SER A  36     -39.201   7.357   6.489  1.00 10.00      A   
ATOM    275  HG  SER A  36     -39.452   6.958   7.334  1.00 10.00      A   
ATOM    276  C   SER A  36     -35.664   6.057   6.283  1.00 10.00      A   
ATOM    277  O   SER A  36     -35.250   5.128   6.976  1.00 10.00      A   
ATOM    278  N   TRP A  37     -35.123   6.375   5.111  1.00 10.00      A   
ATOM    279  HN  TRP A  37     -35.473   7.143   4.611  1.00 10.00      A   
ATOM    280  CA  TRP A  37     -34.011   5.608   4.561  1.00 10.00      A   
ATOM    281  CB  TRP A  37     -33.764   5.956   3.095  1.00 10.00      A   
ATOM    282  CG  TRP A  37     -34.735   5.310   2.148  1.00 10.00      A   
ATOM    283  CD1 TRP A  37     -36.044   5.004   2.390  1.00 10.00      A   
ATOM    284  CD2 TRP A  37     -34.472   4.890   0.802  1.00 10.00      A   
ATOM    285  NE1 TRP A  37     -36.610   4.424   1.279  1.00 10.00      A   
ATOM    286  HE1 TRP A  37     -37.542   4.115   1.203  1.00 10.00      A   
ATOM    287  CE2 TRP A  37     -35.665   4.343   0.292  1.00 10.00      A   
ATOM    288  CE3 TRP A  37     -33.344   4.926  -0.023  1.00 10.00      A   
ATOM    289  CZ2 TRP A  37     -35.762   3.835  -1.003  1.00 10.00      A   
ATOM    290  CZ3 TRP A  37     -33.442   4.423  -1.306  1.00 10.00      A   
ATOM    291  CH2 TRP A  37     -34.641   3.883  -1.784  1.00 10.00      A   
ATOM    292  C   TRP A  37     -32.747   5.826   5.385  1.00 10.00      A   
ATOM    293  O   TRP A  37     -31.955   4.905   5.574  1.00 10.00      A   
ATOM    294  N   TYR A  38     -32.576   7.046   5.882  1.00 10.00      A   
ATOM    295  HN  TYR A  38     -33.246   7.739   5.686  1.00 10.00      A   
ATOM    296  CA  TYR A  38     -31.416   7.392   6.700  1.00 10.00      A   
ATOM    297  CB  TYR A  38     -31.468   8.873   7.105  1.00 10.00      A   
ATOM    298  CG  TYR A  38     -30.437   9.282   8.137  1.00 10.00      A   
ATOM    299  CD1 TYR A  38     -30.780   9.430   9.475  1.00 10.00      A   
ATOM    300  CD2 TYR A  38     -29.117   9.522   7.773  1.00 10.00      A   
ATOM    301  CE1 TYR A  38     -29.841   9.806  10.418  1.00 10.00      A   
ATOM    302  CE2 TYR A  38     -28.172   9.897   8.709  1.00 10.00      A   
ATOM    303  CZ  TYR A  38     -28.539  10.037  10.029  1.00 10.00      A   
ATOM    304  OH  TYR A  38     -27.603  10.412  10.965  1.00 10.00      A   
ATOM    305  HH  TYR A  38     -27.270  11.297  10.756  1.00 10.00      A   
ATOM    306  C   TYR A  38     -31.339   6.511   7.945  1.00 10.00      A   
ATOM    307  O   TYR A  38     -30.274   5.989   8.281  1.00 10.00      A   
ATOM    308  N   GLU A  39     -32.475   6.340   8.613  1.00 10.00      A   
ATOM    309  HN  GLU A  39     -33.294   6.776   8.282  1.00 10.00      A   
ATOM    310  CA  GLU A  39     -32.546   5.536   9.827  1.00 10.00      A   
ATOM    311  CB  GLU A  39     -33.872   5.766  10.542  1.00 10.00      A   
ATOM    312  CG  GLU A  39     -33.975   7.135  11.192  1.00 10.00      A   
ATOM    313  CD  GLU A  39     -33.056   7.273  12.388  1.00 10.00      A   
ATOM    314  OE1 GLU A  39     -31.950   7.833  12.241  1.00 10.00      A   
ATOM    315  OE2 GLU A  39     -33.443   6.826  13.489  1.00 10.00      A   
ATOM    316  C   GLU A  39     -32.325   4.051   9.554  1.00 10.00      A   
ATOM    317  O   GLU A  39     -31.802   3.326  10.402  1.00 10.00      A   
ATOM    318  N   ILE A  40     -32.711   3.595   8.370  1.00 10.00      A   
ATOM    319  HN  ILE A  40     -33.122   4.209   7.726  1.00 10.00      A   
ATOM    320  CA  ILE A  40     -32.538   2.194   8.014  1.00 10.00      A   
ATOM    321  CB  ILE A  40     -33.523   1.749   6.914  1.00 10.00      A   
ATOM    322  CG1 ILE A  40     -34.968   1.970   7.375  1.00 10.00      A   
ATOM    323  CG2 ILE A  40     -33.297   0.284   6.553  1.00 10.00      A   
ATOM    324  CD1 ILE A  40     -35.999   1.741   6.292  1.00 10.00      A   
ATOM    325  C   ILE A  40     -31.102   1.923   7.567  1.00 10.00      A   
ATOM    326  O   ILE A  40     -30.507   0.913   7.941  1.00 10.00      A   
ATOM    327  N   GLU A  41     -30.547   2.839   6.777  1.00 10.00      A   
ATOM    328  HN  GLU A  41     -31.074   3.629   6.510  1.00 10.00      A   
ATOM    329  CA  GLU A  41     -29.183   2.708   6.276  1.00 10.00      A   
ATOM    330  CB  GLU A  41     -28.852   3.870   5.334  1.00 10.00      A   
ATOM    331  CG  GLU A  41     -27.779   3.561   4.301  1.00 10.00      A   
ATOM    332  CD  GLU A  41     -26.382   3.921   4.768  1.00 10.00      A   
ATOM    333  OE1 GLU A  41     -26.057   5.123   4.812  1.00 10.00      A   
ATOM    334  OE2 GLU A  41     -25.596   3.000   5.076  1.00 10.00      A   
ATOM    335  C   GLU A  41     -28.182   2.655   7.423  1.00 10.00      A   
ATOM    336  O   GLU A  41     -27.289   1.805   7.446  1.00 10.00      A   
ATOM    337  N   ARG A  42     -28.364   3.546   8.389  1.00 10.00      A   
ATOM    338  HN  ARG A  42     -29.118   4.172   8.324  1.00 10.00      A   
ATOM    339  CA  ARG A  42     -27.475   3.619   9.540  1.00 10.00      A   
ATOM    340  CB  ARG A  42     -27.782   4.854  10.394  1.00 10.00      A   
ATOM    341  CG  ARG A  42     -29.121   4.801  11.108  1.00 10.00      A   
ATOM    342  CD  ARG A  42     -29.405   6.082  11.872  1.00 10.00      A   
ATOM    343  NE  ARG A  42     -28.612   6.183  13.096  1.00 10.00      A   
ATOM    344  HE  ARG A  42     -27.810   5.615  13.161  1.00 10.00      A   
ATOM    345  CZ  ARG A  42     -28.914   6.990  14.115  1.00 10.00      A   
ATOM    346  NH1 ARG A  42     -29.992   7.768  14.059  1.00 10.00      A   
ATOM    347 HH11 ARG A  42     -30.619   7.751  13.213  1.00 10.00      A   
ATOM    348 HH12 ARG A  42     -30.223   8.400  14.859  1.00 10.00      A   
ATOM    349  NH2 ARG A  42     -28.142   7.020  15.195  1.00 10.00      A   
ATOM    350 HH21 ARG A  42     -27.291   6.409  15.254  1.00 10.00      A   
ATOM    351 HH22 ARG A  42     -28.378   7.648  15.994  1.00 10.00      A   
ATOM    352  C   ARG A  42     -27.515   2.346  10.388  1.00 10.00      A   
ATOM    353  O   ARG A  42     -26.573   2.052  11.120  1.00 10.00      A   
ATOM    354  N   TRP A  43     -28.598   1.585  10.281  1.00 10.00      A   
ATOM    355  HN  TRP A  43     -29.321   1.853   9.672  1.00 10.00      A   
ATOM    356  CA  TRP A  43     -28.736   0.359  11.053  1.00 10.00      A   
ATOM    357  CB  TRP A  43     -30.124   0.276  11.697  1.00 10.00      A   
ATOM    358  CG  TRP A  43     -30.229   1.004  13.007  1.00 10.00      A   
ATOM    359  CD1 TRP A  43     -30.554   2.317  13.196  1.00 10.00      A   
ATOM    360  CD2 TRP A  43     -30.009   0.457  14.315  1.00 10.00      A   
ATOM    361  NE1 TRP A  43     -30.554   2.621  14.536  1.00 10.00      A   
ATOM    362  HE1 TRP A  43     -30.758   3.504  14.924  1.00 10.00      A   
ATOM    363  CE2 TRP A  43     -30.219   1.497  15.244  1.00 10.00      A   
ATOM    364  CE3 TRP A  43     -29.657  -0.810  14.792  1.00 10.00      A   
ATOM    365  CZ2 TRP A  43     -30.091   1.307  16.618  1.00 10.00      A   
ATOM    366  CZ3 TRP A  43     -29.526  -0.995  16.156  1.00 10.00      A   
ATOM    367  CH2 TRP A  43     -29.744   0.057  17.052  1.00 10.00      A   
ATOM    368  C   TRP A  43     -28.459  -0.887  10.212  1.00 10.00      A   
ATOM    369  O   TRP A  43     -28.818  -1.994  10.608  1.00 10.00      A   
ATOM    370  N   CYS A  44     -27.826  -0.717   9.053  1.00 10.00      A   
ATOM    371  HN  CYS A  44     -27.574   0.186   8.764  1.00 10.00      A   
ATOM    372  CA  CYS A  44     -27.522  -1.862   8.202  1.00 10.00      A   
ATOM    373  CB  CYS A  44     -28.637  -2.120   7.184  1.00 10.00      A   
ATOM    374  SG  CYS A  44     -28.933  -0.764   6.031  1.00 10.00      A   
ATOM    375  HG  CYS A  44     -29.780   0.079   6.610  1.00 10.00      A   
ATOM    376  C   CYS A  44     -26.162  -1.755   7.512  1.00 10.00      A   
ATOM    377  O   CYS A  44     -25.796  -2.631   6.727  1.00 10.00      A   
ATOM    378  N   ARG A  45     -25.413  -0.690   7.787  1.00 10.00      A   
ATOM    379  HN  ARG A  45     -25.742  -0.011   8.410  1.00 10.00      A   
ATOM    380  CA  ARG A  45     -24.093  -0.529   7.174  1.00 10.00      A   
ATOM    381  CB  ARG A  45     -23.630   0.933   7.182  1.00 10.00      A   
ATOM    382  CG  ARG A  45     -22.502   1.217   6.197  1.00 10.00      A   
ATOM    383  CD  ARG A  45     -22.044   2.668   6.250  1.00 10.00      A   
ATOM    384  NE  ARG A  45     -22.966   3.581   5.564  1.00 10.00      A   
ATOM    385  HE  ARG A  45     -23.939   3.392   5.639  1.00 10.00      A   
ATOM    386  CZ  ARG A  45     -22.576   4.640   4.847  1.00 10.00      A   
ATOM    387  NH1 ARG A  45     -21.284   4.920   4.707  1.00 10.00      A   
ATOM    388 HH11 ARG A  45     -20.982   5.746   4.143  1.00 10.00      A   
ATOM    389 HH12 ARG A  45     -20.560   4.314   5.163  1.00 10.00      A   
ATOM    390  NH2 ARG A  45     -23.480   5.439   4.300  1.00 10.00      A   
ATOM    391 HH21 ARG A  45     -24.507   5.244   4.432  1.00 10.00      A   
ATOM    392 HH22 ARG A  45     -23.180   6.269   3.742  1.00 10.00      A   
ATOM    393  C   ARG A  45     -23.080  -1.433   7.874  1.00 10.00      A   
ATOM    394  O   ARG A  45     -22.898  -1.352   9.090  1.00 10.00      A   
ATOM    395  N   ARG A  46     -22.423  -2.290   7.102  1.00 10.00      A   
ATOM    396  HN  ARG A  46     -22.584  -2.282   6.135  1.00 10.00      A   
ATOM    397  CA  ARG A  46     -21.462  -3.241   7.650  1.00 10.00      A   
ATOM    398  CB  ARG A  46     -21.525  -4.558   6.877  1.00 10.00      A   
ATOM    399  CG  ARG A  46     -22.913  -5.161   6.799  1.00 10.00      A   
ATOM    400  CD  ARG A  46     -23.030  -6.125   5.632  1.00 10.00      A   
ATOM    401  NE  ARG A  46     -24.403  -6.583   5.450  1.00 10.00      A   
ATOM    402  HE  ARG A  46     -25.085  -6.192   6.036  1.00 10.00      A   
ATOM    403  CZ  ARG A  46     -24.777  -7.491   4.556  1.00 10.00      A   
ATOM    404  NH1 ARG A  46     -23.882  -8.048   3.755  1.00 10.00      A   
ATOM    405 HH11 ARG A  46     -22.875  -7.780   3.821  1.00 10.00      A   
ATOM    406 HH12 ARG A  46     -24.182  -8.759   3.055  1.00 10.00      A   
ATOM    407  NH2 ARG A  46     -26.053  -7.846   4.465  1.00 10.00      A   
ATOM    408 HH21 ARG A  46     -26.766  -7.415   5.095  1.00 10.00      A   
ATOM    409 HH22 ARG A  46     -26.347  -8.559   3.760  1.00 10.00      A   
ATOM    410  C   ARG A  46     -20.034  -2.716   7.640  1.00 10.00      A   
ATOM    411  O   ARG A  46     -19.235  -3.069   8.506  1.00 10.00      A   
ATOM    412  N   LYS A  47     -19.708  -1.879   6.673  1.00 10.00      A   
ATOM    413  HN  LYS A  47     -20.389  -1.602   6.023  1.00 10.00      A   
ATOM    414  CA  LYS A  47     -18.356  -1.350   6.570  1.00 10.00      A   
ATOM    415  CB  LYS A  47     -17.660  -1.900   5.320  1.00 10.00      A   
ATOM    416  CG  LYS A  47     -18.503  -1.833   4.055  1.00 10.00      A   
ATOM    417  CD  LYS A  47     -17.728  -2.330   2.847  1.00 10.00      A   
ATOM    418  CE  LYS A  47     -16.799  -1.256   2.302  1.00 10.00      A   
ATOM    419  NZ  LYS A  47     -17.553  -0.130   1.694  1.00 10.00      A   
ATOM    420  HZ1 LYS A  47     -18.424  -0.478   1.243  1.00 10.00      A   
ATOM    421  HZ2 LYS A  47     -16.970   0.344   0.974  1.00 10.00      A   
ATOM    422  HZ3 LYS A  47     -17.809   0.577   2.423  1.00 10.00      A   
ATOM    423  C   LYS A  47     -18.325   0.169   6.568  1.00 10.00      A   
ATOM    424  O   LYS A  47     -19.222   0.815   6.029  1.00 10.00      A   
ATOM    425  N   VAL A  48     -17.296   0.727   7.196  1.00 10.00      A   
ATOM    426  HN  VAL A  48     -16.635   0.148   7.641  1.00 10.00      A   
ATOM    427  CA  VAL A  48     -17.116   2.168   7.254  1.00 10.00      A   
ATOM    428  CB  VAL A  48     -17.487   2.764   8.628  1.00 10.00      A   
ATOM    429  CG1 VAL A  48     -18.996   2.836   8.798  1.00 10.00      A   
ATOM    430  CG2 VAL A  48     -16.857   1.969   9.761  1.00 10.00      A   
ATOM    431  C   VAL A  48     -15.681   2.542   6.904  1.00 10.00      A   
ATOM    432  O   VAL A  48     -14.733   2.113   7.570  1.00 10.00      A   
ATOM    433  N   PHE A  49     -15.527   3.327   5.850  1.00 10.00      A   
ATOM    434  HN  PHE A  49     -16.321   3.624   5.357  1.00 10.00      A   
ATOM    435  CA  PHE A  49     -14.211   3.769   5.407  1.00 10.00      A   
ATOM    436  CB  PHE A  49     -14.100   3.667   3.881  1.00 10.00      A   
ATOM    437  CG  PHE A  49     -12.816   4.220   3.320  1.00 10.00      A   
ATOM    438  CD1 PHE A  49     -11.640   3.493   3.388  1.00 10.00      A   
ATOM    439  CD2 PHE A  49     -12.786   5.474   2.730  1.00 10.00      A   
ATOM    440  CE1 PHE A  49     -10.459   4.006   2.881  1.00 10.00      A   
ATOM    441  CE2 PHE A  49     -11.611   5.993   2.220  1.00 10.00      A   
ATOM    442  CZ  PHE A  49     -10.446   5.258   2.297  1.00 10.00      A   
ATOM    443  C   PHE A  49     -13.951   5.200   5.869  1.00 10.00      A   
ATOM    444  O   PHE A  49     -14.628   6.133   5.434  1.00 10.00      A   
ATOM    445  N   ILE A  50     -12.986   5.368   6.764  1.00 10.00      A   
ATOM    446  HN  ILE A  50     -12.484   4.581   7.085  1.00 10.00      A   
ATOM    447  CA  ILE A  50     -12.641   6.687   7.281  1.00 10.00      A   
ATOM    448  CB  ILE A  50     -12.820   6.766   8.815  1.00 10.00      A   
ATOM    449  CG1 ILE A  50     -14.152   6.134   9.253  1.00 10.00      A   
ATOM    450  CG2 ILE A  50     -12.729   8.210   9.288  1.00 10.00      A   
ATOM    451  CD1 ILE A  50     -15.386   6.898   8.815  1.00 10.00      A   
ATOM    452  C   ILE A  50     -11.201   7.029   6.919  1.00 10.00      A   
ATOM    453  O   ILE A  50     -10.259   6.469   7.476  1.00 10.00      A   
ATOM    454  N   GLY A  51     -11.038   7.955   5.984  1.00 10.00      A   
ATOM    455  HN  GLY A  51     -11.825   8.372   5.582  1.00 10.00      A   
ATOM    456  CA  GLY A  51      -9.713   8.348   5.542  1.00 10.00      A   
ATOM    457  C   GLY A  51      -8.931   9.144   6.572  1.00 10.00      A   
ATOM    458  O   GLY A  51      -7.715   9.284   6.451  1.00 10.00      A   
ATOM    459  N   ASN A  52      -9.620   9.672   7.576  1.00 10.00      A   
ATOM    460  HN  ASN A  52     -10.587   9.524   7.623  1.00 10.00      A   
ATOM    461  CA  ASN A  52      -8.966  10.457   8.619  1.00 10.00      A   
ATOM    462  CB  ASN A  52      -9.042  11.954   8.298  1.00 10.00      A   
ATOM    463  CG  ASN A  52      -8.141  12.798   9.182  1.00 10.00      A   
ATOM    464  OD1 ASN A  52      -7.746  12.381  10.270  1.00 10.00      A   
ATOM    465  ND2 ASN A  52      -7.829  14.002   8.731  1.00 10.00      A   
ATOM    466 HD21 ASN A  52      -8.196  14.282   7.866  1.00 10.00      A   
ATOM    467 HD22 ASN A  52      -7.237  14.563   9.280  1.00 10.00      A   
ATOM    468  C   ASN A  52      -9.607  10.175   9.971  1.00 10.00      A   
ATOM    469  O   ASN A  52     -10.771  10.508  10.195  1.00 10.00      A   
ATOM    470  N   CYS A  53      -8.839   9.570  10.871  1.00 10.00      A   
ATOM    471  HN  CYS A  53      -7.913   9.341  10.629  1.00 10.00      A   
ATOM    472  CA  CYS A  53      -9.327   9.227  12.208  1.00 10.00      A   
ATOM    473  CB  CYS A  53      -8.323   8.318  12.922  1.00 10.00      A   
ATOM    474  SG  CYS A  53      -6.619   8.919  12.880  1.00 10.00      A   
ATOM    475  HG  CYS A  53      -5.958   8.196  11.985  1.00 10.00      A   
ATOM    476  C   CYS A  53      -9.609  10.465  13.060  1.00 10.00      A   
ATOM    477  O   CYS A  53     -10.254  10.376  14.107  1.00 10.00      A   
ATOM    478  N   TYR A  54      -9.118  11.613  12.620  1.00 10.00      A   
ATOM    479  HN  TYR A  54      -8.593  11.624  11.789  1.00 10.00      A   
ATOM    480  CA  TYR A  54      -9.317  12.854  13.353  1.00 10.00      A   
ATOM    481  CB  TYR A  54      -7.990  13.584  13.547  1.00 10.00      A   
ATOM    482  CG  TYR A  54      -7.020  12.826  14.424  1.00 10.00      A   
ATOM    483  CD1 TYR A  54      -5.667  12.771  14.116  1.00 10.00      A   
ATOM    484  CD2 TYR A  54      -7.460  12.161  15.561  1.00 10.00      A   
ATOM    485  CE1 TYR A  54      -4.781  12.078  14.917  1.00 10.00      A   
ATOM    486  CE2 TYR A  54      -6.583  11.468  16.366  1.00 10.00      A   
ATOM    487  CZ  TYR A  54      -5.246  11.428  16.041  1.00 10.00      A   
ATOM    488  OH  TYR A  54      -4.367  10.744  16.850  1.00 10.00      A   
ATOM    489  HH  TYR A  54      -4.054  11.344  17.553  1.00 10.00      A   
ATOM    490  C   TYR A  54     -10.347  13.751  12.680  1.00 10.00      A   
ATOM    491  O   TYR A  54     -10.614  14.863  13.136  1.00 10.00      A   
ATOM    492  N   ALA A  55     -10.936  13.256  11.602  1.00 10.00      A   
ATOM    493  HN  ALA A  55     -10.682  12.362  11.285  1.00 10.00      A   
ATOM    494  CA  ALA A  55     -11.944  14.014  10.874  1.00 10.00      A   
ATOM    495  CB  ALA A  55     -11.946  13.624   9.405  1.00 10.00      A   
ATOM    496  C   ALA A  55     -13.322  13.796  11.480  1.00 10.00      A   
ATOM    497  O   ALA A  55     -14.247  14.576  11.249  1.00 10.00      A   
ATOM    498  N   VAL A  56     -13.449  12.733  12.259  1.00 10.00      A   
ATOM    499  HN  VAL A  56     -12.669  12.159  12.415  1.00 10.00      A   
ATOM    500  CA  VAL A  56     -14.711  12.399  12.901  1.00 10.00      A   
ATOM    501  CB  VAL A  56     -15.547  11.440  12.021  1.00 10.00      A   
ATOM    502  CG1 VAL A  56     -14.910  10.061  11.945  1.00 10.00      A   
ATOM    503  CG2 VAL A  56     -16.989  11.357  12.499  1.00 10.00      A   
ATOM    504  C   VAL A  56     -14.450  11.778  14.274  1.00 10.00      A   
ATOM    505  O   VAL A  56     -13.377  11.225  14.517  1.00 10.00      A   
ATOM    506  N   SER A  57     -15.412  11.903  15.175  1.00 10.00      A   
ATOM    507  HN  SER A  57     -16.237  12.370  14.932  1.00 10.00      A   
ATOM    508  CA  SER A  57     -15.286  11.361  16.516  1.00 10.00      A   
ATOM    509  CB  SER A  57     -16.106  12.217  17.482  1.00 10.00      A   
ATOM    510  OG  SER A  57     -16.990  13.071  16.766  1.00 10.00      A   
ATOM    511  HG  SER A  57     -16.939  13.968  17.131  1.00 10.00      A   
ATOM    512  C   SER A  57     -15.755   9.905  16.558  1.00 10.00      A   
ATOM    513  O   SER A  57     -16.805   9.572  16.010  1.00 10.00      A   
ATOM    514  N   PRO A  58     -14.974   9.026  17.213  1.00 10.00      A   
ATOM    515  CA  PRO A  58     -15.287   7.591  17.323  1.00 10.00      A   
ATOM    516  CB  PRO A  58     -14.243   7.080  18.321  1.00 10.00      A   
ATOM    517  CG  PRO A  58     -13.103   8.025  18.185  1.00 10.00      A   
ATOM    518  CD  PRO A  58     -13.711   9.365  17.894  1.00 10.00      A   
ATOM    519  C   PRO A  58     -16.695   7.313  17.853  1.00 10.00      A   
ATOM    520  O   PRO A  58     -17.460   6.558  17.247  1.00 10.00      A   
ATOM    521  N   ALA A  59     -17.033   7.931  18.981  1.00 10.00      A   
ATOM    522  HN  ALA A  59     -16.376   8.518  19.416  1.00 10.00      A   
ATOM    523  CA  ALA A  59     -18.343   7.745  19.601  1.00 10.00      A   
ATOM    524  CB  ALA A  59     -18.428   8.519  20.907  1.00 10.00      A   
ATOM    525  C   ALA A  59     -19.487   8.135  18.664  1.00 10.00      A   
ATOM    526  O   ALA A  59     -20.530   7.484  18.639  1.00 10.00      A   
ATOM    527  N   THR A  60     -19.281   9.192  17.891  1.00 10.00      A   
ATOM    528  HN  THR A  60     -18.428   9.668  17.947  1.00 10.00      A   
ATOM    529  CA  THR A  60     -20.291   9.667  16.957  1.00 10.00      A   
ATOM    530  CB  THR A  60     -19.862  11.004  16.327  1.00 10.00      A   
ATOM    531  OG1 THR A  60     -19.292  11.829  17.357  1.00 10.00      A   
ATOM    532  HG1 THR A  60     -18.544  12.323  16.996  1.00 10.00      A   
ATOM    533  CG2 THR A  60     -21.056  11.724  15.717  1.00 10.00      A   
ATOM    534  C   THR A  60     -20.562   8.627  15.869  1.00 10.00      A   
ATOM    535  O   THR A  60     -21.714   8.388  15.499  1.00 10.00      A   
ATOM    536  N   VAL A  61     -19.500   7.995  15.380  1.00 10.00      A   
ATOM    537  HN  VAL A  61     -18.608   8.222  15.722  1.00 10.00      A   
ATOM    538  CA  VAL A  61     -19.631   6.973  14.346  1.00 10.00      A   
ATOM    539  CB  VAL A  61     -18.253   6.463  13.864  1.00 10.00      A   
ATOM    540  CG1 VAL A  61     -18.407   5.462  12.725  1.00 10.00      A   
ATOM    541  CG2 VAL A  61     -17.366   7.622  13.437  1.00 10.00      A   
ATOM    542  C   VAL A  61     -20.436   5.799  14.890  1.00 10.00      A   
ATOM    543  O   VAL A  61     -21.291   5.244  14.200  1.00 10.00      A   
ATOM    544  N   ILE A  62     -20.160   5.443  16.142  1.00 10.00      A   
ATOM    545  HN  ILE A  62     -19.463   5.935  16.628  1.00 10.00      A   
ATOM    546  CA  ILE A  62     -20.853   4.343  16.813  1.00 10.00      A   
ATOM    547  CB  ILE A  62     -20.255   4.058  18.210  1.00 10.00      A   
ATOM    548  CG1 ILE A  62     -18.776   3.686  18.108  1.00 10.00      A   
ATOM    549  CG2 ILE A  62     -21.037   2.962  18.922  1.00 10.00      A   
ATOM    550  CD1 ILE A  62     -18.084   3.571  19.449  1.00 10.00      A   
ATOM    551  C   ILE A  62     -22.334   4.664  16.977  1.00 10.00      A   
ATOM    552  O   ILE A  62     -23.192   3.813  16.753  1.00 10.00      A   
ATOM    553  N   ARG A  63     -22.618   5.901  17.366  1.00 10.00      A   
ATOM    554  HN  ARG A  63     -21.880   6.532  17.524  1.00 10.00      A   
ATOM    555  CA  ARG A  63     -23.984   6.352  17.571  1.00 10.00      A   
ATOM    556  CB  ARG A  63     -23.999   7.787  18.096  1.00 10.00      A   
ATOM    557  CG  ARG A  63     -24.895   7.993  19.306  1.00 10.00      A   
ATOM    558  CD  ARG A  63     -24.083   8.389  20.529  1.00 10.00      A   
ATOM    559  NE  ARG A  63     -23.340   9.628  20.311  1.00 10.00      A   
ATOM    560  HE  ARG A  63     -23.721  10.272  19.671  1.00 10.00      A   
ATOM    561  CZ  ARG A  63     -22.191   9.929  20.919  1.00 10.00      A   
ATOM    562  NH1 ARG A  63     -21.650   9.076  21.779  1.00 10.00      A   
ATOM    563 HH11 ARG A  63     -20.754   9.310  22.260  1.00 10.00      A   
ATOM    564 HH12 ARG A  63     -22.117   8.160  21.976  1.00 10.00      A   
ATOM    565  NH2 ARG A  63     -21.589  11.083  20.667  1.00 10.00      A   
ATOM    566 HH21 ARG A  63     -22.013  11.756  19.995  1.00 10.00      A   
ATOM    567 HH22 ARG A  63     -20.692  11.327  21.143  1.00 10.00      A   
ATOM    568  C   ARG A  63     -24.791   6.262  16.283  1.00 10.00      A   
ATOM    569  O   ARG A  63     -25.956   5.868  16.299  1.00 10.00      A   
ATOM    570  N   ARG A  64     -24.167   6.633  15.172  1.00 10.00      A   
ATOM    571  HN  ARG A  64     -23.238   6.952  15.227  1.00 10.00      A   
ATOM    572  CA  ARG A  64     -24.833   6.588  13.877  1.00 10.00      A   
ATOM    573  CB  ARG A  64     -24.144   7.502  12.861  1.00 10.00      A   
ATOM    574  CG  ARG A  64     -24.906   7.633  11.553  1.00 10.00      A   
ATOM    575  CD  ARG A  64     -24.250   8.623  10.607  1.00 10.00      A   
ATOM    576  NE  ARG A  64     -24.750   8.459   9.243  1.00 10.00      A   
ATOM    577  HE  ARG A  64     -25.378   7.723   9.084  1.00 10.00      A   
ATOM    578  CZ  ARG A  64     -24.408   9.240   8.218  1.00 10.00      A   
ATOM    579  NH1 ARG A  64     -23.567  10.253   8.390  1.00 10.00      A   
ATOM    580 HH11 ARG A  64     -23.312  10.858   7.580  1.00 10.00      A   
ATOM    581 HH12 ARG A  64     -23.154  10.456   9.339  1.00 10.00      A   
ATOM    582  NH2 ARG A  64     -24.901   9.003   7.013  1.00 10.00      A   
ATOM    583 HH21 ARG A  64     -25.558   8.212   6.854  1.00 10.00      A   
ATOM    584 HH22 ARG A  64     -24.618   9.608   6.207  1.00 10.00      A   
ATOM    585  C   ARG A  64     -24.928   5.159  13.342  1.00 10.00      A   
ATOM    586  O   ARG A  64     -26.015   4.691  13.009  1.00 10.00      A   
ATOM    587  N   PHE A  65     -23.792   4.469  13.273  1.00 10.00      A   
ATOM    588  HN  PHE A  65     -22.955   4.889  13.577  1.00 10.00      A   
ATOM    589  CA  PHE A  65     -23.751   3.097  12.773  1.00 10.00      A   
ATOM    590  CB  PHE A  65     -22.770   2.981  11.598  1.00 10.00      A   
ATOM    591  CG  PHE A  65     -23.075   3.872  10.430  1.00 10.00      A   
ATOM    592  CD1 PHE A  65     -22.298   4.987  10.173  1.00 10.00      A   
ATOM    593  CD2 PHE A  65     -24.132   3.589   9.585  1.00 10.00      A   
ATOM    594  CE1 PHE A  65     -22.570   5.804   9.094  1.00 10.00      A   
ATOM    595  CE2 PHE A  65     -24.412   4.402   8.504  1.00 10.00      A   
ATOM    596  CZ  PHE A  65     -23.629   5.512   8.258  1.00 10.00      A   
ATOM    597  C   PHE A  65     -23.323   2.134  13.879  1.00 10.00      A   
ATOM    598  O   PHE A  65     -22.131   1.940  14.115  1.00 10.00      A   
ATOM    599  N   PRO A  66     -24.284   1.520  14.577  1.00 10.00      A   
ATOM    600  CA  PRO A  66     -23.995   0.587  15.657  1.00 10.00      A   
ATOM    601  CB  PRO A  66     -25.177   0.829  16.592  1.00 10.00      A   
ATOM    602  CG  PRO A  66     -26.319   1.155  15.680  1.00 10.00      A   
ATOM    603  CD  PRO A  66     -25.732   1.712  14.403  1.00 10.00      A   
ATOM    604  C   PRO A  66     -23.978  -0.873  15.198  1.00 10.00      A   
ATOM    605  O   PRO A  66     -23.925  -1.788  16.025  1.00 10.00      A   
ATOM    606  N   LYS A  67     -24.014  -1.092  13.885  1.00 10.00      A   
ATOM    607  HN  LYS A  67     -24.039  -0.328  13.272  1.00 10.00      A   
ATOM    608  CA  LYS A  67     -24.017  -2.448  13.337  1.00 10.00      A   
ATOM    609  CB  LYS A  67     -25.343  -2.737  12.628  1.00 10.00      A   
ATOM    610  CG  LYS A  67     -26.135  -3.889  13.230  1.00 10.00      A   
ATOM    611  CD  LYS A  67     -27.477  -4.058  12.531  1.00 10.00      A   
ATOM    612  CE  LYS A  67     -28.273  -5.213  13.119  1.00 10.00      A   
ATOM    613  NZ  LYS A  67     -29.583  -5.399  12.435  1.00 10.00      A   
ATOM    614  HZ1 LYS A  67     -30.087  -6.217  12.833  1.00 10.00      A   
ATOM    615  HZ2 LYS A  67     -29.437  -5.567  11.421  1.00 10.00      A   
ATOM    616  HZ3 LYS A  67     -30.177  -4.551  12.551  1.00 10.00      A   
ATOM    617  C   LYS A  67     -22.844  -2.679  12.385  1.00 10.00      A   
ATOM    618  O   LYS A  67     -22.904  -3.535  11.503  1.00 10.00      A   
ATOM    619  N   VAL A  68     -21.778  -1.919  12.572  1.00 10.00      A   
ATOM    620  HN  VAL A  68     -21.787  -1.256  13.290  1.00 10.00      A   
ATOM    621  CA  VAL A  68     -20.594  -2.046  11.729  1.00 10.00      A   
ATOM    622  CB  VAL A  68     -19.703  -0.787  11.816  1.00 10.00      A   
ATOM    623  CG1 VAL A  68     -18.454  -0.935  10.962  1.00 10.00      A   
ATOM    624  CG2 VAL A  68     -20.485   0.446  11.399  1.00 10.00      A   
ATOM    625  C   VAL A  68     -19.778  -3.284  12.109  1.00 10.00      A   
ATOM    626  O   VAL A  68     -19.662  -3.629  13.289  1.00 10.00      A   
ATOM    627  N   ARG A  69     -19.227  -3.954  11.103  1.00 10.00      A   
ATOM    628  HN  ARG A  69     -19.370  -3.635  10.183  1.00 10.00      A   
ATOM    629  CA  ARG A  69     -18.421  -5.147  11.318  1.00 10.00      A   
ATOM    630  CB  ARG A  69     -19.169  -6.389  10.842  1.00 10.00      A   
ATOM    631  CG  ARG A  69     -20.414  -6.692  11.657  1.00 10.00      A   
ATOM    632  CD  ARG A  69     -21.117  -7.935  11.150  1.00 10.00      A   
ATOM    633  NE  ARG A  69     -22.163  -8.383  12.067  1.00 10.00      A   
ATOM    634  HE  ARG A  69     -22.792  -7.704  12.405  1.00 10.00      A   
ATOM    635  CZ  ARG A  69     -22.290  -9.642  12.482  1.00 10.00      A   
ATOM    636  NH1 ARG A  69     -21.433 -10.565  12.069  1.00 10.00      A   
ATOM    637 HH11 ARG A  69     -21.532 -11.554  12.391  1.00 10.00      A   
ATOM    638 HH12 ARG A  69     -20.651 -10.303  11.420  1.00 10.00      A   
ATOM    639  NH2 ARG A  69     -23.268  -9.972  13.315  1.00 10.00      A   
ATOM    640 HH21 ARG A  69     -23.370 -10.960  13.640  1.00 10.00      A   
ATOM    641 HH22 ARG A  69     -23.939  -9.249  13.654  1.00 10.00      A   
ATOM    642  C   ARG A  69     -17.063  -5.034  10.627  1.00 10.00      A   
ATOM    643  O   ARG A  69     -16.170  -5.852  10.861  1.00 10.00      A   
ATOM    644  N   SER A  70     -16.910  -4.022   9.778  1.00 10.00      A   
ATOM    645  HN  SER A  70     -17.663  -3.410   9.616  1.00 10.00      A   
ATOM    646  CA  SER A  70     -15.660  -3.796   9.063  1.00 10.00      A   
ATOM    647  CB  SER A  70     -15.791  -4.252   7.606  1.00 10.00      A   
ATOM    648  OG  SER A  70     -14.523  -4.422   6.995  1.00 10.00      A   
ATOM    649  HG  SER A  70     -14.469  -5.312   6.608  1.00 10.00      A   
ATOM    650  C   SER A  70     -15.302  -2.314   9.125  1.00 10.00      A   
ATOM    651  O   SER A  70     -16.064  -1.463   8.658  1.00 10.00      A   
ATOM    652  N   VAL A  71     -14.155  -2.006   9.715  1.00 10.00      A   
ATOM    653  HN  VAL A  71     -13.580  -2.725  10.056  1.00 10.00      A   
ATOM    654  CA  VAL A  71     -13.723  -0.623   9.854  1.00 10.00      A   
ATOM    655  CB  VAL A  71     -13.660  -0.197  11.339  1.00 10.00      A   
ATOM    656  CG1 VAL A  71     -13.373   1.291  11.466  1.00 10.00      A   
ATOM    657  CG2 VAL A  71     -14.944  -0.558  12.068  1.00 10.00      A   
ATOM    658  C   VAL A  71     -12.347  -0.401   9.233  1.00 10.00      A   
ATOM    659  O   VAL A  71     -11.429  -1.198   9.433  1.00 10.00      A   
ATOM    660  N   GLU A  72     -12.218   0.682   8.480  1.00 10.00      A   
ATOM    661  HN  GLU A  72     -13.003   1.260   8.338  1.00 10.00      A   
ATOM    662  CA  GLU A  72     -10.955   1.043   7.853  1.00 10.00      A   
ATOM    663  CB  GLU A  72     -11.048   0.912   6.329  1.00 10.00      A   
ATOM    664  CG  GLU A  72      -9.739   1.181   5.599  1.00 10.00      A   
ATOM    665  CD  GLU A  72      -9.472   0.185   4.491  1.00 10.00      A   
ATOM    666  OE1 GLU A  72     -10.431  -0.225   3.810  1.00 10.00      A   
ATOM    667  OE2 GLU A  72      -8.296  -0.196   4.295  1.00 10.00      A   
ATOM    668  C   GLU A  72     -10.590   2.470   8.258  1.00 10.00      A   
ATOM    669  O   GLU A  72     -11.344   3.406   7.985  1.00 10.00      A   
ATOM    670  N   LEU A  73      -9.447   2.634   8.915  1.00 10.00      A   
ATOM    671  HN  LEU A  73      -8.872   1.852   9.087  1.00 10.00      A   
ATOM    672  CA  LEU A  73      -9.021   3.952   9.378  1.00 10.00      A   
ATOM    673  CB  LEU A  73      -9.134   4.042  10.904  1.00 10.00      A   
ATOM    674  CG  LEU A  73     -10.546   4.099  11.488  1.00 10.00      A   
ATOM    675  CD1 LEU A  73     -10.559   3.519  12.895  1.00 10.00      A   
ATOM    676  CD2 LEU A  73     -11.050   5.530  11.501  1.00 10.00      A   
ATOM    677  C   LEU A  73      -7.594   4.288   8.961  1.00 10.00      A   
ATOM    678  O   LEU A  73      -6.746   3.407   8.819  1.00 10.00      A   
ATOM    679  N   LYS A  74      -7.350   5.578   8.766  1.00 10.00      A   
ATOM    680  HN  LYS A  74      -8.088   6.219   8.863  1.00 10.00      A   
ATOM    681  CA  LYS A  74      -6.032   6.085   8.403  1.00 10.00      A   
ATOM    682  CB  LYS A  74      -5.992   6.496   6.928  1.00 10.00      A   
ATOM    683  CG  LYS A  74      -6.306   5.372   5.956  1.00 10.00      A   
ATOM    684  CD  LYS A  74      -5.998   5.784   4.525  1.00 10.00      A   
ATOM    685  CE  LYS A  74      -6.433   4.716   3.535  1.00 10.00      A   
ATOM    686  NZ  LYS A  74      -5.895   4.971   2.176  1.00 10.00      A   
ATOM    687  HZ1 LYS A  74      -6.365   4.358   1.480  1.00 10.00      A   
ATOM    688  HZ2 LYS A  74      -4.873   4.781   2.154  1.00 10.00      A   
ATOM    689  HZ3 LYS A  74      -6.050   5.964   1.906  1.00 10.00      A   
ATOM    690  C   LYS A  74      -5.714   7.284   9.287  1.00 10.00      A   
ATOM    691  O   LYS A  74      -6.631   7.949   9.780  1.00 10.00      A   
ATOM    692  N   GLY A  75      -4.433   7.551   9.504  1.00 10.00      A   
ATOM    693  HN  GLY A  75      -3.743   6.990   9.086  1.00 10.00      A   
ATOM    694  CA  GLY A  75      -4.047   8.670  10.349  1.00 10.00      A   
ATOM    695  C   GLY A  75      -2.875   9.455   9.797  1.00 10.00      A   
ATOM    696  O   GLY A  75      -3.037  10.601   9.367  1.00 10.00      A   
ATOM    697  N   LYS A  76      -1.695   8.840   9.809  1.00 10.00      A   
ATOM    698  HN  LYS A  76      -1.638   7.918  10.150  1.00 10.00      A   
ATOM    699  CA  LYS A  76      -0.487   9.488   9.310  1.00 10.00      A   
ATOM    700  CB  LYS A  76       0.754   8.639   9.616  1.00 10.00      A   
ATOM    701  CG  LYS A  76       1.011   8.407  11.101  1.00 10.00      A   
ATOM    702  CD  LYS A  76       2.187   7.462  11.328  1.00 10.00      A   
ATOM    703  CE  LYS A  76       3.518   8.152  11.065  1.00 10.00      A   
ATOM    704  NZ  LYS A  76       4.682   7.237  11.239  1.00 10.00      A   
ATOM    705  HZ1 LYS A  76       4.634   6.760  12.167  1.00 10.00      A   
ATOM    706  HZ2 LYS A  76       5.571   7.778  11.192  1.00 10.00      A   
ATOM    707  HZ3 LYS A  76       4.691   6.514  10.490  1.00 10.00      A   
ATOM    708  C   LYS A  76      -0.592   9.732   7.806  1.00 10.00      A   
ATOM    709  O   LYS A  76      -0.930   8.822   7.050  1.00 10.00      A   
ATOM    710  N   PRO A  77      -0.316  10.967   7.358  1.00 10.00      A   
ATOM    711  CA  PRO A  77      -0.386  11.327   5.937  1.00 10.00      A   
ATOM    712  CB  PRO A  77      -0.164  12.844   5.929  1.00 10.00      A   
ATOM    713  CG  PRO A  77      -0.338  13.279   7.345  1.00 10.00      A   
ATOM    714  CD  PRO A  77       0.078  12.112   8.189  1.00 10.00      A   
ATOM    715  C   PRO A  77       0.697  10.632   5.112  1.00 10.00      A   
ATOM    716  O   PRO A  77       1.621  10.034   5.661  1.00 10.00      A   
ATOM    717  N   HIS A  78       0.588  10.743   3.795  1.00 10.00      A   
ATOM    718  HN  HIS A  78      -0.164  11.251   3.425  1.00 10.00      A   
ATOM    719  CA  HIS A  78       1.538  10.122   2.873  1.00 10.00      A   
ATOM    720  CB  HIS A  78       1.169  10.463   1.424  1.00 10.00      A   
ATOM    721  CG  HIS A  78       2.091   9.879   0.398  1.00 10.00      A   
ATOM    722  ND1 HIS A  78       2.659  10.608  -0.623  1.00 10.00      A   
ATOM    723  HD1 HIS A  78       2.528  11.577  -0.796  1.00 10.00      A   
ATOM    724  CD2 HIS A  78       2.541   8.608   0.247  1.00 10.00      A   
ATOM    725  CE1 HIS A  78       3.428   9.776  -1.340  1.00 10.00      A   
ATOM    726  NE2 HIS A  78       3.387   8.549  -0.853  1.00 10.00      A   
ATOM    727  C   HIS A  78       2.992  10.515   3.162  1.00 10.00      A   
ATOM    728  O   HIS A  78       3.870   9.655   3.233  1.00 10.00      A   
ATOM    729  N   PHE A  79       3.243  11.807   3.344  1.00 10.00      A   
ATOM    730  HN  PHE A  79       2.504  12.450   3.293  1.00 10.00      A   
ATOM    731  CA  PHE A  79       4.599  12.289   3.606  1.00 10.00      A   
ATOM    732  CB  PHE A  79       4.691  13.813   3.509  1.00 10.00      A   
ATOM    733  CG  PHE A  79       4.924  14.334   2.117  1.00 10.00      A   
ATOM    734  CD1 PHE A  79       5.032  13.470   1.038  1.00 10.00      A   
ATOM    735  CD2 PHE A  79       5.037  15.695   1.889  1.00 10.00      A   
ATOM    736  CE1 PHE A  79       5.247  13.956  -0.237  1.00 10.00      A   
ATOM    737  CE2 PHE A  79       5.253  16.188   0.618  1.00 10.00      A   
ATOM    738  CZ  PHE A  79       5.357  15.318  -0.446  1.00 10.00      A   
ATOM    739  C   PHE A  79       5.173  11.789   4.932  1.00 10.00      A   
ATOM    740  O   PHE A  79       6.377  11.909   5.179  1.00 10.00      A   
ATOM    741  N   ALA A  80       4.329  11.209   5.777  1.00 10.00      A   
ATOM    742  HN  ALA A  80       3.384  11.112   5.526  1.00 10.00      A   
ATOM    743  CA  ALA A  80       4.788  10.688   7.059  1.00 10.00      A   
ATOM    744  CB  ALA A  80       3.616  10.363   7.968  1.00 10.00      A   
ATOM    745  C   ALA A  80       5.654   9.457   6.838  1.00 10.00      A   
ATOM    746  O   ALA A  80       6.507   9.128   7.662  1.00 10.00      A   
ATOM    747  N   ASP A  81       5.448   8.807   5.696  1.00 10.00      A   
ATOM    748  HN  ASP A  81       4.761   9.142   5.074  1.00 10.00      A   
ATOM    749  CA  ASP A  81       6.206   7.614   5.329  1.00 10.00      A   
ATOM    750  CB  ASP A  81       5.627   6.999   4.051  1.00 10.00      A   
ATOM    751  CG  ASP A  81       4.758   5.780   4.289  1.00 10.00      A   
ATOM    752  OD1 ASP A  81       4.311   5.561   5.437  1.00 10.00      A   
ATOM    753  OD2 ASP A  81       4.507   5.036   3.316  1.00 10.00      A   
ATOM    754  C   ASP A  81       7.670   7.969   5.083  1.00 10.00      A   
ATOM    755  O   ASP A  81       8.538   7.100   5.061  1.00 10.00      A   
ATOM    756  N   PHE A  82       7.938   9.259   4.898  1.00 10.00      A   
ATOM    757  HN  PHE A  82       7.202   9.910   4.938  1.00 10.00      A   
ATOM    758  CA  PHE A  82       9.293   9.732   4.636  1.00 10.00      A   
ATOM    759  CB  PHE A  82       9.306  10.630   3.398  1.00 10.00      A   
ATOM    760  CG  PHE A  82       8.529  10.069   2.239  1.00 10.00      A   
ATOM    761  CD1 PHE A  82       8.926   8.892   1.625  1.00 10.00      A   
ATOM    762  CD2 PHE A  82       7.399  10.717   1.771  1.00 10.00      A   
ATOM    763  CE1 PHE A  82       8.209   8.375   0.563  1.00 10.00      A   
ATOM    764  CE2 PHE A  82       6.679  10.207   0.710  1.00 10.00      A   
ATOM    765  CZ  PHE A  82       7.084   9.033   0.104  1.00 10.00      A   
ATOM    766  C   PHE A  82       9.868  10.473   5.841  1.00 10.00      A   
ATOM    767  O   PHE A  82      10.864  11.187   5.726  1.00 10.00      A   
ATOM    768  N   ASN A  83       9.229  10.289   6.993  1.00 10.00      A   
ATOM    769  HN  ASN A  83       8.443   9.701   7.005  1.00 10.00      A   
ATOM    770  CA  ASN A  83       9.656  10.917   8.246  1.00 10.00      A   
ATOM    771  CB  ASN A  83      11.065  10.469   8.653  1.00 10.00      A   
ATOM    772  CG  ASN A  83      11.059   9.237   9.534  1.00 10.00      A   
ATOM    773  OD1 ASN A  83      10.972   9.330  10.761  1.00 10.00      A   
ATOM    774  ND2 ASN A  83      11.163   8.071   8.918  1.00 10.00      A   
ATOM    775 HD21 ASN A  83      11.234   8.064   7.940  1.00 10.00      A   
ATOM    776 HD22 ASN A  83      11.154   7.257   9.463  1.00 10.00      A   
ATOM    777  C   ASN A  83       9.570  12.441   8.216  1.00 10.00      A   
ATOM    778  O   ASN A  83      10.314  13.127   8.922  1.00 10.00      A   
ATOM    779  N   LEU A  84       8.664  12.972   7.403  1.00 10.00      A   
ATOM    780  HN  LEU A  84       8.120  12.385   6.840  1.00 10.00      A   
ATOM    781  CA  LEU A  84       8.483  14.417   7.315  1.00 10.00      A   
ATOM    782  CB  LEU A  84       7.911  14.817   5.956  1.00 10.00      A   
ATOM    783  CG  LEU A  84       8.833  14.588   4.758  1.00 10.00      A   
ATOM    784  CD1 LEU A  84       8.236  15.196   3.502  1.00 10.00      A   
ATOM    785  CD2 LEU A  84      10.211  15.169   5.029  1.00 10.00      A   
ATOM    786  C   LEU A  84       7.594  14.917   8.446  1.00 10.00      A   
ATOM    787  O   LEU A  84       7.479  16.120   8.686  1.00 10.00      A   
ATOM    788  N   VAL A  85       6.967  13.975   9.134  1.00 10.00      A   
ATOM    789  HN  VAL A  85       7.096  13.041   8.879  1.00 10.00      A   
ATOM    790  CA  VAL A  85       6.104  14.283  10.261  1.00 10.00      A   
ATOM    791  CB  VAL A  85       4.704  13.657  10.092  1.00 10.00      A   
ATOM    792  CG1 VAL A  85       3.798  14.040  11.252  1.00 10.00      A   
ATOM    793  CG2 VAL A  85       4.080  14.073   8.768  1.00 10.00      A   
ATOM    794  C   VAL A  85       6.742  13.731  11.531  1.00 10.00      A   
ATOM    795  O   VAL A  85       6.941  12.519  11.648  1.00 10.00      A   
ATOM    796  N   PRO A  86       7.082  14.615  12.480  1.00 10.00      A   
ATOM    797  CA  PRO A  86       7.714  14.232  13.750  1.00 10.00      A   
ATOM    798  CB  PRO A  86       7.691  15.528  14.559  1.00 10.00      A   
ATOM    799  CG  PRO A  86       7.696  16.603  13.530  1.00 10.00      A   
ATOM    800  CD  PRO A  86       6.886  16.073  12.385  1.00 10.00      A   
ATOM    801  C   PRO A  86       6.949  13.142  14.492  1.00 10.00      A   
ATOM    802  O   PRO A  86       5.715  13.124  14.500  1.00 10.00      A   
ATOM    803  N   ASP A  87       7.694  12.241  15.121  1.00 10.00      A   
ATOM    804  HN  ASP A  87       8.671  12.324  15.088  1.00 10.00      A   
ATOM    805  CA  ASP A  87       7.097  11.141  15.866  1.00 10.00      A   
ATOM    806  CB  ASP A  87       8.152  10.097  16.243  1.00 10.00      A   
ATOM    807  CG  ASP A  87       7.560   8.899  16.962  1.00 10.00      A   
ATOM    808  OD1 ASP A  87       7.983   8.610  18.100  1.00 10.00      A   
ATOM    809  OD2 ASP A  87       6.672   8.235  16.394  1.00 10.00      A   
ATOM    810  C   ASP A  87       6.382  11.649  17.112  1.00 10.00      A   
ATOM    811  O   ASP A  87       6.906  12.491  17.847  1.00 10.00      A   
ATOM    812  N   GLY A  88       5.185  11.131  17.340  1.00 10.00      A   
ATOM    813  HN  GLY A  88       4.829  10.459  16.720  1.00 10.00      A   
ATOM    814  CA  GLY A  88       4.401  11.543  18.485  1.00 10.00      A   
ATOM    815  C   GLY A  88       3.327  12.530  18.083  1.00 10.00      A   
ATOM    816  O   GLY A  88       2.642  13.101  18.934  1.00 10.00      A   
ATOM    817  N   TRP A  89       3.184  12.730  16.777  1.00 10.00      A   
ATOM    818  HN  TRP A  89       3.762  12.236  16.153  1.00 10.00      A   
ATOM    819  CA  TRP A  89       2.196  13.651  16.239  1.00 10.00      A   
ATOM    820  CB  TRP A  89       2.404  13.837  14.730  1.00 10.00      A   
ATOM    821  CG  TRP A  89       1.260  14.514  14.034  1.00 10.00      A   
ATOM    822  CD1 TRP A  89       0.916  15.832  14.110  1.00 10.00      A   
ATOM    823  CD2 TRP A  89       0.306  13.902  13.156  1.00 10.00      A   
ATOM    824  NE1 TRP A  89      -0.200  16.076  13.346  1.00 10.00      A   
ATOM    825  HE1 TRP A  89      -0.649  16.949  13.243  1.00 10.00      A   
ATOM    826  CE2 TRP A  89      -0.591  14.909  12.748  1.00 10.00      A   
ATOM    827  CE3 TRP A  89       0.120  12.602  12.677  1.00 10.00      A   
ATOM    828  CZ2 TRP A  89      -1.653  14.656  11.886  1.00 10.00      A   
ATOM    829  CZ3 TRP A  89      -0.936  12.353  11.822  1.00 10.00      A   
ATOM    830  CH2 TRP A  89      -1.809  13.375  11.434  1.00 10.00      A   
ATOM    831  C   TRP A  89       0.779  13.169  16.531  1.00 10.00      A   
ATOM    832  O   TRP A  89      -0.044  13.920  17.056  1.00 10.00      A   
ATOM    833  N   GLY A  90       0.504  11.916  16.198  1.00 10.00      A   
ATOM    834  HN  GLY A  90       1.205  11.358  15.798  1.00 10.00      A   
ATOM    835  CA  GLY A  90      -0.813  11.364  16.426  1.00 10.00      A   
ATOM    836  C   GLY A  90      -1.028  10.064  15.680  1.00 10.00      A   
ATOM    837  O   GLY A  90      -0.068   9.393  15.298  1.00 10.00      A   
ATOM    838  N   GLY A  91      -2.291   9.716  15.474  1.00 10.00      A   
ATOM    839  HN  GLY A  91      -3.010  10.299  15.810  1.00 10.00      A   
ATOM    840  CA  GLY A  91      -2.633   8.492  14.780  1.00 10.00      A   
ATOM    841  C   GLY A  91      -2.900   7.358  15.749  1.00 10.00      A   
ATOM    842  O   GLY A  91      -2.824   6.186  15.383  1.00 10.00      A   
ATOM    843  N   TYR A  92      -3.220   7.711  16.989  1.00 10.00      A   
ATOM    844  HN  TYR A  92      -3.287   8.664  17.210  1.00 10.00      A   
ATOM    845  CA  TYR A  92      -3.489   6.722  18.023  1.00 10.00      A   
ATOM    846  CB  TYR A  92      -3.394   7.363  19.412  1.00 10.00      A   
ATOM    847  CG  TYR A  92      -2.075   8.060  19.663  1.00 10.00      A   
ATOM    848  CD1 TYR A  92      -1.984   9.446  19.635  1.00 10.00      A   
ATOM    849  CD2 TYR A  92      -0.921   7.333  19.916  1.00 10.00      A   
ATOM    850  CE1 TYR A  92      -0.777  10.086  19.851  1.00 10.00      A   
ATOM    851  CE2 TYR A  92       0.288   7.963  20.138  1.00 10.00      A   
ATOM    852  CZ  TYR A  92       0.355   9.340  20.103  1.00 10.00      A   
ATOM    853  OH  TYR A  92       1.561   9.972  20.314  1.00 10.00      A   
ATOM    854  HH  TYR A  92       2.197   9.671  19.648  1.00 10.00      A   
ATOM    855  C   TYR A  92      -4.854   6.076  17.826  1.00 10.00      A   
ATOM    856  O   TYR A  92      -5.885   6.746  17.874  1.00 10.00      A   
ATOM    857  N   VAL A  93      -4.852   4.770  17.596  1.00 10.00      A   
ATOM    858  HN  VAL A  93      -3.993   4.296  17.551  1.00 10.00      A   
ATOM    859  CA  VAL A  93      -6.092   4.028  17.384  1.00 10.00      A   
ATOM    860  CB  VAL A  93      -5.895   2.839  16.412  1.00 10.00      A   
ATOM    861  CG1 VAL A  93      -5.203   1.660  17.092  1.00 10.00      A   
ATOM    862  CG2 VAL A  93      -7.220   2.419  15.788  1.00 10.00      A   
ATOM    863  C   VAL A  93      -6.683   3.533  18.702  1.00 10.00      A   
ATOM    864  O   VAL A  93      -7.800   3.010  18.740  1.00 10.00      A   
ATOM    865  N   TYR A  94      -5.930   3.711  19.782  1.00 10.00      A   
ATOM    866  HN  TYR A  94      -5.058   4.138  19.683  1.00 10.00      A   
ATOM    867  CA  TYR A  94      -6.365   3.280  21.108  1.00 10.00      A   
ATOM    868  CB  TYR A  94      -5.334   3.629  22.189  1.00 10.00      A   
ATOM    869  CG  TYR A  94      -5.754   3.205  23.579  1.00 10.00      A   
ATOM    870  CD1 TYR A  94      -5.829   1.861  23.919  1.00 10.00      A   
ATOM    871  CD2 TYR A  94      -6.085   4.145  24.544  1.00 10.00      A   
ATOM    872  CE1 TYR A  94      -6.225   1.461  25.181  1.00 10.00      A   
ATOM    873  CE2 TYR A  94      -6.477   3.754  25.810  1.00 10.00      A   
ATOM    874  CZ  TYR A  94      -6.549   2.412  26.123  1.00 10.00      A   
ATOM    875  OH  TYR A  94      -6.957   2.022  27.382  1.00 10.00      A   
ATOM    876  HH  TYR A  94      -7.830   2.405  27.562  1.00 10.00      A   
ATOM    877  C   TYR A  94      -7.775   3.766  21.480  1.00 10.00      A   
ATOM    878  O   TYR A  94      -8.618   2.955  21.868  1.00 10.00      A   
ATOM    879  N   PRO A  95      -8.066   5.088  21.376  1.00 10.00      A   
ATOM    880  CA  PRO A  95      -9.396   5.632  21.700  1.00 10.00      A   
ATOM    881  CB  PRO A  95      -9.297   7.102  21.285  1.00 10.00      A   
ATOM    882  CG  PRO A  95      -7.844   7.413  21.377  1.00 10.00      A   
ATOM    883  CD  PRO A  95      -7.130   6.157  20.971  1.00 10.00      A   
ATOM    884  C   PRO A  95     -10.509   4.940  20.916  1.00 10.00      A   
ATOM    885  O   PRO A  95     -11.609   4.730  21.433  1.00 10.00      A   
ATOM    886  N   TRP A  96     -10.213   4.581  19.669  1.00 10.00      A   
ATOM    887  HN  TRP A  96      -9.315   4.768  19.318  1.00 10.00      A   
ATOM    888  CA  TRP A  96     -11.184   3.904  18.818  1.00 10.00      A   
ATOM    889  CB  TRP A  96     -10.686   3.832  17.367  1.00 10.00      A   
ATOM    890  CG  TRP A  96     -10.671   5.155  16.660  1.00 10.00      A   
ATOM    891  CD1 TRP A  96      -9.699   6.109  16.724  1.00 10.00      A   
ATOM    892  CD2 TRP A  96     -11.678   5.672  15.780  1.00 10.00      A   
ATOM    893  NE1 TRP A  96     -10.035   7.185  15.942  1.00 10.00      A   
ATOM    894  HE1 TRP A  96      -9.497   7.996  15.829  1.00 10.00      A   
ATOM    895  CE2 TRP A  96     -11.249   6.943  15.353  1.00 10.00      A   
ATOM    896  CE3 TRP A  96     -12.902   5.183  15.312  1.00 10.00      A   
ATOM    897  CZ2 TRP A  96     -11.998   7.730  14.481  1.00 10.00      A   
ATOM    898  CZ3 TRP A  96     -13.644   5.966  14.449  1.00 10.00      A   
ATOM    899  CH2 TRP A  96     -13.191   7.227  14.042  1.00 10.00      A   
ATOM    900  C   TRP A  96     -11.454   2.500  19.345  1.00 10.00      A   
ATOM    901  O   TRP A  96     -12.601   2.120  19.570  1.00 10.00      A   
ATOM    902  N   ILE A  97     -10.385   1.748  19.574  1.00 10.00      A   
ATOM    903  HN  ILE A  97      -9.493   2.122  19.399  1.00 10.00      A   
ATOM    904  CA  ILE A  97     -10.497   0.381  20.073  1.00 10.00      A   
ATOM    905  CB  ILE A  97      -9.112  -0.296  20.182  1.00 10.00      A   
ATOM    906  CG1 ILE A  97      -8.347  -0.182  18.857  1.00 10.00      A   
ATOM    907  CG2 ILE A  97      -9.249  -1.755  20.607  1.00 10.00      A   
ATOM    908  CD1 ILE A  97      -9.014  -0.872  17.684  1.00 10.00      A   
ATOM    909  C   ILE A  97     -11.196   0.345  21.432  1.00 10.00      A   
ATOM    910  O   ILE A  97     -12.008  -0.544  21.703  1.00 10.00      A   
ATOM    911  N   GLU A  98     -10.899   1.331  22.268  1.00 10.00      A   
ATOM    912  HN  GLU A  98     -10.260   2.023  21.983  1.00 10.00      A   
ATOM    913  CA  GLU A  98     -11.486   1.411  23.602  1.00 10.00      A   
ATOM    914  CB  GLU A  98     -10.797   2.490  24.437  1.00 10.00      A   
ATOM    915  CG  GLU A  98     -11.075   2.381  25.928  1.00 10.00      A   
ATOM    916  CD  GLU A  98     -10.549   3.566  26.706  1.00 10.00      A   
ATOM    917  OE1 GLU A  98      -9.406   3.500  27.202  1.00 10.00      A   
ATOM    918  OE2 GLU A  98     -11.277   4.576  26.823  1.00 10.00      A   
ATOM    919  C   GLU A  98     -12.993   1.662  23.552  1.00 10.00      A   
ATOM    920  O   GLU A  98     -13.740   1.179  24.399  1.00 10.00      A   
ATOM    921  N   ALA A  99     -13.437   2.408  22.555  1.00 10.00      A   
ATOM    922  HN  ALA A  99     -12.800   2.763  21.901  1.00 10.00      A   
ATOM    923  CA  ALA A  99     -14.852   2.717  22.412  1.00 10.00      A   
ATOM    924  CB  ALA A  99     -15.029   4.061  21.720  1.00 10.00      A   
ATOM    925  C   ALA A  99     -15.581   1.619  21.637  1.00 10.00      A   
ATOM    926  O   ALA A  99     -16.721   1.275  21.949  1.00 10.00      A   
ATOM    927  N   MET A 100     -14.911   1.060  20.634  1.00 10.00      A   
ATOM    928  HN  MET A 100     -13.996   1.367  20.437  1.00 10.00      A   
ATOM    929  CA  MET A 100     -15.499   0.014  19.805  1.00 10.00      A   
ATOM    930  CB  MET A 100     -14.618  -0.274  18.587  1.00 10.00      A   
ATOM    931  CG  MET A 100     -14.620   0.821  17.541  1.00 10.00      A   
ATOM    932  SD  MET A 100     -13.746   0.338  16.045  1.00 10.00      A   
ATOM    933  CE  MET A 100     -13.897   1.839  15.081  1.00 10.00      A   
ATOM    934  C   MET A 100     -15.727  -1.281  20.576  1.00 10.00      A   
ATOM    935  O   MET A 100     -16.696  -1.995  20.317  1.00 10.00      A   
ATOM    936  N   SER A 101     -14.846  -1.571  21.526  1.00 10.00      A   
ATOM    937  HN  SER A 101     -14.119  -0.940  21.710  1.00 10.00      A   
ATOM    938  CA  SER A 101     -14.929  -2.797  22.315  1.00 10.00      A   
ATOM    939  CB  SER A 101     -13.754  -2.879  23.290  1.00 10.00      A   
ATOM    940  OG  SER A 101     -13.388  -1.590  23.749  1.00 10.00      A   
ATOM    941  HG  SER A 101     -12.675  -1.243  23.196  1.00 10.00      A   
ATOM    942  C   SER A 101     -16.256  -2.939  23.061  1.00 10.00      A   
ATOM    943  O   SER A 101     -16.773  -4.046  23.212  1.00 10.00      A   
ATOM    944  N   SER A 102     -16.809  -1.823  23.506  1.00 10.00      A   
ATOM    945  HN  SER A 102     -16.364  -0.964  23.339  1.00 10.00      A   
ATOM    946  CA  SER A 102     -18.060  -1.838  24.247  1.00 10.00      A   
ATOM    947  CB  SER A 102     -18.003  -0.793  25.360  1.00 10.00      A   
ATOM    948  OG  SER A 102     -17.125   0.266  25.004  1.00 10.00      A   
ATOM    949  HG  SER A 102     -16.288   0.158  25.475  1.00 10.00      A   
ATOM    950  C   SER A 102     -19.264  -1.584  23.346  1.00 10.00      A   
ATOM    951  O   SER A 102     -20.367  -1.343  23.832  1.00 10.00      A   
ATOM    952  N   SER A 103     -19.061  -1.651  22.034  1.00 10.00      A   
ATOM    953  HN  SER A 103     -18.170  -1.875  21.693  1.00 10.00      A   
ATOM    954  CA  SER A 103     -20.146  -1.408  21.095  1.00 10.00      A   
ATOM    955  CB  SER A 103     -20.004  -0.018  20.475  1.00 10.00      A   
ATOM    956  OG  SER A 103     -19.908   0.978  21.477  1.00 10.00      A   
ATOM    957  HG  SER A 103     -19.053   0.906  21.921  1.00 10.00      A   
ATOM    958  C   SER A 103     -20.219  -2.470  19.999  1.00 10.00      A   
ATOM    959  O   SER A 103     -21.243  -3.135  19.831  1.00 10.00      A   
ATOM    960  N   TYR A 104     -19.126  -2.643  19.266  1.00 10.00      A   
ATOM    961  HN  TYR A 104     -18.312  -2.133  19.484  1.00 10.00      A   
ATOM    962  CA  TYR A 104     -19.087  -3.601  18.170  1.00 10.00      A   
ATOM    963  CB  TYR A 104     -18.168  -3.100  17.052  1.00 10.00      A   
ATOM    964  CG  TYR A 104     -18.548  -1.745  16.502  1.00 10.00      A   
ATOM    965  CD1 TYR A 104     -17.753  -0.635  16.737  1.00 10.00      A   
ATOM    966  CD2 TYR A 104     -19.699  -1.578  15.743  1.00 10.00      A   
ATOM    967  CE1 TYR A 104     -18.093   0.602  16.233  1.00 10.00      A   
ATOM    968  CE2 TYR A 104     -20.048  -0.342  15.235  1.00 10.00      A   
ATOM    969  CZ  TYR A 104     -19.238   0.745  15.484  1.00 10.00      A   
ATOM    970  OH  TYR A 104     -19.563   1.979  14.972  1.00 10.00      A   
ATOM    971  HH  TYR A 104     -20.524   2.041  14.856  1.00 10.00      A   
ATOM    972  C   TYR A 104     -18.645  -4.980  18.641  1.00 10.00      A   
ATOM    973  O   TYR A 104     -17.498  -5.377  18.442  1.00 10.00      A   
ATOM    974  N   THR A 105     -19.559  -5.703  19.266  1.00 10.00      A   
ATOM    975  HN  THR A 105     -20.454  -5.325  19.414  1.00 10.00      A   
ATOM    976  CA  THR A 105     -19.274  -7.039  19.763  1.00 10.00      A   
ATOM    977  CB  THR A 105     -20.391  -7.491  20.719  1.00 10.00      A   
ATOM    978  OG1 THR A 105     -21.635  -6.928  20.282  1.00 10.00      A   
ATOM    979  HG1 THR A 105     -22.336  -7.575  20.410  1.00 10.00      A   
ATOM    980  CG2 THR A 105     -20.097  -7.019  22.134  1.00 10.00      A   
ATOM    981  C   THR A 105     -19.166  -8.040  18.615  1.00 10.00      A   
ATOM    982  O   THR A 105     -18.604  -9.124  18.768  1.00 10.00      A   
ATOM    983  N   TRP A 106     -19.689  -7.659  17.458  1.00 10.00      A   
ATOM    984  HN  TRP A 106     -20.096  -6.770  17.388  1.00 10.00      A   
ATOM    985  CA  TRP A 106     -19.674  -8.526  16.292  1.00 10.00      A   
ATOM    986  CB  TRP A 106     -21.086  -8.668  15.729  1.00 10.00      A   
ATOM    987  CG  TRP A 106     -22.079  -9.160  16.738  1.00 10.00      A   
ATOM    988  CD1 TRP A 106     -23.039  -8.424  17.369  1.00 10.00      A   
ATOM    989  CD2 TRP A 106     -22.200 -10.495  17.245  1.00 10.00      A   
ATOM    990  NE1 TRP A 106     -23.758  -9.219  18.225  1.00 10.00      A   
ATOM    991  HE1 TRP A 106     -24.506  -8.920  18.786  1.00 10.00      A   
ATOM    992  CE2 TRP A 106     -23.263 -10.495  18.169  1.00 10.00      A   
ATOM    993  CE3 TRP A 106     -21.516 -11.690  17.004  1.00 10.00      A   
ATOM    994  CZ2 TRP A 106     -23.657 -11.643  18.851  1.00 10.00      A   
ATOM    995  CZ3 TRP A 106     -21.908 -12.826  17.681  1.00 10.00      A   
ATOM    996  CH2 TRP A 106     -22.969 -12.796  18.593  1.00 10.00      A   
ATOM    997  C   TRP A 106     -18.710  -8.029  15.221  1.00 10.00      A   
ATOM    998  O   TRP A 106     -18.879  -8.325  14.039  1.00 10.00      A   
ATOM    999  N   LEU A 107     -17.702  -7.277  15.637  1.00 10.00      A   
ATOM   1000  HN  LEU A 107     -17.618  -7.071  16.591  1.00 10.00      A   
ATOM   1001  CA  LEU A 107     -16.707  -6.762  14.703  1.00 10.00      A   
ATOM   1002  CB  LEU A 107     -15.771  -5.778  15.407  1.00 10.00      A   
ATOM   1003  CG  LEU A 107     -15.057  -4.765  14.510  1.00 10.00      A   
ATOM   1004  CD1 LEU A 107     -16.060  -3.845  13.829  1.00 10.00      A   
ATOM   1005  CD2 LEU A 107     -14.056  -3.956  15.315  1.00 10.00      A   
ATOM   1006  C   LEU A 107     -15.914  -7.925  14.107  1.00 10.00      A   
ATOM   1007  O   LEU A 107     -15.416  -8.782  14.838  1.00 10.00      A   
ATOM   1008  N   GLU A 108     -15.792  -7.948  12.784  1.00 10.00      A   
ATOM   1009  HN  GLU A 108     -16.170  -7.216  12.252  1.00 10.00      A   
ATOM   1010  CA  GLU A 108     -15.092  -9.036  12.111  1.00 10.00      A   
ATOM   1011  CB  GLU A 108     -16.023  -9.727  11.104  1.00 10.00      A   
ATOM   1012  CG  GLU A 108     -17.269 -10.347  11.726  1.00 10.00      A   
ATOM   1013  CD  GLU A 108     -18.215 -10.944  10.699  1.00 10.00      A   
ATOM   1014  OE1 GLU A 108     -19.200 -10.270  10.317  1.00 10.00      A   
ATOM   1015  OE2 GLU A 108     -17.990 -12.096  10.273  1.00 10.00      A   
ATOM   1016  C   GLU A 108     -13.806  -8.585  11.412  1.00 10.00      A   
ATOM   1017  O   GLU A 108     -12.785  -9.274  11.478  1.00 10.00      A   
ATOM   1018  N   GLU A 109     -13.843  -7.436  10.750  1.00 10.00      A   
ATOM   1019  HN  GLU A 109     -14.662  -6.894  10.764  1.00 10.00      A   
ATOM   1020  CA  GLU A 109     -12.677  -6.951  10.018  1.00 10.00      A   
ATOM   1021  CB  GLU A 109     -13.004  -6.841   8.530  1.00 10.00      A   
ATOM   1022  CG  GLU A 109     -13.591  -8.098   7.911  1.00 10.00      A   
ATOM   1023  CD  GLU A 109     -14.352  -7.809   6.634  1.00 10.00      A   
ATOM   1024  OE1 GLU A 109     -13.988  -6.846   5.920  1.00 10.00      A   
ATOM   1025  OE2 GLU A 109     -15.318  -8.540   6.335  1.00 10.00      A   
ATOM   1026  C   GLU A 109     -12.174  -5.599  10.520  1.00 10.00      A   
ATOM   1027  O   GLU A 109     -12.955  -4.672  10.742  1.00 10.00      A   
ATOM   1028  N   ILE A 110     -10.858  -5.499  10.692  1.00 10.00      A   
ATOM   1029  HN  ILE A 110     -10.293  -6.288  10.511  1.00 10.00      A   
ATOM   1030  CA  ILE A 110     -10.216  -4.265  11.132  1.00 10.00      A   
ATOM   1031  CB  ILE A 110      -9.666  -4.364  12.574  1.00 10.00      A   
ATOM   1032  CG1 ILE A 110     -10.816  -4.495  13.577  1.00 10.00      A   
ATOM   1033  CG2 ILE A 110      -8.810  -3.148  12.909  1.00 10.00      A   
ATOM   1034  CD1 ILE A 110     -10.363  -4.548  15.024  1.00 10.00      A   
ATOM   1035  C   ILE A 110      -9.072  -3.926  10.179  1.00 10.00      A   
ATOM   1036  O   ILE A 110      -8.142  -4.717  10.010  1.00 10.00      A   
ATOM   1037  N   ARG A 111      -9.153  -2.763   9.545  1.00 10.00      A   
ATOM   1038  HN  ARG A 111      -9.926  -2.172   9.716  1.00 10.00      A   
ATOM   1039  CA  ARG A 111      -8.130  -2.328   8.599  1.00 10.00      A   
ATOM   1040  CB  ARG A 111      -8.731  -2.232   7.195  1.00 10.00      A   
ATOM   1041  CG  ARG A 111      -9.536  -3.452   6.778  1.00 10.00      A   
ATOM   1042  CD  ARG A 111     -10.574  -3.102   5.725  1.00 10.00      A   
ATOM   1043  NE  ARG A 111     -11.447  -4.238   5.416  1.00 10.00      A   
ATOM   1044  HE  ARG A 111     -12.140  -4.465   6.077  1.00 10.00      A   
ATOM   1045  CZ  ARG A 111     -11.363  -4.965   4.298  1.00 10.00      A   
ATOM   1046  NH1 ARG A 111     -10.450  -4.675   3.374  1.00 10.00      A   
ATOM   1047 HH11 ARG A 111      -9.792  -3.873   3.514  1.00 10.00      A   
ATOM   1048 HH12 ARG A 111     -10.381  -5.246   2.504  1.00 10.00      A   
ATOM   1049  NH2 ARG A 111     -12.191  -5.991   4.103  1.00 10.00      A   
ATOM   1050 HH21 ARG A 111     -12.919  -6.237   4.829  1.00 10.00      A   
ATOM   1051 HH22 ARG A 111     -12.130  -6.555   3.227  1.00 10.00      A   
ATOM   1052  C   ARG A 111      -7.573  -0.967   9.011  1.00 10.00      A   
ATOM   1053  O   ARG A 111      -8.327  -0.011   9.208  1.00 10.00      A   
ATOM   1054  N   LEU A 112      -6.259  -0.879   9.145  1.00 10.00      A   
ATOM   1055  HN  LEU A 112      -5.699  -1.672   8.971  1.00 10.00      A   
ATOM   1056  CA  LEU A 112      -5.618   0.366   9.546  1.00 10.00      A   
ATOM   1057  CB  LEU A 112      -5.256   0.319  11.036  1.00 10.00      A   
ATOM   1058  CG  LEU A 112      -6.411   0.115  12.018  1.00 10.00      A   
ATOM   1059  CD1 LEU A 112      -5.881  -0.262  13.392  1.00 10.00      A   
ATOM   1060  CD2 LEU A 112      -7.262   1.371  12.107  1.00 10.00      A   
ATOM   1061  C   LEU A 112      -4.355   0.614   8.741  1.00 10.00      A   
ATOM   1062  O   LEU A 112      -3.550  -0.295   8.540  1.00 10.00      A   
ATOM   1063  N   LYS A 113      -4.185   1.841   8.274  1.00 10.00      A   
ATOM   1064  HN  LYS A 113      -4.874   2.522   8.442  1.00 10.00      A   
ATOM   1065  CA  LYS A 113      -2.997   2.203   7.520  1.00 10.00      A   
ATOM   1066  CB  LYS A 113      -3.273   2.364   6.020  1.00 10.00      A   
ATOM   1067  CG  LYS A 113      -1.997   2.446   5.187  1.00 10.00      A   
ATOM   1068  CD  LYS A 113      -2.257   2.897   3.758  1.00 10.00      A   
ATOM   1069  CE  LYS A 113      -0.942   3.153   3.031  1.00 10.00      A   
ATOM   1070  NZ  LYS A 113      -1.130   3.866   1.743  1.00 10.00      A   
ATOM   1071  HZ1 LYS A 113      -0.208   4.162   1.357  1.00 10.00      A   
ATOM   1072  HZ2 LYS A 113      -1.723   4.711   1.884  1.00 10.00      A   
ATOM   1073  HZ3 LYS A 113      -1.595   3.247   1.055  1.00 10.00      A   
ATOM   1074  C   LYS A 113      -2.376   3.473   8.089  1.00 10.00      A   
ATOM   1075  O   LYS A 113      -3.068   4.472   8.298  1.00 10.00      A   
ATOM   1076  N   ARG A 114      -1.075   3.407   8.358  1.00 10.00      A   
ATOM   1077  HN  ARG A 114      -0.606   2.560   8.190  1.00 10.00      A   
ATOM   1078  CA  ARG A 114      -0.324   4.538   8.908  1.00 10.00      A   
ATOM   1079  CB  ARG A 114      -0.190   5.671   7.879  1.00 10.00      A   
ATOM   1080  CG  ARG A 114       0.699   5.320   6.695  1.00 10.00      A   
ATOM   1081  CD  ARG A 114       0.623   6.349   5.573  1.00 10.00      A   
ATOM   1082  NE  ARG A 114       1.517   5.982   4.470  1.00 10.00      A   
ATOM   1083  HE  ARG A 114       2.412   5.641   4.714  1.00 10.00      A   
ATOM   1084  CZ  ARG A 114       1.213   6.091   3.174  1.00 10.00      A   
ATOM   1085  NH1 ARG A 114       0.036   6.573   2.787  1.00 10.00      A   
ATOM   1086 HH11 ARG A 114      -0.672   6.873   3.492  1.00 10.00      A   
ATOM   1087 HH12 ARG A 114      -0.190   6.664   1.766  1.00 10.00      A   
ATOM   1088  NH2 ARG A 114       2.085   5.690   2.259  1.00 10.00      A   
ATOM   1089 HH21 ARG A 114       3.017   5.296   2.553  1.00 10.00      A   
ATOM   1090 HH22 ARG A 114       1.844   5.755   1.241  1.00 10.00      A   
ATOM   1091  C   ARG A 114      -0.944   5.025  10.217  1.00 10.00      A   
ATOM   1092  O   ARG A 114      -1.385   6.169  10.328  1.00 10.00      A   
ATOM   1093  N   MET A 115      -0.989   4.135  11.202  1.00 10.00      A   
ATOM   1094  HN  MET A 115      -0.619   3.241  11.056  1.00 10.00      A   
ATOM   1095  CA  MET A 115      -1.563   4.454  12.501  1.00 10.00      A   
ATOM   1096  CB  MET A 115      -2.977   3.866  12.612  1.00 10.00      A   
ATOM   1097  CG  MET A 115      -4.033   4.568  11.771  1.00 10.00      A   
ATOM   1098  SD  MET A 115      -4.673   6.062  12.552  1.00 10.00      A   
ATOM   1099  CE  MET A 115      -5.769   5.356  13.779  1.00 10.00      A   
ATOM   1100  C   MET A 115      -0.696   3.889  13.623  1.00 10.00      A   
ATOM   1101  O   MET A 115       0.177   3.050  13.391  1.00 10.00      A   
ATOM   1102  N   VAL A 116      -0.946   4.359  14.833  1.00 10.00      A   
ATOM   1103  HN  VAL A 116      -1.652   5.034  14.947  1.00 10.00      A   
ATOM   1104  CA  VAL A 116      -0.220   3.905  16.004  1.00 10.00      A   
ATOM   1105  CB  VAL A 116       0.190   5.079  16.919  1.00 10.00      A   
ATOM   1106  CG1 VAL A 116       1.005   4.581  18.107  1.00 10.00      A   
ATOM   1107  CG2 VAL A 116       0.973   6.123  16.131  1.00 10.00      A   
ATOM   1108  C   VAL A 116      -1.087   2.926  16.785  1.00 10.00      A   
ATOM   1109  O   VAL A 116      -2.121   3.300  17.349  1.00 10.00      A   
ATOM   1110  N   VAL A 117      -0.669   1.676  16.790  1.00 10.00      A   
ATOM   1111  HN  VAL A 117       0.169   1.456  16.324  1.00 10.00      A   
ATOM   1112  CA  VAL A 117      -1.387   0.619  17.485  1.00 10.00      A   
ATOM   1113  CB  VAL A 117      -1.775  -0.524  16.518  1.00 10.00      A   
ATOM   1114  CG1 VAL A 117      -2.710  -1.512  17.200  1.00 10.00      A   
ATOM   1115  CG2 VAL A 117      -2.406   0.025  15.246  1.00 10.00      A   
ATOM   1116  C   VAL A 117      -0.501   0.051  18.584  1.00 10.00      A   
ATOM   1117  O   VAL A 117       0.575  -0.465  18.304  1.00 10.00      A   
ATOM   1118  N   THR A 118      -0.940   0.164  19.825  1.00 10.00      A   
ATOM   1119  HN  THR A 118      -1.803   0.596  19.994  1.00 10.00      A   
ATOM   1120  CA  THR A 118      -0.170  -0.339  20.948  1.00 10.00      A   
ATOM   1121  CB  THR A 118      -0.387   0.546  22.186  1.00 10.00      A   
ATOM   1122  OG1 THR A 118      -1.787   0.838  22.322  1.00 10.00      A   
ATOM   1123  HG1 THR A 118      -1.919   1.417  23.086  1.00 10.00      A   
ATOM   1124  CG2 THR A 118       0.385   1.848  22.044  1.00 10.00      A   
ATOM   1125  C   THR A 118      -0.563  -1.777  21.276  1.00 10.00      A   
ATOM   1126  O   THR A 118      -1.596  -2.264  20.805  1.00 10.00      A   
ATOM   1127  N   ASP A 119       0.257  -2.450  22.083  1.00 10.00      A   
ATOM   1128  HN  ASP A 119       1.064  -2.008  22.424  1.00 10.00      A   
ATOM   1129  CA  ASP A 119      -0.016  -3.830  22.479  1.00 10.00      A   
ATOM   1130  CB  ASP A 119       1.129  -4.399  23.329  1.00 10.00      A   
ATOM   1131  CG  ASP A 119       2.358  -4.780  22.517  1.00 10.00      A   
ATOM   1132  OD1 ASP A 119       2.214  -5.123  21.327  1.00 10.00      A   
ATOM   1133  OD2 ASP A 119       3.477  -4.751  23.076  1.00 10.00      A   
ATOM   1134  C   ASP A 119      -1.321  -3.889  23.259  1.00 10.00      A   
ATOM   1135  O   ASP A 119      -2.031  -4.895  23.233  1.00 10.00      A   
ATOM   1136  N   ASP A 120      -1.637  -2.784  23.934  1.00 10.00      A   
ATOM   1137  HN  ASP A 120      -1.018  -2.021  23.902  1.00 10.00      A   
ATOM   1138  CA  ASP A 120      -2.867  -2.673  24.722  1.00 10.00      A   
ATOM   1139  CB  ASP A 120      -2.943  -1.313  25.428  1.00 10.00      A   
ATOM   1140  CG  ASP A 120      -1.855  -1.094  26.456  1.00 10.00      A   
ATOM   1141  OD1 ASP A 120      -1.922  -1.703  27.546  1.00 10.00      A   
ATOM   1142  OD2 ASP A 120      -0.931  -0.303  26.181  1.00 10.00      A   
ATOM   1143  C   ASP A 120      -4.080  -2.818  23.817  1.00 10.00      A   
ATOM   1144  O   ASP A 120      -5.061  -3.481  24.164  1.00 10.00      A   
ATOM   1145  N   CYS A 121      -4.002  -2.192  22.646  1.00 10.00      A   
ATOM   1146  HN  CYS A 121      -3.188  -1.689  22.429  1.00 10.00      A   
ATOM   1147  CA  CYS A 121      -5.081  -2.244  21.672  1.00 10.00      A   
ATOM   1148  CB  CYS A 121      -4.772  -1.333  20.480  1.00 10.00      A   
ATOM   1149  SG  CYS A 121      -4.386   0.380  20.918  1.00 10.00      A   
ATOM   1150  HG  CYS A 121      -3.366   0.370  21.773  1.00 10.00      A   
ATOM   1151  C   CYS A 121      -5.277  -3.675  21.195  1.00 10.00      A   
ATOM   1152  O   CYS A 121      -6.407  -4.140  21.038  1.00 10.00      A   
ATOM   1153  N   LEU A 122      -4.165  -4.375  20.996  1.00 10.00      A   
ATOM   1154  HN  LEU A 122      -3.294  -3.951  21.171  1.00 10.00      A   
ATOM   1155  CA  LEU A 122      -4.198  -5.757  20.536  1.00 10.00      A   
ATOM   1156  CB  LEU A 122      -2.787  -6.248  20.216  1.00 10.00      A   
ATOM   1157  CG  LEU A 122      -2.074  -5.498  19.088  1.00 10.00      A   
ATOM   1158  CD1 LEU A 122      -0.603  -5.858  19.050  1.00 10.00      A   
ATOM   1159  CD2 LEU A 122      -2.729  -5.785  17.747  1.00 10.00      A   
ATOM   1160  C   LEU A 122      -4.888  -6.656  21.562  1.00 10.00      A   
ATOM   1161  O   LEU A 122      -5.645  -7.562  21.202  1.00 10.00      A   
ATOM   1162  N   GLU A 123      -4.632  -6.393  22.842  1.00 10.00      A   
ATOM   1163  HN  GLU A 123      -3.997  -5.677  23.068  1.00 10.00      A   
ATOM   1164  CA  GLU A 123      -5.262  -7.156  23.913  1.00 10.00      A   
ATOM   1165  CB  GLU A 123      -4.720  -6.738  25.283  1.00 10.00      A   
ATOM   1166  CG  GLU A 123      -3.272  -7.116  25.542  1.00 10.00      A   
ATOM   1167  CD  GLU A 123      -2.856  -6.847  26.974  1.00 10.00      A   
ATOM   1168  OE1 GLU A 123      -3.046  -5.707  27.445  1.00 10.00      A   
ATOM   1169  OE2 GLU A 123      -2.339  -7.775  27.640  1.00 10.00      A   
ATOM   1170  C   GLU A 123      -6.764  -6.915  23.883  1.00 10.00      A   
ATOM   1171  O   GLU A 123      -7.554  -7.853  23.943  1.00 10.00      A   
ATOM   1172  N   LEU A 124      -7.144  -5.643  23.770  1.00 10.00      A   
ATOM   1173  HN  LEU A 124      -6.455  -4.944  23.721  1.00 10.00      A   
ATOM   1174  CA  LEU A 124      -8.548  -5.253  23.725  1.00 10.00      A   
ATOM   1175  CB  LEU A 124      -8.684  -3.731  23.664  1.00 10.00      A   
ATOM   1176  CG  LEU A 124      -8.300  -2.965  24.930  1.00 10.00      A   
ATOM   1177  CD1 LEU A 124      -8.365  -1.470  24.674  1.00 10.00      A   
ATOM   1178  CD2 LEU A 124      -9.208  -3.349  26.087  1.00 10.00      A   
ATOM   1179  C   LEU A 124      -9.269  -5.883  22.535  1.00 10.00      A   
ATOM   1180  O   LEU A 124     -10.397  -6.355  22.663  1.00 10.00      A   
ATOM   1181  N   ILE A 125      -8.608  -5.895  21.389  1.00 10.00      A   
ATOM   1182  HN  ILE A 125      -7.702  -5.512  21.356  1.00 10.00      A   
ATOM   1183  CA  ILE A 125      -9.185  -6.463  20.177  1.00 10.00      A   
ATOM   1184  CB  ILE A 125      -8.248  -6.288  18.957  1.00 10.00      A   
ATOM   1185  CG1 ILE A 125      -8.163  -4.811  18.571  1.00 10.00      A   
ATOM   1186  CG2 ILE A 125      -8.717  -7.122  17.771  1.00 10.00      A   
ATOM   1187  CD1 ILE A 125      -7.148  -4.519  17.492  1.00 10.00      A   
ATOM   1188  C   ILE A 125      -9.519  -7.937  20.365  1.00 10.00      A   
ATOM   1189  O   ILE A 125     -10.642  -8.366  20.103  1.00 10.00      A   
ATOM   1190  N   ALA A 126      -8.548  -8.692  20.854  1.00 10.00      A   
ATOM   1191  HN  ALA A 126      -7.684  -8.273  21.078  1.00 10.00      A   
ATOM   1192  CA  ALA A 126      -8.715 -10.121  21.064  1.00 10.00      A   
ATOM   1193  CB  ALA A 126      -7.370 -10.762  21.363  1.00 10.00      A   
ATOM   1194  C   ALA A 126      -9.724 -10.446  22.167  1.00 10.00      A   
ATOM   1195  O   ALA A 126     -10.537 -11.361  22.020  1.00 10.00      A   
ATOM   1196  N   LYS A 127      -9.683  -9.684  23.256  1.00 10.00      A   
ATOM   1197  HN  LYS A 127      -9.039  -8.944  23.300  1.00 10.00      A   
ATOM   1198  CA  LYS A 127     -10.569  -9.926  24.390  1.00 10.00      A   
ATOM   1199  CB  LYS A 127     -10.008  -9.315  25.686  1.00 10.00      A   
ATOM   1200  CG  LYS A 127     -10.152  -7.802  25.797  1.00 10.00      A   
ATOM   1201  CD  LYS A 127      -9.325  -7.241  26.946  1.00 10.00      A   
ATOM   1202  CE  LYS A 127      -9.867  -7.670  28.302  1.00 10.00      A   
ATOM   1203  NZ  LYS A 127     -11.172  -7.029  28.618  1.00 10.00      A   
ATOM   1204  HZ1 LYS A 127     -11.893  -7.328  27.932  1.00 10.00      A   
ATOM   1205  HZ2 LYS A 127     -11.086  -5.993  28.580  1.00 10.00      A   
ATOM   1206  HZ3 LYS A 127     -11.484  -7.304  29.572  1.00 10.00      A   
ATOM   1207  C   LYS A 127     -12.012  -9.480  24.153  1.00 10.00      A   
ATOM   1208  O   LYS A 127     -12.938 -10.078  24.699  1.00 10.00      A   
ATOM   1209  N   SER A 128     -12.215  -8.443  23.346  1.00 10.00      A   
ATOM   1210  HN  SER A 128     -11.448  -7.999  22.913  1.00 10.00      A   
ATOM   1211  CA  SER A 128     -13.566  -7.950  23.100  1.00 10.00      A   
ATOM   1212  CB  SER A 128     -13.579  -6.421  23.037  1.00 10.00      A   
ATOM   1213  OG  SER A 128     -12.673  -5.867  23.975  1.00 10.00      A   
ATOM   1214  HG  SER A 128     -11.772  -5.940  23.629  1.00 10.00      A   
ATOM   1215  C   SER A 128     -14.182  -8.535  21.834  1.00 10.00      A   
ATOM   1216  O   SER A 128     -15.295  -9.064  21.863  1.00 10.00      A   
ATOM   1217  N   PHE A 129     -13.456  -8.457  20.730  1.00 10.00      A   
ATOM   1218  HN  PHE A 129     -12.551  -8.076  20.768  1.00 10.00      A   
ATOM   1219  CA  PHE A 129     -13.965  -8.949  19.463  1.00 10.00      A   
ATOM   1220  CB  PHE A 129     -13.368  -8.170  18.287  1.00 10.00      A   
ATOM   1221  CG  PHE A 129     -13.301  -6.684  18.509  1.00 10.00      A   
ATOM   1222  CD1 PHE A 129     -12.116  -5.995  18.314  1.00 10.00      A   
ATOM   1223  CD2 PHE A 129     -14.421  -5.977  18.917  1.00 10.00      A   
ATOM   1224  CE1 PHE A 129     -12.045  -4.632  18.521  1.00 10.00      A   
ATOM   1225  CE2 PHE A 129     -14.359  -4.613  19.126  1.00 10.00      A   
ATOM   1226  CZ  PHE A 129     -13.169  -3.941  18.927  1.00 10.00      A   
ATOM   1227  C   PHE A 129     -13.731 -10.441  19.297  1.00 10.00      A   
ATOM   1228  O   PHE A 129     -12.734 -10.869  18.719  1.00 10.00      A   
ATOM   1229  N   LYS A 130     -14.655 -11.234  19.817  1.00 10.00      A   
ATOM   1230  HN  LYS A 130     -15.409 -10.833  20.302  1.00 10.00      A   
ATOM   1231  CA  LYS A 130     -14.569 -12.683  19.700  1.00 10.00      A   
ATOM   1232  CB  LYS A 130     -15.563 -13.361  20.647  1.00 10.00      A   
ATOM   1233  CG  LYS A 130     -15.036 -13.600  22.056  1.00 10.00      A   
ATOM   1234  CD  LYS A 130     -15.245 -12.391  22.955  1.00 10.00      A   
ATOM   1235  CE  LYS A 130     -14.982 -12.739  24.411  1.00 10.00      A   
ATOM   1236  NZ  LYS A 130     -15.123 -11.564  25.312  1.00 10.00      A   
ATOM   1237  HZ1 LYS A 130     -16.037 -11.094  25.154  1.00 10.00      A   
ATOM   1238  HZ2 LYS A 130     -14.357 -10.876  25.133  1.00 10.00      A   
ATOM   1239  HZ3 LYS A 130     -15.072 -11.871  26.304  1.00 10.00      A   
ATOM   1240  C   LYS A 130     -14.848 -13.099  18.258  1.00 10.00      A   
ATOM   1241  O   LYS A 130     -14.477 -14.187  17.822  1.00 10.00      A   
ATOM   1242  N   ASN A 131     -15.493 -12.204  17.517  1.00 10.00      A   
ATOM   1243  HN  ASN A 131     -15.749 -11.350  17.923  1.00 10.00      A   
ATOM   1244  CA  ASN A 131     -15.833 -12.457  16.120  1.00 10.00      A   
ATOM   1245  CB  ASN A 131     -17.182 -11.823  15.774  1.00 10.00      A   
ATOM   1246  CG  ASN A 131     -18.163 -12.829  15.209  1.00 10.00      A   
ATOM   1247  OD1 ASN A 131     -18.143 -14.003  15.578  1.00 10.00      A   
ATOM   1248  ND2 ASN A 131     -19.030 -12.376  14.319  1.00 10.00      A   
ATOM   1249 HD21 ASN A 131     -18.991 -11.428  14.076  1.00 10.00      A   
ATOM   1250 HD22 ASN A 131     -19.676 -13.011  13.934  1.00 10.00      A   
ATOM   1251  C   ASN A 131     -14.758 -11.922  15.179  1.00 10.00      A   
ATOM   1252  O   ASN A 131     -14.970 -11.835  13.969  1.00 10.00      A   
ATOM   1253  N   PHE A 132     -13.609 -11.566  15.741  1.00 10.00      A   
ATOM   1254  HN  PHE A 132     -13.504 -11.661  16.711  1.00 10.00      A   
ATOM   1255  CA  PHE A 132     -12.497 -11.033  14.961  1.00 10.00      A   
ATOM   1256  CB  PHE A 132     -11.353 -10.642  15.893  1.00 10.00      A   
ATOM   1257  CG  PHE A 132     -10.331  -9.762  15.247  1.00 10.00      A   
ATOM   1258  CD1 PHE A 132     -10.722  -8.637  14.541  1.00 10.00      A   
ATOM   1259  CD2 PHE A 132      -8.984 -10.056  15.347  1.00 10.00      A   
ATOM   1260  CE1 PHE A 132      -9.787  -7.820  13.946  1.00 10.00      A   
ATOM   1261  CE2 PHE A 132      -8.043  -9.242  14.753  1.00 10.00      A   
ATOM   1262  CZ  PHE A 132      -8.447  -8.122  14.052  1.00 10.00      A   
ATOM   1263  C   PHE A 132     -12.007 -12.052  13.937  1.00 10.00      A   
ATOM   1264  O   PHE A 132     -11.742 -13.206  14.285  1.00 10.00      A   
ATOM   1265  N   LYS A 133     -11.884 -11.626  12.682  1.00 10.00      A   
ATOM   1266  HN  LYS A 133     -12.095 -10.690  12.466  1.00 10.00      A   
ATOM   1267  CA  LYS A 133     -11.449 -12.520  11.621  1.00 10.00      A   
ATOM   1268  CB  LYS A 133     -12.639 -12.940  10.754  1.00 10.00      A   
ATOM   1269  CG  LYS A 133     -13.700 -13.735  11.493  1.00 10.00      A   
ATOM   1270  CD  LYS A 133     -14.938 -13.926  10.640  1.00 10.00      A   
ATOM   1271  CE  LYS A 133     -16.044 -14.591  11.435  1.00 10.00      A   
ATOM   1272  NZ  LYS A 133     -17.298 -14.687  10.651  1.00 10.00      A   
ATOM   1273  HZ1 LYS A 133     -18.032 -15.163  11.211  1.00 10.00      A   
ATOM   1274  HZ2 LYS A 133     -17.138 -15.227   9.778  1.00 10.00      A   
ATOM   1275  HZ3 LYS A 133     -17.636 -13.728  10.400  1.00 10.00      A   
ATOM   1276  C   LYS A 133     -10.359 -11.917  10.734  1.00 10.00      A   
ATOM   1277  O   LYS A 133      -9.439 -12.620  10.325  1.00 10.00      A   
ATOM   1278  N   VAL A 134     -10.445 -10.627  10.430  1.00 10.00      A   
ATOM   1279  HN  VAL A 134     -11.182 -10.087  10.792  1.00 10.00      A   
ATOM   1280  CA  VAL A 134      -9.452 -10.000   9.555  1.00 10.00      A   
ATOM   1281  CB  VAL A 134     -10.082  -9.544   8.218  1.00 10.00      A   
ATOM   1282  CG1 VAL A 134      -9.024  -8.988   7.274  1.00 10.00      A   
ATOM   1283  CG2 VAL A 134     -10.831 -10.693   7.559  1.00 10.00      A   
ATOM   1284  C   VAL A 134      -8.737  -8.820  10.211  1.00 10.00      A   
ATOM   1285  O   VAL A 134      -9.375  -7.879  10.687  1.00 10.00      A   
ATOM   1286  N   LEU A 135      -7.408  -8.879  10.222  1.00 10.00      A   
ATOM   1287  HN  LEU A 135      -6.960  -9.660   9.823  1.00 10.00      A   
ATOM   1288  CA  LEU A 135      -6.592  -7.818  10.791  1.00 10.00      A   
ATOM   1289  CB  LEU A 135      -5.867  -8.299  12.051  1.00 10.00      A   
ATOM   1290  CG  LEU A 135      -4.997  -7.258  12.767  1.00 10.00      A   
ATOM   1291  CD1 LEU A 135      -5.810  -6.016  13.103  1.00 10.00      A   
ATOM   1292  CD2 LEU A 135      -4.367  -7.847  14.021  1.00 10.00      A   
ATOM   1293  C   LEU A 135      -5.575  -7.333   9.767  1.00 10.00      A   
ATOM   1294  O   LEU A 135      -4.684  -8.079   9.360  1.00 10.00      A   
ATOM   1295  N   VAL A 136      -5.719  -6.089   9.344  1.00 10.00      A   
ATOM   1296  HN  VAL A 136      -6.454  -5.544   9.702  1.00 10.00      A   
ATOM   1297  CA  VAL A 136      -4.810  -5.506   8.368  1.00 10.00      A   
ATOM   1298  CB  VAL A 136      -5.532  -5.133   7.053  1.00 10.00      A   
ATOM   1299  CG1 VAL A 136      -4.537  -4.609   6.028  1.00 10.00      A   
ATOM   1300  CG2 VAL A 136      -6.290  -6.327   6.493  1.00 10.00      A   
ATOM   1301  C   VAL A 136      -4.126  -4.269   8.939  1.00 10.00      A   
ATOM   1302  O   VAL A 136      -4.757  -3.225   9.119  1.00 10.00      A   
ATOM   1303  N   LEU A 137      -2.847  -4.405   9.248  1.00 10.00      A   
ATOM   1304  HN  LEU A 137      -2.407  -5.279   9.112  1.00 10.00      A   
ATOM   1305  CA  LEU A 137      -2.068  -3.301   9.777  1.00 10.00      A   
ATOM   1306  CB  LEU A 137      -1.402  -3.678  11.100  1.00 10.00      A   
ATOM   1307  CG  LEU A 137      -2.342  -3.905  12.286  1.00 10.00      A   
ATOM   1308  CD1 LEU A 137      -1.553  -4.287  13.527  1.00 10.00      A   
ATOM   1309  CD2 LEU A 137      -3.185  -2.667  12.548  1.00 10.00      A   
ATOM   1310  C   LEU A 137      -1.023  -2.884   8.759  1.00 10.00      A   
ATOM   1311  O   LEU A 137       0.062  -3.463   8.690  1.00 10.00      A   
ATOM   1312  N   SER A 138      -1.362  -1.892   7.958  1.00 10.00      A   
ATOM   1313  HN  SER A 138      -2.243  -1.466   8.071  1.00 10.00      A   
ATOM   1314  CA  SER A 138      -0.468  -1.403   6.925  1.00 10.00      A   
ATOM   1315  CB  SER A 138      -1.268  -1.086   5.654  1.00 10.00      A   
ATOM   1316  OG  SER A 138      -0.543  -1.423   4.481  1.00 10.00      A   
ATOM   1317  HG  SER A 138       0.288  -0.934   4.462  1.00 10.00      A   
ATOM   1318  C   SER A 138       0.284  -0.163   7.407  1.00 10.00      A   
ATOM   1319  O   SER A 138      -0.329   0.836   7.782  1.00 10.00      A   
ATOM   1320  N   SER A 139       1.609  -0.245   7.418  1.00 10.00      A   
ATOM   1321  HN  SER A 139       2.035  -1.084   7.129  1.00 10.00      A   
ATOM   1322  CA  SER A 139       2.457   0.868   7.841  1.00 10.00      A   
ATOM   1323  CB  SER A 139       2.407   1.999   6.808  1.00 10.00      A   
ATOM   1324  OG  SER A 139       2.811   1.534   5.528  1.00 10.00      A   
ATOM   1325  HG  SER A 139       3.745   1.752   5.394  1.00 10.00      A   
ATOM   1326  C   SER A 139       2.091   1.386   9.237  1.00 10.00      A   
ATOM   1327  O   SER A 139       2.033   2.594   9.470  1.00 10.00      A   
ATOM   1328  N   CYS A 140       1.849   0.474  10.162  1.00 10.00      A   
ATOM   1329  HN  CYS A 140       1.913  -0.481   9.929  1.00 10.00      A   
ATOM   1330  CA  CYS A 140       1.504   0.849  11.525  1.00 10.00      A   
ATOM   1331  CB  CYS A 140       0.330   0.011  12.031  1.00 10.00      A   
ATOM   1332  SG  CYS A 140      -1.180   0.232  11.060  1.00 10.00      A   
ATOM   1333  HG  CYS A 140      -0.833   0.336   9.785  1.00 10.00      A   
ATOM   1334  C   CYS A 140       2.720   0.720  12.440  1.00 10.00      A   
ATOM   1335  O   CYS A 140       3.712   0.092  12.071  1.00 10.00      A   
ATOM   1336  N   GLU A 141       2.646   1.320  13.620  1.00 10.00      A   
ATOM   1337  HN  GLU A 141       1.824   1.808  13.860  1.00 10.00      A   
ATOM   1338  CA  GLU A 141       3.753   1.278  14.573  1.00 10.00      A   
ATOM   1339  CB  GLU A 141       4.708   2.449  14.304  1.00 10.00      A   
ATOM   1340  CG  GLU A 141       4.041   3.822  14.349  1.00 10.00      A   
ATOM   1341  CD  GLU A 141       4.612   4.797  13.336  1.00 10.00      A   
ATOM   1342  OE1 GLU A 141       4.783   5.989  13.674  1.00 10.00      A   
ATOM   1343  OE2 GLU A 141       4.884   4.383  12.193  1.00 10.00      A   
ATOM   1344  C   GLU A 141       3.233   1.357  16.005  1.00 10.00      A   
ATOM   1345  O   GLU A 141       2.064   1.671  16.221  1.00 10.00      A   
ATOM   1346  N   GLY A 142       4.093   1.041  16.973  1.00 10.00      A   
ATOM   1347  HN  GLY A 142       4.999   0.752  16.737  1.00 10.00      A   
ATOM   1348  CA  GLY A 142       3.702   1.125  18.370  1.00 10.00      A   
ATOM   1349  C   GLY A 142       3.510  -0.214  19.066  1.00 10.00      A   
ATOM   1350  O   GLY A 142       3.521  -0.278  20.296  1.00 10.00      A   
ATOM   1351  N   PHE A 143       3.357  -1.284  18.301  1.00 10.00      A   
ATOM   1352  HN  PHE A 143       3.389  -1.185  17.328  1.00 10.00      A   
ATOM   1353  CA  PHE A 143       3.137  -2.609  18.887  1.00 10.00      A   
ATOM   1354  CB  PHE A 143       1.895  -3.289  18.295  1.00 10.00      A   
ATOM   1355  CG  PHE A 143       1.966  -3.530  16.811  1.00 10.00      A   
ATOM   1356  CD1 PHE A 143       2.174  -4.806  16.308  1.00 10.00      A   
ATOM   1357  CD2 PHE A 143       1.821  -2.483  15.918  1.00 10.00      A   
ATOM   1358  CE1 PHE A 143       2.238  -5.031  14.943  1.00 10.00      A   
ATOM   1359  CE2 PHE A 143       1.885  -2.699  14.553  1.00 10.00      A   
ATOM   1360  CZ  PHE A 143       2.093  -3.975  14.065  1.00 10.00      A   
ATOM   1361  C   PHE A 143       4.359  -3.511  18.769  1.00 10.00      A   
ATOM   1362  O   PHE A 143       5.292  -3.224  18.011  1.00 10.00      A   
ATOM   1363  N   SER A 144       4.343  -4.604  19.520  1.00 10.00      A   
ATOM   1364  HN  SER A 144       3.556  -4.786  20.092  1.00 10.00      A   
ATOM   1365  CA  SER A 144       5.439  -5.551  19.516  1.00 10.00      A   
ATOM   1366  CB  SER A 144       6.159  -5.530  20.871  1.00 10.00      A   
ATOM   1367  OG  SER A 144       5.365  -6.112  21.889  1.00 10.00      A   
ATOM   1368  HG  SER A 144       4.647  -5.495  22.133  1.00 10.00      A   
ATOM   1369  C   SER A 144       4.915  -6.952  19.214  1.00 10.00      A   
ATOM   1370  O   SER A 144       3.723  -7.129  18.947  1.00 10.00      A   
ATOM   1371  N   THR A 145       5.801  -7.944  19.254  1.00 10.00      A   
ATOM   1372  HN  THR A 145       6.742  -7.744  19.454  1.00 10.00      A   
ATOM   1373  CA  THR A 145       5.411  -9.323  18.999  1.00 10.00      A   
ATOM   1374  CB  THR A 145       6.637 -10.218  18.729  1.00 10.00      A   
ATOM   1375  OG1 THR A 145       7.587 -10.074  19.795  1.00 10.00      A   
ATOM   1376  HG1 THR A 145       7.371 -10.699  20.500  1.00 10.00      A   
ATOM   1377  CG2 THR A 145       7.294  -9.835  17.415  1.00 10.00      A   
ATOM   1378  C   THR A 145       4.633  -9.887  20.185  1.00 10.00      A   
ATOM   1379  O   THR A 145       4.048 -10.964  20.102  1.00 10.00      A   
ATOM   1380  N   ASP A 146       4.624  -9.144  21.289  1.00 10.00      A   
ATOM   1381  HN  ASP A 146       5.098  -8.286  21.293  1.00 10.00      A   
ATOM   1382  CA  ASP A 146       3.920  -9.569  22.488  1.00 10.00      A   
ATOM   1383  CB  ASP A 146       4.432  -8.817  23.718  1.00 10.00      A   
ATOM   1384  CG  ASP A 146       5.046  -9.746  24.748  1.00 10.00      A   
ATOM   1385  OD1 ASP A 146       4.914 -10.979  24.597  1.00 10.00      A   
ATOM   1386  OD2 ASP A 146       5.653  -9.245  25.719  1.00 10.00      A   
ATOM   1387  C   ASP A 146       2.417  -9.384  22.322  1.00 10.00      A   
ATOM   1388  O   ASP A 146       1.629 -10.247  22.712  1.00 10.00      A   
ATOM   1389  N   GLY A 147       2.020  -8.260  21.738  1.00 10.00      A   
ATOM   1390  HN  GLY A 147       2.686  -7.583  21.477  1.00 10.00      A   
ATOM   1391  CA  GLY A 147       0.612  -8.012  21.507  1.00 10.00      A   
ATOM   1392  C   GLY A 147       0.069  -8.971  20.465  1.00 10.00      A   
ATOM   1393  O   GLY A 147      -1.078  -9.409  20.540  1.00 10.00      A   
ATOM   1394  N   LEU A 148       0.919  -9.310  19.502  1.00 10.00      A   
ATOM   1395  HN  LEU A 148       1.814  -8.912  19.504  1.00 10.00      A   
ATOM   1396  CA  LEU A 148       0.555 -10.240  18.438  1.00 10.00      A   
ATOM   1397  CB  LEU A 148       1.683 -10.341  17.407  1.00 10.00      A   
ATOM   1398  CG  LEU A 148       2.021  -9.058  16.641  1.00 10.00      A   
ATOM   1399  CD1 LEU A 148       3.247  -9.265  15.765  1.00 10.00      A   
ATOM   1400  CD2 LEU A 148       0.837  -8.603  15.802  1.00 10.00      A   
ATOM   1401  C   LEU A 148       0.256 -11.615  19.022  1.00 10.00      A   
ATOM   1402  O   LEU A 148      -0.576 -12.359  18.498  1.00 10.00      A   
ATOM   1403  N   ALA A 149       0.927 -11.931  20.123  1.00 10.00      A   
ATOM   1404  HN  ALA A 149       1.568 -11.286  20.489  1.00 10.00      A   
ATOM   1405  CA  ALA A 149       0.739 -13.203  20.806  1.00 10.00      A   
ATOM   1406  CB  ALA A 149       1.810 -13.396  21.868  1.00 10.00      A   
ATOM   1407  C   ALA A 149      -0.647 -13.264  21.437  1.00 10.00      A   
ATOM   1408  O   ALA A 149      -1.286 -14.318  21.452  1.00 10.00      A   
ATOM   1409  N   ALA A 150      -1.107 -12.124  21.949  1.00 10.00      A   
ATOM   1410  HN  ALA A 150      -0.543 -11.322  21.915  1.00 10.00      A   
ATOM   1411  CA  ALA A 150      -2.426 -12.037  22.560  1.00 10.00      A   
ATOM   1412  CB  ALA A 150      -2.656 -10.646  23.135  1.00 10.00      A   
ATOM   1413  C   ALA A 150      -3.494 -12.370  21.528  1.00 10.00      A   
ATOM   1414  O   ALA A 150      -4.447 -13.091  21.815  1.00 10.00      A   
ATOM   1415  N   ILE A 151      -3.316 -11.850  20.318  1.00 10.00      A   
ATOM   1416  HN  ILE A 151      -2.535 -11.277  20.156  1.00 10.00      A   
ATOM   1417  CA  ILE A 151      -4.247 -12.104  19.227  1.00 10.00      A   
ATOM   1418  CB  ILE A 151      -3.897 -11.237  17.993  1.00 10.00      A   
ATOM   1419  CG1 ILE A 151      -4.036  -9.744  18.318  1.00 10.00      A   
ATOM   1420  CG2 ILE A 151      -4.748 -11.617  16.786  1.00 10.00      A   
ATOM   1421  CD1 ILE A 151      -5.467  -9.278  18.488  1.00 10.00      A   
ATOM   1422  C   ILE A 151      -4.174 -13.577  18.829  1.00 10.00      A   
ATOM   1423  O   ILE A 151      -5.193 -14.234  18.614  1.00 10.00      A   
ATOM   1424  N   ALA A 152      -2.958 -14.094  18.777  1.00 10.00      A   
ATOM   1425  HN  ALA A 152      -2.193 -13.521  19.001  1.00 10.00      A   
ATOM   1426  CA  ALA A 152      -2.710 -15.481  18.393  1.00 10.00      A   
ATOM   1427  CB  ALA A 152      -1.214 -15.734  18.293  1.00 10.00      A   
ATOM   1428  C   ALA A 152      -3.352 -16.485  19.352  1.00 10.00      A   
ATOM   1429  O   ALA A 152      -3.943 -17.473  18.921  1.00 10.00      A   
ATOM   1430  N   ALA A 153      -3.245 -16.219  20.646  1.00 10.00      A   
ATOM   1431  HN  ALA A 153      -2.782 -15.397  20.929  1.00 10.00      A   
ATOM   1432  CA  ALA A 153      -3.785 -17.125  21.658  1.00 10.00      A   
ATOM   1433  CB  ALA A 153      -2.905 -17.128  22.898  1.00 10.00      A   
ATOM   1434  C   ALA A 153      -5.236 -16.828  22.032  1.00 10.00      A   
ATOM   1435  O   ALA A 153      -5.770 -17.423  22.970  1.00 10.00      A   
ATOM   1436  N   THR A 154      -5.884 -15.925  21.309  1.00 10.00      A   
ATOM   1437  HN  THR A 154      -5.428 -15.479  20.564  1.00 10.00      A   
ATOM   1438  CA  THR A 154      -7.270 -15.595  21.615  1.00 10.00      A   
ATOM   1439  CB  THR A 154      -7.403 -14.214  22.283  1.00 10.00      A   
ATOM   1440  OG1 THR A 154      -6.400 -14.070  23.302  1.00 10.00      A   
ATOM   1441  HG1 THR A 154      -5.559 -13.821  22.891  1.00 10.00      A   
ATOM   1442  CG2 THR A 154      -8.778 -14.060  22.913  1.00 10.00      A   
ATOM   1443  C   THR A 154      -8.170 -15.664  20.384  1.00 10.00      A   
ATOM   1444  O   THR A 154      -9.211 -16.317  20.410  1.00 10.00      A   
ATOM   1445  N   CYS A 155      -7.765 -14.999  19.310  1.00 10.00      A   
ATOM   1446  HN  CYS A 155      -6.910 -14.519  19.337  1.00 10.00      A   
ATOM   1447  CA  CYS A 155      -8.547 -14.979  18.084  1.00 10.00      A   
ATOM   1448  CB  CYS A 155      -8.093 -13.828  17.180  1.00 10.00      A   
ATOM   1449  SG  CYS A 155      -8.065 -12.218  18.008  1.00 10.00      A   
ATOM   1450  HG  CYS A 155      -8.206 -11.274  17.085  1.00 10.00      A   
ATOM   1451  C   CYS A 155      -8.476 -16.318  17.351  1.00 10.00      A   
ATOM   1452  O   CYS A 155      -7.532 -16.585  16.603  1.00 10.00      A   
ATOM   1453  N   ARG A 156      -9.478 -17.158  17.579  1.00 10.00      A   
ATOM   1454  HN  ARG A 156     -10.195 -16.888  18.196  1.00 10.00      A   
ATOM   1455  CA  ARG A 156      -9.546 -18.470  16.947  1.00 10.00      A   
ATOM   1456  CB  ARG A 156     -10.226 -19.476  17.879  1.00 10.00      A   
ATOM   1457  CG  ARG A 156     -11.500 -18.948  18.519  1.00 10.00      A   
ATOM   1458  CD  ARG A 156     -12.066 -19.925  19.535  1.00 10.00      A   
ATOM   1459  NE  ARG A 156     -12.991 -20.873  18.922  1.00 10.00      A   
ATOM   1460  HE  ARG A 156     -12.887 -21.041  17.958  1.00 10.00      A   
ATOM   1461  CZ  ARG A 156     -13.958 -21.504  19.584  1.00 10.00      A   
ATOM   1462  NH1 ARG A 156     -14.131 -21.286  20.882  1.00 10.00      A   
ATOM   1463 HH11 ARG A 156     -13.511 -20.616  21.387  1.00 10.00      A   
ATOM   1464 HH12 ARG A 156     -14.883 -21.785  21.405  1.00 10.00      A   
ATOM   1465  NH2 ARG A 156     -14.758 -22.348  18.942  1.00 10.00      A   
ATOM   1466 HH21 ARG A 156     -14.628 -22.518  17.920  1.00 10.00      A   
ATOM   1467 HH22 ARG A 156     -15.517 -22.846  19.458  1.00 10.00      A   
ATOM   1468  C   ARG A 156     -10.302 -18.385  15.627  1.00 10.00      A   
ATOM   1469  O   ARG A 156     -10.294 -19.321  14.824  1.00 10.00      A   
ATOM   1470  N   ASN A 157     -10.943 -17.251  15.408  1.00 10.00      A   
ATOM   1471  HN  ASN A 157     -10.903 -16.539  16.087  1.00 10.00      A   
ATOM   1472  CA  ASN A 157     -11.716 -17.032  14.195  1.00 10.00      A   
ATOM   1473  CB  ASN A 157     -13.019 -16.299  14.526  1.00 10.00      A   
ATOM   1474  CG  ASN A 157     -13.971 -17.139  15.351  1.00 10.00      A   
ATOM   1475  OD1 ASN A 157     -14.171 -18.323  15.075  1.00 10.00      A   
ATOM   1476  ND2 ASN A 157     -14.551 -16.543  16.378  1.00 10.00      A   
ATOM   1477 HD21 ASN A 157     -14.337 -15.600  16.555  1.00 10.00      A   
ATOM   1478 HD22 ASN A 157     -15.170 -17.068  16.929  1.00 10.00      A   
ATOM   1479  C   ASN A 157     -10.920 -16.242  13.164  1.00 10.00      A   
ATOM   1480  O   ASN A 157     -11.412 -15.981  12.067  1.00 10.00      A   
ATOM   1481  N   LEU A 158      -9.689 -15.874  13.520  1.00 10.00      A   
ATOM   1482  HN  LEU A 158      -9.354 -16.130  14.404  1.00 10.00      A   
ATOM   1483  CA  LEU A 158      -8.824 -15.105  12.628  1.00 10.00      A   
ATOM   1484  CB  LEU A 158      -7.492 -14.786  13.314  1.00 10.00      A   
ATOM   1485  CG  LEU A 158      -6.569 -13.816  12.573  1.00 10.00      A   
ATOM   1486  CD1 LEU A 158      -7.099 -12.394  12.656  1.00 10.00      A   
ATOM   1487  CD2 LEU A 158      -5.153 -13.895  13.120  1.00 10.00      A   
ATOM   1488  C   LEU A 158      -8.576 -15.852  11.317  1.00 10.00      A   
ATOM   1489  O   LEU A 158      -8.305 -17.050  11.316  1.00 10.00      A   
ATOM   1490  N   LYS A 159      -8.674 -15.134  10.210  1.00 10.00      A   
ATOM   1491  HN  LYS A 159      -8.889 -14.176  10.282  1.00 10.00      A   
ATOM   1492  CA  LYS A 159      -8.470 -15.713   8.894  1.00 10.00      A   
ATOM   1493  CB  LYS A 159      -9.740 -15.562   8.049  1.00 10.00      A   
ATOM   1494  CG  LYS A 159     -10.946 -16.333   8.564  1.00 10.00      A   
ATOM   1495  CD  LYS A 159     -12.219 -15.929   7.824  1.00 10.00      A   
ATOM   1496  CE  LYS A 159     -12.171 -16.332   6.358  1.00 10.00      A   
ATOM   1497  NZ  LYS A 159     -13.406 -15.940   5.622  1.00 10.00      A   
ATOM   1498  HZ1 LYS A 159     -13.528 -14.905   5.648  1.00 10.00      A   
ATOM   1499  HZ2 LYS A 159     -14.239 -16.385   6.052  1.00 10.00      A   
ATOM   1500  HZ3 LYS A 159     -13.340 -16.244   4.629  1.00 10.00      A   
ATOM   1501  C   LYS A 159      -7.307 -15.040   8.169  1.00 10.00      A   
ATOM   1502  O   LYS A 159      -6.395 -15.706   7.684  1.00 10.00      A   
ATOM   1503  N   GLU A 160      -7.343 -13.715   8.098  1.00 10.00      A   
ATOM   1504  HN  GLU A 160      -8.080 -13.229   8.528  1.00 10.00      A   
ATOM   1505  CA  GLU A 160      -6.303 -12.964   7.400  1.00 10.00      A   
ATOM   1506  CB  GLU A 160      -6.910 -12.172   6.244  1.00 10.00      A   
ATOM   1507  CG  GLU A 160      -7.756 -13.004   5.296  1.00 10.00      A   
ATOM   1508  CD  GLU A 160      -8.008 -12.288   3.987  1.00 10.00      A   
ATOM   1509  OE1 GLU A 160      -9.037 -11.587   3.871  1.00 10.00      A   
ATOM   1510  OE2 GLU A 160      -7.171 -12.415   3.069  1.00 10.00      A   
ATOM   1511  C   GLU A 160      -5.549 -12.022   8.332  1.00 10.00      A   
ATOM   1512  O   GLU A 160      -6.155 -11.242   9.069  1.00 10.00      A   
ATOM   1513  N   LEU A 161      -4.230 -12.110   8.294  1.00 10.00      A   
ATOM   1514  HN  LEU A 161      -3.812 -12.771   7.693  1.00 10.00      A   
ATOM   1515  CA  LEU A 161      -3.373 -11.265   9.117  1.00 10.00      A   
ATOM   1516  CB  LEU A 161      -2.729 -12.080  10.246  1.00 10.00      A   
ATOM   1517  CG  LEU A 161      -1.734 -11.339  11.147  1.00 10.00      A   
ATOM   1518  CD1 LEU A 161      -2.415 -10.198  11.887  1.00 10.00      A   
ATOM   1519  CD2 LEU A 161      -1.080 -12.298  12.127  1.00 10.00      A   
ATOM   1520  C   LEU A 161      -2.303 -10.611   8.249  1.00 10.00      A   
ATOM   1521  O   LEU A 161      -1.380 -11.280   7.776  1.00 10.00      A   
ATOM   1522  N   ASP A 162      -2.443  -9.310   8.028  1.00 10.00      A   
ATOM   1523  HN  ASP A 162      -3.203  -8.834   8.435  1.00 10.00      A   
ATOM   1524  CA  ASP A 162      -1.493  -8.563   7.209  1.00 10.00      A   
ATOM   1525  CB  ASP A 162      -2.212  -7.911   6.024  1.00 10.00      A   
ATOM   1526  CG  ASP A 162      -1.274  -7.542   4.891  1.00 10.00      A   
ATOM   1527  OD1 ASP A 162      -0.132  -7.124   5.167  1.00 10.00      A   
ATOM   1528  OD2 ASP A 162      -1.678  -7.667   3.713  1.00 10.00      A   
ATOM   1529  C   ASP A 162      -0.810  -7.486   8.044  1.00 10.00      A   
ATOM   1530  O   ASP A 162      -1.475  -6.717   8.737  1.00 10.00      A   
ATOM   1531  N   LEU A 163       0.515  -7.429   7.976  1.00 10.00      A   
ATOM   1532  HN  LEU A 163       0.991  -8.064   7.397  1.00 10.00      A   
ATOM   1533  CA  LEU A 163       1.282  -6.446   8.733  1.00 10.00      A   
ATOM   1534  CB  LEU A 163       2.017  -7.136   9.887  1.00 10.00      A   
ATOM   1535  CG  LEU A 163       1.162  -7.967  10.848  1.00 10.00      A   
ATOM   1536  CD1 LEU A 163       2.042  -8.873  11.694  1.00 10.00      A   
ATOM   1537  CD2 LEU A 163       0.319  -7.064  11.735  1.00 10.00      A   
ATOM   1538  C   LEU A 163       2.298  -5.750   7.831  1.00 10.00      A   
ATOM   1539  O   LEU A 163       3.378  -5.364   8.278  1.00 10.00      A   
ATOM   1540  N   ARG A 164       1.931  -5.573   6.571  1.00 10.00      A   
ATOM   1541  HN  ARG A 164       1.034  -5.867   6.294  1.00 10.00      A   
ATOM   1542  CA  ARG A 164       2.810  -4.953   5.580  1.00 10.00      A   
ATOM   1543  CB  ARG A 164       2.143  -4.938   4.203  1.00 10.00      A   
ATOM   1544  CG  ARG A 164       0.815  -4.205   4.161  1.00 10.00      A   
ATOM   1545  CD  ARG A 164       0.004  -4.596   2.941  1.00 10.00      A   
ATOM   1546  NE  ARG A 164      -1.118  -3.681   2.730  1.00 10.00      A   
ATOM   1547  HE  ARG A 164      -0.904  -2.722   2.666  1.00 10.00      A   
ATOM   1548  CZ  ARG A 164      -2.388  -4.060   2.634  1.00 10.00      A   
ATOM   1549  NH1 ARG A 164      -2.722  -5.343   2.736  1.00 10.00      A   
ATOM   1550 HH11 ARG A 164      -1.986  -6.076   2.896  1.00 10.00      A   
ATOM   1551 HH12 ARG A 164      -3.719  -5.629   2.658  1.00 10.00      A   
ATOM   1552  NH2 ARG A 164      -3.337  -3.150   2.447  1.00 10.00      A   
ATOM   1553 HH21 ARG A 164      -4.334  -3.438   2.368  1.00 10.00      A   
ATOM   1554 HH22 ARG A 164      -3.089  -2.137   2.382  1.00 10.00      A   
ATOM   1555  C   ARG A 164       3.300  -3.553   5.975  1.00 10.00      A   
ATOM   1556  O   ARG A 164       2.515  -2.688   6.372  1.00 10.00      A   
ATOM   1557  N   GLU A 165       4.621  -3.371   5.886  1.00 10.00      A   
ATOM   1558  HN  GLU A 165       5.173  -4.129   5.592  1.00 10.00      A   
ATOM   1559  CA  GLU A 165       5.293  -2.101   6.192  1.00 10.00      A   
ATOM   1560  CB  GLU A 165       4.919  -0.999   5.192  1.00 10.00      A   
ATOM   1561  CG  GLU A 165       5.542  -1.154   3.814  1.00 10.00      A   
ATOM   1562  CD  GLU A 165       4.900  -2.262   3.012  1.00 10.00      A   
ATOM   1563  OE1 GLU A 165       3.727  -2.106   2.615  1.00 10.00      A   
ATOM   1564  OE2 GLU A 165       5.564  -3.294   2.781  1.00 10.00      A   
ATOM   1565  C   GLU A 165       5.083  -1.609   7.624  1.00 10.00      A   
ATOM   1566  O   GLU A 165       5.302  -0.436   7.919  1.00 10.00      A   
ATOM   1567  N   SER A 166       4.669  -2.488   8.514  1.00 10.00      A   
ATOM   1568  HN  SER A 166       4.507  -3.415   8.242  1.00 10.00      A   
ATOM   1569  CA  SER A 166       4.449  -2.100   9.894  1.00 10.00      A   
ATOM   1570  CB  SER A 166       3.272  -2.859  10.488  1.00 10.00      A   
ATOM   1571  OG  SER A 166       2.052  -2.308  10.029  1.00 10.00      A   
ATOM   1572  HG  SER A 166       1.566  -2.977   9.528  1.00 10.00      A   
ATOM   1573  C   SER A 166       5.703  -2.287  10.737  1.00 10.00      A   
ATOM   1574  O   SER A 166       6.398  -3.295  10.618  1.00 10.00      A   
ATOM   1575  N   ASP A 167       5.990  -1.299  11.572  1.00 10.00      A   
ATOM   1576  HN  ASP A 167       5.388  -0.523  11.616  1.00 10.00      A   
ATOM   1577  CA  ASP A 167       7.157  -1.342  12.443  1.00 10.00      A   
ATOM   1578  CB  ASP A 167       7.687   0.071  12.728  1.00 10.00      A   
ATOM   1579  CG  ASP A 167       8.899   0.076  13.646  1.00 10.00      A   
ATOM   1580  OD1 ASP A 167      10.021  -0.208  13.170  1.00 10.00      A   
ATOM   1581  OD2 ASP A 167       8.738   0.370  14.844  1.00 10.00      A   
ATOM   1582  C   ASP A 167       6.807  -2.051  13.737  1.00 10.00      A   
ATOM   1583  O   ASP A 167       6.213  -1.467  14.645  1.00 10.00      A   
ATOM   1584  N   VAL A 168       7.141  -3.324  13.803  1.00 10.00      A   
ATOM   1585  HN  VAL A 168       7.595  -3.742  13.037  1.00 10.00      A   
ATOM   1586  CA  VAL A 168       6.856  -4.123  14.978  1.00 10.00      A   
ATOM   1587  CB  VAL A 168       6.389  -5.534  14.573  1.00 10.00      A   
ATOM   1588  CG1 VAL A 168       5.781  -6.266  15.758  1.00 10.00      A   
ATOM   1589  CG2 VAL A 168       5.411  -5.471  13.410  1.00 10.00      A   
ATOM   1590  C   VAL A 168       8.105  -4.263  15.835  1.00 10.00      A   
ATOM   1591  O   VAL A 168       9.201  -4.457  15.312  1.00 10.00      A   
ATOM   1592  N   ASP A 169       7.950  -4.141  17.142  1.00 10.00      A   
ATOM   1593  HN  ASP A 169       7.062  -3.941  17.505  1.00 10.00      A   
ATOM   1594  CA  ASP A 169       9.078  -4.297  18.048  1.00 10.00      A   
ATOM   1595  CB  ASP A 169       8.787  -3.651  19.403  1.00 10.00      A   
ATOM   1596  CG  ASP A 169      10.051  -3.307  20.165  1.00 10.00      A   
ATOM   1597  OD1 ASP A 169      10.506  -2.145  20.076  1.00 10.00      A   
ATOM   1598  OD2 ASP A 169      10.591  -4.186  20.864  1.00 10.00      A   
ATOM   1599  C   ASP A 169       9.367  -5.783  18.209  1.00 10.00      A   
ATOM   1600  O   ASP A 169       8.627  -6.503  18.885  1.00 10.00      A   
ATOM   1601  N   ASP A 170      10.414  -6.242  17.541  1.00 10.00      A   
ATOM   1602  HN  ASP A 170      10.955  -5.613  17.015  1.00 10.00      A   
ATOM   1603  CA  ASP A 170      10.797  -7.647  17.568  1.00 10.00      A   
ATOM   1604  CB  ASP A 170      11.852  -7.947  16.502  1.00 10.00      A   
ATOM   1605  CG  ASP A 170      11.252  -8.225  15.137  1.00 10.00      A   
ATOM   1606  OD1 ASP A 170      11.022  -9.409  14.815  1.00 10.00      A   
ATOM   1607  OD2 ASP A 170      11.025  -7.266  14.371  1.00 10.00      A   
ATOM   1608  C   ASP A 170      11.300  -8.073  18.936  1.00 10.00      A   
ATOM   1609  O   ASP A 170      12.469  -7.871  19.274  1.00 10.00      A   
ATOM   1610  N   VAL A 171      10.410  -8.645  19.728  1.00 10.00      A   
ATOM   1611  HN  VAL A 171       9.487  -8.750  19.414  1.00 10.00      A   
ATOM   1612  CA  VAL A 171      10.766  -9.116  21.055  1.00 10.00      A   
ATOM   1613  CB  VAL A 171       9.573  -9.029  22.028  1.00 10.00      A   
ATOM   1614  CG1 VAL A 171       9.944  -9.584  23.396  1.00 10.00      A   
ATOM   1615  CG2 VAL A 171       9.080  -7.596  22.148  1.00 10.00      A   
ATOM   1616  C   VAL A 171      11.241 -10.559  20.964  1.00 10.00      A   
ATOM   1617  O   VAL A 171      12.382 -10.872  21.306  1.00 10.00      A   
ATOM   1618  N   SER A 172      10.356 -11.428  20.485  1.00 10.00      A   
ATOM   1619  HN  SER A 172       9.465 -11.103  20.230  1.00 10.00      A   
ATOM   1620  CA  SER A 172      10.654 -12.845  20.320  1.00 10.00      A   
ATOM   1621  CB  SER A 172      10.539 -13.580  21.660  1.00 10.00      A   
ATOM   1622  OG  SER A 172      11.463 -13.068  22.607  1.00 10.00      A   
ATOM   1623  HG  SER A 172      12.014 -12.399  22.181  1.00 10.00      A   
ATOM   1624  C   SER A 172       9.689 -13.458  19.309  1.00 10.00      A   
ATOM   1625  O   SER A 172       8.509 -13.098  19.273  1.00 10.00      A   
ATOM   1626  N   GLY A 173      10.188 -14.380  18.496  1.00 10.00      A   
ATOM   1627  HN  GLY A 173      11.139 -14.620  18.570  1.00 10.00      A   
ATOM   1628  CA  GLY A 173       9.362 -15.025  17.494  1.00 10.00      A   
ATOM   1629  C   GLY A 173       8.590 -16.212  18.042  1.00 10.00      A   
ATOM   1630  O   GLY A 173       8.090 -17.046  17.281  1.00 10.00      A   
ATOM   1631  N   HIS A 174       8.474 -16.277  19.361  1.00 10.00      A   
ATOM   1632  HN  HIS A 174       8.883 -15.577  19.911  1.00 10.00      A   
ATOM   1633  CA  HIS A 174       7.758 -17.363  20.014  1.00 10.00      A   
ATOM   1634  CB  HIS A 174       8.279 -17.564  21.441  1.00 10.00      A   
ATOM   1635  CG  HIS A 174       7.823 -18.838  22.087  1.00 10.00      A   
ATOM   1636  ND1 HIS A 174       8.328 -20.059  21.704  1.00 10.00      A   
ATOM   1637  CD2 HIS A 174       6.910 -19.022  23.072  1.00 10.00      A   
ATOM   1638  CE1 HIS A 174       7.715 -20.955  22.457  1.00 10.00      A   
ATOM   1639  NE2 HIS A 174       6.850 -20.370  23.298  1.00 10.00      A   
ATOM   1640  HE2 HIS A 174       6.277 -20.824  23.952  1.00 10.00      A   
ATOM   1641  C   HIS A 174       6.254 -17.091  20.020  1.00 10.00      A   
ATOM   1642  O   HIS A 174       5.457 -17.942  20.404  1.00 10.00      A   
ATOM   1643  N   TRP A 175       5.872 -15.899  19.572  1.00 10.00      A   
ATOM   1644  HN  TRP A 175       6.553 -15.263  19.270  1.00 10.00      A   
ATOM   1645  CA  TRP A 175       4.465 -15.513  19.523  1.00 10.00      A   
ATOM   1646  CB  TRP A 175       4.314 -14.041  19.120  1.00 10.00      A   
ATOM   1647  CG  TRP A 175       4.744 -13.738  17.713  1.00 10.00      A   
ATOM   1648  CD1 TRP A 175       6.008 -13.458  17.283  1.00 10.00      A   
ATOM   1649  CD2 TRP A 175       3.904 -13.678  16.554  1.00 10.00      A   
ATOM   1650  NE1 TRP A 175       6.012 -13.233  15.932  1.00 10.00      A   
ATOM   1651  HE1 TRP A 175       6.807 -13.014  15.391  1.00 10.00      A   
ATOM   1652  CE2 TRP A 175       4.730 -13.364  15.457  1.00 10.00      A   
ATOM   1653  CE3 TRP A 175       2.536 -13.864  16.337  1.00 10.00      A   
ATOM   1654  CZ2 TRP A 175       4.230 -13.232  14.165  1.00 10.00      A   
ATOM   1655  CZ3 TRP A 175       2.042 -13.733  15.054  1.00 10.00      A   
ATOM   1656  CH2 TRP A 175       2.887 -13.420  13.984  1.00 10.00      A   
ATOM   1657  C   TRP A 175       3.678 -16.413  18.568  1.00 10.00      A   
ATOM   1658  O   TRP A 175       2.478 -16.617  18.737  1.00 10.00      A   
ATOM   1659  N   LEU A 176       4.371 -16.965  17.577  1.00 10.00      A   
ATOM   1660  HN  LEU A 176       5.331 -16.784  17.510  1.00 10.00      A   
ATOM   1661  CA  LEU A 176       3.741 -17.840  16.598  1.00 10.00      A   
ATOM   1662  CB  LEU A 176       4.677 -18.071  15.407  1.00 10.00      A   
ATOM   1663  CG  LEU A 176       4.013 -18.542  14.111  1.00 10.00      A   
ATOM   1664  CD1 LEU A 176       3.271 -17.397  13.440  1.00 10.00      A   
ATOM   1665  CD2 LEU A 176       5.042 -19.141  13.169  1.00 10.00      A   
ATOM   1666  C   LEU A 176       3.368 -19.172  17.238  1.00 10.00      A   
ATOM   1667  O   LEU A 176       2.500 -19.891  16.743  1.00 10.00      A   
ATOM   1668  N   SER A 177       4.022 -19.486  18.353  1.00 10.00      A   
ATOM   1669  HN  SER A 177       4.698 -18.869  18.706  1.00 10.00      A   
ATOM   1670  CA  SER A 177       3.770 -20.723  19.071  1.00 10.00      A   
ATOM   1671  CB  SER A 177       5.019 -21.127  19.859  1.00 10.00      A   
ATOM   1672  OG  SER A 177       6.196 -20.700  19.188  1.00 10.00      A   
ATOM   1673  HG  SER A 177       6.921 -20.643  19.821  1.00 10.00      A   
ATOM   1674  C   SER A 177       2.575 -20.567  20.009  1.00 10.00      A   
ATOM   1675  O   SER A 177       2.136 -21.529  20.637  1.00 10.00      A   
ATOM   1676  N   HIS A 178       2.046 -19.349  20.090  1.00 10.00      A   
ATOM   1677  HN  HIS A 178       2.439 -18.622  19.561  1.00 10.00      A   
ATOM   1678  CA  HIS A 178       0.899 -19.066  20.946  1.00 10.00      A   
ATOM   1679  CB  HIS A 178       0.804 -17.570  21.260  1.00 10.00      A   
ATOM   1680  CG  HIS A 178       1.659 -17.121  22.407  1.00 10.00      A   
ATOM   1681  ND1 HIS A 178       1.160 -17.048  23.688  1.00 10.00      A   
ATOM   1682  CD2 HIS A 178       2.954 -16.711  22.414  1.00 10.00      A   
ATOM   1683  CE1 HIS A 178       2.151 -16.598  24.438  1.00 10.00      A   
ATOM   1684  NE2 HIS A 178       3.252 -16.381  23.711  1.00 10.00      A   
ATOM   1685  HE2 HIS A 178       4.111 -16.041  24.046  1.00 10.00      A   
ATOM   1686  C   HIS A 178      -0.395 -19.549  20.303  1.00 10.00      A   
ATOM   1687  O   HIS A 178      -1.415 -19.708  20.975  1.00 10.00      A   
ATOM   1688  N   PHE A 179      -0.347 -19.782  18.999  1.00 10.00      A   
ATOM   1689  HN  PHE A 179       0.494 -19.635  18.518  1.00 10.00      A   
ATOM   1690  CA  PHE A 179      -1.509 -20.255  18.267  1.00 10.00      A   
ATOM   1691  CB  PHE A 179      -1.217 -20.295  16.767  1.00 10.00      A   
ATOM   1692  CG  PHE A 179      -1.288 -18.961  16.086  1.00 10.00      A   
ATOM   1693  CD1 PHE A 179      -0.132 -18.277  15.745  1.00 10.00      A   
ATOM   1694  CD2 PHE A 179      -2.510 -18.396  15.771  1.00 10.00      A   
ATOM   1695  CE1 PHE A 179      -0.194 -17.055  15.105  1.00 10.00      A   
ATOM   1696  CE2 PHE A 179      -2.581 -17.174  15.134  1.00 10.00      A   
ATOM   1697  CZ  PHE A 179      -1.422 -16.503  14.800  1.00 10.00      A   
ATOM   1698  C   PHE A 179      -1.910 -21.645  18.743  1.00 10.00      A   
ATOM   1699  O   PHE A 179      -1.096 -22.571  18.727  1.00 10.00      A   
ATOM   1700  N   PRO A 180      -3.162 -21.808  19.187  1.00 10.00      A   
ATOM   1701  CA  PRO A 180      -3.659 -23.096  19.660  1.00 10.00      A   
ATOM   1702  CB  PRO A 180      -5.078 -22.788  20.154  1.00 10.00      A   
ATOM   1703  CG  PRO A 180      -5.460 -21.522  19.468  1.00 10.00      A   
ATOM   1704  CD  PRO A 180      -4.186 -20.753  19.259  1.00 10.00      A   
ATOM   1705  C   PRO A 180      -3.700 -24.115  18.529  1.00 10.00      A   
ATOM   1706  O   PRO A 180      -3.931 -23.760  17.370  1.00 10.00      A   
ATOM   1707  N   ASP A 181      -3.490 -25.379  18.868  1.00 10.00      A   
ATOM   1708  HN  ASP A 181      -3.325 -25.596  19.812  1.00 10.00      A   
ATOM   1709  CA  ASP A 181      -3.498 -26.454  17.874  1.00 10.00      A   
ATOM   1710  CB  ASP A 181      -2.974 -27.767  18.462  1.00 10.00      A   
ATOM   1711  CG  ASP A 181      -1.461 -27.813  18.559  1.00 10.00      A   
ATOM   1712  OD1 ASP A 181      -0.808 -28.235  17.580  1.00 10.00      A   
ATOM   1713  OD2 ASP A 181      -0.913 -27.441  19.623  1.00 10.00      A   
ATOM   1714  C   ASP A 181      -4.886 -26.657  17.274  1.00 10.00      A   
ATOM   1715  O   ASP A 181      -5.050 -27.401  16.311  1.00 10.00      A   
ATOM   1716  N   THR A 182      -5.882 -26.001  17.857  1.00 10.00      A   
ATOM   1717  HN  THR A 182      -5.694 -25.454  18.648  1.00 10.00      A   
ATOM   1718  CA  THR A 182      -7.251 -26.091  17.376  1.00 10.00      A   
ATOM   1719  CB  THR A 182      -8.243 -26.008  18.554  1.00 10.00      A   
ATOM   1720  OG1 THR A 182      -7.734 -25.087  19.533  1.00 10.00      A   
ATOM   1721  HG1 THR A 182      -7.329 -25.581  20.260  1.00 10.00      A   
ATOM   1722  CG2 THR A 182      -8.421 -27.373  19.204  1.00 10.00      A   
ATOM   1723  C   THR A 182      -7.555 -24.975  16.367  1.00 10.00      A   
ATOM   1724  O   THR A 182      -8.647 -24.912  15.797  1.00 10.00      A   
ATOM   1725  N   TYR A 183      -6.582 -24.096  16.147  1.00 10.00      A   
ATOM   1726  HN  TYR A 183      -5.728 -24.196  16.625  1.00 10.00      A   
ATOM   1727  CA  TYR A 183      -6.744 -22.992  15.210  1.00 10.00      A   
ATOM   1728  CB  TYR A 183      -5.879 -21.802  15.638  1.00 10.00      A   
ATOM   1729  CG  TYR A 183      -5.842 -20.668  14.639  1.00 10.00      A   
ATOM   1730  CD1 TYR A 183      -6.919 -19.803  14.497  1.00 10.00      A   
ATOM   1731  CD2 TYR A 183      -4.728 -20.462  13.837  1.00 10.00      A   
ATOM   1732  CE1 TYR A 183      -6.887 -18.768  13.581  1.00 10.00      A   
ATOM   1733  CE2 TYR A 183      -4.687 -19.431  12.921  1.00 10.00      A   
ATOM   1734  CZ  TYR A 183      -5.767 -18.587  12.796  1.00 10.00      A   
ATOM   1735  OH  TYR A 183      -5.724 -17.560  11.880  1.00 10.00      A   
ATOM   1736  HH  TYR A 183      -6.627 -17.295  11.652  1.00 10.00      A   
ATOM   1737  C   TYR A 183      -6.380 -23.435  13.798  1.00 10.00      A   
ATOM   1738  O   TYR A 183      -5.217 -23.718  13.509  1.00 10.00      A   
ATOM   1739  N   THR A 184      -7.378 -23.497  12.925  1.00 10.00      A   
ATOM   1740  HN  THR A 184      -8.288 -23.261  13.218  1.00 10.00      A   
ATOM   1741  CA  THR A 184      -7.172 -23.916  11.543  1.00 10.00      A   
ATOM   1742  CB  THR A 184      -7.683 -25.358  11.352  1.00 10.00      A   
ATOM   1743  OG1 THR A 184      -8.939 -25.495  12.026  1.00 10.00      A   
ATOM   1744  HG1 THR A 184      -8.794 -25.466  12.981  1.00 10.00      A   
ATOM   1745  CG2 THR A 184      -6.702 -26.362  11.936  1.00 10.00      A   
ATOM   1746  C   THR A 184      -7.938 -22.994  10.592  1.00 10.00      A   
ATOM   1747  O   THR A 184      -8.352 -23.401   9.504  1.00 10.00      A   
ATOM   1748  N   SER A 185      -8.117 -21.749  11.007  1.00 10.00      A   
ATOM   1749  HN  SER A 185      -7.757 -21.479  11.877  1.00 10.00      A   
ATOM   1750  CA  SER A 185      -8.861 -20.775  10.216  1.00 10.00      A   
ATOM   1751  CB  SER A 185      -9.763 -19.974  11.154  1.00 10.00      A   
ATOM   1752  OG  SER A 185      -9.787 -20.573  12.445  1.00 10.00      A   
ATOM   1753  HG  SER A 185     -10.102 -19.930  13.094  1.00 10.00      A   
ATOM   1754  C   SER A 185      -7.950 -19.828   9.432  1.00 10.00      A   
ATOM   1755  O   SER A 185      -8.425 -18.866   8.827  1.00 10.00      A   
ATOM   1756  N   LEU A 186      -6.654 -20.116   9.422  1.00 10.00      A   
ATOM   1757  HN  LEU A 186      -6.344 -20.921   9.879  1.00 10.00      A   
ATOM   1758  CA  LEU A 186      -5.681 -19.272   8.727  1.00 10.00      A   
ATOM   1759  CB  LEU A 186      -4.252 -19.659   9.117  1.00 10.00      A   
ATOM   1760  CG  LEU A 186      -3.124 -18.888   8.425  1.00 10.00      A   
ATOM   1761  CD1 LEU A 186      -3.176 -17.410   8.779  1.00 10.00      A   
ATOM   1762  CD2 LEU A 186      -1.770 -19.483   8.782  1.00 10.00      A   
ATOM   1763  C   LEU A 186      -5.847 -19.318   7.209  1.00 10.00      A   
ATOM   1764  O   LEU A 186      -5.921 -20.393   6.610  1.00 10.00      A   
ATOM   1765  N   VAL A 187      -5.906 -18.139   6.598  1.00 10.00      A   
ATOM   1766  HN  VAL A 187      -5.867 -17.319   7.144  1.00 10.00      A   
ATOM   1767  CA  VAL A 187      -6.049 -18.016   5.151  1.00 10.00      A   
ATOM   1768  CB  VAL A 187      -7.397 -17.360   4.769  1.00 10.00      A   
ATOM   1769  CG1 VAL A 187      -7.524 -17.209   3.259  1.00 10.00      A   
ATOM   1770  CG2 VAL A 187      -8.565 -18.160   5.323  1.00 10.00      A   
ATOM   1771  C   VAL A 187      -4.907 -17.181   4.569  1.00 10.00      A   
ATOM   1772  O   VAL A 187      -4.226 -17.603   3.632  1.00 10.00      A   
ATOM   1773  N   SER A 188      -4.699 -15.996   5.127  1.00 10.00      A   
ATOM   1774  HN  SER A 188      -5.269 -15.708   5.871  1.00 10.00      A   
ATOM   1775  CA  SER A 188      -3.639 -15.111   4.657  1.00 10.00      A   
ATOM   1776  CB  SER A 188      -4.239 -13.877   3.972  1.00 10.00      A   
ATOM   1777  OG  SER A 188      -5.199 -14.241   2.990  1.00 10.00      A   
ATOM   1778  HG  SER A 188      -5.972 -13.654   3.066  1.00 10.00      A   
ATOM   1779  C   SER A 188      -2.734 -14.683   5.811  1.00 10.00      A   
ATOM   1780  O   SER A 188      -3.215 -14.238   6.851  1.00 10.00      A   
ATOM   1781  N   LEU A 189      -1.428 -14.818   5.628  1.00 10.00      A   
ATOM   1782  HN  LEU A 189      -1.094 -15.189   4.779  1.00 10.00      A   
ATOM   1783  CA  LEU A 189      -0.470 -14.442   6.656  1.00 10.00      A   
ATOM   1784  CB  LEU A 189       0.012 -15.694   7.402  1.00 10.00      A   
ATOM   1785  CG  LEU A 189       1.021 -15.478   8.534  1.00 10.00      A   
ATOM   1786  CD1 LEU A 189       0.376 -14.740   9.698  1.00 10.00      A   
ATOM   1787  CD2 LEU A 189       1.607 -16.807   8.988  1.00 10.00      A   
ATOM   1788  C   LEU A 189       0.719 -13.703   6.052  1.00 10.00      A   
ATOM   1789  O   LEU A 189       1.493 -14.276   5.281  1.00 10.00      A   
ATOM   1790  N   ASN A 190       0.844 -12.425   6.383  1.00 10.00      A   
ATOM   1791  HN  ASN A 190       0.167 -12.015   6.969  1.00 10.00      A   
ATOM   1792  CA  ASN A 190       1.947 -11.605   5.899  1.00 10.00      A   
ATOM   1793  CB  ASN A 190       1.435 -10.440   5.049  1.00 10.00      A   
ATOM   1794  CG  ASN A 190       2.543  -9.485   4.635  1.00 10.00      A   
ATOM   1795  OD1 ASN A 190       3.699  -9.880   4.486  1.00 10.00      A   
ATOM   1796  ND2 ASN A 190       2.198  -8.222   4.450  1.00 10.00      A   
ATOM   1797 HD21 ASN A 190       1.250  -7.968   4.591  1.00 10.00      A   
ATOM   1798 HD22 ASN A 190       2.891  -7.587   4.176  1.00 10.00      A   
ATOM   1799  C   ASN A 190       2.760 -11.072   7.073  1.00 10.00      A   
ATOM   1800  O   ASN A 190       2.309 -10.184   7.801  1.00 10.00      A   
ATOM   1801  N   ILE A 191       3.959 -11.611   7.251  1.00 10.00      A   
ATOM   1802  HN  ILE A 191       4.275 -12.303   6.622  1.00 10.00      A   
ATOM   1803  CA  ILE A 191       4.824 -11.200   8.345  1.00 10.00      A   
ATOM   1804  CB  ILE A 191       4.860 -12.261   9.470  1.00 10.00      A   
ATOM   1805  CG1 ILE A 191       5.014 -13.669   8.882  1.00 10.00      A   
ATOM   1806  CG2 ILE A 191       3.608 -12.171  10.331  1.00 10.00      A   
ATOM   1807  CD1 ILE A 191       5.141 -14.764   9.921  1.00 10.00      A   
ATOM   1808  C   ILE A 191       6.246 -10.914   7.861  1.00 10.00      A   
ATOM   1809  O   ILE A 191       7.215 -11.129   8.589  1.00 10.00      A   
ATOM   1810  N   SER A 192       6.366 -10.399   6.643  1.00 10.00      A   
ATOM   1811  HN  SER A 192       5.556 -10.231   6.106  1.00 10.00      A   
ATOM   1812  CA  SER A 192       7.675 -10.087   6.070  1.00 10.00      A   
ATOM   1813  CB  SER A 192       7.538  -9.791   4.576  1.00 10.00      A   
ATOM   1814  OG  SER A 192       6.949 -10.887   3.897  1.00 10.00      A   
ATOM   1815  HG  SER A 192       7.398 -11.702   4.165  1.00 10.00      A   
ATOM   1816  C   SER A 192       8.368  -8.919   6.781  1.00 10.00      A   
ATOM   1817  O   SER A 192       9.559  -8.679   6.579  1.00 10.00      A   
ATOM   1818  N   CYS A 193       7.621  -8.215   7.625  1.00 10.00      A   
ATOM   1819  HN  CYS A 193       6.685  -8.471   7.761  1.00 10.00      A   
ATOM   1820  CA  CYS A 193       8.149  -7.066   8.353  1.00 10.00      A   
ATOM   1821  CB  CYS A 193       6.996  -6.162   8.780  1.00 10.00      A   
ATOM   1822  SG  CYS A 193       5.560  -7.064   9.398  1.00 10.00      A   
ATOM   1823  HG  CYS A 193       4.479  -6.355   9.097  1.00 10.00      A   
ATOM   1824  C   CYS A 193       8.965  -7.473   9.580  1.00 10.00      A   
ATOM   1825  O   CYS A 193       9.774  -6.689  10.082  1.00 10.00      A   
ATOM   1826  N   LEU A 194       8.756  -8.696  10.051  1.00 10.00      A   
ATOM   1827  HN  LEU A 194       8.120  -9.284   9.591  1.00 10.00      A   
ATOM   1828  CA  LEU A 194       9.460  -9.192  11.226  1.00 10.00      A   
ATOM   1829  CB  LEU A 194       8.889 -10.548  11.655  1.00 10.00      A   
ATOM   1830  CG  LEU A 194       7.400 -10.586  12.017  1.00 10.00      A   
ATOM   1831  CD1 LEU A 194       6.962 -12.008  12.331  1.00 10.00      A   
ATOM   1832  CD2 LEU A 194       7.101  -9.664  13.191  1.00 10.00      A   
ATOM   1833  C   LEU A 194      10.960  -9.318  10.970  1.00 10.00      A   
ATOM   1834  O   LEU A 194      11.390  -9.667   9.866  1.00 10.00      A   
ATOM   1835  N   ALA A 195      11.751  -9.040  11.992  1.00 10.00      A   
ATOM   1836  HN  ALA A 195      11.348  -8.762  12.849  1.00 10.00      A   
ATOM   1837  CA  ALA A 195      13.201  -9.131  11.886  1.00 10.00      A   
ATOM   1838  CB  ALA A 195      13.855  -7.899  12.489  1.00 10.00      A   
ATOM   1839  C   ALA A 195      13.709 -10.398  12.569  1.00 10.00      A   
ATOM   1840  O   ALA A 195      14.713 -10.979  12.155  1.00 10.00      A   
ATOM   1841  N   SER A 196      13.008 -10.825  13.613  1.00 10.00      A   
ATOM   1842  HN  SER A 196      12.212 -10.319  13.900  1.00 10.00      A   
ATOM   1843  CA  SER A 196      13.389 -12.025  14.346  1.00 10.00      A   
ATOM   1844  CB  SER A 196      12.871 -11.978  15.785  1.00 10.00      A   
ATOM   1845  OG  SER A 196      11.475 -11.723  15.827  1.00 10.00      A   
ATOM   1846  HG  SER A 196      11.305 -10.818  15.503  1.00 10.00      A   
ATOM   1847  C   SER A 196      12.877 -13.276  13.642  1.00 10.00      A   
ATOM   1848  O   SER A 196      12.075 -13.194  12.710  1.00 10.00      A   
ATOM   1849  N   GLU A 197      13.339 -14.431  14.091  1.00 10.00      A   
ATOM   1850  HN  GLU A 197      13.974 -14.437  14.839  1.00 10.00      A   
ATOM   1851  CA  GLU A 197      12.931 -15.691  13.498  1.00 10.00      A   
ATOM   1852  CB  GLU A 197      14.135 -16.611  13.318  1.00 10.00      A   
ATOM   1853  CG  GLU A 197      13.877 -17.774  12.375  1.00 10.00      A   
ATOM   1854  CD  GLU A 197      15.055 -18.718  12.258  1.00 10.00      A   
ATOM   1855  OE1 GLU A 197      16.210 -18.272  12.434  1.00 10.00      A   
ATOM   1856  OE2 GLU A 197      14.826 -19.916  11.983  1.00 10.00      A   
ATOM   1857  C   GLU A 197      11.862 -16.379  14.339  1.00 10.00      A   
ATOM   1858  O   GLU A 197      12.105 -16.754  15.488  1.00 10.00      A   
ATOM   1859  N   VAL A 198      10.684 -16.539  13.751  1.00 10.00      A   
ATOM   1860  HN  VAL A 198      10.562 -16.207  12.840  1.00 10.00      A   
ATOM   1861  CA  VAL A 198       9.567 -17.191  14.420  1.00 10.00      A   
ATOM   1862  CB  VAL A 198       8.219 -16.889  13.723  1.00 10.00      A   
ATOM   1863  CG1 VAL A 198       7.842 -15.424  13.877  1.00 10.00      A   
ATOM   1864  CG2 VAL A 198       8.268 -17.275  12.252  1.00 10.00      A   
ATOM   1865  C   VAL A 198       9.789 -18.702  14.456  1.00 10.00      A   
ATOM   1866  O   VAL A 198      10.625 -19.230  13.722  1.00 10.00      A   
ATOM   1867  N   SER A 199       9.048 -19.384  15.315  1.00 10.00      A   
ATOM   1868  HN  SER A 199       8.409 -18.903  15.880  1.00 10.00      A   
ATOM   1869  CA  SER A 199       9.161 -20.827  15.449  1.00 10.00      A   
ATOM   1870  CB  SER A 199       8.259 -21.325  16.581  1.00 10.00      A   
ATOM   1871  OG  SER A 199       8.377 -22.728  16.759  1.00 10.00      A   
ATOM   1872  HG  SER A 199       8.806 -22.906  17.605  1.00 10.00      A   
ATOM   1873  C   SER A 199       8.804 -21.535  14.146  1.00 10.00      A   
ATOM   1874  O   SER A 199       7.665 -21.469  13.680  1.00 10.00      A   
ATOM   1875  N   PHE A 200       9.783 -22.204  13.556  1.00 10.00      A   
ATOM   1876  HN  PHE A 200      10.677 -22.203  13.960  1.00 10.00      A   
ATOM   1877  CA  PHE A 200       9.562 -22.935  12.322  1.00 10.00      A   
ATOM   1878  CB  PHE A 200      10.899 -23.356  11.699  1.00 10.00      A   
ATOM   1879  CG  PHE A 200      10.756 -24.043  10.371  1.00 10.00      A   
ATOM   1880  CD1 PHE A 200      10.317 -23.343   9.261  1.00 10.00      A   
ATOM   1881  CD2 PHE A 200      11.047 -25.392  10.236  1.00 10.00      A   
ATOM   1882  CE1 PHE A 200      10.169 -23.970   8.040  1.00 10.00      A   
ATOM   1883  CE2 PHE A 200      10.904 -26.025   9.015  1.00 10.00      A   
ATOM   1884  CZ  PHE A 200      10.463 -25.312   7.916  1.00 10.00      A   
ATOM   1885  C   PHE A 200       8.704 -24.160  12.608  1.00 10.00      A   
ATOM   1886  O   PHE A 200       7.888 -24.572  11.786  1.00 10.00      A   
ATOM   1887  N   SER A 201       8.889 -24.723  13.794  1.00 10.00      A   
ATOM   1888  HN  SER A 201       9.563 -24.346  14.402  1.00 10.00      A   
ATOM   1889  CA  SER A 201       8.135 -25.888  14.221  1.00 10.00      A   
ATOM   1890  CB  SER A 201       8.644 -26.342  15.589  1.00 10.00      A   
ATOM   1891  OG  SER A 201       9.995 -25.943  15.772  1.00 10.00      A   
ATOM   1892  HG  SER A 201      10.569 -26.488  15.217  1.00 10.00      A   
ATOM   1893  C   SER A 201       6.648 -25.551  14.288  1.00 10.00      A   
ATOM   1894  O   SER A 201       5.799 -26.343  13.875  1.00 10.00      A   
ATOM   1895  N   ALA A 202       6.340 -24.363  14.808  1.00 10.00      A   
ATOM   1896  HN  ALA A 202       7.063 -23.781  15.138  1.00 10.00      A   
ATOM   1897  CA  ALA A 202       4.962 -23.910  14.910  1.00 10.00      A   
ATOM   1898  CB  ALA A 202       4.872 -22.699  15.824  1.00 10.00      A   
ATOM   1899  C   ALA A 202       4.417 -23.577  13.525  1.00 10.00      A   
ATOM   1900  O   ALA A 202       3.256 -23.852  13.217  1.00 10.00      A   
ATOM   1901  N   LEU A 203       5.275 -22.992  12.694  1.00 10.00      A   
ATOM   1902  HN  LEU A 203       6.183 -22.795  13.011  1.00 10.00      A   
ATOM   1903  CA  LEU A 203       4.910 -22.624  11.333  1.00 10.00      A   
ATOM   1904  CB  LEU A 203       6.068 -21.878  10.661  1.00 10.00      A   
ATOM   1905  CG  LEU A 203       5.814 -21.351   9.244  1.00 10.00      A   
ATOM   1906  CD1 LEU A 203       4.728 -20.282   9.253  1.00 10.00      A   
ATOM   1907  CD2 LEU A 203       7.099 -20.797   8.648  1.00 10.00      A   
ATOM   1908  C   LEU A 203       4.555 -23.873  10.533  1.00 10.00      A   
ATOM   1909  O   LEU A 203       3.584 -23.880   9.774  1.00 10.00      A   
ATOM   1910  N   GLU A 204       5.352 -24.926  10.716  1.00 10.00      A   
ATOM   1911  HN  GLU A 204       6.126 -24.835  11.315  1.00 10.00      A   
ATOM   1912  CA  GLU A 204       5.133 -26.196  10.040  1.00 10.00      A   
ATOM   1913  CB  GLU A 204       6.139 -27.234  10.534  1.00 10.00      A   
ATOM   1914  CG  GLU A 204       7.300 -27.489   9.591  1.00 10.00      A   
ATOM   1915  CD  GLU A 204       7.648 -28.960   9.505  1.00 10.00      A   
ATOM   1916  OE1 GLU A 204       7.869 -29.588  10.562  1.00 10.00      A   
ATOM   1917  OE2 GLU A 204       7.687 -29.501   8.380  1.00 10.00      A   
ATOM   1918  C   GLU A 204       3.725 -26.710  10.297  1.00 10.00      A   
ATOM   1919  O   GLU A 204       2.957 -26.951   9.365  1.00 10.00      A   
ATOM   1920  N   ARG A 205       3.391 -26.859  11.571  1.00 10.00      A   
ATOM   1921  HN  ARG A 205       4.045 -26.626  12.267  1.00 10.00      A   
ATOM   1922  CA  ARG A 205       2.084 -27.355  11.965  1.00 10.00      A   
ATOM   1923  CB  ARG A 205       2.016 -27.542  13.477  1.00 10.00      A   
ATOM   1924  CG  ARG A 205       1.524 -28.914  13.895  1.00 10.00      A   
ATOM   1925  CD  ARG A 205       1.594 -29.091  15.400  1.00 10.00      A   
ATOM   1926  NE  ARG A 205       2.903 -28.722  15.932  1.00 10.00      A   
ATOM   1927  HE  ARG A 205       3.693 -29.052  15.453  1.00 10.00      A   
ATOM   1928  CZ  ARG A 205       3.074 -27.984  17.022  1.00 10.00      A   
ATOM   1929  NH1 ARG A 205       2.019 -27.545  17.700  1.00 10.00      A   
ATOM   1930 HH11 ARG A 205       2.154 -26.964  18.556  1.00 10.00      A   
ATOM   1931 HH12 ARG A 205       1.048 -27.779  17.385  1.00 10.00      A   
ATOM   1932  NH2 ARG A 205       4.299 -27.678  17.437  1.00 10.00      A   
ATOM   1933 HH21 ARG A 205       4.432 -27.094  18.294  1.00 10.00      A   
ATOM   1934 HH22 ARG A 205       5.137 -28.019  16.914  1.00 10.00      A   
ATOM   1935  C   ARG A 205       0.966 -26.433  11.499  1.00 10.00      A   
ATOM   1936  O   ARG A 205      -0.059 -26.899  11.006  1.00 10.00      A   
ATOM   1937  N   LEU A 206       1.179 -25.129  11.641  1.00 10.00      A   
ATOM   1938  HN  LEU A 206       2.032 -24.822  12.022  1.00 10.00      A   
ATOM   1939  CA  LEU A 206       0.184 -24.135  11.245  1.00 10.00      A   
ATOM   1940  CB  LEU A 206       0.703 -22.718  11.509  1.00 10.00      A   
ATOM   1941  CG  LEU A 206       0.153 -22.014  12.751  1.00 10.00      A   
ATOM   1942  CD1 LEU A 206       0.906 -20.720  13.008  1.00 10.00      A   
ATOM   1943  CD2 LEU A 206      -1.337 -21.746  12.599  1.00 10.00      A   
ATOM   1944  C   LEU A 206      -0.213 -24.282   9.780  1.00 10.00      A   
ATOM   1945  O   LEU A 206      -1.391 -24.448   9.463  1.00 10.00      A   
ATOM   1946  N   VAL A 207       0.780 -24.243   8.897  1.00 10.00      A   
ATOM   1947  HN  VAL A 207       1.701 -24.125   9.220  1.00 10.00      A   
ATOM   1948  CA  VAL A 207       0.542 -24.353   7.462  1.00 10.00      A   
ATOM   1949  CB  VAL A 207       1.830 -24.101   6.643  1.00 10.00      A   
ATOM   1950  CG1 VAL A 207       1.550 -24.198   5.149  1.00 10.00      A   
ATOM   1951  CG2 VAL A 207       2.413 -22.735   6.975  1.00 10.00      A   
ATOM   1952  C   VAL A 207      -0.063 -25.707   7.078  1.00 10.00      A   
ATOM   1953  O   VAL A 207      -0.931 -25.786   6.211  1.00 10.00      A   
ATOM   1954  N   THR A 208       0.383 -26.760   7.741  1.00 10.00      A   
ATOM   1955  HN  THR A 208       1.059 -26.632   8.439  1.00 10.00      A   
ATOM   1956  CA  THR A 208      -0.099 -28.108   7.456  1.00 10.00      A   
ATOM   1957  CB  THR A 208       0.819 -29.175   8.084  1.00 10.00      A   
ATOM   1958  OG1 THR A 208       2.180 -28.866   7.766  1.00 10.00      A   
ATOM   1959  HG1 THR A 208       2.507 -28.182   8.372  1.00 10.00      A   
ATOM   1960  CG2 THR A 208       0.489 -30.560   7.543  1.00 10.00      A   
ATOM   1961  C   THR A 208      -1.543 -28.333   7.911  1.00 10.00      A   
ATOM   1962  O   THR A 208      -2.322 -28.988   7.212  1.00 10.00      A   
ATOM   1963  N   ARG A 209      -1.905 -27.792   9.072  1.00 10.00      A   
ATOM   1964  HN  ARG A 209      -1.250 -27.268   9.590  1.00 10.00      A   
ATOM   1965  CA  ARG A 209      -3.255 -27.974   9.595  1.00 10.00      A   
ATOM   1966  CB  ARG A 209      -3.301 -27.940  11.127  1.00 10.00      A   
ATOM   1967  CG  ARG A 209      -3.102 -26.570  11.750  1.00 10.00      A   
ATOM   1968  CD  ARG A 209      -3.232 -26.637  13.260  1.00 10.00      A   
ATOM   1969  NE  ARG A 209      -3.000 -25.340  13.887  1.00 10.00      A   
ATOM   1970  HE  ARG A 209      -3.602 -24.602  13.631  1.00 10.00      A   
ATOM   1971  CZ  ARG A 209      -2.029 -25.106  14.763  1.00 10.00      A   
ATOM   1972  NH1 ARG A 209      -1.196 -26.081  15.112  1.00 10.00      A   
ATOM   1973 HH11 ARG A 209      -1.305 -27.030  14.698  1.00 10.00      A   
ATOM   1974 HH12 ARG A 209      -0.429 -25.903  15.803  1.00 10.00      A   
ATOM   1975  NH2 ARG A 209      -1.890 -23.903  15.297  1.00 10.00      A   
ATOM   1976 HH21 ARG A 209      -2.541 -23.134  15.035  1.00 10.00      A   
ATOM   1977 HH22 ARG A 209      -1.130 -23.723  15.991  1.00 10.00      A   
ATOM   1978  C   ARG A 209      -4.275 -27.021   8.974  1.00 10.00      A   
ATOM   1979  O   ARG A 209      -5.472 -27.298   8.993  1.00 10.00      A   
ATOM   1980  N   CYS A 210      -3.814 -25.906   8.427  1.00 10.00      A   
ATOM   1981  HN  CYS A 210      -2.847 -25.722   8.438  1.00 10.00      A   
ATOM   1982  CA  CYS A 210      -4.718 -24.950   7.800  1.00 10.00      A   
ATOM   1983  CB  CYS A 210      -4.395 -23.521   8.252  1.00 10.00      A   
ATOM   1984  SG  CYS A 210      -4.142 -23.335  10.034  1.00 10.00      A   
ATOM   1985  HG  CYS A 210      -2.837 -23.437  10.265  1.00 10.00      A   
ATOM   1986  C   CYS A 210      -4.625 -25.069   6.280  1.00 10.00      A   
ATOM   1987  O   CYS A 210      -3.718 -24.510   5.663  1.00 10.00      A   
ATOM   1988  N   PRO A 211      -5.555 -25.813   5.656  1.00 10.00      A   
ATOM   1989  CA  PRO A 211      -5.565 -26.016   4.211  1.00 10.00      A   
ATOM   1990  CB  PRO A 211      -6.302 -27.347   4.075  1.00 10.00      A   
ATOM   1991  CG  PRO A 211      -7.279 -27.350   5.203  1.00 10.00      A   
ATOM   1992  CD  PRO A 211      -6.674 -26.520   6.311  1.00 10.00      A   
ATOM   1993  C   PRO A 211      -6.322 -24.913   3.474  1.00 10.00      A   
ATOM   1994  O   PRO A 211      -6.649 -25.052   2.298  1.00 10.00      A   
ATOM   1995  N   ASN A 212      -6.616 -23.825   4.171  1.00 10.00      A   
ATOM   1996  HN  ASN A 212      -6.356 -23.776   5.114  1.00 10.00      A   
ATOM   1997  CA  ASN A 212      -7.326 -22.702   3.566  1.00 10.00      A   
ATOM   1998  CB  ASN A 212      -8.466 -22.220   4.474  1.00 10.00      A   
ATOM   1999  CG  ASN A 212      -9.728 -21.857   3.703  1.00 10.00      A   
ATOM   2000  OD1 ASN A 212      -9.673 -21.445   2.541  1.00 10.00      A   
ATOM   2001  ND2 ASN A 212     -10.880 -22.011   4.347  1.00 10.00      A   
ATOM   2002 HD21 ASN A 212     -10.854 -22.341   5.270  1.00 10.00      A   
ATOM   2003 HD22 ASN A 212     -11.714 -21.789   3.878  1.00 10.00      A   
ATOM   2004  C   ASN A 212      -6.350 -21.567   3.283  1.00 10.00      A   
ATOM   2005  O   ASN A 212      -6.745 -20.466   2.907  1.00 10.00      A   
ATOM   2006  N   LEU A 213      -5.063 -21.860   3.459  1.00 10.00      A   
ATOM   2007  HN  LEU A 213      -4.818 -22.760   3.757  1.00 10.00      A   
ATOM   2008  CA  LEU A 213      -4.011 -20.877   3.229  1.00 10.00      A   
ATOM   2009  CB  LEU A 213      -2.665 -21.407   3.727  1.00 10.00      A   
ATOM   2010  CG  LEU A 213      -1.513 -20.401   3.749  1.00 10.00      A   
ATOM   2011  CD1 LEU A 213      -1.722 -19.367   4.843  1.00 10.00      A   
ATOM   2012  CD2 LEU A 213      -0.183 -21.112   3.933  1.00 10.00      A   
ATOM   2013  C   LEU A 213      -3.910 -20.515   1.753  1.00 10.00      A   
ATOM   2014  O   LEU A 213      -3.798 -21.391   0.893  1.00 10.00      A   
ATOM   2015  N   LYS A 214      -3.953 -19.218   1.470  1.00 10.00      A   
ATOM   2016  HN  LYS A 214      -4.045 -18.571   2.211  1.00 10.00      A   
ATOM   2017  CA  LYS A 214      -3.869 -18.722   0.104  1.00 10.00      A   
ATOM   2018  CB  LYS A 214      -5.186 -18.069  -0.324  1.00 10.00      A   
ATOM   2019  CG  LYS A 214      -6.119 -18.991  -1.088  1.00 10.00      A   
ATOM   2020  CD  LYS A 214      -5.535 -19.371  -2.436  1.00 10.00      A   
ATOM   2021  CE  LYS A 214      -6.510 -20.199  -3.250  1.00 10.00      A   
ATOM   2022  NZ  LYS A 214      -6.671 -21.568  -2.700  1.00 10.00      A   
ATOM   2023  HZ1 LYS A 214      -5.739 -22.014  -2.568  1.00 10.00      A   
ATOM   2024  HZ2 LYS A 214      -7.231 -22.151  -3.355  1.00 10.00      A   
ATOM   2025  HZ3 LYS A 214      -7.161 -21.533  -1.783  1.00 10.00      A   
ATOM   2026  C   LYS A 214      -2.724 -17.729  -0.046  1.00 10.00      A   
ATOM   2027  O   LYS A 214      -2.039 -17.708  -1.067  1.00 10.00      A   
ATOM   2028  N   SER A 215      -2.513 -16.912   0.973  1.00 10.00      A   
ATOM   2029  HN  SER A 215      -3.078 -16.979   1.771  1.00 10.00      A   
ATOM   2030  CA  SER A 215      -1.447 -15.925   0.940  1.00 10.00      A   
ATOM   2031  CB  SER A 215      -2.033 -14.509   1.007  1.00 10.00      A   
ATOM   2032  OG  SER A 215      -1.066 -13.528   0.670  1.00 10.00      A   
ATOM   2033  HG  SER A 215      -1.333 -13.080  -0.153  1.00 10.00      A   
ATOM   2034  C   SER A 215      -0.470 -16.158   2.089  1.00 10.00      A   
ATOM   2035  O   SER A 215      -0.852 -16.105   3.259  1.00 10.00      A   
ATOM   2036  N   LEU A 216       0.784 -16.434   1.748  1.00 10.00      A   
ATOM   2037  HN  LEU A 216       1.025 -16.478   0.796  1.00 10.00      A   
ATOM   2038  CA  LEU A 216       1.811 -16.668   2.751  1.00 10.00      A   
ATOM   2039  CB  LEU A 216       2.147 -18.159   2.861  1.00 10.00      A   
ATOM   2040  CG  LEU A 216       3.105 -18.547   3.992  1.00 10.00      A   
ATOM   2041  CD1 LEU A 216       2.474 -18.272   5.349  1.00 10.00      A   
ATOM   2042  CD2 LEU A 216       3.512 -20.007   3.874  1.00 10.00      A   
ATOM   2043  C   LEU A 216       3.067 -15.869   2.440  1.00 10.00      A   
ATOM   2044  O   LEU A 216       3.798 -16.181   1.501  1.00 10.00      A   
ATOM   2045  N   LYS A 217       3.301 -14.834   3.225  1.00 10.00      A   
ATOM   2046  HN  LYS A 217       2.667 -14.633   3.956  1.00 10.00      A   
ATOM   2047  CA  LYS A 217       4.470 -13.990   3.054  1.00 10.00      A   
ATOM   2048  CB  LYS A 217       4.051 -12.560   2.703  1.00 10.00      A   
ATOM   2049  CG  LYS A 217       3.457 -12.420   1.309  1.00 10.00      A   
ATOM   2050  CD  LYS A 217       2.261 -11.483   1.299  1.00 10.00      A   
ATOM   2051  CE  LYS A 217       1.493 -11.601  -0.005  1.00 10.00      A   
ATOM   2052  NZ  LYS A 217       0.265 -10.760  -0.015  1.00 10.00      A   
ATOM   2053  HZ1 LYS A 217      -0.229 -10.832   0.897  1.00 10.00      A   
ATOM   2054  HZ2 LYS A 217      -0.382 -11.080  -0.771  1.00 10.00      A   
ATOM   2055  HZ3 LYS A 217       0.511  -9.767  -0.188  1.00 10.00      A   
ATOM   2056  C   LYS A 217       5.307 -14.023   4.326  1.00 10.00      A   
ATOM   2057  O   LYS A 217       4.950 -13.414   5.339  1.00 10.00      A   
ATOM   2058  N   LEU A 218       6.406 -14.759   4.269  1.00 10.00      A   
ATOM   2059  HN  LEU A 218       6.639 -15.203   3.425  1.00 10.00      A   
ATOM   2060  CA  LEU A 218       7.291 -14.910   5.409  1.00 10.00      A   
ATOM   2061  CB  LEU A 218       7.950 -16.288   5.372  1.00 10.00      A   
ATOM   2062  CG  LEU A 218       6.991 -17.481   5.390  1.00 10.00      A   
ATOM   2063  CD1 LEU A 218       7.733 -18.767   5.078  1.00 10.00      A   
ATOM   2064  CD2 LEU A 218       6.292 -17.583   6.738  1.00 10.00      A   
ATOM   2065  C   LEU A 218       8.342 -13.812   5.436  1.00 10.00      A   
ATOM   2066  O   LEU A 218       8.416 -12.988   4.522  1.00 10.00      A   
ATOM   2067  N   ASN A 219       9.156 -13.803   6.479  1.00 10.00      A   
ATOM   2068  HN  ASN A 219       9.064 -14.498   7.167  1.00 10.00      A   
ATOM   2069  CA  ASN A 219      10.195 -12.793   6.619  1.00 10.00      A   
ATOM   2070  CB  ASN A 219      10.237 -12.198   8.037  1.00 10.00      A   
ATOM   2071  CG  ASN A 219      10.887 -13.098   9.075  1.00 10.00      A   
ATOM   2072  OD1 ASN A 219      10.827 -14.325   8.992  1.00 10.00      A   
ATOM   2073  ND2 ASN A 219      11.519 -12.489  10.064  1.00 10.00      A   
ATOM   2074 HD21 ASN A 219      11.538 -11.504  10.068  1.00 10.00      A   
ATOM   2075 HD22 ASN A 219      11.934 -13.041  10.765  1.00 10.00      A   
ATOM   2076  C   ASN A 219      11.562 -13.311   6.181  1.00 10.00      A   
ATOM   2077  O   ASN A 219      11.719 -14.489   5.848  1.00 10.00      A   
ATOM   2078  N   ARG A 220      12.544 -12.422   6.208  1.00 10.00      A   
ATOM   2079  HN  ARG A 220      12.345 -11.511   6.518  1.00 10.00      A   
ATOM   2080  CA  ARG A 220      13.911 -12.729   5.793  1.00 10.00      A   
ATOM   2081  CB  ARG A 220      14.737 -11.441   5.794  1.00 10.00      A   
ATOM   2082  CG  ARG A 220      15.956 -11.456   4.890  1.00 10.00      A   
ATOM   2083  CD  ARG A 220      16.739 -10.163   5.035  1.00 10.00      A   
ATOM   2084  NE  ARG A 220      17.704  -9.965   3.956  1.00 10.00      A   
ATOM   2085  HE  ARG A 220      18.206 -10.756   3.640  1.00 10.00      A   
ATOM   2086  CZ  ARG A 220      17.937  -8.787   3.382  1.00 10.00      A   
ATOM   2087  NH1 ARG A 220      17.275  -7.710   3.775  1.00 10.00      A   
ATOM   2088 HH11 ARG A 220      17.464  -6.787   3.326  1.00 10.00      A   
ATOM   2089 HH12 ARG A 220      16.557  -7.777   4.534  1.00 10.00      A   
ATOM   2090  NH2 ARG A 220      18.835  -8.689   2.412  1.00 10.00      A   
ATOM   2091 HH21 ARG A 220      19.364  -9.541   2.100  1.00 10.00      A   
ATOM   2092 HH22 ARG A 220      19.015  -7.769   1.955  1.00 10.00      A   
ATOM   2093  C   ARG A 220      14.580 -13.776   6.682  1.00 10.00      A   
ATOM   2094  O   ARG A 220      15.623 -14.324   6.325  1.00 10.00      A   
ATOM   2095  N   ALA A 221      13.979 -14.057   7.830  1.00 10.00      A   
ATOM   2096  HN  ALA A 221      13.143 -13.604   8.052  1.00 10.00      A   
ATOM   2097  CA  ALA A 221      14.534 -15.026   8.764  1.00 10.00      A   
ATOM   2098  CB  ALA A 221      13.904 -14.875  10.137  1.00 10.00      A   
ATOM   2099  C   ALA A 221      14.389 -16.457   8.259  1.00 10.00      A   
ATOM   2100  O   ALA A 221      15.180 -17.328   8.619  1.00 10.00      A   
ATOM   2101  N   VAL A 222      13.384 -16.702   7.429  1.00 10.00      A   
ATOM   2102  HN  VAL A 222      12.794 -15.967   7.157  1.00 10.00      A   
ATOM   2103  CA  VAL A 222      13.155 -18.038   6.891  1.00 10.00      A   
ATOM   2104  CB  VAL A 222      11.689 -18.232   6.450  1.00 10.00      A   
ATOM   2105  CG1 VAL A 222      11.447 -19.663   5.983  1.00 10.00      A   
ATOM   2106  CG2 VAL A 222      10.737 -17.861   7.578  1.00 10.00      A   
ATOM   2107  C   VAL A 222      14.091 -18.302   5.711  1.00 10.00      A   
ATOM   2108  O   VAL A 222      14.041 -17.592   4.705  1.00 10.00      A   
ATOM   2109  N   PRO A 223      14.963 -19.318   5.834  1.00 10.00      A   
ATOM   2110  CA  PRO A 223      15.925 -19.675   4.788  1.00 10.00      A   
ATOM   2111  CB  PRO A 223      16.928 -20.560   5.528  1.00 10.00      A   
ATOM   2112  CG  PRO A 223      16.140 -21.185   6.626  1.00 10.00      A   
ATOM   2113  CD  PRO A 223      15.081 -20.190   7.015  1.00 10.00      A   
ATOM   2114  C   PRO A 223      15.294 -20.433   3.617  1.00 10.00      A   
ATOM   2115  O   PRO A 223      14.255 -21.085   3.757  1.00 10.00      A   
ATOM   2116  N   LEU A 224      15.952 -20.355   2.471  1.00 10.00      A   
ATOM   2117  HN  LEU A 224      16.785 -19.837   2.444  1.00 10.00      A   
ATOM   2118  CA  LEU A 224      15.487 -21.001   1.247  1.00 10.00      A   
ATOM   2119  CB  LEU A 224      16.394 -20.595   0.081  1.00 10.00      A   
ATOM   2120  CG  LEU A 224      15.930 -20.991  -1.321  1.00 10.00      A   
ATOM   2121  CD1 LEU A 224      14.588 -20.351  -1.633  1.00 10.00      A   
ATOM   2122  CD2 LEU A 224      16.968 -20.589  -2.361  1.00 10.00      A   
ATOM   2123  C   LEU A 224      15.466 -22.521   1.389  1.00 10.00      A   
ATOM   2124  O   LEU A 224      14.683 -23.212   0.730  1.00 10.00      A   
ATOM   2125  N   GLU A 225      16.326 -23.034   2.257  1.00 10.00      A   
ATOM   2126  HN  GLU A 225      16.932 -22.426   2.746  1.00 10.00      A   
ATOM   2127  CA  GLU A 225      16.417 -24.468   2.495  1.00 10.00      A   
ATOM   2128  CB  GLU A 225      17.587 -24.788   3.430  1.00 10.00      A   
ATOM   2129  CG  GLU A 225      18.917 -24.179   3.016  1.00 10.00      A   
ATOM   2130  CD  GLU A 225      19.161 -22.825   3.652  1.00 10.00      A   
ATOM   2131  OE1 GLU A 225      18.829 -21.801   3.023  1.00 10.00      A   
ATOM   2132  OE2 GLU A 225      19.694 -22.777   4.782  1.00 10.00      A   
ATOM   2133  C   GLU A 225      15.126 -25.020   3.091  1.00 10.00      A   
ATOM   2134  O   GLU A 225      14.759 -26.166   2.846  1.00 10.00      A   
ATOM   2135  N   LYS A 226      14.428 -24.196   3.861  1.00 10.00      A   
ATOM   2136  HN  LYS A 226      14.746 -23.277   3.994  1.00 10.00      A   
ATOM   2137  CA  LYS A 226      13.193 -24.625   4.504  1.00 10.00      A   
ATOM   2138  CB  LYS A 226      13.065 -23.997   5.891  1.00 10.00      A   
ATOM   2139  CG  LYS A 226      14.235 -24.277   6.823  1.00 10.00      A   
ATOM   2140  CD  LYS A 226      14.358 -25.756   7.148  1.00 10.00      A   
ATOM   2141  CE  LYS A 226      15.518 -26.018   8.099  1.00 10.00      A   
ATOM   2142  NZ  LYS A 226      15.214 -25.576   9.490  1.00 10.00      A   
ATOM   2143  HZ1 LYS A 226      14.653 -24.701   9.478  1.00 10.00      A   
ATOM   2144  HZ2 LYS A 226      16.094 -25.396  10.011  1.00 10.00      A   
ATOM   2145  HZ3 LYS A 226      14.675 -26.313   9.991  1.00 10.00      A   
ATOM   2146  C   LYS A 226      11.961 -24.302   3.662  1.00 10.00      A   
ATOM   2147  O   LYS A 226      10.873 -24.814   3.924  1.00 10.00      A   
ATOM   2148  N   LEU A 227      12.138 -23.464   2.649  1.00 10.00      A   
ATOM   2149  HN  LEU A 227      13.029 -23.095   2.483  1.00 10.00      A   
ATOM   2150  CA  LEU A 227      11.038 -23.074   1.778  1.00 10.00      A   
ATOM   2151  CB  LEU A 227      11.494 -21.994   0.794  1.00 10.00      A   
ATOM   2152  CG  LEU A 227      10.403 -21.421  -0.117  1.00 10.00      A   
ATOM   2153  CD1 LEU A 227       9.593 -20.355   0.606  1.00 10.00      A   
ATOM   2154  CD2 LEU A 227      10.995 -20.882  -1.410  1.00 10.00      A   
ATOM   2155  C   LEU A 227      10.485 -24.274   1.015  1.00 10.00      A   
ATOM   2156  O   LEU A 227       9.275 -24.396   0.828  1.00 10.00      A   
ATOM   2157  N   ALA A 228      11.379 -25.162   0.593  1.00 10.00      A   
ATOM   2158  HN  ALA A 228      12.327 -25.015   0.793  1.00 10.00      A   
ATOM   2159  CA  ALA A 228      10.988 -26.350  -0.155  1.00 10.00      A   
ATOM   2160  CB  ALA A 228      12.222 -27.134  -0.573  1.00 10.00      A   
ATOM   2161  C   ALA A 228      10.037 -27.229   0.655  1.00 10.00      A   
ATOM   2162  O   ALA A 228       9.096 -27.815   0.113  1.00 10.00      A   
ATOM   2163  N   THR A 229      10.280 -27.310   1.955  1.00 10.00      A   
ATOM   2164  HN  THR A 229      11.045 -26.830   2.331  1.00 10.00      A   
ATOM   2165  CA  THR A 229       9.445 -28.100   2.843  1.00 10.00      A   
ATOM   2166  CB  THR A 229      10.110 -28.239   4.225  1.00 10.00      A   
ATOM   2167  OG1 THR A 229      11.521 -28.035   4.085  1.00 10.00      A   
ATOM   2168  HG1 THR A 229      11.898 -28.773   3.588  1.00 10.00      A   
ATOM   2169  CG2 THR A 229       9.864 -29.627   4.798  1.00 10.00      A   
ATOM   2170  C   THR A 229       8.079 -27.435   3.007  1.00 10.00      A   
ATOM   2171  O   THR A 229       7.039 -28.086   2.887  1.00 10.00      A   
ATOM   2172  N   LEU A 230       8.093 -26.125   3.250  1.00 10.00      A   
ATOM   2173  HN  LEU A 230       8.959 -25.660   3.310  1.00 10.00      A   
ATOM   2174  CA  LEU A 230       6.865 -25.357   3.439  1.00 10.00      A   
ATOM   2175  CB  LEU A 230       7.194 -23.926   3.857  1.00 10.00      A   
ATOM   2176  CG  LEU A 230       7.831 -23.756   5.234  1.00 10.00      A   
ATOM   2177  CD1 LEU A 230       8.423 -22.361   5.369  1.00 10.00      A   
ATOM   2178  CD2 LEU A 230       6.805 -24.007   6.327  1.00 10.00      A   
ATOM   2179  C   LEU A 230       5.997 -25.351   2.183  1.00 10.00      A   
ATOM   2180  O   LEU A 230       4.766 -25.372   2.265  1.00 10.00      A   
ATOM   2181  N   LEU A 231       6.646 -25.334   1.027  1.00 10.00      A   
ATOM   2182  HN  LEU A 231       7.628 -25.311   1.035  1.00 10.00      A   
ATOM   2183  CA  LEU A 231       5.948 -25.326  -0.256  1.00 10.00      A   
ATOM   2184  CB  LEU A 231       6.934 -25.151  -1.413  1.00 10.00      A   
ATOM   2185  CG  LEU A 231       7.247 -23.713  -1.832  1.00 10.00      A   
ATOM   2186  CD1 LEU A 231       8.531 -23.669  -2.643  1.00 10.00      A   
ATOM   2187  CD2 LEU A 231       6.094 -23.134  -2.637  1.00 10.00      A   
ATOM   2188  C   LEU A 231       5.110 -26.586  -0.457  1.00 10.00      A   
ATOM   2189  O   LEU A 231       4.098 -26.565  -1.160  1.00 10.00      A   
ATOM   2190  N   GLN A 232       5.521 -27.678   0.170  1.00 10.00      A   
ATOM   2191  HN  GLN A 232       6.330 -27.640   0.726  1.00 10.00      A   
ATOM   2192  CA  GLN A 232       4.797 -28.934   0.049  1.00 10.00      A   
ATOM   2193  CB  GLN A 232       5.741 -30.117   0.245  1.00 10.00      A   
ATOM   2194  CG  GLN A 232       6.617 -30.406  -0.958  1.00 10.00      A   
ATOM   2195  CD  GLN A 232       5.820 -30.884  -2.158  1.00 10.00      A   
ATOM   2196  OE1 GLN A 232       4.791 -31.545  -2.018  1.00 10.00      A   
ATOM   2197  NE2 GLN A 232       6.299 -30.569  -3.346  1.00 10.00      A   
ATOM   2198 HE21 GLN A 232       7.133 -30.057  -3.389  1.00 10.00      A   
ATOM   2199 HE22 GLN A 232       5.795 -30.853  -4.141  1.00 10.00      A   
ATOM   2200  C   GLN A 232       3.641 -29.014   1.038  1.00 10.00      A   
ATOM   2201  O   GLN A 232       2.826 -29.931   0.976  1.00 10.00      A   
ATOM   2202  N   ARG A 233       3.564 -28.047   1.945  1.00 10.00      A   
ATOM   2203  HN  ARG A 233       4.235 -27.327   1.944  1.00 10.00      A   
ATOM   2204  CA  ARG A 233       2.501 -28.032   2.945  1.00 10.00      A   
ATOM   2205  CB  ARG A 233       2.971 -27.342   4.227  1.00 10.00      A   
ATOM   2206  CG  ARG A 233       4.235 -27.927   4.839  1.00 10.00      A   
ATOM   2207  CD  ARG A 233       4.074 -29.405   5.153  1.00 10.00      A   
ATOM   2208  NE  ARG A 233       5.033 -29.851   6.159  1.00 10.00      A   
ATOM   2209  HE  ARG A 233       5.732 -29.210   6.431  1.00 10.00      A   
ATOM   2210  CZ  ARG A 233       5.023 -31.060   6.716  1.00 10.00      A   
ATOM   2211  NH1 ARG A 233       4.107 -31.958   6.366  1.00 10.00      A   
ATOM   2212 HH11 ARG A 233       3.387 -31.724   5.650  1.00 10.00      A   
ATOM   2213 HH12 ARG A 233       4.101 -32.904   6.809  1.00 10.00      A   
ATOM   2214  NH2 ARG A 233       5.920 -31.365   7.644  1.00 10.00      A   
ATOM   2215 HH21 ARG A 233       5.920 -32.311   8.083  1.00 10.00      A   
ATOM   2216 HH22 ARG A 233       6.632 -30.651   7.941  1.00 10.00      A   
ATOM   2217  C   ARG A 233       1.244 -27.344   2.417  1.00 10.00      A   
ATOM   2218  O   ARG A 233       0.130 -27.656   2.841  1.00 10.00      A   
ATOM   2219  N   ALA A 234       1.422 -26.405   1.499  1.00 10.00      A   
ATOM   2220  HN  ALA A 234       2.330 -26.194   1.194  1.00 10.00      A   
ATOM   2221  CA  ALA A 234       0.295 -25.685   0.929  1.00 10.00      A   
ATOM   2222  CB  ALA A 234       0.181 -24.296   1.539  1.00 10.00      A   
ATOM   2223  C   ALA A 234       0.408 -25.597  -0.589  1.00 10.00      A   
ATOM   2224  O   ALA A 234       0.891 -24.602  -1.129  1.00 10.00      A   
ATOM   2225  N   PRO A 235      -0.020 -26.649  -1.300  1.00 10.00      A   
ATOM   2226  CA  PRO A 235       0.026 -26.686  -2.762  1.00 10.00      A   
ATOM   2227  CB  PRO A 235      -0.281 -28.153  -3.105  1.00 10.00      A   
ATOM   2228  CG  PRO A 235      -0.210 -28.892  -1.811  1.00 10.00      A   
ATOM   2229  CD  PRO A 235      -0.563 -27.897  -0.747  1.00 10.00      A   
ATOM   2230  C   PRO A 235      -1.026 -25.773  -3.383  1.00 10.00      A   
ATOM   2231  O   PRO A 235      -0.945 -25.425  -4.561  1.00 10.00      A   
ATOM   2232  N   GLN A 236      -2.004 -25.377  -2.579  1.00 10.00      A   
ATOM   2233  HN  GLN A 236      -2.011 -25.690  -1.647  1.00 10.00      A   
ATOM   2234  CA  GLN A 236      -3.080 -24.505  -3.042  1.00 10.00      A   
ATOM   2235  CB  GLN A 236      -4.419 -24.899  -2.398  1.00 10.00      A   
ATOM   2236  CG  GLN A 236      -4.626 -24.415  -0.967  1.00 10.00      A   
ATOM   2237  CD  GLN A 236      -3.742 -25.118   0.044  1.00 10.00      A   
ATOM   2238  OE1 GLN A 236      -3.357 -26.272  -0.138  1.00 10.00      A   
ATOM   2239  NE2 GLN A 236      -3.413 -24.422   1.118  1.00 10.00      A   
ATOM   2240 HE21 GLN A 236      -3.747 -23.501   1.191  1.00 10.00      A   
ATOM   2241 HE22 GLN A 236      -2.859 -24.858   1.803  1.00 10.00      A   
ATOM   2242  C   GLN A 236      -2.766 -23.027  -2.793  1.00 10.00      A   
ATOM   2243  O   GLN A 236      -3.659 -22.178  -2.835  1.00 10.00      A   
ATOM   2244  N   LEU A 237      -1.493 -22.733  -2.539  1.00 10.00      A   
ATOM   2245  HN  LEU A 237      -0.834 -23.453  -2.531  1.00 10.00      A   
ATOM   2246  CA  LEU A 237      -1.047 -21.367  -2.285  1.00 10.00      A   
ATOM   2247  CB  LEU A 237       0.412 -21.362  -1.820  1.00 10.00      A   
ATOM   2248  CG  LEU A 237       0.852 -20.143  -1.007  1.00 10.00      A   
ATOM   2249  CD1 LEU A 237       0.072 -20.068   0.295  1.00 10.00      A   
ATOM   2250  CD2 LEU A 237       2.348 -20.188  -0.738  1.00 10.00      A   
ATOM   2251  C   LEU A 237      -1.203 -20.500  -3.533  1.00 10.00      A   
ATOM   2252  O   LEU A 237      -1.007 -20.970  -4.654  1.00 10.00      A   
ATOM   2253  N   GLU A 238      -1.553 -19.238  -3.325  1.00 10.00      A   
ATOM   2254  HN  GLU A 238      -1.678 -18.926  -2.405  1.00 10.00      A   
ATOM   2255  CA  GLU A 238      -1.753 -18.298  -4.420  1.00 10.00      A   
ATOM   2256  CB  GLU A 238      -3.136 -17.660  -4.288  1.00 10.00      A   
ATOM   2257  CG  GLU A 238      -3.513 -16.718  -5.413  1.00 10.00      A   
ATOM   2258  CD  GLU A 238      -4.950 -16.257  -5.301  1.00 10.00      A   
ATOM   2259  OE1 GLU A 238      -5.273 -15.526  -4.341  1.00 10.00      A   
ATOM   2260  OE2 GLU A 238      -5.766 -16.627  -6.169  1.00 10.00      A   
ATOM   2261  C   GLU A 238      -0.671 -17.220  -4.414  1.00 10.00      A   
ATOM   2262  O   GLU A 238      -0.075 -16.914  -5.451  1.00 10.00      A   
ATOM   2263  N   GLU A 239      -0.427 -16.645  -3.247  1.00 10.00      A   
ATOM   2264  HN  GLU A 239      -0.943 -16.924  -2.458  1.00 10.00      A   
ATOM   2265  CA  GLU A 239       0.586 -15.613  -3.100  1.00 10.00      A   
ATOM   2266  CB  GLU A 239      -0.017 -14.343  -2.493  1.00 10.00      A   
ATOM   2267  CG  GLU A 239      -1.147 -13.718  -3.298  1.00 10.00      A   
ATOM   2268  CD  GLU A 239      -1.529 -12.349  -2.768  1.00 10.00      A   
ATOM   2269  OE1 GLU A 239      -1.498 -12.157  -1.536  1.00 10.00      A   
ATOM   2270  OE2 GLU A 239      -1.852 -11.458  -3.579  1.00 10.00      A   
ATOM   2271  C   GLU A 239       1.715 -16.119  -2.213  1.00 10.00      A   
ATOM   2272  O   GLU A 239       1.487 -16.506  -1.064  1.00 10.00      A   
ATOM   2273  N   LEU A 240       2.927 -16.128  -2.745  1.00 10.00      A   
ATOM   2274  HN  LEU A 240       3.050 -15.817  -3.670  1.00 10.00      A   
ATOM   2275  CA  LEU A 240       4.079 -16.596  -1.994  1.00 10.00      A   
ATOM   2276  CB  LEU A 240       4.733 -17.789  -2.694  1.00 10.00      A   
ATOM   2277  CG  LEU A 240       6.018 -18.330  -2.056  1.00 10.00      A   
ATOM   2278  CD1 LEU A 240       5.747 -18.881  -0.663  1.00 10.00      A   
ATOM   2279  CD2 LEU A 240       6.642 -19.394  -2.942  1.00 10.00      A   
ATOM   2280  C   LEU A 240       5.103 -15.490  -1.773  1.00 10.00      A   
ATOM   2281  O   LEU A 240       5.551 -14.837  -2.719  1.00 10.00      A   
ATOM   2282  N   GLY A 241       5.450 -15.285  -0.513  1.00 10.00      A   
ATOM   2283  HN  GLY A 241       5.026 -15.828   0.192  1.00 10.00      A   
ATOM   2284  CA  GLY A 241       6.432 -14.293  -0.149  1.00 10.00      A   
ATOM   2285  C   GLY A 241       7.664 -14.961   0.419  1.00 10.00      A   
ATOM   2286  O   GLY A 241       7.709 -15.297   1.604  1.00 10.00      A   
ATOM   2287  N   THR A 242       8.647 -15.176  -0.433  1.00 10.00      A   
ATOM   2288  HN  THR A 242       8.544 -14.882  -1.362  1.00 10.00      A   
ATOM   2289  CA  THR A 242       9.882 -15.832  -0.036  1.00 10.00      A   
ATOM   2290  CB  THR A 242      10.615 -16.394  -1.262  1.00 10.00      A   
ATOM   2291  OG1 THR A 242       9.660 -17.011  -2.136  1.00 10.00      A   
ATOM   2292  HG1 THR A 242      10.082 -17.241  -2.974  1.00 10.00      A   
ATOM   2293  CG2 THR A 242      11.652 -17.420  -0.831  1.00 10.00      A   
ATOM   2294  C   THR A 242      10.810 -14.880   0.712  1.00 10.00      A   
ATOM   2295  O   THR A 242      11.127 -13.794   0.222  1.00 10.00      A   
ATOM   2296  N   GLY A 243      11.243 -15.303   1.894  1.00 10.00      A   
ATOM   2297  HN  GLY A 243      10.946 -16.174   2.225  1.00 10.00      A   
ATOM   2298  CA  GLY A 243      12.133 -14.495   2.697  1.00 10.00      A   
ATOM   2299  C   GLY A 243      13.578 -14.591   2.245  1.00 10.00      A   
ATOM   2300  O   GLY A 243      13.973 -13.945   1.274  1.00 10.00      A   
ATOM   2301  N   GLY A 244      14.362 -15.410   2.935  1.00 10.00      A   
ATOM   2302  HN  GLY A 244      13.982 -15.936   3.676  1.00 10.00      A   
ATOM   2303  CA  GLY A 244      15.764 -15.557   2.595  1.00 10.00      A   
ATOM   2304  C   GLY A 244      15.986 -16.442   1.387  1.00 10.00      A   
ATOM   2305  O   GLY A 244      16.023 -17.665   1.504  1.00 10.00      A   
ATOM   2306  N   TYR A 245      16.149 -15.822   0.225  1.00 10.00      A   
ATOM   2307  HN  TYR A 245      16.120 -14.837   0.201  1.00 10.00      A   
ATOM   2308  CA  TYR A 245      16.368 -16.555  -1.017  1.00 10.00      A   
ATOM   2309  CB  TYR A 245      15.820 -15.747  -2.198  1.00 10.00      A   
ATOM   2310  CG  TYR A 245      15.301 -16.590  -3.341  1.00 10.00      A   
ATOM   2311  CD1 TYR A 245      14.047 -17.175  -3.276  1.00 10.00      A   
ATOM   2312  CD2 TYR A 245      16.060 -16.799  -4.487  1.00 10.00      A   
ATOM   2313  CE1 TYR A 245      13.561 -17.944  -4.312  1.00 10.00      A   
ATOM   2314  CE2 TYR A 245      15.583 -17.571  -5.531  1.00 10.00      A   
ATOM   2315  CZ  TYR A 245      14.330 -18.140  -5.438  1.00 10.00      A   
ATOM   2316  OH  TYR A 245      13.840 -18.907  -6.474  1.00 10.00      A   
ATOM   2317  HH  TYR A 245      14.576 -19.234  -7.012  1.00 10.00      A   
ATOM   2318  C   TYR A 245      17.854 -16.838  -1.225  1.00 10.00      A   
ATOM   2319  O   TYR A 245      18.268 -17.317  -2.283  1.00 10.00      A   
ATOM   2320  N   THR A 246      18.651 -16.532  -0.214  1.00 10.00      A   
ATOM   2321  HN  THR A 246      18.265 -16.150   0.595  1.00 10.00      A   
ATOM   2322  CA  THR A 246      20.084 -16.743  -0.280  1.00 10.00      A   
ATOM   2323  CB  THR A 246      20.879 -15.557   0.318  1.00 10.00      A   
ATOM   2324  OG1 THR A 246      22.287 -15.733   0.116  1.00 10.00      A   
ATOM   2325  HG1 THR A 246      22.668 -14.887  -0.151  1.00 10.00      A   
ATOM   2326  CG2 THR A 246      20.580 -15.340   1.798  1.00 10.00      A   
ATOM   2327  C   THR A 246      20.484 -18.075   0.355  1.00 10.00      A   
ATOM   2328  O   THR A 246      20.545 -18.219   1.577  1.00 10.00      A   
ATOM   2329  N   ALA A 247      20.741 -19.054  -0.494  1.00 10.00      A   
ATOM   2330  HN  ALA A 247      20.674 -18.880  -1.455  1.00 10.00      A   
ATOM   2331  CA  ALA A 247      21.132 -20.376  -0.042  1.00 10.00      A   
ATOM   2332  CB  ALA A 247      20.043 -21.387  -0.377  1.00 10.00      A   
ATOM   2333  C   ALA A 247      22.452 -20.772  -0.689  1.00 10.00      A   
ATOM   2334  O   ALA A 247      22.988 -20.032  -1.518  1.00 10.00      A   
ATOM   2335  N   GLU A 248      22.980 -21.921  -0.298  1.00 10.00      A   
ATOM   2336  HN  GLU A 248      22.511 -22.462   0.368  1.00 10.00      A   
ATOM   2337  CA  GLU A 248      24.230 -22.410  -0.851  1.00 10.00      A   
ATOM   2338  CB  GLU A 248      24.911 -23.369   0.127  1.00 10.00      A   
ATOM   2339  CG  GLU A 248      26.398 -23.559  -0.123  1.00 10.00      A   
ATOM   2340  CD  GLU A 248      26.938 -24.821   0.517  1.00 10.00      A   
ATOM   2341  OE1 GLU A 248      27.054 -24.869   1.760  1.00 10.00      A   
ATOM   2342  OE2 GLU A 248      27.240 -25.778  -0.222  1.00 10.00      A   
ATOM   2343  C   GLU A 248      23.952 -23.120  -2.170  1.00 10.00      A   
ATOM   2344  O   GLU A 248      22.990 -23.881  -2.276  1.00 10.00      A   
ATOM   2345  N   VAL A 249      24.785 -22.857  -3.168  1.00 10.00      A   
ATOM   2346  HN  VAL A 249      25.527 -22.242  -3.016  1.00 10.00      A   
ATOM   2347  CA  VAL A 249      24.624 -23.459  -4.488  1.00 10.00      A   
ATOM   2348  CB  VAL A 249      25.598 -22.853  -5.526  1.00 10.00      A   
ATOM   2349  CG1 VAL A 249      25.224 -23.300  -6.930  1.00 10.00      A   
ATOM   2350  CG2 VAL A 249      25.613 -21.335  -5.436  1.00 10.00      A   
ATOM   2351  C   VAL A 249      24.811 -24.976  -4.442  1.00 10.00      A   
ATOM   2352  O   VAL A 249      25.923 -25.472  -4.244  1.00 10.00      A   
ATOM   2353  N   ARG A 250      23.709 -25.696  -4.615  1.00 10.00      A   
ATOM   2354  HN  ARG A 250      22.850 -25.227  -4.747  1.00 10.00      A   
ATOM   2355  CA  ARG A 250      23.714 -27.152  -4.606  1.00 10.00      A   
ATOM   2356  CB  ARG A 250      23.419 -27.673  -3.201  1.00 10.00      A   
ATOM   2357  CG  ARG A 250      24.611 -27.655  -2.263  1.00 10.00      A   
ATOM   2358  CD  ARG A 250      24.199 -28.000  -0.844  1.00 10.00      A   
ATOM   2359  NE  ARG A 250      23.553 -29.309  -0.756  1.00 10.00      A   
ATOM   2360  HE  ARG A 250      22.858 -29.524  -1.431  1.00 10.00      A   
ATOM   2361  CZ  ARG A 250      23.856 -30.221   0.165  1.00 10.00      A   
ATOM   2362  NH1 ARG A 250      24.798 -29.975   1.062  1.00 10.00      A   
ATOM   2363 HH11 ARG A 250      25.309 -29.067   1.049  1.00 10.00      A   
ATOM   2364 HH12 ARG A 250      25.036 -30.688   1.787  1.00 10.00      A   
ATOM   2365  NH2 ARG A 250      23.201 -31.371   0.196  1.00 10.00      A   
ATOM   2366 HH21 ARG A 250      22.439 -31.566  -0.506  1.00 10.00      A   
ATOM   2367 HH22 ARG A 250      23.434 -32.086   0.916  1.00 10.00      A   
ATOM   2368  C   ARG A 250      22.661 -27.679  -5.573  1.00 10.00      A   
ATOM   2369  O   ARG A 250      21.593 -27.082  -5.721  1.00 10.00      A   
ATOM   2370  N   PRO A 251      22.950 -28.794  -6.258  1.00 10.00      A   
ATOM   2371  CA  PRO A 251      22.015 -29.394  -7.216  1.00 10.00      A   
ATOM   2372  CB  PRO A 251      22.823 -30.538  -7.844  1.00 10.00      A   
ATOM   2373  CG  PRO A 251      24.246 -30.255  -7.494  1.00 10.00      A   
ATOM   2374  CD  PRO A 251      24.208 -29.549  -6.173  1.00 10.00      A   
ATOM   2375  C   PRO A 251      20.760 -29.941  -6.535  1.00 10.00      A   
ATOM   2376  O   PRO A 251      19.649 -29.787  -7.049  1.00 10.00      A   
ATOM   2377  N   ASP A 252      20.942 -30.553  -5.367  1.00 10.00      A   
ATOM   2378  HN  ASP A 252      21.846 -30.600  -4.988  1.00 10.00      A   
ATOM   2379  CA  ASP A 252      19.836 -31.135  -4.613  1.00 10.00      A   
ATOM   2380  CB  ASP A 252      20.346 -32.009  -3.456  1.00 10.00      A   
ATOM   2381  CG  ASP A 252      21.083 -31.245  -2.370  1.00 10.00      A   
ATOM   2382  OD1 ASP A 252      20.991 -31.647  -1.190  1.00 10.00      A   
ATOM   2383  OD2 ASP A 252      21.777 -30.259  -2.687  1.00 10.00      A   
ATOM   2384  C   ASP A 252      18.865 -30.070  -4.110  1.00 10.00      A   
ATOM   2385  O   ASP A 252      17.648 -30.252  -4.166  1.00 10.00      A   
ATOM   2386  N   VAL A 253      19.404 -28.955  -3.628  1.00 10.00      A   
ATOM   2387  HN  VAL A 253      20.381 -28.877  -3.592  1.00 10.00      A   
ATOM   2388  CA  VAL A 253      18.577 -27.858  -3.136  1.00 10.00      A   
ATOM   2389  CB  VAL A 253      19.436 -26.736  -2.510  1.00 10.00      A   
ATOM   2390  CG1 VAL A 253      18.562 -25.585  -2.031  1.00 10.00      A   
ATOM   2391  CG2 VAL A 253      20.272 -27.285  -1.361  1.00 10.00      A   
ATOM   2392  C   VAL A 253      17.730 -27.291  -4.274  1.00 10.00      A   
ATOM   2393  O   VAL A 253      16.559 -26.947  -4.089  1.00 10.00      A   
ATOM   2394  N   TYR A 254      18.323 -27.226  -5.462  1.00 10.00      A   
ATOM   2395  HN  TYR A 254      19.252 -27.522  -5.547  1.00 10.00      A   
ATOM   2396  CA  TYR A 254      17.632 -26.716  -6.637  1.00 10.00      A   
ATOM   2397  CB  TYR A 254      18.614 -26.530  -7.800  1.00 10.00      A   
ATOM   2398  CG  TYR A 254      17.999 -25.921  -9.041  1.00 10.00      A   
ATOM   2399  CD1 TYR A 254      17.680 -24.570  -9.093  1.00 10.00      A   
ATOM   2400  CD2 TYR A 254      17.733 -26.699 -10.160  1.00 10.00      A   
ATOM   2401  CE1 TYR A 254      17.111 -24.011 -10.221  1.00 10.00      A   
ATOM   2402  CE2 TYR A 254      17.170 -26.147 -11.295  1.00 10.00      A   
ATOM   2403  CZ  TYR A 254      16.859 -24.805 -11.319  1.00 10.00      A   
ATOM   2404  OH  TYR A 254      16.292 -24.257 -12.444  1.00 10.00      A   
ATOM   2405  HH  TYR A 254      15.567 -24.824 -12.739  1.00 10.00      A   
ATOM   2406  C   TYR A 254      16.487 -27.648  -7.034  1.00 10.00      A   
ATOM   2407  O   TYR A 254      15.392 -27.187  -7.362  1.00 10.00      A   
ATOM   2408  N   SER A 255      16.740 -28.955  -6.979  1.00 10.00      A   
ATOM   2409  HN  SER A 255      17.631 -29.262  -6.703  1.00 10.00      A   
ATOM   2410  CA  SER A 255      15.728 -29.947  -7.322  1.00 10.00      A   
ATOM   2411  CB  SER A 255      16.312 -31.362  -7.259  1.00 10.00      A   
ATOM   2412  OG  SER A 255      17.362 -31.529  -8.201  1.00 10.00      A   
ATOM   2413  HG  SER A 255      17.542 -32.473  -8.316  1.00 10.00      A   
ATOM   2414  C   SER A 255      14.525 -29.839  -6.394  1.00 10.00      A   
ATOM   2415  O   SER A 255      13.378 -29.826  -6.850  1.00 10.00      A   
ATOM   2416  N   GLY A 256      14.798 -29.747  -5.093  1.00 10.00      A   
ATOM   2417  HN  GLY A 256      15.736 -29.752  -4.798  1.00 10.00      A   
ATOM   2418  CA  GLY A 256      13.735 -29.643  -4.110  1.00 10.00      A   
ATOM   2419  C   GLY A 256      12.838 -28.448  -4.353  1.00 10.00      A   
ATOM   2420  O   GLY A 256      11.612 -28.557  -4.282  1.00 10.00      A   
ATOM   2421  N   LEU A 257      13.448 -27.309  -4.656  1.00 10.00      A   
ATOM   2422  HN  LEU A 257      14.428 -27.289  -4.696  1.00 10.00      A   
ATOM   2423  CA  LEU A 257      12.704 -26.082  -4.918  1.00 10.00      A   
ATOM   2424  CB  LEU A 257      13.662 -24.898  -5.043  1.00 10.00      A   
ATOM   2425  CG  LEU A 257      14.395 -24.488  -3.768  1.00 10.00      A   
ATOM   2426  CD1 LEU A 257      15.482 -23.476  -4.081  1.00 10.00      A   
ATOM   2427  CD2 LEU A 257      13.421 -23.927  -2.744  1.00 10.00      A   
ATOM   2428  C   LEU A 257      11.859 -26.191  -6.180  1.00 10.00      A   
ATOM   2429  O   LEU A 257      10.668 -25.879  -6.167  1.00 10.00      A   
ATOM   2430  N   SER A 258      12.479 -26.648  -7.260  1.00 10.00      A   
ATOM   2431  HN  SER A 258      13.426 -26.902  -7.194  1.00 10.00      A   
ATOM   2432  CA  SER A 258      11.800 -26.789  -8.544  1.00 10.00      A   
ATOM   2433  CB  SER A 258      12.770 -27.305  -9.610  1.00 10.00      A   
ATOM   2434  OG  SER A 258      12.213 -27.191 -10.908  1.00 10.00      A   
ATOM   2435  HG  SER A 258      12.462 -27.965 -11.428  1.00 10.00      A   
ATOM   2436  C   SER A 258      10.572 -27.693  -8.446  1.00 10.00      A   
ATOM   2437  O   SER A 258       9.514 -27.371  -8.988  1.00 10.00      A   
ATOM   2438  N   VAL A 259      10.708 -28.814  -7.738  1.00 10.00      A   
ATOM   2439  HN  VAL A 259      11.570 -29.010  -7.308  1.00 10.00      A   
ATOM   2440  CA  VAL A 259       9.604 -29.756  -7.581  1.00 10.00      A   
ATOM   2441  CB  VAL A 259      10.079 -31.104  -6.997  1.00 10.00      A   
ATOM   2442  CG1 VAL A 259       8.901 -32.017  -6.693  1.00 10.00      A   
ATOM   2443  CG2 VAL A 259      11.038 -31.785  -7.960  1.00 10.00      A   
ATOM   2444  C   VAL A 259       8.493 -29.167  -6.712  1.00 10.00      A   
ATOM   2445  O   VAL A 259       7.308 -29.343  -6.997  1.00 10.00      A   
ATOM   2446  N   ALA A 260       8.883 -28.461  -5.661  1.00 10.00      A   
ATOM   2447  HN  ALA A 260       9.846 -28.357  -5.481  1.00 10.00      A   
ATOM   2448  CA  ALA A 260       7.918 -27.846  -4.758  1.00 10.00      A   
ATOM   2449  CB  ALA A 260       8.610 -27.337  -3.504  1.00 10.00      A   
ATOM   2450  C   ALA A 260       7.151 -26.717  -5.447  1.00 10.00      A   
ATOM   2451  O   ALA A 260       5.950 -26.542  -5.223  1.00 10.00      A   
ATOM   2452  N   LEU A 261       7.846 -25.958  -6.288  1.00 10.00      A   
ATOM   2453  HN  LEU A 261       8.804 -26.140  -6.420  1.00 10.00      A   
ATOM   2454  CA  LEU A 261       7.232 -24.844  -7.001  1.00 10.00      A   
ATOM   2455  CB  LEU A 261       8.300 -23.906  -7.559  1.00 10.00      A   
ATOM   2456  CG  LEU A 261       9.019 -23.031  -6.534  1.00 10.00      A   
ATOM   2457  CD1 LEU A 261      10.350 -22.553  -7.084  1.00 10.00      A   
ATOM   2458  CD2 LEU A 261       8.149 -21.849  -6.138  1.00 10.00      A   
ATOM   2459  C   LEU A 261       6.305 -25.310  -8.116  1.00 10.00      A   
ATOM   2460  O   LEU A 261       5.337 -24.628  -8.451  1.00 10.00      A   
ATOM   2461  N   SER A 262       6.582 -26.479  -8.677  1.00 10.00      A   
ATOM   2462  HN  SER A 262       7.350 -26.998  -8.360  1.00 10.00      A   
ATOM   2463  CA  SER A 262       5.759 -27.007  -9.756  1.00 10.00      A   
ATOM   2464  CB  SER A 262       6.561 -27.975 -10.632  1.00 10.00      A   
ATOM   2465  OG  SER A 262       7.436 -28.774  -9.850  1.00 10.00      A   
ATOM   2466  HG  SER A 262       8.236 -28.270  -9.641  1.00 10.00      A   
ATOM   2467  C   SER A 262       4.489 -27.661  -9.217  1.00 10.00      A   
ATOM   2468  O   SER A 262       3.627 -28.098  -9.979  1.00 10.00      A   
ATOM   2469  N   GLY A 263       4.382 -27.722  -7.898  1.00 10.00      A   
ATOM   2470  HN  GLY A 263       5.109 -27.370  -7.343  1.00 10.00      A   
ATOM   2471  CA  GLY A 263       3.214 -28.308  -7.272  1.00 10.00      A   
ATOM   2472  C   GLY A 263       2.097 -27.297  -7.102  1.00 10.00      A   
ATOM   2473  O   GLY A 263       0.922 -27.615  -7.293  1.00 10.00      A   
ATOM   2474  N   CYS A 264       2.468 -26.069  -6.768  1.00 10.00      A   
ATOM   2475  HN  CYS A 264       3.419 -25.873  -6.660  1.00 10.00      A   
ATOM   2476  CA  CYS A 264       1.501 -25.004  -6.561  1.00 10.00      A   
ATOM   2477  CB  CYS A 264       2.037 -23.989  -5.549  1.00 10.00      A   
ATOM   2478  SG  CYS A 264       2.643 -24.713  -4.006  1.00 10.00      A   
ATOM   2479  HG  CYS A 264       1.778 -24.406  -3.046  1.00 10.00      A   
ATOM   2480  C   CYS A 264       1.143 -24.305  -7.873  1.00 10.00      A   
ATOM   2481  O   CYS A 264       1.749 -23.296  -8.244  1.00 10.00      A   
ATOM   2482  N   LYS A 265       0.150 -24.844  -8.574  1.00 10.00      A   
ATOM   2483  HN  LYS A 265      -0.295 -25.654  -8.233  1.00 10.00      A   
ATOM   2484  CA  LYS A 265      -0.295 -24.264  -9.836  1.00 10.00      A   
ATOM   2485  CB  LYS A 265      -0.963 -25.319 -10.728  1.00 10.00      A   
ATOM   2486  CG  LYS A 265      -0.016 -26.072 -11.652  1.00 10.00      A   
ATOM   2487  CD  LYS A 265       0.546 -27.320 -10.989  1.00 10.00      A   
ATOM   2488  CE  LYS A 265       1.118 -28.277 -12.022  1.00 10.00      A   
ATOM   2489  NZ  LYS A 265       1.718 -29.482 -11.393  1.00 10.00      A   
ATOM   2490  HZ1 LYS A 265       1.017 -29.970 -10.800  1.00 10.00      A   
ATOM   2491  HZ2 LYS A 265       2.526 -29.210 -10.796  1.00 10.00      A   
ATOM   2492  HZ3 LYS A 265       2.050 -30.140 -12.125  1.00 10.00      A   
ATOM   2493  C   LYS A 265      -1.253 -23.103  -9.586  1.00 10.00      A   
ATOM   2494  O   LYS A 265      -1.565 -22.331 -10.492  1.00 10.00      A   
ATOM   2495  N   GLU A 266      -1.698 -22.974  -8.345  1.00 10.00      A   
ATOM   2496  HN  GLU A 266      -1.406 -23.615  -7.666  1.00 10.00      A   
ATOM   2497  CA  GLU A 266      -2.621 -21.912  -7.969  1.00 10.00      A   
ATOM   2498  CB  GLU A 266      -3.411 -22.305  -6.719  1.00 10.00      A   
ATOM   2499  CG  GLU A 266      -4.085 -23.665  -6.804  1.00 10.00      A   
ATOM   2500  CD  GLU A 266      -4.899 -23.844  -8.071  1.00 10.00      A   
ATOM   2501  OE1 GLU A 266      -4.598 -24.778  -8.846  1.00 10.00      A   
ATOM   2502  OE2 GLU A 266      -5.844 -23.061  -8.299  1.00 10.00      A   
ATOM   2503  C   GLU A 266      -1.888 -20.593  -7.737  1.00 10.00      A   
ATOM   2504  O   GLU A 266      -2.517 -19.560  -7.500  1.00 10.00      A   
ATOM   2505  N   LEU A 267      -0.559 -20.633  -7.808  1.00 10.00      A   
ATOM   2506  HN  LEU A 267      -0.118 -21.485  -7.994  1.00 10.00      A   
ATOM   2507  CA  LEU A 267       0.256 -19.439  -7.612  1.00 10.00      A   
ATOM   2508  CB  LEU A 267       1.749 -19.780  -7.656  1.00 10.00      A   
ATOM   2509  CG  LEU A 267       2.328 -20.467  -6.417  1.00 10.00      A   
ATOM   2510  CD1 LEU A 267       3.782 -20.850  -6.646  1.00 10.00      A   
ATOM   2511  CD2 LEU A 267       2.198 -19.572  -5.194  1.00 10.00      A   
ATOM   2512  C   LEU A 267      -0.075 -18.376  -8.656  1.00 10.00      A   
ATOM   2513  O   LEU A 267      -0.129 -18.662  -9.854  1.00 10.00      A   
ATOM   2514  N   ARG A 268      -0.318 -17.158  -8.194  1.00 10.00      A   
ATOM   2515  HN  ARG A 268      -0.288 -17.003  -7.222  1.00 10.00      A   
ATOM   2516  CA  ARG A 268      -0.643 -16.049  -9.083  1.00 10.00      A   
ATOM   2517  CB  ARG A 268      -2.104 -15.617  -8.899  1.00 10.00      A   
ATOM   2518  CG  ARG A 268      -3.132 -16.691  -9.221  1.00 10.00      A   
ATOM   2519  CD  ARG A 268      -3.058 -17.117 -10.679  1.00 10.00      A   
ATOM   2520  NE  ARG A 268      -4.087 -18.100 -11.011  1.00 10.00      A   
ATOM   2521  HE  ARG A 268      -5.002 -17.765 -11.141  1.00 10.00      A   
ATOM   2522  CZ  ARG A 268      -3.859 -19.405 -11.134  1.00 10.00      A   
ATOM   2523  NH1 ARG A 268      -2.637 -19.884 -10.954  1.00 10.00      A   
ATOM   2524 HH11 ARG A 268      -2.450 -20.911 -11.047  1.00 10.00      A   
ATOM   2525 HH12 ARG A 268      -1.853 -19.237 -10.712  1.00 10.00      A   
ATOM   2526  NH2 ARG A 268      -4.848 -20.229 -11.441  1.00 10.00      A   
ATOM   2527 HH21 ARG A 268      -5.817 -19.861 -11.582  1.00 10.00      A   
ATOM   2528 HH22 ARG A 268      -4.671 -21.253 -11.538  1.00 10.00      A   
ATOM   2529  C   ARG A 268       0.277 -14.861  -8.826  1.00 10.00      A   
ATOM   2530  O   ARG A 268       0.476 -14.014  -9.702  1.00 10.00      A   
ATOM   2531  N   CYS A 269       0.850 -14.810  -7.629  1.00 10.00      A   
ATOM   2532  HN  CYS A 269       0.685 -15.531  -6.984  1.00 10.00      A   
ATOM   2533  CA  CYS A 269       1.729 -13.713  -7.254  1.00 10.00      A   
ATOM   2534  CB  CYS A 269       0.954 -12.691  -6.414  1.00 10.00      A   
ATOM   2535  SG  CYS A 269       1.948 -11.322  -5.780  1.00 10.00      A   
ATOM   2536  HG  CYS A 269       1.709 -11.214  -4.479  1.00 10.00      A   
ATOM   2537  C   CYS A 269       2.952 -14.210  -6.490  1.00 10.00      A   
ATOM   2538  O   CYS A 269       2.862 -15.133  -5.681  1.00 10.00      A   
ATOM   2539  N   LEU A 270       4.092 -13.597  -6.766  1.00 10.00      A   
ATOM   2540  HN  LEU A 270       4.094 -12.876  -7.432  1.00 10.00      A   
ATOM   2541  CA  LEU A 270       5.343 -13.948  -6.107  1.00 10.00      A   
ATOM   2542  CB  LEU A 270       6.276 -14.689  -7.073  1.00 10.00      A   
ATOM   2543  CG  LEU A 270       6.306 -16.215  -6.947  1.00 10.00      A   
ATOM   2544  CD1 LEU A 270       7.135 -16.827  -8.064  1.00 10.00      A   
ATOM   2545  CD2 LEU A 270       6.854 -16.627  -5.590  1.00 10.00      A   
ATOM   2546  C   LEU A 270       6.019 -12.685  -5.583  1.00 10.00      A   
ATOM   2547  O   LEU A 270       6.109 -11.680  -6.295  1.00 10.00      A   
ATOM   2548  N   SER A 271       6.469 -12.723  -4.337  1.00 10.00      A   
ATOM   2549  HN  SER A 271       6.358 -13.547  -3.804  1.00 10.00      A   
ATOM   2550  CA  SER A 271       7.124 -11.569  -3.733  1.00 10.00      A   
ATOM   2551  CB  SER A 271       6.103 -10.716  -2.970  1.00 10.00      A   
ATOM   2552  OG  SER A 271       5.005 -10.359  -3.802  1.00 10.00      A   
ATOM   2553  HG  SER A 271       5.173 -10.669  -4.702  1.00 10.00      A   
ATOM   2554  C   SER A 271       8.263 -11.994  -2.811  1.00 10.00      A   
ATOM   2555  O   SER A 271       8.433 -13.180  -2.521  1.00 10.00      A   
ATOM   2556  N   GLY A 272       9.048 -11.019  -2.369  1.00 10.00      A   
ATOM   2557  HN  GLY A 272       8.880 -10.101  -2.661  1.00 10.00      A   
ATOM   2558  CA  GLY A 272      10.159 -11.297  -1.486  1.00 10.00      A   
ATOM   2559  C   GLY A 272      11.462 -11.371  -2.249  1.00 10.00      A   
ATOM   2560  O   GLY A 272      11.883 -10.383  -2.851  1.00 10.00      A   
ATOM   2561  N   PHE A 273      12.088 -12.545  -2.229  1.00 10.00      A   
ATOM   2562  HN  PHE A 273      11.693 -13.283  -1.716  1.00 10.00      A   
ATOM   2563  CA  PHE A 273      13.346 -12.774  -2.933  1.00 10.00      A   
ATOM   2564  CB  PHE A 273      13.222 -12.456  -4.433  1.00 10.00      A   
ATOM   2565  CG  PHE A 273      12.347 -13.409  -5.205  1.00 10.00      A   
ATOM   2566  CD1 PHE A 273      10.973 -13.237  -5.254  1.00 10.00      A   
ATOM   2567  CD2 PHE A 273      12.906 -14.476  -5.894  1.00 10.00      A   
ATOM   2568  CE1 PHE A 273      10.177 -14.109  -5.972  1.00 10.00      A   
ATOM   2569  CE2 PHE A 273      12.116 -15.353  -6.613  1.00 10.00      A   
ATOM   2570  CZ  PHE A 273      10.750 -15.170  -6.652  1.00 10.00      A   
ATOM   2571  C   PHE A 273      14.504 -12.004  -2.300  1.00 10.00      A   
ATOM   2572  O   PHE A 273      15.377 -11.490  -3.000  1.00 10.00      A   
ATOM   2573  N   TRP A 274      14.517 -11.942  -0.974  1.00 10.00      A   
ATOM   2574  HN  TRP A 274      13.802 -12.385  -0.462  1.00 10.00      A   
ATOM   2575  CA  TRP A 274      15.582 -11.251  -0.261  1.00 10.00      A   
ATOM   2576  CB  TRP A 274      15.258 -11.127   1.227  1.00 10.00      A   
ATOM   2577  CG  TRP A 274      14.454  -9.915   1.575  1.00 10.00      A   
ATOM   2578  CD1 TRP A 274      14.894  -8.626   1.609  1.00 10.00      A   
ATOM   2579  CD2 TRP A 274      13.075  -9.876   1.960  1.00 10.00      A   
ATOM   2580  NE1 TRP A 274      13.878  -7.785   1.980  1.00 10.00      A   
ATOM   2581  HE1 TRP A 274      13.951  -6.810   2.073  1.00 10.00      A   
ATOM   2582  CE2 TRP A 274      12.748  -8.528   2.203  1.00 10.00      A   
ATOM   2583  CE3 TRP A 274      12.085 -10.849   2.119  1.00 10.00      A   
ATOM   2584  CZ2 TRP A 274      11.473  -8.129   2.598  1.00 10.00      A   
ATOM   2585  CZ3 TRP A 274      10.821 -10.453   2.512  1.00 10.00      A   
ATOM   2586  CH2 TRP A 274      10.524  -9.105   2.745  1.00 10.00      A   
ATOM   2587  C   TRP A 274      16.897 -11.997  -0.439  1.00 10.00      A   
ATOM   2588  O   TRP A 274      16.990 -13.183  -0.113  1.00 10.00      A   
ATOM   2589  N   ASP A 275      17.900 -11.296  -0.964  1.00 10.00      A   
ATOM   2590  HN  ASP A 275      17.745 -10.359  -1.202  1.00 10.00      A   
ATOM   2591  CA  ASP A 275      19.220 -11.879  -1.207  1.00 10.00      A   
ATOM   2592  CB  ASP A 275      19.835 -12.428   0.088  1.00 10.00      A   
ATOM   2593  CG  ASP A 275      20.306 -11.359   1.052  1.00 10.00      A   
ATOM   2594  OD1 ASP A 275      21.312 -10.688   0.755  1.00 10.00      A   
ATOM   2595  OD2 ASP A 275      19.685 -11.201   2.127  1.00 10.00      A   
ATOM   2596  C   ASP A 275      19.120 -12.989  -2.251  1.00 10.00      A   
ATOM   2597  O   ASP A 275      19.875 -13.962  -2.217  1.00 10.00      A   
ATOM   2598  N   ALA A 276      18.179 -12.822  -3.178  1.00 10.00      A   
ATOM   2599  HN  ALA A 276      17.621 -12.020  -3.137  1.00 10.00      A   
ATOM   2600  CA  ALA A 276      17.931 -13.789  -4.243  1.00 10.00      A   
ATOM   2601  CB  ALA A 276      16.840 -13.285  -5.176  1.00 10.00      A   
ATOM   2602  C   ALA A 276      19.179 -14.128  -5.047  1.00 10.00      A   
ATOM   2603  O   ALA A 276      19.768 -13.267  -5.703  1.00 10.00      A   
ATOM   2604  N   VAL A 277      19.573 -15.391  -4.984  1.00 10.00      A   
ATOM   2605  HN  VAL A 277      19.078 -16.015  -4.414  1.00 10.00      A   
ATOM   2606  CA  VAL A 277      20.727 -15.871  -5.725  1.00 10.00      A   
ATOM   2607  CB  VAL A 277      21.339 -17.126  -5.060  1.00 10.00      A   
ATOM   2608  CG1 VAL A 277      22.650 -17.516  -5.731  1.00 10.00      A   
ATOM   2609  CG2 VAL A 277      21.548 -16.900  -3.571  1.00 10.00      A   
ATOM   2610  C   VAL A 277      20.293 -16.213  -7.151  1.00 10.00      A   
ATOM   2611  O   VAL A 277      19.383 -17.024  -7.350  1.00 10.00      A   
ATOM   2612  N   PRO A 278      20.940 -15.608  -8.160  1.00 10.00      A   
ATOM   2613  CA  PRO A 278      20.616 -15.830  -9.580  1.00 10.00      A   
ATOM   2614  CB  PRO A 278      21.686 -15.026 -10.324  1.00 10.00      A   
ATOM   2615  CG  PRO A 278      22.122 -13.990  -9.346  1.00 10.00      A   
ATOM   2616  CD  PRO A 278      22.037 -14.638  -7.995  1.00 10.00      A   
ATOM   2617  C   PRO A 278      20.673 -17.301  -9.990  1.00 10.00      A   
ATOM   2618  O   PRO A 278      20.062 -17.705 -10.979  1.00 10.00      A   
ATOM   2619  N   ALA A 279      21.389 -18.102  -9.213  1.00 10.00      A   
ATOM   2620  HN  ALA A 279      21.834 -17.724  -8.427  1.00 10.00      A   
ATOM   2621  CA  ALA A 279      21.528 -19.524  -9.495  1.00 10.00      A   
ATOM   2622  CB  ALA A 279      22.767 -20.081  -8.813  1.00 10.00      A   
ATOM   2623  C   ALA A 279      20.279 -20.308  -9.082  1.00 10.00      A   
ATOM   2624  O   ALA A 279      20.164 -21.503  -9.359  1.00 10.00      A   
ATOM   2625  N   TYR A 280      19.343 -19.633  -8.419  1.00 10.00      A   
ATOM   2626  HN  TYR A 280      19.488 -18.680  -8.217  1.00 10.00      A   
ATOM   2627  CA  TYR A 280      18.112 -20.274  -7.975  1.00 10.00      A   
ATOM   2628  CB  TYR A 280      18.037 -20.328  -6.448  1.00 10.00      A   
ATOM   2629  CG  TYR A 280      18.912 -21.403  -5.847  1.00 10.00      A   
ATOM   2630  CD1 TYR A 280      20.065 -21.080  -5.146  1.00 10.00      A   
ATOM   2631  CD2 TYR A 280      18.589 -22.743  -5.997  1.00 10.00      A   
ATOM   2632  CE1 TYR A 280      20.872 -22.064  -4.607  1.00 10.00      A   
ATOM   2633  CE2 TYR A 280      19.387 -23.733  -5.462  1.00 10.00      A   
ATOM   2634  CZ  TYR A 280      20.526 -23.389  -4.770  1.00 10.00      A   
ATOM   2635  OH  TYR A 280      21.323 -24.378  -4.239  1.00 10.00      A   
ATOM   2636  HH  TYR A 280      21.681 -24.083  -3.389  1.00 10.00      A   
ATOM   2637  C   TYR A 280      16.885 -19.596  -8.566  1.00 10.00      A   
ATOM   2638  O   TYR A 280      15.759 -19.855  -8.152  1.00 10.00      A   
ATOM   2639  N   LEU A 281      17.111 -18.746  -9.551  1.00 10.00      A   
ATOM   2640  HN  LEU A 281      18.032 -18.599  -9.856  1.00 10.00      A   
ATOM   2641  CA  LEU A 281      16.024 -18.028 -10.207  1.00 10.00      A   
ATOM   2642  CB  LEU A 281      16.527 -16.765 -10.906  1.00 10.00      A   
ATOM   2643  CG  LEU A 281      17.070 -15.658 -10.000  1.00 10.00      A   
ATOM   2644  CD1 LEU A 281      17.448 -14.440 -10.825  1.00 10.00      A   
ATOM   2645  CD2 LEU A 281      16.051 -15.284  -8.936  1.00 10.00      A   
ATOM   2646  C   LEU A 281      15.215 -18.908 -11.175  1.00 10.00      A   
ATOM   2647  O   LEU A 281      13.987 -18.846 -11.170  1.00 10.00      A   
ATOM   2648  N   PRO A 282      15.868 -19.758 -12.012  1.00 10.00      A   
ATOM   2649  CA  PRO A 282      15.156 -20.620 -12.973  1.00 10.00      A   
ATOM   2650  CB  PRO A 282      16.278 -21.331 -13.738  1.00 10.00      A   
ATOM   2651  CG  PRO A 282      17.488 -20.502 -13.502  1.00 10.00      A   
ATOM   2652  CD  PRO A 282      17.328 -19.938 -12.126  1.00 10.00      A   
ATOM   2653  C   PRO A 282      14.231 -21.649 -12.318  1.00 10.00      A   
ATOM   2654  O   PRO A 282      13.583 -22.432 -13.010  1.00 10.00      A   
ATOM   2655  N   ALA A 283      14.163 -21.643 -10.993  1.00 10.00      A   
ATOM   2656  HN  ALA A 283      14.697 -20.991 -10.491  1.00 10.00      A   
ATOM   2657  CA  ALA A 283      13.308 -22.573 -10.270  1.00 10.00      A   
ATOM   2658  CB  ALA A 283      13.709 -22.622  -8.802  1.00 10.00      A   
ATOM   2659  C   ALA A 283      11.837 -22.180 -10.418  1.00 10.00      A   
ATOM   2660  O   ALA A 283      10.956 -23.037 -10.455  1.00 10.00      A   
ATOM   2661  N   VAL A 284      11.584 -20.880 -10.539  1.00 10.00      A   
ATOM   2662  HN  VAL A 284      12.333 -20.244 -10.546  1.00 10.00      A   
ATOM   2663  CA  VAL A 284      10.218 -20.375 -10.676  1.00 10.00      A   
ATOM   2664  CB  VAL A 284      10.028 -19.012  -9.962  1.00 10.00      A   
ATOM   2665  CG1 VAL A 284      10.319 -19.123  -8.473  1.00 10.00      A   
ATOM   2666  CG2 VAL A 284      10.890 -17.930 -10.599  1.00 10.00      A   
ATOM   2667  C   VAL A 284       9.815 -20.232 -12.146  1.00 10.00      A   
ATOM   2668  O   VAL A 284       8.738 -19.728 -12.456  1.00 10.00      A   
ATOM   2669  N   TYR A 285      10.675 -20.709 -13.041  1.00 10.00      A   
ATOM   2670  HN  TYR A 285      11.498 -21.136 -12.724  1.00 10.00      A   
ATOM   2671  CA  TYR A 285      10.435 -20.621 -14.486  1.00 10.00      A   
ATOM   2672  CB  TYR A 285      11.549 -21.333 -15.251  1.00 10.00      A   
ATOM   2673  CG  TYR A 285      12.604 -20.416 -15.826  1.00 10.00      A   
ATOM   2674  CD1 TYR A 285      12.985 -19.249 -15.175  1.00 10.00      A   
ATOM   2675  CD2 TYR A 285      13.223 -20.726 -17.026  1.00 10.00      A   
ATOM   2676  CE1 TYR A 285      13.954 -18.421 -15.708  1.00 10.00      A   
ATOM   2677  CE2 TYR A 285      14.189 -19.907 -17.566  1.00 10.00      A   
ATOM   2678  CZ  TYR A 285      14.553 -18.757 -16.904  1.00 10.00      A   
ATOM   2679  OH  TYR A 285      15.514 -17.937 -17.444  1.00 10.00      A   
ATOM   2680  HH  TYR A 285      15.238 -17.667 -18.331  1.00 10.00      A   
ATOM   2681  C   TYR A 285       9.079 -21.193 -14.901  1.00 10.00      A   
ATOM   2682  O   TYR A 285       8.351 -20.583 -15.684  1.00 10.00      A   
ATOM   2683  N   SER A 286       8.736 -22.354 -14.359  1.00 10.00      A   
ATOM   2684  HN  SER A 286       9.348 -22.787 -13.729  1.00 10.00      A   
ATOM   2685  CA  SER A 286       7.480 -23.010 -14.690  1.00 10.00      A   
ATOM   2686  CB  SER A 286       7.558 -24.489 -14.317  1.00 10.00      A   
ATOM   2687  OG  SER A 286       8.809 -25.033 -14.703  1.00 10.00      A   
ATOM   2688  HG  SER A 286       9.180 -25.536 -13.969  1.00 10.00      A   
ATOM   2689  C   SER A 286       6.275 -22.353 -14.013  1.00 10.00      A   
ATOM   2690  O   SER A 286       5.149 -22.832 -14.146  1.00 10.00      A   
ATOM   2691  N   VAL A 287       6.506 -21.262 -13.290  1.00 10.00      A   
ATOM   2692  HN  VAL A 287       7.424 -20.916 -13.219  1.00 10.00      A   
ATOM   2693  CA  VAL A 287       5.428 -20.565 -12.601  1.00 10.00      A   
ATOM   2694  CB  VAL A 287       5.772 -20.315 -11.112  1.00 10.00      A   
ATOM   2695  CG1 VAL A 287       4.540 -19.867 -10.339  1.00 10.00      A   
ATOM   2696  CG2 VAL A 287       6.380 -21.556 -10.475  1.00 10.00      A   
ATOM   2697  C   VAL A 287       5.115 -19.228 -13.279  1.00 10.00      A   
ATOM   2698  O   VAL A 287       3.974 -18.763 -13.257  1.00 10.00      A   
ATOM   2699  N   CYS A 288       6.127 -18.636 -13.912  1.00 10.00      A   
ATOM   2700  HN  CYS A 288       7.005 -19.079 -13.927  1.00 10.00      A   
ATOM   2701  CA  CYS A 288       5.983 -17.343 -14.588  1.00 10.00      A   
ATOM   2702  CB  CYS A 288       7.315 -16.933 -15.210  1.00 10.00      A   
ATOM   2703  SG  CYS A 288       8.719 -17.011 -14.073  1.00 10.00      A   
ATOM   2704  HG  CYS A 288       9.797 -17.341 -14.772  1.00 10.00      A   
ATOM   2705  C   CYS A 288       4.882 -17.356 -15.655  1.00 10.00      A   
ATOM   2706  O   CYS A 288       4.280 -16.321 -15.955  1.00 10.00      A   
ATOM   2707  N   SER A 289       4.608 -18.534 -16.202  1.00 10.00      A   
ATOM   2708  HN  SER A 289       5.114 -19.322 -15.911  1.00 10.00      A   
ATOM   2709  CA  SER A 289       3.591 -18.696 -17.235  1.00 10.00      A   
ATOM   2710  CB  SER A 289       3.688 -20.106 -17.818  1.00 10.00      A   
ATOM   2711  OG  SER A 289       4.945 -20.691 -17.507  1.00 10.00      A   
ATOM   2712  HG  SER A 289       5.556 -20.547 -18.243  1.00 10.00      A   
ATOM   2713  C   SER A 289       2.169 -18.430 -16.719  1.00 10.00      A   
ATOM   2714  O   SER A 289       1.232 -18.297 -17.505  1.00 10.00      A   
ATOM   2715  N   ARG A 290       2.015 -18.331 -15.406  1.00 10.00      A   
ATOM   2716  HN  ARG A 290       2.800 -18.417 -14.821  1.00 10.00      A   
ATOM   2717  CA  ARG A 290       0.706 -18.089 -14.813  1.00 10.00      A   
ATOM   2718  CB  ARG A 290       0.171 -19.377 -14.179  1.00 10.00      A   
ATOM   2719  CG  ARG A 290       1.017 -19.904 -13.029  1.00 10.00      A   
ATOM   2720  CD  ARG A 290       0.581 -21.296 -12.611  1.00 10.00      A   
ATOM   2721  NE  ARG A 290       1.470 -21.865 -11.604  1.00 10.00      A   
ATOM   2722  HE  ARG A 290       1.520 -21.405 -10.739  1.00 10.00      A   
ATOM   2723  CZ  ARG A 290       2.204 -22.959 -11.797  1.00 10.00      A   
ATOM   2724  NH1 ARG A 290       2.154 -23.597 -12.957  1.00 10.00      A   
ATOM   2725 HH11 ARG A 290       1.540 -23.245 -13.723  1.00 10.00      A   
ATOM   2726 HH12 ARG A 290       2.724 -24.459 -13.109  1.00 10.00      A   
ATOM   2727  NH2 ARG A 290       2.970 -23.427 -10.819  1.00 10.00      A   
ATOM   2728 HH21 ARG A 290       2.993 -22.944  -9.893  1.00 10.00      A   
ATOM   2729 HH22 ARG A 290       3.554 -24.281 -10.971  1.00 10.00      A   
ATOM   2730  C   ARG A 290       0.765 -16.971 -13.774  1.00 10.00      A   
ATOM   2731  O   ARG A 290      -0.158 -16.801 -12.982  1.00 10.00      A   
ATOM   2732  N   LEU A 291       1.851 -16.205 -13.785  1.00 10.00      A   
ATOM   2733  HN  LEU A 291       2.550 -16.369 -14.451  1.00 10.00      A   
ATOM   2734  CA  LEU A 291       2.013 -15.114 -12.837  1.00 10.00      A   
ATOM   2735  CB  LEU A 291       3.473 -14.976 -12.398  1.00 10.00      A   
ATOM   2736  CG  LEU A 291       4.019 -16.112 -11.531  1.00 10.00      A   
ATOM   2737  CD1 LEU A 291       5.469 -15.862 -11.162  1.00 10.00      A   
ATOM   2738  CD2 LEU A 291       3.172 -16.298 -10.282  1.00 10.00      A   
ATOM   2739  C   LEU A 291       1.506 -13.803 -13.419  1.00 10.00      A   
ATOM   2740  O   LEU A 291       1.778 -13.476 -14.573  1.00 10.00      A   
ATOM   2741  N   THR A 292       0.762 -13.061 -12.615  1.00 10.00      A   
ATOM   2742  HN  THR A 292       0.575 -13.381 -11.706  1.00 10.00      A   
ATOM   2743  CA  THR A 292       0.212 -11.787 -13.042  1.00 10.00      A   
ATOM   2744  CB  THR A 292      -1.299 -11.724 -12.756  1.00 10.00      A   
ATOM   2745  OG1 THR A 292      -1.693 -12.904 -12.034  1.00 10.00      A   
ATOM   2746  HG1 THR A 292      -1.439 -13.687 -12.539  1.00 10.00      A   
ATOM   2747  CG2 THR A 292      -2.081 -11.664 -14.055  1.00 10.00      A   
ATOM   2748  C   THR A 292       0.916 -10.628 -12.336  1.00 10.00      A   
ATOM   2749  O   THR A 292       1.105  -9.553 -12.915  1.00 10.00      A   
ATOM   2750  N   THR A 293       1.320 -10.859 -11.094  1.00 10.00      A   
ATOM   2751  HN  THR A 293       1.155 -11.736 -10.692  1.00 10.00      A   
ATOM   2752  CA  THR A 293       2.003  -9.843 -10.307  1.00 10.00      A   
ATOM   2753  CB  THR A 293       1.124  -9.381  -9.130  1.00 10.00      A   
ATOM   2754  OG1 THR A 293      -0.174  -9.024  -9.628  1.00 10.00      A   
ATOM   2755  HG1 THR A 293      -0.831  -9.643  -9.286  1.00 10.00      A   
ATOM   2756  CG2 THR A 293       1.741  -8.178  -8.432  1.00 10.00      A   
ATOM   2757  C   THR A 293       3.340 -10.369  -9.787  1.00 10.00      A   
ATOM   2758  O   THR A 293       3.409 -11.444  -9.187  1.00 10.00      A   
ATOM   2759  N   LEU A 294       4.401  -9.618 -10.031  1.00 10.00      A   
ATOM   2760  HN  LEU A 294       4.287  -8.766 -10.515  1.00 10.00      A   
ATOM   2761  CA  LEU A 294       5.729 -10.015  -9.591  1.00 10.00      A   
ATOM   2762  CB  LEU A 294       6.576 -10.462 -10.786  1.00 10.00      A   
ATOM   2763  CG  LEU A 294       8.003 -10.920 -10.477  1.00 10.00      A   
ATOM   2764  CD1 LEU A 294       7.996 -12.158  -9.587  1.00 10.00      A   
ATOM   2765  CD2 LEU A 294       8.763 -11.188 -11.766  1.00 10.00      A   
ATOM   2766  C   LEU A 294       6.423  -8.884  -8.840  1.00 10.00      A   
ATOM   2767  O   LEU A 294       6.429  -7.733  -9.287  1.00 10.00      A   
ATOM   2768  N   ASN A 295       6.996  -9.225  -7.696  1.00 10.00      A   
ATOM   2769  HN  ASN A 295       6.949 -10.162  -7.399  1.00 10.00      A   
ATOM   2770  CA  ASN A 295       7.705  -8.260  -6.869  1.00 10.00      A   
ATOM   2771  CB  ASN A 295       7.013  -8.109  -5.508  1.00 10.00      A   
ATOM   2772  CG  ASN A 295       7.581  -6.982  -4.659  1.00 10.00      A   
ATOM   2773  OD1 ASN A 295       8.750  -6.616  -4.770  1.00 10.00      A   
ATOM   2774  ND2 ASN A 295       6.751  -6.416  -3.794  1.00 10.00      A   
ATOM   2775 HD21 ASN A 295       5.835  -6.754  -3.743  1.00 10.00      A   
ATOM   2776 HD22 ASN A 295       7.092  -5.682  -3.243  1.00 10.00      A   
ATOM   2777  C   ASN A 295       9.153  -8.702  -6.680  1.00 10.00      A   
ATOM   2778  O   ASN A 295       9.427  -9.669  -5.968  1.00 10.00      A   
ATOM   2779  N   LEU A 296      10.071  -7.988  -7.316  1.00 10.00      A   
ATOM   2780  HN  LEU A 296       9.785  -7.217  -7.861  1.00 10.00      A   
ATOM   2781  CA  LEU A 296      11.491  -8.300  -7.223  1.00 10.00      A   
ATOM   2782  CB  LEU A 296      12.032  -8.742  -8.586  1.00 10.00      A   
ATOM   2783  CG  LEU A 296      11.553 -10.099  -9.106  1.00 10.00      A   
ATOM   2784  CD1 LEU A 296      12.072 -10.337 -10.514  1.00 10.00      A   
ATOM   2785  CD2 LEU A 296      12.003 -11.218  -8.180  1.00 10.00      A   
ATOM   2786  C   LEU A 296      12.271  -7.092  -6.718  1.00 10.00      A   
ATOM   2787  O   LEU A 296      13.451  -6.920  -7.027  1.00 10.00      A   
ATOM   2788  N   SER A 297      11.609  -6.275  -5.913  1.00 10.00      A   
ATOM   2789  HN  SER A 297      10.677  -6.484  -5.684  1.00 10.00      A   
ATOM   2790  CA  SER A 297      12.217  -5.068  -5.365  1.00 10.00      A   
ATOM   2791  CB  SER A 297      11.127  -4.162  -4.789  1.00 10.00      A   
ATOM   2792  OG  SER A 297       9.940  -4.247  -5.565  1.00 10.00      A   
ATOM   2793  HG  SER A 297       9.335  -4.881  -5.158  1.00 10.00      A   
ATOM   2794  C   SER A 297      13.263  -5.387  -4.288  1.00 10.00      A   
ATOM   2795  O   SER A 297      13.866  -4.483  -3.699  1.00 10.00      A   
ATOM   2796  N   TYR A 298      13.472  -6.669  -4.022  1.00 10.00      A   
ATOM   2797  HN  TYR A 298      12.964  -7.351  -4.509  1.00 10.00      A   
ATOM   2798  CA  TYR A 298      14.437  -7.084  -3.017  1.00 10.00      A   
ATOM   2799  CB  TYR A 298      13.725  -7.761  -1.840  1.00 10.00      A   
ATOM   2800  CG  TYR A 298      12.541  -6.971  -1.328  1.00 10.00      A   
ATOM   2801  CD1 TYR A 298      11.240  -7.382  -1.588  1.00 10.00      A   
ATOM   2802  CD2 TYR A 298      12.726  -5.803  -0.600  1.00 10.00      A   
ATOM   2803  CE1 TYR A 298      10.158  -6.648  -1.140  1.00 10.00      A   
ATOM   2804  CE2 TYR A 298      11.651  -5.066  -0.143  1.00 10.00      A   
ATOM   2805  CZ  TYR A 298      10.368  -5.493  -0.416  1.00 10.00      A   
ATOM   2806  OH  TYR A 298       9.294  -4.754   0.028  1.00 10.00      A   
ATOM   2807  HH  TYR A 298       8.630  -5.346   0.409  1.00 10.00      A   
ATOM   2808  C   TYR A 298      15.492  -8.004  -3.620  1.00 10.00      A   
ATOM   2809  O   TYR A 298      16.382  -8.489  -2.922  1.00 10.00      A   
ATOM   2810  N   ALA A 299      15.408  -8.211  -4.927  1.00 10.00      A   
ATOM   2811  HN  ALA A 299      14.711  -7.753  -5.443  1.00 10.00      A   
ATOM   2812  CA  ALA A 299      16.346  -9.072  -5.623  1.00 10.00      A   
ATOM   2813  CB  ALA A 299      15.618  -9.898  -6.675  1.00 10.00      A   
ATOM   2814  C   ALA A 299      17.453  -8.249  -6.265  1.00 10.00      A   
ATOM   2815  O   ALA A 299      17.241  -7.594  -7.285  1.00 10.00      A   
ATOM   2816  N   THR A 300      18.625  -8.262  -5.653  1.00 10.00      A   
ATOM   2817  HN  THR A 300      18.728  -8.771  -4.822  1.00 10.00      A   
ATOM   2818  CA  THR A 300      19.765  -7.523  -6.168  1.00 10.00      A   
ATOM   2819  CB  THR A 300      20.772  -7.239  -5.041  1.00 10.00      A   
ATOM   2820  OG1 THR A 300      20.514  -8.138  -3.949  1.00 10.00      A   
ATOM   2821  HG1 THR A 300      21.043  -8.939  -4.067  1.00 10.00      A   
ATOM   2822  CG2 THR A 300      20.632  -5.805  -4.555  1.00 10.00      A   
ATOM   2823  C   THR A 300      20.457  -8.287  -7.300  1.00 10.00      A   
ATOM   2824  O   THR A 300      21.580  -8.774  -7.144  1.00 10.00      A   
ATOM   2825  N   VAL A 301      19.782  -8.388  -8.438  1.00 10.00      A   
ATOM   2826  HN  VAL A 301      18.893  -7.973  -8.507  1.00 10.00      A   
ATOM   2827  CA  VAL A 301      20.328  -9.091  -9.591  1.00 10.00      A   
ATOM   2828  CB  VAL A 301      19.354 -10.162 -10.123  1.00 10.00      A   
ATOM   2829  CG1 VAL A 301      19.261 -11.328  -9.151  1.00 10.00      A   
ATOM   2830  CG2 VAL A 301      17.978  -9.562 -10.373  1.00 10.00      A   
ATOM   2831  C   VAL A 301      20.679  -8.121 -10.714  1.00 10.00      A   
ATOM   2832  O   VAL A 301      20.478  -6.913 -10.587  1.00 10.00      A   
ATOM   2833  N   GLN A 302      21.191  -8.657 -11.812  1.00 10.00      A   
ATOM   2834  HN  GLN A 302      21.314  -9.628 -11.855  1.00 10.00      A   
ATOM   2835  CA  GLN A 302      21.575  -7.844 -12.958  1.00 10.00      A   
ATOM   2836  CB  GLN A 302      22.823  -8.430 -13.619  1.00 10.00      A   
ATOM   2837  CG  GLN A 302      24.074  -8.350 -12.762  1.00 10.00      A   
ATOM   2838  CD  GLN A 302      24.650  -6.952 -12.713  1.00 10.00      A   
ATOM   2839  OE1 GLN A 302      25.453  -6.573 -13.568  1.00 10.00      A   
ATOM   2840  NE2 GLN A 302      24.260  -6.180 -11.718  1.00 10.00      A   
ATOM   2841 HE21 GLN A 302      23.622  -6.548 -11.065  1.00 10.00      A   
ATOM   2842 HE22 GLN A 302      24.628  -5.272 -11.662  1.00 10.00      A   
ATOM   2843  C   GLN A 302      20.446  -7.752 -13.979  1.00 10.00      A   
ATOM   2844  O   GLN A 302      19.477  -8.514 -13.922  1.00 10.00      A   
ATOM   2845  N   SER A 303      20.591  -6.829 -14.924  1.00 10.00      A   
ATOM   2846  HN  SER A 303      21.400  -6.272 -14.925  1.00 10.00      A   
ATOM   2847  CA  SER A 303      19.593  -6.625 -15.970  1.00 10.00      A   
ATOM   2848  CB  SER A 303      19.985  -5.440 -16.863  1.00 10.00      A   
ATOM   2849  OG  SER A 303      19.057  -5.262 -17.925  1.00 10.00      A   
ATOM   2850  HG  SER A 303      18.456  -4.536 -17.704  1.00 10.00      A   
ATOM   2851  C   SER A 303      19.455  -7.882 -16.813  1.00 10.00      A   
ATOM   2852  O   SER A 303      18.347  -8.344 -17.089  1.00 10.00      A   
ATOM   2853  N   TYR A 304      20.596  -8.439 -17.196  1.00 10.00      A   
ATOM   2854  HN  TYR A 304      21.439  -8.017 -16.928  1.00 10.00      A   
ATOM   2855  CA  TYR A 304      20.639  -9.649 -18.008  1.00 10.00      A   
ATOM   2856  CB  TYR A 304      22.101 -10.063 -18.229  1.00 10.00      A   
ATOM   2857  CG  TYR A 304      22.291 -11.301 -19.074  1.00 10.00      A   
ATOM   2858  CD1 TYR A 304      22.164 -11.251 -20.456  1.00 10.00      A   
ATOM   2859  CD2 TYR A 304      22.609 -12.520 -18.489  1.00 10.00      A   
ATOM   2860  CE1 TYR A 304      22.346 -12.380 -21.229  1.00 10.00      A   
ATOM   2861  CE2 TYR A 304      22.794 -13.651 -19.253  1.00 10.00      A   
ATOM   2862  CZ  TYR A 304      22.662 -13.578 -20.622  1.00 10.00      A   
ATOM   2863  OH  TYR A 304      22.851 -14.706 -21.387  1.00 10.00      A   
ATOM   2864  HH  TYR A 304      23.540 -14.536 -22.044  1.00 10.00      A   
ATOM   2865  C   TYR A 304      19.865 -10.781 -17.339  1.00 10.00      A   
ATOM   2866  O   TYR A 304      19.193 -11.570 -18.001  1.00 10.00      A   
ATOM   2867  N   ASP A 305      19.947 -10.839 -16.017  1.00 10.00      A   
ATOM   2868  HN  ASP A 305      20.473 -10.161 -15.542  1.00 10.00      A   
ATOM   2869  CA  ASP A 305      19.270 -11.880 -15.252  1.00 10.00      A   
ATOM   2870  CB  ASP A 305      19.916 -12.064 -13.880  1.00 10.00      A   
ATOM   2871  CG  ASP A 305      21.364 -12.489 -13.994  1.00 10.00      A   
ATOM   2872  OD1 ASP A 305      21.618 -13.654 -14.368  1.00 10.00      A   
ATOM   2873  OD2 ASP A 305      22.257 -11.652 -13.737  1.00 10.00      A   
ATOM   2874  C   ASP A 305      17.782 -11.603 -15.121  1.00 10.00      A   
ATOM   2875  O   ASP A 305      16.983 -12.521 -14.952  1.00 10.00      A   
ATOM   2876  N   LEU A 306      17.410 -10.334 -15.202  1.00 10.00      A   
ATOM   2877  HN  LEU A 306      18.096  -9.641 -15.328  1.00 10.00      A   
ATOM   2878  CA  LEU A 306      16.009  -9.944 -15.106  1.00 10.00      A   
ATOM   2879  CB  LEU A 306      15.881  -8.466 -14.729  1.00 10.00      A   
ATOM   2880  CG  LEU A 306      16.030  -8.143 -13.241  1.00 10.00      A   
ATOM   2881  CD1 LEU A 306      16.151  -6.643 -13.028  1.00 10.00      A   
ATOM   2882  CD2 LEU A 306      14.850  -8.696 -12.456  1.00 10.00      A   
ATOM   2883  C   LEU A 306      15.275 -10.224 -16.414  1.00 10.00      A   
ATOM   2884  O   LEU A 306      14.141 -10.700 -16.412  1.00 10.00      A   
ATOM   2885  N   VAL A 307      15.943  -9.944 -17.527  1.00 10.00      A   
ATOM   2886  HN  VAL A 307      16.853  -9.577 -17.457  1.00 10.00      A   
ATOM   2887  CA  VAL A 307      15.366 -10.155 -18.853  1.00 10.00      A   
ATOM   2888  CB  VAL A 307      16.322  -9.675 -19.968  1.00 10.00      A   
ATOM   2889  CG1 VAL A 307      15.729  -9.948 -21.343  1.00 10.00      A   
ATOM   2890  CG2 VAL A 307      16.626  -8.191 -19.808  1.00 10.00      A   
ATOM   2891  C   VAL A 307      15.011 -11.628 -19.077  1.00 10.00      A   
ATOM   2892  O   VAL A 307      13.913 -11.939 -19.538  1.00 10.00      A   
ATOM   2893  N   LYS A 308      15.937 -12.527 -18.720  1.00 10.00      A   
ATOM   2894  HN  LYS A 308      16.789 -12.213 -18.348  1.00 10.00      A   
ATOM   2895  CA  LYS A 308      15.722 -13.971 -18.878  1.00 10.00      A   
ATOM   2896  CB  LYS A 308      16.914 -14.759 -18.322  1.00 10.00      A   
ATOM   2897  CG  LYS A 308      18.226 -14.542 -19.057  1.00 10.00      A   
ATOM   2898  CD  LYS A 308      19.374 -15.263 -18.360  1.00 10.00      A   
ATOM   2899  CE  LYS A 308      19.628 -14.689 -16.972  1.00 10.00      A   
ATOM   2900  NZ  LYS A 308      20.759 -15.359 -16.278  1.00 10.00      A   
ATOM   2901  HZ1 LYS A 308      21.082 -14.777 -15.468  1.00 10.00      A   
ATOM   2902  HZ2 LYS A 308      21.557 -15.497 -16.931  1.00 10.00      A   
ATOM   2903  HZ3 LYS A 308      20.459 -16.286 -15.921  1.00 10.00      A   
ATOM   2904  C   LYS A 308      14.450 -14.424 -18.165  1.00 10.00      A   
ATOM   2905  O   LYS A 308      13.784 -15.365 -18.596  1.00 10.00      A   
ATOM   2906  N   LEU A 309      14.129 -13.750 -17.069  1.00 10.00      A   
ATOM   2907  HN  LEU A 309      14.707 -13.012 -16.780  1.00 10.00      A   
ATOM   2908  CA  LEU A 309      12.948 -14.067 -16.285  1.00 10.00      A   
ATOM   2909  CB  LEU A 309      13.106 -13.504 -14.865  1.00 10.00      A   
ATOM   2910  CG  LEU A 309      12.351 -14.210 -13.730  1.00 10.00      A   
ATOM   2911  CD1 LEU A 309      10.853 -13.965 -13.817  1.00 10.00      A   
ATOM   2912  CD2 LEU A 309      12.663 -15.697 -13.700  1.00 10.00      A   
ATOM   2913  C   LEU A 309      11.696 -13.488 -16.941  1.00 10.00      A   
ATOM   2914  O   LEU A 309      10.747 -14.217 -17.229  1.00 10.00      A   
ATOM   2915  N   LEU A 310      11.723 -12.182 -17.200  1.00 10.00      A   
ATOM   2916  HN  LEU A 310      12.539 -11.674 -16.986  1.00 10.00      A   
ATOM   2917  CA  LEU A 310      10.584 -11.471 -17.791  1.00 10.00      A   
ATOM   2918  CB  LEU A 310      10.889  -9.976 -17.917  1.00 10.00      A   
ATOM   2919  CG  LEU A 310      11.317  -9.256 -16.634  1.00 10.00      A   
ATOM   2920  CD1 LEU A 310      11.686  -7.813 -16.932  1.00 10.00      A   
ATOM   2921  CD2 LEU A 310      10.216  -9.322 -15.585  1.00 10.00      A   
ATOM   2922  C   LEU A 310      10.145 -12.032 -19.146  1.00 10.00      A   
ATOM   2923  O   LEU A 310       8.967 -11.969 -19.500  1.00 10.00      A   
ATOM   2924  N   CYS A 311      11.087 -12.585 -19.900  1.00 10.00      A   
ATOM   2925  HN  CYS A 311      12.010 -12.601 -19.573  1.00 10.00      A   
ATOM   2926  CA  CYS A 311      10.785 -13.150 -21.218  1.00 10.00      A   
ATOM   2927  CB  CYS A 311      12.065 -13.525 -21.959  1.00 10.00      A   
ATOM   2928  SG  CYS A 311      13.058 -12.105 -22.466  1.00 10.00      A   
ATOM   2929  HG  CYS A 311      13.457 -12.313 -23.711  1.00 10.00      A   
ATOM   2930  C   CYS A 311       9.825 -14.339 -21.148  1.00 10.00      A   
ATOM   2931  O   CYS A 311       9.260 -14.753 -22.163  1.00 10.00      A   
ATOM   2932  N   GLN A 312       9.628 -14.876 -19.952  1.00 10.00      A   
ATOM   2933  HN  GLN A 312      10.100 -14.506 -19.171  1.00 10.00      A   
ATOM   2934  CA  GLN A 312       8.725 -16.002 -19.774  1.00 10.00      A   
ATOM   2935  CB  GLN A 312       9.414 -17.178 -19.080  1.00 10.00      A   
ATOM   2936  CG  GLN A 312      10.398 -17.918 -19.971  1.00 10.00      A   
ATOM   2937  CD  GLN A 312      10.663 -19.343 -19.523  1.00 10.00      A   
ATOM   2938  OE1 GLN A 312      11.747 -19.881 -19.747  1.00 10.00      A   
ATOM   2939  NE2 GLN A 312       9.678 -19.974 -18.898  1.00 10.00      A   
ATOM   2940 HE21 GLN A 312       8.837 -19.495 -18.748  1.00 10.00      A   
ATOM   2941 HE22 GLN A 312       9.832 -20.900 -18.617  1.00 10.00      A   
ATOM   2942  C   GLN A 312       7.463 -15.595 -19.021  1.00 10.00      A   
ATOM   2943  O   GLN A 312       6.708 -16.452 -18.561  1.00 10.00      A   
ATOM   2944  N   CYS A 313       7.231 -14.293 -18.907  1.00 10.00      A   
ATOM   2945  HN  CYS A 313       7.868 -13.654 -19.299  1.00 10.00      A   
ATOM   2946  CA  CYS A 313       6.056 -13.789 -18.209  1.00 10.00      A   
ATOM   2947  CB  CYS A 313       6.478 -12.925 -17.018  1.00 10.00      A   
ATOM   2948  SG  CYS A 313       7.854 -13.603 -16.062  1.00 10.00      A   
ATOM   2949  HG  CYS A 313       7.497 -13.602 -14.784  1.00 10.00      A   
ATOM   2950  C   CYS A 313       5.156 -12.992 -19.154  1.00 10.00      A   
ATOM   2951  O   CYS A 313       5.211 -11.766 -19.187  1.00 10.00      A   
ATOM   2952  N   PRO A 314       4.314 -13.681 -19.944  1.00 10.00      A   
ATOM   2953  CA  PRO A 314       3.413 -13.028 -20.890  1.00 10.00      A   
ATOM   2954  CB  PRO A 314       3.134 -14.134 -21.905  1.00 10.00      A   
ATOM   2955  CG  PRO A 314       3.220 -15.399 -21.120  1.00 10.00      A   
ATOM   2956  CD  PRO A 314       4.186 -15.152 -19.989  1.00 10.00      A   
ATOM   2957  C   PRO A 314       2.112 -12.564 -20.234  1.00 10.00      A   
ATOM   2958  O   PRO A 314       1.332 -11.828 -20.839  1.00 10.00      A   
ATOM   2959  N   LYS A 315       1.878 -13.006 -19.000  1.00 10.00      A   
ATOM   2960  HN  LYS A 315       2.532 -13.601 -18.574  1.00 10.00      A   
ATOM   2961  CA  LYS A 315       0.671 -12.634 -18.266  1.00 10.00      A   
ATOM   2962  CB  LYS A 315       0.088 -13.844 -17.533  1.00 10.00      A   
ATOM   2963  CG  LYS A 315      -0.525 -14.894 -18.440  1.00 10.00      A   
ATOM   2964  CD  LYS A 315      -1.234 -15.963 -17.626  1.00 10.00      A   
ATOM   2965  CE  LYS A 315      -1.848 -17.033 -18.515  1.00 10.00      A   
ATOM   2966  NZ  LYS A 315      -0.820 -17.777 -19.290  1.00 10.00      A   
ATOM   2967  HZ1 LYS A 315      -1.240 -18.628 -19.719  1.00 10.00      A   
ATOM   2968  HZ2 LYS A 315      -0.036 -18.067 -18.665  1.00 10.00      A   
ATOM   2969  HZ3 LYS A 315      -0.438 -17.176 -20.047  1.00 10.00      A   
ATOM   2970  C   LYS A 315       0.967 -11.536 -17.256  1.00 10.00      A   
ATOM   2971  O   LYS A 315       0.095 -11.143 -16.482  1.00 10.00      A   
ATOM   2972  N   LEU A 316       2.198 -11.046 -17.279  1.00 10.00      A   
ATOM   2973  HN  LEU A 316       2.828 -11.383 -17.945  1.00 10.00      A   
ATOM   2974  CA  LEU A 316       2.640 -10.012 -16.356  1.00 10.00      A   
ATOM   2975  CB  LEU A 316       4.132  -9.738 -16.554  1.00 10.00      A   
ATOM   2976  CG  LEU A 316       4.838  -8.955 -15.447  1.00 10.00      A   
ATOM   2977  CD1 LEU A 316       4.748  -9.700 -14.124  1.00 10.00      A   
ATOM   2978  CD2 LEU A 316       6.290  -8.711 -15.824  1.00 10.00      A   
ATOM   2979  C   LEU A 316       1.837  -8.722 -16.511  1.00 10.00      A   
ATOM   2980  O   LEU A 316       1.874  -8.072 -17.555  1.00 10.00      A   
ATOM   2981  N   GLN A 317       1.105  -8.368 -15.463  1.00 10.00      A   
ATOM   2982  HN  GLN A 317       1.108  -8.943 -14.665  1.00 10.00      A   
ATOM   2983  CA  GLN A 317       0.295  -7.155 -15.459  1.00 10.00      A   
ATOM   2984  CB  GLN A 317      -1.140  -7.457 -15.025  1.00 10.00      A   
ATOM   2985  CG  GLN A 317      -1.877  -8.437 -15.918  1.00 10.00      A   
ATOM   2986  CD  GLN A 317      -3.301  -8.673 -15.458  1.00 10.00      A   
ATOM   2987  OE1 GLN A 317      -3.613  -8.553 -14.269  1.00 10.00      A   
ATOM   2988  NE2 GLN A 317      -4.176  -9.024 -16.391  1.00 10.00      A   
ATOM   2989 HE21 GLN A 317      -3.853  -9.110 -17.324  1.00 10.00      A   
ATOM   2990 HE22 GLN A 317      -5.107  -9.180 -16.125  1.00 10.00      A   
ATOM   2991  C   GLN A 317       0.899  -6.118 -14.520  1.00 10.00      A   
ATOM   2992  O   GLN A 317       0.896  -4.922 -14.812  1.00 10.00      A   
ATOM   2993  N   ARG A 318       1.411  -6.577 -13.386  1.00 10.00      A   
ATOM   2994  HN  ARG A 318       1.383  -7.539 -13.197  1.00 10.00      A   
ATOM   2995  CA  ARG A 318       2.023  -5.687 -12.413  1.00 10.00      A   
ATOM   2996  CB  ARG A 318       1.199  -5.630 -11.128  1.00 10.00      A   
ATOM   2997  CG  ARG A 318       0.092  -4.593 -11.154  1.00 10.00      A   
ATOM   2998  CD  ARG A 318      -0.632  -4.522  -9.822  1.00 10.00      A   
ATOM   2999  NE  ARG A 318      -1.694  -5.519  -9.723  1.00 10.00      A   
ATOM   3000  HE  ARG A 318      -1.752  -6.189 -10.444  1.00 10.00      A   
ATOM   3001  CZ  ARG A 318      -2.584  -5.570  -8.732  1.00 10.00      A   
ATOM   3002  NH1 ARG A 318      -2.539  -4.682  -7.744  1.00 10.00      A   
ATOM   3003 HH11 ARG A 318      -3.233  -4.725  -6.966  1.00 10.00      A   
ATOM   3004 HH12 ARG A 318      -1.811  -3.932  -7.744  1.00 10.00      A   
ATOM   3005  NH2 ARG A 318      -3.526  -6.510  -8.742  1.00 10.00      A   
ATOM   3006 HH21 ARG A 318      -3.570  -7.202  -9.526  1.00 10.00      A   
ATOM   3007 HH22 ARG A 318      -4.228  -6.557  -7.973  1.00 10.00      A   
ATOM   3008  C   ARG A 318       3.440  -6.134 -12.103  1.00 10.00      A   
ATOM   3009  O   ARG A 318       3.655  -7.213 -11.544  1.00 10.00      A   
ATOM   3010  N   LEU A 319       4.406  -5.305 -12.462  1.00 10.00      A   
ATOM   3011  HN  LEU A 319       4.173  -4.450 -12.888  1.00 10.00      A   
ATOM   3012  CA  LEU A 319       5.803  -5.630 -12.228  1.00 10.00      A   
ATOM   3013  CB  LEU A 319       6.556  -5.790 -13.550  1.00 10.00      A   
ATOM   3014  CG  LEU A 319       8.050  -6.106 -13.440  1.00 10.00      A   
ATOM   3015  CD1 LEU A 319       8.268  -7.495 -12.860  1.00 10.00      A   
ATOM   3016  CD2 LEU A 319       8.735  -5.965 -14.789  1.00 10.00      A   
ATOM   3017  C   LEU A 319       6.494  -4.583 -11.366  1.00 10.00      A   
ATOM   3018  O   LEU A 319       6.544  -3.400 -11.714  1.00 10.00      A   
ATOM   3019  N   TRP A 320       7.002  -5.024 -10.230  1.00 10.00      A   
ATOM   3020  HN  TRP A 320       6.881  -5.970  -9.985  1.00 10.00      A   
ATOM   3021  CA  TRP A 320       7.723  -4.151  -9.319  1.00 10.00      A   
ATOM   3022  CB  TRP A 320       7.072  -4.166  -7.930  1.00 10.00      A   
ATOM   3023  CG  TRP A 320       5.635  -3.714  -7.908  1.00 10.00      A   
ATOM   3024  CD1 TRP A 320       4.944  -3.078  -8.903  1.00 10.00      A   
ATOM   3025  CD2 TRP A 320       4.714  -3.855  -6.818  1.00 10.00      A   
ATOM   3026  NE1 TRP A 320       3.655  -2.823  -8.501  1.00 10.00      A   
ATOM   3027  HE1 TRP A 320       2.959  -2.377  -9.042  1.00 10.00      A   
ATOM   3028  CE2 TRP A 320       3.490  -3.291  -7.226  1.00 10.00      A   
ATOM   3029  CE3 TRP A 320       4.809  -4.407  -5.538  1.00 10.00      A   
ATOM   3030  CZ2 TRP A 320       2.371  -3.263  -6.397  1.00 10.00      A   
ATOM   3031  CZ3 TRP A 320       3.698  -4.382  -4.720  1.00 10.00      A   
ATOM   3032  CH2 TRP A 320       2.493  -3.813  -5.150  1.00 10.00      A   
ATOM   3033  C   TRP A 320       9.166  -4.640  -9.233  1.00 10.00      A   
ATOM   3034  O   TRP A 320       9.431  -5.717  -8.694  1.00 10.00      A   
ATOM   3035  N   VAL A 321      10.092  -3.867  -9.789  1.00 10.00      A   
ATOM   3036  HN  VAL A 321       9.825  -3.009 -10.188  1.00 10.00      A   
ATOM   3037  CA  VAL A 321      11.502  -4.250  -9.795  1.00 10.00      A   
ATOM   3038  CB  VAL A 321      11.940  -4.789 -11.179  1.00 10.00      A   
ATOM   3039  CG1 VAL A 321      11.414  -6.195 -11.412  1.00 10.00      A   
ATOM   3040  CG2 VAL A 321      11.489  -3.855 -12.294  1.00 10.00      A   
ATOM   3041  C   VAL A 321      12.406  -3.085  -9.413  1.00 10.00      A   
ATOM   3042  O   VAL A 321      11.935  -2.019  -9.013  1.00 10.00      A   
ATOM   3043  N   LEU A 322      13.708  -3.299  -9.557  1.00 10.00      A   
ATOM   3044  HN  LEU A 322      14.012  -4.161  -9.906  1.00 10.00      A   
ATOM   3045  CA  LEU A 322      14.696  -2.286  -9.233  1.00 10.00      A   
ATOM   3046  CB  LEU A 322      15.851  -2.905  -8.434  1.00 10.00      A   
ATOM   3047  CG  LEU A 322      15.493  -3.461  -7.053  1.00 10.00      A   
ATOM   3048  CD1 LEU A 322      16.670  -4.215  -6.455  1.00 10.00      A   
ATOM   3049  CD2 LEU A 322      15.044  -2.340  -6.128  1.00 10.00      A   
ATOM   3050  C   LEU A 322      15.225  -1.622 -10.498  1.00 10.00      A   
ATOM   3051  O   LEU A 322      14.926  -2.058 -11.613  1.00 10.00      A   
ATOM   3052  N   ASP A 323      16.018  -0.578 -10.315  1.00 10.00      A   
ATOM   3053  HN  ASP A 323      16.211  -0.285  -9.395  1.00 10.00      A   
ATOM   3054  CA  ASP A 323      16.600   0.170 -11.428  1.00 10.00      A   
ATOM   3055  CB  ASP A 323      17.194   1.498 -10.944  1.00 10.00      A   
ATOM   3056  CG  ASP A 323      18.440   1.321 -10.098  1.00 10.00      A   
ATOM   3057  OD1 ASP A 323      18.420   0.488  -9.172  1.00 10.00      A   
ATOM   3058  OD2 ASP A 323      19.435   2.038 -10.338  1.00 10.00      A   
ATOM   3059  C   ASP A 323      17.645  -0.649 -12.184  1.00 10.00      A   
ATOM   3060  O   ASP A 323      18.070  -0.270 -13.276  1.00 10.00      A   
ATOM   3061  N   TYR A 324      18.026  -1.785 -11.613  1.00 10.00      A   
ATOM   3062  HN  TYR A 324      17.642  -2.029 -10.747  1.00 10.00      A   
ATOM   3063  CA  TYR A 324      19.012  -2.671 -12.227  1.00 10.00      A   
ATOM   3064  CB  TYR A 324      19.437  -3.773 -11.256  1.00 10.00      A   
ATOM   3065  CG  TYR A 324      20.612  -3.395 -10.386  1.00 10.00      A   
ATOM   3066  CD1 TYR A 324      20.441  -3.102  -9.039  1.00 10.00      A   
ATOM   3067  CD2 TYR A 324      21.894  -3.331 -10.912  1.00 10.00      A   
ATOM   3068  CE1 TYR A 324      21.514  -2.753  -8.244  1.00 10.00      A   
ATOM   3069  CE2 TYR A 324      22.973  -2.987 -10.124  1.00 10.00      A   
ATOM   3070  CZ  TYR A 324      22.778  -2.698  -8.792  1.00 10.00      A   
ATOM   3071  OH  TYR A 324      23.850  -2.343  -8.008  1.00 10.00      A   
ATOM   3072  HH  TYR A 324      24.352  -1.652  -8.459  1.00 10.00      A   
ATOM   3073  C   TYR A 324      18.492  -3.287 -13.525  1.00 10.00      A   
ATOM   3074  O   TYR A 324      19.235  -3.961 -14.237  1.00 10.00      A   
ATOM   3075  N   ILE A 325      17.213  -3.068 -13.819  1.00 10.00      A   
ATOM   3076  HN  ILE A 325      16.660  -2.552 -13.191  1.00 10.00      A   
ATOM   3077  CA  ILE A 325      16.609  -3.589 -15.039  1.00 10.00      A   
ATOM   3078  CB  ILE A 325      15.066  -3.524 -14.990  1.00 10.00      A   
ATOM   3079  CG1 ILE A 325      14.453  -4.285 -16.168  1.00 10.00      A   
ATOM   3080  CG2 ILE A 325      14.568  -2.084 -14.941  1.00 10.00      A   
ATOM   3081  CD1 ILE A 325      12.957  -4.467 -16.062  1.00 10.00      A   
ATOM   3082  C   ILE A 325      17.138  -2.849 -16.271  1.00 10.00      A   
ATOM   3083  O   ILE A 325      17.217  -3.416 -17.366  1.00 10.00      A   
ATOM   3084  N   GLU A 326      17.514  -1.587 -16.068  1.00 10.00      A   
ATOM   3085  HN  GLU A 326      17.429  -1.214 -15.165  1.00 10.00      A   
ATOM   3086  CA  GLU A 326      18.056  -0.734 -17.125  1.00 10.00      A   
ATOM   3087  CB  GLU A 326      19.406  -1.263 -17.618  1.00 10.00      A   
ATOM   3088  CG  GLU A 326      20.427  -1.484 -16.511  1.00 10.00      A   
ATOM   3089  CD  GLU A 326      21.834  -1.611 -17.051  1.00 10.00      A   
ATOM   3090  OE1 GLU A 326      22.077  -2.502 -17.893  1.00 10.00      A   
ATOM   3091  OE2 GLU A 326      22.696  -0.803 -16.659  1.00 10.00      A   
ATOM   3092  C   GLU A 326      17.082  -0.536 -18.290  1.00 10.00      A   
ATOM   3093  O   GLU A 326      15.994  -1.118 -18.320  1.00 10.00      A   
ATOM   3094  N   ASP A 327      17.472   0.303 -19.244  1.00 10.00      A   
ATOM   3095  HN  ASP A 327      18.338   0.764 -19.153  1.00 10.00      A   
ATOM   3096  CA  ASP A 327      16.634   0.577 -20.414  1.00 10.00      A   
ATOM   3097  CB  ASP A 327      17.220   1.712 -21.254  1.00 10.00      A   
ATOM   3098  CG  ASP A 327      17.104   3.071 -20.597  1.00 10.00      A   
ATOM   3099  OD1 ASP A 327      15.999   3.437 -20.169  1.00 10.00      A   
ATOM   3100  OD2 ASP A 327      18.126   3.789 -20.524  1.00 10.00      A   
ATOM   3101  C   ASP A 327      16.491  -0.665 -21.281  1.00 10.00      A   
ATOM   3102  O   ASP A 327      15.447  -0.893 -21.897  1.00 10.00      A   
ATOM   3103  N   ALA A 328      17.549  -1.467 -21.317  1.00 10.00      A   
ATOM   3104  HN  ALA A 328      18.342  -1.228 -20.795  1.00 10.00      A   
ATOM   3105  CA  ALA A 328      17.564  -2.692 -22.106  1.00 10.00      A   
ATOM   3106  CB  ALA A 328      18.924  -3.366 -22.012  1.00 10.00      A   
ATOM   3107  C   ALA A 328      16.460  -3.644 -21.658  1.00 10.00      A   
ATOM   3108  O   ALA A 328      15.688  -4.141 -22.478  1.00 10.00      A   
ATOM   3109  N   GLY A 329      16.380  -3.874 -20.351  1.00 10.00      A   
ATOM   3110  HN  GLY A 329      17.011  -3.433 -19.747  1.00 10.00      A   
ATOM   3111  CA  GLY A 329      15.369  -4.762 -19.813  1.00 10.00      A   
ATOM   3112  C   GLY A 329      13.969  -4.255 -20.077  1.00 10.00      A   
ATOM   3113  O   GLY A 329      13.070  -5.030 -20.387  1.00 10.00      A   
ATOM   3114  N   LEU A 330      13.791  -2.943 -19.972  1.00 10.00      A   
ATOM   3115  HN  LEU A 330      14.554  -2.374 -19.727  1.00 10.00      A   
ATOM   3116  CA  LEU A 330      12.493  -2.326 -20.203  1.00 10.00      A   
ATOM   3117  CB  LEU A 330      12.501  -0.862 -19.753  1.00 10.00      A   
ATOM   3118  CG  LEU A 330      12.664  -0.622 -18.248  1.00 10.00      A   
ATOM   3119  CD1 LEU A 330      12.675   0.865 -17.937  1.00 10.00      A   
ATOM   3120  CD2 LEU A 330      11.564  -1.323 -17.466  1.00 10.00      A   
ATOM   3121  C   LEU A 330      12.079  -2.445 -21.668  1.00 10.00      A   
ATOM   3122  O   LEU A 330      10.896  -2.612 -21.972  1.00 10.00      A   
ATOM   3123  N   GLU A 331      13.053  -2.367 -22.571  1.00 10.00      A   
ATOM   3124  HN  GLU A 331      13.978  -2.214 -22.270  1.00 10.00      A   
ATOM   3125  CA  GLU A 331      12.779  -2.482 -24.001  1.00 10.00      A   
ATOM   3126  CB  GLU A 331      14.038  -2.180 -24.814  1.00 10.00      A   
ATOM   3127  CG  GLU A 331      13.775  -1.949 -26.292  1.00 10.00      A   
ATOM   3128  CD  GLU A 331      15.040  -1.676 -27.080  1.00 10.00      A   
ATOM   3129  OE1 GLU A 331      15.703  -2.646 -27.501  1.00 10.00      A   
ATOM   3130  OE2 GLU A 331      15.367  -0.489 -27.304  1.00 10.00      A   
ATOM   3131  C   GLU A 331      12.254  -3.878 -24.335  1.00 10.00      A   
ATOM   3132  O   GLU A 331      11.294  -4.031 -25.092  1.00 10.00      A   
ATOM   3133  N   VAL A 332      12.884  -4.891 -23.759  1.00 10.00      A   
ATOM   3134  HN  VAL A 332      13.649  -4.708 -23.171  1.00 10.00      A   
ATOM   3135  CA  VAL A 332      12.469  -6.272 -23.984  1.00 10.00      A   
ATOM   3136  CB  VAL A 332      13.542  -7.280 -23.518  1.00 10.00      A   
ATOM   3137  CG1 VAL A 332      13.208  -8.680 -24.008  1.00 10.00      A   
ATOM   3138  CG2 VAL A 332      14.919  -6.864 -24.018  1.00 10.00      A   
ATOM   3139  C   VAL A 332      11.153  -6.546 -23.254  1.00 10.00      A   
ATOM   3140  O   VAL A 332      10.300  -7.290 -23.741  1.00 10.00      A   
ATOM   3141  N   LEU A 333      10.992  -5.917 -22.093  1.00 10.00      A   
ATOM   3142  HN  LEU A 333      11.721  -5.350 -21.757  1.00 10.00      A   
ATOM   3143  CA  LEU A 333       9.783  -6.063 -21.285  1.00 10.00      A   
ATOM   3144  CB  LEU A 333       9.895  -5.206 -20.020  1.00 10.00      A   
ATOM   3145  CG  LEU A 333       8.635  -5.085 -19.164  1.00 10.00      A   
ATOM   3146  CD1 LEU A 333       8.365  -6.377 -18.412  1.00 10.00      A   
ATOM   3147  CD2 LEU A 333       8.755  -3.911 -18.205  1.00 10.00      A   
ATOM   3148  C   LEU A 333       8.546  -5.652 -22.080  1.00 10.00      A   
ATOM   3149  O   LEU A 333       7.574  -6.406 -22.174  1.00 10.00      A   
ATOM   3150  N   ALA A 334       8.610  -4.472 -22.689  1.00 10.00      A   
ATOM   3151  HN  ALA A 334       9.427  -3.935 -22.602  1.00 10.00      A   
ATOM   3152  CA  ALA A 334       7.500  -3.946 -23.478  1.00 10.00      A   
ATOM   3153  CB  ALA A 334       7.748  -2.488 -23.838  1.00 10.00      A   
ATOM   3154  C   ALA A 334       7.256  -4.778 -24.736  1.00 10.00      A   
ATOM   3155  O   ALA A 334       6.224  -4.638 -25.391  1.00 10.00      A   
ATOM   3156  N   SER A 335       8.200  -5.650 -25.065  1.00 10.00      A   
ATOM   3157  HN  SER A 335       8.999  -5.732 -24.497  1.00 10.00      A   
ATOM   3158  CA  SER A 335       8.080  -6.494 -26.243  1.00 10.00      A   
ATOM   3159  CB  SER A 335       9.424  -6.571 -26.969  1.00 10.00      A   
ATOM   3160  OG  SER A 335       9.961  -5.273 -27.171  1.00 10.00      A   
ATOM   3161  HG  SER A 335      10.427  -4.987 -26.371  1.00 10.00      A   
ATOM   3162  C   SER A 335       7.596  -7.891 -25.867  1.00 10.00      A   
ATOM   3163  O   SER A 335       7.312  -8.714 -26.734  1.00 10.00      A   
ATOM   3164  N   THR A 336       7.495  -8.147 -24.572  1.00 10.00      A   
ATOM   3165  HN  THR A 336       7.716  -7.442 -23.924  1.00 10.00      A   
ATOM   3166  CA  THR A 336       7.053  -9.444 -24.085  1.00 10.00      A   
ATOM   3167  CB  THR A 336       8.125 -10.087 -23.184  1.00 10.00      A   
ATOM   3168  OG1 THR A 336       9.421  -9.912 -23.785  1.00 10.00      A   
ATOM   3169  HG1 THR A 336       9.675  -8.976 -23.738  1.00 10.00      A   
ATOM   3170  CG2 THR A 336       7.852 -11.573 -23.009  1.00 10.00      A   
ATOM   3171  C   THR A 336       5.732  -9.323 -23.324  1.00 10.00      A   
ATOM   3172  O   THR A 336       4.780 -10.060 -23.592  1.00 10.00      A   
ATOM   3173  N   CYS A 337       5.671  -8.380 -22.393  1.00 10.00      A   
ATOM   3174  HN  CYS A 337       6.451  -7.797 -22.243  1.00 10.00      A   
ATOM   3175  CA  CYS A 337       4.474  -8.173 -21.595  1.00 10.00      A   
ATOM   3176  CB  CYS A 337       4.855  -7.803 -20.162  1.00 10.00      A   
ATOM   3177  SG  CYS A 337       6.145  -8.853 -19.452  1.00 10.00      A   
ATOM   3178  HG  CYS A 337       5.631 -10.061 -19.251  1.00 10.00      A   
ATOM   3179  C   CYS A 337       3.600  -7.086 -22.209  1.00 10.00      A   
ATOM   3180  O   CYS A 337       3.916  -5.901 -22.131  1.00 10.00      A   
ATOM   3181  N   LYS A 338       2.503  -7.497 -22.827  1.00 10.00      A   
ATOM   3182  HN  LYS A 338       2.305  -8.458 -22.863  1.00 10.00      A   
ATOM   3183  CA  LYS A 338       1.582  -6.561 -23.461  1.00 10.00      A   
ATOM   3184  CB  LYS A 338       1.155  -7.080 -24.833  1.00 10.00      A   
ATOM   3185  CG  LYS A 338       2.231  -6.965 -25.901  1.00 10.00      A   
ATOM   3186  CD  LYS A 338       2.492  -5.511 -26.252  1.00 10.00      A   
ATOM   3187  CE  LYS A 338       3.559  -5.373 -27.324  1.00 10.00      A   
ATOM   3188  NZ  LYS A 338       3.501  -4.045 -27.986  1.00 10.00      A   
ATOM   3189  HZ1 LYS A 338       2.702  -4.008 -28.650  1.00 10.00      A   
ATOM   3190  HZ2 LYS A 338       4.381  -3.867 -28.508  1.00 10.00      A   
ATOM   3191  HZ3 LYS A 338       3.381  -3.292 -27.274  1.00 10.00      A   
ATOM   3192  C   LYS A 338       0.355  -6.301 -22.590  1.00 10.00      A   
ATOM   3193  O   LYS A 338      -0.462  -5.432 -22.891  1.00 10.00      A   
ATOM   3194  N   ASP A 339       0.224  -7.064 -21.516  1.00 10.00      A   
ATOM   3195  HN  ASP A 339       0.895  -7.754 -21.335  1.00 10.00      A   
ATOM   3196  CA  ASP A 339      -0.901  -6.903 -20.599  1.00 10.00      A   
ATOM   3197  CB  ASP A 339      -1.491  -8.264 -20.212  1.00 10.00      A   
ATOM   3198  CG  ASP A 339      -2.899  -8.170 -19.648  1.00 10.00      A   
ATOM   3199  OD1 ASP A 339      -3.596  -7.161 -19.909  1.00 10.00      A   
ATOM   3200  OD2 ASP A 339      -3.330  -9.116 -18.952  1.00 10.00      A   
ATOM   3201  C   ASP A 339      -0.460  -6.136 -19.357  1.00 10.00      A   
ATOM   3202  O   ASP A 339      -1.195  -6.037 -18.373  1.00 10.00      A   
ATOM   3203  N   LEU A 340       0.754  -5.594 -19.416  1.00 10.00      A   
ATOM   3204  HN  LEU A 340       1.286  -5.711 -20.226  1.00 10.00      A   
ATOM   3205  CA  LEU A 340       1.311  -4.827 -18.309  1.00 10.00      A   
ATOM   3206  CB  LEU A 340       2.768  -4.458 -18.589  1.00 10.00      A   
ATOM   3207  CG  LEU A 340       3.598  -4.017 -17.379  1.00 10.00      A   
ATOM   3208  CD1 LEU A 340       3.891  -5.201 -16.469  1.00 10.00      A   
ATOM   3209  CD2 LEU A 340       4.885  -3.343 -17.826  1.00 10.00      A   
ATOM   3210  C   LEU A 340       0.482  -3.570 -18.078  1.00 10.00      A   
ATOM   3211  O   LEU A 340       0.274  -2.776 -18.995  1.00 10.00      A   
ATOM   3212  N   ARG A 341       0.012  -3.397 -16.854  1.00 10.00      A   
ATOM   3213  HN  ARG A 341       0.245  -4.050 -16.156  1.00 10.00      A   
ATOM   3214  CA  ARG A 341      -0.822  -2.256 -16.507  1.00 10.00      A   
ATOM   3215  CB  ARG A 341      -2.155  -2.735 -15.930  1.00 10.00      A   
ATOM   3216  CG  ARG A 341      -2.993  -3.519 -16.924  1.00 10.00      A   
ATOM   3217  CD  ARG A 341      -3.702  -4.686 -16.262  1.00 10.00      A   
ATOM   3218  NE  ARG A 341      -4.142  -5.680 -17.241  1.00 10.00      A   
ATOM   3219  HE  ARG A 341      -3.467  -6.007 -17.884  1.00 10.00      A   
ATOM   3220  CZ  ARG A 341      -5.384  -6.162 -17.312  1.00 10.00      A   
ATOM   3221  NH1 ARG A 341      -6.311  -5.741 -16.467  1.00 10.00      A   
ATOM   3222 HH11 ARG A 341      -7.283  -6.118 -16.530  1.00 10.00      A   
ATOM   3223 HH12 ARG A 341      -6.076  -5.033 -15.739  1.00 10.00      A   
ATOM   3224  NH2 ARG A 341      -5.688  -7.077 -18.221  1.00 10.00      A   
ATOM   3225 HH21 ARG A 341      -4.949  -7.423 -18.885  1.00 10.00      A   
ATOM   3226 HH22 ARG A 341      -6.660  -7.461 -18.279  1.00 10.00      A   
ATOM   3227  C   ARG A 341      -0.125  -1.314 -15.534  1.00 10.00      A   
ATOM   3228  O   ARG A 341      -0.349  -0.101 -15.566  1.00 10.00      A   
ATOM   3229  N   GLU A 342       0.720  -1.866 -14.673  1.00 10.00      A   
ATOM   3230  HN  GLU A 342       0.869  -2.836 -14.694  1.00 10.00      A   
ATOM   3231  CA  GLU A 342       1.438  -1.058 -13.699  1.00 10.00      A   
ATOM   3232  CB  GLU A 342       0.770  -1.129 -12.326  1.00 10.00      A   
ATOM   3233  CG  GLU A 342       1.291  -0.095 -11.340  1.00 10.00      A   
ATOM   3234  CD  GLU A 342       0.858  -0.368  -9.919  1.00 10.00      A   
ATOM   3235  OE1 GLU A 342      -0.143   0.227  -9.471  1.00 10.00      A   
ATOM   3236  OE2 GLU A 342       1.528  -1.169  -9.236  1.00 10.00      A   
ATOM   3237  C   GLU A 342       2.894  -1.490 -13.591  1.00 10.00      A   
ATOM   3238  O   GLU A 342       3.200  -2.685 -13.558  1.00 10.00      A   
ATOM   3239  N   LEU A 343       3.782  -0.513 -13.531  1.00 10.00      A   
ATOM   3240  HN  LEU A 343       3.470   0.421 -13.556  1.00 10.00      A   
ATOM   3241  CA  LEU A 343       5.205  -0.778 -13.416  1.00 10.00      A   
ATOM   3242  CB  LEU A 343       5.894  -0.597 -14.772  1.00 10.00      A   
ATOM   3243  CG  LEU A 343       7.409  -0.825 -14.804  1.00 10.00      A   
ATOM   3244  CD1 LEU A 343       7.742  -2.296 -14.596  1.00 10.00      A   
ATOM   3245  CD2 LEU A 343       7.992  -0.326 -16.114  1.00 10.00      A   
ATOM   3246  C   LEU A 343       5.831   0.151 -12.385  1.00 10.00      A   
ATOM   3247  O   LEU A 343       5.857   1.371 -12.571  1.00 10.00      A   
ATOM   3248  N   ARG A 344       6.320  -0.424 -11.295  1.00 10.00      A   
ATOM   3249  HN  ARG A 344       6.274  -1.405 -11.207  1.00 10.00      A   
ATOM   3250  CA  ARG A 344       6.954   0.353 -10.238  1.00 10.00      A   
ATOM   3251  CB  ARG A 344       6.269   0.119  -8.883  1.00 10.00      A   
ATOM   3252  CG  ARG A 344       4.813   0.559  -8.835  1.00 10.00      A   
ATOM   3253  CD  ARG A 344       4.227   0.449  -7.434  1.00 10.00      A   
ATOM   3254  NE  ARG A 344       2.765   0.469  -7.469  1.00 10.00      A   
ATOM   3255  HE  ARG A 344       2.331   0.007  -8.233  1.00 10.00      A   
ATOM   3256  CZ  ARG A 344       1.981   1.041  -6.549  1.00 10.00      A   
ATOM   3257  NH1 ARG A 344       2.502   1.653  -5.487  1.00 10.00      A   
ATOM   3258 HH11 ARG A 344       1.870   2.092  -4.776  1.00 10.00      A   
ATOM   3259 HH12 ARG A 344       3.536   1.699  -5.353  1.00 10.00      A   
ATOM   3260  NH2 ARG A 344       0.666   1.037  -6.718  1.00 10.00      A   
ATOM   3261 HH21 ARG A 344       0.247   0.593  -7.573  1.00 10.00      A   
ATOM   3262 HH22 ARG A 344       0.035   1.470  -5.998  1.00 10.00      A   
ATOM   3263  C   ARG A 344       8.431   0.002 -10.164  1.00 10.00      A   
ATOM   3264  O   ARG A 344       8.794  -1.097  -9.756  1.00 10.00      A   
ATOM   3265  N   VAL A 345       9.276   0.930 -10.587  1.00 10.00      A   
ATOM   3266  HN  VAL A 345       8.927   1.796 -10.893  1.00 10.00      A   
ATOM   3267  CA  VAL A 345      10.717   0.709 -10.578  1.00 10.00      A   
ATOM   3268  CB  VAL A 345      11.371   1.084 -11.929  1.00 10.00      A   
ATOM   3269  CG1 VAL A 345      12.861   0.766 -11.914  1.00 10.00      A   
ATOM   3270  CG2 VAL A 345      10.686   0.360 -13.077  1.00 10.00      A   
ATOM   3271  C   VAL A 345      11.368   1.519  -9.464  1.00 10.00      A   
ATOM   3272  O   VAL A 345      11.326   2.752  -9.471  1.00 10.00      A   
ATOM   3273  N   PHE A 346      11.952   0.824  -8.503  1.00 10.00      A   
ATOM   3274  HN  PHE A 346      11.941  -0.159  -8.547  1.00 10.00      A   
ATOM   3275  CA  PHE A 346      12.611   1.476  -7.379  1.00 10.00      A   
ATOM   3276  CB  PHE A 346      12.216   0.805  -6.062  1.00 10.00      A   
ATOM   3277  CG  PHE A 346      10.729   0.692  -5.862  1.00 10.00      A   
ATOM   3278  CD1 PHE A 346      10.107  -0.545  -5.883  1.00 10.00      A   
ATOM   3279  CD2 PHE A 346       9.957   1.824  -5.655  1.00 10.00      A   
ATOM   3280  CE1 PHE A 346       8.741  -0.652  -5.701  1.00 10.00      A   
ATOM   3281  CE2 PHE A 346       8.591   1.723  -5.472  1.00 10.00      A   
ATOM   3282  CZ  PHE A 346       7.983   0.484  -5.495  1.00 10.00      A   
ATOM   3283  C   PHE A 346      14.127   1.458  -7.541  1.00 10.00      A   
ATOM   3284  O   PHE A 346      14.707   0.448  -7.944  1.00 10.00      A   
ATOM   3285  N   PRO A 347      14.787   2.583  -7.238  1.00 10.00      A   
ATOM   3286  CA  PRO A 347      16.243   2.696  -7.345  1.00 10.00      A   
ATOM   3287  CB  PRO A 347      16.487   4.203  -7.264  1.00 10.00      A   
ATOM   3288  CG  PRO A 347      15.332   4.737  -6.488  1.00 10.00      A   
ATOM   3289  CD  PRO A 347      14.162   3.837  -6.781  1.00 10.00      A   
ATOM   3290  C   PRO A 347      16.963   1.978  -6.205  1.00 10.00      A   
ATOM   3291  O   PRO A 347      16.563   2.071  -5.040  1.00 10.00      A   
ATOM   3292  N   SER A 348      18.019   1.257  -6.551  1.00 10.00      A   
ATOM   3293  HN  SER A 348      18.271   1.203  -7.503  1.00 10.00      A   
ATOM   3294  CA  SER A 348      18.807   0.528  -5.566  1.00 10.00      A   
ATOM   3295  CB  SER A 348      19.742  -0.462  -6.262  1.00 10.00      A   
ATOM   3296  OG  SER A 348      20.297   0.112  -7.435  1.00 10.00      A   
ATOM   3297  HG  SER A 348      19.622   0.126  -8.137  1.00 10.00      A   
ATOM   3298  C   SER A 348      19.603   1.483  -4.680  1.00 10.00      A   
ATOM   3299  O   SER A 348      19.461   1.474  -3.455  1.00 10.00      A   
ATOM   3300  N   GLU A 349      20.428   2.314  -5.303  1.00 10.00      A   
ATOM   3301  HN  GLU A 349      20.491   2.281  -6.282  1.00 10.00      A   
ATOM   3302  CA  GLU A 349      21.240   3.280  -4.573  1.00 10.00      A   
ATOM   3303  CB  GLU A 349      22.724   3.126  -4.947  1.00 10.00      A   
ATOM   3304  CG  GLU A 349      23.255   1.696  -4.905  1.00 10.00      A   
ATOM   3305  CD  GLU A 349      23.488   1.182  -3.498  1.00 10.00      A   
ATOM   3306  OE1 GLU A 349      24.664   1.071  -3.087  1.00 10.00      A   
ATOM   3307  OE2 GLU A 349      22.498   0.876  -2.801  1.00 10.00      A   
ATOM   3308  C   GLU A 349      20.765   4.702  -4.891  1.00 10.00      A   
ATOM   3309  O   GLU A 349      21.258   5.332  -5.826  1.00 10.00      A   
ATOM   3310  N   PRO A 350      19.789   5.224  -4.123  1.00 10.00      A   
ATOM   3311  CA  PRO A 350      19.236   6.563  -4.341  1.00 10.00      A   
ATOM   3312  CB  PRO A 350      17.858   6.455  -3.688  1.00 10.00      A   
ATOM   3313  CG  PRO A 350      18.055   5.495  -2.564  1.00 10.00      A   
ATOM   3314  CD  PRO A 350      19.139   4.542  -2.990  1.00 10.00      A   
ATOM   3315  C   PRO A 350      20.053   7.669  -3.673  1.00 10.00      A   
ATOM   3316  O   PRO A 350      19.769   8.852  -3.852  1.00 10.00      A   
ATOM   3317  N   PHE A 351      21.071   7.285  -2.913  1.00 10.00      A   
ATOM   3318  HN  PHE A 351      21.262   6.326  -2.812  1.00 10.00      A   
ATOM   3319  CA  PHE A 351      21.910   8.258  -2.222  1.00 10.00      A   
ATOM   3320  CB  PHE A 351      22.295   7.765  -0.822  1.00 10.00      A   
ATOM   3321  CG  PHE A 351      21.113   7.534   0.079  1.00 10.00      A   
ATOM   3322  CD1 PHE A 351      20.810   6.262   0.532  1.00 10.00      A   
ATOM   3323  CD2 PHE A 351      20.300   8.589   0.461  1.00 10.00      A   
ATOM   3324  CE1 PHE A 351      19.718   6.043   1.348  1.00 10.00      A   
ATOM   3325  CE2 PHE A 351      19.206   8.380   1.279  1.00 10.00      A   
ATOM   3326  CZ  PHE A 351      18.916   7.105   1.721  1.00 10.00      A   
ATOM   3327  C   PHE A 351      23.147   8.614  -3.041  1.00 10.00      A   
ATOM   3328  O   PHE A 351      24.054   9.293  -2.560  1.00 10.00      A   
ATOM   3329  N   VAL A 352      23.180   8.151  -4.280  1.00 10.00      A   
ATOM   3330  HN  VAL A 352      22.431   7.612  -4.605  1.00 10.00      A   
ATOM   3331  CA  VAL A 352      24.298   8.428  -5.170  1.00 10.00      A   
ATOM   3332  CB  VAL A 352      24.808   7.144  -5.857  1.00 10.00      A   
ATOM   3333  CG1 VAL A 352      26.083   7.422  -6.636  1.00 10.00      A   
ATOM   3334  CG2 VAL A 352      25.038   6.042  -4.833  1.00 10.00      A   
ATOM   3335  C   VAL A 352      23.878   9.439  -6.232  1.00 10.00      A   
ATOM   3336  O   VAL A 352      22.828   9.285  -6.859  1.00 10.00      A   
ATOM   3337  N   MET A 353      24.688  10.471  -6.428  1.00 10.00      A   
ATOM   3338  HN  MET A 353      25.515  10.543  -5.900  1.00 10.00      A   
ATOM   3339  CA  MET A 353      24.377  11.497  -7.414  1.00 10.00      A   
ATOM   3340  CB  MET A 353      25.174  12.781  -7.160  1.00 10.00      A   
ATOM   3341  CG  MET A 353      24.738  13.962  -8.016  1.00 10.00      A   
ATOM   3342  SD  MET A 353      25.658  15.469  -7.639  1.00 10.00      A   
ATOM   3343  CE  MET A 353      25.023  16.576  -8.896  1.00 10.00      A   
ATOM   3344  C   MET A 353      24.619  10.983  -8.827  1.00 10.00      A   
ATOM   3345  O   MET A 353      23.792  11.191  -9.718  1.00 10.00      A   
ATOM   3346  N   GLU A 354      25.739  10.298  -9.017  1.00 10.00      A   
ATOM   3347  HN  GLU A 354      26.344  10.151  -8.257  1.00 10.00      A   
ATOM   3348  CA  GLU A 354      26.088   9.750 -10.318  1.00 10.00      A   
ATOM   3349  CB  GLU A 354      27.570   9.367 -10.365  1.00 10.00      A   
ATOM   3350  CG  GLU A 354      28.528  10.533 -10.207  1.00 10.00      A   
ATOM   3351  CD  GLU A 354      28.242  11.668 -11.170  1.00 10.00      A   
ATOM   3352  OE1 GLU A 354      28.085  11.415 -12.385  1.00 10.00      A   
ATOM   3353  OE2 GLU A 354      28.190  12.827 -10.715  1.00 10.00      A   
ATOM   3354  C   GLU A 354      25.240   8.525 -10.633  1.00 10.00      A   
ATOM   3355  O   GLU A 354      24.818   7.805  -9.727  1.00 10.00      A   
ATOM   3356  N   PRO A 355      24.967   8.289 -11.925  1.00 10.00      A   
ATOM   3357  CA  PRO A 355      24.181   7.136 -12.373  1.00 10.00      A   
ATOM   3358  CB  PRO A 355      24.046   7.353 -13.887  1.00 10.00      A   
ATOM   3359  CG  PRO A 355      24.380   8.789 -14.101  1.00 10.00      A   
ATOM   3360  CD  PRO A 355      25.390   9.130 -13.051  1.00 10.00      A   
ATOM   3361  C   PRO A 355      24.922   5.833 -12.093  1.00 10.00      A   
ATOM   3362  O   PRO A 355      26.105   5.697 -12.418  1.00 10.00      A   
ATOM   3363  N   ASN A 356      24.232   4.886 -11.480  1.00 10.00      A   
ATOM   3364  HN  ASN A 356      23.289   5.048 -11.254  1.00 10.00      A   
ATOM   3365  CA  ASN A 356      24.834   3.599 -11.150  1.00 10.00      A   
ATOM   3366  CB  ASN A 356      24.249   3.017  -9.855  1.00 10.00      A   
ATOM   3367  CG  ASN A 356      22.753   2.769  -9.932  1.00 10.00      A   
ATOM   3368  OD1 ASN A 356      21.991   3.642 -10.348  1.00 10.00      A   
ATOM   3369  ND2 ASN A 356      22.326   1.580  -9.544  1.00 10.00      A   
ATOM   3370 HD21 ASN A 356      22.990   0.928  -9.229  1.00 10.00      A   
ATOM   3371 HD22 ASN A 356      21.360   1.395  -9.590  1.00 10.00      A   
ATOM   3372  C   ASN A 356      24.683   2.607 -12.297  1.00 10.00      A   
ATOM   3373  O   ASN A 356      25.595   1.823 -12.578  1.00 10.00      A   
ATOM   3374  N   VAL A 357      23.537   2.652 -12.961  1.00 10.00      A   
ATOM   3375  HN  VAL A 357      22.859   3.311 -12.699  1.00 10.00      A   
ATOM   3376  CA  VAL A 357      23.264   1.756 -14.078  1.00 10.00      A   
ATOM   3377  CB  VAL A 357      22.099   0.792 -13.769  1.00 10.00      A   
ATOM   3378  CG1 VAL A 357      22.503  -0.212 -12.702  1.00 10.00      A   
ATOM   3379  CG2 VAL A 357      20.859   1.564 -13.340  1.00 10.00      A   
ATOM   3380  C   VAL A 357      22.923   2.557 -15.326  1.00 10.00      A   
ATOM   3381  O   VAL A 357      23.023   3.786 -15.328  1.00 10.00      A   
ATOM   3382  N   ALA A 358      22.535   1.861 -16.385  1.00 10.00      A   
ATOM   3383  HN  ALA A 358      22.505   0.872 -16.332  1.00 10.00      A   
ATOM   3384  CA  ALA A 358      22.163   2.508 -17.628  1.00 10.00      A   
ATOM   3385  CB  ALA A 358      22.795   1.790 -18.808  1.00 10.00      A   
ATOM   3386  C   ALA A 358      20.646   2.543 -17.763  1.00 10.00      A   
ATOM   3387  O   ALA A 358      20.056   1.815 -18.566  1.00 10.00      A   
ATOM   3388  N   LEU A 359      20.018   3.370 -16.943  1.00 10.00      A   
ATOM   3389  HN  LEU A 359      20.542   3.908 -16.311  1.00 10.00      A   
ATOM   3390  CA  LEU A 359      18.573   3.507 -16.960  1.00 10.00      A   
ATOM   3391  CB  LEU A 359      17.963   2.901 -15.694  1.00 10.00      A   
ATOM   3392  CG  LEU A 359      16.439   2.978 -15.572  1.00 10.00      A   
ATOM   3393  CD1 LEU A 359      15.767   2.379 -16.798  1.00 10.00      A   
ATOM   3394  CD2 LEU A 359      15.968   2.273 -14.312  1.00 10.00      A   
ATOM   3395  C   LEU A 359      18.178   4.973 -17.107  1.00 10.00      A   
ATOM   3396  O   LEU A 359      18.393   5.786 -16.200  1.00 10.00      A   
ATOM   3397  N   THR A 360      17.625   5.309 -18.260  1.00 10.00      A   
ATOM   3398  HN  THR A 360      17.484   4.613 -18.947  1.00 10.00      A   
ATOM   3399  CA  THR A 360      17.205   6.669 -18.542  1.00 10.00      A   
ATOM   3400  CB  THR A 360      17.839   7.183 -19.849  1.00 10.00      A   
ATOM   3401  OG1 THR A 360      17.488   6.308 -20.931  1.00 10.00      A   
ATOM   3402  HG1 THR A 360      17.715   5.390 -20.699  1.00 10.00      A   
ATOM   3403  CG2 THR A 360      19.354   7.251 -19.719  1.00 10.00      A   
ATOM   3404  C   THR A 360      15.685   6.740 -18.650  1.00 10.00      A   
ATOM   3405  O   THR A 360      14.984   5.796 -18.286  1.00 10.00      A   
ATOM   3406  N   GLU A 361      15.178   7.854 -19.151  1.00 10.00      A   
ATOM   3407  HN  GLU A 361      15.782   8.583 -19.419  1.00 10.00      A   
ATOM   3408  CA  GLU A 361      13.749   8.035 -19.307  1.00 10.00      A   
ATOM   3409  CB  GLU A 361      13.384   9.524 -19.309  1.00 10.00      A   
ATOM   3410  CG  GLU A 361      13.804  10.292 -20.553  1.00 10.00      A   
ATOM   3411  CD  GLU A 361      15.308  10.364 -20.748  1.00 10.00      A   
ATOM   3412  OE1 GLU A 361      15.747  10.416 -21.913  1.00 10.00      A   
ATOM   3413  OE2 GLU A 361      16.057  10.353 -19.741  1.00 10.00      A   
ATOM   3414  C   GLU A 361      13.256   7.335 -20.568  1.00 10.00      A   
ATOM   3415  O   GLU A 361      12.053   7.270 -20.827  1.00 10.00      A   
ATOM   3416  N   GLN A 362      14.199   6.802 -21.344  1.00 10.00      A   
ATOM   3417  HN  GLN A 362      15.141   6.890 -21.079  1.00 10.00      A   
ATOM   3418  CA  GLN A 362      13.874   6.092 -22.571  1.00 10.00      A   
ATOM   3419  CB  GLN A 362      15.150   5.702 -23.323  1.00 10.00      A   
ATOM   3420  CG  GLN A 362      14.938   5.442 -24.806  1.00 10.00      A   
ATOM   3421  CD  GLN A 362      14.600   6.703 -25.578  1.00 10.00      A   
ATOM   3422  OE1 GLN A 362      15.091   7.788 -25.269  1.00 10.00      A   
ATOM   3423  NE2 GLN A 362      13.745   6.572 -26.573  1.00 10.00      A   
ATOM   3424 HE21 GLN A 362      13.378   5.679 -26.756  1.00 10.00      A   
ATOM   3425 HE22 GLN A 362      13.513   7.369 -27.093  1.00 10.00      A   
ATOM   3426  C   GLN A 362      13.062   4.846 -22.246  1.00 10.00      A   
ATOM   3427  O   GLN A 362      12.126   4.492 -22.969  1.00 10.00      A   
ATOM   3428  N   GLY A 363      13.426   4.190 -21.147  1.00 10.00      A   
ATOM   3429  HN  GLY A 363      14.205   4.505 -20.634  1.00 10.00      A   
ATOM   3430  CA  GLY A 363      12.720   3.001 -20.715  1.00 10.00      A   
ATOM   3431  C   GLY A 363      11.248   3.271 -20.474  1.00 10.00      A   
ATOM   3432  O   GLY A 363      10.395   2.499 -20.904  1.00 10.00      A   
ATOM   3433  N   LEU A 364      10.950   4.384 -19.808  1.00 10.00      A   
ATOM   3434  HN  LEU A 364      11.679   4.964 -19.501  1.00 10.00      A   
ATOM   3435  CA  LEU A 364       9.569   4.761 -19.521  1.00 10.00      A   
ATOM   3436  CB  LEU A 364       9.527   6.068 -18.721  1.00 10.00      A   
ATOM   3437  CG  LEU A 364       8.667   6.068 -17.450  1.00 10.00      A   
ATOM   3438  CD1 LEU A 364       8.591   7.465 -16.849  1.00 10.00      A   
ATOM   3439  CD2 LEU A 364       7.272   5.525 -17.727  1.00 10.00      A   
ATOM   3440  C   LEU A 364       8.797   4.936 -20.824  1.00 10.00      A   
ATOM   3441  O   LEU A 364       7.648   4.500 -20.947  1.00 10.00      A   
ATOM   3442  N   VAL A 365       9.441   5.570 -21.799  1.00 10.00      A   
ATOM   3443  HN  VAL A 365      10.357   5.890 -21.638  1.00 10.00      A   
ATOM   3444  CA  VAL A 365       8.830   5.802 -23.101  1.00 10.00      A   
ATOM   3445  CB  VAL A 365       9.743   6.659 -24.012  1.00 10.00      A   
ATOM   3446  CG1 VAL A 365       9.095   6.888 -25.371  1.00 10.00      A   
ATOM   3447  CG2 VAL A 365      10.071   7.988 -23.348  1.00 10.00      A   
ATOM   3448  C   VAL A 365       8.542   4.467 -23.788  1.00 10.00      A   
ATOM   3449  O   VAL A 365       7.443   4.238 -24.294  1.00 10.00      A   
ATOM   3450  N   SER A 366       9.535   3.585 -23.768  1.00 10.00      A   
ATOM   3451  HN  SER A 366      10.376   3.831 -23.323  1.00 10.00      A   
ATOM   3452  CA  SER A 366       9.419   2.269 -24.383  1.00 10.00      A   
ATOM   3453  CB  SER A 366      10.739   1.509 -24.251  1.00 10.00      A   
ATOM   3454  OG  SER A 366      11.829   2.327 -24.633  1.00 10.00      A   
ATOM   3455  HG  SER A 366      12.136   2.835 -23.869  1.00 10.00      A   
ATOM   3456  C   SER A 366       8.280   1.454 -23.773  1.00 10.00      A   
ATOM   3457  O   SER A 366       7.465   0.886 -24.494  1.00 10.00      A   
ATOM   3458  N   VAL A 367       8.219   1.412 -22.447  1.00 10.00      A   
ATOM   3459  HN  VAL A 367       8.891   1.901 -21.918  1.00 10.00      A   
ATOM   3460  CA  VAL A 367       7.179   0.660 -21.755  1.00 10.00      A   
ATOM   3461  CB  VAL A 367       7.385   0.659 -20.223  1.00 10.00      A   
ATOM   3462  CG1 VAL A 367       6.231  -0.040 -19.521  1.00 10.00      A   
ATOM   3463  CG2 VAL A 367       8.702  -0.014 -19.868  1.00 10.00      A   
ATOM   3464  C   VAL A 367       5.790   1.196 -22.092  1.00 10.00      A   
ATOM   3465  O   VAL A 367       4.893   0.436 -22.451  1.00 10.00      A   
ATOM   3466  N   SER A 368       5.632   2.510 -22.003  1.00 10.00      A   
ATOM   3467  HN  SER A 368       6.397   3.064 -21.737  1.00 10.00      A   
ATOM   3468  CA  SER A 368       4.355   3.153 -22.288  1.00 10.00      A   
ATOM   3469  CB  SER A 368       4.430   4.640 -21.927  1.00 10.00      A   
ATOM   3470  OG  SER A 368       4.925   4.821 -20.607  1.00 10.00      A   
ATOM   3471  HG  SER A 368       5.892   4.789 -20.615  1.00 10.00      A   
ATOM   3472  C   SER A 368       3.953   2.972 -23.754  1.00 10.00      A   
ATOM   3473  O   SER A 368       2.766   2.909 -24.085  1.00 10.00      A   
ATOM   3474  N   MET A 369       4.949   2.875 -24.626  1.00 10.00      A   
ATOM   3475  HN  MET A 369       5.873   2.924 -24.300  1.00 10.00      A   
ATOM   3476  CA  MET A 369       4.712   2.704 -26.054  1.00 10.00      A   
ATOM   3477  CB  MET A 369       5.928   3.187 -26.851  1.00 10.00      A   
ATOM   3478  CG  MET A 369       5.663   3.411 -28.332  1.00 10.00      A   
ATOM   3479  SD  MET A 369       7.116   4.026 -29.207  1.00 10.00      A   
ATOM   3480  CE  MET A 369       6.390   4.519 -30.769  1.00 10.00      A   
ATOM   3481  C   MET A 369       4.419   1.246 -26.390  1.00 10.00      A   
ATOM   3482  O   MET A 369       3.642   0.950 -27.301  1.00 10.00      A   
ATOM   3483  N   GLY A 370       5.034   0.343 -25.643  1.00 10.00      A   
ATOM   3484  HN  GLY A 370       5.631   0.642 -24.920  1.00 10.00      A   
ATOM   3485  CA  GLY A 370       4.850  -1.073 -25.880  1.00 10.00      A   
ATOM   3486  C   GLY A 370       3.600  -1.636 -25.234  1.00 10.00      A   
ATOM   3487  O   GLY A 370       2.858  -2.386 -25.867  1.00 10.00      A   
ATOM   3488  N   CYS A 371       3.361  -1.275 -23.982  1.00 10.00      A   
ATOM   3489  HN  CYS A 371       3.979  -0.653 -23.535  1.00 10.00      A   
ATOM   3490  CA  CYS A 371       2.205  -1.767 -23.248  1.00 10.00      A   
ATOM   3491  CB  CYS A 371       2.568  -2.000 -21.778  1.00 10.00      A   
ATOM   3492  SG  CYS A 371       4.154  -2.839 -21.531  1.00 10.00      A   
ATOM   3493  HG  CYS A 371       4.018  -4.105 -21.911  1.00 10.00      A   
ATOM   3494  C   CYS A 371       1.022  -0.806 -23.356  1.00 10.00      A   
ATOM   3495  O   CYS A 371       1.071   0.318 -22.854  1.00 10.00      A   
ATOM   3496  N   PRO A 372      -0.056  -1.243 -24.018  1.00 10.00      A   
ATOM   3497  CA  PRO A 372      -1.263  -0.431 -24.192  1.00 10.00      A   
ATOM   3498  CB  PRO A 372      -1.967  -1.126 -25.353  1.00 10.00      A   
ATOM   3499  CG  PRO A 372      -1.567  -2.556 -25.229  1.00 10.00      A   
ATOM   3500  CD  PRO A 372      -0.172  -2.559 -24.673  1.00 10.00      A   
ATOM   3501  C   PRO A 372      -2.147  -0.450 -22.945  1.00 10.00      A   
ATOM   3502  O   PRO A 372      -3.037   0.390 -22.783  1.00 10.00      A   
ATOM   3503  N   LYS A 373      -1.889  -1.412 -22.068  1.00 10.00      A   
ATOM   3504  HN  LYS A 373      -1.173  -2.052 -22.264  1.00 10.00      A   
ATOM   3505  CA  LYS A 373      -2.643  -1.553 -20.833  1.00 10.00      A   
ATOM   3506  CB  LYS A 373      -2.660  -3.019 -20.394  1.00 10.00      A   
ATOM   3507  CG  LYS A 373      -3.372  -3.961 -21.349  1.00 10.00      A   
ATOM   3508  CD  LYS A 373      -4.874  -3.738 -21.328  1.00 10.00      A   
ATOM   3509  CE  LYS A 373      -5.611  -4.856 -22.048  1.00 10.00      A   
ATOM   3510  NZ  LYS A 373      -5.663  -6.107 -21.243  1.00 10.00      A   
ATOM   3511  HZ1 LYS A 373      -4.706  -6.373 -20.912  1.00 10.00      A   
ATOM   3512  HZ2 LYS A 373      -6.044  -6.886 -21.820  1.00 10.00      A   
ATOM   3513  HZ3 LYS A 373      -6.279  -5.974 -20.417  1.00 10.00      A   
ATOM   3514  C   LYS A 373      -2.026  -0.705 -19.731  1.00 10.00      A   
ATOM   3515  O   LYS A 373      -2.586  -0.582 -18.642  1.00 10.00      A   
ATOM   3516  N   LEU A 374      -0.863  -0.139 -20.028  1.00 10.00      A   
ATOM   3517  HN  LEU A 374      -0.481  -0.288 -20.917  1.00 10.00      A   
ATOM   3518  CA  LEU A 374      -0.139   0.696 -19.081  1.00 10.00      A   
ATOM   3519  CB  LEU A 374       1.219   1.094 -19.676  1.00 10.00      A   
ATOM   3520  CG  LEU A 374       2.310   1.551 -18.699  1.00 10.00      A   
ATOM   3521  CD1 LEU A 374       2.120   3.005 -18.293  1.00 10.00      A   
ATOM   3522  CD2 LEU A 374       2.366   0.643 -17.481  1.00 10.00      A   
ATOM   3523  C   LEU A 374      -0.953   1.938 -18.740  1.00 10.00      A   
ATOM   3524  O   LEU A 374      -1.235   2.763 -19.611  1.00 10.00      A   
ATOM   3525  N   GLU A 375      -1.346   2.054 -17.478  1.00 10.00      A   
ATOM   3526  HN  GLU A 375      -1.113   1.349 -16.836  1.00 10.00      A   
ATOM   3527  CA  GLU A 375      -2.128   3.196 -17.027  1.00 10.00      A   
ATOM   3528  CB  GLU A 375      -3.594   2.802 -16.819  1.00 10.00      A   
ATOM   3529  CG  GLU A 375      -3.820   1.745 -15.749  1.00 10.00      A   
ATOM   3530  CD  GLU A 375      -5.272   1.652 -15.321  1.00 10.00      A   
ATOM   3531  OE1 GLU A 375      -5.738   2.542 -14.575  1.00 10.00      A   
ATOM   3532  OE2 GLU A 375      -5.959   0.690 -15.726  1.00 10.00      A   
ATOM   3533  C   GLU A 375      -1.558   3.788 -15.741  1.00 10.00      A   
ATOM   3534  O   GLU A 375      -1.959   4.867 -15.307  1.00 10.00      A   
ATOM   3535  N   SER A 376      -0.638   3.075 -15.114  1.00 10.00      A   
ATOM   3536  HN  SER A 376      -0.349   2.217 -15.489  1.00 10.00      A   
ATOM   3537  CA  SER A 376      -0.037   3.542 -13.878  1.00 10.00      A   
ATOM   3538  CB  SER A 376      -0.826   3.012 -12.681  1.00 10.00      A   
ATOM   3539  OG  SER A 376      -2.194   3.383 -12.785  1.00 10.00      A   
ATOM   3540  HG  SER A 376      -2.381   3.661 -13.691  1.00 10.00      A   
ATOM   3541  C   SER A 376       1.426   3.133 -13.792  1.00 10.00      A   
ATOM   3542  O   SER A 376       1.764   1.960 -13.937  1.00 10.00      A   
ATOM   3543  N   VAL A 377       2.295   4.106 -13.566  1.00 10.00      A   
ATOM   3544  HN  VAL A 377       1.971   5.026 -13.461  1.00 10.00      A   
ATOM   3545  CA  VAL A 377       3.723   3.839 -13.471  1.00 10.00      A   
ATOM   3546  CB  VAL A 377       4.466   4.126 -14.797  1.00 10.00      A   
ATOM   3547  CG1 VAL A 377       4.567   2.876 -15.655  1.00 10.00      A   
ATOM   3548  CG2 VAL A 377       3.810   5.266 -15.563  1.00 10.00      A   
ATOM   3549  C   VAL A 377       4.382   4.647 -12.366  1.00 10.00      A   
ATOM   3550  O   VAL A 377       3.968   5.766 -12.060  1.00 10.00      A   
ATOM   3551  N   LEU A 378       5.395   4.051 -11.765  1.00 10.00      A   
ATOM   3552  HN  LEU A 378       5.637   3.140 -12.043  1.00 10.00      A   
ATOM   3553  CA  LEU A 378       6.173   4.681 -10.719  1.00 10.00      A   
ATOM   3554  CB  LEU A 378       5.942   3.976  -9.376  1.00 10.00      A   
ATOM   3555  CG  LEU A 378       5.823   4.872  -8.136  1.00 10.00      A   
ATOM   3556  CD1 LEU A 378       5.725   4.034  -6.867  1.00 10.00      A   
ATOM   3557  CD2 LEU A 378       6.985   5.852  -8.050  1.00 10.00      A   
ATOM   3558  C   LEU A 378       7.631   4.554 -11.129  1.00 10.00      A   
ATOM   3559  O   LEU A 378       8.164   3.442 -11.205  1.00 10.00      A   
ATOM   3560  N   TYR A 379       8.268   5.672 -11.428  1.00 10.00      A   
ATOM   3561  HN  TYR A 379       7.799   6.535 -11.349  1.00 10.00      A   
ATOM   3562  CA  TYR A 379       9.652   5.646 -11.867  1.00 10.00      A   
ATOM   3563  CB  TYR A 379       9.711   5.702 -13.401  1.00 10.00      A   
ATOM   3564  CG  TYR A 379      11.107   5.717 -13.984  1.00 10.00      A   
ATOM   3565  CD1 TYR A 379      12.016   4.701 -13.708  1.00 10.00      A   
ATOM   3566  CD2 TYR A 379      11.513   6.751 -14.813  1.00 10.00      A   
ATOM   3567  CE1 TYR A 379      13.292   4.723 -14.243  1.00 10.00      A   
ATOM   3568  CE2 TYR A 379      12.782   6.779 -15.351  1.00 10.00      A   
ATOM   3569  CZ  TYR A 379      13.666   5.765 -15.065  1.00 10.00      A   
ATOM   3570  OH  TYR A 379      14.935   5.802 -15.592  1.00 10.00      A   
ATOM   3571  HH  TYR A 379      14.928   5.420 -16.482  1.00 10.00      A   
ATOM   3572  C   TYR A 379      10.480   6.771 -11.252  1.00 10.00      A   
ATOM   3573  O   TYR A 379      10.045   7.923 -11.185  1.00 10.00      A   
ATOM   3574  N   PHE A 380      11.673   6.413 -10.796  1.00 10.00      A   
ATOM   3575  HN  PHE A 380      11.943   5.473 -10.867  1.00 10.00      A   
ATOM   3576  CA  PHE A 380      12.603   7.367 -10.210  1.00 10.00      A   
ATOM   3577  CB  PHE A 380      12.983   6.956  -8.785  1.00 10.00      A   
ATOM   3578  CG  PHE A 380      11.837   6.897  -7.814  1.00 10.00      A   
ATOM   3579  CD1 PHE A 380      11.223   5.694  -7.525  1.00 10.00      A   
ATOM   3580  CD2 PHE A 380      11.388   8.043  -7.178  1.00 10.00      A   
ATOM   3581  CE1 PHE A 380      10.184   5.633  -6.616  1.00 10.00      A   
ATOM   3582  CE2 PHE A 380      10.346   7.991  -6.269  1.00 10.00      A   
ATOM   3583  CZ  PHE A 380       9.746   6.783  -5.987  1.00 10.00      A   
ATOM   3584  C   PHE A 380      13.856   7.424 -11.074  1.00 10.00      A   
ATOM   3585  O   PHE A 380      14.617   6.457 -11.138  1.00 10.00      A   
ATOM   3586  N   CYS A 381      14.069   8.539 -11.745  1.00 10.00      A   
ATOM   3587  HN  CYS A 381      13.438   9.285 -11.651  1.00 10.00      A   
ATOM   3588  CA  CYS A 381      15.225   8.690 -12.615  1.00 10.00      A   
ATOM   3589  CB  CYS A 381      14.771   9.015 -14.037  1.00 10.00      A   
ATOM   3590  SG  CYS A 381      13.605  10.391 -14.153  1.00 10.00      A   
ATOM   3591  HG  CYS A 381      14.163  11.333 -14.907  1.00 10.00      A   
ATOM   3592  C   CYS A 381      16.173   9.769 -12.112  1.00 10.00      A   
ATOM   3593  O   CYS A 381      15.902  10.435 -11.113  1.00 10.00      A   
ATOM   3594  N   ARG A 382      17.299   9.921 -12.799  1.00 10.00      A   
ATOM   3595  HN  ARG A 382      17.476   9.330 -13.564  1.00 10.00      A   
ATOM   3596  CA  ARG A 382      18.290  10.923 -12.440  1.00 10.00      A   
ATOM   3597  CB  ARG A 382      19.682  10.292 -12.354  1.00 10.00      A   
ATOM   3598  CG  ARG A 382      19.895   9.477 -11.090  1.00 10.00      A   
ATOM   3599  CD  ARG A 382      21.278   8.848 -11.038  1.00 10.00      A   
ATOM   3600  NE  ARG A 382      21.656   8.469  -9.671  1.00 10.00      A   
ATOM   3601  HE  ARG A 382      22.062   9.168  -9.106  1.00 10.00      A   
ATOM   3602  CZ  ARG A 382      21.489   7.249  -9.152  1.00 10.00      A   
ATOM   3603  NH1 ARG A 382      20.964   6.276  -9.881  1.00 10.00      A   
ATOM   3604 HH11 ARG A 382      20.670   6.452 -10.864  1.00 10.00      A   
ATOM   3605 HH12 ARG A 382      20.839   5.323  -9.475  1.00 10.00      A   
ATOM   3606  NH2 ARG A 382      21.832   7.019  -7.893  1.00 10.00      A   
ATOM   3607 HH21 ARG A 382      21.709   6.066  -7.473  1.00 10.00      A   
ATOM   3608 HH22 ARG A 382      22.223   7.796  -7.310  1.00 10.00      A   
ATOM   3609  C   ARG A 382      18.273  12.087 -13.433  1.00 10.00      A   
ATOM   3610  O   ARG A 382      18.790  13.168 -13.150  1.00 10.00      A   
ATOM   3611  N   GLN A 383      17.666  11.853 -14.590  1.00 10.00      A   
ATOM   3612  HN  GLN A 383      17.271  10.971 -14.748  1.00 10.00      A   
ATOM   3613  CA  GLN A 383      17.558  12.868 -15.633  1.00 10.00      A   
ATOM   3614  CB  GLN A 383      18.618  12.659 -16.725  1.00 10.00      A   
ATOM   3615  CG  GLN A 383      18.941  11.204 -17.023  1.00 10.00      A   
ATOM   3616  CD  GLN A 383      19.778  11.024 -18.272  1.00 10.00      A   
ATOM   3617  OE1 GLN A 383      21.003  11.116 -18.230  1.00 10.00      A   
ATOM   3618  NE2 GLN A 383      19.124  10.758 -19.390  1.00 10.00      A   
ATOM   3619 HE21 GLN A 383      18.142  10.691 -19.352  1.00 10.00      A   
ATOM   3620 HE22 GLN A 383      19.646  10.613 -20.213  1.00 10.00      A   
ATOM   3621  C   GLN A 383      16.161  12.839 -16.238  1.00 10.00      A   
ATOM   3622  O   GLN A 383      15.383  11.926 -15.958  1.00 10.00      A   
ATOM   3623  N   MET A 384      15.835  13.833 -17.050  1.00 10.00      A   
ATOM   3624  HN  MET A 384      16.486  14.550 -17.227  1.00 10.00      A   
ATOM   3625  CA  MET A 384      14.520  13.896 -17.683  1.00 10.00      A   
ATOM   3626  CB  MET A 384      13.443  14.273 -16.656  1.00 10.00      A   
ATOM   3627  CG  MET A 384      12.020  14.288 -17.199  1.00 10.00      A   
ATOM   3628  SD  MET A 384      11.580  12.763 -18.062  1.00 10.00      A   
ATOM   3629  CE  MET A 384      11.590  11.594 -16.705  1.00 10.00      A   
ATOM   3630  C   MET A 384      14.512  14.883 -18.844  1.00 10.00      A   
ATOM   3631  O   MET A 384      15.284  15.846 -18.857  1.00 10.00      A   
ATOM   3632  N   THR A 385      13.651  14.624 -19.818  1.00 10.00      A   
ATOM   3633  HN  THR A 385      13.093  13.821 -19.759  1.00 10.00      A   
ATOM   3634  CA  THR A 385      13.511  15.481 -20.982  1.00 10.00      A   
ATOM   3635  CB  THR A 385      14.074  14.797 -22.237  1.00 10.00      A   
ATOM   3636  OG1 THR A 385      14.316  13.410 -21.955  1.00 10.00      A   
ATOM   3637  HG1 THR A 385      14.856  13.026 -22.653  1.00 10.00      A   
ATOM   3638  CG2 THR A 385      15.366  15.464 -22.678  1.00 10.00      A   
ATOM   3639  C   THR A 385      12.039  15.795 -21.226  1.00 10.00      A   
ATOM   3640  O   THR A 385      11.174  14.943 -21.021  1.00 10.00      A   
ATOM   3641  N   ASN A 386      11.764  17.014 -21.673  1.00 10.00      A   
ATOM   3642  HN  ASN A 386      12.510  17.646 -21.822  1.00 10.00      A   
ATOM   3643  CA  ASN A 386      10.396  17.448 -21.949  1.00 10.00      A   
ATOM   3644  CB  ASN A 386      10.366  18.933 -22.317  1.00 10.00      A   
ATOM   3645  CG  ASN A 386      10.296  19.834 -21.104  1.00 10.00      A   
ATOM   3646  OD1 ASN A 386       9.427  19.678 -20.251  1.00 10.00      A   
ATOM   3647  ND2 ASN A 386      11.209  20.789 -21.022  1.00 10.00      A   
ATOM   3648 HD21 ASN A 386      11.869  20.858 -21.742  1.00 10.00      A   
ATOM   3649 HD22 ASN A 386      11.181  21.392 -20.243  1.00 10.00      A   
ATOM   3650  C   ASN A 386       9.780  16.637 -23.073  1.00 10.00      A   
ATOM   3651  O   ASN A 386       8.645  16.172 -22.965  1.00 10.00      A   
ATOM   3652  N   ALA A 387      10.547  16.461 -24.142  1.00 10.00      A   
ATOM   3653  HN  ALA A 387      11.451  16.847 -24.144  1.00 10.00      A   
ATOM   3654  CA  ALA A 387      10.098  15.719 -25.313  1.00 10.00      A   
ATOM   3655  CB  ALA A 387      11.180  15.715 -26.381  1.00 10.00      A   
ATOM   3656  C   ALA A 387       9.699  14.293 -24.954  1.00 10.00      A   
ATOM   3657  O   ALA A 387       8.710  13.770 -25.470  1.00 10.00      A   
ATOM   3658  N   ALA A 388      10.461  13.674 -24.057  1.00 10.00      A   
ATOM   3659  HN  ALA A 388      11.223  14.149 -23.669  1.00 10.00      A   
ATOM   3660  CA  ALA A 388      10.184  12.309 -23.634  1.00 10.00      A   
ATOM   3661  CB  ALA A 388      11.296  11.786 -22.740  1.00 10.00      A   
ATOM   3662  C   ALA A 388       8.832  12.227 -22.930  1.00 10.00      A   
ATOM   3663  O   ALA A 388       8.024  11.344 -23.225  1.00 10.00      A   
ATOM   3664  N   LEU A 389       8.585  13.174 -22.026  1.00 10.00      A   
ATOM   3665  HN  LEU A 389       9.267  13.857 -21.852  1.00 10.00      A   
ATOM   3666  CA  LEU A 389       7.330  13.224 -21.284  1.00 10.00      A   
ATOM   3667  CB  LEU A 389       7.352  14.367 -20.267  1.00 10.00      A   
ATOM   3668  CG  LEU A 389       8.246  14.166 -19.043  1.00 10.00      A   
ATOM   3669  CD1 LEU A 389       8.300  15.436 -18.209  1.00 10.00      A   
ATOM   3670  CD2 LEU A 389       7.750  12.995 -18.207  1.00 10.00      A   
ATOM   3671  C   LEU A 389       6.154  13.397 -22.236  1.00 10.00      A   
ATOM   3672  O   LEU A 389       5.135  12.715 -22.115  1.00 10.00      A   
ATOM   3673  N   ILE A 390       6.316  14.302 -23.194  1.00 10.00      A   
ATOM   3674  HN  ILE A 390       7.156  14.815 -23.229  1.00 10.00      A   
ATOM   3675  CA  ILE A 390       5.278  14.566 -24.187  1.00 10.00      A   
ATOM   3676  CB  ILE A 390       5.667  15.736 -25.118  1.00 10.00      A   
ATOM   3677  CG1 ILE A 390       5.880  17.015 -24.298  1.00 10.00      A   
ATOM   3678  CG2 ILE A 390       4.603  15.959 -26.182  1.00 10.00      A   
ATOM   3679  CD1 ILE A 390       6.422  18.181 -25.096  1.00 10.00      A   
ATOM   3680  C   ILE A 390       4.994  13.306 -25.010  1.00 10.00      A   
ATOM   3681  O   ILE A 390       3.843  13.010 -25.342  1.00 10.00      A   
ATOM   3682  N   THR A 391       6.051  12.554 -25.310  1.00 10.00      A   
ATOM   3683  HN  THR A 391       6.941  12.832 -25.001  1.00 10.00      A   
ATOM   3684  CA  THR A 391       5.917  11.325 -26.077  1.00 10.00      A   
ATOM   3685  CB  THR A 391       7.296  10.701 -26.383  1.00 10.00      A   
ATOM   3686  OG1 THR A 391       8.148  11.676 -27.000  1.00 10.00      A   
ATOM   3687  HG1 THR A 391       8.149  12.486 -26.471  1.00 10.00      A   
ATOM   3688  CG2 THR A 391       7.156   9.507 -27.313  1.00 10.00      A   
ATOM   3689  C   THR A 391       5.054  10.310 -25.319  1.00 10.00      A   
ATOM   3690  O   THR A 391       4.177   9.672 -25.899  1.00 10.00      A   
ATOM   3691  N   ILE A 392       5.305  10.180 -24.018  1.00 10.00      A   
ATOM   3692  HN  ILE A 392       6.018  10.720 -23.613  1.00 10.00      A   
ATOM   3693  CA  ILE A 392       4.560   9.253 -23.171  1.00 10.00      A   
ATOM   3694  CB  ILE A 392       5.161   9.185 -21.751  1.00 10.00      A   
ATOM   3695  CG1 ILE A 392       6.597   8.659 -21.810  1.00 10.00      A   
ATOM   3696  CG2 ILE A 392       4.309   8.312 -20.834  1.00 10.00      A   
ATOM   3697  CD1 ILE A 392       7.323   8.694 -20.480  1.00 10.00      A   
ATOM   3698  C   ILE A 392       3.089   9.647 -23.078  1.00 10.00      A   
ATOM   3699  O   ILE A 392       2.202   8.816 -23.281  1.00 10.00      A   
ATOM   3700  N   ALA A 393       2.843  10.921 -22.793  1.00 10.00      A   
ATOM   3701  HN  ALA A 393       3.602  11.533 -22.663  1.00 10.00      A   
ATOM   3702  CA  ALA A 393       1.483  11.443 -22.659  1.00 10.00      A   
ATOM   3703  CB  ALA A 393       1.525  12.925 -22.327  1.00 10.00      A   
ATOM   3704  C   ALA A 393       0.646  11.208 -23.914  1.00 10.00      A   
ATOM   3705  O   ALA A 393      -0.500  10.772 -23.832  1.00 10.00      A   
ATOM   3706  N   ARG A 394       1.231  11.490 -25.069  1.00 10.00      A   
ATOM   3707  HN  ARG A 394       2.155  11.819 -25.065  1.00 10.00      A   
ATOM   3708  CA  ARG A 394       0.539  11.326 -26.344  1.00 10.00      A   
ATOM   3709  CB  ARG A 394       1.315  12.022 -27.461  1.00 10.00      A   
ATOM   3710  CG  ARG A 394       1.271  13.537 -27.399  1.00 10.00      A   
ATOM   3711  CD  ARG A 394       2.182  14.153 -28.446  1.00 10.00      A   
ATOM   3712  NE  ARG A 394       1.808  13.759 -29.805  1.00 10.00      A   
ATOM   3713  HE  ARG A 394       2.075  12.861 -30.098  1.00 10.00      A   
ATOM   3714  CZ  ARG A 394       1.155  14.547 -30.659  1.00 10.00      A   
ATOM   3715  NH1 ARG A 394       0.803  15.777 -30.299  1.00 10.00      A   
ATOM   3716 HH11 ARG A 394       1.040  16.130 -29.343  1.00 10.00      A   
ATOM   3717 HH12 ARG A 394       0.288  16.396 -30.966  1.00 10.00      A   
ATOM   3718  NH2 ARG A 394       0.867  14.110 -31.878  1.00 10.00      A   
ATOM   3719 HH21 ARG A 394       1.153  13.151 -32.172  1.00 10.00      A   
ATOM   3720 HH22 ARG A 394       0.357  14.722 -32.551  1.00 10.00      A   
ATOM   3721  C   ARG A 394       0.343   9.857 -26.704  1.00 10.00      A   
ATOM   3722  O   ARG A 394      -0.571   9.507 -27.451  1.00 10.00      A   
ATOM   3723  N   ASN A 395       1.210   9.002 -26.188  1.00 10.00      A   
ATOM   3724  HN  ASN A 395       1.920   9.331 -25.598  1.00 10.00      A   
ATOM   3725  CA  ASN A 395       1.118   7.578 -26.482  1.00 10.00      A   
ATOM   3726  CB  ASN A 395       2.492   6.906 -26.448  1.00 10.00      A   
ATOM   3727  CG  ASN A 395       2.496   5.578 -27.179  1.00 10.00      A   
ATOM   3728  OD1 ASN A 395       2.783   5.515 -28.373  1.00 10.00      A   
ATOM   3729  ND2 ASN A 395       2.189   4.507 -26.467  1.00 10.00      A   
ATOM   3730 HD21 ASN A 395       1.969   4.625 -25.519  1.00 10.00      A   
ATOM   3731 HD22 ASN A 395       2.176   3.637 -26.918  1.00 10.00      A   
ATOM   3732  C   ASN A 395       0.147   6.869 -25.544  1.00 10.00      A   
ATOM   3733  O   ASN A 395      -0.561   5.948 -25.953  1.00 10.00      A   
ATOM   3734  N   ARG A 396       0.124   7.290 -24.284  1.00 10.00      A   
ATOM   3735  HN  ARG A 396       0.720   8.026 -24.011  1.00 10.00      A   
ATOM   3736  CA  ARG A 396      -0.764   6.697 -23.292  1.00 10.00      A   
ATOM   3737  CB  ARG A 396       0.031   5.994 -22.186  1.00 10.00      A   
ATOM   3738  CG  ARG A 396       0.737   4.723 -22.623  1.00 10.00      A   
ATOM   3739  CD  ARG A 396      -0.157   3.495 -22.481  1.00 10.00      A   
ATOM   3740  NE  ARG A 396      -1.263   3.486 -23.441  1.00 10.00      A   
ATOM   3741  HE  ARG A 396      -2.137   3.829 -23.128  1.00 10.00      A   
ATOM   3742  CZ  ARG A 396      -1.157   3.049 -24.696  1.00 10.00      A   
ATOM   3743  NH1 ARG A 396       0.005   2.582 -25.140  1.00 10.00      A   
ATOM   3744 HH11 ARG A 396       0.094   2.244 -26.122  1.00 10.00      A   
ATOM   3745 HH12 ARG A 396       0.837   2.552 -24.508  1.00 10.00      A   
ATOM   3746  NH2 ARG A 396      -2.210   3.086 -25.507  1.00 10.00      A   
ATOM   3747 HH21 ARG A 396      -3.125   3.459 -25.165  1.00 10.00      A   
ATOM   3748 HH22 ARG A 396      -2.131   2.751 -26.495  1.00 10.00      A   
ATOM   3749  C   ARG A 396      -1.687   7.747 -22.679  1.00 10.00      A   
ATOM   3750  O   ARG A 396      -1.444   8.229 -21.574  1.00 10.00      A   
ATOM   3751  N   PRO A 397      -2.772   8.102 -23.384  1.00 10.00      A   
ATOM   3752  CA  PRO A 397      -3.737   9.092 -22.897  1.00 10.00      A   
ATOM   3753  CB  PRO A 397      -4.448   9.523 -24.179  1.00 10.00      A   
ATOM   3754  CG  PRO A 397      -4.419   8.310 -25.045  1.00 10.00      A   
ATOM   3755  CD  PRO A 397      -3.141   7.582 -24.717  1.00 10.00      A   
ATOM   3756  C   PRO A 397      -4.736   8.472 -21.923  1.00 10.00      A   
ATOM   3757  O   PRO A 397      -5.783   9.050 -21.627  1.00 10.00      A   
ATOM   3758  N   ASN A 398      -4.394   7.291 -21.427  1.00 10.00      A   
ATOM   3759  HN  ASN A 398      -3.540   6.892 -21.703  1.00 10.00      A   
ATOM   3760  CA  ASN A 398      -5.246   6.567 -20.492  1.00 10.00      A   
ATOM   3761  CB  ASN A 398      -5.544   5.165 -21.038  1.00 10.00      A   
ATOM   3762  CG  ASN A 398      -4.292   4.316 -21.193  1.00 10.00      A   
ATOM   3763  OD1 ASN A 398      -3.586   4.406 -22.198  1.00 10.00      A   
ATOM   3764  ND2 ASN A 398      -4.018   3.479 -20.202  1.00 10.00      A   
ATOM   3765 HD21 ASN A 398      -4.634   3.453 -19.439  1.00 10.00      A   
ATOM   3766 HD22 ASN A 398      -3.204   2.927 -20.264  1.00 10.00      A   
ATOM   3767  C   ASN A 398      -4.587   6.465 -19.119  1.00 10.00      A   
ATOM   3768  O   ASN A 398      -5.048   5.725 -18.250  1.00 10.00      A   
ATOM   3769  N   MET A 399      -3.516   7.220 -18.930  1.00 10.00      A   
ATOM   3770  HN  MET A 399      -3.218   7.811 -19.651  1.00 10.00      A   
ATOM   3771  CA  MET A 399      -2.778   7.210 -17.672  1.00 10.00      A   
ATOM   3772  CB  MET A 399      -1.514   8.064 -17.798  1.00 10.00      A   
ATOM   3773  CG  MET A 399      -0.478   7.820 -16.712  1.00 10.00      A   
ATOM   3774  SD  MET A 399       0.496   6.332 -17.004  1.00 10.00      A   
ATOM   3775  CE  MET A 399       1.327   6.783 -18.525  1.00 10.00      A   
ATOM   3776  C   MET A 399      -3.643   7.707 -16.514  1.00 10.00      A   
ATOM   3777  O   MET A 399      -4.246   8.779 -16.587  1.00 10.00      A   
ATOM   3778  N   THR A 400      -3.714   6.910 -15.457  1.00 10.00      A   
ATOM   3779  HN  THR A 400      -3.239   6.047 -15.472  1.00 10.00      A   
ATOM   3780  CA  THR A 400      -4.499   7.263 -14.283  1.00 10.00      A   
ATOM   3781  CB  THR A 400      -5.380   6.082 -13.835  1.00 10.00      A   
ATOM   3782  OG1 THR A 400      -4.632   4.861 -13.942  1.00 10.00      A   
ATOM   3783  HG1 THR A 400      -5.198   4.163 -14.314  1.00 10.00      A   
ATOM   3784  CG2 THR A 400      -6.626   5.988 -14.699  1.00 10.00      A   
ATOM   3785  C   THR A 400      -3.600   7.690 -13.121  1.00 10.00      A   
ATOM   3786  O   THR A 400      -3.942   8.592 -12.350  1.00 10.00      A   
ATOM   3787  N   ARG A 401      -2.444   7.042 -13.004  1.00 10.00      A   
ATOM   3788  HN  ARG A 401      -2.221   6.344 -13.660  1.00 10.00      A   
ATOM   3789  CA  ARG A 401      -1.491   7.342 -11.939  1.00 10.00      A   
ATOM   3790  CB  ARG A 401      -1.529   6.259 -10.854  1.00 10.00      A   
ATOM   3791  CG  ARG A 401      -2.684   6.386  -9.873  1.00 10.00      A   
ATOM   3792  CD  ARG A 401      -3.222   5.020  -9.476  1.00 10.00      A   
ATOM   3793  NE  ARG A 401      -3.741   4.292 -10.631  1.00 10.00      A   
ATOM   3794  HE  ARG A 401      -3.320   4.477 -11.500  1.00 10.00      A   
ATOM   3795  CZ  ARG A 401      -4.701   3.375 -10.575  1.00 10.00      A   
ATOM   3796  NH1 ARG A 401      -5.249   3.050  -9.414  1.00 10.00      A   
ATOM   3797 HH11 ARG A 401      -6.004   2.331  -9.371  1.00 10.00      A   
ATOM   3798 HH12 ARG A 401      -4.913   3.498  -8.524  1.00 10.00      A   
ATOM   3799  NH2 ARG A 401      -5.124   2.788 -11.687  1.00 10.00      A   
ATOM   3800 HH21 ARG A 401      -4.703   3.042 -12.612  1.00 10.00      A   
ATOM   3801 HH22 ARG A 401      -5.875   2.065 -11.641  1.00 10.00      A   
ATOM   3802  C   ARG A 401      -0.081   7.455 -12.502  1.00 10.00      A   
ATOM   3803  O   ARG A 401       0.556   6.447 -12.814  1.00 10.00      A   
ATOM   3804  N   PHE A 402       0.400   8.681 -12.636  1.00 10.00      A   
ATOM   3805  HN  PHE A 402      -0.149   9.448 -12.354  1.00 10.00      A   
ATOM   3806  CA  PHE A 402       1.735   8.923 -13.162  1.00 10.00      A   
ATOM   3807  CB  PHE A 402       1.697   9.934 -14.316  1.00 10.00      A   
ATOM   3808  CG  PHE A 402       2.984  10.041 -15.088  1.00 10.00      A   
ATOM   3809  CD1 PHE A 402       3.473   8.955 -15.799  1.00 10.00      A   
ATOM   3810  CD2 PHE A 402       3.703  11.225 -15.110  1.00 10.00      A   
ATOM   3811  CE1 PHE A 402       4.651   9.045 -16.516  1.00 10.00      A   
ATOM   3812  CE2 PHE A 402       4.882  11.323 -15.823  1.00 10.00      A   
ATOM   3813  CZ  PHE A 402       5.357  10.230 -16.527  1.00 10.00      A   
ATOM   3814  C   PHE A 402       2.656   9.403 -12.049  1.00 10.00      A   
ATOM   3815  O   PHE A 402       2.777  10.602 -11.794  1.00 10.00      A   
ATOM   3816  N   ARG A 403       3.276   8.454 -11.370  1.00 10.00      A   
ATOM   3817  HN  ARG A 403       3.125   7.513 -11.612  1.00 10.00      A   
ATOM   3818  CA  ARG A 403       4.185   8.764 -10.282  1.00 10.00      A   
ATOM   3819  CB  ARG A 403       4.065   7.712  -9.176  1.00 10.00      A   
ATOM   3820  CG  ARG A 403       2.639   7.502  -8.686  1.00 10.00      A   
ATOM   3821  CD  ARG A 403       2.510   6.247  -7.833  1.00 10.00      A   
ATOM   3822  NE  ARG A 403       2.757   6.509  -6.420  1.00 10.00      A   
ATOM   3823  HE  ARG A 403       3.359   7.272  -6.197  1.00 10.00      A   
ATOM   3824  CZ  ARG A 403       2.219   5.808  -5.416  1.00 10.00      A   
ATOM   3825  NH1 ARG A 403       1.397   4.795  -5.661  1.00 10.00      A   
ATOM   3826 HH11 ARG A 403       1.157   4.539  -6.637  1.00 10.00      A   
ATOM   3827 HH12 ARG A 403       0.983   4.251  -4.867  1.00 10.00      A   
ATOM   3828  NH2 ARG A 403       2.513   6.122  -4.165  1.00 10.00      A   
ATOM   3829 HH21 ARG A 403       3.169   6.915  -3.969  1.00 10.00      A   
ATOM   3830 HH22 ARG A 403       2.083   5.596  -3.369  1.00 10.00      A   
ATOM   3831  C   ARG A 403       5.612   8.847 -10.808  1.00 10.00      A   
ATOM   3832  O   ARG A 403       6.244   7.830 -11.105  1.00 10.00      A   
ATOM   3833  N   LEU A 404       6.104  10.062 -10.953  1.00 10.00      A   
ATOM   3834  HN  LEU A 404       5.550  10.835 -10.701  1.00 10.00      A   
ATOM   3835  CA  LEU A 404       7.446  10.283 -11.461  1.00 10.00      A   
ATOM   3836  CB  LEU A 404       7.382  10.943 -12.839  1.00 10.00      A   
ATOM   3837  CG  LEU A 404       8.722  11.193 -13.532  1.00 10.00      A   
ATOM   3838  CD1 LEU A 404       9.336   9.887 -14.014  1.00 10.00      A   
ATOM   3839  CD2 LEU A 404       8.552  12.168 -14.684  1.00 10.00      A   
ATOM   3840  C   LEU A 404       8.245  11.157 -10.511  1.00 10.00      A   
ATOM   3841  O   LEU A 404       7.733  12.137  -9.969  1.00 10.00      A   
ATOM   3842  N   CYS A 405       9.498  10.798 -10.307  1.00 10.00      A   
ATOM   3843  HN  CYS A 405       9.850   9.997 -10.760  1.00 10.00      A   
ATOM   3844  CA  CYS A 405      10.364  11.558  -9.427  1.00 10.00      A   
ATOM   3845  CB  CYS A 405      10.243  11.052  -7.990  1.00 10.00      A   
ATOM   3846  SG  CYS A 405      10.900  12.182  -6.743  1.00 10.00      A   
ATOM   3847  HG  CYS A 405      10.644  13.421  -7.155  1.00 10.00      A   
ATOM   3848  C   CYS A 405      11.807  11.496  -9.899  1.00 10.00      A   
ATOM   3849  O   CYS A 405      12.255  10.480 -10.425  1.00 10.00      A   
ATOM   3850  N   ILE A 406      12.525  12.590  -9.717  1.00 10.00      A   
ATOM   3851  HN  ILE A 406      12.114  13.364  -9.281  1.00 10.00      A   
ATOM   3852  CA  ILE A 406      13.914  12.668 -10.123  1.00 10.00      A   
ATOM   3853  CB  ILE A 406      14.159  13.876 -11.058  1.00 10.00      A   
ATOM   3854  CG1 ILE A 406      13.135  13.887 -12.198  1.00 10.00      A   
ATOM   3855  CG2 ILE A 406      15.577  13.851 -11.611  1.00 10.00      A   
ATOM   3856  CD1 ILE A 406      13.194  15.129 -13.058  1.00 10.00      A   
ATOM   3857  C   ILE A 406      14.800  12.793  -8.889  1.00 10.00      A   
ATOM   3858  O   ILE A 406      14.505  13.570  -7.982  1.00 10.00      A   
ATOM   3859  N   ILE A 407      15.872  12.012  -8.854  1.00 10.00      A   
ATOM   3860  HN  ILE A 407      16.033  11.391  -9.605  1.00 10.00      A   
ATOM   3861  CA  ILE A 407      16.809  12.033  -7.731  1.00 10.00      A   
ATOM   3862  CB  ILE A 407      17.973  11.040  -7.958  1.00 10.00      A   
ATOM   3863  CG1 ILE A 407      17.446   9.632  -8.282  1.00 10.00      A   
ATOM   3864  CG2 ILE A 407      18.907  11.004  -6.756  1.00 10.00      A   
ATOM   3865  CD1 ILE A 407      16.559   9.030  -7.210  1.00 10.00      A   
ATOM   3866  C   ILE A 407      17.375  13.440  -7.514  1.00 10.00      A   
ATOM   3867  O   ILE A 407      17.466  13.918  -6.382  1.00 10.00      A   
ATOM   3868  N   GLU A 408      17.752  14.096  -8.602  1.00 10.00      A   
ATOM   3869  HN  GLU A 408      17.658  13.665  -9.476  1.00 10.00      A   
ATOM   3870  CA  GLU A 408      18.301  15.441  -8.530  1.00 10.00      A   
ATOM   3871  CB  GLU A 408      19.094  15.750  -9.802  1.00 10.00      A   
ATOM   3872  CG  GLU A 408      19.654  17.164  -9.871  1.00 10.00      A   
ATOM   3873  CD  GLU A 408      20.827  17.376  -8.938  1.00 10.00      A   
ATOM   3874  OE1 GLU A 408      21.748  16.533  -8.936  1.00 10.00      A   
ATOM   3875  OE2 GLU A 408      20.839  18.391  -8.208  1.00 10.00      A   
ATOM   3876  C   GLU A 408      17.174  16.458  -8.359  1.00 10.00      A   
ATOM   3877  O   GLU A 408      16.271  16.540  -9.193  1.00 10.00      A   
ATOM   3878  N   PRO A 409      17.198  17.224  -7.263  1.00 10.00      A   
ATOM   3879  CA  PRO A 409      16.181  18.238  -6.989  1.00 10.00      A   
ATOM   3880  CB  PRO A 409      16.493  18.702  -5.557  1.00 10.00      A   
ATOM   3881  CG  PRO A 409      17.467  17.708  -5.018  1.00 10.00      A   
ATOM   3882  CD  PRO A 409      18.211  17.167  -6.202  1.00 10.00      A   
ATOM   3883  C   PRO A 409      16.295  19.410  -7.961  1.00 10.00      A   
ATOM   3884  O   PRO A 409      17.385  19.941  -8.182  1.00 10.00      A   
ATOM   3885  N   LYS A 410      15.171  19.795  -8.552  1.00 10.00      A   
ATOM   3886  HN  LYS A 410      14.334  19.321  -8.343  1.00 10.00      A   
ATOM   3887  CA  LYS A 410      15.135  20.902  -9.505  1.00 10.00      A   
ATOM   3888  CB  LYS A 410      15.584  22.215  -8.861  1.00 10.00      A   
ATOM   3889  CG  LYS A 410      14.698  22.665  -7.715  1.00 10.00      A   
ATOM   3890  CD  LYS A 410      15.350  23.778  -6.922  1.00 10.00      A   
ATOM   3891  CE  LYS A 410      14.487  24.189  -5.744  1.00 10.00      A   
ATOM   3892  NZ  LYS A 410      15.222  25.073  -4.808  1.00 10.00      A   
ATOM   3893  HZ1 LYS A 410      14.590  25.403  -4.052  1.00 10.00      A   
ATOM   3894  HZ2 LYS A 410      15.597  25.902  -5.315  1.00 10.00      A   
ATOM   3895  HZ3 LYS A 410      16.019  24.556  -4.382  1.00 10.00      A   
ATOM   3896  C   LYS A 410      15.948  20.602 -10.763  1.00 10.00      A   
ATOM   3897  O   LYS A 410      16.523  21.505 -11.373  1.00 10.00      A   
ATOM   3898  N   ALA A 411      15.994  19.329 -11.145  1.00 10.00      A   
ATOM   3899  HN  ALA A 411      15.544  18.651 -10.598  1.00 10.00      A   
ATOM   3900  CA  ALA A 411      16.715  18.916 -12.345  1.00 10.00      A   
ATOM   3901  CB  ALA A 411      16.985  17.421 -12.320  1.00 10.00      A   
ATOM   3902  C   ALA A 411      15.918  19.281 -13.593  1.00 10.00      A   
ATOM   3903  O   ALA A 411      14.776  18.849 -13.756  1.00 10.00      A   
ATOM   3904  N   PRO A 412      16.502  20.086 -14.490  1.00 10.00      A   
ATOM   3905  CA  PRO A 412      15.843  20.513 -15.709  1.00 10.00      A   
ATOM   3906  CB  PRO A 412      16.519  21.860 -16.016  1.00 10.00      A   
ATOM   3907  CG  PRO A 412      17.739  21.935 -15.145  1.00 10.00      A   
ATOM   3908  CD  PRO A 412      17.854  20.635 -14.397  1.00 10.00      A   
ATOM   3909  C   PRO A 412      16.080  19.540 -16.857  1.00 10.00      A   
ATOM   3910  O   PRO A 412      16.686  18.481 -16.674  1.00 10.00      A   
ATOM   3911  N   ASP A 413      15.587  19.911 -18.033  1.00 10.00      A   
ATOM   3912  HN  ASP A 413      15.104  20.767 -18.098  1.00 10.00      A   
ATOM   3913  CA  ASP A 413      15.746  19.103 -19.234  1.00 10.00      A   
ATOM   3914  CB  ASP A 413      15.116  19.845 -20.420  1.00 10.00      A   
ATOM   3915  CG  ASP A 413      15.051  19.020 -21.684  1.00 10.00      A   
ATOM   3916  OD1 ASP A 413      16.083  18.906 -22.368  1.00 10.00      A   
ATOM   3917  OD2 ASP A 413      13.964  18.502 -22.008  1.00 10.00      A   
ATOM   3918  C   ASP A 413      17.236  18.886 -19.480  1.00 10.00      A   
ATOM   3919  O   ASP A 413      17.985  19.846 -19.611  1.00 10.00      A   
ATOM   3920  N   TYR A 414      17.664  17.633 -19.550  1.00 10.00      A   
ATOM   3921  HN  TYR A 414      17.012  16.899 -19.483  1.00 10.00      A   
ATOM   3922  CA  TYR A 414      19.085  17.325 -19.727  1.00 10.00      A   
ATOM   3923  CB  TYR A 414      19.426  15.899 -19.265  1.00 10.00      A   
ATOM   3924  CG  TYR A 414      18.981  14.793 -20.201  1.00 10.00      A   
ATOM   3925  CD1 TYR A 414      19.820  14.316 -21.203  1.00 10.00      A   
ATOM   3926  CD2 TYR A 414      17.725  14.221 -20.079  1.00 10.00      A   
ATOM   3927  CE1 TYR A 414      19.415  13.308 -22.056  1.00 10.00      A   
ATOM   3928  CE2 TYR A 414      17.313  13.212 -20.926  1.00 10.00      A   
ATOM   3929  CZ  TYR A 414      18.160  12.760 -21.913  1.00 10.00      A   
ATOM   3930  OH  TYR A 414      17.752  11.753 -22.757  1.00 10.00      A   
ATOM   3931  HH  TYR A 414      16.957  11.320 -22.382  1.00 10.00      A   
ATOM   3932  C   TYR A 414      19.628  17.607 -21.130  1.00 10.00      A   
ATOM   3933  O   TYR A 414      20.817  17.406 -21.380  1.00 10.00      A   
ATOM   3934  N   LEU A 415      18.780  18.063 -22.044  1.00 10.00      A   
ATOM   3935  HN  LEU A 415      17.832  18.193 -21.808  1.00 10.00      A   
ATOM   3936  CA  LEU A 415      19.226  18.364 -23.401  1.00 10.00      A   
ATOM   3937  CB  LEU A 415      18.463  17.520 -24.425  1.00 10.00      A   
ATOM   3938  CG  LEU A 415      18.739  16.015 -24.411  1.00 10.00      A   
ATOM   3939  CD1 LEU A 415      17.952  15.321 -25.508  1.00 10.00      A   
ATOM   3940  CD2 LEU A 415      20.224  15.739 -24.566  1.00 10.00      A   
ATOM   3941  C   LEU A 415      19.078  19.847 -23.729  1.00 10.00      A   
ATOM   3942  O   LEU A 415      19.956  20.450 -24.343  1.00 10.00      A   
ATOM   3943  N   THR A 416      17.968  20.427 -23.318  1.00 10.00      A   
ATOM   3944  HN  THR A 416      17.293  19.887 -22.841  1.00 10.00      A   
ATOM   3945  CA  THR A 416      17.697  21.831 -23.584  1.00 10.00      A   
ATOM   3946  CB  THR A 416      16.240  22.009 -24.047  1.00 10.00      A   
ATOM   3947  OG1 THR A 416      15.724  20.741 -24.495  1.00 10.00      A   
ATOM   3948  HG1 THR A 416      15.764  20.101 -23.770  1.00 10.00      A   
ATOM   3949  CG2 THR A 416      16.172  23.006 -25.192  1.00 10.00      A   
ATOM   3950  C   THR A 416      17.953  22.715 -22.361  1.00 10.00      A   
ATOM   3951  O   THR A 416      18.007  23.942 -22.472  1.00 10.00      A   
ATOM   3952  N   LEU A 417      18.108  22.082 -21.200  1.00 10.00      A   
ATOM   3953  HN  LEU A 417      18.069  21.102 -21.188  1.00 10.00      A   
ATOM   3954  CA  LEU A 417      18.356  22.787 -19.935  1.00 10.00      A   
ATOM   3955  CB  LEU A 417      19.652  23.595 -19.971  1.00 10.00      A   
ATOM   3956  CG  LEU A 417      20.942  22.779 -20.044  1.00 10.00      A   
ATOM   3957  CD1 LEU A 417      22.151  23.697 -19.976  1.00 10.00      A   
ATOM   3958  CD2 LEU A 417      20.983  21.754 -18.920  1.00 10.00      A   
ATOM   3959  C   LEU A 417      17.175  23.649 -19.496  1.00 10.00      A   
ATOM   3960  O   LEU A 417      17.292  24.469 -18.583  1.00 10.00      A   
ATOM   3961  N   GLU A 418      16.040  23.446 -20.142  1.00 10.00      A   
ATOM   3962  HN  GLU A 418      16.015  22.775 -20.850  1.00 10.00      A   
ATOM   3963  CA  GLU A 418      14.832  24.192 -19.830  1.00 10.00      A   
ATOM   3964  CB  GLU A 418      14.005  24.390 -21.102  1.00 10.00      A   
ATOM   3965  CG  GLU A 418      14.719  25.174 -22.186  1.00 10.00      A   
ATOM   3966  CD  GLU A 418      13.772  25.662 -23.258  1.00 10.00      A   
ATOM   3967  OE1 GLU A 418      13.412  26.856 -23.240  1.00 10.00      A   
ATOM   3968  OE2 GLU A 418      13.379  24.856 -24.125  1.00 10.00      A   
ATOM   3969  C   GLU A 418      14.002  23.449 -18.787  1.00 10.00      A   
ATOM   3970  O   GLU A 418      14.183  22.246 -18.592  1.00 10.00      A   
ATOM   3971  N   PRO A 419      13.102  24.155 -18.082  1.00 10.00      A   
ATOM   3972  CA  PRO A 419      12.235  23.541 -17.072  1.00 10.00      A   
ATOM   3973  CB  PRO A 419      11.426  24.718 -16.516  1.00 10.00      A   
ATOM   3974  CG  PRO A 419      12.205  25.930 -16.886  1.00 10.00      A   
ATOM   3975  CD  PRO A 419      12.873  25.605 -18.189  1.00 10.00      A   
ATOM   3976  C   PRO A 419      11.303  22.504 -17.700  1.00 10.00      A   
ATOM   3977  O   PRO A 419      11.035  22.545 -18.903  1.00 10.00      A   
ATOM   3978  N   LEU A 420      10.792  21.598 -16.881  1.00 10.00      A   
ATOM   3979  HN  LEU A 420      10.992  21.658 -15.920  1.00 10.00      A   
ATOM   3980  CA  LEU A 420       9.918  20.531 -17.359  1.00 10.00      A   
ATOM   3981  CB  LEU A 420      10.184  19.241 -16.576  1.00 10.00      A   
ATOM   3982  CG  LEU A 420      11.636  18.760 -16.528  1.00 10.00      A   
ATOM   3983  CD1 LEU A 420      11.804  17.698 -15.454  1.00 10.00      A   
ATOM   3984  CD2 LEU A 420      12.071  18.225 -17.885  1.00 10.00      A   
ATOM   3985  C   LEU A 420       8.445  20.916 -17.250  1.00 10.00      A   
ATOM   3986  O   LEU A 420       7.567  20.050 -17.221  1.00 10.00      A   
ATOM   3987  N   ASP A 421       8.185  22.220 -17.195  1.00 10.00      A   
ATOM   3988  HN  ASP A 421       8.933  22.851 -17.217  1.00 10.00      A   
ATOM   3989  CA  ASP A 421       6.825  22.743 -17.083  1.00 10.00      A   
ATOM   3990  CB  ASP A 421       6.831  24.276 -17.099  1.00 10.00      A   
ATOM   3991  CG  ASP A 421       7.379  24.893 -15.827  1.00 10.00      A   
ATOM   3992  OD1 ASP A 421       6.648  24.954 -14.824  1.00 10.00      A   
ATOM   3993  OD2 ASP A 421       8.540  25.345 -15.830  1.00 10.00      A   
ATOM   3994  C   ASP A 421       5.925  22.234 -18.201  1.00 10.00      A   
ATOM   3995  O   ASP A 421       4.819  21.756 -17.951  1.00 10.00      A   
ATOM   3996  N   ILE A 422       6.408  22.327 -19.433  1.00 10.00      A   
ATOM   3997  HN  ILE A 422       7.306  22.697 -19.571  1.00 10.00      A   
ATOM   3998  CA  ILE A 422       5.628  21.887 -20.586  1.00 10.00      A   
ATOM   3999  CB  ILE A 422       6.199  22.416 -21.919  1.00 10.00      A   
ATOM   4000  CG1 ILE A 422       7.687  22.081 -22.049  1.00 10.00      A   
ATOM   4001  CG2 ILE A 422       5.976  23.917 -22.030  1.00 10.00      A   
ATOM   4002  CD1 ILE A 422       8.269  22.388 -23.413  1.00 10.00      A   
ATOM   4003  C   ILE A 422       5.487  20.365 -20.639  1.00 10.00      A   
ATOM   4004  O   ILE A 422       4.491  19.847 -21.145  1.00 10.00      A   
ATOM   4005  N   GLY A 423       6.484  19.659 -20.112  1.00 10.00      A   
ATOM   4006  HN  GLY A 423       7.255  20.131 -19.726  1.00 10.00      A   
ATOM   4007  CA  GLY A 423       6.449  18.206 -20.106  1.00 10.00      A   
ATOM   4008  C   GLY A 423       5.302  17.662 -19.274  1.00 10.00      A   
ATOM   4009  O   GLY A 423       4.489  16.874 -19.757  1.00 10.00      A   
ATOM   4010  N   PHE A 424       5.223  18.098 -18.020  1.00 10.00      A   
ATOM   4011  HN  PHE A 424       5.893  18.739 -17.693  1.00 10.00      A   
ATOM   4012  CA  PHE A 424       4.160  17.651 -17.123  1.00 10.00      A   
ATOM   4013  CB  PHE A 424       4.452  18.062 -15.678  1.00 10.00      A   
ATOM   4014  CG  PHE A 424       5.493  17.215 -15.001  1.00 10.00      A   
ATOM   4015  CD1 PHE A 424       6.815  17.629 -14.944  1.00 10.00      A   
ATOM   4016  CD2 PHE A 424       5.149  16.004 -14.423  1.00 10.00      A   
ATOM   4017  CE1 PHE A 424       7.773  16.852 -14.323  1.00 10.00      A   
ATOM   4018  CE2 PHE A 424       6.102  15.223 -13.800  1.00 10.00      A   
ATOM   4019  CZ  PHE A 424       7.418  15.648 -13.749  1.00 10.00      A   
ATOM   4020  C   PHE A 424       2.813  18.202 -17.579  1.00 10.00      A   
ATOM   4021  O   PHE A 424       1.767  17.591 -17.343  1.00 10.00      A   
ATOM   4022  N   GLY A 425       2.856  19.354 -18.246  1.00 10.00      A   
ATOM   4023  HN  GLY A 425       3.723  19.792 -18.385  1.00 10.00      A   
ATOM   4024  CA  GLY A 425       1.645  19.981 -18.752  1.00 10.00      A   
ATOM   4025  C   GLY A 425       1.021  19.178 -19.871  1.00 10.00      A   
ATOM   4026  O   GLY A 425      -0.180  19.277 -20.132  1.00 10.00      A   
ATOM   4027  N   ALA A 426       1.840  18.379 -20.540  1.00 10.00      A   
ATOM   4028  HN  ALA A 426       2.791  18.357 -20.299  1.00 10.00      A   
ATOM   4029  CA  ALA A 426       1.366  17.544 -21.628  1.00 10.00      A   
ATOM   4030  CB  ALA A 426       2.522  17.144 -22.535  1.00 10.00      A   
ATOM   4031  C   ALA A 426       0.674  16.306 -21.075  1.00 10.00      A   
ATOM   4032  O   ALA A 426      -0.278  15.798 -21.665  1.00 10.00      A   
ATOM   4033  N   ILE A 427       1.152  15.837 -19.924  1.00 10.00      A   
ATOM   4034  HN  ILE A 427       1.905  16.298 -19.500  1.00 10.00      A   
ATOM   4035  CA  ILE A 427       0.589  14.657 -19.277  1.00 10.00      A   
ATOM   4036  CB  ILE A 427       1.365  14.297 -17.992  1.00 10.00      A   
ATOM   4037  CG1 ILE A 427       2.872  14.206 -18.266  1.00 10.00      A   
ATOM   4038  CG2 ILE A 427       0.842  13.002 -17.383  1.00 10.00      A   
ATOM   4039  CD1 ILE A 427       3.279  13.069 -19.179  1.00 10.00      A   
ATOM   4040  C   ILE A 427      -0.876  14.887 -18.927  1.00 10.00      A   
ATOM   4041  O   ILE A 427      -1.745  14.101 -19.301  1.00 10.00      A   
ATOM   4042  N   VAL A 428      -1.148  15.992 -18.242  1.00 10.00      A   
ATOM   4043  HN  VAL A 428      -0.418  16.607 -18.017  1.00 10.00      A   
ATOM   4044  CA  VAL A 428      -2.508  16.321 -17.832  1.00 10.00      A   
ATOM   4045  CB  VAL A 428      -2.532  17.424 -16.750  1.00 10.00      A   
ATOM   4046  CG1 VAL A 428      -2.042  16.882 -15.418  1.00 10.00      A   
ATOM   4047  CG2 VAL A 428      -1.698  18.621 -17.177  1.00 10.00      A   
ATOM   4048  C   VAL A 428      -3.367  16.753 -19.023  1.00 10.00      A   
ATOM   4049  O   VAL A 428      -4.598  16.739 -18.953  1.00 10.00      A   
ATOM   4050  N   GLU A 429      -2.715  17.127 -20.120  1.00 10.00      A   
ATOM   4051  HN  GLU A 429      -1.735  17.095 -20.135  1.00 10.00      A   
ATOM   4052  CA  GLU A 429      -3.427  17.569 -21.308  1.00 10.00      A   
ATOM   4053  CB  GLU A 429      -2.493  18.343 -22.240  1.00 10.00      A   
ATOM   4054  CG  GLU A 429      -3.201  19.024 -23.399  1.00 10.00      A   
ATOM   4055  CD  GLU A 429      -2.237  19.646 -24.382  1.00 10.00      A   
ATOM   4056  OE1 GLU A 429      -1.898  20.838 -24.220  1.00 10.00      A   
ATOM   4057  OE2 GLU A 429      -1.816  18.946 -25.326  1.00 10.00      A   
ATOM   4058  C   GLU A 429      -4.051  16.387 -22.039  1.00 10.00      A   
ATOM   4059  O   GLU A 429      -5.180  16.473 -22.522  1.00 10.00      A   
ATOM   4060  N   HIS A 430      -3.324  15.278 -22.109  1.00 10.00      A   
ATOM   4061  HN  HIS A 430      -2.431  15.260 -21.701  1.00 10.00      A   
ATOM   4062  CA  HIS A 430      -3.822  14.088 -22.792  1.00 10.00      A   
ATOM   4063  CB  HIS A 430      -2.694  13.355 -23.521  1.00 10.00      A   
ATOM   4064  CG  HIS A 430      -2.687  13.592 -24.997  1.00 10.00      A   
ATOM   4065  ND1 HIS A 430      -3.159  12.646 -25.877  1.00 10.00      A   
ATOM   4066  CD2 HIS A 430      -2.266  14.679 -25.693  1.00 10.00      A   
ATOM   4067  CE1 HIS A 430      -3.019  13.169 -27.079  1.00 10.00      A   
ATOM   4068  NE2 HIS A 430      -2.485  14.396 -27.017  1.00 10.00      A   
ATOM   4069  HE2 HIS A 430      -2.281  14.982 -27.776  1.00 10.00      A   
ATOM   4070  C   HIS A 430      -4.542  13.138 -21.843  1.00 10.00      A   
ATOM   4071  O   HIS A 430      -5.607  12.608 -22.169  1.00 10.00      A   
ATOM   4072  N   CYS A 431      -3.962  12.923 -20.671  1.00 10.00      A   
ATOM   4073  HN  CYS A 431      -3.117  13.380 -20.462  1.00 10.00      A   
ATOM   4074  CA  CYS A 431      -4.542  12.030 -19.680  1.00 10.00      A   
ATOM   4075  CB  CYS A 431      -3.446  11.481 -18.766  1.00 10.00      A   
ATOM   4076  SG  CYS A 431      -1.999  10.854 -19.653  1.00 10.00      A   
ATOM   4077  HG  CYS A 431      -2.154  11.131 -20.940  1.00 10.00      A   
ATOM   4078  C   CYS A 431      -5.621  12.737 -18.865  1.00 10.00      A   
ATOM   4079  O   CYS A 431      -5.337  13.396 -17.866  1.00 10.00      A   
ATOM   4080  N   LYS A 432      -6.862  12.591 -19.303  1.00 10.00      A   
ATOM   4081  HN  LYS A 432      -7.022  12.049 -20.105  1.00 10.00      A   
ATOM   4082  CA  LYS A 432      -7.993  13.218 -18.631  1.00 10.00      A   
ATOM   4083  CB  LYS A 432      -9.176  13.345 -19.597  1.00 10.00      A   
ATOM   4084  CG  LYS A 432      -8.823  13.923 -20.959  1.00 10.00      A   
ATOM   4085  CD  LYS A 432      -8.642  15.428 -20.898  1.00 10.00      A   
ATOM   4086  CE  LYS A 432      -8.335  16.000 -22.274  1.00 10.00      A   
ATOM   4087  NZ  LYS A 432      -9.509  15.942 -23.185  1.00 10.00      A   
ATOM   4088  HZ1 LYS A 432      -9.216  16.147 -24.163  1.00 10.00      A   
ATOM   4089  HZ2 LYS A 432     -10.218  16.642 -22.896  1.00 10.00      A   
ATOM   4090  HZ3 LYS A 432      -9.941  14.996 -23.158  1.00 10.00      A   
ATOM   4091  C   LYS A 432      -8.408  12.415 -17.402  1.00 10.00      A   
ATOM   4092  O   LYS A 432      -9.059  12.934 -16.495  1.00 10.00      A   
ATOM   4093  N   ASP A 433      -8.018  11.151 -17.373  1.00 10.00      A   
ATOM   4094  HN  ASP A 433      -7.501  10.795 -18.125  1.00 10.00      A   
ATOM   4095  CA  ASP A 433      -8.357  10.270 -16.264  1.00 10.00      A   
ATOM   4096  CB  ASP A 433      -8.675   8.872 -16.796  1.00 10.00      A   
ATOM   4097  CG  ASP A 433      -9.918   8.277 -16.170  1.00 10.00      A   
ATOM   4098  OD1 ASP A 433      -9.990   7.034 -16.052  1.00 10.00      A   
ATOM   4099  OD2 ASP A 433     -10.835   9.044 -15.806  1.00 10.00      A   
ATOM   4100  C   ASP A 433      -7.230  10.204 -15.235  1.00 10.00      A   
ATOM   4101  O   ASP A 433      -7.201   9.310 -14.389  1.00 10.00      A   
ATOM   4102  N   LEU A 434      -6.305  11.155 -15.310  1.00 10.00      A   
ATOM   4103  HN  LEU A 434      -6.384  11.842 -16.003  1.00 10.00      A   
ATOM   4104  CA  LEU A 434      -5.180  11.211 -14.384  1.00 10.00      A   
ATOM   4105  CB  LEU A 434      -4.085  12.126 -14.936  1.00 10.00      A   
ATOM   4106  CG  LEU A 434      -2.765  12.145 -14.167  1.00 10.00      A   
ATOM   4107  CD1 LEU A 434      -2.039  10.820 -14.317  1.00 10.00      A   
ATOM   4108  CD2 LEU A 434      -1.892  13.296 -14.634  1.00 10.00      A   
ATOM   4109  C   LEU A 434      -5.644  11.709 -13.018  1.00 10.00      A   
ATOM   4110  O   LEU A 434      -6.113  12.840 -12.888  1.00 10.00      A   
ATOM   4111  N   ARG A 435      -5.519  10.859 -12.006  1.00 10.00      A   
ATOM   4112  HN  ARG A 435      -5.130   9.971 -12.172  1.00 10.00      A   
ATOM   4113  CA  ARG A 435      -5.939  11.210 -10.656  1.00 10.00      A   
ATOM   4114  CB  ARG A 435      -6.758  10.074 -10.033  1.00 10.00      A   
ATOM   4115  CG  ARG A 435      -7.896   9.554 -10.897  1.00 10.00      A   
ATOM   4116  CD  ARG A 435      -8.787   8.594 -10.121  1.00 10.00      A   
ATOM   4117  NE  ARG A 435      -8.010   7.642  -9.321  1.00 10.00      A   
ATOM   4118  HE  ARG A 435      -7.651   7.966  -8.463  1.00 10.00      A   
ATOM   4119  CZ  ARG A 435      -7.776   6.378  -9.674  1.00 10.00      A   
ATOM   4120  NH1 ARG A 435      -8.260   5.904 -10.814  1.00 10.00      A   
ATOM   4121 HH11 ARG A 435      -8.827   6.515 -11.444  1.00 10.00      A   
ATOM   4122 HH12 ARG A 435      -8.075   4.917 -11.087  1.00 10.00      A   
ATOM   4123  NH2 ARG A 435      -7.055   5.586  -8.888  1.00 10.00      A   
ATOM   4124 HH21 ARG A 435      -6.873   4.594  -9.162  1.00 10.00      A   
ATOM   4125 HH22 ARG A 435      -6.666   5.946  -7.984  1.00 10.00      A   
ATOM   4126  C   ARG A 435      -4.745  11.514  -9.756  1.00 10.00      A   
ATOM   4127  O   ARG A 435      -4.759  12.483  -9.001  1.00 10.00      A   
ATOM   4128  N   ARG A 436      -3.710  10.689  -9.834  1.00 10.00      A   
ATOM   4129  HN  ARG A 436      -3.726   9.951 -10.481  1.00 10.00      A   
ATOM   4130  CA  ARG A 436      -2.535  10.879  -8.994  1.00 10.00      A   
ATOM   4131  CB  ARG A 436      -2.260   9.625  -8.156  1.00 10.00      A   
ATOM   4132  CG  ARG A 436      -1.322   9.848  -6.979  1.00 10.00      A   
ATOM   4133  CD  ARG A 436      -1.204   8.601  -6.118  1.00 10.00      A   
ATOM   4134  NE  ARG A 436      -0.372   8.830  -4.940  1.00 10.00      A   
ATOM   4135  HE  ARG A 436       0.013   9.724  -4.828  1.00 10.00      A   
ATOM   4136  CZ  ARG A 436      -0.123   7.909  -4.013  1.00 10.00      A   
ATOM   4137  NH1 ARG A 436      -0.649   6.691  -4.106  1.00 10.00      A   
ATOM   4138 HH11 ARG A 436      -0.430   5.980  -3.369  1.00 10.00      A   
ATOM   4139 HH12 ARG A 436      -1.277   6.438  -4.900  1.00 10.00      A   
ATOM   4140  NH2 ARG A 436       0.650   8.195  -2.978  1.00 10.00      A   
ATOM   4141 HH21 ARG A 436       1.068   9.136  -2.875  1.00 10.00      A   
ATOM   4142 HH22 ARG A 436       0.845   7.457  -2.256  1.00 10.00      A   
ATOM   4143  C   ARG A 436      -1.315  11.247  -9.829  1.00 10.00      A   
ATOM   4144  O   ARG A 436      -0.962  10.536 -10.774  1.00 10.00      A   
ATOM   4145  N   LEU A 437      -0.680  12.361  -9.484  1.00 10.00      A   
ATOM   4146  HN  LEU A 437      -1.015  12.891  -8.724  1.00 10.00      A   
ATOM   4147  CA  LEU A 437       0.501  12.822 -10.199  1.00 10.00      A   
ATOM   4148  CB  LEU A 437       0.118  13.875 -11.247  1.00 10.00      A   
ATOM   4149  CG  LEU A 437       1.263  14.421 -12.108  1.00 10.00      A   
ATOM   4150  CD1 LEU A 437       1.778  13.356 -13.060  1.00 10.00      A   
ATOM   4151  CD2 LEU A 437       0.823  15.654 -12.877  1.00 10.00      A   
ATOM   4152  C   LEU A 437       1.535  13.396  -9.233  1.00 10.00      A   
ATOM   4153  O   LEU A 437       1.193  14.112  -8.286  1.00 10.00      A   
ATOM   4154  N   SER A 438       2.793  13.068  -9.467  1.00 10.00      A   
ATOM   4155  HN  SER A 438       3.000  12.472 -10.218  1.00 10.00      A   
ATOM   4156  CA  SER A 438       3.880  13.557  -8.633  1.00 10.00      A   
ATOM   4157  CB  SER A 438       4.747  12.386  -8.163  1.00 10.00      A   
ATOM   4158  OG  SER A 438       4.109  11.143  -8.419  1.00 10.00      A   
ATOM   4159  HG  SER A 438       3.926  10.691  -7.577  1.00 10.00      A   
ATOM   4160  C   SER A 438       4.727  14.559  -9.416  1.00 10.00      A   
ATOM   4161  O   SER A 438       4.889  14.425 -10.628  1.00 10.00      A   
ATOM   4162  N   LEU A 439       5.259  15.564  -8.733  1.00 10.00      A   
ATOM   4163  HN  LEU A 439       5.096  15.634  -7.767  1.00 10.00      A   
ATOM   4164  CA  LEU A 439       6.076  16.574  -9.390  1.00 10.00      A   
ATOM   4165  CB  LEU A 439       5.498  17.977  -9.160  1.00 10.00      A   
ATOM   4166  CG  LEU A 439       4.098  18.238  -9.724  1.00 10.00      A   
ATOM   4167  CD1 LEU A 439       3.620  19.632  -9.348  1.00 10.00      A   
ATOM   4168  CD2 LEU A 439       4.079  18.053 -11.233  1.00 10.00      A   
ATOM   4169  C   LEU A 439       7.525  16.515  -8.922  1.00 10.00      A   
ATOM   4170  O   LEU A 439       7.801  16.326  -7.736  1.00 10.00      A   
ATOM   4171  N   SER A 440       8.444  16.672  -9.865  1.00 10.00      A   
ATOM   4172  HN  SER A 440       8.157  16.815 -10.792  1.00 10.00      A   
ATOM   4173  CA  SER A 440       9.873  16.658  -9.577  1.00 10.00      A   
ATOM   4174  CB  SER A 440      10.384  15.226  -9.419  1.00 10.00      A   
ATOM   4175  OG  SER A 440       9.889  14.632  -8.228  1.00 10.00      A   
ATOM   4176  HG  SER A 440       9.179  15.185  -7.869  1.00 10.00      A   
ATOM   4177  C   SER A 440      10.633  17.360 -10.698  1.00 10.00      A   
ATOM   4178  O   SER A 440      10.112  17.514 -11.802  1.00 10.00      A   
ATOM   4179  N   GLY A 441      11.852  17.789 -10.412  1.00 10.00      A   
ATOM   4180  HN  GLY A 441      12.210  17.656  -9.507  1.00 10.00      A   
ATOM   4181  CA  GLY A 441      12.654  18.464 -11.412  1.00 10.00      A   
ATOM   4182  C   GLY A 441      12.447  19.962 -11.390  1.00 10.00      A   
ATOM   4183  O   GLY A 441      11.819  20.490 -10.470  1.00 10.00      A   
ATOM   4184  N   LEU A 442      12.986  20.654 -12.388  1.00 10.00      A   
ATOM   4185  HN  LEU A 442      13.492  20.181 -13.085  1.00 10.00      A   
ATOM   4186  CA  LEU A 442      12.841  22.095 -12.471  1.00 10.00      A   
ATOM   4187  CB  LEU A 442      13.941  22.715 -13.334  1.00 10.00      A   
ATOM   4188  CG  LEU A 442      14.015  24.244 -13.323  1.00 10.00      A   
ATOM   4189  CD1 LEU A 442      14.262  24.761 -11.912  1.00 10.00      A   
ATOM   4190  CD2 LEU A 442      15.092  24.740 -14.274  1.00 10.00      A   
ATOM   4191  C   LEU A 442      11.467  22.462 -13.007  1.00 10.00      A   
ATOM   4192  O   LEU A 442      11.177  22.282 -14.194  1.00 10.00      A   
ATOM   4193  N   LEU A 443      10.629  22.950 -12.117  1.00 10.00      A   
ATOM   4194  HN  LEU A 443      10.925  23.036 -11.186  1.00 10.00      A   
ATOM   4195  CA  LEU A 443       9.277  23.356 -12.460  1.00 10.00      A   
ATOM   4196  CB  LEU A 443       8.270  22.346 -11.904  1.00 10.00      A   
ATOM   4197  CG  LEU A 443       8.423  20.898 -12.371  1.00 10.00      A   
ATOM   4198  CD1 LEU A 443       7.567  19.975 -11.522  1.00 10.00      A   
ATOM   4199  CD2 LEU A 443       8.045  20.772 -13.835  1.00 10.00      A   
ATOM   4200  C   LEU A 443       8.985  24.734 -11.881  1.00 10.00      A   
ATOM   4201  O   LEU A 443       9.353  25.031 -10.736  1.00 10.00      A   
ATOM   4202  N   THR A 444       8.326  25.570 -12.664  1.00 10.00      A   
ATOM   4203  HN  THR A 444       8.038  25.267 -13.561  1.00 10.00      A   
ATOM   4204  CA  THR A 444       7.984  26.912 -12.232  1.00 10.00      A   
ATOM   4205  CB  THR A 444       8.480  27.970 -13.241  1.00 10.00      A   
ATOM   4206  OG1 THR A 444       7.961  27.689 -14.551  1.00 10.00      A   
ATOM   4207  HG1 THR A 444       8.127  26.756 -14.775  1.00 10.00      A   
ATOM   4208  CG2 THR A 444      10.002  27.999 -13.291  1.00 10.00      A   
ATOM   4209  C   THR A 444       6.474  27.030 -12.065  1.00 10.00      A   
ATOM   4210  O   THR A 444       5.782  26.025 -11.924  1.00 10.00      A   
ATOM   4211  N   ASP A 445       5.960  28.254 -12.088  1.00 10.00      A   
ATOM   4212  HN  ASP A 445       6.555  29.022 -12.198  1.00 10.00      A   
ATOM   4213  CA  ASP A 445       4.525  28.480 -11.945  1.00 10.00      A   
ATOM   4214  CB  ASP A 445       4.246  29.940 -11.574  1.00 10.00      A   
ATOM   4215  CG  ASP A 445       4.167  30.167 -10.077  1.00 10.00      A   
ATOM   4216  OD1 ASP A 445       3.494  31.129  -9.653  1.00 10.00      A   
ATOM   4217  OD2 ASP A 445       4.788  29.398  -9.315  1.00 10.00      A   
ATOM   4218  C   ASP A 445       3.793  28.122 -13.234  1.00 10.00      A   
ATOM   4219  O   ASP A 445       2.568  28.007 -13.259  1.00 10.00      A   
ATOM   4220  N   LYS A 446       4.562  27.925 -14.300  1.00 10.00      A   
ATOM   4221  HN  LYS A 446       5.535  28.001 -14.203  1.00 10.00      A   
ATOM   4222  CA  LYS A 446       4.004  27.594 -15.602  1.00 10.00      A   
ATOM   4223  CB  LYS A 446       5.082  27.633 -16.685  1.00 10.00      A   
ATOM   4224  CG  LYS A 446       4.529  27.785 -18.092  1.00 10.00      A   
ATOM   4225  CD  LYS A 446       3.536  28.935 -18.166  1.00 10.00      A   
ATOM   4226  CE  LYS A 446       2.930  29.056 -19.551  1.00 10.00      A   
ATOM   4227  NZ  LYS A 446       1.831  30.054 -19.584  1.00 10.00      A   
ATOM   4228  HZ1 LYS A 446       1.670  30.376 -20.558  1.00 10.00      A   
ATOM   4229  HZ2 LYS A 446       2.073  30.875 -18.996  1.00 10.00      A   
ATOM   4230  HZ3 LYS A 446       0.947  29.626 -19.222  1.00 10.00      A   
ATOM   4231  C   LYS A 446       3.297  26.246 -15.588  1.00 10.00      A   
ATOM   4232  O   LYS A 446       2.160  26.136 -16.047  1.00 10.00      A   
ATOM   4233  N   VAL A 447       3.960  25.228 -15.050  1.00 10.00      A   
ATOM   4234  HN  VAL A 447       4.876  25.372 -14.704  1.00 10.00      A   
ATOM   4235  CA  VAL A 447       3.372  23.896 -14.975  1.00 10.00      A   
ATOM   4236  CB  VAL A 447       4.362  22.838 -14.428  1.00 10.00      A   
ATOM   4237  CG1 VAL A 447       4.681  23.070 -12.956  1.00 10.00      A   
ATOM   4238  CG2 VAL A 447       3.828  21.433 -14.649  1.00 10.00      A   
ATOM   4239  C   VAL A 447       2.095  23.916 -14.134  1.00 10.00      A   
ATOM   4240  O   VAL A 447       1.129  23.212 -14.431  1.00 10.00      A   
ATOM   4241  N   PHE A 448       2.082  24.764 -13.112  1.00 10.00      A   
ATOM   4242  HN  PHE A 448       2.873  25.323 -12.946  1.00 10.00      A   
ATOM   4243  CA  PHE A 448       0.928  24.883 -12.234  1.00 10.00      A   
ATOM   4244  CB  PHE A 448       1.280  25.667 -10.973  1.00 10.00      A   
ATOM   4245  CG  PHE A 448       2.263  24.952 -10.093  1.00 10.00      A   
ATOM   4246  CD1 PHE A 448       3.570  25.386  -9.995  1.00 10.00      A   
ATOM   4247  CD2 PHE A 448       1.879  23.833  -9.375  1.00 10.00      A   
ATOM   4248  CE1 PHE A 448       4.480  24.719  -9.199  1.00 10.00      A   
ATOM   4249  CE2 PHE A 448       2.780  23.162  -8.574  1.00 10.00      A   
ATOM   4250  CZ  PHE A 448       4.083  23.605  -8.487  1.00 10.00      A   
ATOM   4251  C   PHE A 448      -0.250  25.513 -12.962  1.00 10.00      A   
ATOM   4252  O   PHE A 448      -1.408  25.221 -12.658  1.00 10.00      A   
ATOM   4253  N   GLU A 449       0.049  26.378 -13.923  1.00 10.00      A   
ATOM   4254  HN  GLU A 449       0.990  26.596 -14.098  1.00 10.00      A   
ATOM   4255  CA  GLU A 449      -0.991  27.019 -14.711  1.00 10.00      A   
ATOM   4256  CB  GLU A 449      -0.397  28.060 -15.665  1.00 10.00      A   
ATOM   4257  CG  GLU A 449      -1.421  28.690 -16.599  1.00 10.00      A   
ATOM   4258  CD  GLU A 449      -0.786  29.459 -17.736  1.00 10.00      A   
ATOM   4259  OE1 GLU A 449      -0.599  30.683 -17.600  1.00 10.00      A   
ATOM   4260  OE2 GLU A 449      -0.472  28.847 -18.779  1.00 10.00      A   
ATOM   4261  C   GLU A 449      -1.748  25.958 -15.500  1.00 10.00      A   
ATOM   4262  O   GLU A 449      -2.979  25.956 -15.533  1.00 10.00      A   
ATOM   4263  N   TYR A 450      -0.998  25.041 -16.109  1.00 10.00      A   
ATOM   4264  HN  TYR A 450      -0.023  25.094 -16.030  1.00 10.00      A   
ATOM   4265  CA  TYR A 450      -1.586  23.959 -16.886  1.00 10.00      A   
ATOM   4266  CB  TYR A 450      -0.503  23.158 -17.613  1.00 10.00      A   
ATOM   4267  CG  TYR A 450       0.366  23.965 -18.550  1.00 10.00      A   
ATOM   4268  CD1 TYR A 450       1.750  23.921 -18.448  1.00 10.00      A   
ATOM   4269  CD2 TYR A 450      -0.192  24.768 -19.536  1.00 10.00      A   
ATOM   4270  CE1 TYR A 450       2.554  24.653 -19.302  1.00 10.00      A   
ATOM   4271  CE2 TYR A 450       0.604  25.504 -20.394  1.00 10.00      A   
ATOM   4272  CZ  TYR A 450       1.976  25.443 -20.273  1.00 10.00      A   
ATOM   4273  OH  TYR A 450       2.774  26.178 -21.124  1.00 10.00      A   
ATOM   4274  HH  TYR A 450       3.373  25.587 -21.590  1.00 10.00      A   
ATOM   4275  C   TYR A 450      -2.387  23.036 -15.977  1.00 10.00      A   
ATOM   4276  O   TYR A 450      -3.438  22.528 -16.363  1.00 10.00      A   
ATOM   4277  N   ILE A 451      -1.893  22.844 -14.761  1.00 10.00      A   
ATOM   4278  HN  ILE A 451      -1.054  23.290 -14.516  1.00 10.00      A   
ATOM   4279  CA  ILE A 451      -2.557  21.989 -13.782  1.00 10.00      A   
ATOM   4280  CB  ILE A 451      -1.770  21.939 -12.454  1.00 10.00      A   
ATOM   4281  CG1 ILE A 451      -0.430  21.229 -12.654  1.00 10.00      A   
ATOM   4282  CG2 ILE A 451      -2.581  21.259 -11.359  1.00 10.00      A   
ATOM   4283  CD1 ILE A 451       0.464  21.243 -11.433  1.00 10.00      A   
ATOM   4284  C   ILE A 451      -3.984  22.469 -13.518  1.00 10.00      A   
ATOM   4285  O   ILE A 451      -4.931  21.687 -13.560  1.00 10.00      A   
ATOM   4286  N   GLY A 452      -4.138  23.765 -13.282  1.00 10.00      A   
ATOM   4287  HN  GLY A 452      -3.350  24.352 -13.281  1.00 10.00      A   
ATOM   4288  CA  GLY A 452      -5.453  24.319 -13.005  1.00 10.00      A   
ATOM   4289  C   GLY A 452      -6.409  24.239 -14.183  1.00 10.00      A   
ATOM   4290  O   GLY A 452      -7.631  24.327 -14.012  1.00 10.00      A   
ATOM   4291  N   THR A 453      -5.866  24.056 -15.372  1.00 10.00      A   
ATOM   4292  HN  THR A 453      -4.894  23.967 -15.448  1.00 10.00      A   
ATOM   4293  CA  THR A 453      -6.682  23.990 -16.569  1.00 10.00      A   
ATOM   4294  CB  THR A 453      -6.025  24.766 -17.728  1.00 10.00      A   
ATOM   4295  OG1 THR A 453      -5.397  25.948 -17.218  1.00 10.00      A   
ATOM   4296  HG1 THR A 453      -4.550  26.076 -17.663  1.00 10.00      A   
ATOM   4297  CG2 THR A 453      -7.069  25.158 -18.764  1.00 10.00      A   
ATOM   4298  C   THR A 453      -6.958  22.558 -17.026  1.00 10.00      A   
ATOM   4299  O   THR A 453      -8.085  22.228 -17.397  1.00 10.00      A   
ATOM   4300  N   TYR A 454      -5.945  21.704 -16.984  1.00 10.00      A   
ATOM   4301  HN  TYR A 454      -5.077  22.002 -16.625  1.00 10.00      A   
ATOM   4302  CA  TYR A 454      -6.091  20.331 -17.461  1.00 10.00      A   
ATOM   4303  CB  TYR A 454      -4.892  19.939 -18.329  1.00 10.00      A   
ATOM   4304  CG  TYR A 454      -4.593  20.923 -19.439  1.00 10.00      A   
ATOM   4305  CD1 TYR A 454      -3.536  21.820 -19.336  1.00 10.00      A   
ATOM   4306  CD2 TYR A 454      -5.373  20.963 -20.586  1.00 10.00      A   
ATOM   4307  CE1 TYR A 454      -3.269  22.731 -20.339  1.00 10.00      A   
ATOM   4308  CE2 TYR A 454      -5.110  21.867 -21.597  1.00 10.00      A   
ATOM   4309  CZ  TYR A 454      -4.059  22.749 -21.468  1.00 10.00      A   
ATOM   4310  OH  TYR A 454      -3.803  23.658 -22.466  1.00 10.00      A   
ATOM   4311  HH  TYR A 454      -2.866  23.873 -22.467  1.00 10.00      A   
ATOM   4312  C   TYR A 454      -6.315  19.298 -16.356  1.00 10.00      A   
ATOM   4313  O   TYR A 454      -6.990  18.292 -16.581  1.00 10.00      A   
ATOM   4314  N   ALA A 455      -5.760  19.525 -15.176  1.00 10.00      A   
ATOM   4315  HN  ALA A 455      -5.250  20.352 -15.027  1.00 10.00      A   
ATOM   4316  CA  ALA A 455      -5.918  18.574 -14.080  1.00 10.00      A   
ATOM   4317  CB  ALA A 455      -4.761  18.667 -13.101  1.00 10.00      A   
ATOM   4318  C   ALA A 455      -7.260  18.754 -13.383  1.00 10.00      A   
ATOM   4319  O   ALA A 455      -7.367  19.442 -12.371  1.00 10.00      A   
ATOM   4320  N   LYS A 456      -8.289  18.138 -13.943  1.00 10.00      A   
ATOM   4321  HN  LYS A 456      -8.143  17.604 -14.755  1.00 10.00      A   
ATOM   4322  CA  LYS A 456      -9.629  18.235 -13.390  1.00 10.00      A   
ATOM   4323  CB  LYS A 456     -10.652  18.468 -14.505  1.00 10.00      A   
ATOM   4324  CG  LYS A 456     -10.521  19.814 -15.200  1.00 10.00      A   
ATOM   4325  CD  LYS A 456     -10.610  20.952 -14.200  1.00 10.00      A   
ATOM   4326  CE  LYS A 456     -10.643  22.301 -14.893  1.00 10.00      A   
ATOM   4327  NZ  LYS A 456     -10.977  23.394 -13.945  1.00 10.00      A   
ATOM   4328  HZ1 LYS A 456     -11.392  24.200 -14.457  1.00 10.00      A   
ATOM   4329  HZ2 LYS A 456     -10.120  23.716 -13.454  1.00 10.00      A   
ATOM   4330  HZ3 LYS A 456     -11.666  23.054 -13.235  1.00 10.00      A   
ATOM   4331  C   LYS A 456      -9.995  16.998 -12.580  1.00 10.00      A   
ATOM   4332  O   LYS A 456     -10.640  17.097 -11.536  1.00 10.00      A   
ATOM   4333  N   LYS A 457      -9.574  15.837 -13.059  1.00 10.00      A   
ATOM   4334  HN  LYS A 457      -9.050  15.824 -13.890  1.00 10.00      A   
ATOM   4335  CA  LYS A 457      -9.863  14.580 -12.377  1.00 10.00      A   
ATOM   4336  CB  LYS A 457     -10.134  13.459 -13.384  1.00 10.00      A   
ATOM   4337  CG  LYS A 457     -11.509  13.529 -14.030  1.00 10.00      A   
ATOM   4338  CD  LYS A 457     -12.594  13.093 -13.061  1.00 10.00      A   
ATOM   4339  CE  LYS A 457     -13.978  13.290 -13.655  1.00 10.00      A   
ATOM   4340  NZ  LYS A 457     -14.494  14.662 -13.420  1.00 10.00      A   
ATOM   4341  HZ1 LYS A 457     -14.445  14.891 -12.407  1.00 10.00      A   
ATOM   4342  HZ2 LYS A 457     -15.484  14.725 -13.726  1.00 10.00      A   
ATOM   4343  HZ3 LYS A 457     -13.933  15.359 -13.952  1.00 10.00      A   
ATOM   4344  C   LYS A 457      -8.735  14.197 -11.430  1.00 10.00      A   
ATOM   4345  O   LYS A 457      -8.762  13.137 -10.808  1.00 10.00      A   
ATOM   4346  N   MET A 458      -7.744  15.072 -11.329  1.00 10.00      A   
ATOM   4347  HN  MET A 458      -7.778  15.893 -11.859  1.00 10.00      A   
ATOM   4348  CA  MET A 458      -6.610  14.841 -10.449  1.00 10.00      A   
ATOM   4349  CB  MET A 458      -5.462  15.791 -10.789  1.00 10.00      A   
ATOM   4350  CG  MET A 458      -4.141  15.439 -10.123  1.00 10.00      A   
ATOM   4351  SD  MET A 458      -2.881  16.705 -10.368  1.00 10.00      A   
ATOM   4352  CE  MET A 458      -3.594  18.054  -9.430  1.00 10.00      A   
ATOM   4353  C   MET A 458      -7.043  15.031  -9.002  1.00 10.00      A   
ATOM   4354  O   MET A 458      -7.529  16.100  -8.627  1.00 10.00      A   
ATOM   4355  N   GLU A 459      -6.870  13.992  -8.201  1.00 10.00      A   
ATOM   4356  HN  GLU A 459      -6.457  13.175  -8.559  1.00 10.00      A   
ATOM   4357  CA  GLU A 459      -7.269  14.032  -6.807  1.00 10.00      A   
ATOM   4358  CB  GLU A 459      -8.045  12.764  -6.432  1.00 10.00      A   
ATOM   4359  CG  GLU A 459      -9.239  12.467  -7.333  1.00 10.00      A   
ATOM   4360  CD  GLU A 459     -10.138  11.380  -6.776  1.00 10.00      A   
ATOM   4361  OE1 GLU A 459      -9.615  10.313  -6.385  1.00 10.00      A   
ATOM   4362  OE2 GLU A 459     -11.369  11.588  -6.710  1.00 10.00      A   
ATOM   4363  C   GLU A 459      -6.077  14.228  -5.875  1.00 10.00      A   
ATOM   4364  O   GLU A 459      -6.227  14.773  -4.780  1.00 10.00      A   
ATOM   4365  N   MET A 460      -4.898  13.796  -6.298  1.00 10.00      A   
ATOM   4366  HN  MET A 460      -4.822  13.371  -7.181  1.00 10.00      A   
ATOM   4367  CA  MET A 460      -3.710  13.933  -5.468  1.00 10.00      A   
ATOM   4368  CB  MET A 460      -3.357  12.596  -4.818  1.00 10.00      A   
ATOM   4369  CG  MET A 460      -2.192  12.669  -3.841  1.00 10.00      A   
ATOM   4370  SD  MET A 460      -1.861  11.082  -3.054  1.00 10.00      A   
ATOM   4371  CE  MET A 460      -0.584  11.526  -1.881  1.00 10.00      A   
ATOM   4372  C   MET A 460      -2.518  14.464  -6.253  1.00 10.00      A   
ATOM   4373  O   MET A 460      -2.236  14.009  -7.364  1.00 10.00      A   
ATOM   4374  N   LEU A 461      -1.821  15.428  -5.663  1.00 10.00      A   
ATOM   4375  HN  LEU A 461      -2.109  15.754  -4.781  1.00 10.00      A   
ATOM   4376  CA  LEU A 461      -0.650  16.026  -6.287  1.00 10.00      A   
ATOM   4377  CB  LEU A 461      -1.027  17.339  -6.981  1.00 10.00      A   
ATOM   4378  CG  LEU A 461       0.106  18.068  -7.707  1.00 10.00      A   
ATOM   4379  CD1 LEU A 461       0.508  17.323  -8.971  1.00 10.00      A   
ATOM   4380  CD2 LEU A 461      -0.295  19.500  -8.027  1.00 10.00      A   
ATOM   4381  C   LEU A 461       0.443  16.284  -5.252  1.00 10.00      A   
ATOM   4382  O   LEU A 461       0.202  16.930  -4.228  1.00 10.00      A   
ATOM   4383  N   SER A 462       1.633  15.773  -5.520  1.00 10.00      A   
ATOM   4384  HN  SER A 462       1.757  15.252  -6.339  1.00 10.00      A   
ATOM   4385  CA  SER A 462       2.760  15.955  -4.625  1.00 10.00      A   
ATOM   4386  CB  SER A 462       3.459  14.616  -4.392  1.00 10.00      A   
ATOM   4387  OG  SER A 462       2.518  13.602  -4.067  1.00 10.00      A   
ATOM   4388  HG  SER A 462       2.515  13.454  -3.106  1.00 10.00      A   
ATOM   4389  C   SER A 462       3.739  16.975  -5.203  1.00 10.00      A   
ATOM   4390  O   SER A 462       4.369  16.734  -6.234  1.00 10.00      A   
ATOM   4391  N   VAL A 463       3.850  18.119  -4.541  1.00 10.00      A   
ATOM   4392  HN  VAL A 463       3.321  18.249  -3.720  1.00 10.00      A   
ATOM   4393  CA  VAL A 463       4.738  19.186  -4.983  1.00 10.00      A   
ATOM   4394  CB  VAL A 463       4.030  20.556  -4.946  1.00 10.00      A   
ATOM   4395  CG1 VAL A 463       4.874  21.617  -5.633  1.00 10.00      A   
ATOM   4396  CG2 VAL A 463       2.647  20.470  -5.577  1.00 10.00      A   
ATOM   4397  C   VAL A 463       5.988  19.247  -4.108  1.00 10.00      A   
ATOM   4398  O   VAL A 463       5.900  19.424  -2.890  1.00 10.00      A   
ATOM   4399  N   ALA A 464       7.150  19.105  -4.734  1.00 10.00      A   
ATOM   4400  HN  ALA A 464       7.160  18.977  -5.707  1.00 10.00      A   
ATOM   4401  CA  ALA A 464       8.411  19.137  -4.012  1.00 10.00      A   
ATOM   4402  CB  ALA A 464       8.870  17.718  -3.716  1.00 10.00      A   
ATOM   4403  C   ALA A 464       9.479  19.881  -4.805  1.00 10.00      A   
ATOM   4404  O   ALA A 464       9.805  19.495  -5.931  1.00 10.00      A   
ATOM   4405  N   PHE A 465      10.012  20.948  -4.209  1.00 10.00      A   
ATOM   4406  HN  PHE A 465       9.687  21.202  -3.317  1.00 10.00      A   
ATOM   4407  CA  PHE A 465      11.055  21.762  -4.833  1.00 10.00      A   
ATOM   4408  CB  PHE A 465      12.362  20.968  -4.981  1.00 10.00      A   
ATOM   4409  CG  PHE A 465      12.993  20.548  -3.679  1.00 10.00      A   
ATOM   4410  CD1 PHE A 465      12.646  19.349  -3.076  1.00 10.00      A   
ATOM   4411  CD2 PHE A 465      13.940  21.349  -3.065  1.00 10.00      A   
ATOM   4412  CE1 PHE A 465      13.229  18.957  -1.884  1.00 10.00      A   
ATOM   4413  CE2 PHE A 465      14.526  20.963  -1.873  1.00 10.00      A   
ATOM   4414  CZ  PHE A 465      14.171  19.765  -1.283  1.00 10.00      A   
ATOM   4415  C   PHE A 465      10.606  22.306  -6.189  1.00 10.00      A   
ATOM   4416  O   PHE A 465      11.360  22.289  -7.164  1.00 10.00      A   
ATOM   4417  N   ALA A 466       9.378  22.794  -6.246  1.00 10.00      A   
ATOM   4418  HN  ALA A 466       8.824  22.799  -5.436  1.00 10.00      A   
ATOM   4419  CA  ALA A 466       8.833  23.328  -7.485  1.00 10.00      A   
ATOM   4420  CB  ALA A 466       8.017  22.264  -8.201  1.00 10.00      A   
ATOM   4421  C   ALA A 466       7.980  24.560  -7.226  1.00 10.00      A   
ATOM   4422  O   ALA A 466       7.428  24.725  -6.139  1.00 10.00      A   
ATOM   4423  N   GLY A 467       7.874  25.420  -8.229  1.00 10.00      A   
ATOM   4424  HN  GLY A 467       8.345  25.240  -9.072  1.00 10.00      A   
ATOM   4425  CA  GLY A 467       7.084  26.625  -8.092  1.00 10.00      A   
ATOM   4426  C   GLY A 467       7.924  27.875  -8.220  1.00 10.00      A   
ATOM   4427  O   GLY A 467       9.152  27.822  -8.103  1.00 10.00      A   
ATOM   4428  N   ASP A 468       7.272  28.998  -8.473  1.00 10.00      A   
ATOM   4429  HN  ASP A 468       6.287  28.970  -8.586  1.00 10.00      A   
ATOM   4430  CA  ASP A 468       7.963  30.273  -8.613  1.00 10.00      A   
ATOM   4431  CB  ASP A 468       7.930  30.744 -10.071  1.00 10.00      A   
ATOM   4432  CG  ASP A 468       8.958  31.823 -10.367  1.00 10.00      A   
ATOM   4433  OD1 ASP A 468       8.615  33.020 -10.303  1.00 10.00      A   
ATOM   4434  OD2 ASP A 468      10.120  31.473 -10.678  1.00 10.00      A   
ATOM   4435  C   ASP A 468       7.332  31.328  -7.717  1.00 10.00      A   
ATOM   4436  O   ASP A 468       8.032  32.054  -7.009  1.00 10.00      A   
ATOM   4437  N   SER A 469       6.011  31.398  -7.738  1.00 10.00      A   
ATOM   4438  HN  SER A 469       5.502  30.771  -8.308  1.00 10.00      A   
ATOM   4439  CA  SER A 469       5.286  32.370  -6.935  1.00 10.00      A   
ATOM   4440  CB  SER A 469       4.949  33.607  -7.774  1.00 10.00      A   
ATOM   4441  OG  SER A 469       4.827  33.279  -9.150  1.00 10.00      A   
ATOM   4442  HG  SER A 469       4.349  32.431  -9.242  1.00 10.00      A   
ATOM   4443  C   SER A 469       4.022  31.766  -6.323  1.00 10.00      A   
ATOM   4444  O   SER A 469       3.801  30.559  -6.395  1.00 10.00      A   
ATOM   4445  N   ASP A 470       3.203  32.614  -5.710  1.00 10.00      A   
ATOM   4446  HN  ASP A 470       3.444  33.563  -5.671  1.00 10.00      A   
ATOM   4447  CA  ASP A 470       1.960  32.178  -5.076  1.00 10.00      A   
ATOM   4448  CB  ASP A 470       1.369  33.312  -4.238  1.00 10.00      A   
ATOM   4449  CG  ASP A 470       1.579  33.105  -2.756  1.00 10.00      A   
ATOM   4450  OD1 ASP A 470       0.754  32.415  -2.130  1.00 10.00      A   
ATOM   4451  OD2 ASP A 470       2.567  33.642  -2.212  1.00 10.00      A   
ATOM   4452  C   ASP A 470       0.935  31.728  -6.104  1.00 10.00      A   
ATOM   4453  O   ASP A 470       0.060  30.912  -5.812  1.00 10.00      A   
ATOM   4454  N   LEU A 471       1.057  32.257  -7.314  1.00 10.00      A   
ATOM   4455  HN  LEU A 471       1.790  32.881  -7.487  1.00 10.00      A   
ATOM   4456  CA  LEU A 471       0.135  31.925  -8.393  1.00 10.00      A   
ATOM   4457  CB  LEU A 471       0.465  32.699  -9.669  1.00 10.00      A   
ATOM   4458  CG  LEU A 471       0.195  34.205  -9.635  1.00 10.00      A   
ATOM   4459  CD1 LEU A 471       0.299  34.797 -11.030  1.00 10.00      A   
ATOM   4460  CD2 LEU A 471      -1.167  34.502  -9.021  1.00 10.00      A   
ATOM   4461  C   LEU A 471       0.088  30.429  -8.666  1.00 10.00      A   
ATOM   4462  O   LEU A 471      -0.974  29.890  -8.970  1.00 10.00      A   
ATOM   4463  N   GLY A 472       1.236  29.768  -8.550  1.00 10.00      A   
ATOM   4464  HN  GLY A 472       2.056  30.264  -8.339  1.00 10.00      A   
ATOM   4465  CA  GLY A 472       1.301  28.336  -8.767  1.00 10.00      A   
ATOM   4466  C   GLY A 472       0.305  27.580  -7.905  1.00 10.00      A   
ATOM   4467  O   GLY A 472      -0.436  26.731  -8.397  1.00 10.00      A   
ATOM   4468  N   MET A 473       0.265  27.914  -6.623  1.00 10.00      A   
ATOM   4469  HN  MET A 473       0.860  28.623  -6.295  1.00 10.00      A   
ATOM   4470  CA  MET A 473      -0.652  27.263  -5.696  1.00 10.00      A   
ATOM   4471  CB  MET A 473      -0.228  27.526  -4.249  1.00 10.00      A   
ATOM   4472  CG  MET A 473      -1.083  26.821  -3.209  1.00 10.00      A   
ATOM   4473  SD  MET A 473      -0.328  26.813  -1.572  1.00 10.00      A   
ATOM   4474  CE  MET A 473      -0.248  28.567  -1.215  1.00 10.00      A   
ATOM   4475  C   MET A 473      -2.081  27.740  -5.937  1.00 10.00      A   
ATOM   4476  O   MET A 473      -3.038  26.980  -5.773  1.00 10.00      A   
ATOM   4477  N   HIS A 474      -2.210  28.995  -6.352  1.00 10.00      A   
ATOM   4478  HN  HIS A 474      -1.401  29.541  -6.478  1.00 10.00      A   
ATOM   4479  CA  HIS A 474      -3.515  29.587  -6.628  1.00 10.00      A   
ATOM   4480  CB  HIS A 474      -3.364  31.084  -6.937  1.00 10.00      A   
ATOM   4481  CG  HIS A 474      -4.599  31.896  -6.690  1.00 10.00      A   
ATOM   4482  ND1 HIS A 474      -4.703  32.722  -5.595  1.00 10.00      A   
ATOM   4483  CD2 HIS A 474      -5.738  31.987  -7.423  1.00 10.00      A   
ATOM   4484  CE1 HIS A 474      -5.890  33.295  -5.685  1.00 10.00      A   
ATOM   4485  NE2 HIS A 474      -6.547  32.880  -6.770  1.00 10.00      A   
ATOM   4486  HE2 HIS A 474      -7.446  33.166  -7.047  1.00 10.00      A   
ATOM   4487  C   HIS A 474      -4.186  28.870  -7.795  1.00 10.00      A   
ATOM   4488  O   HIS A 474      -5.364  28.517  -7.725  1.00 10.00      A   
ATOM   4489  N   HIS A 475      -3.416  28.638  -8.854  1.00 10.00      A   
ATOM   4490  HN  HIS A 475      -2.477  28.940  -8.835  1.00 10.00      A   
ATOM   4491  CA  HIS A 475      -3.916  27.962 -10.048  1.00 10.00      A   
ATOM   4492  CB  HIS A 475      -2.870  27.980 -11.167  1.00 10.00      A   
ATOM   4493  CG  HIS A 475      -2.852  29.247 -11.965  1.00 10.00      A   
ATOM   4494  ND1 HIS A 475      -3.286  29.335 -13.265  1.00 10.00      A   
ATOM   4495  HD1 HIS A 475      -3.654  28.603 -13.801  1.00 10.00      A   
ATOM   4496  CD2 HIS A 475      -2.429  30.490 -11.627  1.00 10.00      A   
ATOM   4497  CE1 HIS A 475      -3.123  30.599 -13.669  1.00 10.00      A   
ATOM   4498  NE2 HIS A 475      -2.603  31.343 -12.710  1.00 10.00      A   
ATOM   4499  C   HIS A 475      -4.324  26.528  -9.743  1.00 10.00      A   
ATOM   4500  O   HIS A 475      -5.217  25.980 -10.384  1.00 10.00      A   
ATOM   4501  N   VAL A 476      -3.664  25.925  -8.762  1.00 10.00      A   
ATOM   4502  HN  VAL A 476      -2.952  26.411  -8.296  1.00 10.00      A   
ATOM   4503  CA  VAL A 476      -3.970  24.555  -8.371  1.00 10.00      A   
ATOM   4504  CB  VAL A 476      -2.836  23.922  -7.534  1.00 10.00      A   
ATOM   4505  CG1 VAL A 476      -3.242  22.553  -7.000  1.00 10.00      A   
ATOM   4506  CG2 VAL A 476      -1.569  23.810  -8.363  1.00 10.00      A   
ATOM   4507  C   VAL A 476      -5.278  24.492  -7.591  1.00 10.00      A   
ATOM   4508  O   VAL A 476      -6.197  23.763  -7.969  1.00 10.00      A   
ATOM   4509  N   LEU A 477      -5.364  25.276  -6.520  1.00 10.00      A   
ATOM   4510  HN  LEU A 477      -4.598  25.847  -6.284  1.00 10.00      A   
ATOM   4511  CA  LEU A 477      -6.557  25.306  -5.676  1.00 10.00      A   
ATOM   4512  CB  LEU A 477      -6.326  26.187  -4.445  1.00 10.00      A   
ATOM   4513  CG  LEU A 477      -5.195  25.752  -3.507  1.00 10.00      A   
ATOM   4514  CD1 LEU A 477      -4.993  26.768  -2.393  1.00 10.00      A   
ATOM   4515  CD2 LEU A 477      -5.464  24.368  -2.935  1.00 10.00      A   
ATOM   4516  C   LEU A 477      -7.783  25.787  -6.445  1.00 10.00      A   
ATOM   4517  O   LEU A 477      -8.859  25.198  -6.342  1.00 10.00      A   
ATOM   4518  N   SER A 478      -7.615  26.842  -7.230  1.00 10.00      A   
ATOM   4519  HN  SER A 478      -6.728  27.262  -7.292  1.00 10.00      A   
ATOM   4520  CA  SER A 478      -8.712  27.393  -8.007  1.00 10.00      A   
ATOM   4521  CB  SER A 478      -8.593  28.922  -8.082  1.00 10.00      A   
ATOM   4522  OG  SER A 478      -9.759  29.509  -8.641  1.00 10.00      A   
ATOM   4523  HG  SER A 478     -10.089  28.940  -9.349  1.00 10.00      A   
ATOM   4524  C   SER A 478      -8.744  26.782  -9.406  1.00 10.00      A   
ATOM   4525  O   SER A 478      -9.352  27.334 -10.326  1.00 10.00      A   
ATOM   4526  N   GLY A 479      -8.105  25.632  -9.558  1.00 10.00      A   
ATOM   4527  HN  GLY A 479      -7.652  25.227  -8.789  1.00 10.00      A   
ATOM   4528  CA  GLY A 479      -8.070  24.976 -10.846  1.00 10.00      A   
ATOM   4529  C   GLY A 479      -8.565  23.550 -10.782  1.00 10.00      A   
ATOM   4530  O   GLY A 479      -9.469  23.171 -11.528  1.00 10.00      A   
ATOM   4531  N   CYS A 480      -7.982  22.764  -9.887  1.00 10.00      A   
ATOM   4532  HN  CYS A 480      -7.272  23.133  -9.317  1.00 10.00      A   
ATOM   4533  CA  CYS A 480      -8.371  21.369  -9.725  1.00 10.00      A   
ATOM   4534  CB  CYS A 480      -7.423  20.653  -8.765  1.00 10.00      A   
ATOM   4535  SG  CYS A 480      -5.676  20.834  -9.179  1.00 10.00      A   
ATOM   4536  HG  CYS A 480      -5.473  22.101  -9.509  1.00 10.00      A   
ATOM   4537  C   CYS A 480      -9.806  21.269  -9.224  1.00 10.00      A   
ATOM   4538  O   CYS A 480     -10.174  21.906  -8.233  1.00 10.00      A   
ATOM   4539  N   ASP A 481     -10.614  20.478  -9.914  1.00 10.00      A   
ATOM   4540  HN  ASP A 481     -10.263  20.003 -10.695  1.00 10.00      A   
ATOM   4541  CA  ASP A 481     -12.014  20.311  -9.548  1.00 10.00      A   
ATOM   4542  CB  ASP A 481     -12.896  20.201 -10.801  1.00 10.00      A   
ATOM   4543  CG  ASP A 481     -13.356  21.552 -11.332  1.00 10.00      A   
ATOM   4544  OD1 ASP A 481     -12.578  22.215 -12.057  1.00 10.00      A   
ATOM   4545  OD2 ASP A 481     -14.498  21.959 -11.033  1.00 10.00      A   
ATOM   4546  C   ASP A 481     -12.229  19.117  -8.620  1.00 10.00      A   
ATOM   4547  O   ASP A 481     -13.242  19.038  -7.924  1.00 10.00      A   
ATOM   4548  N   SER A 482     -11.275  18.193  -8.597  1.00 10.00      A   
ATOM   4549  HN  SER A 482     -10.486  18.297  -9.169  1.00 10.00      A   
ATOM   4550  CA  SER A 482     -11.390  17.015  -7.746  1.00 10.00      A   
ATOM   4551  CB  SER A 482     -11.461  15.751  -8.605  1.00 10.00      A   
ATOM   4552  OG  SER A 482     -12.281  15.958  -9.748  1.00 10.00      A   
ATOM   4553  HG  SER A 482     -11.735  16.303 -10.469  1.00 10.00      A   
ATOM   4554  C   SER A 482     -10.225  16.926  -6.762  1.00 10.00      A   
ATOM   4555  O   SER A 482      -9.748  15.837  -6.449  1.00 10.00      A   
ATOM   4556  N   LEU A 483      -9.783  18.079  -6.266  1.00 10.00      A   
ATOM   4557  HN  LEU A 483     -10.219  18.913  -6.538  1.00 10.00      A   
ATOM   4558  CA  LEU A 483      -8.674  18.128  -5.317  1.00 10.00      A   
ATOM   4559  CB  LEU A 483      -8.249  19.573  -5.049  1.00 10.00      A   
ATOM   4560  CG  LEU A 483      -6.823  19.949  -5.457  1.00 10.00      A   
ATOM   4561  CD1 LEU A 483      -6.533  21.395  -5.093  1.00 10.00      A   
ATOM   4562  CD2 LEU A 483      -5.809  19.019  -4.811  1.00 10.00      A   
ATOM   4563  C   LEU A 483      -9.029  17.433  -4.006  1.00 10.00      A   
ATOM   4564  O   LEU A 483      -9.876  17.907  -3.242  1.00 10.00      A   
ATOM   4565  N   ARG A 484      -8.385  16.304  -3.763  1.00 10.00      A   
ATOM   4566  HN  ARG A 484      -7.742  15.974  -4.426  1.00 10.00      A   
ATOM   4567  CA  ARG A 484      -8.619  15.531  -2.557  1.00 10.00      A   
ATOM   4568  CB  ARG A 484      -8.872  14.067  -2.907  1.00 10.00      A   
ATOM   4569  CG  ARG A 484     -10.303  13.740  -3.306  1.00 10.00      A   
ATOM   4570  CD  ARG A 484     -10.479  12.237  -3.470  1.00 10.00      A   
ATOM   4571  NE  ARG A 484      -9.745  11.509  -2.439  1.00 10.00      A   
ATOM   4572  HE  ARG A 484      -9.950  11.730  -1.505  1.00 10.00      A   
ATOM   4573  CZ  ARG A 484      -8.829  10.568  -2.695  1.00 10.00      A   
ATOM   4574  NH1 ARG A 484      -8.550  10.220  -3.943  1.00 10.00      A   
ATOM   4575 HH11 ARG A 484      -7.829   9.487  -4.131  1.00 10.00      A   
ATOM   4576 HH12 ARG A 484      -9.052  10.666  -4.749  1.00 10.00      A   
ATOM   4577  NH2 ARG A 484      -8.167   9.998  -1.702  1.00 10.00      A   
ATOM   4578 HH21 ARG A 484      -7.446   9.263  -1.904  1.00 10.00      A   
ATOM   4579 HH22 ARG A 484      -8.355  10.271  -0.719  1.00 10.00      A   
ATOM   4580  C   ARG A 484      -7.440  15.628  -1.597  1.00 10.00      A   
ATOM   4581  O   ARG A 484      -7.618  15.884  -0.404  1.00 10.00      A   
ATOM   4582  N   LYS A 485      -6.241  15.403  -2.118  1.00 10.00      A   
ATOM   4583  HN  LYS A 485      -6.169  15.198  -3.080  1.00 10.00      A   
ATOM   4584  CA  LYS A 485      -5.026  15.454  -1.316  1.00 10.00      A   
ATOM   4585  CB  LYS A 485      -4.479  14.041  -1.084  1.00 10.00      A   
ATOM   4586  CG  LYS A 485      -5.302  13.185  -0.131  1.00 10.00      A   
ATOM   4587  CD  LYS A 485      -4.630  11.844   0.142  1.00 10.00      A   
ATOM   4588  CE  LYS A 485      -4.771  10.904  -1.044  1.00 10.00      A   
ATOM   4589  NZ  LYS A 485      -4.382   9.505  -0.718  1.00 10.00      A   
ATOM   4590  HZ1 LYS A 485      -4.933   9.156   0.098  1.00 10.00      A   
ATOM   4591  HZ2 LYS A 485      -3.370   9.450  -0.488  1.00 10.00      A   
ATOM   4592  HZ3 LYS A 485      -4.579   8.887  -1.533  1.00 10.00      A   
ATOM   4593  C   LYS A 485      -3.958  16.305  -1.995  1.00 10.00      A   
ATOM   4594  O   LYS A 485      -3.659  16.120  -3.177  1.00 10.00      A   
ATOM   4595  N   LEU A 486      -3.385  17.229  -1.238  1.00 10.00      A   
ATOM   4596  HN  LEU A 486      -3.659  17.320  -0.300  1.00 10.00      A   
ATOM   4597  CA  LEU A 486      -2.344  18.106  -1.752  1.00 10.00      A   
ATOM   4598  CB  LEU A 486      -2.908  19.499  -2.061  1.00 10.00      A   
ATOM   4599  CG  LEU A 486      -1.951  20.479  -2.750  1.00 10.00      A   
ATOM   4600  CD1 LEU A 486      -1.498  19.937  -4.098  1.00 10.00      A   
ATOM   4601  CD2 LEU A 486      -2.606  21.842  -2.917  1.00 10.00      A   
ATOM   4602  C   LEU A 486      -1.206  18.210  -0.743  1.00 10.00      A   
ATOM   4603  O   LEU A 486      -1.420  18.575   0.417  1.00 10.00      A   
ATOM   4604  N   GLU A 487      -0.004  17.870  -1.184  1.00 10.00      A   
ATOM   4605  HN  GLU A 487       0.099  17.582  -2.120  1.00 10.00      A   
ATOM   4606  CA  GLU A 487       1.172  17.919  -0.326  1.00 10.00      A   
ATOM   4607  CB  GLU A 487       1.676  16.508  -0.014  1.00 10.00      A   
ATOM   4608  CG  GLU A 487       1.536  15.521  -1.163  1.00 10.00      A   
ATOM   4609  CD  GLU A 487       1.524  14.085  -0.688  1.00 10.00      A   
ATOM   4610  OE1 GLU A 487       2.240  13.251  -1.282  1.00 10.00      A   
ATOM   4611  OE2 GLU A 487       0.794  13.787   0.282  1.00 10.00      A   
ATOM   4612  C   GLU A 487       2.268  18.758  -0.962  1.00 10.00      A   
ATOM   4613  O   GLU A 487       2.650  18.533  -2.109  1.00 10.00      A   
ATOM   4614  N   ILE A 488       2.762  19.733  -0.216  1.00 10.00      A   
ATOM   4615  HN  ILE A 488       2.415  19.861   0.698  1.00 10.00      A   
ATOM   4616  CA  ILE A 488       3.800  20.623  -0.707  1.00 10.00      A   
ATOM   4617  CB  ILE A 488       3.250  22.056  -0.877  1.00 10.00      A   
ATOM   4618  CG1 ILE A 488       2.006  22.057  -1.772  1.00 10.00      A   
ATOM   4619  CG2 ILE A 488       4.317  22.978  -1.444  1.00 10.00      A   
ATOM   4620  CD1 ILE A 488       1.260  23.371  -1.785  1.00 10.00      A   
ATOM   4621  C   ILE A 488       4.978  20.662   0.260  1.00 10.00      A   
ATOM   4622  O   ILE A 488       4.795  20.847   1.467  1.00 10.00      A   
ATOM   4623  N   ARG A 489       6.182  20.476  -0.271  1.00 10.00      A   
ATOM   4624  HN  ARG A 489       6.260  20.318  -1.242  1.00 10.00      A   
ATOM   4625  CA  ARG A 489       7.390  20.506   0.540  1.00 10.00      A   
ATOM   4626  CB  ARG A 489       7.841  19.098   0.961  1.00 10.00      A   
ATOM   4627  CG  ARG A 489       8.319  18.210  -0.177  1.00 10.00      A   
ATOM   4628  CD  ARG A 489       9.456  17.303   0.272  1.00 10.00      A   
ATOM   4629  NE  ARG A 489      10.568  18.060   0.848  1.00 10.00      A   
ATOM   4630  HE  ARG A 489      10.630  19.014   0.618  1.00 10.00      A   
ATOM   4631  CZ  ARG A 489      11.490  17.539   1.658  1.00 10.00      A   
ATOM   4632  NH1 ARG A 489      11.453  16.256   1.991  1.00 10.00      A   
ATOM   4633 HH11 ARG A 489      10.699  15.636   1.620  1.00 10.00      A   
ATOM   4634 HH12 ARG A 489      12.181  15.861   2.633  1.00 10.00      A   
ATOM   4635  NH2 ARG A 489      12.457  18.315   2.135  1.00 10.00      A   
ATOM   4636 HH21 ARG A 489      13.185  17.921   2.773  1.00 10.00      A   
ATOM   4637 HH22 ARG A 489      12.495  19.337   1.872  1.00 10.00      A   
ATOM   4638  C   ARG A 489       8.513  21.249  -0.182  1.00 10.00      A   
ATOM   4639  O   ARG A 489       8.816  20.959  -1.341  1.00 10.00      A   
ATOM   4640  N   ASP A 490       9.101  22.226   0.507  1.00 10.00      A   
ATOM   4641  HN  ASP A 490       8.775  22.423   1.414  1.00 10.00      A   
ATOM   4642  CA  ASP A 490      10.200  23.031  -0.038  1.00 10.00      A   
ATOM   4643  CB  ASP A 490      11.441  22.177  -0.334  1.00 10.00      A   
ATOM   4644  CG  ASP A 490      12.344  21.993   0.867  1.00 10.00      A   
ATOM   4645  OD1 ASP A 490      13.074  22.944   1.215  1.00 10.00      A   
ATOM   4646  OD2 ASP A 490      12.341  20.891   1.458  1.00 10.00      A   
ATOM   4647  C   ASP A 490       9.774  23.797  -1.285  1.00 10.00      A   
ATOM   4648  O   ASP A 490      10.244  23.522  -2.390  1.00 10.00      A   
ATOM   4649  N   CYS A 491       8.888  24.764  -1.100  1.00 10.00      A   
ATOM   4650  HN  CYS A 491       8.569  24.951  -0.194  1.00 10.00      A   
ATOM   4651  CA  CYS A 491       8.388  25.568  -2.209  1.00 10.00      A   
ATOM   4652  CB  CYS A 491       7.043  25.026  -2.700  1.00 10.00      A   
ATOM   4653  SG  CYS A 491       7.133  23.420  -3.523  1.00 10.00      A   
ATOM   4654  HG  CYS A 491       7.003  23.629  -4.828  1.00 10.00      A   
ATOM   4655  C   CYS A 491       8.240  27.032  -1.803  1.00 10.00      A   
ATOM   4656  O   CYS A 491       8.049  27.341  -0.627  1.00 10.00      A   
ATOM   4657  N   PRO A 492       8.313  27.951  -2.779  1.00 10.00      A   
ATOM   4658  CA  PRO A 492       8.196  29.390  -2.538  1.00 10.00      A   
ATOM   4659  CB  PRO A 492       8.817  30.019  -3.798  1.00 10.00      A   
ATOM   4660  CG  PRO A 492       9.315  28.878  -4.630  1.00 10.00      A   
ATOM   4661  CD  PRO A 492       8.541  27.671  -4.199  1.00 10.00      A   
ATOM   4662  C   PRO A 492       6.741  29.854  -2.372  1.00 10.00      A   
ATOM   4663  O   PRO A 492       6.454  31.052  -2.419  1.00 10.00      A   
ATOM   4664  N   PHE A 493       5.833  28.905  -2.171  1.00 10.00      A   
ATOM   4665  HN  PHE A 493       6.121  27.972  -2.120  1.00 10.00      A   
ATOM   4666  CA  PHE A 493       4.423  29.225  -1.990  1.00 10.00      A   
ATOM   4667  CB  PHE A 493       3.564  27.964  -2.087  1.00 10.00      A   
ATOM   4668  CG  PHE A 493       3.682  27.254  -3.404  1.00 10.00      A   
ATOM   4669  CD1 PHE A 493       3.663  25.872  -3.462  1.00 10.00      A   
ATOM   4670  CD2 PHE A 493       3.819  27.969  -4.586  1.00 10.00      A   
ATOM   4671  CE1 PHE A 493       3.776  25.214  -4.669  1.00 10.00      A   
ATOM   4672  CE2 PHE A 493       3.932  27.317  -5.798  1.00 10.00      A   
ATOM   4673  CZ  PHE A 493       3.911  25.938  -5.839  1.00 10.00      A   
ATOM   4674  C   PHE A 493       4.226  29.894  -0.642  1.00 10.00      A   
ATOM   4675  O   PHE A 493       4.763  29.431   0.370  1.00 10.00      A   
ATOM   4676  N   GLY A 494       3.467  30.980  -0.632  1.00 10.00      A   
ATOM   4677  HN  GLY A 494       3.043  31.284  -1.461  1.00 10.00      A   
ATOM   4678  CA  GLY A 494       3.244  31.711   0.594  1.00 10.00      A   
ATOM   4679  C   GLY A 494       1.839  31.581   1.138  1.00 10.00      A   
ATOM   4680  O   GLY A 494       1.220  30.521   1.055  1.00 10.00      A   
ATOM   4681  N   ASP A 495       1.344  32.670   1.699  1.00 10.00      A   
ATOM   4682  HN  ASP A 495       1.894  33.483   1.723  1.00 10.00      A   
ATOM   4683  CA  ASP A 495       0.015  32.701   2.291  1.00 10.00      A   
ATOM   4684  CB  ASP A 495       0.075  33.382   3.658  1.00 10.00      A   
ATOM   4685  CG  ASP A 495       0.538  34.826   3.575  1.00 10.00      A   
ATOM   4686  OD1 ASP A 495       1.738  35.055   3.301  1.00 10.00      A   
ATOM   4687  OD2 ASP A 495      -0.293  35.737   3.775  1.00 10.00      A   
ATOM   4688  C   ASP A 495      -0.990  33.433   1.413  1.00 10.00      A   
ATOM   4689  O   ASP A 495      -2.186  33.437   1.708  1.00 10.00      A   
ATOM   4690  N   LYS A 496      -0.513  34.028   0.326  1.00 10.00      A   
ATOM   4691  HN  LYS A 496       0.443  33.956   0.119  1.00 10.00      A   
ATOM   4692  CA  LYS A 496      -1.386  34.774  -0.576  1.00 10.00      A   
ATOM   4693  CB  LYS A 496      -0.577  35.485  -1.667  1.00 10.00      A   
ATOM   4694  CG  LYS A 496       0.581  36.330  -1.157  1.00 10.00      A   
ATOM   4695  CD  LYS A 496       1.104  37.258  -2.248  1.00 10.00      A   
ATOM   4696  CE  LYS A 496       2.624  37.324  -2.266  1.00 10.00      A   
ATOM   4697  NZ  LYS A 496       3.229  36.145  -2.949  1.00 10.00      A   
ATOM   4698  HZ1 LYS A 496       2.959  36.133  -3.955  1.00 10.00      A   
ATOM   4699  HZ2 LYS A 496       2.902  35.261  -2.502  1.00 10.00      A   
ATOM   4700  HZ3 LYS A 496       4.267  36.182  -2.885  1.00 10.00      A   
ATOM   4701  C   LYS A 496      -2.441  33.869  -1.207  1.00 10.00      A   
ATOM   4702  O   LYS A 496      -3.641  34.120  -1.093  1.00 10.00      A   
ATOM   4703  N   ALA A 497      -1.991  32.807  -1.855  1.00 10.00      A   
ATOM   4704  HN  ALA A 497      -1.016  32.649  -1.903  1.00 10.00      A   
ATOM   4705  CA  ALA A 497      -2.901  31.871  -2.504  1.00 10.00      A   
ATOM   4706  CB  ALA A 497      -2.134  30.982  -3.466  1.00 10.00      A   
ATOM   4707  C   ALA A 497      -3.639  31.024  -1.475  1.00 10.00      A   
ATOM   4708  O   ALA A 497      -4.743  30.539  -1.726  1.00 10.00      A   
ATOM   4709  N   LEU A 498      -3.026  30.880  -0.311  1.00 10.00      A   
ATOM   4710  HN  LEU A 498      -2.167  31.330  -0.173  1.00 10.00      A   
ATOM   4711  CA  LEU A 498      -3.590  30.093   0.774  1.00 10.00      A   
ATOM   4712  CB  LEU A 498      -2.546  29.916   1.886  1.00 10.00      A   
ATOM   4713  CG  LEU A 498      -3.045  29.314   3.202  1.00 10.00      A   
ATOM   4714  CD1 LEU A 498      -3.231  27.809   3.073  1.00 10.00      A   
ATOM   4715  CD2 LEU A 498      -2.095  29.651   4.340  1.00 10.00      A   
ATOM   4716  C   LEU A 498      -4.852  30.742   1.339  1.00 10.00      A   
ATOM   4717  O   LEU A 498      -5.909  30.111   1.409  1.00 10.00      A   
ATOM   4718  N   LEU A 499      -4.740  32.009   1.730  1.00 10.00      A   
ATOM   4719  HN  LEU A 499      -3.871  32.467   1.636  1.00 10.00      A   
ATOM   4720  CA  LEU A 499      -5.868  32.733   2.312  1.00 10.00      A   
ATOM   4721  CB  LEU A 499      -5.394  34.020   3.000  1.00 10.00      A   
ATOM   4722  CG  LEU A 499      -4.345  33.857   4.108  1.00 10.00      A   
ATOM   4723  CD1 LEU A 499      -3.926  35.215   4.655  1.00 10.00      A   
ATOM   4724  CD2 LEU A 499      -4.874  32.969   5.224  1.00 10.00      A   
ATOM   4725  C   LEU A 499      -6.954  33.041   1.285  1.00 10.00      A   
ATOM   4726  O   LEU A 499      -8.137  33.127   1.622  1.00 10.00      A   
ATOM   4727  N   ALA A 500      -6.550  33.203   0.033  1.00 10.00      A   
ATOM   4728  HN  ALA A 500      -5.593  33.126  -0.176  1.00 10.00      A   
ATOM   4729  CA  ALA A 500      -7.494  33.504  -1.036  1.00 10.00      A   
ATOM   4730  CB  ALA A 500      -6.758  33.913  -2.299  1.00 10.00      A   
ATOM   4731  C   ALA A 500      -8.419  32.321  -1.315  1.00 10.00      A   
ATOM   4732  O   ALA A 500      -9.634  32.480  -1.416  1.00 10.00      A   
ATOM   4733  N   ASN A 501      -7.841  31.132  -1.419  1.00 10.00      A   
ATOM   4734  HN  ASN A 501      -6.867  31.059  -1.300  1.00 10.00      A   
ATOM   4735  CA  ASN A 501      -8.618  29.928  -1.694  1.00 10.00      A   
ATOM   4736  CB  ASN A 501      -7.918  29.058  -2.745  1.00 10.00      A   
ATOM   4737  CG  ASN A 501      -7.591  29.816  -4.019  1.00 10.00      A   
ATOM   4738  OD1 ASN A 501      -8.425  29.949  -4.913  1.00 10.00      A   
ATOM   4739  ND2 ASN A 501      -6.367  30.319  -4.110  1.00 10.00      A   
ATOM   4740 HD21 ASN A 501      -5.749  30.173  -3.359  1.00 10.00      A   
ATOM   4741 HD22 ASN A 501      -6.129  30.815  -4.922  1.00 10.00      A   
ATOM   4742  C   ASN A 501      -8.848  29.135  -0.412  1.00 10.00      A   
ATOM   4743  O   ASN A 501      -8.653  27.920  -0.367  1.00 10.00      A   
ATOM   4744  N   ALA A 502      -9.279  29.830   0.628  1.00 10.00      A   
ATOM   4745  HN  ALA A 502      -9.432  30.795   0.523  1.00 10.00      A   
ATOM   4746  CA  ALA A 502      -9.525  29.209   1.924  1.00 10.00      A   
ATOM   4747  CB  ALA A 502      -9.598  30.271   3.008  1.00 10.00      A   
ATOM   4748  C   ALA A 502     -10.791  28.352   1.928  1.00 10.00      A   
ATOM   4749  O   ALA A 502     -10.880  27.359   2.651  1.00 10.00      A   
ATOM   4750  N   SER A 503     -11.761  28.730   1.108  1.00 10.00      A   
ATOM   4751  HN  SER A 503     -11.625  29.512   0.529  1.00 10.00      A   
ATOM   4752  CA  SER A 503     -13.022  28.007   1.035  1.00 10.00      A   
ATOM   4753  CB  SER A 503     -14.087  28.892   0.393  1.00 10.00      A   
ATOM   4754  OG  SER A 503     -14.038  30.208   0.929  1.00 10.00      A   
ATOM   4755  HG  SER A 503     -14.407  30.199   1.821  1.00 10.00      A   
ATOM   4756  C   SER A 503     -12.877  26.689   0.273  1.00 10.00      A   
ATOM   4757  O   SER A 503     -13.675  25.770   0.451  1.00 10.00      A   
ATOM   4758  N   LYS A 504     -11.843  26.593  -0.556  1.00 10.00      A   
ATOM   4759  HN  LYS A 504     -11.238  27.358  -0.653  1.00 10.00      A   
ATOM   4760  CA  LYS A 504     -11.592  25.384  -1.335  1.00 10.00      A   
ATOM   4761  CB  LYS A 504     -10.608  25.681  -2.474  1.00 10.00      A   
ATOM   4762  CG  LYS A 504     -10.468  24.564  -3.498  1.00 10.00      A   
ATOM   4763  CD  LYS A 504     -11.817  24.170  -4.074  1.00 10.00      A   
ATOM   4764  CE  LYS A 504     -11.671  23.146  -5.187  1.00 10.00      A   
ATOM   4765  NZ  LYS A 504     -11.236  23.774  -6.459  1.00 10.00      A   
ATOM   4766  HZ1 LYS A 504     -11.059  23.042  -7.176  1.00 10.00      A   
ATOM   4767  HZ2 LYS A 504     -10.361  24.322  -6.312  1.00 10.00      A   
ATOM   4768  HZ3 LYS A 504     -11.976  24.415  -6.813  1.00 10.00      A   
ATOM   4769  C   LYS A 504     -11.069  24.256  -0.441  1.00 10.00      A   
ATOM   4770  O   LYS A 504     -11.065  23.085  -0.826  1.00 10.00      A   
ATOM   4771  N   LEU A 505     -10.662  24.620   0.770  1.00 10.00      A   
ATOM   4772  HN  LEU A 505     -10.713  25.567   1.024  1.00 10.00      A   
ATOM   4773  CA  LEU A 505     -10.135  23.660   1.730  1.00 10.00      A   
ATOM   4774  CB  LEU A 505      -9.492  24.391   2.912  1.00 10.00      A   
ATOM   4775  CG  LEU A 505      -8.087  24.952   2.678  1.00 10.00      A   
ATOM   4776  CD1 LEU A 505      -7.691  25.893   3.807  1.00 10.00      A   
ATOM   4777  CD2 LEU A 505      -7.081  23.817   2.552  1.00 10.00      A   
ATOM   4778  C   LEU A 505     -11.217  22.708   2.235  1.00 10.00      A   
ATOM   4779  O   LEU A 505     -10.921  21.601   2.677  1.00 10.00      A   
ATOM   4780  N   GLU A 506     -12.469  23.137   2.160  1.00 10.00      A   
ATOM   4781  HN  GLU A 506     -12.648  24.020   1.781  1.00 10.00      A   
ATOM   4782  CA  GLU A 506     -13.586  22.323   2.625  1.00 10.00      A   
ATOM   4783  CB  GLU A 506     -14.856  23.163   2.770  1.00 10.00      A   
ATOM   4784  CG  GLU A 506     -14.812  24.170   3.908  1.00 10.00      A   
ATOM   4785  CD  GLU A 506     -16.118  24.925   4.059  1.00 10.00      A   
ATOM   4786  OE1 GLU A 506     -16.388  25.825   3.235  1.00 10.00      A   
ATOM   4787  OE2 GLU A 506     -16.882  24.627   4.999  1.00 10.00      A   
ATOM   4788  C   GLU A 506     -13.840  21.138   1.702  1.00 10.00      A   
ATOM   4789  O   GLU A 506     -14.354  20.105   2.126  1.00 10.00      A   
ATOM   4790  N   THR A 507     -13.465  21.286   0.442  1.00 10.00      A   
ATOM   4791  HN  THR A 507     -13.051  22.130   0.157  1.00 10.00      A   
ATOM   4792  CA  THR A 507     -13.660  20.222  -0.536  1.00 10.00      A   
ATOM   4793  CB  THR A 507     -13.950  20.805  -1.930  1.00 10.00      A   
ATOM   4794  OG1 THR A 507     -13.435  22.143  -1.989  1.00 10.00      A   
ATOM   4795  HG1 THR A 507     -12.473  22.113  -2.053  1.00 10.00      A   
ATOM   4796  CG2 THR A 507     -15.448  20.824  -2.205  1.00 10.00      A   
ATOM   4797  C   THR A 507     -12.440  19.304  -0.615  1.00 10.00      A   
ATOM   4798  O   THR A 507     -12.427  18.337  -1.378  1.00 10.00      A   
ATOM   4799  N   MET A 508     -11.425  19.609   0.178  1.00 10.00      A   
ATOM   4800  HN  MET A 508     -11.504  20.377   0.782  1.00 10.00      A   
ATOM   4801  CA  MET A 508     -10.200  18.823   0.195  1.00 10.00      A   
ATOM   4802  CB  MET A 508      -8.994  19.739  -0.051  1.00 10.00      A   
ATOM   4803  CG  MET A 508      -7.660  19.019  -0.145  1.00 10.00      A   
ATOM   4804  SD  MET A 508      -6.470  19.881  -1.194  1.00 10.00      A   
ATOM   4805  CE  MET A 508      -6.411  21.488  -0.405  1.00 10.00      A   
ATOM   4806  C   MET A 508     -10.065  18.105   1.531  1.00 10.00      A   
ATOM   4807  O   MET A 508     -10.403  18.666   2.568  1.00 10.00      A   
ATOM   4808  N   ARG A 509      -9.575  16.867   1.506  1.00 10.00      A   
ATOM   4809  HN  ARG A 509      -9.309  16.474   0.645  1.00 10.00      A   
ATOM   4810  CA  ARG A 509      -9.418  16.079   2.730  1.00 10.00      A   
ATOM   4811  CB  ARG A 509      -8.991  14.639   2.417  1.00 10.00      A   
ATOM   4812  CG  ARG A 509      -8.911  13.734   3.642  1.00 10.00      A   
ATOM   4813  CD  ARG A 509      -8.034  12.517   3.390  1.00 10.00      A   
ATOM   4814  NE  ARG A 509      -8.669  11.544   2.500  1.00 10.00      A   
ATOM   4815  HE  ARG A 509      -9.626  11.665   2.305  1.00 10.00      A   
ATOM   4816  CZ  ARG A 509      -8.022  10.518   1.940  1.00 10.00      A   
ATOM   4817  NH1 ARG A 509      -6.736  10.325   2.163  1.00 10.00      A   
ATOM   4818 HH11 ARG A 509      -6.198  10.965   2.780  1.00 10.00      A   
ATOM   4819 HH12 ARG A 509      -6.252   9.506   1.707  1.00 10.00      A   
ATOM   4820  NH2 ARG A 509      -8.663   9.668   1.154  1.00 10.00      A   
ATOM   4821 HH21 ARG A 509      -9.678   9.781   0.964  1.00 10.00      A   
ATOM   4822 HH22 ARG A 509      -8.134   8.865   0.718  1.00 10.00      A   
ATOM   4823  C   ARG A 509      -8.416  16.717   3.680  1.00 10.00      A   
ATOM   4824  O   ARG A 509      -8.742  17.026   4.829  1.00 10.00      A   
ATOM   4825  N   SER A 510      -7.200  16.919   3.197  1.00 10.00      A   
ATOM   4826  HN  SER A 510      -7.001  16.667   2.271  1.00 10.00      A   
ATOM   4827  CA  SER A 510      -6.155  17.506   4.017  1.00 10.00      A   
ATOM   4828  CB  SER A 510      -5.570  16.436   4.945  1.00 10.00      A   
ATOM   4829  OG  SER A 510      -5.463  15.188   4.275  1.00 10.00      A   
ATOM   4830  HG  SER A 510      -4.838  15.274   3.545  1.00 10.00      A   
ATOM   4831  C   SER A 510      -5.053  18.126   3.165  1.00 10.00      A   
ATOM   4832  O   SER A 510      -4.622  17.548   2.166  1.00 10.00      A   
ATOM   4833  N   LEU A 511      -4.619  19.308   3.561  1.00 10.00      A   
ATOM   4834  HN  LEU A 511      -5.024  19.727   4.356  1.00 10.00      A   
ATOM   4835  CA  LEU A 511      -3.554  20.010   2.866  1.00 10.00      A   
ATOM   4836  CB  LEU A 511      -3.969  21.454   2.566  1.00 10.00      A   
ATOM   4837  CG  LEU A 511      -2.859  22.395   2.084  1.00 10.00      A   
ATOM   4838  CD1 LEU A 511      -2.292  21.931   0.752  1.00 10.00      A   
ATOM   4839  CD2 LEU A 511      -3.372  23.823   1.980  1.00 10.00      A   
ATOM   4840  C   LEU A 511      -2.304  20.001   3.731  1.00 10.00      A   
ATOM   4841  O   LEU A 511      -2.345  20.414   4.889  1.00 10.00      A   
ATOM   4842  N   TRP A 512      -1.205  19.519   3.171  1.00 10.00      A   
ATOM   4843  HN  TRP A 512      -1.240  19.203   2.240  1.00 10.00      A   
ATOM   4844  CA  TRP A 512       0.054  19.450   3.897  1.00 10.00      A   
ATOM   4845  CB  TRP A 512       0.560  18.004   3.948  1.00 10.00      A   
ATOM   4846  CG  TRP A 512       1.951  17.871   4.484  1.00 10.00      A   
ATOM   4847  CD1 TRP A 512       3.092  17.727   3.757  1.00 10.00      A   
ATOM   4848  CD2 TRP A 512       2.349  17.871   5.860  1.00 10.00      A   
ATOM   4849  NE1 TRP A 512       4.177  17.647   4.589  1.00 10.00      A   
ATOM   4850  HE1 TRP A 512       5.112  17.552   4.301  1.00 10.00      A   
ATOM   4851  CE2 TRP A 512       3.749  17.727   5.887  1.00 10.00      A   
ATOM   4852  CE3 TRP A 512       1.659  17.980   7.068  1.00 10.00      A   
ATOM   4853  CZ2 TRP A 512       4.473  17.690   7.075  1.00 10.00      A   
ATOM   4854  CZ3 TRP A 512       2.376  17.942   8.246  1.00 10.00      A   
ATOM   4855  CH2 TRP A 512       3.767  17.798   8.243  1.00 10.00      A   
ATOM   4856  C   TRP A 512       1.109  20.353   3.270  1.00 10.00      A   
ATOM   4857  O   TRP A 512       1.409  20.241   2.081  1.00 10.00      A   
ATOM   4858  N   MET A 513       1.662  21.255   4.067  1.00 10.00      A   
ATOM   4859  HN  MET A 513       1.371  21.314   5.007  1.00 10.00      A   
ATOM   4860  CA  MET A 513       2.700  22.157   3.593  1.00 10.00      A   
ATOM   4861  CB  MET A 513       2.182  23.595   3.469  1.00 10.00      A   
ATOM   4862  CG  MET A 513       0.996  23.764   2.530  1.00 10.00      A   
ATOM   4863  SD  MET A 513       0.511  25.490   2.313  1.00 10.00      A   
ATOM   4864  CE  MET A 513       1.844  26.101   1.275  1.00 10.00      A   
ATOM   4865  C   MET A 513       3.886  22.116   4.545  1.00 10.00      A   
ATOM   4866  O   MET A 513       3.718  22.238   5.759  1.00 10.00      A   
ATOM   4867  N   SER A 514       5.078  21.935   3.998  1.00 10.00      A   
ATOM   4868  HN  SER A 514       5.147  21.840   3.022  1.00 10.00      A   
ATOM   4869  CA  SER A 514       6.291  21.874   4.801  1.00 10.00      A   
ATOM   4870  CB  SER A 514       6.698  20.416   5.030  1.00 10.00      A   
ATOM   4871  OG  SER A 514       6.207  19.585   3.988  1.00 10.00      A   
ATOM   4872  HG  SER A 514       5.516  20.052   3.507  1.00 10.00      A   
ATOM   4873  C   SER A 514       7.421  22.645   4.124  1.00 10.00      A   
ATOM   4874  O   SER A 514       7.578  22.580   2.901  1.00 10.00      A   
ATOM   4875  N   SER A 515       8.185  23.390   4.920  1.00 10.00      A   
ATOM   4876  HN  SER A 515       7.988  23.411   5.882  1.00 10.00      A   
ATOM   4877  CA  SER A 515       9.306  24.181   4.414  1.00 10.00      A   
ATOM   4878  CB  SER A 515      10.436  23.275   3.903  1.00 10.00      A   
ATOM   4879  OG  SER A 515      10.743  22.259   4.847  1.00 10.00      A   
ATOM   4880  HG  SER A 515      11.040  22.665   5.672  1.00 10.00      A   
ATOM   4881  C   SER A 515       8.848  25.152   3.325  1.00 10.00      A   
ATOM   4882  O   SER A 515       9.439  25.229   2.244  1.00 10.00      A   
ATOM   4883  N   CYS A 516       7.776  25.879   3.609  1.00 10.00      A   
ATOM   4884  HN  CYS A 516       7.346  25.783   4.487  1.00 10.00      A   
ATOM   4885  CA  CYS A 516       7.238  26.837   2.661  1.00 10.00      A   
ATOM   4886  CB  CYS A 516       5.821  26.434   2.255  1.00 10.00      A   
ATOM   4887  SG  CYS A 516       5.674  24.721   1.690  1.00 10.00      A   
ATOM   4888  HG  CYS A 516       6.646  24.014   2.258  1.00 10.00      A   
ATOM   4889  C   CYS A 516       7.249  28.235   3.270  1.00 10.00      A   
ATOM   4890  O   CYS A 516       7.741  28.429   4.384  1.00 10.00      A   
ATOM   4891  N   SER A 517       6.701  29.206   2.553  1.00 10.00      A   
ATOM   4892  HN  SER A 517       6.307  28.997   1.677  1.00 10.00      A   
ATOM   4893  CA  SER A 517       6.661  30.579   3.034  1.00 10.00      A   
ATOM   4894  CB  SER A 517       6.857  31.540   1.859  1.00 10.00      A   
ATOM   4895  OG  SER A 517       7.992  31.169   1.087  1.00 10.00      A   
ATOM   4896  HG  SER A 517       8.691  30.865   1.677  1.00 10.00      A   
ATOM   4897  C   SER A 517       5.342  30.858   3.762  1.00 10.00      A   
ATOM   4898  O   SER A 517       4.724  31.907   3.582  1.00 10.00      A   
ATOM   4899  N   VAL A 518       4.925  29.908   4.593  1.00 10.00      A   
ATOM   4900  HN  VAL A 518       5.469  29.100   4.704  1.00 10.00      A   
ATOM   4901  CA  VAL A 518       3.688  30.039   5.352  1.00 10.00      A   
ATOM   4902  CB  VAL A 518       3.033  28.668   5.615  1.00 10.00      A   
ATOM   4903  CG1 VAL A 518       1.690  28.841   6.307  1.00 10.00      A   
ATOM   4904  CG2 VAL A 518       2.864  27.903   4.314  1.00 10.00      A   
ATOM   4905  C   VAL A 518       3.942  30.737   6.681  1.00 10.00      A   
ATOM   4906  O   VAL A 518       4.538  30.159   7.594  1.00 10.00      A   
ATOM   4907  N   SER A 519       3.502  31.983   6.776  1.00 10.00      A   
ATOM   4908  HN  SER A 519       3.055  32.392   6.006  1.00 10.00      A   
ATOM   4909  CA  SER A 519       3.676  32.776   7.980  1.00 10.00      A   
ATOM   4910  CB  SER A 519       3.334  34.233   7.673  1.00 10.00      A   
ATOM   4911  OG  SER A 519       3.412  34.480   6.278  1.00 10.00      A   
ATOM   4912  HG  SER A 519       2.671  35.033   6.006  1.00 10.00      A   
ATOM   4913  C   SER A 519       2.801  32.260   9.121  1.00 10.00      A   
ATOM   4914  O   SER A 519       1.725  31.701   8.890  1.00 10.00      A   
ATOM   4915  N   PHE A 520       3.271  32.452  10.348  1.00 10.00      A   
ATOM   4916  HN  PHE A 520       4.152  32.887  10.461  1.00 10.00      A   
ATOM   4917  CA  PHE A 520       2.538  32.025  11.533  1.00 10.00      A   
ATOM   4918  CB  PHE A 520       3.395  32.256  12.784  1.00 10.00      A   
ATOM   4919  CG  PHE A 520       2.679  32.020  14.082  1.00 10.00      A   
ATOM   4920  CD1 PHE A 520       2.134  30.780  14.380  1.00 10.00      A   
ATOM   4921  CD2 PHE A 520       2.559  33.040  15.011  1.00 10.00      A   
ATOM   4922  CE1 PHE A 520       1.485  30.567  15.581  1.00 10.00      A   
ATOM   4923  CE2 PHE A 520       1.912  32.833  16.210  1.00 10.00      A   
ATOM   4924  CZ  PHE A 520       1.376  31.596  16.497  1.00 10.00      A   
ATOM   4925  C   PHE A 520       1.209  32.771  11.650  1.00 10.00      A   
ATOM   4926  O   PHE A 520       0.195  32.197  12.046  1.00 10.00      A   
ATOM   4927  N   GLY A 521       1.223  34.050  11.295  1.00 10.00      A   
ATOM   4928  HN  GLY A 521       2.065  34.456  10.991  1.00 10.00      A   
ATOM   4929  CA  GLY A 521       0.019  34.855  11.365  1.00 10.00      A   
ATOM   4930  C   GLY A 521      -1.064  34.352  10.429  1.00 10.00      A   
ATOM   4931  O   GLY A 521      -2.250  34.374  10.768  1.00 10.00      A   
ATOM   4932  N   ALA A 522      -0.649  33.875   9.259  1.00 10.00      A   
ATOM   4933  HN  ALA A 522       0.309  33.869   9.062  1.00 10.00      A   
ATOM   4934  CA  ALA A 522      -1.582  33.357   8.266  1.00 10.00      A   
ATOM   4935  CB  ALA A 522      -0.844  33.003   6.984  1.00 10.00      A   
ATOM   4936  C   ALA A 522      -2.314  32.140   8.813  1.00 10.00      A   
ATOM   4937  O   ALA A 522      -3.517  31.982   8.606  1.00 10.00      A   
ATOM   4938  N   CYS A 523      -1.584  31.304   9.545  1.00 10.00      A   
ATOM   4939  HN  CYS A 523      -0.633  31.503   9.689  1.00 10.00      A   
ATOM   4940  CA  CYS A 523      -2.154  30.101  10.140  1.00 10.00      A   
ATOM   4941  CB  CYS A 523      -1.053  29.274  10.804  1.00 10.00      A   
ATOM   4942  SG  CYS A 523       0.370  28.927   9.738  1.00 10.00      A   
ATOM   4943  HG  CYS A 523       0.787  30.076   9.221  1.00 10.00      A   
ATOM   4944  C   CYS A 523      -3.231  30.464  11.163  1.00 10.00      A   
ATOM   4945  O   CYS A 523      -4.255  29.787  11.278  1.00 10.00      A   
ATOM   4946  N   LYS A 524      -3.002  31.551  11.892  1.00 10.00      A   
ATOM   4947  HN  LYS A 524      -2.172  32.055  11.750  1.00 10.00      A   
ATOM   4948  CA  LYS A 524      -3.953  32.014  12.893  1.00 10.00      A   
ATOM   4949  CB  LYS A 524      -3.328  33.068  13.811  1.00 10.00      A   
ATOM   4950  CG  LYS A 524      -2.294  32.523  14.784  1.00 10.00      A   
ATOM   4951  CD  LYS A 524      -2.048  33.497  15.929  1.00 10.00      A   
ATOM   4952  CE  LYS A 524      -1.440  34.800  15.431  1.00 10.00      A   
ATOM   4953  NZ  LYS A 524      -1.444  35.861  16.472  1.00 10.00      A   
ATOM   4954  HZ1 LYS A 524      -0.911  35.551  17.306  1.00 10.00      A   
ATOM   4955  HZ2 LYS A 524      -2.421  36.077  16.761  1.00 10.00      A   
ATOM   4956  HZ3 LYS A 524      -1.006  36.731  16.098  1.00 10.00      A   
ATOM   4957  C   LYS A 524      -5.192  32.583  12.223  1.00 10.00      A   
ATOM   4958  O   LYS A 524      -6.318  32.240  12.590  1.00 10.00      A   
ATOM   4959  N   LEU A 525      -4.973  33.442  11.230  1.00 10.00      A   
ATOM   4960  HN  LEU A 525      -4.046  33.662  10.986  1.00 10.00      A   
ATOM   4961  CA  LEU A 525      -6.061  34.073  10.496  1.00 10.00      A   
ATOM   4962  CB  LEU A 525      -5.512  35.093   9.494  1.00 10.00      A   
ATOM   4963  CG  LEU A 525      -6.540  36.003   8.815  1.00 10.00      A   
ATOM   4964  CD1 LEU A 525      -7.224  36.898   9.836  1.00 10.00      A   
ATOM   4965  CD2 LEU A 525      -5.876  36.835   7.731  1.00 10.00      A   
ATOM   4966  C   LEU A 525      -6.908  33.030   9.773  1.00 10.00      A   
ATOM   4967  O   LEU A 525      -8.126  33.180   9.649  1.00 10.00      A   
ATOM   4968  N   LEU A 526      -6.258  31.980   9.293  1.00 10.00      A   
ATOM   4969  HN  LEU A 526      -5.282  31.926   9.403  1.00 10.00      A   
ATOM   4970  CA  LEU A 526      -6.951  30.911   8.593  1.00 10.00      A   
ATOM   4971  CB  LEU A 526      -5.949  29.940   7.966  1.00 10.00      A   
ATOM   4972  CG  LEU A 526      -6.534  28.859   7.055  1.00 10.00      A   
ATOM   4973  CD1 LEU A 526      -7.201  29.486   5.840  1.00 10.00      A   
ATOM   4974  CD2 LEU A 526      -5.449  27.888   6.622  1.00 10.00      A   
ATOM   4975  C   LEU A 526      -7.884  30.175   9.547  1.00 10.00      A   
ATOM   4976  O   LEU A 526      -9.036  29.898   9.212  1.00 10.00      A   
ATOM   4977  N   GLY A 527      -7.388  29.898  10.749  1.00 10.00      A   
ATOM   4978  HN  GLY A 527      -6.466  30.164  10.961  1.00 10.00      A   
ATOM   4979  CA  GLY A 527      -8.182  29.205  11.744  1.00 10.00      A   
ATOM   4980  C   GLY A 527      -9.340  30.043  12.251  1.00 10.00      A   
ATOM   4981  O   GLY A 527     -10.363  29.508  12.682  1.00 10.00      A   
ATOM   4982  N   GLN A 528      -9.179  31.358  12.204  1.00 10.00      A   
ATOM   4983  HN  GLN A 528      -8.334  31.722  11.861  1.00 10.00      A   
ATOM   4984  CA  GLN A 528     -10.219  32.274  12.650  1.00 10.00      A   
ATOM   4985  CB  GLN A 528      -9.641  33.667  12.903  1.00 10.00      A   
ATOM   4986  CG  GLN A 528      -8.868  33.790  14.204  1.00 10.00      A   
ATOM   4987  CD  GLN A 528      -9.765  33.748  15.424  1.00 10.00      A   
ATOM   4988  OE1 GLN A 528     -10.908  34.208  15.392  1.00 10.00      A   
ATOM   4989  NE2 GLN A 528      -9.256  33.192  16.508  1.00 10.00      A   
ATOM   4990 HE21 GLN A 528      -8.341  32.843  16.463  1.00 10.00      A   
ATOM   4991 HE22 GLN A 528      -9.811  33.154  17.313  1.00 10.00      A   
ATOM   4992  C   GLN A 528     -11.338  32.361  11.622  1.00 10.00      A   
ATOM   4993  O   GLN A 528     -12.496  32.608  11.972  1.00 10.00      A   
ATOM   4994  N   LYS A 529     -10.989  32.168  10.355  1.00 10.00      A   
ATOM   4995  HN  LYS A 529     -10.049  31.981  10.140  1.00 10.00      A   
ATOM   4996  CA  LYS A 529     -11.969  32.229   9.280  1.00 10.00      A   
ATOM   4997  CB  LYS A 529     -11.339  32.769   7.993  1.00 10.00      A   
ATOM   4998  CG  LYS A 529     -12.332  32.954   6.856  1.00 10.00      A   
ATOM   4999  CD  LYS A 529     -11.627  33.249   5.542  1.00 10.00      A   
ATOM   5000  CE  LYS A 529     -12.624  33.457   4.412  1.00 10.00      A   
ATOM   5001  NZ  LYS A 529     -13.439  34.684   4.607  1.00 10.00      A   
ATOM   5002  HZ1 LYS A 529     -12.819  35.501   4.784  1.00 10.00      A   
ATOM   5003  HZ2 LYS A 529     -14.076  34.564   5.415  1.00 10.00      A   
ATOM   5004  HZ3 LYS A 529     -14.009  34.876   3.756  1.00 10.00      A   
ATOM   5005  C   LYS A 529     -12.585  30.858   9.029  1.00 10.00      A   
ATOM   5006  O   LYS A 529     -13.780  30.745   8.764  1.00 10.00      A   
ATOM   5007  N   MET A 530     -11.769  29.819   9.116  1.00 10.00      A   
ATOM   5008  HN  MET A 530     -10.822  29.965   9.339  1.00 10.00      A   
ATOM   5009  CA  MET A 530     -12.242  28.461   8.890  1.00 10.00      A   
ATOM   5010  CB  MET A 530     -11.396  27.760   7.821  1.00 10.00      A   
ATOM   5011  CG  MET A 530     -11.233  28.551   6.532  1.00 10.00      A   
ATOM   5012  SD  MET A 530     -12.804  28.929   5.728  1.00 10.00      A   
ATOM   5013  CE  MET A 530     -13.297  27.298   5.177  1.00 10.00      A   
ATOM   5014  C   MET A 530     -12.233  27.656  10.186  1.00 10.00      A   
ATOM   5015  O   MET A 530     -11.230  27.041  10.541  1.00 10.00      A   
ATOM   5016  N   PRO A 531     -13.358  27.638  10.914  1.00 10.00      A   
ATOM   5017  CA  PRO A 531     -13.466  26.909  12.175  1.00 10.00      A   
ATOM   5018  CB  PRO A 531     -14.595  27.653  12.880  1.00 10.00      A   
ATOM   5019  CG  PRO A 531     -15.492  28.094  11.772  1.00 10.00      A   
ATOM   5020  CD  PRO A 531     -14.615  28.329  10.570  1.00 10.00      A   
ATOM   5021  C   PRO A 531     -13.852  25.448  11.962  1.00 10.00      A   
ATOM   5022  O   PRO A 531     -14.011  24.690  12.920  1.00 10.00      A   
ATOM   5023  N   LYS A 532     -13.999  25.053  10.703  1.00 10.00      A   
ATOM   5024  HN  LYS A 532     -13.851  25.699   9.980  1.00 10.00      A   
ATOM   5025  CA  LYS A 532     -14.369  23.681  10.371  1.00 10.00      A   
ATOM   5026  CB  LYS A 532     -15.411  23.668   9.250  1.00 10.00      A   
ATOM   5027  CG  LYS A 532     -16.737  24.313   9.620  1.00 10.00      A   
ATOM   5028  CD  LYS A 532     -17.586  24.561   8.386  1.00 10.00      A   
ATOM   5029  CE  LYS A 532     -18.950  25.118   8.751  1.00 10.00      A   
ATOM   5030  NZ  LYS A 532     -19.703  25.561   7.548  1.00 10.00      A   
ATOM   5031  HZ1 LYS A 532     -19.694  24.815   6.821  1.00 10.00      A   
ATOM   5032  HZ2 LYS A 532     -19.271  26.421   7.148  1.00 10.00      A   
ATOM   5033  HZ3 LYS A 532     -20.689  25.771   7.798  1.00 10.00      A   
ATOM   5034  C   LYS A 532     -13.138  22.876   9.959  1.00 10.00      A   
ATOM   5035  O   LYS A 532     -13.237  21.719   9.540  1.00 10.00      A   
ATOM   5036  N   LEU A 533     -11.976  23.497  10.082  1.00 10.00      A   
ATOM   5037  HN  LEU A 533     -11.955  24.408  10.446  1.00 10.00      A   
ATOM   5038  CA  LEU A 533     -10.726  22.853   9.723  1.00 10.00      A   
ATOM   5039  CB  LEU A 533     -10.191  23.406   8.398  1.00 10.00      A   
ATOM   5040  CG  LEU A 533     -10.957  22.996   7.139  1.00 10.00      A   
ATOM   5041  CD1 LEU A 533     -11.967  24.061   6.744  1.00 10.00      A   
ATOM   5042  CD2 LEU A 533      -9.997  22.708   5.997  1.00 10.00      A   
ATOM   5043  C   LEU A 533      -9.700  23.069  10.812  1.00 10.00      A   
ATOM   5044  O   LEU A 533      -9.613  24.157  11.384  1.00 10.00      A   
ATOM   5045  N   ASN A 534      -8.936  22.038  11.116  1.00 10.00      A   
ATOM   5046  HN  ASN A 534      -9.053  21.184  10.634  1.00 10.00      A   
ATOM   5047  CA  ASN A 534      -7.915  22.149  12.138  1.00 10.00      A   
ATOM   5048  CB  ASN A 534      -7.756  20.845  12.924  1.00 10.00      A   
ATOM   5049  CG  ASN A 534      -8.868  20.601  13.927  1.00 10.00      A   
ATOM   5050  OD1 ASN A 534      -9.583  21.523  14.327  1.00 10.00      A   
ATOM   5051  ND2 ASN A 534      -9.005  19.359  14.360  1.00 10.00      A   
ATOM   5052 HD21 ASN A 534      -8.382  18.674  14.020  1.00 10.00      A   
ATOM   5053 HD22 ASN A 534      -9.732  19.165  14.995  1.00 10.00      A   
ATOM   5054  C   ASN A 534      -6.593  22.538  11.504  1.00 10.00      A   
ATOM   5055  O   ASN A 534      -6.001  21.757  10.756  1.00 10.00      A   
ATOM   5056  N   VAL A 535      -6.153  23.756  11.776  1.00 10.00      A   
ATOM   5057  HN  VAL A 535      -6.684  24.333  12.363  1.00 10.00      A   
ATOM   5058  CA  VAL A 535      -4.891  24.250  11.251  1.00 10.00      A   
ATOM   5059  CB  VAL A 535      -4.942  25.768  10.987  1.00 10.00      A   
ATOM   5060  CG1 VAL A 535      -3.714  26.225  10.213  1.00 10.00      A   
ATOM   5061  CG2 VAL A 535      -6.214  26.140  10.241  1.00 10.00      A   
ATOM   5062  C   VAL A 535      -3.801  23.947  12.264  1.00 10.00      A   
ATOM   5063  O   VAL A 535      -3.465  24.783  13.108  1.00 10.00      A   
ATOM   5064  N   GLU A 536      -3.285  22.732  12.193  1.00 10.00      A   
ATOM   5065  HN  GLU A 536      -3.597  22.123  11.486  1.00 10.00      A   
ATOM   5066  CA  GLU A 536      -2.260  22.276  13.112  1.00 10.00      A   
ATOM   5067  CB  GLU A 536      -2.312  20.756  13.267  1.00 10.00      A   
ATOM   5068  CG  GLU A 536      -3.588  20.244  13.920  1.00 10.00      A   
ATOM   5069  CD  GLU A 536      -3.495  18.782  14.306  1.00 10.00      A   
ATOM   5070  OE1 GLU A 536      -2.405  18.193  14.158  1.00 10.00      A   
ATOM   5071  OE2 GLU A 536      -4.513  18.216  14.770  1.00 10.00      A   
ATOM   5072  C   GLU A 536      -0.870  22.713  12.672  1.00 10.00      A   
ATOM   5073  O   GLU A 536      -0.382  22.321  11.611  1.00 10.00      A   
ATOM   5074  N   VAL A 537      -0.248  23.537  13.492  1.00 10.00      A   
ATOM   5075  HN  VAL A 537      -0.699  23.821  14.320  1.00 10.00      A   
ATOM   5076  CA  VAL A 537       1.089  24.026  13.214  1.00 10.00      A   
ATOM   5077  CB  VAL A 537       1.293  25.449  13.777  1.00 10.00      A   
ATOM   5078  CG1 VAL A 537       2.710  25.934  13.513  1.00 10.00      A   
ATOM   5079  CG2 VAL A 537       0.271  26.411  13.186  1.00 10.00      A   
ATOM   5080  C   VAL A 537       2.098  23.084  13.855  1.00 10.00      A   
ATOM   5081  O   VAL A 537       2.082  22.885  15.067  1.00 10.00      A   
ATOM   5082  N   ILE A 538       2.956  22.496  13.036  1.00 10.00      A   
ATOM   5083  HN  ILE A 538       2.923  22.706  12.078  1.00 10.00      A   
ATOM   5084  CA  ILE A 538       3.961  21.564  13.524  1.00 10.00      A   
ATOM   5085  CB  ILE A 538       3.942  20.242  12.730  1.00 10.00      A   
ATOM   5086  CG1 ILE A 538       2.511  19.697  12.629  1.00 10.00      A   
ATOM   5087  CG2 ILE A 538       4.863  19.220  13.383  1.00 10.00      A   
ATOM   5088  CD1 ILE A 538       2.370  18.470  11.752  1.00 10.00      A   
ATOM   5089  C   ILE A 538       5.348  22.189  13.446  1.00 10.00      A   
ATOM   5090  O   ILE A 538       5.995  22.172  12.395  1.00 10.00      A   
ATOM   5091  N   ASP A 539       5.804  22.724  14.565  1.00 10.00      A   
ATOM   5092  HN  ASP A 539       5.255  22.667  15.378  1.00 10.00      A   
ATOM   5093  CA  ASP A 539       7.106  23.372  14.634  1.00 10.00      A   
ATOM   5094  CB  ASP A 539       6.921  24.886  14.790  1.00 10.00      A   
ATOM   5095  CG  ASP A 539       8.126  25.686  14.335  1.00 10.00      A   
ATOM   5096  OD1 ASP A 539       8.048  26.342  13.267  1.00 10.00      A   
ATOM   5097  OD2 ASP A 539       9.150  25.669  15.039  1.00 10.00      A   
ATOM   5098  C   ASP A 539       7.925  22.805  15.793  1.00 10.00      A   
ATOM   5099  O   ASP A 539       7.429  22.668  16.915  1.00 10.00      A   
ATOM   5100  N   GLU A 540       9.179  22.470  15.520  1.00 10.00      A   
ATOM   5101  HN  GLU A 540       9.533  22.606  14.603  1.00 10.00      A   
ATOM   5102  CA  GLU A 540      10.050  21.901  16.536  1.00 10.00      A   
ATOM   5103  CB  GLU A 540      10.942  20.819  15.926  1.00 10.00      A   
ATOM   5104  CG  GLU A 540      10.194  19.644  15.321  1.00 10.00      A   
ATOM   5105  CD  GLU A 540      11.139  18.596  14.775  1.00 10.00      A   
ATOM   5106  OE1 GLU A 540      11.780  18.851  13.734  1.00 10.00      A   
ATOM   5107  OE2 GLU A 540      11.256  17.518  15.390  1.00 10.00      A   
ATOM   5108  C   GLU A 540      10.918  22.960  17.205  1.00 10.00      A   
ATOM   5109  O   GLU A 540      11.685  22.649  18.118  1.00 10.00      A   
ATOM   5110  N   ARG A 541      10.797  24.209  16.766  1.00 10.00      A   
ATOM   5111  HN  ARG A 541      10.149  24.414  16.050  1.00 10.00      A   
ATOM   5112  CA  ARG A 541      11.598  25.289  17.328  1.00 10.00      A   
ATOM   5113  CB  ARG A 541      11.941  26.331  16.257  1.00 10.00      A   
ATOM   5114  CG  ARG A 541      12.756  25.796  15.090  1.00 10.00      A   
ATOM   5115  CD  ARG A 541      11.965  25.857  13.791  1.00 10.00      A   
ATOM   5116  NE  ARG A 541      12.445  26.907  12.895  1.00 10.00      A   
ATOM   5117  HE  ARG A 541      13.418  27.057  12.861  1.00 10.00      A   
ATOM   5118  CZ  ARG A 541      11.648  27.662  12.126  1.00 10.00      A   
ATOM   5119  NH1 ARG A 541      10.330  27.492  12.142  1.00 10.00      A   
ATOM   5120 HH11 ARG A 541       9.893  26.763  12.759  1.00 10.00      A   
ATOM   5121 HH12 ARG A 541       9.721  28.085  11.544  1.00 10.00      A   
ATOM   5122  NH2 ARG A 541      12.180  28.594  11.335  1.00 10.00      A   
ATOM   5123 HH21 ARG A 541      11.571  29.186  10.729  1.00 10.00      A   
ATOM   5124 HH22 ARG A 541      13.216  28.740  11.316  1.00 10.00      A   
ATOM   5125  C   ARG A 541      10.892  25.960  18.499  1.00 10.00      A   
ATOM   5126  O   ARG A 541      11.278  27.047  18.924  1.00 10.00      A   
ATOM   5127  N   GLY A 542       9.859  25.315  19.017  1.00 10.00      A   
ATOM   5128  HN  GLY A 542       9.585  24.458  18.631  1.00 10.00      A   
ATOM   5129  CA  GLY A 542       9.126  25.871  20.133  1.00 10.00      A   
ATOM   5130  C   GLY A 542       7.906  26.635  19.671  1.00 10.00      A   
ATOM   5131  O   GLY A 542       7.666  26.751  18.466  1.00 10.00      A   
ATOM   5132  N   ALA A 543       7.139  27.151  20.624  1.00 10.00      A   
ATOM   5133  HN  ALA A 543       7.394  27.014  21.563  1.00 10.00      A   
ATOM   5134  CA  ALA A 543       5.930  27.907  20.324  1.00 10.00      A   
ATOM   5135  CB  ALA A 543       5.223  28.325  21.603  1.00 10.00      A   
ATOM   5136  C   ALA A 543       6.234  29.122  19.451  1.00 10.00      A   
ATOM   5137  O   ALA A 543       6.977  30.023  19.853  1.00 10.00      A   
ATOM   5138  N   PRO A 544       5.646  29.164  18.247  1.00 10.00      A   
ATOM   5139  CA  PRO A 544       5.845  30.258  17.292  1.00 10.00      A   
ATOM   5140  CB  PRO A 544       5.092  29.794  16.038  1.00 10.00      A   
ATOM   5141  CG  PRO A 544       4.862  28.335  16.232  1.00 10.00      A   
ATOM   5142  CD  PRO A 544       4.741  28.136  17.711  1.00 10.00      A   
ATOM   5143  C   PRO A 544       5.276  31.582  17.790  1.00 10.00      A   
ATOM   5144  O   PRO A 544       5.501  32.623  17.181  1.00 10.00      A   
ATOM   5145  N   ASP A 545       4.534  31.536  18.893  1.00 10.00      A   
ATOM   5146  HN  ASP A 545       4.365  30.668  19.318  1.00 10.00      A   
ATOM   5147  CA  ASP A 545       3.946  32.742  19.473  1.00 10.00      A   
ATOM   5148  CB  ASP A 545       3.036  32.396  20.649  1.00 10.00      A   
ATOM   5149  CG  ASP A 545       2.117  33.543  21.008  1.00 10.00      A   
ATOM   5150  OD1 ASP A 545       2.545  34.452  21.745  1.00 10.00      A   
ATOM   5151  OD2 ASP A 545       0.958  33.542  20.544  1.00 10.00      A   
ATOM   5152  C   ASP A 545       5.033  33.701  19.936  1.00 10.00      A   
ATOM   5153  O   ASP A 545       4.854  34.922  19.917  1.00 10.00      A   
ATOM   5154  N   SER A 546       6.170  33.141  20.330  1.00 10.00      A   
ATOM   5155  HN  SER A 546       6.263  32.162  20.302  1.00 10.00      A   
ATOM   5156  CA  SER A 546       7.289  33.941  20.795  1.00 10.00      A   
ATOM   5157  CB  SER A 546       8.172  33.110  21.729  1.00 10.00      A   
ATOM   5158  OG  SER A 546       7.379  32.383  22.654  1.00 10.00      A   
ATOM   5159  HG  SER A 546       6.516  32.808  22.730  1.00 10.00      A   
ATOM   5160  C   SER A 546       8.094  34.476  19.611  1.00 10.00      A   
ATOM   5161  O   SER A 546       9.152  35.081  19.777  1.00 10.00      A   
ATOM   5162  N   ARG A 547       7.578  34.246  18.414  1.00 10.00      A   
ATOM   5163  HN  ARG A 547       6.724  33.763  18.348  1.00 10.00      A   
ATOM   5164  CA  ARG A 547       8.221  34.696  17.192  1.00 10.00      A   
ATOM   5165  CB  ARG A 547       8.664  33.492  16.352  1.00 10.00      A   
ATOM   5166  CG  ARG A 547       9.861  32.749  16.923  1.00 10.00      A   
ATOM   5167  CD  ARG A 547      10.426  31.734  15.939  1.00 10.00      A
[truncated: 221,457 more chars]
