# Supplementary material for: Flexibility of intrinsically disordered degrons in AUX/IAA proteins reinforces auxin co-receptor assemblies
Source: Nat Commun. 2020 May 8;11:2277. doi: 10.1038/s41467-020-16147-2 (PMC7210949; doi:10.1038/s41467-020-16147-2)
Supplement: Supplementary file 9 — Supplementary Data 6 [file 41467_2020_16147_MOESM9_ESM.gz › haddock_files/IAA07/No_disorder_restraint/cluster3_3.pdb]

REMARK FILENAME="complex_286w.pdb0"
REMARK ===============================================================
REMARK HADDOCK run for complex
REMARK initial structure: complex_286.pdb
REMARK final NOE weights: unambig 50 amb: 50
REMARK ===============================================================
REMARK            total,bonds,angles,improper,dihe,vdw,elec,air,cdih,coup,rdcs,vean,dani,xpcs,rg
REMARK energies: -279.707, 0, 0, 0, 0, -32.4812, -249.486, 2.25952, 0, 0, 0, 0, 0, 0, 0
REMARK ===============================================================
REMARK            bonds,angles,impropers,dihe,air,cdih,coup,rdcs,vean,dani,xpcs
REMARK rms-dev.: 0,0,0,0,4.43261E-02,0,0, 0, 0, 0, 0
REMARK ===============================================================
REMARK               air,cdih,coup,rdcs,vean,dani,xpcs
REMARK               >0.3,>5,>1,>0,>5,>0.2,>0.2
REMARK violations.: 0, 0, 0, 0, 0, 0, 0
REMARK ===============================================================
REMARK                        CVpartition#,violations,rms
REMARK AIRs cross-validation: 2, 0, NaN
REMARK ===============================================================
REMARK NCS energy: 0
REMARK ===============================================================
REMARK Symmetry energy: 0
REMARK ===============================================================
REMARK Desolvation energy: 35.8178
REMARK Internal energy free molecules: -22416.7
REMARK Internal energy complex: -33432.5
REMARK Binding energy: -11262
REMARK ===============================================================
REMARK buried surface area: 1417.91
REMARK ===============================================================
REMARK water - chain1: 0 0 0
REMARK water - chain2: 0 0 0
REMARK water - chain3: 0 0 0
REMARK water - chain4: 0 0 0
REMARK water - chain5: 0 0 0
REMARK water - chain6: 0 0 0
REMARK ===============================================================
REMARK water - water: 0 0 0
REMARK ===============================================================
REMARK DATE:14-Feb-2019  06:07:30       created by user: enmr003
REMARK VERSION:1.3U
ATOM      1  N   PHE A   9     -42.836   1.319   1.436  1.00 10.00      A   
ATOM      2  HN  PHE A   9     -43.492   1.468   2.152  1.00 10.00      A   
ATOM      3  CA  PHE A   9     -41.947   0.168   1.520  1.00 10.00      A   
ATOM      4  CB  PHE A   9     -40.665   0.412   0.724  1.00 10.00      A   
ATOM      5  CG  PHE A   9     -40.696  -0.164  -0.661  1.00 10.00      A   
ATOM      6  CD1 PHE A   9     -39.669  -0.975  -1.108  1.00 10.00      A   
ATOM      7  CD2 PHE A   9     -41.759   0.096  -1.515  1.00 10.00      A   
ATOM      8  CE1 PHE A   9     -39.700  -1.516  -2.379  1.00 10.00      A   
ATOM      9  CE2 PHE A   9     -41.795  -0.439  -2.787  1.00 10.00      A   
ATOM     10  CZ  PHE A   9     -40.764  -1.247  -3.219  1.00 10.00      A   
ATOM     11  C   PHE A   9     -41.619  -0.175   2.971  1.00 10.00      A   
ATOM     12  O   PHE A   9     -41.085   0.653   3.710  1.00 10.00      A   
ATOM     13  N   PRO A  10     -41.958  -1.401   3.395  1.00 10.00      A   
ATOM     14  CA  PRO A  10     -41.700  -1.871   4.762  1.00 10.00      A   
ATOM     15  CB  PRO A  10     -42.286  -3.290   4.771  1.00 10.00      A   
ATOM     16  CG  PRO A  10     -43.237  -3.323   3.620  1.00 10.00      A   
ATOM     17  CD  PRO A  10     -42.648  -2.417   2.583  1.00 10.00      A   
ATOM     18  C   PRO A  10     -40.209  -1.906   5.094  1.00 10.00      A   
ATOM     19  O   PRO A  10     -39.361  -2.073   4.209  1.00 10.00      A   
ATOM     20  N   GLU A  11     -39.909  -1.765   6.381  1.00 10.00      A   
ATOM     21  HN  GLU A  11     -40.643  -1.658   7.026  1.00 10.00      A   
ATOM     22  CA  GLU A  11     -38.535  -1.765   6.878  1.00 10.00      A   
ATOM     23  CB  GLU A  11     -38.534  -1.718   8.406  1.00 10.00      A   
ATOM     24  CG  GLU A  11     -39.499  -0.715   9.011  1.00 10.00      A   
ATOM     25  CD  GLU A  11     -39.063   0.715   8.784  1.00 10.00      A   
ATOM     26  OE1 GLU A  11     -38.011   1.112   9.327  1.00 10.00      A   
ATOM     27  OE2 GLU A  11     -39.777   1.452   8.074  1.00 10.00      A   
ATOM     28  C   GLU A  11     -37.781  -3.011   6.430  1.00 10.00      A   
ATOM     29  O   GLU A  11     -36.667  -2.923   5.912  1.00 10.00      A   
ATOM     30  N   GLU A  12     -38.409  -4.167   6.631  1.00 10.00      A   
ATOM     31  HN  GLU A  12     -39.301  -4.155   7.044  1.00 10.00      A   
ATOM     32  CA  GLU A  12     -37.816  -5.453   6.269  1.00 10.00      A   
ATOM     33  CB  GLU A  12     -38.766  -6.598   6.639  1.00 10.00      A   
ATOM     34  CG  GLU A  12     -40.199  -6.396   6.165  1.00 10.00      A   
ATOM     35  CD  GLU A  12     -41.188  -7.308   6.865  1.00 10.00      A   
ATOM     36  OE1 GLU A  12     -41.736  -6.910   7.914  1.00 10.00      A   
ATOM     37  OE2 GLU A  12     -41.440  -8.423   6.362  1.00 10.00      A   
ATOM     38  C   GLU A  12     -37.446  -5.518   4.790  1.00 10.00      A   
ATOM     39  O   GLU A  12     -36.438  -6.116   4.422  1.00 10.00      A   
ATOM     40  N   VAL A  13     -38.253  -4.881   3.954  1.00 10.00      A   
ATOM     41  HN  VAL A  13     -39.028  -4.399   4.310  1.00 10.00      A   
ATOM     42  CA  VAL A  13     -38.006  -4.875   2.522  1.00 10.00      A   
ATOM     43  CB  VAL A  13     -39.253  -4.414   1.735  1.00 10.00      A   
ATOM     44  CG1 VAL A  13     -38.970  -4.373   0.241  1.00 10.00      A   
ATOM     45  CG2 VAL A  13     -40.433  -5.327   2.030  1.00 10.00      A   
ATOM     46  C   VAL A  13     -36.827  -3.968   2.186  1.00 10.00      A   
ATOM     47  O   VAL A  13     -35.923  -4.361   1.449  1.00 10.00      A   
ATOM     48  N   LEU A  14     -36.830  -2.764   2.752  1.00 10.00      A   
ATOM     49  HN  LEU A  14     -37.567  -2.520   3.357  1.00 10.00      A   
ATOM     50  CA  LEU A  14     -35.767  -1.795   2.507  1.00 10.00      A   
ATOM     51  CB  LEU A  14     -36.083  -0.458   3.176  1.00 10.00      A   
ATOM     52  CG  LEU A  14     -37.186   0.367   2.509  1.00 10.00      A   
ATOM     53  CD1 LEU A  14     -37.481   1.623   3.311  1.00 10.00      A   
ATOM     54  CD2 LEU A  14     -36.802   0.719   1.079  1.00 10.00      A   
ATOM     55  C   LEU A  14     -34.408  -2.327   2.959  1.00 10.00      A   
ATOM     56  O   LEU A  14     -33.406  -2.140   2.273  1.00 10.00      A   
ATOM     57  N   GLU A  15     -34.384  -2.993   4.111  1.00 10.00      A   
ATOM     58  HN  GLU A  15     -35.220  -3.099   4.619  1.00 10.00      A   
ATOM     59  CA  GLU A  15     -33.149  -3.566   4.641  1.00 10.00      A   
ATOM     60  CB  GLU A  15     -33.412  -4.258   5.988  1.00 10.00      A   
ATOM     61  CG  GLU A  15     -32.292  -5.172   6.471  1.00 10.00      A   
ATOM     62  CD  GLU A  15     -31.631  -4.690   7.751  1.00 10.00      A   
ATOM     63  OE1 GLU A  15     -32.332  -4.132   8.621  1.00 10.00      A   
ATOM     64  OE2 GLU A  15     -30.405  -4.890   7.905  1.00 10.00      A   
ATOM     65  C   GLU A  15     -32.547  -4.548   3.634  1.00 10.00      A   
ATOM     66  O   GLU A  15     -31.336  -4.553   3.396  1.00 10.00      A   
ATOM     67  N   HIS A  16     -33.408  -5.362   3.027  1.00 10.00      A   
ATOM     68  HN  HIS A  16     -34.363  -5.303   3.251  1.00 10.00      A   
ATOM     69  CA  HIS A  16     -32.971  -6.337   2.036  1.00 10.00      A   
ATOM     70  CB  HIS A  16     -34.140  -7.238   1.616  1.00 10.00      A   
ATOM     71  CG  HIS A  16     -33.717  -8.545   1.017  1.00 10.00      A   
ATOM     72  ND1 HIS A  16     -33.739  -9.709   1.749  1.00 10.00      A   
ATOM     73  CD2 HIS A  16     -33.273  -8.819  -0.234  1.00 10.00      A   
ATOM     74  CE1 HIS A  16     -33.312 -10.658   0.937  1.00 10.00      A   
ATOM     75  NE2 HIS A  16     -33.017 -10.164  -0.272  1.00 10.00      A   
ATOM     76  HE2 HIS A  16     -32.657 -10.669  -1.036  1.00 10.00      A   
ATOM     77  C   HIS A  16     -32.389  -5.623   0.823  1.00 10.00      A   
ATOM     78  O   HIS A  16     -31.349  -6.018   0.296  1.00 10.00      A   
ATOM     79  N   VAL A  17     -33.056  -4.556   0.401  1.00 10.00      A   
ATOM     80  HN  VAL A  17     -33.878  -4.291   0.874  1.00 10.00      A   
ATOM     81  CA  VAL A  17     -32.606  -3.769  -0.743  1.00 10.00      A   
ATOM     82  CB  VAL A  17     -33.613  -2.648  -1.086  1.00 10.00      A   
ATOM     83  CG1 VAL A  17     -33.097  -1.779  -2.221  1.00 10.00      A   
ATOM     84  CG2 VAL A  17     -34.966  -3.237  -1.447  1.00 10.00      A   
ATOM     85  C   VAL A  17     -31.236  -3.151  -0.461  1.00 10.00      A   
ATOM     86  O   VAL A  17     -30.347  -3.166  -1.314  1.00 10.00      A   
ATOM     87  N   PHE A  18     -31.066  -2.628   0.751  1.00 10.00      A   
ATOM     88  HN  PHE A  18     -31.811  -2.656   1.392  1.00 10.00      A   
ATOM     89  CA  PHE A  18     -29.808  -2.000   1.153  1.00 10.00      A   
ATOM     90  CB  PHE A  18     -29.965  -1.254   2.482  1.00 10.00      A   
ATOM     91  CG  PHE A  18     -30.972  -0.137   2.454  1.00 10.00      A   
ATOM     92  CD1 PHE A  18     -31.615   0.256   3.615  1.00 10.00      A   
ATOM     93  CD2 PHE A  18     -31.281   0.515   1.270  1.00 10.00      A   
ATOM     94  CE1 PHE A  18     -32.546   1.277   3.596  1.00 10.00      A   
ATOM     95  CE2 PHE A  18     -32.210   1.536   1.245  1.00 10.00      A   
ATOM     96  CZ  PHE A  18     -32.844   1.918   2.411  1.00 10.00      A   
ATOM     97  C   PHE A  18     -28.672  -3.016   1.256  1.00 10.00      A   
ATOM     98  O   PHE A  18     -27.498  -2.647   1.246  1.00 10.00      A   
ATOM     99  N   SER A  19     -29.024  -4.296   1.342  1.00 10.00      A   
ATOM    100  HN  SER A  19     -29.972  -4.532   1.324  1.00 10.00      A   
ATOM    101  CA  SER A  19     -28.034  -5.361   1.449  1.00 10.00      A   
ATOM    102  CB  SER A  19     -28.708  -6.678   1.842  1.00 10.00      A   
ATOM    103  OG  SER A  19     -29.416  -6.540   3.067  1.00 10.00      A   
ATOM    104  HG  SER A  19     -29.879  -5.688   3.081  1.00 10.00      A   
ATOM    105  C   SER A  19     -27.256  -5.522   0.142  1.00 10.00      A   
ATOM    106  O   SER A  19     -26.139  -6.041   0.133  1.00 10.00      A   
ATOM    107  N   PHE A  20     -27.843  -5.050  -0.954  1.00 10.00      A   
ATOM    108  HN  PHE A  20     -28.728  -4.631  -0.878  1.00 10.00      A   
ATOM    109  CA  PHE A  20     -27.204  -5.134  -2.263  1.00 10.00      A   
ATOM    110  CB  PHE A  20     -28.253  -5.267  -3.370  1.00 10.00      A   
ATOM    111  CG  PHE A  20     -28.937  -6.603  -3.393  1.00 10.00      A   
ATOM    112  CD1 PHE A  20     -30.199  -6.760  -2.844  1.00 10.00      A   
ATOM    113  CD2 PHE A  20     -28.312  -7.703  -3.957  1.00 10.00      A   
ATOM    114  CE1 PHE A  20     -30.824  -7.990  -2.859  1.00 10.00      A   
ATOM    115  CE2 PHE A  20     -28.932  -8.936  -3.976  1.00 10.00      A   
ATOM    116  CZ  PHE A  20     -30.190  -9.079  -3.426  1.00 10.00      A   
ATOM    117  C   PHE A  20     -26.330  -3.910  -2.521  1.00 10.00      A   
ATOM    118  O   PHE A  20     -25.625  -3.831  -3.528  1.00 10.00      A   
ATOM    119  N   ILE A  21     -26.392  -2.955  -1.606  1.00 10.00      A   
ATOM    120  HN  ILE A  21     -26.974  -3.086  -0.826  1.00 10.00      A   
ATOM    121  CA  ILE A  21     -25.618  -1.727  -1.715  1.00 10.00      A   
ATOM    122  CB  ILE A  21     -26.522  -0.485  -1.558  1.00 10.00      A   
ATOM    123  CG1 ILE A  21     -27.801  -0.639  -2.389  1.00 10.00      A   
ATOM    124  CG2 ILE A  21     -25.773   0.776  -1.952  1.00 10.00      A   
ATOM    125  CD1 ILE A  21     -28.861   0.391  -2.071  1.00 10.00      A   
ATOM    126  C   ILE A  21     -24.541  -1.692  -0.638  1.00 10.00      A   
ATOM    127  O   ILE A  21     -24.831  -1.430   0.529  1.00 10.00      A   
ATOM    128  N   GLN A  22     -23.305  -1.964  -1.029  1.00 10.00      A   
ATOM    129  HN  GLN A  22     -23.135  -2.167  -1.975  1.00 10.00      A   
ATOM    130  CA  GLN A  22     -22.192  -1.973  -0.085  1.00 10.00      A   
ATOM    131  CB  GLN A  22     -21.512  -3.344  -0.057  1.00 10.00      A   
ATOM    132  CG  GLN A  22     -22.430  -4.485   0.366  1.00 10.00      A   
ATOM    133  CD  GLN A  22     -23.082  -4.254   1.721  1.00 10.00      A   
ATOM    134  OE1 GLN A  22     -22.514  -3.596   2.595  1.00 10.00      A   
ATOM    135  NE2 GLN A  22     -24.279  -4.790   1.908  1.00 10.00      A   
ATOM    136 HE21 GLN A  22     -24.683  -5.304   1.168  1.00 10.00      A   
ATOM    137 HE22 GLN A  22     -24.718  -4.656   2.777  1.00 10.00      A   
ATOM    138  C   GLN A  22     -21.183  -0.867  -0.387  1.00 10.00      A   
ATOM    139  O   GLN A  22     -20.207  -0.683   0.348  1.00 10.00      A   
ATOM    140  N   LEU A  23     -21.412  -0.143  -1.476  1.00 10.00      A   
ATOM    141  HN  LEU A  23     -22.192  -0.349  -2.033  1.00 10.00      A   
ATOM    142  CA  LEU A  23     -20.526   0.951  -1.857  1.00 10.00      A   
ATOM    143  CB  LEU A  23     -20.734   1.347  -3.321  1.00 10.00      A   
ATOM    144  CG  LEU A  23     -19.541   2.023  -4.000  1.00 10.00      A   
ATOM    145  CD1 LEU A  23     -18.486   0.994  -4.371  1.00 10.00      A   
ATOM    146  CD2 LEU A  23     -19.989   2.805  -5.224  1.00 10.00      A   
ATOM    147  C   LEU A  23     -20.779   2.147  -0.947  1.00 10.00      A   
ATOM    148  O   LEU A  23     -21.928   2.520  -0.714  1.00 10.00      A   
ATOM    149  N   ASP A  24     -19.704   2.744  -0.441  1.00 10.00      A   
ATOM    150  HN  ASP A  24     -18.815   2.413  -0.687  1.00 10.00      A   
ATOM    151  CA  ASP A  24     -19.804   3.883   0.468  1.00 10.00      A   
ATOM    152  CB  ASP A  24     -18.425   4.289   0.993  1.00 10.00      A   
ATOM    153  CG  ASP A  24     -17.707   3.141   1.672  1.00 10.00      A   
ATOM    154  OD1 ASP A  24     -17.987   2.870   2.859  1.00 10.00      A   
ATOM    155  OD2 ASP A  24     -16.875   2.485   1.007  1.00 10.00      A   
ATOM    156  C   ASP A  24     -20.484   5.070  -0.197  1.00 10.00      A   
ATOM    157  O   ASP A  24     -21.393   5.669   0.373  1.00 10.00      A   
ATOM    158  N   LYS A  25     -20.044   5.396  -1.408  1.00 10.00      A   
ATOM    159  HN  LYS A  25     -19.310   4.878  -1.804  1.00 10.00      A   
ATOM    160  CA  LYS A  25     -20.613   6.513  -2.156  1.00 10.00      A   
ATOM    161  CB  LYS A  25     -19.919   6.658  -3.508  1.00 10.00      A   
ATOM    162  CG  LYS A  25     -18.442   6.990  -3.401  1.00 10.00      A   
ATOM    163  CD  LYS A  25     -17.797   7.125  -4.768  1.00 10.00      A   
ATOM    164  CE  LYS A  25     -16.394   7.696  -4.645  1.00 10.00      A   
ATOM    165  NZ  LYS A  25     -16.404   9.108  -4.179  1.00 10.00      A   
ATOM    166  HZ1 LYS A  25     -15.432   9.437  -4.003  1.00 10.00      A   
ATOM    167  HZ2 LYS A  25     -16.953   9.192  -3.291  1.00 10.00      A   
ATOM    168  HZ3 LYS A  25     -16.842   9.717  -4.898  1.00 10.00      A   
ATOM    169  C   LYS A  25     -22.117   6.335  -2.343  1.00 10.00      A   
ATOM    170  O   LYS A  25     -22.893   7.275  -2.174  1.00 10.00      A   
ATOM    171  N   ASP A  26     -22.522   5.116  -2.673  1.00 10.00      A   
ATOM    172  HN  ASP A  26     -21.857   4.409  -2.787  1.00 10.00      A   
ATOM    173  CA  ASP A  26     -23.932   4.807  -2.868  1.00 10.00      A   
ATOM    174  CB  ASP A  26     -24.108   3.414  -3.467  1.00 10.00      A   
ATOM    175  CG  ASP A  26     -23.921   3.386  -4.966  1.00 10.00      A   
ATOM    176  OD1 ASP A  26     -24.422   4.304  -5.647  1.00 10.00      A   
ATOM    177  OD2 ASP A  26     -23.282   2.444  -5.469  1.00 10.00      A   
ATOM    178  C   ASP A  26     -24.677   4.888  -1.548  1.00 10.00      A   
ATOM    179  O   ASP A  26     -25.747   5.484  -1.464  1.00 10.00      A   
ATOM    180  N   ARG A  27     -24.089   4.293  -0.516  1.00 10.00      A   
ATOM    181  HN  ARG A  27     -23.228   3.837  -0.658  1.00 10.00      A   
ATOM    182  CA  ARG A  27     -24.680   4.287   0.816  1.00 10.00      A   
ATOM    183  CB  ARG A  27     -23.816   3.484   1.792  1.00 10.00      A   
ATOM    184  CG  ARG A  27     -24.107   1.989   1.804  1.00 10.00      A   
ATOM    185  CD  ARG A  27     -25.550   1.716   2.197  1.00 10.00      A   
ATOM    186  NE  ARG A  27     -25.815   0.297   2.409  1.00 10.00      A   
ATOM    187  HE  ARG A  27     -25.625  -0.317   1.658  1.00 10.00      A   
ATOM    188  CZ  ARG A  27     -26.271  -0.214   3.553  1.00 10.00      A   
ATOM    189  NH1 ARG A  27     -26.497   0.583   4.597  1.00 10.00      A   
ATOM    190 HH11 ARG A  27     -26.308   1.619   4.530  1.00 10.00      A   
ATOM    191 HH12 ARG A  27     -26.863   0.188   5.488  1.00 10.00      A   
ATOM    192  NH2 ARG A  27     -26.512  -1.510   3.649  1.00 10.00      A   
ATOM    193 HH21 ARG A  27     -26.345  -2.134   2.825  1.00 10.00      A   
ATOM    194 HH22 ARG A  27     -26.862  -1.916   4.543  1.00 10.00      A   
ATOM    195  C   ARG A  27     -24.879   5.703   1.340  1.00 10.00      A   
ATOM    196  O   ARG A  27     -25.937   6.029   1.868  1.00 10.00      A   
ATOM    197  N   ASN A  28     -23.866   6.543   1.164  1.00 10.00      A   
ATOM    198  HN  ASN A  28     -23.047   6.218   0.725  1.00 10.00      A   
ATOM    199  CA  ASN A  28     -23.926   7.931   1.620  1.00 10.00      A   
ATOM    200  CB  ASN A  28     -22.579   8.637   1.438  1.00 10.00      A   
ATOM    201  CG  ASN A  28     -21.548   8.230   2.470  1.00 10.00      A   
ATOM    202  OD1 ASN A  28     -21.892   7.807   3.581  1.00 10.00      A   
ATOM    203  ND2 ASN A  28     -20.281   8.355   2.112  1.00 10.00      A   
ATOM    204 HD21 ASN A  28     -20.081   8.706   1.212  1.00 10.00      A   
ATOM    205 HD22 ASN A  28     -19.583   8.100   2.758  1.00 10.00      A   
ATOM    206  C   ASN A  28     -25.020   8.716   0.909  1.00 10.00      A   
ATOM    207  O   ASN A  28     -25.431   9.779   1.372  1.00 10.00      A   
ATOM    208  N   SER A  29     -25.481   8.203  -0.220  1.00 10.00      A   
ATOM    209  HN  SER A  29     -25.109   7.360  -0.554  1.00 10.00      A   
ATOM    210  CA  SER A  29     -26.528   8.864  -0.977  1.00 10.00      A   
ATOM    211  CB  SER A  29     -26.371   8.559  -2.466  1.00 10.00      A   
ATOM    212  OG  SER A  29     -25.058   8.877  -2.907  1.00 10.00      A   
ATOM    213  HG  SER A  29     -24.428   8.245  -2.524  1.00 10.00      A   
ATOM    214  C   SER A  29     -27.906   8.434  -0.483  1.00 10.00      A   
ATOM    215  O   SER A  29     -28.885   9.173  -0.609  1.00 10.00      A   
ATOM    216  N   VAL A  30     -27.965   7.241   0.099  1.00 10.00      A   
ATOM    217  HN  VAL A  30     -27.143   6.715   0.189  1.00 10.00      A   
ATOM    218  CA  VAL A  30     -29.214   6.695   0.616  1.00 10.00      A   
ATOM    219  CB  VAL A  30     -29.092   5.181   0.906  1.00 10.00      A   
ATOM    220  CG1 VAL A  30     -30.407   4.610   1.413  1.00 10.00      A   
ATOM    221  CG2 VAL A  30     -28.625   4.425  -0.330  1.00 10.00      A   
ATOM    222  C   VAL A  30     -29.622   7.413   1.898  1.00 10.00      A   
ATOM    223  O   VAL A  30     -30.805   7.671   2.133  1.00 10.00      A   
ATOM    224  N   SER A  31     -28.627   7.765   2.707  1.00 10.00      A   
ATOM    225  HN  SER A  31     -27.702   7.560   2.446  1.00 10.00      A   
ATOM    226  CA  SER A  31     -28.857   8.440   3.975  1.00 10.00      A   
ATOM    227  CB  SER A  31     -27.607   8.313   4.849  1.00 10.00      A   
ATOM    228  OG  SER A  31     -26.496   7.849   4.091  1.00 10.00      A   
ATOM    229  HG  SER A  31     -26.403   6.886   4.217  1.00 10.00      A   
ATOM    230  C   SER A  31     -29.221   9.916   3.796  1.00 10.00      A   
ATOM    231  O   SER A  31     -29.305  10.664   4.771  1.00 10.00      A   
ATOM    232  N   LEU A  32     -29.444  10.335   2.557  1.00 10.00      A   
ATOM    233  HN  LEU A  32     -29.380   9.699   1.813  1.00 10.00      A   
ATOM    234  CA  LEU A  32     -29.781  11.723   2.284  1.00 10.00      A   
ATOM    235  CB  LEU A  32     -28.650  12.418   1.531  1.00 10.00      A   
ATOM    236  CG  LEU A  32     -27.470  12.878   2.382  1.00 10.00      A   
ATOM    237  CD1 LEU A  32     -26.235  13.083   1.520  1.00 10.00      A   
ATOM    238  CD2 LEU A  32     -27.822  14.155   3.130  1.00 10.00      A   
ATOM    239  C   LEU A  32     -31.093  11.877   1.528  1.00 10.00      A   
ATOM    240  O   LEU A  32     -31.494  12.993   1.209  1.00 10.00      A   
ATOM    241  N   VAL A  33     -31.769  10.769   1.242  1.00 10.00      A   
ATOM    242  HN  VAL A  33     -31.414   9.897   1.520  1.00 10.00      A   
ATOM    243  CA  VAL A  33     -33.038  10.840   0.520  1.00 10.00      A   
ATOM    244  CB  VAL A  33     -33.391   9.543  -0.241  1.00 10.00      A   
ATOM    245  CG1 VAL A  33     -32.355   9.250  -1.315  1.00 10.00      A   
ATOM    246  CG2 VAL A  33     -33.534   8.369   0.708  1.00 10.00      A   
ATOM    247  C   VAL A  33     -34.183  11.249   1.443  1.00 10.00      A   
ATOM    248  O   VAL A  33     -35.076  11.997   1.040  1.00 10.00      A   
ATOM    249  N   CYS A  34     -34.134  10.768   2.680  1.00 10.00      A   
ATOM    250  HN  CYS A  34     -33.383  10.190   2.937  1.00 10.00      A   
ATOM    251  CA  CYS A  34     -35.152  11.073   3.679  1.00 10.00      A   
ATOM    252  CB  CYS A  34     -36.503  10.450   3.296  1.00 10.00      A   
ATOM    253  SG  CYS A  34     -36.486   8.647   3.191  1.00 10.00      A   
ATOM    254  HG  CYS A  34     -37.334   8.281   2.240  1.00 10.00      A   
ATOM    255  C   CYS A  34     -34.701  10.553   5.039  1.00 10.00      A   
ATOM    256  O   CYS A  34     -33.727   9.800   5.127  1.00 10.00      A   
ATOM    257  N   LYS A  35     -35.410  10.944   6.089  1.00 10.00      A   
ATOM    258  HN  LYS A  35     -36.189  11.540   5.949  1.00 10.00      A   
ATOM    259  CA  LYS A  35     -35.078  10.522   7.443  1.00 10.00      A   
ATOM    260  CB  LYS A  35     -35.920  11.304   8.459  1.00 10.00      A   
ATOM    261  CG  LYS A  35     -35.482  11.140   9.907  1.00 10.00      A   
ATOM    262  CD  LYS A  35     -34.727  12.363  10.399  1.00 10.00      A   
ATOM    263  CE  LYS A  35     -34.579  12.352  11.909  1.00 10.00      A   
ATOM    264  NZ  LYS A  35     -33.884  13.569  12.406  1.00 10.00      A   
ATOM    265  HZ1 LYS A  35     -32.886  13.560  12.112  1.00 10.00      A   
ATOM    266  HZ2 LYS A  35     -33.924  13.596  13.443  1.00 10.00      A   
ATOM    267  HZ3 LYS A  35     -34.338  14.430  12.030  1.00 10.00      A   
ATOM    268  C   LYS A  35     -35.298   9.020   7.623  1.00 10.00      A   
ATOM    269  O   LYS A  35     -34.492   8.339   8.256  1.00 10.00      A   
ATOM    270  N   SER A  36     -36.383   8.508   7.047  1.00 10.00      A   
ATOM    271  HN  SER A  36     -36.975   9.100   6.536  1.00 10.00      A   
ATOM    272  CA  SER A  36     -36.723   7.091   7.151  1.00 10.00      A   
ATOM    273  CB  SER A  36     -38.043   6.813   6.433  1.00 10.00      A   
ATOM    274  OG  SER A  36     -39.003   7.802   6.760  1.00 10.00      A   
ATOM    275  HG  SER A  36     -39.540   7.991   5.980  1.00 10.00      A   
ATOM    276  C   SER A  36     -35.617   6.186   6.603  1.00 10.00      A   
ATOM    277  O   SER A  36     -35.159   5.264   7.285  1.00 10.00      A   
ATOM    278  N   TRP A  37     -35.182   6.455   5.376  1.00 10.00      A   
ATOM    279  HN  TRP A  37     -35.568   7.211   4.881  1.00 10.00      A   
ATOM    280  CA  TRP A  37     -34.140   5.645   4.751  1.00 10.00      A   
ATOM    281  CB  TRP A  37     -33.975   5.988   3.269  1.00 10.00      A   
ATOM    282  CG  TRP A  37     -35.064   5.432   2.394  1.00 10.00      A   
ATOM    283  CD1 TRP A  37     -36.387   5.312   2.707  1.00 10.00      A   
ATOM    284  CD2 TRP A  37     -34.925   4.920   1.059  1.00 10.00      A   
ATOM    285  NE1 TRP A  37     -37.077   4.764   1.657  1.00 10.00      A   
ATOM    286  HE1 TRP A  37     -38.042   4.577   1.646  1.00 10.00      A   
ATOM    287  CE2 TRP A  37     -36.204   4.512   0.634  1.00 10.00      A   
ATOM    288  CE3 TRP A  37     -33.846   4.770   0.182  1.00 10.00      A   
ATOM    289  CZ2 TRP A  37     -36.432   3.962  -0.627  1.00 10.00      A   
ATOM    290  CZ3 TRP A  37     -34.072   4.224  -1.065  1.00 10.00      A   
ATOM    291  CH2 TRP A  37     -35.356   3.827  -1.459  1.00 10.00      A   
ATOM    292  C   TRP A  37     -32.819   5.758   5.504  1.00 10.00      A   
ATOM    293  O   TRP A  37     -32.105   4.771   5.663  1.00 10.00      A   
ATOM    294  N   TYR A  38     -32.511   6.958   5.990  1.00 10.00      A   
ATOM    295  HN  TYR A  38     -33.122   7.708   5.832  1.00 10.00      A   
ATOM    296  CA  TYR A  38     -31.282   7.184   6.743  1.00 10.00      A   
ATOM    297  CB  TYR A  38     -31.127   8.666   7.115  1.00 10.00      A   
ATOM    298  CG  TYR A  38     -30.067   8.930   8.168  1.00 10.00      A   
ATOM    299  CD1 TYR A  38     -30.387   9.576   9.355  1.00 10.00      A   
ATOM    300  CD2 TYR A  38     -28.752   8.521   7.980  1.00 10.00      A   
ATOM    301  CE1 TYR A  38     -29.429   9.806  10.323  1.00 10.00      A   
ATOM    302  CE2 TYR A  38     -27.788   8.749   8.940  1.00 10.00      A   
ATOM    303  CZ  TYR A  38     -28.131   9.391  10.109  1.00 10.00      A   
ATOM    304  OH  TYR A  38     -27.173   9.607  11.074  1.00 10.00      A   
ATOM    305  HH  TYR A  38     -27.610   9.783  11.920  1.00 10.00      A   
ATOM    306  C   TYR A  38     -31.252   6.317   8.000  1.00 10.00      A   
ATOM    307  O   TYR A  38     -30.234   5.696   8.320  1.00 10.00      A   
ATOM    308  N   GLU A  39     -32.378   6.267   8.697  1.00 10.00      A   
ATOM    309  HN  GLU A  39     -33.157   6.782   8.387  1.00 10.00      A   
ATOM    310  CA  GLU A  39     -32.491   5.478   9.917  1.00 10.00      A   
ATOM    311  CB  GLU A  39     -33.843   5.711  10.580  1.00 10.00      A   
ATOM    312  CG  GLU A  39     -33.970   7.082  11.220  1.00 10.00      A   
ATOM    313  CD  GLU A  39     -33.009   7.269  12.378  1.00 10.00      A   
ATOM    314  OE1 GLU A  39     -31.937   7.884  12.186  1.00 10.00      A   
ATOM    315  OE2 GLU A  39     -33.324   6.803  13.490  1.00 10.00      A   
ATOM    316  C   GLU A  39     -32.257   3.993   9.658  1.00 10.00      A   
ATOM    317  O   GLU A  39     -31.659   3.296  10.478  1.00 10.00      A   
ATOM    318  N   ILE A  40     -32.718   3.506   8.516  1.00 10.00      A   
ATOM    319  HN  ILE A  40     -33.196   4.100   7.895  1.00 10.00      A   
ATOM    320  CA  ILE A  40     -32.527   2.105   8.175  1.00 10.00      A   
ATOM    321  CB  ILE A  40     -33.540   1.608   7.122  1.00 10.00      A   
ATOM    322  CG1 ILE A  40     -34.969   1.939   7.557  1.00 10.00      A   
ATOM    323  CG2 ILE A  40     -33.387   0.107   6.909  1.00 10.00      A   
ATOM    324  CD1 ILE A  40     -36.023   1.576   6.534  1.00 10.00      A   
ATOM    325  C   ILE A  40     -31.105   1.884   7.672  1.00 10.00      A   
ATOM    326  O   ILE A  40     -30.447   0.915   8.044  1.00 10.00      A   
ATOM    327  N   GLU A  41     -30.635   2.812   6.848  1.00 10.00      A   
ATOM    328  HN  GLU A  41     -31.215   3.566   6.602  1.00 10.00      A   
ATOM    329  CA  GLU A  41     -29.295   2.755   6.281  1.00 10.00      A   
ATOM    330  CB  GLU A  41     -29.051   3.996   5.411  1.00 10.00      A   
ATOM    331  CG  GLU A  41     -28.046   3.792   4.291  1.00 10.00      A   
ATOM    332  CD  GLU A  41     -26.623   4.102   4.707  1.00 10.00      A   
ATOM    333  OE1 GLU A  41     -26.264   5.296   4.780  1.00 10.00      A   
ATOM    334  OE2 GLU A  41     -25.850   3.153   4.942  1.00 10.00      A   
ATOM    335  C   GLU A  41     -28.233   2.651   7.375  1.00 10.00      A   
ATOM    336  O   GLU A  41     -27.351   1.790   7.321  1.00 10.00      A   
ATOM    337  N   ARG A  42     -28.339   3.514   8.378  1.00 10.00      A   
ATOM    338  HN  ARG A  42     -29.081   4.158   8.373  1.00 10.00      A   
ATOM    339  CA  ARG A  42     -27.385   3.535   9.479  1.00 10.00      A   
ATOM    340  CB  ARG A  42     -27.629   4.742  10.392  1.00 10.00      A   
ATOM    341  CG  ARG A  42     -28.964   4.720  11.113  1.00 10.00      A   
ATOM    342  CD  ARG A  42     -29.228   6.024  11.844  1.00 10.00      A   
ATOM    343  NE  ARG A  42     -28.465   6.133  13.090  1.00 10.00      A   
ATOM    344  HE  ARG A  42     -27.645   5.589  13.172  1.00 10.00      A   
ATOM    345  CZ  ARG A  42     -28.824   6.924  14.104  1.00 10.00      A   
ATOM    346  NH1 ARG A  42     -29.923   7.663  14.014  1.00 10.00      A   
ATOM    347 HH11 ARG A  42     -30.523   7.629  13.149  1.00 10.00      A   
ATOM    348 HH12 ARG A  42     -30.206   8.283  14.806  1.00 10.00      A   
ATOM    349  NH2 ARG A  42     -28.090   6.969  15.214  1.00 10.00      A   
ATOM    350 HH21 ARG A  42     -27.226   6.386  15.309  1.00 10.00      A   
ATOM    351 HH22 ARG A  42     -28.375   7.590  16.001  1.00 10.00      A   
ATOM    352  C   ARG A  42     -27.401   2.234  10.283  1.00 10.00      A   
ATOM    353  O   ARG A  42     -26.391   1.841  10.862  1.00 10.00      A   
ATOM    354  N   TRP A  43     -28.539   1.556  10.298  1.00 10.00      A   
ATOM    355  HN  TRP A  43     -29.310   1.897   9.797  1.00 10.00      A   
ATOM    356  CA  TRP A  43     -28.667   0.313  11.042  1.00 10.00      A   
ATOM    357  CB  TRP A  43     -30.014   0.240  11.771  1.00 10.00      A   
ATOM    358  CG  TRP A  43     -30.070   1.058  13.031  1.00 10.00      A   
ATOM    359  CD1 TRP A  43     -30.457   2.362  13.148  1.00 10.00      A   
ATOM    360  CD2 TRP A  43     -29.736   0.622  14.354  1.00 10.00      A   
ATOM    361  NE1 TRP A  43     -30.375   2.765  14.460  1.00 10.00      A   
ATOM    362  HE1 TRP A  43     -30.597   3.663  14.796  1.00 10.00      A   
ATOM    363  CE2 TRP A  43     -29.936   1.715  15.221  1.00 10.00      A   
ATOM    364  CE3 TRP A  43     -29.283  -0.585  14.889  1.00 10.00      A   
ATOM    365  CZ2 TRP A  43     -29.701   1.633  16.593  1.00 10.00      A   
ATOM    366  CZ3 TRP A  43     -29.049  -0.664  16.249  1.00 10.00      A   
ATOM    367  CH2 TRP A  43     -29.259   0.436  17.087  1.00 10.00      A   
ATOM    368  C   TRP A  43     -28.459  -0.914  10.156  1.00 10.00      A   
ATOM    369  O   TRP A  43     -28.706  -2.039  10.582  1.00 10.00      A   
ATOM    370  N   CYS A  44     -28.003  -0.708   8.927  1.00 10.00      A   
ATOM    371  HN  CYS A  44     -27.826   0.208   8.619  1.00 10.00      A   
ATOM    372  CA  CYS A  44     -27.777  -1.828   8.024  1.00 10.00      A   
ATOM    373  CB  CYS A  44     -28.944  -2.003   7.051  1.00 10.00      A   
ATOM    374  SG  CYS A  44     -29.178  -0.631   5.904  1.00 10.00      A   
ATOM    375  HG  CYS A  44     -29.904   0.287   6.530  1.00 10.00      A   
ATOM    376  C   CYS A  44     -26.454  -1.722   7.268  1.00 10.00      A   
ATOM    377  O   CYS A  44     -26.193  -2.506   6.352  1.00 10.00      A   
ATOM    378  N   ARG A  45     -25.623  -0.751   7.636  1.00 10.00      A   
ATOM    379  HN  ARG A  45     -25.875  -0.149   8.365  1.00 10.00      A   
ATOM    380  CA  ARG A  45     -24.328  -0.583   6.983  1.00 10.00      A   
ATOM    381  CB  ARG A  45     -23.821   0.861   7.087  1.00 10.00      A   
ATOM    382  CG  ARG A  45     -22.859   1.246   5.970  1.00 10.00      A   
ATOM    383  CD  ARG A  45     -22.315   2.656   6.139  1.00 10.00      A   
ATOM    384  NE  ARG A  45     -23.208   3.669   5.579  1.00 10.00      A   
ATOM    385  HE  ARG A  45     -24.185   3.481   5.606  1.00 10.00      A   
ATOM    386  CZ  ARG A  45     -22.788   4.810   5.019  1.00 10.00      A   
ATOM    387  NH1 ARG A  45     -21.489   5.074   4.934  1.00 10.00      A   
ATOM    388 HH11 ARG A  45     -21.164   5.964   4.496  1.00 10.00      A   
ATOM    389 HH12 ARG A  45     -20.793   4.397   5.304  1.00 10.00      A   
ATOM    390  NH2 ARG A  45     -23.667   5.692   4.566  1.00 10.00      A   
ATOM    391 HH21 ARG A  45     -24.702   5.496   4.648  1.00 10.00      A   
ATOM    392 HH22 ARG A  45     -23.341   6.582   4.131  1.00 10.00      A   
ATOM    393  C   ARG A  45     -23.332  -1.564   7.589  1.00 10.00      A   
ATOM    394  O   ARG A  45     -23.141  -1.591   8.802  1.00 10.00      A   
ATOM    395  N   ARG A  46     -22.702  -2.366   6.743  1.00 10.00      A   
ATOM    396  HN  ARG A  46     -22.865  -2.265   5.778  1.00 10.00      A   
ATOM    397  CA  ARG A  46     -21.757  -3.378   7.207  1.00 10.00      A   
ATOM    398  CB  ARG A  46     -21.770  -4.591   6.270  1.00 10.00      A   
ATOM    399  CG  ARG A  46     -23.131  -5.245   6.081  1.00 10.00      A   
ATOM    400  CD  ARG A  46     -23.051  -6.406   5.100  1.00 10.00      A   
ATOM    401  NE  ARG A  46     -24.370  -6.950   4.776  1.00 10.00      A   
ATOM    402  HE  ARG A  46     -25.151  -6.513   5.190  1.00 10.00      A   
ATOM    403  CZ  ARG A  46     -24.570  -7.982   3.951  1.00 10.00      A   
ATOM    404  NH1 ARG A  46     -23.539  -8.583   3.363  1.00 10.00      A   
ATOM    405 HH11 ARG A  46     -22.568  -8.256   3.544  1.00 10.00      A   
ATOM    406 HH12 ARG A  46     -23.697  -9.391   2.715  1.00 10.00      A   
ATOM    407  NH2 ARG A  46     -25.804  -8.417   3.718  1.00 10.00      A   
ATOM    408 HH21 ARG A  46     -26.621  -7.958   4.180  1.00 10.00      A   
ATOM    409 HH22 ARG A  46     -25.961  -9.221   3.071  1.00 10.00      A   
ATOM    410  C   ARG A  46     -20.328  -2.851   7.329  1.00 10.00      A   
ATOM    411  O   ARG A  46     -19.547  -3.353   8.138  1.00 10.00      A   
ATOM    412  N   LYS A  47     -19.975  -1.850   6.534  1.00 10.00      A   
ATOM    413  HN  LYS A  47     -20.638  -1.457   5.924  1.00 10.00      A   
ATOM    414  CA  LYS A  47     -18.618  -1.312   6.561  1.00 10.00      A   
ATOM    415  CB  LYS A  47     -17.797  -1.848   5.381  1.00 10.00      A   
ATOM    416  CG  LYS A  47     -18.607  -2.075   4.111  1.00 10.00      A   
ATOM    417  CD  LYS A  47     -17.754  -1.939   2.858  1.00 10.00      A   
ATOM    418  CE  LYS A  47     -17.343  -0.495   2.630  1.00 10.00      A   
ATOM    419  NZ  LYS A  47     -17.404  -0.116   1.198  1.00 10.00      A   
ATOM    420  HZ1 LYS A  47     -16.740  -0.693   0.647  1.00 10.00      A   
ATOM    421  HZ2 LYS A  47     -17.146   0.894   1.088  1.00 10.00      A   
ATOM    422  HZ3 LYS A  47     -18.369  -0.261   0.829  1.00 10.00      A   
ATOM    423  C   LYS A  47     -18.597   0.210   6.563  1.00 10.00      A   
ATOM    424  O   LYS A  47     -19.523   0.859   6.076  1.00 10.00      A   
ATOM    425  N   VAL A  48     -17.532   0.766   7.119  1.00 10.00      A   
ATOM    426  HN  VAL A  48     -16.842   0.185   7.506  1.00 10.00      A   
ATOM    427  CA  VAL A  48     -17.351   2.207   7.179  1.00 10.00      A   
ATOM    428  CB  VAL A  48     -17.629   2.783   8.588  1.00 10.00      A   
ATOM    429  CG1 VAL A  48     -19.123   2.892   8.848  1.00 10.00      A   
ATOM    430  CG2 VAL A  48     -16.953   1.953   9.672  1.00 10.00      A   
ATOM    431  C   VAL A  48     -15.938   2.585   6.743  1.00 10.00      A   
ATOM    432  O   VAL A  48     -14.955   2.036   7.245  1.00 10.00      A   
ATOM    433  N   PHE A  49     -15.846   3.507   5.798  1.00 10.00      A   
ATOM    434  HN  PHE A  49     -16.668   3.896   5.424  1.00 10.00      A   
ATOM    435  CA  PHE A  49     -14.557   3.960   5.294  1.00 10.00      A   
ATOM    436  CB  PHE A  49     -14.592   4.065   3.768  1.00 10.00      A   
ATOM    437  CG  PHE A  49     -13.953   2.911   3.056  1.00 10.00      A   
ATOM    438  CD1 PHE A  49     -14.415   1.621   3.242  1.00 10.00      A   
ATOM    439  CD2 PHE A  49     -12.894   3.123   2.193  1.00 10.00      A   
ATOM    440  CE1 PHE A  49     -13.829   0.560   2.577  1.00 10.00      A   
ATOM    441  CE2 PHE A  49     -12.301   2.069   1.524  1.00 10.00      A   
ATOM    442  CZ  PHE A  49     -12.770   0.785   1.716  1.00 10.00      A   
ATOM    443  C   PHE A  49     -14.185   5.312   5.892  1.00 10.00      A   
ATOM    444  O   PHE A  49     -14.761   6.337   5.531  1.00 10.00      A   
ATOM    445  N   ILE A  50     -13.241   5.306   6.821  1.00 10.00      A   
ATOM    446  HN  ILE A  50     -12.837   4.451   7.093  1.00 10.00      A   
ATOM    447  CA  ILE A  50     -12.789   6.534   7.456  1.00 10.00      A   
ATOM    448  CB  ILE A  50     -12.662   6.367   8.988  1.00 10.00      A   
ATOM    449  CG1 ILE A  50     -13.967   5.810   9.579  1.00 10.00      A   
ATOM    450  CG2 ILE A  50     -12.292   7.685   9.651  1.00 10.00      A   
ATOM    451  CD1 ILE A  50     -15.178   6.696   9.360  1.00 10.00      A   
ATOM    452  C   ILE A  50     -11.450   6.952   6.855  1.00 10.00      A   
ATOM    453  O   ILE A  50     -10.412   6.352   7.143  1.00 10.00      A   
ATOM    454  N   GLY A  51     -11.491   7.964   5.996  1.00 10.00      A   
ATOM    455  HN  GLY A  51     -12.357   8.383   5.799  1.00 10.00      A   
ATOM    456  CA  GLY A  51     -10.290   8.446   5.331  1.00 10.00      A   
ATOM    457  C   GLY A  51      -9.294   9.109   6.265  1.00 10.00      A   
ATOM    458  O   GLY A  51      -8.116   9.219   5.942  1.00 10.00      A   
ATOM    459  N   ASN A  52      -9.763   9.556   7.419  1.00 10.00      A   
ATOM    460  HN  ASN A  52     -10.711   9.436   7.630  1.00 10.00      A   
ATOM    461  CA  ASN A  52      -8.896  10.214   8.391  1.00 10.00      A   
ATOM    462  CB  ASN A  52      -8.790  11.714   8.093  1.00 10.00      A   
ATOM    463  CG  ASN A  52      -7.856  12.439   9.042  1.00 10.00      A   
ATOM    464  OD1 ASN A  52      -6.937  11.848   9.603  1.00 10.00      A   
ATOM    465  ND2 ASN A  52      -8.080  13.732   9.222  1.00 10.00      A   
ATOM    466 HD21 ASN A  52      -8.830  14.143   8.746  1.00 10.00      A   
ATOM    467 HD22 ASN A  52      -7.484  14.223   9.830  1.00 10.00      A   
ATOM    468  C   ASN A  52      -9.414   9.990   9.803  1.00 10.00      A   
ATOM    469  O   ASN A  52     -10.550  10.343  10.120  1.00 10.00      A   
ATOM    470  N   CYS A  53      -8.574   9.413  10.648  1.00 10.00      A   
ATOM    471  HN  CYS A  53      -7.671   9.177  10.335  1.00 10.00      A   
ATOM    472  CA  CYS A  53      -8.939   9.116  12.027  1.00 10.00      A   
ATOM    473  CB  CYS A  53      -7.794   8.386  12.726  1.00 10.00      A   
ATOM    474  SG  CYS A  53      -6.149   8.987  12.280  1.00 10.00      A   
ATOM    475  HG  CYS A  53      -5.649   8.157  11.374  1.00 10.00      A   
ATOM    476  C   CYS A  53      -9.325  10.364  12.819  1.00 10.00      A   
ATOM    477  O   CYS A  53     -10.113  10.287  13.757  1.00 10.00      A   
ATOM    478  N   TYR A  54      -8.784  11.513  12.442  1.00 10.00      A   
ATOM    479  HN  TYR A  54      -8.177  11.537  11.669  1.00 10.00      A   
ATOM    480  CA  TYR A  54      -9.084  12.743  13.158  1.00 10.00      A   
ATOM    481  CB  TYR A  54      -7.808  13.531  13.444  1.00 10.00      A   
ATOM    482  CG  TYR A  54      -6.860  12.789  14.360  1.00 10.00      A   
ATOM    483  CD1 TYR A  54      -5.539  12.560  13.998  1.00 10.00      A   
ATOM    484  CD2 TYR A  54      -7.295  12.305  15.590  1.00 10.00      A   
ATOM    485  CE1 TYR A  54      -4.679  11.872  14.837  1.00 10.00      A   
ATOM    486  CE2 TYR A  54      -6.443  11.618  16.432  1.00 10.00      A   
ATOM    487  CZ  TYR A  54      -5.137  11.405  16.052  1.00 10.00      A   
ATOM    488  OH  TYR A  54      -4.286  10.721  16.889  1.00 10.00      A   
ATOM    489  HH  TYR A  54      -4.319  11.122  17.780  1.00 10.00      A   
ATOM    490  C   TYR A  54     -10.127  13.594  12.442  1.00 10.00      A   
ATOM    491  O   TYR A  54     -10.344  14.756  12.794  1.00 10.00      A   
ATOM    492  N   ALA A  55     -10.791  13.010  11.450  1.00 10.00      A   
ATOM    493  HN  ALA A  55     -10.591  12.074  11.216  1.00 10.00      A   
ATOM    494  CA  ALA A  55     -11.819  13.728  10.706  1.00 10.00      A   
ATOM    495  CB  ALA A  55     -11.882  13.238   9.266  1.00 10.00      A   
ATOM    496  C   ALA A  55     -13.175  13.570  11.382  1.00 10.00      A   
ATOM    497  O   ALA A  55     -14.099  14.346  11.137  1.00 10.00      A   
ATOM    498  N   VAL A  56     -13.280  12.573  12.247  1.00 10.00      A   
ATOM    499  HN  VAL A  56     -12.497  12.011  12.427  1.00 10.00      A   
ATOM    500  CA  VAL A  56     -14.518  12.295  12.954  1.00 10.00      A   
ATOM    501  CB  VAL A  56     -15.458  11.404  12.102  1.00 10.00      A   
ATOM    502  CG1 VAL A  56     -14.864  10.019  11.879  1.00 10.00      A   
ATOM    503  CG2 VAL A  56     -16.854  11.318  12.706  1.00 10.00      A   
ATOM    504  C   VAL A  56     -14.211  11.616  14.288  1.00 10.00      A   
ATOM    505  O   VAL A  56     -13.178  10.966  14.432  1.00 10.00      A   
ATOM    506  N   SER A  57     -15.092  11.796  15.257  1.00 10.00      A   
ATOM    507  HN  SER A  57     -15.883  12.341  15.081  1.00 10.00      A   
ATOM    508  CA  SER A  57     -14.922  11.194  16.572  1.00 10.00      A   
ATOM    509  CB  SER A  57     -15.668  12.022  17.629  1.00 10.00      A   
ATOM    510  OG  SER A  57     -15.801  11.321  18.856  1.00 10.00      A   
ATOM    511  HG  SER A  57     -15.261  11.752  19.527  1.00 10.00      A   
ATOM    512  C   SER A  57     -15.439   9.759  16.564  1.00 10.00      A   
ATOM    513  O   SER A  57     -16.467   9.471  15.941  1.00 10.00      A   
ATOM    514  N   PRO A  58     -14.736   8.840  17.254  1.00 10.00      A   
ATOM    515  CA  PRO A  58     -15.127   7.426  17.334  1.00 10.00      A   
ATOM    516  CB  PRO A  58     -14.164   6.847  18.378  1.00 10.00      A   
ATOM    517  CG  PRO A  58     -12.976   7.745  18.336  1.00 10.00      A   
ATOM    518  CD  PRO A  58     -13.496   9.114  18.005  1.00 10.00      A   
ATOM    519  C   PRO A  58     -16.568   7.272  17.816  1.00 10.00      A   
ATOM    520  O   PRO A  58     -17.320   6.440  17.307  1.00 10.00      A   
ATOM    521  N   ALA A  59     -16.953   8.102  18.784  1.00 10.00      A   
ATOM    522  HN  ALA A  59     -16.315   8.767  19.124  1.00 10.00      A   
ATOM    523  CA  ALA A  59     -18.294   8.057  19.343  1.00 10.00      A   
ATOM    524  CB  ALA A  59     -18.399   8.986  20.540  1.00 10.00      A   
ATOM    525  C   ALA A  59     -19.338   8.412  18.293  1.00 10.00      A   
ATOM    526  O   ALA A  59     -20.419   7.827  18.260  1.00 10.00      A   
ATOM    527  N   THR A  60     -19.002   9.358  17.424  1.00 10.00      A   
ATOM    528  HN  THR A  60     -18.118   9.777  17.487  1.00 10.00      A   
ATOM    529  CA  THR A  60     -19.907   9.786  16.372  1.00 10.00      A   
ATOM    530  CB  THR A  60     -19.353  11.027  15.643  1.00 10.00      A   
ATOM    531  OG1 THR A  60     -18.727  11.901  16.598  1.00 10.00      A   
ATOM    532  HG1 THR A  60     -19.362  12.121  17.295  1.00 10.00      A   
ATOM    533  CG2 THR A  60     -20.474  11.777  14.934  1.00 10.00      A   
ATOM    534  C   THR A  60     -20.139   8.662  15.360  1.00 10.00      A   
ATOM    535  O   THR A  60     -21.261   8.454  14.889  1.00 10.00      A   
ATOM    536  N   VAL A  61     -19.080   7.926  15.040  1.00 10.00      A   
ATOM    537  HN  VAL A  61     -18.215   8.122  15.464  1.00 10.00      A   
ATOM    538  CA  VAL A  61     -19.172   6.833  14.079  1.00 10.00      A   
ATOM    539  CB  VAL A  61     -17.779   6.283  13.704  1.00 10.00      A   
ATOM    540  CG1 VAL A  61     -17.858   5.386  12.479  1.00 10.00      A   
ATOM    541  CG2 VAL A  61     -16.793   7.415  13.476  1.00 10.00      A   
ATOM    542  C   VAL A  61     -20.031   5.699  14.626  1.00 10.00      A   
ATOM    543  O   VAL A  61     -20.912   5.182  13.933  1.00 10.00      A   
ATOM    544  N   ILE A  62     -19.774   5.331  15.874  1.00 10.00      A   
ATOM    545  HN  ILE A  62     -19.057   5.789  16.365  1.00 10.00      A   
ATOM    546  CA  ILE A  62     -20.506   4.259  16.534  1.00 10.00      A   
ATOM    547  CB  ILE A  62     -19.872   3.913  17.896  1.00 10.00      A   
ATOM    548  CG1 ILE A  62     -18.421   3.463  17.708  1.00 10.00      A   
ATOM    549  CG2 ILE A  62     -20.677   2.834  18.610  1.00 10.00      A   
ATOM    550  CD1 ILE A  62     -17.663   3.293  19.006  1.00 10.00      A   
ATOM    551  C   ILE A  62     -21.977   4.619  16.739  1.00 10.00      A   
ATOM    552  O   ILE A  62     -22.863   3.802  16.486  1.00 10.00      A   
ATOM    553  N   ARG A  63     -22.227   5.848  17.186  1.00 10.00      A   
ATOM    554  HN  ARG A  63     -21.471   6.451  17.362  1.00 10.00      A   
ATOM    555  CA  ARG A  63     -23.588   6.321  17.439  1.00 10.00      A   
ATOM    556  CB  ARG A  63     -23.566   7.737  18.022  1.00 10.00      A   
ATOM    557  CG  ARG A  63     -24.807   8.116  18.814  1.00 10.00      A   
ATOM    558  CD  ARG A  63     -24.437   8.626  20.197  1.00 10.00      A   
ATOM    559  NE  ARG A  63     -23.748   9.915  20.151  1.00 10.00      A   
ATOM    560  HE  ARG A  63     -24.196  10.647  19.664  1.00 10.00      A   
ATOM    561  CZ  ARG A  63     -22.567  10.155  20.728  1.00 10.00      A   
ATOM    562  NH1 ARG A  63     -21.933   9.190  21.393  1.00 10.00      A   
ATOM    563 HH11 ARG A  63     -21.017   9.385  21.845  1.00 10.00      A   
ATOM    564 HH12 ARG A  63     -22.352   8.235  21.460  1.00 10.00      A   
ATOM    565  NH2 ARG A  63     -22.028  11.366  20.647  1.00 10.00      A   
ATOM    566 HH21 ARG A  63     -22.526  12.126  20.134  1.00 10.00      A   
ATOM    567 HH22 ARG A  63     -21.104  11.568  21.095  1.00 10.00      A   
ATOM    568  C   ARG A  63     -24.443   6.286  16.176  1.00 10.00      A   
ATOM    569  O   ARG A  63     -25.655   6.077  16.238  1.00 10.00      A   
ATOM    570  N   ARG A  64     -23.817   6.493  15.028  1.00 10.00      A   
ATOM    571  HN  ARG A  64     -22.848   6.654  15.029  1.00 10.00      A   
ATOM    572  CA  ARG A  64     -24.544   6.486  13.769  1.00 10.00      A   
ATOM    573  CB  ARG A  64     -23.832   7.324  12.706  1.00 10.00      A   
ATOM    574  CG  ARG A  64     -23.862   8.818  12.986  1.00 10.00      A   
ATOM    575  CD  ARG A  64     -23.307   9.620  11.822  1.00 10.00      A   
ATOM    576  NE  ARG A  64     -24.257   9.722  10.709  1.00 10.00      A   
ATOM    577  HE  ARG A  64     -25.144   9.311  10.835  1.00 10.00      A   
ATOM    578  CZ  ARG A  64     -23.999  10.364   9.564  1.00 10.00      A   
ATOM    579  NH1 ARG A  64     -22.835  10.976   9.387  1.00 10.00      A   
ATOM    580 HH11 ARG A  64     -22.634  11.474   8.496  1.00 10.00      A   
ATOM    581 HH12 ARG A  64     -22.118  10.975  10.153  1.00 10.00      A   
ATOM    582  NH2 ARG A  64     -24.912  10.394   8.597  1.00 10.00      A   
ATOM    583 HH21 ARG A  64     -25.829   9.925   8.735  1.00 10.00      A   
ATOM    584 HH22 ARG A  64     -24.713  10.889   7.694  1.00 10.00      A   
ATOM    585  C   ARG A  64     -24.794   5.065  13.267  1.00 10.00      A   
ATOM    586  O   ARG A  64     -25.940   4.689  13.020  1.00 10.00      A   
ATOM    587  N   PHE A  65     -23.726   4.281  13.135  1.00 10.00      A   
ATOM    588  HN  PHE A  65     -22.842   4.630  13.386  1.00 10.00      A   
ATOM    589  CA  PHE A  65     -23.832   2.913  12.642  1.00 10.00      A   
ATOM    590  CB  PHE A  65     -23.041   2.753  11.338  1.00 10.00      A   
ATOM    591  CG  PHE A  65     -23.144   3.919  10.391  1.00 10.00      A   
ATOM    592  CD1 PHE A  65     -22.205   4.936  10.425  1.00 10.00      A   
ATOM    593  CD2 PHE A  65     -24.169   3.992   9.463  1.00 10.00      A   
ATOM    594  CE1 PHE A  65     -22.286   6.004   9.556  1.00 10.00      A   
ATOM    595  CE2 PHE A  65     -24.258   5.060   8.590  1.00 10.00      A   
ATOM    596  CZ  PHE A  65     -23.315   6.067   8.638  1.00 10.00      A   
ATOM    597  C   PHE A  65     -23.322   1.912  13.683  1.00 10.00      A   
ATOM    598  O   PHE A  65     -22.121   1.662  13.787  1.00 10.00      A   
ATOM    599  N   PRO A  66     -24.226   1.327  14.478  1.00 10.00      A   
ATOM    600  CA  PRO A  66     -23.867   0.369  15.522  1.00 10.00      A   
ATOM    601  CB  PRO A  66     -24.962   0.590  16.577  1.00 10.00      A   
ATOM    602  CG  PRO A  66     -26.000   1.474  15.938  1.00 10.00      A   
ATOM    603  CD  PRO A  66     -25.663   1.585  14.478  1.00 10.00      A   
ATOM    604  C   PRO A  66     -23.873  -1.093  15.061  1.00 10.00      A   
ATOM    605  O   PRO A  66     -23.698  -2.006  15.874  1.00 10.00      A   
ATOM    606  N   LYS A  67     -24.053  -1.322  13.767  1.00 10.00      A   
ATOM    607  HN  LYS A  67     -24.160  -0.565  13.153  1.00 10.00      A   
ATOM    608  CA  LYS A  67     -24.089  -2.683  13.242  1.00 10.00      A   
ATOM    609  CB  LYS A  67     -25.460  -2.991  12.632  1.00 10.00      A   
ATOM    610  CG  LYS A  67     -26.555  -3.275  13.650  1.00 10.00      A   
ATOM    611  CD  LYS A  67     -27.838  -3.708  12.960  1.00 10.00      A   
ATOM    612  CE  LYS A  67     -28.958  -3.957  13.952  1.00 10.00      A   
ATOM    613  NZ  LYS A  67     -30.262  -4.182  13.270  1.00 10.00      A   
ATOM    614  HZ1 LYS A  67     -30.999  -4.391  13.971  1.00 10.00      A   
ATOM    615  HZ2 LYS A  67     -30.191  -4.984  12.613  1.00 10.00      A   
ATOM    616  HZ3 LYS A  67     -30.539  -3.334  12.733  1.00 10.00      A   
ATOM    617  C   LYS A  67     -22.984  -2.930  12.217  1.00 10.00      A   
ATOM    618  O   LYS A  67     -23.101  -3.816  11.371  1.00 10.00      A   
ATOM    619  N   VAL A  68     -21.910  -2.155  12.308  1.00 10.00      A   
ATOM    620  HN  VAL A  68     -21.875  -1.473  13.011  1.00 10.00      A   
ATOM    621  CA  VAL A  68     -20.778  -2.288  11.389  1.00 10.00      A   
ATOM    622  CB  VAL A  68     -19.900  -1.015  11.402  1.00 10.00      A   
ATOM    623  CG1 VAL A  68     -18.642  -1.191  10.564  1.00 10.00      A   
ATOM    624  CG2 VAL A  68     -20.697   0.177  10.908  1.00 10.00      A   
ATOM    625  C   VAL A  68     -19.924  -3.509  11.742  1.00 10.00      A   
ATOM    626  O   VAL A  68     -19.749  -3.838  12.915  1.00 10.00      A   
ATOM    627  N   ARG A  69     -19.409  -4.182  10.719  1.00 10.00      A   
ATOM    628  HN  ARG A  69     -19.591  -3.872   9.803  1.00 10.00      A   
ATOM    629  CA  ARG A  69     -18.580  -5.364  10.911  1.00 10.00      A   
ATOM    630  CB  ARG A  69     -19.218  -6.577  10.233  1.00 10.00      A   
ATOM    631  CG  ARG A  69     -20.475  -7.097  10.909  1.00 10.00      A   
ATOM    632  CD  ARG A  69     -21.015  -8.310  10.173  1.00 10.00      A   
ATOM    633  NE  ARG A  69     -22.147  -8.928  10.858  1.00 10.00      A   
ATOM    634  HE  ARG A  69     -22.827  -8.325  11.242  1.00 10.00      A   
ATOM    635  CZ  ARG A  69     -22.297 -10.247  10.997  1.00 10.00      A   
ATOM    636  NH1 ARG A  69     -21.382 -11.084  10.513  1.00 10.00      A   
ATOM    637 HH11 ARG A  69     -21.504 -12.114  10.623  1.00 10.00      A   
ATOM    638 HH12 ARG A  69     -20.530 -10.711  10.022  1.00 10.00      A   
ATOM    639  NH2 ARG A  69     -23.374 -10.729  11.605  1.00 10.00      A   
ATOM    640 HH21 ARG A  69     -23.501 -11.758  11.720  1.00 10.00      A   
ATOM    641 HH22 ARG A  69     -24.106 -10.079  11.972  1.00 10.00      A   
ATOM    642  C   ARG A  69     -17.177  -5.155  10.345  1.00 10.00      A   
ATOM    643  O   ARG A  69     -16.233  -5.833  10.750  1.00 10.00      A   
ATOM    644  N   SER A  70     -17.045  -4.228   9.400  1.00 10.00      A   
ATOM    645  HN  SER A  70     -17.836  -3.722   9.108  1.00 10.00      A   
ATOM    646  CA  SER A  70     -15.754  -3.949   8.777  1.00 10.00      A   
ATOM    647  CB  SER A  70     -15.799  -4.316   7.289  1.00 10.00      A   
ATOM    648  OG  SER A  70     -14.513  -4.251   6.691  1.00 10.00      A   
ATOM    649  HG  SER A  70     -14.220  -5.152   6.454  1.00 10.00      A   
ATOM    650  C   SER A  70     -15.362  -2.479   8.950  1.00 10.00      A   
ATOM    651  O   SER A  70     -16.054  -1.576   8.474  1.00 10.00      A   
ATOM    652  N   VAL A  71     -14.256  -2.243   9.639  1.00 10.00      A   
ATOM    653  HN  VAL A  71     -13.747  -3.001  10.006  1.00 10.00      A   
ATOM    654  CA  VAL A  71     -13.781  -0.887   9.876  1.00 10.00      A   
ATOM    655  CB  VAL A  71     -13.559  -0.632  11.383  1.00 10.00      A   
ATOM    656  CG1 VAL A  71     -13.085   0.791  11.632  1.00 10.00      A   
ATOM    657  CG2 VAL A  71     -14.830  -0.920  12.169  1.00 10.00      A   
ATOM    658  C   VAL A  71     -12.484  -0.615   9.113  1.00 10.00      A   
ATOM    659  O   VAL A  71     -11.521  -1.378   9.216  1.00 10.00      A   
ATOM    660  N   GLU A  72     -12.479   0.460   8.331  1.00 10.00      A   
ATOM    661  HN  GLU A  72     -13.295   1.009   8.271  1.00 10.00      A   
ATOM    662  CA  GLU A  72     -11.308   0.858   7.550  1.00 10.00      A   
ATOM    663  CB  GLU A  72     -11.660   0.855   6.058  1.00 10.00      A   
ATOM    664  CG  GLU A  72     -10.574   1.393   5.138  1.00 10.00      A   
ATOM    665  CD  GLU A  72      -9.731   0.298   4.518  1.00 10.00      A   
ATOM    666  OE1 GLU A  72     -10.212  -0.367   3.575  1.00 10.00      A   
ATOM    667  OE2 GLU A  72      -8.583   0.111   4.959  1.00 10.00      A   
ATOM    668  C   GLU A  72     -10.870   2.256   7.981  1.00 10.00      A   
ATOM    669  O   GLU A  72     -11.653   3.203   7.889  1.00 10.00      A   
ATOM    670  N   LEU A  73      -9.634   2.389   8.452  1.00 10.00      A   
ATOM    671  HN  LEU A  73      -9.046   1.601   8.494  1.00 10.00      A   
ATOM    672  CA  LEU A  73      -9.133   3.679   8.911  1.00 10.00      A   
ATOM    673  CB  LEU A  73      -9.100   3.711  10.442  1.00 10.00      A   
ATOM    674  CG  LEU A  73     -10.071   4.663  11.141  1.00 10.00      A   
ATOM    675  CD1 LEU A  73     -11.411   3.987  11.375  1.00 10.00      A   
ATOM    676  CD2 LEU A  73      -9.480   5.147  12.454  1.00 10.00      A   
ATOM    677  C   LEU A  73      -7.738   4.000   8.376  1.00 10.00      A   
ATOM    678  O   LEU A  73      -6.942   3.105   8.077  1.00 10.00      A   
ATOM    679  N   LYS A  74      -7.465   5.295   8.259  1.00 10.00      A   
ATOM    680  HN  LYS A  74      -8.161   5.943   8.489  1.00 10.00      A   
ATOM    681  CA  LYS A  74      -6.176   5.797   7.805  1.00 10.00      A   
ATOM    682  CB  LYS A  74      -6.318   6.520   6.460  1.00 10.00      A   
ATOM    683  CG  LYS A  74      -6.788   5.639   5.309  1.00 10.00      A   
ATOM    684  CD  LYS A  74      -6.750   6.391   3.984  1.00 10.00      A   
ATOM    685  CE  LYS A  74      -7.190   5.504   2.827  1.00 10.00      A   
ATOM    686  NZ  LYS A  74      -6.825   6.085   1.506  1.00 10.00      A   
ATOM    687  HZ1 LYS A  74      -5.859   6.471   1.544  1.00 10.00      A   
ATOM    688  HZ2 LYS A  74      -7.482   6.847   1.244  1.00 10.00      A   
ATOM    689  HZ3 LYS A  74      -6.858   5.351   0.767  1.00 10.00      A   
ATOM    690  C   LYS A  74      -5.632   6.756   8.866  1.00 10.00      A   
ATOM    691  O   LYS A  74      -6.407   7.444   9.533  1.00 10.00      A   
ATOM    692  N   GLY A  75      -4.318   6.801   9.039  1.00 10.00      A   
ATOM    693  HN  GLY A  75      -3.734   6.238   8.485  1.00 10.00      A   
ATOM    694  CA  GLY A  75      -3.745   7.673  10.049  1.00 10.00      A   
ATOM    695  C   GLY A  75      -2.775   8.705   9.507  1.00 10.00      A   
ATOM    696  O   GLY A  75      -3.191   9.739   8.980  1.00 10.00      A   
ATOM    697  N   LYS A  76      -1.481   8.429   9.656  1.00 10.00      A   
ATOM    698  HN  LYS A  76      -1.222   7.583  10.092  1.00 10.00      A   
ATOM    699  CA  LYS A  76      -0.433   9.340   9.196  1.00 10.00      A   
ATOM    700  CB  LYS A  76       0.955   8.795   9.562  1.00 10.00      A   
ATOM    701  CG  LYS A  76       1.238   8.747  11.056  1.00 10.00      A   
ATOM    702  CD  LYS A  76       2.681   8.352  11.337  1.00 10.00      A   
ATOM    703  CE  LYS A  76       2.937   6.887  11.017  1.00 10.00      A   
ATOM    704  NZ  LYS A  76       4.362   6.512  11.234  1.00 10.00      A   
ATOM    705  HZ1 LYS A  76       4.477   5.474  11.189  1.00 10.00      A   
ATOM    706  HZ2 LYS A  76       4.682   6.845  12.165  1.00 10.00      A   
ATOM    707  HZ3 LYS A  76       4.963   6.946  10.504  1.00 10.00      A   
ATOM    708  C   LYS A  76      -0.522   9.581   7.689  1.00 10.00      A   
ATOM    709  O   LYS A  76      -0.880   8.680   6.933  1.00 10.00      A   
ATOM    710  N   PRO A  77      -0.205  10.810   7.238  1.00 10.00      A   
ATOM    711  CA  PRO A  77      -0.246  11.162   5.816  1.00 10.00      A   
ATOM    712  CB  PRO A  77       0.030  12.672   5.813  1.00 10.00      A   
ATOM    713  CG  PRO A  77       0.764  12.923   7.082  1.00 10.00      A   
ATOM    714  CD  PRO A  77       0.200  11.952   8.078  1.00 10.00      A   
ATOM    715  C   PRO A  77       0.824  10.433   5.006  1.00 10.00      A   
ATOM    716  O   PRO A  77       1.712   9.784   5.563  1.00 10.00      A   
ATOM    717  N   HIS A  78       0.731  10.558   3.690  1.00 10.00      A   
ATOM    718  HN  HIS A  78      -0.004  11.092   3.320  1.00 10.00      A   
ATOM    719  CA  HIS A  78       1.670   9.925   2.769  1.00 10.00      A   
ATOM    720  CB  HIS A  78       1.246  10.221   1.323  1.00 10.00      A   
ATOM    721  CG  HIS A  78       2.253   9.891   0.266  1.00 10.00      A   
ATOM    722  ND1 HIS A  78       2.796  10.824  -0.587  1.00 10.00      A   
ATOM    723  HD1 HIS A  78       2.605  11.801  -0.580  1.00 10.00      A   
ATOM    724  CD2 HIS A  78       2.803   8.703  -0.085  1.00 10.00      A   
ATOM    725  CE1 HIS A  78       3.628  10.190  -1.421  1.00 10.00      A   
ATOM    726  NE2 HIS A  78       3.672   8.899  -1.155  1.00 10.00      A   
ATOM    727  C   HIS A  78       3.110  10.376   3.033  1.00 10.00      A   
ATOM    728  O   HIS A  78       4.015   9.551   3.149  1.00 10.00      A   
ATOM    729  N   PHE A  79       3.309  11.684   3.151  1.00 10.00      A   
ATOM    730  HN  PHE A  79       2.546  12.296   3.031  1.00 10.00      A   
ATOM    731  CA  PHE A  79       4.635  12.247   3.408  1.00 10.00      A   
ATOM    732  CB  PHE A  79       4.602  13.777   3.336  1.00 10.00      A   
ATOM    733  CG  PHE A  79       4.977  14.337   1.990  1.00 10.00      A   
ATOM    734  CD1 PHE A  79       5.028  13.518   0.869  1.00 10.00      A   
ATOM    735  CD2 PHE A  79       5.280  15.680   1.844  1.00 10.00      A   
ATOM    736  CE1 PHE A  79       5.375  14.028  -0.368  1.00 10.00      A   
ATOM    737  CE2 PHE A  79       5.627  16.199   0.610  1.00 10.00      A   
ATOM    738  CZ  PHE A  79       5.674  15.371  -0.499  1.00 10.00      A   
ATOM    739  C   PHE A  79       5.234  11.776   4.737  1.00 10.00      A   
ATOM    740  O   PHE A  79       6.429  11.949   4.980  1.00 10.00      A   
ATOM    741  N   ALA A  80       4.420  11.162   5.587  1.00 10.00      A   
ATOM    742  HN  ALA A  80       3.480  11.020   5.339  1.00 10.00      A   
ATOM    743  CA  ALA A  80       4.904  10.674   6.872  1.00 10.00      A   
ATOM    744  CB  ALA A  80       3.752  10.406   7.825  1.00 10.00      A   
ATOM    745  C   ALA A  80       5.746   9.420   6.692  1.00 10.00      A   
ATOM    746  O   ALA A  80       6.621   9.126   7.507  1.00 10.00      A   
ATOM    747  N   ASP A  81       5.500   8.707   5.602  1.00 10.00      A   
ATOM    748  HN  ASP A  81       4.815   9.015   4.973  1.00 10.00      A   
ATOM    749  CA  ASP A  81       6.227   7.477   5.305  1.00 10.00      A   
ATOM    750  CB  ASP A  81       5.580   6.745   4.127  1.00 10.00      A   
ATOM    751  CG  ASP A  81       4.785   5.523   4.542  1.00 10.00      A   
ATOM    752  OD1 ASP A  81       5.057   4.960   5.620  1.00 10.00      A   
ATOM    753  OD2 ASP A  81       3.882   5.114   3.779  1.00 10.00      A   
ATOM    754  C   ASP A  81       7.679   7.776   4.971  1.00 10.00      A   
ATOM    755  O   ASP A  81       8.531   6.890   5.000  1.00 10.00      A   
ATOM    756  N   PHE A  82       7.953   9.035   4.642  1.00 10.00      A   
ATOM    757  HN  PHE A  82       7.226   9.696   4.635  1.00 10.00      A   
ATOM    758  CA  PHE A  82       9.301   9.457   4.287  1.00 10.00      A   
ATOM    759  CB  PHE A  82       9.260  10.428   3.103  1.00 10.00      A   
ATOM    760  CG  PHE A  82       8.425   9.931   1.954  1.00 10.00      A   
ATOM    761  CD1 PHE A  82       8.555   8.625   1.502  1.00 10.00      A   
ATOM    762  CD2 PHE A  82       7.509  10.764   1.331  1.00 10.00      A   
ATOM    763  CE1 PHE A  82       7.788   8.157   0.453  1.00 10.00      A   
ATOM    764  CE2 PHE A  82       6.742  10.303   0.281  1.00 10.00      A   
ATOM    765  CZ  PHE A  82       6.880   8.998  -0.160  1.00 10.00      A   
ATOM    766  C   PHE A  82      10.018  10.082   5.482  1.00 10.00      A   
ATOM    767  O   PHE A  82      11.066  10.714   5.333  1.00 10.00      A   
ATOM    768  N   ASN A  83       9.441   9.885   6.670  1.00 10.00      A   
ATOM    769  HN  ASN A  83       8.611   9.360   6.710  1.00 10.00      A   
ATOM    770  CA  ASN A  83      10.002  10.406   7.920  1.00 10.00      A   
ATOM    771  CB  ASN A  83      11.409   9.855   8.184  1.00 10.00      A   
ATOM    772  CG  ASN A  83      11.399   8.414   8.654  1.00 10.00      A   
ATOM    773  OD1 ASN A  83      10.468   7.972   9.328  1.00 10.00      A   
ATOM    774  ND2 ASN A  83      12.433   7.669   8.299  1.00 10.00      A   
ATOM    775 HD21 ASN A  83      13.138   8.081   7.763  1.00 10.00      A   
ATOM    776 HD22 ASN A  83      12.451   6.731   8.589  1.00 10.00      A   
ATOM    777  C   ASN A  83       9.993  11.931   7.977  1.00 10.00      A   
ATOM    778  O   ASN A  83      10.858  12.545   8.603  1.00 10.00      A   
ATOM    779  N   LEU A  84       9.001  12.540   7.343  1.00 10.00      A   
ATOM    780  HN  LEU A  84       8.337  12.001   6.863  1.00 10.00      A   
ATOM    781  CA  LEU A  84       8.881  13.992   7.337  1.00 10.00      A   
ATOM    782  CB  LEU A  84       8.329  14.486   6.000  1.00 10.00      A   
ATOM    783  CG  LEU A  84       9.188  14.199   4.768  1.00 10.00      A   
ATOM    784  CD1 LEU A  84       8.545  14.800   3.526  1.00 10.00      A   
ATOM    785  CD2 LEU A  84      10.598  14.740   4.963  1.00 10.00      A   
ATOM    786  C   LEU A  84       7.995  14.470   8.481  1.00 10.00      A   
ATOM    787  O   LEU A  84       7.786  15.671   8.659  1.00 10.00      A   
ATOM    788  N   VAL A  85       7.481  13.520   9.251  1.00 10.00      A   
ATOM    789  HN  VAL A  85       7.700  12.586   9.063  1.00 10.00      A   
ATOM    790  CA  VAL A  85       6.613  13.823  10.381  1.00 10.00      A   
ATOM    791  CB  VAL A  85       5.189  13.267  10.155  1.00 10.00      A   
ATOM    792  CG1 VAL A  85       4.296  13.546  11.355  1.00 10.00      A   
ATOM    793  CG2 VAL A  85       4.574  13.848   8.889  1.00 10.00      A   
ATOM    794  C   VAL A  85       7.191  13.221  11.658  1.00 10.00      A   
ATOM    795  O   VAL A  85       7.390  12.007  11.740  1.00 10.00      A   
ATOM    796  N   PRO A  86       7.485  14.069  12.659  1.00 10.00      A   
ATOM    797  CA  PRO A  86       8.044  13.625  13.942  1.00 10.00      A   
ATOM    798  CB  PRO A  86       8.185  14.920  14.750  1.00 10.00      A   
ATOM    799  CG  PRO A  86       8.181  16.007  13.732  1.00 10.00      A   
ATOM    800  CD  PRO A  86       7.300  15.529  12.617  1.00 10.00      A   
ATOM    801  C   PRO A  86       7.111  12.657  14.665  1.00 10.00      A   
ATOM    802  O   PRO A  86       5.900  12.888  14.746  1.00 10.00      A   
ATOM    803  N   ASP A  87       7.687  11.574  15.179  1.00 10.00      A   
ATOM    804  HN  ASP A  87       8.653  11.459  15.076  1.00 10.00      A   
ATOM    805  CA  ASP A  87       6.930  10.557  15.898  1.00 10.00      A   
ATOM    806  CB  ASP A  87       7.847   9.391  16.290  1.00 10.00      A   
ATOM    807  CG  ASP A  87       7.094   8.181  16.806  1.00 10.00      A   
ATOM    808  OD1 ASP A  87       6.839   8.111  18.026  1.00 10.00      A   
ATOM    809  OD2 ASP A  87       6.778   7.285  15.993  1.00 10.00      A   
ATOM    810  C   ASP A  87       6.286  11.156  17.140  1.00 10.00      A   
ATOM    811  O   ASP A  87       6.941  11.863  17.905  1.00 10.00      A   
ATOM    812  N   GLY A  88       4.999  10.896  17.320  1.00 10.00      A   
ATOM    813  HN  GLY A  88       4.525  10.340  16.667  1.00 10.00      A   
ATOM    814  CA  GLY A  88       4.289  11.419  18.472  1.00 10.00      A   
ATOM    815  C   GLY A  88       3.162  12.352  18.079  1.00 10.00      A   
ATOM    816  O   GLY A  88       2.423  12.839  18.937  1.00 10.00      A   
ATOM    817  N   TRP A  89       3.032  12.606  16.777  1.00 10.00      A   
ATOM    818  HN  TRP A  89       3.660  12.192  16.145  1.00 10.00      A   
ATOM    819  CA  TRP A  89       1.984  13.488  16.267  1.00 10.00      A   
ATOM    820  CB  TRP A  89       2.122  13.680  14.747  1.00 10.00      A   
ATOM    821  CG  TRP A  89       0.920  14.317  14.110  1.00 10.00      A   
ATOM    822  CD1 TRP A  89       0.565  15.633  14.158  1.00 10.00      A   
ATOM    823  CD2 TRP A  89      -0.091  13.657  13.335  1.00 10.00      A   
ATOM    824  NE1 TRP A  89      -0.607  15.833  13.470  1.00 10.00      A   
ATOM    825  HE1 TRP A  89      -1.074  16.701  13.369  1.00 10.00      A   
ATOM    826  CE2 TRP A  89      -1.031  14.634  12.955  1.00 10.00      A   
ATOM    827  CE3 TRP A  89      -0.293  12.333  12.933  1.00 10.00      A   
ATOM    828  CZ2 TRP A  89      -2.154  14.329  12.185  1.00 10.00      A   
ATOM    829  CZ3 TRP A  89      -1.406  12.032  12.170  1.00 10.00      A   
ATOM    830  CH2 TRP A  89      -2.324  13.024  11.806  1.00 10.00      A   
ATOM    831  C   TRP A  89       0.594  12.952  16.611  1.00 10.00      A   
ATOM    832  O   TRP A  89      -0.263  13.683  17.121  1.00 10.00      A   
ATOM    833  N   GLY A  90       0.384  11.676  16.334  1.00 10.00      A   
ATOM    834  HN  GLY A  90       1.109  11.146  15.947  1.00 10.00      A   
ATOM    835  CA  GLY A  90      -0.892  11.056  16.601  1.00 10.00      A   
ATOM    836  C   GLY A  90      -1.081   9.796  15.787  1.00 10.00      A   
ATOM    837  O   GLY A  90      -0.105   9.189  15.343  1.00 10.00      A   
ATOM    838  N   GLY A  91      -2.332   9.412  15.585  1.00 10.00      A   
ATOM    839  HN  GLY A  91      -3.069   9.951  15.963  1.00 10.00      A   
ATOM    840  CA  GLY A  91      -2.635   8.217  14.822  1.00 10.00      A   
ATOM    841  C   GLY A  91      -2.839   7.010  15.715  1.00 10.00      A   
ATOM    842  O   GLY A  91      -2.840   5.875  15.247  1.00 10.00      A   
ATOM    843  N   TYR A  92      -3.015   7.260  17.008  1.00 10.00      A   
ATOM    844  HN  TYR A  92      -3.024   8.190  17.314  1.00 10.00      A   
ATOM    845  CA  TYR A  92      -3.210   6.193  17.979  1.00 10.00      A   
ATOM    846  CB  TYR A  92      -3.024   6.731  19.404  1.00 10.00      A   
ATOM    847  CG  TYR A  92      -1.691   7.413  19.643  1.00 10.00      A   
ATOM    848  CD1 TYR A  92      -1.547   8.787  19.480  1.00 10.00      A   
ATOM    849  CD2 TYR A  92      -0.578   6.682  20.034  1.00 10.00      A   
ATOM    850  CE1 TYR A  92      -0.332   9.410  19.700  1.00 10.00      A   
ATOM    851  CE2 TYR A  92       0.639   7.296  20.257  1.00 10.00      A   
ATOM    852  CZ  TYR A  92       0.759   8.658  20.087  1.00 10.00      A   
ATOM    853  OH  TYR A  92       1.972   9.270  20.306  1.00 10.00      A   
ATOM    854  HH  TYR A  92       2.675   8.730  19.919  1.00 10.00      A   
ATOM    855  C   TYR A  92      -4.593   5.564  17.827  1.00 10.00      A   
ATOM    856  O   TYR A  92      -5.610   6.254  17.900  1.00 10.00      A   
ATOM    857  N   VAL A  93      -4.629   4.255  17.616  1.00 10.00      A   
ATOM    858  HN  VAL A  93      -3.783   3.751  17.565  1.00 10.00      A   
ATOM    859  CA  VAL A  93      -5.895   3.545  17.451  1.00 10.00      A   
ATOM    860  CB  VAL A  93      -5.757   2.346  16.482  1.00 10.00      A   
ATOM    861  CG1 VAL A  93      -5.058   1.166  17.145  1.00 10.00      A   
ATOM    862  CG2 VAL A  93      -7.109   1.942  15.912  1.00 10.00      A   
ATOM    863  C   VAL A  93      -6.445   3.082  18.799  1.00 10.00      A   
ATOM    864  O   VAL A  93      -7.534   2.508  18.883  1.00 10.00      A   
ATOM    865  N   TYR A  94      -5.684   3.363  19.853  1.00 10.00      A   
ATOM    866  HN  TYR A  94      -4.843   3.839  19.707  1.00 10.00      A   
ATOM    867  CA  TYR A  94      -6.053   2.988  21.215  1.00 10.00      A   
ATOM    868  CB  TYR A  94      -5.039   3.539  22.228  1.00 10.00      A   
ATOM    869  CG  TYR A  94      -5.147   2.937  23.614  1.00 10.00      A   
ATOM    870  CD1 TYR A  94      -4.508   1.743  23.927  1.00 10.00      A   
ATOM    871  CD2 TYR A  94      -5.879   3.567  24.613  1.00 10.00      A   
ATOM    872  CE1 TYR A  94      -4.599   1.195  25.193  1.00 10.00      A   
ATOM    873  CE2 TYR A  94      -5.976   3.024  25.879  1.00 10.00      A   
ATOM    874  CZ  TYR A  94      -5.335   1.839  26.164  1.00 10.00      A   
ATOM    875  OH  TYR A  94      -5.423   1.300  27.428  1.00 10.00      A   
ATOM    876  HH  TYR A  94      -5.961   1.878  27.983  1.00 10.00      A   
ATOM    877  C   TYR A  94      -7.490   3.392  21.580  1.00 10.00      A   
ATOM    878  O   TYR A  94      -8.285   2.532  21.976  1.00 10.00      A   
ATOM    879  N   PRO A  95      -7.863   4.692  21.455  1.00 10.00      A   
ATOM    880  CA  PRO A  95      -9.222   5.157  21.780  1.00 10.00      A   
ATOM    881  CB  PRO A  95      -9.187   6.655  21.456  1.00 10.00      A   
ATOM    882  CG  PRO A  95      -7.746   7.019  21.501  1.00 10.00      A   
ATOM    883  CD  PRO A  95      -7.001   5.809  21.018  1.00 10.00      A   
ATOM    884  C   PRO A  95     -10.288   4.472  20.930  1.00 10.00      A   
ATOM    885  O   PRO A  95     -11.371   4.142  21.421  1.00 10.00      A   
ATOM    886  N   TRP A  96      -9.975   4.251  19.657  1.00 10.00      A   
ATOM    887  HN  TRP A  96      -9.094   4.528  19.328  1.00 10.00      A   
ATOM    888  CA  TRP A  96     -10.905   3.608  18.740  1.00 10.00      A   
ATOM    889  CB  TRP A  96     -10.328   3.574  17.322  1.00 10.00      A   
ATOM    890  CG  TRP A  96     -10.231   4.927  16.693  1.00 10.00      A   
ATOM    891  CD1 TRP A  96      -9.202   5.817  16.810  1.00 10.00      A   
ATOM    892  CD2 TRP A  96     -11.205   5.548  15.850  1.00 10.00      A   
ATOM    893  NE1 TRP A  96      -9.480   6.955  16.094  1.00 10.00      A   
ATOM    894  HE1 TRP A  96      -8.896   7.742  16.025  1.00 10.00      A   
ATOM    895  CE2 TRP A  96     -10.704   6.814  15.494  1.00 10.00      A   
ATOM    896  CE3 TRP A  96     -12.454   5.155  15.363  1.00 10.00      A   
ATOM    897  CZ2 TRP A  96     -11.410   7.689  14.670  1.00 10.00      A   
ATOM    898  CZ3 TRP A  96     -13.152   6.025  14.547  1.00 10.00      A   
ATOM    899  CH2 TRP A  96     -12.628   7.277  14.209  1.00 10.00      A   
ATOM    900  C   TRP A  96     -11.250   2.202  19.211  1.00 10.00      A   
ATOM    901  O   TRP A  96     -12.420   1.841  19.320  1.00 10.00      A   
ATOM    902  N   ILE A  97     -10.225   1.419  19.516  1.00 10.00      A   
ATOM    903  HN  ILE A  97      -9.310   1.769  19.423  1.00 10.00      A   
ATOM    904  CA  ILE A  97     -10.426   0.054  19.982  1.00 10.00      A   
ATOM    905  CB  ILE A  97      -9.090  -0.712  20.111  1.00 10.00      A   
ATOM    906  CG1 ILE A  97      -8.322  -0.696  18.781  1.00 10.00      A   
ATOM    907  CG2 ILE A  97      -9.318  -2.144  20.584  1.00 10.00      A   
ATOM    908  CD1 ILE A  97      -9.067  -1.330  17.620  1.00 10.00      A   
ATOM    909  C   ILE A  97     -11.149   0.052  21.332  1.00 10.00      A   
ATOM    910  O   ILE A  97     -11.976  -0.820  21.605  1.00 10.00      A   
ATOM    911  N   GLU A  98     -10.861   1.064  22.146  1.00 10.00      A   
ATOM    912  HN  GLU A  98     -10.224   1.747  21.844  1.00 10.00      A   
ATOM    913  CA  GLU A  98     -11.462   1.200  23.469  1.00 10.00      A   
ATOM    914  CB  GLU A  98     -10.824   2.377  24.213  1.00 10.00      A   
ATOM    915  CG  GLU A  98     -11.221   2.484  25.675  1.00 10.00      A   
ATOM    916  CD  GLU A  98     -11.755   3.853  26.039  1.00 10.00      A   
ATOM    917  OE1 GLU A  98     -10.950   4.804  26.155  1.00 10.00      A   
ATOM    918  OE2 GLU A  98     -12.982   3.980  26.229  1.00 10.00      A   
ATOM    919  C   GLU A  98     -12.979   1.396  23.389  1.00 10.00      A   
ATOM    920  O   GLU A  98     -13.730   0.824  24.180  1.00 10.00      A   
ATOM    921  N   ALA A  99     -13.425   2.199  22.436  1.00 10.00      A   
ATOM    922  HN  ALA A  99     -12.779   2.642  21.840  1.00 10.00      A   
ATOM    923  CA  ALA A  99     -14.853   2.469  22.277  1.00 10.00      A   
ATOM    924  CB  ALA A  99     -15.066   3.838  21.650  1.00 10.00      A   
ATOM    925  C   ALA A  99     -15.565   1.387  21.467  1.00 10.00      A   
ATOM    926  O   ALA A  99     -16.752   1.123  21.669  1.00 10.00      A   
ATOM    927  N   MET A 100     -14.839   0.759  20.558  1.00 10.00      A   
ATOM    928  HN  MET A 100     -13.896   1.002  20.444  1.00 10.00      A   
ATOM    929  CA  MET A 100     -15.415  -0.277  19.713  1.00 10.00      A   
ATOM    930  CB  MET A 100     -14.588  -0.476  18.441  1.00 10.00      A   
ATOM    931  CG  MET A 100     -14.725   0.652  17.434  1.00 10.00      A   
ATOM    932  SD  MET A 100     -14.163   0.187  15.786  1.00 10.00      A   
ATOM    933  CE  MET A 100     -12.443  -0.194  16.106  1.00 10.00      A   
ATOM    934  C   MET A 100     -15.588  -1.602  20.448  1.00 10.00      A   
ATOM    935  O   MET A 100     -16.491  -2.377  20.137  1.00 10.00      A   
ATOM    936  N   SER A 101     -14.744  -1.852  21.437  1.00 10.00      A   
ATOM    937  HN  SER A 101     -14.065  -1.183  21.667  1.00 10.00      A   
ATOM    938  CA  SER A 101     -14.802  -3.101  22.193  1.00 10.00      A   
ATOM    939  CB  SER A 101     -13.612  -3.204  23.144  1.00 10.00      A   
ATOM    940  OG  SER A 101     -13.246  -1.927  23.634  1.00 10.00      A   
ATOM    941  HG  SER A 101     -12.612  -1.522  23.026  1.00 10.00      A   
ATOM    942  C   SER A 101     -16.114  -3.267  22.956  1.00 10.00      A   
ATOM    943  O   SER A 101     -16.585  -4.387  23.158  1.00 10.00      A   
ATOM    944  N   SER A 102     -16.708  -2.153  23.357  1.00 10.00      A   
ATOM    945  HN  SER A 102     -16.293  -1.289  23.157  1.00 10.00      A   
ATOM    946  CA  SER A 102     -17.952  -2.177  24.106  1.00 10.00      A   
ATOM    947  CB  SER A 102     -17.848  -1.196  25.279  1.00 10.00      A   
ATOM    948  OG  SER A 102     -16.693  -0.377  25.147  1.00 10.00      A   
ATOM    949  HG  SER A 102     -15.948  -0.798  25.593  1.00 10.00      A   
ATOM    950  C   SER A 102     -19.147  -1.827  23.218  1.00 10.00      A   
ATOM    951  O   SER A 102     -20.228  -1.513  23.715  1.00 10.00      A   
ATOM    952  N   SER A 103     -18.963  -1.897  21.905  1.00 10.00      A   
ATOM    953  HN  SER A 103     -18.094  -2.181  21.554  1.00 10.00      A   
ATOM    954  CA  SER A 103     -20.041  -1.570  20.981  1.00 10.00      A   
ATOM    955  CB  SER A 103     -19.866  -0.149  20.444  1.00 10.00      A   
ATOM    956  OG  SER A 103     -19.475   0.742  21.476  1.00 10.00      A   
ATOM    957  HG  SER A 103     -18.509   0.800  21.501  1.00 10.00      A   
ATOM    958  C   SER A 103     -20.135  -2.555  19.821  1.00 10.00      A   
ATOM    959  O   SER A 103     -21.228  -2.843  19.325  1.00 10.00      A   
ATOM    960  N   TYR A 104     -19.000  -3.072  19.378  1.00 10.00      A   
ATOM    961  HN  TYR A 104     -18.149  -2.829  19.807  1.00 10.00      A   
ATOM    962  CA  TYR A 104     -18.991  -4.000  18.261  1.00 10.00      A   
ATOM    963  CB  TYR A 104     -18.104  -3.487  17.128  1.00 10.00      A   
ATOM    964  CG  TYR A 104     -18.549  -2.161  16.553  1.00 10.00      A   
ATOM    965  CD1 TYR A 104     -17.904  -0.983  16.902  1.00 10.00      A   
ATOM    966  CD2 TYR A 104     -19.611  -2.086  15.662  1.00 10.00      A   
ATOM    967  CE1 TYR A 104     -18.301   0.229  16.380  1.00 10.00      A   
ATOM    968  CE2 TYR A 104     -20.015  -0.876  15.135  1.00 10.00      A   
ATOM    969  CZ  TYR A 104     -19.356   0.276  15.497  1.00 10.00      A   
ATOM    970  OH  TYR A 104     -19.751   1.481  14.974  1.00 10.00      A   
ATOM    971  HH  TYR A 104     -20.706   1.468  14.818  1.00 10.00      A   
ATOM    972  C   TYR A 104     -18.588  -5.407  18.677  1.00 10.00      A   
ATOM    973  O   TYR A 104     -17.451  -5.829  18.475  1.00 10.00      A   
ATOM    974  N   THR A 105     -19.523  -6.128  19.270  1.00 10.00      A   
ATOM    975  HN  THR A 105     -20.402  -5.727  19.448  1.00 10.00      A   
ATOM    976  CA  THR A 105     -19.285  -7.496  19.687  1.00 10.00      A   
ATOM    977  CB  THR A 105     -20.454  -7.981  20.557  1.00 10.00      A   
ATOM    978  OG1 THR A 105     -21.282  -6.855  20.875  1.00 10.00      A   
ATOM    979  HG1 THR A 105     -21.822  -7.063  21.646  1.00 10.00      A   
ATOM    980  CG2 THR A 105     -19.942  -8.603  21.845  1.00 10.00      A   
ATOM    981  C   THR A 105     -19.181  -8.388  18.452  1.00 10.00      A   
ATOM    982  O   THR A 105     -18.497  -9.417  18.455  1.00 10.00      A   
ATOM    983  N   TRP A 106     -19.844  -7.958  17.387  1.00 10.00      A   
ATOM    984  HN  TRP A 106     -20.349  -7.117  17.449  1.00 10.00      A   
ATOM    985  CA  TRP A 106     -19.851  -8.687  16.131  1.00 10.00      A   
ATOM    986  CB  TRP A 106     -21.281  -8.796  15.590  1.00 10.00      A   
ATOM    987  CG  TRP A 106     -22.177  -9.649  16.434  1.00 10.00      A   
ATOM    988  CD1 TRP A 106     -22.872  -9.269  17.547  1.00 10.00      A   
ATOM    989  CD2 TRP A 106     -22.473 -11.034  16.231  1.00 10.00      A   
ATOM    990  NE1 TRP A 106     -23.578 -10.334  18.048  1.00 10.00      A   
ATOM    991  HE1 TRP A 106     -24.153 -10.315  18.845  1.00 10.00      A   
ATOM    992  CE2 TRP A 106     -23.350 -11.430  17.257  1.00 10.00      A   
ATOM    993  CE3 TRP A 106     -22.080 -11.979  15.279  1.00 10.00      A   
ATOM    994  CZ2 TRP A 106     -23.843 -12.730  17.357  1.00 10.00      A   
ATOM    995  CZ3 TRP A 106     -22.568 -13.267  15.382  1.00 10.00      A   
ATOM    996  CH2 TRP A 106     -23.440 -13.631  16.413  1.00 10.00      A   
ATOM    997  C   TRP A 106     -18.936  -8.026  15.100  1.00 10.00      A   
ATOM    998  O   TRP A 106     -19.293  -7.897  13.929  1.00 10.00      A   
ATOM    999  N   LEU A 107     -17.775  -7.569  15.547  1.00 10.00      A   
ATOM   1000  HN  LEU A 107     -17.561  -7.648  16.500  1.00 10.00      A   
ATOM   1001  CA  LEU A 107     -16.807  -6.954  14.650  1.00 10.00      A   
ATOM   1002  CB  LEU A 107     -15.922  -5.958  15.400  1.00 10.00      A   
ATOM   1003  CG  LEU A 107     -15.222  -4.896  14.544  1.00 10.00      A   
ATOM   1004  CD1 LEU A 107     -16.236  -4.088  13.746  1.00 10.00      A   
ATOM   1005  CD2 LEU A 107     -14.374  -3.979  15.411  1.00 10.00      A   
ATOM   1006  C   LEU A 107     -15.961  -8.052  14.029  1.00 10.00      A   
ATOM   1007  O   LEU A 107     -15.456  -8.924  14.738  1.00 10.00      A   
ATOM   1008  N   GLU A 108     -15.802  -8.011  12.716  1.00 10.00      A   
ATOM   1009  HN  GLU A 108     -16.193  -7.270  12.206  1.00 10.00      A   
ATOM   1010  CA  GLU A 108     -15.056  -9.047  12.018  1.00 10.00      A   
ATOM   1011  CB  GLU A 108     -15.966  -9.762  11.012  1.00 10.00      A   
ATOM   1012  CG  GLU A 108     -17.249 -10.322  11.614  1.00 10.00      A   
ATOM   1013  CD  GLU A 108     -18.128 -11.012  10.590  1.00 10.00      A   
ATOM   1014  OE1 GLU A 108     -18.778 -10.312   9.790  1.00 10.00      A   
ATOM   1015  OE2 GLU A 108     -18.180 -12.261  10.582  1.00 10.00      A   
ATOM   1016  C   GLU A 108     -13.792  -8.542  11.319  1.00 10.00      A   
ATOM   1017  O   GLU A 108     -12.779  -9.243  11.298  1.00 10.00      A   
ATOM   1018  N   GLU A 109     -13.833  -7.340  10.754  1.00 10.00      A   
ATOM   1019  HN  GLU A 109     -14.645  -6.792  10.827  1.00 10.00      A   
ATOM   1020  CA  GLU A 109     -12.678  -6.819  10.029  1.00 10.00      A   
ATOM   1021  CB  GLU A 109     -13.007  -6.675   8.541  1.00 10.00      A   
ATOM   1022  CG  GLU A 109     -13.538  -7.930   7.870  1.00 10.00      A   
ATOM   1023  CD  GLU A 109     -13.879  -7.692   6.415  1.00 10.00      A   
ATOM   1024  OE1 GLU A 109     -13.543  -6.608   5.887  1.00 10.00      A   
ATOM   1025  OE2 GLU A 109     -14.492  -8.578   5.792  1.00 10.00      A   
ATOM   1026  C   GLU A 109     -12.192  -5.471  10.553  1.00 10.00      A   
ATOM   1027  O   GLU A 109     -12.982  -4.554  10.787  1.00 10.00      A   
ATOM   1028  N   ILE A 110     -10.878  -5.366  10.721  1.00 10.00      A   
ATOM   1029  HN  ILE A 110     -10.316  -6.153  10.545  1.00 10.00      A   
ATOM   1030  CA  ILE A 110     -10.234  -4.133  11.170  1.00 10.00      A   
ATOM   1031  CB  ILE A 110      -9.802  -4.191  12.656  1.00 10.00      A   
ATOM   1032  CG1 ILE A 110     -11.026  -4.161  13.574  1.00 10.00      A   
ATOM   1033  CG2 ILE A 110      -8.855  -3.042  12.998  1.00 10.00      A   
ATOM   1034  CD1 ILE A 110     -10.693  -4.313  15.044  1.00 10.00      A   
ATOM   1035  C   ILE A 110      -9.011  -3.855  10.300  1.00 10.00      A   
ATOM   1036  O   ILE A 110      -8.071  -4.656  10.260  1.00 10.00      A   
ATOM   1037  N   ARG A 111      -9.040  -2.740   9.583  1.00 10.00      A   
ATOM   1038  HN  ARG A 111      -9.830  -2.155   9.638  1.00 10.00      A   
ATOM   1039  CA  ARG A 111      -7.935  -2.358   8.710  1.00 10.00      A   
ATOM   1040  CB  ARG A 111      -8.379  -2.344   7.247  1.00 10.00      A   
ATOM   1041  CG  ARG A 111      -8.936  -3.668   6.753  1.00 10.00      A   
ATOM   1042  CD  ARG A 111      -9.580  -3.517   5.385  1.00 10.00      A   
ATOM   1043  NE  ARG A 111     -10.644  -4.500   5.178  1.00 10.00      A   
ATOM   1044  HE  ARG A 111     -11.268  -4.651   5.928  1.00 10.00      A   
ATOM   1045  CZ  ARG A 111     -10.811  -5.192   4.051  1.00 10.00      A   
ATOM   1046  NH1 ARG A 111      -9.987  -5.008   3.032  1.00 10.00      A   
ATOM   1047 HH11 ARG A 111      -9.204  -4.321   3.111  1.00 10.00      A   
ATOM   1048 HH12 ARG A 111     -10.116  -5.546   2.149  1.00 10.00      A   
ATOM   1049  NH2 ARG A 111     -11.804  -6.064   3.947  1.00 10.00      A   
ATOM   1050 HH21 ARG A 111     -12.468  -6.213   4.752  1.00 10.00      A   
ATOM   1051 HH22 ARG A 111     -11.935  -6.609   3.070  1.00 10.00      A   
ATOM   1052  C   ARG A 111      -7.405  -0.988   9.097  1.00 10.00      A   
ATOM   1053  O   ARG A 111      -8.182  -0.050   9.304  1.00 10.00      A   
ATOM   1054  N   LEU A 112      -6.090  -0.876   9.196  1.00 10.00      A   
ATOM   1055  HN  LEU A 112      -5.523  -1.659   8.999  1.00 10.00      A   
ATOM   1056  CA  LEU A 112      -5.460   0.379   9.574  1.00 10.00      A   
ATOM   1057  CB  LEU A 112      -5.077   0.354  11.062  1.00 10.00      A   
ATOM   1058  CG  LEU A 112      -6.222   0.134  12.055  1.00 10.00      A   
ATOM   1059  CD1 LEU A 112      -5.688  -0.300  13.410  1.00 10.00      A   
ATOM   1060  CD2 LEU A 112      -7.068   1.389  12.192  1.00 10.00      A   
ATOM   1061  C   LEU A 112      -4.215   0.647   8.736  1.00 10.00      A   
ATOM   1062  O   LEU A 112      -3.358  -0.223   8.586  1.00 10.00      A   
ATOM   1063  N   LYS A 113      -4.133   1.847   8.175  1.00 10.00      A   
ATOM   1064  HN  LYS A 113      -4.877   2.479   8.287  1.00 10.00      A   
ATOM   1065  CA  LYS A 113      -2.975   2.243   7.381  1.00 10.00      A   
ATOM   1066  CB  LYS A 113      -3.374   2.617   5.946  1.00 10.00      A   
ATOM   1067  CG  LYS A 113      -2.186   2.794   5.006  1.00 10.00      A   
ATOM   1068  CD  LYS A 113      -2.586   3.426   3.677  1.00 10.00      A   
ATOM   1069  CE  LYS A 113      -1.369   3.609   2.776  1.00 10.00      A   
ATOM   1070  NZ  LYS A 113      -1.654   4.468   1.596  1.00 10.00      A   
ATOM   1071  HZ1 LYS A 113      -2.352   4.008   0.977  1.00 10.00      A   
ATOM   1072  HZ2 LYS A 113      -0.781   4.637   1.050  1.00 10.00      A   
ATOM   1073  HZ3 LYS A 113      -2.034   5.386   1.906  1.00 10.00      A   
ATOM   1074  C   LYS A 113      -2.259   3.419   8.046  1.00 10.00      A   
ATOM   1075  O   LYS A 113      -2.851   4.484   8.234  1.00 10.00      A   
ATOM   1076  N   ARG A 114      -0.991   3.214   8.400  1.00 10.00      A   
ATOM   1077  HN  ARG A 114      -0.587   2.333   8.225  1.00 10.00      A   
ATOM   1078  CA  ARG A 114      -0.175   4.247   9.045  1.00 10.00      A   
ATOM   1079  CB  ARG A 114       0.036   5.454   8.126  1.00 10.00      A   
ATOM   1080  CG  ARG A 114       0.750   5.147   6.824  1.00 10.00      A   
ATOM   1081  CD  ARG A 114       1.085   6.427   6.075  1.00 10.00      A   
ATOM   1082  NE  ARG A 114       1.557   6.159   4.722  1.00 10.00      A   
ATOM   1083  HE  ARG A 114       2.454   5.756   4.625  1.00 10.00      A   
ATOM   1084  CZ  ARG A 114       0.857   6.419   3.621  1.00 10.00      A   
ATOM   1085  NH1 ARG A 114      -0.353   6.964   3.710  1.00 10.00      A   
ATOM   1086 HH11 ARG A 114      -0.756   7.193   4.638  1.00 10.00      A   
ATOM   1087 HH12 ARG A 114      -0.909   7.172   2.843  1.00 10.00      A   
ATOM   1088  NH2 ARG A 114       1.388   6.148   2.437  1.00 10.00      A   
ATOM   1089 HH21 ARG A 114       2.345   5.749   2.379  1.00 10.00      A   
ATOM   1090 HH22 ARG A 114       0.849   6.324   1.550  1.00 10.00      A   
ATOM   1091  C   ARG A 114      -0.781   4.688  10.373  1.00 10.00      A   
ATOM   1092  O   ARG A 114      -0.908   5.883  10.656  1.00 10.00      A   
ATOM   1093  N   MET A 115      -1.156   3.714  11.179  1.00 10.00      A   
ATOM   1094  HN  MET A 115      -1.025   2.785  10.898  1.00 10.00      A   
ATOM   1095  CA  MET A 115      -1.751   3.985  12.478  1.00 10.00      A   
ATOM   1096  CB  MET A 115      -3.161   3.389  12.562  1.00 10.00      A   
ATOM   1097  CG  MET A 115      -4.200   4.107  11.713  1.00 10.00      A   
ATOM   1098  SD  MET A 115      -4.823   5.618  12.479  1.00 10.00      A   
ATOM   1099  CE  MET A 115      -5.777   4.960  13.843  1.00 10.00      A   
ATOM   1100  C   MET A 115      -0.882   3.429  13.597  1.00 10.00      A   
ATOM   1101  O   MET A 115      -0.161   2.448  13.406  1.00 10.00      A   
ATOM   1102  N   VAL A 116      -0.952   4.059  14.759  1.00 10.00      A   
ATOM   1103  HN  VAL A 116      -1.549   4.839  14.847  1.00 10.00      A   
ATOM   1104  CA  VAL A 116      -0.185   3.620  15.913  1.00 10.00      A   
ATOM   1105  CB  VAL A 116       0.197   4.786  16.848  1.00 10.00      A   
ATOM   1106  CG1 VAL A 116       1.167   4.312  17.921  1.00 10.00      A   
ATOM   1107  CG2 VAL A 116       0.802   5.931  16.056  1.00 10.00      A   
ATOM   1108  C   VAL A 116      -0.977   2.578  16.690  1.00 10.00      A   
ATOM   1109  O   VAL A 116      -1.983   2.891  17.340  1.00 10.00      A   
ATOM   1110  N   VAL A 117      -0.526   1.341  16.602  1.00 10.00      A   
ATOM   1111  HN  VAL A 117       0.291   1.167  16.083  1.00 10.00      A   
ATOM   1112  CA  VAL A 117      -1.180   0.236  17.276  1.00 10.00      A   
ATOM   1113  CB  VAL A 117      -1.543  -0.897  16.286  1.00 10.00      A   
ATOM   1114  CG1 VAL A 117      -2.393  -1.959  16.972  1.00 10.00      A   
ATOM   1115  CG2 VAL A 117      -2.258  -0.340  15.063  1.00 10.00      A   
ATOM   1116  C   VAL A 117      -0.261  -0.326  18.347  1.00 10.00      A   
ATOM   1117  O   VAL A 117       0.829  -0.793  18.048  1.00 10.00      A   
ATOM   1118  N   THR A 118      -0.686  -0.246  19.593  1.00 10.00      A   
ATOM   1119  HN  THR A 118      -1.551   0.174  19.783  1.00 10.00      A   
ATOM   1120  CA  THR A 118       0.100  -0.768  20.692  1.00 10.00      A   
ATOM   1121  CB  THR A 118      -0.090   0.092  21.957  1.00 10.00      A   
ATOM   1122  OG1 THR A 118      -1.363   0.753  21.894  1.00 10.00      A   
ATOM   1123  HG1 THR A 118      -1.431   1.393  22.617  1.00 10.00      A   
ATOM   1124  CG2 THR A 118       1.012   1.132  22.052  1.00 10.00      A   
ATOM   1125  C   THR A 118      -0.320  -2.205  20.978  1.00 10.00      A   
ATOM   1126  O   THR A 118      -1.354  -2.664  20.480  1.00 10.00      A   
ATOM   1127  N   ASP A 119       0.474  -2.912  21.772  1.00 10.00      A   
ATOM   1128  HN  ASP A 119       1.285  -2.492  22.138  1.00 10.00      A   
ATOM   1129  CA  ASP A 119       0.166  -4.298  22.122  1.00 10.00      A   
ATOM   1130  CB  ASP A 119       1.292  -4.917  22.954  1.00 10.00      A   
ATOM   1131  CG  ASP A 119       2.585  -5.051  22.173  1.00 10.00      A   
ATOM   1132  OD1 ASP A 119       2.768  -6.070  21.472  1.00 10.00      A   
ATOM   1133  OD2 ASP A 119       3.429  -4.136  22.248  1.00 10.00      A   
ATOM   1134  C   ASP A 119      -1.150  -4.362  22.882  1.00 10.00      A   
ATOM   1135  O   ASP A 119      -1.907  -5.329  22.767  1.00 10.00      A   
ATOM   1136  N   ASP A 120      -1.417  -3.299  23.637  1.00 10.00      A   
ATOM   1137  HN  ASP A 120      -0.750  -2.580  23.683  1.00 10.00      A   
ATOM   1138  CA  ASP A 120      -2.646  -3.173  24.418  1.00 10.00      A   
ATOM   1139  CB  ASP A 120      -2.683  -1.828  25.150  1.00 10.00      A   
ATOM   1140  CG  ASP A 120      -1.763  -1.773  26.351  1.00 10.00      A   
ATOM   1141  OD1 ASP A 120      -2.216  -2.088  27.472  1.00 10.00      A   
ATOM   1142  OD2 ASP A 120      -0.582  -1.407  26.185  1.00 10.00      A   
ATOM   1143  C   ASP A 120      -3.868  -3.280  23.515  1.00 10.00      A   
ATOM   1144  O   ASP A 120      -4.853  -3.925  23.867  1.00 10.00      A   
ATOM   1145  N   CYS A 121      -3.787  -2.656  22.342  1.00 10.00      A   
ATOM   1146  HN  CYS A 121      -2.961  -2.175  22.114  1.00 10.00      A   
ATOM   1147  CA  CYS A 121      -4.881  -2.676  21.383  1.00 10.00      A   
ATOM   1148  CB  CYS A 121      -4.547  -1.799  20.175  1.00 10.00      A   
ATOM   1149  SG  CYS A 121      -4.212  -0.072  20.581  1.00 10.00      A   
ATOM   1150  HG  CYS A 121      -5.033   0.274  21.560  1.00 10.00      A   
ATOM   1151  C   CYS A 121      -5.178  -4.101  20.930  1.00 10.00      A   
ATOM   1152  O   CYS A 121      -6.333  -4.528  20.920  1.00 10.00      A   
ATOM   1153  N   LEU A 122      -4.131  -4.844  20.585  1.00 10.00      A   
ATOM   1154  HN  LEU A 122      -3.225  -4.458  20.635  1.00 10.00      A   
ATOM   1155  CA  LEU A 122      -4.302  -6.220  20.139  1.00 10.00      A   
ATOM   1156  CB  LEU A 122      -2.998  -6.802  19.591  1.00 10.00      A   
ATOM   1157  CG  LEU A 122      -2.473  -6.167  18.298  1.00 10.00      A   
ATOM   1158  CD1 LEU A 122      -1.299  -6.960  17.752  1.00 10.00      A   
ATOM   1159  CD2 LEU A 122      -3.577  -6.067  17.257  1.00 10.00      A   
ATOM   1160  C   LEU A 122      -4.878  -7.089  21.252  1.00 10.00      A   
ATOM   1161  O   LEU A 122      -5.771  -7.906  21.012  1.00 10.00      A   
ATOM   1162  N   GLU A 123      -4.380  -6.896  22.469  1.00 10.00      A   
ATOM   1163  HN  GLU A 123      -3.665  -6.232  22.597  1.00 10.00      A   
ATOM   1164  CA  GLU A 123      -4.867  -7.650  23.619  1.00 10.00      A   
ATOM   1165  CB  GLU A 123      -4.079  -7.284  24.881  1.00 10.00      A   
ATOM   1166  CG  GLU A 123      -2.610  -7.681  24.835  1.00 10.00      A   
ATOM   1167  CD  GLU A 123      -1.864  -7.337  26.112  1.00 10.00      A   
ATOM   1168  OE1 GLU A 123      -1.386  -6.192  26.236  1.00 10.00      A   
ATOM   1169  OE2 GLU A 123      -1.752  -8.213  26.999  1.00 10.00      A   
ATOM   1170  C   GLU A 123      -6.353  -7.371  23.827  1.00 10.00      A   
ATOM   1171  O   GLU A 123      -7.143  -8.283  24.088  1.00 10.00      A   
ATOM   1172  N   LEU A 124      -6.730  -6.105  23.683  1.00 10.00      A   
ATOM   1173  HN  LEU A 124      -6.051  -5.425  23.469  1.00 10.00      A   
ATOM   1174  CA  LEU A 124      -8.120  -5.693  23.837  1.00 10.00      A   
ATOM   1175  CB  LEU A 124      -8.236  -4.167  23.829  1.00 10.00      A   
ATOM   1176  CG  LEU A 124      -7.801  -3.447  25.103  1.00 10.00      A   
ATOM   1177  CD1 LEU A 124      -7.738  -1.949  24.870  1.00 10.00      A   
ATOM   1178  CD2 LEU A 124      -8.749  -3.765  26.243  1.00 10.00      A   
ATOM   1179  C   LEU A 124      -8.997  -6.293  22.738  1.00 10.00      A   
ATOM   1180  O   LEU A 124     -10.111  -6.744  23.000  1.00 10.00      A   
ATOM   1181  N   ILE A 125      -8.481  -6.298  21.511  1.00 10.00      A   
ATOM   1182  HN  ILE A 125      -7.590  -5.909  21.371  1.00 10.00      A   
ATOM   1183  CA  ILE A 125      -9.202  -6.845  20.360  1.00 10.00      A   
ATOM   1184  CB  ILE A 125      -8.376  -6.713  19.054  1.00 10.00      A   
ATOM   1185  CG1 ILE A 125      -8.324  -5.255  18.605  1.00 10.00      A   
ATOM   1186  CG2 ILE A 125      -8.944  -7.586  17.941  1.00 10.00      A   
ATOM   1187  CD1 ILE A 125      -7.371  -5.000  17.458  1.00 10.00      A   
ATOM   1188  C   ILE A 125      -9.579  -8.307  20.586  1.00 10.00      A   
ATOM   1189  O   ILE A 125     -10.738  -8.692  20.424  1.00 10.00      A   
ATOM   1190  N   ALA A 126      -8.603  -9.098  21.005  1.00 10.00      A   
ATOM   1191  HN  ALA A 126      -7.715  -8.709  21.170  1.00 10.00      A   
ATOM   1192  CA  ALA A 126      -8.802 -10.522  21.232  1.00 10.00      A   
ATOM   1193  CB  ALA A 126      -7.470 -11.187  21.542  1.00 10.00      A   
ATOM   1194  C   ALA A 126      -9.833 -10.824  22.328  1.00 10.00      A   
ATOM   1195  O   ALA A 126     -10.586 -11.793  22.224  1.00 10.00      A   
ATOM   1196  N   LYS A 127      -9.888  -9.988  23.359  1.00 10.00      A   
ATOM   1197  HN  LYS A 127      -9.299  -9.204  23.377  1.00 10.00      A   
ATOM   1198  CA  LYS A 127     -10.812 -10.214  24.470  1.00 10.00      A   
ATOM   1199  CB  LYS A 127     -10.202  -9.717  25.788  1.00 10.00      A   
ATOM   1200  CG  LYS A 127     -10.011  -8.208  25.857  1.00 10.00      A   
ATOM   1201  CD  LYS A 127      -9.111  -7.811  27.012  1.00 10.00      A   
ATOM   1202  CE  LYS A 127      -9.826  -7.935  28.350  1.00 10.00      A   
ATOM   1203  NZ  LYS A 127     -10.443  -6.654  28.779  1.00 10.00      A   
ATOM   1204  HZ1 LYS A 127     -10.920  -6.775  29.694  1.00 10.00      A   
ATOM   1205  HZ2 LYS A 127     -11.142  -6.337  28.077  1.00 10.00      A   
ATOM   1206  HZ3 LYS A 127      -9.710  -5.922  28.882  1.00 10.00      A   
ATOM   1207  C   LYS A 127     -12.178  -9.568  24.253  1.00 10.00      A   
ATOM   1208  O   LYS A 127     -13.097  -9.773  25.042  1.00 10.00      A   
ATOM   1209  N   SER A 128     -12.325  -8.802  23.185  1.00 10.00      A   
ATOM   1210  HN  SER A 128     -11.579  -8.697  22.557  1.00 10.00      A   
ATOM   1211  CA  SER A 128     -13.589  -8.125  22.927  1.00 10.00      A   
ATOM   1212  CB  SER A 128     -13.379  -6.614  22.849  1.00 10.00      A   
ATOM   1213  OG  SER A 128     -12.530  -6.165  23.895  1.00 10.00      A   
ATOM   1214  HG  SER A 128     -11.612  -6.368  23.664  1.00 10.00      A   
ATOM   1215  C   SER A 128     -14.280  -8.630  21.666  1.00 10.00      A   
ATOM   1216  O   SER A 128     -15.477  -8.926  21.680  1.00 10.00      A   
ATOM   1217  N   PHE A 129     -13.534  -8.737  20.580  1.00 10.00      A   
ATOM   1218  HN  PHE A 129     -12.574  -8.520  20.624  1.00 10.00      A   
ATOM   1219  CA  PHE A 129     -14.104  -9.188  19.322  1.00 10.00      A   
ATOM   1220  CB  PHE A 129     -13.473  -8.447  18.140  1.00 10.00      A   
ATOM   1221  CG  PHE A 129     -13.339  -6.965  18.368  1.00 10.00      A   
ATOM   1222  CD1 PHE A 129     -12.121  -6.332  18.193  1.00 10.00      A   
ATOM   1223  CD2 PHE A 129     -14.426  -6.209  18.769  1.00 10.00      A   
ATOM   1224  CE1 PHE A 129     -11.985  -4.975  18.413  1.00 10.00      A   
ATOM   1225  CE2 PHE A 129     -14.298  -4.853  18.990  1.00 10.00      A   
ATOM   1226  CZ  PHE A 129     -13.076  -4.236  18.813  1.00 10.00      A   
ATOM   1227  C   PHE A 129     -13.972 -10.700  19.176  1.00 10.00      A   
ATOM   1228  O   PHE A 129     -12.939 -11.211  18.742  1.00 10.00      A   
ATOM   1229  N   LYS A 130     -15.030 -11.408  19.550  1.00 10.00      A   
ATOM   1230  HN  LYS A 130     -15.824 -10.937  19.883  1.00 10.00      A   
ATOM   1231  CA  LYS A 130     -15.048 -12.866  19.482  1.00 10.00      A   
ATOM   1232  CB  LYS A 130     -16.015 -13.442  20.523  1.00 10.00      A   
ATOM   1233  CG  LYS A 130     -15.798 -12.923  21.938  1.00 10.00      A   
ATOM   1234  CD  LYS A 130     -16.742 -11.775  22.261  1.00 10.00      A   
ATOM   1235  CE  LYS A 130     -16.471 -11.204  23.646  1.00 10.00      A   
ATOM   1236  NZ  LYS A 130     -17.311 -10.006  23.935  1.00 10.00      A   
ATOM   1237  HZ1 LYS A 130     -17.073  -9.232  23.281  1.00 10.00      A   
ATOM   1238  HZ2 LYS A 130     -17.148  -9.679  24.912  1.00 10.00      A   
ATOM   1239  HZ3 LYS A 130     -18.317 -10.238  23.826  1.00 10.00      A   
ATOM   1240  C   LYS A 130     -15.432 -13.343  18.086  1.00 10.00      A   
ATOM   1241  O   LYS A 130     -15.496 -14.543  17.817  1.00 10.00      A   
ATOM   1242  N   ASN A 131     -15.690 -12.388  17.207  1.00 10.00      A   
ATOM   1243  HN  ASN A 131     -15.625 -11.458  17.489  1.00 10.00      A   
ATOM   1244  CA  ASN A 131     -16.062 -12.682  15.832  1.00 10.00      A   
ATOM   1245  CB  ASN A 131     -17.456 -12.116  15.517  1.00 10.00      A   
ATOM   1246  CG  ASN A 131     -18.553 -12.756  16.351  1.00 10.00      A   
ATOM   1247  OD1 ASN A 131     -19.008 -13.862  16.057  1.00 10.00      A   
ATOM   1248  ND2 ASN A 131     -18.990 -12.065  17.398  1.00 10.00      A   
ATOM   1249 HD21 ASN A 131     -18.592 -11.183  17.571  1.00 10.00      A   
ATOM   1250 HD22 ASN A 131     -19.698 -12.460  17.953  1.00 10.00      A   
ATOM   1251  C   ASN A 131     -15.022 -12.106  14.883  1.00 10.00      A   
ATOM   1252  O   ASN A 131     -15.244 -12.015  13.678  1.00 10.00      A   
ATOM   1253  N   PHE A 132     -13.878 -11.727  15.451  1.00 10.00      A   
ATOM   1254  HN  PHE A 132     -13.767 -11.846  16.415  1.00 10.00      A   
ATOM   1255  CA  PHE A 132     -12.784 -11.145  14.683  1.00 10.00      A   
ATOM   1256  CB  PHE A 132     -11.675 -10.682  15.626  1.00 10.00      A   
ATOM   1257  CG  PHE A 132     -10.731  -9.698  15.005  1.00 10.00      A   
ATOM   1258  CD1 PHE A 132     -11.210  -8.539  14.430  1.00 10.00      A   
ATOM   1259  CD2 PHE A 132      -9.365  -9.931  15.003  1.00 10.00      A   
ATOM   1260  CE1 PHE A 132     -10.345  -7.628  13.863  1.00 10.00      A   
ATOM   1261  CE2 PHE A 132      -8.494  -9.023  14.435  1.00 10.00      A   
ATOM   1262  CZ  PHE A 132      -8.986  -7.869  13.865  1.00 10.00      A   
ATOM   1263  C   PHE A 132     -12.240 -12.156  13.681  1.00 10.00      A   
ATOM   1264  O   PHE A 132     -11.960 -13.298  14.042  1.00 10.00      A   
ATOM   1265  N   LYS A 133     -12.090 -11.734  12.427  1.00 10.00      A   
ATOM   1266  HN  LYS A 133     -12.310 -10.804  12.204  1.00 10.00      A   
ATOM   1267  CA  LYS A 133     -11.612 -12.623  11.378  1.00 10.00      A   
ATOM   1268  CB  LYS A 133     -12.786 -13.085  10.507  1.00 10.00      A   
ATOM   1269  CG  LYS A 133     -13.709 -14.067  11.209  1.00 10.00      A   
ATOM   1270  CD  LYS A 133     -15.142 -13.972  10.720  1.00 10.00      A   
ATOM   1271  CE  LYS A 133     -16.058 -14.773  11.631  1.00 10.00      A   
ATOM   1272  NZ  LYS A 133     -17.474 -14.729  11.192  1.00 10.00      A   
ATOM   1273  HZ1 LYS A 133     -18.094 -15.048  11.963  1.00 10.00      A   
ATOM   1274  HZ2 LYS A 133     -17.615 -15.344  10.368  1.00 10.00      A   
ATOM   1275  HZ3 LYS A 133     -17.740 -13.754  10.932  1.00 10.00      A   
ATOM   1276  C   LYS A 133     -10.520 -12.003  10.507  1.00 10.00      A   
ATOM   1277  O   LYS A 133      -9.568 -12.685  10.127  1.00 10.00      A   
ATOM   1278  N   VAL A 134     -10.645 -10.723  10.186  1.00 10.00      A   
ATOM   1279  HN  VAL A 134     -11.407 -10.204  10.531  1.00 10.00      A   
ATOM   1280  CA  VAL A 134      -9.658 -10.066   9.332  1.00 10.00      A   
ATOM   1281  CB  VAL A 134     -10.291  -9.543   8.023  1.00 10.00      A   
ATOM   1282  CG1 VAL A 134      -9.227  -8.996   7.084  1.00 10.00      A   
ATOM   1283  CG2 VAL A 134     -11.088 -10.639   7.337  1.00 10.00      A   
ATOM   1284  C   VAL A 134      -8.948  -8.914  10.039  1.00 10.00      A   
ATOM   1285  O   VAL A 134      -9.585  -7.976  10.525  1.00 10.00      A   
ATOM   1286  N   LEU A 135      -7.624  -8.998  10.093  1.00 10.00      A   
ATOM   1287  HN  LEU A 135      -7.179  -9.787   9.708  1.00 10.00      A   
ATOM   1288  CA  LEU A 135      -6.804  -7.964  10.706  1.00 10.00      A   
ATOM   1289  CB  LEU A 135      -6.149  -8.487  11.989  1.00 10.00      A   
ATOM   1290  CG  LEU A 135      -5.268  -7.498  12.763  1.00 10.00      A   
ATOM   1291  CD1 LEU A 135      -5.995  -6.179  12.983  1.00 10.00      A   
ATOM   1292  CD2 LEU A 135      -4.844  -8.099  14.094  1.00 10.00      A   
ATOM   1293  C   LEU A 135      -5.740  -7.505   9.714  1.00 10.00      A   
ATOM   1294  O   LEU A 135      -4.813  -8.251   9.389  1.00 10.00      A   
ATOM   1295  N   VAL A 136      -5.884  -6.282   9.221  1.00 10.00      A   
ATOM   1296  HN  VAL A 136      -6.643  -5.728   9.515  1.00 10.00      A   
ATOM   1297  CA  VAL A 136      -4.936  -5.735   8.262  1.00 10.00      A   
ATOM   1298  CB  VAL A 136      -5.616  -5.376   6.920  1.00 10.00      A   
ATOM   1299  CG1 VAL A 136      -4.597  -4.865   5.908  1.00 10.00      A   
ATOM   1300  CG2 VAL A 136      -6.375  -6.571   6.362  1.00 10.00      A   
ATOM   1301  C   VAL A 136      -4.239  -4.502   8.819  1.00 10.00      A   
ATOM   1302  O   VAL A 136      -4.838  -3.430   8.939  1.00 10.00      A   
ATOM   1303  N   LEU A 137      -2.979  -4.667   9.176  1.00 10.00      A   
ATOM   1304  HN  LEU A 137      -2.567  -5.556   9.078  1.00 10.00      A   
ATOM   1305  CA  LEU A 137      -2.182  -3.574   9.696  1.00 10.00      A   
ATOM   1306  CB  LEU A 137      -1.492  -3.976  11.004  1.00 10.00      A   
ATOM   1307  CG  LEU A 137      -2.407  -4.215  12.210  1.00 10.00      A   
ATOM   1308  CD1 LEU A 137      -1.587  -4.566  13.442  1.00 10.00      A   
ATOM   1309  CD2 LEU A 137      -3.271  -2.993  12.474  1.00 10.00      A   
ATOM   1310  C   LEU A 137      -1.150  -3.181   8.649  1.00 10.00      A   
ATOM   1311  O   LEU A 137      -0.152  -3.874   8.458  1.00 10.00      A   
ATOM   1312  N   SER A 138      -1.409  -2.090   7.949  1.00 10.00      A   
ATOM   1313  HN  SER A 138      -2.229  -1.580   8.138  1.00 10.00      A   
ATOM   1314  CA  SER A 138      -0.512  -1.622   6.912  1.00 10.00      A   
ATOM   1315  CB  SER A 138      -1.292  -1.324   5.628  1.00 10.00      A   
ATOM   1316  OG  SER A 138      -0.419  -1.171   4.517  1.00 10.00      A   
ATOM   1317  HG  SER A 138       0.310  -0.587   4.754  1.00 10.00      A   
ATOM   1318  C   SER A 138       0.240  -0.382   7.371  1.00 10.00      A   
ATOM   1319  O   SER A 138      -0.365   0.581   7.845  1.00 10.00      A   
ATOM   1320  N   SER A 139       1.562  -0.432   7.253  1.00 10.00      A   
ATOM   1321  HN  SER A 139       1.975  -1.254   6.900  1.00 10.00      A   
ATOM   1322  CA  SER A 139       2.429   0.683   7.631  1.00 10.00      A   
ATOM   1323  CB  SER A 139       2.258   1.841   6.642  1.00 10.00      A   
ATOM   1324  OG  SER A 139       2.041   1.354   5.324  1.00 10.00      A   
ATOM   1325  HG  SER A 139       2.830   1.512   4.793  1.00 10.00      A   
ATOM   1326  C   SER A 139       2.171   1.156   9.062  1.00 10.00      A   
ATOM   1327  O   SER A 139       2.224   2.351   9.350  1.00 10.00      A   
ATOM   1328  N   CYS A 140       1.889   0.216   9.953  1.00 10.00      A   
ATOM   1329  HN  CYS A 140       1.877  -0.726   9.671  1.00 10.00      A   
ATOM   1330  CA  CYS A 140       1.619   0.536  11.344  1.00 10.00      A   
ATOM   1331  CB  CYS A 140       0.392  -0.237  11.834  1.00 10.00      A   
ATOM   1332  SG  CYS A 140      -1.123   0.122  10.914  1.00 10.00      A   
ATOM   1333  HG  CYS A 140      -0.804   0.238   9.630  1.00 10.00      A   
ATOM   1334  C   CYS A 140       2.828   0.213  12.205  1.00 10.00      A   
ATOM   1335  O   CYS A 140       3.712  -0.533  11.785  1.00 10.00      A   
ATOM   1336  N   GLU A 141       2.878   0.781  13.396  1.00 10.00      A   
ATOM   1337  HN  GLU A 141       2.150   1.381  13.677  1.00 10.00      A   
ATOM   1338  CA  GLU A 141       3.988   0.539  14.306  1.00 10.00      A   
ATOM   1339  CB  GLU A 141       5.212   1.371  13.906  1.00 10.00      A   
ATOM   1340  CG  GLU A 141       4.921   2.843  13.654  1.00 10.00      A   
ATOM   1341  CD  GLU A 141       5.574   3.356  12.387  1.00 10.00      A   
ATOM   1342  OE1 GLU A 141       6.815   3.272  12.271  1.00 10.00      A   
ATOM   1343  OE2 GLU A 141       4.849   3.849  11.498  1.00 10.00      A   
ATOM   1344  C   GLU A 141       3.585   0.827  15.747  1.00 10.00      A   
ATOM   1345  O   GLU A 141       2.471   1.287  16.005  1.00 10.00      A   
ATOM   1346  N   GLY A 142       4.490   0.549  16.679  1.00 10.00      A   
ATOM   1347  HN  GLY A 142       5.364   0.189  16.410  1.00 10.00      A   
ATOM   1348  CA  GLY A 142       4.211   0.790  18.082  1.00 10.00      A   
ATOM   1349  C   GLY A 142       3.903  -0.482  18.848  1.00 10.00      A   
ATOM   1350  O   GLY A 142       3.771  -0.461  20.073  1.00 10.00      A   
ATOM   1351  N   PHE A 143       3.818  -1.598  18.138  1.00 10.00      A   
ATOM   1352  HN  PHE A 143       3.967  -1.562  17.172  1.00 10.00      A   
ATOM   1353  CA  PHE A 143       3.513  -2.878  18.767  1.00 10.00      A   
ATOM   1354  CB  PHE A 143       2.215  -3.481  18.208  1.00 10.00      A   
ATOM   1355  CG  PHE A 143       2.207  -3.719  16.720  1.00 10.00      A   
ATOM   1356  CD1 PHE A 143       2.346  -4.998  16.210  1.00 10.00      A   
ATOM   1357  CD2 PHE A 143       2.045  -2.664  15.833  1.00 10.00      A   
ATOM   1358  CE1 PHE A 143       2.325  -5.225  14.847  1.00 10.00      A   
ATOM   1359  CE2 PHE A 143       2.025  -2.883  14.468  1.00 10.00      A   
ATOM   1360  CZ  PHE A 143       2.165  -4.164  13.974  1.00 10.00      A   
ATOM   1361  C   PHE A 143       4.681  -3.857  18.652  1.00 10.00      A   
ATOM   1362  O   PHE A 143       5.591  -3.663  17.841  1.00 10.00      A   
ATOM   1363  N   SER A 144       4.650  -4.902  19.473  1.00 10.00      A   
ATOM   1364  HN  SER A 144       3.893  -5.002  20.091  1.00 10.00      A   
ATOM   1365  CA  SER A 144       5.693  -5.915  19.478  1.00 10.00      A   
ATOM   1366  CB  SER A 144       6.401  -5.931  20.839  1.00 10.00      A   
ATOM   1367  OG  SER A 144       5.500  -6.261  21.887  1.00 10.00      A   
ATOM   1368  HG  SER A 144       4.652  -5.800  21.751  1.00 10.00      A   
ATOM   1369  C   SER A 144       5.090  -7.285  19.180  1.00 10.00      A   
ATOM   1370  O   SER A 144       3.953  -7.382  18.711  1.00 10.00      A   
ATOM   1371  N   THR A 145       5.843  -8.340  19.451  1.00 10.00      A   
ATOM   1372  HN  THR A 145       6.749  -8.207  19.809  1.00 10.00      A   
ATOM   1373  CA  THR A 145       5.367  -9.693  19.215  1.00 10.00      A   
ATOM   1374  CB  THR A 145       6.549 -10.667  19.092  1.00 10.00      A   
ATOM   1375  OG1 THR A 145       7.571 -10.287  20.022  1.00 10.00      A   
ATOM   1376  HG1 THR A 145       7.295 -10.535  20.915  1.00 10.00      A   
ATOM   1377  CG2 THR A 145       7.120 -10.640  17.683  1.00 10.00      A   
ATOM   1378  C   THR A 145       4.438 -10.157  20.340  1.00 10.00      A   
ATOM   1379  O   THR A 145       3.814 -11.216  20.248  1.00 10.00      A   
ATOM   1380  N   ASP A 146       4.335  -9.345  21.388  1.00 10.00      A   
ATOM   1381  HN  ASP A 146       4.841  -8.505  21.391  1.00 10.00      A   
ATOM   1382  CA  ASP A 146       3.493  -9.669  22.534  1.00 10.00      A   
ATOM   1383  CB  ASP A 146       3.706  -8.653  23.660  1.00 10.00      A   
ATOM   1384  CG  ASP A 146       4.066  -9.303  24.983  1.00 10.00      A   
ATOM   1385  OD1 ASP A 146       5.237  -9.705  25.148  1.00 10.00      A   
ATOM   1386  OD2 ASP A 146       3.189  -9.410  25.870  1.00 10.00      A   
ATOM   1387  C   ASP A 146       2.020  -9.716  22.141  1.00 10.00      A   
ATOM   1388  O   ASP A 146       1.342 -10.727  22.343  1.00 10.00      A   
ATOM   1389  N   GLY A 147       1.535  -8.620  21.567  1.00 10.00      A   
ATOM   1390  HN  GLY A 147       2.127  -7.839  21.440  1.00 10.00      A   
ATOM   1391  CA  GLY A 147       0.148  -8.554  21.141  1.00 10.00      A   
ATOM   1392  C   GLY A 147      -0.161  -9.564  20.051  1.00 10.00      A   
ATOM   1393  O   GLY A 147      -1.285 -10.055  19.945  1.00 10.00      A   
ATOM   1394  N   LEU A 148       0.846  -9.892  19.250  1.00 10.00      A   
ATOM   1395  HN  LEU A 148       1.722  -9.478  19.391  1.00 10.00      A   
ATOM   1396  CA  LEU A 148       0.680 -10.858  18.172  1.00 10.00      A   
ATOM   1397  CB  LEU A 148       1.955 -10.954  17.328  1.00 10.00      A   
ATOM   1398  CG  LEU A 148       2.438  -9.656  16.675  1.00 10.00      A   
ATOM   1399  CD1 LEU A 148       3.722  -9.896  15.899  1.00 10.00      A   
ATOM   1400  CD2 LEU A 148       1.366  -9.080  15.766  1.00 10.00      A   
ATOM   1401  C   LEU A 148       0.327 -12.222  18.751  1.00 10.00      A   
ATOM   1402  O   LEU A 148      -0.572 -12.908  18.259  1.00 10.00      A   
ATOM   1403  N   ALA A 149       1.028 -12.597  19.817  1.00 10.00      A   
ATOM   1404  HN  ALA A 149       1.729 -12.002  20.163  1.00 10.00      A   
ATOM   1405  CA  ALA A 149       0.790 -13.870  20.481  1.00 10.00      A   
ATOM   1406  CB  ALA A 149       1.898 -14.164  21.479  1.00 10.00      A   
ATOM   1407  C   ALA A 149      -0.569 -13.865  21.172  1.00 10.00      A   
ATOM   1408  O   ALA A 149      -1.221 -14.902  21.289  1.00 10.00      A   
ATOM   1409  N   ALA A 150      -0.997 -12.684  21.612  1.00 10.00      A   
ATOM   1410  HN  ALA A 150      -0.434 -11.892  21.480  1.00 10.00      A   
ATOM   1411  CA  ALA A 150      -2.282 -12.531  22.281  1.00 10.00      A   
ATOM   1412  CB  ALA A 150      -2.437 -11.118  22.823  1.00 10.00      A   
ATOM   1413  C   ALA A 150      -3.416 -12.857  21.319  1.00 10.00      A   
ATOM   1414  O   ALA A 150      -4.331 -13.606  21.656  1.00 10.00      A   
ATOM   1415  N   ILE A 151      -3.349 -12.291  20.119  1.00 10.00      A   
ATOM   1416  HN  ILE A 151      -2.600 -11.689  19.914  1.00 10.00      A   
ATOM   1417  CA  ILE A 151      -4.364 -12.537  19.099  1.00 10.00      A   
ATOM   1418  CB  ILE A 151      -4.122 -11.662  17.847  1.00 10.00      A   
ATOM   1419  CG1 ILE A 151      -4.344 -10.180  18.170  1.00 10.00      A   
ATOM   1420  CG2 ILE A 151      -5.003 -12.102  16.684  1.00 10.00      A   
ATOM   1421  CD1 ILE A 151      -5.792  -9.807  18.400  1.00 10.00      A   
ATOM   1422  C   ILE A 151      -4.350 -14.009  18.694  1.00 10.00      A   
ATOM   1423  O   ILE A 151      -5.399 -14.649  18.582  1.00 10.00      A   
ATOM   1424  N   ALA A 152      -3.147 -14.540  18.525  1.00 10.00      A   
ATOM   1425  HN  ALA A 152      -2.360 -13.975  18.672  1.00 10.00      A   
ATOM   1426  CA  ALA A 152      -2.947 -15.924  18.124  1.00 10.00      A   
ATOM   1427  CB  ALA A 152      -1.459 -16.201  17.962  1.00 10.00      A   
ATOM   1428  C   ALA A 152      -3.569 -16.917  19.106  1.00 10.00      A   
ATOM   1429  O   ALA A 152      -4.194 -17.895  18.695  1.00 10.00      A   
ATOM   1430  N   ALA A 153      -3.422 -16.647  20.398  1.00 10.00      A   
ATOM   1431  HN  ALA A 153      -2.944 -15.828  20.665  1.00 10.00      A   
ATOM   1432  CA  ALA A 153      -3.943 -17.538  21.433  1.00 10.00      A   
ATOM   1433  CB  ALA A 153      -3.011 -17.551  22.636  1.00 10.00      A   
ATOM   1434  C   ALA A 153      -5.368 -17.195  21.866  1.00 10.00      A   
ATOM   1435  O   ALA A 153      -5.830 -17.659  22.913  1.00 10.00      A   
ATOM   1436  N   THR A 154      -6.070 -16.389  21.078  1.00 10.00      A   
ATOM   1437  HN  THR A 154      -5.662 -16.031  20.260  1.00 10.00      A   
ATOM   1438  CA  THR A 154      -7.439 -16.023  21.424  1.00 10.00      A   
ATOM   1439  CB  THR A 154      -7.513 -14.653  22.120  1.00 10.00      A   
ATOM   1440  OG1 THR A 154      -6.411 -14.511  23.024  1.00 10.00      A   
ATOM   1441  HG1 THR A 154      -5.621 -14.252  22.528  1.00 10.00      A   
ATOM   1442  CG2 THR A 154      -8.808 -14.527  22.903  1.00 10.00      A   
ATOM   1443  C   THR A 154      -8.372 -16.035  20.213  1.00 10.00      A   
ATOM   1444  O   THR A 154      -9.379 -16.746  20.208  1.00 10.00      A   
ATOM   1445  N   CYS A 155      -8.034 -15.258  19.186  1.00 10.00      A   
ATOM   1446  HN  CYS A 155      -7.205 -14.732  19.229  1.00 10.00      A   
ATOM   1447  CA  CYS A 155      -8.860 -15.175  17.988  1.00 10.00      A   
ATOM   1448  CB  CYS A 155      -8.429 -14.000  17.111  1.00 10.00      A   
ATOM   1449  SG  CYS A 155      -8.534 -12.396  17.939  1.00 10.00      A   
ATOM   1450  HG  CYS A 155      -9.779 -12.243  18.368  1.00 10.00      A   
ATOM   1451  C   CYS A 155      -8.839 -16.476  17.199  1.00 10.00      A   
ATOM   1452  O   CYS A 155      -7.911 -16.743  16.438  1.00 10.00      A   
ATOM   1453  N   ARG A 156      -9.866 -17.291  17.400  1.00 10.00      A   
ATOM   1454  HN  ARG A 156     -10.562 -17.027  18.037  1.00 10.00      A   
ATOM   1455  CA  ARG A 156      -9.976 -18.571  16.712  1.00 10.00      A   
ATOM   1456  CB  ARG A 156     -10.816 -19.555  17.528  1.00 10.00      A   
ATOM   1457  CG  ARG A 156     -12.267 -19.133  17.708  1.00 10.00      A   
ATOM   1458  CD  ARG A 156     -13.072 -20.188  18.449  1.00 10.00      A   
ATOM   1459  NE  ARG A 156     -14.511 -19.911  18.405  1.00 10.00      A   
ATOM   1460  HE  ARG A 156     -14.924 -19.813  17.517  1.00 10.00      A   
ATOM   1461  CZ  ARG A 156     -15.283 -19.787  19.486  1.00 10.00      A   
ATOM   1462  NH1 ARG A 156     -14.757 -19.911  20.697  1.00 10.00      A   
ATOM   1463 HH11 ARG A 156     -13.736 -20.098  20.813  1.00 10.00      A   
ATOM   1464 HH12 ARG A 156     -15.366 -19.816  21.542  1.00 10.00      A   
ATOM   1465  NH2 ARG A 156     -16.580 -19.521  19.353  1.00 10.00      A   
ATOM   1466 HH21 ARG A 156     -17.001 -19.407  18.404  1.00 10.00      A   
ATOM   1467 HH22 ARG A 156     -17.186 -19.419  20.196  1.00 10.00      A   
ATOM   1468  C   ARG A 156     -10.585 -18.393  15.327  1.00 10.00      A   
ATOM   1469  O   ARG A 156     -10.410 -19.231  14.442  1.00 10.00      A   
ATOM   1470  N   ASN A 157     -11.286 -17.283  15.142  1.00 10.00      A   
ATOM   1471  HN  ASN A 157     -11.369 -16.639  15.879  1.00 10.00      A   
ATOM   1472  CA  ASN A 157     -11.926 -16.992  13.866  1.00 10.00      A   
ATOM   1473  CB  ASN A 157     -13.206 -16.176  14.066  1.00 10.00      A   
ATOM   1474  CG  ASN A 157     -14.371 -16.994  14.585  1.00 10.00      A   
ATOM   1475  OD1 ASN A 157     -15.068 -17.660  13.820  1.00 10.00      A   
ATOM   1476  ND2 ASN A 157     -14.604 -16.936  15.890  1.00 10.00      A   
ATOM   1477 HD21 ASN A 157     -14.018 -16.374  16.443  1.00 10.00      A   
ATOM   1478 HD22 ASN A 157     -15.361 -17.450  16.249  1.00 10.00      A   
ATOM   1479  C   ASN A 157     -10.981 -16.248  12.932  1.00 10.00      A   
ATOM   1480  O   ASN A 157     -11.345 -15.929  11.803  1.00 10.00      A   
ATOM   1481  N   LEU A 158      -9.774 -15.971  13.415  1.00 10.00      A   
ATOM   1482  HN  LEU A 158      -9.549 -16.257  14.323  1.00 10.00      A   
ATOM   1483  CA  LEU A 158      -8.774 -15.259  12.625  1.00 10.00      A   
ATOM   1484  CB  LEU A 158      -7.472 -15.109  13.411  1.00 10.00      A   
ATOM   1485  CG  LEU A 158      -6.389 -14.235  12.776  1.00 10.00      A   
ATOM   1486  CD1 LEU A 158      -6.878 -12.802  12.616  1.00 10.00      A   
ATOM   1487  CD2 LEU A 158      -5.120 -14.286  13.609  1.00 10.00      A   
ATOM   1488  C   LEU A 158      -8.522 -15.967  11.298  1.00 10.00      A   
ATOM   1489  O   LEU A 158      -8.086 -17.116  11.266  1.00 10.00      A   
ATOM   1490  N   LYS A 159      -8.814 -15.278  10.209  1.00 10.00      A   
ATOM   1491  HN  LYS A 159      -9.151 -14.360  10.302  1.00 10.00      A   
ATOM   1492  CA  LYS A 159      -8.644 -15.838   8.879  1.00 10.00      A   
ATOM   1493  CB  LYS A 159      -9.935 -15.669   8.064  1.00 10.00      A   
ATOM   1494  CG  LYS A 159     -11.131 -16.458   8.582  1.00 10.00      A   
ATOM   1495  CD  LYS A 159     -12.434 -15.959   7.969  1.00 10.00      A   
ATOM   1496  CE  LYS A 159     -12.486 -16.220   6.473  1.00 10.00      A   
ATOM   1497  NZ  LYS A 159     -13.582 -15.456   5.810  1.00 10.00      A   
ATOM   1498  HZ1 LYS A 159     -14.492 -15.651   6.274  1.00 10.00      A   
ATOM   1499  HZ2 LYS A 159     -13.653 -15.723   4.809  1.00 10.00      A   
ATOM   1500  HZ3 LYS A 159     -13.391 -14.432   5.868  1.00 10.00      A   
ATOM   1501  C   LYS A 159      -7.494 -15.169   8.141  1.00 10.00      A   
ATOM   1502  O   LYS A 159      -6.656 -15.837   7.534  1.00 10.00      A   
ATOM   1503  N   GLU A 160      -7.448 -13.844   8.195  1.00 10.00      A   
ATOM   1504  HN  GLU A 160      -8.115 -13.358   8.728  1.00 10.00      A   
ATOM   1505  CA  GLU A 160      -6.415 -13.098   7.495  1.00 10.00      A   
ATOM   1506  CB  GLU A 160      -7.030 -12.307   6.337  1.00 10.00      A   
ATOM   1507  CG  GLU A 160      -7.718 -13.179   5.299  1.00 10.00      A   
ATOM   1508  CD  GLU A 160      -8.526 -12.387   4.296  1.00 10.00      A   
ATOM   1509  OE1 GLU A 160      -9.760 -12.291   4.463  1.00 10.00      A   
ATOM   1510  OE2 GLU A 160      -7.937 -11.878   3.324  1.00 10.00      A   
ATOM   1511  C   GLU A 160      -5.653 -12.164   8.426  1.00 10.00      A   
ATOM   1512  O   GLU A 160      -6.240 -11.275   9.048  1.00 10.00      A   
ATOM   1513  N   LEU A 161      -4.351 -12.389   8.522  1.00 10.00      A   
ATOM   1514  HN  LEU A 161      -3.961 -13.141   8.019  1.00 10.00      A   
ATOM   1515  CA  LEU A 161      -3.475 -11.573   9.352  1.00 10.00      A   
ATOM   1516  CB  LEU A 161      -2.825 -12.426  10.444  1.00 10.00      A   
ATOM   1517  CG  LEU A 161      -2.077 -11.666  11.544  1.00 10.00      A   
ATOM   1518  CD1 LEU A 161      -3.058 -10.987  12.486  1.00 10.00      A   
ATOM   1519  CD2 LEU A 161      -1.151 -12.600  12.309  1.00 10.00      A   
ATOM   1520  C   LEU A 161      -2.400 -10.941   8.477  1.00 10.00      A   
ATOM   1521  O   LEU A 161      -1.443 -11.605   8.076  1.00 10.00      A   
ATOM   1522  N   ASP A 162      -2.569  -9.668   8.164  1.00 10.00      A   
ATOM   1523  HN  ASP A 162      -3.346  -9.182   8.524  1.00 10.00      A   
ATOM   1524  CA  ASP A 162      -1.620  -8.962   7.313  1.00 10.00      A   
ATOM   1525  CB  ASP A 162      -2.339  -8.369   6.096  1.00 10.00      A   
ATOM   1526  CG  ASP A 162      -1.430  -8.211   4.895  1.00 10.00      A   
ATOM   1527  OD1 ASP A 162      -0.275  -7.769   5.067  1.00 10.00      A   
ATOM   1528  OD2 ASP A 162      -1.871  -8.520   3.766  1.00 10.00      A   
ATOM   1529  C   ASP A 162      -0.908  -7.856   8.085  1.00 10.00      A   
ATOM   1530  O   ASP A 162      -1.548  -7.052   8.768  1.00 10.00      A   
ATOM   1531  N   LEU A 163       0.418  -7.822   7.970  1.00 10.00      A   
ATOM   1532  HN  LEU A 163       0.861  -8.490   7.404  1.00 10.00      A   
ATOM   1533  CA  LEU A 163       1.237  -6.823   8.650  1.00 10.00      A   
ATOM   1534  CB  LEU A 163       2.110  -7.496   9.712  1.00 10.00      A   
ATOM   1535  CG  LEU A 163       1.376  -8.251  10.823  1.00 10.00      A   
ATOM   1536  CD1 LEU A 163       2.370  -9.013  11.687  1.00 10.00      A   
ATOM   1537  CD2 LEU A 163       0.554  -7.291  11.672  1.00 10.00      A   
ATOM   1538  C   LEU A 163       2.123  -6.087   7.643  1.00 10.00      A   
ATOM   1539  O   LEU A 163       3.224  -5.640   7.972  1.00 10.00      A   
ATOM   1540  N   ARG A 164       1.624  -5.963   6.419  1.00 10.00      A   
ATOM   1541  HN  ARG A 164       0.733  -6.337   6.236  1.00 10.00      A   
ATOM   1542  CA  ARG A 164       2.344  -5.304   5.328  1.00 10.00      A   
ATOM   1543  CB  ARG A 164       1.459  -5.241   4.078  1.00 10.00      A   
ATOM   1544  CG  ARG A 164       0.108  -4.583   4.313  1.00 10.00      A   
ATOM   1545  CD  ARG A 164      -0.941  -5.087   3.336  1.00 10.00      A   
ATOM   1546  NE  ARG A 164      -0.701  -4.624   1.970  1.00 10.00      A   
ATOM   1547  HE  ARG A 164       0.044  -3.993   1.833  1.00 10.00      A   
ATOM   1548  CZ  ARG A 164      -1.427  -5.007   0.919  1.00 10.00      A   
ATOM   1549  NH1 ARG A 164      -2.436  -5.861   1.075  1.00 10.00      A   
ATOM   1550 HH11 ARG A 164      -2.660  -6.236   2.020  1.00 10.00      A   
ATOM   1551 HH12 ARG A 164      -3.005  -6.160   0.251  1.00 10.00      A   
ATOM   1552  NH2 ARG A 164      -1.153  -4.529  -0.288  1.00 10.00      A   
ATOM   1553 HH21 ARG A 164      -1.720  -4.825  -1.112  1.00 10.00      A   
ATOM   1554 HH22 ARG A 164      -0.370  -3.848  -0.416  1.00 10.00      A   
ATOM   1555  C   ARG A 164       2.858  -3.906   5.693  1.00 10.00      A   
ATOM   1556  O   ARG A 164       2.105  -3.053   6.170  1.00 10.00      A   
ATOM   1557  N   GLU A 165       4.165  -3.702   5.489  1.00 10.00      A   
ATOM   1558  HN  GLU A 165       4.707  -4.448   5.149  1.00 10.00      A   
ATOM   1559  CA  GLU A 165       4.826  -2.417   5.750  1.00 10.00      A   
ATOM   1560  CB  GLU A 165       4.237  -1.304   4.874  1.00 10.00      A   
ATOM   1561  CG  GLU A 165       5.073  -0.948   3.655  1.00 10.00      A   
ATOM   1562  CD  GLU A 165       5.300  -2.124   2.726  1.00 10.00      A   
ATOM   1563  OE1 GLU A 165       4.407  -2.416   1.902  1.00 10.00      A   
ATOM   1564  OE2 GLU A 165       6.378  -2.752   2.808  1.00 10.00      A   
ATOM   1565  C   GLU A 165       4.810  -2.001   7.223  1.00 10.00      A   
ATOM   1566  O   GLU A 165       5.260  -0.907   7.566  1.00 10.00      A   
ATOM   1567  N   SER A 166       4.310  -2.864   8.088  1.00 10.00      A   
ATOM   1568  HN  SER A 166       3.984  -3.732   7.771  1.00 10.00      A   
ATOM   1569  CA  SER A 166       4.238  -2.553   9.502  1.00 10.00      A   
ATOM   1570  CB  SER A 166       3.032  -3.228  10.152  1.00 10.00      A   
ATOM   1571  OG  SER A 166       1.832  -2.629   9.695  1.00 10.00      A   
ATOM   1572  HG  SER A 166       1.339  -3.261   9.151  1.00 10.00      A   
ATOM   1573  C   SER A 166       5.524  -2.904  10.236  1.00 10.00      A   
ATOM   1574  O   SER A 166       6.112  -3.966  10.022  1.00 10.00      A   
ATOM   1575  N   ASP A 167       5.946  -1.996  11.096  1.00 10.00      A   
ATOM   1576  HN  ASP A 167       5.412  -1.178  11.222  1.00 10.00      A   
ATOM   1577  CA  ASP A 167       7.151  -2.178  11.885  1.00 10.00      A   
ATOM   1578  CB  ASP A 167       7.861  -0.835  12.077  1.00 10.00      A   
ATOM   1579  CG  ASP A 167       9.087  -0.941  12.959  1.00 10.00      A   
ATOM   1580  OD1 ASP A 167      10.047  -1.641  12.571  1.00 10.00      A   
ATOM   1581  OD2 ASP A 167       9.095  -0.310  14.037  1.00 10.00      A   
ATOM   1582  C   ASP A 167       6.780  -2.787  13.231  1.00 10.00      A   
ATOM   1583  O   ASP A 167       6.028  -2.193  14.004  1.00 10.00      A   
ATOM   1584  N   VAL A 168       7.285  -3.979  13.498  1.00 10.00      A   
ATOM   1585  HN  VAL A 168       7.887  -4.399  12.848  1.00 10.00      A   
ATOM   1586  CA  VAL A 168       6.986  -4.674  14.745  1.00 10.00      A   
ATOM   1587  CB  VAL A 168       6.380  -6.068  14.471  1.00 10.00      A   
ATOM   1588  CG1 VAL A 168       5.712  -6.625  15.716  1.00 10.00      A   
ATOM   1589  CG2 VAL A 168       5.403  -6.019  13.305  1.00 10.00      A   
ATOM   1590  C   VAL A 168       8.246  -4.839  15.587  1.00 10.00      A   
ATOM   1591  O   VAL A 168       9.308  -5.176  15.065  1.00 10.00      A   
ATOM   1592  N   ASP A 169       8.126  -4.583  16.880  1.00 10.00      A   
ATOM   1593  HN  ASP A 169       7.259  -4.287  17.230  1.00 10.00      A   
ATOM   1594  CA  ASP A 169       9.249  -4.726  17.797  1.00 10.00      A   
ATOM   1595  CB  ASP A 169       8.885  -4.131  19.160  1.00 10.00      A   
ATOM   1596  CG  ASP A 169      10.079  -3.579  19.915  1.00 10.00      A   
ATOM   1597  OD1 ASP A 169      10.909  -4.375  20.401  1.00 10.00      A   
ATOM   1598  OD2 ASP A 169      10.176  -2.338  20.047  1.00 10.00      A   
ATOM   1599  C   ASP A 169       9.584  -6.211  17.939  1.00 10.00      A   
ATOM   1600  O   ASP A 169       8.859  -6.958  18.599  1.00 10.00      A   
ATOM   1601  N   ASP A 170      10.670  -6.631  17.292  1.00 10.00      A   
ATOM   1602  HN  ASP A 170      11.198  -5.982  16.788  1.00 10.00      A   
ATOM   1603  CA  ASP A 170      11.095  -8.029  17.310  1.00 10.00      A   
ATOM   1604  CB  ASP A 170      12.188  -8.297  16.269  1.00 10.00      A   
ATOM   1605  CG  ASP A 170      11.659  -8.392  14.855  1.00 10.00      A   
ATOM   1606  OD1 ASP A 170      11.178  -9.477  14.458  1.00 10.00      A   
ATOM   1607  OD2 ASP A 170      11.725  -7.381  14.128  1.00 10.00      A   
ATOM   1608  C   ASP A 170      11.572  -8.474  18.682  1.00 10.00      A   
ATOM   1609  O   ASP A 170      12.711  -8.213  19.072  1.00 10.00      A   
ATOM   1610  N   VAL A 171      10.694  -9.137  19.416  1.00 10.00      A   
ATOM   1611  HN  VAL A 171       9.790  -9.280  19.066  1.00 10.00      A   
ATOM   1612  CA  VAL A 171      11.032  -9.642  20.736  1.00 10.00      A   
ATOM   1613  CB  VAL A 171       9.908  -9.384  21.767  1.00 10.00      A   
ATOM   1614  CG1 VAL A 171      10.305  -9.905  23.141  1.00 10.00      A   
ATOM   1615  CG2 VAL A 171       9.581  -7.901  21.838  1.00 10.00      A   
ATOM   1616  C   VAL A 171      11.325 -11.137  20.655  1.00 10.00      A   
ATOM   1617  O   VAL A 171      12.427 -11.583  20.984  1.00 10.00      A   
ATOM   1618  N   SER A 172      10.346 -11.907  20.196  1.00 10.00      A   
ATOM   1619  HN  SER A 172       9.490 -11.500  19.943  1.00 10.00      A   
ATOM   1620  CA  SER A 172      10.510 -13.345  20.072  1.00 10.00      A   
ATOM   1621  CB  SER A 172      10.224 -14.025  21.413  1.00 10.00      A   
ATOM   1622  OG  SER A 172      10.560 -15.403  21.373  1.00 10.00      A   
ATOM   1623  HG  SER A 172      10.343 -15.807  22.222  1.00 10.00      A   
ATOM   1624  C   SER A 172       9.605 -13.913  18.982  1.00 10.00      A   
ATOM   1625  O   SER A 172       8.440 -13.534  18.867  1.00 10.00      A   
ATOM   1626  N   GLY A 173      10.144 -14.835  18.194  1.00 10.00      A   
ATOM   1627  HN  GLY A 173      11.078 -15.098  18.336  1.00 10.00      A   
ATOM   1628  CA  GLY A 173       9.378 -15.449  17.128  1.00 10.00      A   
ATOM   1629  C   GLY A 173       8.574 -16.646  17.605  1.00 10.00      A   
ATOM   1630  O   GLY A 173       8.034 -17.404  16.796  1.00 10.00      A   
ATOM   1631  N   HIS A 174       8.473 -16.806  18.922  1.00 10.00      A   
ATOM   1632  HN  HIS A 174       8.908 -16.159  19.518  1.00 10.00      A   
ATOM   1633  CA  HIS A 174       7.730 -17.916  19.504  1.00 10.00      A   
ATOM   1634  CB  HIS A 174       8.265 -18.251  20.904  1.00 10.00      A   
ATOM   1635  CG  HIS A 174       7.840 -19.594  21.424  1.00 10.00      A   
ATOM   1636  ND1 HIS A 174       8.275 -20.762  20.839  1.00 10.00      A   
ATOM   1637  CD2 HIS A 174       7.022 -19.897  22.463  1.00 10.00      A   
ATOM   1638  CE1 HIS A 174       7.715 -21.742  21.531  1.00 10.00      A   
ATOM   1639  NE2 HIS A 174       6.952 -21.263  22.519  1.00 10.00      A   
ATOM   1640  HE2 HIS A 174       6.426 -21.797  23.160  1.00 10.00      A   
ATOM   1641  C   HIS A 174       6.234 -17.602  19.557  1.00 10.00      A   
ATOM   1642  O   HIS A 174       5.425 -18.438  19.953  1.00 10.00      A   
ATOM   1643  N   TRP A 175       5.871 -16.392  19.148  1.00 10.00      A   
ATOM   1644  HN  TRP A 175       6.563 -15.760  18.861  1.00 10.00      A   
ATOM   1645  CA  TRP A 175       4.472 -15.967  19.140  1.00 10.00      A   
ATOM   1646  CB  TRP A 175       4.363 -14.492  18.731  1.00 10.00      A   
ATOM   1647  CG  TRP A 175       4.701 -14.236  17.290  1.00 10.00      A   
ATOM   1648  CD1 TRP A 175       5.942 -14.026  16.763  1.00 10.00      A   
ATOM   1649  CD2 TRP A 175       3.782 -14.165  16.191  1.00 10.00      A   
ATOM   1650  NE1 TRP A 175       5.856 -13.836  15.406  1.00 10.00      A   
ATOM   1651  HE1 TRP A 175       6.614 -13.666  14.805  1.00 10.00      A   
ATOM   1652  CE2 TRP A 175       4.539 -13.915  15.032  1.00 10.00      A   
ATOM   1653  CE3 TRP A 175       2.394 -14.292  16.076  1.00 10.00      A   
ATOM   1654  CZ2 TRP A 175       3.955 -13.790  13.775  1.00 10.00      A   
ATOM   1655  CZ3 TRP A 175       1.817 -14.166  14.828  1.00 10.00      A   
ATOM   1656  CH2 TRP A 175       2.595 -13.916  13.693  1.00 10.00      A   
ATOM   1657  C   TRP A 175       3.635 -16.840  18.202  1.00 10.00      A   
ATOM   1658  O   TRP A 175       2.433 -17.009  18.398  1.00 10.00      A   
ATOM   1659  N   LEU A 176       4.287 -17.404  17.191  1.00 10.00      A   
ATOM   1660  HN  LEU A 176       5.250 -17.242  17.102  1.00 10.00      A   
ATOM   1661  CA  LEU A 176       3.616 -18.251  16.214  1.00 10.00      A   
ATOM   1662  CB  LEU A 176       4.548 -18.508  15.028  1.00 10.00      A   
ATOM   1663  CG  LEU A 176       3.897 -19.066  13.763  1.00 10.00      A   
ATOM   1664  CD1 LEU A 176       3.121 -17.977  13.037  1.00 10.00      A   
ATOM   1665  CD2 LEU A 176       4.943 -19.685  12.851  1.00 10.00      A   
ATOM   1666  C   LEU A 176       3.190 -19.579  16.840  1.00 10.00      A   
ATOM   1667  O   LEU A 176       2.246 -20.226  16.382  1.00 10.00      A   
ATOM   1668  N   SER A 177       3.879 -19.965  17.898  1.00 10.00      A   
ATOM   1669  HN  SER A 177       4.607 -19.398  18.228  1.00 10.00      A   
ATOM   1670  CA  SER A 177       3.590 -21.209  18.593  1.00 10.00      A   
ATOM   1671  CB  SER A 177       4.818 -21.649  19.388  1.00 10.00      A   
ATOM   1672  OG  SER A 177       6.005 -21.152  18.788  1.00 10.00      A   
ATOM   1673  HG  SER A 177       6.617 -20.874  19.480  1.00 10.00      A   
ATOM   1674  C   SER A 177       2.392 -21.049  19.521  1.00 10.00      A   
ATOM   1675  O   SER A 177       1.928 -22.014  20.125  1.00 10.00      A   
ATOM   1676  N   HIS A 178       1.884 -19.826  19.622  1.00 10.00      A   
ATOM   1677  HN  HIS A 178       2.291 -19.091  19.111  1.00 10.00      A   
ATOM   1678  CA  HIS A 178       0.738 -19.549  20.480  1.00 10.00      A   
ATOM   1679  CB  HIS A 178       0.706 -18.085  20.913  1.00 10.00      A   
ATOM   1680  CG  HIS A 178       1.567 -17.790  22.099  1.00 10.00      A   
ATOM   1681  ND1 HIS A 178       1.035 -17.671  23.361  1.00 10.00      A   
ATOM   1682  CD2 HIS A 178       2.908 -17.604  22.161  1.00 10.00      A   
ATOM   1683  CE1 HIS A 178       2.056 -17.416  24.157  1.00 10.00      A   
ATOM   1684  NE2 HIS A 178       3.204 -17.367  23.477  1.00 10.00      A   
ATOM   1685  HE2 HIS A 178       4.094 -17.169  23.847  1.00 10.00      A   
ATOM   1686  C   HIS A 178      -0.576 -19.937  19.813  1.00 10.00      A   
ATOM   1687  O   HIS A 178      -1.630 -19.919  20.452  1.00 10.00      A   
ATOM   1688  N   PHE A 179      -0.507 -20.276  18.528  1.00 10.00      A   
ATOM   1689  HN  PHE A 179       0.362 -20.252  18.079  1.00 10.00      A   
ATOM   1690  CA  PHE A 179      -1.685 -20.686  17.774  1.00 10.00      A   
ATOM   1691  CB  PHE A 179      -1.398 -20.663  16.266  1.00 10.00      A   
ATOM   1692  CG  PHE A 179      -1.558 -19.317  15.621  1.00 10.00      A   
ATOM   1693  CD1 PHE A 179      -0.448 -18.575  15.248  1.00 10.00      A   
ATOM   1694  CD2 PHE A 179      -2.820 -18.794  15.381  1.00 10.00      A   
ATOM   1695  CE1 PHE A 179      -0.592 -17.340  14.651  1.00 10.00      A   
ATOM   1696  CE2 PHE A 179      -2.974 -17.559  14.784  1.00 10.00      A   
ATOM   1697  CZ  PHE A 179      -1.858 -16.830  14.418  1.00 10.00      A   
ATOM   1698  C   PHE A 179      -2.102 -22.090  18.193  1.00 10.00      A   
ATOM   1699  O   PHE A 179      -1.322 -23.037  18.063  1.00 10.00      A   
ATOM   1700  N   PRO A 180      -3.331 -22.242  18.711  1.00 10.00      A   
ATOM   1701  CA  PRO A 180      -3.848 -23.539  19.157  1.00 10.00      A   
ATOM   1702  CB  PRO A 180      -5.205 -23.194  19.777  1.00 10.00      A   
ATOM   1703  CG  PRO A 180      -5.594 -21.902  19.148  1.00 10.00      A   
ATOM   1704  CD  PRO A 180      -4.311 -21.161  18.904  1.00 10.00      A   
ATOM   1705  C   PRO A 180      -4.034 -24.514  18.001  1.00 10.00      A   
ATOM   1706  O   PRO A 180      -4.220 -24.109  16.850  1.00 10.00      A   
ATOM   1707  N   ASP A 181      -3.990 -25.802  18.317  1.00 10.00      A   
ATOM   1708  HN  ASP A 181      -3.823 -26.055  19.249  1.00 10.00      A   
ATOM   1709  CA  ASP A 181      -4.160 -26.852  17.315  1.00 10.00      A   
ATOM   1710  CB  ASP A 181      -3.870 -28.225  17.927  1.00 10.00      A   
ATOM   1711  CG  ASP A 181      -3.240 -29.184  16.941  1.00 10.00      A   
ATOM   1712  OD1 ASP A 181      -3.982 -29.919  16.258  1.00 10.00      A   
ATOM   1713  OD2 ASP A 181      -1.991 -29.210  16.844  1.00 10.00      A   
ATOM   1714  C   ASP A 181      -5.573 -26.822  16.740  1.00 10.00      A   
ATOM   1715  O   ASP A 181      -5.830 -27.329  15.648  1.00 10.00      A   
ATOM   1716  N   THR A 182      -6.481 -26.206  17.486  1.00 10.00      A   
ATOM   1717  HN  THR A 182      -6.211 -25.834  18.352  1.00 10.00      A   
ATOM   1718  CA  THR A 182      -7.869 -26.078  17.076  1.00 10.00      A   
ATOM   1719  CB  THR A 182      -8.735 -25.668  18.283  1.00 10.00      A   
ATOM   1720  OG1 THR A 182      -7.878 -25.296  19.378  1.00 10.00      A   
ATOM   1721  HG1 THR A 182      -7.549 -26.097  19.809  1.00 10.00      A   
ATOM   1722  CG2 THR A 182      -9.627 -26.818  18.715  1.00 10.00      A   
ATOM   1723  C   THR A 182      -8.011 -25.022  15.979  1.00 10.00      A   
ATOM   1724  O   THR A 182      -9.013 -24.978  15.263  1.00 10.00      A   
ATOM   1725  N   TYR A 183      -6.992 -24.181  15.853  1.00 10.00      A   
ATOM   1726  HN  TYR A 183      -6.213 -24.287  16.442  1.00 10.00      A   
ATOM   1727  CA  TYR A 183      -6.986 -23.121  14.861  1.00 10.00      A   
ATOM   1728  CB  TYR A 183      -5.946 -22.056  15.240  1.00 10.00      A   
ATOM   1729  CG  TYR A 183      -5.838 -20.894  14.275  1.00 10.00      A   
ATOM   1730  CD1 TYR A 183      -6.649 -19.773  14.404  1.00 10.00      A   
ATOM   1731  CD2 TYR A 183      -4.917 -20.916  13.234  1.00 10.00      A   
ATOM   1732  CE1 TYR A 183      -6.544 -18.713  13.523  1.00 10.00      A   
ATOM   1733  CE2 TYR A 183      -4.806 -19.863  12.351  1.00 10.00      A   
ATOM   1734  CZ  TYR A 183      -5.622 -18.764  12.497  1.00 10.00      A   
ATOM   1735  OH  TYR A 183      -5.515 -17.715  11.616  1.00 10.00      A   
ATOM   1736  HH  TYR A 183      -6.399 -17.479  11.296  1.00 10.00      A   
ATOM   1737  C   TYR A 183      -6.685 -23.687  13.481  1.00 10.00      A   
ATOM   1738  O   TYR A 183      -5.580 -24.167  13.224  1.00 10.00      A   
ATOM   1739  N   THR A 184      -7.685 -23.649  12.608  1.00 10.00      A   
ATOM   1740  HN  THR A 184      -8.549 -23.287  12.895  1.00 10.00      A   
ATOM   1741  CA  THR A 184      -7.548 -24.141  11.242  1.00 10.00      A   
ATOM   1742  CB  THR A 184      -8.140 -25.557  11.111  1.00 10.00      A   
ATOM   1743  OG1 THR A 184      -9.297 -25.672  11.955  1.00 10.00      A   
ATOM   1744  HG1 THR A 184      -9.037 -25.557  12.877  1.00 10.00      A   
ATOM   1745  CG2 THR A 184      -7.119 -26.608  11.518  1.00 10.00      A   
ATOM   1746  C   THR A 184      -8.267 -23.200  10.278  1.00 10.00      A   
ATOM   1747  O   THR A 184      -8.699 -23.591   9.191  1.00 10.00      A   
ATOM   1748  N   SER A 185      -8.374 -21.945  10.693  1.00 10.00      A   
ATOM   1749  HN  SER A 185      -7.991 -21.700  11.559  1.00 10.00      A   
ATOM   1750  CA  SER A 185      -9.055 -20.917   9.914  1.00 10.00      A   
ATOM   1751  CB  SER A 185      -9.927 -20.088  10.858  1.00 10.00      A   
ATOM   1752  OG  SER A 185      -9.985 -20.699  12.143  1.00 10.00      A   
ATOM   1753  HG  SER A 185     -10.120 -20.017  12.818  1.00 10.00      A   
ATOM   1754  C   SER A 185      -8.070 -20.002   9.187  1.00 10.00      A   
ATOM   1755  O   SER A 185      -8.438 -18.919   8.737  1.00 10.00      A   
ATOM   1756  N   LEU A 186      -6.827 -20.448   9.062  1.00 10.00      A   
ATOM   1757  HN  LEU A 186      -6.602 -21.334   9.409  1.00 10.00      A   
ATOM   1758  CA  LEU A 186      -5.795 -19.656   8.400  1.00 10.00      A   
ATOM   1759  CB  LEU A 186      -4.411 -20.244   8.676  1.00 10.00      A   
ATOM   1760  CG  LEU A 186      -3.216 -19.484   8.096  1.00 10.00      A   
ATOM   1761  CD1 LEU A 186      -3.165 -18.064   8.637  1.00 10.00      A   
ATOM   1762  CD2 LEU A 186      -1.921 -20.221   8.399  1.00 10.00      A   
ATOM   1763  C   LEU A 186      -6.042 -19.558   6.895  1.00 10.00      A   
ATOM   1764  O   LEU A 186      -6.052 -20.569   6.192  1.00 10.00      A   
ATOM   1765  N   VAL A 187      -6.261 -18.336   6.420  1.00 10.00      A   
ATOM   1766  HN  VAL A 187      -6.266 -17.576   7.044  1.00 10.00      A   
ATOM   1767  CA  VAL A 187      -6.505 -18.084   5.003  1.00 10.00      A   
ATOM   1768  CB  VAL A 187      -7.864 -17.375   4.781  1.00 10.00      A   
ATOM   1769  CG1 VAL A 187      -8.164 -17.227   3.296  1.00 10.00      A   
ATOM   1770  CG2 VAL A 187      -8.989 -18.119   5.483  1.00 10.00      A   
ATOM   1771  C   VAL A 187      -5.388 -17.223   4.407  1.00 10.00      A   
ATOM   1772  O   VAL A 187      -4.882 -17.504   3.321  1.00 10.00      A   
ATOM   1773  N   SER A 188      -5.000 -16.178   5.127  1.00 10.00      A   
ATOM   1774  HN  SER A 188      -5.432 -16.005   5.995  1.00 10.00      A   
ATOM   1775  CA  SER A 188      -3.948 -15.279   4.669  1.00 10.00      A   
ATOM   1776  CB  SER A 188      -4.565 -14.025   4.037  1.00 10.00      A   
ATOM   1777  OG  SER A 188      -3.681 -13.426   3.104  1.00 10.00      A   
ATOM   1778  HG  SER A 188      -3.429 -12.548   3.412  1.00 10.00      A   
ATOM   1779  C   SER A 188      -3.043 -14.888   5.835  1.00 10.00      A   
ATOM   1780  O   SER A 188      -3.524 -14.506   6.901  1.00 10.00      A   
ATOM   1781  N   LEU A 189      -1.737 -14.988   5.623  1.00 10.00      A   
ATOM   1782  HN  LEU A 189      -1.419 -15.294   4.742  1.00 10.00      A   
ATOM   1783  CA  LEU A 189      -0.758 -14.652   6.649  1.00 10.00      A   
ATOM   1784  CB  LEU A 189      -0.314 -15.914   7.397  1.00 10.00      A   
ATOM   1785  CG  LEU A 189       0.702 -15.719   8.526  1.00 10.00      A   
ATOM   1786  CD1 LEU A 189       0.077 -14.969   9.691  1.00 10.00      A   
ATOM   1787  CD2 LEU A 189       1.256 -17.058   8.986  1.00 10.00      A   
ATOM   1788  C   LEU A 189       0.451 -13.953   6.032  1.00 10.00      A   
ATOM   1789  O   LEU A 189       1.111 -14.500   5.146  1.00 10.00      A   
ATOM   1790  N   ASN A 190       0.720 -12.735   6.485  1.00 10.00      A   
ATOM   1791  HN  ASN A 190       0.137 -12.340   7.174  1.00 10.00      A   
ATOM   1792  CA  ASN A 190       1.856 -11.963   5.989  1.00 10.00      A   
ATOM   1793  CB  ASN A 190       1.396 -10.791   5.112  1.00 10.00      A   
ATOM   1794  CG  ASN A 190       2.537  -9.855   4.740  1.00 10.00      A   
ATOM   1795  OD1 ASN A 190       3.686 -10.279   4.588  1.00 10.00      A   
ATOM   1796  ND2 ASN A 190       2.237  -8.573   4.604  1.00 10.00      A   
ATOM   1797 HD21 ASN A 190       1.296  -8.293   4.746  1.00 10.00      A   
ATOM   1798 HD22 ASN A 190       2.960  -7.951   4.375  1.00 10.00      A   
ATOM   1799  C   ASN A 190       2.693 -11.436   7.146  1.00 10.00      A   
ATOM   1800  O   ASN A 190       2.279 -10.518   7.855  1.00 10.00      A   
ATOM   1801  N   ILE A 191       3.872 -12.017   7.328  1.00 10.00      A   
ATOM   1802  HN  ILE A 191       4.149 -12.745   6.724  1.00 10.00      A   
ATOM   1803  CA  ILE A 191       4.773 -11.604   8.395  1.00 10.00      A   
ATOM   1804  CB  ILE A 191       4.798 -12.629   9.551  1.00 10.00      A   
ATOM   1805  CG1 ILE A 191       4.997 -14.048   9.008  1.00 10.00      A   
ATOM   1806  CG2 ILE A 191       3.517 -12.537  10.367  1.00 10.00      A   
ATOM   1807  CD1 ILE A 191       5.114 -15.107  10.081  1.00 10.00      A   
ATOM   1808  C   ILE A 191       6.182 -11.411   7.850  1.00 10.00      A   
ATOM   1809  O   ILE A 191       7.168 -11.625   8.549  1.00 10.00      A   
ATOM   1810  N   SER A 192       6.260 -10.965   6.601  1.00 10.00      A   
ATOM   1811  HN  SER A 192       5.429 -10.774   6.115  1.00 10.00      A   
ATOM   1812  CA  SER A 192       7.539 -10.745   5.925  1.00 10.00      A   
ATOM   1813  CB  SER A 192       7.290 -10.492   4.434  1.00 10.00      A   
ATOM   1814  OG  SER A 192       6.241  -9.552   4.246  1.00 10.00      A   
ATOM   1815  HG  SER A 192       5.402 -10.020   4.129  1.00 10.00      A   
ATOM   1816  C   SER A 192       8.334  -9.582   6.530  1.00 10.00      A   
ATOM   1817  O   SER A 192       9.534  -9.434   6.282  1.00 10.00      A   
ATOM   1818  N   CYS A 193       7.660  -8.772   7.332  1.00 10.00      A   
ATOM   1819  HN  CYS A 193       6.715  -8.955   7.504  1.00 10.00      A   
ATOM   1820  CA  CYS A 193       8.274  -7.611   7.963  1.00 10.00      A   
ATOM   1821  CB  CYS A 193       7.185  -6.590   8.287  1.00 10.00      A   
ATOM   1822  SG  CYS A 193       5.589  -7.343   8.689  1.00 10.00      A   
ATOM   1823  HG  CYS A 193       4.654  -6.404   8.580  1.00 10.00      A   
ATOM   1824  C   CYS A 193       9.039  -7.977   9.233  1.00 10.00      A   
ATOM   1825  O   CYS A 193       9.843  -7.185   9.732  1.00 10.00      A   
ATOM   1826  N   LEU A 194       8.794  -9.174   9.757  1.00 10.00      A   
ATOM   1827  HN  LEU A 194       8.161  -9.777   9.308  1.00 10.00      A   
ATOM   1828  CA  LEU A 194       9.460  -9.613  10.978  1.00 10.00      A   
ATOM   1829  CB  LEU A 194       8.743 -10.816  11.590  1.00 10.00      A   
ATOM   1830  CG  LEU A 194       7.235 -10.676  11.804  1.00 10.00      A   
ATOM   1831  CD1 LEU A 194       6.700 -11.874  12.566  1.00 10.00      A   
ATOM   1832  CD2 LEU A 194       6.900  -9.380  12.529  1.00 10.00      A   
ATOM   1833  C   LEU A 194      10.917  -9.959  10.716  1.00 10.00      A   
ATOM   1834  O   LEU A 194      11.255 -10.524   9.673  1.00 10.00      A   
ATOM   1835  N   ALA A 195      11.776  -9.629  11.666  1.00 10.00      A   
ATOM   1836  HN  ALA A 195      11.447  -9.190  12.486  1.00 10.00      A   
ATOM   1837  CA  ALA A 195      13.196  -9.910  11.535  1.00 10.00      A   
ATOM   1838  CB  ALA A 195      14.022  -8.708  11.963  1.00 10.00      A   
ATOM   1839  C   ALA A 195      13.580 -11.145  12.340  1.00 10.00      A   
ATOM   1840  O   ALA A 195      14.558 -11.822  12.026  1.00 10.00      A   
ATOM   1841  N   SER A 196      12.804 -11.433  13.375  1.00 10.00      A   
ATOM   1842  HN  SER A 196      12.038 -10.848  13.579  1.00 10.00      A   
ATOM   1843  CA  SER A 196      13.056 -12.590  14.225  1.00 10.00      A   
ATOM   1844  CB  SER A 196      12.301 -12.446  15.552  1.00 10.00      A   
ATOM   1845  OG  SER A 196      10.985 -11.950  15.347  1.00 10.00      A   
ATOM   1846  HG  SER A 196      11.027 -11.015  15.084  1.00 10.00      A   
ATOM   1847  C   SER A 196      12.665 -13.883  13.505  1.00 10.00      A   
ATOM   1848  O   SER A 196      11.910 -13.856  12.531  1.00 10.00      A   
ATOM   1849  N   GLU A 197      13.187 -15.011  13.974  1.00 10.00      A   
ATOM   1850  HN  GLU A 197      13.771 -14.983  14.759  1.00 10.00      A   
ATOM   1851  CA  GLU A 197      12.886 -16.293  13.361  1.00 10.00      A   
ATOM   1852  CB  GLU A 197      14.107 -17.215  13.379  1.00 10.00      A   
ATOM   1853  CG  GLU A 197      13.958 -18.443  12.495  1.00 10.00      A   
ATOM   1854  CD  GLU A 197      15.022 -19.488  12.755  1.00 10.00      A   
ATOM   1855  OE1 GLU A 197      16.219 -19.127  12.822  1.00 10.00      A   
ATOM   1856  OE2 GLU A 197      14.671 -20.678  12.896  1.00 10.00      A   
ATOM   1857  C   GLU A 197      11.724 -16.963  14.074  1.00 10.00      A   
ATOM   1858  O   GLU A 197      11.799 -17.250  15.271  1.00 10.00      A   
ATOM   1859  N   VAL A 198      10.650 -17.199  13.340  1.00 10.00      A   
ATOM   1860  HN  VAL A 198      10.648 -16.932  12.397  1.00 10.00      A   
ATOM   1861  CA  VAL A 198       9.480 -17.853  13.898  1.00 10.00      A   
ATOM   1862  CB  VAL A 198       8.187 -17.505  13.129  1.00 10.00      A   
ATOM   1863  CG1 VAL A 198       7.853 -16.032  13.296  1.00 10.00      A   
ATOM   1864  CG2 VAL A 198       8.311 -17.866  11.656  1.00 10.00      A   
ATOM   1865  C   VAL A 198       9.681 -19.363  13.919  1.00 10.00      A   
ATOM   1866  O   VAL A 198      10.436 -19.907  13.109  1.00 10.00      A   
ATOM   1867  N   SER A 199       9.017 -20.028  14.848  1.00 10.00      A   
ATOM   1868  HN  SER A 199       8.429 -19.536  15.459  1.00 10.00      A   
ATOM   1869  CA  SER A 199       9.130 -21.471  14.986  1.00 10.00      A   
ATOM   1870  CB  SER A 199       8.298 -21.947  16.177  1.00 10.00      A   
ATOM   1871  OG  SER A 199       8.369 -23.354  16.327  1.00 10.00      A   
ATOM   1872  HG  SER A 199       8.745 -23.562  17.190  1.00 10.00      A   
ATOM   1873  C   SER A 199       8.684 -22.186  13.715  1.00 10.00      A   
ATOM   1874  O   SER A 199       7.497 -22.206  13.387  1.00 10.00      A   
ATOM   1875  N   PHE A 200       9.645 -22.779  13.008  1.00 10.00      A   
ATOM   1876  HN  PHE A 200      10.570 -22.725  13.325  1.00 10.00      A   
ATOM   1877  CA  PHE A 200       9.358 -23.501  11.776  1.00 10.00      A   
ATOM   1878  CB  PHE A 200      10.652 -23.880  11.045  1.00 10.00      A   
ATOM   1879  CG  PHE A 200      10.412 -24.485   9.690  1.00 10.00      A   
ATOM   1880  CD1 PHE A 200      10.073 -23.687   8.611  1.00 10.00      A   
ATOM   1881  CD2 PHE A 200      10.516 -25.851   9.499  1.00 10.00      A   
ATOM   1882  CE1 PHE A 200       9.842 -24.238   7.365  1.00 10.00      A   
ATOM   1883  CE2 PHE A 200      10.287 -26.409   8.256  1.00 10.00      A   
ATOM   1884  CZ  PHE A 200       9.950 -25.602   7.189  1.00 10.00      A   
ATOM   1885  C   PHE A 200       8.520 -24.743  12.060  1.00 10.00      A   
ATOM   1886  O   PHE A 200       7.655 -25.117  11.266  1.00 10.00      A   
ATOM   1887  N   SER A 201       8.763 -25.359  13.209  1.00 10.00      A   
ATOM   1888  HN  SER A 201       9.451 -24.999  13.810  1.00 10.00      A   
ATOM   1889  CA  SER A 201       8.032 -26.552  13.604  1.00 10.00      A   
ATOM   1890  CB  SER A 201       8.660 -27.172  14.853  1.00 10.00      A   
ATOM   1891  OG  SER A 201       9.179 -26.169  15.710  1.00 10.00      A   
ATOM   1892  HG  SER A 201      10.069 -25.930  15.422  1.00 10.00      A   
ATOM   1893  C   SER A 201       6.554 -26.228  13.832  1.00 10.00      A   
ATOM   1894  O   SER A 201       5.676 -27.064  13.605  1.00 10.00      A   
ATOM   1895  N   ALA A 202       6.288 -25.011  14.290  1.00 10.00      A   
ATOM   1896  HN  ALA A 202       7.032 -24.400  14.486  1.00 10.00      A   
ATOM   1897  CA  ALA A 202       4.922 -24.561  14.518  1.00 10.00      A   
ATOM   1898  CB  ALA A 202       4.898 -23.444  15.547  1.00 10.00      A   
ATOM   1899  C   ALA A 202       4.321 -24.079  13.204  1.00 10.00      A   
ATOM   1900  O   ALA A 202       3.134 -24.267  12.940  1.00 10.00      A   
ATOM   1901  N   LEU A 203       5.166 -23.463  12.384  1.00 10.00      A   
ATOM   1902  HN  LEU A 203       6.098 -23.336  12.672  1.00 10.00      A   
ATOM   1903  CA  LEU A 203       4.762 -22.952  11.084  1.00 10.00      A   
ATOM   1904  CB  LEU A 203       5.936 -22.204  10.437  1.00 10.00      A   
ATOM   1905  CG  LEU A 203       5.686 -21.566   9.064  1.00 10.00      A   
ATOM   1906  CD1 LEU A 203       4.555 -20.546   9.132  1.00 10.00      A   
ATOM   1907  CD2 LEU A 203       6.960 -20.920   8.537  1.00 10.00      A   
ATOM   1908  C   LEU A 203       4.310 -24.094  10.184  1.00 10.00      A   
ATOM   1909  O   LEU A 203       3.259 -24.014   9.551  1.00 10.00      A   
ATOM   1910  N   GLU A 204       5.104 -25.159  10.145  1.00 10.00      A   
ATOM   1911  HN  GLU A 204       5.937 -25.158  10.676  1.00 10.00      A   
ATOM   1912  CA  GLU A 204       4.787 -26.324   9.327  1.00 10.00      A   
ATOM   1913  CB  GLU A 204       5.876 -27.391   9.474  1.00 10.00      A   
ATOM   1914  CG  GLU A 204       5.653 -28.634   8.626  1.00 10.00      A   
ATOM   1915  CD  GLU A 204       6.539 -29.795   9.032  1.00 10.00      A   
ATOM   1916  OE1 GLU A 204       6.700 -30.035  10.247  1.00 10.00      A   
ATOM   1917  OE2 GLU A 204       7.065 -30.488   8.137  1.00 10.00      A   
ATOM   1918  C   GLU A 204       3.426 -26.898   9.710  1.00 10.00      A   
ATOM   1919  O   GLU A 204       2.595 -27.188   8.847  1.00 10.00      A   
ATOM   1920  N   ARG A 205       3.199 -27.039  11.009  1.00 10.00      A   
ATOM   1921  HN  ARG A 205       3.898 -26.774  11.644  1.00 10.00      A   
ATOM   1922  CA  ARG A 205       1.941 -27.578  11.514  1.00 10.00      A   
ATOM   1923  CB  ARG A 205       2.010 -27.803  13.025  1.00 10.00      A   
ATOM   1924  CG  ARG A 205       2.760 -29.065  13.427  1.00 10.00      A   
ATOM   1925  CD  ARG A 205       2.926 -29.158  14.935  1.00 10.00      A   
ATOM   1926  NE  ARG A 205       3.888 -28.181  15.445  1.00 10.00      A   
ATOM   1927  HE  ARG A 205       4.568 -27.849  14.814  1.00 10.00      A   
ATOM   1928  CZ  ARG A 205       3.899 -27.731  16.699  1.00 10.00      A   
ATOM   1929  NH1 ARG A 205       2.990 -28.158  17.570  1.00 10.00      A   
ATOM   1930 HH11 ARG A 205       2.999 -27.809  18.557  1.00 10.00      A   
ATOM   1931 HH12 ARG A 205       2.263 -28.844  17.275  1.00 10.00      A   
ATOM   1932  NH2 ARG A 205       4.823 -26.859  17.085  1.00 10.00      A   
ATOM   1933 HH21 ARG A 205       4.832 -26.505  18.068  1.00 10.00      A   
ATOM   1934 HH22 ARG A 205       5.545 -26.527  16.413  1.00 10.00      A   
ATOM   1935  C   ARG A 205       0.761 -26.679  11.154  1.00 10.00      A   
ATOM   1936  O   ARG A 205      -0.308 -27.162  10.782  1.00 10.00      A   
ATOM   1937  N   LEU A 206       0.972 -25.370  11.249  1.00 10.00      A   
ATOM   1938  HN  LEU A 206       1.855 -25.051  11.540  1.00 10.00      A   
ATOM   1939  CA  LEU A 206      -0.066 -24.394  10.934  1.00 10.00      A   
ATOM   1940  CB  LEU A 206       0.427 -22.978  11.231  1.00 10.00      A   
ATOM   1941  CG  LEU A 206       0.020 -22.383  12.576  1.00 10.00      A   
ATOM   1942  CD1 LEU A 206       0.615 -20.993  12.731  1.00 10.00      A   
ATOM   1943  CD2 LEU A 206      -1.495 -22.338  12.703  1.00 10.00      A   
ATOM   1944  C   LEU A 206      -0.492 -24.487   9.476  1.00 10.00      A   
ATOM   1945  O   LEU A 206      -1.678 -24.623   9.176  1.00 10.00      A   
ATOM   1946  N   VAL A 207       0.487 -24.427   8.582  1.00 10.00      A   
ATOM   1947  HN  VAL A 207       1.417 -24.339   8.898  1.00 10.00      A   
ATOM   1948  CA  VAL A 207       0.231 -24.481   7.146  1.00 10.00      A   
ATOM   1949  CB  VAL A 207       1.530 -24.271   6.337  1.00 10.00      A   
ATOM   1950  CG1 VAL A 207       1.263 -24.347   4.845  1.00 10.00      A   
ATOM   1951  CG2 VAL A 207       2.163 -22.935   6.687  1.00 10.00      A   
ATOM   1952  C   VAL A 207      -0.428 -25.794   6.724  1.00 10.00      A   
ATOM   1953  O   VAL A 207      -1.375 -25.796   5.940  1.00 10.00      A   
ATOM   1954  N   THR A 208       0.060 -26.900   7.259  1.00 10.00      A   
ATOM   1955  HN  THR A 208       0.799 -26.836   7.900  1.00 10.00      A   
ATOM   1956  CA  THR A 208      -0.472 -28.214   6.915  1.00 10.00      A   
ATOM   1957  CB  THR A 208       0.396 -29.342   7.498  1.00 10.00      A   
ATOM   1958  OG1 THR A 208       1.770 -29.076   7.201  1.00 10.00      A   
ATOM   1959  HG1 THR A 208       2.170 -28.595   7.939  1.00 10.00      A   
ATOM   1960  CG2 THR A 208       0.010 -30.682   6.889  1.00 10.00      A   
ATOM   1961  C   THR A 208      -1.923 -28.402   7.359  1.00 10.00      A   
ATOM   1962  O   THR A 208      -2.759 -28.868   6.577  1.00 10.00      A   
ATOM   1963  N   ARG A 209      -2.235 -28.017   8.590  1.00 10.00      A   
ATOM   1964  HN  ARG A 209      -1.544 -27.616   9.163  1.00 10.00      A   
ATOM   1965  CA  ARG A 209      -3.587 -28.187   9.108  1.00 10.00      A   
ATOM   1966  CB  ARG A 209      -3.621 -28.277  10.639  1.00 10.00      A   
ATOM   1967  CG  ARG A 209      -3.349 -26.979  11.382  1.00 10.00      A   
ATOM   1968  CD  ARG A 209      -3.350 -27.220  12.885  1.00 10.00      A   
ATOM   1969  NE  ARG A 209      -3.056 -26.014  13.657  1.00 10.00      A   
ATOM   1970  HE  ARG A 209      -3.663 -25.247  13.542  1.00 10.00      A   
ATOM   1971  CZ  ARG A 209      -2.037 -25.908  14.513  1.00 10.00      A   
ATOM   1972  NH1 ARG A 209      -1.215 -26.938  14.707  1.00 10.00      A   
ATOM   1973 HH11 ARG A 209      -1.368 -27.833  14.194  1.00 10.00      A   
ATOM   1974 HH12 ARG A 209      -0.419 -26.856  15.376  1.00 10.00      A   
ATOM   1975  NH2 ARG A 209      -1.850 -24.782  15.190  1.00 10.00      A   
ATOM   1976 HH21 ARG A 209      -2.501 -23.977  15.061  1.00 10.00      A   
ATOM   1977 HH22 ARG A 209      -1.053 -24.699  15.858  1.00 10.00      A   
ATOM   1978  C   ARG A 209      -4.589 -27.167   8.568  1.00 10.00      A   
ATOM   1979  O   ARG A 209      -5.794 -27.327   8.749  1.00 10.00      A   
ATOM   1980  N   CYS A 210      -4.103 -26.129   7.900  1.00 10.00      A   
ATOM   1981  HN  CYS A 210      -3.136 -26.040   7.781  1.00 10.00      A   
ATOM   1982  CA  CYS A 210      -4.988 -25.113   7.339  1.00 10.00      A   
ATOM   1983  CB  CYS A 210      -4.627 -23.724   7.864  1.00 10.00      A   
ATOM   1984  SG  CYS A 210      -4.453 -23.637   9.661  1.00 10.00      A   
ATOM   1985  HG  CYS A 210      -3.229 -24.061   9.963  1.00 10.00      A   
ATOM   1986  C   CYS A 210      -4.969 -25.140   5.808  1.00 10.00      A   
ATOM   1987  O   CYS A 210      -4.187 -24.431   5.171  1.00 10.00      A   
ATOM   1988  N   PRO A 211      -5.845 -25.952   5.196  1.00 10.00      A   
ATOM   1989  CA  PRO A 211      -5.937 -26.093   3.740  1.00 10.00      A   
ATOM   1990  CB  PRO A 211      -6.651 -27.443   3.553  1.00 10.00      A   
ATOM   1991  CG  PRO A 211      -6.889 -27.980   4.931  1.00 10.00      A   
ATOM   1992  CD  PRO A 211      -6.823 -26.809   5.863  1.00 10.00      A   
ATOM   1993  C   PRO A 211      -6.764 -24.976   3.111  1.00 10.00      A   
ATOM   1994  O   PRO A 211      -7.208 -25.078   1.967  1.00 10.00      A   
ATOM   1995  N   ASN A 212      -6.987 -23.917   3.870  1.00 10.00      A   
ATOM   1996  HN  ASN A 212      -6.624 -23.898   4.780  1.00 10.00      A   
ATOM   1997  CA  ASN A 212      -7.757 -22.780   3.388  1.00 10.00      A   
ATOM   1998  CB  ASN A 212      -8.857 -22.396   4.384  1.00 10.00      A   
ATOM   1999  CG  ASN A 212      -9.957 -21.583   3.735  1.00 10.00      A   
ATOM   2000  OD1 ASN A 212     -10.198 -21.699   2.531  1.00 10.00      A   
ATOM   2001  ND2 ASN A 212     -10.642 -20.773   4.524  1.00 10.00      A   
ATOM   2002 HD21 ASN A 212     -10.411 -20.747   5.480  1.00 10.00      A   
ATOM   2003 HD22 ASN A 212     -11.350 -20.222   4.126  1.00 10.00      A   
ATOM   2004  C   ASN A 212      -6.835 -21.597   3.127  1.00 10.00      A   
ATOM   2005  O   ASN A 212      -7.266 -20.543   2.663  1.00 10.00      A   
ATOM   2006  N   LEU A 213      -5.556 -21.797   3.426  1.00 10.00      A   
ATOM   2007  HN  LEU A 213      -5.286 -22.663   3.791  1.00 10.00      A   
ATOM   2008  CA  LEU A 213      -4.539 -20.774   3.232  1.00 10.00      A   
ATOM   2009  CB  LEU A 213      -3.239 -21.213   3.912  1.00 10.00      A   
ATOM   2010  CG  LEU A 213      -2.040 -20.268   3.806  1.00 10.00      A   
ATOM   2011  CD1 LEU A 213      -2.281 -18.999   4.605  1.00 10.00      A   
ATOM   2012  CD2 LEU A 213      -0.776 -20.966   4.279  1.00 10.00      A   
ATOM   2013  C   LEU A 213      -4.299 -20.548   1.745  1.00 10.00      A   
ATOM   2014  O   LEU A 213      -3.972 -21.483   1.013  1.00 10.00      A   
ATOM   2015  N   LYS A 214      -4.485 -19.316   1.299  1.00 10.00      A   
ATOM   2016  HN  LYS A 214      -4.756 -18.615   1.933  1.00 10.00      A   
ATOM   2017  CA  LYS A 214      -4.296 -18.975  -0.107  1.00 10.00      A   
ATOM   2018  CB  LYS A 214      -5.589 -18.415  -0.706  1.00 10.00      A   
ATOM   2019  CG  LYS A 214      -6.788 -19.335  -0.570  1.00 10.00      A   
ATOM   2020  CD  LYS A 214      -6.615 -20.615  -1.371  1.00 10.00      A   
ATOM   2021  CE  LYS A 214      -7.609 -20.683  -2.520  1.00 10.00      A   
ATOM   2022  NZ  LYS A 214      -9.019 -20.605  -2.046  1.00 10.00      A   
ATOM   2023  HZ1 LYS A 214      -9.116 -21.066  -1.118  1.00 10.00      A   
ATOM   2024  HZ2 LYS A 214      -9.649 -21.082  -2.720  1.00 10.00      A   
ATOM   2025  HZ3 LYS A 214      -9.314 -19.610  -1.958  1.00 10.00      A   
ATOM   2026  C   LYS A 214      -3.165 -17.969  -0.287  1.00 10.00      A   
ATOM   2027  O   LYS A 214      -2.502 -17.941  -1.323  1.00 10.00      A   
ATOM   2028  N   SER A 215      -2.932 -17.151   0.726  1.00 10.00      A   
ATOM   2029  HN  SER A 215      -3.472 -17.224   1.539  1.00 10.00      A   
ATOM   2030  CA  SER A 215      -1.882 -16.147   0.657  1.00 10.00      A   
ATOM   2031  CB  SER A 215      -2.493 -14.746   0.598  1.00 10.00      A   
ATOM   2032  OG  SER A 215      -1.613 -13.830  -0.031  1.00 10.00      A   
ATOM   2033  HG  SER A 215      -2.090 -13.359  -0.737  1.00 10.00      A   
ATOM   2034  C   SER A 215      -0.941 -16.271   1.848  1.00 10.00      A   
ATOM   2035  O   SER A 215      -1.354 -16.106   2.995  1.00 10.00      A   
ATOM   2036  N   LEU A 216       0.316 -16.584   1.573  1.00 10.00      A   
ATOM   2037  HN  LEU A 216       0.586 -16.721   0.637  1.00 10.00      A   
ATOM   2038  CA  LEU A 216       1.304 -16.736   2.627  1.00 10.00      A   
ATOM   2039  CB  LEU A 216       1.589 -18.217   2.880  1.00 10.00      A   
ATOM   2040  CG  LEU A 216       2.558 -18.535   4.023  1.00 10.00      A   
ATOM   2041  CD1 LEU A 216       1.940 -18.185   5.368  1.00 10.00      A   
ATOM   2042  CD2 LEU A 216       2.979 -19.997   3.985  1.00 10.00      A   
ATOM   2043  C   LEU A 216       2.596 -16.005   2.278  1.00 10.00      A   
ATOM   2044  O   LEU A 216       3.231 -16.292   1.260  1.00 10.00      A   
ATOM   2045  N   LYS A 217       2.974 -15.055   3.120  1.00 10.00      A   
ATOM   2046  HN  LYS A 217       2.416 -14.867   3.911  1.00 10.00      A   
ATOM   2047  CA  LYS A 217       4.195 -14.291   2.922  1.00 10.00      A   
ATOM   2048  CB  LYS A 217       3.891 -12.802   2.746  1.00 10.00      A   
ATOM   2049  CG  LYS A 217       3.266 -12.440   1.408  1.00 10.00      A   
ATOM   2050  CD  LYS A 217       3.074 -10.938   1.263  1.00 10.00      A   
ATOM   2051  CE  LYS A 217       2.389 -10.595  -0.052  1.00 10.00      A   
ATOM   2052  NZ  LYS A 217       0.936 -10.907  -0.015  1.00 10.00      A   
ATOM   2053  HZ1 LYS A 217       0.452 -10.282   0.662  1.00 10.00      A   
ATOM   2054  HZ2 LYS A 217       0.791 -11.892   0.276  1.00 10.00      A   
ATOM   2055  HZ3 LYS A 217       0.515 -10.770  -0.954  1.00 10.00      A   
ATOM   2056  C   LYS A 217       5.133 -14.505   4.105  1.00 10.00      A   
ATOM   2057  O   LYS A 217       4.859 -14.046   5.218  1.00 10.00      A   
ATOM   2058  N   LEU A 218       6.231 -15.212   3.858  1.00 10.00      A   
ATOM   2059  HN  LEU A 218       6.402 -15.529   2.942  1.00 10.00      A   
ATOM   2060  CA  LEU A 218       7.208 -15.512   4.897  1.00 10.00      A   
ATOM   2061  CB  LEU A 218       7.917 -16.829   4.573  1.00 10.00      A   
ATOM   2062  CG  LEU A 218       7.006 -18.022   4.279  1.00 10.00      A   
ATOM   2063  CD1 LEU A 218       7.798 -19.164   3.664  1.00 10.00      A   
ATOM   2064  CD2 LEU A 218       6.290 -18.476   5.542  1.00 10.00      A   
ATOM   2065  C   LEU A 218       8.226 -14.384   5.028  1.00 10.00      A   
ATOM   2066  O   LEU A 218       8.336 -13.527   4.149  1.00 10.00      A   
ATOM   2067  N   ASN A 219       8.963 -14.381   6.129  1.00 10.00      A   
ATOM   2068  HN  ASN A 219       8.823 -15.081   6.802  1.00 10.00      A   
ATOM   2069  CA  ASN A 219       9.969 -13.358   6.366  1.00 10.00      A   
ATOM   2070  CB  ASN A 219       9.944 -12.856   7.815  1.00 10.00      A   
ATOM   2071  CG  ASN A 219      10.521 -13.828   8.827  1.00 10.00      A   
ATOM   2072  OD1 ASN A 219      10.396 -15.043   8.695  1.00 10.00      A   
ATOM   2073  ND2 ASN A 219      11.159 -13.285   9.855  1.00 10.00      A   
ATOM   2074 HD21 ASN A 219      11.224 -12.302   9.892  1.00 10.00      A   
ATOM   2075 HD22 ASN A 219      11.530 -13.880  10.546  1.00 10.00      A   
ATOM   2076  C   ASN A 219      11.363 -13.820   5.964  1.00 10.00      A   
ATOM   2077  O   ASN A 219      11.560 -14.975   5.590  1.00 10.00      A   
ATOM   2078  N   ARG A 220      12.329 -12.911   6.069  1.00 10.00      A   
ATOM   2079  HN  ARG A 220      12.100 -12.021   6.409  1.00 10.00      A   
ATOM   2080  CA  ARG A 220      13.719 -13.180   5.696  1.00 10.00      A   
ATOM   2081  CB  ARG A 220      14.535 -11.884   5.758  1.00 10.00      A   
ATOM   2082  CG  ARG A 220      15.767 -11.862   4.863  1.00 10.00      A   
ATOM   2083  CD  ARG A 220      16.441 -10.498   4.893  1.00 10.00      A   
ATOM   2084  NE  ARG A 220      17.528 -10.388   3.915  1.00 10.00      A   
ATOM   2085  HE  ARG A 220      18.013 -11.212   3.679  1.00 10.00      A   
ATOM   2086  CZ  ARG A 220      17.895  -9.241   3.336  1.00 10.00      A   
ATOM   2087  NH1 ARG A 220      17.263  -8.109   3.628  1.00 10.00      A   
ATOM   2088 HH11 ARG A 220      17.557  -7.215   3.177  1.00 10.00      A   
ATOM   2089 HH12 ARG A 220      16.471  -8.108   4.308  1.00 10.00      A   
ATOM   2090  NH2 ARG A 220      18.895  -9.232   2.464  1.00 10.00      A   
ATOM   2091 HH21 ARG A 220      19.404 -10.124   2.234  1.00 10.00      A   
ATOM   2092 HH22 ARG A 220      19.179  -8.341   1.999  1.00 10.00      A   
ATOM   2093  C   ARG A 220      14.369 -14.255   6.572  1.00 10.00      A   
ATOM   2094  O   ARG A 220      15.426 -14.789   6.230  1.00 10.00      A   
ATOM   2095  N   ALA A 221      13.738 -14.574   7.694  1.00 10.00      A   
ATOM   2096  HN  ALA A 221      12.894 -14.127   7.915  1.00 10.00      A   
ATOM   2097  CA  ALA A 221      14.269 -15.581   8.606  1.00 10.00      A   
ATOM   2098  CB  ALA A 221      13.643 -15.440   9.980  1.00 10.00      A   
ATOM   2099  C   ALA A 221      14.062 -16.994   8.064  1.00 10.00      A   
ATOM   2100  O   ALA A 221      14.766 -17.926   8.458  1.00 10.00      A   
ATOM   2101  N   VAL A 222      13.093 -17.150   7.167  1.00 10.00      A   
ATOM   2102  HN  VAL A 222      12.563 -16.369   6.892  1.00 10.00      A   
ATOM   2103  CA  VAL A 222      12.810 -18.450   6.568  1.00 10.00      A   
ATOM   2104  CB  VAL A 222      11.383 -18.514   5.983  1.00 10.00      A   
ATOM   2105  CG1 VAL A 222      11.089 -19.899   5.420  1.00 10.00      A   
ATOM   2106  CG2 VAL A 222      10.358 -18.139   7.040  1.00 10.00      A   
ATOM   2107  C   VAL A 222      13.836 -18.747   5.476  1.00 10.00      A   
ATOM   2108  O   VAL A 222      13.912 -18.036   4.473  1.00 10.00      A   
ATOM   2109  N   PRO A 223      14.646 -19.795   5.667  1.00 10.00      A   
ATOM   2110  CA  PRO A 223      15.690 -20.174   4.713  1.00 10.00      A   
ATOM   2111  CB  PRO A 223      16.549 -21.150   5.520  1.00 10.00      A   
ATOM   2112  CG  PRO A 223      15.604 -21.766   6.491  1.00 10.00      A   
ATOM   2113  CD  PRO A 223      14.605 -20.697   6.835  1.00 10.00      A   
ATOM   2114  C   PRO A 223      15.142 -20.858   3.458  1.00 10.00      A   
ATOM   2115  O   PRO A 223      14.070 -21.470   3.482  1.00 10.00      A   
ATOM   2116  N   LEU A 224      15.906 -20.761   2.372  1.00 10.00      A   
ATOM   2117  HN  LEU A 224      16.745 -20.258   2.431  1.00 10.00      A   
ATOM   2118  CA  LEU A 224      15.537 -21.365   1.095  1.00 10.00      A   
ATOM   2119  CB  LEU A 224      16.511 -20.910   0.000  1.00 10.00      A   
ATOM   2120  CG  LEU A 224      16.257 -21.431  -1.419  1.00 10.00      A   
ATOM   2121  CD1 LEU A 224      14.995 -20.815  -2.001  1.00 10.00      A   
ATOM   2122  CD2 LEU A 224      17.450 -21.134  -2.312  1.00 10.00      A   
ATOM   2123  C   LEU A 224      15.552 -22.884   1.204  1.00 10.00      A   
ATOM   2124  O   LEU A 224      14.829 -23.579   0.491  1.00 10.00      A   
ATOM   2125  N   GLU A 225      16.372 -23.388   2.120  1.00 10.00      A   
ATOM   2126  HN  GLU A 225      16.920 -22.770   2.656  1.00 10.00      A   
ATOM   2127  CA  GLU A 225      16.499 -24.825   2.341  1.00 10.00      A   
ATOM   2128  CB  GLU A 225      17.726 -25.142   3.202  1.00 10.00      A   
ATOM   2129  CG  GLU A 225      18.991 -24.402   2.805  1.00 10.00      A   
ATOM   2130  CD  GLU A 225      19.222 -23.156   3.632  1.00 10.00      A   
ATOM   2131  OE1 GLU A 225      18.758 -22.073   3.224  1.00 10.00      A   
ATOM   2132  OE2 GLU A 225      19.873 -23.254   4.694  1.00 10.00      A   
ATOM   2133  C   GLU A 225      15.249 -25.415   2.998  1.00 10.00      A   
ATOM   2134  O   GLU A 225      15.131 -26.632   3.131  1.00 10.00      A   
ATOM   2135  N   LYS A 226      14.317 -24.557   3.404  1.00 10.00      A   
ATOM   2136  HN  LYS A 226      14.450 -23.593   3.258  1.00 10.00      A   
ATOM   2137  CA  LYS A 226      13.092 -25.016   4.049  1.00 10.00      A   
ATOM   2138  CB  LYS A 226      13.043 -24.567   5.512  1.00 10.00      A   
ATOM   2139  CG  LYS A 226      13.977 -25.339   6.433  1.00 10.00      A   
ATOM   2140  CD  LYS A 226      13.610 -26.815   6.487  1.00 10.00      A   
ATOM   2141  CE  LYS A 226      14.566 -27.595   7.377  1.00 10.00      A   
ATOM   2142  NZ  LYS A 226      14.435 -27.214   8.809  1.00 10.00      A   
ATOM   2143  HZ1 LYS A 226      14.616 -26.196   8.930  1.00 10.00      A   
ATOM   2144  HZ2 LYS A 226      15.120 -27.742   9.384  1.00 10.00      A   
ATOM   2145  HZ3 LYS A 226      13.478 -27.429   9.155  1.00 10.00      A   
ATOM   2146  C   LYS A 226      11.850 -24.538   3.306  1.00 10.00      A   
ATOM   2147  O   LYS A 226      10.744 -24.567   3.843  1.00 10.00      A   
ATOM   2148  N   LEU A 227      12.032 -24.117   2.066  1.00 10.00      A   
ATOM   2149  HN  LEU A 227      12.931 -24.147   1.675  1.00 10.00      A   
ATOM   2150  CA  LEU A 227      10.917 -23.634   1.269  1.00 10.00      A   
ATOM   2151  CB  LEU A 227      11.401 -22.751   0.120  1.00 10.00      A   
ATOM   2152  CG  LEU A 227      11.165 -21.249   0.278  1.00 10.00      A   
ATOM   2153  CD1 LEU A 227      11.681 -20.500  -0.937  1.00 10.00      A   
ATOM   2154  CD2 LEU A 227       9.690 -20.951   0.512  1.00 10.00      A   
ATOM   2155  C   LEU A 227      10.094 -24.797   0.734  1.00 10.00      A   
ATOM   2156  O   LEU A 227       8.869 -24.805   0.854  1.00 10.00      A   
ATOM   2157  N   ALA A 228      10.780 -25.793   0.169  1.00 10.00      A   
ATOM   2158  HN  ALA A 228      11.763 -25.734   0.125  1.00 10.00      A   
ATOM   2159  CA  ALA A 228      10.115 -26.972  -0.383  1.00 10.00      A   
ATOM   2160  CB  ALA A 228      11.135 -27.923  -0.994  1.00 10.00      A   
ATOM   2161  C   ALA A 228       9.292 -27.683   0.684  1.00 10.00      A   
ATOM   2162  O   ALA A 228       8.267 -28.294   0.388  1.00 10.00      A   
ATOM   2163  N   THR A 229       9.740 -27.575   1.928  1.00 10.00      A   
ATOM   2164  HN  THR A 229      10.559 -27.061   2.096  1.00 10.00      A   
ATOM   2165  CA  THR A 229       9.063 -28.194   3.054  1.00 10.00      A   
ATOM   2166  CB  THR A 229       9.870 -27.963   4.344  1.00 10.00      A   
ATOM   2167  OG1 THR A 229      11.261 -27.868   4.003  1.00 10.00      A   
ATOM   2168  HG1 THR A 229      11.622 -28.753   3.883  1.00 10.00      A   
ATOM   2169  CG2 THR A 229       9.669 -29.114   5.318  1.00 10.00      A   
ATOM   2170  C   THR A 229       7.653 -27.628   3.218  1.00 10.00      A   
ATOM   2171  O   THR A 229       6.700 -28.371   3.453  1.00 10.00      A   
ATOM   2172  N   LEU A 230       7.527 -26.316   3.054  1.00 10.00      A   
ATOM   2173  HN  LEU A 230       8.322 -25.784   2.834  1.00 10.00      A   
ATOM   2174  CA  LEU A 230       6.242 -25.646   3.188  1.00 10.00      A   
ATOM   2175  CB  LEU A 230       6.437 -24.182   3.597  1.00 10.00      A   
ATOM   2176  CG  LEU A 230       7.044 -23.941   4.983  1.00 10.00      A   
ATOM   2177  CD1 LEU A 230       7.347 -22.464   5.187  1.00 10.00      A   
ATOM   2178  CD2 LEU A 230       6.113 -24.457   6.072  1.00 10.00      A   
ATOM   2179  C   LEU A 230       5.425 -25.737   1.903  1.00 10.00      A   
ATOM   2180  O   LEU A 230       4.201 -25.879   1.942  1.00 10.00      A   
ATOM   2181  N   LEU A 231       6.109 -25.685   0.768  1.00 10.00      A   
ATOM   2182  HN  LEU A 231       7.087 -25.592   0.802  1.00 10.00      A   
ATOM   2183  CA  LEU A 231       5.446 -25.755  -0.532  1.00 10.00      A   
ATOM   2184  CB  LEU A 231       6.455 -25.590  -1.673  1.00 10.00      A   
ATOM   2185  CG  LEU A 231       7.291 -24.305  -1.663  1.00 10.00      A   
ATOM   2186  CD1 LEU A 231       8.226 -24.258  -2.862  1.00 10.00      A   
ATOM   2187  CD2 LEU A 231       6.404 -23.070  -1.619  1.00 10.00      A   
ATOM   2188  C   LEU A 231       4.694 -27.072  -0.690  1.00 10.00      A   
ATOM   2189  O   LEU A 231       3.652 -27.132  -1.340  1.00 10.00      A   
ATOM   2190  N   GLN A 232       5.223 -28.124  -0.076  1.00 10.00      A   
ATOM   2191  HN  GLN A 232       6.061 -28.015   0.422  1.00 10.00      A   
ATOM   2192  CA  GLN A 232       4.604 -29.439  -0.137  1.00 10.00      A   
ATOM   2193  CB  GLN A 232       5.655 -30.538   0.048  1.00 10.00      A   
ATOM   2194  CG  GLN A 232       6.603 -30.696  -1.132  1.00 10.00      A   
ATOM   2195  CD  GLN A 232       5.975 -31.441  -2.297  1.00 10.00      A   
ATOM   2196  OE1 GLN A 232       4.759 -31.406  -2.497  1.00 10.00      A   
ATOM   2197  NE2 GLN A 232       6.803 -32.116  -3.077  1.00 10.00      A   
ATOM   2198 HE21 GLN A 232       7.763 -32.095  -2.862  1.00 10.00      A   
ATOM   2199 HE22 GLN A 232       6.428 -32.605  -3.838  1.00 10.00      A   
ATOM   2200  C   GLN A 232       3.493 -29.579   0.901  1.00 10.00      A   
ATOM   2201  O   GLN A 232       2.844 -30.620   0.989  1.00 10.00      A   
ATOM   2202  N   ARG A 233       3.272 -28.524   1.680  1.00 10.00      A   
ATOM   2203  HN  ARG A 233       3.817 -27.713   1.559  1.00 10.00      A   
ATOM   2204  CA  ARG A 233       2.233 -28.541   2.703  1.00 10.00      A   
ATOM   2205  CB  ARG A 233       2.736 -27.932   4.015  1.00 10.00      A   
ATOM   2206  CG  ARG A 233       3.910 -28.659   4.651  1.00 10.00      A   
ATOM   2207  CD  ARG A 233       3.583 -30.115   4.931  1.00 10.00      A   
ATOM   2208  NE  ARG A 233       4.453 -30.681   5.960  1.00 10.00      A   
ATOM   2209  HE  ARG A 233       5.338 -30.271   6.078  1.00 10.00      A   
ATOM   2210  CZ  ARG A 233       4.116 -31.710   6.734  1.00 10.00      A   
ATOM   2211  NH1 ARG A 233       2.933 -32.290   6.595  1.00 10.00      A   
ATOM   2212 HH11 ARG A 233       2.257 -31.940   5.886  1.00 10.00      A   
ATOM   2213 HH12 ARG A 233       2.673 -33.102   7.199  1.00 10.00      A   
ATOM   2214  NH2 ARG A 233       4.951 -32.143   7.667  1.00 10.00      A   
ATOM   2215 HH21 ARG A 233       4.685 -32.950   8.272  1.00 10.00      A   
ATOM   2216 HH22 ARG A 233       5.881 -31.670   7.806  1.00 10.00      A   
ATOM   2217  C   ARG A 233       0.991 -27.794   2.232  1.00 10.00      A   
ATOM   2218  O   ARG A 233      -0.125 -28.083   2.673  1.00 10.00      A   
ATOM   2219  N   ALA A 234       1.187 -26.832   1.336  1.00 10.00      A   
ATOM   2220  HN  ALA A 234       2.098 -26.648   1.021  1.00 10.00      A   
ATOM   2221  CA  ALA A 234       0.080 -26.040   0.811  1.00 10.00      A   
ATOM   2222  CB  ALA A 234      -0.049 -24.733   1.577  1.00 10.00      A   
ATOM   2223  C   ALA A 234       0.243 -25.771  -0.681  1.00 10.00      A   
ATOM   2224  O   ALA A 234       0.796 -24.749  -1.082  1.00 10.00      A   
ATOM   2225  N   PRO A 235      -0.240 -26.688  -1.528  1.00 10.00      A   
ATOM   2226  CA  PRO A 235      -0.146 -26.540  -2.980  1.00 10.00      A   
ATOM   2227  CB  PRO A 235      -0.282 -27.979  -3.468  1.00 10.00      A   
ATOM   2228  CG  PRO A 235      -1.160 -28.641  -2.456  1.00 10.00      A   
ATOM   2229  CD  PRO A 235      -0.902 -27.951  -1.140  1.00 10.00      A   
ATOM   2230  C   PRO A 235      -1.280 -25.683  -3.545  1.00 10.00      A   
ATOM   2231  O   PRO A 235      -1.319 -25.394  -4.740  1.00 10.00      A   
ATOM   2232  N   GLN A 236      -2.193 -25.269  -2.674  1.00 10.00      A   
ATOM   2233  HN  GLN A 236      -2.098 -25.519  -1.734  1.00 10.00      A   
ATOM   2234  CA  GLN A 236      -3.337 -24.458  -3.083  1.00 10.00      A   
ATOM   2235  CB  GLN A 236      -4.611 -24.876  -2.330  1.00 10.00      A   
ATOM   2236  CG  GLN A 236      -4.750 -24.314  -0.919  1.00 10.00      A   
ATOM   2237  CD  GLN A 236      -3.815 -24.968   0.078  1.00 10.00      A   
ATOM   2238  OE1 GLN A 236      -3.453 -26.135  -0.059  1.00 10.00      A   
ATOM   2239  NE2 GLN A 236      -3.403 -24.217   1.086  1.00 10.00      A   
ATOM   2240 HE21 GLN A 236      -3.722 -23.285   1.132  1.00 10.00      A   
ATOM   2241 HE22 GLN A 236      -2.804 -24.622   1.751  1.00 10.00      A   
ATOM   2242  C   GLN A 236      -3.071 -22.963  -2.902  1.00 10.00      A   
ATOM   2243  O   GLN A 236      -3.982 -22.142  -2.998  1.00 10.00      A   
ATOM   2244  N   LEU A 237      -1.822 -22.617  -2.650  1.00 10.00      A   
ATOM   2245  HN  LEU A 237      -1.134 -23.311  -2.607  1.00 10.00      A   
ATOM   2246  CA  LEU A 237      -1.448 -21.226  -2.448  1.00 10.00      A   
ATOM   2247  CB  LEU A 237      -0.030 -21.140  -1.876  1.00 10.00      A   
ATOM   2248  CG  LEU A 237       0.206 -20.056  -0.825  1.00 10.00      A   
ATOM   2249  CD1 LEU A 237      -0.547 -20.379   0.456  1.00 10.00      A   
ATOM   2250  CD2 LEU A 237       1.692 -19.879  -0.554  1.00 10.00      A   
ATOM   2251  C   LEU A 237      -1.549 -20.421  -3.747  1.00 10.00      A   
ATOM   2252  O   LEU A 237      -1.103 -20.870  -4.802  1.00 10.00      A   
ATOM   2253  N   GLU A 238      -2.137 -19.235  -3.655  1.00 10.00      A   
ATOM   2254  HN  GLU A 238      -2.468 -18.934  -2.780  1.00 10.00      A   
ATOM   2255  CA  GLU A 238      -2.295 -18.359  -4.810  1.00 10.00      A   
ATOM   2256  CB  GLU A 238      -3.679 -17.694  -4.809  1.00 10.00      A   
ATOM   2257  CG  GLU A 238      -4.840 -18.669  -4.950  1.00 10.00      A   
ATOM   2258  CD  GLU A 238      -6.163 -17.975  -5.207  1.00 10.00      A   
ATOM   2259  OE1 GLU A 238      -6.795 -17.515  -4.238  1.00 10.00      A   
ATOM   2260  OE2 GLU A 238      -6.582 -17.895  -6.383  1.00 10.00      A   
ATOM   2261  C   GLU A 238      -1.203 -17.294  -4.816  1.00 10.00      A   
ATOM   2262  O   GLU A 238      -0.667 -16.938  -5.867  1.00 10.00      A   
ATOM   2263  N   GLU A 239      -0.877 -16.789  -3.632  1.00 10.00      A   
ATOM   2264  HN  GLU A 239      -1.337 -17.118  -2.828  1.00 10.00      A   
ATOM   2265  CA  GLU A 239       0.155 -15.774  -3.487  1.00 10.00      A   
ATOM   2266  CB  GLU A 239      -0.423 -14.487  -2.901  1.00 10.00      A   
ATOM   2267  CG  GLU A 239      -1.509 -13.835  -3.736  1.00 10.00      A   
ATOM   2268  CD  GLU A 239      -1.902 -12.479  -3.196  1.00 10.00      A   
ATOM   2269  OE1 GLU A 239      -2.502 -12.424  -2.103  1.00 10.00      A   
ATOM   2270  OE2 GLU A 239      -1.599 -11.461  -3.851  1.00 10.00      A   
ATOM   2271  C   GLU A 239       1.264 -16.295  -2.584  1.00 10.00      A   
ATOM   2272  O   GLU A 239       1.058 -16.492  -1.383  1.00 10.00      A   
ATOM   2273  N   LEU A 240       2.435 -16.507  -3.159  1.00 10.00      A   
ATOM   2274  HN  LEU A 240       2.548 -16.291  -4.112  1.00 10.00      A   
ATOM   2275  CA  LEU A 240       3.564 -17.029  -2.408  1.00 10.00      A   
ATOM   2276  CB  LEU A 240       4.167 -18.243  -3.126  1.00 10.00      A   
ATOM   2277  CG  LEU A 240       5.463 -18.820  -2.545  1.00 10.00      A   
ATOM   2278  CD1 LEU A 240       5.248 -19.333  -1.129  1.00 10.00      A   
ATOM   2279  CD2 LEU A 240       6.001 -19.924  -3.441  1.00 10.00      A   
ATOM   2280  C   LEU A 240       4.627 -15.964  -2.169  1.00 10.00      A   
ATOM   2281  O   LEU A 240       5.177 -15.393  -3.111  1.00 10.00      A   
ATOM   2282  N   GLY A 241       4.895 -15.689  -0.902  1.00 10.00      A   
ATOM   2283  HN  GLY A 241       4.397 -16.157  -0.191  1.00 10.00      A   
ATOM   2284  CA  GLY A 241       5.902 -14.716  -0.545  1.00 10.00      A   
ATOM   2285  C   GLY A 241       7.125 -15.398   0.030  1.00 10.00      A   
ATOM   2286  O   GLY A 241       7.173 -15.692   1.224  1.00 10.00      A   
ATOM   2287  N   THR A 242       8.101 -15.665  -0.824  1.00 10.00      A   
ATOM   2288  HN  THR A 242       7.995 -15.399  -1.761  1.00 10.00      A   
ATOM   2289  CA  THR A 242       9.329 -16.331  -0.416  1.00 10.00      A   
ATOM   2290  CB  THR A 242      10.134 -16.781  -1.648  1.00 10.00      A   
ATOM   2291  OG1 THR A 242      10.205 -15.704  -2.592  1.00 10.00      A   
ATOM   2292  HG1 THR A 242       9.686 -14.960  -2.272  1.00 10.00      A   
ATOM   2293  CG2 THR A 242       9.469 -17.978  -2.307  1.00 10.00      A   
ATOM   2294  C   THR A 242      10.198 -15.412   0.434  1.00 10.00      A   
ATOM   2295  O   THR A 242      10.307 -14.219   0.148  1.00 10.00      A   
ATOM   2296  N   GLY A 243      10.815 -15.972   1.471  1.00 10.00      A   
ATOM   2297  HN  GLY A 243      10.699 -16.931   1.645  1.00 10.00      A   
ATOM   2298  CA  GLY A 243      11.665 -15.183   2.336  1.00 10.00      A   
ATOM   2299  C   GLY A 243      13.103 -15.179   1.864  1.00 10.00      A   
ATOM   2300  O   GLY A 243      13.456 -14.451   0.936  1.00 10.00      A   
ATOM   2301  N   GLY A 244      13.931 -15.994   2.499  1.00 10.00      A   
ATOM   2302  HN  GLY A 244      13.585 -16.559   3.226  1.00 10.00      A   
ATOM   2303  CA  GLY A 244      15.328 -16.080   2.121  1.00 10.00      A   
ATOM   2304  C   GLY A 244      15.498 -16.889   0.853  1.00 10.00      A   
ATOM   2305  O   GLY A 244      15.055 -18.037   0.781  1.00 10.00      A   
ATOM   2306  N   TYR A 245      16.110 -16.286  -0.155  1.00 10.00      A   
ATOM   2307  HN  TYR A 245      16.415 -15.353  -0.047  1.00 10.00      A   
ATOM   2308  CA  TYR A 245      16.331 -16.956  -1.424  1.00 10.00      A   
ATOM   2309  CB  TYR A 245      15.726 -16.132  -2.561  1.00 10.00      A   
ATOM   2310  CG  TYR A 245      15.083 -16.961  -3.648  1.00 10.00      A   
ATOM   2311  CD1 TYR A 245      13.908 -17.661  -3.409  1.00 10.00      A   
ATOM   2312  CD2 TYR A 245      15.646 -17.041  -4.915  1.00 10.00      A   
ATOM   2313  CE1 TYR A 245      13.312 -18.418  -4.400  1.00 10.00      A   
ATOM   2314  CE2 TYR A 245      15.059 -17.794  -5.911  1.00 10.00      A   
ATOM   2315  CZ  TYR A 245      13.893 -18.482  -5.650  1.00 10.00      A   
ATOM   2316  OH  TYR A 245      13.306 -19.234  -6.643  1.00 10.00      A   
ATOM   2317  HH  TYR A 245      13.990 -19.548  -7.254  1.00 10.00      A   
ATOM   2318  C   TYR A 245      17.822 -17.176  -1.662  1.00 10.00      A   
ATOM   2319  O   TYR A 245      18.252 -17.443  -2.787  1.00 10.00      A   
ATOM   2320  N   THR A 246      18.603 -17.069  -0.592  1.00 10.00      A   
ATOM   2321  HN  THR A 246      18.198 -16.871   0.276  1.00 10.00      A   
ATOM   2322  CA  THR A 246      20.041 -17.249  -0.671  1.00 10.00      A   
ATOM   2323  CB  THR A 246      20.801 -16.058  -0.040  1.00 10.00      A   
ATOM   2324  OG1 THR A 246      22.209 -16.209  -0.238  1.00 10.00      A   
ATOM   2325  HG1 THR A 246      22.484 -15.655  -0.978  1.00 10.00      A   
ATOM   2326  CG2 THR A 246      20.506 -15.921   1.447  1.00 10.00      A   
ATOM   2327  C   THR A 246      20.465 -18.566  -0.020  1.00 10.00      A   
ATOM   2328  O   THR A 246      20.164 -18.827   1.148  1.00 10.00      A   
ATOM   2329  N   ALA A 247      21.136 -19.406  -0.795  1.00 10.00      A   
ATOM   2330  HN  ALA A 247      21.320 -19.155  -1.726  1.00 10.00      A   
ATOM   2331  CA  ALA A 247      21.612 -20.695  -0.310  1.00 10.00      A   
ATOM   2332  CB  ALA A 247      20.475 -21.704  -0.288  1.00 10.00      A   
ATOM   2333  C   ALA A 247      22.740 -21.192  -1.198  1.00 10.00      A   
ATOM   2334  O   ALA A 247      23.161 -20.492  -2.120  1.00 10.00      A   
ATOM   2335  N   GLU A 248      23.223 -22.392  -0.927  1.00 10.00      A   
ATOM   2336  HN  GLU A 248      22.833 -22.914  -0.189  1.00 10.00      A   
ATOM   2337  CA  GLU A 248      24.298 -22.971  -1.719  1.00 10.00      A   
ATOM   2338  CB  GLU A 248      25.000 -24.079  -0.932  1.00 10.00      A   
ATOM   2339  CG  GLU A 248      26.169 -24.718  -1.664  1.00 10.00      A   
ATOM   2340  CD  GLU A 248      27.027 -25.571  -0.756  1.00 10.00      A   
ATOM   2341  OE1 GLU A 248      28.193 -25.201  -0.518  1.00 10.00      A   
ATOM   2342  OE2 GLU A 248      26.545 -26.618  -0.274  1.00 10.00      A   
ATOM   2343  C   GLU A 248      23.740 -23.518  -3.031  1.00 10.00      A   
ATOM   2344  O   GLU A 248      22.764 -24.272  -3.028  1.00 10.00      A   
ATOM   2345  N   VAL A 249      24.337 -23.109  -4.146  1.00 10.00      A   
ATOM   2346  HN  VAL A 249      25.082 -22.479  -4.084  1.00 10.00      A   
ATOM   2347  CA  VAL A 249      23.904 -23.560  -5.463  1.00 10.00      A   
ATOM   2348  CB  VAL A 249      24.595 -22.768  -6.592  1.00 10.00      A   
ATOM   2349  CG1 VAL A 249      24.012 -23.140  -7.947  1.00 10.00      A   
ATOM   2350  CG2 VAL A 249      24.459 -21.272  -6.346  1.00 10.00      A   
ATOM   2351  C   VAL A 249      24.182 -25.048  -5.635  1.00 10.00      A   
ATOM   2352  O   VAL A 249      25.334 -25.461  -5.800  1.00 10.00      A   
ATOM   2353  N   ARG A 250      23.127 -25.848  -5.574  1.00 10.00      A   
ATOM   2354  HN  ARG A 250      22.235 -25.457  -5.416  1.00 10.00      A   
ATOM   2355  CA  ARG A 250      23.247 -27.285  -5.714  1.00 10.00      A   
ATOM   2356  CB  ARG A 250      23.463 -27.920  -4.344  1.00 10.00      A   
ATOM   2357  CG  ARG A 250      24.922 -28.104  -3.966  1.00 10.00      A   
ATOM   2358  CD  ARG A 250      25.085 -28.206  -2.462  1.00 10.00      A   
ATOM   2359  NE  ARG A 250      24.087 -29.084  -1.854  1.00 10.00      A   
ATOM   2360  HE  ARG A 250      23.500 -29.599  -2.467  1.00 10.00      A   
ATOM   2361  CZ  ARG A 250      23.928 -29.227  -0.538  1.00 10.00      A   
ATOM   2362  NH1 ARG A 250      24.700 -28.549   0.305  1.00 10.00      A   
ATOM   2363 HH11 ARG A 250      25.435 -27.892  -0.062  1.00 10.00      A   
ATOM   2364 HH12 ARG A 250      24.582 -28.666   1.336  1.00 10.00      A   
ATOM   2365  NH2 ARG A 250      22.980 -30.032  -0.069  1.00 10.00      A   
ATOM   2366 HH21 ARG A 250      22.354 -30.552  -0.737  1.00 10.00      A   
ATOM   2367 HH22 ARG A 250      22.852 -30.152   0.961  1.00 10.00      A   
ATOM   2368  C   ARG A 250      22.009 -27.881  -6.373  1.00 10.00      A   
ATOM   2369  O   ARG A 250      20.877 -27.502  -6.055  1.00 10.00      A   
ATOM   2370  N   PRO A 251      22.212 -28.833  -7.298  1.00 10.00      A   
ATOM   2371  CA  PRO A 251      21.114 -29.495  -8.003  1.00 10.00      A   
ATOM   2372  CB  PRO A 251      21.821 -30.469  -8.958  1.00 10.00      A   
ATOM   2373  CG  PRO A 251      23.194 -30.631  -8.401  1.00 10.00      A   
ATOM   2374  CD  PRO A 251      23.529 -29.327  -7.737  1.00 10.00      A   
ATOM   2375  C   PRO A 251      20.198 -30.252  -7.046  1.00 10.00      A   
ATOM   2376  O   PRO A 251      18.997 -30.362  -7.286  1.00 10.00      A   
ATOM   2377  N   ASP A 252      20.762 -30.748  -5.946  1.00 10.00      A   
ATOM   2378  HN  ASP A 252      21.722 -30.610  -5.796  1.00 10.00      A   
ATOM   2379  CA  ASP A 252      19.985 -31.494  -4.957  1.00 10.00      A   
ATOM   2380  CB  ASP A 252      20.884 -32.232  -3.953  1.00 10.00      A   
ATOM   2381  CG  ASP A 252      21.717 -31.311  -3.086  1.00 10.00      A   
ATOM   2382  OD1 ASP A 252      21.359 -31.107  -1.906  1.00 10.00      A   
ATOM   2383  OD2 ASP A 252      22.745 -30.800  -3.576  1.00 10.00      A   
ATOM   2384  C   ASP A 252      18.974 -30.602  -4.244  1.00 10.00      A   
ATOM   2385  O   ASP A 252      18.010 -31.089  -3.658  1.00 10.00      A   
ATOM   2386  N   VAL A 253      19.189 -29.293  -4.312  1.00 10.00      A   
ATOM   2387  HN  VAL A 253      19.969 -28.960  -4.807  1.00 10.00      A   
ATOM   2388  CA  VAL A 253      18.283 -28.340  -3.683  1.00 10.00      A   
ATOM   2389  CB  VAL A 253      19.043 -27.198  -2.970  1.00 10.00      A   
ATOM   2390  CG1 VAL A 253      18.083 -26.329  -2.171  1.00 10.00      A   
ATOM   2391  CG2 VAL A 253      20.133 -27.755  -2.070  1.00 10.00      A   
ATOM   2392  C   VAL A 253      17.357 -27.742  -4.739  1.00 10.00      A   
ATOM   2393  O   VAL A 253      16.146 -27.632  -4.533  1.00 10.00      A   
ATOM   2394  N   TYR A 254      17.943 -27.391  -5.881  1.00 10.00      A   
ATOM   2395  HN  TYR A 254      18.913 -27.528  -5.973  1.00 10.00      A   
ATOM   2396  CA  TYR A 254      17.206 -26.793  -6.997  1.00 10.00      A   
ATOM   2397  CB  TYR A 254      18.149 -26.460  -8.160  1.00 10.00      A   
ATOM   2398  CG  TYR A 254      17.456 -25.864  -9.366  1.00 10.00      A   
ATOM   2399  CD1 TYR A 254      17.104 -24.520  -9.396  1.00 10.00      A   
ATOM   2400  CD2 TYR A 254      17.157 -26.644 -10.476  1.00 10.00      A   
ATOM   2401  CE1 TYR A 254      16.474 -23.969 -10.497  1.00 10.00      A   
ATOM   2402  CE2 TYR A 254      16.526 -26.101 -11.580  1.00 10.00      A   
ATOM   2403  CZ  TYR A 254      16.187 -24.764 -11.585  1.00 10.00      A   
ATOM   2404  OH  TYR A 254      15.562 -24.220 -12.688  1.00 10.00      A   
ATOM   2405  HH  TYR A 254      14.773 -24.735 -12.894  1.00 10.00      A   
ATOM   2406  C   TYR A 254      16.050 -27.675  -7.478  1.00 10.00      A   
ATOM   2407  O   TYR A 254      14.932 -27.184  -7.682  1.00 10.00      A   
ATOM   2408  N   SER A 255      16.325 -28.966  -7.666  1.00 10.00      A   
ATOM   2409  HN  SER A 255      17.238 -29.288  -7.507  1.00 10.00      A   
ATOM   2410  CA  SER A 255      15.318 -29.915  -8.125  1.00 10.00      A   
ATOM   2411  CB  SER A 255      15.948 -31.299  -8.318  1.00 10.00      A   
ATOM   2412  OG  SER A 255      16.982 -31.252  -9.291  1.00 10.00      A   
ATOM   2413  HG  SER A 255      16.608 -31.443 -10.161  1.00 10.00      A   
ATOM   2414  C   SER A 255      14.123 -29.990  -7.171  1.00 10.00      A   
ATOM   2415  O   SER A 255      12.972 -29.880  -7.601  1.00 10.00      A   
ATOM   2416  N   GLY A 256      14.401 -30.145  -5.881  1.00 10.00      A   
ATOM   2417  HN  GLY A 256      15.335 -30.195  -5.595  1.00 10.00      A   
ATOM   2418  CA  GLY A 256      13.339 -30.236  -4.892  1.00 10.00      A   
ATOM   2419  C   GLY A 256      12.442 -29.012  -4.890  1.00 10.00      A   
ATOM   2420  O   GLY A 256      11.219 -29.130  -4.762  1.00 10.00      A   
ATOM   2421  N   LEU A 257      13.052 -27.845  -5.047  1.00 10.00      A   
ATOM   2422  HN  LEU A 257      14.032 -27.830  -5.151  1.00 10.00      A   
ATOM   2423  CA  LEU A 257      12.314 -26.590  -5.066  1.00 10.00      A   
ATOM   2424  CB  LEU A 257      13.279 -25.402  -5.017  1.00 10.00      A   
ATOM   2425  CG  LEU A 257      13.995 -25.161  -3.688  1.00 10.00      A   
ATOM   2426  CD1 LEU A 257      15.133 -24.173  -3.878  1.00 10.00      A   
ATOM   2427  CD2 LEU A 257      13.019 -24.653  -2.638  1.00 10.00      A   
ATOM   2428  C   LEU A 257      11.435 -26.487  -6.306  1.00 10.00      A   
ATOM   2429  O   LEU A 257      10.249 -26.180  -6.209  1.00 10.00      A   
ATOM   2430  N   SER A 258      12.017 -26.785  -7.458  1.00 10.00      A   
ATOM   2431  HN  SER A 258      12.954 -27.077  -7.455  1.00 10.00      A   
ATOM   2432  CA  SER A 258      11.304 -26.707  -8.727  1.00 10.00      A   
ATOM   2433  CB  SER A 258      12.251 -27.016  -9.892  1.00 10.00      A   
ATOM   2434  OG  SER A 258      13.402 -26.182  -9.847  1.00 10.00      A   
ATOM   2435  HG  SER A 258      13.870 -26.326  -9.018  1.00 10.00      A   
ATOM   2436  C   SER A 258      10.079 -27.625  -8.758  1.00 10.00      A   
ATOM   2437  O   SER A 258       8.999 -27.209  -9.181  1.00 10.00      A   
ATOM   2438  N   VAL A 259      10.246 -28.859  -8.288  1.00 10.00      A   
ATOM   2439  HN  VAL A 259      11.128 -29.125  -7.948  1.00 10.00      A   
ATOM   2440  CA  VAL A 259       9.149 -29.827  -8.267  1.00 10.00      A   
ATOM   2441  CB  VAL A 259       9.618 -31.229  -7.813  1.00 10.00      A   
ATOM   2442  CG1 VAL A 259       8.449 -32.204  -7.778  1.00 10.00      A   
ATOM   2443  CG2 VAL A 259      10.707 -31.750  -8.737  1.00 10.00      A   
ATOM   2444  C   VAL A 259       8.013 -29.353  -7.365  1.00 10.00      A   
ATOM   2445  O   VAL A 259       6.836 -29.416  -7.739  1.00 10.00      A   
ATOM   2446  N   ALA A 260       8.374 -28.856  -6.188  1.00 10.00      A   
ATOM   2447  HN  ALA A 260       9.328 -28.810  -5.959  1.00 10.00      A   
ATOM   2448  CA  ALA A 260       7.390 -28.371  -5.228  1.00 10.00      A   
ATOM   2449  CB  ALA A 260       8.062 -28.028  -3.908  1.00 10.00      A   
ATOM   2450  C   ALA A 260       6.628 -27.163  -5.769  1.00 10.00      A   
ATOM   2451  O   ALA A 260       5.446 -26.979  -5.476  1.00 10.00      A   
ATOM   2452  N   LEU A 261       7.311 -26.347  -6.562  1.00 10.00      A   
ATOM   2453  HN  LEU A 261       8.255 -26.545  -6.748  1.00 10.00      A   
ATOM   2454  CA  LEU A 261       6.706 -25.155  -7.150  1.00 10.00      A   
ATOM   2455  CB  LEU A 261       7.778 -24.240  -7.736  1.00 10.00      A   
ATOM   2456  CG  LEU A 261       8.568 -23.412  -6.724  1.00 10.00      A   
ATOM   2457  CD1 LEU A 261       9.871 -22.930  -7.334  1.00 10.00      A   
ATOM   2458  CD2 LEU A 261       7.734 -22.240  -6.227  1.00 10.00      A   
ATOM   2459  C   LEU A 261       5.673 -25.512  -8.213  1.00 10.00      A   
ATOM   2460  O   LEU A 261       4.594 -24.913  -8.267  1.00 10.00      A   
ATOM   2461  N   SER A 262       5.994 -26.501  -9.046  1.00 10.00      A   
ATOM   2462  HN  SER A 262       6.871 -26.937  -8.961  1.00 10.00      A   
ATOM   2463  CA  SER A 262       5.084 -26.935 -10.099  1.00 10.00      A   
ATOM   2464  CB  SER A 262       5.786 -27.905 -11.055  1.00 10.00      A   
ATOM   2465  OG  SER A 262       6.800 -28.643 -10.386  1.00 10.00      A   
ATOM   2466  HG  SER A 262       6.471 -28.938  -9.525  1.00 10.00      A   
ATOM   2467  C   SER A 262       3.807 -27.554  -9.524  1.00 10.00      A   
ATOM   2468  O   SER A 262       2.827 -27.765 -10.241  1.00 10.00      A   
ATOM   2469  N   GLY A 263       3.825 -27.838  -8.227  1.00 10.00      A   
ATOM   2470  HN  GLY A 263       4.636 -27.652  -7.710  1.00 10.00      A   
ATOM   2471  CA  GLY A 263       2.673 -28.419  -7.574  1.00 10.00      A   
ATOM   2472  C   GLY A 263       1.594 -27.391  -7.284  1.00 10.00      A   
ATOM   2473  O   GLY A 263       0.417 -27.730  -7.177  1.00 10.00      A   
ATOM   2474  N   CYS A 264       1.988 -26.132  -7.181  1.00 10.00      A   
ATOM   2475  HN  CYS A 264       2.938 -25.912  -7.311  1.00 10.00      A   
ATOM   2476  CA  CYS A 264       1.044 -25.063  -6.899  1.00 10.00      A   
ATOM   2477  CB  CYS A 264       1.691 -24.007  -6.002  1.00 10.00      A   
ATOM   2478  SG  CYS A 264       2.578 -24.691  -4.581  1.00 10.00      A   
ATOM   2479  HG  CYS A 264       2.612 -26.009  -4.722  1.00 10.00      A   
ATOM   2480  C   CYS A 264       0.515 -24.440  -8.190  1.00 10.00      A   
ATOM   2481  O   CYS A 264       1.122 -23.530  -8.757  1.00 10.00      A   
ATOM   2482  N   LYS A 265      -0.619 -24.943  -8.656  1.00 10.00      A   
ATOM   2483  HN  LYS A 265      -1.060 -25.670  -8.159  1.00 10.00      A   
ATOM   2484  CA  LYS A 265      -1.228 -24.449  -9.883  1.00 10.00      A   
ATOM   2485  CB  LYS A 265      -2.171 -25.496 -10.481  1.00 10.00      A   
ATOM   2486  CG  LYS A 265      -1.547 -26.350 -11.574  1.00 10.00      A   
ATOM   2487  CD  LYS A 265      -0.570 -27.369 -11.008  1.00 10.00      A   
ATOM   2488  CE  LYS A 265      -0.031 -28.276 -12.102  1.00 10.00      A   
ATOM   2489  NZ  LYS A 265       0.960 -29.253 -11.579  1.00 10.00      A   
ATOM   2490  HZ1 LYS A 265       0.498 -29.917 -10.926  1.00 10.00      A   
ATOM   2491  HZ2 LYS A 265       1.725 -28.758 -11.068  1.00 10.00      A   
ATOM   2492  HZ3 LYS A 265       1.376 -29.793 -12.364  1.00 10.00      A   
ATOM   2493  C   LYS A 265      -1.979 -23.142  -9.650  1.00 10.00      A   
ATOM   2494  O   LYS A 265      -2.108 -22.326 -10.562  1.00 10.00      A   
ATOM   2495  N   GLU A 266      -2.446 -22.942  -8.422  1.00 10.00      A   
ATOM   2496  HN  GLU A 266      -2.286 -23.626  -7.737  1.00 10.00      A   
ATOM   2497  CA  GLU A 266      -3.205 -21.743  -8.063  1.00 10.00      A   
ATOM   2498  CB  GLU A 266      -3.956 -21.950  -6.745  1.00 10.00      A   
ATOM   2499  CG  GLU A 266      -4.885 -23.151  -6.744  1.00 10.00      A   
ATOM   2500  CD  GLU A 266      -5.846 -23.146  -7.916  1.00 10.00      A   
ATOM   2501  OE1 GLU A 266      -5.693 -23.997  -8.817  1.00 10.00      A   
ATOM   2502  OE2 GLU A 266      -6.763 -22.303  -7.944  1.00 10.00      A   
ATOM   2503  C   GLU A 266      -2.330 -20.490  -7.979  1.00 10.00      A   
ATOM   2504  O   GLU A 266      -2.847 -19.377  -7.891  1.00 10.00      A   
ATOM   2505  N   LEU A 267      -1.013 -20.682  -8.013  1.00 10.00      A   
ATOM   2506  HN  LEU A 267      -0.673 -21.594  -8.076  1.00 10.00      A   
ATOM   2507  CA  LEU A 267      -0.060 -19.575  -7.941  1.00 10.00      A   
ATOM   2508  CB  LEU A 267       1.377 -20.092  -8.085  1.00 10.00      A   
ATOM   2509  CG  LEU A 267       2.013 -20.719  -6.840  1.00 10.00      A   
ATOM   2510  CD1 LEU A 267       3.467 -21.077  -7.106  1.00 10.00      A   
ATOM   2511  CD2 LEU A 267       1.898 -19.791  -5.640  1.00 10.00      A   
ATOM   2512  C   LEU A 267      -0.339 -18.507  -9.002  1.00 10.00      A   
ATOM   2513  O   LEU A 267      -0.424 -18.810 -10.195  1.00 10.00      A   
ATOM   2514  N   ARG A 268      -0.498 -17.265  -8.553  1.00 10.00      A   
ATOM   2515  HN  ARG A 268      -0.438 -17.103  -7.584  1.00 10.00      A   
ATOM   2516  CA  ARG A 268      -0.765 -16.138  -9.446  1.00 10.00      A   
ATOM   2517  CB  ARG A 268      -2.236 -15.714  -9.358  1.00 10.00      A   
ATOM   2518  CG  ARG A 268      -3.227 -16.733  -9.891  1.00 10.00      A   
ATOM   2519  CD  ARG A 268      -2.993 -17.027 -11.364  1.00 10.00      A   
ATOM   2520  NE  ARG A 268      -3.971 -17.982 -11.885  1.00 10.00      A   
ATOM   2521  HE  ARG A 268      -4.776 -17.612 -12.315  1.00 10.00      A   
ATOM   2522  CZ  ARG A 268      -3.838 -19.305 -11.807  1.00 10.00      A   
ATOM   2523  NH1 ARG A 268      -2.766 -19.836 -11.239  1.00 10.00      A   
ATOM   2524 HH11 ARG A 268      -2.665 -20.877 -11.173  1.00 10.00      A   
ATOM   2525 HH12 ARG A 268      -2.015 -19.219 -10.851  1.00 10.00      A   
ATOM   2526  NH2 ARG A 268      -4.787 -20.095 -12.286  1.00 10.00      A   
ATOM   2527 HH21 ARG A 268      -5.644 -19.686 -12.724  1.00 10.00      A   
ATOM   2528 HH22 ARG A 268      -4.691 -21.134 -12.229  1.00 10.00      A   
ATOM   2529  C   ARG A 268       0.128 -14.940  -9.111  1.00 10.00      A   
ATOM   2530  O   ARG A 268       0.413 -14.101  -9.973  1.00 10.00      A   
ATOM   2531  N   CYS A 269       0.564 -14.859  -7.859  1.00 10.00      A   
ATOM   2532  HN  CYS A 269       0.311 -15.557  -7.217  1.00 10.00      A   
ATOM   2533  CA  CYS A 269       1.410 -13.759  -7.415  1.00 10.00      A   
ATOM   2534  CB  CYS A 269       0.594 -12.775  -6.572  1.00 10.00      A   
ATOM   2535  SG  CYS A 269       1.533 -11.376  -5.915  1.00 10.00      A   
ATOM   2536  HG  CYS A 269       1.250 -11.268  -4.622  1.00 10.00      A   
ATOM   2537  C   CYS A 269       2.620 -14.253  -6.628  1.00 10.00      A   
ATOM   2538  O   CYS A 269       2.514 -15.169  -5.803  1.00 10.00      A   
ATOM   2539  N   LEU A 270       3.768 -13.654  -6.907  1.00 10.00      A   
ATOM   2540  HN  LEU A 270       3.779 -12.941  -7.585  1.00 10.00      A   
ATOM   2541  CA  LEU A 270       5.011 -14.002  -6.233  1.00 10.00      A   
ATOM   2542  CB  LEU A 270       5.970 -14.708  -7.199  1.00 10.00      A   
ATOM   2543  CG  LEU A 270       5.649 -16.170  -7.519  1.00 10.00      A   
ATOM   2544  CD1 LEU A 270       6.595 -16.717  -8.577  1.00 10.00      A   
ATOM   2545  CD2 LEU A 270       5.701 -17.020  -6.261  1.00 10.00      A   
ATOM   2546  C   LEU A 270       5.663 -12.740  -5.676  1.00 10.00      A   
ATOM   2547  O   LEU A 270       5.667 -11.696  -6.333  1.00 10.00      A   
ATOM   2548  N   SER A 271       6.187 -12.823  -4.462  1.00 10.00      A   
ATOM   2549  HN  SER A 271       6.148 -13.674  -3.978  1.00 10.00      A   
ATOM   2550  CA  SER A 271       6.827 -11.677  -3.828  1.00 10.00      A   
ATOM   2551  CB  SER A 271       5.783 -10.841  -3.073  1.00 10.00      A   
ATOM   2552  OG  SER A 271       4.712 -10.481  -3.935  1.00 10.00      A   
ATOM   2553  HG  SER A 271       4.931 -10.759  -4.834  1.00 10.00      A   
ATOM   2554  C   SER A 271       7.948 -12.119  -2.886  1.00 10.00      A   
ATOM   2555  O   SER A 271       8.093 -13.312  -2.592  1.00 10.00      A   
ATOM   2556  N   GLY A 272       8.746 -11.156  -2.434  1.00 10.00      A   
ATOM   2557  HN  GLY A 272       8.600 -10.231  -2.731  1.00 10.00      A   
ATOM   2558  CA  GLY A 272       9.842 -11.453  -1.530  1.00 10.00      A   
ATOM   2559  C   GLY A 272      11.160 -11.593  -2.264  1.00 10.00      A   
ATOM   2560  O   GLY A 272      11.644 -10.629  -2.859  1.00 10.00      A   
ATOM   2561  N   PHE A 273      11.735 -12.791  -2.208  1.00 10.00      A   
ATOM   2562  HN  PHE A 273      11.301 -13.496  -1.683  1.00 10.00      A   
ATOM   2563  CA  PHE A 273      12.998 -13.096  -2.883  1.00 10.00      A   
ATOM   2564  CB  PHE A 273      12.896 -12.884  -4.402  1.00 10.00      A   
ATOM   2565  CG  PHE A 273      11.914 -13.792  -5.093  1.00 10.00      A   
ATOM   2566  CD1 PHE A 273      10.586 -13.426  -5.227  1.00 10.00      A   
ATOM   2567  CD2 PHE A 273      12.322 -15.013  -5.608  1.00 10.00      A   
ATOM   2568  CE1 PHE A 273       9.685 -14.261  -5.859  1.00 10.00      A   
ATOM   2569  CE2 PHE A 273      11.428 -15.854  -6.242  1.00 10.00      A   
ATOM   2570  CZ  PHE A 273      10.108 -15.477  -6.367  1.00 10.00      A   
ATOM   2571  C   PHE A 273      14.173 -12.306  -2.304  1.00 10.00      A   
ATOM   2572  O   PHE A 273      14.912 -11.648  -3.038  1.00 10.00      A   
ATOM   2573  N   TRP A 274      14.346 -12.384  -0.988  1.00 10.00      A   
ATOM   2574  HN  TRP A 274      13.732 -12.935  -0.453  1.00 10.00      A   
ATOM   2575  CA  TRP A 274      15.436 -11.687  -0.318  1.00 10.00      A   
ATOM   2576  CB  TRP A 274      15.165 -11.578   1.181  1.00 10.00      A   
ATOM   2577  CG  TRP A 274      14.228 -10.469   1.541  1.00 10.00      A   
ATOM   2578  CD1 TRP A 274      14.531  -9.142   1.632  1.00 10.00      A   
ATOM   2579  CD2 TRP A 274      12.841 -10.587   1.861  1.00 10.00      A   
ATOM   2580  NE1 TRP A 274      13.418  -8.427   1.990  1.00 10.00      A   
ATOM   2581  HE1 TRP A 274      13.384  -7.454   2.120  1.00 10.00      A   
ATOM   2582  CE2 TRP A 274      12.364  -9.290   2.137  1.00 10.00      A   
ATOM   2583  CE3 TRP A 274      11.954 -11.663   1.942  1.00 10.00      A   
ATOM   2584  CZ2 TRP A 274      11.040  -9.042   2.486  1.00 10.00      A   
ATOM   2585  CZ3 TRP A 274      10.640 -11.415   2.289  1.00 10.00      A   
ATOM   2586  CH2 TRP A 274      10.195 -10.114   2.555  1.00 10.00      A   
ATOM   2587  C   TRP A 274      16.747 -12.418  -0.558  1.00 10.00      A   
ATOM   2588  O   TRP A 274      16.849 -13.619  -0.289  1.00 10.00      A   
ATOM   2589  N   ASP A 275      17.740 -11.689  -1.066  1.00 10.00      A   
ATOM   2590  HN  ASP A 275      17.584 -10.738  -1.248  1.00 10.00      A   
ATOM   2591  CA  ASP A 275      19.053 -12.258  -1.373  1.00 10.00      A   
ATOM   2592  CB  ASP A 275      19.759 -12.762  -0.107  1.00 10.00      A   
ATOM   2593  CG  ASP A 275      20.218 -11.637   0.800  1.00 10.00      A   
ATOM   2594  OD1 ASP A 275      20.878 -10.700   0.304  1.00 10.00      A   
ATOM   2595  OD2 ASP A 275      19.920 -11.674   2.014  1.00 10.00      A   
ATOM   2596  C   ASP A 275      18.901 -13.370  -2.399  1.00 10.00      A   
ATOM   2597  O   ASP A 275      19.543 -14.415  -2.311  1.00 10.00      A   
ATOM   2598  N   ALA A 276      18.035 -13.120  -3.373  1.00 10.00      A   
ATOM   2599  HN  ALA A 276      17.578 -12.252  -3.383  1.00 10.00      A   
ATOM   2600  CA  ALA A 276      17.740 -14.080  -4.427  1.00 10.00      A   
ATOM   2601  CB  ALA A 276      16.610 -13.563  -5.307  1.00 10.00      A   
ATOM   2602  C   ALA A 276      18.959 -14.421  -5.279  1.00 10.00      A   
ATOM   2603  O   ALA A 276      19.562 -13.549  -5.905  1.00 10.00      A   
ATOM   2604  N   VAL A 277      19.322 -15.693  -5.284  1.00 10.00      A   
ATOM   2605  HN  VAL A 277      18.836 -16.331  -4.722  1.00 10.00      A   
ATOM   2606  CA  VAL A 277      20.439 -16.161  -6.088  1.00 10.00      A   
ATOM   2607  CB  VAL A 277      21.047 -17.457  -5.512  1.00 10.00      A   
ATOM   2608  CG1 VAL A 277      22.225 -17.927  -6.353  1.00 10.00      A   
ATOM   2609  CG2 VAL A 277      21.465 -17.255  -4.063  1.00 10.00      A   
ATOM   2610  C   VAL A 277      19.948 -16.419  -7.510  1.00 10.00      A   
ATOM   2611  O   VAL A 277      18.992 -17.174  -7.714  1.00 10.00      A   
ATOM   2612  N   PRO A 278      20.588 -15.794  -8.512  1.00 10.00      A   
ATOM   2613  CA  PRO A 278      20.209 -15.934  -9.927  1.00 10.00      A   
ATOM   2614  CB  PRO A 278      21.326 -15.206 -10.679  1.00 10.00      A   
ATOM   2615  CG  PRO A 278      21.872 -14.234  -9.692  1.00 10.00      A   
ATOM   2616  CD  PRO A 278      21.732 -14.875  -8.340  1.00 10.00      A   
ATOM   2617  C   PRO A 278      20.115 -17.385 -10.398  1.00 10.00      A   
ATOM   2618  O   PRO A 278      19.318 -17.706 -11.283  1.00 10.00      A   
ATOM   2619  N   ALA A 279      20.905 -18.261  -9.788  1.00 10.00      A   
ATOM   2620  HN  ALA A 279      21.491 -17.943  -9.071  1.00 10.00      A   
ATOM   2621  CA  ALA A 279      20.925 -19.678 -10.157  1.00 10.00      A   
ATOM   2622  CB  ALA A 279      22.181 -20.347  -9.616  1.00 10.00      A   
ATOM   2623  C   ALA A 279      19.674 -20.426  -9.682  1.00 10.00      A   
ATOM   2624  O   ALA A 279      19.437 -21.570 -10.077  1.00 10.00      A   
ATOM   2625  N   TYR A 280      18.880 -19.782  -8.833  1.00 10.00      A   
ATOM   2626  HN  TYR A 280      19.119 -18.870  -8.546  1.00 10.00      A   
ATOM   2627  CA  TYR A 280      17.663 -20.394  -8.309  1.00 10.00      A   
ATOM   2628  CB  TYR A 280      17.688 -20.409  -6.779  1.00 10.00      A   
ATOM   2629  CG  TYR A 280      18.508 -21.543  -6.207  1.00 10.00      A   
ATOM   2630  CD1 TYR A 280      19.817 -21.346  -5.795  1.00 10.00      A   
ATOM   2631  CD2 TYR A 280      17.967 -22.817  -6.092  1.00 10.00      A   
ATOM   2632  CE1 TYR A 280      20.569 -22.391  -5.289  1.00 10.00      A   
ATOM   2633  CE2 TYR A 280      18.709 -23.865  -5.584  1.00 10.00      A   
ATOM   2634  CZ  TYR A 280      20.008 -23.646  -5.185  1.00 10.00      A   
ATOM   2635  OH  TYR A 280      20.753 -24.692  -4.690  1.00 10.00      A   
ATOM   2636  HH  TYR A 280      21.217 -24.407  -3.887  1.00 10.00      A   
ATOM   2637  C   TYR A 280      16.416 -19.683  -8.824  1.00 10.00      A   
ATOM   2638  O   TYR A 280      15.298 -19.972  -8.396  1.00 10.00      A   
ATOM   2639  N   LEU A 281      16.616 -18.756  -9.747  1.00 10.00      A   
ATOM   2640  HN  LEU A 281      17.532 -18.574 -10.044  1.00 10.00      A   
ATOM   2641  CA  LEU A 281      15.510 -18.002 -10.334  1.00 10.00      A   
ATOM   2642  CB  LEU A 281      16.003 -16.713 -10.997  1.00 10.00      A   
ATOM   2643  CG  LEU A 281      16.578 -15.653 -10.056  1.00 10.00      A   
ATOM   2644  CD1 LEU A 281      17.118 -14.470 -10.842  1.00 10.00      A   
ATOM   2645  CD2 LEU A 281      15.527 -15.198  -9.055  1.00 10.00      A   
ATOM   2646  C   LEU A 281      14.663 -18.836 -11.310  1.00 10.00      A   
ATOM   2647  O   LEU A 281      13.433 -18.811 -11.228  1.00 10.00      A   
ATOM   2648  N   PRO A 282      15.290 -19.598 -12.246  1.00 10.00      A   
ATOM   2649  CA  PRO A 282      14.551 -20.423 -13.225  1.00 10.00      A   
ATOM   2650  CB  PRO A 282      15.655 -21.094 -14.052  1.00 10.00      A   
ATOM   2651  CG  PRO A 282      16.845 -20.220 -13.864  1.00 10.00      A   
ATOM   2652  CD  PRO A 282      16.746 -19.696 -12.463  1.00 10.00      A   
ATOM   2653  C   PRO A 282      13.640 -21.486 -12.596  1.00 10.00      A   
ATOM   2654  O   PRO A 282      12.903 -22.173 -13.303  1.00 10.00      A   
ATOM   2655  N   ALA A 283      13.681 -21.616 -11.276  1.00 10.00      A   
ATOM   2656  HN  ALA A 283      14.271 -21.032 -10.758  1.00 10.00      A   
ATOM   2657  CA  ALA A 283      12.858 -22.598 -10.578  1.00 10.00      A   
ATOM   2658  CB  ALA A 283      13.268 -22.689  -9.116  1.00 10.00      A   
ATOM   2659  C   ALA A 283      11.376 -22.250 -10.693  1.00 10.00      A   
ATOM   2660  O   ALA A 283      10.515 -23.128 -10.651  1.00 10.00      A   
ATOM   2661  N   VAL A 284      11.085 -20.964 -10.847  1.00 10.00      A   
ATOM   2662  HN  VAL A 284      11.814 -20.305 -10.874  1.00 10.00      A   
ATOM   2663  CA  VAL A 284       9.705 -20.508 -10.963  1.00 10.00      A   
ATOM   2664  CB  VAL A 284       9.453 -19.229 -10.137  1.00 10.00      A   
ATOM   2665  CG1 VAL A 284       9.637 -19.502  -8.654  1.00 10.00      A   
ATOM   2666  CG2 VAL A 284      10.364 -18.100 -10.591  1.00 10.00      A   
ATOM   2667  C   VAL A 284       9.318 -20.238 -12.420  1.00 10.00      A   
ATOM   2668  O   VAL A 284       8.257 -19.678 -12.686  1.00 10.00      A   
ATOM   2669  N   TYR A 285      10.170 -20.667 -13.354  1.00 10.00      A   
ATOM   2670  HN  TYR A 285      10.982 -21.142 -13.072  1.00 10.00      A   
ATOM   2671  CA  TYR A 285       9.934 -20.457 -14.786  1.00 10.00      A   
ATOM   2672  CB  TYR A 285      11.057 -21.094 -15.617  1.00 10.00      A   
ATOM   2673  CG  TYR A 285      12.135 -20.131 -16.068  1.00 10.00      A   
ATOM   2674  CD1 TYR A 285      12.090 -18.786 -15.725  1.00 10.00      A   
ATOM   2675  CD2 TYR A 285      13.196 -20.571 -16.850  1.00 10.00      A   
ATOM   2676  CE1 TYR A 285      13.071 -17.907 -16.147  1.00 10.00      A   
ATOM   2677  CE2 TYR A 285      14.183 -19.700 -17.274  1.00 10.00      A   
ATOM   2678  CZ  TYR A 285      14.115 -18.370 -16.920  1.00 10.00      A   
ATOM   2679  OH  TYR A 285      15.093 -17.499 -17.345  1.00 10.00      A   
ATOM   2680  HH  TYR A 285      15.132 -17.507 -18.310  1.00 10.00      A   
ATOM   2681  C   TYR A 285       8.583 -21.004 -15.250  1.00 10.00      A   
ATOM   2682  O   TYR A 285       7.944 -20.443 -16.138  1.00 10.00      A   
ATOM   2683  N   SER A 286       8.150 -22.101 -14.652  1.00 10.00      A   
ATOM   2684  HN  SER A 286       8.693 -22.508 -13.945  1.00 10.00      A   
ATOM   2685  CA  SER A 286       6.886 -22.724 -15.021  1.00 10.00      A   
ATOM   2686  CB  SER A 286       6.898 -24.189 -14.592  1.00 10.00      A   
ATOM   2687  OG  SER A 286       8.227 -24.684 -14.566  1.00 10.00      A   
ATOM   2688  HG  SER A 286       8.587 -24.681 -15.461  1.00 10.00      A   
ATOM   2689  C   SER A 286       5.687 -21.990 -14.419  1.00 10.00      A   
ATOM   2690  O   SER A 286       4.546 -22.241 -14.799  1.00 10.00      A   
ATOM   2691  N   VAL A 287       5.951 -21.077 -13.490  1.00 10.00      A   
ATOM   2692  HN  VAL A 287       6.886 -20.904 -13.236  1.00 10.00      A   
ATOM   2693  CA  VAL A 287       4.887 -20.318 -12.838  1.00 10.00      A   
ATOM   2694  CB  VAL A 287       5.210 -20.061 -11.348  1.00 10.00      A   
ATOM   2695  CG1 VAL A 287       4.016 -19.440 -10.634  1.00 10.00      A   
ATOM   2696  CG2 VAL A 287       5.634 -21.350 -10.656  1.00 10.00      A   
ATOM   2697  C   VAL A 287       4.653 -18.984 -13.546  1.00 10.00      A   
ATOM   2698  O   VAL A 287       3.536 -18.465 -13.559  1.00 10.00      A   
ATOM   2699  N   CYS A 288       5.709 -18.453 -14.159  1.00 10.00      A   
ATOM   2700  HN  CYS A 288       6.565 -18.934 -14.133  1.00 10.00      A   
ATOM   2701  CA  CYS A 288       5.644 -17.174 -14.867  1.00 10.00      A   
ATOM   2702  CB  CYS A 288       7.002 -16.853 -15.500  1.00 10.00      A   
ATOM   2703  SG  CYS A 288       8.425 -17.177 -14.438  1.00 10.00      A   
ATOM   2704  HG  CYS A 288       8.141 -16.734 -13.217  1.00 10.00      A   
ATOM   2705  C   CYS A 288       4.555 -17.157 -15.942  1.00 10.00      A   
ATOM   2706  O   CYS A 288       3.997 -16.106 -16.259  1.00 10.00      A   
ATOM   2707  N   SER A 289       4.245 -18.328 -16.481  1.00 10.00      A   
ATOM   2708  HN  SER A 289       4.713 -19.133 -16.174  1.00 10.00      A   
ATOM   2709  CA  SER A 289       3.238 -18.460 -17.527  1.00 10.00      A   
ATOM   2710  CB  SER A 289       3.171 -19.916 -17.982  1.00 10.00      A   
ATOM   2711  OG  SER A 289       4.436 -20.537 -17.832  1.00 10.00      A   
ATOM   2712  HG  SER A 289       4.693 -20.943 -18.667  1.00 10.00      A   
ATOM   2713  C   SER A 289       1.854 -17.982 -17.079  1.00 10.00      A   
ATOM   2714  O   SER A 289       1.038 -17.566 -17.904  1.00 10.00      A   
ATOM   2715  N   ARG A 290       1.593 -18.027 -15.777  1.00 10.00      A   
ATOM   2716  HN  ARG A 290       2.285 -18.344 -15.155  1.00 10.00      A   
ATOM   2717  CA  ARG A 290       0.300 -17.608 -15.253  1.00 10.00      A   
ATOM   2718  CB  ARG A 290      -0.464 -18.807 -14.680  1.00 10.00      A   
ATOM   2719  CG  ARG A 290       0.244 -19.500 -13.529  1.00 10.00      A   
ATOM   2720  CD  ARG A 290      -0.274 -20.915 -13.317  1.00 10.00      A   
ATOM   2721  NE  ARG A 290       0.425 -21.590 -12.218  1.00 10.00      A   
ATOM   2722  HE  ARG A 290       0.073 -21.449 -11.313  1.00 10.00      A   
ATOM   2723  CZ  ARG A 290       1.499 -22.373 -12.382  1.00 10.00      A   
ATOM   2724  NH1 ARG A 290       1.990 -22.580 -13.593  1.00 10.00      A   
ATOM   2725 HH11 ARG A 290       1.539 -22.137 -14.422  1.00 10.00      A   
ATOM   2726 HH12 ARG A 290       2.834 -23.184 -13.728  1.00 10.00      A   
ATOM   2727  NH2 ARG A 290       2.071 -22.961 -11.332  1.00 10.00      A   
ATOM   2728 HH21 ARG A 290       1.689 -22.821 -10.369  1.00 10.00      A   
ATOM   2729 HH22 ARG A 290       2.913 -23.567 -11.465  1.00 10.00      A   
ATOM   2730  C   ARG A 290       0.449 -16.507 -14.206  1.00 10.00      A   
ATOM   2731  O   ARG A 290      -0.513 -16.157 -13.516  1.00 10.00      A   
ATOM   2732  N   LEU A 291       1.649 -15.945 -14.109  1.00 10.00      A   
ATOM   2733  HN  LEU A 291       2.370 -16.245 -14.704  1.00 10.00      A   
ATOM   2734  CA  LEU A 291       1.919 -14.889 -13.147  1.00 10.00      A   
ATOM   2735  CB  LEU A 291       3.423 -14.644 -13.011  1.00 10.00      A   
ATOM   2736  CG  LEU A 291       4.163 -15.517 -11.995  1.00 10.00      A   
ATOM   2737  CD1 LEU A 291       5.640 -15.162 -11.965  1.00 10.00      A   
ATOM   2738  CD2 LEU A 291       3.552 -15.370 -10.612  1.00 10.00      A   
ATOM   2739  C   LEU A 291       1.218 -13.598 -13.531  1.00 10.00      A   
ATOM   2740  O   LEU A 291       1.394 -13.085 -14.636  1.00 10.00      A   
ATOM   2741  N   THR A 292       0.417 -13.082 -12.616  1.00 10.00      A   
ATOM   2742  HN  THR A 292       0.308 -13.548 -11.755  1.00 10.00      A   
ATOM   2743  CA  THR A 292      -0.307 -11.847 -12.847  1.00 10.00      A   
ATOM   2744  CB  THR A 292      -1.728 -11.932 -12.258  1.00 10.00      A   
ATOM   2745  OG1 THR A 292      -2.201 -13.282 -12.361  1.00 10.00      A   
ATOM   2746  HG1 THR A 292      -1.835 -13.690 -13.154  1.00 10.00      A   
ATOM   2747  CG2 THR A 292      -2.677 -11.015 -13.014  1.00 10.00      A   
ATOM   2748  C   THR A 292       0.438 -10.676 -12.210  1.00 10.00      A   
ATOM   2749  O   THR A 292       0.470  -9.565 -12.748  1.00 10.00      A   
ATOM   2750  N   THR A 293       1.044 -10.939 -11.063  1.00 10.00      A   
ATOM   2751  HN  THR A 293       0.989 -11.845 -10.692  1.00 10.00      A   
ATOM   2752  CA  THR A 293       1.794  -9.929 -10.335  1.00 10.00      A   
ATOM   2753  CB  THR A 293       1.015  -9.460  -9.090  1.00 10.00      A   
ATOM   2754  OG1 THR A 293      -0.304  -9.057  -9.481  1.00 10.00      A   
ATOM   2755  HG1 THR A 293      -0.416  -9.216 -10.422  1.00 10.00      A   
ATOM   2756  CG2 THR A 293       1.718  -8.286  -8.430  1.00 10.00      A   
ATOM   2757  C   THR A 293       3.158 -10.477  -9.923  1.00 10.00      A   
ATOM   2758  O   THR A 293       3.251 -11.547  -9.314  1.00 10.00      A   
ATOM   2759  N   LEU A 294       4.211  -9.750 -10.267  1.00 10.00      A   
ATOM   2760  HN  LEU A 294       4.074  -8.898 -10.739  1.00 10.00      A   
ATOM   2761  CA  LEU A 294       5.563 -10.173  -9.944  1.00 10.00      A   
ATOM   2762  CB  LEU A 294       6.333 -10.544 -11.214  1.00 10.00      A   
ATOM   2763  CG  LEU A 294       7.734 -11.132 -11.021  1.00 10.00      A   
ATOM   2764  CD1 LEU A 294       7.679 -12.399 -10.174  1.00 10.00      A   
ATOM   2765  CD2 LEU A 294       8.366 -11.419 -12.373  1.00 10.00      A   
ATOM   2766  C   LEU A 294       6.304  -9.098  -9.160  1.00 10.00      A   
ATOM   2767  O   LEU A 294       6.565  -8.004  -9.666  1.00 10.00      A   
ATOM   2768  N   ASN A 295       6.618  -9.417  -7.917  1.00 10.00      A   
ATOM   2769  HN  ASN A 295       6.356 -10.297  -7.573  1.00 10.00      A   
ATOM   2770  CA  ASN A 295       7.336  -8.510  -7.038  1.00 10.00      A   
ATOM   2771  CB  ASN A 295       6.649  -8.437  -5.671  1.00 10.00      A   
ATOM   2772  CG  ASN A 295       7.439  -7.649  -4.643  1.00 10.00      A   
ATOM   2773  OD1 ASN A 295       8.287  -8.197  -3.940  1.00 10.00      A   
ATOM   2774  ND2 ASN A 295       7.162  -6.359  -4.537  1.00 10.00      A   
ATOM   2775 HD21 ASN A 295       6.466  -5.981  -5.115  1.00 10.00      A   
ATOM   2776 HD22 ASN A 295       7.660  -5.834  -3.874  1.00 10.00      A   
ATOM   2777  C   ASN A 295       8.783  -8.966  -6.884  1.00 10.00      A   
ATOM   2778  O   ASN A 295       9.061 -10.018  -6.306  1.00 10.00      A   
ATOM   2779  N   LEU A 296       9.696  -8.180  -7.425  1.00 10.00      A   
ATOM   2780  HN  LEU A 296       9.405  -7.357  -7.883  1.00 10.00      A   
ATOM   2781  CA  LEU A 296      11.117  -8.492  -7.361  1.00 10.00      A   
ATOM   2782  CB  LEU A 296      11.624  -8.954  -8.732  1.00 10.00      A   
ATOM   2783  CG  LEU A 296      11.107 -10.302  -9.241  1.00 10.00      A   
ATOM   2784  CD1 LEU A 296      11.613 -10.560 -10.652  1.00 10.00      A   
ATOM   2785  CD2 LEU A 296      11.528 -11.430  -8.310  1.00 10.00      A   
ATOM   2786  C   LEU A 296      11.908  -7.271  -6.911  1.00 10.00      A   
ATOM   2787  O   LEU A 296      13.085  -7.117  -7.250  1.00 10.00      A   
ATOM   2788  N   SER A 297      11.265  -6.412  -6.129  1.00 10.00      A   
ATOM   2789  HN  SER A 297      10.339  -6.601  -5.874  1.00 10.00      A   
ATOM   2790  CA  SER A 297      11.895  -5.194  -5.634  1.00 10.00      A   
ATOM   2791  CB  SER A 297      10.851  -4.260  -5.022  1.00 10.00      A   
ATOM   2792  OG  SER A 297       9.814  -4.985  -4.375  1.00 10.00      A   
ATOM   2793  HG  SER A 297       9.423  -4.433  -3.682  1.00 10.00      A   
ATOM   2794  C   SER A 297      12.999  -5.496  -4.625  1.00 10.00      A   
ATOM   2795  O   SER A 297      13.803  -4.625  -4.281  1.00 10.00      A   
ATOM   2796  N   TYR A 298      13.037  -6.733  -4.157  1.00 10.00      A   
ATOM   2797  HN  TYR A 298      12.369  -7.380  -4.463  1.00 10.00      A   
ATOM   2798  CA  TYR A 298      14.043  -7.148  -3.196  1.00 10.00      A   
ATOM   2799  CB  TYR A 298      13.397  -7.847  -1.999  1.00 10.00      A   
ATOM   2800  CG  TYR A 298      12.479  -6.951  -1.197  1.00 10.00      A   
ATOM   2801  CD1 TYR A 298      11.097  -7.043  -1.325  1.00 10.00      A   
ATOM   2802  CD2 TYR A 298      12.993  -6.007  -0.320  1.00 10.00      A   
ATOM   2803  CE1 TYR A 298      10.255  -6.220  -0.602  1.00 10.00      A   
ATOM   2804  CE2 TYR A 298      12.159  -5.181   0.409  1.00 10.00      A   
ATOM   2805  CZ  TYR A 298      10.792  -5.291   0.265  1.00 10.00      A   
ATOM   2806  OH  TYR A 298       9.963  -4.461   0.987  1.00 10.00      A   
ATOM   2807  HH  TYR A 298      10.405  -3.610   1.116  1.00 10.00      A   
ATOM   2808  C   TYR A 298      15.088  -8.048  -3.848  1.00 10.00      A   
ATOM   2809  O   TYR A 298      16.023  -8.508  -3.194  1.00 10.00      A   
ATOM   2810  N   ALA A 299      14.936  -8.279  -5.145  1.00 10.00      A   
ATOM   2811  HN  ALA A 299      14.191  -7.859  -5.624  1.00 10.00      A   
ATOM   2812  CA  ALA A 299      15.860  -9.130  -5.880  1.00 10.00      A   
ATOM   2813  CB  ALA A 299      15.120  -9.937  -6.938  1.00 10.00      A   
ATOM   2814  C   ALA A 299      16.970  -8.299  -6.515  1.00 10.00      A   
ATOM   2815  O   ALA A 299      16.738  -7.549  -7.468  1.00 10.00      A   
ATOM   2816  N   THR A 300      18.172  -8.423  -5.979  1.00 10.00      A   
ATOM   2817  HN  THR A 300      18.298  -9.024  -5.213  1.00 10.00      A   
ATOM   2818  CA  THR A 300      19.315  -7.685  -6.489  1.00 10.00      A   
ATOM   2819  CB  THR A 300      20.237  -7.242  -5.340  1.00 10.00      A   
ATOM   2820  OG1 THR A 300      19.432  -6.820  -4.228  1.00 10.00      A   
ATOM   2821  HG1 THR A 300      18.501  -6.918  -4.458  1.00 10.00      A   
ATOM   2822  CG2 THR A 300      21.121  -6.085  -5.784  1.00 10.00      A   
ATOM   2823  C   THR A 300      20.106  -8.516  -7.495  1.00 10.00      A   
ATOM   2824  O   THR A 300      21.073  -9.196  -7.144  1.00 10.00      A   
ATOM   2825  N   VAL A 301      19.671  -8.467  -8.749  1.00 10.00      A   
ATOM   2826  HN  VAL A 301      18.896  -7.907  -8.960  1.00 10.00      A   
ATOM   2827  CA  VAL A 301      20.317  -9.212  -9.822  1.00 10.00      A   
ATOM   2828  CB  VAL A 301      19.398 -10.327 -10.371  1.00 10.00      A   
ATOM   2829  CG1 VAL A 301      19.271 -11.458  -9.361  1.00 10.00      A   
ATOM   2830  CG2 VAL A 301      18.024  -9.769 -10.723  1.00 10.00      A   
ATOM   2831  C   VAL A 301      20.720  -8.276 -10.959  1.00 10.00      A   
ATOM   2832  O   VAL A 301      20.596  -7.058 -10.837  1.00 10.00      A   
ATOM   2833  N   GLN A 302      21.203  -8.844 -12.058  1.00 10.00      A   
ATOM   2834  HN  GLN A 302      21.274  -9.826 -12.105  1.00 10.00      A   
ATOM   2835  CA  GLN A 302      21.619  -8.048 -13.204  1.00 10.00      A   
ATOM   2836  CB  GLN A 302      22.772  -8.725 -13.946  1.00 10.00      A   
ATOM   2837  CG  GLN A 302      24.128  -8.524 -13.292  1.00 10.00      A   
ATOM   2838  CD  GLN A 302      24.481  -7.057 -13.148  1.00 10.00      A   
ATOM   2839  OE1 GLN A 302      25.099  -6.469 -14.034  1.00 10.00      A   
ATOM   2840  NE2 GLN A 302      24.092  -6.459 -12.032  1.00 10.00      A   
ATOM   2841 HE21 GLN A 302      23.599  -6.985 -11.370  1.00 10.00      A   
ATOM   2842 HE22 GLN A 302      24.307  -5.506 -11.918  1.00 10.00      A   
ATOM   2843  C   GLN A 302      20.458  -7.796 -14.157  1.00 10.00      A   
ATOM   2844  O   GLN A 302      19.397  -8.416 -14.044  1.00 10.00      A   
ATOM   2845  N   SER A 303      20.670  -6.889 -15.098  1.00 10.00      A   
ATOM   2846  HN  SER A 303      21.534  -6.427 -15.124  1.00 10.00      A   
ATOM   2847  CA  SER A 303      19.655  -6.549 -16.083  1.00 10.00      A   
ATOM   2848  CB  SER A 303      20.177  -5.465 -17.034  1.00 10.00      A   
ATOM   2849  OG  SER A 303      19.279  -5.238 -18.109  1.00 10.00      A   
ATOM   2850  HG  SER A 303      18.664  -4.528 -17.869  1.00 10.00      A   
ATOM   2851  C   SER A 303      19.228  -7.779 -16.874  1.00 10.00      A   
ATOM   2852  O   SER A 303      18.036  -8.061 -17.006  1.00 10.00      A   
ATOM   2853  N   TYR A 304      20.212  -8.526 -17.367  1.00 10.00      A   
ATOM   2854  HN  TYR A 304      21.143  -8.260 -17.204  1.00 10.00      A   
ATOM   2855  CA  TYR A 304      19.943  -9.722 -18.150  1.00 10.00      A   
ATOM   2856  CB  TYR A 304      21.232 -10.290 -18.744  1.00 10.00      A   
ATOM   2857  CG  TYR A 304      21.001 -11.182 -19.941  1.00 10.00      A   
ATOM   2858  CD1 TYR A 304      20.697 -10.642 -21.183  1.00 10.00      A   
ATOM   2859  CD2 TYR A 304      21.082 -12.564 -19.831  1.00 10.00      A   
ATOM   2860  CE1 TYR A 304      20.472 -11.449 -22.281  1.00 10.00      A   
ATOM   2861  CE2 TYR A 304      20.864 -13.378 -20.924  1.00 10.00      A   
ATOM   2862  CZ  TYR A 304      20.557 -12.817 -22.145  1.00 10.00      A   
ATOM   2863  OH  TYR A 304      20.329 -13.629 -23.234  1.00 10.00      A   
ATOM   2864  HH  TYR A 304      20.887 -13.344 -23.965  1.00 10.00      A   
ATOM   2865  C   TYR A 304      19.211 -10.776 -17.322  1.00 10.00      A   
ATOM   2866  O   TYR A 304      18.379 -11.518 -17.848  1.00 10.00      A   
ATOM   2867  N   ASP A 305      19.503 -10.814 -16.021  1.00 10.00      A   
ATOM   2868  HN  ASP A 305      20.152 -10.177 -15.658  1.00 10.00      A   
ATOM   2869  CA  ASP A 305      18.865 -11.773 -15.121  1.00 10.00      A   
ATOM   2870  CB  ASP A 305      19.467 -11.719 -13.709  1.00 10.00      A   
ATOM   2871  CG  ASP A 305      20.884 -12.252 -13.635  1.00 10.00      A   
ATOM   2872  OD1 ASP A 305      21.168 -13.315 -14.236  1.00 10.00      A   
ATOM   2873  OD2 ASP A 305      21.717 -11.607 -12.971  1.00 10.00      A   
ATOM   2874  C   ASP A 305      17.369 -11.515 -15.057  1.00 10.00      A   
ATOM   2875  O   ASP A 305      16.563 -12.442 -15.054  1.00 10.00      A   
ATOM   2876  N   LEU A 306      17.001 -10.246 -15.006  1.00 10.00      A   
ATOM   2877  HN  LEU A 306      17.693  -9.549 -14.994  1.00 10.00      A   
ATOM   2878  CA  LEU A 306      15.598  -9.863 -14.961  1.00 10.00      A   
ATOM   2879  CB  LEU A 306      15.447  -8.382 -14.601  1.00 10.00      A   
ATOM   2880  CG  LEU A 306      15.718  -8.008 -13.140  1.00 10.00      A   
ATOM   2881  CD1 LEU A 306      15.735  -6.497 -12.976  1.00 10.00      A   
ATOM   2882  CD2 LEU A 306      14.671  -8.627 -12.224  1.00 10.00      A   
ATOM   2883  C   LEU A 306      14.924 -10.162 -16.295  1.00 10.00      A   
ATOM   2884  O   LEU A 306      13.831 -10.723 -16.332  1.00 10.00      A   
ATOM   2885  N   VAL A 307      15.600  -9.803 -17.385  1.00 10.00      A   
ATOM   2886  HN  VAL A 307      16.472  -9.362 -17.279  1.00 10.00      A   
ATOM   2887  CA  VAL A 307      15.087 -10.028 -18.732  1.00 10.00      A   
ATOM   2888  CB  VAL A 307      16.079  -9.517 -19.803  1.00 10.00      A   
ATOM   2889  CG1 VAL A 307      15.599  -9.862 -21.204  1.00 10.00      A   
ATOM   2890  CG2 VAL A 307      16.270  -8.017 -19.667  1.00 10.00      A   
ATOM   2891  C   VAL A 307      14.780 -11.506 -18.969  1.00 10.00      A   
ATOM   2892  O   VAL A 307      13.719 -11.847 -19.490  1.00 10.00      A   
ATOM   2893  N   LYS A 308      15.701 -12.375 -18.553  1.00 10.00      A   
ATOM   2894  HN  LYS A 308      16.517 -12.035 -18.129  1.00 10.00      A   
ATOM   2895  CA  LYS A 308      15.534 -13.820 -18.718  1.00 10.00      A   
ATOM   2896  CB  LYS A 308      16.686 -14.586 -18.059  1.00 10.00      A   
ATOM   2897  CG  LYS A 308      17.996 -14.544 -18.829  1.00 10.00      A   
ATOM   2898  CD  LYS A 308      19.106 -15.276 -18.087  1.00 10.00      A   
ATOM   2899  CE  LYS A 308      19.353 -14.670 -16.716  1.00 10.00      A   
ATOM   2900  NZ  LYS A 308      20.571 -15.221 -16.066  1.00 10.00      A   
ATOM   2901  HZ1 LYS A 308      20.787 -14.685 -15.195  1.00 10.00      A   
ATOM   2902  HZ2 LYS A 308      21.386 -15.150 -16.710  1.00 10.00      A   
ATOM   2903  HZ3 LYS A 308      20.428 -16.219 -15.817  1.00 10.00      A   
ATOM   2904  C   LYS A 308      14.206 -14.299 -18.140  1.00 10.00      A   
ATOM   2905  O   LYS A 308      13.492 -15.089 -18.761  1.00 10.00      A   
ATOM   2906  N   LEU A 309      13.872 -13.800 -16.963  1.00 10.00      A   
ATOM   2907  HN  LEU A 309      14.470 -13.153 -16.529  1.00 10.00      A   
ATOM   2908  CA  LEU A 309      12.638 -14.186 -16.297  1.00 10.00      A   
ATOM   2909  CB  LEU A 309      12.749 -13.954 -14.789  1.00 10.00      A   
ATOM   2910  CG  LEU A 309      13.345 -15.097 -13.961  1.00 10.00      A   
ATOM   2911  CD1 LEU A 309      14.844 -15.225 -14.196  1.00 10.00      A   
ATOM   2912  CD2 LEU A 309      13.050 -14.882 -12.485  1.00 10.00      A   
ATOM   2913  C   LEU A 309      11.430 -13.441 -16.860  1.00 10.00      A   
ATOM   2914  O   LEU A 309      10.354 -14.018 -17.025  1.00 10.00      A   
ATOM   2915  N   LEU A 310      11.614 -12.160 -17.162  1.00 10.00      A   
ATOM   2916  HN  LEU A 310      12.499 -11.757 -17.019  1.00 10.00      A   
ATOM   2917  CA  LEU A 310      10.541 -11.330 -17.696  1.00 10.00      A   
ATOM   2918  CB  LEU A 310      10.987  -9.868 -17.810  1.00 10.00      A   
ATOM   2919  CG  LEU A 310      11.127  -9.106 -16.489  1.00 10.00      A   
ATOM   2920  CD1 LEU A 310      11.529  -7.660 -16.738  1.00 10.00      A   
ATOM   2921  CD2 LEU A 310       9.837  -9.183 -15.685  1.00 10.00      A   
ATOM   2922  C   LEU A 310      10.034 -11.840 -19.044  1.00 10.00      A   
ATOM   2923  O   LEU A 310       8.859 -11.675 -19.373  1.00 10.00      A   
ATOM   2924  N   CYS A 311      10.916 -12.463 -19.819  1.00 10.00      A   
ATOM   2925  HN  CYS A 311      11.847 -12.552 -19.510  1.00 10.00      A   
ATOM   2926  CA  CYS A 311      10.547 -12.999 -21.126  1.00 10.00      A   
ATOM   2927  CB  CYS A 311      11.794 -13.283 -21.967  1.00 10.00      A   
ATOM   2928  SG  CYS A 311      12.704 -11.813 -22.490  1.00 10.00      A   
ATOM   2929  HG  CYS A 311      12.469 -10.856 -21.601  1.00 10.00      A   
ATOM   2930  C   CYS A 311       9.712 -14.271 -20.995  1.00 10.00      A   
ATOM   2931  O   CYS A 311       9.402 -14.925 -21.991  1.00 10.00      A   
ATOM   2932  N   GLN A 312       9.351 -14.623 -19.768  1.00 10.00      A   
ATOM   2933  HN  GLN A 312       9.638 -14.074 -19.005  1.00 10.00      A   
ATOM   2934  CA  GLN A 312       8.553 -15.813 -19.525  1.00 10.00      A   
ATOM   2935  CB  GLN A 312       9.271 -16.750 -18.559  1.00 10.00      A   
ATOM   2936  CG  GLN A 312      10.470 -17.446 -19.176  1.00 10.00      A   
ATOM   2937  CD  GLN A 312      10.295 -18.947 -19.284  1.00 10.00      A   
ATOM   2938  OE1 GLN A 312      11.269 -19.692 -19.337  1.00 10.00      A   
ATOM   2939  NE2 GLN A 312       9.053 -19.409 -19.310  1.00 10.00      A   
ATOM   2940 HE21 GLN A 312       8.318 -18.768 -19.260  1.00 10.00      A   
ATOM   2941 HE22 GLN A 312       8.925 -20.379 -19.368  1.00 10.00      A   
ATOM   2942  C   GLN A 312       7.165 -15.470 -18.999  1.00 10.00      A   
ATOM   2943  O   GLN A 312       6.320 -16.356 -18.856  1.00 10.00      A   
ATOM   2944  N   CYS A 313       6.926 -14.194 -18.725  1.00 10.00      A   
ATOM   2945  HN  CYS A 313       7.631 -13.525 -18.877  1.00 10.00      A   
ATOM   2946  CA  CYS A 313       5.632 -13.764 -18.210  1.00 10.00      A   
ATOM   2947  CB  CYS A 313       5.771 -13.201 -16.790  1.00 10.00      A   
ATOM   2948  SG  CYS A 313       7.303 -12.286 -16.490  1.00 10.00      A   
ATOM   2949  HG  CYS A 313       7.668 -12.499 -15.231  1.00 10.00      A   
ATOM   2950  C   CYS A 313       4.943 -12.761 -19.136  1.00 10.00      A   
ATOM   2951  O   CYS A 313       5.099 -11.548 -18.983  1.00 10.00      A   
ATOM   2952  N   PRO A 314       4.176 -13.252 -20.125  1.00 10.00      A   
ATOM   2953  CA  PRO A 314       3.455 -12.392 -21.063  1.00 10.00      A   
ATOM   2954  CB  PRO A 314       3.272 -13.307 -22.273  1.00 10.00      A   
ATOM   2955  CG  PRO A 314       3.150 -14.675 -21.689  1.00 10.00      A   
ATOM   2956  CD  PRO A 314       3.972 -14.686 -20.424  1.00 10.00      A   
ATOM   2957  C   PRO A 314       2.096 -11.966 -20.507  1.00 10.00      A   
ATOM   2958  O   PRO A 314       1.398 -11.142 -21.096  1.00 10.00      A   
ATOM   2959  N   LYS A 315       1.726 -12.541 -19.367  1.00 10.00      A   
ATOM   2960  HN  LYS A 315       2.329 -13.185 -18.948  1.00 10.00      A   
ATOM   2961  CA  LYS A 315       0.453 -12.241 -18.722  1.00 10.00      A   
ATOM   2962  CB  LYS A 315      -0.242 -13.533 -18.289  1.00 10.00      A   
ATOM   2963  CG  LYS A 315      -0.338 -14.592 -19.374  1.00 10.00      A   
ATOM   2964  CD  LYS A 315      -1.476 -15.565 -19.103  1.00 10.00      A   
ATOM   2965  CE  LYS A 315      -2.833 -14.929 -19.374  1.00 10.00      A   
ATOM   2966  NZ  LYS A 315      -2.956 -14.434 -20.773  1.00 10.00      A   
ATOM   2967  HZ1 LYS A 315      -3.935 -14.132 -20.965  1.00 10.00      A   
ATOM   2968  HZ2 LYS A 315      -2.700 -15.187 -21.443  1.00 10.00      A   
ATOM   2969  HZ3 LYS A 315      -2.321 -13.625 -20.926  1.00 10.00      A   
ATOM   2970  C   LYS A 315       0.674 -11.346 -17.511  1.00 10.00      A   
ATOM   2971  O   LYS A 315      -0.187 -11.233 -16.635  1.00 10.00      A   
ATOM   2972  N   LEU A 316       1.831 -10.713 -17.476  1.00 10.00      A   
ATOM   2973  HN  LEU A 316       2.458 -10.838 -18.216  1.00 10.00      A   
ATOM   2974  CA  LEU A 316       2.194  -9.829 -16.384  1.00 10.00      A   
ATOM   2975  CB  LEU A 316       3.703  -9.582 -16.408  1.00 10.00      A   
ATOM   2976  CG  LEU A 316       4.289  -8.786 -15.244  1.00 10.00      A   
ATOM   2977  CD1 LEU A 316       4.059  -9.515 -13.928  1.00 10.00      A   
ATOM   2978  CD2 LEU A 316       5.772  -8.548 -15.475  1.00 10.00      A   
ATOM   2979  C   LEU A 316       1.444  -8.507 -16.486  1.00 10.00      A   
ATOM   2980  O   LEU A 316       1.516  -7.818 -17.503  1.00 10.00      A   
ATOM   2981  N   GLN A 317       0.714  -8.164 -15.430  1.00 10.00      A   
ATOM   2982  HN  GLN A 317       0.689  -8.761 -14.650  1.00 10.00      A   
ATOM   2983  CA  GLN A 317      -0.054  -6.925 -15.407  1.00 10.00      A   
ATOM   2984  CB  GLN A 317      -1.519  -7.194 -15.071  1.00 10.00      A   
ATOM   2985  CG  GLN A 317      -2.307  -7.859 -16.188  1.00 10.00      A   
ATOM   2986  CD  GLN A 317      -3.772  -8.024 -15.838  1.00 10.00      A   
ATOM   2987  OE1 GLN A 317      -4.131  -8.201 -14.674  1.00 10.00      A   
ATOM   2988  NE2 GLN A 317      -4.629  -7.963 -16.843  1.00 10.00      A   
ATOM   2989 HE21 GLN A 317      -4.275  -7.812 -17.750  1.00 10.00      A   
ATOM   2990 HE22 GLN A 317      -5.586  -8.068 -16.644  1.00 10.00      A   
ATOM   2991  C   GLN A 317       0.535  -5.916 -14.428  1.00 10.00      A   
ATOM   2992  O   GLN A 317       0.407  -4.709 -14.615  1.00 10.00      A   
ATOM   2993  N   ARG A 318       1.188  -6.412 -13.391  1.00 10.00      A   
ATOM   2994  HN  ARG A 318       1.275  -7.384 -13.301  1.00 10.00      A   
ATOM   2995  CA  ARG A 318       1.792  -5.546 -12.384  1.00 10.00      A   
ATOM   2996  CB  ARG A 318       0.946  -5.547 -11.107  1.00 10.00      A   
ATOM   2997  CG  ARG A 318       1.160  -4.338 -10.212  1.00 10.00      A   
ATOM   2998  CD  ARG A 318       0.180  -4.325  -9.045  1.00 10.00      A   
ATOM   2999  NE  ARG A 318      -1.218  -4.328  -9.491  1.00 10.00      A   
ATOM   3000  HE  ARG A 318      -1.401  -4.666 -10.396  1.00 10.00      A   
ATOM   3001  CZ  ARG A 318      -2.242  -3.896  -8.745  1.00 10.00      A   
ATOM   3002  NH1 ARG A 318      -2.034  -3.428  -7.521  1.00 10.00      A   
ATOM   3003 HH11 ARG A 318      -2.837  -3.098  -6.944  1.00 10.00      A   
ATOM   3004 HH12 ARG A 318      -1.067  -3.375  -7.133  1.00 10.00      A   
ATOM   3005  NH2 ARG A 318      -3.472  -3.925  -9.235  1.00 10.00      A   
ATOM   3006 HH21 ARG A 318      -3.646  -4.273 -10.202  1.00 10.00      A   
ATOM   3007 HH22 ARG A 318      -4.275  -3.595  -8.651  1.00 10.00      A   
ATOM   3008  C   ARG A 318       3.214  -6.003 -12.083  1.00 10.00      A   
ATOM   3009  O   ARG A 318       3.426  -7.123 -11.607  1.00 10.00      A   
ATOM   3010  N   LEU A 319       4.183  -5.144 -12.363  1.00 10.00      A   
ATOM   3011  HN  LEU A 319       3.956  -4.258 -12.732  1.00 10.00      A   
ATOM   3012  CA  LEU A 319       5.581  -5.484 -12.133  1.00 10.00      A   
ATOM   3013  CB  LEU A 319       6.347  -5.553 -13.455  1.00 10.00      A   
ATOM   3014  CG  LEU A 319       7.826  -5.950 -13.360  1.00 10.00      A   
ATOM   3015  CD1 LEU A 319       7.971  -7.383 -12.866  1.00 10.00      A   
ATOM   3016  CD2 LEU A 319       8.516  -5.773 -14.701  1.00 10.00      A   
ATOM   3017  C   LEU A 319       6.264  -4.513 -11.182  1.00 10.00      A   
ATOM   3018  O   LEU A 319       6.165  -3.292 -11.339  1.00 10.00      A   
ATOM   3019  N   TRP A 320       6.942  -5.072 -10.189  1.00 10.00      A   
ATOM   3020  HN  TRP A 320       6.947  -6.053 -10.115  1.00 10.00      A   
ATOM   3021  CA  TRP A 320       7.674  -4.289  -9.204  1.00 10.00      A   
ATOM   3022  CB  TRP A 320       7.089  -4.508  -7.803  1.00 10.00      A   
ATOM   3023  CG  TRP A 320       5.848  -3.714  -7.512  1.00 10.00      A   
ATOM   3024  CD1 TRP A 320       4.809  -3.458  -8.361  1.00 10.00      A   
ATOM   3025  CD2 TRP A 320       5.515  -3.078  -6.273  1.00 10.00      A   
ATOM   3026  NE1 TRP A 320       3.856  -2.697  -7.728  1.00 10.00      A   
ATOM   3027  HE1 TRP A 320       3.012  -2.376  -8.137  1.00 10.00      A   
ATOM   3028  CE2 TRP A 320       4.264  -2.454  -6.444  1.00 10.00      A   
ATOM   3029  CE3 TRP A 320       6.154  -2.977  -5.034  1.00 10.00      A   
ATOM   3030  CZ2 TRP A 320       3.642  -1.738  -5.424  1.00 10.00      A   
ATOM   3031  CZ3 TRP A 320       5.536  -2.267  -4.024  1.00 10.00      A   
ATOM   3032  CH2 TRP A 320       4.291  -1.657  -4.224  1.00 10.00      A   
ATOM   3033  C   TRP A 320       9.136  -4.717  -9.215  1.00 10.00      A   
ATOM   3034  O   TRP A 320       9.482  -5.766  -8.673  1.00 10.00      A   
ATOM   3035  N   VAL A 321       9.988  -3.918  -9.838  1.00 10.00      A   
ATOM   3036  HN  VAL A 321       9.662  -3.080 -10.236  1.00 10.00      A   
ATOM   3037  CA  VAL A 321      11.407  -4.248  -9.929  1.00 10.00      A   
ATOM   3038  CB  VAL A 321      11.784  -4.775 -11.332  1.00 10.00      A   
ATOM   3039  CG1 VAL A 321      11.286  -6.198 -11.529  1.00 10.00      A   
ATOM   3040  CG2 VAL A 321      11.241  -3.855 -12.418  1.00 10.00      A   
ATOM   3041  C   VAL A 321      12.287  -3.049  -9.605  1.00 10.00      A   
ATOM   3042  O   VAL A 321      11.797  -1.947  -9.356  1.00 10.00      A   
ATOM   3043  N   LEU A 322      13.590  -3.284  -9.598  1.00 10.00      A   
ATOM   3044  HN  LEU A 322      13.910  -4.196  -9.771  1.00 10.00      A   
ATOM   3045  CA  LEU A 322      14.559  -2.234  -9.328  1.00 10.00      A   
ATOM   3046  CB  LEU A 322      15.751  -2.790  -8.546  1.00 10.00      A   
ATOM   3047  CG  LEU A 322      15.465  -3.274  -7.122  1.00 10.00      A   
ATOM   3048  CD1 LEU A 322      16.667  -4.023  -6.565  1.00 10.00      A   
ATOM   3049  CD2 LEU A 322      15.099  -2.107  -6.221  1.00 10.00      A   
ATOM   3050  C   LEU A 322      15.046  -1.608 -10.634  1.00 10.00      A   
ATOM   3051  O   LEU A 322      14.650  -2.027 -11.723  1.00 10.00      A   
ATOM   3052  N   ASP A 323      15.924  -0.624 -10.521  1.00 10.00      A   
ATOM   3053  HN  ASP A 323      16.219  -0.345  -9.626  1.00 10.00      A   
ATOM   3054  CA  ASP A 323      16.467   0.060 -11.686  1.00 10.00      A   
ATOM   3055  CB  ASP A 323      16.981   1.463 -11.329  1.00 10.00      A   
ATOM   3056  CG  ASP A 323      18.094   1.483 -10.294  1.00 10.00      A   
ATOM   3057  OD1 ASP A 323      18.233   0.506  -9.529  1.00 10.00      A   
ATOM   3058  OD2 ASP A 323      18.819   2.498 -10.224  1.00 10.00      A   
ATOM   3059  C   ASP A 323      17.545  -0.772 -12.378  1.00 10.00      A   
ATOM   3060  O   ASP A 323      18.097  -0.368 -13.403  1.00 10.00      A   
ATOM   3061  N   TYR A 324      17.811  -1.955 -11.828  1.00 10.00      A   
ATOM   3062  HN  TYR A 324      17.323  -2.222 -11.020  1.00 10.00      A   
ATOM   3063  CA  TYR A 324      18.807  -2.864 -12.387  1.00 10.00      A   
ATOM   3064  CB  TYR A 324      19.045  -4.046 -11.446  1.00 10.00      A   
ATOM   3065  CG  TYR A 324      19.977  -3.745 -10.296  1.00 10.00      A   
ATOM   3066  CD1 TYR A 324      19.488  -3.557  -9.011  1.00 10.00      A   
ATOM   3067  CD2 TYR A 324      21.348  -3.653 -10.494  1.00 10.00      A   
ATOM   3068  CE1 TYR A 324      20.338  -3.284  -7.957  1.00 10.00      A   
ATOM   3069  CE2 TYR A 324      22.206  -3.379  -9.447  1.00 10.00      A   
ATOM   3070  CZ  TYR A 324      21.698  -3.196  -8.180  1.00 10.00      A   
ATOM   3071  OH  TYR A 324      22.553  -2.925  -7.136  1.00 10.00      A   
ATOM   3072  HH  TYR A 324      23.336  -2.477  -7.475  1.00 10.00      A   
ATOM   3073  C   TYR A 324      18.372  -3.386 -13.752  1.00 10.00      A   
ATOM   3074  O   TYR A 324      19.172  -3.949 -14.493  1.00 10.00      A   
ATOM   3075  N   ILE A 325      17.098  -3.206 -14.075  1.00 10.00      A   
ATOM   3076  HN  ILE A 325      16.503  -2.761 -13.435  1.00 10.00      A   
ATOM   3077  CA  ILE A 325      16.565  -3.656 -15.354  1.00 10.00      A   
ATOM   3078  CB  ILE A 325      15.020  -3.555 -15.400  1.00 10.00      A   
ATOM   3079  CG1 ILE A 325      14.466  -4.111 -16.717  1.00 10.00      A   
ATOM   3080  CG2 ILE A 325      14.553  -2.123 -15.176  1.00 10.00      A   
ATOM   3081  CD1 ILE A 325      14.643  -5.606 -16.883  1.00 10.00      A   
ATOM   3082  C   ILE A 325      17.190  -2.867 -16.509  1.00 10.00      A   
ATOM   3083  O   ILE A 325      17.392  -3.404 -17.599  1.00 10.00      A   
ATOM   3084  N   GLU A 326      17.517  -1.601 -16.243  1.00 10.00      A   
ATOM   3085  HN  GLU A 326      17.354  -1.255 -15.341  1.00 10.00      A   
ATOM   3086  CA  GLU A 326      18.125  -0.709 -17.229  1.00 10.00      A   
ATOM   3087  CB  GLU A 326      19.483  -1.229 -17.701  1.00 10.00      A   
ATOM   3088  CG  GLU A 326      20.479  -1.439 -16.575  1.00 10.00      A   
ATOM   3089  CD  GLU A 326      21.903  -1.156 -16.996  1.00 10.00      A   
ATOM   3090  OE1 GLU A 326      22.196  -1.205 -18.211  1.00 10.00      A   
ATOM   3091  OE2 GLU A 326      22.739  -0.882 -16.109  1.00 10.00      A   
ATOM   3092  C   GLU A 326      17.213  -0.422 -18.420  1.00 10.00      A   
ATOM   3093  O   GLU A 326      16.168  -1.054 -18.596  1.00 10.00      A   
ATOM   3094  N   ASP A 327      17.626   0.545 -19.237  1.00 10.00      A   
ATOM   3095  HN  ASP A 327      18.463   1.015 -19.032  1.00 10.00      A   
ATOM   3096  CA  ASP A 327      16.869   0.934 -20.422  1.00 10.00      A   
ATOM   3097  CB  ASP A 327      17.558   2.097 -21.152  1.00 10.00      A   
ATOM   3098  CG  ASP A 327      17.481   3.424 -20.420  1.00 10.00      A   
ATOM   3099  OD1 ASP A 327      16.387   3.807 -19.965  1.00 10.00      A   
ATOM   3100  OD2 ASP A 327      18.524   4.101 -20.309  1.00 10.00      A   
ATOM   3101  C   ASP A 327      16.752  -0.248 -21.380  1.00 10.00      A   
ATOM   3102  O   ASP A 327      15.689  -0.499 -21.949  1.00 10.00      A   
ATOM   3103  N   ALA A 328      17.853  -0.976 -21.535  1.00 10.00      A   
ATOM   3104  HN  ALA A 328      18.658  -0.731 -21.034  1.00 10.00      A   
ATOM   3105  CA  ALA A 328      17.902  -2.129 -22.426  1.00 10.00      A   
ATOM   3106  CB  ALA A 328      19.304  -2.718 -22.448  1.00 10.00      A   
ATOM   3107  C   ALA A 328      16.886  -3.195 -22.025  1.00 10.00      A   
ATOM   3108  O   ALA A 328      16.212  -3.777 -22.878  1.00 10.00      A   
ATOM   3109  N   GLY A 329      16.772  -3.440 -20.725  1.00 10.00      A   
ATOM   3110  HN  GLY A 329      17.326  -2.939 -20.090  1.00 10.00      A   
ATOM   3111  CA  GLY A 329      15.838  -4.435 -20.237  1.00 10.00      A   
ATOM   3112  C   GLY A 329      14.398  -3.984 -20.372  1.00 10.00      A   
ATOM   3113  O   GLY A 329      13.517  -4.781 -20.701  1.00 10.00      A   
ATOM   3114  N   LEU A 330      14.160  -2.701 -20.125  1.00 10.00      A   
ATOM   3115  HN  LEU A 330      14.912  -2.114 -19.882  1.00 10.00      A   
ATOM   3116  CA  LEU A 330      12.818  -2.140 -20.212  1.00 10.00      A   
ATOM   3117  CB  LEU A 330      12.808  -0.689 -19.726  1.00 10.00      A   
ATOM   3118  CG  LEU A 330      12.906  -0.493 -18.212  1.00 10.00      A   
ATOM   3119  CD1 LEU A 330      12.966   0.983 -17.859  1.00 10.00      A   
ATOM   3120  CD2 LEU A 330      11.736  -1.157 -17.507  1.00 10.00      A   
ATOM   3121  C   LEU A 330      12.268  -2.248 -21.630  1.00 10.00      A   
ATOM   3122  O   LEU A 330      11.066  -2.444 -21.825  1.00 10.00      A   
ATOM   3123  N   GLU A 331      13.158  -2.147 -22.614  1.00 10.00      A   
ATOM   3124  HN  GLU A 331      14.103  -1.998 -22.390  1.00 10.00      A   
ATOM   3125  CA  GLU A 331      12.766  -2.251 -24.018  1.00 10.00      A   
ATOM   3126  CB  GLU A 331      13.950  -1.939 -24.936  1.00 10.00      A   
ATOM   3127  CG  GLU A 331      13.546  -1.588 -26.359  1.00 10.00      A   
ATOM   3128  CD  GLU A 331      14.638  -1.878 -27.368  1.00 10.00      A   
ATOM   3129  OE1 GLU A 331      14.676  -3.009 -27.897  1.00 10.00      A   
ATOM   3130  OE2 GLU A 331      15.462  -0.983 -27.640  1.00 10.00      A   
ATOM   3131  C   GLU A 331      12.230  -3.650 -24.317  1.00 10.00      A   
ATOM   3132  O   GLU A 331      11.289  -3.816 -25.096  1.00 10.00      A   
ATOM   3133  N   VAL A 332      12.831  -4.650 -23.684  1.00 10.00      A   
ATOM   3134  HN  VAL A 332      13.575  -4.451 -23.076  1.00 10.00      A   
ATOM   3135  CA  VAL A 332      12.417  -6.036 -23.866  1.00 10.00      A   
ATOM   3136  CB  VAL A 332      13.496  -7.019 -23.369  1.00 10.00      A   
ATOM   3137  CG1 VAL A 332      13.153  -8.440 -23.791  1.00 10.00      A   
ATOM   3138  CG2 VAL A 332      14.867  -6.619 -23.891  1.00 10.00      A   
ATOM   3139  C   VAL A 332      11.114  -6.299 -23.115  1.00 10.00      A   
ATOM   3140  O   VAL A 332      10.259  -7.053 -23.580  1.00 10.00      A   
ATOM   3141  N   LEU A 333      10.969  -5.660 -21.957  1.00 10.00      A   
ATOM   3142  HN  LEU A 333      11.694  -5.081 -21.640  1.00 10.00      A   
ATOM   3143  CA  LEU A 333       9.772  -5.802 -21.136  1.00 10.00      A   
ATOM   3144  CB  LEU A 333       9.895  -4.959 -19.860  1.00 10.00      A   
ATOM   3145  CG  LEU A 333       8.610  -4.771 -19.046  1.00 10.00      A   
ATOM   3146  CD1 LEU A 333       8.244  -6.044 -18.304  1.00 10.00      A   
ATOM   3147  CD2 LEU A 333       8.742  -3.599 -18.087  1.00 10.00      A   
ATOM   3148  C   LEU A 333       8.535  -5.388 -21.921  1.00 10.00      A   
ATOM   3149  O   LEU A 333       7.545  -6.123 -21.980  1.00 10.00      A   
ATOM   3150  N   ALA A 334       8.611  -4.218 -22.553  1.00 10.00      A   
ATOM   3151  HN  ALA A 334       9.434  -3.687 -22.477  1.00 10.00      A   
ATOM   3152  CA  ALA A 334       7.503  -3.701 -23.345  1.00 10.00      A   
ATOM   3153  CB  ALA A 334       7.794  -2.278 -23.794  1.00 10.00      A   
ATOM   3154  C   ALA A 334       7.237  -4.593 -24.552  1.00 10.00      A   
ATOM   3155  O   ALA A 334       6.138  -4.601 -25.102  1.00 10.00      A   
ATOM   3156  N   SER A 335       8.250  -5.352 -24.949  1.00 10.00      A   
ATOM   3157  HN  SER A 335       9.102  -5.304 -24.465  1.00 10.00      A   
ATOM   3158  CA  SER A 335       8.133  -6.250 -26.088  1.00 10.00      A   
ATOM   3159  CB  SER A 335       9.463  -6.333 -26.837  1.00 10.00      A   
ATOM   3160  OG  SER A 335       9.928  -5.036 -27.176  1.00 10.00      A   
ATOM   3161  HG  SER A 335      10.464  -4.686 -26.451  1.00 10.00      A   
ATOM   3162  C   SER A 335       7.681  -7.643 -25.656  1.00 10.00      A   
ATOM   3163  O   SER A 335       7.613  -8.560 -26.470  1.00 10.00      A   
ATOM   3164  N   THR A 336       7.373  -7.795 -24.376  1.00 10.00      A   
ATOM   3165  HN  THR A 336       7.438  -7.024 -23.773  1.00 10.00      A   
ATOM   3166  CA  THR A 336       6.928  -9.078 -23.848  1.00 10.00      A   
ATOM   3167  CB  THR A 336       7.949  -9.672 -22.857  1.00 10.00      A   
ATOM   3168  OG1 THR A 336       9.275  -9.565 -23.403  1.00 10.00      A   
ATOM   3169  HG1 THR A 336       9.479  -8.631 -23.567  1.00 10.00      A   
ATOM   3170  CG2 THR A 336       7.640 -11.135 -22.583  1.00 10.00      A   
ATOM   3171  C   THR A 336       5.564  -8.954 -23.168  1.00 10.00      A   
ATOM   3172  O   THR A 336       4.654  -9.739 -23.436  1.00 10.00      A   
ATOM   3173  N   CYS A 337       5.423  -7.965 -22.294  1.00 10.00      A   
ATOM   3174  HN  CYS A 337       6.180  -7.366 -22.118  1.00 10.00      A   
ATOM   3175  CA  CYS A 337       4.172  -7.744 -21.586  1.00 10.00      A   
ATOM   3176  CB  CYS A 337       4.449  -7.386 -20.124  1.00 10.00      A   
ATOM   3177  SG  CYS A 337       5.617  -8.492 -19.296  1.00 10.00      A   
ATOM   3178  HG  CYS A 337       5.057  -9.693 -19.208  1.00 10.00      A   
ATOM   3179  C   CYS A 337       3.376  -6.630 -22.257  1.00 10.00      A   
ATOM   3180  O   CYS A 337       3.697  -5.455 -22.114  1.00 10.00      A   
ATOM   3181  N   LYS A 338       2.345  -7.005 -22.995  1.00 10.00      A   
ATOM   3182  HN  LYS A 338       2.139  -7.963 -23.082  1.00 10.00      A   
ATOM   3183  CA  LYS A 338       1.518  -6.030 -23.693  1.00 10.00      A   
ATOM   3184  CB  LYS A 338       1.083  -6.571 -25.060  1.00 10.00      A   
ATOM   3185  CG  LYS A 338       2.235  -6.884 -26.004  1.00 10.00      A   
ATOM   3186  CD  LYS A 338       3.055  -5.640 -26.309  1.00 10.00      A   
ATOM   3187  CE  LYS A 338       4.213  -5.953 -27.240  1.00 10.00      A   
ATOM   3188  NZ  LYS A 338       4.984  -4.729 -27.594  1.00 10.00      A   
ATOM   3189  HZ1 LYS A 338       4.353  -4.008 -27.990  1.00 10.00      A   
ATOM   3190  HZ2 LYS A 338       5.715  -4.957 -28.299  1.00 10.00      A   
ATOM   3191  HZ3 LYS A 338       5.450  -4.337 -26.747  1.00 10.00      A   
ATOM   3192  C   LYS A 338       0.298  -5.639 -22.867  1.00 10.00      A   
ATOM   3193  O   LYS A 338      -0.446  -4.730 -23.233  1.00 10.00      A   
ATOM   3194  N   ASP A 339       0.099  -6.318 -21.744  1.00 10.00      A   
ATOM   3195  HN  ASP A 339       0.736  -7.020 -21.489  1.00 10.00      A   
ATOM   3196  CA  ASP A 339      -1.044  -6.033 -20.881  1.00 10.00      A   
ATOM   3197  CB  ASP A 339      -1.908  -7.282 -20.670  1.00 10.00      A   
ATOM   3198  CG  ASP A 339      -3.388  -6.960 -20.569  1.00 10.00      A   
ATOM   3199  OD1 ASP A 339      -3.951  -6.416 -21.544  1.00 10.00      A   
ATOM   3200  OD2 ASP A 339      -4.004  -7.259 -19.522  1.00 10.00      A   
ATOM   3201  C   ASP A 339      -0.601  -5.452 -19.543  1.00 10.00      A   
ATOM   3202  O   ASP A 339      -1.361  -5.457 -18.572  1.00 10.00      A   
ATOM   3203  N   LEU A 340       0.629  -4.941 -19.508  1.00 10.00      A   
ATOM   3204  HN  LEU A 340       1.175  -4.961 -20.320  1.00 10.00      A   
ATOM   3205  CA  LEU A 340       1.186  -4.346 -18.299  1.00 10.00      A   
ATOM   3206  CB  LEU A 340       2.672  -4.020 -18.493  1.00 10.00      A   
ATOM   3207  CG  LEU A 340       3.467  -3.710 -17.222  1.00 10.00      A   
ATOM   3208  CD1 LEU A 340       3.595  -4.953 -16.352  1.00 10.00      A   
ATOM   3209  CD2 LEU A 340       4.841  -3.164 -17.579  1.00 10.00      A   
ATOM   3210  C   LEU A 340       0.406  -3.088 -17.930  1.00 10.00      A   
ATOM   3211  O   LEU A 340       0.281  -2.171 -18.739  1.00 10.00      A   
ATOM   3212  N   ARG A 341      -0.123  -3.062 -16.712  1.00 10.00      A   
ATOM   3213  HN  ARG A 341       0.036  -3.822 -16.106  1.00 10.00      A   
ATOM   3214  CA  ARG A 341      -0.920  -1.932 -16.242  1.00 10.00      A   
ATOM   3215  CB  ARG A 341      -2.143  -2.419 -15.458  1.00 10.00      A   
ATOM   3216  CG  ARG A 341      -2.858  -3.613 -16.064  1.00 10.00      A   
ATOM   3217  CD  ARG A 341      -3.711  -3.208 -17.251  1.00 10.00      A   
ATOM   3218  NE  ARG A 341      -4.268  -4.372 -17.933  1.00 10.00      A   
ATOM   3219  HE  ARG A 341      -3.633  -5.066 -18.233  1.00 10.00      A   
ATOM   3220  CZ  ARG A 341      -5.569  -4.544 -18.165  1.00 10.00      A   
ATOM   3221  NH1 ARG A 341      -6.447  -3.625 -17.772  1.00 10.00      A   
ATOM   3222 HH11 ARG A 341      -7.466  -3.761 -17.951  1.00 10.00      A   
ATOM   3223 HH12 ARG A 341      -6.124  -2.759 -17.278  1.00 10.00      A   
ATOM   3224  NH2 ARG A 341      -5.990  -5.641 -18.783  1.00 10.00      A   
ATOM   3225 HH21 ARG A 341      -5.299  -6.376 -19.089  1.00 10.00      A   
ATOM   3226 HH22 ARG A 341      -7.006  -5.783 -18.968  1.00 10.00      A   
ATOM   3227  C   ARG A 341      -0.108  -1.026 -15.333  1.00 10.00      A   
ATOM   3228  O   ARG A 341      -0.161   0.202 -15.453  1.00 10.00      A   
ATOM   3229  N   GLU A 342       0.638  -1.634 -14.423  1.00 10.00      A   
ATOM   3230  HN  GLU A 342       0.665  -2.614 -14.398  1.00 10.00      A   
ATOM   3231  CA  GLU A 342       1.434  -0.880 -13.475  1.00 10.00      A   
ATOM   3232  CB  GLU A 342       0.837  -0.994 -12.067  1.00 10.00      A   
ATOM   3233  CG  GLU A 342       1.501  -0.091 -11.039  1.00 10.00      A   
ATOM   3234  CD  GLU A 342       1.178  -0.478  -9.611  1.00 10.00      A   
ATOM   3235  OE1 GLU A 342       0.229   0.085  -9.036  1.00 10.00      A   
ATOM   3236  OE2 GLU A 342       1.894  -1.325  -9.041  1.00 10.00      A   
ATOM   3237  C   GLU A 342       2.889  -1.328 -13.464  1.00 10.00      A   
ATOM   3238  O   GLU A 342       3.190  -2.522 -13.490  1.00 10.00      A   
ATOM   3239  N   LEU A 343       3.780  -0.349 -13.432  1.00 10.00      A   
ATOM   3240  HN  LEU A 343       3.459   0.579 -13.430  1.00 10.00      A   
ATOM   3241  CA  LEU A 343       5.214  -0.596 -13.387  1.00 10.00      A   
ATOM   3242  CB  LEU A 343       5.856  -0.389 -14.763  1.00 10.00      A   
ATOM   3243  CG  LEU A 343       7.385  -0.497 -14.817  1.00 10.00      A   
ATOM   3244  CD1 LEU A 343       7.839  -1.909 -14.488  1.00 10.00      A   
ATOM   3245  CD2 LEU A 343       7.913  -0.057 -16.175  1.00 10.00      A   
ATOM   3246  C   LEU A 343       5.855   0.339 -12.370  1.00 10.00      A   
ATOM   3247  O   LEU A 343       5.851   1.562 -12.547  1.00 10.00      A   
ATOM   3248  N   ARG A 344       6.366  -0.233 -11.291  1.00 10.00      A   
ATOM   3249  HN  ARG A 344       6.312  -1.211 -11.195  1.00 10.00      A   
ATOM   3250  CA  ARG A 344       7.013   0.550 -10.248  1.00 10.00      A   
ATOM   3251  CB  ARG A 344       6.332   0.348  -8.886  1.00 10.00      A   
ATOM   3252  CG  ARG A 344       4.852   0.714  -8.887  1.00 10.00      A   
ATOM   3253  CD  ARG A 344       4.313   0.988  -7.486  1.00 10.00      A   
ATOM   3254  NE  ARG A 344       2.849   0.909  -7.466  1.00 10.00      A   
ATOM   3255  HE  ARG A 344       2.426   0.377  -8.184  1.00 10.00      A   
ATOM   3256  CZ  ARG A 344       2.052   1.473  -6.552  1.00 10.00      A   
ATOM   3257  NH1 ARG A 344       2.553   2.165  -5.539  1.00 10.00      A   
ATOM   3258 HH11 ARG A 344       1.911   2.599  -4.832  1.00 10.00      A   
ATOM   3259 HH12 ARG A 344       3.582   2.279  -5.434  1.00 10.00      A   
ATOM   3260  NH2 ARG A 344       0.739   1.356  -6.678  1.00 10.00      A   
ATOM   3261 HH21 ARG A 344       0.333   0.833  -7.495  1.00 10.00      A   
ATOM   3262 HH22 ARG A 344       0.094   1.776  -5.959  1.00 10.00      A   
ATOM   3263  C   ARG A 344       8.502   0.227 -10.185  1.00 10.00      A   
ATOM   3264  O   ARG A 344       8.900  -0.854  -9.754  1.00 10.00      A   
ATOM   3265  N   VAL A 345       9.313   1.165 -10.655  1.00 10.00      A   
ATOM   3266  HN  VAL A 345       8.925   2.001 -11.000  1.00 10.00      A   
ATOM   3267  CA  VAL A 345      10.758   0.998 -10.673  1.00 10.00      A   
ATOM   3268  CB  VAL A 345      11.371   1.545 -11.985  1.00 10.00      A   
ATOM   3269  CG1 VAL A 345      12.881   1.347 -12.007  1.00 10.00      A   
ATOM   3270  CG2 VAL A 345      10.725   0.890 -13.197  1.00 10.00      A   
ATOM   3271  C   VAL A 345      11.403   1.704  -9.483  1.00 10.00      A   
ATOM   3272  O   VAL A 345      11.328   2.928  -9.355  1.00 10.00      A   
ATOM   3273  N   PHE A 346      12.035   0.929  -8.617  1.00 10.00      A   
ATOM   3274  HN  PHE A 346      12.070  -0.040  -8.778  1.00 10.00      A   
ATOM   3275  CA  PHE A 346      12.694   1.476  -7.443  1.00 10.00      A   
ATOM   3276  CB  PHE A 346      12.370   0.640  -6.203  1.00 10.00      A   
ATOM   3277  CG  PHE A 346      10.933   0.728  -5.777  1.00 10.00      A   
ATOM   3278  CD1 PHE A 346      10.022  -0.242  -6.162  1.00 10.00      A   
ATOM   3279  CD2 PHE A 346      10.493   1.780  -4.991  1.00 10.00      A   
ATOM   3280  CE1 PHE A 346       8.698  -0.165  -5.772  1.00 10.00      A   
ATOM   3281  CE2 PHE A 346       9.171   1.865  -4.597  1.00 10.00      A   
ATOM   3282  CZ  PHE A 346       8.273   0.890  -4.989  1.00 10.00      A   
ATOM   3283  C   PHE A 346      14.199   1.529  -7.664  1.00 10.00      A   
ATOM   3284  O   PHE A 346      14.784   0.585  -8.190  1.00 10.00      A   
ATOM   3285  N   PRO A 347      14.846   2.636  -7.273  1.00 10.00      A   
ATOM   3286  CA  PRO A 347      16.292   2.802  -7.442  1.00 10.00      A   
ATOM   3287  CB  PRO A 347      16.497   4.302  -7.221  1.00 10.00      A   
ATOM   3288  CG  PRO A 347      15.396   4.693  -6.297  1.00 10.00      A   
ATOM   3289  CD  PRO A 347      14.224   3.810  -6.636  1.00 10.00      A   
ATOM   3290  C   PRO A 347      17.088   2.006  -6.410  1.00 10.00      A   
ATOM   3291  O   PRO A 347      16.695   1.905  -5.244  1.00 10.00      A   
ATOM   3292  N   SER A 348      18.204   1.439  -6.845  1.00 10.00      A   
ATOM   3293  HN  SER A 348      18.458   1.538  -7.792  1.00 10.00      A   
ATOM   3294  CA  SER A 348      19.058   0.661  -5.967  1.00 10.00      A   
ATOM   3295  CB  SER A 348      20.044  -0.154  -6.803  1.00 10.00      A   
ATOM   3296  OG  SER A 348      20.350   0.514  -8.019  1.00 10.00      A   
ATOM   3297  HG  SER A 348      19.611   0.400  -8.647  1.00 10.00      A   
ATOM   3298  C   SER A 348      19.803   1.566  -4.989  1.00 10.00      A   
ATOM   3299  O   SER A 348      19.782   1.340  -3.774  1.00 10.00      A   
ATOM   3300  N   GLU A 349      20.450   2.596  -5.523  1.00 10.00      A   
ATOM   3301  HN  GLU A 349      20.418   2.728  -6.494  1.00 10.00      A   
ATOM   3302  CA  GLU A 349      21.201   3.543  -4.714  1.00 10.00      A   
ATOM   3303  CB  GLU A 349      22.665   3.590  -5.164  1.00 10.00      A   
ATOM   3304  CG  GLU A 349      23.343   2.231  -5.261  1.00 10.00      A   
ATOM   3305  CD  GLU A 349      23.357   1.478  -3.946  1.00 10.00      A   
ATOM   3306  OE1 GLU A 349      23.113   2.099  -2.890  1.00 10.00      A   
ATOM   3307  OE2 GLU A 349      23.618   0.256  -3.962  1.00 10.00      A   
ATOM   3308  C   GLU A 349      20.586   4.934  -4.816  1.00 10.00      A   
ATOM   3309  O   GLU A 349      21.002   5.748  -5.641  1.00 10.00      A   
ATOM   3310  N   PRO A 350      19.579   5.230  -3.982  1.00 10.00      A   
ATOM   3311  CA  PRO A 350      18.905   6.526  -3.990  1.00 10.00      A   
ATOM   3312  CB  PRO A 350      17.616   6.248  -3.215  1.00 10.00      A   
ATOM   3313  CG  PRO A 350      17.977   5.155  -2.270  1.00 10.00      A   
ATOM   3314  CD  PRO A 350      19.013   4.317  -2.967  1.00 10.00      A   
ATOM   3315  C   PRO A 350      19.723   7.606  -3.290  1.00 10.00      A   
ATOM   3316  O   PRO A 350      19.472   8.796  -3.459  1.00 10.00      A   
ATOM   3317  N   PHE A 351      20.714   7.190  -2.514  1.00 10.00      A   
ATOM   3318  HN  PHE A 351      20.889   6.226  -2.434  1.00 10.00      A   
ATOM   3319  CA  PHE A 351      21.548   8.131  -1.784  1.00 10.00      A   
ATOM   3320  CB  PHE A 351      21.870   7.607  -0.381  1.00 10.00      A   
ATOM   3321  CG  PHE A 351      20.646   7.271   0.422  1.00 10.00      A   
ATOM   3322  CD1 PHE A 351      20.431   5.977   0.869  1.00 10.00      A   
ATOM   3323  CD2 PHE A 351      19.707   8.246   0.717  1.00 10.00      A   
ATOM   3324  CE1 PHE A 351      19.300   5.662   1.595  1.00 10.00      A   
ATOM   3325  CE2 PHE A 351      18.574   7.938   1.444  1.00 10.00      A   
ATOM   3326  CZ  PHE A 351      18.371   6.643   1.882  1.00 10.00      A   
ATOM   3327  C   PHE A 351      22.822   8.468  -2.545  1.00 10.00      A   
ATOM   3328  O   PHE A 351      23.712   9.124  -2.012  1.00 10.00      A   
ATOM   3329  N   VAL A 352      22.903   8.028  -3.793  1.00 10.00      A   
ATOM   3330  HN  VAL A 352      22.153   7.521  -4.170  1.00 10.00      A   
ATOM   3331  CA  VAL A 352      24.071   8.298  -4.624  1.00 10.00      A   
ATOM   3332  CB  VAL A 352      24.829   7.009  -5.018  1.00 10.00      A   
ATOM   3333  CG1 VAL A 352      26.155   7.355  -5.679  1.00 10.00      A   
ATOM   3334  CG2 VAL A 352      25.055   6.117  -3.807  1.00 10.00      A   
ATOM   3335  C   VAL A 352      23.669   9.065  -5.880  1.00 10.00      A   
ATOM   3336  O   VAL A 352      22.826   8.607  -6.657  1.00 10.00      A   
ATOM   3337  N   MET A 353      24.267  10.238  -6.058  1.00 10.00      A   
ATOM   3338  HN  MET A 353      24.921  10.541  -5.394  1.00 10.00      A   
ATOM   3339  CA  MET A 353      23.985  11.090  -7.207  1.00 10.00      A   
ATOM   3340  CB  MET A 353      24.652  12.455  -7.023  1.00 10.00      A   
ATOM   3341  CG  MET A 353      24.342  13.460  -8.123  1.00 10.00      A   
ATOM   3342  SD  MET A 353      25.467  14.870  -8.107  1.00 10.00      A   
ATOM   3343  CE  MET A 353      24.597  16.009  -9.180  1.00 10.00      A   
ATOM   3344  C   MET A 353      24.476  10.444  -8.497  1.00 10.00      A   
ATOM   3345  O   MET A 353      23.768  10.425  -9.502  1.00 10.00      A   
ATOM   3346  N   GLU A 354      25.693   9.921  -8.459  1.00 10.00      A   
ATOM   3347  HN  GLU A 354      26.206   9.969  -7.623  1.00 10.00      A   
ATOM   3348  CA  GLU A 354      26.287   9.277  -9.625  1.00 10.00      A   
ATOM   3349  CB  GLU A 354      27.750   8.920  -9.354  1.00 10.00      A   
ATOM   3350  CG  GLU A 354      28.636  10.123  -9.074  1.00 10.00      A   
ATOM   3351  CD  GLU A 354      28.686  11.095 -10.234  1.00 10.00      A   
ATOM   3352  OE1 GLU A 354      29.358  10.791 -11.240  1.00 10.00      A   
ATOM   3353  OE2 GLU A 354      28.056  12.169 -10.145  1.00 10.00      A   
ATOM   3354  C   GLU A 354      25.500   8.033 -10.028  1.00 10.00      A   
ATOM   3355  O   GLU A 354      25.145   7.216  -9.181  1.00 10.00      A   
ATOM   3356  N   PRO A 355      25.215   7.879 -11.325  1.00 10.00      A   
ATOM   3357  CA  PRO A 355      24.457   6.736 -11.842  1.00 10.00      A   
ATOM   3358  CB  PRO A 355      24.235   7.081 -13.326  1.00 10.00      A   
ATOM   3359  CG  PRO A 355      24.573   8.528 -13.452  1.00 10.00      A   
ATOM   3360  CD  PRO A 355      25.603   8.803 -12.398  1.00 10.00      A   
ATOM   3361  C   PRO A 355      25.218   5.416 -11.719  1.00 10.00      A   
ATOM   3362  O   PRO A 355      26.283   5.239 -12.313  1.00 10.00      A   
ATOM   3363  N   ASN A 356      24.672   4.497 -10.933  1.00 10.00      A   
ATOM   3364  HN  ASN A 356      23.838   4.706 -10.457  1.00 10.00      A   
ATOM   3365  CA  ASN A 356      25.281   3.184 -10.745  1.00 10.00      A   
ATOM   3366  CB  ASN A 356      24.845   2.560  -9.411  1.00 10.00      A   
ATOM   3367  CG  ASN A 356      23.340   2.390  -9.270  1.00 10.00      A   
ATOM   3368  OD1 ASN A 356      22.553   3.168  -9.816  1.00 10.00      A   
ATOM   3369  ND2 ASN A 356      22.936   1.374  -8.526  1.00 10.00      A   
ATOM   3370 HD21 ASN A 356      23.618   0.805  -8.116  1.00 10.00      A   
ATOM   3371 HD22 ASN A 356      21.965   1.231  -8.414  1.00 10.00      A   
ATOM   3372  C   ASN A 356      24.926   2.261 -11.908  1.00 10.00      A   
ATOM   3373  O   ASN A 356      25.748   1.464 -12.363  1.00 10.00      A   
ATOM   3374  N   VAL A 357      23.697   2.379 -12.387  1.00 10.00      A   
ATOM   3375  HN  VAL A 357      23.087   3.024 -11.975  1.00 10.00      A   
ATOM   3376  CA  VAL A 357      23.223   1.577 -13.505  1.00 10.00      A   
ATOM   3377  CB  VAL A 357      21.976   0.747 -13.130  1.00 10.00      A   
ATOM   3378  CG1 VAL A 357      22.302  -0.279 -12.055  1.00 10.00      A   
ATOM   3379  CG2 VAL A 357      20.836   1.651 -12.688  1.00 10.00      A   
ATOM   3380  C   VAL A 357      22.880   2.483 -14.679  1.00 10.00      A   
ATOM   3381  O   VAL A 357      22.847   3.707 -14.535  1.00 10.00      A   
ATOM   3382  N   ALA A 358      22.621   1.893 -15.832  1.00 10.00      A   
ATOM   3383  HN  ALA A 358      22.652   0.905 -15.893  1.00 10.00      A   
ATOM   3384  CA  ALA A 358      22.282   2.664 -17.014  1.00 10.00      A   
ATOM   3385  CB  ALA A 358      23.005   2.120 -18.236  1.00 10.00      A   
ATOM   3386  C   ALA A 358      20.770   2.702 -17.229  1.00 10.00      A   
ATOM   3387  O   ALA A 358      20.223   1.966 -18.058  1.00 10.00      A   
ATOM   3388  N   LEU A 359      20.101   3.552 -16.459  1.00 10.00      A   
ATOM   3389  HN  LEU A 359      20.596   4.101 -15.812  1.00 10.00      A   
ATOM   3390  CA  LEU A 359      18.659   3.710 -16.559  1.00 10.00      A   
ATOM   3391  CB  LEU A 359      17.956   3.150 -15.317  1.00 10.00      A   
ATOM   3392  CG  LEU A 359      16.424   3.158 -15.364  1.00 10.00      A   
ATOM   3393  CD1 LEU A 359      15.890   1.784 -15.731  1.00 10.00      A   
ATOM   3394  CD2 LEU A 359      15.843   3.631 -14.042  1.00 10.00      A   
ATOM   3395  C   LEU A 359      18.321   5.184 -16.720  1.00 10.00      A   
ATOM   3396  O   LEU A 359      18.460   5.970 -15.778  1.00 10.00      A   
ATOM   3397  N   THR A 360      17.896   5.557 -17.912  1.00 10.00      A   
ATOM   3398  HN  THR A 360      17.803   4.883 -18.624  1.00 10.00      A   
ATOM   3399  CA  THR A 360      17.548   6.936 -18.199  1.00 10.00      A   
ATOM   3400  CB  THR A 360      18.271   7.434 -19.469  1.00 10.00      A   
ATOM   3401  OG1 THR A 360      17.908   6.622 -20.598  1.00 10.00      A   
ATOM   3402  HG1 THR A 360      18.109   5.687 -20.405  1.00 10.00      A   
ATOM   3403  CG2 THR A 360      19.780   7.393 -19.283  1.00 10.00      A   
ATOM   3404  C   THR A 360      16.039   7.078 -18.376  1.00 10.00      A   
ATOM   3405  O   THR A 360      15.265   6.285 -17.836  1.00 10.00      A   
ATOM   3406  N   GLU A 361      15.625   8.087 -19.130  1.00 10.00      A   
ATOM   3407  HN  GLU A 361      16.291   8.701 -19.526  1.00 10.00      A   
ATOM   3408  CA  GLU A 361      14.216   8.321 -19.386  1.00 10.00      A   
ATOM   3409  CB  GLU A 361      13.955   9.816 -19.612  1.00 10.00      A   
ATOM   3410  CG  GLU A 361      14.584  10.385 -20.872  1.00 10.00      A   
ATOM   3411  CD  GLU A 361      16.003  10.866 -20.660  1.00 10.00      A   
ATOM   3412  OE1 GLU A 361      16.900  10.020 -20.470  1.00 10.00      A   
ATOM   3413  OE2 GLU A 361      16.230  12.090 -20.700  1.00 10.00      A   
ATOM   3414  C   GLU A 361      13.749   7.512 -20.594  1.00 10.00      A   
ATOM   3415  O   GLU A 361      12.551   7.425 -20.874  1.00 10.00      A   
ATOM   3416  N   GLN A 362      14.712   6.919 -21.299  1.00 10.00      A   
ATOM   3417  HN  GLN A 362      15.643   7.016 -21.003  1.00 10.00      A   
ATOM   3418  CA  GLN A 362      14.427   6.119 -22.485  1.00 10.00      A   
ATOM   3419  CB  GLN A 362      15.728   5.641 -23.140  1.00 10.00      A   
ATOM   3420  CG  GLN A 362      15.535   4.779 -24.382  1.00 10.00      A   
ATOM   3421  CD  GLN A 362      14.818   5.511 -25.500  1.00 10.00      A   
ATOM   3422  OE1 GLN A 362      14.937   6.729 -25.642  1.00 10.00      A   
ATOM   3423  NE2 GLN A 362      14.061   4.772 -26.297  1.00 10.00      A   
ATOM   3424 HE21 GLN A 362      14.013   3.803 -26.124  1.00 10.00      A   
ATOM   3425 HE22 GLN A 362      13.573   5.215 -27.019  1.00 10.00      A   
ATOM   3426  C   GLN A 362      13.536   4.931 -22.141  1.00 10.00      A   
ATOM   3427  O   GLN A 362      12.565   4.655 -22.846  1.00 10.00      A   
ATOM   3428  N   GLY A 363      13.871   4.242 -21.053  1.00 10.00      A   
ATOM   3429  HN  GLY A 363      14.675   4.504 -20.541  1.00 10.00      A   
ATOM   3430  CA  GLY A 363      13.096   3.096 -20.620  1.00 10.00      A   
ATOM   3431  C   GLY A 363      11.615   3.394 -20.503  1.00 10.00      A   
ATOM   3432  O   GLY A 363      10.793   2.692 -21.084  1.00 10.00      A   
ATOM   3433  N   LEU A 364      11.274   4.444 -19.766  1.00 10.00      A   
ATOM   3434  HN  LEU A 364      11.979   4.973 -19.335  1.00 10.00      A   
ATOM   3435  CA  LEU A 364       9.878   4.828 -19.583  1.00 10.00      A   
ATOM   3436  CB  LEU A 364       9.772   6.096 -18.729  1.00 10.00      A   
ATOM   3437  CG  LEU A 364       8.656   6.136 -17.674  1.00 10.00      A   
ATOM   3438  CD1 LEU A 364       8.659   7.471 -16.945  1.00 10.00      A   
ATOM   3439  CD2 LEU A 364       7.295   5.877 -18.299  1.00 10.00      A   
ATOM   3440  C   LEU A 364       9.195   5.050 -20.928  1.00 10.00      A   
ATOM   3441  O   LEU A 364       8.076   4.585 -21.147  1.00 10.00      A   
ATOM   3442  N   VAL A 365       9.884   5.749 -21.826  1.00 10.00      A   
ATOM   3443  HN  VAL A 365      10.783   6.077 -21.589  1.00 10.00      A   
ATOM   3444  CA  VAL A 365       9.348   6.034 -23.156  1.00 10.00      A   
ATOM   3445  CB  VAL A 365      10.303   6.929 -23.973  1.00 10.00      A   
ATOM   3446  CG1 VAL A 365       9.791   7.117 -25.394  1.00 10.00      A   
ATOM   3447  CG2 VAL A 365      10.476   8.275 -23.291  1.00 10.00      A   
ATOM   3448  C   VAL A 365       9.065   4.744 -23.925  1.00 10.00      A   
ATOM   3449  O   VAL A 365       7.966   4.549 -24.446  1.00 10.00      A   
ATOM   3450  N   SER A 366      10.054   3.860 -23.981  1.00 10.00      A   
ATOM   3451  HN  SER A 366      10.909   4.063 -23.533  1.00 10.00      A   
ATOM   3452  CA  SER A 366       9.908   2.598 -24.690  1.00 10.00      A   
ATOM   3453  CB  SER A 366      11.250   1.867 -24.765  1.00 10.00      A   
ATOM   3454  OG  SER A 366      12.235   2.689 -25.367  1.00 10.00      A   
ATOM   3455  HG  SER A 366      11.840   3.171 -26.105  1.00 10.00      A   
ATOM   3456  C   SER A 366       8.833   1.715 -24.052  1.00 10.00      A   
ATOM   3457  O   SER A 366       8.067   1.049 -24.749  1.00 10.00      A   
ATOM   3458  N   VAL A 367       8.763   1.720 -22.727  1.00 10.00      A   
ATOM   3459  HN  VAL A 367       9.399   2.268 -22.211  1.00 10.00      A   
ATOM   3460  CA  VAL A 367       7.767   0.914 -22.023  1.00 10.00      A   
ATOM   3461  CB  VAL A 367       8.058   0.795 -20.508  1.00 10.00      A   
ATOM   3462  CG1 VAL A 367       6.954   0.021 -19.801  1.00 10.00      A   
ATOM   3463  CG2 VAL A 367       9.393   0.109 -20.279  1.00 10.00      A   
ATOM   3464  C   VAL A 367       6.353   1.455 -22.253  1.00 10.00      A   
ATOM   3465  O   VAL A 367       5.425   0.686 -22.509  1.00 10.00      A   
ATOM   3466  N   SER A 368       6.197   2.777 -22.185  1.00 10.00      A   
ATOM   3467  HN  SER A 368       6.976   3.344 -21.989  1.00 10.00      A   
ATOM   3468  CA  SER A 368       4.892   3.403 -22.393  1.00 10.00      A   
ATOM   3469  CB  SER A 368       4.919   4.884 -21.998  1.00 10.00      A   
ATOM   3470  OG  SER A 368       6.018   5.553 -22.589  1.00 10.00      A   
ATOM   3471  HG  SER A 368       6.829   5.325 -22.112  1.00 10.00      A   
ATOM   3472  C   SER A 368       4.419   3.224 -23.836  1.00 10.00      A   
ATOM   3473  O   SER A 368       3.217   3.168 -24.108  1.00 10.00      A   
ATOM   3474  N   MET A 369       5.372   3.131 -24.753  1.00 10.00      A   
ATOM   3475  HN  MET A 369       6.311   3.210 -24.474  1.00 10.00      A   
ATOM   3476  CA  MET A 369       5.066   2.936 -26.165  1.00 10.00      A   
ATOM   3477  CB  MET A 369       6.281   3.298 -27.026  1.00 10.00      A   
ATOM   3478  CG  MET A 369       6.351   4.752 -27.461  1.00 10.00      A   
ATOM   3479  SD  MET A 369       7.781   5.086 -28.514  1.00 10.00      A   
ATOM   3480  CE  MET A 369       7.320   6.664 -29.229  1.00 10.00      A   
ATOM   3481  C   MET A 369       4.685   1.484 -26.429  1.00 10.00      A   
ATOM   3482  O   MET A 369       3.818   1.196 -27.256  1.00 10.00      A   
ATOM   3483  N   GLY A 370       5.340   0.572 -25.722  1.00 10.00      A   
ATOM   3484  HN  GLY A 370       6.018   0.861 -25.077  1.00 10.00      A   
ATOM   3485  CA  GLY A 370       5.077  -0.839 -25.901  1.00 10.00      A   
ATOM   3486  C   GLY A 370       3.828  -1.324 -25.192  1.00 10.00      A   
ATOM   3487  O   GLY A 370       3.083  -2.136 -25.737  1.00 10.00      A   
ATOM   3488  N   CYS A 371       3.589  -0.826 -23.988  1.00 10.00      A   
ATOM   3489  HN  CYS A 371       4.200  -0.154 -23.612  1.00 10.00      A   
ATOM   3490  CA  CYS A 371       2.427  -1.247 -23.215  1.00 10.00      A   
ATOM   3491  CB  CYS A 371       2.816  -1.483 -21.756  1.00 10.00      A   
ATOM   3492  SG  CYS A 371       4.487  -2.129 -21.533  1.00 10.00      A   
ATOM   3493  HG  CYS A 371       5.334  -1.132 -21.746  1.00 10.00      A   
ATOM   3494  C   CYS A 371       1.295  -0.229 -23.298  1.00 10.00      A   
ATOM   3495  O   CYS A 371       1.376   0.854 -22.720  1.00 10.00      A   
ATOM   3496  N   PRO A 372       0.216  -0.570 -24.018  1.00 10.00      A   
ATOM   3497  CA  PRO A 372      -0.942   0.310 -24.178  1.00 10.00      A   
ATOM   3498  CB  PRO A 372      -1.635  -0.265 -25.413  1.00 10.00      A   
ATOM   3499  CG  PRO A 372      -1.315  -1.720 -25.379  1.00 10.00      A   
ATOM   3500  CD  PRO A 372       0.050  -1.840 -24.755  1.00 10.00      A   
ATOM   3501  C   PRO A 372      -1.885   0.259 -22.976  1.00 10.00      A   
ATOM   3502  O   PRO A 372      -2.849   1.018 -22.896  1.00 10.00      A   
ATOM   3503  N   LYS A 373      -1.604  -0.640 -22.044  1.00 10.00      A   
ATOM   3504  HN  LYS A 373      -0.823  -1.218 -22.162  1.00 10.00      A   
ATOM   3505  CA  LYS A 373      -2.428  -0.792 -20.855  1.00 10.00      A   
ATOM   3506  CB  LYS A 373      -2.596  -2.276 -20.519  1.00 10.00      A   
ATOM   3507  CG  LYS A 373      -3.383  -3.072 -21.549  1.00 10.00      A   
ATOM   3508  CD  LYS A 373      -4.856  -2.689 -21.548  1.00 10.00      A   
ATOM   3509  CE  LYS A 373      -5.632  -3.419 -22.636  1.00 10.00      A   
ATOM   3510  NZ  LYS A 373      -5.963  -4.825 -22.264  1.00 10.00      A   
ATOM   3511  HZ1 LYS A 373      -6.667  -4.834 -21.499  1.00 10.00      A   
ATOM   3512  HZ2 LYS A 373      -5.107  -5.335 -21.941  1.00 10.00      A   
ATOM   3513  HZ3 LYS A 373      -6.359  -5.324 -23.088  1.00 10.00      A   
ATOM   3514  C   LYS A 373      -1.817  -0.059 -19.666  1.00 10.00      A   
ATOM   3515  O   LYS A 373      -2.334  -0.128 -18.549  1.00 10.00      A   
ATOM   3516  N   LEU A 374      -0.718   0.644 -19.913  1.00 10.00      A   
ATOM   3517  HN  LEU A 374      -0.363   0.670 -20.826  1.00 10.00      A   
ATOM   3518  CA  LEU A 374      -0.028   1.378 -18.860  1.00 10.00      A   
ATOM   3519  CB  LEU A 374       1.370   1.798 -19.311  1.00 10.00      A   
ATOM   3520  CG  LEU A 374       2.503   0.803 -19.060  1.00 10.00      A   
ATOM   3521  CD1 LEU A 374       3.826   1.417 -19.476  1.00 10.00      A   
ATOM   3522  CD2 LEU A 374       2.546   0.394 -17.597  1.00 10.00      A   
ATOM   3523  C   LEU A 374      -0.805   2.607 -18.429  1.00 10.00      A   
ATOM   3524  O   LEU A 374      -1.078   3.494 -19.237  1.00 10.00      A   
ATOM   3525  N   GLU A 375      -1.174   2.643 -17.161  1.00 10.00      A   
ATOM   3526  HN  GLU A 375      -0.960   1.880 -16.582  1.00 10.00      A   
ATOM   3527  CA  GLU A 375      -1.907   3.773 -16.611  1.00 10.00      A   
ATOM   3528  CB  GLU A 375      -3.404   3.476 -16.529  1.00 10.00      A   
ATOM   3529  CG  GLU A 375      -3.761   2.251 -15.707  1.00 10.00      A   
ATOM   3530  CD  GLU A 375      -5.250   2.149 -15.465  1.00 10.00      A   
ATOM   3531  OE1 GLU A 375      -5.773   2.935 -14.651  1.00 10.00      A   
ATOM   3532  OE2 GLU A 375      -5.907   1.296 -16.098  1.00 10.00      A   
ATOM   3533  C   GLU A 375      -1.349   4.177 -15.250  1.00 10.00      A   
ATOM   3534  O   GLU A 375      -1.618   5.271 -14.755  1.00 10.00      A   
ATOM   3535  N   SER A 376      -0.571   3.288 -14.652  1.00 10.00      A   
ATOM   3536  HN  SER A 376      -0.403   2.429 -15.087  1.00 10.00      A   
ATOM   3537  CA  SER A 376       0.042   3.550 -13.361  1.00 10.00      A   
ATOM   3538  CB  SER A 376      -0.599   2.675 -12.284  1.00 10.00      A   
ATOM   3539  OG  SER A 376      -2.012   2.710 -12.373  1.00 10.00      A   
ATOM   3540  HG  SER A 376      -2.386   2.299 -11.588  1.00 10.00      A   
ATOM   3541  C   SER A 376       1.537   3.276 -13.443  1.00 10.00      A   
ATOM   3542  O   SER A 376       1.965   2.122 -13.527  1.00 10.00      A   
ATOM   3543  N   VAL A 377       2.333   4.335 -13.435  1.00 10.00      A   
ATOM   3544  HN  VAL A 377       1.941   5.236 -13.357  1.00 10.00      A   
ATOM   3545  CA  VAL A 377       3.778   4.190 -13.530  1.00 10.00      A   
ATOM   3546  CB  VAL A 377       4.322   4.668 -14.900  1.00 10.00      A   
ATOM   3547  CG1 VAL A 377       5.825   4.437 -15.001  1.00 10.00      A   
ATOM   3548  CG2 VAL A 377       3.603   3.973 -16.048  1.00 10.00      A   
ATOM   3549  C   VAL A 377       4.509   4.937 -12.418  1.00 10.00      A   
ATOM   3550  O   VAL A 377       4.256   6.117 -12.171  1.00 10.00      A   
ATOM   3551  N   LEU A 378       5.399   4.226 -11.745  1.00 10.00      A   
ATOM   3552  HN  LEU A 378       5.518   3.276 -11.975  1.00 10.00      A   
ATOM   3553  CA  LEU A 378       6.225   4.797 -10.692  1.00 10.00      A   
ATOM   3554  CB  LEU A 378       6.062   3.999  -9.398  1.00 10.00      A   
ATOM   3555  CG  LEU A 378       6.820   4.517  -8.176  1.00 10.00      A   
ATOM   3556  CD1 LEU A 378       5.886   4.636  -6.982  1.00 10.00      A   
ATOM   3557  CD2 LEU A 378       7.997   3.611  -7.851  1.00 10.00      A   
ATOM   3558  C   LEU A 378       7.659   4.728 -11.187  1.00 10.00      A   
ATOM   3559  O   LEU A 378       8.207   3.636 -11.351  1.00 10.00      A   
ATOM   3560  N   TYR A 379       8.257   5.880 -11.441  1.00 10.00      A   
ATOM   3561  HN  TYR A 379       7.793   6.723 -11.233  1.00 10.00      A   
ATOM   3562  CA  TYR A 379       9.599   5.922 -11.993  1.00 10.00      A   
ATOM   3563  CB  TYR A 379       9.520   6.420 -13.440  1.00 10.00      A   
ATOM   3564  CG  TYR A 379      10.568   5.861 -14.376  1.00 10.00      A   
ATOM   3565  CD1 TYR A 379      10.511   4.541 -14.806  1.00 10.00      A   
ATOM   3566  CD2 TYR A 379      11.599   6.661 -14.851  1.00 10.00      A   
ATOM   3567  CE1 TYR A 379      11.451   4.034 -15.681  1.00 10.00      A   
ATOM   3568  CE2 TYR A 379      12.546   6.161 -15.723  1.00 10.00      A   
ATOM   3569  CZ  TYR A 379      12.468   4.848 -16.136  1.00 10.00      A   
ATOM   3570  OH  TYR A 379      13.400   4.345 -17.015  1.00 10.00      A   
ATOM   3571  HH  TYR A 379      14.163   4.940 -17.058  1.00 10.00      A   
ATOM   3572  C   TYR A 379      10.533   6.826 -11.199  1.00 10.00      A   
ATOM   3573  O   TYR A 379      10.211   7.976 -10.906  1.00 10.00      A   
ATOM   3574  N   PHE A 380      11.687   6.285 -10.851  1.00 10.00      A   
ATOM   3575  HN  PHE A 380      11.856   5.345 -11.076  1.00 10.00      A   
ATOM   3576  CA  PHE A 380      12.714   7.029 -10.131  1.00 10.00      A   
ATOM   3577  CB  PHE A 380      13.021   6.364  -8.788  1.00 10.00      A   
ATOM   3578  CG  PHE A 380      12.047   6.685  -7.690  1.00 10.00      A   
ATOM   3579  CD1 PHE A 380      10.815   6.055  -7.629  1.00 10.00      A   
ATOM   3580  CD2 PHE A 380      12.369   7.611  -6.712  1.00 10.00      A   
ATOM   3581  CE1 PHE A 380       9.922   6.343  -6.616  1.00 10.00      A   
ATOM   3582  CE2 PHE A 380      11.480   7.905  -5.696  1.00 10.00      A   
ATOM   3583  CZ  PHE A 380      10.255   7.270  -5.648  1.00 10.00      A   
ATOM   3584  C   PHE A 380      13.977   7.068 -10.983  1.00 10.00      A   
ATOM   3585  O   PHE A 380      14.648   6.049 -11.158  1.00 10.00      A   
ATOM   3586  N   CYS A 381      14.302   8.232 -11.520  1.00 10.00      A   
ATOM   3587  HN  CYS A 381      13.755   9.024 -11.328  1.00 10.00      A   
ATOM   3588  CA  CYS A 381      15.472   8.363 -12.374  1.00 10.00      A   
ATOM   3589  CB  CYS A 381      15.044   8.623 -13.820  1.00 10.00      A   
ATOM   3590  SG  CYS A 381      13.957  10.052 -14.028  1.00 10.00      A   
ATOM   3591  HG  CYS A 381      14.527  10.870 -14.909  1.00 10.00      A   
ATOM   3592  C   CYS A 381      16.406   9.462 -11.891  1.00 10.00      A   
ATOM   3593  O   CYS A 381      16.125  10.143 -10.905  1.00 10.00      A   
ATOM   3594  N   ARG A 382      17.519   9.628 -12.592  1.00 10.00      A   
ATOM   3595  HN  ARG A 382      17.687   9.052 -13.369  1.00 10.00      A   
ATOM   3596  CA  ARG A 382      18.505  10.640 -12.244  1.00 10.00      A   
ATOM   3597  CB  ARG A 382      19.895  10.015 -12.153  1.00 10.00      A   
ATOM   3598  CG  ARG A 382      20.096   9.145 -10.926  1.00 10.00      A   
ATOM   3599  CD  ARG A 382      21.446   8.457 -10.961  1.00 10.00      A   
ATOM   3600  NE  ARG A 382      21.743   7.766  -9.709  1.00 10.00      A   
ATOM   3601  HE  ARG A 382      22.057   8.320  -8.953  1.00 10.00      A   
ATOM   3602  CZ  ARG A 382      21.624   6.450  -9.533  1.00 10.00      A   
ATOM   3603  NH1 ARG A 382      21.205   5.670 -10.526  1.00 10.00      A   
ATOM   3604 HH11 ARG A 382      20.964   6.085 -11.454  1.00 10.00      A   
ATOM   3605 HH12 ARG A 382      21.114   4.637 -10.382  1.00 10.00      A   
ATOM   3606  NH2 ARG A 382      21.911   5.916  -8.357  1.00 10.00      A   
ATOM   3607 HH21 ARG A 382      21.820   4.885  -8.206  1.00 10.00      A   
ATOM   3608 HH22 ARG A 382      22.228   6.523  -7.570  1.00 10.00      A   
ATOM   3609  C   ARG A 382      18.502  11.781 -13.253  1.00 10.00      A   
ATOM   3610  O   ARG A 382      19.043  12.856 -12.993  1.00 10.00      A   
ATOM   3611  N   GLN A 383      17.899  11.543 -14.410  1.00 10.00      A   
ATOM   3612  HN  GLN A 383      17.493  10.664 -14.570  1.00 10.00      A   
ATOM   3613  CA  GLN A 383      17.813  12.558 -15.447  1.00 10.00      A   
ATOM   3614  CB  GLN A 383      18.915  12.383 -16.500  1.00 10.00      A   
ATOM   3615  CG  GLN A 383      18.671  11.269 -17.510  1.00 10.00      A   
ATOM   3616  CD  GLN A 383      19.745  11.210 -18.580  1.00 10.00      A   
ATOM   3617  OE1 GLN A 383      20.907  11.535 -18.332  1.00 10.00      A   
ATOM   3618  NE2 GLN A 383      19.367  10.806 -19.783  1.00 10.00      A   
ATOM   3619 HE21 GLN A 383      18.416  10.565 -19.920  1.00 10.00      A   
ATOM   3620 HE22 GLN A 383      20.039  10.769 -20.488  1.00 10.00      A   
ATOM   3621  C   GLN A 383      16.437  12.529 -16.093  1.00 10.00      A   
ATOM   3622  O   GLN A 383      15.687  11.571 -15.911  1.00 10.00      A   
ATOM   3623  N   MET A 384      16.110  13.576 -16.834  1.00 10.00      A   
ATOM   3624  HN  MET A 384      16.757  14.305 -16.950  1.00 10.00      A   
ATOM   3625  CA  MET A 384      14.820  13.672 -17.502  1.00 10.00      A   
ATOM   3626  CB  MET A 384      13.714  13.985 -16.484  1.00 10.00      A   
ATOM   3627  CG  MET A 384      12.314  14.043 -17.073  1.00 10.00      A   
ATOM   3628  SD  MET A 384      11.890  12.564 -18.016  1.00 10.00      A   
ATOM   3629  CE  MET A 384      11.942  11.315 -16.732  1.00 10.00      A   
ATOM   3630  C   MET A 384      14.866  14.752 -18.578  1.00 10.00      A   
ATOM   3631  O   MET A 384      15.615  15.726 -18.465  1.00 10.00      A   
ATOM   3632  N   THR A 385      14.073  14.573 -19.619  1.00 10.00      A   
ATOM   3633  HN  THR A 385      13.497  13.780 -19.652  1.00 10.00      A   
ATOM   3634  CA  THR A 385      14.013  15.530 -20.708  1.00 10.00      A   
ATOM   3635  CB  THR A 385      14.630  14.953 -21.994  1.00 10.00      A   
ATOM   3636  OG1 THR A 385      14.437  13.535 -22.023  1.00 10.00      A   
ATOM   3637  HG1 THR A 385      15.123  13.106 -21.480  1.00 10.00      A   
ATOM   3638  CG2 THR A 385      16.113  15.266 -22.071  1.00 10.00      A   
ATOM   3639  C   THR A 385      12.566  15.908 -20.988  1.00 10.00      A   
ATOM   3640  O   THR A 385      11.651  15.103 -20.784  1.00 10.00      A   
ATOM   3641  N   ASN A 386      12.363  17.136 -21.443  1.00 10.00      A   
ATOM   3642  HN  ASN A 386      13.142  17.735 -21.562  1.00 10.00      A   
ATOM   3643  CA  ASN A 386      11.025  17.628 -21.764  1.00 10.00      A   
ATOM   3644  CB  ASN A 386      11.045  19.124 -22.086  1.00 10.00      A   
ATOM   3645  CG  ASN A 386      11.040  20.002 -20.852  1.00 10.00      A   
ATOM   3646  OD1 ASN A 386       9.998  20.229 -20.236  1.00 10.00      A   
ATOM   3647  ND2 ASN A 386      12.204  20.510 -20.487  1.00 10.00      A   
ATOM   3648 HD21 ASN A 386      12.994  20.287 -21.022  1.00 10.00      A   
ATOM   3649 HD22 ASN A 386      12.224  21.104 -19.704  1.00 10.00      A   
ATOM   3650  C   ASN A 386      10.449  16.861 -22.943  1.00 10.00      A   
ATOM   3651  O   ASN A 386       9.247  16.605 -23.004  1.00 10.00      A   
ATOM   3652  N   ALA A 387      11.320  16.492 -23.878  1.00 10.00      A   
ATOM   3653  HN  ALA A 387      12.263  16.738 -23.772  1.00 10.00      A   
ATOM   3654  CA  ALA A 387      10.913  15.742 -25.063  1.00 10.00      A   
ATOM   3655  CB  ALA A 387      12.092  15.565 -26.008  1.00 10.00      A   
ATOM   3656  C   ALA A 387      10.332  14.386 -24.681  1.00 10.00      A   
ATOM   3657  O   ALA A 387       9.267  14.001 -25.165  1.00 10.00      A   
ATOM   3658  N   ALA A 388      11.025  13.678 -23.796  1.00 10.00      A   
ATOM   3659  HN  ALA A 388      11.858  14.049 -23.437  1.00 10.00      A   
ATOM   3660  CA  ALA A 388      10.583  12.364 -23.351  1.00 10.00      A   
ATOM   3661  CB  ALA A 388      11.605  11.747 -22.410  1.00 10.00      A   
ATOM   3662  C   ALA A 388       9.216  12.438 -22.683  1.00 10.00      A   
ATOM   3663  O   ALA A 388       8.359  11.584 -22.908  1.00 10.00      A   
ATOM   3664  N   LEU A 389       9.012  13.473 -21.877  1.00 10.00      A   
ATOM   3665  HN  LEU A 389       9.731  14.128 -21.748  1.00 10.00      A   
ATOM   3666  CA  LEU A 389       7.745  13.661 -21.182  1.00 10.00      A   
ATOM   3667  CB  LEU A 389       7.827  14.844 -20.222  1.00 10.00      A   
ATOM   3668  CG  LEU A 389       8.723  14.647 -18.997  1.00 10.00      A   
ATOM   3669  CD1 LEU A 389       8.882  15.950 -18.228  1.00 10.00      A   
ATOM   3670  CD2 LEU A 389       8.162  13.557 -18.098  1.00 10.00      A   
ATOM   3671  C   LEU A 389       6.607  13.848 -22.176  1.00 10.00      A   
ATOM   3672  O   LEU A 389       5.499  13.362 -21.961  1.00 10.00      A   
ATOM   3673  N   ILE A 390       6.890  14.549 -23.269  1.00 10.00      A   
ATOM   3674  HN  ILE A 390       7.791  14.926 -23.375  1.00 10.00      A   
ATOM   3675  CA  ILE A 390       5.890  14.770 -24.309  1.00 10.00      A   
ATOM   3676  CB  ILE A 390       6.406  15.711 -25.423  1.00 10.00      A   
ATOM   3677  CG1 ILE A 390       6.683  17.112 -24.874  1.00 10.00      A   
ATOM   3678  CG2 ILE A 390       5.423  15.772 -26.588  1.00 10.00      A   
ATOM   3679  CD1 ILE A 390       7.211  18.086 -25.910  1.00 10.00      A   
ATOM   3680  C   ILE A 390       5.504  13.432 -24.938  1.00 10.00      A   
ATOM   3681  O   ILE A 390       4.321  13.141 -25.124  1.00 10.00      A   
ATOM   3682  N   THR A 391       6.519  12.628 -25.257  1.00 10.00      A   
ATOM   3683  HN  THR A 391       7.442  12.926 -25.080  1.00 10.00      A   
ATOM   3684  CA  THR A 391       6.311  11.324 -25.865  1.00 10.00      A   
ATOM   3685  CB  THR A 391       7.659  10.602 -26.063  1.00 10.00      A   
ATOM   3686  OG1 THR A 391       8.652  11.546 -26.493  1.00 10.00      A   
ATOM   3687  HG1 THR A 391       9.527  11.222 -26.241  1.00 10.00      A   
ATOM   3688  CG2 THR A 391       7.530   9.505 -27.104  1.00 10.00      A   
ATOM   3689  C   THR A 391       5.394  10.453 -25.009  1.00 10.00      A   
ATOM   3690  O   THR A 391       4.417   9.897 -25.503  1.00 10.00      A   
ATOM   3691  N   ILE A 392       5.707  10.361 -23.720  1.00 10.00      A   
ATOM   3692  HN  ILE A 392       6.488  10.855 -23.384  1.00 10.00      A   
ATOM   3693  CA  ILE A 392       4.925   9.550 -22.791  1.00 10.00      A   
ATOM   3694  CB  ILE A 392       5.540   9.558 -21.375  1.00 10.00      A   
ATOM   3695  CG1 ILE A 392       6.994   9.082 -21.413  1.00 10.00      A   
ATOM   3696  CG2 ILE A 392       4.723   8.685 -20.431  1.00 10.00      A   
ATOM   3697  CD1 ILE A 392       7.756   9.367 -20.138  1.00 10.00      A   
ATOM   3698  C   ILE A 392       3.478  10.032 -22.714  1.00 10.00      A   
ATOM   3699  O   ILE A 392       2.545   9.234 -22.807  1.00 10.00      A   
ATOM   3700  N   ALA A 393       3.305  11.339 -22.567  1.00 10.00      A   
ATOM   3701  HN  ALA A 393       4.095  11.921 -22.518  1.00 10.00      A   
ATOM   3702  CA  ALA A 393       1.979  11.943 -22.466  1.00 10.00      A   
ATOM   3703  CB  ALA A 393       2.105  13.436 -22.223  1.00 10.00      A   
ATOM   3704  C   ALA A 393       1.119  11.692 -23.701  1.00 10.00      A   
ATOM   3705  O   ALA A 393      -0.039  11.291 -23.590  1.00 10.00      A   
ATOM   3706  N   ARG A 394       1.685  11.932 -24.873  1.00 10.00      A   
ATOM   3707  HN  ARG A 394       2.618  12.237 -24.898  1.00 10.00      A   
ATOM   3708  CA  ARG A 394       0.959  11.752 -26.125  1.00 10.00      A   
ATOM   3709  CB  ARG A 394       1.696  12.427 -27.285  1.00 10.00      A   
ATOM   3710  CG  ARG A 394       1.940  13.914 -27.087  1.00 10.00      A   
ATOM   3711  CD  ARG A 394       2.515  14.560 -28.339  1.00 10.00      A   
ATOM   3712  NE  ARG A 394       1.492  14.812 -29.354  1.00 10.00      A   
ATOM   3713  HE  ARG A 394       0.844  14.091 -29.531  1.00 10.00      A   
ATOM   3714  CZ  ARG A 394       1.400  15.946 -30.051  1.00 10.00      A   
ATOM   3715  NH1 ARG A 394       2.275  16.925 -29.843  1.00 10.00      A   
ATOM   3716 HH11 ARG A 394       3.038  16.808 -29.141  1.00 10.00      A   
ATOM   3717 HH12 ARG A 394       2.203  17.821 -30.381  1.00 10.00      A   
ATOM   3718  NH2 ARG A 394       0.438  16.103 -30.953  1.00 10.00      A   
ATOM   3719 HH21 ARG A 394      -0.257  15.339 -31.123  1.00 10.00      A   
ATOM   3720 HH22 ARG A 394       0.365  16.994 -31.495  1.00 10.00      A   
ATOM   3721  C   ARG A 394       0.718  10.279 -26.438  1.00 10.00      A   
ATOM   3722  O   ARG A 394      -0.294   9.924 -27.044  1.00 10.00      A   
ATOM   3723  N   ASN A 395       1.646   9.424 -26.028  1.00 10.00      A   
ATOM   3724  HN  ASN A 395       2.435   9.762 -25.550  1.00 10.00      A   
ATOM   3725  CA  ASN A 395       1.527   7.993 -26.281  1.00 10.00      A   
ATOM   3726  CB  ASN A 395       2.891   7.302 -26.238  1.00 10.00      A   
ATOM   3727  CG  ASN A 395       3.510   7.148 -27.615  1.00 10.00      A   
ATOM   3728  OD1 ASN A 395       4.258   8.014 -28.075  1.00 10.00      A   
ATOM   3729  ND2 ASN A 395       3.211   6.040 -28.283  1.00 10.00      A   
ATOM   3730 HD21 ASN A 395       2.617   5.382 -27.860  1.00 10.00      A   
ATOM   3731 HD22 ASN A 395       3.590   5.923 -29.180  1.00 10.00      A   
ATOM   3732  C   ASN A 395       0.562   7.317 -25.318  1.00 10.00      A   
ATOM   3733  O   ASN A 395      -0.170   6.410 -25.706  1.00 10.00      A   
ATOM   3734  N   ARG A 396       0.556   7.764 -24.066  1.00 10.00      A   
ATOM   3735  HN  ARG A 396       1.148   8.508 -23.819  1.00 10.00      A   
ATOM   3736  CA  ARG A 396      -0.316   7.182 -23.048  1.00 10.00      A   
ATOM   3737  CB  ARG A 396       0.513   6.555 -21.921  1.00 10.00      A   
ATOM   3738  CG  ARG A 396       1.379   5.381 -22.348  1.00 10.00      A   
ATOM   3739  CD  ARG A 396       0.646   4.054 -22.217  1.00 10.00      A   
ATOM   3740  NE  ARG A 396      -0.544   3.981 -23.064  1.00 10.00      A   
ATOM   3741  HE  ARG A 396      -1.412   4.191 -22.640  1.00 10.00      A   
ATOM   3742  CZ  ARG A 396      -0.529   3.647 -24.354  1.00 10.00      A   
ATOM   3743  NH1 ARG A 396       0.619   3.348 -24.963  1.00 10.00      A   
ATOM   3744 HH11 ARG A 396       0.623   3.093 -25.974  1.00 10.00      A   
ATOM   3745 HH12 ARG A 396       1.523   3.366 -24.431  1.00 10.00      A   
ATOM   3746  NH2 ARG A 396      -1.669   3.597 -25.031  1.00 10.00      A   
ATOM   3747 HH21 ARG A 396      -2.575   3.816 -24.558  1.00 10.00      A   
ATOM   3748 HH22 ARG A 396      -1.670   3.340 -26.041  1.00 10.00      A   
ATOM   3749  C   ARG A 396      -1.288   8.206 -22.463  1.00 10.00      A   
ATOM   3750  O   ARG A 396      -1.089   8.697 -21.353  1.00 10.00      A   
ATOM   3751  N   PRO A 397      -2.365   8.538 -23.195  1.00 10.00      A   
ATOM   3752  CA  PRO A 397      -3.375   9.493 -22.737  1.00 10.00      A   
ATOM   3753  CB  PRO A 397      -4.087   9.919 -24.035  1.00 10.00      A   
ATOM   3754  CG  PRO A 397      -3.393   9.198 -25.148  1.00 10.00      A   
ATOM   3755  CD  PRO A 397      -2.688   8.028 -24.527  1.00 10.00      A   
ATOM   3756  C   PRO A 397      -4.371   8.818 -21.794  1.00 10.00      A   
ATOM   3757  O   PRO A 397      -5.373   9.409 -21.386  1.00 10.00      A   
ATOM   3758  N   ASN A 398      -4.073   7.572 -21.445  1.00 10.00      A   
ATOM   3759  HN  ASN A 398      -3.254   7.168 -21.800  1.00 10.00      A   
ATOM   3760  CA  ASN A 398      -4.923   6.785 -20.560  1.00 10.00      A   
ATOM   3761  CB  ASN A 398      -5.105   5.370 -21.124  1.00 10.00      A   
ATOM   3762  CG  ASN A 398      -3.845   4.532 -21.029  1.00 10.00      A   
ATOM   3763  OD1 ASN A 398      -2.902   4.713 -21.805  1.00 10.00      A   
ATOM   3764  ND2 ASN A 398      -3.822   3.608 -20.083  1.00 10.00      A   
ATOM   3765 HD21 ASN A 398      -4.612   3.515 -19.507  1.00 10.00      A   
ATOM   3766 HD22 ASN A 398      -3.013   3.062 -19.989  1.00 10.00      A   
ATOM   3767  C   ASN A 398      -4.318   6.708 -19.160  1.00 10.00      A   
ATOM   3768  O   ASN A 398      -4.837   6.009 -18.291  1.00 10.00      A   
ATOM   3769  N   MET A 399      -3.218   7.432 -18.956  1.00 10.00      A   
ATOM   3770  HN  MET A 399      -2.855   7.970 -19.695  1.00 10.00      A   
ATOM   3771  CA  MET A 399      -2.524   7.447 -17.668  1.00 10.00      A   
ATOM   3772  CB  MET A 399      -1.258   8.298 -17.773  1.00 10.00      A   
ATOM   3773  CG  MET A 399      -0.302   8.157 -16.600  1.00 10.00      A   
ATOM   3774  SD  MET A 399       0.712   6.668 -16.701  1.00 10.00      A   
ATOM   3775  CE  MET A 399       1.658   6.997 -18.187  1.00 10.00      A   
ATOM   3776  C   MET A 399      -3.422   7.986 -16.553  1.00 10.00      A   
ATOM   3777  O   MET A 399      -4.051   9.035 -16.702  1.00 10.00      A   
ATOM   3778  N   THR A 400      -3.485   7.258 -15.447  1.00 10.00      A   
ATOM   3779  HN  THR A 400      -2.978   6.418 -15.396  1.00 10.00      A   
ATOM   3780  CA  THR A 400      -4.297   7.659 -14.311  1.00 10.00      A   
ATOM   3781  CB  THR A 400      -5.271   6.537 -13.899  1.00 10.00      A   
ATOM   3782  OG1 THR A 400      -4.586   5.276 -13.899  1.00 10.00      A   
ATOM   3783  HG1 THR A 400      -5.113   4.619 -14.390  1.00 10.00      A   
ATOM   3784  CG2 THR A 400      -6.441   6.464 -14.865  1.00 10.00      A   
ATOM   3785  C   THR A 400      -3.417   8.030 -13.117  1.00 10.00      A   
ATOM   3786  O   THR A 400      -3.741   8.941 -12.349  1.00 10.00      A   
ATOM   3787  N   ARG A 401      -2.294   7.335 -12.974  1.00 10.00      A   
ATOM   3788  HN  ARG A 401      -2.074   6.636 -13.634  1.00 10.00      A   
ATOM   3789  CA  ARG A 401      -1.370   7.583 -11.873  1.00 10.00      A   
ATOM   3790  CB  ARG A 401      -1.477   6.474 -10.824  1.00 10.00      A   
ATOM   3791  CG  ARG A 401      -2.722   6.539  -9.960  1.00 10.00      A   
ATOM   3792  CD  ARG A 401      -3.244   5.148  -9.654  1.00 10.00      A   
ATOM   3793  NE  ARG A 401      -3.859   4.522 -10.822  1.00 10.00      A   
ATOM   3794  HE  ARG A 401      -3.543   4.808 -11.709  1.00 10.00      A   
ATOM   3795  CZ  ARG A 401      -4.809   3.601 -10.748  1.00 10.00      A   
ATOM   3796  NH1 ARG A 401      -5.255   3.202  -9.563  1.00 10.00      A   
ATOM   3797 HH11 ARG A 401      -6.001   2.482  -9.489  1.00 10.00      A   
ATOM   3798 HH12 ARG A 401      -4.849   3.609  -8.681  1.00 10.00      A   
ATOM   3799  NH2 ARG A 401      -5.321   3.085 -11.855  1.00 10.00      A   
ATOM   3800 HH21 ARG A 401      -4.980   3.403 -12.794  1.00 10.00      A   
ATOM   3801 HH22 ARG A 401      -6.063   2.358 -11.801  1.00 10.00      A   
ATOM   3802  C   ARG A 401       0.063   7.657 -12.383  1.00 10.00      A   
ATOM   3803  O   ARG A 401       0.644   6.645 -12.771  1.00 10.00      A   
ATOM   3804  N   PHE A 402       0.629   8.855 -12.385  1.00 10.00      A   
ATOM   3805  HN  PHE A 402       0.120   9.629 -12.058  1.00 10.00      A   
ATOM   3806  CA  PHE A 402       1.996   9.046 -12.845  1.00 10.00      A   
ATOM   3807  CB  PHE A 402       2.046  10.013 -14.038  1.00 10.00      A   
ATOM   3808  CG  PHE A 402       3.293   9.887 -14.871  1.00 10.00      A   
ATOM   3809  CD1 PHE A 402       3.674   8.658 -15.385  1.00 10.00      A   
ATOM   3810  CD2 PHE A 402       4.083  10.992 -15.137  1.00 10.00      A   
ATOM   3811  CE1 PHE A 402       4.819   8.532 -16.147  1.00 10.00      A   
ATOM   3812  CE2 PHE A 402       5.230  10.874 -15.899  1.00 10.00      A   
ATOM   3813  CZ  PHE A 402       5.599   9.642 -16.404  1.00 10.00      A   
ATOM   3814  C   PHE A 402       2.868   9.544 -11.697  1.00 10.00      A   
ATOM   3815  O   PHE A 402       2.842  10.728 -11.350  1.00 10.00      A   
ATOM   3816  N   ARG A 403       3.621   8.631 -11.101  1.00 10.00      A   
ATOM   3817  HN  ARG A 403       3.608   7.705 -11.434  1.00 10.00      A   
ATOM   3818  CA  ARG A 403       4.492   8.956  -9.983  1.00 10.00      A   
ATOM   3819  CB  ARG A 403       4.258   7.976  -8.824  1.00 10.00      A   
ATOM   3820  CG  ARG A 403       2.814   7.915  -8.343  1.00 10.00      A   
ATOM   3821  CD  ARG A 403       2.623   6.853  -7.273  1.00 10.00      A   
ATOM   3822  NE  ARG A 403       3.161   7.265  -5.981  1.00 10.00      A   
ATOM   3823  HE  ARG A 403       3.918   7.909  -5.985  1.00 10.00      A   
ATOM   3824  CZ  ARG A 403       2.699   6.840  -4.807  1.00 10.00      A   
ATOM   3825  NH1 ARG A 403       1.684   5.985  -4.745  1.00 10.00      A   
ATOM   3826 HH11 ARG A 403       1.237   5.635  -5.615  1.00 10.00      A   
ATOM   3827 HH12 ARG A 403       1.326   5.659  -3.811  1.00 10.00      A   
ATOM   3828  NH2 ARG A 403       3.271   7.251  -3.693  1.00 10.00      A   
ATOM   3829 HH21 ARG A 403       4.085   7.901  -3.734  1.00 10.00      A   
ATOM   3830 HH22 ARG A 403       2.910   6.930  -2.766  1.00 10.00      A   
ATOM   3831  C   ARG A 403       5.954   8.927 -10.421  1.00 10.00      A   
ATOM   3832  O   ARG A 403       6.612   7.888 -10.368  1.00 10.00      A   
ATOM   3833  N   LEU A 404       6.446  10.067 -10.881  1.00 10.00      A   
ATOM   3834  HN  LEU A 404       5.864  10.857 -10.923  1.00 10.00      A   
ATOM   3835  CA  LEU A 404       7.828  10.187 -11.326  1.00 10.00      A   
ATOM   3836  CB  LEU A 404       7.886  10.828 -12.716  1.00 10.00      A   
ATOM   3837  CG  LEU A 404       9.268  11.277 -13.197  1.00 10.00      A   
ATOM   3838  CD1 LEU A 404      10.115  10.083 -13.601  1.00 10.00      A   
ATOM   3839  CD2 LEU A 404       9.141  12.265 -14.344  1.00 10.00      A   
ATOM   3840  C   LEU A 404       8.628  11.024 -10.336  1.00 10.00      A   
ATOM   3841  O   LEU A 404       8.180  12.087  -9.905  1.00 10.00      A   
ATOM   3842  N   CYS A 405       9.807  10.539  -9.971  1.00 10.00      A   
ATOM   3843  HN  CYS A 405      10.111   9.676 -10.341  1.00 10.00      A   
ATOM   3844  CA  CYS A 405      10.662  11.246  -9.038  1.00 10.00      A   
ATOM   3845  CB  CYS A 405      10.521  10.662  -7.630  1.00 10.00      A   
ATOM   3846  SG  CYS A 405      11.197  11.709  -6.320  1.00 10.00      A   
ATOM   3847  HG  CYS A 405      12.108  12.507  -6.863  1.00 10.00      A   
ATOM   3848  C   CYS A 405      12.114  11.189  -9.486  1.00 10.00      A   
ATOM   3849  O   CYS A 405      12.639  10.116  -9.783  1.00 10.00      A   
ATOM   3850  N   ILE A 406      12.746  12.353  -9.563  1.00 10.00      A   
ATOM   3851  HN  ILE A 406      12.262  13.173  -9.344  1.00 10.00      A   
ATOM   3852  CA  ILE A 406      14.145  12.448  -9.955  1.00 10.00      A   
ATOM   3853  CB  ILE A 406      14.398  13.685 -10.846  1.00 10.00      A   
ATOM   3854  CG1 ILE A 406      13.424  13.701 -12.025  1.00 10.00      A   
ATOM   3855  CG2 ILE A 406      15.835  13.701 -11.355  1.00 10.00      A   
ATOM   3856  CD1 ILE A 406      13.470  14.980 -12.835  1.00 10.00      A   
ATOM   3857  C   ILE A 406      14.998  12.546  -8.696  1.00 10.00      A   
ATOM   3858  O   ILE A 406      14.650  13.280  -7.767  1.00 10.00      A   
ATOM   3859  N   ILE A 407      16.092  11.796  -8.657  1.00 10.00      A   
ATOM   3860  HN  ILE A 407      16.303  11.222  -9.426  1.00 10.00      A   
ATOM   3861  CA  ILE A 407      16.988  11.793  -7.501  1.00 10.00      A   
ATOM   3862  CB  ILE A 407      18.169  10.806  -7.684  1.00 10.00      A   
ATOM   3863  CG1 ILE A 407      17.673   9.401  -8.067  1.00 10.00      A   
ATOM   3864  CG2 ILE A 407      19.031  10.751  -6.429  1.00 10.00      A   
ATOM   3865  CD1 ILE A 407      16.734   8.764  -7.061  1.00 10.00      A   
ATOM   3866  C   ILE A 407      17.530  13.195  -7.216  1.00 10.00      A   
ATOM   3867  O   ILE A 407      17.450  13.682  -6.087  1.00 10.00      A   
ATOM   3868  N   GLU A 408      18.079  13.834  -8.243  1.00 10.00      A   
ATOM   3869  HN  GLU A 408      18.126  13.387  -9.111  1.00 10.00      A   
ATOM   3870  CA  GLU A 408      18.625  15.179  -8.105  1.00 10.00      A   
ATOM   3871  CB  GLU A 408      19.543  15.509  -9.290  1.00 10.00      A   
ATOM   3872  CG  GLU A 408      20.303  16.821  -9.154  1.00 10.00      A   
ATOM   3873  CD  GLU A 408      21.096  16.919  -7.863  1.00 10.00      A   
ATOM   3874  OE1 GLU A 408      21.732  15.923  -7.469  1.00 10.00      A   
ATOM   3875  OE2 GLU A 408      21.082  17.998  -7.235  1.00 10.00      A   
ATOM   3876  C   GLU A 408      17.494  16.199  -7.985  1.00 10.00      A   
ATOM   3877  O   GLU A 408      16.667  16.333  -8.890  1.00 10.00      A   
ATOM   3878  N   PRO A 409      17.422  16.906  -6.850  1.00 10.00      A   
ATOM   3879  CA  PRO A 409      16.383  17.910  -6.612  1.00 10.00      A   
ATOM   3880  CB  PRO A 409      16.616  18.347  -5.160  1.00 10.00      A   
ATOM   3881  CG  PRO A 409      17.510  17.305  -4.574  1.00 10.00      A   
ATOM   3882  CD  PRO A 409      18.341  16.787  -5.709  1.00 10.00      A   
ATOM   3883  C   PRO A 409      16.530  19.110  -7.542  1.00 10.00      A   
ATOM   3884  O   PRO A 409      17.641  19.595  -7.771  1.00 10.00      A   
ATOM   3885  N   LYS A 410      15.402  19.577  -8.074  1.00 10.00      A   
ATOM   3886  HN  LYS A 410      14.553  19.129  -7.853  1.00 10.00      A   
ATOM   3887  CA  LYS A 410      15.371  20.731  -8.973  1.00 10.00      A   
ATOM   3888  CB  LYS A 410      15.759  22.020  -8.232  1.00 10.00      A   
ATOM   3889  CG  LYS A 410      15.062  22.193  -6.889  1.00 10.00      A   
ATOM   3890  CD  LYS A 410      15.285  23.576  -6.300  1.00 10.00      A   
ATOM   3891  CE  LYS A 410      14.397  24.609  -6.969  1.00 10.00      A   
ATOM   3892  NZ  LYS A 410      14.064  25.730  -6.052  1.00 10.00      A   
ATOM   3893  HZ1 LYS A 410      13.661  26.524  -6.590  1.00 10.00      A   
ATOM   3894  HZ2 LYS A 410      14.916  26.061  -5.558  1.00 10.00      A   
ATOM   3895  HZ3 LYS A 410      13.365  25.416  -5.346  1.00 10.00      A   
ATOM   3896  C   LYS A 410      16.247  20.523 -10.208  1.00 10.00      A   
ATOM   3897  O   LYS A 410      16.898  21.451 -10.683  1.00 10.00      A   
ATOM   3898  N   ALA A 411      16.267  19.297 -10.718  1.00 10.00      A   
ATOM   3899  HN  ALA A 411      15.744  18.590 -10.287  1.00 10.00      A   
ATOM   3900  CA  ALA A 411      17.051  18.977 -11.900  1.00 10.00      A   
ATOM   3901  CB  ALA A 411      17.398  17.498 -11.924  1.00 10.00      A   
ATOM   3902  C   ALA A 411      16.274  19.359 -13.155  1.00 10.00      A   
ATOM   3903  O   ALA A 411      15.125  18.953 -13.324  1.00 10.00      A   
ATOM   3904  N   PRO A 412      16.874  20.171 -14.035  1.00 10.00      A   
ATOM   3905  CA  PRO A 412      16.231  20.602 -15.269  1.00 10.00      A   
ATOM   3906  CB  PRO A 412      16.926  21.936 -15.538  1.00 10.00      A   
ATOM   3907  CG  PRO A 412      18.314  21.749 -15.017  1.00 10.00      A   
ATOM   3908  CD  PRO A 412      18.227  20.743 -13.894  1.00 10.00      A   
ATOM   3909  C   PRO A 412      16.502  19.643 -16.420  1.00 10.00      A   
ATOM   3910  O   PRO A 412      17.066  18.565 -16.230  1.00 10.00      A   
ATOM   3911  N   ASP A 413      16.076  20.043 -17.609  1.00 10.00      A   
ATOM   3912  HN  ASP A 413      15.605  20.905 -17.680  1.00 10.00      A   
ATOM   3913  CA  ASP A 413      16.286  19.254 -18.812  1.00 10.00      A   
ATOM   3914  CB  ASP A 413      15.572  19.929 -19.987  1.00 10.00      A   
ATOM   3915  CG  ASP A 413      15.609  19.124 -21.264  1.00 10.00      A   
ATOM   3916  OD1 ASP A 413      16.677  19.072 -21.901  1.00 10.00      A   
ATOM   3917  OD2 ASP A 413      14.563  18.575 -21.654  1.00 10.00      A   
ATOM   3918  C   ASP A 413      17.785  19.172 -19.076  1.00 10.00      A   
ATOM   3919  O   ASP A 413      18.431  20.189 -19.319  1.00 10.00      A   
ATOM   3920  N   TYR A 414      18.338  17.969 -19.023  1.00 10.00      A   
ATOM   3921  HN  TYR A 414      17.767  17.188 -18.852  1.00 10.00      A   
ATOM   3922  CA  TYR A 414      19.776  17.784 -19.214  1.00 10.00      A   
ATOM   3923  CB  TYR A 414      20.246  16.410 -18.712  1.00 10.00      A   
ATOM   3924  CG  TYR A 414      20.275  15.322 -19.760  1.00 10.00      A   
ATOM   3925  CD1 TYR A 414      21.477  14.901 -20.315  1.00 10.00      A   
ATOM   3926  CD2 TYR A 414      19.108  14.713 -20.191  1.00 10.00      A   
ATOM   3927  CE1 TYR A 414      21.517  13.905 -21.271  1.00 10.00      A   
ATOM   3928  CE2 TYR A 414      19.136  13.716 -21.147  1.00 10.00      A   
ATOM   3929  CZ  TYR A 414      20.341  13.316 -21.685  1.00 10.00      A   
ATOM   3930  OH  TYR A 414      20.370  12.318 -22.633  1.00 10.00      A   
ATOM   3931  HH  TYR A 414      21.272  11.994 -22.729  1.00 10.00      A   
ATOM   3932  C   TYR A 414      20.252  18.063 -20.645  1.00 10.00      A   
ATOM   3933  O   TYR A 414      21.454  18.088 -20.909  1.00 10.00      A   
ATOM   3934  N   LEU A 415      19.323  18.291 -21.564  1.00 10.00      A   
ATOM   3935  HN  LEU A 415      18.372  18.291 -21.307  1.00 10.00      A   
ATOM   3936  CA  LEU A 415      19.692  18.552 -22.949  1.00 10.00      A   
ATOM   3937  CB  LEU A 415      18.871  17.686 -23.909  1.00 10.00      A   
ATOM   3938  CG  LEU A 415      19.257  16.207 -23.977  1.00 10.00      A   
ATOM   3939  CD1 LEU A 415      18.382  15.460 -24.974  1.00 10.00      A   
ATOM   3940  CD2 LEU A 415      20.726  16.057 -24.333  1.00 10.00      A   
ATOM   3941  C   LEU A 415      19.577  20.030 -23.318  1.00 10.00      A   
ATOM   3942  O   LEU A 415      20.484  20.592 -23.922  1.00 10.00      A   
ATOM   3943  N   THR A 416      18.472  20.662 -22.941  1.00 10.00      A   
ATOM   3944  HN  THR A 416      17.778  20.163 -22.441  1.00 10.00      A   
ATOM   3945  CA  THR A 416      18.255  22.072 -23.264  1.00 10.00      A   
ATOM   3946  CB  THR A 416      16.845  22.309 -23.835  1.00 10.00      A   
ATOM   3947  OG1 THR A 416      15.879  21.525 -23.114  1.00 10.00      A   
ATOM   3948  HG1 THR A 416      16.188  20.609 -23.043  1.00 10.00      A   
ATOM   3949  CG2 THR A 416      16.805  21.944 -25.308  1.00 10.00      A   
ATOM   3950  C   THR A 416      18.485  22.997 -22.068  1.00 10.00      A   
ATOM   3951  O   THR A 416      18.499  24.222 -22.220  1.00 10.00      A   
ATOM   3952  N   LEU A 417      18.658  22.402 -20.886  1.00 10.00      A   
ATOM   3953  HN  LEU A 417      18.626  21.421 -20.839  1.00 10.00      A   
ATOM   3954  CA  LEU A 417      18.897  23.152 -19.653  1.00 10.00      A   
ATOM   3955  CB  LEU A 417      20.171  23.999 -19.754  1.00 10.00      A   
ATOM   3956  CG  LEU A 417      21.470  23.226 -20.011  1.00 10.00      A   
ATOM   3957  CD1 LEU A 417      22.635  24.183 -20.217  1.00 10.00      A   
ATOM   3958  CD2 LEU A 417      21.758  22.261 -18.869  1.00 10.00      A   
ATOM   3959  C   LEU A 417      17.691  24.004 -19.270  1.00 10.00      A   
ATOM   3960  O   LEU A 417      17.821  25.008 -18.568  1.00 10.00      A   
ATOM   3961  N   GLU A 418      16.519  23.590 -19.731  1.00 10.00      A   
ATOM   3962  HN  GLU A 418      16.485  22.779 -20.277  1.00 10.00      A   
ATOM   3963  CA  GLU A 418      15.282  24.299 -19.445  1.00 10.00      A   
ATOM   3964  CB  GLU A 418      14.446  24.435 -20.723  1.00 10.00      A   
ATOM   3965  CG  GLU A 418      14.893  25.544 -21.656  1.00 10.00      A   
ATOM   3966  CD  GLU A 418      13.772  26.006 -22.561  1.00 10.00      A   
ATOM   3967  OE1 GLU A 418      13.250  27.120 -22.348  1.00 10.00      A   
ATOM   3968  OE2 GLU A 418      13.401  25.255 -23.487  1.00 10.00      A   
ATOM   3969  C   GLU A 418      14.482  23.549 -18.389  1.00 10.00      A   
ATOM   3970  O   GLU A 418      14.746  22.376 -18.136  1.00 10.00      A   
ATOM   3971  N   PRO A 419      13.510  24.218 -17.745  1.00 10.00      A   
ATOM   3972  CA  PRO A 419      12.661  23.592 -16.723  1.00 10.00      A   
ATOM   3973  CB  PRO A 419      11.769  24.743 -16.239  1.00 10.00      A   
ATOM   3974  CG  PRO A 419      12.478  25.981 -16.662  1.00 10.00      A   
ATOM   3975  CD  PRO A 419      13.160  25.632 -17.949  1.00 10.00      A   
ATOM   3976  C   PRO A 419      11.805  22.489 -17.341  1.00 10.00      A   
ATOM   3977  O   PRO A 419      11.660  22.423 -18.560  1.00 10.00      A   
ATOM   3978  N   LEU A 420      11.234  21.634 -16.506  1.00 10.00      A   
ATOM   3979  HN  LEU A 420      11.364  21.749 -15.535  1.00 10.00      A   
ATOM   3980  CA  LEU A 420      10.408  20.530 -16.993  1.00 10.00      A   
ATOM   3981  CB  LEU A 420      10.656  19.268 -16.160  1.00 10.00      A   
ATOM   3982  CG  LEU A 420      12.081  18.704 -16.203  1.00 10.00      A   
ATOM   3983  CD1 LEU A 420      12.244  17.578 -15.195  1.00 10.00      A   
ATOM   3984  CD2 LEU A 420      12.421  18.220 -17.604  1.00 10.00      A   
ATOM   3985  C   LEU A 420       8.926  20.898 -16.994  1.00 10.00      A   
ATOM   3986  O   LEU A 420       8.057  20.034 -17.141  1.00 10.00      A   
ATOM   3987  N   ASP A 421       8.654  22.192 -16.836  1.00 10.00      A   
ATOM   3988  HN  ASP A 421       9.398  22.817 -16.716  1.00 10.00      A   
ATOM   3989  CA  ASP A 421       7.291  22.714 -16.812  1.00 10.00      A   
ATOM   3990  CB  ASP A 421       7.311  24.245 -16.702  1.00 10.00      A   
ATOM   3991  CG  ASP A 421       7.818  24.757 -15.369  1.00 10.00      A   
ATOM   3992  OD1 ASP A 421       7.080  25.505 -14.692  1.00 10.00      A   
ATOM   3993  OD2 ASP A 421       8.956  24.427 -14.990  1.00 10.00      A   
ATOM   3994  C   ASP A 421       6.529  22.324 -18.071  1.00 10.00      A   
ATOM   3995  O   ASP A 421       5.374  21.898 -18.008  1.00 10.00      A   
ATOM   3996  N   ILE A 422       7.189  22.463 -19.212  1.00 10.00      A   
ATOM   3997  HN  ILE A 422       8.113  22.788 -19.189  1.00 10.00      A   
ATOM   3998  CA  ILE A 422       6.582  22.143 -20.499  1.00 10.00      A   
ATOM   3999  CB  ILE A 422       7.495  22.548 -21.674  1.00 10.00      A   
ATOM   4000  CG1 ILE A 422       8.210  23.869 -21.366  1.00 10.00      A   
ATOM   4001  CG2 ILE A 422       6.677  22.671 -22.954  1.00 10.00      A   
ATOM   4002  CD1 ILE A 422       9.399  24.150 -22.259  1.00 10.00      A   
ATOM   4003  C   ILE A 422       6.256  20.655 -20.603  1.00 10.00      A   
ATOM   4004  O   ILE A 422       5.175  20.274 -21.057  1.00 10.00      A   
ATOM   4005  N   GLY A 423       7.199  19.824 -20.175  1.00 10.00      A   
ATOM   4006  HN  GLY A 423       8.045  20.194 -19.840  1.00 10.00      A   
ATOM   4007  CA  GLY A 423       7.012  18.386 -20.220  1.00 10.00      A   
ATOM   4008  C   GLY A 423       5.840  17.926 -19.376  1.00 10.00      A   
ATOM   4009  O   GLY A 423       4.967  17.200 -19.858  1.00 10.00      A   
ATOM   4010  N   PHE A 424       5.807  18.357 -18.122  1.00 10.00      A   
ATOM   4011  HN  PHE A 424       6.527  18.944 -17.795  1.00 10.00      A   
ATOM   4012  CA  PHE A 424       4.721  17.985 -17.222  1.00 10.00      A   
ATOM   4013  CB  PHE A 424       5.030  18.400 -15.783  1.00 10.00      A   
ATOM   4014  CG  PHE A 424       5.748  17.342 -14.994  1.00 10.00      A   
ATOM   4015  CD1 PHE A 424       7.093  17.470 -14.691  1.00 10.00      A   
ATOM   4016  CD2 PHE A 424       5.070  16.214 -14.556  1.00 10.00      A   
ATOM   4017  CE1 PHE A 424       7.749  16.494 -13.965  1.00 10.00      A   
ATOM   4018  CE2 PHE A 424       5.718  15.234 -13.831  1.00 10.00      A   
ATOM   4019  CZ  PHE A 424       7.060  15.374 -13.533  1.00 10.00      A   
ATOM   4020  C   PHE A 424       3.409  18.595 -17.693  1.00 10.00      A   
ATOM   4021  O   PHE A 424       2.332  18.033 -17.475  1.00 10.00      A   
ATOM   4022  N   GLY A 425       3.515  19.743 -18.353  1.00 10.00      A   
ATOM   4023  HN  GLY A 425       4.403  20.145 -18.473  1.00 10.00      A   
ATOM   4024  CA  GLY A 425       2.346  20.413 -18.876  1.00 10.00      A   
ATOM   4025  C   GLY A 425       1.688  19.584 -19.956  1.00 10.00      A   
ATOM   4026  O   GLY A 425       0.464  19.562 -20.076  1.00 10.00      A   
ATOM   4027  N   ALA A 426       2.511  18.889 -20.736  1.00 10.00      A   
ATOM   4028  HN  ALA A 426       3.481  18.960 -20.589  1.00 10.00      A   
ATOM   4029  CA  ALA A 426       2.022  18.032 -21.805  1.00 10.00      A   
ATOM   4030  CB  ALA A 426       3.157  17.649 -22.742  1.00 10.00      A   
ATOM   4031  C   ALA A 426       1.370  16.789 -21.216  1.00 10.00      A   
ATOM   4032  O   ALA A 426       0.436  16.233 -21.789  1.00 10.00      A   
ATOM   4033  N   ILE A 427       1.867  16.369 -20.055  1.00 10.00      A   
ATOM   4034  HN  ILE A 427       2.611  16.862 -19.651  1.00 10.00      A   
ATOM   4035  CA  ILE A 427       1.337  15.198 -19.371  1.00 10.00      A   
ATOM   4036  CB  ILE A 427       2.111  14.902 -18.063  1.00 10.00      A   
ATOM   4037  CG1 ILE A 427       3.593  14.610 -18.340  1.00 10.00      A   
ATOM   4038  CG2 ILE A 427       1.469  13.758 -17.290  1.00 10.00      A   
ATOM   4039  CD1 ILE A 427       3.859  13.289 -19.034  1.00 10.00      A   
ATOM   4040  C   ILE A 427      -0.139  15.401 -19.047  1.00 10.00      A   
ATOM   4041  O   ILE A 427      -0.995  14.654 -19.514  1.00 10.00      A   
ATOM   4042  N   VAL A 428      -0.426  16.447 -18.280  1.00 10.00      A   
ATOM   4043  HN  VAL A 428       0.304  17.030 -17.976  1.00 10.00      A   
ATOM   4044  CA  VAL A 428      -1.797  16.757 -17.881  1.00 10.00      A   
ATOM   4045  CB  VAL A 428      -1.842  17.816 -16.757  1.00 10.00      A   
ATOM   4046  CG1 VAL A 428      -1.256  17.251 -15.475  1.00 10.00      A   
ATOM   4047  CG2 VAL A 428      -1.100  19.080 -17.168  1.00 10.00      A   
ATOM   4048  C   VAL A 428      -2.631  17.231 -19.074  1.00 10.00      A   
ATOM   4049  O   VAL A 428      -3.861  17.254 -19.018  1.00 10.00      A   
ATOM   4050  N   GLU A 429      -1.950  17.609 -20.150  1.00 10.00      A   
ATOM   4051  HN  GLU A 429      -0.974  17.574 -20.130  1.00 10.00      A   
ATOM   4052  CA  GLU A 429      -2.612  18.074 -21.360  1.00 10.00      A   
ATOM   4053  CB  GLU A 429      -1.590  18.738 -22.288  1.00 10.00      A   
ATOM   4054  CG  GLU A 429      -2.161  19.272 -23.593  1.00 10.00      A   
ATOM   4055  CD  GLU A 429      -1.083  19.811 -24.510  1.00 10.00      A   
ATOM   4056  OE1 GLU A 429      -0.271  20.644 -24.054  1.00 10.00      A   
ATOM   4057  OE2 GLU A 429      -1.044  19.413 -25.692  1.00 10.00      A   
ATOM   4058  C   GLU A 429      -3.278  16.904 -22.078  1.00 10.00      A   
ATOM   4059  O   GLU A 429      -4.380  17.031 -22.616  1.00 10.00      A   
ATOM   4060  N   HIS A 430      -2.607  15.762 -22.070  1.00 10.00      A   
ATOM   4061  HN  HIS A 430      -1.736  15.720 -21.616  1.00 10.00      A   
ATOM   4062  CA  HIS A 430      -3.130  14.572 -22.727  1.00 10.00      A   
ATOM   4063  CB  HIS A 430      -2.032  13.847 -23.499  1.00 10.00      A   
ATOM   4064  CG  HIS A 430      -1.599  14.571 -24.737  1.00 10.00      A   
ATOM   4065  ND1 HIS A 430      -2.208  14.340 -25.949  1.00 10.00      A   
ATOM   4066  CD2 HIS A 430      -0.632  15.509 -24.897  1.00 10.00      A   
ATOM   4067  CE1 HIS A 430      -1.606  15.135 -26.815  1.00 10.00      A   
ATOM   4068  NE2 HIS A 430      -0.650  15.861 -26.223  1.00 10.00      A   
ATOM   4069  HE2 HIS A 430      -0.070  16.524 -26.655  1.00 10.00      A   
ATOM   4070  C   HIS A 430      -3.823  13.630 -21.751  1.00 10.00      A   
ATOM   4071  O   HIS A 430      -4.824  12.997 -22.090  1.00 10.00      A   
ATOM   4072  N   CYS A 431      -3.293  13.541 -20.542  1.00 10.00      A   
ATOM   4073  HN  CYS A 431      -2.491  14.070 -20.327  1.00 10.00      A   
ATOM   4074  CA  CYS A 431      -3.868  12.679 -19.518  1.00 10.00      A   
ATOM   4075  CB  CYS A 431      -2.813  12.279 -18.482  1.00 10.00      A   
ATOM   4076  SG  CYS A 431      -1.338  11.493 -19.185  1.00 10.00      A   
ATOM   4077  HG  CYS A 431      -1.269  11.825 -20.468  1.00 10.00      A   
ATOM   4078  C   CYS A 431      -5.067  13.351 -18.851  1.00 10.00      A   
ATOM   4079  O   CYS A 431      -4.925  14.072 -17.864  1.00 10.00      A   
ATOM   4080  N   LYS A 432      -6.245  13.119 -19.417  1.00 10.00      A   
ATOM   4081  HN  LYS A 432      -6.283  12.544 -20.212  1.00 10.00      A   
ATOM   4082  CA  LYS A 432      -7.481  13.695 -18.904  1.00 10.00      A   
ATOM   4083  CB  LYS A 432      -8.553  13.693 -20.003  1.00 10.00      A   
ATOM   4084  CG  LYS A 432      -8.173  14.460 -21.261  1.00 10.00      A   
ATOM   4085  CD  LYS A 432      -8.372  15.953 -21.072  1.00 10.00      A   
ATOM   4086  CE  LYS A 432      -8.048  16.720 -22.344  1.00 10.00      A   
ATOM   4087  NZ  LYS A 432      -8.959  16.351 -23.457  1.00 10.00      A   
ATOM   4088  HZ1 LYS A 432      -9.943  16.565 -23.203  1.00 10.00      A   
ATOM   4089  HZ2 LYS A 432      -8.878  15.334 -23.661  1.00 10.00      A   
ATOM   4090  HZ3 LYS A 432      -8.711  16.880 -24.313  1.00 10.00      A   
ATOM   4091  C   LYS A 432      -7.993  12.922 -17.690  1.00 10.00      A   
ATOM   4092  O   LYS A 432      -8.684  13.472 -16.835  1.00 10.00      A   
ATOM   4093  N   ASP A 433      -7.634  11.647 -17.613  1.00 10.00      A   
ATOM   4094  HN  ASP A 433      -7.050  11.272 -18.306  1.00 10.00      A   
ATOM   4095  CA  ASP A 433      -8.075  10.786 -16.522  1.00 10.00      A   
ATOM   4096  CB  ASP A 433      -8.444   9.396 -17.053  1.00 10.00      A   
ATOM   4097  CG  ASP A 433      -9.642   9.418 -17.983  1.00 10.00      A   
ATOM   4098  OD1 ASP A 433      -9.519   8.933 -19.128  1.00 10.00      A   
ATOM   4099  OD2 ASP A 433     -10.711   9.920 -17.576  1.00 10.00      A   
ATOM   4100  C   ASP A 433      -7.009  10.671 -15.439  1.00 10.00      A   
ATOM   4101  O   ASP A 433      -7.031   9.741 -14.629  1.00 10.00      A   
ATOM   4102  N   LEU A 434      -6.084  11.621 -15.427  1.00 10.00      A   
ATOM   4103  HN  LEU A 434      -6.129  12.339 -16.097  1.00 10.00      A   
ATOM   4104  CA  LEU A 434      -5.007  11.633 -14.443  1.00 10.00      A   
ATOM   4105  CB  LEU A 434      -3.893  12.587 -14.885  1.00 10.00      A   
ATOM   4106  CG  LEU A 434      -2.564  12.476 -14.136  1.00 10.00      A   
ATOM   4107  CD1 LEU A 434      -1.878  11.159 -14.463  1.00 10.00      A   
ATOM   4108  CD2 LEU A 434      -1.665  13.643 -14.500  1.00 10.00      A   
ATOM   4109  C   LEU A 434      -5.546  12.053 -13.081  1.00 10.00      A   
ATOM   4110  O   LEU A 434      -6.058  13.161 -12.924  1.00 10.00      A   
ATOM   4111  N   ARG A 435      -5.436  11.161 -12.102  1.00 10.00      A   
ATOM   4112  HN  ARG A 435      -5.001  10.299 -12.285  1.00 10.00      A   
ATOM   4113  CA  ARG A 435      -5.933  11.443 -10.762  1.00 10.00      A   
ATOM   4114  CB  ARG A 435      -6.828  10.311 -10.245  1.00 10.00      A   
ATOM   4115  CG  ARG A 435      -8.055  10.043 -11.102  1.00 10.00      A   
ATOM   4116  CD  ARG A 435      -8.967   9.002 -10.464  1.00 10.00      A   
ATOM   4117  NE  ARG A 435      -8.291   7.718 -10.263  1.00 10.00      A   
ATOM   4118  HE  ARG A 435      -7.738   7.621  -9.454  1.00 10.00      A   
ATOM   4119  CZ  ARG A 435      -8.396   6.681 -11.092  1.00 10.00      A   
ATOM   4120  NH1 ARG A 435      -9.145   6.772 -12.182  1.00 10.00      A   
ATOM   4121 HH11 ARG A 435      -9.663   7.654 -12.396  1.00 10.00      A   
ATOM   4122 HH12 ARG A 435      -9.221   5.956 -12.833  1.00 10.00      A   
ATOM   4123  NH2 ARG A 435      -7.756   5.549 -10.829  1.00 10.00      A   
ATOM   4124 HH21 ARG A 435      -7.843   4.741 -11.478  1.00 10.00      A   
ATOM   4125 HH22 ARG A 435      -7.168   5.461  -9.967  1.00 10.00      A   
ATOM   4126  C   ARG A 435      -4.804  11.722  -9.777  1.00 10.00      A   
ATOM   4127  O   ARG A 435      -4.969  12.515  -8.854  1.00 10.00      A   
ATOM   4128  N   ARG A 436      -3.654  11.085  -9.975  1.00 10.00      A   
ATOM   4129  HN  ARG A 436      -3.561  10.484 -10.743  1.00 10.00      A   
ATOM   4130  CA  ARG A 436      -2.520  11.281  -9.080  1.00 10.00      A   
ATOM   4131  CB  ARG A 436      -2.315  10.052  -8.189  1.00 10.00      A   
ATOM   4132  CG  ARG A 436      -1.446  10.304  -6.965  1.00 10.00      A   
ATOM   4133  CD  ARG A 436      -1.535   9.145  -5.987  1.00 10.00      A   
ATOM   4134  NE  ARG A 436      -0.739   9.372  -4.783  1.00 10.00      A   
ATOM   4135  HE  ARG A 436      -0.402  10.282  -4.627  1.00 10.00      A   
ATOM   4136  CZ  ARG A 436      -0.458   8.422  -3.888  1.00 10.00      A   
ATOM   4137  NH1 ARG A 436      -0.914   7.191  -4.052  1.00 10.00      A   
ATOM   4138 HH11 ARG A 436      -0.676   6.449  -3.346  1.00 10.00      A   
ATOM   4139 HH12 ARG A 436      -1.507   6.951  -4.873  1.00 10.00      A   
ATOM   4140  NH2 ARG A 436       0.271   8.706  -2.819  1.00 10.00      A   
ATOM   4141 HH21 ARG A 436       0.630   9.669  -2.660  1.00 10.00      A   
ATOM   4142 HH22 ARG A 436       0.488   7.951  -2.120  1.00 10.00      A   
ATOM   4143  C   ARG A 436      -1.255  11.574  -9.869  1.00 10.00      A   
ATOM   4144  O   ARG A 436      -0.939  10.866 -10.828  1.00 10.00      A   
ATOM   4145  N   LEU A 437      -0.538  12.618  -9.468  1.00 10.00      A   
ATOM   4146  HN  LEU A 437      -0.842  13.142  -8.692  1.00 10.00      A   
ATOM   4147  CA  LEU A 437       0.697  13.003 -10.140  1.00 10.00      A   
ATOM   4148  CB  LEU A 437       0.415  14.068 -11.205  1.00 10.00      A   
ATOM   4149  CG  LEU A 437       1.618  14.550 -12.022  1.00 10.00      A   
ATOM   4150  CD1 LEU A 437       2.009  13.520 -13.067  1.00 10.00      A   
ATOM   4151  CD2 LEU A 437       1.323  15.891 -12.675  1.00 10.00      A   
ATOM   4152  C   LEU A 437       1.719  13.531  -9.139  1.00 10.00      A   
ATOM   4153  O   LEU A 437       1.361  14.193  -8.170  1.00 10.00      A   
ATOM   4154  N   SER A 438       2.983  13.217  -9.372  1.00 10.00      A   
ATOM   4155  HN  SER A 438       3.200  12.649 -10.139  1.00 10.00      A   
ATOM   4156  CA  SER A 438       4.062  13.671  -8.510  1.00 10.00      A   
ATOM   4157  CB  SER A 438       4.857  12.462  -8.014  1.00 10.00      A   
ATOM   4158  OG  SER A 438       4.023  11.318  -7.931  1.00 10.00      A   
ATOM   4159  HG  SER A 438       4.162  10.876  -7.079  1.00 10.00      A   
ATOM   4160  C   SER A 438       4.965  14.609  -9.307  1.00 10.00      A   
ATOM   4161  O   SER A 438       5.338  14.296 -10.437  1.00 10.00      A   
ATOM   4162  N   LEU A 439       5.294  15.760  -8.738  1.00 10.00      A   
ATOM   4163  HN  LEU A 439       4.972  15.961  -7.829  1.00 10.00      A   
ATOM   4164  CA  LEU A 439       6.131  16.734  -9.426  1.00 10.00      A   
ATOM   4165  CB  LEU A 439       5.578  18.148  -9.234  1.00 10.00      A   
ATOM   4166  CG  LEU A 439       4.271  18.480  -9.964  1.00 10.00      A   
ATOM   4167  CD1 LEU A 439       3.906  19.943  -9.774  1.00 10.00      A   
ATOM   4168  CD2 LEU A 439       4.379  18.147 -11.442  1.00 10.00      A   
ATOM   4169  C   LEU A 439       7.582  16.666  -8.965  1.00 10.00      A   
ATOM   4170  O   LEU A 439       7.876  16.824  -7.777  1.00 10.00      A   
ATOM   4171  N   SER A 440       8.479  16.452  -9.918  1.00 10.00      A   
ATOM   4172  HN  SER A 440       8.176  16.370 -10.847  1.00 10.00      A   
ATOM   4173  CA  SER A 440       9.904  16.361  -9.634  1.00 10.00      A   
ATOM   4174  CB  SER A 440      10.341  14.896  -9.601  1.00 10.00      A   
ATOM   4175  OG  SER A 440       9.556  14.137  -8.699  1.00 10.00      A   
ATOM   4176  HG  SER A 440       8.899  13.630  -9.196  1.00 10.00      A   
ATOM   4177  C   SER A 440      10.705  17.103 -10.701  1.00 10.00      A   
ATOM   4178  O   SER A 440      10.267  17.212 -11.848  1.00 10.00      A   
ATOM   4179  N   GLY A 441      11.880  17.592 -10.323  1.00 10.00      A   
ATOM   4180  HN  GLY A 441      12.180  17.458  -9.398  1.00 10.00      A   
ATOM   4181  CA  GLY A 441      12.723  18.315 -11.256  1.00 10.00      A   
ATOM   4182  C   GLY A 441      12.588  19.820 -11.122  1.00 10.00      A   
ATOM   4183  O   GLY A 441      11.881  20.312 -10.238  1.00 10.00      A   
ATOM   4184  N   LEU A 442      13.280  20.554 -11.987  1.00 10.00      A   
ATOM   4185  HN  LEU A 442      13.837  20.102 -12.661  1.00 10.00      A   
ATOM   4186  CA  LEU A 442      13.222  22.006 -11.964  1.00 10.00      A   
ATOM   4187  CB  LEU A 442      14.415  22.631 -12.693  1.00 10.00      A   
ATOM   4188  CG  LEU A 442      14.535  24.157 -12.604  1.00 10.00      A   
ATOM   4189  CD1 LEU A 442      14.758  24.600 -11.167  1.00 10.00      A   
ATOM   4190  CD2 LEU A 442      15.652  24.668 -13.501  1.00 10.00      A   
ATOM   4191  C   LEU A 442      11.918  22.479 -12.580  1.00 10.00      A   
ATOM   4192  O   LEU A 442      11.738  22.429 -13.799  1.00 10.00      A   
ATOM   4193  N   LEU A 443      11.004  22.899 -11.728  1.00 10.00      A   
ATOM   4194  HN  LEU A 443      11.200  22.872 -10.770  1.00 10.00      A   
ATOM   4195  CA  LEU A 443       9.705  23.377 -12.168  1.00 10.00      A   
ATOM   4196  CB  LEU A 443       8.612  22.428 -11.680  1.00 10.00      A   
ATOM   4197  CG  LEU A 443       8.815  20.944 -11.987  1.00 10.00      A   
ATOM   4198  CD1 LEU A 443       7.886  20.095 -11.139  1.00 10.00      A   
ATOM   4199  CD2 LEU A 443       8.588  20.669 -13.464  1.00 10.00      A   
ATOM   4200  C   LEU A 443       9.435  24.778 -11.636  1.00 10.00      A   
ATOM   4201  O   LEU A 443       9.637  25.052 -10.447  1.00 10.00      A   
ATOM   4202  N   THR A 444       8.978  25.656 -12.515  1.00 10.00      A   
ATOM   4203  HN  THR A 444       8.833  25.366 -13.445  1.00 10.00      A   
ATOM   4204  CA  THR A 444       8.667  27.026 -12.142  1.00 10.00      A   
ATOM   4205  CB  THR A 444       9.066  28.036 -13.245  1.00 10.00      A   
ATOM   4206  OG1 THR A 444       8.397  27.736 -14.477  1.00 10.00      A   
ATOM   4207  HG1 THR A 444       8.063  26.819 -14.456  1.00 10.00      A   
ATOM   4208  CG2 THR A 444      10.571  28.023 -13.469  1.00 10.00      A   
ATOM   4209  C   THR A 444       7.181  27.157 -11.806  1.00 10.00      A   
ATOM   4210  O   THR A 444       6.525  26.165 -11.492  1.00 10.00      A   
ATOM   4211  N   ASP A 445       6.648  28.368 -11.882  1.00 10.00      A   
ATOM   4212  HN  ASP A 445       7.208  29.126 -12.161  1.00 10.00      A   
ATOM   4213  CA  ASP A 445       5.236  28.595 -11.578  1.00 10.00      A   
ATOM   4214  CB  ASP A 445       4.995  30.044 -11.147  1.00 10.00      A   
ATOM   4215  CG  ASP A 445       5.005  30.244  -9.643  1.00 10.00      A   
ATOM   4216  OD1 ASP A 445       4.665  31.359  -9.189  1.00 10.00      A   
ATOM   4217  OD2 ASP A 445       5.369  29.306  -8.908  1.00 10.00      A   
ATOM   4218  C   ASP A 445       4.366  28.277 -12.786  1.00 10.00      A   
ATOM   4219  O   ASP A 445       3.142  28.189 -12.683  1.00 10.00      A   
ATOM   4220  N   LYS A 446       5.009  28.091 -13.931  1.00 10.00      A   
ATOM   4221  HN  LYS A 446       5.988  28.147 -13.941  1.00 10.00      A   
ATOM   4222  CA  LYS A 446       4.300  27.800 -15.167  1.00 10.00      A   
ATOM   4223  CB  LYS A 446       5.223  27.975 -16.376  1.00 10.00      A   
ATOM   4224  CG  LYS A 446       4.495  28.172 -17.698  1.00 10.00      A   
ATOM   4225  CD  LYS A 446       3.551  29.362 -17.640  1.00 10.00      A   
ATOM   4226  CE  LYS A 446       2.836  29.563 -18.964  1.00 10.00      A   
ATOM   4227  NZ  LYS A 446       1.914  30.727 -18.923  1.00 10.00      A   
ATOM   4228  HZ1 LYS A 446       1.789  31.120 -19.878  1.00 10.00      A   
ATOM   4229  HZ2 LYS A 446       2.298  31.470 -18.304  1.00 10.00      A   
ATOM   4230  HZ3 LYS A 446       0.978  30.432 -18.555  1.00 10.00      A   
ATOM   4231  C   LYS A 446       3.668  26.405 -15.154  1.00 10.00      A   
ATOM   4232  O   LYS A 446       2.538  26.228 -15.616  1.00 10.00      A   
ATOM   4233  N   VAL A 447       4.394  25.423 -14.624  1.00 10.00      A   
ATOM   4234  HN  VAL A 447       5.305  25.622 -14.295  1.00 10.00      A   
ATOM   4235  CA  VAL A 447       3.902  24.048 -14.551  1.00 10.00      A   
ATOM   4236  CB  VAL A 447       4.955  23.088 -13.951  1.00 10.00      A   
ATOM   4237  CG1 VAL A 447       5.174  23.354 -12.470  1.00 10.00      A   
ATOM   4238  CG2 VAL A 447       4.571  21.636 -14.185  1.00 10.00      A   
ATOM   4239  C   VAL A 447       2.592  23.954 -13.766  1.00 10.00      A   
ATOM   4240  O   VAL A 447       1.743  23.104 -14.048  1.00 10.00      A   
ATOM   4241  N   PHE A 448       2.423  24.849 -12.801  1.00 10.00      A   
ATOM   4242  HN  PHE A 448       3.124  25.514 -12.641  1.00 10.00      A   
ATOM   4243  CA  PHE A 448       1.222  24.873 -11.981  1.00 10.00      A   
ATOM   4244  CB  PHE A 448       1.449  25.713 -10.723  1.00 10.00      A   
ATOM   4245  CG  PHE A 448       2.538  25.175  -9.833  1.00 10.00      A   
ATOM   4246  CD1 PHE A 448       3.812  25.712  -9.871  1.00 10.00      A   
ATOM   4247  CD2 PHE A 448       2.286  24.125  -8.967  1.00 10.00      A   
ATOM   4248  CE1 PHE A 448       4.813  25.209  -9.062  1.00 10.00      A   
ATOM   4249  CE2 PHE A 448       3.280  23.619  -8.154  1.00 10.00      A   
ATOM   4250  CZ  PHE A 448       4.547  24.163  -8.203  1.00 10.00      A   
ATOM   4251  C   PHE A 448       0.045  25.407 -12.787  1.00 10.00      A   
ATOM   4252  O   PHE A 448      -1.085  24.940 -12.639  1.00 10.00      A   
ATOM   4253  N   GLU A 449       0.323  26.378 -13.652  1.00 10.00      A   
ATOM   4254  HN  GLU A 449       1.243  26.711 -13.717  1.00 10.00      A   
ATOM   4255  CA  GLU A 449      -0.705  26.962 -14.502  1.00 10.00      A   
ATOM   4256  CB  GLU A 449      -0.126  28.131 -15.300  1.00 10.00      A   
ATOM   4257  CG  GLU A 449      -1.115  28.799 -16.238  1.00 10.00      A   
ATOM   4258  CD  GLU A 449      -0.442  29.785 -17.163  1.00 10.00      A   
ATOM   4259  OE1 GLU A 449       0.183  30.742 -16.669  1.00 10.00      A   
ATOM   4260  OE2 GLU A 449      -0.527  29.610 -18.395  1.00 10.00      A   
ATOM   4261  C   GLU A 449      -1.245  25.902 -15.454  1.00 10.00      A   
ATOM   4262  O   GLU A 449      -2.452  25.812 -15.689  1.00 10.00      A   
ATOM   4263  N   TYR A 450      -0.336  25.096 -15.992  1.00 10.00      A   
ATOM   4264  HN  TYR A 450       0.609  25.226 -15.766  1.00 10.00      A   
ATOM   4265  CA  TYR A 450      -0.710  24.032 -16.907  1.00 10.00      A   
ATOM   4266  CB  TYR A 450       0.525  23.284 -17.416  1.00 10.00      A   
ATOM   4267  CG  TYR A 450       1.459  24.087 -18.294  1.00 10.00      A   
ATOM   4268  CD1 TYR A 450       2.816  24.166 -18.005  1.00 10.00      A   
ATOM   4269  CD2 TYR A 450       0.991  24.754 -19.418  1.00 10.00      A   
ATOM   4270  CE1 TYR A 450       3.678  24.884 -18.808  1.00 10.00      A   
ATOM   4271  CE2 TYR A 450       1.846  25.476 -20.227  1.00 10.00      A   
ATOM   4272  CZ  TYR A 450       3.188  25.539 -19.918  1.00 10.00      A   
ATOM   4273  OH  TYR A 450       4.048  26.256 -20.720  1.00 10.00      A   
ATOM   4274  HH  TYR A 450       3.545  26.706 -21.410  1.00 10.00      A   
ATOM   4275  C   TYR A 450      -1.631  23.050 -16.200  1.00 10.00      A   
ATOM   4276  O   TYR A 450      -2.726  22.768 -16.671  1.00 10.00      A   
ATOM   4277  N   ILE A 451      -1.186  22.559 -15.051  1.00 10.00      A   
ATOM   4278  HN  ILE A 451      -0.308  22.851 -14.719  1.00 10.00      A   
ATOM   4279  CA  ILE A 451      -1.960  21.599 -14.268  1.00 10.00      A   
ATOM   4280  CB  ILE A 451      -1.169  21.089 -13.040  1.00 10.00      A   
ATOM   4281  CG1 ILE A 451      -0.090  20.096 -13.485  1.00 10.00      A   
ATOM   4282  CG2 ILE A 451      -2.089  20.456 -12.002  1.00 10.00      A   
ATOM   4283  CD1 ILE A 451       0.836  19.648 -12.379  1.00 10.00      A   
ATOM   4284  C   ILE A 451      -3.318  22.166 -13.844  1.00 10.00      A   
ATOM   4285  O   ILE A 451      -4.336  21.480 -13.934  1.00 10.00      A   
ATOM   4286  N   GLY A 452      -3.334  23.422 -13.424  1.00 10.00      A   
ATOM   4287  HN  GLY A 452      -2.494  23.933 -13.400  1.00 10.00      A   
ATOM   4288  CA  GLY A 452      -4.571  24.052 -12.991  1.00 10.00      A   
ATOM   4289  C   GLY A 452      -5.629  24.128 -14.079  1.00 10.00      A   
ATOM   4290  O   GLY A 452      -6.820  24.026 -13.798  1.00 10.00      A   
ATOM   4291  N   THR A 453      -5.200  24.280 -15.325  1.00 10.00      A   
ATOM   4292  HN  THR A 453      -4.237  24.326 -15.499  1.00 10.00      A   
ATOM   4293  CA  THR A 453      -6.136  24.389 -16.439  1.00 10.00      A   
ATOM   4294  CB  THR A 453      -5.758  25.573 -17.350  1.00 10.00      A   
ATOM   4295  OG1 THR A 453      -5.079  26.566 -16.565  1.00 10.00      A   
ATOM   4296  HG1 THR A 453      -4.127  26.383 -16.566  1.00 10.00      A   
ATOM   4297  CG2 THR A 453      -7.004  26.196 -17.960  1.00 10.00      A   
ATOM   4298  C   THR A 453      -6.212  23.100 -17.262  1.00 10.00      A   
ATOM   4299  O   THR A 453      -6.795  23.076 -18.347  1.00 10.00      A   
ATOM   4300  N   TYR A 454      -5.640  22.023 -16.742  1.00 10.00      A   
ATOM   4301  HN  TYR A 454      -5.196  22.089 -15.868  1.00 10.00      A   
ATOM   4302  CA  TYR A 454      -5.659  20.748 -17.449  1.00 10.00      A   
ATOM   4303  CB  TYR A 454      -4.299  20.447 -18.090  1.00 10.00      A   
ATOM   4304  CG  TYR A 454      -4.030  21.175 -19.392  1.00 10.00      A   
ATOM   4305  CD1 TYR A 454      -2.829  21.845 -19.600  1.00 10.00      A   
ATOM   4306  CD2 TYR A 454      -4.969  21.189 -20.413  1.00 10.00      A   
ATOM   4307  CE1 TYR A 454      -2.575  22.509 -20.786  1.00 10.00      A   
ATOM   4308  CE2 TYR A 454      -4.725  21.851 -21.602  1.00 10.00      A   
ATOM   4309  CZ  TYR A 454      -3.527  22.508 -21.784  1.00 10.00      A   
ATOM   4310  OH  TYR A 454      -3.283  23.169 -22.970  1.00 10.00      A   
ATOM   4311  HH  TYR A 454      -2.407  22.930 -23.294  1.00 10.00      A   
ATOM   4312  C   TYR A 454      -6.076  19.596 -16.538  1.00 10.00      A   
ATOM   4313  O   TYR A 454      -7.017  18.859 -16.840  1.00 10.00      A   
ATOM   4314  N   ALA A 455      -5.384  19.452 -15.419  1.00 10.00      A   
ATOM   4315  HN  ALA A 455      -4.669  20.093 -15.212  1.00 10.00      A   
ATOM   4316  CA  ALA A 455      -5.666  18.380 -14.476  1.00 10.00      A   
ATOM   4317  CB  ALA A 455      -4.434  18.065 -13.645  1.00 10.00      A   
ATOM   4318  C   ALA A 455      -6.858  18.715 -13.585  1.00 10.00      A   
ATOM   4319  O   ALA A 455      -6.702  19.207 -12.468  1.00 10.00      A   
ATOM   4320  N   LYS A 456      -8.052  18.461 -14.099  1.00 10.00      A   
ATOM   4321  HN  LYS A 456      -8.112  18.105 -15.012  1.00 10.00      A   
ATOM   4322  CA  LYS A 456      -9.276  18.726 -13.358  1.00 10.00      A   
ATOM   4323  CB  LYS A 456     -10.403  19.096 -14.319  1.00 10.00      A   
ATOM   4324  CG  LYS A 456     -10.198  20.428 -15.018  1.00 10.00      A   
ATOM   4325  CD  LYS A 456     -10.201  21.574 -14.025  1.00 10.00      A   
ATOM   4326  CE  LYS A 456     -10.702  22.859 -14.662  1.00 10.00      A   
ATOM   4327  NZ  LYS A 456     -11.399  23.715 -13.670  1.00 10.00      A   
ATOM   4328  HZ1 LYS A 456     -11.829  24.533 -14.142  1.00 10.00      A   
ATOM   4329  HZ2 LYS A 456     -10.723  24.057 -12.953  1.00 10.00      A   
ATOM   4330  HZ3 LYS A 456     -12.151  23.167 -13.191  1.00 10.00      A   
ATOM   4331  C   LYS A 456      -9.683  17.526 -12.512  1.00 10.00      A   
ATOM   4332  O   LYS A 456     -10.390  17.670 -11.511  1.00 10.00      A   
ATOM   4333  N   LYS A 457      -9.233  16.344 -12.918  1.00 10.00      A   
ATOM   4334  HN  LYS A 457      -8.675  16.297 -13.721  1.00 10.00      A   
ATOM   4335  CA  LYS A 457      -9.549  15.111 -12.203  1.00 10.00      A   
ATOM   4336  CB  LYS A 457      -9.805  13.969 -13.191  1.00 10.00      A   
ATOM   4337  CG  LYS A 457     -11.174  14.005 -13.856  1.00 10.00      A   
ATOM   4338  CD  LYS A 457     -12.279  13.644 -12.874  1.00 10.00      A   
ATOM   4339  CE  LYS A 457     -13.629  13.510 -13.566  1.00 10.00      A   
ATOM   4340  NZ  LYS A 457     -14.209  14.828 -13.939  1.00 10.00      A   
ATOM   4341  HZ1 LYS A 457     -14.211  15.466 -13.116  1.00 10.00      A   
ATOM   4342  HZ2 LYS A 457     -15.187  14.707 -14.273  1.00 10.00      A   
ATOM   4343  HZ3 LYS A 457     -13.647  15.263 -14.698  1.00 10.00      A   
ATOM   4344  C   LYS A 457      -8.425  14.733 -11.243  1.00 10.00      A   
ATOM   4345  O   LYS A 457      -8.452  13.668 -10.624  1.00 10.00      A   
ATOM   4346  N   MET A 458      -7.445  15.622 -11.123  1.00 10.00      A   
ATOM   4347  HN  MET A 458      -7.498  16.459 -11.621  1.00 10.00      A   
ATOM   4348  CA  MET A 458      -6.309  15.394 -10.248  1.00 10.00      A   
ATOM   4349  CB  MET A 458      -5.189  16.387 -10.550  1.00 10.00      A   
ATOM   4350  CG  MET A 458      -3.935  16.175  -9.718  1.00 10.00      A   
ATOM   4351  SD  MET A 458      -2.918  17.659  -9.611  1.00 10.00      A   
ATOM   4352  CE  MET A 458      -3.921  18.661  -8.515  1.00 10.00      A   
ATOM   4353  C   MET A 458      -6.734  15.522  -8.793  1.00 10.00      A   
ATOM   4354  O   MET A 458      -6.976  16.624  -8.301  1.00 10.00      A   
ATOM   4355  N   GLU A 459      -6.820  14.392  -8.114  1.00 10.00      A   
ATOM   4356  HN  GLU A 459      -6.600  13.546  -8.562  1.00 10.00      A   
ATOM   4357  CA  GLU A 459      -7.227  14.368  -6.725  1.00 10.00      A   
ATOM   4358  CB  GLU A 459      -7.977  13.073  -6.411  1.00 10.00      A   
ATOM   4359  CG  GLU A 459      -9.138  12.789  -7.351  1.00 10.00      A   
ATOM   4360  CD  GLU A 459     -10.274  12.055  -6.666  1.00 10.00      A   
ATOM   4361  OE1 GLU A 459     -10.044  10.946  -6.139  1.00 10.00      A   
ATOM   4362  OE2 GLU A 459     -11.405  12.589  -6.645  1.00 10.00      A   
ATOM   4363  C   GLU A 459      -6.039  14.538  -5.790  1.00 10.00      A   
ATOM   4364  O   GLU A 459      -6.153  15.175  -4.743  1.00 10.00      A   
ATOM   4365  N   MET A 460      -4.894  13.984  -6.166  1.00 10.00      A   
ATOM   4366  HN  MET A 460      -4.842  13.508  -7.024  1.00 10.00      A   
ATOM   4367  CA  MET A 460      -3.708  14.089  -5.329  1.00 10.00      A   
ATOM   4368  CB  MET A 460      -3.412  12.776  -4.599  1.00 10.00      A   
ATOM   4369  CG  MET A 460      -2.274  12.884  -3.591  1.00 10.00      A   
ATOM   4370  SD  MET A 460      -2.047  11.385  -2.619  1.00 10.00      A   
ATOM   4371  CE  MET A 460      -0.743  11.907  -1.508  1.00 10.00      A   
ATOM   4372  C   MET A 460      -2.488  14.544  -6.114  1.00 10.00      A   
ATOM   4373  O   MET A 460      -2.237  14.073  -7.226  1.00 10.00      A   
ATOM   4374  N   LEU A 461      -1.730  15.455  -5.521  1.00 10.00      A   
ATOM   4375  HN  LEU A 461      -1.993  15.790  -4.634  1.00 10.00      A   
ATOM   4376  CA  LEU A 461      -0.524  15.983  -6.140  1.00 10.00      A   
ATOM   4377  CB  LEU A 461      -0.848  17.258  -6.926  1.00 10.00      A   
ATOM   4378  CG  LEU A 461       0.326  17.974  -7.603  1.00 10.00      A   
ATOM   4379  CD1 LEU A 461       0.722  17.272  -8.894  1.00 10.00      A   
ATOM   4380  CD2 LEU A 461      -0.021  19.429  -7.870  1.00 10.00      A   
ATOM   4381  C   LEU A 461       0.532  16.284  -5.081  1.00 10.00      A   
ATOM   4382  O   LEU A 461       0.261  16.989  -4.106  1.00 10.00      A   
ATOM   4383  N   SER A 462       1.721  15.733  -5.263  1.00 10.00      A   
ATOM   4384  HN  SER A 462       1.872  15.156  -6.042  1.00 10.00      A   
ATOM   4385  CA  SER A 462       2.814  15.963  -4.333  1.00 10.00      A   
ATOM   4386  CB  SER A 462       3.368  14.633  -3.820  1.00 10.00      A   
ATOM   4387  OG  SER A 462       2.315  13.783  -3.384  1.00 10.00      A   
ATOM   4388  HG  SER A 462       2.308  13.743  -2.413  1.00 10.00      A   
ATOM   4389  C   SER A 462       3.898  16.799  -5.011  1.00 10.00      A   
ATOM   4390  O   SER A 462       4.448  16.403  -6.040  1.00 10.00      A   
ATOM   4391  N   VAL A 463       4.178  17.967  -4.445  1.00 10.00      A   
ATOM   4392  HN  VAL A 463       3.711  18.218  -3.613  1.00 10.00      A   
ATOM   4393  CA  VAL A 463       5.173  18.879  -5.000  1.00 10.00      A   
ATOM   4394  CB  VAL A 463       4.561  20.273  -5.275  1.00 10.00      A   
ATOM   4395  CG1 VAL A 463       5.545  21.166  -6.014  1.00 10.00      A   
ATOM   4396  CG2 VAL A 463       3.256  20.157  -6.047  1.00 10.00      A   
ATOM   4397  C   VAL A 463       6.354  19.041  -4.042  1.00 10.00      A   
ATOM   4398  O   VAL A 463       6.166  19.262  -2.845  1.00 10.00      A   
ATOM   4399  N   ALA A 464       7.565  18.930  -4.569  1.00 10.00      A   
ATOM   4400  HN  ALA A 464       7.657  18.748  -5.528  1.00 10.00      A   
ATOM   4401  CA  ALA A 464       8.766  19.072  -3.762  1.00 10.00      A   
ATOM   4402  CB  ALA A 464       9.275  17.707  -3.318  1.00 10.00      A   
ATOM   4403  C   ALA A 464       9.854  19.818  -4.524  1.00 10.00      A   
ATOM   4404  O   ALA A 464      10.243  19.406  -5.620  1.00 10.00      A   
ATOM   4405  N   PHE A 465      10.331  20.916  -3.936  1.00 10.00      A   
ATOM   4406  HN  PHE A 465       9.952  21.189  -3.072  1.00 10.00      A   
ATOM   4407  CA  PHE A 465      11.394  21.734  -4.527  1.00 10.00      A   
ATOM   4408  CB  PHE A 465      12.682  20.920  -4.697  1.00 10.00      A   
ATOM   4409  CG  PHE A 465      13.312  20.472  -3.408  1.00 10.00      A   
ATOM   4410  CD1 PHE A 465      13.000  19.238  -2.857  1.00 10.00      A   
ATOM   4411  CD2 PHE A 465      14.223  21.283  -2.750  1.00 10.00      A   
ATOM   4412  CE1 PHE A 465      13.583  18.821  -1.678  1.00 10.00      A   
ATOM   4413  CE2 PHE A 465      14.808  20.872  -1.570  1.00 10.00      A   
ATOM   4414  CZ  PHE A 465      14.488  19.641  -1.033  1.00 10.00      A   
ATOM   4415  C   PHE A 465      10.976  22.349  -5.864  1.00 10.00      A   
ATOM   4416  O   PHE A 465      11.787  22.473  -6.782  1.00 10.00      A   
ATOM   4417  N   ALA A 466       9.720  22.746  -5.968  1.00 10.00      A   
ATOM   4418  HN  ALA A 466       9.121  22.649  -5.200  1.00 10.00      A   
ATOM   4419  CA  ALA A 466       9.214  23.338  -7.202  1.00 10.00      A   
ATOM   4420  CB  ALA A 466       8.385  22.325  -7.977  1.00 10.00      A   
ATOM   4421  C   ALA A 466       8.402  24.596  -6.922  1.00 10.00      A   
ATOM   4422  O   ALA A 466       7.930  24.804  -5.802  1.00 10.00      A   
ATOM   4423  N   GLY A 467       8.243  25.429  -7.943  1.00 10.00      A   
ATOM   4424  HN  GLY A 467       8.648  25.210  -8.812  1.00 10.00      A   
ATOM   4425  CA  GLY A 467       7.491  26.659  -7.792  1.00 10.00      A   
ATOM   4426  C   GLY A 467       8.395  27.870  -7.775  1.00 10.00      A   
ATOM   4427  O   GLY A 467       9.571  27.770  -7.418  1.00 10.00      A   
ATOM   4428  N   ASP A 468       7.858  29.013  -8.165  1.00 10.00      A   
ATOM   4429  HN  ASP A 468       6.908  29.031  -8.447  1.00 10.00      A   
ATOM   4430  CA  ASP A 468       8.626  30.249  -8.189  1.00 10.00      A   
ATOM   4431  CB  ASP A 468       8.585  30.891  -9.579  1.00 10.00      A   
ATOM   4432  CG  ASP A 468       9.565  32.040  -9.722  1.00 10.00      A   
ATOM   4433  OD1 ASP A 468       9.333  33.114  -9.128  1.00 10.00      A   
ATOM   4434  OD2 ASP A 468      10.580  31.875 -10.428  1.00 10.00      A   
ATOM   4435  C   ASP A 468       8.095  31.225  -7.149  1.00 10.00      A   
ATOM   4436  O   ASP A 468       8.859  31.774  -6.351  1.00 10.00      A   
ATOM   4437  N   SER A 469       6.787  31.416  -7.144  1.00 10.00      A   
ATOM   4438  HN  SER A 469       6.224  30.920  -7.785  1.00 10.00      A   
ATOM   4439  CA  SER A 469       6.151  32.326  -6.208  1.00 10.00      A   
ATOM   4440  CB  SER A 469       5.933  33.690  -6.867  1.00 10.00      A   
ATOM   4441  OG  SER A 469       5.653  33.554  -8.251  1.00 10.00      A   
ATOM   4442  HG  SER A 469       5.318  32.654  -8.433  1.00 10.00      A   
ATOM   4443  C   SER A 469       4.835  31.754  -5.684  1.00 10.00      A   
ATOM   4444  O   SER A 469       4.544  30.573  -5.884  1.00 10.00      A   
ATOM   4445  N   ASP A 470       4.051  32.596  -5.019  1.00 10.00      A   
ATOM   4446  HN  ASP A 470       4.351  33.523  -4.892  1.00 10.00      A   
ATOM   4447  CA  ASP A 470       2.761  32.186  -4.460  1.00 10.00      A   
ATOM   4448  CB  ASP A 470       2.162  33.308  -3.603  1.00 10.00      A   
ATOM   4449  CG  ASP A 470       2.374  33.114  -2.111  1.00 10.00      A   
ATOM   4450  OD1 ASP A 470       1.607  32.346  -1.492  1.00 10.00      A   
ATOM   4451  OD2 ASP A 470       3.294  33.748  -1.549  1.00 10.00      A   
ATOM   4452  C   ASP A 470       1.769  31.808  -5.558  1.00 10.00      A   
ATOM   4453  O   ASP A 470       0.855  31.012  -5.334  1.00 10.00      A   
ATOM   4454  N   LEU A 471       1.975  32.372  -6.747  1.00 10.00      A   
ATOM   4455  HN  LEU A 471       2.742  32.969  -6.859  1.00 10.00      A   
ATOM   4456  CA  LEU A 471       1.101  32.121  -7.895  1.00 10.00      A   
ATOM   4457  CB  LEU A 471       1.616  32.841  -9.145  1.00 10.00      A   
ATOM   4458  CG  LEU A 471       1.379  34.350  -9.197  1.00 10.00      A   
ATOM   4459  CD1 LEU A 471       1.789  34.908 -10.550  1.00 10.00      A   
ATOM   4460  CD2 LEU A 471      -0.077  34.671  -8.909  1.00 10.00      A   
ATOM   4461  C   LEU A 471       0.928  30.634  -8.178  1.00 10.00      A   
ATOM   4462  O   LEU A 471      -0.184  30.177  -8.455  1.00 10.00      A   
ATOM   4463  N   GLY A 472       2.027  29.888  -8.092  1.00 10.00      A   
ATOM   4464  HN  GLY A 472       2.880  30.317  -7.864  1.00 10.00      A   
ATOM   4465  CA  GLY A 472       1.992  28.462  -8.342  1.00 10.00      A   
ATOM   4466  C   GLY A 472       0.930  27.744  -7.535  1.00 10.00      A   
ATOM   4467  O   GLY A 472       0.164  26.946  -8.074  1.00 10.00      A   
ATOM   4468  N   MET A 473       0.858  28.046  -6.247  1.00 10.00      A   
ATOM   4469  HN  MET A 473       1.470  28.720  -5.877  1.00 10.00      A   
ATOM   4470  CA  MET A 473      -0.121  27.410  -5.377  1.00 10.00      A   
ATOM   4471  CB  MET A 473       0.175  27.702  -3.906  1.00 10.00      A   
ATOM   4472  CG  MET A 473      -0.742  26.969  -2.939  1.00 10.00      A   
ATOM   4473  SD  MET A 473      -0.028  26.773  -1.296  1.00 10.00      A   
ATOM   4474  CE  MET A 473      -0.066  28.459  -0.685  1.00 10.00      A   
ATOM   4475  C   MET A 473      -1.533  27.858  -5.730  1.00 10.00      A   
ATOM   4476  O   MET A 473      -2.465  27.050  -5.761  1.00 10.00      A   
ATOM   4477  N   HIS A 474      -1.677  29.145  -6.013  1.00 10.00      A   
ATOM   4478  HN  HIS A 474      -0.887  29.729  -5.987  1.00 10.00      A   
ATOM   4479  CA  HIS A 474      -2.970  29.720  -6.361  1.00 10.00      A   
ATOM   4480  CB  HIS A 474      -2.850  31.241  -6.507  1.00 10.00      A   
ATOM   4481  CG  HIS A 474      -4.167  31.954  -6.540  1.00 10.00      A   
ATOM   4482  ND1 HIS A 474      -4.957  32.037  -5.420  1.00 10.00      A   
ATOM   4483  CD2 HIS A 474      -4.786  32.584  -7.572  1.00 10.00      A   
ATOM   4484  CE1 HIS A 474      -6.033  32.710  -5.785  1.00 10.00      A   
ATOM   4485  NE2 HIS A 474      -5.975  33.060  -7.074  1.00 10.00      A   
ATOM   4486  HE2 HIS A 474      -6.660  33.560  -7.573  1.00 10.00      A   
ATOM   4487  C   HIS A 474      -3.529  29.108  -7.646  1.00 10.00      A   
ATOM   4488  O   HIS A 474      -4.722  28.819  -7.736  1.00 10.00      A   
ATOM   4489  N   HIS A 475      -2.657  28.907  -8.626  1.00 10.00      A   
ATOM   4490  HN  HIS A 475      -1.716  29.163  -8.485  1.00 10.00      A   
ATOM   4491  CA  HIS A 475      -3.046  28.334  -9.912  1.00 10.00      A   
ATOM   4492  CB  HIS A 475      -1.817  28.152 -10.811  1.00 10.00      A   
ATOM   4493  CG  HIS A 475      -1.445  29.360 -11.620  1.00 10.00      A   
ATOM   4494  ND1 HIS A 475      -2.285  29.973 -12.521  1.00 10.00      A   
ATOM   4495  HD1 HIS A 475      -3.208  29.702 -12.725  1.00 10.00      A   
ATOM   4496  CD2 HIS A 475      -0.282  30.061 -11.667  1.00 10.00      A   
ATOM   4497  CE1 HIS A 475      -1.629  31.007 -13.067  1.00 10.00      A   
ATOM   4498  NE2 HIS A 475      -0.406  31.104 -12.582  1.00 10.00      A   
ATOM   4499  C   HIS A 475      -3.745  26.986  -9.749  1.00 10.00      A   
ATOM   4500  O   HIS A 475      -4.832  26.774 -10.284  1.00 10.00      A   
ATOM   4501  N   VAL A 476      -3.113  26.087  -9.001  1.00 10.00      A   
ATOM   4502  HN  VAL A 476      -2.254  26.330  -8.590  1.00 10.00      A   
ATOM   4503  CA  VAL A 476      -3.651  24.752  -8.776  1.00 10.00      A   
ATOM   4504  CB  VAL A 476      -2.643  23.863  -8.017  1.00 10.00      A   
ATOM   4505  CG1 VAL A 476      -3.134  22.424  -7.941  1.00 10.00      A   
ATOM   4506  CG2 VAL A 476      -1.272  23.931  -8.668  1.00 10.00      A   
ATOM   4507  C   VAL A 476      -4.966  24.784  -8.003  1.00 10.00      A   
ATOM   4508  O   VAL A 476      -5.964  24.208  -8.434  1.00 10.00      A   
ATOM   4509  N   LEU A 477      -4.968  25.488  -6.881  1.00 10.00      A   
ATOM   4510  HN  LEU A 477      -4.156  25.971  -6.619  1.00 10.00      A   
ATOM   4511  CA  LEU A 477      -6.144  25.568  -6.023  1.00 10.00      A   
ATOM   4512  CB  LEU A 477      -5.800  26.262  -4.709  1.00 10.00      A   
ATOM   4513  CG  LEU A 477      -4.805  25.529  -3.813  1.00 10.00      A   
ATOM   4514  CD1 LEU A 477      -4.345  26.428  -2.681  1.00 10.00      A   
ATOM   4515  CD2 LEU A 477      -5.418  24.247  -3.272  1.00 10.00      A   
ATOM   4516  C   LEU A 477      -7.341  26.236  -6.693  1.00 10.00      A   
ATOM   4517  O   LEU A 477      -8.488  25.897  -6.407  1.00 10.00      A   
ATOM   4518  N   SER A 478      -7.082  27.180  -7.579  1.00 10.00      A   
ATOM   4519  HN  SER A 478      -6.148  27.420  -7.772  1.00 10.00      A   
ATOM   4520  CA  SER A 478      -8.161  27.877  -8.270  1.00 10.00      A   
ATOM   4521  CB  SER A 478      -7.791  29.343  -8.505  1.00 10.00      A   
ATOM   4522  OG  SER A 478      -7.575  30.020  -7.274  1.00 10.00      A   
ATOM   4523  HG  SER A 478      -6.916  29.538  -6.754  1.00 10.00      A   
ATOM   4524  C   SER A 478      -8.525  27.199  -9.590  1.00 10.00      A   
ATOM   4525  O   SER A 478      -9.543  27.524 -10.205  1.00 10.00      A   
ATOM   4526  N   GLY A 479      -7.703  26.248 -10.011  1.00 10.00      A   
ATOM   4527  HN  GLY A 479      -6.924  26.010  -9.467  1.00 10.00      A   
ATOM   4528  CA  GLY A 479      -7.949  25.559 -11.262  1.00 10.00      A   
ATOM   4529  C   GLY A 479      -8.527  24.172 -11.076  1.00 10.00      A   
ATOM   4530  O   GLY A 479      -9.612  23.876 -11.579  1.00 10.00      A   
ATOM   4531  N   CYS A 480      -7.813  23.328 -10.342  1.00 10.00      A   
ATOM   4532  HN  CYS A 480      -6.975  23.638  -9.936  1.00 10.00      A   
ATOM   4533  CA  CYS A 480      -8.249  21.959 -10.102  1.00 10.00      A   
ATOM   4534  CB  CYS A 480      -7.150  21.164  -9.402  1.00 10.00      A   
ATOM   4535  SG  CYS A 480      -5.589  21.135 -10.314  1.00 10.00      A   
ATOM   4536  HG  CYS A 480      -5.785  20.437 -11.428  1.00 10.00      A   
ATOM   4537  C   CYS A 480      -9.551  21.915  -9.309  1.00 10.00      A   
ATOM   4538  O   CYS A 480      -9.671  22.524  -8.245  1.00 10.00      A   
ATOM   4539  N   ASP A 481     -10.529  21.197  -9.840  1.00 10.00      A   
ATOM   4540  HN  ASP A 481     -10.372  20.732 -10.688  1.00 10.00      A   
ATOM   4541  CA  ASP A 481     -11.833  21.086  -9.198  1.00 10.00      A   
ATOM   4542  CB  ASP A 481     -12.932  20.833 -10.235  1.00 10.00      A   
ATOM   4543  CG  ASP A 481     -13.166  22.016 -11.153  1.00 10.00      A   
ATOM   4544  OD1 ASP A 481     -13.636  23.069 -10.674  1.00 10.00      A   
ATOM   4545  OD2 ASP A 481     -12.889  21.898 -12.362  1.00 10.00      A   
ATOM   4546  C   ASP A 481     -11.855  19.994  -8.136  1.00 10.00      A   
ATOM   4547  O   ASP A 481     -11.943  20.283  -6.942  1.00 10.00      A   
ATOM   4548  N   SER A 482     -11.762  18.747  -8.576  1.00 10.00      A   
ATOM   4549  HN  SER A 482     -11.676  18.585  -9.539  1.00 10.00      A   
ATOM   4550  CA  SER A 482     -11.790  17.606  -7.672  1.00 10.00      A   
ATOM   4551  CB  SER A 482     -12.210  16.348  -8.438  1.00 10.00      A   
ATOM   4552  OG  SER A 482     -12.369  16.623  -9.827  1.00 10.00      A   
ATOM   4553  HG  SER A 482     -11.501  16.634 -10.250  1.00 10.00      A   
ATOM   4554  C   SER A 482     -10.447  17.383  -6.971  1.00 10.00      A   
ATOM   4555  O   SER A 482      -9.738  16.424  -7.258  1.00 10.00      A   
ATOM   4556  N   LEU A 483     -10.102  18.277  -6.058  1.00 10.00      A   
ATOM   4557  HN  LEU A 483     -10.696  19.042  -5.889  1.00 10.00      A   
ATOM   4558  CA  LEU A 483      -8.857  18.159  -5.310  1.00 10.00      A   
ATOM   4559  CB  LEU A 483      -8.232  19.539  -5.079  1.00 10.00      A   
ATOM   4560  CG  LEU A 483      -6.837  19.755  -5.674  1.00 10.00      A   
ATOM   4561  CD1 LEU A 483      -6.401  21.205  -5.516  1.00 10.00      A   
ATOM   4562  CD2 LEU A 483      -5.823  18.817  -5.033  1.00 10.00      A   
ATOM   4563  C   LEU A 483      -9.107  17.468  -3.973  1.00 10.00      A   
ATOM   4564  O   LEU A 483     -10.036  17.823  -3.248  1.00 10.00      A   
ATOM   4565  N   ARG A 484      -8.272  16.491  -3.639  1.00 10.00      A   
ATOM   4566  HN  ARG A 484      -7.531  16.263  -4.241  1.00 10.00      A   
ATOM   4567  CA  ARG A 484      -8.432  15.754  -2.397  1.00 10.00      A   
ATOM   4568  CB  ARG A 484      -8.755  14.282  -2.670  1.00 10.00      A   
ATOM   4569  CG  ARG A 484     -10.175  14.049  -3.160  1.00 10.00      A   
ATOM   4570  CD  ARG A 484     -10.445  12.580  -3.444  1.00 10.00      A   
ATOM   4571  NE  ARG A 484     -10.114  11.730  -2.306  1.00 10.00      A   
ATOM   4572  HE  ARG A 484     -10.342  12.068  -1.412  1.00 10.00      A   
ATOM   4573  CZ  ARG A 484      -9.531  10.530  -2.411  1.00 10.00      A   
ATOM   4574  NH1 ARG A 484      -9.220  10.022  -3.591  1.00 10.00      A   
ATOM   4575 HH11 ARG A 484      -8.751   9.081  -3.641  1.00 10.00      A   
ATOM   4576 HH12 ARG A 484      -9.437  10.542  -4.476  1.00 10.00      A   
ATOM   4577  NH2 ARG A 484      -9.281   9.826  -1.325  1.00 10.00      A   
ATOM   4578 HH21 ARG A 484      -8.814   8.885  -1.409  1.00 10.00      A   
ATOM   4579 HH22 ARG A 484      -9.539  10.193  -0.388  1.00 10.00      A   
ATOM   4580  C   ARG A 484      -7.213  15.880  -1.492  1.00 10.00      A   
ATOM   4581  O   ARG A 484      -7.332  16.317  -0.353  1.00 10.00      A   
ATOM   4582  N   LYS A 485      -6.044  15.508  -1.996  1.00 10.00      A   
ATOM   4583  HN  LYS A 485      -6.000  15.190  -2.926  1.00 10.00      A   
ATOM   4584  CA  LYS A 485      -4.821  15.574  -1.203  1.00 10.00      A   
ATOM   4585  CB  LYS A 485      -4.309  14.168  -0.867  1.00 10.00      A   
ATOM   4586  CG  LYS A 485      -4.877  13.568   0.413  1.00 10.00      A   
ATOM   4587  CD  LYS A 485      -4.251  12.215   0.723  1.00 10.00      A   
ATOM   4588  CE  LYS A 485      -4.747  11.141  -0.233  1.00 10.00      A   
ATOM   4589  NZ  LYS A 485      -4.199   9.795   0.085  1.00 10.00      A   
ATOM   4590  HZ1 LYS A 485      -4.633   9.082  -0.535  1.00 10.00      A   
ATOM   4591  HZ2 LYS A 485      -4.406   9.541   1.071  1.00 10.00      A   
ATOM   4592  HZ3 LYS A 485      -3.166   9.777  -0.056  1.00 10.00      A   
ATOM   4593  C   LYS A 485      -3.728  16.363  -1.915  1.00 10.00      A   
ATOM   4594  O   LYS A 485      -3.429  16.124  -3.086  1.00 10.00      A   
ATOM   4595  N   LEU A 486      -3.126  17.294  -1.193  1.00 10.00      A   
ATOM   4596  HN  LEU A 486      -3.404  17.430  -0.262  1.00 10.00      A   
ATOM   4597  CA  LEU A 486      -2.060  18.114  -1.734  1.00 10.00      A   
ATOM   4598  CB  LEU A 486      -2.585  19.516  -2.039  1.00 10.00      A   
ATOM   4599  CG  LEU A 486      -1.652  20.445  -2.814  1.00 10.00      A   
ATOM   4600  CD1 LEU A 486      -1.466  19.956  -4.241  1.00 10.00      A   
ATOM   4601  CD2 LEU A 486      -2.193  21.861  -2.802  1.00 10.00      A   
ATOM   4602  C   LEU A 486      -0.906  18.189  -0.742  1.00 10.00      A   
ATOM   4603  O   LEU A 486      -1.080  18.637   0.397  1.00 10.00      A   
ATOM   4604  N   GLU A 487       0.259  17.738  -1.173  1.00 10.00      A   
ATOM   4605  HN  GLU A 487       0.333  17.399  -2.095  1.00 10.00      A   
ATOM   4606  CA  GLU A 487       1.444  17.747  -0.330  1.00 10.00      A   
ATOM   4607  CB  GLU A 487       1.996  16.333  -0.177  1.00 10.00      A   
ATOM   4608  CG  GLU A 487       0.974  15.337   0.347  1.00 10.00      A   
ATOM   4609  CD  GLU A 487       1.527  13.936   0.456  1.00 10.00      A   
ATOM   4610  OE1 GLU A 487       2.023  13.406  -0.563  1.00 10.00      A   
ATOM   4611  OE2 GLU A 487       1.459  13.357   1.562  1.00 10.00      A   
ATOM   4612  C   GLU A 487       2.492  18.665  -0.934  1.00 10.00      A   
ATOM   4613  O   GLU A 487       2.902  18.485  -2.079  1.00 10.00      A   
ATOM   4614  N   ILE A 488       2.909  19.658  -0.173  1.00 10.00      A   
ATOM   4615  HN  ILE A 488       2.545  19.752   0.741  1.00 10.00      A   
ATOM   4616  CA  ILE A 488       3.889  20.619  -0.643  1.00 10.00      A   
ATOM   4617  CB  ILE A 488       3.244  22.012  -0.806  1.00 10.00      A   
ATOM   4618  CG1 ILE A 488       2.135  21.972  -1.860  1.00 10.00      A   
ATOM   4619  CG2 ILE A 488       4.286  23.053  -1.174  1.00 10.00      A   
ATOM   4620  CD1 ILE A 488       1.268  23.211  -1.880  1.00 10.00      A   
ATOM   4621  C   ILE A 488       5.060  20.724   0.330  1.00 10.00      A   
ATOM   4622  O   ILE A 488       4.866  20.992   1.516  1.00 10.00      A   
ATOM   4623  N   ARG A 489       6.272  20.502  -0.165  1.00 10.00      A   
ATOM   4624  HN  ARG A 489       6.371  20.267  -1.117  1.00 10.00      A   
ATOM   4625  CA  ARG A 489       7.457  20.598   0.674  1.00 10.00      A   
ATOM   4626  CB  ARG A 489       7.961  19.216   1.128  1.00 10.00      A   
ATOM   4627  CG  ARG A 489       8.603  18.377   0.033  1.00 10.00      A   
ATOM   4628  CD  ARG A 489       9.693  17.467   0.582  1.00 10.00      A   
ATOM   4629  NE  ARG A 489      10.810  18.219   1.155  1.00 10.00      A   
ATOM   4630  HE  ARG A 489      10.822  19.193   1.010  1.00 10.00      A   
ATOM   4631  CZ  ARG A 489      11.803  17.662   1.851  1.00 10.00      A   
ATOM   4632  NH1 ARG A 489      11.827  16.350   2.055  1.00 10.00      A   
ATOM   4633 HH11 ARG A 489      11.071  15.743   1.668  1.00 10.00      A   
ATOM   4634 HH12 ARG A 489      12.608  15.914   2.604  1.00 10.00      A   
ATOM   4635  NH2 ARG A 489      12.772  18.421   2.337  1.00 10.00      A   
ATOM   4636 HH21 ARG A 489      13.548  17.996   2.889  1.00 10.00      A   
ATOM   4637 HH22 ARG A 489      12.764  19.463   2.166  1.00 10.00      A   
ATOM   4638  C   ARG A 489       8.562  21.377  -0.032  1.00 10.00      A   
ATOM   4639  O   ARG A 489       8.851  21.140  -1.206  1.00 10.00      A   
ATOM   4640  N   ASP A 490       9.160  22.312   0.694  1.00 10.00      A   
ATOM   4641  HN  ASP A 490       8.856  22.456   1.617  1.00 10.00      A   
ATOM   4642  CA  ASP A 490      10.245  23.142   0.170  1.00 10.00      A   
ATOM   4643  CB  ASP A 490      11.489  22.314  -0.158  1.00 10.00      A   
ATOM   4644  CG  ASP A 490      12.350  22.072   1.058  1.00 10.00      A   
ATOM   4645  OD1 ASP A 490      13.001  23.028   1.531  1.00 10.00      A   
ATOM   4646  OD2 ASP A 490      12.376  20.927   1.553  1.00 10.00      A   
ATOM   4647  C   ASP A 490       9.809  23.972  -1.027  1.00 10.00      A   
ATOM   4648  O   ASP A 490      10.436  23.938  -2.089  1.00 10.00      A   
ATOM   4649  N   CYS A 491       8.733  24.713  -0.849  1.00 10.00      A   
ATOM   4650  HN  CYS A 491       8.280  24.701   0.019  1.00 10.00      A   
ATOM   4651  CA  CYS A 491       8.210  25.558  -1.905  1.00 10.00      A   
ATOM   4652  CB  CYS A 491       6.847  25.046  -2.377  1.00 10.00      A   
ATOM   4653  SG  CYS A 491       6.923  23.527  -3.358  1.00 10.00      A   
ATOM   4654  HG  CYS A 491       7.261  23.868  -4.599  1.00 10.00      A   
ATOM   4655  C   CYS A 491       8.107  27.003  -1.433  1.00 10.00      A   
ATOM   4656  O   CYS A 491       7.954  27.263  -0.240  1.00 10.00      A   
ATOM   4657  N   PRO A 492       8.191  27.964  -2.367  1.00 10.00      A   
ATOM   4658  CA  PRO A 492       8.115  29.394  -2.045  1.00 10.00      A   
ATOM   4659  CB  PRO A 492       8.591  30.064  -3.336  1.00 10.00      A   
ATOM   4660  CG  PRO A 492       8.217  29.102  -4.408  1.00 10.00      A   
ATOM   4661  CD  PRO A 492       8.390  27.734  -3.811  1.00 10.00      A   
ATOM   4662  C   PRO A 492       6.697  29.847  -1.702  1.00 10.00      A   
ATOM   4663  O   PRO A 492       6.481  31.009  -1.360  1.00 10.00      A   
ATOM   4664  N   PHE A 493       5.743  28.927  -1.788  1.00 10.00      A   
ATOM   4665  HN  PHE A 493       5.984  28.016  -2.054  1.00 10.00      A   
ATOM   4666  CA  PHE A 493       4.349  29.235  -1.488  1.00 10.00      A   
ATOM   4667  CB  PHE A 493       3.473  27.994  -1.683  1.00 10.00      A   
ATOM   4668  CG  PHE A 493       3.639  27.325  -3.020  1.00 10.00      A   
ATOM   4669  CD1 PHE A 493       3.516  25.954  -3.136  1.00 10.00      A   
ATOM   4670  CD2 PHE A 493       3.917  28.066  -4.158  1.00 10.00      A   
ATOM   4671  CE1 PHE A 493       3.668  25.330  -4.360  1.00 10.00      A   
ATOM   4672  CE2 PHE A 493       4.070  27.450  -5.386  1.00 10.00      A   
ATOM   4673  CZ  PHE A 493       3.945  26.080  -5.487  1.00 10.00      A   
ATOM   4674  C   PHE A 493       4.216  29.758  -0.060  1.00 10.00      A   
ATOM   4675  O   PHE A 493       4.803  29.191   0.871  1.00 10.00      A   
ATOM   4676  N   GLY A 494       3.460  30.837   0.111  1.00 10.00      A   
ATOM   4677  HN  GLY A 494       2.998  31.242  -0.663  1.00 10.00      A   
ATOM   4678  CA  GLY A 494       3.289  31.417   1.423  1.00 10.00      A   
ATOM   4679  C   GLY A 494       1.838  31.530   1.837  1.00 10.00      A   
ATOM   4680  O   GLY A 494       1.038  30.622   1.605  1.00 10.00      A   
ATOM   4681  N   ASP A 495       1.500  32.660   2.437  1.00 10.00      A   
ATOM   4682  HN  ASP A 495       2.181  33.355   2.568  1.00 10.00      A   
ATOM   4683  CA  ASP A 495       0.152  32.907   2.920  1.00 10.00      A   
ATOM   4684  CB  ASP A 495       0.214  33.757   4.187  1.00 10.00      A   
ATOM   4685  CG  ASP A 495       0.748  35.150   3.926  1.00 10.00      A   
ATOM   4686  OD1 ASP A 495       1.957  35.282   3.650  1.00 10.00      A   
ATOM   4687  OD2 ASP A 495      -0.040  36.115   3.986  1.00 10.00      A   
ATOM   4688  C   ASP A 495      -0.715  33.609   1.882  1.00 10.00      A   
ATOM   4689  O   ASP A 495      -1.942  33.594   1.987  1.00 10.00      A   
ATOM   4690  N   LYS A 496      -0.085  34.209   0.879  1.00 10.00      A   
ATOM   4691  HN  LYS A 496       0.891  34.163   0.828  1.00 10.00      A   
ATOM   4692  CA  LYS A 496      -0.823  34.927  -0.154  1.00 10.00      A   
ATOM   4693  CB  LYS A 496       0.116  35.548  -1.187  1.00 10.00      A   
ATOM   4694  CG  LYS A 496       1.224  36.397  -0.592  1.00 10.00      A   
ATOM   4695  CD  LYS A 496       1.858  37.285  -1.653  1.00 10.00      A   
ATOM   4696  CE  LYS A 496       3.346  37.450  -1.415  1.00 10.00      A   
ATOM   4697  NZ  LYS A 496       4.108  36.234  -1.807  1.00 10.00      A   
ATOM   4698  HZ1 LYS A 496       5.075  36.288  -1.438  1.00 10.00      A   
ATOM   4699  HZ2 LYS A 496       4.152  36.157  -2.842  1.00 10.00      A   
ATOM   4700  HZ3 LYS A 496       3.652  35.371  -1.427  1.00 10.00      A   
ATOM   4701  C   LYS A 496      -1.829  34.017  -0.836  1.00 10.00      A   
ATOM   4702  O   LYS A 496      -3.016  34.335  -0.910  1.00 10.00      A   
ATOM   4703  N   ALA A 497      -1.359  32.876  -1.319  1.00 10.00      A   
ATOM   4704  HN  ALA A 497      -0.396  32.673  -1.232  1.00 10.00      A   
ATOM   4705  CA  ALA A 497      -2.235  31.923  -1.984  1.00 10.00      A   
ATOM   4706  CB  ALA A 497      -1.436  30.996  -2.886  1.00 10.00      A   
ATOM   4707  C   ALA A 497      -3.035  31.126  -0.959  1.00 10.00      A   
ATOM   4708  O   ALA A 497      -4.170  30.730  -1.218  1.00 10.00      A   
ATOM   4709  N   LEU A 498      -2.447  30.926   0.214  1.00 10.00      A   
ATOM   4710  HN  LEU A 498      -1.553  31.299   0.368  1.00 10.00      A   
ATOM   4711  CA  LEU A 498      -3.089  30.170   1.286  1.00 10.00      A   
ATOM   4712  CB  LEU A 498      -2.123  30.003   2.464  1.00 10.00      A   
ATOM   4713  CG  LEU A 498      -2.695  29.349   3.726  1.00 10.00      A   
ATOM   4714  CD1 LEU A 498      -2.945  27.867   3.504  1.00 10.00      A   
ATOM   4715  CD2 LEU A 498      -1.776  29.572   4.917  1.00 10.00      A   
ATOM   4716  C   LEU A 498      -4.382  30.837   1.760  1.00 10.00      A   
ATOM   4717  O   LEU A 498      -5.417  30.186   1.899  1.00 10.00      A   
ATOM   4718  N   LEU A 499      -4.326  32.139   1.993  1.00 10.00      A   
ATOM   4719  HN  LEU A 499      -3.479  32.618   1.845  1.00 10.00      A   
ATOM   4720  CA  LEU A 499      -5.490  32.878   2.470  1.00 10.00      A   
ATOM   4721  CB  LEU A 499      -5.054  34.161   3.184  1.00 10.00      A   
ATOM   4722  CG  LEU A 499      -4.215  33.974   4.450  1.00 10.00      A   
ATOM   4723  CD1 LEU A 499      -3.683  35.312   4.937  1.00 10.00      A   
ATOM   4724  CD2 LEU A 499      -5.033  33.297   5.539  1.00 10.00      A   
ATOM   4725  C   LEU A 499      -6.458  33.206   1.338  1.00 10.00      A   
ATOM   4726  O   LEU A 499      -7.566  33.692   1.579  1.00 10.00      A   
ATOM   4727  N   ALA A 500      -6.044  32.932   0.109  1.00 10.00      A   
ATOM   4728  HN  ALA A 500      -5.153  32.540  -0.023  1.00 10.00      A   
ATOM   4729  CA  ALA A 500      -6.877  33.208  -1.050  1.00 10.00      A   
ATOM   4730  CB  ALA A 500      -6.019  33.635  -2.229  1.00 10.00      A   
ATOM   4731  C   ALA A 500      -7.729  32.006  -1.424  1.00 10.00      A   
ATOM   4732  O   ALA A 500      -8.792  32.156  -2.025  1.00 10.00      A   
ATOM   4733  N   ASN A 501      -7.275  30.815  -1.057  1.00 10.00      A   
ATOM   4734  HN  ASN A 501      -6.430  30.752  -0.555  1.00 10.00      A   
ATOM   4735  CA  ASN A 501      -8.001  29.594  -1.385  1.00 10.00      A   
ATOM   4736  CB  ASN A 501      -7.132  28.675  -2.250  1.00 10.00      A   
ATOM   4737  CG  ASN A 501      -6.691  29.322  -3.552  1.00 10.00      A   
ATOM   4738  OD1 ASN A 501      -7.367  29.217  -4.578  1.00 10.00      A   
ATOM   4739  ND2 ASN A 501      -5.543  29.983  -3.522  1.00 10.00      A   
ATOM   4740 HD21 ASN A 501      -5.046  30.011  -2.673  1.00 10.00      A   
ATOM   4741 HD22 ASN A 501      -5.239  30.434  -4.344  1.00 10.00      A   
ATOM   4742  C   ASN A 501      -8.449  28.869  -0.125  1.00 10.00      A   
ATOM   4743  O   ASN A 501      -8.594  27.645  -0.109  1.00 10.00      A   
ATOM   4744  N   ALA A 502      -8.697  29.643   0.923  1.00 10.00      A   
ATOM   4745  HN  ALA A 502      -8.588  30.614   0.831  1.00 10.00      A   
ATOM   4746  CA  ALA A 502      -9.126  29.096   2.205  1.00 10.00      A   
ATOM   4747  CB  ALA A 502      -9.330  30.217   3.213  1.00 10.00      A   
ATOM   4748  C   ALA A 502     -10.404  28.269   2.059  1.00 10.00      A   
ATOM   4749  O   ALA A 502     -10.545  27.223   2.682  1.00 10.00      A   
ATOM   4750  N   SER A 503     -11.318  28.735   1.215  1.00 10.00      A   
ATOM   4751  HN  SER A 503     -11.137  29.564   0.727  1.00 10.00      A   
ATOM   4752  CA  SER A 503     -12.591  28.051   0.990  1.00 10.00      A   
ATOM   4753  CB  SER A 503     -13.531  28.975   0.213  1.00 10.00      A   
ATOM   4754  OG  SER A 503     -12.848  30.154  -0.197  1.00 10.00      A   
ATOM   4755  HG  SER A 503     -12.459  30.011  -1.070  1.00 10.00      A   
ATOM   4756  C   SER A 503     -12.408  26.736   0.235  1.00 10.00      A   
ATOM   4757  O   SER A 503     -13.189  25.799   0.393  1.00 10.00      A   
ATOM   4758  N   LYS A 504     -11.362  26.662  -0.571  1.00 10.00      A   
ATOM   4759  HN  LYS A 504     -10.754  27.433  -0.635  1.00 10.00      A   
ATOM   4760  CA  LYS A 504     -11.085  25.465  -1.361  1.00 10.00      A   
ATOM   4761  CB  LYS A 504      -9.997  25.762  -2.400  1.00 10.00      A   
ATOM   4762  CG  LYS A 504      -9.790  24.667  -3.436  1.00 10.00      A   
ATOM   4763  CD  LYS A 504     -10.957  24.607  -4.399  1.00 10.00      A   
ATOM   4764  CE  LYS A 504     -10.736  23.564  -5.478  1.00 10.00      A   
ATOM   4765  NZ  LYS A 504     -11.748  23.670  -6.560  1.00 10.00      A   
ATOM   4766  HZ1 LYS A 504     -11.490  23.048  -7.352  1.00 10.00      A   
ATOM   4767  HZ2 LYS A 504     -11.799  24.649  -6.910  1.00 10.00      A   
ATOM   4768  HZ3 LYS A 504     -12.686  23.391  -6.207  1.00 10.00      A   
ATOM   4769  C   LYS A 504     -10.646  24.304  -0.473  1.00 10.00      A   
ATOM   4770  O   LYS A 504     -10.863  23.136  -0.803  1.00 10.00      A   
ATOM   4771  N   LEU A 505     -10.050  24.637   0.664  1.00 10.00      A   
ATOM   4772  HN  LEU A 505      -9.936  25.587   0.880  1.00 10.00      A   
ATOM   4773  CA  LEU A 505      -9.554  23.637   1.599  1.00 10.00      A   
ATOM   4774  CB  LEU A 505      -8.713  24.286   2.697  1.00 10.00      A   
ATOM   4775  CG  LEU A 505      -7.475  25.050   2.224  1.00 10.00      A   
ATOM   4776  CD1 LEU A 505      -6.722  25.650   3.402  1.00 10.00      A   
ATOM   4777  CD2 LEU A 505      -6.567  24.143   1.413  1.00 10.00      A   
ATOM   4778  C   LEU A 505     -10.665  22.780   2.198  1.00 10.00      A   
ATOM   4779  O   LEU A 505     -10.407  21.666   2.659  1.00 10.00      A   
ATOM   4780  N   GLU A 506     -11.899  23.285   2.186  1.00 10.00      A   
ATOM   4781  HN  GLU A 506     -12.054  24.181   1.812  1.00 10.00      A   
ATOM   4782  CA  GLU A 506     -13.027  22.531   2.727  1.00 10.00      A   
ATOM   4783  CB  GLU A 506     -14.245  23.431   2.949  1.00 10.00      A   
ATOM   4784  CG  GLU A 506     -14.077  24.440   4.076  1.00 10.00      A   
ATOM   4785  CD  GLU A 506     -15.396  25.032   4.537  1.00 10.00      A   
ATOM   4786  OE1 GLU A 506     -15.992  25.833   3.785  1.00 10.00      A   
ATOM   4787  OE2 GLU A 506     -15.842  24.710   5.659  1.00 10.00      A   
ATOM   4788  C   GLU A 506     -13.385  21.349   1.823  1.00 10.00      A   
ATOM   4789  O   GLU A 506     -13.956  20.352   2.273  1.00 10.00      A   
ATOM   4790  N   THR A 507     -13.039  21.462   0.546  1.00 10.00      A   
ATOM   4791  HN  THR A 507     -12.594  22.280   0.242  1.00 10.00      A   
ATOM   4792  CA  THR A 507     -13.316  20.405  -0.419  1.00 10.00      A   
ATOM   4793  CB  THR A 507     -13.515  20.983  -1.835  1.00 10.00      A   
ATOM   4794  OG1 THR A 507     -13.311  22.404  -1.802  1.00 10.00      A   
ATOM   4795  HG1 THR A 507     -12.366  22.593  -1.746  1.00 10.00      A   
ATOM   4796  CG2 THR A 507     -14.924  20.694  -2.338  1.00 10.00      A   
ATOM   4797  C   THR A 507     -12.186  19.374  -0.450  1.00 10.00      A   
ATOM   4798  O   THR A 507     -12.320  18.317  -1.065  1.00 10.00      A   
ATOM   4799  N   MET A 508     -11.084  19.679   0.229  1.00 10.00      A   
ATOM   4800  HN  MET A 508     -11.053  20.517   0.733  1.00 10.00      A   
ATOM   4801  CA  MET A 508      -9.933  18.785   0.270  1.00 10.00      A   
ATOM   4802  CB  MET A 508      -8.632  19.593   0.203  1.00 10.00      A   
ATOM   4803  CG  MET A 508      -8.365  20.237  -1.150  1.00 10.00      A   
ATOM   4804  SD  MET A 508      -6.801  21.138  -1.209  1.00 10.00      A   
ATOM   4805  CE  MET A 508      -5.677  19.911  -0.550  1.00 10.00      A   
ATOM   4806  C   MET A 508      -9.952  17.944   1.539  1.00 10.00      A   
ATOM   4807  O   MET A 508     -10.555  18.333   2.537  1.00 10.00      A   
ATOM   4808  N   ARG A 509      -9.304  16.788   1.489  1.00 10.00      A   
ATOM   4809  HN  ARG A 509      -8.858  16.526   0.653  1.00 10.00      A   
ATOM   4810  CA  ARG A 509      -9.238  15.895   2.637  1.00 10.00      A   
ATOM   4811  CB  ARG A 509      -8.871  14.472   2.190  1.00 10.00      A   
ATOM   4812  CG  ARG A 509      -8.982  13.428   3.293  1.00 10.00      A   
ATOM   4813  CD  ARG A 509      -7.703  12.613   3.437  1.00 10.00      A   
ATOM   4814  NE  ARG A 509      -7.706  11.403   2.610  1.00 10.00      A   
ATOM   4815  HE  ARG A 509      -8.464  11.282   1.989  1.00 10.00      A   
ATOM   4816  CZ  ARG A 509      -6.749  10.462   2.654  1.00 10.00      A   
ATOM   4817  NH1 ARG A 509      -5.714  10.583   3.478  1.00 10.00      A   
ATOM   4818 HH11 ARG A 509      -5.632  11.410   4.101  1.00 10.00      A   
ATOM   4819 HH12 ARG A 509      -4.973   9.841   3.503  1.00 10.00      A   
ATOM   4820  NH2 ARG A 509      -6.815   9.408   1.854  1.00 10.00      A   
ATOM   4821 HH21 ARG A 509      -7.608   9.293   1.176  1.00 10.00      A   
ATOM   4822 HH22 ARG A 509      -6.068   8.677   1.891  1.00 10.00      A   
ATOM   4823  C   ARG A 509      -8.213  16.402   3.647  1.00 10.00      A   
ATOM   4824  O   ARG A 509      -8.506  16.515   4.839  1.00 10.00      A   
ATOM   4825  N   SER A 510      -7.014  16.714   3.159  1.00 10.00      A   
ATOM   4826  HN  SER A 510      -6.844  16.612   2.200  1.00 10.00      A   
ATOM   4827  CA  SER A 510      -5.943  17.199   4.012  1.00 10.00      A   
ATOM   4828  CB  SER A 510      -5.355  16.034   4.815  1.00 10.00      A   
ATOM   4829  OG  SER A 510      -5.291  14.855   4.025  1.00 10.00      A   
ATOM   4830  HG  SER A 510      -4.805  14.173   4.507  1.00 10.00      A   
ATOM   4831  C   SER A 510      -4.844  17.873   3.193  1.00 10.00      A   
ATOM   4832  O   SER A 510      -4.471  17.400   2.111  1.00 10.00      A   
ATOM   4833  N   LEU A 511      -4.350  18.986   3.704  1.00 10.00      A   
ATOM   4834  HN  LEU A 511      -4.728  19.330   4.549  1.00 10.00      A   
ATOM   4835  CA  LEU A 511      -3.283  19.728   3.058  1.00 10.00      A   
ATOM   4836  CB  LEU A 511      -3.717  21.172   2.816  1.00 10.00      A   
ATOM   4837  CG  LEU A 511      -2.596  22.169   2.520  1.00 10.00      A   
ATOM   4838  CD1 LEU A 511      -2.013  21.937   1.136  1.00 10.00      A   
ATOM   4839  CD2 LEU A 511      -3.099  23.592   2.664  1.00 10.00      A   
ATOM   4840  C   LEU A 511      -2.036  19.711   3.936  1.00 10.00      A   
ATOM   4841  O   LEU A 511      -2.101  20.026   5.124  1.00 10.00      A   
ATOM   4842  N   TRP A 512      -0.909  19.342   3.349  1.00 10.00      A   
ATOM   4843  HN  TRP A 512      -0.918  19.111   2.392  1.00 10.00      A   
ATOM   4844  CA  TRP A 512       0.346  19.285   4.080  1.00 10.00      A   
ATOM   4845  CB  TRP A 512       0.870  17.846   4.139  1.00 10.00      A   
ATOM   4846  CG  TRP A 512       2.269  17.741   4.672  1.00 10.00      A   
ATOM   4847  CD1 TRP A 512       3.421  17.707   3.942  1.00 10.00      A   
ATOM   4848  CD2 TRP A 512       2.664  17.668   6.046  1.00 10.00      A   
ATOM   4849  NE1 TRP A 512       4.507  17.616   4.775  1.00 10.00      A   
ATOM   4850  HE1 TRP A 512       5.444  17.580   4.487  1.00 10.00      A   
ATOM   4851  CE2 TRP A 512       4.070  17.591   6.072  1.00 10.00      A   
ATOM   4852  CE3 TRP A 512       1.967  17.658   7.256  1.00 10.00      A   
ATOM   4853  CZ2 TRP A 512       4.790  17.504   7.260  1.00 10.00      A   
ATOM   4854  CZ3 TRP A 512       2.683  17.575   8.432  1.00 10.00      A   
ATOM   4855  CH2 TRP A 512       4.080  17.500   8.428  1.00 10.00      A   
ATOM   4856  C   TRP A 512       1.382  20.198   3.439  1.00 10.00      A   
ATOM   4857  O   TRP A 512       1.694  20.061   2.255  1.00 10.00      A   
ATOM   4858  N   MET A 513       1.895  21.136   4.223  1.00 10.00      A   
ATOM   4859  HN  MET A 513       1.585  21.203   5.155  1.00 10.00      A   
ATOM   4860  CA  MET A 513       2.908  22.070   3.741  1.00 10.00      A   
ATOM   4861  CB  MET A 513       2.319  23.465   3.508  1.00 10.00      A   
ATOM   4862  CG  MET A 513       1.309  23.539   2.373  1.00 10.00      A   
ATOM   4863  SD  MET A 513       0.686  25.210   2.098  1.00 10.00      A   
ATOM   4864  CE  MET A 513       2.159  26.028   1.494  1.00 10.00      A   
ATOM   4865  C   MET A 513       4.075  22.145   4.718  1.00 10.00      A   
ATOM   4866  O   MET A 513       3.925  22.604   5.855  1.00 10.00      A   
ATOM   4867  N   SER A 514       5.232  21.679   4.285  1.00 10.00      A   
ATOM   4868  HN  SER A 514       5.292  21.310   3.374  1.00 10.00      A   
ATOM   4869  CA  SER A 514       6.416  21.701   5.124  1.00 10.00      A   
ATOM   4870  CB  SER A 514       6.841  20.276   5.497  1.00 10.00      A   
ATOM   4871  OG  SER A 514       6.840  19.421   4.364  1.00 10.00      A   
ATOM   4872  HG  SER A 514       7.730  19.085   4.218  1.00 10.00      A   
ATOM   4873  C   SER A 514       7.557  22.464   4.450  1.00 10.00      A   
ATOM   4874  O   SER A 514       7.732  22.386   3.232  1.00 10.00      A   
ATOM   4875  N   SER A 515       8.312  23.218   5.250  1.00 10.00      A   
ATOM   4876  HN  SER A 515       8.098  23.248   6.212  1.00 10.00      A   
ATOM   4877  CA  SER A 515       9.443  24.004   4.752  1.00 10.00      A   
ATOM   4878  CB  SER A 515      10.550  23.085   4.230  1.00 10.00      A   
ATOM   4879  OG  SER A 515      10.890  22.114   5.207  1.00 10.00      A   
ATOM   4880  HG  SER A 515      10.134  21.969   5.789  1.00 10.00      A   
ATOM   4881  C   SER A 515       9.011  25.006   3.681  1.00 10.00      A   
ATOM   4882  O   SER A 515       9.670  25.164   2.650  1.00 10.00      A   
ATOM   4883  N   CYS A 516       7.900  25.680   3.933  1.00 10.00      A   
ATOM   4884  HN  CYS A 516       7.415  25.507   4.769  1.00 10.00      A   
ATOM   4885  CA  CYS A 516       7.380  26.671   3.009  1.00 10.00      A   
ATOM   4886  CB  CYS A 516       5.974  26.282   2.554  1.00 10.00      A   
ATOM   4887  SG  CYS A 516       5.887  24.665   1.750  1.00 10.00      A   
ATOM   4888  HG  CYS A 516       6.473  23.778   2.546  1.00 10.00      A   
ATOM   4889  C   CYS A 516       7.378  28.053   3.659  1.00 10.00      A   
ATOM   4890  O   CYS A 516       7.826  28.210   4.796  1.00 10.00      A   
ATOM   4891  N   SER A 517       6.866  29.050   2.951  1.00 10.00      A   
ATOM   4892  HN  SER A 517       6.496  28.873   2.057  1.00 10.00      A   
ATOM   4893  CA  SER A 517       6.824  30.410   3.468  1.00 10.00      A   
ATOM   4894  CB  SER A 517       6.963  31.401   2.310  1.00 10.00      A   
ATOM   4895  OG  SER A 517       7.680  30.819   1.232  1.00 10.00      A   
ATOM   4896  HG  SER A 517       7.257  31.068   0.399  1.00 10.00      A   
ATOM   4897  C   SER A 517       5.524  30.669   4.236  1.00 10.00      A   
ATOM   4898  O   SER A 517       4.953  31.759   4.168  1.00 10.00      A   
ATOM   4899  N   VAL A 518       5.060  29.663   4.967  1.00 10.00      A   
ATOM   4900  HN  VAL A 518       5.562  28.824   4.992  1.00 10.00      A   
ATOM   4901  CA  VAL A 518       3.829  29.780   5.740  1.00 10.00      A   
ATOM   4902  CB  VAL A 518       3.199  28.398   6.016  1.00 10.00      A   
ATOM   4903  CG1 VAL A 518       1.805  28.551   6.606  1.00 10.00      A   
ATOM   4904  CG2 VAL A 518       3.160  27.556   4.751  1.00 10.00      A   
ATOM   4905  C   VAL A 518       4.087  30.489   7.068  1.00 10.00      A   
ATOM   4906  O   VAL A 518       4.598  29.890   8.017  1.00 10.00      A   
ATOM   4907  N   SER A 519       3.739  31.767   7.116  1.00 10.00      A   
ATOM   4908  HN  SER A 519       3.349  32.185   6.322  1.00 10.00      A   
ATOM   4909  CA  SER A 519       3.927  32.579   8.305  1.00 10.00      A   
ATOM   4910  CB  SER A 519       3.671  34.047   7.956  1.00 10.00      A   
ATOM   4911  OG  SER A 519       3.879  34.277   6.567  1.00 10.00      A   
ATOM   4912  HG  SER A 519       3.386  35.065   6.290  1.00 10.00      A   
ATOM   4913  C   SER A 519       3.001  32.136   9.441  1.00 10.00      A   
ATOM   4914  O   SER A 519       1.869  31.704   9.202  1.00 10.00      A   
ATOM   4915  N   PHE A 520       3.499  32.238  10.672  1.00 10.00      A   
ATOM   4916  HN  PHE A 520       4.421  32.559  10.784  1.00 10.00      A   
ATOM   4917  CA  PHE A 520       2.739  31.865  11.864  1.00 10.00      A   
ATOM   4918  CB  PHE A 520       3.609  32.056  13.116  1.00 10.00      A   
ATOM   4919  CG  PHE A 520       2.860  32.011  14.422  1.00 10.00      A   
ATOM   4920  CD1 PHE A 520       2.100  30.906  14.771  1.00 10.00      A   
ATOM   4921  CD2 PHE A 520       2.923  33.077  15.304  1.00 10.00      A   
ATOM   4922  CE1 PHE A 520       1.417  30.868  15.972  1.00 10.00      A   
ATOM   4923  CE2 PHE A 520       2.242  33.045  16.505  1.00 10.00      A   
ATOM   4924  CZ  PHE A 520       1.486  31.939  16.841  1.00 10.00      A   
ATOM   4925  C   PHE A 520       1.445  32.670  11.974  1.00 10.00      A   
ATOM   4926  O   PHE A 520       0.391  32.131  12.319  1.00 10.00      A   
ATOM   4927  N   GLY A 521       1.532  33.957  11.663  1.00 10.00      A   
ATOM   4928  HN  GLY A 521       2.402  34.327  11.387  1.00 10.00      A   
ATOM   4929  CA  GLY A 521       0.370  34.824  11.730  1.00 10.00      A   
ATOM   4930  C   GLY A 521      -0.738  34.372  10.801  1.00 10.00      A   
ATOM   4931  O   GLY A 521      -1.916  34.420  11.161  1.00 10.00      A   
ATOM   4932  N   ALA A 522      -0.353  33.910   9.615  1.00 10.00      A   
ATOM   4933  HN  ALA A 522       0.603  33.884   9.403  1.00 10.00      A   
ATOM   4934  CA  ALA A 522      -1.311  33.438   8.624  1.00 10.00      A   
ATOM   4935  CB  ALA A 522      -0.603  33.115   7.323  1.00 10.00      A   
ATOM   4936  C   ALA A 522      -2.053  32.210   9.130  1.00 10.00      A   
ATOM   4937  O   ALA A 522      -3.253  32.061   8.901  1.00 10.00      A   
ATOM   4938  N   CYS A 523      -1.334  31.342   9.833  1.00 10.00      A   
ATOM   4939  HN  CYS A 523      -0.386  31.530   9.991  1.00 10.00      A   
ATOM   4940  CA  CYS A 523      -1.920  30.122  10.380  1.00 10.00      A   
ATOM   4941  CB  CYS A 523      -0.840  29.267  11.048  1.00 10.00      A   
ATOM   4942  SG  CYS A 523       0.602  28.940  10.004  1.00 10.00      A   
ATOM   4943  HG  CYS A 523       1.070  30.102   9.559  1.00 10.00      A   
ATOM   4944  C   CYS A 523      -3.025  30.458  11.381  1.00 10.00      A   
ATOM   4945  O   CYS A 523      -4.060  29.791  11.429  1.00 10.00      A   
ATOM   4946  N   LYS A 524      -2.803  31.504  12.169  1.00 10.00      A   
ATOM   4947  HN  LYS A 524      -1.959  31.995  12.084  1.00 10.00      A   
ATOM   4948  CA  LYS A 524      -3.781  31.935  13.158  1.00 10.00      A   
ATOM   4949  CB  LYS A 524      -3.179  32.976  14.108  1.00 10.00      A   
ATOM   4950  CG  LYS A 524      -2.028  32.463  14.957  1.00 10.00      A   
ATOM   4951  CD  LYS A 524      -1.753  33.389  16.135  1.00 10.00      A   
ATOM   4952  CE  LYS A 524      -1.263  34.757  15.682  1.00 10.00      A   
ATOM   4953  NZ  LYS A 524      -1.110  35.696  16.825  1.00 10.00      A   
ATOM   4954  HZ1 LYS A 524      -0.470  35.295  17.537  1.00 10.00      A   
ATOM   4955  HZ2 LYS A 524      -2.032  35.879  17.268  1.00 10.00      A   
ATOM   4956  HZ3 LYS A 524      -0.709  36.603  16.491  1.00 10.00      A   
ATOM   4957  C   LYS A 524      -5.017  32.508  12.478  1.00 10.00      A   
ATOM   4958  O   LYS A 524      -6.140  32.128  12.798  1.00 10.00      A   
ATOM   4959  N   LEU A 525      -4.796  33.411  11.529  1.00 10.00      A   
ATOM   4960  HN  LEU A 525      -3.870  33.660  11.312  1.00 10.00      A   
ATOM   4961  CA  LEU A 525      -5.885  34.046  10.797  1.00 10.00      A   
ATOM   4962  CB  LEU A 525      -5.325  35.061   9.795  1.00 10.00      A   
ATOM   4963  CG  LEU A 525      -6.348  35.842   8.966  1.00 10.00      A   
ATOM   4964  CD1 LEU A 525      -7.171  36.764   9.852  1.00 10.00      A   
ATOM   4965  CD2 LEU A 525      -5.659  36.631   7.864  1.00 10.00      A   
ATOM   4966  C   LEU A 525      -6.729  33.006  10.070  1.00 10.00      A   
ATOM   4967  O   LEU A 525      -7.957  33.096  10.048  1.00 10.00      A   
ATOM   4968  N   LEU A 526      -6.063  32.019   9.482  1.00 10.00      A   
ATOM   4969  HN  LEU A 526      -5.081  32.008   9.531  1.00 10.00      A   
ATOM   4970  CA  LEU A 526      -6.743  30.961   8.755  1.00 10.00      A   
ATOM   4971  CB  LEU A 526      -5.725  30.088   8.018  1.00 10.00      A   
ATOM   4972  CG  LEU A 526      -6.295  28.999   7.105  1.00 10.00      A   
ATOM   4973  CD1 LEU A 526      -6.929  29.611   5.864  1.00 10.00      A   
ATOM   4974  CD2 LEU A 526      -5.215  28.002   6.723  1.00 10.00      A   
ATOM   4975  C   LEU A 526      -7.577  30.101   9.696  1.00 10.00      A   
ATOM   4976  O   LEU A 526      -8.753  29.844   9.440  1.00 10.00      A   
ATOM   4977  N   GLY A 527      -6.968  29.681  10.797  1.00 10.00      A   
ATOM   4978  HN  GLY A 527      -6.032  29.939  10.955  1.00 10.00      A   
ATOM   4979  CA  GLY A 527      -7.658  28.842  11.764  1.00 10.00      A   
ATOM   4980  C   GLY A 527      -8.841  29.525  12.423  1.00 10.00      A   
ATOM   4981  O   GLY A 527      -9.829  28.876  12.773  1.00 10.00      A   
ATOM   4982  N   GLN A 528      -8.748  30.832  12.595  1.00 10.00      A   
ATOM   4983  HN  GLN A 528      -7.932  31.297  12.309  1.00 10.00      A   
ATOM   4984  CA  GLN A 528      -9.820  31.591  13.218  1.00 10.00      A   
ATOM   4985  CB  GLN A 528      -9.271  32.817  13.946  1.00 10.00      A   
ATOM   4986  CG  GLN A 528      -8.334  32.478  15.097  1.00 10.00      A   
ATOM   4987  CD  GLN A 528      -7.847  33.705  15.841  1.00 10.00      A   
ATOM   4988  OE1 GLN A 528      -7.755  34.798  15.277  1.00 10.00      A   
ATOM   4989  NE2 GLN A 528      -7.532  33.540  17.114  1.00 10.00      A   
ATOM   4990 HE21 GLN A 528      -7.632  32.644  17.506  1.00 10.00      A   
ATOM   4991 HE22 GLN A 528      -7.206  34.315  17.617  1.00 10.00      A   
ATOM   4992  C   GLN A 528     -10.888  31.987  12.203  1.00 10.00      A   
ATOM   4993  O   GLN A 528     -11.942  32.509  12.568  1.00 10.00      A   
ATOM   4994  N   LYS A 529     -10.616  31.729  10.930  1.00 10.00      A   
ATOM   4995  HN  LYS A 529      -9.757  31.318  10.697  1.00 10.00      A   
ATOM   4996  CA  LYS A 529     -11.559  32.046   9.871  1.00 10.00      A   
ATOM   4997  CB  LYS A 529     -10.830  32.613   8.651  1.00 10.00      A   
ATOM   4998  CG  LYS A 529     -11.755  33.138   7.565  1.00 10.00      A   
ATOM   4999  CD  LYS A 529     -11.005  33.990   6.556  1.00 10.00      A   
ATOM   5000  CE  LYS A 529     -11.966  34.724   5.636  1.00 10.00      A   
ATOM   5001  NZ  LYS A 529     -12.875  35.631   6.391  1.00 10.00      A   
ATOM   5002  HZ1 LYS A 529     -12.319  36.345   6.907  1.00 10.00      A   
ATOM   5003  HZ2 LYS A 529     -13.440  35.087   7.075  1.00 10.00      A   
ATOM   5004  HZ3 LYS A 529     -13.524  36.116   5.739  1.00 10.00      A   
ATOM   5005  C   LYS A 529     -12.351  30.804   9.483  1.00 10.00      A   
ATOM   5006  O   LYS A 529     -13.548  30.882   9.205  1.00 10.00      A   
ATOM   5007  N   MET A 530     -11.671  29.661   9.466  1.00 10.00      A   
ATOM   5008  HN  MET A 530     -10.715  29.672   9.688  1.00 10.00      A   
ATOM   5009  CA  MET A 530     -12.296  28.393   9.123  1.00 10.00      A   
ATOM   5010  CB  MET A 530     -11.495  27.679   8.029  1.00 10.00      A   
ATOM   5011  CG  MET A 530     -11.060  28.576   6.879  1.00 10.00      A   
ATOM   5012  SD  MET A 530     -12.453  29.276   5.968  1.00 10.00      A   
ATOM   5013  CE  MET A 530     -12.935  27.873   4.959  1.00 10.00      A   
ATOM   5014  C   MET A 530     -12.391  27.509  10.363  1.00 10.00      A   
ATOM   5015  O   MET A 530     -11.427  26.841  10.738  1.00 10.00      A   
ATOM   5016  N   PRO A 531     -13.556  27.502  11.024  1.00 10.00      A   
ATOM   5017  CA  PRO A 531     -13.777  26.716  12.239  1.00 10.00      A   
ATOM   5018  CB  PRO A 531     -15.137  27.207  12.746  1.00 10.00      A   
ATOM   5019  CG  PRO A 531     -15.828  27.735  11.537  1.00 10.00      A   
ATOM   5020  CD  PRO A 531     -14.752  28.273  10.638  1.00 10.00      A   
ATOM   5021  C   PRO A 531     -13.801  25.207  11.994  1.00 10.00      A   
ATOM   5022  O   PRO A 531     -13.347  24.431  12.837  1.00 10.00      A   
ATOM   5023  N   LYS A 532     -14.299  24.787  10.832  1.00 10.00      A   
ATOM   5024  HN  LYS A 532     -14.608  25.448  10.173  1.00 10.00      A   
ATOM   5025  CA  LYS A 532     -14.377  23.362  10.509  1.00 10.00      A   
ATOM   5026  CB  LYS A 532     -15.437  23.099   9.439  1.00 10.00      A   
ATOM   5027  CG  LYS A 532     -16.829  23.573   9.815  1.00 10.00      A   
ATOM   5028  CD  LYS A 532     -17.850  23.171   8.763  1.00 10.00      A   
ATOM   5029  CE  LYS A 532     -19.169  23.904   8.954  1.00 10.00      A   
ATOM   5030  NZ  LYS A 532     -19.033  25.363   8.708  1.00 10.00      A   
ATOM   5031  HZ1 LYS A 532     -19.969  25.815   8.701  1.00 10.00      A   
ATOM   5032  HZ2 LYS A 532     -18.575  25.532   7.788  1.00 10.00      A   
ATOM   5033  HZ3 LYS A 532     -18.458  25.800   9.455  1.00 10.00      A   
ATOM   5034  C   LYS A 532     -13.029  22.819  10.055  1.00 10.00      A   
ATOM   5035  O   LYS A 532     -12.857  21.610   9.878  1.00 10.00      A   
ATOM   5036  N   LEU A 533     -12.077  23.720   9.869  1.00 10.00      A   
ATOM   5037  HN  LEU A 533     -12.273  24.664  10.041  1.00 10.00      A   
ATOM   5038  CA  LEU A 533     -10.745  23.343   9.437  1.00 10.00      A   
ATOM   5039  CB  LEU A 533     -10.226  24.343   8.402  1.00 10.00      A   
ATOM   5040  CG  LEU A 533      -9.966  23.803   6.996  1.00 10.00      A   
ATOM   5041  CD1 LEU A 533     -11.222  23.171   6.417  1.00 10.00      A   
ATOM   5042  CD2 LEU A 533      -9.461  24.914   6.094  1.00 10.00      A   
ATOM   5043  C   LEU A 533      -9.798  23.307  10.626  1.00 10.00      A   
ATOM   5044  O   LEU A 533      -9.770  24.233  11.430  1.00 10.00      A   
ATOM   5045  N   ASN A 534      -9.032  22.239  10.738  1.00 10.00      A   
ATOM   5046  HN  ASN A 534      -9.102  21.522  10.064  1.00 10.00      A   
ATOM   5047  CA  ASN A 534      -8.079  22.093  11.827  1.00 10.00      A   
ATOM   5048  CB  ASN A 534      -8.115  20.670  12.393  1.00 10.00      A   
ATOM   5049  CG  ASN A 534      -9.032  20.508  13.595  1.00 10.00      A   
ATOM   5050  OD1 ASN A 534      -9.757  21.428  13.977  1.00 10.00      A   
ATOM   5051  ND2 ASN A 534      -9.005  19.333  14.206  1.00 10.00      A   
ATOM   5052 HD21 ASN A 534      -8.399  18.639  13.856  1.00 10.00      A   
ATOM   5053 HD22 ASN A 534      -9.605  19.197  14.970  1.00 10.00      A   
ATOM   5054  C   ASN A 534      -6.677  22.412  11.331  1.00 10.00      A   
ATOM   5055  O   ASN A 534      -6.057  21.606  10.635  1.00 10.00      A   
ATOM   5056  N   VAL A 535      -6.195  23.597  11.665  1.00 10.00      A   
ATOM   5057  HN  VAL A 535      -6.744  24.199  12.212  1.00 10.00      A   
ATOM   5058  CA  VAL A 535      -4.863  24.018  11.258  1.00 10.00      A   
ATOM   5059  CB  VAL A 535      -4.792  25.541  11.002  1.00 10.00      A   
ATOM   5060  CG1 VAL A 535      -3.424  25.939  10.459  1.00 10.00      A   
ATOM   5061  CG2 VAL A 535      -5.896  25.976  10.047  1.00 10.00      A   
ATOM   5062  C   VAL A 535      -3.854  23.629  12.330  1.00 10.00      A   
ATOM   5063  O   VAL A 535      -3.608  24.388  13.270  1.00 10.00      A   
ATOM   5064  N   GLU A 536      -3.291  22.438  12.192  1.00 10.00      A   
ATOM   5065  HN  GLU A 536      -3.535  21.877  11.417  1.00 10.00      A   
ATOM   5066  CA  GLU A 536      -2.317  21.938  13.149  1.00 10.00      A   
ATOM   5067  CB  GLU A 536      -2.379  20.411  13.250  1.00 10.00      A   
ATOM   5068  CG  GLU A 536      -3.596  19.889  13.998  1.00 10.00      A   
ATOM   5069  CD  GLU A 536      -3.540  18.397  14.254  1.00 10.00      A   
ATOM   5070  OE1 GLU A 536      -2.429  17.820  14.251  1.00 10.00      A   
ATOM   5071  OE2 GLU A 536      -4.608  17.794  14.481  1.00 10.00      A   
ATOM   5072  C   GLU A 536      -0.909  22.387  12.789  1.00 10.00      A   
ATOM   5073  O   GLU A 536      -0.353  21.986  11.766  1.00 10.00      A   
ATOM   5074  N   VAL A 537      -0.343  23.226  13.635  1.00 10.00      A   
ATOM   5075  HN  VAL A 537      -0.841  23.513  14.432  1.00 10.00      A   
ATOM   5076  CA  VAL A 537       0.997  23.730  13.424  1.00 10.00      A   
ATOM   5077  CB  VAL A 537       1.167  25.136  14.033  1.00 10.00      A   
ATOM   5078  CG1 VAL A 537       2.588  25.646  13.834  1.00 10.00      A   
ATOM   5079  CG2 VAL A 537       0.159  26.104  13.429  1.00 10.00      A   
ATOM   5080  C   VAL A 537       2.007  22.779  14.054  1.00 10.00      A   
ATOM   5081  O   VAL A 537       2.037  22.619  15.272  1.00 10.00      A   
ATOM   5082  N   ILE A 538       2.818  22.149  13.218  1.00 10.00      A   
ATOM   5083  HN  ILE A 538       2.744  22.331  12.256  1.00 10.00      A   
ATOM   5084  CA  ILE A 538       3.832  21.208  13.685  1.00 10.00      A   
ATOM   5085  CB  ILE A 538       3.817  19.898  12.866  1.00 10.00      A   
ATOM   5086  CG1 ILE A 538       2.388  19.357  12.776  1.00 10.00      A   
ATOM   5087  CG2 ILE A 538       4.741  18.860  13.495  1.00 10.00      A   
ATOM   5088  CD1 ILE A 538       2.247  18.129  11.906  1.00 10.00      A   
ATOM   5089  C   ILE A 538       5.206  21.857  13.602  1.00 10.00      A   
ATOM   5090  O   ILE A 538       5.807  21.941  12.527  1.00 10.00      A   
ATOM   5091  N   ASP A 539       5.699  22.315  14.740  1.00 10.00      A   
ATOM   5092  HN  ASP A 539       5.196  22.167  15.575  1.00 10.00      A   
ATOM   5093  CA  ASP A 539       6.981  22.995  14.796  1.00 10.00      A   
ATOM   5094  CB  ASP A 539       6.737  24.494  15.004  1.00 10.00      A   
ATOM   5095  CG  ASP A 539       7.962  25.343  14.769  1.00 10.00      A   
ATOM   5096  OD1 ASP A 539       8.080  25.955  13.678  1.00 10.00      A   
ATOM   5097  OD2 ASP A 539       8.796  25.426  15.680  1.00 10.00      A   
ATOM   5098  C   ASP A 539       7.845  22.417  15.916  1.00 10.00      A   
ATOM   5099  O   ASP A 539       7.326  21.999  16.954  1.00 10.00      A   
ATOM   5100  N   GLU A 540       9.156  22.371  15.697  1.00 10.00      A   
ATOM   5101  HN  GLU A 540       9.513  22.704  14.841  1.00 10.00      A   
ATOM   5102  CA  GLU A 540      10.081  21.819  16.687  1.00 10.00      A   
ATOM   5103  CB  GLU A 540      10.950  20.731  16.045  1.00 10.00      A   
ATOM   5104  CG  GLU A 540      11.443  19.660  17.005  1.00 10.00      A   
ATOM   5105  CD  GLU A 540      10.360  18.672  17.378  1.00 10.00      A   
ATOM   5106  OE1 GLU A 540       9.906  17.920  16.490  1.00 10.00      A   
ATOM   5107  OE2 GLU A 540       9.968  18.630  18.563  1.00 10.00      A   
ATOM   5108  C   GLU A 540      10.968  22.900  17.315  1.00 10.00      A   
ATOM   5109  O   GLU A 540      12.009  22.601  17.903  1.00 10.00      A   
ATOM   5110  N   ARG A 541      10.573  24.158  17.187  1.00 10.00      A   
ATOM   5111  HN  ARG A 541       9.747  24.363  16.684  1.00 10.00      A   
ATOM   5112  CA  ARG A 541      11.345  25.252  17.766  1.00 10.00      A   
ATOM   5113  CB  ARG A 541      11.529  26.398  16.764  1.00 10.00      A   
ATOM   5114  CG  ARG A 541      12.254  26.002  15.486  1.00 10.00      A   
ATOM   5115  CD  ARG A 541      11.347  26.138  14.275  1.00 10.00      A   
ATOM   5116  NE  ARG A 541      11.874  27.083  13.294  1.00 10.00      A   
ATOM   5117  HE  ARG A 541      12.844  27.241  13.304  1.00 10.00      A   
ATOM   5118  CZ  ARG A 541      11.130  27.730  12.398  1.00 10.00      A   
ATOM   5119  NH1 ARG A 541       9.815  27.538  12.354  1.00 10.00      A   
ATOM   5120 HH11 ARG A 541       9.349  26.873  13.026  1.00 10.00      A   
ATOM   5121 HH12 ARG A 541       9.239  28.046  11.649  1.00 10.00      A   
ATOM   5122  NH2 ARG A 541      11.700  28.570  11.539  1.00 10.00      A   
ATOM   5123 HH21 ARG A 541      11.119  29.077  10.839  1.00 10.00      A   
ATOM   5124 HH22 ARG A 541      12.732  28.725  11.560  1.00 10.00      A   
ATOM   5125  C   ARG A 541      10.682  25.758  19.043  1.00 10.00      A   
ATOM   5126  O   ARG A 541      11.040  26.811  19.574  1.00 10.00      A   
ATOM   5127  N   GLY A 542       9.724  24.991  19.540  1.00 10.00      A   
ATOM   5128  HN  GLY A 542       9.494  24.153  19.084  1.00 10.00      A   
ATOM   5129  CA  GLY A 542       9.016  25.377  20.740  1.00 10.00      A   
ATOM   5130  C   GLY A 542       7.822  26.246  20.420  1.00 10.00      A   
ATOM   5131  O   GLY A 542       7.484  26.425  19.247  1.00 10.00      A   
ATOM   5132  N   ALA A 543       7.193  26.787  21.460  1.00 10.00      A   
ATOM   5133  HN  ALA A 543       7.530  26.601  22.363  1.00 10.00      A   
ATOM   5134  CA  ALA A 543       6.015  27.640  21.310  1.00 10.00      A   
ATOM   5135  CB  ALA A 543       5.667  28.293  22.640  1.00 10.00      A   
ATOM   5136  C   ALA A 543       6.215  28.696  20.224  1.00 10.00      A   
ATOM   5137  O   ALA A 543       7.174  29.467  20.266  1.00 10.00      A   
ATOM   5138  N   PRO A 544       5.312  28.735  19.230  1.00 10.00      A   
ATOM   5139  CA  PRO A 544       5.390  29.684  18.112  1.00 10.00      A   
ATOM   5140  CB  PRO A 544       4.278  29.229  17.157  1.00 10.00      A   
ATOM   5141  CG  PRO A 544       3.879  27.871  17.631  1.00 10.00      A   
ATOM   5142  CD  PRO A 544       4.148  27.850  19.105  1.00 10.00      A   
ATOM   5143  C   PRO A 544       5.165  31.133  18.536  1.00 10.00      A   
ATOM   5144  O   PRO A 544       5.629  32.056  17.870  1.00 10.00      A   
ATOM   5145  N   ASP A 545       4.474  31.330  19.654  1.00 10.00      A   
ATOM   5146  HN  ASP A 545       4.147  30.553  20.159  1.00 10.00      A   
ATOM   5147  CA  ASP A 545       4.186  32.677  20.155  1.00 10.00      A   
ATOM   5148  CB  ASP A 545       3.218  32.631  21.338  1.00 10.00      A   
ATOM   5149  CG  ASP A 545       1.764  32.591  20.914  1.00 10.00      A   
ATOM   5150  OD1 ASP A 545       1.233  33.638  20.485  1.00 10.00      A   
ATOM   5151  OD2 ASP A 545       1.142  31.513  21.015  1.00 10.00      A   
ATOM   5152  C   ASP A 545       5.460  33.413  20.551  1.00 10.00      A   
ATOM   5153  O   ASP A 545       5.476  34.639  20.641  1.00 10.00      A   
ATOM   5154  N   SER A 546       6.529  32.660  20.786  1.00 10.00      A   
ATOM   5155  HN  SER A 546       6.452  31.686  20.711  1.00 10.00      A   
ATOM   5156  CA  SER A 546       7.810  33.243  21.165  1.00 10.00      A   
ATOM   5157  CB  SER A 546       8.706  32.169  21.781  1.00 10.00      A   
ATOM   5158  OG  SER A 546       7.936  31.061  22.218  1.00 10.00      A   
ATOM   5159  HG  SER A 546       7.935  30.383  21.526  1.00 10.00      A   
ATOM   5160  C   SER A 546       8.507  33.857  19.954  1.00 10.00      A   
ATOM   5161  O   SER A 546       9.541  34.514  20.082  1.00 10.00      A   
ATOM   5162  N   ARG A 547       7.929  33.644  18.779  1.00 10.00      A   
ATOM   5163  HN  ARG A 547       7.085  33.139  18.744  1.00 10.00      A   
ATOM   5164  CA  ARG A 547       8.493  34.161  17.543  1.00 10.00      A   
ATOM   5165  CB  ARG A 547       8.861  33.003  16.610  1.00 10.00      A   
ATOM   5166  CG  ARG A 547       9.975  32.122  17.143  1.00 10.00      A   
ATOM   5167  CD  ARG A 547      10.274  30.964  16.204  1.00 10.00      A
[truncated: 221,457 more chars]
