# Supplementary material for: Flexibility of intrinsically disordered degrons in AUX/IAA proteins reinforces auxin co-receptor assemblies
Source: Nat Commun. 2020 May 8;11:2277. doi: 10.1038/s41467-020-16147-2 (PMC7210949; doi:10.1038/s41467-020-16147-2)
Supplement: Supplementary file 9 — Supplementary Data 6 [file 41467_2020_16147_MOESM9_ESM.gz › haddock_files/IAA07/No_disorder_restraint/cluster3_4.pdb]

REMARK FILENAME="complex_246w.pdb0"
REMARK ===============================================================
REMARK HADDOCK run for complex
REMARK initial structure: complex_246.pdb
REMARK final NOE weights: unambig 50 amb: 50
REMARK ===============================================================
REMARK            total,bonds,angles,improper,dihe,vdw,elec,air,cdih,coup,rdcs,vean,dani,xpcs,rg
REMARK energies: -347.786, 0, 0, 0, 0, -26.5279, -322.211, 0.952827, 0, 0, 0, 0, 0, 0, 0
REMARK ===============================================================
REMARK            bonds,angles,impropers,dihe,air,cdih,coup,rdcs,vean,dani,xpcs
REMARK rms-dev.: 0,0,0,0,2.878446E-02,0,0, 0, 0, 0, 0
REMARK ===============================================================
REMARK               air,cdih,coup,rdcs,vean,dani,xpcs
REMARK               >0.3,>5,>1,>0,>5,>0.2,>0.2
REMARK violations.: 0, 0, 0, 0, 0, 0, 0
REMARK ===============================================================
REMARK                        CVpartition#,violations,rms
REMARK AIRs cross-validation: 2, 0, NaN
REMARK ===============================================================
REMARK NCS energy: 0
REMARK ===============================================================
REMARK Symmetry energy: 0
REMARK ===============================================================
REMARK Desolvation energy: 46.1968
REMARK Internal energy free molecules: -22408.5
REMARK Internal energy complex: -33643.9
REMARK Binding energy: -11537.9
REMARK ===============================================================
REMARK buried surface area: 1378.98
REMARK ===============================================================
REMARK water - chain1: 0 0 0
REMARK water - chain2: 0 0 0
REMARK water - chain3: 0 0 0
REMARK water - chain4: 0 0 0
REMARK water - chain5: 0 0 0
REMARK water - chain6: 0 0 0
REMARK ===============================================================
REMARK water - water: 0 0 0
REMARK ===============================================================
REMARK DATE:14-Feb-2019  05:49:36       created by user: enmr009
REMARK VERSION:1.3U
ATOM      1  N   PHE A   9     -42.801  -1.374  -1.640  1.00 10.00      A   
ATOM      2  HN  PHE A   9     -42.584  -2.038  -2.329  1.00 10.00      A   
ATOM      3  CA  PHE A   9     -42.282  -0.023  -1.783  1.00 10.00      A   
ATOM      4  CB  PHE A   9     -41.172   0.231  -0.758  1.00 10.00      A   
ATOM      5  CG  PHE A   9     -41.672   0.731   0.568  1.00 10.00      A   
ATOM      6  CD1 PHE A   9     -42.452  -0.072   1.383  1.00 10.00      A   
ATOM      7  CD2 PHE A   9     -41.362   2.011   0.995  1.00 10.00      A   
ATOM      8  CE1 PHE A   9     -42.913   0.394   2.600  1.00 10.00      A   
ATOM      9  CE2 PHE A   9     -41.816   2.485   2.210  1.00 10.00      A   
ATOM     10  CZ  PHE A   9     -42.594   1.675   3.013  1.00 10.00      A   
ATOM     11  C   PHE A   9     -41.766   0.206  -3.200  1.00 10.00      A   
ATOM     12  O   PHE A   9     -41.159  -0.687  -3.798  1.00 10.00      A   
ATOM     13  N   PRO A  10     -42.022   1.401  -3.763  1.00 10.00      A   
ATOM     14  CA  PRO A  10     -41.580   1.753  -5.114  1.00 10.00      A   
ATOM     15  CB  PRO A  10     -42.246   3.114  -5.379  1.00 10.00      A   
ATOM     16  CG  PRO A  10     -43.280   3.261  -4.312  1.00 10.00      A   
ATOM     17  CD  PRO A  10     -42.762   2.500  -3.129  1.00 10.00      A   
ATOM     18  C   PRO A  10     -40.066   1.906  -5.175  1.00 10.00      A   
ATOM     19  O   PRO A  10     -39.427   2.246  -4.175  1.00 10.00      A   
ATOM     20  N   GLU A  11     -39.502   1.667  -6.355  1.00 10.00      A   
ATOM     21  HN  GLU A  11     -40.078   1.394  -7.110  1.00 10.00      A   
ATOM     22  CA  GLU A  11     -38.059   1.771  -6.570  1.00 10.00      A   
ATOM     23  CB  GLU A  11     -37.669   1.339  -7.990  1.00 10.00      A   
ATOM     24  CG  GLU A  11     -38.726   1.605  -9.053  1.00 10.00      A   
ATOM     25  CD  GLU A  11     -39.714   0.464  -9.180  1.00 10.00      A   
ATOM     26  OE1 GLU A  11     -39.443  -0.478  -9.953  1.00 10.00      A   
ATOM     27  OE2 GLU A  11     -40.765   0.504  -8.502  1.00 10.00      A   
ATOM     28  C   GLU A  11     -37.525   3.171  -6.276  1.00 10.00      A   
ATOM     29  O   GLU A  11     -36.363   3.333  -5.904  1.00 10.00      A   
ATOM     30  N   GLU A  12     -38.372   4.179  -6.449  1.00 10.00      A   
ATOM     31  HN  GLU A  12     -39.277   3.990  -6.778  1.00 10.00      A   
ATOM     32  CA  GLU A  12     -37.983   5.561  -6.188  1.00 10.00      A   
ATOM     33  CB  GLU A  12     -39.085   6.528  -6.626  1.00 10.00      A   
ATOM     34  CG  GLU A  12     -40.384   6.401  -5.845  1.00 10.00      A   
ATOM     35  CD  GLU A  12     -41.539   7.116  -6.511  1.00 10.00      A   
ATOM     36  OE1 GLU A  12     -42.224   6.493  -7.350  1.00 10.00      A   
ATOM     37  OE2 GLU A  12     -41.772   8.296  -6.197  1.00 10.00      A   
ATOM     38  C   GLU A  12     -37.648   5.768  -4.711  1.00 10.00      A   
ATOM     39  O   GLU A  12     -36.825   6.610  -4.358  1.00 10.00      A   
ATOM     40  N   VAL A  13     -38.286   4.991  -3.850  1.00 10.00      A   
ATOM     41  HN  VAL A  13     -38.927   4.327  -4.185  1.00 10.00      A   
ATOM     42  CA  VAL A  13     -38.048   5.094  -2.420  1.00 10.00      A   
ATOM     43  CB  VAL A  13     -39.293   4.664  -1.617  1.00 10.00      A   
ATOM     44  CG1 VAL A  13     -39.065   4.843  -0.125  1.00 10.00      A   
ATOM     45  CG2 VAL A  13     -40.513   5.446  -2.073  1.00 10.00      A   
ATOM     46  C   VAL A  13     -36.871   4.213  -2.034  1.00 10.00      A   
ATOM     47  O   VAL A  13     -35.969   4.637  -1.313  1.00 10.00      A   
ATOM     48  N   LEU A  14     -36.875   2.991  -2.552  1.00 10.00      A   
ATOM     49  HN  LEU A  14     -37.611   2.728  -3.145  1.00 10.00      A   
ATOM     50  CA  LEU A  14     -35.820   2.030  -2.260  1.00 10.00      A   
ATOM     51  CB  LEU A  14     -36.142   0.666  -2.873  1.00 10.00      A   
ATOM     52  CG  LEU A  14     -37.421   0.003  -2.359  1.00 10.00      A   
ATOM     53  CD1 LEU A  14     -37.694  -1.294  -3.101  1.00 10.00      A   
ATOM     54  CD2 LEU A  14     -37.336  -0.243  -0.861  1.00 10.00      A   
ATOM     55  C   LEU A  14     -34.449   2.527  -2.711  1.00 10.00      A   
ATOM     56  O   LEU A  14     -33.459   2.347  -2.001  1.00 10.00      A   
ATOM     57  N   GLU A  15     -34.397   3.161  -3.882  1.00 10.00      A   
ATOM     58  HN  GLU A  15     -35.223   3.279  -4.399  1.00 10.00      A   
ATOM     59  CA  GLU A  15     -33.141   3.687  -4.420  1.00 10.00      A   
ATOM     60  CB  GLU A  15     -33.359   4.310  -5.805  1.00 10.00      A   
ATOM     61  CG  GLU A  15     -32.128   4.997  -6.386  1.00 10.00      A   
ATOM     62  CD  GLU A  15     -32.340   5.527  -7.793  1.00 10.00      A   
ATOM     63  OE1 GLU A  15     -33.456   6.002  -8.104  1.00 10.00      A   
ATOM     64  OE2 GLU A  15     -31.386   5.476  -8.598  1.00 10.00      A   
ATOM     65  C   GLU A  15     -32.528   4.709  -3.466  1.00 10.00      A   
ATOM     66  O   GLU A  15     -31.316   4.717  -3.237  1.00 10.00      A   
ATOM     67  N   HIS A  16     -33.378   5.555  -2.889  1.00 10.00      A   
ATOM     68  HN  HIS A  16     -34.334   5.491  -3.096  1.00 10.00      A   
ATOM     69  CA  HIS A  16     -32.920   6.573  -1.957  1.00 10.00      A   
ATOM     70  CB  HIS A  16     -34.050   7.542  -1.602  1.00 10.00      A   
ATOM     71  CG  HIS A  16     -33.571   8.887  -1.150  1.00 10.00      A   
ATOM     72  ND1 HIS A  16     -33.081   9.810  -2.045  1.00 10.00      A   
ATOM     73  CD2 HIS A  16     -33.522   9.413   0.101  1.00 10.00      A   
ATOM     74  CE1 HIS A  16     -32.751  10.868  -1.327  1.00 10.00      A   
ATOM     75  NE2 HIS A  16     -32.999  10.673  -0.028  1.00 10.00      A   
ATOM     76  HE2 HIS A  16     -32.832  11.319   0.705  1.00 10.00      A   
ATOM     77  C   HIS A  16     -32.340   5.930  -0.702  1.00 10.00      A   
ATOM     78  O   HIS A  16     -31.389   6.439  -0.116  1.00 10.00      A   
ATOM     79  N   VAL A  17     -32.901   4.796  -0.310  1.00 10.00      A   
ATOM     80  HN  VAL A  17     -33.653   4.432  -0.824  1.00 10.00      A   
ATOM     81  CA  VAL A  17     -32.424   4.075   0.862  1.00 10.00      A   
ATOM     82  CB  VAL A  17     -33.408   2.951   1.267  1.00 10.00      A   
ATOM     83  CG1 VAL A  17     -32.874   2.161   2.455  1.00 10.00      A   
ATOM     84  CG2 VAL A  17     -34.783   3.523   1.575  1.00 10.00      A   
ATOM     85  C   VAL A  17     -31.061   3.456   0.567  1.00 10.00      A   
ATOM     86  O   VAL A  17     -30.141   3.517   1.384  1.00 10.00      A   
ATOM     87  N   PHE A  18     -30.933   2.888  -0.631  1.00 10.00      A   
ATOM     88  HN  PHE A  18     -31.700   2.895  -1.248  1.00 10.00      A   
ATOM     89  CA  PHE A  18     -29.692   2.247  -1.051  1.00 10.00      A   
ATOM     90  CB  PHE A  18     -29.899   1.412  -2.317  1.00 10.00      A   
ATOM     91  CG  PHE A  18     -30.935   0.331  -2.179  1.00 10.00      A   
ATOM     92  CD1 PHE A  18     -31.734  -0.022  -3.254  1.00 10.00      A   
ATOM     93  CD2 PHE A  18     -31.116  -0.326  -0.973  1.00 10.00      A   
ATOM     94  CE1 PHE A  18     -32.695  -1.007  -3.132  1.00 10.00      A   
ATOM     95  CE2 PHE A  18     -32.074  -1.314  -0.843  1.00 10.00      A   
ATOM     96  CZ  PHE A  18     -32.866  -1.654  -1.924  1.00 10.00      A   
ATOM     97  C   PHE A  18     -28.569   3.259  -1.254  1.00 10.00      A   
ATOM     98  O   PHE A  18     -27.396   2.888  -1.325  1.00 10.00      A   
ATOM     99  N   SER A  19     -28.922   4.537  -1.346  1.00 10.00      A   
ATOM    100  HN  SER A  19     -29.872   4.778  -1.308  1.00 10.00      A   
ATOM    101  CA  SER A  19     -27.924   5.584  -1.522  1.00 10.00      A   
ATOM    102  CB  SER A  19     -28.566   6.895  -1.994  1.00 10.00      A   
ATOM    103  OG  SER A  19     -29.206   7.586  -0.932  1.00 10.00      A   
ATOM    104  HG  SER A  19     -30.005   7.107  -0.664  1.00 10.00      A   
ATOM    105  C   SER A  19     -27.118   5.788  -0.238  1.00 10.00      A   
ATOM    106  O   SER A  19     -25.997   6.298  -0.268  1.00 10.00      A   
ATOM    107  N   PHE A  20     -27.689   5.363   0.888  1.00 10.00      A   
ATOM    108  HN  PHE A  20     -28.579   4.945   0.845  1.00 10.00      A   
ATOM    109  CA  PHE A  20     -27.024   5.487   2.181  1.00 10.00      A   
ATOM    110  CB  PHE A  20     -28.037   5.792   3.287  1.00 10.00      A   
ATOM    111  CG  PHE A  20     -28.753   7.103   3.115  1.00 10.00      A   
ATOM    112  CD1 PHE A  20     -30.120   7.140   2.911  1.00 10.00      A   
ATOM    113  CD2 PHE A  20     -28.054   8.301   3.156  1.00 10.00      A   
ATOM    114  CE1 PHE A  20     -30.779   8.343   2.752  1.00 10.00      A   
ATOM    115  CE2 PHE A  20     -28.708   9.509   2.999  1.00 10.00      A   
ATOM    116  CZ  PHE A  20     -30.072   9.529   2.796  1.00 10.00      A   
ATOM    117  C   PHE A  20     -26.259   4.208   2.498  1.00 10.00      A   
ATOM    118  O   PHE A  20     -25.542   4.119   3.493  1.00 10.00      A   
ATOM    119  N   ILE A  21     -26.423   3.218   1.634  1.00 10.00      A   
ATOM    120  HN  ILE A  21     -27.006   3.357   0.858  1.00 10.00      A   
ATOM    121  CA  ILE A  21     -25.751   1.935   1.788  1.00 10.00      A   
ATOM    122  CB  ILE A  21     -26.746   0.757   1.643  1.00 10.00      A   
ATOM    123  CG1 ILE A  21     -27.912   0.914   2.621  1.00 10.00      A   
ATOM    124  CG2 ILE A  21     -26.045  -0.577   1.860  1.00 10.00      A   
ATOM    125  CD1 ILE A  21     -29.072  -0.017   2.344  1.00 10.00      A   
ATOM    126  C   ILE A  21     -24.668   1.812   0.721  1.00 10.00      A   
ATOM    127  O   ILE A  21     -24.956   1.449  -0.420  1.00 10.00      A   
ATOM    128  N   GLN A  22     -23.430   2.125   1.085  1.00 10.00      A   
ATOM    129  HN  GLN A  22     -23.255   2.398   2.013  1.00 10.00      A   
ATOM    130  CA  GLN A  22     -22.322   2.068   0.136  1.00 10.00      A   
ATOM    131  CB  GLN A  22     -21.598   3.417   0.066  1.00 10.00      A   
ATOM    132  CG  GLN A  22     -22.471   4.574  -0.403  1.00 10.00      A   
ATOM    133  CD  GLN A  22     -23.136   4.317  -1.745  1.00 10.00      A   
ATOM    134  OE1 GLN A  22     -22.600   3.618  -2.601  1.00 10.00      A   
ATOM    135  NE2 GLN A  22     -24.313   4.884  -1.939  1.00 10.00      A   
ATOM    136 HE21 GLN A  22     -24.693   5.436  -1.214  1.00 10.00      A   
ATOM    137 HE22 GLN A  22     -24.759   4.736  -2.794  1.00 10.00      A   
ATOM    138  C   GLN A  22     -21.333   0.957   0.466  1.00 10.00      A   
ATOM    139  O   GLN A  22     -20.380   0.729  -0.278  1.00 10.00      A   
ATOM    140  N   LEU A  23     -21.554   0.270   1.579  1.00 10.00      A   
ATOM    141  HN  LEU A  23     -22.331   0.491   2.139  1.00 10.00      A   
ATOM    142  CA  LEU A  23     -20.665  -0.813   1.977  1.00 10.00      A   
ATOM    143  CB  LEU A  23     -20.893  -1.211   3.433  1.00 10.00      A   
ATOM    144  CG  LEU A  23     -19.643  -1.590   4.223  1.00 10.00      A   
ATOM    145  CD1 LEU A  23     -18.765  -0.369   4.447  1.00 10.00      A   
ATOM    146  CD2 LEU A  23     -20.019  -2.233   5.546  1.00 10.00      A   
ATOM    147  C   LEU A  23     -20.848  -2.013   1.057  1.00 10.00      A   
ATOM    148  O   LEU A  23     -21.972  -2.466   0.827  1.00 10.00      A   
ATOM    149  N   ASP A  24     -19.734  -2.519   0.537  1.00 10.00      A   
ATOM    150  HN  ASP A  24     -18.876  -2.106   0.771  1.00 10.00      A   
ATOM    151  CA  ASP A  24     -19.746  -3.657  -0.380  1.00 10.00      A   
ATOM    152  CB  ASP A  24     -18.320  -4.062  -0.772  1.00 10.00      A   
ATOM    153  CG  ASP A  24     -17.502  -2.911  -1.323  1.00 10.00      A   
ATOM    154  OD1 ASP A  24     -17.560  -2.657  -2.545  1.00 10.00      A   
ATOM    155  OD2 ASP A  24     -16.791  -2.254  -0.531  1.00 10.00      A   
ATOM    156  C   ASP A  24     -20.486  -4.852   0.206  1.00 10.00      A   
ATOM    157  O   ASP A  24     -21.393  -5.395  -0.425  1.00 10.00      A   
ATOM    158  N   LYS A  25     -20.110  -5.247   1.420  1.00 10.00      A   
ATOM    159  HN  LYS A  25     -19.384  -4.766   1.877  1.00 10.00      A   
ATOM    160  CA  LYS A  25     -20.745  -6.386   2.084  1.00 10.00      A   
ATOM    161  CB  LYS A  25     -20.032  -6.735   3.395  1.00 10.00      A   
ATOM    162  CG  LYS A  25     -18.805  -7.616   3.216  1.00 10.00      A   
ATOM    163  CD  LYS A  25     -18.235  -8.064   4.553  1.00 10.00      A   
ATOM    164  CE  LYS A  25     -17.196  -9.164   4.377  1.00 10.00      A   
ATOM    165  NZ  LYS A  25     -17.802 -10.449   3.923  1.00 10.00      A   
ATOM    166  HZ1 LYS A  25     -17.194 -11.247   4.201  1.00 10.00      A   
ATOM    167  HZ2 LYS A  25     -17.907 -10.454   2.881  1.00 10.00      A   
ATOM    168  HZ3 LYS A  25     -18.739 -10.577   4.354  1.00 10.00      A   
ATOM    169  C   LYS A  25     -22.229  -6.136   2.335  1.00 10.00      A   
ATOM    170  O   LYS A  25     -23.051  -7.049   2.219  1.00 10.00      A   
ATOM    171  N   ASP A  26     -22.565  -4.897   2.672  1.00 10.00      A   
ATOM    172  HN  ASP A  26     -21.865  -4.217   2.743  1.00 10.00      A   
ATOM    173  CA  ASP A  26     -23.951  -4.522   2.928  1.00 10.00      A   
ATOM    174  CB  ASP A  26     -24.042  -3.078   3.431  1.00 10.00      A   
ATOM    175  CG  ASP A  26     -23.998  -2.947   4.942  1.00 10.00      A   
ATOM    176  OD1 ASP A  26     -24.298  -3.935   5.644  1.00 10.00      A   
ATOM    177  OD2 ASP A  26     -23.669  -1.847   5.430  1.00 10.00      A   
ATOM    178  C   ASP A  26     -24.754  -4.657   1.646  1.00 10.00      A   
ATOM    179  O   ASP A  26     -25.814  -5.279   1.625  1.00 10.00      A   
ATOM    180  N   ARG A  27     -24.212  -4.094   0.571  1.00 10.00      A   
ATOM    181  HN  ARG A  27     -23.345  -3.632   0.659  1.00 10.00      A   
ATOM    182  CA  ARG A  27     -24.852  -4.138  -0.734  1.00 10.00      A   
ATOM    183  CB  ARG A  27     -24.028  -3.355  -1.762  1.00 10.00      A   
ATOM    184  CG  ARG A  27     -24.286  -1.859  -1.762  1.00 10.00      A   
ATOM    185  CD  ARG A  27     -25.719  -1.560  -2.156  1.00 10.00      A   
ATOM    186  NE  ARG A  27     -25.943  -0.140  -2.391  1.00 10.00      A   
ATOM    187  HE  ARG A  27     -25.824   0.470  -1.620  1.00 10.00      A   
ATOM    188  CZ  ARG A  27     -26.264   0.371  -3.572  1.00 10.00      A   
ATOM    189  NH1 ARG A  27     -26.380  -0.411  -4.635  1.00 10.00      A   
ATOM    190 HH11 ARG A  27     -26.210  -1.446  -4.555  1.00 10.00      A   
ATOM    191 HH12 ARG A  27     -26.641  -0.008  -5.558  1.00 10.00      A   
ATOM    192  NH2 ARG A  27     -26.485   1.669  -3.689  1.00 10.00      A   
ATOM    193 HH21 ARG A  27     -26.410   2.286  -2.850  1.00 10.00      A   
ATOM    194 HH22 ARG A  27     -26.737   2.078  -4.617  1.00 10.00      A   
ATOM    195  C   ARG A  27     -25.034  -5.578  -1.199  1.00 10.00      A   
ATOM    196  O   ARG A  27     -26.091  -5.941  -1.705  1.00 10.00      A   
ATOM    197  N   ASN A  28     -24.007  -6.397  -0.993  1.00 10.00      A   
ATOM    198  HN  ASN A  28     -23.192  -6.043  -0.567  1.00 10.00      A   
ATOM    199  CA  ASN A  28     -24.046  -7.804  -1.397  1.00 10.00      A   
ATOM    200  CB  ASN A  28     -22.689  -8.484  -1.188  1.00 10.00      A   
ATOM    201  CG  ASN A  28     -21.678  -8.119  -2.257  1.00 10.00      A   
ATOM    202  OD1 ASN A  28     -22.045  -7.664  -3.344  1.00 10.00      A   
ATOM    203  ND2 ASN A  28     -20.406  -8.323  -1.965  1.00 10.00      A   
ATOM    204 HD21 ASN A  28     -20.182  -8.696  -1.077  1.00 10.00      A   
ATOM    205 HD22 ASN A  28     -19.731  -8.104  -2.648  1.00 10.00      A   
ATOM    206  C   ASN A  28     -25.143  -8.585  -0.683  1.00 10.00      A   
ATOM    207  O   ASN A  28     -25.605  -9.611  -1.178  1.00 10.00      A   
ATOM    208  N   SER A  29     -25.562  -8.093   0.474  1.00 10.00      A   
ATOM    209  HN  SER A  29     -25.170  -7.261   0.812  1.00 10.00      A   
ATOM    210  CA  SER A  29     -26.607  -8.746   1.244  1.00 10.00      A   
ATOM    211  CB  SER A  29     -26.424  -8.447   2.735  1.00 10.00      A   
ATOM    212  OG  SER A  29     -25.078  -8.668   3.135  1.00 10.00      A   
ATOM    213  HG  SER A  29     -24.530  -7.918   2.853  1.00 10.00      A   
ATOM    214  C   SER A  29     -27.984  -8.285   0.765  1.00 10.00      A   
ATOM    215  O   SER A  29     -28.977  -9.002   0.899  1.00 10.00      A   
ATOM    216  N   VAL A  30     -28.025  -7.094   0.179  1.00 10.00      A   
ATOM    217  HN  VAL A  30     -27.193  -6.583   0.079  1.00 10.00      A   
ATOM    218  CA  VAL A  30     -29.267  -6.526  -0.325  1.00 10.00      A   
ATOM    219  CB  VAL A  30     -29.101  -5.019  -0.636  1.00 10.00      A   
ATOM    220  CG1 VAL A  30     -30.362  -4.444  -1.271  1.00 10.00      A   
ATOM    221  CG2 VAL A  30     -28.740  -4.250   0.626  1.00 10.00      A   
ATOM    222  C   VAL A  30     -29.720  -7.251  -1.587  1.00 10.00      A   
ATOM    223  O   VAL A  30     -30.901  -7.561  -1.754  1.00 10.00      A   
ATOM    224  N   SER A  31     -28.771  -7.546  -2.464  1.00 10.00      A   
ATOM    225  HN  SER A  31     -27.838  -7.292  -2.271  1.00 10.00      A   
ATOM    226  CA  SER A  31     -29.068  -8.222  -3.720  1.00 10.00      A   
ATOM    227  CB  SER A  31     -27.902  -8.034  -4.690  1.00 10.00      A   
ATOM    228  OG  SER A  31     -26.727  -7.645  -3.996  1.00 10.00      A   
ATOM    229  HG  SER A  31     -26.552  -6.704  -4.167  1.00 10.00      A   
ATOM    230  C   SER A  31     -29.368  -9.713  -3.537  1.00 10.00      A   
ATOM    231  O   SER A  31     -29.453 -10.456  -4.515  1.00 10.00      A   
ATOM    232  N   LEU A  32     -29.539 -10.148  -2.296  1.00 10.00      A   
ATOM    233  HN  LEU A  32     -29.472  -9.516  -1.551  1.00 10.00      A   
ATOM    234  CA  LEU A  32     -29.822 -11.547  -2.021  1.00 10.00      A   
ATOM    235  CB  LEU A  32     -28.640 -12.203  -1.305  1.00 10.00      A   
ATOM    236  CG  LEU A  32     -27.487 -12.660  -2.197  1.00 10.00      A   
ATOM    237  CD1 LEU A  32     -26.268 -13.005  -1.361  1.00 10.00      A   
ATOM    238  CD2 LEU A  32     -27.911 -13.845  -3.047  1.00 10.00      A   
ATOM    239  C   LEU A  32     -31.104 -11.728  -1.218  1.00 10.00      A   
ATOM    240  O   LEU A  32     -31.406 -12.830  -0.762  1.00 10.00      A   
ATOM    241  N   VAL A  33     -31.864 -10.653  -1.046  1.00 10.00      A   
ATOM    242  HN  VAL A  33     -31.582  -9.794  -1.429  1.00 10.00      A   
ATOM    243  CA  VAL A  33     -33.114 -10.740  -0.293  1.00 10.00      A   
ATOM    244  CB  VAL A  33     -33.447  -9.456   0.498  1.00 10.00      A   
ATOM    245  CG1 VAL A  33     -32.327  -9.122   1.467  1.00 10.00      A   
ATOM    246  CG2 VAL A  33     -33.723  -8.286  -0.429  1.00 10.00      A   
ATOM    247  C   VAL A  33     -34.287 -11.130  -1.189  1.00 10.00      A   
ATOM    248  O   VAL A  33     -35.165 -11.887  -0.775  1.00 10.00      A   
ATOM    249  N   CYS A  34     -34.282 -10.622  -2.416  1.00 10.00      A   
ATOM    250  HN  CYS A  34     -33.548 -10.032  -2.682  1.00 10.00      A   
ATOM    251  CA  CYS A  34     -35.331 -10.910  -3.383  1.00 10.00      A   
ATOM    252  CB  CYS A  34     -36.650 -10.255  -2.961  1.00 10.00      A   
ATOM    253  SG  CYS A  34     -36.566  -8.455  -2.808  1.00 10.00      A   
ATOM    254  HG  CYS A  34     -37.270  -8.100  -1.742  1.00 10.00      A   
ATOM    255  C   CYS A  34     -34.925 -10.399  -4.757  1.00 10.00      A   
ATOM    256  O   CYS A  34     -33.963  -9.638  -4.881  1.00 10.00      A   
ATOM    257  N   LYS A  35     -35.662 -10.805  -5.781  1.00 10.00      A   
ATOM    258  HN  LYS A  35     -36.427 -11.410  -5.613  1.00 10.00      A   
ATOM    259  CA  LYS A  35     -35.376 -10.389  -7.148  1.00 10.00      A   
ATOM    260  CB  LYS A  35     -36.289 -11.143  -8.119  1.00 10.00      A   
ATOM    261  CG  LYS A  35     -36.244 -10.664  -9.564  1.00 10.00      A   
ATOM    262  CD  LYS A  35     -34.968 -11.093 -10.267  1.00 10.00      A   
ATOM    263  CE  LYS A  35     -35.105 -10.938 -11.770  1.00 10.00      A   
ATOM    264  NZ  LYS A  35     -33.802 -11.076 -12.469  1.00 10.00      A   
ATOM    265  HZ1 LYS A  35     -33.155 -10.308 -12.176  1.00 10.00      A   
ATOM    266  HZ2 LYS A  35     -33.944 -11.019 -13.495  1.00 10.00      A   
ATOM    267  HZ3 LYS A  35     -33.365 -11.991 -12.240  1.00 10.00      A   
ATOM    268  C   LYS A  35     -35.550  -8.880  -7.330  1.00 10.00      A   
ATOM    269  O   LYS A  35     -34.730  -8.226  -7.978  1.00 10.00      A   
ATOM    270  N   SER A  36     -36.609  -8.334  -6.744  1.00 10.00      A   
ATOM    271  HN  SER A  36     -37.210  -8.904  -6.215  1.00 10.00      A   
ATOM    272  CA  SER A  36     -36.905  -6.911  -6.858  1.00 10.00      A   
ATOM    273  CB  SER A  36     -38.185  -6.574  -6.088  1.00 10.00      A   
ATOM    274  OG  SER A  36     -39.012  -5.685  -6.823  1.00 10.00      A   
ATOM    275  HG  SER A  36     -39.512  -5.129  -6.208  1.00 10.00      A   
ATOM    276  C   SER A  36     -35.738  -6.041  -6.381  1.00 10.00      A   
ATOM    277  O   SER A  36     -35.268  -5.166  -7.114  1.00 10.00      A   
ATOM    278  N   TRP A  37     -35.260  -6.293  -5.165  1.00 10.00      A   
ATOM    279  HN  TRP A  37     -35.660  -7.015  -4.632  1.00 10.00      A   
ATOM    280  CA  TRP A  37     -34.155  -5.519  -4.607  1.00 10.00      A   
ATOM    281  CB  TRP A  37     -33.952  -5.832  -3.125  1.00 10.00      A   
ATOM    282  CG  TRP A  37     -34.976  -5.198  -2.226  1.00 10.00      A   
ATOM    283  CD1 TRP A  37     -36.286  -4.936  -2.520  1.00 10.00      A   
ATOM    284  CD2 TRP A  37     -34.776  -4.750  -0.878  1.00 10.00      A   
ATOM    285  NE1 TRP A  37     -36.910  -4.357  -1.440  1.00 10.00      A   
ATOM    286  HE1 TRP A  37     -37.856  -4.076  -1.406  1.00 10.00      A   
ATOM    287  CE2 TRP A  37     -36.005  -4.231  -0.421  1.00 10.00      A   
ATOM    288  CE3 TRP A  37     -33.681  -4.737  -0.013  1.00 10.00      A   
ATOM    289  CZ2 TRP A  37     -36.164  -3.706   0.863  1.00 10.00      A   
ATOM    290  CZ3 TRP A  37     -33.840  -4.216   1.258  1.00 10.00      A   
ATOM    291  CH2 TRP A  37     -35.071  -3.708   1.684  1.00 10.00      A   
ATOM    292  C   TRP A  37     -32.864  -5.738  -5.387  1.00 10.00      A   
ATOM    293  O   TRP A  37     -32.072  -4.813  -5.556  1.00 10.00      A   
ATOM    294  N   TYR A  38     -32.666  -6.962  -5.872  1.00 10.00      A   
ATOM    295  HN  TYR A  38     -33.340  -7.655  -5.704  1.00 10.00      A   
ATOM    296  CA  TYR A  38     -31.471  -7.310  -6.640  1.00 10.00      A   
ATOM    297  CB  TYR A  38     -31.498  -8.803  -7.012  1.00 10.00      A   
ATOM    298  CG  TYR A  38     -30.446  -9.243  -8.016  1.00 10.00      A   
ATOM    299  CD1 TYR A  38     -30.809  -9.657  -9.291  1.00 10.00      A   
ATOM    300  CD2 TYR A  38     -29.094  -9.244  -7.691  1.00 10.00      A   
ATOM    301  CE1 TYR A  38     -29.859 -10.061 -10.212  1.00 10.00      A   
ATOM    302  CE2 TYR A  38     -28.137  -9.645  -8.605  1.00 10.00      A   
ATOM    303  CZ  TYR A  38     -28.526 -10.053  -9.864  1.00 10.00      A   
ATOM    304  OH  TYR A  38     -27.577 -10.458 -10.779  1.00 10.00      A   
ATOM    305  HH  TYR A  38     -27.128 -11.249 -10.450  1.00 10.00      A   
ATOM    306  C   TYR A  38     -31.351  -6.444  -7.891  1.00 10.00      A   
ATOM    307  O   TYR A  38     -30.271  -5.938  -8.205  1.00 10.00      A   
ATOM    308  N   GLU A  39     -32.466  -6.257  -8.586  1.00 10.00      A   
ATOM    309  HN  GLU A  39     -33.301  -6.670  -8.272  1.00 10.00      A   
ATOM    310  CA  GLU A  39     -32.484  -5.458  -9.808  1.00 10.00      A   
ATOM    311  CB  GLU A  39     -33.799  -5.651 -10.568  1.00 10.00      A   
ATOM    312  CG  GLU A  39     -34.022  -7.069 -11.067  1.00 10.00      A   
ATOM    313  CD  GLU A  39     -32.859  -7.595 -11.886  1.00 10.00      A   
ATOM    314  OE1 GLU A  39     -32.629  -8.822 -11.875  1.00 10.00      A   
ATOM    315  OE2 GLU A  39     -32.173  -6.788 -12.546  1.00 10.00      A   
ATOM    316  C   GLU A  39     -32.240  -3.976  -9.523  1.00 10.00      A   
ATOM    317  O   GLU A  39     -31.598  -3.279 -10.308  1.00 10.00      A   
ATOM    318  N   ILE A  40     -32.737  -3.501  -8.393  1.00 10.00      A   
ATOM    319  HN  ILE A  40     -33.232  -4.101  -7.796  1.00 10.00      A   
ATOM    320  CA  ILE A  40     -32.565  -2.102  -8.023  1.00 10.00      A   
ATOM    321  CB  ILE A  40     -33.554  -1.675  -6.914  1.00 10.00      A   
ATOM    322  CG1 ILE A  40     -34.990  -2.004  -7.327  1.00 10.00      A   
ATOM    323  CG2 ILE A  40     -33.415  -0.186  -6.618  1.00 10.00      A   
ATOM    324  CD1 ILE A  40     -35.990  -1.880  -6.201  1.00 10.00      A   
ATOM    325  C   ILE A  40     -31.133  -1.841  -7.557  1.00 10.00      A   
ATOM    326  O   ILE A  40     -30.511  -0.850  -7.947  1.00 10.00      A   
ATOM    327  N   GLU A  41     -30.615  -2.753  -6.740  1.00 10.00      A   
ATOM    328  HN  GLU A  41     -31.166  -3.530  -6.484  1.00 10.00      A   
ATOM    329  CA  GLU A  41     -29.264  -2.647  -6.197  1.00 10.00      A   
ATOM    330  CB  GLU A  41     -28.985  -3.848  -5.285  1.00 10.00      A   
ATOM    331  CG  GLU A  41     -27.930  -3.607  -4.216  1.00 10.00      A   
ATOM    332  CD  GLU A  41     -26.524  -3.938  -4.681  1.00 10.00      A   
ATOM    333  OE1 GLU A  41     -26.181  -5.136  -4.752  1.00 10.00      A   
ATOM    334  OE2 GLU A  41     -25.753  -2.999  -4.965  1.00 10.00      A   
ATOM    335  C   GLU A  41     -28.220  -2.567  -7.308  1.00 10.00      A   
ATOM    336  O   GLU A  41     -27.378  -1.661  -7.320  1.00 10.00      A   
ATOM    337  N   ARG A  42     -28.308  -3.495  -8.252  1.00 10.00      A   
ATOM    338  HN  ARG A  42     -29.027  -4.163  -8.193  1.00 10.00      A   
ATOM    339  CA  ARG A  42     -27.370  -3.560  -9.370  1.00 10.00      A   
ATOM    340  CB  ARG A  42     -27.635  -4.797 -10.238  1.00 10.00      A   
ATOM    341  CG  ARG A  42     -29.016  -4.840 -10.871  1.00 10.00      A   
ATOM    342  CD  ARG A  42     -29.168  -6.012 -11.827  1.00 10.00      A   
ATOM    343  NE  ARG A  42     -28.497  -5.764 -13.101  1.00 10.00      A   
ATOM    344  HE  ARG A  42     -27.558  -5.466 -13.065  1.00 10.00      A   
ATOM    345  CZ  ARG A  42     -29.080  -5.912 -14.294  1.00 10.00      A   
ATOM    346  NH1 ARG A  42     -30.343  -6.303 -14.373  1.00 10.00      A   
ATOM    347 HH11 ARG A  42     -30.896  -6.497 -13.502  1.00 10.00      A   
ATOM    348 HH12 ARG A  42     -30.799  -6.421 -15.305  1.00 10.00      A   
ATOM    349  NH2 ARG A  42     -28.403  -5.668 -15.407  1.00 10.00      A   
ATOM    350 HH21 ARG A  42     -27.406  -5.362 -15.362  1.00 10.00      A   
ATOM    351 HH22 ARG A  42     -28.864  -5.791 -16.340  1.00 10.00      A   
ATOM    352  C   ARG A  42     -27.386  -2.293 -10.227  1.00 10.00      A   
ATOM    353  O   ARG A  42     -26.381  -1.944 -10.846  1.00 10.00      A   
ATOM    354  N   TRP A  43     -28.511  -1.599 -10.250  1.00 10.00      A   
ATOM    355  HN  TRP A  43     -29.281  -1.909  -9.724  1.00 10.00      A   
ATOM    356  CA  TRP A  43     -28.634  -0.389 -11.046  1.00 10.00      A   
ATOM    357  CB  TRP A  43     -30.016  -0.307 -11.695  1.00 10.00      A   
ATOM    358  CG  TRP A  43     -30.107  -0.993 -13.027  1.00 10.00      A   
ATOM    359  CD1 TRP A  43     -30.396  -2.308 -13.258  1.00 10.00      A   
ATOM    360  CD2 TRP A  43     -29.912  -0.395 -14.316  1.00 10.00      A   
ATOM    361  NE1 TRP A  43     -30.399  -2.564 -14.607  1.00 10.00      A   
ATOM    362  HE1 TRP A  43     -30.584  -3.436 -15.023  1.00 10.00      A   
ATOM    363  CE2 TRP A  43     -30.104  -1.405 -15.278  1.00 10.00      A   
ATOM    364  CE3 TRP A  43     -29.597   0.896 -14.751  1.00 10.00      A   
ATOM    365  CZ2 TRP A  43     -29.989  -1.163 -16.645  1.00 10.00      A   
ATOM    366  CZ3 TRP A  43     -29.483   1.133 -16.107  1.00 10.00      A   
ATOM    367  CH2 TRP A  43     -29.680   0.109 -17.038  1.00 10.00      A   
ATOM    368  C   TRP A  43     -28.348   0.882 -10.247  1.00 10.00      A   
ATOM    369  O   TRP A  43     -28.736   1.970 -10.665  1.00 10.00      A   
ATOM    370  N   CYS A  44     -27.677   0.763  -9.103  1.00 10.00      A   
ATOM    371  HN  CYS A  44     -27.401  -0.125  -8.788  1.00 10.00      A   
ATOM    372  CA  CYS A  44     -27.372   1.948  -8.306  1.00 10.00      A   
ATOM    373  CB  CYS A  44     -28.602   2.405  -7.515  1.00 10.00      A   
ATOM    374  SG  CYS A  44     -29.189   1.217  -6.286  1.00 10.00      A   
ATOM    375  HG  CYS A  44     -29.688   0.174  -6.936  1.00 10.00      A   
ATOM    376  C   CYS A  44     -26.171   1.774  -7.374  1.00 10.00      A   
ATOM    377  O   CYS A  44     -26.091   2.440  -6.340  1.00 10.00      A   
ATOM    378  N   ARG A  45     -25.236   0.895  -7.723  1.00 10.00      A   
ATOM    379  HN  ARG A  45     -25.325   0.393  -8.562  1.00 10.00      A   
ATOM    380  CA  ARG A  45     -24.056   0.692  -6.885  1.00 10.00      A   
ATOM    381  CB  ARG A  45     -23.564  -0.758  -6.932  1.00 10.00      A   
ATOM    382  CG  ARG A  45     -22.672  -1.135  -5.755  1.00 10.00      A   
ATOM    383  CD  ARG A  45     -22.132  -2.555  -5.872  1.00 10.00      A   
ATOM    384  NE  ARG A  45     -23.064  -3.562  -5.356  1.00 10.00      A   
ATOM    385  HE  ARG A  45     -24.035  -3.356  -5.411  1.00 10.00      A   
ATOM    386  CZ  ARG A  45     -22.681  -4.722  -4.808  1.00 10.00      A   
ATOM    387  NH1 ARG A  45     -21.393  -5.019  -4.686  1.00 10.00      A   
ATOM    388 HH11 ARG A  45     -21.102  -5.927  -4.258  1.00 10.00      A   
ATOM    389 HH12 ARG A  45     -20.665  -4.347  -5.013  1.00 10.00      A   
ATOM    390  NH2 ARG A  45     -23.589  -5.588  -4.391  1.00 10.00      A   
ATOM    391 HH21 ARG A  45     -24.617  -5.368  -4.492  1.00 10.00      A   
ATOM    392 HH22 ARG A  45     -23.290  -6.495  -3.964  1.00 10.00      A   
ATOM    393  C   ARG A  45     -22.950   1.667  -7.294  1.00 10.00      A   
ATOM    394  O   ARG A  45     -22.400   1.567  -8.387  1.00 10.00      A   
ATOM    395  N   ARG A  46     -22.642   2.608  -6.404  1.00 10.00      A   
ATOM    396  HN  ARG A  46     -23.112   2.619  -5.545  1.00 10.00      A   
ATOM    397  CA  ARG A  46     -21.631   3.632  -6.667  1.00 10.00      A   
ATOM    398  CB  ARG A  46     -21.546   4.635  -5.514  1.00 10.00      A   
ATOM    399  CG  ARG A  46     -22.725   5.592  -5.413  1.00 10.00      A   
ATOM    400  CD  ARG A  46     -22.467   6.667  -4.367  1.00 10.00      A   
ATOM    401  NE  ARG A  46     -23.613   7.561  -4.189  1.00 10.00      A   
ATOM    402  HE  ARG A  46     -24.243   7.641  -4.940  1.00 10.00      A   
ATOM    403  CZ  ARG A  46     -23.843   8.270  -3.080  1.00 10.00      A   
ATOM    404  NH1 ARG A  46     -23.005   8.193  -2.051  1.00 10.00      A   
ATOM    405 HH11 ARG A  46     -22.160   7.585  -2.099  1.00 10.00      A   
ATOM    406 HH12 ARG A  46     -23.189   8.747  -1.183  1.00 10.00      A   
ATOM    407  NH2 ARG A  46     -24.902   9.064  -3.005  1.00 10.00      A   
ATOM    408 HH21 ARG A  46     -25.559   9.138  -3.814  1.00 10.00      A   
ATOM    409 HH22 ARG A  46     -25.087   9.618  -2.135  1.00 10.00      A   
ATOM    410  C   ARG A  46     -20.245   3.059  -6.970  1.00 10.00      A   
ATOM    411  O   ARG A  46     -19.595   3.477  -7.932  1.00 10.00      A   
ATOM    412  N   LYS A  47     -19.791   2.106  -6.164  1.00 10.00      A   
ATOM    413  HN  LYS A  47     -20.359   1.776  -5.436  1.00 10.00      A   
ATOM    414  CA  LYS A  47     -18.472   1.523  -6.361  1.00 10.00      A   
ATOM    415  CB  LYS A  47     -17.480   2.054  -5.318  1.00 10.00      A   
ATOM    416  CG  LYS A  47     -17.588   1.398  -3.949  1.00 10.00      A   
ATOM    417  CD  LYS A  47     -16.470   1.856  -3.027  1.00 10.00      A   
ATOM    418  CE  LYS A  47     -16.381   0.981  -1.786  1.00 10.00      A   
ATOM    419  NZ  LYS A  47     -15.794  -0.351  -2.088  1.00 10.00      A   
ATOM    420  HZ1 LYS A  47     -15.916  -0.991  -1.271  1.00 10.00      A   
ATOM    421  HZ2 LYS A  47     -14.776  -0.265  -2.293  1.00 10.00      A   
ATOM    422  HZ3 LYS A  47     -16.269  -0.775  -2.908  1.00 10.00      A   
ATOM    423  C   LYS A  47     -18.507   0.004  -6.321  1.00 10.00      A   
ATOM    424  O   LYS A  47     -19.396  -0.597  -5.715  1.00 10.00      A   
ATOM    425  N   VAL A  48     -17.542  -0.605  -6.990  1.00 10.00      A   
ATOM    426  HN  VAL A  48     -16.893  -0.061  -7.485  1.00 10.00      A   
ATOM    427  CA  VAL A  48     -17.416  -2.053  -7.027  1.00 10.00      A   
ATOM    428  CB  VAL A  48     -17.787  -2.637  -8.407  1.00 10.00      A   
ATOM    429  CG1 VAL A  48     -19.298  -2.652  -8.593  1.00 10.00      A   
ATOM    430  CG2 VAL A  48     -17.116  -1.851  -9.524  1.00 10.00      A   
ATOM    431  C   VAL A  48     -15.991  -2.453  -6.668  1.00 10.00      A   
ATOM    432  O   VAL A  48     -15.029  -1.898  -7.205  1.00 10.00      A   
ATOM    433  N   PHE A  49     -15.864  -3.393  -5.748  1.00 10.00      A   
ATOM    434  HN  PHE A  49     -16.668  -3.796  -5.355  1.00 10.00      A   
ATOM    435  CA  PHE A  49     -14.555  -3.856  -5.314  1.00 10.00      A   
ATOM    436  CB  PHE A  49     -14.428  -3.792  -3.788  1.00 10.00      A   
ATOM    437  CG  PHE A  49     -13.172  -4.427  -3.259  1.00 10.00      A   
ATOM    438  CD1 PHE A  49     -11.926  -3.966  -3.654  1.00 10.00      A   
ATOM    439  CD2 PHE A  49     -13.239  -5.490  -2.373  1.00 10.00      A   
ATOM    440  CE1 PHE A  49     -10.771  -4.553  -3.177  1.00 10.00      A   
ATOM    441  CE2 PHE A  49     -12.088  -6.081  -1.890  1.00 10.00      A   
ATOM    442  CZ  PHE A  49     -10.853  -5.612  -2.294  1.00 10.00      A   
ATOM    443  C   PHE A  49     -14.277  -5.268  -5.808  1.00 10.00      A   
ATOM    444  O   PHE A  49     -14.854  -6.237  -5.313  1.00 10.00      A   
ATOM    445  N   ILE A  50     -13.402  -5.377  -6.794  1.00 10.00      A   
ATOM    446  HN  ILE A  50     -12.993  -4.564  -7.168  1.00 10.00      A   
ATOM    447  CA  ILE A  50     -13.033  -6.669  -7.342  1.00 10.00      A   
ATOM    448  CB  ILE A  50     -13.065  -6.669  -8.883  1.00 10.00      A   
ATOM    449  CG1 ILE A  50     -14.292  -5.910  -9.409  1.00 10.00      A   
ATOM    450  CG2 ILE A  50     -13.047  -8.095  -9.417  1.00 10.00      A   
ATOM    451  CD1 ILE A  50     -15.615  -6.569  -9.085  1.00 10.00      A   
ATOM    452  C   ILE A  50     -11.632  -7.037  -6.864  1.00 10.00      A   
ATOM    453  O   ILE A  50     -10.633  -6.530  -7.383  1.00 10.00      A   
ATOM    454  N   GLY A  51     -11.569  -7.918  -5.870  1.00 10.00      A   
ATOM    455  HN  GLY A  51     -12.400  -8.300  -5.518  1.00 10.00      A   
ATOM    456  CA  GLY A  51     -10.293  -8.329  -5.304  1.00 10.00      A   
ATOM    457  C   GLY A  51      -9.389  -9.041  -6.294  1.00 10.00      A   
ATOM    458  O   GLY A  51      -8.175  -9.083  -6.113  1.00 10.00      A   
ATOM    459  N   ASN A  52      -9.983  -9.606  -7.335  1.00 10.00      A   
ATOM    460  HN  ASN A  52     -10.955  -9.533  -7.423  1.00 10.00      A   
ATOM    461  CA  ASN A  52      -9.231 -10.320  -8.358  1.00 10.00      A   
ATOM    462  CB  ASN A  52      -9.201 -11.822  -8.047  1.00 10.00      A   
ATOM    463  CG  ASN A  52      -8.147 -12.573  -8.841  1.00 10.00      A   
ATOM    464  OD1 ASN A  52      -7.600 -12.060  -9.818  1.00 10.00      A   
ATOM    465  ND2 ASN A  52      -7.858 -13.800  -8.434  1.00 10.00      A   
ATOM    466 HD21 ASN A  52      -8.340 -14.156  -7.651  1.00 10.00      A   
ATOM    467 HD22 ASN A  52      -7.177 -14.303  -8.924  1.00 10.00      A   
ATOM    468  C   ASN A  52      -9.872 -10.087  -9.720  1.00 10.00      A   
ATOM    469  O   ASN A  52     -11.015 -10.477  -9.948  1.00 10.00      A   
ATOM    470  N   CYS A  53      -9.139  -9.445 -10.619  1.00 10.00      A   
ATOM    471  HN  CYS A  53      -8.233  -9.149 -10.377  1.00 10.00      A   
ATOM    472  CA  CYS A  53      -9.646  -9.158 -11.955  1.00 10.00      A   
ATOM    473  CB  CYS A  53      -8.634  -8.322 -12.740  1.00 10.00      A   
ATOM    474  SG  CYS A  53      -6.937  -8.942 -12.659  1.00 10.00      A   
ATOM    475  HG  CYS A  53      -6.259  -8.153 -11.834  1.00 10.00      A   
ATOM    476  C   CYS A  53      -9.978 -10.436 -12.721  1.00 10.00      A   
ATOM    477  O   CYS A  53     -10.877 -10.451 -13.557  1.00 10.00      A   
ATOM    478  N   TYR A  54      -9.271 -11.515 -12.413  1.00 10.00      A   
ATOM    479  HN  TYR A  54      -8.588 -11.459 -11.707  1.00 10.00      A   
ATOM    480  CA  TYR A  54      -9.491 -12.785 -13.095  1.00 10.00      A   
ATOM    481  CB  TYR A  54      -8.180 -13.563 -13.223  1.00 10.00      A   
ATOM    482  CG  TYR A  54      -7.201 -12.937 -14.192  1.00 10.00      A   
ATOM    483  CD1 TYR A  54      -5.847 -12.838 -13.885  1.00 10.00      A   
ATOM    484  CD2 TYR A  54      -7.632 -12.443 -15.416  1.00 10.00      A   
ATOM    485  CE1 TYR A  54      -4.954 -12.265 -14.775  1.00 10.00      A   
ATOM    486  CE2 TYR A  54      -6.748 -11.872 -16.308  1.00 10.00      A   
ATOM    487  CZ  TYR A  54      -5.412 -11.786 -15.985  1.00 10.00      A   
ATOM    488  OH  TYR A  54      -4.529 -11.225 -16.879  1.00 10.00      A   
ATOM    489  HH  TYR A  54      -4.450 -11.816 -17.653  1.00 10.00      A   
ATOM    490  C   TYR A  54     -10.571 -13.631 -12.418  1.00 10.00      A   
ATOM    491  O   TYR A  54     -10.802 -14.782 -12.792  1.00 10.00      A   
ATOM    492  N   ALA A  55     -11.252 -13.053 -11.439  1.00 10.00      A   
ATOM    493  HN  ALA A  55     -11.047 -12.126 -11.191  1.00 10.00      A   
ATOM    494  CA  ALA A  55     -12.303 -13.771 -10.725  1.00 10.00      A   
ATOM    495  CB  ALA A  55     -12.378 -13.321  -9.275  1.00 10.00      A   
ATOM    496  C   ALA A  55     -13.655 -13.612 -11.414  1.00 10.00      A   
ATOM    497  O   ALA A  55     -14.580 -14.387 -11.167  1.00 10.00      A   
ATOM    498  N   VAL A  56     -13.756 -12.623 -12.298  1.00 10.00      A   
ATOM    499  HN  VAL A  56     -12.971 -12.063 -12.481  1.00 10.00      A   
ATOM    500  CA  VAL A  56     -15.000 -12.357 -13.017  1.00 10.00      A   
ATOM    501  CB  VAL A  56     -15.910 -11.397 -12.209  1.00 10.00      A   
ATOM    502  CG1 VAL A  56     -15.246 -10.043 -11.992  1.00 10.00      A   
ATOM    503  CG2 VAL A  56     -17.283 -11.244 -12.851  1.00 10.00      A   
ATOM    504  C   VAL A  56     -14.705 -11.766 -14.397  1.00 10.00      A   
ATOM    505  O   VAL A  56     -13.720 -11.048 -14.573  1.00 10.00      A   
ATOM    506  N   SER A  57     -15.545 -12.079 -15.375  1.00 10.00      A   
ATOM    507  HN  SER A  57     -16.311 -12.665 -15.182  1.00 10.00      A   
ATOM    508  CA  SER A  57     -15.364 -11.571 -16.730  1.00 10.00      A   
ATOM    509  CB  SER A  57     -16.094 -12.473 -17.730  1.00 10.00      A   
ATOM    510  OG  SER A  57     -17.276 -13.008 -17.156  1.00 10.00      A   
ATOM    511  HG  SER A  57     -17.265 -13.972 -17.234  1.00 10.00      A   
ATOM    512  C   SER A  57     -15.846 -10.121 -16.841  1.00 10.00      A   
ATOM    513  O   SER A  57     -16.834  -9.736 -16.206  1.00 10.00      A   
ATOM    514  N   PRO A  58     -15.154  -9.300 -17.654  1.00 10.00      A   
ATOM    515  CA  PRO A  58     -15.499  -7.885 -17.845  1.00 10.00      A   
ATOM    516  CB  PRO A  58     -14.553  -7.430 -18.959  1.00 10.00      A   
ATOM    517  CG  PRO A  58     -13.399  -8.363 -18.866  1.00 10.00      A   
ATOM    518  CD  PRO A  58     -13.975  -9.686 -18.451  1.00 10.00      A   
ATOM    519  C   PRO A  58     -16.949  -7.686 -18.274  1.00 10.00      A   
ATOM    520  O   PRO A  58     -17.643  -6.812 -17.753  1.00 10.00      A   
ATOM    521  N   ALA A  59     -17.410  -8.516 -19.208  1.00 10.00      A   
ATOM    522  HN  ALA A  59     -16.812  -9.208 -19.569  1.00 10.00      A   
ATOM    523  CA  ALA A  59     -18.779  -8.423 -19.710  1.00 10.00      A   
ATOM    524  CB  ALA A  59     -19.020  -9.454 -20.804  1.00 10.00      A   
ATOM    525  C   ALA A  59     -19.800  -8.581 -18.586  1.00 10.00      A   
ATOM    526  O   ALA A  59     -20.769  -7.826 -18.503  1.00 10.00      A   
ATOM    527  N   THR A  60     -19.562  -9.550 -17.713  1.00 10.00      A   
ATOM    528  HN  THR A  60     -18.765 -10.107 -17.823  1.00 10.00      A   
ATOM    529  CA  THR A  60     -20.452  -9.808 -16.592  1.00 10.00      A   
ATOM    530  CB  THR A  60     -19.999 -11.065 -15.825  1.00 10.00      A   
ATOM    531  OG1 THR A  60     -19.746 -12.120 -16.764  1.00 10.00      A   
ATOM    532  HG1 THR A  60     -18.797 -12.313 -16.788  1.00 10.00      A   
ATOM    533  CG2 THR A  60     -21.074 -11.515 -14.847  1.00 10.00      A   
ATOM    534  C   THR A  60     -20.483  -8.610 -15.639  1.00 10.00      A   
ATOM    535  O   THR A  60     -21.541  -8.228 -15.136  1.00 10.00      A   
ATOM    536  N   VAL A  61     -19.316  -8.015 -15.421  1.00 10.00      A   
ATOM    537  HN  VAL A  61     -18.514  -8.366 -15.870  1.00 10.00      A   
ATOM    538  CA  VAL A  61     -19.180  -6.859 -14.536  1.00 10.00      A   
ATOM    539  CB  VAL A  61     -17.694  -6.438 -14.412  1.00 10.00      A   
ATOM    540  CG1 VAL A  61     -17.548  -4.947 -14.145  1.00 10.00      A   
ATOM    541  CG2 VAL A  61     -17.015  -7.238 -13.313  1.00 10.00      A   
ATOM    542  C   VAL A  61     -20.036  -5.683 -15.014  1.00 10.00      A   
ATOM    543  O   VAL A  61     -20.809  -5.109 -14.240  1.00 10.00      A   
ATOM    544  N   ILE A  62     -19.925  -5.366 -16.299  1.00 10.00      A   
ATOM    545  HN  ILE A  62     -19.329  -5.900 -16.871  1.00 10.00      A   
ATOM    546  CA  ILE A  62     -20.659  -4.252 -16.886  1.00 10.00      A   
ATOM    547  CB  ILE A  62     -20.084  -3.877 -18.267  1.00 10.00      A   
ATOM    548  CG1 ILE A  62     -18.573  -3.641 -18.175  1.00 10.00      A   
ATOM    549  CG2 ILE A  62     -20.775  -2.639 -18.814  1.00 10.00      A   
ATOM    550  CD1 ILE A  62     -17.883  -3.573 -19.522  1.00 10.00      A   
ATOM    551  C   ILE A  62     -22.146  -4.567 -17.026  1.00 10.00      A   
ATOM    552  O   ILE A  62     -22.992  -3.686 -16.871  1.00 10.00      A   
ATOM    553  N   ARG A  63     -22.460  -5.820 -17.320  1.00 10.00      A   
ATOM    554  HN  ARG A  63     -21.740  -6.481 -17.437  1.00 10.00      A   
ATOM    555  CA  ARG A  63     -23.848  -6.241 -17.486  1.00 10.00      A   
ATOM    556  CB  ARG A  63     -23.929  -7.638 -18.111  1.00 10.00      A   
ATOM    557  CG  ARG A  63     -25.347  -8.171 -18.270  1.00 10.00      A   
ATOM    558  CD  ARG A  63     -25.466  -9.105 -19.464  1.00 10.00      A   
ATOM    559  NE  ARG A  63     -24.482 -10.188 -19.422  1.00 10.00      A   
ATOM    560  HE  ARG A  63     -24.397 -10.688 -18.577  1.00 10.00      A   
ATOM    561  CZ  ARG A  63     -23.712 -10.532 -20.455  1.00 10.00      A   
ATOM    562  NH1 ARG A  63     -23.813  -9.878 -21.608  1.00 10.00      A   
ATOM    563 HH11 ARG A  63     -23.211 -10.147 -22.418  1.00 10.00      A   
ATOM    564 HH12 ARG A  63     -24.494  -9.096 -21.711  1.00 10.00      A   
ATOM    565  NH2 ARG A  63     -22.849 -11.539 -20.343  1.00 10.00      A   
ATOM    566 HH21 ARG A  63     -22.770 -12.068 -19.446  1.00 10.00      A   
ATOM    567 HH22 ARG A  63     -22.249 -11.807 -21.156  1.00 10.00      A   
ATOM    568  C   ARG A  63     -24.611  -6.206 -16.167  1.00 10.00      A   
ATOM    569  O   ARG A  63     -25.747  -5.727 -16.107  1.00 10.00      A   
ATOM    570  N   ARG A  64     -23.979  -6.701 -15.112  1.00 10.00      A   
ATOM    571  HN  ARG A  64     -23.065  -7.048 -15.218  1.00 10.00      A   
ATOM    572  CA  ARG A  64     -24.606  -6.735 -13.800  1.00 10.00      A   
ATOM    573  CB  ARG A  64     -23.839  -7.636 -12.832  1.00 10.00      A   
ATOM    574  CG  ARG A  64     -24.405  -9.042 -12.725  1.00 10.00      A   
ATOM    575  CD  ARG A  64     -23.807  -9.793 -11.546  1.00 10.00      A   
ATOM    576  NE  ARG A  64     -23.951  -9.056 -10.286  1.00 10.00      A   
ATOM    577  HE  ARG A  64     -23.992  -8.077 -10.342  1.00 10.00      A   
ATOM    578  CZ  ARG A  64     -24.019  -9.641  -9.085  1.00 10.00      A   
ATOM    579  NH1 ARG A  64     -23.955 -10.960  -8.973  1.00 10.00      A   
ATOM    580 HH11 ARG A  64     -24.005 -11.412  -8.033  1.00 10.00      A   
ATOM    581 HH12 ARG A  64     -23.852 -11.562  -9.834  1.00 10.00      A   
ATOM    582  NH2 ARG A  64     -24.147  -8.906  -7.987  1.00 10.00      A   
ATOM    583 HH21 ARG A  64     -24.196  -7.869  -8.050  1.00 10.00      A   
ATOM    584 HH22 ARG A  64     -24.194  -9.373  -7.049  1.00 10.00      A   
ATOM    585  C   ARG A  64     -24.774  -5.337 -13.218  1.00 10.00      A   
ATOM    586  O   ARG A  64     -25.858  -4.979 -12.765  1.00 10.00      A   
ATOM    587  N   PHE A  65     -23.709  -4.550 -13.242  1.00 10.00      A   
ATOM    588  HN  PHE A  65     -22.871  -4.880 -13.639  1.00 10.00      A   
ATOM    589  CA  PHE A  65     -23.755  -3.195 -12.705  1.00 10.00      A   
ATOM    590  CB  PHE A  65     -22.745  -3.031 -11.567  1.00 10.00      A   
ATOM    591  CG  PHE A  65     -22.994  -3.939 -10.393  1.00 10.00      A   
ATOM    592  CD1 PHE A  65     -22.301  -5.132 -10.265  1.00 10.00      A   
ATOM    593  CD2 PHE A  65     -23.920  -3.602  -9.421  1.00 10.00      A   
ATOM    594  CE1 PHE A  65     -22.526  -5.969  -9.190  1.00 10.00      A   
ATOM    595  CE2 PHE A  65     -24.151  -4.435  -8.344  1.00 10.00      A   
ATOM    596  CZ  PHE A  65     -23.453  -5.621  -8.228  1.00 10.00      A   
ATOM    597  C   PHE A  65     -23.518  -2.152 -13.802  1.00 10.00      A   
ATOM    598  O   PHE A  65     -22.378  -1.802 -14.112  1.00 10.00      A   
ATOM    599  N   PRO A  66     -24.604  -1.657 -14.412  1.00 10.00      A   
ATOM    600  CA  PRO A  66     -24.538  -0.670 -15.491  1.00 10.00      A   
ATOM    601  CB  PRO A  66     -25.905  -0.808 -16.182  1.00 10.00      A   
ATOM    602  CG  PRO A  66     -26.604  -1.936 -15.490  1.00 10.00      A   
ATOM    603  CD  PRO A  66     -25.986  -2.040 -14.133  1.00 10.00      A   
ATOM    604  C   PRO A  66     -24.350   0.764 -14.991  1.00 10.00      A   
ATOM    605  O   PRO A  66     -24.013   1.660 -15.768  1.00 10.00      A   
ATOM    606  N   LYS A  67     -24.574   0.985 -13.702  1.00 10.00      A   
ATOM    607  HN  LYS A  67     -24.832   0.237 -13.123  1.00 10.00      A   
ATOM    608  CA  LYS A  67     -24.431   2.322 -13.128  1.00 10.00      A   
ATOM    609  CB  LYS A  67     -25.773   2.846 -12.614  1.00 10.00      A   
ATOM    610  CG  LYS A  67     -26.690   3.392 -13.695  1.00 10.00      A   
ATOM    611  CD  LYS A  67     -27.999   3.894 -13.102  1.00 10.00      A   
ATOM    612  CE  LYS A  67     -28.893   4.511 -14.162  1.00 10.00      A   
ATOM    613  NZ  LYS A  67     -30.250   4.806 -13.634  1.00 10.00      A   
ATOM    614  HZ1 LYS A  67     -30.796   5.346 -14.338  1.00 10.00      A   
ATOM    615  HZ2 LYS A  67     -30.184   5.367 -12.759  1.00 10.00      A   
ATOM    616  HZ3 LYS A  67     -30.756   3.924 -13.426  1.00 10.00      A   
ATOM    617  C   LYS A  67     -23.394   2.339 -12.009  1.00 10.00      A   
ATOM    618  O   LYS A  67     -23.736   2.197 -10.838  1.00 10.00      A   
ATOM    619  N   VAL A  68     -22.133   2.519 -12.382  1.00 10.00      A   
ATOM    620  HN  VAL A  68     -21.936   2.661 -13.330  1.00 10.00      A   
ATOM    621  CA  VAL A  68     -21.033   2.549 -11.422  1.00 10.00      A   
ATOM    622  CB  VAL A  68     -20.122   1.301 -11.561  1.00 10.00      A   
ATOM    623  CG1 VAL A  68     -19.020   1.306 -10.516  1.00 10.00      A   
ATOM    624  CG2 VAL A  68     -20.945   0.023 -11.454  1.00 10.00      A   
ATOM    625  C   VAL A  68     -20.207   3.820 -11.625  1.00 10.00      A   
ATOM    626  O   VAL A  68     -20.032   4.280 -12.756  1.00 10.00      A   
ATOM    627  N   ARG A  69     -19.727   4.392 -10.531  1.00 10.00      A   
ATOM    628  HN  ARG A  69     -19.918   3.982  -9.659  1.00 10.00      A   
ATOM    629  CA  ARG A  69     -18.923   5.605 -10.583  1.00 10.00      A   
ATOM    630  CB  ARG A  69     -19.451   6.645  -9.588  1.00 10.00      A   
ATOM    631  CG  ARG A  69     -20.935   6.953  -9.714  1.00 10.00      A   
ATOM    632  CD  ARG A  69     -21.244   7.720 -10.989  1.00 10.00      A   
ATOM    633  NE  ARG A  69     -22.661   8.083 -11.069  1.00 10.00      A   
ATOM    634  HE  ARG A  69     -23.308   7.349 -11.184  1.00 10.00      A   
ATOM    635  CZ  ARG A  69     -23.115   9.334 -10.995  1.00 10.00      A   
ATOM    636  NH1 ARG A  69     -22.272  10.346 -10.819  1.00 10.00      A   
ATOM    637 HH11 ARG A  69     -22.631  11.325 -10.762  1.00 10.00      A   
ATOM    638 HH12 ARG A  69     -21.237  10.169 -10.736  1.00 10.00      A   
ATOM    639  NH2 ARG A  69     -24.415   9.571 -11.082  1.00 10.00      A   
ATOM    640 HH21 ARG A  69     -24.772  10.548 -11.019  1.00 10.00      A   
ATOM    641 HH22 ARG A  69     -25.087   8.784 -11.215  1.00 10.00      A   
ATOM    642  C   ARG A  69     -17.452   5.309 -10.277  1.00 10.00      A   
ATOM    643  O   ARG A  69     -16.556   5.976 -10.795  1.00 10.00      A   
ATOM    644  N   SER A  70     -17.205   4.307  -9.438  1.00 10.00      A   
ATOM    645  HN  SER A  70     -17.953   3.791  -9.067  1.00 10.00      A   
ATOM    646  CA  SER A  70     -15.840   3.951  -9.055  1.00 10.00      A   
ATOM    647  CB  SER A  70     -15.577   4.358  -7.602  1.00 10.00      A   
ATOM    648  OG  SER A  70     -14.212   4.187  -7.256  1.00 10.00      A   
ATOM    649  HG  SER A  70     -13.874   5.008  -6.851  1.00 10.00      A   
ATOM    650  C   SER A  70     -15.572   2.458  -9.244  1.00 10.00      A   
ATOM    651  O   SER A  70     -16.330   1.611  -8.761  1.00 10.00      A   
ATOM    652  N   VAL A  71     -14.483   2.139  -9.937  1.00 10.00      A   
ATOM    653  HN  VAL A  71     -13.902   2.857 -10.272  1.00 10.00      A   
ATOM    654  CA  VAL A  71     -14.113   0.752 -10.198  1.00 10.00      A   
ATOM    655  CB  VAL A  71     -14.023   0.480 -11.717  1.00 10.00      A   
ATOM    656  CG1 VAL A  71     -13.481  -0.914 -11.989  1.00 10.00      A   
ATOM    657  CG2 VAL A  71     -15.383   0.659 -12.374  1.00 10.00      A   
ATOM    658  C   VAL A  71     -12.771   0.416  -9.543  1.00 10.00      A   
ATOM    659  O   VAL A  71     -11.773   1.104  -9.762  1.00 10.00      A   
ATOM    660  N   GLU A  72     -12.760  -0.635  -8.728  1.00 10.00      A   
ATOM    661  HN  GLU A  72     -13.591  -1.135  -8.585  1.00 10.00      A   
ATOM    662  CA  GLU A  72     -11.549  -1.077  -8.043  1.00 10.00      A   
ATOM    663  CB  GLU A  72     -11.753  -1.030  -6.528  1.00 10.00      A   
ATOM    664  CG  GLU A  72     -10.526  -1.417  -5.720  1.00 10.00      A   
ATOM    665  CD  GLU A  72     -10.324  -0.535  -4.508  1.00 10.00      A   
ATOM    666  OE1 GLU A  72     -11.157  -0.587  -3.578  1.00 10.00      A   
ATOM    667  OE2 GLU A  72      -9.331   0.218  -4.482  1.00 10.00      A   
ATOM    668  C   GLU A  72     -11.184  -2.493  -8.492  1.00 10.00      A   
ATOM    669  O   GLU A  72     -12.012  -3.404  -8.422  1.00 10.00      A   
ATOM    670  N   LEU A  73      -9.949  -2.674  -8.952  1.00 10.00      A   
ATOM    671  HN  LEU A  73      -9.325  -1.914  -8.962  1.00 10.00      A   
ATOM    672  CA  LEU A  73      -9.491  -3.975  -9.431  1.00 10.00      A   
ATOM    673  CB  LEU A  73      -9.563  -4.026 -10.960  1.00 10.00      A   
ATOM    674  CG  LEU A  73     -10.951  -4.187 -11.584  1.00 10.00      A   
ATOM    675  CD1 LEU A  73     -11.003  -3.526 -12.954  1.00 10.00      A   
ATOM    676  CD2 LEU A  73     -11.308  -5.659 -11.696  1.00 10.00      A   
ATOM    677  C   LEU A  73      -8.063  -4.285  -8.987  1.00 10.00      A   
ATOM    678  O   LEU A  73      -7.219  -3.393  -8.884  1.00 10.00      A   
ATOM    679  N   LYS A  74      -7.802  -5.561  -8.720  1.00 10.00      A   
ATOM    680  HN  LYS A  74      -8.527  -6.222  -8.794  1.00 10.00      A   
ATOM    681  CA  LYS A  74      -6.475  -6.018  -8.322  1.00 10.00      A   
ATOM    682  CB  LYS A  74      -6.482  -6.528  -6.880  1.00 10.00      A   
ATOM    683  CG  LYS A  74      -6.855  -5.482  -5.840  1.00 10.00      A   
ATOM    684  CD  LYS A  74      -6.867  -6.077  -4.442  1.00 10.00      A   
ATOM    685  CE  LYS A  74      -7.176  -5.020  -3.396  1.00 10.00      A   
ATOM    686  NZ  LYS A  74      -7.164  -5.582  -2.022  1.00 10.00      A   
ATOM    687  HZ1 LYS A  74      -6.262  -6.065  -1.842  1.00 10.00      A   
ATOM    688  HZ2 LYS A  74      -7.937  -6.267  -1.900  1.00 10.00      A   
ATOM    689  HZ3 LYS A  74      -7.282  -4.828  -1.321  1.00 10.00      A   
ATOM    690  C   LYS A  74      -6.026  -7.122  -9.270  1.00 10.00      A   
ATOM    691  O   LYS A  74      -6.864  -7.842  -9.820  1.00 10.00      A   
ATOM    692  N   GLY A  75      -4.723  -7.253  -9.471  1.00 10.00      A   
ATOM    693  HN  GLY A  75      -4.097  -6.661  -8.998  1.00 10.00      A   
ATOM    694  CA  GLY A  75      -4.222  -8.266 -10.379  1.00 10.00      A   
ATOM    695  C   GLY A  75      -3.177  -9.169  -9.766  1.00 10.00      A   
ATOM    696  O   GLY A  75      -3.506 -10.214  -9.205  1.00 10.00      A   
ATOM    697  N   LYS A  76      -1.919  -8.759  -9.867  1.00 10.00      A   
ATOM    698  HN  LYS A  76      -1.733  -7.894 -10.298  1.00 10.00      A   
ATOM    699  CA  LYS A  76      -0.804  -9.535  -9.337  1.00 10.00      A   
ATOM    700  CB  LYS A  76       0.534  -8.905  -9.743  1.00 10.00      A   
ATOM    701  CG  LYS A  76       0.818  -8.959 -11.239  1.00 10.00      A   
ATOM    702  CD  LYS A  76       2.213  -8.441 -11.574  1.00 10.00      A   
ATOM    703  CE  LYS A  76       2.324  -6.939 -11.356  1.00 10.00      A   
ATOM    704  NZ  LYS A  76       3.688  -6.428 -11.664  1.00 10.00      A   
ATOM    705  HZ1 LYS A  76       3.937  -6.630 -12.658  1.00 10.00      A   
ATOM    706  HZ2 LYS A  76       4.393  -6.876 -11.043  1.00 10.00      A   
ATOM    707  HZ3 LYS A  76       3.728  -5.398 -11.522  1.00 10.00      A   
ATOM    708  C   LYS A  76      -0.897  -9.672  -7.818  1.00 10.00      A   
ATOM    709  O   LYS A  76      -1.301  -8.739  -7.126  1.00 10.00      A   
ATOM    710  N   PRO A  77      -0.535 -10.847  -7.284  1.00 10.00      A   
ATOM    711  CA  PRO A  77      -0.580 -11.112  -5.844  1.00 10.00      A   
ATOM    712  CB  PRO A  77      -0.440 -12.633  -5.771  1.00 10.00      A   
ATOM    713  CG  PRO A  77       0.369 -12.979  -6.972  1.00 10.00      A   
ATOM    714  CD  PRO A  77      -0.063 -12.018  -8.043  1.00 10.00      A   
ATOM    715  C   PRO A  77       0.565 -10.439  -5.088  1.00 10.00      A   
ATOM    716  O   PRO A  77       1.437  -9.802  -5.684  1.00 10.00      A   
ATOM    717  N   HIS A  78       0.568 -10.620  -3.775  1.00 10.00      A   
ATOM    718  HN  HIS A  78      -0.139 -11.172  -3.373  1.00 10.00      A   
ATOM    719  CA  HIS A  78       1.584 -10.038  -2.901  1.00 10.00      A   
ATOM    720  CB  HIS A  78       1.240 -10.352  -1.438  1.00 10.00      A   
ATOM    721  CG  HIS A  78       2.201  -9.804  -0.422  1.00 10.00      A   
ATOM    722  ND1 HIS A  78       2.672 -10.529   0.649  1.00 10.00      A   
ATOM    723  HD1 HIS A  78       2.438 -11.468   0.869  1.00 10.00      A   
ATOM    724  CD2 HIS A  78       2.771  -8.577  -0.320  1.00 10.00      A   
ATOM    725  CE1 HIS A  78       3.491  -9.739   1.353  1.00 10.00      A   
ATOM    726  NE2 HIS A  78       3.587  -8.541   0.806  1.00 10.00      A   
ATOM    727  C   HIS A  78       2.988 -10.538  -3.253  1.00 10.00      A   
ATOM    728  O   HIS A  78       3.956  -9.777  -3.220  1.00 10.00      A   
ATOM    729  N   PHE A  79       3.088 -11.811  -3.618  1.00 10.00      A   
ATOM    730  HN  PHE A  79       2.276 -12.363  -3.640  1.00 10.00      A   
ATOM    731  CA  PHE A  79       4.375 -12.419  -3.965  1.00 10.00      A   
ATOM    732  CB  PHE A  79       4.240 -13.935  -4.128  1.00 10.00      A   
ATOM    733  CG  PHE A  79       4.571 -14.702  -2.880  1.00 10.00      A   
ATOM    734  CD1 PHE A  79       4.493 -14.097  -1.637  1.00 10.00      A   
ATOM    735  CD2 PHE A  79       4.965 -16.027  -2.949  1.00 10.00      A   
ATOM    736  CE1 PHE A  79       4.802 -14.796  -0.488  1.00 10.00      A   
ATOM    737  CE2 PHE A  79       5.273 -16.734  -1.803  1.00 10.00      A   
ATOM    738  CZ  PHE A  79       5.193 -16.116  -0.571  1.00 10.00      A   
ATOM    739  C   PHE A  79       5.023 -11.799  -5.202  1.00 10.00      A   
ATOM    740  O   PHE A  79       6.219 -11.990  -5.450  1.00 10.00      A   
ATOM    741  N   ALA A  80       4.247 -11.042  -5.968  1.00 10.00      A   
ATOM    742  HN  ALA A  80       3.309 -10.897  -5.709  1.00 10.00      A   
ATOM    743  CA  ALA A  80       4.759 -10.406  -7.174  1.00 10.00      A   
ATOM    744  CB  ALA A  80       3.611  -9.955  -8.063  1.00 10.00      A   
ATOM    745  C   ALA A  80       5.669  -9.229  -6.830  1.00 10.00      A   
ATOM    746  O   ALA A  80       6.542  -8.854  -7.615  1.00 10.00      A   
ATOM    747  N   ASP A  81       5.482  -8.677  -5.636  1.00 10.00      A   
ATOM    748  HN  ASP A  81       4.793  -9.050  -5.040  1.00 10.00      A   
ATOM    749  CA  ASP A  81       6.272  -7.536  -5.176  1.00 10.00      A   
ATOM    750  CB  ASP A  81       5.634  -6.933  -3.919  1.00 10.00      A   
ATOM    751  CG  ASP A  81       5.508  -5.421  -3.977  1.00 10.00      A   
ATOM    752  OD1 ASP A  81       4.399  -4.927  -4.283  1.00 10.00      A   
ATOM    753  OD2 ASP A  81       6.504  -4.718  -3.703  1.00 10.00      A   
ATOM    754  C   ASP A  81       7.708  -7.953  -4.867  1.00 10.00      A   
ATOM    755  O   ASP A  81       8.613  -7.121  -4.814  1.00 10.00      A   
ATOM    756  N   PHE A  82       7.913  -9.249  -4.669  1.00 10.00      A   
ATOM    757  HN  PHE A  82       7.160  -9.868  -4.743  1.00 10.00      A   
ATOM    758  CA  PHE A  82       9.237  -9.765  -4.345  1.00 10.00      A   
ATOM    759  CB  PHE A  82       9.154 -10.773  -3.196  1.00 10.00      A   
ATOM    760  CG  PHE A  82       8.307 -10.312  -2.043  1.00 10.00      A   
ATOM    761  CD1 PHE A  82       8.504  -9.063  -1.473  1.00 10.00      A   
ATOM    762  CD2 PHE A  82       7.308 -11.128  -1.535  1.00 10.00      A   
ATOM    763  CE1 PHE A  82       7.720  -8.636  -0.418  1.00 10.00      A   
ATOM    764  CE2 PHE A  82       6.523 -10.708  -0.478  1.00 10.00      A   
ATOM    765  CZ  PHE A  82       6.731  -9.460   0.079  1.00 10.00      A   
ATOM    766  C   PHE A  82       9.915 -10.390  -5.559  1.00 10.00      A   
ATOM    767  O   PHE A  82      10.908 -11.104  -5.420  1.00 10.00      A   
ATOM    768  N   ASN A  83       9.370 -10.114  -6.745  1.00 10.00      A   
ATOM    769  HN  ASN A  83       8.576  -9.538  -6.779  1.00 10.00      A   
ATOM    770  CA  ASN A  83       9.920 -10.635  -8.001  1.00 10.00      A   
ATOM    771  CB  ASN A  83      11.349 -10.134  -8.238  1.00 10.00      A   
ATOM    772  CG  ASN A  83      11.400  -8.717  -8.773  1.00 10.00      A   
ATOM    773  OD1 ASN A  83      11.310  -8.494  -9.977  1.00 10.00      A   
ATOM    774  ND2 ASN A  83      11.559  -7.749  -7.884  1.00 10.00      A   
ATOM    775 HD21 ASN A  83      11.637  -7.995  -6.939  1.00 10.00      A   
ATOM    776 HD22 ASN A  83      11.593  -6.822  -8.209  1.00 10.00      A   
ATOM    777  C   ASN A  83       9.864 -12.159  -8.065  1.00 10.00      A   
ATOM    778  O   ASN A  83      10.716 -12.797  -8.689  1.00 10.00      A   
ATOM    779  N   LEU A  84       8.854 -12.740  -7.425  1.00 10.00      A   
ATOM    780  HN  LEU A  84       8.214 -12.184  -6.933  1.00 10.00      A   
ATOM    781  CA  LEU A  84       8.688 -14.189  -7.421  1.00 10.00      A   
ATOM    782  CB  LEU A  84       8.198 -14.669  -6.052  1.00 10.00      A   
ATOM    783  CG  LEU A  84       9.125 -14.373  -4.869  1.00 10.00      A   
ATOM    784  CD1 LEU A  84       8.453 -14.741  -3.555  1.00 10.00      A   
ATOM    785  CD2 LEU A  84      10.451 -15.106  -5.022  1.00 10.00      A   
ATOM    786  C   LEU A  84       7.715 -14.625  -8.513  1.00 10.00      A   
ATOM    787  O   LEU A  84       7.313 -15.786  -8.584  1.00 10.00      A   
ATOM    788  N   VAL A  85       7.351 -13.683  -9.366  1.00 10.00      A   
ATOM    789  HN  VAL A  85       7.732 -12.788  -9.275  1.00 10.00      A   
ATOM    790  CA  VAL A  85       6.424 -13.944 -10.456  1.00 10.00      A   
ATOM    791  CB  VAL A  85       5.102 -13.156 -10.267  1.00 10.00      A   
ATOM    792  CG1 VAL A  85       4.189 -13.317 -11.475  1.00 10.00      A   
ATOM    793  CG2 VAL A  85       4.386 -13.596  -8.996  1.00 10.00      A   
ATOM    794  C   VAL A  85       7.061 -13.549 -11.787  1.00 10.00      A   
ATOM    795  O   VAL A  85       7.569 -12.434 -11.929  1.00 10.00      A   
ATOM    796  N   PRO A  86       7.079 -14.473 -12.765  1.00 10.00      A   
ATOM    797  CA  PRO A  86       7.647 -14.206 -14.091  1.00 10.00      A   
ATOM    798  CB  PRO A  86       7.464 -15.531 -14.840  1.00 10.00      A   
ATOM    799  CG  PRO A  86       7.257 -16.553 -13.776  1.00 10.00      A   
ATOM    800  CD  PRO A  86       6.558 -15.842 -12.657  1.00 10.00      A   
ATOM    801  C   PRO A  86       6.884 -13.099 -14.807  1.00 10.00      A   
ATOM    802  O   PRO A  86       5.651 -13.072 -14.783  1.00 10.00      A   
ATOM    803  N   ASP A  87       7.622 -12.188 -15.432  1.00 10.00      A   
ATOM    804  HN  ASP A  87       8.599 -12.274 -15.415  1.00 10.00      A   
ATOM    805  CA  ASP A  87       7.022 -11.073 -16.156  1.00 10.00      A   
ATOM    806  CB  ASP A  87       8.085 -10.044 -16.552  1.00 10.00      A   
ATOM    807  CG  ASP A  87       7.495  -8.774 -17.137  1.00 10.00      A   
ATOM    808  OD1 ASP A  87       6.376  -8.386 -16.735  1.00 10.00      A   
ATOM    809  OD2 ASP A  87       8.162  -8.146 -17.987  1.00 10.00      A   
ATOM    810  C   ASP A  87       6.275 -11.583 -17.383  1.00 10.00      A   
ATOM    811  O   ASP A  87       6.761 -12.461 -18.100  1.00 10.00      A   
ATOM    812  N   GLY A  88       5.100 -11.029 -17.618  1.00 10.00      A   
ATOM    813  HN  GLY A  88       4.784 -10.310 -17.033  1.00 10.00      A   
ATOM    814  CA  GLY A  88       4.292 -11.459 -18.738  1.00 10.00      A   
ATOM    815  C   GLY A  88       3.293 -12.516 -18.311  1.00 10.00      A   
ATOM    816  O   GLY A  88       2.836 -13.325 -19.118  1.00 10.00      A   
ATOM    817  N   TRP A  89       2.965 -12.504 -17.027  1.00 10.00      A   
ATOM    818  HN  TRP A  89       3.377 -11.836 -16.442  1.00 10.00      A   
ATOM    819  CA  TRP A  89       2.019 -13.452 -16.456  1.00 10.00      A   
ATOM    820  CB  TRP A  89       2.232 -13.532 -14.938  1.00 10.00      A   
ATOM    821  CG  TRP A  89       1.191 -14.326 -14.207  1.00 10.00      A   
ATOM    822  CD1 TRP A  89       1.170 -15.676 -14.023  1.00 10.00      A   
ATOM    823  CD2 TRP A  89       0.017 -13.813 -13.560  1.00 10.00      A   
ATOM    824  NE1 TRP A  89       0.061 -16.035 -13.299  1.00 10.00      A   
ATOM    825  HE1 TRP A  89      -0.177 -16.951 -13.037  1.00 10.00      A   
ATOM    826  CE2 TRP A  89      -0.663 -14.912 -13.004  1.00 10.00      A   
ATOM    827  CE3 TRP A  89      -0.522 -12.533 -13.398  1.00 10.00      A   
ATOM    828  CZ2 TRP A  89      -1.854 -14.770 -12.297  1.00 10.00      A   
ATOM    829  CZ3 TRP A  89      -1.704 -12.393 -12.697  1.00 10.00      A   
ATOM    830  CH2 TRP A  89      -2.358 -13.506 -12.154  1.00 10.00      A   
ATOM    831  C   TRP A  89       0.587 -13.030 -16.761  1.00 10.00      A   
ATOM    832  O   TRP A  89      -0.275 -13.864 -17.049  1.00 10.00      A   
ATOM    833  N   GLY A  90       0.344 -11.730 -16.696  1.00 10.00      A   
ATOM    834  HN  GLY A  90       1.076 -11.115 -16.469  1.00 10.00      A   
ATOM    835  CA  GLY A  90      -0.979 -11.206 -16.953  1.00 10.00      A   
ATOM    836  C   GLY A  90      -1.247  -9.967 -16.130  1.00 10.00      A   
ATOM    837  O   GLY A  90      -0.313  -9.237 -15.784  1.00 10.00      A   
ATOM    838  N   GLY A  91      -2.510  -9.737 -15.803  1.00 10.00      A   
ATOM    839  HN  GLY A  91      -3.209 -10.370 -16.091  1.00 10.00      A   
ATOM    840  CA  GLY A  91      -2.876  -8.573 -15.024  1.00 10.00      A   
ATOM    841  C   GLY A  91      -3.111  -7.368 -15.910  1.00 10.00      A   
ATOM    842  O   GLY A  91      -2.982  -6.226 -15.472  1.00 10.00      A   
ATOM    843  N   TYR A  92      -3.452  -7.626 -17.163  1.00 10.00      A   
ATOM    844  HN  TYR A  92      -3.552  -8.559 -17.443  1.00 10.00      A   
ATOM    845  CA  TYR A  92      -3.695  -6.566 -18.126  1.00 10.00      A   
ATOM    846  CB  TYR A  92      -3.568  -7.097 -19.556  1.00 10.00      A   
ATOM    847  CG  TYR A  92      -2.169  -7.528 -19.932  1.00 10.00      A   
ATOM    848  CD1 TYR A  92      -1.800  -8.866 -19.903  1.00 10.00      A   
ATOM    849  CD2 TYR A  92      -1.217  -6.594 -20.318  1.00 10.00      A   
ATOM    850  CE1 TYR A  92      -0.521  -9.260 -20.249  1.00 10.00      A   
ATOM    851  CE2 TYR A  92       0.060  -6.978 -20.665  1.00 10.00      A   
ATOM    852  CZ  TYR A  92       0.403  -8.310 -20.629  1.00 10.00      A   
ATOM    853  OH  TYR A  92       1.675  -8.696 -20.976  1.00 10.00      A   
ATOM    854  HH  TYR A  92       2.315  -8.122 -20.531  1.00 10.00      A   
ATOM    855  C   TYR A  92      -5.069  -5.946 -17.929  1.00 10.00      A   
ATOM    856  O   TYR A  92      -6.081  -6.646 -17.910  1.00 10.00      A   
ATOM    857  N   VAL A  93      -5.097  -4.634 -17.785  1.00 10.00      A   
ATOM    858  HN  VAL A  93      -4.251  -4.132 -17.785  1.00 10.00      A   
ATOM    859  CA  VAL A  93      -6.351  -3.918 -17.603  1.00 10.00      A   
ATOM    860  CB  VAL A  93      -6.173  -2.679 -16.695  1.00 10.00      A   
ATOM    861  CG1 VAL A  93      -5.451  -1.553 -17.419  1.00 10.00      A   
ATOM    862  CG2 VAL A  93      -7.507  -2.215 -16.127  1.00 10.00      A   
ATOM    863  C   VAL A  93      -6.940  -3.514 -18.955  1.00 10.00      A   
ATOM    864  O   VAL A  93      -8.047  -2.984 -19.030  1.00 10.00      A   
ATOM    865  N   TYR A  94      -6.195  -3.803 -20.019  1.00 10.00      A   
ATOM    866  HN  TYR A  94      -5.339  -4.254 -19.882  1.00 10.00      A   
ATOM    867  CA  TYR A  94      -6.606  -3.478 -21.383  1.00 10.00      A   
ATOM    868  CB  TYR A  94      -5.589  -4.008 -22.405  1.00 10.00      A   
ATOM    869  CG  TYR A  94      -5.529  -3.214 -23.694  1.00 10.00      A   
ATOM    870  CD1 TYR A  94      -4.427  -2.421 -23.990  1.00 10.00      A   
ATOM    871  CD2 TYR A  94      -6.572  -3.252 -24.610  1.00 10.00      A   
ATOM    872  CE1 TYR A  94      -4.368  -1.687 -25.158  1.00 10.00      A   
ATOM    873  CE2 TYR A  94      -6.519  -2.522 -25.781  1.00 10.00      A   
ATOM    874  CZ  TYR A  94      -5.417  -1.741 -26.049  1.00 10.00      A   
ATOM    875  OH  TYR A  94      -5.366  -1.008 -27.212  1.00 10.00      A   
ATOM    876  HH  TYR A  94      -6.197  -0.526 -27.321  1.00 10.00      A   
ATOM    877  C   TYR A  94      -8.026  -3.967 -21.706  1.00 10.00      A   
ATOM    878  O   TYR A  94      -8.865  -3.164 -22.119  1.00 10.00      A   
ATOM    879  N   PRO A  95      -8.331  -5.278 -21.520  1.00 10.00      A   
ATOM    880  CA  PRO A  95      -9.667  -5.823 -21.804  1.00 10.00      A   
ATOM    881  CB  PRO A  95      -9.567  -7.286 -21.357  1.00 10.00      A   
ATOM    882  CG  PRO A  95      -8.117  -7.599 -21.440  1.00 10.00      A   
ATOM    883  CD  PRO A  95      -7.410  -6.335 -21.049  1.00 10.00      A   
ATOM    884  C   PRO A  95     -10.764  -5.108 -21.021  1.00 10.00      A   
ATOM    885  O   PRO A  95     -11.912  -5.039 -21.458  1.00 10.00      A   
ATOM    886  N   TRP A  96     -10.404  -4.568 -19.867  1.00 10.00      A   
ATOM    887  HN  TRP A  96      -9.467  -4.632 -19.580  1.00 10.00      A   
ATOM    888  CA  TRP A  96     -11.363  -3.861 -19.035  1.00 10.00      A   
ATOM    889  CB  TRP A  96     -10.886  -3.807 -17.580  1.00 10.00      A   
ATOM    890  CG  TRP A  96     -10.798  -5.148 -16.926  1.00 10.00      A   
ATOM    891  CD1 TRP A  96      -9.730  -5.996 -16.931  1.00 10.00      A   
ATOM    892  CD2 TRP A  96     -11.822  -5.796 -16.164  1.00 10.00      A   
ATOM    893  NE1 TRP A  96     -10.030  -7.135 -16.228  1.00 10.00      A   
ATOM    894  HE1 TRP A  96      -9.424  -7.897 -16.092  1.00 10.00      A   
ATOM    895  CE2 TRP A  96     -11.306  -7.037 -15.744  1.00 10.00      A   
ATOM    896  CE3 TRP A  96     -13.125  -5.447 -15.798  1.00 10.00      A   
ATOM    897  CZ2 TRP A  96     -12.047  -7.929 -14.976  1.00 10.00      A   
ATOM    898  CZ3 TRP A  96     -13.858  -6.335 -15.036  1.00 10.00      A   
ATOM    899  CH2 TRP A  96     -13.319  -7.563 -14.633  1.00 10.00      A   
ATOM    900  C   TRP A  96     -11.578  -2.449 -19.562  1.00 10.00      A   
ATOM    901  O   TRP A  96     -12.710  -2.016 -19.772  1.00 10.00      A   
ATOM    902  N   ILE A  97     -10.479  -1.748 -19.804  1.00 10.00      A   
ATOM    903  HN  ILE A  97      -9.603  -2.166 -19.635  1.00 10.00      A   
ATOM    904  CA  ILE A  97     -10.527  -0.376 -20.304  1.00 10.00      A   
ATOM    905  CB  ILE A  97      -9.113   0.239 -20.424  1.00 10.00      A   
ATOM    906  CG1 ILE A  97      -8.361   0.162 -19.092  1.00 10.00      A   
ATOM    907  CG2 ILE A  97      -9.179   1.678 -20.920  1.00 10.00      A   
ATOM    908  CD1 ILE A  97      -9.062   0.848 -17.939  1.00 10.00      A   
ATOM    909  C   ILE A  97     -11.230  -0.298 -21.659  1.00 10.00      A   
ATOM    910  O   ILE A  97     -12.027   0.608 -21.902  1.00 10.00      A   
ATOM    911  N   GLU A  98     -10.947  -1.263 -22.523  1.00 10.00      A   
ATOM    912  HN  GLU A  98     -10.313  -1.968 -22.259  1.00 10.00      A   
ATOM    913  CA  GLU A  98     -11.536  -1.306 -23.861  1.00 10.00      A   
ATOM    914  CB  GLU A  98     -10.859  -2.387 -24.707  1.00 10.00      A   
ATOM    915  CG  GLU A  98     -11.069  -2.234 -26.206  1.00 10.00      A   
ATOM    916  CD  GLU A  98     -10.918  -3.544 -26.955  1.00 10.00      A   
ATOM    917  OE1 GLU A  98      -9.829  -3.804 -27.505  1.00 10.00      A   
ATOM    918  OE2 GLU A  98     -11.894  -4.324 -26.997  1.00 10.00      A   
ATOM    919  C   GLU A  98     -13.051  -1.538 -23.821  1.00 10.00      A   
ATOM    920  O   GLU A  98     -13.773  -1.153 -24.742  1.00 10.00      A   
ATOM    921  N   ALA A  99     -13.535  -2.156 -22.754  1.00 10.00      A   
ATOM    922  HN  ALA A  99     -12.925  -2.427 -22.039  1.00 10.00      A   
ATOM    923  CA  ALA A  99     -14.960  -2.446 -22.629  1.00 10.00      A   
ATOM    924  CB  ALA A  99     -15.160  -3.837 -22.049  1.00 10.00      A   
ATOM    925  C   ALA A  99     -15.696  -1.404 -21.788  1.00 10.00      A   
ATOM    926  O   ALA A  99     -16.820  -1.011 -22.112  1.00 10.00      A   
ATOM    927  N   MET A 100     -15.060  -0.952 -20.717  1.00 10.00      A   
ATOM    928  HN  MET A 100     -14.158  -1.288 -20.516  1.00 10.00      A   
ATOM    929  CA  MET A 100     -15.666   0.023 -19.819  1.00 10.00      A   
ATOM    930  CB  MET A 100     -14.885   0.117 -18.504  1.00 10.00      A   
ATOM    931  CG  MET A 100     -14.955  -1.146 -17.660  1.00 10.00      A   
ATOM    932  SD  MET A 100     -14.448  -0.891 -15.948  1.00 10.00      A   
ATOM    933  CE  MET A 100     -12.706  -0.539 -16.154  1.00 10.00      A   
ATOM    934  C   MET A 100     -15.811   1.398 -20.460  1.00 10.00      A   
ATOM    935  O   MET A 100     -16.727   2.145 -20.118  1.00 10.00      A   
ATOM    936  N   SER A 101     -14.928   1.716 -21.399  1.00 10.00      A   
ATOM    937  HN  SER A 101     -14.232   1.069 -21.642  1.00 10.00      A   
ATOM    938  CA  SER A 101     -14.958   3.009 -22.075  1.00 10.00      A   
ATOM    939  CB  SER A 101     -13.786   3.123 -23.049  1.00 10.00      A   
ATOM    940  OG  SER A 101     -13.515   1.872 -23.662  1.00 10.00      A   
ATOM    941  HG  SER A 101     -12.808   1.423 -23.175  1.00 10.00      A   
ATOM    942  C   SER A 101     -16.278   3.256 -22.802  1.00 10.00      A   
ATOM    943  O   SER A 101     -16.796   4.370 -22.807  1.00 10.00      A   
ATOM    944  N   SER A 102     -16.822   2.208 -23.403  1.00 10.00      A   
ATOM    945  HN  SER A 102     -16.365   1.344 -23.358  1.00 10.00      A   
ATOM    946  CA  SER A 102     -18.072   2.315 -24.141  1.00 10.00      A   
ATOM    947  CB  SER A 102     -17.975   1.518 -25.442  1.00 10.00      A   
ATOM    948  OG  SER A 102     -16.735   1.760 -26.091  1.00 10.00      A   
ATOM    949  HG  SER A 102     -16.346   0.916 -26.356  1.00 10.00      A   
ATOM    950  C   SER A 102     -19.251   1.821 -23.307  1.00 10.00      A   
ATOM    951  O   SER A 102     -20.234   1.303 -23.840  1.00 10.00      A   
ATOM    952  N   SER A 103     -19.147   1.987 -21.995  1.00 10.00      A   
ATOM    953  HN  SER A 103     -18.345   2.417 -21.629  1.00 10.00      A   
ATOM    954  CA  SER A 103     -20.200   1.553 -21.087  1.00 10.00      A   
ATOM    955  CB  SER A 103     -19.903   0.138 -20.574  1.00 10.00      A   
ATOM    956  OG  SER A 103     -19.551  -0.745 -21.635  1.00 10.00      A   
ATOM    957  HG  SER A 103     -18.585  -0.763 -21.735  1.00 10.00      A   
ATOM    958  C   SER A 103     -20.337   2.513 -19.906  1.00 10.00      A   
ATOM    959  O   SER A 103     -21.425   3.017 -19.615  1.00 10.00      A   
ATOM    960  N   TYR A 104     -19.222   2.777 -19.239  1.00 10.00      A   
ATOM    961  HN  TYR A 104     -18.373   2.382 -19.541  1.00 10.00      A   
ATOM    962  CA  TYR A 104     -19.215   3.655 -18.081  1.00 10.00      A   
ATOM    963  CB  TYR A 104     -18.259   3.128 -17.009  1.00 10.00      A   
ATOM    964  CG  TYR A 104     -18.665   1.796 -16.418  1.00 10.00      A   
ATOM    965  CD1 TYR A 104     -17.987   0.631 -16.751  1.00 10.00      A   
ATOM    966  CD2 TYR A 104     -19.727   1.702 -15.529  1.00 10.00      A   
ATOM    967  CE1 TYR A 104     -18.355  -0.587 -16.216  1.00 10.00      A   
ATOM    968  CE2 TYR A 104     -20.101   0.489 -14.989  1.00 10.00      A   
ATOM    969  CZ  TYR A 104     -19.413  -0.651 -15.335  1.00 10.00      A   
ATOM    970  OH  TYR A 104     -19.785  -1.859 -14.797  1.00 10.00      A   
ATOM    971  HH  TYR A 104     -20.732  -1.836 -14.578  1.00 10.00      A   
ATOM    972  C   TYR A 104     -18.849   5.078 -18.467  1.00 10.00      A   
ATOM    973  O   TYR A 104     -17.757   5.557 -18.171  1.00 10.00      A   
ATOM    974  N   THR A 105     -19.776   5.755 -19.124  1.00 10.00      A   
ATOM    975  HN  THR A 105     -20.629   5.317 -19.333  1.00 10.00      A   
ATOM    976  CA  THR A 105     -19.567   7.129 -19.554  1.00 10.00      A   
ATOM    977  CB  THR A 105     -20.638   7.535 -20.580  1.00 10.00      A   
ATOM    978  OG1 THR A 105     -21.752   6.637 -20.459  1.00 10.00      A   
ATOM    979  HG1 THR A 105     -22.185   6.779 -19.605  1.00 10.00      A   
ATOM    980  CG2 THR A 105     -20.080   7.464 -21.993  1.00 10.00      A   
ATOM    981  C   THR A 105     -19.608   8.089 -18.369  1.00 10.00      A   
ATOM    982  O   THR A 105     -19.418   9.297 -18.528  1.00 10.00      A   
ATOM    983  N   TRP A 106     -19.862   7.549 -17.181  1.00 10.00      A   
ATOM    984  HN  TRP A 106     -20.003   6.577 -17.117  1.00 10.00      A   
ATOM    985  CA  TRP A 106     -19.926   8.348 -15.969  1.00 10.00      A   
ATOM    986  CB  TRP A 106     -21.323   8.276 -15.344  1.00 10.00      A   
ATOM    987  CG  TRP A 106     -22.293   9.263 -15.918  1.00 10.00      A   
ATOM    988  CD1 TRP A 106     -23.238   9.025 -16.872  1.00 10.00      A   
ATOM    989  CD2 TRP A 106     -22.409  10.649 -15.574  1.00 10.00      A   
ATOM    990  NE1 TRP A 106     -23.934  10.177 -17.146  1.00 10.00      A   
ATOM    991  HE1 TRP A 106     -24.669  10.262 -17.799  1.00 10.00      A   
ATOM    992  CE2 TRP A 106     -23.444  11.189 -16.363  1.00 10.00      A   
ATOM    993  CE3 TRP A 106     -21.739  11.487 -14.676  1.00 10.00      A   
ATOM    994  CZ2 TRP A 106     -23.822  12.525 -16.281  1.00 10.00      A   
ATOM    995  CZ3 TRP A 106     -22.118  12.813 -14.596  1.00 10.00      A   
ATOM    996  CH2 TRP A 106     -23.149  13.320 -15.394  1.00 10.00      A   
ATOM    997  C   TRP A 106     -18.881   7.887 -14.958  1.00 10.00      A   
ATOM    998  O   TRP A 106     -19.000   8.168 -13.765  1.00 10.00      A   
ATOM    999  N   LEU A 107     -17.871   7.168 -15.439  1.00 10.00      A   
ATOM   1000  HN  LEU A 107     -17.836   6.972 -16.397  1.00 10.00      A   
ATOM   1001  CA  LEU A 107     -16.809   6.677 -14.575  1.00 10.00      A   
ATOM   1002  CB  LEU A 107     -15.902   5.692 -15.320  1.00 10.00      A   
ATOM   1003  CG  LEU A 107     -15.360   4.520 -14.490  1.00 10.00      A   
ATOM   1004  CD1 LEU A 107     -16.487   3.839 -13.728  1.00 10.00      A   
ATOM   1005  CD2 LEU A 107     -14.633   3.517 -15.374  1.00 10.00      A   
ATOM   1006  C   LEU A 107     -16.009   7.853 -14.035  1.00 10.00      A   
ATOM   1007  O   LEU A 107     -15.400   8.606 -14.796  1.00 10.00      A   
ATOM   1008  N   GLU A 108     -16.026   8.008 -12.720  1.00 10.00      A   
ATOM   1009  HN  GLU A 108     -16.513   7.357 -12.166  1.00 10.00      A   
ATOM   1010  CA  GLU A 108     -15.341   9.113 -12.072  1.00 10.00      A   
ATOM   1011  CB  GLU A 108     -16.210   9.692 -10.955  1.00 10.00      A   
ATOM   1012  CG  GLU A 108     -17.577  10.152 -11.440  1.00 10.00      A   
ATOM   1013  CD  GLU A 108     -18.443  10.725 -10.340  1.00 10.00      A   
ATOM   1014  OE1 GLU A 108     -17.970  11.619  -9.606  1.00 10.00      A   
ATOM   1015  OE2 GLU A 108     -19.608  10.295 -10.211  1.00 10.00      A   
ATOM   1016  C   GLU A 108     -13.962   8.733 -11.548  1.00 10.00      A   
ATOM   1017  O   GLU A 108     -13.055   9.566 -11.533  1.00 10.00      A   
ATOM   1018  N   GLU A 109     -13.788   7.488 -11.122  1.00 10.00      A   
ATOM   1019  HN  GLU A 109     -14.532   6.848 -11.161  1.00 10.00      A   
ATOM   1020  CA  GLU A 109     -12.495   7.061 -10.605  1.00 10.00      A   
ATOM   1021  CB  GLU A 109     -12.317   7.412  -9.121  1.00 10.00      A   
ATOM   1022  CG  GLU A 109     -13.574   7.296  -8.277  1.00 10.00      A   
ATOM   1023  CD  GLU A 109     -13.275   7.339  -6.793  1.00 10.00      A   
ATOM   1024  OE1 GLU A 109     -12.981   6.275  -6.211  1.00 10.00      A   
ATOM   1025  OE2 GLU A 109     -13.326   8.437  -6.205  1.00 10.00      A   
ATOM   1026  C   GLU A 109     -12.190   5.590 -10.859  1.00 10.00      A   
ATOM   1027  O   GLU A 109     -13.078   4.731 -10.836  1.00 10.00      A   
ATOM   1028  N   ILE A 110     -10.916   5.318 -11.104  1.00 10.00      A   
ATOM   1029  HN  ILE A 110     -10.264   6.059 -11.112  1.00 10.00      A   
ATOM   1030  CA  ILE A 110     -10.436   3.966 -11.350  1.00 10.00      A   
ATOM   1031  CB  ILE A 110      -9.981   3.776 -12.822  1.00 10.00      A   
ATOM   1032  CG1 ILE A 110     -11.189   3.534 -13.735  1.00 10.00      A   
ATOM   1033  CG2 ILE A 110      -8.974   2.636 -12.954  1.00 10.00      A   
ATOM   1034  CD1 ILE A 110     -10.838   3.426 -15.207  1.00 10.00      A   
ATOM   1035  C   ILE A 110      -9.279   3.669 -10.401  1.00 10.00      A   
ATOM   1036  O   ILE A 110      -8.334   4.452 -10.293  1.00 10.00      A   
ATOM   1037  N   ARG A 111      -9.379   2.554  -9.697  1.00 10.00      A   
ATOM   1038  HN  ARG A 111     -10.168   1.984  -9.821  1.00 10.00      A   
ATOM   1039  CA  ARG A 111      -8.356   2.146  -8.747  1.00 10.00      A   
ATOM   1040  CB  ARG A 111      -8.935   2.134  -7.332  1.00 10.00      A   
ATOM   1041  CG  ARG A 111      -9.496   3.480  -6.907  1.00 10.00      A   
ATOM   1042  CD  ARG A 111     -10.335   3.373  -5.649  1.00 10.00      A   
ATOM   1043  NE  ARG A 111     -10.946   4.656  -5.315  1.00 10.00      A   
ATOM   1044  HE  ARG A 111     -11.694   4.967  -5.888  1.00 10.00      A   
ATOM   1045  CZ  ARG A 111     -10.560   5.420  -4.302  1.00 10.00      A   
ATOM   1046  NH1 ARG A 111      -9.570   5.029  -3.511  1.00 10.00      A   
ATOM   1047 HH11 ARG A 111      -9.094   4.117  -3.687  1.00 10.00      A   
ATOM   1048 HH12 ARG A 111      -9.260   5.628  -2.711  1.00 10.00      A   
ATOM   1049  NH2 ARG A 111     -11.154   6.584  -4.093  1.00 10.00      A   
ATOM   1050 HH21 ARG A 111     -11.928   6.898  -4.730  1.00 10.00      A   
ATOM   1051 HH22 ARG A 111     -10.856   7.187  -3.296  1.00 10.00      A   
ATOM   1052  C   ARG A 111      -7.807   0.770  -9.109  1.00 10.00      A   
ATOM   1053  O   ARG A 111      -8.566  -0.196  -9.242  1.00 10.00      A   
ATOM   1054  N   LEU A 112      -6.494   0.688  -9.289  1.00 10.00      A   
ATOM   1055  HN  LEU A 112      -5.944   1.498  -9.185  1.00 10.00      A   
ATOM   1056  CA  LEU A 112      -5.841  -0.561  -9.640  1.00 10.00      A   
ATOM   1057  CB  LEU A 112      -5.379  -0.523 -11.099  1.00 10.00      A   
ATOM   1058  CG  LEU A 112      -6.488  -0.510 -12.157  1.00 10.00      A   
ATOM   1059  CD1 LEU A 112      -5.941  -0.097 -13.512  1.00 10.00      A   
ATOM   1060  CD2 LEU A 112      -7.152  -1.871 -12.251  1.00 10.00      A   
ATOM   1061  C   LEU A 112      -4.656  -0.845  -8.719  1.00 10.00      A   
ATOM   1062  O   LEU A 112      -3.855   0.047  -8.424  1.00 10.00      A   
ATOM   1063  N   LYS A 113      -4.559  -2.091  -8.272  1.00 10.00      A   
ATOM   1064  HN  LYS A 113      -5.239  -2.744  -8.547  1.00 10.00      A   
ATOM   1065  CA  LYS A 113      -3.487  -2.525  -7.389  1.00 10.00      A   
ATOM   1066  CB  LYS A 113      -4.066  -2.994  -6.045  1.00 10.00      A   
ATOM   1067  CG  LYS A 113      -3.073  -3.710  -5.136  1.00 10.00      A   
ATOM   1068  CD  LYS A 113      -2.326  -2.740  -4.231  1.00 10.00      A   
ATOM   1069  CE  LYS A 113      -1.268  -3.456  -3.396  1.00 10.00      A   
ATOM   1070  NZ  LYS A 113      -1.855  -4.352  -2.358  1.00 10.00      A   
ATOM   1071  HZ1 LYS A 113      -1.093  -4.794  -1.798  1.00 10.00      A   
ATOM   1072  HZ2 LYS A 113      -2.423  -5.107  -2.803  1.00 10.00      A   
ATOM   1073  HZ3 LYS A 113      -2.467  -3.809  -1.719  1.00 10.00      A   
ATOM   1074  C   LYS A 113      -2.706  -3.660  -8.046  1.00 10.00      A   
ATOM   1075  O   LYS A 113      -3.271  -4.721  -8.329  1.00 10.00      A   
ATOM   1076  N   ARG A 114      -1.419  -3.416  -8.310  1.00 10.00      A   
ATOM   1077  HN  ARG A 114      -1.050  -2.528  -8.090  1.00 10.00      A   
ATOM   1078  CA  ARG A 114      -0.534  -4.412  -8.927  1.00 10.00      A   
ATOM   1079  CB  ARG A 114      -0.255  -5.582  -7.971  1.00 10.00      A   
ATOM   1080  CG  ARG A 114       0.594  -5.199  -6.765  1.00 10.00      A   
ATOM   1081  CD  ARG A 114       0.800  -6.366  -5.810  1.00 10.00      A   
ATOM   1082  NE  ARG A 114       1.660  -5.998  -4.681  1.00 10.00      A   
ATOM   1083  HE  ARG A 114       2.558  -5.641  -4.895  1.00 10.00      A   
ATOM   1084  CZ  ARG A 114       1.308  -6.117  -3.394  1.00 10.00      A   
ATOM   1085  NH1 ARG A 114       0.120  -6.609  -3.056  1.00 10.00      A   
ATOM   1086 HH11 ARG A 114      -0.559  -6.911  -3.789  1.00 10.00      A   
ATOM   1087 HH12 ARG A 114      -0.143  -6.690  -2.038  1.00 10.00      A   
ATOM   1088  NH2 ARG A 114       2.144  -5.730  -2.439  1.00 10.00      A   
ATOM   1089 HH21 ARG A 114       3.081  -5.330  -2.686  1.00 10.00      A   
ATOM   1090 HH22 ARG A 114       1.858  -5.814  -1.429  1.00 10.00      A   
ATOM   1091  C   ARG A 114      -1.083  -4.909 -10.263  1.00 10.00      A   
ATOM   1092  O   ARG A 114      -1.236  -6.111 -10.483  1.00 10.00      A   
ATOM   1093  N   MET A 115      -1.367  -3.970 -11.154  1.00 10.00      A   
ATOM   1094  HN  MET A 115      -1.199  -3.033 -10.928  1.00 10.00      A   
ATOM   1095  CA  MET A 115      -1.915  -4.294 -12.464  1.00 10.00      A   
ATOM   1096  CB  MET A 115      -3.319  -3.699 -12.608  1.00 10.00      A   
ATOM   1097  CG  MET A 115      -4.393  -4.427 -11.820  1.00 10.00      A   
ATOM   1098  SD  MET A 115      -4.948  -5.938 -12.629  1.00 10.00      A   
ATOM   1099  CE  MET A 115      -5.912  -5.271 -13.981  1.00 10.00      A   
ATOM   1100  C   MET A 115      -1.025  -3.765 -13.577  1.00 10.00      A   
ATOM   1101  O   MET A 115      -0.179  -2.899 -13.354  1.00 10.00      A   
ATOM   1102  N   VAL A 116      -1.217  -4.296 -14.772  1.00 10.00      A   
ATOM   1103  HN  VAL A 116      -1.907  -4.991 -14.886  1.00 10.00      A   
ATOM   1104  CA  VAL A 116      -0.446  -3.869 -15.925  1.00 10.00      A   
ATOM   1105  CB  VAL A 116      -0.019  -5.059 -16.810  1.00 10.00      A   
ATOM   1106  CG1 VAL A 116       0.877  -4.583 -17.946  1.00 10.00      A   
ATOM   1107  CG2 VAL A 116       0.693  -6.120 -15.981  1.00 10.00      A   
ATOM   1108  C   VAL A 116      -1.267  -2.888 -16.754  1.00 10.00      A   
ATOM   1109  O   VAL A 116      -2.248  -3.268 -17.404  1.00 10.00      A   
ATOM   1110  N   VAL A 117      -0.881  -1.624 -16.701  1.00 10.00      A   
ATOM   1111  HN  VAL A 117      -0.094  -1.390 -16.164  1.00 10.00      A   
ATOM   1112  CA  VAL A 117      -1.571  -0.576 -17.435  1.00 10.00      A   
ATOM   1113  CB  VAL A 117      -1.999   0.573 -16.495  1.00 10.00      A   
ATOM   1114  CG1 VAL A 117      -2.918   1.551 -17.214  1.00 10.00      A   
ATOM   1115  CG2 VAL A 117      -2.660   0.027 -15.238  1.00 10.00      A   
ATOM   1116  C   VAL A 117      -0.642  -0.009 -18.492  1.00 10.00      A   
ATOM   1117  O   VAL A 117       0.460   0.429 -18.180  1.00 10.00      A   
ATOM   1118  N   THR A 118      -1.071  -0.043 -19.739  1.00 10.00      A   
ATOM   1119  HN  THR A 118      -1.946  -0.433 -19.939  1.00 10.00      A   
ATOM   1120  CA  THR A 118      -0.266   0.485 -20.825  1.00 10.00      A   
ATOM   1121  CB  THR A 118      -0.386  -0.396 -22.086  1.00 10.00      A   
ATOM   1122  OG1 THR A 118      -1.770  -0.569 -22.430  1.00 10.00      A   
ATOM   1123  HG1 THR A 118      -1.835  -0.834 -23.358  1.00 10.00      A   
ATOM   1124  CG2 THR A 118       0.240  -1.759 -21.841  1.00 10.00      A   
ATOM   1125  C   THR A 118      -0.698   1.910 -21.156  1.00 10.00      A   
ATOM   1126  O   THR A 118      -1.792   2.338 -20.775  1.00 10.00      A   
ATOM   1127  N   ASP A 119       0.156   2.644 -21.859  1.00 10.00      A   
ATOM   1128  HN  ASP A 119       1.025   2.260 -22.111  1.00 10.00      A   
ATOM   1129  CA  ASP A 119      -0.153   4.019 -22.246  1.00 10.00      A   
ATOM   1130  CB  ASP A 119       1.005   4.644 -23.028  1.00 10.00      A   
ATOM   1131  CG  ASP A 119       2.308   4.622 -22.260  1.00 10.00      A   
ATOM   1132  OD1 ASP A 119       2.665   5.650 -21.643  1.00 10.00      A   
ATOM   1133  OD2 ASP A 119       2.983   3.573 -22.264  1.00 10.00      A   
ATOM   1134  C   ASP A 119      -1.423   4.060 -23.081  1.00 10.00      A   
ATOM   1135  O   ASP A 119      -2.202   5.010 -23.006  1.00 10.00      A   
ATOM   1136  N   ASP A 120      -1.628   3.005 -23.861  1.00 10.00      A   
ATOM   1137  HN  ASP A 120      -0.957   2.285 -23.873  1.00 10.00      A   
ATOM   1138  CA  ASP A 120      -2.803   2.883 -24.715  1.00 10.00      A   
ATOM   1139  CB  ASP A 120      -2.757   1.569 -25.504  1.00 10.00      A   
ATOM   1140  CG  ASP A 120      -1.374   1.229 -26.023  1.00 10.00      A   
ATOM   1141  OD1 ASP A 120      -1.134   1.369 -27.241  1.00 10.00      A   
ATOM   1142  OD2 ASP A 120      -0.523   0.812 -25.210  1.00 10.00      A   
ATOM   1143  C   ASP A 120      -4.073   2.932 -23.875  1.00 10.00      A   
ATOM   1144  O   ASP A 120      -5.064   3.551 -24.267  1.00 10.00      A   
ATOM   1145  N   CYS A 121      -4.029   2.286 -22.710  1.00 10.00      A   
ATOM   1146  HN  CYS A 121      -3.203   1.825 -22.452  1.00 10.00      A   
ATOM   1147  CA  CYS A 121      -5.168   2.259 -21.804  1.00 10.00      A   
ATOM   1148  CB  CYS A 121      -4.916   1.289 -20.648  1.00 10.00      A   
ATOM   1149  SG  CYS A 121      -4.483  -0.389 -21.158  1.00 10.00      A   
ATOM   1150  HG  CYS A 121      -3.297  -0.343 -21.753  1.00 10.00      A   
ATOM   1151  C   CYS A 121      -5.437   3.654 -21.255  1.00 10.00      A   
ATOM   1152  O   CYS A 121      -6.582   4.095 -21.181  1.00 10.00      A   
ATOM   1153  N   LEU A 122      -4.368   4.349 -20.883  1.00 10.00      A   
ATOM   1154  HN  LEU A 122      -3.479   3.944 -20.976  1.00 10.00      A   
ATOM   1155  CA  LEU A 122      -4.482   5.698 -20.343  1.00 10.00      A   
ATOM   1156  CB  LEU A 122      -3.112   6.225 -19.910  1.00 10.00      A   
ATOM   1157  CG  LEU A 122      -2.434   5.463 -18.769  1.00 10.00      A   
ATOM   1158  CD1 LEU A 122      -1.040   6.008 -18.520  1.00 10.00      A   
ATOM   1159  CD2 LEU A 122      -3.276   5.533 -17.504  1.00 10.00      A   
ATOM   1160  C   LEU A 122      -5.115   6.639 -21.362  1.00 10.00      A   
ATOM   1161  O   LEU A 122      -6.042   7.388 -21.043  1.00 10.00      A   
ATOM   1162  N   GLU A 123      -4.617   6.583 -22.592  1.00 10.00      A   
ATOM   1163  HN  GLU A 123      -3.875   5.966 -22.780  1.00 10.00      A   
ATOM   1164  CA  GLU A 123      -5.132   7.416 -23.669  1.00 10.00      A   
ATOM   1165  CB  GLU A 123      -4.374   7.139 -24.964  1.00 10.00      A   
ATOM   1166  CG  GLU A 123      -2.906   7.534 -24.931  1.00 10.00      A   
ATOM   1167  CD  GLU A 123      -2.263   7.455 -26.299  1.00 10.00      A   
ATOM   1168  OE1 GLU A 123      -3.004   7.334 -27.300  1.00 10.00      A   
ATOM   1169  OE2 GLU A 123      -1.022   7.519 -26.388  1.00 10.00      A   
ATOM   1170  C   GLU A 123      -6.622   7.159 -23.871  1.00 10.00      A   
ATOM   1171  O   GLU A 123      -7.399   8.087 -24.097  1.00 10.00      A   
ATOM   1172  N   LEU A 124      -7.009   5.890 -23.768  1.00 10.00      A   
ATOM   1173  HN  LEU A 124      -6.334   5.200 -23.582  1.00 10.00      A   
ATOM   1174  CA  LEU A 124      -8.403   5.493 -23.922  1.00 10.00      A   
ATOM   1175  CB  LEU A 124      -8.528   3.970 -23.889  1.00 10.00      A   
ATOM   1176  CG  LEU A 124      -8.217   3.232 -25.192  1.00 10.00      A   
ATOM   1177  CD1 LEU A 124      -8.060   1.740 -24.930  1.00 10.00      A   
ATOM   1178  CD2 LEU A 124      -9.313   3.481 -26.219  1.00 10.00      A   
ATOM   1179  C   LEU A 124      -9.257   6.098 -22.815  1.00 10.00      A   
ATOM   1180  O   LEU A 124     -10.320   6.653 -23.076  1.00 10.00      A   
ATOM   1181  N   ILE A 125      -8.776   5.994 -21.583  1.00 10.00      A   
ATOM   1182  HN  ILE A 125      -7.909   5.542 -21.447  1.00 10.00      A   
ATOM   1183  CA  ILE A 125      -9.486   6.532 -20.425  1.00 10.00      A   
ATOM   1184  CB  ILE A 125      -8.685   6.301 -19.120  1.00 10.00      A   
ATOM   1185  CG1 ILE A 125      -8.621   4.810 -18.781  1.00 10.00      A   
ATOM   1186  CG2 ILE A 125      -9.273   7.093 -17.957  1.00 10.00      A   
ATOM   1187  CD1 ILE A 125      -7.654   4.475 -17.664  1.00 10.00      A   
ATOM   1188  C   ILE A 125      -9.746   8.028 -20.594  1.00 10.00      A   
ATOM   1189  O   ILE A 125     -10.874   8.498 -20.420  1.00 10.00      A   
ATOM   1190  N   ALA A 126      -8.699   8.756 -20.966  1.00 10.00      A   
ATOM   1191  HN  ALA A 126      -7.838   8.303 -21.118  1.00 10.00      A   
ATOM   1192  CA  ALA A 126      -8.774  10.200 -21.145  1.00 10.00      A   
ATOM   1193  CB  ALA A 126      -7.393  10.755 -21.459  1.00 10.00      A   
ATOM   1194  C   ALA A 126      -9.776  10.629 -22.220  1.00 10.00      A   
ATOM   1195  O   ALA A 126     -10.549  11.568 -22.017  1.00 10.00      A   
ATOM   1196  N   LYS A 127      -9.768   9.941 -23.354  1.00 10.00      A   
ATOM   1197  HN  LYS A 127      -9.147   9.190 -23.455  1.00 10.00      A   
ATOM   1198  CA  LYS A 127     -10.658  10.287 -24.461  1.00 10.00      A   
ATOM   1199  CB  LYS A 127     -10.095   9.777 -25.794  1.00 10.00      A   
ATOM   1200  CG  LYS A 127     -10.095   8.260 -25.939  1.00 10.00      A   
ATOM   1201  CD  LYS A 127      -9.342   7.809 -27.183  1.00 10.00      A   
ATOM   1202  CE  LYS A 127      -9.978   8.350 -28.457  1.00 10.00      A   
ATOM   1203  NZ  LYS A 127     -11.364   7.850 -28.654  1.00 10.00      A   
ATOM   1204  HZ1 LYS A 127     -11.966   8.143 -27.859  1.00 10.00      A   
ATOM   1205  HZ2 LYS A 127     -11.374   6.812 -28.714  1.00 10.00      A   
ATOM   1206  HZ3 LYS A 127     -11.760   8.240 -29.531  1.00 10.00      A   
ATOM   1207  C   LYS A 127     -12.086   9.783 -24.254  1.00 10.00      A   
ATOM   1208  O   LYS A 127     -13.012  10.227 -24.933  1.00 10.00      A   
ATOM   1209  N   SER A 128     -12.274   8.873 -23.314  1.00 10.00      A   
ATOM   1210  HN  SER A 128     -11.513   8.566 -22.774  1.00 10.00      A   
ATOM   1211  CA  SER A 128     -13.597   8.323 -23.073  1.00 10.00      A   
ATOM   1212  CB  SER A 128     -13.520   6.813 -22.844  1.00 10.00      A   
ATOM   1213  OG  SER A 128     -12.769   6.190 -23.877  1.00 10.00      A   
ATOM   1214  HG  SER A 128     -11.825   6.352 -23.729  1.00 10.00      A   
ATOM   1215  C   SER A 128     -14.330   9.016 -21.929  1.00 10.00      A   
ATOM   1216  O   SER A 128     -15.417   9.567 -22.128  1.00 10.00      A   
ATOM   1217  N   PHE A 129     -13.724   9.022 -20.749  1.00 10.00      A   
ATOM   1218  HN  PHE A 129     -12.820   8.644 -20.668  1.00 10.00      A   
ATOM   1219  CA  PHE A 129     -14.350   9.612 -19.577  1.00 10.00      A   
ATOM   1220  CB  PHE A 129     -13.966   8.834 -18.313  1.00 10.00      A   
ATOM   1221  CG  PHE A 129     -13.900   7.342 -18.504  1.00 10.00      A   
ATOM   1222  CD1 PHE A 129     -12.764   6.631 -18.156  1.00 10.00      A   
ATOM   1223  CD2 PHE A 129     -14.974   6.652 -19.043  1.00 10.00      A   
ATOM   1224  CE1 PHE A 129     -12.698   5.263 -18.339  1.00 10.00      A   
ATOM   1225  CE2 PHE A 129     -14.916   5.284 -19.227  1.00 10.00      A   
ATOM   1226  CZ  PHE A 129     -13.777   4.588 -18.877  1.00 10.00      A   
ATOM   1227  C   PHE A 129     -13.980  11.079 -19.424  1.00 10.00      A   
ATOM   1228  O   PHE A 129     -12.814  11.426 -19.253  1.00 10.00      A   
ATOM   1229  N   LYS A 130     -14.988  11.938 -19.480  1.00 10.00      A   
ATOM   1230  HN  LYS A 130     -15.900  11.599 -19.618  1.00 10.00      A   
ATOM   1231  CA  LYS A 130     -14.778  13.374 -19.338  1.00 10.00      A   
ATOM   1232  CB  LYS A 130     -15.715  14.163 -20.257  1.00 10.00      A   
ATOM   1233  CG  LYS A 130     -15.340  14.118 -21.731  1.00 10.00      A   
ATOM   1234  CD  LYS A 130     -15.877  12.865 -22.406  1.00 10.00      A   
ATOM   1235  CE  LYS A 130     -15.269  12.677 -23.785  1.00 10.00      A   
ATOM   1236  NZ  LYS A 130     -15.729  11.421 -24.429  1.00 10.00      A   
ATOM   1237  HZ1 LYS A 130     -15.112  11.186 -25.235  1.00 10.00      A   
ATOM   1238  HZ2 LYS A 130     -16.703  11.534 -24.776  1.00 10.00      A   
ATOM   1239  HZ3 LYS A 130     -15.707  10.636 -23.745  1.00 10.00      A   
ATOM   1240  C   LYS A 130     -14.992  13.794 -17.889  1.00 10.00      A   
ATOM   1241  O   LYS A 130     -14.555  14.866 -17.465  1.00 10.00      A   
ATOM   1242  N   ASN A 131     -15.662  12.933 -17.134  1.00 10.00      A   
ATOM   1243  HN  ASN A 131     -15.985  12.098 -17.535  1.00 10.00      A   
ATOM   1244  CA  ASN A 131     -15.943  13.199 -15.728  1.00 10.00      A   
ATOM   1245  CB  ASN A 131     -17.379  12.788 -15.378  1.00 10.00      A   
ATOM   1246  CG  ASN A 131     -17.930  13.546 -14.186  1.00 10.00      A   
ATOM   1247  OD1 ASN A 131     -17.762  14.760 -14.078  1.00 10.00      A   
ATOM   1248  ND2 ASN A 131     -18.579  12.834 -13.276  1.00 10.00      A   
ATOM   1249 HD21 ASN A 131     -18.664  11.868 -13.418  1.00 10.00      A   
ATOM   1250 HD22 ASN A 131     -18.949  13.302 -12.498  1.00 10.00      A   
ATOM   1251  C   ASN A 131     -14.959  12.461 -14.828  1.00 10.00      A   
ATOM   1252  O   ASN A 131     -15.192  12.308 -13.633  1.00 10.00      A   
ATOM   1253  N   PHE A 132     -13.859  12.001 -15.408  1.00 10.00      A   
ATOM   1254  HN  PHE A 132     -13.727  12.150 -16.364  1.00 10.00      A   
ATOM   1255  CA  PHE A 132     -12.841  11.283 -14.651  1.00 10.00      A   
ATOM   1256  CB  PHE A 132     -11.841  10.615 -15.586  1.00 10.00      A   
ATOM   1257  CG  PHE A 132     -11.223   9.379 -15.008  1.00 10.00      A   
ATOM   1258  CD1 PHE A 132     -11.871   8.159 -15.107  1.00 10.00      A   
ATOM   1259  CD2 PHE A 132      -9.998   9.432 -14.369  1.00 10.00      A   
ATOM   1260  CE1 PHE A 132     -11.310   7.016 -14.581  1.00 10.00      A   
ATOM   1261  CE2 PHE A 132      -9.431   8.294 -13.841  1.00 10.00      A   
ATOM   1262  CZ  PHE A 132     -10.086   7.083 -13.946  1.00 10.00      A   
ATOM   1263  C   PHE A 132     -12.125  12.235 -13.701  1.00 10.00      A   
ATOM   1264  O   PHE A 132     -11.617  13.274 -14.121  1.00 10.00      A   
ATOM   1265  N   LYS A 133     -12.089  11.877 -12.425  1.00 10.00      A   
ATOM   1266  HN  LYS A 133     -12.497  11.024 -12.153  1.00 10.00      A   
ATOM   1267  CA  LYS A 133     -11.467  12.718 -11.418  1.00 10.00      A   
ATOM   1268  CB  LYS A 133     -12.503  13.144 -10.376  1.00 10.00      A   
ATOM   1269  CG  LYS A 133     -13.774  13.750 -10.953  1.00 10.00      A   
ATOM   1270  CD  LYS A 133     -15.012  13.119 -10.335  1.00 10.00      A   
ATOM   1271  CE  LYS A 133     -15.149  13.493  -8.870  1.00 10.00      A   
ATOM   1272  NZ  LYS A 133     -16.002  12.529  -8.129  1.00 10.00      A   
ATOM   1273  HZ1 LYS A 133     -16.343  12.953  -7.246  1.00 10.00      A   
ATOM   1274  HZ2 LYS A 133     -15.457  11.676  -7.895  1.00 10.00      A   
ATOM   1275  HZ3 LYS A 133     -16.826  12.251  -8.713  1.00 10.00      A   
ATOM   1276  C   LYS A 133     -10.302  12.038 -10.703  1.00 10.00      A   
ATOM   1277  O   LYS A 133      -9.243  12.634 -10.533  1.00 10.00      A   
ATOM   1278  N   VAL A 134     -10.487  10.798 -10.273  1.00 10.00      A   
ATOM   1279  HN  VAL A 134     -11.330  10.334 -10.465  1.00 10.00      A   
ATOM   1280  CA  VAL A 134      -9.439  10.110  -9.528  1.00 10.00      A   
ATOM   1281  CB  VAL A 134      -9.928   9.680  -8.129  1.00 10.00      A   
ATOM   1282  CG1 VAL A 134      -8.784   9.121  -7.298  1.00 10.00      A   
ATOM   1283  CG2 VAL A 134     -10.590  10.845  -7.409  1.00 10.00      A   
ATOM   1284  C   VAL A 134      -8.865   8.902 -10.261  1.00 10.00      A   
ATOM   1285  O   VAL A 134      -9.594   8.008 -10.688  1.00 10.00      A   
ATOM   1286  N   LEU A 135      -7.549   8.893 -10.395  1.00 10.00      A   
ATOM   1287  HN  LEU A 135      -7.033   9.652 -10.042  1.00 10.00      A   
ATOM   1288  CA  LEU A 135      -6.836   7.800 -11.034  1.00 10.00      A   
ATOM   1289  CB  LEU A 135      -6.153   8.275 -12.322  1.00 10.00      A   
ATOM   1290  CG  LEU A 135      -5.460   7.201 -13.169  1.00 10.00      A   
ATOM   1291  CD1 LEU A 135      -6.445   6.113 -13.579  1.00 10.00      A   
ATOM   1292  CD2 LEU A 135      -4.814   7.826 -14.397  1.00 10.00      A   
ATOM   1293  C   LEU A 135      -5.807   7.241 -10.051  1.00 10.00      A   
ATOM   1294  O   LEU A 135      -4.765   7.854  -9.807  1.00 10.00      A   
ATOM   1295  N   VAL A 136      -6.120   6.094  -9.467  1.00 10.00      A   
ATOM   1296  HN  VAL A 136      -6.962   5.644  -9.709  1.00 10.00      A   
ATOM   1297  CA  VAL A 136      -5.233   5.469  -8.496  1.00 10.00      A   
ATOM   1298  CB  VAL A 136      -5.964   5.113  -7.183  1.00 10.00      A   
ATOM   1299  CG1 VAL A 136      -4.990   4.533  -6.167  1.00 10.00      A   
ATOM   1300  CG2 VAL A 136      -6.665   6.334  -6.609  1.00 10.00      A   
ATOM   1301  C   VAL A 136      -4.603   4.210  -9.071  1.00 10.00      A   
ATOM   1302  O   VAL A 136      -5.275   3.195  -9.252  1.00 10.00      A   
ATOM   1303  N   LEU A 137      -3.320   4.287  -9.369  1.00 10.00      A   
ATOM   1304  HN  LEU A 137      -2.840   5.133  -9.217  1.00 10.00      A   
ATOM   1305  CA  LEU A 137      -2.596   3.156  -9.913  1.00 10.00      A   
ATOM   1306  CB  LEU A 137      -2.087   3.473 -11.321  1.00 10.00      A   
ATOM   1307  CG  LEU A 137      -3.129   3.942 -12.341  1.00 10.00      A   
ATOM   1308  CD1 LEU A 137      -2.459   4.292 -13.661  1.00 10.00      A   
ATOM   1309  CD2 LEU A 137      -4.190   2.877 -12.550  1.00 10.00      A   
ATOM   1310  C   LEU A 137      -1.430   2.815  -8.993  1.00 10.00      A   
ATOM   1311  O   LEU A 137      -0.357   3.409  -9.086  1.00 10.00      A   
ATOM   1312  N   SER A 138      -1.656   1.874  -8.093  1.00 10.00      A   
ATOM   1313  HN  SER A 138      -2.532   1.434  -8.072  1.00 10.00      A   
ATOM   1314  CA  SER A 138      -0.642   1.465  -7.140  1.00 10.00      A   
ATOM   1315  CB  SER A 138      -1.287   1.198  -5.776  1.00 10.00      A   
ATOM   1316  OG  SER A 138      -0.312   0.957  -4.774  1.00 10.00      A   
ATOM   1317  HG  SER A 138       0.359   0.354  -5.113  1.00 10.00      A   
ATOM   1318  C   SER A 138       0.097   0.227  -7.619  1.00 10.00      A   
ATOM   1319  O   SER A 138      -0.524  -0.759  -8.027  1.00 10.00      A   
ATOM   1320  N   SER A 139       1.423   0.297  -7.572  1.00 10.00      A   
ATOM   1321  HN  SER A 139       1.841   1.125  -7.248  1.00 10.00      A   
ATOM   1322  CA  SER A 139       2.288  -0.807  -7.970  1.00 10.00      A   
ATOM   1323  CB  SER A 139       2.210  -1.929  -6.934  1.00 10.00      A   
ATOM   1324  OG  SER A 139       2.179  -1.390  -5.622  1.00 10.00      A   
ATOM   1325  HG  SER A 139       3.042  -1.512  -5.208  1.00 10.00      A   
ATOM   1326  C   SER A 139       1.971  -1.325  -9.374  1.00 10.00      A   
ATOM   1327  O   SER A 139       1.944  -2.534  -9.612  1.00 10.00      A   
ATOM   1328  N   CYS A 140       1.744  -0.408 -10.299  1.00 10.00      A   
ATOM   1329  HN  CYS A 140       1.797   0.543 -10.057  1.00 10.00      A   
ATOM   1330  CA  CYS A 140       1.430  -0.778 -11.671  1.00 10.00      A   
ATOM   1331  CB  CYS A 140       0.192  -0.022 -12.155  1.00 10.00      A   
ATOM   1332  SG  CYS A 140      -1.277  -0.297 -11.139  1.00 10.00      A   
ATOM   1333  HG  CYS A 140      -0.906  -0.243  -9.866  1.00 10.00      A   
ATOM   1334  C   CYS A 140       2.617  -0.517 -12.591  1.00 10.00      A   
ATOM   1335  O   CYS A 140       3.528   0.241 -12.248  1.00 10.00      A   
ATOM   1336  N   GLU A 141       2.620  -1.165 -13.748  1.00 10.00      A   
ATOM   1337  HN  GLU A 141       1.879  -1.777 -13.958  1.00 10.00      A   
ATOM   1338  CA  GLU A 141       3.692  -0.993 -14.717  1.00 10.00      A   
ATOM   1339  CB  GLU A 141       4.855  -1.941 -14.413  1.00 10.00      A   
ATOM   1340  CG  GLU A 141       4.685  -3.350 -14.963  1.00 10.00      A   
ATOM   1341  CD  GLU A 141       4.456  -4.389 -13.887  1.00 10.00      A   
ATOM   1342  OE1 GLU A 141       4.316  -5.583 -14.231  1.00 10.00      A   
ATOM   1343  OE2 GLU A 141       4.420  -4.023 -12.691  1.00 10.00      A   
ATOM   1344  C   GLU A 141       3.172  -1.235 -16.128  1.00 10.00      A   
ATOM   1345  O   GLU A 141       2.039  -1.689 -16.304  1.00 10.00      A   
ATOM   1346  N   GLY A 142       3.991  -0.925 -17.129  1.00 10.00      A   
ATOM   1347  HN  GLY A 142       4.874  -0.550 -16.934  1.00 10.00      A   
ATOM   1348  CA  GLY A 142       3.588  -1.140 -18.506  1.00 10.00      A   
ATOM   1349  C   GLY A 142       3.424   0.149 -19.285  1.00 10.00      A   
ATOM   1350  O   GLY A 142       3.393   0.133 -20.517  1.00 10.00      A   
ATOM   1351  N   PHE A 143       3.332   1.270 -18.576  1.00 10.00      A   
ATOM   1352  HN  PHE A 143       3.383   1.226 -17.600  1.00 10.00      A   
ATOM   1353  CA  PHE A 143       3.153   2.564 -19.221  1.00 10.00      A   
ATOM   1354  CB  PHE A 143       1.844   3.232 -18.775  1.00 10.00      A   
ATOM   1355  CG  PHE A 143       1.778   3.598 -17.316  1.00 10.00      A   
ATOM   1356  CD1 PHE A 143       1.933   4.914 -16.915  1.00 10.00      A   
ATOM   1357  CD2 PHE A 143       1.556   2.632 -16.349  1.00 10.00      A   
ATOM   1358  CE1 PHE A 143       1.868   5.259 -15.579  1.00 10.00      A   
ATOM   1359  CE2 PHE A 143       1.490   2.969 -15.012  1.00 10.00      A   
ATOM   1360  CZ  PHE A 143       1.647   4.285 -14.629  1.00 10.00      A   
ATOM   1361  C   PHE A 143       4.342   3.492 -19.008  1.00 10.00      A   
ATOM   1362  O   PHE A 143       5.236   3.213 -18.207  1.00 10.00      A   
ATOM   1363  N   SER A 144       4.336   4.600 -19.730  1.00 10.00      A   
ATOM   1364  HN  SER A 144       3.579   4.769 -20.340  1.00 10.00      A   
ATOM   1365  CA  SER A 144       5.395   5.581 -19.651  1.00 10.00      A   
ATOM   1366  CB  SER A 144       6.146   5.627 -20.986  1.00 10.00      A   
ATOM   1367  OG  SER A 144       5.258   5.848 -22.071  1.00 10.00      A   
ATOM   1368  HG  SER A 144       4.351   5.622 -21.800  1.00 10.00      A   
ATOM   1369  C   SER A 144       4.813   6.954 -19.329  1.00 10.00      A   
ATOM   1370  O   SER A 144       3.626   7.073 -19.019  1.00 10.00      A   
ATOM   1371  N   THR A 145       5.641   7.986 -19.403  1.00 10.00      A   
ATOM   1372  HN  THR A 145       6.584   7.833 -19.626  1.00 10.00      A   
ATOM   1373  CA  THR A 145       5.186   9.340 -19.131  1.00 10.00      A   
ATOM   1374  CB  THR A 145       6.371  10.285 -18.865  1.00 10.00      A   
ATOM   1375  OG1 THR A 145       7.403  10.044 -19.834  1.00 10.00      A   
ATOM   1376  HG1 THR A 145       7.213  10.554 -20.636  1.00 10.00      A   
ATOM   1377  CG2 THR A 145       6.925  10.059 -17.465  1.00 10.00      A   
ATOM   1378  C   THR A 145       4.341   9.879 -20.286  1.00 10.00      A   
ATOM   1379  O   THR A 145       3.716  10.936 -20.173  1.00 10.00      A   
ATOM   1380  N   ASP A 146       4.321   9.134 -21.390  1.00 10.00      A   
ATOM   1381  HN  ASP A 146       4.833   8.301 -21.406  1.00 10.00      A   
ATOM   1382  CA  ASP A 146       3.554   9.516 -22.572  1.00 10.00      A   
ATOM   1383  CB  ASP A 146       3.910   8.625 -23.767  1.00 10.00      A   
ATOM   1384  CG  ASP A 146       3.591   9.271 -25.104  1.00 10.00      A   
ATOM   1385  OD1 ASP A 146       4.390  10.120 -25.559  1.00 10.00      A   
ATOM   1386  OD2 ASP A 146       2.559   8.920 -25.716  1.00 10.00      A   
ATOM   1387  C   ASP A 146       2.060   9.440 -22.276  1.00 10.00      A   
ATOM   1388  O   ASP A 146       1.310  10.378 -22.568  1.00 10.00      A   
ATOM   1389  N   GLY A 147       1.635   8.323 -21.684  1.00 10.00      A   
ATOM   1390  HN  GLY A 147       2.274   7.596 -21.499  1.00 10.00      A   
ATOM   1391  CA  GLY A 147       0.241   8.156 -21.330  1.00 10.00      A   
ATOM   1392  C   GLY A 147      -0.189   9.168 -20.288  1.00 10.00      A   
ATOM   1393  O   GLY A 147      -1.326   9.643 -20.305  1.00 10.00      A   
ATOM   1394  N   LEU A 148       0.732   9.500 -19.385  1.00 10.00      A   
ATOM   1395  HN  LEU A 148       1.617   9.073 -19.427  1.00 10.00      A   
ATOM   1396  CA  LEU A 148       0.463  10.474 -18.331  1.00 10.00      A   
ATOM   1397  CB  LEU A 148       1.643  10.555 -17.358  1.00 10.00      A   
ATOM   1398  CG  LEU A 148       1.964   9.286 -16.566  1.00 10.00      A   
ATOM   1399  CD1 LEU A 148       3.190   9.504 -15.694  1.00 10.00      A   
ATOM   1400  CD2 LEU A 148       0.773   8.859 -15.723  1.00 10.00      A   
ATOM   1401  C   LEU A 148       0.201  11.841 -18.947  1.00 10.00      A   
ATOM   1402  O   LEU A 148      -0.671  12.582 -18.496  1.00 10.00      A   
ATOM   1403  N   ALA A 149       0.948  12.152 -20.000  1.00 10.00      A   
ATOM   1404  HN  ALA A 149       1.624  11.512 -20.309  1.00 10.00      A   
ATOM   1405  CA  ALA A 149       0.797  13.416 -20.703  1.00 10.00      A   
ATOM   1406  CB  ALA A 149       1.897  13.578 -21.740  1.00 10.00      A   
ATOM   1407  C   ALA A 149      -0.570  13.483 -21.371  1.00 10.00      A   
ATOM   1408  O   ALA A 149      -1.206  14.536 -21.408  1.00 10.00      A   
ATOM   1409  N   ALA A 150      -1.027  12.339 -21.876  1.00 10.00      A   
ATOM   1410  HN  ALA A 150      -0.476  11.529 -21.800  1.00 10.00      A   
ATOM   1411  CA  ALA A 150      -2.323  12.253 -22.536  1.00 10.00      A   
ATOM   1412  CB  ALA A 150      -2.526  10.865 -23.126  1.00 10.00      A   
ATOM   1413  C   ALA A 150      -3.432  12.581 -21.547  1.00 10.00      A   
ATOM   1414  O   ALA A 150      -4.380  13.292 -21.873  1.00 10.00      A   
ATOM   1415  N   ILE A 151      -3.295  12.062 -20.335  1.00 10.00      A   
ATOM   1416  HN  ILE A 151      -2.519  11.492 -20.146  1.00 10.00      A   
ATOM   1417  CA  ILE A 151      -4.265  12.306 -19.275  1.00 10.00      A   
ATOM   1418  CB  ILE A 151      -3.932  11.453 -18.031  1.00 10.00      A   
ATOM   1419  CG1 ILE A 151      -4.025   9.955 -18.352  1.00 10.00      A   
ATOM   1420  CG2 ILE A 151      -4.830  11.815 -16.852  1.00 10.00      A   
ATOM   1421  CD1 ILE A 151      -5.431   9.469 -18.640  1.00 10.00      A   
ATOM   1422  C   ILE A 151      -4.231  13.780 -18.883  1.00 10.00      A   
ATOM   1423  O   ILE A 151      -5.270  14.439 -18.775  1.00 10.00      A   
ATOM   1424  N   ALA A 152      -3.016  14.291 -18.720  1.00 10.00      A   
ATOM   1425  HN  ALA A 152      -2.239  13.709 -18.865  1.00 10.00      A   
ATOM   1426  CA  ALA A 152      -2.785  15.673 -18.334  1.00 10.00      A   
ATOM   1427  CB  ALA A 152      -1.295  15.911 -18.146  1.00 10.00      A   
ATOM   1428  C   ALA A 152      -3.343  16.660 -19.352  1.00 10.00      A   
ATOM   1429  O   ALA A 152      -3.774  17.751 -18.986  1.00 10.00      A   
ATOM   1430  N   ALA A 153      -3.350  16.275 -20.620  1.00 10.00      A   
ATOM   1431  HN  ALA A 153      -3.006  15.386 -20.858  1.00 10.00      A   
ATOM   1432  CA  ALA A 153      -3.840  17.157 -21.671  1.00 10.00      A   
ATOM   1433  CB  ALA A 153      -2.882  17.160 -22.855  1.00 10.00      A   
ATOM   1434  C   ALA A 153      -5.260  16.821 -22.124  1.00 10.00      A   
ATOM   1435  O   ALA A 153      -5.724  17.334 -23.142  1.00 10.00      A   
ATOM   1436  N   THR A 154      -5.958  15.978 -21.376  1.00 10.00      A   
ATOM   1437  HN  THR A 154      -5.558  15.601 -20.566  1.00 10.00      A   
ATOM   1438  CA  THR A 154      -7.315  15.608 -21.753  1.00 10.00      A   
ATOM   1439  CB  THR A 154      -7.370  14.228 -22.436  1.00 10.00      A   
ATOM   1440  OG1 THR A 154      -6.368  14.158 -23.459  1.00 10.00      A   
ATOM   1441  HG1 THR A 154      -5.523  13.916 -23.060  1.00 10.00      A   
ATOM   1442  CG2 THR A 154      -8.730  14.008 -23.074  1.00 10.00      A   
ATOM   1443  C   THR A 154      -8.280  15.644 -20.570  1.00 10.00      A   
ATOM   1444  O   THR A 154      -9.327  16.292 -20.637  1.00 10.00      A   
ATOM   1445  N   CYS A 155      -7.930  14.964 -19.484  1.00 10.00      A   
ATOM   1446  HN  CYS A 155      -7.070  14.484 -19.465  1.00 10.00      A   
ATOM   1447  CA  CYS A 155      -8.788  14.926 -18.307  1.00 10.00      A   
ATOM   1448  CB  CYS A 155      -8.507  13.676 -17.471  1.00 10.00      A   
ATOM   1449  SG  CYS A 155      -8.827  12.122 -18.338  1.00 10.00      A   
ATOM   1450  HG  CYS A 155     -10.013  12.214 -18.930  1.00 10.00      A   
ATOM   1451  C   CYS A 155      -8.639  16.191 -17.468  1.00 10.00      A   
ATOM   1452  O   CYS A 155      -7.859  16.235 -16.519  1.00 10.00      A   
ATOM   1453  N   ARG A 156      -9.382  17.228 -17.839  1.00 10.00      A   
ATOM   1454  HN  ARG A 156      -9.958  17.142 -18.630  1.00 10.00      A   
ATOM   1455  CA  ARG A 156      -9.343  18.500 -17.122  1.00 10.00      A   
ATOM   1456  CB  ARG A 156      -9.928  19.620 -17.990  1.00 10.00      A   
ATOM   1457  CG  ARG A 156     -11.414  19.476 -18.292  1.00 10.00      A   
ATOM   1458  CD  ARG A 156     -11.873  20.472 -19.346  1.00 10.00      A   
ATOM   1459  NE  ARG A 156     -13.333  20.564 -19.405  1.00 10.00      A   
ATOM   1460  HE  ARG A 156     -13.775  21.142 -18.735  1.00 10.00      A   
ATOM   1461  CZ  ARG A 156     -14.087  19.915 -20.295  1.00 10.00      A   
ATOM   1462  NH1 ARG A 156     -13.522  19.134 -21.212  1.00 10.00      A   
ATOM   1463 HH11 ARG A 156     -12.486  19.024 -21.241  1.00 10.00      A   
ATOM   1464 HH12 ARG A 156     -14.112  18.629 -21.908  1.00 10.00      A   
ATOM   1465  NH2 ARG A 156     -15.404  20.053 -20.269  1.00 10.00      A   
ATOM   1466 HH21 ARG A 156     -15.853  20.668 -19.553  1.00 10.00      A   
ATOM   1467 HH22 ARG A 156     -16.001  19.544 -20.958  1.00 10.00      A   
ATOM   1468  C   ARG A 156     -10.102  18.399 -15.801  1.00 10.00      A   
ATOM   1469  O   ARG A 156     -10.016  19.278 -14.948  1.00 10.00      A   
ATOM   1470  N   ASN A 157     -10.835  17.305 -15.640  1.00 10.00      A   
ATOM   1471  HN  ASN A 157     -10.846  16.633 -16.348  1.00 10.00      A   
ATOM   1472  CA  ASN A 157     -11.618  17.074 -14.437  1.00 10.00      A   
ATOM   1473  CB  ASN A 157     -12.926  16.367 -14.783  1.00 10.00      A   
ATOM   1474  CG  ASN A 157     -14.111  17.312 -14.797  1.00 10.00      A   
ATOM   1475  OD1 ASN A 157     -14.180  18.251 -14.003  1.00 10.00      A   
ATOM   1476  ND2 ASN A 157     -15.048  17.072 -15.701  1.00 10.00      A   
ATOM   1477 HD21 ASN A 157     -14.928  16.304 -16.305  1.00 10.00      A   
ATOM   1478 HD22 ASN A 157     -15.823  17.672 -15.733  1.00 10.00      A   
ATOM   1479  C   ASN A 157     -10.834  16.258 -13.418  1.00 10.00      A   
ATOM   1480  O   ASN A 157     -11.343  15.945 -12.341  1.00 10.00      A   
ATOM   1481  N   LEU A 158      -9.592  15.924 -13.768  1.00 10.00      A   
ATOM   1482  HN  LEU A 158      -9.247  16.221 -14.634  1.00 10.00      A   
ATOM   1483  CA  LEU A 158      -8.728  15.140 -12.894  1.00 10.00      A   
ATOM   1484  CB  LEU A 158      -7.401  14.831 -13.596  1.00 10.00      A   
ATOM   1485  CG  LEU A 158      -6.527  13.742 -12.965  1.00 10.00      A   
ATOM   1486  CD1 LEU A 158      -7.171  12.372 -13.129  1.00 10.00      A   
ATOM   1487  CD2 LEU A 158      -5.132  13.759 -13.573  1.00 10.00      A   
ATOM   1488  C   LEU A 158      -8.475  15.884 -11.586  1.00 10.00      A   
ATOM   1489  O   LEU A 158      -8.060  17.040 -11.588  1.00 10.00      A   
ATOM   1490  N   LYS A 159      -8.727  15.211 -10.475  1.00 10.00      A   
ATOM   1491  HN  LYS A 159      -9.043  14.284 -10.544  1.00 10.00      A   
ATOM   1492  CA  LYS A 159      -8.551  15.800  -9.157  1.00 10.00      A   
ATOM   1493  CB  LYS A 159      -9.852  15.699  -8.357  1.00 10.00      A   
ATOM   1494  CG  LYS A 159     -10.891  16.761  -8.678  1.00 10.00      A   
ATOM   1495  CD  LYS A 159     -12.042  16.715  -7.683  1.00 10.00      A   
ATOM   1496  CE  LYS A 159     -11.541  16.905  -6.259  1.00 10.00      A   
ATOM   1497  NZ  LYS A 159     -12.545  16.488  -5.247  1.00 10.00      A   
ATOM   1498  HZ1 LYS A 159     -12.896  15.534  -5.461  1.00 10.00      A   
ATOM   1499  HZ2 LYS A 159     -13.347  17.148  -5.243  1.00 10.00      A   
ATOM   1500  HZ3 LYS A 159     -12.112  16.483  -4.302  1.00 10.00      A   
ATOM   1501  C   LYS A 159      -7.434  15.121  -8.370  1.00 10.00      A   
ATOM   1502  O   LYS A 159      -6.595  15.788  -7.761  1.00 10.00      A   
ATOM   1503  N   GLU A 160      -7.427  13.794  -8.373  1.00 10.00      A   
ATOM   1504  HN  GLU A 160      -8.092  13.310  -8.906  1.00 10.00      A   
ATOM   1505  CA  GLU A 160      -6.430  13.044  -7.623  1.00 10.00      A   
ATOM   1506  CB  GLU A 160      -7.074  12.366  -6.403  1.00 10.00      A   
ATOM   1507  CG  GLU A 160      -7.920  13.301  -5.543  1.00 10.00      A   
ATOM   1508  CD  GLU A 160      -8.317  12.690  -4.213  1.00 10.00      A   
ATOM   1509  OE1 GLU A 160      -9.509  12.342  -4.037  1.00 10.00      A   
ATOM   1510  OE2 GLU A 160      -7.444  12.558  -3.332  1.00 10.00      A   
ATOM   1511  C   GLU A 160      -5.716  12.013  -8.491  1.00 10.00      A   
ATOM   1512  O   GLU A 160      -6.351  11.182  -9.148  1.00 10.00      A   
ATOM   1513  N   LEU A 161      -4.391  12.075  -8.483  1.00 10.00      A   
ATOM   1514  HN  LEU A 161      -3.952  12.771  -7.940  1.00 10.00      A   
ATOM   1515  CA  LEU A 161      -3.564  11.155  -9.250  1.00 10.00      A   
ATOM   1516  CB  LEU A 161      -2.902  11.886 -10.418  1.00 10.00      A   
ATOM   1517  CG  LEU A 161      -1.926  11.066 -11.265  1.00 10.00      A   
ATOM   1518  CD1 LEU A 161      -2.651   9.935 -11.977  1.00 10.00      A   
ATOM   1519  CD2 LEU A 161      -1.204  11.956 -12.263  1.00 10.00      A   
ATOM   1520  C   LEU A 161      -2.498  10.526  -8.350  1.00 10.00      A   
ATOM   1521  O   LEU A 161      -1.581  11.208  -7.884  1.00 10.00      A   
ATOM   1522  N   ASP A 162      -2.626   9.225  -8.114  1.00 10.00      A   
ATOM   1523  HN  ASP A 162      -3.368   8.735  -8.533  1.00 10.00      A   
ATOM   1524  CA  ASP A 162      -1.685   8.499  -7.265  1.00 10.00      A   
ATOM   1525  CB  ASP A 162      -2.385   7.987  -5.998  1.00 10.00      A   
ATOM   1526  CG  ASP A 162      -1.423   7.411  -4.967  1.00 10.00      A   
ATOM   1527  OD1 ASP A 162      -0.202   7.388  -5.219  1.00 10.00      A   
ATOM   1528  OD2 ASP A 162      -1.888   6.983  -3.886  1.00 10.00      A   
ATOM   1529  C   ASP A 162      -1.065   7.334  -8.027  1.00 10.00      A   
ATOM   1530  O   ASP A 162      -1.774   6.470  -8.541  1.00 10.00      A   
ATOM   1531  N   LEU A 163       0.259   7.318  -8.092  1.00 10.00      A   
ATOM   1532  HN  LEU A 163       0.765   8.032  -7.647  1.00 10.00      A   
ATOM   1533  CA  LEU A 163       0.988   6.269  -8.790  1.00 10.00      A   
ATOM   1534  CB  LEU A 163       1.688   6.851 -10.023  1.00 10.00      A   
ATOM   1535  CG  LEU A 163       0.813   7.639 -11.002  1.00 10.00      A   
ATOM   1536  CD1 LEU A 163       1.680   8.449 -11.953  1.00 10.00      A   
ATOM   1537  CD2 LEU A 163      -0.097   6.702 -11.779  1.00 10.00      A   
ATOM   1538  C   LEU A 163       2.023   5.648  -7.856  1.00 10.00      A   
ATOM   1539  O   LEU A 163       3.115   5.265  -8.284  1.00 10.00      A   
ATOM   1540  N   ARG A 164       1.664   5.552  -6.582  1.00 10.00      A   
ATOM   1541  HN  ARG A 164       0.773   5.874  -6.317  1.00 10.00      A   
ATOM   1542  CA  ARG A 164       2.550   5.007  -5.554  1.00 10.00      A   
ATOM   1543  CB  ARG A 164       1.854   4.948  -4.189  1.00 10.00      A   
ATOM   1544  CG  ARG A 164       0.600   4.087  -4.139  1.00 10.00      A   
ATOM   1545  CD  ARG A 164      -0.204   4.378  -2.882  1.00 10.00      A   
ATOM   1546  NE  ARG A 164      -1.189   3.338  -2.601  1.00 10.00      A   
ATOM   1547  HE  ARG A 164      -0.844   2.470  -2.295  1.00 10.00      A   
ATOM   1548  CZ  ARG A 164      -2.504   3.491  -2.742  1.00 10.00      A   
ATOM   1549  NH1 ARG A 164      -3.005   4.648  -3.175  1.00 10.00      A   
ATOM   1550 HH11 ARG A 164      -2.364   5.449  -3.411  1.00 10.00      A   
ATOM   1551 HH12 ARG A 164      -4.037   4.767  -3.284  1.00 10.00      A   
ATOM   1552  NH2 ARG A 164      -3.322   2.489  -2.445  1.00 10.00      A   
ATOM   1553 HH21 ARG A 164      -4.353   2.600  -2.552  1.00 10.00      A   
ATOM   1554 HH22 ARG A 164      -2.937   1.582  -2.099  1.00 10.00      A   
ATOM   1555  C   ARG A 164       3.181   3.658  -5.914  1.00 10.00      A   
ATOM   1556  O   ARG A 164       2.497   2.721  -6.338  1.00 10.00      A   
ATOM   1557  N   GLU A 165       4.508   3.602  -5.755  1.00 10.00      A   
ATOM   1558  HN  GLU A 165       4.969   4.407  -5.442  1.00 10.00      A   
ATOM   1559  CA  GLU A 165       5.315   2.403  -6.010  1.00 10.00      A   
ATOM   1560  CB  GLU A 165       5.204   1.397  -4.863  1.00 10.00      A   
ATOM   1561  CG  GLU A 165       6.112   1.712  -3.685  1.00 10.00      A   
ATOM   1562  CD  GLU A 165       5.785   3.037  -3.028  1.00 10.00      A   
ATOM   1563  OE1 GLU A 165       4.959   3.046  -2.096  1.00 10.00      A   
ATOM   1564  OE2 GLU A 165       6.350   4.074  -3.439  1.00 10.00      A   
ATOM   1565  C   GLU A 165       5.046   1.735  -7.358  1.00 10.00      A   
ATOM   1566  O   GLU A 165       4.930   0.511  -7.448  1.00 10.00      A   
ATOM   1567  N   SER A 166       4.976   2.533  -8.403  1.00 10.00      A   
ATOM   1568  HN  SER A 166       5.092   3.498  -8.280  1.00 10.00      A   
ATOM   1569  CA  SER A 166       4.735   2.011  -9.736  1.00 10.00      A   
ATOM   1570  CB  SER A 166       3.551   2.734 -10.373  1.00 10.00      A   
ATOM   1571  OG  SER A 166       2.367   2.514  -9.623  1.00 10.00      A   
ATOM   1572  HG  SER A 166       2.380   3.071  -8.835  1.00 10.00      A   
ATOM   1573  C   SER A 166       5.977   2.155 -10.609  1.00 10.00      A   
ATOM   1574  O   SER A 166       6.841   2.991 -10.338  1.00 10.00      A   
ATOM   1575  N   ASP A 167       6.065   1.334 -11.646  1.00 10.00      A   
ATOM   1576  HN  ASP A 167       5.342   0.685 -11.808  1.00 10.00      A   
ATOM   1577  CA  ASP A 167       7.198   1.374 -12.559  1.00 10.00      A   
ATOM   1578  CB  ASP A 167       7.756  -0.029 -12.808  1.00 10.00      A   
ATOM   1579  CG  ASP A 167       9.032   0.003 -13.622  1.00 10.00      A   
ATOM   1580  OD1 ASP A 167      10.003   0.657 -13.179  1.00 10.00      A   
ATOM   1581  OD2 ASP A 167       9.072  -0.627 -14.700  1.00 10.00      A   
ATOM   1582  C   ASP A 167       6.797   2.036 -13.871  1.00 10.00      A   
ATOM   1583  O   ASP A 167       6.244   1.395 -14.771  1.00 10.00      A   
ATOM   1584  N   VAL A 168       7.057   3.325 -13.964  1.00 10.00      A   
ATOM   1585  HN  VAL A 168       7.504   3.777 -13.218  1.00 10.00      A   
ATOM   1586  CA  VAL A 168       6.718   4.092 -15.150  1.00 10.00      A   
ATOM   1587  CB  VAL A 168       6.069   5.440 -14.767  1.00 10.00      A   
ATOM   1588  CG1 VAL A 168       5.461   6.120 -15.984  1.00 10.00      A   
ATOM   1589  CG2 VAL A 168       5.022   5.247 -13.679  1.00 10.00      A   
ATOM   1590  C   VAL A 168       7.971   4.363 -15.968  1.00 10.00      A   
ATOM   1591  O   VAL A 168       9.003   4.745 -15.418  1.00 10.00      A   
ATOM   1592  N   ASP A 169       7.882   4.143 -17.271  1.00 10.00      A   
ATOM   1593  HN  ASP A 169       7.039   3.810 -17.647  1.00 10.00      A   
ATOM   1594  CA  ASP A 169       9.016   4.376 -18.156  1.00 10.00      A   
ATOM   1595  CB  ASP A 169       8.755   3.791 -19.546  1.00 10.00      A   
ATOM   1596  CG  ASP A 169      10.029   3.586 -20.346  1.00 10.00      A   
ATOM   1597  OD1 ASP A 169      10.343   4.428 -21.217  1.00 10.00      A   
ATOM   1598  OD2 ASP A 169      10.725   2.575 -20.109  1.00 10.00      A   
ATOM   1599  C   ASP A 169       9.312   5.870 -18.253  1.00 10.00      A   
ATOM   1600  O   ASP A 169       8.499   6.645 -18.767  1.00 10.00      A   
ATOM   1601  N   ASP A 170      10.471   6.264 -17.734  1.00 10.00      A   
ATOM   1602  HN  ASP A 170      11.060   5.592 -17.335  1.00 10.00      A   
ATOM   1603  CA  ASP A 170      10.891   7.660 -17.739  1.00 10.00      A   
ATOM   1604  CB  ASP A 170      12.137   7.867 -16.856  1.00 10.00      A   
ATOM   1605  CG  ASP A 170      11.891   7.678 -15.368  1.00 10.00      A   
ATOM   1606  OD1 ASP A 170      11.299   8.579 -14.736  1.00 10.00      A   
ATOM   1607  OD2 ASP A 170      12.315   6.634 -14.820  1.00 10.00      A   
ATOM   1608  C   ASP A 170      11.203   8.122 -19.160  1.00 10.00      A   
ATOM   1609  O   ASP A 170      12.325   7.957 -19.637  1.00 10.00      A   
ATOM   1610  N   VAL A 171      10.209   8.674 -19.844  1.00 10.00      A   
ATOM   1611  HN  VAL A 171       9.323   8.746 -19.428  1.00 10.00      A   
ATOM   1612  CA  VAL A 171      10.401   9.160 -21.204  1.00 10.00      A   
ATOM   1613  CB  VAL A 171       9.141   8.944 -22.074  1.00 10.00      A   
ATOM   1614  CG1 VAL A 171       9.304   9.588 -23.442  1.00 10.00      A   
ATOM   1615  CG2 VAL A 171       8.844   7.462 -22.223  1.00 10.00      A   
ATOM   1616  C   VAL A 171      10.778  10.637 -21.200  1.00 10.00      A   
ATOM   1617  O   VAL A 171      11.796  11.031 -21.771  1.00 10.00      A   
ATOM   1618  N   SER A 172       9.970  11.443 -20.533  1.00 10.00      A   
ATOM   1619  HN  SER A 172       9.189  11.067 -20.073  1.00 10.00      A   
ATOM   1620  CA  SER A 172      10.207  12.874 -20.464  1.00 10.00      A   
ATOM   1621  CB  SER A 172       9.836  13.524 -21.803  1.00 10.00      A   
ATOM   1622  OG  SER A 172      10.212  14.889 -21.841  1.00 10.00      A   
ATOM   1623  HG  SER A 172      10.623  15.080 -22.695  1.00 10.00      A   
ATOM   1624  C   SER A 172       9.385  13.499 -19.348  1.00 10.00      A   
ATOM   1625  O   SER A 172       8.238  13.112 -19.123  1.00 10.00      A   
ATOM   1626  N   GLY A 173       9.973  14.470 -18.659  1.00 10.00      A   
ATOM   1627  HN  GLY A 173      10.895  14.724 -18.883  1.00 10.00      A   
ATOM   1628  CA  GLY A 173       9.285  15.150 -17.581  1.00 10.00      A   
ATOM   1629  C   GLY A 173       8.425  16.295 -18.090  1.00 10.00      A   
ATOM   1630  O   GLY A 173       7.846  17.050 -17.305  1.00 10.00      A   
ATOM   1631  N   HIS A 174       8.329  16.411 -19.410  1.00 10.00      A   
ATOM   1632  HN  HIS A 174       8.812  15.774 -19.980  1.00 10.00      A   
ATOM   1633  CA  HIS A 174       7.534  17.464 -20.033  1.00 10.00      A   
ATOM   1634  CB  HIS A 174       7.977  17.668 -21.490  1.00 10.00      A   
ATOM   1635  CG  HIS A 174       7.396  18.889 -22.149  1.00 10.00      A   
ATOM   1636  ND1 HIS A 174       7.910  20.145 -21.919  1.00 10.00      A   
ATOM   1637  CD2 HIS A 174       6.347  18.988 -23.005  1.00 10.00      A   
ATOM   1638  CE1 HIS A 174       7.166  20.975 -22.632  1.00 10.00      A   
ATOM   1639  NE2 HIS A 174       6.211  20.319 -23.303  1.00 10.00      A   
ATOM   1640  HE2 HIS A 174       5.540  20.718 -23.901  1.00 10.00      A   
ATOM   1641  C   HIS A 174       6.040  17.137 -19.960  1.00 10.00      A   
ATOM   1642  O   HIS A 174       5.194  17.974 -20.263  1.00 10.00      A   
ATOM   1643  N   TRP A 175       5.723  15.919 -19.531  1.00 10.00      A   
ATOM   1644  HN  TRP A 175       6.442  15.301 -19.285  1.00 10.00      A   
ATOM   1645  CA  TRP A 175       4.335  15.476 -19.420  1.00 10.00      A   
ATOM   1646  CB  TRP A 175       4.268  14.013 -18.959  1.00 10.00      A   
ATOM   1647  CG  TRP A 175       4.590  13.796 -17.509  1.00 10.00      A   
ATOM   1648  CD1 TRP A 175       5.825  13.596 -16.962  1.00 10.00      A   
ATOM   1649  CD2 TRP A 175       3.658  13.747 -16.420  1.00 10.00      A   
ATOM   1650  NE1 TRP A 175       5.719  13.435 -15.603  1.00 10.00      A   
ATOM   1651  HE1 TRP A 175       6.469  13.282 -14.990  1.00 10.00      A   
ATOM   1652  CE2 TRP A 175       4.399  13.522 -15.245  1.00 10.00      A   
ATOM   1653  CE3 TRP A 175       2.267  13.877 -16.325  1.00 10.00      A   
ATOM   1654  CZ2 TRP A 175       3.798  13.424 -13.992  1.00 10.00      A   
ATOM   1655  CZ3 TRP A 175       1.673  13.777 -15.083  1.00 10.00      A   
ATOM   1656  CH2 TRP A 175       2.438  13.554 -13.932  1.00 10.00      A   
ATOM   1657  C   TRP A 175       3.528  16.371 -18.478  1.00 10.00      A   
ATOM   1658  O   TRP A 175       2.324  16.550 -18.653  1.00 10.00      A   
ATOM   1659  N   LEU A 176       4.206  16.942 -17.489  1.00 10.00      A   
ATOM   1660  HN  LEU A 176       5.171  16.775 -17.414  1.00 10.00      A   
ATOM   1661  CA  LEU A 176       3.559  17.806 -16.513  1.00 10.00      A   
ATOM   1662  CB  LEU A 176       4.482  18.025 -15.312  1.00 10.00      A   
ATOM   1663  CG  LEU A 176       3.805  18.465 -14.014  1.00 10.00      A   
ATOM   1664  CD1 LEU A 176       2.950  17.341 -13.441  1.00 10.00      A   
ATOM   1665  CD2 LEU A 176       4.842  18.918 -13.002  1.00 10.00      A   
ATOM   1666  C   LEU A 176       3.175  19.144 -17.136  1.00 10.00      A   
ATOM   1667  O   LEU A 176       2.263  19.823 -16.667  1.00 10.00      A   
ATOM   1668  N   SER A 177       3.861  19.507 -18.207  1.00 10.00      A   
ATOM   1669  HN  SER A 177       4.567  18.918 -18.551  1.00 10.00      A   
ATOM   1670  CA  SER A 177       3.598  20.759 -18.895  1.00 10.00      A   
ATOM   1671  CB  SER A 177       4.853  21.223 -19.633  1.00 10.00      A   
ATOM   1672  OG  SER A 177       5.991  21.157 -18.789  1.00 10.00      A   
ATOM   1673  HG  SER A 177       6.549  21.928 -18.952  1.00 10.00      A   
ATOM   1674  C   SER A 177       2.435  20.622 -19.876  1.00 10.00      A   
ATOM   1675  O   SER A 177       2.100  21.568 -20.593  1.00 10.00      A   
ATOM   1676  N   HIS A 178       1.825  19.441 -19.914  1.00 10.00      A   
ATOM   1677  HN  HIS A 178       2.148  18.714 -19.339  1.00 10.00      A   
ATOM   1678  CA  HIS A 178       0.696  19.199 -20.803  1.00 10.00      A   
ATOM   1679  CB  HIS A 178       0.598  17.725 -21.197  1.00 10.00      A   
ATOM   1680  CG  HIS A 178       1.385  17.380 -22.422  1.00 10.00      A   
ATOM   1681  ND1 HIS A 178       0.804  17.374 -23.669  1.00 10.00      A   
ATOM   1682  CD2 HIS A 178       2.693  17.038 -22.537  1.00 10.00      A   
ATOM   1683  CE1 HIS A 178       1.761  17.029 -24.510  1.00 10.00      A   
ATOM   1684  NE2 HIS A 178       2.917  16.818 -23.870  1.00 10.00      A   
ATOM   1685  HE2 HIS A 178       3.769  16.557 -24.281  1.00 10.00      A   
ATOM   1686  C   HIS A 178      -0.608  19.679 -20.184  1.00 10.00      A   
ATOM   1687  O   HIS A 178      -1.625  19.792 -20.869  1.00 10.00      A   
ATOM   1688  N   PHE A 179      -0.565  19.969 -18.885  1.00 10.00      A   
ATOM   1689  HN  PHE A 179       0.283  19.862 -18.401  1.00 10.00      A   
ATOM   1690  CA  PHE A 179      -1.739  20.452 -18.165  1.00 10.00      A   
ATOM   1691  CB  PHE A 179      -1.468  20.498 -16.659  1.00 10.00      A   
ATOM   1692  CG  PHE A 179      -1.540  19.166 -15.969  1.00 10.00      A   
ATOM   1693  CD1 PHE A 179      -0.391  18.541 -15.524  1.00 10.00      A   
ATOM   1694  CD2 PHE A 179      -2.757  18.542 -15.759  1.00 10.00      A   
ATOM   1695  CE1 PHE A 179      -0.448  17.320 -14.883  1.00 10.00      A   
ATOM   1696  CE2 PHE A 179      -2.822  17.319 -15.118  1.00 10.00      A   
ATOM   1697  CZ  PHE A 179      -1.665  16.707 -14.680  1.00 10.00      A   
ATOM   1698  C   PHE A 179      -2.131  21.842 -18.662  1.00 10.00      A   
ATOM   1699  O   PHE A 179      -1.295  22.749 -18.710  1.00 10.00      A   
ATOM   1700  N   PRO A 180      -3.405  22.017 -19.054  1.00 10.00      A   
ATOM   1701  CA  PRO A 180      -3.917  23.298 -19.558  1.00 10.00      A   
ATOM   1702  CB  PRO A 180      -5.314  22.942 -20.076  1.00 10.00      A   
ATOM   1703  CG  PRO A 180      -5.710  21.736 -19.297  1.00 10.00      A   
ATOM   1704  CD  PRO A 180      -4.442  20.969 -19.053  1.00 10.00      A   
ATOM   1705  C   PRO A 180      -4.018  24.352 -18.458  1.00 10.00      A   
ATOM   1706  O   PRO A 180      -4.058  24.020 -17.273  1.00 10.00      A   
ATOM   1707  N   ASP A 181      -4.088  25.618 -18.860  1.00 10.00      A   
ATOM   1708  HN  ASP A 181      -4.083  25.812 -19.824  1.00 10.00      A   
ATOM   1709  CA  ASP A 181      -4.178  26.732 -17.915  1.00 10.00      A   
ATOM   1710  CB  ASP A 181      -4.132  28.063 -18.665  1.00 10.00      A   
ATOM   1711  CG  ASP A 181      -2.955  28.935 -18.278  1.00 10.00      A   
ATOM   1712  OD1 ASP A 181      -2.881  29.377 -17.113  1.00 10.00      A   
ATOM   1713  OD2 ASP A 181      -2.104  29.206 -19.154  1.00 10.00      A   
ATOM   1714  C   ASP A 181      -5.463  26.667 -17.102  1.00 10.00      A   
ATOM   1715  O   ASP A 181      -5.529  27.162 -15.981  1.00 10.00      A   
ATOM   1716  N   THR A 182      -6.485  26.048 -17.670  1.00 10.00      A   
ATOM   1717  HN  THR A 182      -6.376  25.665 -18.564  1.00 10.00      A   
ATOM   1718  CA  THR A 182      -7.773  25.926 -17.006  1.00 10.00      A   
ATOM   1719  CB  THR A 182      -8.891  25.747 -18.043  1.00 10.00      A   
ATOM   1720  OG1 THR A 182      -8.295  25.577 -19.342  1.00 10.00      A   
ATOM   1721  HG1 THR A 182      -8.490  26.352 -19.889  1.00 10.00      A   
ATOM   1722  CG2 THR A 182      -9.795  26.971 -18.065  1.00 10.00      A   
ATOM   1723  C   THR A 182      -7.795  24.762 -16.017  1.00 10.00      A   
ATOM   1724  O   THR A 182      -8.814  24.498 -15.378  1.00 10.00      A   
ATOM   1725  N   TYR A 183      -6.673  24.062 -15.898  1.00 10.00      A   
ATOM   1726  HN  TYR A 183      -5.891  24.312 -16.433  1.00 10.00      A   
ATOM   1727  CA  TYR A 183      -6.579  22.941 -14.978  1.00 10.00      A   
ATOM   1728  CB  TYR A 183      -5.531  21.922 -15.438  1.00 10.00      A   
ATOM   1729  CG  TYR A 183      -5.507  20.663 -14.597  1.00 10.00      A   
ATOM   1730  CD1 TYR A 183      -6.302  19.575 -14.923  1.00 10.00      A   
ATOM   1731  CD2 TYR A 183      -4.697  20.569 -13.470  1.00 10.00      A   
ATOM   1732  CE1 TYR A 183      -6.293  18.429 -14.151  1.00 10.00      A   
ATOM   1733  CE2 TYR A 183      -4.680  19.427 -12.695  1.00 10.00      A   
ATOM   1734  CZ  TYR A 183      -5.481  18.361 -13.040  1.00 10.00      A   
ATOM   1735  OH  TYR A 183      -5.479  17.225 -12.267  1.00 10.00      A   
ATOM   1736  HH  TYR A 183      -6.353  17.125 -11.858  1.00 10.00      A   
ATOM   1737  C   TYR A 183      -6.260  23.440 -13.578  1.00 10.00      A   
ATOM   1738  O   TYR A 183      -5.112  23.779 -13.274  1.00 10.00      A   
ATOM   1739  N   THR A 184      -7.284  23.498 -12.743  1.00 10.00      A   
ATOM   1740  HN  THR A 184      -8.172  23.230 -13.063  1.00 10.00      A   
ATOM   1741  CA  THR A 184      -7.147  23.959 -11.369  1.00 10.00      A   
ATOM   1742  CB  THR A 184      -7.836  25.328 -11.206  1.00 10.00      A   
ATOM   1743  OG1 THR A 184      -9.089  25.311 -11.909  1.00 10.00      A   
ATOM   1744  HG1 THR A 184      -9.012  25.843 -12.711  1.00 10.00      A   
ATOM   1745  CG2 THR A 184      -6.963  26.432 -11.783  1.00 10.00      A   
ATOM   1746  C   THR A 184      -7.792  22.951 -10.420  1.00 10.00      A   
ATOM   1747  O   THR A 184      -8.067  23.242  -9.254  1.00 10.00      A   
ATOM   1748  N   SER A 185      -8.008  21.752 -10.936  1.00 10.00      A   
ATOM   1749  HN  SER A 185      -7.737  21.577 -11.860  1.00 10.00      A   
ATOM   1750  CA  SER A 185      -8.643  20.680 -10.189  1.00 10.00      A   
ATOM   1751  CB  SER A 185      -9.443  19.834 -11.175  1.00 10.00      A   
ATOM   1752  OG  SER A 185      -9.051  20.149 -12.507  1.00 10.00      A   
ATOM   1753  HG  SER A 185      -9.595  19.650 -13.130  1.00 10.00      A   
ATOM   1754  C   SER A 185      -7.632  19.805  -9.449  1.00 10.00      A   
ATOM   1755  O   SER A 185      -7.991  18.766  -8.903  1.00 10.00      A   
ATOM   1756  N   LEU A 186      -6.376  20.230  -9.420  1.00 10.00      A   
ATOM   1757  HN  LEU A 186      -6.145  21.074  -9.854  1.00 10.00      A   
ATOM   1758  CA  LEU A 186      -5.332  19.468  -8.745  1.00 10.00      A   
ATOM   1759  CB  LEU A 186      -3.952  20.028  -9.091  1.00 10.00      A   
ATOM   1760  CG  LEU A 186      -2.748  19.245  -8.564  1.00 10.00      A   
ATOM   1761  CD1 LEU A 186      -2.671  17.873  -9.217  1.00 10.00      A   
ATOM   1762  CD2 LEU A 186      -1.461  20.025  -8.790  1.00 10.00      A   
ATOM   1763  C   LEU A 186      -5.541  19.462  -7.230  1.00 10.00      A   
ATOM   1764  O   LEU A 186      -5.486  20.510  -6.582  1.00 10.00      A   
ATOM   1765  N   VAL A 187      -5.798  18.279  -6.681  1.00 10.00      A   
ATOM   1766  HN  VAL A 187      -5.855  17.488  -7.259  1.00 10.00      A   
ATOM   1767  CA  VAL A 187      -6.014  18.122  -5.247  1.00 10.00      A   
ATOM   1768  CB  VAL A 187      -7.421  17.566  -4.942  1.00 10.00      A   
ATOM   1769  CG1 VAL A 187      -7.633  17.418  -3.441  1.00 10.00      A   
ATOM   1770  CG2 VAL A 187      -8.481  18.473  -5.541  1.00 10.00      A   
ATOM   1771  C   VAL A 187      -4.961  17.202  -4.639  1.00 10.00      A   
ATOM   1772  O   VAL A 187      -4.304  17.555  -3.658  1.00 10.00      A   
ATOM   1773  N   SER A 188      -4.800  16.025  -5.222  1.00 10.00      A   
ATOM   1774  HN  SER A 188      -5.356  15.790  -5.996  1.00 10.00      A   
ATOM   1775  CA  SER A 188      -3.819  15.067  -4.729  1.00 10.00      A   
ATOM   1776  CB  SER A 188      -4.518  13.882  -4.054  1.00 10.00      A   
ATOM   1777  OG  SER A 188      -5.460  14.317  -3.084  1.00 10.00      A   
ATOM   1778  HG  SER A 188      -6.236  13.729  -3.107  1.00 10.00      A   
ATOM   1779  C   SER A 188      -2.916  14.576  -5.857  1.00 10.00      A   
ATOM   1780  O   SER A 188      -3.395  14.080  -6.879  1.00 10.00      A   
ATOM   1781  N   LEU A 189      -1.611  14.723  -5.676  1.00 10.00      A   
ATOM   1782  HN  LEU A 189      -1.282  15.144  -4.847  1.00 10.00      A   
ATOM   1783  CA  LEU A 189      -0.649  14.291  -6.680  1.00 10.00      A   
ATOM   1784  CB  LEU A 189      -0.162  15.496  -7.493  1.00 10.00      A   
ATOM   1785  CG  LEU A 189       0.872  15.214  -8.587  1.00 10.00      A   
ATOM   1786  CD1 LEU A 189       0.256  14.401  -9.714  1.00 10.00      A   
ATOM   1787  CD2 LEU A 189       1.453  16.516  -9.117  1.00 10.00      A   
ATOM   1788  C   LEU A 189       0.535  13.577  -6.038  1.00 10.00      A   
ATOM   1789  O   LEU A 189       1.182  14.115  -5.135  1.00 10.00      A   
ATOM   1790  N   ASN A 190       0.798  12.356  -6.492  1.00 10.00      A   
ATOM   1791  HN  ASN A 190       0.216  11.971  -7.184  1.00 10.00      A   
ATOM   1792  CA  ASN A 190       1.914  11.560  -5.986  1.00 10.00      A   
ATOM   1793  CB  ASN A 190       1.422  10.428  -5.080  1.00 10.00      A   
ATOM   1794  CG  ASN A 190       2.550   9.512  -4.627  1.00 10.00      A   
ATOM   1795  OD1 ASN A 190       3.692   9.945  -4.449  1.00 10.00      A   
ATOM   1796  ND2 ASN A 190       2.242   8.240  -4.445  1.00 10.00      A   
ATOM   1797 HD21 ASN A 190       1.305   7.957  -4.612  1.00 10.00      A   
ATOM   1798 HD22 ASN A 190       2.950   7.629  -4.152  1.00 10.00      A   
ATOM   1799  C   ASN A 190       2.721  10.979  -7.141  1.00 10.00      A   
ATOM   1800  O   ASN A 190       2.252  10.090  -7.855  1.00 10.00      A   
ATOM   1801  N   ILE A 191       3.937  11.480  -7.314  1.00 10.00      A   
ATOM   1802  HN  ILE A 191       4.262  12.172  -6.694  1.00 10.00      A   
ATOM   1803  CA  ILE A 191       4.810  11.028  -8.395  1.00 10.00      A   
ATOM   1804  CB  ILE A 191       4.872  12.066  -9.539  1.00 10.00      A   
ATOM   1805  CG1 ILE A 191       5.092  13.481  -8.983  1.00 10.00      A   
ATOM   1806  CG2 ILE A 191       3.606  12.009 -10.386  1.00 10.00      A   
ATOM   1807  CD1 ILE A 191       5.400  14.518 -10.044  1.00 10.00      A   
ATOM   1808  C   ILE A 191       6.224  10.752  -7.888  1.00 10.00      A   
ATOM   1809  O   ILE A 191       7.204  11.031  -8.578  1.00 10.00      A   
ATOM   1810  N   SER A 192       6.322  10.170  -6.699  1.00 10.00      A   
ATOM   1811  HN  SER A 192       5.501   9.932  -6.217  1.00 10.00      A   
ATOM   1812  CA  SER A 192       7.614   9.867  -6.086  1.00 10.00      A   
ATOM   1813  CB  SER A 192       7.418   9.618  -4.590  1.00 10.00      A   
ATOM   1814  OG  SER A 192       6.247   8.847  -4.363  1.00 10.00      A   
ATOM   1815  HG  SER A 192       5.521   9.431  -4.099  1.00 10.00      A   
ATOM   1816  C   SER A 192       8.299   8.663  -6.743  1.00 10.00      A   
ATOM   1817  O   SER A 192       9.438   8.323  -6.417  1.00 10.00      A   
ATOM   1818  N   CYS A 193       7.607   8.031  -7.680  1.00 10.00      A   
ATOM   1819  HN  CYS A 193       6.716   8.356  -7.913  1.00 10.00      A   
ATOM   1820  CA  CYS A 193       8.136   6.862  -8.371  1.00 10.00      A   
ATOM   1821  CB  CYS A 193       6.986   5.937  -8.757  1.00 10.00      A   
ATOM   1822  SG  CYS A 193       5.480   6.815  -9.240  1.00 10.00      A   
ATOM   1823  HG  CYS A 193       4.437   6.107  -8.817  1.00 10.00      A   
ATOM   1824  C   CYS A 193       8.928   7.244  -9.621  1.00 10.00      A   
ATOM   1825  O   CYS A 193       9.774   6.478 -10.089  1.00 10.00      A   
ATOM   1826  N   LEU A 194       8.651   8.426 -10.156  1.00 10.00      A   
ATOM   1827  HN  LEU A 194       7.993   9.004  -9.726  1.00 10.00      A   
ATOM   1828  CA  LEU A 194       9.324   8.895 -11.358  1.00 10.00      A   
ATOM   1829  CB  LEU A 194       8.536  10.035 -12.005  1.00 10.00      A   
ATOM   1830  CG  LEU A 194       7.215   9.652 -12.677  1.00 10.00      A   
ATOM   1831  CD1 LEU A 194       6.486  10.895 -13.170  1.00 10.00      A   
ATOM   1832  CD2 LEU A 194       7.457   8.681 -13.824  1.00 10.00      A   
ATOM   1833  C   LEU A 194      10.741   9.354 -11.053  1.00 10.00      A   
ATOM   1834  O   LEU A 194      11.002   9.936  -9.999  1.00 10.00      A   
ATOM   1835  N   ALA A 195      11.654   9.107 -11.979  1.00 10.00      A   
ATOM   1836  HN  ALA A 195      11.388   8.652 -12.813  1.00 10.00      A   
ATOM   1837  CA  ALA A 195      13.040   9.499 -11.797  1.00 10.00      A   
ATOM   1838  CB  ALA A 195      13.969   8.315 -12.019  1.00 10.00      A   
ATOM   1839  C   ALA A 195      13.395  10.647 -12.730  1.00 10.00      A   
ATOM   1840  O   ALA A 195      14.494  11.204 -12.662  1.00 10.00      A   
ATOM   1841  N   SER A 196      12.457  10.993 -13.598  1.00 10.00      A   
ATOM   1842  HN  SER A 196      11.603  10.505 -13.601  1.00 10.00      A   
ATOM   1843  CA  SER A 196      12.651  12.072 -14.547  1.00 10.00      A   
ATOM   1844  CB  SER A 196      11.720  11.862 -15.743  1.00 10.00      A   
ATOM   1845  OG  SER A 196      10.625  11.028 -15.394  1.00 10.00      A   
ATOM   1846  HG  SER A 196      10.936  10.112 -15.286  1.00 10.00      A   
ATOM   1847  C   SER A 196      12.375  13.424 -13.890  1.00 10.00      A   
ATOM   1848  O   SER A 196      11.549  13.523 -12.976  1.00 10.00      A   
ATOM   1849  N   GLU A 197      13.078  14.457 -14.336  1.00 10.00      A   
ATOM   1850  HN  GLU A 197      13.731  14.319 -15.053  1.00 10.00      A   
ATOM   1851  CA  GLU A 197      12.893  15.793 -13.792  1.00 10.00      A   
ATOM   1852  CB  GLU A 197      14.201  16.594 -13.811  1.00 10.00      A   
ATOM   1853  CG  GLU A 197      14.102  17.959 -13.136  1.00 10.00      A   
ATOM   1854  CD  GLU A 197      15.336  18.815 -13.342  1.00 10.00      A   
ATOM   1855  OE1 GLU A 197      16.000  18.676 -14.394  1.00 10.00      A   
ATOM   1856  OE2 GLU A 197      15.643  19.645 -12.458  1.00 10.00      A   
ATOM   1857  C   GLU A 197      11.812  16.535 -14.569  1.00 10.00      A   
ATOM   1858  O   GLU A 197      11.949  16.781 -15.768  1.00 10.00      A   
ATOM   1859  N   VAL A 198      10.736  16.871 -13.881  1.00 10.00      A   
ATOM   1860  HN  VAL A 198      10.681  16.629 -12.935  1.00 10.00      A   
ATOM   1861  CA  VAL A 198       9.631  17.591 -14.494  1.00 10.00      A   
ATOM   1862  CB  VAL A 198       8.310  17.366 -13.730  1.00 10.00      A   
ATOM   1863  CG1 VAL A 198       7.806  15.947 -13.939  1.00 10.00      A   
ATOM   1864  CG2 VAL A 198       8.479  17.664 -12.245  1.00 10.00      A   
ATOM   1865  C   VAL A 198       9.931  19.086 -14.554  1.00 10.00      A   
ATOM   1866  O   VAL A 198      10.837  19.577 -13.879  1.00 10.00      A   
ATOM   1867  N   SER A 199       9.178  19.802 -15.375  1.00 10.00      A   
ATOM   1868  HN  SER A 199       8.480  19.355 -15.902  1.00 10.00      A   
ATOM   1869  CA  SER A 199       9.362  21.238 -15.515  1.00 10.00      A   
ATOM   1870  CB  SER A 199       8.532  21.767 -16.692  1.00 10.00      A   
ATOM   1871  OG  SER A 199       8.545  23.183 -16.729  1.00 10.00      A   
ATOM   1872  HG  SER A 199       8.471  23.479 -17.643  1.00 10.00      A   
ATOM   1873  C   SER A 199       8.973  21.955 -14.223  1.00 10.00      A   
ATOM   1874  O   SER A 199       7.833  21.843 -13.758  1.00 10.00      A   
ATOM   1875  N   PHE A 200       9.920  22.678 -13.636  1.00 10.00      A   
ATOM   1876  HN  PHE A 200      10.811  22.722 -14.044  1.00 10.00      A   
ATOM   1877  CA  PHE A 200       9.664  23.407 -12.403  1.00 10.00      A   
ATOM   1878  CB  PHE A 200      10.972  23.957 -11.827  1.00 10.00      A   
ATOM   1879  CG  PHE A 200      10.830  24.553 -10.454  1.00 10.00      A   
ATOM   1880  CD1 PHE A 200      10.591  23.746  -9.355  1.00 10.00      A   
ATOM   1881  CD2 PHE A 200      10.933  25.921 -10.265  1.00 10.00      A   
ATOM   1882  CE1 PHE A 200      10.456  24.291  -8.094  1.00 10.00      A   
ATOM   1883  CE2 PHE A 200      10.800  26.472  -9.006  1.00 10.00      A   
ATOM   1884  CZ  PHE A 200      10.561  25.657  -7.917  1.00 10.00      A   
ATOM   1885  C   PHE A 200       8.684  24.545 -12.663  1.00 10.00      A   
ATOM   1886  O   PHE A 200       7.871  24.897 -11.807  1.00 10.00      A   
ATOM   1887  N   SER A 201       8.761  25.104 -13.860  1.00 10.00      A   
ATOM   1888  HN  SER A 201       9.421  24.764 -14.502  1.00 10.00      A   
ATOM   1889  CA  SER A 201       7.892  26.202 -14.254  1.00 10.00      A   
ATOM   1890  CB  SER A 201       8.315  26.736 -15.622  1.00 10.00      A   
ATOM   1891  OG  SER A 201       9.726  26.702 -15.772  1.00 10.00      A   
ATOM   1892  HG  SER A 201       9.943  26.782 -16.709  1.00 10.00      A   
ATOM   1893  C   SER A 201       6.438  25.740 -14.290  1.00 10.00      A   
ATOM   1894  O   SER A 201       5.549  26.420 -13.781  1.00 10.00      A   
ATOM   1895  N   ALA A 202       6.210  24.570 -14.878  1.00 10.00      A   
ATOM   1896  HN  ALA A 202       6.965  24.079 -15.269  1.00 10.00      A   
ATOM   1897  CA  ALA A 202       4.873  24.002 -14.967  1.00 10.00      A   
ATOM   1898  CB  ALA A 202       4.854  22.827 -15.926  1.00 10.00      A   
ATOM   1899  C   ALA A 202       4.390  23.566 -13.593  1.00 10.00      A   
ATOM   1900  O   ALA A 202       3.241  23.805 -13.226  1.00 10.00      A   
ATOM   1901  N   LEU A 203       5.281  22.927 -12.843  1.00 10.00      A   
ATOM   1902  HN  LEU A 203       6.178  22.753 -13.210  1.00 10.00      A   
ATOM   1903  CA  LEU A 203       4.966  22.458 -11.504  1.00 10.00      A   
ATOM   1904  CB  LEU A 203       6.178  21.740 -10.904  1.00 10.00      A   
ATOM   1905  CG  LEU A 203       6.019  21.183  -9.486  1.00 10.00      A   
ATOM   1906  CD1 LEU A 203       4.980  20.071  -9.455  1.00 10.00      A   
ATOM   1907  CD2 LEU A 203       7.357  20.684  -8.958  1.00 10.00      A   
ATOM   1908  C   LEU A 203       4.531  23.615 -10.610  1.00 10.00      A   
ATOM   1909  O   LEU A 203       3.519  23.528  -9.911  1.00 10.00      A   
ATOM   1910  N   GLU A 204       5.293  24.701 -10.644  1.00 10.00      A   
ATOM   1911  HN  GLU A 204       6.095  24.709 -11.217  1.00 10.00      A   
ATOM   1912  CA  GLU A 204       4.981  25.875  -9.846  1.00 10.00      A   
ATOM   1913  CB  GLU A 204       6.056  26.950 -10.022  1.00 10.00      A   
ATOM   1914  CG  GLU A 204       5.732  28.260  -9.323  1.00 10.00      A   
ATOM   1915  CD  GLU A 204       6.702  29.368  -9.665  1.00 10.00      A   
ATOM   1916  OE1 GLU A 204       6.908  29.637 -10.864  1.00 10.00      A   
ATOM   1917  OE2 GLU A 204       7.255  29.986  -8.728  1.00 10.00      A   
ATOM   1918  C   GLU A 204       3.613  26.441 -10.223  1.00 10.00      A   
ATOM   1919  O   GLU A 204       2.747  26.615  -9.365  1.00 10.00      A   
ATOM   1920  N   ARG A 205       3.421  26.704 -11.511  1.00 10.00      A   
ATOM   1921  HN  ARG A 205       4.147  26.524 -12.147  1.00 10.00      A   
ATOM   1922  CA  ARG A 205       2.168  27.259 -12.010  1.00 10.00      A   
ATOM   1923  CB  ARG A 205       2.222  27.477 -13.521  1.00 10.00      A   
ATOM   1924  CG  ARG A 205       3.020  28.705 -13.935  1.00 10.00      A   
ATOM   1925  CD  ARG A 205       2.882  28.980 -15.422  1.00 10.00      A   
ATOM   1926  NE  ARG A 205       3.702  28.081 -16.230  1.00 10.00      A   
ATOM   1927  HE  ARG A 205       4.644  27.972 -15.966  1.00 10.00      A   
ATOM   1928  CZ  ARG A 205       3.244  27.398 -17.283  1.00 10.00      A   
ATOM   1929  NH1 ARG A 205       1.978  27.533 -17.666  1.00 10.00      A   
ATOM   1930 HH11 ARG A 205       1.618  27.001 -18.491  1.00 10.00      A   
ATOM   1931 HH12 ARG A 205       1.335  28.165 -17.141  1.00 10.00      A   
ATOM   1932  NH2 ARG A 205       4.058  26.613 -17.975  1.00 10.00      A   
ATOM   1933 HH21 ARG A 205       3.700  26.083 -18.801  1.00 10.00      A   
ATOM   1934 HH22 ARG A 205       5.060  26.515 -17.700  1.00 10.00      A   
ATOM   1935  C   ARG A 205       0.982  26.383 -11.639  1.00 10.00      A   
ATOM   1936  O   ARG A 205      -0.078  26.891 -11.283  1.00 10.00      A   
ATOM   1937  N   LEU A 206       1.174  25.070 -11.712  1.00 10.00      A   
ATOM   1938  HN  LEU A 206       2.048  24.728 -12.014  1.00 10.00      A   
ATOM   1939  CA  LEU A 206       0.123  24.121 -11.375  1.00 10.00      A   
ATOM   1940  CB  LEU A 206       0.614  22.690 -11.588  1.00 10.00      A   
ATOM   1941  CG  LEU A 206       0.220  22.021 -12.905  1.00 10.00      A   
ATOM   1942  CD1 LEU A 206       1.106  20.813 -13.170  1.00 10.00      A   
ATOM   1943  CD2 LEU A 206      -1.242  21.608 -12.869  1.00 10.00      A   
ATOM   1944  C   LEU A 206      -0.332  24.296  -9.932  1.00 10.00      A   
ATOM   1945  O   LEU A 206      -1.518  24.466  -9.667  1.00 10.00      A   
ATOM   1946  N   VAL A 207       0.625  24.278  -9.015  1.00 10.00      A   
ATOM   1947  HN  VAL A 207       1.557  24.165  -9.302  1.00 10.00      A   
ATOM   1948  CA  VAL A 207       0.336  24.418  -7.592  1.00 10.00      A   
ATOM   1949  CB  VAL A 207       1.596  24.142  -6.742  1.00 10.00      A   
ATOM   1950  CG1 VAL A 207       1.302  24.303  -5.258  1.00 10.00      A   
ATOM   1951  CG2 VAL A 207       2.139  22.750  -7.028  1.00 10.00      A   
ATOM   1952  C   VAL A 207      -0.216  25.807  -7.257  1.00 10.00      A   
ATOM   1953  O   VAL A 207      -1.134  25.941  -6.447  1.00 10.00      A   
ATOM   1954  N   THR A 208       0.325  26.832  -7.899  1.00 10.00      A   
ATOM   1955  HN  THR A 208       1.030  26.662  -8.561  1.00 10.00      A   
ATOM   1956  CA  THR A 208      -0.099  28.205  -7.650  1.00 10.00      A   
ATOM   1957  CB  THR A 208       0.805  29.218  -8.386  1.00 10.00      A   
ATOM   1958  OG1 THR A 208       2.187  28.882  -8.181  1.00 10.00      A   
ATOM   1959  HG1 THR A 208       2.384  28.040  -8.615  1.00 10.00      A   
ATOM   1960  CG2 THR A 208       0.560  30.628  -7.871  1.00 10.00      A   
ATOM   1961  C   THR A 208      -1.559  28.446  -8.049  1.00 10.00      A   
ATOM   1962  O   THR A 208      -2.280  29.193  -7.380  1.00 10.00      A   
ATOM   1963  N   ARG A 209      -1.995  27.818  -9.130  1.00 10.00      A   
ATOM   1964  HN  ARG A 209      -1.384  27.227  -9.625  1.00 10.00      A   
ATOM   1965  CA  ARG A 209      -3.360  28.000  -9.605  1.00 10.00      A   
ATOM   1966  CB  ARG A 209      -3.436  27.945 -11.135  1.00 10.00      A   
ATOM   1967  CG  ARG A 209      -3.171  26.582 -11.751  1.00 10.00      A   
ATOM   1968  CD  ARG A 209      -2.902  26.712 -13.242  1.00 10.00      A   
ATOM   1969  NE  ARG A 209      -2.826  25.418 -13.909  1.00 10.00      A   
ATOM   1970  HE  ARG A 209      -3.544  24.768 -13.716  1.00 10.00      A   
ATOM   1971  CZ  ARG A 209      -1.864  25.078 -14.769  1.00 10.00      A   
ATOM   1972  NH1 ARG A 209      -0.896  25.936 -15.069  1.00 10.00      A   
ATOM   1973 HH11 ARG A 209      -0.885  26.885 -14.644  1.00 10.00      A   
ATOM   1974 HH12 ARG A 209      -0.144  25.664 -15.742  1.00 10.00      A   
ATOM   1975  NH2 ARG A 209      -1.888  23.890 -15.348  1.00 10.00      A   
ATOM   1976 HH21 ARG A 209      -2.658  23.222 -15.143  1.00 10.00      A   
ATOM   1977 HH22 ARG A 209      -1.137  23.623 -16.020  1.00 10.00      A   
ATOM   1978  C   ARG A 209      -4.348  27.028  -8.965  1.00 10.00      A   
ATOM   1979  O   ARG A 209      -5.559  27.216  -9.068  1.00 10.00      A   
ATOM   1980  N   CYS A 210      -3.841  26.005  -8.290  1.00 10.00      A   
ATOM   1981  HN  CYS A 210      -2.868  25.910  -8.217  1.00 10.00      A   
ATOM   1982  CA  CYS A 210      -4.705  25.019  -7.650  1.00 10.00      A   
ATOM   1983  CB  CYS A 210      -4.356  23.601  -8.114  1.00 10.00      A   
ATOM   1984  SG  CYS A 210      -4.225  23.408  -9.907  1.00 10.00      A   
ATOM   1985  HG  CYS A 210      -3.010  23.804 -10.265  1.00 10.00      A   
ATOM   1986  C   CYS A 210      -4.639  25.104  -6.124  1.00 10.00      A   
ATOM   1987  O   CYS A 210      -3.789  24.476  -5.492  1.00 10.00      A   
ATOM   1988  N   PRO A 211      -5.545  25.877  -5.505  1.00 10.00      A   
ATOM   1989  CA  PRO A 211      -5.595  26.024  -4.046  1.00 10.00      A   
ATOM   1990  CB  PRO A 211      -6.432  27.291  -3.863  1.00 10.00      A   
ATOM   1991  CG  PRO A 211      -7.354  27.291  -5.034  1.00 10.00      A   
ATOM   1992  CD  PRO A 211      -6.590  26.677  -6.176  1.00 10.00      A   
ATOM   1993  C   PRO A 211      -6.298  24.827  -3.410  1.00 10.00      A   
ATOM   1994  O   PRO A 211      -6.422  24.722  -2.188  1.00 10.00      A   
ATOM   1995  N   ASN A 212      -6.753  23.928  -4.267  1.00 10.00      A   
ATOM   1996  HN  ASN A 212      -6.618  24.084  -5.224  1.00 10.00      A   
ATOM   1997  CA  ASN A 212      -7.446  22.723  -3.843  1.00 10.00      A   
ATOM   1998  CB  ASN A 212      -8.353  22.220  -4.971  1.00 10.00      A   
ATOM   1999  CG  ASN A 212      -9.427  23.222  -5.350  1.00 10.00      A   
ATOM   2000  OD1 ASN A 212     -10.173  23.706  -4.494  1.00 10.00      A   
ATOM   2001  ND2 ASN A 212      -9.505  23.558  -6.631  1.00 10.00      A   
ATOM   2002 HD21 ASN A 212      -8.872  23.150  -7.262  1.00 10.00      A   
ATOM   2003 HD22 ASN A 212     -10.196  24.198  -6.899  1.00 10.00      A   
ATOM   2004  C   ASN A 212      -6.441  21.642  -3.469  1.00 10.00      A   
ATOM   2005  O   ASN A 212      -6.787  20.662  -2.810  1.00 10.00      A   
ATOM   2006  N   LEU A 213      -5.194  21.844  -3.880  1.00 10.00      A   
ATOM   2007  HN  LEU A 213      -4.989  22.657  -4.388  1.00 10.00      A   
ATOM   2008  CA  LEU A 213      -4.123  20.896  -3.610  1.00 10.00      A   
ATOM   2009  CB  LEU A 213      -2.811  21.363  -4.249  1.00 10.00      A   
ATOM   2010  CG  LEU A 213      -1.622  20.404  -4.126  1.00 10.00      A   
ATOM   2011  CD1 LEU A 213      -1.823  19.180  -5.005  1.00 10.00      A   
ATOM   2012  CD2 LEU A 213      -0.324  21.111  -4.477  1.00 10.00      A   
ATOM   2013  C   LEU A 213      -3.932  20.681  -2.112  1.00 10.00      A   
ATOM   2014  O   LEU A 213      -3.685  21.628  -1.365  1.00 10.00      A   
ATOM   2015  N   LYS A 214      -4.071  19.433  -1.688  1.00 10.00      A   
ATOM   2016  HN  LYS A 214      -4.288  18.732  -2.343  1.00 10.00      A   
ATOM   2017  CA  LYS A 214      -3.912  19.065  -0.289  1.00 10.00      A   
ATOM   2018  CB  LYS A 214      -5.222  18.497   0.269  1.00 10.00      A   
ATOM   2019  CG  LYS A 214      -6.418  19.432   0.185  1.00 10.00      A   
ATOM   2020  CD  LYS A 214      -6.213  20.678   1.027  1.00 10.00      A   
ATOM   2021  CE  LYS A 214      -7.474  21.521   1.077  1.00 10.00      A   
ATOM   2022  NZ  LYS A 214      -7.884  22.011  -0.270  1.00 10.00      A   
ATOM   2023  HZ1 LYS A 214      -7.229  22.747  -0.599  1.00 10.00      A   
ATOM   2024  HZ2 LYS A 214      -8.843  22.415  -0.223  1.00 10.00      A   
ATOM   2025  HZ3 LYS A 214      -7.884  21.228  -0.957  1.00 10.00      A   
ATOM   2026  C   LYS A 214      -2.807  18.021  -0.142  1.00 10.00      A   
ATOM   2027  O   LYS A 214      -2.151  17.937   0.896  1.00 10.00      A   
ATOM   2028  N   SER A 215      -2.606  17.229  -1.185  1.00 10.00      A   
ATOM   2029  HN  SER A 215      -3.154  17.346  -1.988  1.00 10.00      A   
ATOM   2030  CA  SER A 215      -1.590  16.192  -1.173  1.00 10.00      A   
ATOM   2031  CB  SER A 215      -2.252  14.816  -1.303  1.00 10.00      A   
ATOM   2032  OG  SER A 215      -1.333  13.771  -1.038  1.00 10.00      A   
ATOM   2033  HG  SER A 215      -1.552  13.353  -0.183  1.00 10.00      A   
ATOM   2034  C   SER A 215      -0.588  16.412  -2.302  1.00 10.00      A   
ATOM   2035  O   SER A 215      -0.935  16.320  -3.480  1.00 10.00      A   
ATOM   2036  N   LEU A 216       0.653  16.705  -1.938  1.00 10.00      A   
ATOM   2037  HN  LEU A 216       0.874  16.760  -0.976  1.00 10.00      A   
ATOM   2038  CA  LEU A 216       1.698  16.941  -2.921  1.00 10.00      A   
ATOM   2039  CB  LEU A 216       2.050  18.429  -2.973  1.00 10.00      A   
ATOM   2040  CG  LEU A 216       3.175  18.838  -3.928  1.00 10.00      A   
ATOM   2041  CD1 LEU A 216       2.716  18.738  -5.377  1.00 10.00      A   
ATOM   2042  CD2 LEU A 216       3.648  20.248  -3.609  1.00 10.00      A   
ATOM   2043  C   LEU A 216       2.943  16.114  -2.607  1.00 10.00      A   
ATOM   2044  O   LEU A 216       3.798  16.520  -1.818  1.00 10.00      A   
ATOM   2045  N   LYS A 217       3.027  14.947  -3.215  1.00 10.00      A   
ATOM   2046  HN  LYS A 217       2.303  14.669  -3.826  1.00 10.00      A   
ATOM   2047  CA  LYS A 217       4.161  14.061  -3.013  1.00 10.00      A   
ATOM   2048  CB  LYS A 217       3.672  12.643  -2.717  1.00 10.00      A   
ATOM   2049  CG  LYS A 217       2.841  12.529  -1.446  1.00 10.00      A   
ATOM   2050  CD  LYS A 217       1.934  11.308  -1.480  1.00 10.00      A   
ATOM   2051  CE  LYS A 217       0.983  11.298  -0.296  1.00 10.00      A   
ATOM   2052  NZ  LYS A 217      -0.074  10.259  -0.434  1.00 10.00      A   
ATOM   2053  HZ1 LYS A 217      -0.615  10.414  -1.310  1.00 10.00      A   
ATOM   2054  HZ2 LYS A 217      -0.728  10.307   0.373  1.00 10.00      A   
ATOM   2055  HZ3 LYS A 217       0.351   9.311  -0.468  1.00 10.00      A   
ATOM   2056  C   LYS A 217       5.065  14.086  -4.241  1.00 10.00      A   
ATOM   2057  O   LYS A 217       4.726  13.532  -5.291  1.00 10.00      A   
ATOM   2058  N   LEU A 218       6.210  14.738  -4.107  1.00 10.00      A   
ATOM   2059  HN  LEU A 218       6.437  15.135  -3.236  1.00 10.00      A   
ATOM   2060  CA  LEU A 218       7.153  14.868  -5.207  1.00 10.00      A   
ATOM   2061  CB  LEU A 218       7.852  16.228  -5.150  1.00 10.00      A   
ATOM   2062  CG  LEU A 218       6.936  17.445  -5.284  1.00 10.00      A   
ATOM   2063  CD1 LEU A 218       7.698  18.736  -5.030  1.00 10.00      A   
ATOM   2064  CD2 LEU A 218       6.273  17.466  -6.652  1.00 10.00      A   
ATOM   2065  C   LEU A 218       8.173  13.737  -5.232  1.00 10.00      A   
ATOM   2066  O   LEU A 218       8.178  12.863  -4.361  1.00 10.00      A   
ATOM   2067  N   ASN A 219       9.042  13.767  -6.233  1.00 10.00      A   
ATOM   2068  HN  ASN A 219       9.006  14.508  -6.877  1.00 10.00      A   
ATOM   2069  CA  ASN A 219      10.063  12.743  -6.397  1.00 10.00      A   
ATOM   2070  CB  ASN A 219      10.063  12.197  -7.831  1.00 10.00      A   
ATOM   2071  CG  ASN A 219      10.483  13.211  -8.884  1.00 10.00      A   
ATOM   2072  OD1 ASN A 219      10.356  14.422  -8.698  1.00 10.00      A   
ATOM   2073  ND2 ASN A 219      10.985  12.716 -10.007  1.00 10.00      A   
ATOM   2074 HD21 ASN A 219      11.056  11.737 -10.090  1.00 10.00      A   
ATOM   2075 HD22 ASN A 219      11.259  13.342 -10.713  1.00 10.00      A   
ATOM   2076  C   ASN A 219      11.453  13.244  -6.000  1.00 10.00      A   
ATOM   2077  O   ASN A 219      11.634  14.418  -5.673  1.00 10.00      A   
ATOM   2078  N   ARG A 220      12.427  12.339  -6.051  1.00 10.00      A   
ATOM   2079  HN  ARG A 220      12.207  11.428  -6.348  1.00 10.00      A   
ATOM   2080  CA  ARG A 220      13.813  12.633  -5.689  1.00 10.00      A   
ATOM   2081  CB  ARG A 220      14.630  11.333  -5.728  1.00 10.00      A   
ATOM   2082  CG  ARG A 220      15.994  11.409  -5.066  1.00 10.00      A   
ATOM   2083  CD  ARG A 220      16.768  10.111  -5.252  1.00 10.00      A   
ATOM   2084  NE  ARG A 220      17.794   9.926  -4.224  1.00 10.00      A   
ATOM   2085  HE  ARG A 220      18.265  10.731  -3.909  1.00 10.00      A   
ATOM   2086  CZ  ARG A 220      18.113   8.747  -3.699  1.00 10.00      A   
ATOM   2087  NH1 ARG A 220      17.497   7.643  -4.105  1.00 10.00      A   
ATOM   2088 HH11 ARG A 220      17.747   6.723  -3.686  1.00 10.00      A   
ATOM   2089 HH12 ARG A 220      16.757   7.688  -4.846  1.00 10.00      A   
ATOM   2090  NH2 ARG A 220      19.043   8.664  -2.754  1.00 10.00      A   
ATOM   2091 HH21 ARG A 220      19.533   9.533  -2.411  1.00 10.00      A   
ATOM   2092 HH22 ARG A 220      19.293   7.737  -2.344  1.00 10.00      A   
ATOM   2093  C   ARG A 220      14.448  13.667  -6.618  1.00 10.00      A   
ATOM   2094  O   ARG A 220      15.442  14.299  -6.264  1.00 10.00      A   
ATOM   2095  N   ALA A 221      13.871  13.836  -7.802  1.00 10.00      A   
ATOM   2096  HN  ALA A 221      13.080  13.305  -8.028  1.00 10.00      A   
ATOM   2097  CA  ALA A 221      14.391  14.788  -8.777  1.00 10.00      A   
ATOM   2098  CB  ALA A 221      13.719  14.597 -10.130  1.00 10.00      A   
ATOM   2099  C   ALA A 221      14.253  16.235  -8.302  1.00 10.00      A   
ATOM   2100  O   ALA A 221      15.025  17.102  -8.710  1.00 10.00      A   
ATOM   2101  N   VAL A 222      13.284  16.494  -7.436  1.00 10.00      A   
ATOM   2102  HN  VAL A 222      12.713  15.762  -7.120  1.00 10.00      A   
ATOM   2103  CA  VAL A 222      13.066  17.844  -6.925  1.00 10.00      A   
ATOM   2104  CB  VAL A 222      11.627  18.035  -6.406  1.00 10.00      A   
ATOM   2105  CG1 VAL A 222      11.391  19.484  -6.004  1.00 10.00      A   
ATOM   2106  CG2 VAL A 222      10.619  17.602  -7.459  1.00 10.00      A   
ATOM   2107  C   VAL A 222      14.061  18.162  -5.810  1.00 10.00      A   
ATOM   2108  O   VAL A 222      14.052  17.520  -4.758  1.00 10.00      A   
ATOM   2109  N   PRO A 223      14.931  19.160  -6.037  1.00 10.00      A   
ATOM   2110  CA  PRO A 223      15.952  19.570  -5.073  1.00 10.00      A   
ATOM   2111  CB  PRO A 223      16.898  20.458  -5.895  1.00 10.00      A   
ATOM   2112  CG  PRO A 223      16.444  20.339  -7.312  1.00 10.00      A   
ATOM   2113  CD  PRO A 223      14.994  19.971  -7.257  1.00 10.00      A   
ATOM   2114  C   PRO A 223      15.373  20.370  -3.910  1.00 10.00      A   
ATOM   2115  O   PRO A 223      14.434  21.148  -4.085  1.00 10.00      A   
ATOM   2116  N   LEU A 224      15.958  20.185  -2.732  1.00 10.00      A   
ATOM   2117  HN  LEU A 224      16.706  19.552  -2.672  1.00 10.00      A   
ATOM   2118  CA  LEU A 224      15.527  20.876  -1.520  1.00 10.00      A   
ATOM   2119  CB  LEU A 224      16.395  20.433  -0.336  1.00 10.00      A   
ATOM   2120  CG  LEU A 224      16.006  20.978   1.041  1.00 10.00      A   
ATOM   2121  CD1 LEU A 224      14.592  20.554   1.407  1.00 10.00      A   
ATOM   2122  CD2 LEU A 224      16.995  20.508   2.097  1.00 10.00      A   
ATOM   2123  C   LEU A 224      15.608  22.391  -1.687  1.00 10.00      A   
ATOM   2124  O   LEU A 224      14.805  23.136  -1.115  1.00 10.00      A   
ATOM   2125  N   GLU A 225      16.566  22.839  -2.497  1.00 10.00      A   
ATOM   2126  HN  GLU A 225      17.162  22.189  -2.933  1.00 10.00      A   
ATOM   2127  CA  GLU A 225      16.770  24.260  -2.747  1.00 10.00      A   
ATOM   2128  CB  GLU A 225      17.973  24.469  -3.668  1.00 10.00      A   
ATOM   2129  CG  GLU A 225      19.233  23.741  -3.238  1.00 10.00      A   
ATOM   2130  CD  GLU A 225      19.505  22.502  -4.071  1.00 10.00      A   
ATOM   2131  OE1 GLU A 225      19.106  21.394  -3.652  1.00 10.00      A   
ATOM   2132  OE2 GLU A 225      20.128  22.631  -5.148  1.00 10.00      A   
ATOM   2133  C   GLU A 225      15.536  24.917  -3.365  1.00 10.00      A   
ATOM   2134  O   GLU A 225      15.330  26.123  -3.221  1.00 10.00      A   
ATOM   2135  N   LYS A 226      14.712  24.124  -4.040  1.00 10.00      A   
ATOM   2136  HN  LYS A 226      14.905  23.159  -4.094  1.00 10.00      A   
ATOM   2137  CA  LYS A 226      13.518  24.651  -4.687  1.00 10.00      A   
ATOM   2138  CB  LYS A 226      13.527  24.301  -6.180  1.00 10.00      A   
ATOM   2139  CG  LYS A 226      14.790  24.721  -6.917  1.00 10.00      A   
ATOM   2140  CD  LYS A 226      14.635  24.544  -8.419  1.00 10.00      A   
ATOM   2141  CE  LYS A 226      15.906  24.928  -9.164  1.00 10.00      A   
ATOM   2142  NZ  LYS A 226      16.893  23.812  -9.208  1.00 10.00      A   
ATOM   2143  HZ1 LYS A 226      17.321  23.673  -8.272  1.00 10.00      A   
ATOM   2144  HZ2 LYS A 226      17.648  24.030  -9.887  1.00 10.00      A   
ATOM   2145  HZ3 LYS A 226      16.425  22.928  -9.501  1.00 10.00      A   
ATOM   2146  C   LYS A 226      12.238  24.139  -4.032  1.00 10.00      A   
ATOM   2147  O   LYS A 226      11.142  24.340  -4.550  1.00 10.00      A   
ATOM   2148  N   LEU A 227      12.374  23.487  -2.887  1.00 10.00      A   
ATOM   2149  HN  LEU A 227      13.269  23.356  -2.507  1.00 10.00      A   
ATOM   2150  CA  LEU A 227      11.216  22.954  -2.185  1.00 10.00      A   
ATOM   2151  CB  LEU A 227      11.599  21.728  -1.354  1.00 10.00      A   
ATOM   2152  CG  LEU A 227      11.581  20.393  -2.101  1.00 10.00      A   
ATOM   2153  CD1 LEU A 227      12.279  19.314  -1.291  1.00 10.00      A   
ATOM   2154  CD2 LEU A 227      10.150  19.983  -2.414  1.00 10.00      A   
ATOM   2155  C   LEU A 227      10.548  24.014  -1.315  1.00 10.00      A   
ATOM   2156  O   LEU A 227       9.335  23.981  -1.106  1.00 10.00      A   
ATOM   2157  N   ALA A 228      11.343  24.951  -0.814  1.00 10.00      A   
ATOM   2158  HN  ALA A 228      12.302  24.921  -1.015  1.00 10.00      A   
ATOM   2159  CA  ALA A 228      10.829  26.020   0.039  1.00 10.00      A   
ATOM   2160  CB  ALA A 228      11.973  26.825   0.634  1.00 10.00      A   
ATOM   2161  C   ALA A 228       9.885  26.931  -0.734  1.00 10.00      A   
ATOM   2162  O   ALA A 228       8.879  27.400  -0.200  1.00 10.00      A   
ATOM   2163  N   THR A 229      10.206  27.160  -1.999  1.00 10.00      A   
ATOM   2164  HN  THR A 229      11.013  26.752  -2.372  1.00 10.00      A   
ATOM   2165  CA  THR A 229       9.397  28.007  -2.855  1.00 10.00      A   
ATOM   2166  CB  THR A 229      10.112  28.235  -4.193  1.00 10.00      A   
ATOM   2167  OG1 THR A 229      11.365  27.532  -4.174  1.00 10.00      A   
ATOM   2168  HG1 THR A 229      12.086  28.164  -4.042  1.00 10.00      A   
ATOM   2169  CG2 THR A 229      10.366  29.720  -4.407  1.00 10.00      A   
ATOM   2170  C   THR A 229       8.031  27.374  -3.113  1.00 10.00      A   
ATOM   2171  O   THR A 229       7.003  28.055  -3.102  1.00 10.00      A   
ATOM   2172  N   LEU A 230       8.027  26.063  -3.319  1.00 10.00      A   
ATOM   2173  HN  LEU A 230       8.879  25.576  -3.302  1.00 10.00      A   
ATOM   2174  CA  LEU A 230       6.793  25.326  -3.579  1.00 10.00      A   
ATOM   2175  CB  LEU A 230       7.107  23.909  -4.057  1.00 10.00      A   
ATOM   2176  CG  LEU A 230       7.894  23.807  -5.365  1.00 10.00      A   
ATOM   2177  CD1 LEU A 230       8.397  22.387  -5.576  1.00 10.00      A   
ATOM   2178  CD2 LEU A 230       7.037  24.259  -6.538  1.00 10.00      A   
ATOM   2179  C   LEU A 230       5.900  25.287  -2.344  1.00 10.00      A   
ATOM   2180  O   LEU A 230       4.675  25.363  -2.447  1.00 10.00      A   
ATOM   2181  N   LEU A 231       6.523  25.195  -1.177  1.00 10.00      A   
ATOM   2182  HN  LEU A 231       7.504  25.141  -1.161  1.00 10.00      A   
ATOM   2183  CA  LEU A 231       5.786  25.160   0.083  1.00 10.00      A   
ATOM   2184  CB  LEU A 231       6.725  24.870   1.250  1.00 10.00      A   
ATOM   2185  CG  LEU A 231       7.149  23.413   1.423  1.00 10.00      A   
ATOM   2186  CD1 LEU A 231       8.252  23.291   2.462  1.00 10.00      A   
ATOM   2187  CD2 LEU A 231       5.957  22.554   1.808  1.00 10.00      A   
ATOM   2188  C   LEU A 231       5.040  26.470   0.323  1.00 10.00      A   
ATOM   2189  O   LEU A 231       4.024  26.502   1.016  1.00 10.00      A   
ATOM   2190  N   GLN A 232       5.553  27.550  -0.250  1.00 10.00      A   
ATOM   2191  HN  GLN A 232       6.373  27.464  -0.782  1.00 10.00      A   
ATOM   2192  CA  GLN A 232       4.933  28.858  -0.108  1.00 10.00      A   
ATOM   2193  CB  GLN A 232       5.961  29.962  -0.352  1.00 10.00      A   
ATOM   2194  CG  GLN A 232       6.883  30.207   0.830  1.00 10.00      A   
ATOM   2195  CD  GLN A 232       6.237  31.068   1.895  1.00 10.00      A   
ATOM   2196  OE1 GLN A 232       5.013  31.176   1.971  1.00 10.00      A   
ATOM   2197  NE2 GLN A 232       7.053  31.674   2.738  1.00 10.00      A   
ATOM   2198 HE21 GLN A 232       8.018  31.534   2.629  1.00 10.00      A   
ATOM   2199 HE22 GLN A 232       6.661  32.238   3.436  1.00 10.00      A   
ATOM   2200  C   GLN A 232       3.758  29.003  -1.066  1.00 10.00      A   
ATOM   2201  O   GLN A 232       2.925  29.896  -0.922  1.00 10.00      A   
ATOM   2202  N   ARG A 233       3.699  28.118  -2.052  1.00 10.00      A   
ATOM   2203  HN  ARG A 233       4.397  27.429  -2.117  1.00 10.00      A   
ATOM   2204  CA  ARG A 233       2.624  28.140  -3.037  1.00 10.00      A   
ATOM   2205  CB  ARG A 233       3.048  27.445  -4.335  1.00 10.00      A   
ATOM   2206  CG  ARG A 233       4.186  28.124  -5.081  1.00 10.00      A   
ATOM   2207  CD  ARG A 233       3.833  29.558  -5.437  1.00 10.00      A   
ATOM   2208  NE  ARG A 233       4.779  30.145  -6.384  1.00 10.00      A   
ATOM   2209  HE  ARG A 233       5.536  29.582  -6.672  1.00 10.00      A   
ATOM   2210  CZ  ARG A 233       4.682  31.386  -6.865  1.00 10.00      A   
ATOM   2211  NH1 ARG A 233       3.688  32.185  -6.488  1.00 10.00      A   
ATOM   2212 HH11 ARG A 233       2.974  31.847  -5.807  1.00 10.00      A   
ATOM   2213 HH12 ARG A 233       3.617  33.156  -6.870  1.00 10.00      A   
ATOM   2214  NH2 ARG A 233       5.576  31.822  -7.733  1.00 10.00      A   
ATOM   2215 HH21 ARG A 233       5.513  32.791  -8.114  1.00 10.00      A   
ATOM   2216 HH22 ARG A 233       6.357  31.191  -8.044  1.00 10.00      A   
ATOM   2217  C   ARG A 233       1.371  27.478  -2.476  1.00 10.00      A   
ATOM   2218  O   ARG A 233       0.255  27.948  -2.701  1.00 10.00      A   
ATOM   2219  N   ALA A 234       1.565  26.394  -1.732  1.00 10.00      A   
ATOM   2220  HN  ALA A 234       2.480  26.076  -1.584  1.00 10.00      A   
ATOM   2221  CA  ALA A 234       0.456  25.662  -1.133  1.00 10.00      A   
ATOM   2222  CB  ALA A 234       0.322  24.282  -1.760  1.00 10.00      A   
ATOM   2223  C   ALA A 234       0.616  25.546   0.384  1.00 10.00      A   
ATOM   2224  O   ALA A 234       1.108  24.537   0.891  1.00 10.00      A   
ATOM   2225  N   PRO A 235       0.217  26.587   1.131  1.00 10.00      A   
ATOM   2226  CA  PRO A 235       0.311  26.587   2.591  1.00 10.00      A   
ATOM   2227  CB  PRO A 235       0.147  28.067   2.949  1.00 10.00      A   
ATOM   2228  CG  PRO A 235      -0.697  28.623   1.855  1.00 10.00      A   
ATOM   2229  CD  PRO A 235      -0.340  27.853   0.611  1.00 10.00      A   
ATOM   2230  C   PRO A 235      -0.796  25.750   3.232  1.00 10.00      A   
ATOM   2231  O   PRO A 235      -0.728  25.403   4.410  1.00 10.00      A   
ATOM   2232  N   GLN A 236      -1.809  25.412   2.439  1.00 10.00      A   
ATOM   2233  HN  GLN A 236      -1.801  25.712   1.505  1.00 10.00      A   
ATOM   2234  CA  GLN A 236      -2.932  24.612   2.917  1.00 10.00      A   
ATOM   2235  CB  GLN A 236      -4.249  25.060   2.255  1.00 10.00      A   
ATOM   2236  CG  GLN A 236      -4.449  24.582   0.819  1.00 10.00      A   
ATOM   2237  CD  GLN A 236      -3.561  25.297  -0.185  1.00 10.00      A   
ATOM   2238  OE1 GLN A 236      -3.216  26.467  -0.010  1.00 10.00      A   
ATOM   2239  NE2 GLN A 236      -3.175  24.593  -1.241  1.00 10.00      A   
ATOM   2240 HE21 GLN A 236      -3.474  23.658  -1.311  1.00 10.00      A   
ATOM   2241 HE22 GLN A 236      -2.613  25.035  -1.918  1.00 10.00      A   
ATOM   2242  C   GLN A 236      -2.685  23.121   2.678  1.00 10.00      A   
ATOM   2243  O   GLN A 236      -3.607  22.308   2.737  1.00 10.00      A   
ATOM   2244  N   LEU A 237      -1.434  22.775   2.408  1.00 10.00      A   
ATOM   2245  HN  LEU A 237      -0.744  23.469   2.383  1.00 10.00      A   
ATOM   2246  CA  LEU A 237      -1.053  21.394   2.154  1.00 10.00      A   
ATOM   2247  CB  LEU A 237       0.394  21.341   1.664  1.00 10.00      A   
ATOM   2248  CG  LEU A 237       0.760  20.175   0.748  1.00 10.00      A   
ATOM   2249  CD1 LEU A 237      -0.034  20.248  -0.546  1.00 10.00      A   
ATOM   2250  CD2 LEU A 237       2.253  20.178   0.460  1.00 10.00      A   
ATOM   2251  C   LEU A 237      -1.207  20.535   3.407  1.00 10.00      A   
ATOM   2252  O   LEU A 237      -0.902  20.979   4.514  1.00 10.00      A   
ATOM   2253  N   GLU A 238      -1.677  19.306   3.221  1.00 10.00      A   
ATOM   2254  HN  GLU A 238      -1.900  19.014   2.309  1.00 10.00      A   
ATOM   2255  CA  GLU A 238      -1.873  18.375   4.328  1.00 10.00      A   
ATOM   2256  CB  GLU A 238      -3.296  17.812   4.310  1.00 10.00      A   
ATOM   2257  CG  GLU A 238      -4.387  18.874   4.285  1.00 10.00      A   
ATOM   2258  CD  GLU A 238      -5.776  18.283   4.406  1.00 10.00      A   
ATOM   2259  OE1 GLU A 238      -6.123  17.397   3.595  1.00 10.00      A   
ATOM   2260  OE2 GLU A 238      -6.529  18.700   5.316  1.00 10.00      A   
ATOM   2261  C   GLU A 238      -0.858  17.237   4.254  1.00 10.00      A   
ATOM   2262  O   GLU A 238      -0.324  16.791   5.273  1.00 10.00      A   
ATOM   2263  N   GLU A 239      -0.599  16.768   3.042  1.00 10.00      A   
ATOM   2264  HN  GLU A 239      -1.069  17.155   2.270  1.00 10.00      A   
ATOM   2265  CA  GLU A 239       0.359  15.693   2.821  1.00 10.00      A   
ATOM   2266  CB  GLU A 239      -0.324  14.497   2.157  1.00 10.00      A   
ATOM   2267  CG  GLU A 239      -1.506  13.933   2.930  1.00 10.00      A   
ATOM   2268  CD  GLU A 239      -1.989  12.613   2.366  1.00 10.00      A   
ATOM   2269  OE1 GLU A 239      -1.954  12.439   1.130  1.00 10.00      A   
ATOM   2270  OE2 GLU A 239      -2.408  11.741   3.154  1.00 10.00      A   
ATOM   2271  C   GLU A 239       1.500  16.193   1.943  1.00 10.00      A   
ATOM   2272  O   GLU A 239       1.286  16.551   0.785  1.00 10.00      A   
ATOM   2273  N   LEU A 240       2.706  16.217   2.491  1.00 10.00      A   
ATOM   2274  HN  LEU A 240       2.826  15.894   3.412  1.00 10.00      A   
ATOM   2275  CA  LEU A 240       3.863  16.695   1.751  1.00 10.00      A   
ATOM   2276  CB  LEU A 240       4.536  17.856   2.491  1.00 10.00      A   
ATOM   2277  CG  LEU A 240       5.892  18.313   1.943  1.00 10.00      A   
ATOM   2278  CD1 LEU A 240       5.742  18.954   0.569  1.00 10.00      A   
ATOM   2279  CD2 LEU A 240       6.571  19.262   2.917  1.00 10.00      A   
ATOM   2280  C   LEU A 240       4.873  15.586   1.496  1.00 10.00      A   
ATOM   2281  O   LEU A 240       5.293  14.885   2.420  1.00 10.00      A   
ATOM   2282  N   GLY A 241       5.235  15.426   0.233  1.00 10.00      A   
ATOM   2283  HN  GLY A 241       4.825  15.991  -0.460  1.00 10.00      A   
ATOM   2284  CA  GLY A 241       6.211  14.435  -0.148  1.00 10.00      A   
ATOM   2285  C   GLY A 241       7.516  15.098  -0.526  1.00 10.00      A   
ATOM   2286  O   GLY A 241       7.726  15.460  -1.684  1.00 10.00      A   
ATOM   2287  N   THR A 242       8.375  15.282   0.458  1.00 10.00      A   
ATOM   2288  HN  THR A 242       8.135  14.978   1.358  1.00 10.00      A   
ATOM   2289  CA  THR A 242       9.663  15.913   0.263  1.00 10.00      A   
ATOM   2290  CB  THR A 242      10.330  16.157   1.627  1.00 10.00      A   
ATOM   2291  OG1 THR A 242       9.308  16.356   2.617  1.00 10.00      A   
ATOM   2292  HG1 THR A 242       9.526  17.125   3.154  1.00 10.00      A   
ATOM   2293  CG2 THR A 242      11.216  17.389   1.574  1.00 10.00      A   
ATOM   2294  C   THR A 242      10.576  15.048  -0.609  1.00 10.00      A   
ATOM   2295  O   THR A 242      10.820  13.884  -0.300  1.00 10.00      A   
ATOM   2296  N   GLY A 243      11.073  15.625  -1.699  1.00 10.00      A   
ATOM   2297  HN  GLY A 243      10.843  16.555  -1.895  1.00 10.00      A   
ATOM   2298  CA  GLY A 243      11.946  14.894  -2.597  1.00 10.00      A   
ATOM   2299  C   GLY A 243      13.384  14.835  -2.110  1.00 10.00      A   
ATOM   2300  O   GLY A 243      13.694  14.135  -1.141  1.00 10.00      A   
ATOM   2301  N   GLY A 244      14.260  15.575  -2.776  1.00 10.00      A   
ATOM   2302  HN  GLY A 244      13.951  16.132  -3.528  1.00 10.00      A   
ATOM   2303  CA  GLY A 244      15.658  15.587  -2.399  1.00 10.00      A   
ATOM   2304  C   GLY A 244      15.903  16.401  -1.150  1.00 10.00      A   
ATOM   2305  O   GLY A 244      15.343  17.485  -0.991  1.00 10.00      A   
ATOM   2306  N   TYR A 245      16.713  15.870  -0.247  1.00 10.00      A   
ATOM   2307  HN  TYR A 245      17.093  14.978  -0.409  1.00 10.00      A   
ATOM   2308  CA  TYR A 245      17.034  16.564   0.989  1.00 10.00      A   
ATOM   2309  CB  TYR A 245      16.421  15.823   2.179  1.00 10.00      A   
ATOM   2310  CG  TYR A 245      15.806  16.724   3.226  1.00 10.00      A   
ATOM   2311  CD1 TYR A 245      14.551  17.284   3.032  1.00 10.00      A   
ATOM   2312  CD2 TYR A 245      16.471  17.008   4.413  1.00 10.00      A   
ATOM   2313  CE1 TYR A 245      13.978  18.101   3.982  1.00 10.00      A   
ATOM   2314  CE2 TYR A 245      15.904  17.827   5.372  1.00 10.00      A   
ATOM   2315  CZ  TYR A 245      14.657  18.371   5.149  1.00 10.00      A   
ATOM   2316  OH  TYR A 245      14.082  19.186   6.096  1.00 10.00      A   
ATOM   2317  HH  TYR A 245      14.767  19.528   6.690  1.00 10.00      A   
ATOM   2318  C   TYR A 245      18.546  16.670   1.162  1.00 10.00      A   
ATOM   2319  O   TYR A 245      19.046  16.871   2.271  1.00 10.00      A   
ATOM   2320  N   THR A 246      19.266  16.549   0.054  1.00 10.00      A   
ATOM   2321  HN  THR A 246      18.807  16.418  -0.801  1.00 10.00      A   
ATOM   2322  CA  THR A 246      20.718  16.621   0.070  1.00 10.00      A   
ATOM   2323  CB  THR A 246      21.356  15.353  -0.554  1.00 10.00      A   
ATOM   2324  OG1 THR A 246      22.776  15.509  -0.684  1.00 10.00      A   
ATOM   2325  HG1 THR A 246      23.187  14.636  -0.720  1.00 10.00      A   
ATOM   2326  CG2 THR A 246      20.747  15.031  -1.909  1.00 10.00      A   
ATOM   2327  C   THR A 246      21.218  17.901  -0.614  1.00 10.00      A   
ATOM   2328  O   THR A 246      21.444  17.941  -1.826  1.00 10.00      A   
ATOM   2329  N   ALA A 247      21.379  18.955   0.171  1.00 10.00      A   
ATOM   2330  HN  ALA A 247      21.184  18.875   1.127  1.00 10.00      A   
ATOM   2331  CA  ALA A 247      21.841  20.232  -0.345  1.00 10.00      A   
ATOM   2332  CB  ALA A 247      20.706  21.247  -0.329  1.00 10.00      A   
ATOM   2333  C   ALA A 247      23.025  20.745   0.462  1.00 10.00      A   
ATOM   2334  O   ALA A 247      23.483  20.087   1.398  1.00 10.00      A   
ATOM   2335  N   GLU A 248      23.519  21.918   0.092  1.00 10.00      A   
ATOM   2336  HN  GLU A 248      23.099  22.400  -0.650  1.00 10.00      A   
ATOM   2337  CA  GLU A 248      24.647  22.528   0.776  1.00 10.00      A   
ATOM   2338  CB  GLU A 248      25.307  23.562  -0.139  1.00 10.00      A   
ATOM   2339  CG  GLU A 248      26.582  24.165   0.423  1.00 10.00      A   
ATOM   2340  CD  GLU A 248      26.844  25.564  -0.094  1.00 10.00      A   
ATOM   2341  OE1 GLU A 248      26.753  25.778  -1.325  1.00 10.00      A   
ATOM   2342  OE2 GLU A 248      27.141  26.458   0.724  1.00 10.00      A   
ATOM   2343  C   GLU A 248      24.154  23.216   2.039  1.00 10.00      A   
ATOM   2344  O   GLU A 248      23.054  23.769   2.046  1.00 10.00      A   
ATOM   2345  N   VAL A 249      24.957  23.184   3.100  1.00 10.00      A   
ATOM   2346  HN  VAL A 249      25.830  22.743   3.029  1.00 10.00      A   
ATOM   2347  CA  VAL A 249      24.580  23.811   4.363  1.00 10.00      A   
ATOM   2348  CB  VAL A 249      25.444  23.313   5.542  1.00 10.00      A   
ATOM   2349  CG1 VAL A 249      24.995  23.958   6.846  1.00 10.00      A   
ATOM   2350  CG2 VAL A 249      25.375  21.797   5.650  1.00 10.00      A   
ATOM   2351  C   VAL A 249      24.678  25.327   4.259  1.00 10.00      A   
ATOM   2352  O   VAL A 249      25.774  25.893   4.192  1.00 10.00      A   
ATOM   2353  N   ARG A 250      23.523  25.969   4.228  1.00 10.00      A   
ATOM   2354  HN  ARG A 250      22.688  25.448   4.275  1.00 10.00      A   
ATOM   2355  CA  ARG A 250      23.433  27.414   4.121  1.00 10.00      A   
ATOM   2356  CB  ARG A 250      23.122  27.807   2.678  1.00 10.00      A   
ATOM   2357  CG  ARG A 250      24.349  27.969   1.798  1.00 10.00      A   
ATOM   2358  CD  ARG A 250      23.966  28.172   0.344  1.00 10.00      A   
ATOM   2359  NE  ARG A 250      23.169  29.382   0.143  1.00 10.00      A   
ATOM   2360  HE  ARG A 250      22.638  29.709   0.915  1.00 10.00      A   
ATOM   2361  CZ  ARG A 250      23.125  30.057  -1.004  1.00 10.00      A   
ATOM   2362  NH1 ARG A 250      23.837  29.643  -2.051  1.00 10.00      A   
ATOM   2363 HH11 ARG A 250      24.427  28.783  -1.980  1.00 10.00      A   
ATOM   2364 HH12 ARG A 250      23.809  30.174  -2.950  1.00 10.00      A   
ATOM   2365  NH2 ARG A 250      22.349  31.128  -1.110  1.00 10.00      A   
ATOM   2366 HH21 ARG A 250      21.766  31.440  -0.292  1.00 10.00      A   
ATOM   2367 HH22 ARG A 250      22.311  31.664  -2.006  1.00 10.00      A   
ATOM   2368  C   ARG A 250      22.339  27.939   5.047  1.00 10.00      A   
ATOM   2369  O   ARG A 250      21.167  27.601   4.883  1.00 10.00      A   
ATOM   2370  N   PRO A 251      22.716  28.769   6.031  1.00 10.00      A   
ATOM   2371  CA  PRO A 251      21.773  29.345   7.001  1.00 10.00      A   
ATOM   2372  CB  PRO A 251      22.646  30.295   7.825  1.00 10.00      A   
ATOM   2373  CG  PRO A 251      24.019  29.739   7.689  1.00 10.00      A   
ATOM   2374  CD  PRO A 251      24.098  29.207   6.288  1.00 10.00      A   
ATOM   2375  C   PRO A 251      20.632  30.105   6.330  1.00 10.00      A   
ATOM   2376  O   PRO A 251      19.513  30.138   6.840  1.00 10.00      A   
ATOM   2377  N   ASP A 252      20.917  30.699   5.178  1.00 10.00      A   
ATOM   2378  HN  ASP A 252      21.824  30.628   4.814  1.00 10.00      A   
ATOM   2379  CA  ASP A 252      19.907  31.448   4.435  1.00 10.00      A   
ATOM   2380  CB  ASP A 252      20.533  32.314   3.332  1.00 10.00      A   
ATOM   2381  CG  ASP A 252      21.137  31.521   2.185  1.00 10.00      A   
ATOM   2382  OD1 ASP A 252      20.898  31.881   1.013  1.00 10.00      A   
ATOM   2383  OD2 ASP A 252      21.868  30.545   2.448  1.00 10.00      A   
ATOM   2384  C   ASP A 252      18.840  30.508   3.872  1.00 10.00      A   
ATOM   2385  O   ASP A 252      17.644  30.797   3.951  1.00 10.00      A   
ATOM   2386  N   VAL A 253      19.280  29.380   3.325  1.00 10.00      A   
ATOM   2387  HN  VAL A 253      20.247  29.214   3.288  1.00 10.00      A   
ATOM   2388  CA  VAL A 253      18.365  28.389   2.769  1.00 10.00      A   
ATOM   2389  CB  VAL A 253      19.114  27.322   1.936  1.00 10.00      A   
ATOM   2390  CG1 VAL A 253      18.151  26.267   1.406  1.00 10.00      A   
ATOM   2391  CG2 VAL A 253      19.868  27.980   0.788  1.00 10.00      A   
ATOM   2392  C   VAL A 253      17.586  27.720   3.898  1.00 10.00      A   
ATOM   2393  O   VAL A 253      16.375  27.509   3.796  1.00 10.00      A   
ATOM   2394  N   TYR A 254      18.292  27.412   4.983  1.00 10.00      A   
ATOM   2395  HN  TYR A 254      19.257  27.602   4.993  1.00 10.00      A   
ATOM   2396  CA  TYR A 254      17.685  26.786   6.152  1.00 10.00      A   
ATOM   2397  CB  TYR A 254      18.747  26.567   7.235  1.00 10.00      A   
ATOM   2398  CG  TYR A 254      18.226  25.920   8.498  1.00 10.00      A   
ATOM   2399  CD1 TYR A 254      17.923  24.564   8.533  1.00 10.00      A   
ATOM   2400  CD2 TYR A 254      18.039  26.662   9.658  1.00 10.00      A   
ATOM   2401  CE1 TYR A 254      17.448  23.969   9.684  1.00 10.00      A   
ATOM   2402  CE2 TYR A 254      17.563  26.074  10.815  1.00 10.00      A   
ATOM   2403  CZ  TYR A 254      17.269  24.727  10.822  1.00 10.00      A   
ATOM   2404  OH  TYR A 254      16.799  24.133  11.972  1.00 10.00      A   
ATOM   2405  HH  TYR A 254      16.105  24.684  12.360  1.00 10.00      A   
ATOM   2406  C   TYR A 254      16.563  27.665   6.694  1.00 10.00      A   
ATOM   2407  O   TYR A 254      15.483  27.178   7.032  1.00 10.00      A   
ATOM   2408  N   SER A 255      16.830  28.965   6.761  1.00 10.00      A   
ATOM   2409  HN  SER A 255      17.716  29.284   6.479  1.00 10.00      A   
ATOM   2410  CA  SER A 255      15.854  29.929   7.249  1.00 10.00      A   
ATOM   2411  CB  SER A 255      16.484  31.323   7.351  1.00 10.00      A   
ATOM   2412  OG  SER A 255      15.654  32.215   8.076  1.00 10.00      A   
ATOM   2413  HG  SER A 255      15.328  31.770   8.870  1.00 10.00      A   
ATOM   2414  C   SER A 255      14.633  29.965   6.334  1.00 10.00      A   
ATOM   2415  O   SER A 255      13.495  30.006   6.805  1.00 10.00      A   
ATOM   2416  N   GLY A 256      14.879  29.929   5.025  1.00 10.00      A   
ATOM   2417  HN  GLY A 256      15.807  29.884   4.713  1.00 10.00      A   
ATOM   2418  CA  GLY A 256      13.797  29.952   4.057  1.00 10.00      A   
ATOM   2419  C   GLY A 256      12.879  28.756   4.210  1.00 10.00      A   
ATOM   2420  O   GLY A 256      11.653  28.889   4.155  1.00 10.00      A   
ATOM   2421  N   LEU A 257      13.476  27.586   4.414  1.00 10.00      A   
ATOM   2422  HN  LEU A 257      14.458  27.550   4.436  1.00 10.00      A   
ATOM   2423  CA  LEU A 257      12.716  26.355   4.594  1.00 10.00      A   
ATOM   2424  CB  LEU A 257      13.649  25.143   4.609  1.00 10.00      A   
ATOM   2425  CG  LEU A 257      14.140  24.649   3.247  1.00 10.00      A   
ATOM   2426  CD1 LEU A 257      15.400  23.818   3.417  1.00 10.00      A   
ATOM   2427  CD2 LEU A 257      13.056  23.836   2.554  1.00 10.00      A   
ATOM   2428  C   LEU A 257      11.908  26.408   5.885  1.00 10.00      A   
ATOM   2429  O   LEU A 257      10.771  25.944   5.933  1.00 10.00      A   
ATOM   2430  N   SER A 258      12.503  26.988   6.923  1.00 10.00      A   
ATOM   2431  HN  SER A 258      13.417  27.331   6.812  1.00 10.00      A   
ATOM   2432  CA  SER A 258      11.849  27.122   8.220  1.00 10.00      A   
ATOM   2433  CB  SER A 258      12.783  27.842   9.205  1.00 10.00      A   
ATOM   2434  OG  SER A 258      12.073  28.374  10.313  1.00 10.00      A   
ATOM   2435  HG  SER A 258      12.038  27.712  11.019  1.00 10.00      A   
ATOM   2436  C   SER A 258      10.529  27.881   8.085  1.00 10.00      A   
ATOM   2437  O   SER A 258       9.488  27.433   8.572  1.00 10.00      A   
ATOM   2438  N   VAL A 259      10.576  29.016   7.395  1.00 10.00      A   
ATOM   2439  HN  VAL A 259      11.434  29.303   7.011  1.00 10.00      A   
ATOM   2440  CA  VAL A 259       9.393  29.847   7.195  1.00 10.00      A   
ATOM   2441  CB  VAL A 259       9.749  31.192   6.522  1.00 10.00      A   
ATOM   2442  CG1 VAL A 259       8.520  32.080   6.402  1.00 10.00      A   
ATOM   2443  CG2 VAL A 259      10.846  31.906   7.296  1.00 10.00      A   
ATOM   2444  C   VAL A 259       8.343  29.118   6.358  1.00 10.00      A   
ATOM   2445  O   VAL A 259       7.141  29.223   6.620  1.00 10.00      A   
ATOM   2446  N   ALA A 260       8.805  28.374   5.360  1.00 10.00      A   
ATOM   2447  HN  ALA A 260       9.773  28.326   5.209  1.00 10.00      A   
ATOM   2448  CA  ALA A 260       7.911  27.629   4.483  1.00 10.00      A   
ATOM   2449  CB  ALA A 260       8.667  27.119   3.269  1.00 10.00      A   
ATOM   2450  C   ALA A 260       7.232  26.471   5.214  1.00 10.00      A   
ATOM   2451  O   ALA A 260       6.027  26.253   5.068  1.00 10.00      A   
ATOM   2452  N   LEU A 261       8.004  25.736   6.007  1.00 10.00      A   
ATOM   2453  HN  LEU A 261       8.957  25.962   6.089  1.00 10.00      A   
ATOM   2454  CA  LEU A 261       7.477  24.595   6.748  1.00 10.00      A   
ATOM   2455  CB  LEU A 261       8.613  23.756   7.334  1.00 10.00      A   
ATOM   2456  CG  LEU A 261       9.364  22.864   6.344  1.00 10.00      A   
ATOM   2457  CD1 LEU A 261      10.691  22.414   6.933  1.00 10.00      A   
ATOM   2458  CD2 LEU A 261       8.516  21.659   5.963  1.00 10.00      A   
ATOM   2459  C   LEU A 261       6.497  25.016   7.839  1.00 10.00      A   
ATOM   2460  O   LEU A 261       5.500  24.336   8.084  1.00 10.00      A   
ATOM   2461  N   SER A 262       6.767  26.146   8.481  1.00 10.00      A   
ATOM   2462  HN  SER A 262       7.573  26.656   8.245  1.00 10.00      A   
ATOM   2463  CA  SER A 262       5.897  26.640   9.539  1.00 10.00      A   
ATOM   2464  CB  SER A 262       6.646  27.632  10.433  1.00 10.00      A   
ATOM   2465  OG  SER A 262       7.372  28.577   9.662  1.00 10.00      A   
ATOM   2466  HG  SER A 262       8.239  28.207   9.432  1.00 10.00      A   
ATOM   2467  C   SER A 262       4.627  27.266   8.965  1.00 10.00      A   
ATOM   2468  O   SER A 262       3.651  27.487   9.684  1.00 10.00      A   
ATOM   2469  N   GLY A 263       4.648  27.535   7.665  1.00 10.00      A   
ATOM   2470  HN  GLY A 263       5.454  27.325   7.146  1.00 10.00      A   
ATOM   2471  CA  GLY A 263       3.502  28.127   7.005  1.00 10.00      A   
ATOM   2472  C   GLY A 263       2.365  27.140   6.848  1.00 10.00      A   
ATOM   2473  O   GLY A 263       1.204  27.482   7.074  1.00 10.00      A   
ATOM   2474  N   CYS A 264       2.699  25.910   6.473  1.00 10.00      A   
ATOM   2475  HN  CYS A 264       3.645  25.695   6.317  1.00 10.00      A   
ATOM   2476  CA  CYS A 264       1.696  24.868   6.288  1.00 10.00      A   
ATOM   2477  CB  CYS A 264       2.221  23.781   5.348  1.00 10.00      A   
ATOM   2478  SG  CYS A 264       3.032  24.417   3.862  1.00 10.00      A   
ATOM   2479  HG  CYS A 264       2.264  24.127   2.820  1.00 10.00      A   
ATOM   2480  C   CYS A 264       1.289  24.266   7.632  1.00 10.00      A   
ATOM   2481  O   CYS A 264       2.000  23.430   8.201  1.00 10.00      A   
ATOM   2482  N   LYS A 265       0.142  24.704   8.135  1.00 10.00      A   
ATOM   2483  HN  LYS A 265      -0.383  25.361   7.624  1.00 10.00      A   
ATOM   2484  CA  LYS A 265      -0.369  24.235   9.417  1.00 10.00      A   
ATOM   2485  CB  LYS A 265      -1.196  25.327  10.105  1.00 10.00      A   
ATOM   2486  CG  LYS A 265      -0.409  26.237  11.036  1.00 10.00      A   
ATOM   2487  CD  LYS A 265       0.327  27.316  10.265  1.00 10.00      A   
ATOM   2488  CE  LYS A 265       0.864  28.388  11.195  1.00 10.00      A   
ATOM   2489  NZ  LYS A 265       1.573  29.455  10.449  1.00 10.00      A   
ATOM   2490  HZ1 LYS A 265       0.994  29.776   9.645  1.00 10.00      A   
ATOM   2491  HZ2 LYS A 265       2.482  29.097  10.088  1.00 10.00      A   
ATOM   2492  HZ3 LYS A 265       1.761  30.267  11.071  1.00 10.00      A   
ATOM   2493  C   LYS A 265      -1.223  22.986   9.256  1.00 10.00      A   
ATOM   2494  O   LYS A 265      -1.361  22.205  10.190  1.00 10.00      A   
ATOM   2495  N   GLU A 266      -1.785  22.789   8.075  1.00 10.00      A   
ATOM   2496  HN  GLU A 266      -1.634  23.437   7.354  1.00 10.00      A   
ATOM   2497  CA  GLU A 266      -2.638  21.631   7.831  1.00 10.00      A   
ATOM   2498  CB  GLU A 266      -3.665  21.910   6.736  1.00 10.00      A   
ATOM   2499  CG  GLU A 266      -5.075  22.110   7.267  1.00 10.00      A   
ATOM   2500  CD  GLU A 266      -5.147  23.156   8.360  1.00 10.00      A   
ATOM   2501  OE1 GLU A 266      -5.451  24.326   8.042  1.00 10.00      A   
ATOM   2502  OE2 GLU A 266      -4.910  22.811   9.541  1.00 10.00      A   
ATOM   2503  C   GLU A 266      -1.848  20.358   7.542  1.00 10.00      A   
ATOM   2504  O   GLU A 266      -2.430  19.297   7.317  1.00 10.00      A   
ATOM   2505  N   LEU A 267      -0.526  20.466   7.572  1.00 10.00      A   
ATOM   2506  HN  LEU A 267      -0.127  21.336   7.764  1.00 10.00      A   
ATOM   2507  CA  LEU A 267       0.345  19.320   7.325  1.00 10.00      A   
ATOM   2508  CB  LEU A 267       1.811  19.759   7.281  1.00 10.00      A   
ATOM   2509  CG  LEU A 267       2.321  20.332   5.954  1.00 10.00      A   
ATOM   2510  CD1 LEU A 267       3.799  20.677   6.059  1.00 10.00      A   
ATOM   2511  CD2 LEU A 267       2.089  19.349   4.820  1.00 10.00      A   
ATOM   2512  C   LEU A 267       0.146  18.250   8.402  1.00 10.00      A   
ATOM   2513  O   LEU A 267       0.173  18.550   9.599  1.00 10.00      A   
ATOM   2514  N   ARG A 268      -0.097  17.017   7.972  1.00 10.00      A   
ATOM   2515  HN  ARG A 268      -0.146  16.853   7.004  1.00 10.00      A   
ATOM   2516  CA  ARG A 268      -0.301  15.901   8.893  1.00 10.00      A   
ATOM   2517  CB  ARG A 268      -1.776  15.486   8.913  1.00 10.00      A   
ATOM   2518  CG  ARG A 268      -2.742  16.571   9.357  1.00 10.00      A   
ATOM   2519  CD  ARG A 268      -2.556  16.919  10.824  1.00 10.00      A   
ATOM   2520  NE  ARG A 268      -3.505  17.939  11.258  1.00 10.00      A   
ATOM   2521  HE  ARG A 268      -4.363  17.625  11.627  1.00 10.00      A   
ATOM   2522  CZ  ARG A 268      -3.280  19.248  11.177  1.00 10.00      A   
ATOM   2523  NH1 ARG A 268      -2.135  19.700  10.681  1.00 10.00      A   
ATOM   2524 HH11 ARG A 268      -1.959  20.732  10.617  1.00 10.00      A   
ATOM   2525 HH12 ARG A 268      -1.399  19.030  10.353  1.00 10.00      A   
ATOM   2526  NH2 ARG A 268      -4.203  20.107  11.587  1.00 10.00      A   
ATOM   2527 HH21 ARG A 268      -5.106  19.760  11.976  1.00 10.00      A   
ATOM   2528 HH22 ARG A 268      -4.028  21.133  11.522  1.00 10.00      A   
ATOM   2529  C   ARG A 268       0.540  14.701   8.474  1.00 10.00      A   
ATOM   2530  O   ARG A 268       0.935  13.876   9.304  1.00 10.00      A   
ATOM   2531  N   CYS A 269       0.806  14.604   7.179  1.00 10.00      A   
ATOM   2532  HN  CYS A 269       0.473  15.295   6.567  1.00 10.00      A   
ATOM   2533  CA  CYS A 269       1.580  13.498   6.641  1.00 10.00      A   
ATOM   2534  CB  CYS A 269       0.723  12.698   5.655  1.00 10.00      A   
ATOM   2535  SG  CYS A 269       1.539  11.253   4.934  1.00 10.00      A   
ATOM   2536  HG  CYS A 269       0.606  10.354   4.650  1.00 10.00      A   
ATOM   2537  C   CYS A 269       2.856  13.988   5.961  1.00 10.00      A   
ATOM   2538  O   CYS A 269       2.844  14.985   5.232  1.00 10.00      A   
ATOM   2539  N   LEU A 270       3.952  13.291   6.219  1.00 10.00      A   
ATOM   2540  HN  LEU A 270       3.893  12.519   6.828  1.00 10.00      A   
ATOM   2541  CA  LEU A 270       5.240  13.624   5.631  1.00 10.00      A   
ATOM   2542  CB  LEU A 270       6.149  14.284   6.672  1.00 10.00      A   
ATOM   2543  CG  LEU A 270       6.145  15.810   6.700  1.00 10.00      A   
ATOM   2544  CD1 LEU A 270       7.056  16.329   7.800  1.00 10.00      A   
ATOM   2545  CD2 LEU A 270       6.564  16.365   5.352  1.00 10.00      A   
ATOM   2546  C   LEU A 270       5.906  12.365   5.104  1.00 10.00      A   
ATOM   2547  O   LEU A 270       5.897  11.332   5.770  1.00 10.00      A   
ATOM   2548  N   SER A 271       6.457  12.443   3.905  1.00 10.00      A   
ATOM   2549  HN  SER A 271       6.405  13.290   3.405  1.00 10.00      A   
ATOM   2550  CA  SER A 271       7.130  11.306   3.295  1.00 10.00      A   
ATOM   2551  CB  SER A 271       6.124  10.474   2.492  1.00 10.00      A   
ATOM   2552  OG  SER A 271       5.063  10.021   3.325  1.00 10.00      A   
ATOM   2553  HG  SER A 271       5.196  10.365   4.218  1.00 10.00      A   
ATOM   2554  C   SER A 271       8.264  11.779   2.394  1.00 10.00      A   
ATOM   2555  O   SER A 271       8.313  12.952   2.025  1.00 10.00      A   
ATOM   2556  N   GLY A 272       9.176  10.872   2.058  1.00 10.00      A   
ATOM   2557  HN  GLY A 272       9.099   9.962   2.406  1.00 10.00      A   
ATOM   2558  CA  GLY A 272      10.289  11.217   1.199  1.00 10.00      A   
ATOM   2559  C   GLY A 272      11.573  11.383   1.979  1.00 10.00      A   
ATOM   2560  O   GLY A 272      12.016  10.449   2.645  1.00 10.00      A   
ATOM   2561  N   PHE A 273      12.161  12.577   1.893  1.00 10.00      A   
ATOM   2562  HN  PHE A 273      11.746  13.264   1.327  1.00 10.00      A   
ATOM   2563  CA  PHE A 273      13.405  12.902   2.594  1.00 10.00      A   
ATOM   2564  CB  PHE A 273      13.259  12.749   4.116  1.00 10.00      A   
ATOM   2565  CG  PHE A 273      12.211  13.634   4.735  1.00 10.00      A   
ATOM   2566  CD1 PHE A 273      10.927  13.157   4.964  1.00 10.00      A   
ATOM   2567  CD2 PHE A 273      12.506  14.937   5.095  1.00 10.00      A   
ATOM   2568  CE1 PHE A 273       9.961  13.962   5.537  1.00 10.00      A   
ATOM   2569  CE2 PHE A 273      11.545  15.748   5.668  1.00 10.00      A   
ATOM   2570  CZ  PHE A 273      10.271  15.260   5.890  1.00 10.00      A   
ATOM   2571  C   PHE A 273      14.578  12.072   2.071  1.00 10.00      A   
ATOM   2572  O   PHE A 273      15.341  11.492   2.846  1.00 10.00      A   
ATOM   2573  N   TRP A 274      14.725  12.031   0.751  1.00 10.00      A   
ATOM   2574  HN  TRP A 274      14.102  12.537   0.185  1.00 10.00      A   
ATOM   2575  CA  TRP A 274      15.801  11.274   0.126  1.00 10.00      A   
ATOM   2576  CB  TRP A 274      15.584  11.161  -1.384  1.00 10.00      A   
ATOM   2577  CG  TRP A 274      14.660  10.052  -1.781  1.00 10.00      A   
ATOM   2578  CD1 TRP A 274      14.972   8.729  -1.904  1.00 10.00      A   
ATOM   2579  CD2 TRP A 274      13.274  10.169  -2.114  1.00 10.00      A   
ATOM   2580  NE1 TRP A 274      13.868   8.018  -2.297  1.00 10.00      A   
ATOM   2581  HE1 TRP A 274      13.840   7.048  -2.453  1.00 10.00      A   
ATOM   2582  CE2 TRP A 274      12.810   8.879  -2.431  1.00 10.00      A   
ATOM   2583  CE3 TRP A 274      12.381  11.241  -2.175  1.00 10.00      A   
ATOM   2584  CZ2 TRP A 274      11.491   8.631  -2.805  1.00 10.00      A   
ATOM   2585  CZ3 TRP A 274      11.074  10.995  -2.544  1.00 10.00      A   
ATOM   2586  CH2 TRP A 274      10.640   9.701  -2.855  1.00 10.00      A   
ATOM   2587  C   TRP A 274      17.154  11.912   0.414  1.00 10.00      A   
ATOM   2588  O   TRP A 274      17.397  13.061   0.036  1.00 10.00      A   
ATOM   2589  N   ASP A 275      18.022  11.156   1.088  1.00 10.00      A   
ATOM   2590  HN  ASP A 275      17.748  10.256   1.360  1.00 10.00      A   
ATOM   2591  CA  ASP A 275      19.364  11.622   1.448  1.00 10.00      A   
ATOM   2592  CB  ASP A 275      20.192  11.979   0.207  1.00 10.00      A   
ATOM   2593  CG  ASP A 275      20.250  10.863  -0.812  1.00 10.00      A   
ATOM   2594  OD1 ASP A 275      20.586   9.725  -0.437  1.00 10.00      A   
ATOM   2595  OD2 ASP A 275      19.949  11.117  -1.999  1.00 10.00      A   
ATOM   2596  C   ASP A 275      19.273  12.814   2.391  1.00 10.00      A   
ATOM   2597  O   ASP A 275      20.024  13.781   2.267  1.00 10.00      A   
ATOM   2598  N   ALA A 276      18.346  12.720   3.337  1.00 10.00      A   
ATOM   2599  HN  ALA A 276      17.801  11.906   3.381  1.00 10.00      A   
ATOM   2600  CA  ALA A 276      18.108  13.775   4.314  1.00 10.00      A   
ATOM   2601  CB  ALA A 276      16.968  13.385   5.245  1.00 10.00      A   
ATOM   2602  C   ALA A 276      19.353  14.123   5.120  1.00 10.00      A   
ATOM   2603  O   ALA A 276      19.873  13.296   5.872  1.00 10.00      A   
ATOM   2604  N   VAL A 277      19.831  15.345   4.942  1.00 10.00      A   
ATOM   2605  HN  VAL A 277      19.394  15.937   4.296  1.00 10.00      A   
ATOM   2606  CA  VAL A 277      20.994  15.826   5.669  1.00 10.00      A   
ATOM   2607  CB  VAL A 277      21.738  16.922   4.873  1.00 10.00      A   
ATOM   2608  CG1 VAL A 277      22.981  17.390   5.614  1.00 10.00      A   
ATOM   2609  CG2 VAL A 277      22.108  16.414   3.491  1.00 10.00      A   
ATOM   2610  C   VAL A 277      20.542  16.385   7.017  1.00 10.00      A   
ATOM   2611  O   VAL A 277      19.692  17.279   7.067  1.00 10.00      A   
ATOM   2612  N   PRO A 278      21.094  15.853   8.123  1.00 10.00      A   
ATOM   2613  CA  PRO A 278      20.747  16.271   9.493  1.00 10.00      A   
ATOM   2614  CB  PRO A 278      21.806  15.588  10.358  1.00 10.00      A   
ATOM   2615  CG  PRO A 278      22.217  14.391   9.573  1.00 10.00      A   
ATOM   2616  CD  PRO A 278      22.104  14.776   8.123  1.00 10.00      A   
ATOM   2617  C   PRO A 278      20.780  17.787   9.713  1.00 10.00      A   
ATOM   2618  O   PRO A 278      20.040  18.315  10.544  1.00 10.00      A   
ATOM   2619  N   ALA A 279      21.633  18.484   8.966  1.00 10.00      A   
ATOM   2620  HN  ALA A 279      22.213  18.003   8.336  1.00 10.00      A   
ATOM   2621  CA  ALA A 279      21.763  19.937   9.078  1.00 10.00      A   
ATOM   2622  CB  ALA A 279      22.893  20.436   8.186  1.00 10.00      A   
ATOM   2623  C   ALA A 279      20.457  20.678   8.756  1.00 10.00      A   
ATOM   2624  O   ALA A 279      20.297  21.846   9.112  1.00 10.00      A   
ATOM   2625  N   TYR A 280      19.530  20.002   8.086  1.00 10.00      A   
ATOM   2626  HN  TYR A 280      19.710  19.070   7.827  1.00 10.00      A   
ATOM   2627  CA  TYR A 280      18.252  20.611   7.720  1.00 10.00      A   
ATOM   2628  CB  TYR A 280      18.093  20.655   6.197  1.00 10.00      A   
ATOM   2629  CG  TYR A 280      18.917  21.724   5.520  1.00 10.00      A   
ATOM   2630  CD1 TYR A 280      20.250  21.503   5.200  1.00 10.00      A   
ATOM   2631  CD2 TYR A 280      18.362  22.955   5.200  1.00 10.00      A   
ATOM   2632  CE1 TYR A 280      21.006  22.480   4.582  1.00 10.00      A   
ATOM   2633  CE2 TYR A 280      19.110  23.937   4.582  1.00 10.00      A   
ATOM   2634  CZ  TYR A 280      20.429  23.695   4.278  1.00 10.00      A   
ATOM   2635  OH  TYR A 280      21.176  24.670   3.664  1.00 10.00      A   
ATOM   2636  HH  TYR A 280      21.732  24.263   2.986  1.00 10.00      A   
ATOM   2637  C   TYR A 280      17.074  19.862   8.344  1.00 10.00      A   
ATOM   2638  O   TYR A 280      15.922  20.062   7.955  1.00 10.00      A   
ATOM   2639  N   LEU A 281      17.363  19.011   9.319  1.00 10.00      A   
ATOM   2640  HN  LEU A 281      18.296  18.905   9.604  1.00 10.00      A   
ATOM   2641  CA  LEU A 281      16.321  18.230   9.986  1.00 10.00      A   
ATOM   2642  CB  LEU A 281      16.885  16.959  10.625  1.00 10.00      A   
ATOM   2643  CG  LEU A 281      17.319  15.849   9.664  1.00 10.00      A   
ATOM   2644  CD1 LEU A 281      17.703  14.596  10.435  1.00 10.00      A   
ATOM   2645  CD2 LEU A 281      16.223  15.546   8.652  1.00 10.00      A   
ATOM   2646  C   LEU A 281      15.479  19.031  10.998  1.00 10.00      A   
ATOM   2647  O   LEU A 281      14.252  18.926  10.982  1.00 10.00      A   
ATOM   2648  N   PRO A 282      16.104  19.845  11.886  1.00 10.00      A   
ATOM   2649  CA  PRO A 282      15.363  20.627  12.897  1.00 10.00      A   
ATOM   2650  CB  PRO A 282      16.461  21.383  13.651  1.00 10.00      A   
ATOM   2651  CG  PRO A 282      17.697  20.594  13.403  1.00 10.00      A   
ATOM   2652  CD  PRO A 282      17.557  20.063  12.011  1.00 10.00      A   
ATOM   2653  C   PRO A 282      14.354  21.615  12.305  1.00 10.00      A   
ATOM   2654  O   PRO A 282      13.567  22.217  13.036  1.00 10.00      A   
ATOM   2655  N   ALA A 283      14.373  21.774  10.990  1.00 10.00      A   
ATOM   2656  HN  ALA A 283      15.020  21.270  10.455  1.00 10.00      A   
ATOM   2657  CA  ALA A 283      13.459  22.687  10.319  1.00 10.00      A   
ATOM   2658  CB  ALA A 283      13.901  22.915   8.883  1.00 10.00      A   
ATOM   2659  C   ALA A 283      12.017  22.179  10.356  1.00 10.00      A   
ATOM   2660  O   ALA A 283      11.076  22.970  10.372  1.00 10.00      A   
ATOM   2661  N   VAL A 284      11.845  20.861  10.390  1.00 10.00      A   
ATOM   2662  HN  VAL A 284      12.633  20.273  10.400  1.00 10.00      A   
ATOM   2663  CA  VAL A 284      10.507  20.267  10.410  1.00 10.00      A   
ATOM   2664  CB  VAL A 284      10.483  18.860   9.775  1.00 10.00      A   
ATOM   2665  CG1 VAL A 284      10.963  18.900   8.331  1.00 10.00      A   
ATOM   2666  CG2 VAL A 284      11.299  17.875  10.598  1.00 10.00      A   
ATOM   2667  C   VAL A 284       9.941  20.182  11.825  1.00 10.00      A   
ATOM   2668  O   VAL A 284       8.846  19.653  12.032  1.00 10.00      A   
ATOM   2669  N   TYR A 285      10.682  20.712  12.795  1.00 10.00      A   
ATOM   2670  HN  TYR A 285      11.536  21.135  12.562  1.00 10.00      A   
ATOM   2671  CA  TYR A 285      10.260  20.685  14.196  1.00 10.00      A   
ATOM   2672  CB  TYR A 285      11.356  21.236  15.114  1.00 10.00      A   
ATOM   2673  CG  TYR A 285      12.431  20.236  15.489  1.00 10.00      A   
ATOM   2674  CD1 TYR A 285      12.551  19.020  14.822  1.00 10.00      A   
ATOM   2675  CD2 TYR A 285      13.329  20.506  16.513  1.00 10.00      A   
ATOM   2676  CE1 TYR A 285      13.530  18.110  15.167  1.00 10.00      A   
ATOM   2677  CE2 TYR A 285      14.314  19.600  16.864  1.00 10.00      A   
ATOM   2678  CZ  TYR A 285      14.409  18.403  16.187  1.00 10.00      A   
ATOM   2679  OH  TYR A 285      15.383  17.495  16.533  1.00 10.00      A   
ATOM   2680  HH  TYR A 285      15.369  17.365  17.489  1.00 10.00      A   
ATOM   2681  C   TYR A 285       8.958  21.451  14.411  1.00 10.00      A   
ATOM   2682  O   TYR A 285       8.207  21.166  15.343  1.00 10.00      A   
ATOM   2683  N   SER A 286       8.690  22.419  13.544  1.00 10.00      A   
ATOM   2684  HN  SER A 286       9.332  22.617  12.830  1.00 10.00      A   
ATOM   2685  CA  SER A 286       7.479  23.221  13.645  1.00 10.00      A   
ATOM   2686  CB  SER A 286       7.625  24.474  12.784  1.00 10.00      A   
ATOM   2687  OG  SER A 286       8.986  24.857  12.700  1.00 10.00      A   
ATOM   2688  HG  SER A 286       9.250  25.268  13.534  1.00 10.00      A   
ATOM   2689  C   SER A 286       6.232  22.437  13.229  1.00 10.00      A   
ATOM   2690  O   SER A 286       5.110  22.880  13.461  1.00 10.00      A   
ATOM   2691  N   VAL A 287       6.429  21.275  12.615  1.00 10.00      A   
ATOM   2692  HN  VAL A 287       7.344  20.966  12.454  1.00 10.00      A   
ATOM   2693  CA  VAL A 287       5.308  20.453  12.165  1.00 10.00      A   
ATOM   2694  CB  VAL A 287       5.440  20.096  10.666  1.00 10.00      A   
ATOM   2695  CG1 VAL A 287       4.136  19.535  10.118  1.00 10.00      A   
ATOM   2696  CG2 VAL A 287       5.881  21.306   9.858  1.00 10.00      A   
ATOM   2697  C   VAL A 287       5.190  19.162  12.984  1.00 10.00      A   
ATOM   2698  O   VAL A 287       4.136  18.523  13.005  1.00 10.00      A   
ATOM   2699  N   CYS A 288       6.261  18.805  13.681  1.00 10.00      A   
ATOM   2700  HN  CYS A 288       7.053  19.382  13.663  1.00 10.00      A   
ATOM   2701  CA  CYS A 288       6.297  17.579  14.483  1.00 10.00      A   
ATOM   2702  CB  CYS A 288       7.659  17.430  15.160  1.00 10.00      A   
ATOM   2703  SG  CYS A 288       9.060  17.388  14.018  1.00 10.00      A   
ATOM   2704  HG  CYS A 288       8.808  18.226  13.020  1.00 10.00      A   
ATOM   2705  C   CYS A 288       5.175  17.506  15.522  1.00 10.00      A   
ATOM   2706  O   CYS A 288       4.715  16.420  15.876  1.00 10.00      A   
ATOM   2707  N   SER A 289       4.717  18.658  15.983  1.00 10.00      A   
ATOM   2708  HN  SER A 289       5.090  19.496  15.636  1.00 10.00      A   
ATOM   2709  CA  SER A 289       3.666  18.717  16.991  1.00 10.00      A   
ATOM   2710  CB  SER A 289       3.605  20.124  17.580  1.00 10.00      A   
ATOM   2711  OG  SER A 289       4.070  21.080  16.638  1.00 10.00      A   
ATOM   2712  HG  SER A 289       4.716  21.659  17.066  1.00 10.00      A   
ATOM   2713  C   SER A 289       2.292  18.293  16.452  1.00 10.00      A   
ATOM   2714  O   SER A 289       1.374  18.025  17.227  1.00 10.00      A   
ATOM   2715  N   ARG A 290       2.155  18.221  15.135  1.00 10.00      A   
ATOM   2716  HN  ARG A 290       2.925  18.423  14.559  1.00 10.00      A   
ATOM   2717  CA  ARG A 290       0.886  17.840  14.521  1.00 10.00      A   
ATOM   2718  CB  ARG A 290       0.214  19.063  13.887  1.00 10.00      A   
ATOM   2719  CG  ARG A 290       1.041  19.742  12.805  1.00 10.00      A   
ATOM   2720  CD  ARG A 290       0.514  21.132  12.496  1.00 10.00      A   
ATOM   2721  NE  ARG A 290       1.329  21.821  11.495  1.00 10.00      A   
ATOM   2722  HE  ARG A 290       1.207  21.559  10.556  1.00 10.00      A   
ATOM   2723  CZ  ARG A 290       2.214  22.774  11.788  1.00 10.00      A   
ATOM   2724  NH1 ARG A 290       2.392  23.149  13.046  1.00 10.00      A   
ATOM   2725 HH11 ARG A 290       1.841  22.705  13.812  1.00 10.00      A   
ATOM   2726 HH12 ARG A 290       3.092  23.889  13.278  1.00 10.00      A   
ATOM   2727  NH2 ARG A 290       2.905  23.359  10.821  1.00 10.00      A   
ATOM   2728 HH21 ARG A 290       2.756  23.082   9.821  1.00 10.00      A   
ATOM   2729 HH22 ARG A 290       3.597  24.103  11.050  1.00 10.00      A   
ATOM   2730  C   ARG A 290       1.085  16.744  13.478  1.00 10.00      A   
ATOM   2731  O   ARG A 290       0.246  16.549  12.599  1.00 10.00      A   
ATOM   2732  N   LEU A 291       2.190  16.025  13.589  1.00 10.00      A   
ATOM   2733  HN  LEU A 291       2.809  16.212  14.325  1.00 10.00      A   
ATOM   2734  CA  LEU A 291       2.501  14.958  12.650  1.00 10.00      A   
ATOM   2735  CB  LEU A 291       4.015  14.811  12.478  1.00 10.00      A   
ATOM   2736  CG  LEU A 291       4.647  15.671  11.385  1.00 10.00      A   
ATOM   2737  CD1 LEU A 291       6.157  15.510  11.384  1.00 10.00      A   
ATOM   2738  CD2 LEU A 291       4.070  15.306  10.026  1.00 10.00      A   
ATOM   2739  C   LEU A 291       1.887  13.631  13.075  1.00 10.00      A   
ATOM   2740  O   LEU A 291       2.229  13.087  14.122  1.00 10.00      A   
ATOM   2741  N   THR A 292       0.978  13.118  12.260  1.00 10.00      A   
ATOM   2742  HN  THR A 292       0.725  13.611  11.449  1.00 10.00      A   
ATOM   2743  CA  THR A 292       0.325  11.850  12.542  1.00 10.00      A   
ATOM   2744  CB  THR A 292      -1.170  11.918  12.176  1.00 10.00      A   
ATOM   2745  OG1 THR A 292      -1.367  12.939  11.186  1.00 10.00      A   
ATOM   2746  HG1 THR A 292      -1.657  12.531  10.361  1.00 10.00      A   
ATOM   2747  CG2 THR A 292      -2.015  12.233  13.402  1.00 10.00      A   
ATOM   2748  C   THR A 292       0.992  10.714  11.759  1.00 10.00      A   
ATOM   2749  O   THR A 292       1.214   9.621  12.291  1.00 10.00      A   
ATOM   2750  N   THR A 293       1.315  10.981  10.497  1.00 10.00      A   
ATOM   2751  HN  THR A 293       1.124  11.871  10.131  1.00 10.00      A   
ATOM   2752  CA  THR A 293       1.953   9.991   9.642  1.00 10.00      A   
ATOM   2753  CB  THR A 293       1.086   9.694   8.398  1.00 10.00      A   
ATOM   2754  OG1 THR A 293      -0.247   9.360   8.802  1.00 10.00      A   
ATOM   2755  HG1 THR A 293      -0.723  10.169   9.024  1.00 10.00      A   
ATOM   2756  CG2 THR A 293       1.669   8.543   7.594  1.00 10.00      A   
ATOM   2757  C   THR A 293       3.326  10.475   9.187  1.00 10.00      A   
ATOM   2758  O   THR A 293       3.441  11.489   8.495  1.00 10.00      A   
ATOM   2759  N   LEU A 294       4.364   9.746   9.569  1.00 10.00      A   
ATOM   2760  HN  LEU A 294       4.214   8.937  10.112  1.00 10.00      A   
ATOM   2761  CA  LEU A 294       5.720  10.114   9.203  1.00 10.00      A   
ATOM   2762  CB  LEU A 294       6.489  10.583  10.436  1.00 10.00      A   
ATOM   2763  CG  LEU A 294       7.902  11.112  10.190  1.00 10.00      A   
ATOM   2764  CD1 LEU A 294       7.878  12.263   9.196  1.00 10.00      A   
ATOM   2765  CD2 LEU A 294       8.543  11.546  11.498  1.00 10.00      A   
ATOM   2766  C   LEU A 294       6.449   8.958   8.524  1.00 10.00      A   
ATOM   2767  O   LEU A 294       6.606   7.879   9.099  1.00 10.00      A   
ATOM   2768  N   ASN A 295       6.878   9.195   7.294  1.00 10.00      A   
ATOM   2769  HN  ASN A 295       6.701  10.075   6.892  1.00 10.00      A   
ATOM   2770  CA  ASN A 295       7.604   8.199   6.516  1.00 10.00      A   
ATOM   2771  CB  ASN A 295       6.939   8.007   5.146  1.00 10.00      A   
ATOM   2772  CG  ASN A 295       7.570   6.915   4.291  1.00 10.00      A   
ATOM   2773  OD1 ASN A 295       8.762   6.620   4.393  1.00 10.00      A   
ATOM   2774  ND2 ASN A 295       6.768   6.317   3.422  1.00 10.00      A   
ATOM   2775 HD21 ASN A 295       5.831   6.609   3.379  1.00 10.00      A   
ATOM   2776 HD22 ASN A 295       7.140   5.609   2.856  1.00 10.00      A   
ATOM   2777  C   ASN A 295       9.049   8.641   6.334  1.00 10.00      A   
ATOM   2778  O   ASN A 295       9.319   9.634   5.661  1.00 10.00      A   
ATOM   2779  N   LEU A 296       9.967   7.906   6.946  1.00 10.00      A   
ATOM   2780  HN  LEU A 296       9.681   7.128   7.475  1.00 10.00      A   
ATOM   2781  CA  LEU A 296      11.386   8.208   6.857  1.00 10.00      A   
ATOM   2782  CB  LEU A 296      11.925   8.636   8.224  1.00 10.00      A   
ATOM   2783  CG  LEU A 296      11.329   9.907   8.827  1.00 10.00      A   
ATOM   2784  CD1 LEU A 296      11.814  10.084  10.256  1.00 10.00      A   
ATOM   2785  CD2 LEU A 296      11.682  11.122   7.985  1.00 10.00      A   
ATOM   2786  C   LEU A 296      12.158   6.991   6.358  1.00 10.00      A   
ATOM   2787  O   LEU A 296      13.337   6.816   6.667  1.00 10.00      A   
ATOM   2788  N   SER A 297      11.494   6.161   5.564  1.00 10.00      A   
ATOM   2789  HN  SER A 297      10.561   6.366   5.328  1.00 10.00      A   
ATOM   2790  CA  SER A 297      12.110   4.953   5.026  1.00 10.00      A   
ATOM   2791  CB  SER A 297      11.033   4.020   4.470  1.00 10.00      A   
ATOM   2792  OG  SER A 297      10.010   3.810   5.428  1.00 10.00      A   
ATOM   2793  HG  SER A 297      10.236   4.271   6.240  1.00 10.00      A   
ATOM   2794  C   SER A 297      13.152   5.275   3.951  1.00 10.00      A   
ATOM   2795  O   SER A 297      13.795   4.378   3.404  1.00 10.00      A   
ATOM   2796  N   TYR A 298      13.322   6.557   3.658  1.00 10.00      A   
ATOM   2797  HN  TYR A 298      12.783   7.230   4.124  1.00 10.00      A   
ATOM   2798  CA  TYR A 298      14.288   6.987   2.658  1.00 10.00      A   
ATOM   2799  CB  TYR A 298      13.587   7.775   1.545  1.00 10.00      A   
ATOM   2800  CG  TYR A 298      12.297   7.156   1.053  1.00 10.00      A   
ATOM   2801  CD1 TYR A 298      11.072   7.571   1.559  1.00 10.00      A   
ATOM   2802  CD2 TYR A 298      12.301   6.164   0.081  1.00 10.00      A   
ATOM   2803  CE1 TYR A 298       9.889   7.021   1.112  1.00 10.00      A   
ATOM   2804  CE2 TYR A 298      11.121   5.607  -0.372  1.00 10.00      A   
ATOM   2805  CZ  TYR A 298       9.919   6.040   0.147  1.00 10.00      A   
ATOM   2806  OH  TYR A 298       8.745   5.492  -0.309  1.00 10.00      A   
ATOM   2807  HH  TYR A 298       8.944   4.867  -1.023  1.00 10.00      A   
ATOM   2808  C   TYR A 298      15.376   7.851   3.291  1.00 10.00      A   
ATOM   2809  O   TYR A 298      16.300   8.305   2.608  1.00 10.00      A   
ATOM   2810  N   ALA A 299      15.268   8.064   4.598  1.00 10.00      A   
ATOM   2811  HN  ALA A 299      14.535   7.640   5.094  1.00 10.00      A   
ATOM   2812  CA  ALA A 299      16.225   8.889   5.320  1.00 10.00      A   
ATOM   2813  CB  ALA A 299      15.515   9.721   6.378  1.00 10.00      A   
ATOM   2814  C   ALA A 299      17.326   8.048   5.950  1.00 10.00      A   
ATOM   2815  O   ALA A 299      17.102   7.345   6.939  1.00 10.00      A   
ATOM   2816  N   THR A 300      18.512   8.123   5.371  1.00 10.00      A   
ATOM   2817  HN  THR A 300      18.623   8.687   4.578  1.00 10.00      A   
ATOM   2818  CA  THR A 300      19.655   7.384   5.873  1.00 10.00      A   
ATOM   2819  CB  THR A 300      20.634   7.070   4.729  1.00 10.00      A   
ATOM   2820  OG1 THR A 300      19.926   7.133   3.480  1.00 10.00      A   
ATOM   2821  HG1 THR A 300      19.231   6.459   3.474  1.00 10.00      A   
ATOM   2822  CG2 THR A 300      21.214   5.676   4.903  1.00 10.00      A   
ATOM   2823  C   THR A 300      20.374   8.192   6.955  1.00 10.00      A   
ATOM   2824  O   THR A 300      21.371   8.867   6.691  1.00 10.00      A   
ATOM   2825  N   VAL A 301      19.841   8.146   8.165  1.00 10.00      A   
ATOM   2826  HN  VAL A 301      19.030   7.613   8.310  1.00 10.00      A   
ATOM   2827  CA  VAL A 301      20.423   8.870   9.289  1.00 10.00      A   
ATOM   2828  CB  VAL A 301      19.500  10.001   9.786  1.00 10.00      A   
ATOM   2829  CG1 VAL A 301      19.529  11.174   8.818  1.00 10.00      A   
ATOM   2830  CG2 VAL A 301      18.077   9.493   9.974  1.00 10.00      A   
ATOM   2831  C   VAL A 301      20.736   7.920  10.445  1.00 10.00      A   
ATOM   2832  O   VAL A 301      20.474   6.721  10.359  1.00 10.00      A   
ATOM   2833  N   GLN A 302      21.298   8.458  11.518  1.00 10.00      A   
ATOM   2834  HN  GLN A 302      21.476   9.423  11.532  1.00 10.00      A   
ATOM   2835  CA  GLN A 302      21.653   7.654  12.679  1.00 10.00      A   
ATOM   2836  CB  GLN A 302      23.011   8.083  13.241  1.00 10.00      A   
ATOM   2837  CG  GLN A 302      24.193   7.619  12.402  1.00 10.00      A   
ATOM   2838  CD  GLN A 302      24.498   6.142  12.582  1.00 10.00      A   
ATOM   2839  OE1 GLN A 302      25.342   5.764  13.394  1.00 10.00      A   
ATOM   2840  NE2 GLN A 302      23.806   5.296  11.833  1.00 10.00      A   
ATOM   2841 HE21 GLN A 302      23.146   5.663  11.206  1.00 10.00      A   
ATOM   2842 HE22 GLN A 302      23.974   4.334  11.942  1.00 10.00      A   
ATOM   2843  C   GLN A 302      20.572   7.698  13.757  1.00 10.00      A   
ATOM   2844  O   GLN A 302      19.692   8.563  13.738  1.00 10.00      A   
ATOM   2845  N   SER A 303      20.663   6.765  14.701  1.00 10.00      A   
ATOM   2846  HN  SER A 303      21.409   6.126  14.663  1.00 10.00      A   
ATOM   2847  CA  SER A 303      19.705   6.650  15.793  1.00 10.00      A   
ATOM   2848  CB  SER A 303      20.108   5.494  16.714  1.00 10.00      A   
ATOM   2849  OG  SER A 303      19.121   5.235  17.696  1.00 10.00      A   
ATOM   2850  HG  SER A 303      18.424   4.685  17.309  1.00 10.00      A   
ATOM   2851  C   SER A 303      19.584   7.954  16.582  1.00 10.00      A   
ATOM   2852  O   SER A 303      18.478   8.408  16.872  1.00 10.00      A   
ATOM   2853  N   TYR A 304      20.723   8.565  16.901  1.00 10.00      A   
ATOM   2854  HN  TYR A 304      21.574   8.158  16.621  1.00 10.00      A   
ATOM   2855  CA  TYR A 304      20.744   9.813  17.666  1.00 10.00      A   
ATOM   2856  CB  TYR A 304      22.181  10.318  17.857  1.00 10.00      A   
ATOM   2857  CG  TYR A 304      22.298  11.484  18.818  1.00 10.00      A   
ATOM   2858  CD1 TYR A 304      21.703  11.435  20.073  1.00 10.00      A   
ATOM   2859  CD2 TYR A 304      23.000  12.631  18.470  1.00 10.00      A   
ATOM   2860  CE1 TYR A 304      21.803  12.497  20.954  1.00 10.00      A   
ATOM   2861  CE2 TYR A 304      23.105  13.697  19.347  1.00 10.00      A   
ATOM   2862  CZ  TYR A 304      22.504  13.624  20.586  1.00 10.00      A   
ATOM   2863  OH  TYR A 304      22.602  14.682  21.462  1.00 10.00      A   
ATOM   2864  HH  TYR A 304      22.593  14.347  22.369  1.00 10.00      A   
ATOM   2865  C   TYR A 304      19.875  10.899  17.030  1.00 10.00      A   
ATOM   2866  O   TYR A 304      19.111  11.578  17.719  1.00 10.00      A   
ATOM   2867  N   ASP A 305      19.983  11.058  15.717  1.00 10.00      A   
ATOM   2868  HN  ASP A 305      20.596  10.484  15.212  1.00 10.00      A   
ATOM   2869  CA  ASP A 305      19.203  12.071  15.010  1.00 10.00      A   
ATOM   2870  CB  ASP A 305      19.669  12.218  13.563  1.00 10.00      A   
ATOM   2871  CG  ASP A 305      20.951  13.010  13.454  1.00 10.00      A   
ATOM   2872  OD1 ASP A 305      21.027  14.113  14.046  1.00 10.00      A   
ATOM   2873  OD2 ASP A 305      21.892  12.529  12.791  1.00 10.00      A   
ATOM   2874  C   ASP A 305      17.718  11.749  15.055  1.00 10.00      A   
ATOM   2875  O   ASP A 305      16.882  12.641  15.239  1.00 10.00      A   
ATOM   2876  N   LEU A 306      17.398  10.473  14.894  1.00 10.00      A   
ATOM   2877  HN  LEU A 306      18.116   9.820  14.752  1.00 10.00      A   
ATOM   2878  CA  LEU A 306      16.014  10.013  14.917  1.00 10.00      A   
ATOM   2879  CB  LEU A 306      15.925   8.546  14.486  1.00 10.00      A   
ATOM   2880  CG  LEU A 306      16.216   8.257  13.011  1.00 10.00      A   
ATOM   2881  CD1 LEU A 306      16.460   6.773  12.792  1.00 10.00      A   
ATOM   2882  CD2 LEU A 306      15.077   8.751  12.132  1.00 10.00      A   
ATOM   2883  C   LEU A 306      15.392  10.209  16.297  1.00 10.00      A   
ATOM   2884  O   LEU A 306      14.242  10.627  16.409  1.00 10.00      A   
ATOM   2885  N   VAL A 307      16.163   9.914  17.341  1.00 10.00      A   
ATOM   2886  HN  VAL A 307      17.069   9.566  17.180  1.00 10.00      A   
ATOM   2887  CA  VAL A 307      15.696  10.066  18.719  1.00 10.00      A   
ATOM   2888  CB  VAL A 307      16.778   9.627  19.739  1.00 10.00      A   
ATOM   2889  CG1 VAL A 307      16.410  10.046  21.154  1.00 10.00      A   
ATOM   2890  CG2 VAL A 307      16.995   8.121  19.672  1.00 10.00      A   
ATOM   2891  C   VAL A 307      15.277  11.512  18.995  1.00 10.00      A   
ATOM   2892  O   VAL A 307      14.213  11.762  19.565  1.00 10.00      A   
ATOM   2893  N   LYS A 308      16.107  12.458  18.562  1.00 10.00      A   
ATOM   2894  HN  LYS A 308      16.934  12.191  18.101  1.00 10.00      A   
ATOM   2895  CA  LYS A 308      15.827  13.880  18.763  1.00 10.00      A   
ATOM   2896  CB  LYS A 308      17.007  14.736  18.296  1.00 10.00      A   
ATOM   2897  CG  LYS A 308      18.290  14.525  19.086  1.00 10.00      A   
ATOM   2898  CD  LYS A 308      19.432  15.353  18.517  1.00 10.00      A   
ATOM   2899  CE  LYS A 308      19.861  14.852  17.146  1.00 10.00      A   
ATOM   2900  NZ  LYS A 308      20.747  15.821  16.447  1.00 10.00      A   
ATOM   2901  HZ1 LYS A 308      21.056  15.429  15.530  1.00 10.00      A   
ATOM   2902  HZ2 LYS A 308      21.586  16.020  17.024  1.00 10.00      A   
ATOM   2903  HZ3 LYS A 308      20.238  16.714  16.277  1.00 10.00      A   
ATOM   2904  C   LYS A 308      14.549  14.302  18.039  1.00 10.00      A   
ATOM   2905  O   LYS A 308      13.883  15.259  18.437  1.00 10.00      A   
ATOM   2906  N   LEU A 309      14.214  13.584  16.974  1.00 10.00      A   
ATOM   2907  HN  LEU A 309      14.786  12.835  16.708  1.00 10.00      A   
ATOM   2908  CA  LEU A 309      13.018  13.873  16.194  1.00 10.00      A   
ATOM   2909  CB  LEU A 309      13.199  13.366  14.760  1.00 10.00      A   
ATOM   2910  CG  LEU A 309      12.189  13.865  13.725  1.00 10.00      A   
ATOM   2911  CD1 LEU A 309      12.506  15.293  13.312  1.00 10.00      A   
ATOM   2912  CD2 LEU A 309      12.178  12.949  12.514  1.00 10.00      A   
ATOM   2913  C   LEU A 309      11.795  13.213  16.833  1.00 10.00      A   
ATOM   2914  O   LEU A 309      10.713  13.804  16.886  1.00 10.00      A   
ATOM   2915  N   LEU A 310      11.986  11.993  17.328  1.00 10.00      A   
ATOM   2916  HN  LEU A 310      12.877  11.586  17.257  1.00 10.00      A   
ATOM   2917  CA  LEU A 310      10.918  11.230  17.968  1.00 10.00      A   
ATOM   2918  CB  LEU A 310      11.435   9.861  18.417  1.00 10.00      A   
ATOM   2919  CG  LEU A 310      11.747   8.855  17.314  1.00 10.00      A   
ATOM   2920  CD1 LEU A 310      12.539   7.686  17.873  1.00 10.00      A   
ATOM   2921  CD2 LEU A 310      10.465   8.371  16.662  1.00 10.00      A   
ATOM   2922  C   LEU A 310      10.348  11.962  19.173  1.00 10.00      A   
ATOM   2923  O   LEU A 310       9.132  12.030  19.346  1.00 10.00      A   
ATOM   2924  N   CYS A 311      11.233  12.521  19.994  1.00 10.00      A   
ATOM   2925  HN  CYS A 311      12.193  12.441  19.786  1.00 10.00      A   
ATOM   2926  CA  CYS A 311      10.831  13.241  21.200  1.00 10.00      A   
ATOM   2927  CB  CYS A 311      12.058  13.620  22.033  1.00 10.00      A   
ATOM   2928  SG  CYS A 311      13.008  12.205  22.639  1.00 10.00      A   
ATOM   2929  HG  CYS A 311      12.163  11.351  23.202  1.00 10.00      A   
ATOM   2930  C   CYS A 311       9.981  14.476  20.895  1.00 10.00      A   
ATOM   2931  O   CYS A 311       9.331  15.027  21.786  1.00 10.00      A   
ATOM   2932  N   GLN A 312       9.973  14.904  19.636  1.00 10.00      A   
ATOM   2933  HN  GLN A 312      10.498  14.424  18.961  1.00 10.00      A   
ATOM   2934  CA  GLN A 312       9.200  16.067  19.236  1.00 10.00      A   
ATOM   2935  CB  GLN A 312      10.015  16.970  18.305  1.00 10.00      A   
ATOM   2936  CG  GLN A 312      11.349  17.417  18.884  1.00 10.00      A   
ATOM   2937  CD  GLN A 312      11.285  18.735  19.641  1.00 10.00      A   
ATOM   2938  OE1 GLN A 312      12.249  19.499  19.643  1.00 10.00      A   
ATOM   2939  NE2 GLN A 312      10.165  19.021  20.281  1.00 10.00      A   
ATOM   2940 HE21 GLN A 312       9.422  18.380  20.238  1.00 10.00      A   
ATOM   2941 HE22 GLN A 312      10.125  19.866  20.779  1.00 10.00      A   
ATOM   2942  C   GLN A 312       7.888  15.666  18.562  1.00 10.00      A   
ATOM   2943  O   GLN A 312       7.104  16.527  18.163  1.00 10.00      A   
ATOM   2944  N   CYS A 313       7.645  14.365  18.451  1.00 10.00      A   
ATOM   2945  HN  CYS A 313       8.292  13.721  18.818  1.00 10.00      A   
ATOM   2946  CA  CYS A 313       6.427  13.866  17.821  1.00 10.00      A   
ATOM   2947  CB  CYS A 313       6.774  12.908  16.674  1.00 10.00      A   
ATOM   2948  SG  CYS A 313       8.007  13.543  15.511  1.00 10.00      A   
ATOM   2949  HG  CYS A 313       9.130  13.762  16.185  1.00 10.00      A   
ATOM   2950  C   CYS A 313       5.535  13.168  18.849  1.00 10.00      A   
ATOM   2951  O   CYS A 313       5.689  11.974  19.109  1.00 10.00      A   
ATOM   2952  N   PRO A 314       4.592  13.905  19.461  1.00 10.00      A   
ATOM   2953  CA  PRO A 314       3.692  13.358  20.473  1.00 10.00      A   
ATOM   2954  CB  PRO A 314       3.377  14.591  21.316  1.00 10.00      A   
ATOM   2955  CG  PRO A 314       3.413  15.734  20.353  1.00 10.00      A   
ATOM   2956  CD  PRO A 314       4.346  15.342  19.232  1.00 10.00      A   
ATOM   2957  C   PRO A 314       2.397  12.779  19.895  1.00 10.00      A   
ATOM   2958  O   PRO A 314       1.770  11.919  20.511  1.00 10.00      A   
ATOM   2959  N   LYS A 315       2.005  13.242  18.712  1.00 10.00      A   
ATOM   2960  HN  LYS A 315       2.564  13.899  18.250  1.00 10.00      A   
ATOM   2961  CA  LYS A 315       0.768  12.786  18.079  1.00 10.00      A   
ATOM   2962  CB  LYS A 315      -0.027  13.986  17.552  1.00 10.00      A   
ATOM   2963  CG  LYS A 315      -0.325  15.049  18.598  1.00 10.00      A   
ATOM   2964  CD  LYS A 315      -1.170  16.172  18.018  1.00 10.00      A   
ATOM   2965  CE  LYS A 315      -1.448  17.256  19.049  1.00 10.00      A   
ATOM   2966  NZ  LYS A 315      -2.372  16.791  20.119  1.00 10.00      A   
ATOM   2967  HZ1 LYS A 315      -2.582  17.567  20.777  1.00 10.00      A   
ATOM   2968  HZ2 LYS A 315      -1.939  16.012  20.655  1.00 10.00      A   
ATOM   2969  HZ3 LYS A 315      -3.264  16.454  19.705  1.00 10.00      A   
ATOM   2970  C   LYS A 315       1.048  11.811  16.942  1.00 10.00      A   
ATOM   2971  O   LYS A 315       0.207  11.598  16.068  1.00 10.00      A   
ATOM   2972  N   LEU A 316       2.228  11.216  16.968  1.00 10.00      A   
ATOM   2973  HN  LEU A 316       2.841  11.412  17.702  1.00 10.00      A   
ATOM   2974  CA  LEU A 316       2.630  10.267  15.941  1.00 10.00      A   
ATOM   2975  CB  LEU A 316       4.135  10.009  16.019  1.00 10.00      A   
ATOM   2976  CG  LEU A 316       4.761   9.257  14.842  1.00 10.00      A   
ATOM   2977  CD1 LEU A 316       4.583  10.040  13.547  1.00 10.00      A   
ATOM   2978  CD2 LEU A 316       6.232   8.991  15.110  1.00 10.00      A   
ATOM   2979  C   LEU A 316       1.859   8.958  16.072  1.00 10.00      A   
ATOM   2980  O   LEU A 316       1.879   8.315  17.124  1.00 10.00      A   
ATOM   2981  N   GLN A 317       1.171   8.577  15.003  1.00 10.00      A   
ATOM   2982  HN  GLN A 317       1.188   9.140  14.195  1.00 10.00      A   
ATOM   2983  CA  GLN A 317       0.391   7.347  14.999  1.00 10.00      A   
ATOM   2984  CB  GLN A 317      -1.074   7.635  14.662  1.00 10.00      A   
ATOM   2985  CG  GLN A 317      -1.789   8.495  15.693  1.00 10.00      A   
ATOM   2986  CD  GLN A 317      -3.221   8.800  15.307  1.00 10.00      A   
ATOM   2987  OE1 GLN A 317      -3.551   8.881  14.123  1.00 10.00      A   
ATOM   2988  NE2 GLN A 317      -4.083   8.956  16.296  1.00 10.00      A   
ATOM   2989 HE21 GLN A 317      -3.755   8.860  17.219  1.00 10.00      A   
ATOM   2990 HE22 GLN A 317      -5.011   9.174  16.069  1.00 10.00      A   
ATOM   2991  C   GLN A 317       0.970   6.323  14.024  1.00 10.00      A   
ATOM   2992  O   GLN A 317       0.914   5.118  14.270  1.00 10.00      A   
ATOM   2993  N   ARG A 318       1.526   6.803  12.921  1.00 10.00      A   
ATOM   2994  HN  ARG A 318       1.543   7.774  12.775  1.00 10.00      A   
ATOM   2995  CA  ARG A 318       2.117   5.927  11.918  1.00 10.00      A   
ATOM   2996  CB  ARG A 318       1.266   5.907  10.642  1.00 10.00      A   
ATOM   2997  CG  ARG A 318       1.734   4.895   9.605  1.00 10.00      A   
ATOM   2998  CD  ARG A 318       1.037   5.088   8.266  1.00 10.00      A   
ATOM   2999  NE  ARG A 318      -0.385   4.745   8.321  1.00 10.00      A   
ATOM   3000  HE  ARG A 318      -0.871   4.968   9.148  1.00 10.00      A   
ATOM   3001  CZ  ARG A 318      -1.050   4.167   7.315  1.00 10.00      A   
ATOM   3002  NH1 ARG A 318      -0.426   3.874   6.180  1.00 10.00      A   
ATOM   3003 HH11 ARG A 318      -0.948   3.421   5.398  1.00 10.00      A   
ATOM   3004 HH12 ARG A 318       0.589   4.095   6.064  1.00 10.00      A   
ATOM   3005  NH2 ARG A 318      -2.344   3.885   7.443  1.00 10.00      A   
ATOM   3006 HH21 ARG A 318      -2.847   4.110   8.330  1.00 10.00      A   
ATOM   3007 HH22 ARG A 318      -2.865   3.436   6.655  1.00 10.00      A   
ATOM   3008  C   ARG A 318       3.533   6.381  11.592  1.00 10.00      A   
ATOM   3009  O   ARG A 318       3.744   7.504  11.132  1.00 10.00      A   
ATOM   3010  N   LEU A 319       4.499   5.510  11.841  1.00 10.00      A   
ATOM   3011  HN  LEU A 319       4.270   4.627  12.205  1.00 10.00      A   
ATOM   3012  CA  LEU A 319       5.894   5.831  11.579  1.00 10.00      A   
ATOM   3013  CB  LEU A 319       6.644   6.089  12.890  1.00 10.00      A   
ATOM   3014  CG  LEU A 319       8.151   6.332  12.780  1.00 10.00      A   
ATOM   3015  CD1 LEU A 319       8.432   7.725  12.237  1.00 10.00      A   
ATOM   3016  CD2 LEU A 319       8.823   6.135  14.129  1.00 10.00      A   
ATOM   3017  C   LEU A 319       6.578   4.719  10.790  1.00 10.00      A   
ATOM   3018  O   LEU A 319       6.645   3.573  11.242  1.00 10.00      A   
ATOM   3019  N   TRP A 320       7.059   5.065   9.603  1.00 10.00      A   
ATOM   3020  HN  TRP A 320       6.949   5.997   9.301  1.00 10.00      A   
ATOM   3021  CA  TRP A 320       7.762   4.124   8.739  1.00 10.00      A   
ATOM   3022  CB  TRP A 320       7.201   4.182   7.313  1.00 10.00      A   
ATOM   3023  CG  TRP A 320       5.850   3.552   7.125  1.00 10.00      A   
ATOM   3024  CD1 TRP A 320       4.885   3.347   8.074  1.00 10.00      A   
ATOM   3025  CD2 TRP A 320       5.312   3.049   5.896  1.00 10.00      A   
ATOM   3026  NE1 TRP A 320       3.786   2.749   7.511  1.00 10.00      A   
ATOM   3027  HE1 TRP A 320       2.956   2.491   7.992  1.00 10.00      A   
ATOM   3028  CE2 TRP A 320       4.022   2.555   6.175  1.00 10.00      A   
ATOM   3029  CE3 TRP A 320       5.796   2.968   4.587  1.00 10.00      A   
ATOM   3030  CZ2 TRP A 320       3.209   1.988   5.194  1.00 10.00      A   
ATOM   3031  CZ3 TRP A 320       4.988   2.404   3.616  1.00 10.00      A   
ATOM   3032  CH2 TRP A 320       3.708   1.922   3.926  1.00 10.00      A   
ATOM   3033  C   TRP A 320       9.243   4.494   8.712  1.00 10.00      A   
ATOM   3034  O   TRP A 320       9.633   5.462   8.054  1.00 10.00      A   
ATOM   3035  N   VAL A 321      10.066   3.733   9.419  1.00 10.00      A   
ATOM   3036  HN  VAL A 321       9.712   2.940   9.886  1.00 10.00      A   
ATOM   3037  CA  VAL A 321      11.498   4.028   9.486  1.00 10.00      A   
ATOM   3038  CB  VAL A 321      11.925   4.541  10.880  1.00 10.00      A   
ATOM   3039  CG1 VAL A 321      11.540   6.000  11.060  1.00 10.00      A   
ATOM   3040  CG2 VAL A 321      11.330   3.681  11.988  1.00 10.00      A   
ATOM   3041  C   VAL A 321      12.354   2.823   9.128  1.00 10.00      A   
ATOM   3042  O   VAL A 321      11.839   1.741   8.842  1.00 10.00      A   
ATOM   3043  N   LEU A 322      13.663   3.028   9.142  1.00 10.00      A   
ATOM   3044  HN  LEU A 322      14.006   3.923   9.367  1.00 10.00      A   
ATOM   3045  CA  LEU A 322      14.610   1.973   8.832  1.00 10.00      A   
ATOM   3046  CB  LEU A 322      15.770   2.533   8.005  1.00 10.00      A   
ATOM   3047  CG  LEU A 322      15.425   3.040   6.605  1.00 10.00      A   
ATOM   3048  CD1 LEU A 322      16.608   3.780   6.001  1.00 10.00      A   
ATOM   3049  CD2 LEU A 322      15.006   1.883   5.713  1.00 10.00      A   
ATOM   3050  C   LEU A 322      15.148   1.355  10.117  1.00 10.00      A   
ATOM   3051  O   LEU A 322      14.805   1.788  11.217  1.00 10.00      A   
ATOM   3052  N   ASP A 323      16.000   0.349   9.969  1.00 10.00      A   
ATOM   3053  HN  ASP A 323      16.226   0.053   9.058  1.00 10.00      A   
ATOM   3054  CA  ASP A 323      16.609  -0.337  11.108  1.00 10.00      A   
ATOM   3055  CB  ASP A 323      17.226  -1.686  10.701  1.00 10.00      A   
ATOM   3056  CG  ASP A 323      18.225  -1.591   9.560  1.00 10.00      A   
ATOM   3057  OD1 ASP A 323      18.558  -0.466   9.138  1.00 10.00      A   
ATOM   3058  OD2 ASP A 323      18.671  -2.650   9.063  1.00 10.00      A   
ATOM   3059  C   ASP A 323      17.642   0.547  11.795  1.00 10.00      A   
ATOM   3060  O   ASP A 323      18.135   0.229  12.878  1.00 10.00      A   
ATOM   3061  N   TYR A 324      17.950   1.675  11.160  1.00 10.00      A   
ATOM   3062  HN  TYR A 324      17.539   1.854  10.290  1.00 10.00      A   
ATOM   3063  CA  TYR A 324      18.902   2.634  11.707  1.00 10.00      A   
ATOM   3064  CB  TYR A 324      19.255   3.703  10.676  1.00 10.00      A   
ATOM   3065  CG  TYR A 324      20.410   3.330   9.777  1.00 10.00      A   
ATOM   3066  CD1 TYR A 324      20.248   3.263   8.401  1.00 10.00      A   
ATOM   3067  CD2 TYR A 324      21.667   3.052  10.301  1.00 10.00      A   
ATOM   3068  CE1 TYR A 324      21.302   2.929   7.574  1.00 10.00      A   
ATOM   3069  CE2 TYR A 324      22.730   2.717   9.481  1.00 10.00      A   
ATOM   3070  CZ  TYR A 324      22.539   2.658   8.116  1.00 10.00      A   
ATOM   3071  OH  TYR A 324      23.588   2.327   7.287  1.00 10.00      A   
ATOM   3072  HH  TYR A 324      24.130   1.648   7.705  1.00 10.00      A   
ATOM   3073  C   TYR A 324      18.358   3.287  12.975  1.00 10.00      A   
ATOM   3074  O   TYR A 324      19.067   4.031  13.651  1.00 10.00      A   
ATOM   3075  N   ILE A 325      17.090   3.015  13.281  1.00 10.00      A   
ATOM   3076  HN  ILE A 325      16.569   2.440  12.682  1.00 10.00      A   
ATOM   3077  CA  ILE A 325      16.459   3.548  14.481  1.00 10.00      A   
ATOM   3078  CB  ILE A 325      14.931   3.264  14.495  1.00 10.00      A   
ATOM   3079  CG1 ILE A 325      14.252   3.938  15.690  1.00 10.00      A   
ATOM   3080  CG2 ILE A 325      14.628   1.771  14.465  1.00 10.00      A   
ATOM   3081  CD1 ILE A 325      14.146   5.440  15.557  1.00 10.00      A   
ATOM   3082  C   ILE A 325      17.119   2.917  15.701  1.00 10.00      A   
ATOM   3083  O   ILE A 325      17.212   3.528  16.770  1.00 10.00      A   
ATOM   3084  N   GLU A 326      17.595   1.687  15.498  1.00 10.00      A   
ATOM   3085  HN  GLU A 326      17.496   1.292  14.603  1.00 10.00      A   
ATOM   3086  CA  GLU A 326      18.269   0.907  16.522  1.00 10.00      A   
ATOM   3087  CB  GLU A 326      19.633   1.498  16.882  1.00 10.00      A   
ATOM   3088  CG  GLU A 326      20.545   1.675  15.675  1.00 10.00      A   
ATOM   3089  CD  GLU A 326      22.013   1.721  16.035  1.00 10.00      A   
ATOM   3090  OE1 GLU A 326      22.397   2.555  16.881  1.00 10.00      A   
ATOM   3091  OE2 GLU A 326      22.796   0.941  15.455  1.00 10.00      A   
ATOM   3092  C   GLU A 326      17.400   0.616  17.748  1.00 10.00      A   
ATOM   3093  O   GLU A 326      16.308   1.168  17.912  1.00 10.00      A   
ATOM   3094  N   ASP A 327      17.893  -0.275  18.595  1.00 10.00      A   
ATOM   3095  HN  ASP A 327      18.768  -0.685  18.399  1.00 10.00      A   
ATOM   3096  CA  ASP A 327      17.180  -0.690  19.799  1.00 10.00      A   
ATOM   3097  CB  ASP A 327      17.985  -1.763  20.531  1.00 10.00      A   
ATOM   3098  CG  ASP A 327      17.162  -2.985  20.864  1.00 10.00      A   
ATOM   3099  OD1 ASP A 327      16.736  -3.119  22.031  1.00 10.00      A   
ATOM   3100  OD2 ASP A 327      16.947  -3.818  19.964  1.00 10.00      A   
ATOM   3101  C   ASP A 327      16.907   0.477  20.740  1.00 10.00      A   
ATOM   3102  O   ASP A 327      15.819   0.585  21.316  1.00 10.00      A   
ATOM   3103  N   ALA A 328      17.891   1.356  20.876  1.00 10.00      A   
ATOM   3104  HN  ALA A 328      18.717   1.227  20.364  1.00 10.00      A   
ATOM   3105  CA  ALA A 328      17.781   2.512  21.756  1.00 10.00      A   
ATOM   3106  CB  ALA A 328      19.142   3.165  21.936  1.00 10.00      A   
ATOM   3107  C   ALA A 328      16.756   3.522  21.241  1.00 10.00      A   
ATOM   3108  O   ALA A 328      16.100   4.207  22.024  1.00 10.00      A   
ATOM   3109  N   GLY A 329      16.609   3.601  19.925  1.00 10.00      A   
ATOM   3110  HN  GLY A 329      17.144   3.019  19.343  1.00 10.00      A   
ATOM   3111  CA  GLY A 329      15.665   4.537  19.344  1.00 10.00      A   
ATOM   3112  C   GLY A 329      14.227   4.116  19.572  1.00 10.00      A   
ATOM   3113  O   GLY A 329      13.377   4.933  19.938  1.00 10.00      A   
ATOM   3114  N   LEU A 330      13.960   2.833  19.377  1.00 10.00      A   
ATOM   3115  HN  LEU A 330      14.687   2.231  19.103  1.00 10.00      A   
ATOM   3116  CA  LEU A 330      12.620   2.293  19.558  1.00 10.00      A   
ATOM   3117  CB  LEU A 330      12.556   0.838  19.097  1.00 10.00      A   
ATOM   3118  CG  LEU A 330      12.662   0.618  17.589  1.00 10.00      A   
ATOM   3119  CD1 LEU A 330      12.678  -0.864  17.260  1.00 10.00      A   
ATOM   3120  CD2 LEU A 330      11.519   1.315  16.866  1.00 10.00      A   
ATOM   3121  C   LEU A 330      12.163   2.422  21.006  1.00 10.00      A   
ATOM   3122  O   LEU A 330      10.976   2.607  21.277  1.00 10.00      A   
ATOM   3123  N   GLU A 331      13.110   2.340  21.934  1.00 10.00      A   
ATOM   3124  HN  GLU A 331      14.040   2.177  21.660  1.00 10.00      A   
ATOM   3125  CA  GLU A 331      12.793   2.472  23.350  1.00 10.00      A   
ATOM   3126  CB  GLU A 331      13.998   2.092  24.214  1.00 10.00      A   
ATOM   3127  CG  GLU A 331      13.638   1.788  25.659  1.00 10.00      A   
ATOM   3128  CD  GLU A 331      14.840   1.792  26.576  1.00 10.00      A   
ATOM   3129  OE1 GLU A 331      15.343   2.891  26.897  1.00 10.00      A   
ATOM   3130  OE2 GLU A 331      15.283   0.699  26.982  1.00 10.00      A   
ATOM   3131  C   GLU A 331      12.336   3.897  23.666  1.00 10.00      A   
ATOM   3132  O   GLU A 331      11.522   4.123  24.563  1.00 10.00      A   
ATOM   3133  N   VAL A 332      12.866   4.854  22.912  1.00 10.00      A   
ATOM   3134  HN  VAL A 332      13.517   4.609  22.219  1.00 10.00      A   
ATOM   3135  CA  VAL A 332      12.510   6.259  23.088  1.00 10.00      A   
ATOM   3136  CB  VAL A 332      13.580   7.190  22.474  1.00 10.00      A   
ATOM   3137  CG1 VAL A 332      13.119   8.638  22.487  1.00 10.00      A   
ATOM   3138  CG2 VAL A 332      14.896   7.049  23.217  1.00 10.00      A   
ATOM   3139  C   VAL A 332      11.155   6.536  22.440  1.00 10.00      A   
ATOM   3140  O   VAL A 332      10.340   7.300  22.968  1.00 10.00      A   
ATOM   3141  N   LEU A 333      10.918   5.887  21.304  1.00 10.00      A   
ATOM   3142  HN  LEU A 333      11.611   5.288  20.950  1.00 10.00      A   
ATOM   3143  CA  LEU A 333       9.672   6.035  20.561  1.00 10.00      A   
ATOM   3144  CB  LEU A 333       9.716   5.173  19.292  1.00 10.00      A   
ATOM   3145  CG  LEU A 333       8.380   4.899  18.592  1.00 10.00      A   
ATOM   3146  CD1 LEU A 333       7.843   6.153  17.924  1.00 10.00      A   
ATOM   3147  CD2 LEU A 333       8.536   3.776  17.580  1.00 10.00      A   
ATOM   3148  C   LEU A 333       8.479   5.646  21.422  1.00 10.00      A   
ATOM   3149  O   LEU A 333       7.517   6.404  21.548  1.00 10.00      A   
ATOM   3150  N   ALA A 334       8.571   4.482  22.050  1.00 10.00      A   
ATOM   3151  HN  ALA A 334       9.384   3.942  21.937  1.00 10.00      A   
ATOM   3152  CA  ALA A 334       7.495   3.975  22.895  1.00 10.00      A   
ATOM   3153  CB  ALA A 334       7.764   2.532  23.280  1.00 10.00      A   
ATOM   3154  C   ALA A 334       7.286   4.834  24.143  1.00 10.00      A   
ATOM   3155  O   ALA A 334       6.223   4.792  24.765  1.00 10.00      A   
ATOM   3156  N   SER A 335       8.292   5.615  24.503  1.00 10.00      A   
ATOM   3157  HN  SER A 335       9.109   5.625  23.962  1.00 10.00      A   
ATOM   3158  CA  SER A 335       8.207   6.467  25.677  1.00 10.00      A   
ATOM   3159  CB  SER A 335       9.578   6.581  26.353  1.00 10.00      A   
ATOM   3160  OG  SER A 335       9.495   7.275  27.588  1.00 10.00      A   
ATOM   3161  HG  SER A 335       9.036   8.117  27.452  1.00 10.00      A   
ATOM   3162  C   SER A 335       7.684   7.850  25.306  1.00 10.00      A   
ATOM   3163  O   SER A 335       7.367   8.652  26.178  1.00 10.00      A   
ATOM   3164  N   THR A 336       7.570   8.117  24.014  1.00 10.00      A   
ATOM   3165  HN  THR A 336       7.791   7.422  23.357  1.00 10.00      A   
ATOM   3166  CA  THR A 336       7.099   9.414  23.548  1.00 10.00      A   
ATOM   3167  CB  THR A 336       8.106  10.062  22.576  1.00 10.00      A   
ATOM   3168  OG1 THR A 336       9.437   9.883  23.089  1.00 10.00      A   
ATOM   3169  HG1 THR A 336       9.671   8.946  23.046  1.00 10.00      A   
ATOM   3170  CG2 THR A 336       7.824  11.550  22.428  1.00 10.00      A   
ATOM   3171  C   THR A 336       5.730   9.304  22.878  1.00 10.00      A   
ATOM   3172  O   THR A 336       4.775   9.972  23.276  1.00 10.00      A   
ATOM   3173  N   CYS A 337       5.636   8.454  21.870  1.00 10.00      A   
ATOM   3174  HN  CYS A 337       6.426   7.932  21.602  1.00 10.00      A   
ATOM   3175  CA  CYS A 337       4.385   8.263  21.154  1.00 10.00      A   
ATOM   3176  CB  CYS A 337       4.663   7.934  19.690  1.00 10.00      A   
ATOM   3177  SG  CYS A 337       5.959   8.954  18.949  1.00 10.00      A   
ATOM   3178  HG  CYS A 337       5.696  10.225  19.229  1.00 10.00      A   
ATOM   3179  C   CYS A 337       3.569   7.157  21.811  1.00 10.00      A   
ATOM   3180  O   CYS A 337       3.758   5.976  21.525  1.00 10.00      A   
ATOM   3181  N   LYS A 338       2.667   7.553  22.704  1.00 10.00      A   
ATOM   3182  HN  LYS A 338       2.559   8.515  22.882  1.00 10.00      A   
ATOM   3183  CA  LYS A 338       1.827   6.601  23.421  1.00 10.00      A   
ATOM   3184  CB  LYS A 338       1.427   7.168  24.785  1.00 10.00      A   
ATOM   3185  CG  LYS A 338       2.566   7.255  25.789  1.00 10.00      A   
ATOM   3186  CD  LYS A 338       3.195   5.890  26.031  1.00 10.00      A   
ATOM   3187  CE  LYS A 338       4.181   5.921  27.187  1.00 10.00      A   
ATOM   3188  NZ  LYS A 338       4.914   4.633  27.318  1.00 10.00      A   
ATOM   3189  HZ1 LYS A 338       5.550   4.662  28.142  1.00 10.00      A   
ATOM   3190  HZ2 LYS A 338       5.485   4.456  26.463  1.00 10.00      A   
ATOM   3191  HZ3 LYS A 338       4.243   3.848  27.441  1.00 10.00      A   
ATOM   3192  C   LYS A 338       0.584   6.244  22.621  1.00 10.00      A   
ATOM   3193  O   LYS A 338      -0.153   5.322  22.974  1.00 10.00      A   
ATOM   3194  N   ASP A 339       0.356   6.970  21.539  1.00 10.00      A   
ATOM   3195  HN  ASP A 339       0.980   7.687  21.302  1.00 10.00      A   
ATOM   3196  CA  ASP A 339      -0.807   6.727  20.696  1.00 10.00      A   
ATOM   3197  CB  ASP A 339      -1.606   8.016  20.493  1.00 10.00      A   
ATOM   3198  CG  ASP A 339      -3.065   7.758  20.183  1.00 10.00      A   
ATOM   3199  OD1 ASP A 339      -3.731   7.071  20.981  1.00 10.00      A   
ATOM   3200  OD2 ASP A 339      -3.562   8.264  19.150  1.00 10.00      A   
ATOM   3201  C   ASP A 339      -0.407   6.123  19.354  1.00 10.00      A   
ATOM   3202  O   ASP A 339      -1.173   6.164  18.390  1.00 10.00      A   
ATOM   3203  N   LEU A 340       0.798   5.563  19.301  1.00 10.00      A   
ATOM   3204  HN  LEU A 340       1.362   5.570  20.102  1.00 10.00      A   
ATOM   3205  CA  LEU A 340       1.303   4.936  18.084  1.00 10.00      A   
ATOM   3206  CB  LEU A 340       2.749   4.476  18.283  1.00 10.00      A   
ATOM   3207  CG  LEU A 340       3.495   4.033  17.022  1.00 10.00      A   
ATOM   3208  CD1 LEU A 340       3.872   5.237  16.172  1.00 10.00      A   
ATOM   3209  CD2 LEU A 340       4.726   3.223  17.387  1.00 10.00      A   
ATOM   3210  C   LEU A 340       0.418   3.749  17.707  1.00 10.00      A   
ATOM   3211  O   LEU A 340       0.075   2.932  18.560  1.00 10.00      A   
ATOM   3212  N   ARG A 341       0.053   3.664  16.435  1.00 10.00      A   
ATOM   3213  HN  ARG A 341       0.382   4.337  15.794  1.00 10.00      A   
ATOM   3214  CA  ARG A 341      -0.813   2.596  15.954  1.00 10.00      A   
ATOM   3215  CB  ARG A 341      -1.974   3.185  15.146  1.00 10.00      A   
ATOM   3216  CG  ARG A 341      -2.643   4.390  15.786  1.00 10.00      A   
ATOM   3217  CD  ARG A 341      -3.360   4.013  17.068  1.00 10.00      A   
ATOM   3218  NE  ARG A 341      -3.905   5.186  17.747  1.00 10.00      A   
ATOM   3219  HE  ARG A 341      -3.262   5.870  18.049  1.00 10.00      A   
ATOM   3220  CZ  ARG A 341      -5.203   5.375  17.974  1.00 10.00      A   
ATOM   3221  NH1 ARG A 341      -6.094   4.468  17.585  1.00 10.00      A   
ATOM   3222 HH11 ARG A 341      -7.115   4.624  17.759  1.00 10.00      A   
ATOM   3223 HH12 ARG A 341      -5.781   3.596  17.103  1.00 10.00      A   
ATOM   3224  NH2 ARG A 341      -5.606   6.465  18.607  1.00 10.00      A   
ATOM   3225 HH21 ARG A 341      -4.904   7.180  18.925  1.00 10.00      A   
ATOM   3226 HH22 ARG A 341      -6.626   6.619  18.789  1.00 10.00      A   
ATOM   3227  C   ARG A 341      -0.052   1.603  15.088  1.00 10.00      A   
ATOM   3228  O   ARG A 341      -0.216   0.388  15.229  1.00 10.00      A   
ATOM   3229  N   GLU A 342       0.773   2.117  14.186  1.00 10.00      A   
ATOM   3230  HN  GLU A 342       0.882   3.092  14.128  1.00 10.00      A   
ATOM   3231  CA  GLU A 342       1.534   1.261  13.287  1.00 10.00      A   
ATOM   3232  CB  GLU A 342       1.085   1.454  11.839  1.00 10.00      A   
ATOM   3233  CG  GLU A 342       1.755   0.509  10.855  1.00 10.00      A   
ATOM   3234  CD  GLU A 342       1.205   0.636   9.454  1.00 10.00      A   
ATOM   3235  OE1 GLU A 342       0.244  -0.089   9.120  1.00 10.00      A   
ATOM   3236  OE2 GLU A 342       1.751   1.441   8.673  1.00 10.00      A   
ATOM   3237  C   GLU A 342       3.033   1.486  13.410  1.00 10.00      A   
ATOM   3238  O   GLU A 342       3.507   2.625  13.442  1.00 10.00      A   
ATOM   3239  N   LEU A 343       3.766   0.385  13.465  1.00 10.00      A   
ATOM   3240  HN  LEU A 343       3.309  -0.490  13.428  1.00 10.00      A   
ATOM   3241  CA  LEU A 343       5.215   0.414  13.572  1.00 10.00      A   
ATOM   3242  CB  LEU A 343       5.655  -0.150  14.930  1.00 10.00      A   
ATOM   3243  CG  LEU A 343       7.147  -0.477  15.090  1.00 10.00      A   
ATOM   3244  CD1 LEU A 343       7.978   0.794  15.205  1.00 10.00      A   
ATOM   3245  CD2 LEU A 343       7.368  -1.375  16.296  1.00 10.00      A   
ATOM   3246  C   LEU A 343       5.836  -0.398  12.438  1.00 10.00      A   
ATOM   3247  O   LEU A 343       5.698  -1.617  12.397  1.00 10.00      A   
ATOM   3248  N   ARG A 344       6.503   0.279  11.512  1.00 10.00      A   
ATOM   3249  HN  ARG A 344       6.579   1.254  11.589  1.00 10.00      A   
ATOM   3250  CA  ARG A 344       7.139  -0.397  10.389  1.00 10.00      A   
ATOM   3251  CB  ARG A 344       6.456  -0.048   9.063  1.00 10.00      A   
ATOM   3252  CG  ARG A 344       5.011  -0.514   8.967  1.00 10.00      A   
ATOM   3253  CD  ARG A 344       4.568  -0.667   7.522  1.00 10.00      A   
ATOM   3254  NE  ARG A 344       3.112  -0.657   7.411  1.00 10.00      A   
ATOM   3255  HE  ARG A 344       2.628   0.023   7.945  1.00 10.00      A   
ATOM   3256  CZ  ARG A 344       2.405  -1.472   6.636  1.00 10.00      A   
ATOM   3257  NH1 ARG A 344       3.003  -2.377   5.871  1.00 10.00      A   
ATOM   3258 HH11 ARG A 344       2.433  -3.008   5.267  1.00 10.00      A   
ATOM   3259 HH12 ARG A 344       4.039  -2.462   5.862  1.00 10.00      A   
ATOM   3260  NH2 ARG A 344       1.079  -1.407   6.665  1.00 10.00      A   
ATOM   3261 HH21 ARG A 344       0.599  -0.721   7.304  1.00 10.00      A   
ATOM   3262 HH22 ARG A 344       0.504  -2.039   6.051  1.00 10.00      A   
ATOM   3263  C   ARG A 344       8.625  -0.073  10.331  1.00 10.00      A   
ATOM   3264  O   ARG A 344       9.012   1.080  10.152  1.00 10.00      A   
ATOM   3265  N   VAL A 345       9.446  -1.101  10.492  1.00 10.00      A   
ATOM   3266  HN  VAL A 345       9.065  -1.998  10.630  1.00 10.00      A   
ATOM   3267  CA  VAL A 345      10.896  -0.952  10.462  1.00 10.00      A   
ATOM   3268  CB  VAL A 345      11.540  -1.415  11.790  1.00 10.00      A   
ATOM   3269  CG1 VAL A 345      13.052  -1.232  11.758  1.00 10.00      A   
ATOM   3270  CG2 VAL A 345      10.939  -0.664  12.969  1.00 10.00      A   
ATOM   3271  C   VAL A 345      11.480  -1.759   9.303  1.00 10.00      A   
ATOM   3272  O   VAL A 345      11.374  -2.987   9.273  1.00 10.00      A   
ATOM   3273  N   PHE A 346      12.071  -1.060   8.343  1.00 10.00      A   
ATOM   3274  HN  PHE A 346      12.104  -0.079   8.418  1.00 10.00      A   
ATOM   3275  CA  PHE A 346      12.671  -1.702   7.178  1.00 10.00      A   
ATOM   3276  CB  PHE A 346      12.302  -0.933   5.904  1.00 10.00      A   
ATOM   3277  CG  PHE A 346      10.821  -0.826   5.658  1.00 10.00      A   
ATOM   3278  CD1 PHE A 346      10.111   0.292   6.071  1.00 10.00      A   
ATOM   3279  CD2 PHE A 346      10.138  -1.843   5.008  1.00 10.00      A   
ATOM   3280  CE1 PHE A 346       8.751   0.393   5.842  1.00 10.00      A   
ATOM   3281  CE2 PHE A 346       8.778  -1.749   4.776  1.00 10.00      A   
ATOM   3282  CZ  PHE A 346       8.085  -0.629   5.194  1.00 10.00      A   
ATOM   3283  C   PHE A 346      14.190  -1.778   7.326  1.00 10.00      A   
ATOM   3284  O   PHE A 346      14.808  -0.864   7.860  1.00 10.00      A   
ATOM   3285  N   PRO A 347      14.814  -2.866   6.853  1.00 10.00      A   
ATOM   3286  CA  PRO A 347      16.264  -3.045   6.948  1.00 10.00      A   
ATOM   3287  CB  PRO A 347      16.484  -4.518   6.571  1.00 10.00      A   
ATOM   3288  CG  PRO A 347      15.123  -5.123   6.449  1.00 10.00      A   
ATOM   3289  CD  PRO A 347      14.171  -3.997   6.180  1.00 10.00      A   
ATOM   3290  C   PRO A 347      17.010  -2.141   5.967  1.00 10.00      A   
ATOM   3291  O   PRO A 347      16.530  -1.878   4.861  1.00 10.00      A   
ATOM   3292  N   SER A 348      18.176  -1.657   6.372  1.00 10.00      A   
ATOM   3293  HN  SER A 348      18.506  -1.881   7.277  1.00 10.00      A   
ATOM   3294  CA  SER A 348      18.980  -0.800   5.519  1.00 10.00      A   
ATOM   3295  CB  SER A 348      20.010  -0.049   6.366  1.00 10.00      A   
ATOM   3296  OG  SER A 348      20.473  -0.866   7.434  1.00 10.00      A   
ATOM   3297  HG  SER A 348      19.847  -0.800   8.183  1.00 10.00      A   
ATOM   3298  C   SER A 348      19.671  -1.642   4.450  1.00 10.00      A   
ATOM   3299  O   SER A 348      19.591  -1.351   3.255  1.00 10.00      A   
ATOM   3300  N   GLU A 349      20.320  -2.711   4.890  1.00 10.00      A   
ATOM   3301  HN  GLU A 349      20.331  -2.900   5.851  1.00 10.00      A   
ATOM   3302  CA  GLU A 349      21.020  -3.608   3.985  1.00 10.00      A   
ATOM   3303  CB  GLU A 349      22.528  -3.509   4.202  1.00 10.00      A   
ATOM   3304  CG  GLU A 349      23.130  -2.195   3.740  1.00 10.00      A   
ATOM   3305  CD  GLU A 349      23.405  -2.172   2.253  1.00 10.00      A   
ATOM   3306  OE1 GLU A 349      24.585  -2.051   1.872  1.00 10.00      A   
ATOM   3307  OE2 GLU A 349      22.450  -2.286   1.458  1.00 10.00      A   
ATOM   3308  C   GLU A 349      20.553  -5.048   4.181  1.00 10.00      A   
ATOM   3309  O   GLU A 349      21.176  -5.813   4.923  1.00 10.00      A   
ATOM   3310  N   PRO A 350      19.441  -5.428   3.527  1.00 10.00      A   
ATOM   3311  CA  PRO A 350      18.884  -6.787   3.621  1.00 10.00      A   
ATOM   3312  CB  PRO A 350      17.572  -6.699   2.830  1.00 10.00      A   
ATOM   3313  CG  PRO A 350      17.283  -5.243   2.719  1.00 10.00      A   
ATOM   3314  CD  PRO A 350      18.621  -4.570   2.661  1.00 10.00      A   
ATOM   3315  C   PRO A 350      19.804  -7.826   2.986  1.00 10.00      A   
ATOM   3316  O   PRO A 350      19.698  -9.018   3.268  1.00 10.00      A   
ATOM   3317  N   PHE A 351      20.698  -7.363   2.121  1.00 10.00      A   
ATOM   3318  HN  PHE A 351      20.721  -6.398   1.930  1.00 10.00      A   
ATOM   3319  CA  PHE A 351      21.643  -8.245   1.445  1.00 10.00      A   
ATOM   3320  CB  PHE A 351      22.227  -7.559   0.206  1.00 10.00      A   
ATOM   3321  CG  PHE A 351      21.391  -7.702  -1.035  1.00 10.00      A   
ATOM   3322  CD1 PHE A 351      20.452  -6.742  -1.375  1.00 10.00      A   
ATOM   3323  CD2 PHE A 351      21.551  -8.796  -1.867  1.00 10.00      A   
ATOM   3324  CE1 PHE A 351      19.688  -6.867  -2.520  1.00 10.00      A   
ATOM   3325  CE2 PHE A 351      20.789  -8.931  -3.014  1.00 10.00      A   
ATOM   3326  CZ  PHE A 351      19.856  -7.965  -3.342  1.00 10.00      A   
ATOM   3327  C   PHE A 351      22.770  -8.655   2.387  1.00 10.00      A   
ATOM   3328  O   PHE A 351      23.414  -9.685   2.189  1.00 10.00      A   
ATOM   3329  N   VAL A 352      23.008  -7.837   3.406  1.00 10.00      A   
ATOM   3330  HN  VAL A 352      22.454  -7.036   3.519  1.00 10.00      A   
ATOM   3331  CA  VAL A 352      24.058  -8.110   4.373  1.00 10.00      A   
ATOM   3332  CB  VAL A 352      24.641  -6.814   4.971  1.00 10.00      A   
ATOM   3333  CG1 VAL A 352      25.726  -7.136   5.986  1.00 10.00      A   
ATOM   3334  CG2 VAL A 352      25.196  -5.926   3.869  1.00 10.00      A   
ATOM   3335  C   VAL A 352      23.530  -9.002   5.487  1.00 10.00      A   
ATOM   3336  O   VAL A 352      22.661  -8.599   6.263  1.00 10.00      A   
ATOM   3337  N   MET A 353      24.055 -10.216   5.547  1.00 10.00      A   
ATOM   3338  HN  MET A 353      24.743 -10.467   4.891  1.00 10.00      A   
ATOM   3339  CA  MET A 353      23.643 -11.191   6.550  1.00 10.00      A   
ATOM   3340  CB  MET A 353      24.334 -12.533   6.290  1.00 10.00      A   
ATOM   3341  CG  MET A 353      23.898 -13.667   7.207  1.00 10.00      A   
ATOM   3342  SD  MET A 353      24.455 -15.276   6.608  1.00 10.00      A   
ATOM   3343  CE  MET A 353      23.839 -16.354   7.898  1.00 10.00      A   
ATOM   3344  C   MET A 353      23.952 -10.706   7.965  1.00 10.00      A   
ATOM   3345  O   MET A 353      23.055 -10.613   8.806  1.00 10.00      A   
ATOM   3346  N   GLU A 354      25.219 -10.372   8.201  1.00 10.00      A   
ATOM   3347  HN  GLU A 354      25.866 -10.429   7.470  1.00 10.00      A   
ATOM   3348  CA  GLU A 354      25.677  -9.907   9.503  1.00 10.00      A   
ATOM   3349  CB  GLU A 354      27.197  -9.712   9.490  1.00 10.00      A   
ATOM   3350  CG  GLU A 354      27.991 -11.009   9.425  1.00 10.00      A   
ATOM   3351  CD  GLU A 354      27.868 -11.829  10.693  1.00 10.00      A   
ATOM   3352  OE1 GLU A 354      28.613 -11.555  11.658  1.00 10.00      A   
ATOM   3353  OE2 GLU A 354      27.025 -12.747  10.735  1.00 10.00      A   
ATOM   3354  C   GLU A 354      24.981  -8.611   9.913  1.00 10.00      A   
ATOM   3355  O   GLU A 354      24.756  -7.729   9.081  1.00 10.00      A   
ATOM   3356  N   PRO A 355      24.616  -8.490  11.200  1.00 10.00      A   
ATOM   3357  CA  PRO A 355      23.941  -7.298  11.733  1.00 10.00      A   
ATOM   3358  CB  PRO A 355      23.767  -7.614  13.222  1.00 10.00      A   
ATOM   3359  CG  PRO A 355      23.870  -9.098  13.316  1.00 10.00      A   
ATOM   3360  CD  PRO A 355      24.823  -9.516  12.236  1.00 10.00      A   
ATOM   3361  C   PRO A 355      24.777  -6.030  11.555  1.00 10.00      A   
ATOM   3362  O   PRO A 355      25.884  -5.919  12.092  1.00 10.00      A   
ATOM   3363  N   ASN A 356      24.245  -5.076  10.801  1.00 10.00      A   
ATOM   3364  HN  ASN A 356      23.361  -5.223  10.400  1.00 10.00      A   
ATOM   3365  CA  ASN A 356      24.948  -3.821  10.545  1.00 10.00      A   
ATOM   3366  CB  ASN A 356      24.746  -3.361   9.097  1.00 10.00      A   
ATOM   3367  CG  ASN A 356      23.310  -2.996   8.778  1.00 10.00      A   
ATOM   3368  OD1 ASN A 356      22.425  -3.851   8.788  1.00 10.00      A   
ATOM   3369  ND2 ASN A 356      23.071  -1.732   8.478  1.00 10.00      A   
ATOM   3370 HD21 ASN A 356      23.825  -1.103   8.479  1.00 10.00      A   
ATOM   3371 HD22 ASN A 356      22.146  -1.473   8.256  1.00 10.00      A   
ATOM   3372  C   ASN A 356      24.529  -2.724  11.518  1.00 10.00      A   
ATOM   3373  O   ASN A 356      25.170  -1.673  11.594  1.00 10.00      A   
ATOM   3374  N   VAL A 357      23.463  -2.976  12.266  1.00 10.00      A   
ATOM   3375  HN  VAL A 357      23.003  -3.835  12.170  1.00 10.00      A   
ATOM   3376  CA  VAL A 357      22.959  -2.010  13.237  1.00 10.00      A   
ATOM   3377  CB  VAL A 357      21.670  -1.313  12.740  1.00 10.00      A   
ATOM   3378  CG1 VAL A 357      21.974  -0.331  11.619  1.00 10.00      A   
ATOM   3379  CG2 VAL A 357      20.636  -2.336  12.292  1.00 10.00      A   
ATOM   3380  C   VAL A 357      22.664  -2.695  14.566  1.00 10.00      A   
ATOM   3381  O   VAL A 357      22.543  -3.919  14.627  1.00 10.00      A   
ATOM   3382  N   ALA A 358      22.551  -1.904  15.627  1.00 10.00      A   
ATOM   3383  HN  ALA A 358      22.655  -0.928  15.514  1.00 10.00      A   
ATOM   3384  CA  ALA A 358      22.262  -2.437  16.948  1.00 10.00      A   
ATOM   3385  CB  ALA A 358      22.946  -1.604  18.024  1.00 10.00      A   
ATOM   3386  C   ALA A 358      20.760  -2.463  17.172  1.00 10.00      A   
ATOM   3387  O   ALA A 358      20.202  -1.587  17.833  1.00 10.00      A   
ATOM   3388  N   LEU A 359      20.107  -3.462  16.604  1.00 10.00      A   
ATOM   3389  HN  LEU A 359      20.610  -4.134  16.093  1.00 10.00      A   
ATOM   3390  CA  LEU A 359      18.663  -3.596  16.728  1.00 10.00      A   
ATOM   3391  CB  LEU A 359      17.971  -2.907  15.545  1.00 10.00      A   
ATOM   3392  CG  LEU A 359      16.440  -2.911  15.539  1.00 10.00      A   
ATOM   3393  CD1 LEU A 359      15.889  -2.401  16.858  1.00 10.00      A   
ATOM   3394  CD2 LEU A 359      15.900  -2.091  14.377  1.00 10.00      A   
ATOM   3395  C   LEU A 359      18.270  -5.067  16.807  1.00 10.00      A   
ATOM   3396  O   LEU A 359      18.544  -5.842  15.884  1.00 10.00      A   
ATOM   3397  N   THR A 360      17.645  -5.452  17.916  1.00 10.00      A   
ATOM   3398  HN  THR A 360      17.453  -4.786  18.622  1.00 10.00      A   
ATOM   3399  CA  THR A 360      17.225  -6.830  18.116  1.00 10.00      A   
ATOM   3400  CB  THR A 360      18.011  -7.516  19.264  1.00 10.00      A   
ATOM   3401  OG1 THR A 360      17.517  -7.087  20.543  1.00 10.00      A   
ATOM   3402  HG1 THR A 360      17.209  -7.864  21.041  1.00 10.00      A   
ATOM   3403  CG2 THR A 360      19.501  -7.213  19.173  1.00 10.00      A   
ATOM   3404  C   THR A 360      15.721  -6.911  18.396  1.00 10.00      A   
ATOM   3405  O   THR A 360      14.974  -5.965  18.130  1.00 10.00      A   
ATOM   3406  N   GLU A 361      15.286  -8.051  18.926  1.00 10.00      A   
ATOM   3407  HN  GLU A 361      15.934  -8.766  19.109  1.00 10.00      A   
ATOM   3408  CA  GLU A 361      13.881  -8.283  19.247  1.00 10.00      A   
ATOM   3409  CB  GLU A 361      13.675  -9.738  19.688  1.00 10.00      A   
ATOM   3410  CG  GLU A 361      14.335 -10.103  21.014  1.00 10.00      A   
ATOM   3411  CD  GLU A 361      15.846 -10.173  20.931  1.00 10.00      A   
ATOM   3412  OE1 GLU A 361      16.522  -9.365  21.606  1.00 10.00      A   
ATOM   3413  OE2 GLU A 361      16.364 -11.022  20.181  1.00 10.00      A   
ATOM   3414  C   GLU A 361      13.373  -7.333  20.337  1.00 10.00      A   
ATOM   3415  O   GLU A 361      12.186  -7.000  20.376  1.00 10.00      A   
ATOM   3416  N   GLN A 362      14.284  -6.883  21.202  1.00 10.00      A   
ATOM   3417  HN  GLN A 362      15.220  -7.155  21.091  1.00 10.00      A   
ATOM   3418  CA  GLN A 362      13.935  -5.988  22.305  1.00 10.00      A   
ATOM   3419  CB  GLN A 362      15.167  -5.665  23.157  1.00 10.00      A   
ATOM   3420  CG  GLN A 362      14.893  -4.763  24.355  1.00 10.00      A   
ATOM   3421  CD  GLN A 362      13.940  -5.381  25.361  1.00 10.00      A   
ATOM   3422  OE1 GLN A 362      13.882  -6.601  25.518  1.00 10.00      A   
ATOM   3423  NE2 GLN A 362      13.187  -4.539  26.056  1.00 10.00      A   
ATOM   3424 HE21 GLN A 362      13.289  -3.577  25.881  1.00 10.00      A   
ATOM   3425 HE22 GLN A 362      12.566  -4.909  26.717  1.00 10.00      A   
ATOM   3426  C   GLN A 362      13.275  -4.711  21.799  1.00 10.00      A   
ATOM   3427  O   GLN A 362      12.404  -4.149  22.469  1.00 10.00      A   
ATOM   3428  N   GLY A 363      13.679  -4.269  20.614  1.00 10.00      A   
ATOM   3429  HN  GLY A 363      14.389  -4.753  20.138  1.00 10.00      A   
ATOM   3430  CA  GLY A 363      13.108  -3.073  20.028  1.00 10.00      A   
ATOM   3431  C   GLY A 363      11.599  -3.163  19.892  1.00 10.00      A   
ATOM   3432  O   GLY A 363      10.881  -2.213  20.212  1.00 10.00      A   
ATOM   3433  N   LEU A 364      11.115  -4.315  19.436  1.00 10.00      A   
ATOM   3434  HN  LEU A 364      11.735  -5.042  19.213  1.00 10.00      A   
ATOM   3435  CA  LEU A 364       9.683  -4.528  19.269  1.00 10.00      A   
ATOM   3436  CB  LEU A 364       9.422  -5.789  18.440  1.00 10.00      A   
ATOM   3437  CG  LEU A 364       8.263  -5.719  17.438  1.00 10.00      A   
ATOM   3438  CD1 LEU A 364       8.258  -6.949  16.546  1.00 10.00      A   
ATOM   3439  CD2 LEU A 364       6.925  -5.571  18.150  1.00 10.00      A   
ATOM   3440  C   LEU A 364       9.008  -4.654  20.635  1.00 10.00      A   
ATOM   3441  O   LEU A 364       7.902  -4.149  20.845  1.00 10.00      A   
ATOM   3442  N   VAL A 365       9.691  -5.315  21.562  1.00 10.00      A   
ATOM   3443  HN  VAL A 365      10.574  -5.676  21.335  1.00 10.00      A   
ATOM   3444  CA  VAL A 365       9.172  -5.511  22.915  1.00 10.00      A   
ATOM   3445  CB  VAL A 365      10.126  -6.376  23.770  1.00 10.00      A   
ATOM   3446  CG1 VAL A 365       9.571  -6.586  25.171  1.00 10.00      A   
ATOM   3447  CG2 VAL A 365      10.389  -7.713  23.094  1.00 10.00      A   
ATOM   3448  C   VAL A 365       8.951  -4.168  23.607  1.00 10.00      A   
ATOM   3449  O   VAL A 365       7.896  -3.924  24.195  1.00 10.00      A   
ATOM   3450  N   SER A 366       9.945  -3.295  23.520  1.00 10.00      A   
ATOM   3451  HN  SER A 366      10.770  -3.547  23.038  1.00 10.00      A   
ATOM   3452  CA  SER A 366       9.857  -1.979  24.134  1.00 10.00      A   
ATOM   3453  CB  SER A 366      11.177  -1.226  23.981  1.00 10.00      A   
ATOM   3454  OG  SER A 366      12.252  -1.970  24.536  1.00 10.00      A   
ATOM   3455  HG  SER A 366      12.975  -2.024  23.888  1.00 10.00      A   
ATOM   3456  C   SER A 366       8.688  -1.167  23.573  1.00 10.00      A   
ATOM   3457  O   SER A 366       7.993  -0.480  24.319  1.00 10.00      A   
ATOM   3458  N   VAL A 367       8.450  -1.280  22.271  1.00 10.00      A   
ATOM   3459  HN  VAL A 367       9.020  -1.865  21.725  1.00 10.00      A   
ATOM   3460  CA  VAL A 367       7.362  -0.547  21.633  1.00 10.00      A   
ATOM   3461  CB  VAL A 367       7.501  -0.517  20.098  1.00 10.00      A   
ATOM   3462  CG1 VAL A 367       6.331   0.224  19.465  1.00 10.00      A   
ATOM   3463  CG2 VAL A 367       8.814   0.140  19.707  1.00 10.00      A   
ATOM   3464  C   VAL A 367       5.998  -1.109  22.022  1.00 10.00      A   
ATOM   3465  O   VAL A 367       5.076  -0.358  22.331  1.00 10.00      A   
ATOM   3466  N   SER A 368       5.880  -2.429  22.030  1.00 10.00      A   
ATOM   3467  HN  SER A 368       6.660  -2.984  21.795  1.00 10.00      A   
ATOM   3468  CA  SER A 368       4.615  -3.076  22.377  1.00 10.00      A   
ATOM   3469  CB  SER A 368       4.666  -4.577  22.079  1.00 10.00      A   
ATOM   3470  OG  SER A 368       5.937  -5.117  22.390  1.00 10.00      A   
ATOM   3471  HG  SER A 368       6.554  -4.916  21.675  1.00 10.00      A   
ATOM   3472  C   SER A 368       4.225  -2.817  23.831  1.00 10.00      A   
ATOM   3473  O   SER A 368       3.041  -2.764  24.171  1.00 10.00      A   
ATOM   3474  N   MET A 369       5.229  -2.652  24.679  1.00 10.00      A   
ATOM   3475  HN  MET A 369       6.149  -2.713  24.344  1.00 10.00      A   
ATOM   3476  CA  MET A 369       5.007  -2.395  26.094  1.00 10.00      A   
ATOM   3477  CB  MET A 369       6.135  -3.003  26.930  1.00 10.00      A   
ATOM   3478  CG  MET A 369       6.249  -4.517  26.836  1.00 10.00      A   
ATOM   3479  SD  MET A 369       7.686  -5.159  27.719  1.00 10.00      A   
ATOM   3480  CE  MET A 369       7.196  -4.878  29.419  1.00 10.00      A   
ATOM   3481  C   MET A 369       4.926  -0.897  26.358  1.00 10.00      A   
ATOM   3482  O   MET A 369       4.667  -0.466  27.479  1.00 10.00      A   
ATOM   3483  N   GLY A 370       5.145  -0.106  25.318  1.00 10.00      A   
ATOM   3484  HN  GLY A 370       5.332  -0.502  24.442  1.00 10.00      A   
ATOM   3485  CA  GLY A 370       5.103   1.333  25.464  1.00 10.00      A   
ATOM   3486  C   GLY A 370       3.864   1.939  24.845  1.00 10.00      A   
ATOM   3487  O   GLY A 370       3.181   2.749  25.472  1.00 10.00      A   
ATOM   3488  N   CYS A 371       3.576   1.551  23.615  1.00 10.00      A   
ATOM   3489  HN  CYS A 371       4.168   0.910  23.163  1.00 10.00      A   
ATOM   3490  CA  CYS A 371       2.412   2.054  22.905  1.00 10.00      A   
ATOM   3491  CB  CYS A 371       2.781   2.337  21.454  1.00 10.00      A   
ATOM   3492  SG  CYS A 371       4.423   3.064  21.255  1.00 10.00      A   
ATOM   3493  HG  CYS A 371       4.292   4.384  21.335  1.00 10.00      A   
ATOM   3494  C   CYS A 371       1.269   1.047  22.973  1.00 10.00      A   
ATOM   3495  O   CYS A 371       1.297   0.017  22.300  1.00 10.00      A   
ATOM   3496  N   PRO A 372       0.245   1.334  23.791  1.00 10.00      A   
ATOM   3497  CA  PRO A 372      -0.906   0.446  23.962  1.00 10.00      A   
ATOM   3498  CB  PRO A 372      -1.574   0.983  25.228  1.00 10.00      A   
ATOM   3499  CG  PRO A 372      -1.217   2.428  25.261  1.00 10.00      A   
ATOM   3500  CD  PRO A 372       0.136   2.548  24.622  1.00 10.00      A   
ATOM   3501  C   PRO A 372      -1.880   0.487  22.784  1.00 10.00      A   
ATOM   3502  O   PRO A 372      -2.873  -0.242  22.764  1.00 10.00      A   
ATOM   3503  N   LYS A 373      -1.594   1.340  21.806  1.00 10.00      A   
ATOM   3504  HN  LYS A 373      -0.789   1.893  21.873  1.00 10.00      A   
ATOM   3505  CA  LYS A 373      -2.447   1.473  20.635  1.00 10.00      A   
ATOM   3506  CB  LYS A 373      -2.653   2.950  20.292  1.00 10.00      A   
ATOM   3507  CG  LYS A 373      -3.435   3.728  21.337  1.00 10.00      A   
ATOM   3508  CD  LYS A 373      -4.918   3.389  21.295  1.00 10.00      A   
ATOM   3509  CE  LYS A 373      -5.691   4.161  22.355  1.00 10.00      A   
ATOM   3510  NZ  LYS A 373      -5.739   5.617  22.053  1.00 10.00      A   
ATOM   3511  HZ1 LYS A 373      -6.386   5.795  21.257  1.00 10.00      A   
ATOM   3512  HZ2 LYS A 373      -4.789   5.966  21.794  1.00 10.00      A   
ATOM   3513  HZ3 LYS A 373      -6.075   6.148  22.881  1.00 10.00      A   
ATOM   3514  C   LYS A 373      -1.852   0.737  19.441  1.00 10.00      A   
ATOM   3515  O   LYS A 373      -2.426   0.738  18.353  1.00 10.00      A   
ATOM   3516  N   LEU A 374      -0.707   0.094  19.655  1.00 10.00      A   
ATOM   3517  HN  LEU A 374      -0.315   0.101  20.555  1.00 10.00      A   
ATOM   3518  CA  LEU A 374      -0.025  -0.634  18.590  1.00 10.00      A   
ATOM   3519  CB  LEU A 374       1.394  -1.016  19.023  1.00 10.00      A   
ATOM   3520  CG  LEU A 374       2.273  -1.674  17.955  1.00 10.00      A   
ATOM   3521  CD1 LEU A 374       2.608  -0.679  16.855  1.00 10.00      A   
ATOM   3522  CD2 LEU A 374       3.542  -2.236  18.577  1.00 10.00      A   
ATOM   3523  C   LEU A 374      -0.801  -1.883  18.184  1.00 10.00      A   
ATOM   3524  O   LEU A 374      -0.984  -2.796  18.987  1.00 10.00      A   
ATOM   3525  N   GLU A 375      -1.261  -1.910  16.941  1.00 10.00      A   
ATOM   3526  HN  GLU A 375      -1.107  -1.133  16.359  1.00 10.00      A   
ATOM   3527  CA  GLU A 375      -2.010  -3.048  16.421  1.00 10.00      A   
ATOM   3528  CB  GLU A 375      -3.486  -2.688  16.283  1.00 10.00      A   
ATOM   3529  CG  GLU A 375      -3.746  -1.523  15.344  1.00 10.00      A   
ATOM   3530  CD  GLU A 375      -5.140  -1.550  14.762  1.00 10.00      A   
ATOM   3531  OE1 GLU A 375      -5.369  -2.317  13.802  1.00 10.00      A   
ATOM   3532  OE2 GLU A 375      -6.010  -0.805  15.259  1.00 10.00      A   
ATOM   3533  C   GLU A 375      -1.465  -3.496  15.066  1.00 10.00      A   
ATOM   3534  O   GLU A 375      -1.801  -4.574  14.571  1.00 10.00      A   
ATOM   3535  N   SER A 376      -0.630  -2.662  14.470  1.00 10.00      A   
ATOM   3536  HN  SER A 376      -0.392  -1.822  14.916  1.00 10.00      A   
ATOM   3537  CA  SER A 376      -0.040  -2.960  13.176  1.00 10.00      A   
ATOM   3538  CB  SER A 376      -0.552  -1.959  12.130  1.00 10.00      A   
ATOM   3539  OG  SER A 376      -0.171  -2.330  10.813  1.00 10.00      A   
ATOM   3540  HG  SER A 376      -0.231  -1.553  10.230  1.00 10.00      A   
ATOM   3541  C   SER A 376       1.476  -2.885  13.290  1.00 10.00      A   
ATOM   3542  O   SER A 376       2.035  -1.813  13.525  1.00 10.00      A   
ATOM   3543  N   VAL A 377       2.147  -4.019  13.156  1.00 10.00      A   
ATOM   3544  HN  VAL A 377       1.660  -4.857  12.985  1.00 10.00      A   
ATOM   3545  CA  VAL A 377       3.593  -4.041  13.265  1.00 10.00      A   
ATOM   3546  CB  VAL A 377       4.060  -4.561  14.646  1.00 10.00      A   
ATOM   3547  CG1 VAL A 377       3.644  -6.009  14.861  1.00 10.00      A   
ATOM   3548  CG2 VAL A 377       5.564  -4.399  14.806  1.00 10.00      A   
ATOM   3549  C   VAL A 377       4.271  -4.826  12.142  1.00 10.00      A   
ATOM   3550  O   VAL A 377       3.868  -5.939  11.800  1.00 10.00      A   
ATOM   3551  N   LEU A 378       5.291  -4.211  11.567  1.00 10.00      A   
ATOM   3552  HN  LEU A 378       5.527  -3.303  11.874  1.00 10.00      A   
ATOM   3553  CA  LEU A 378       6.089  -4.812  10.510  1.00 10.00      A   
ATOM   3554  CB  LEU A 378       5.788  -4.152   9.161  1.00 10.00      A   
ATOM   3555  CG  LEU A 378       6.667  -4.579   7.981  1.00 10.00      A   
ATOM   3556  CD1 LEU A 378       6.400  -6.026   7.600  1.00 10.00      A   
ATOM   3557  CD2 LEU A 378       6.443  -3.662   6.790  1.00 10.00      A   
ATOM   3558  C   LEU A 378       7.550  -4.607  10.882  1.00 10.00      A   
ATOM   3559  O   LEU A 378       8.060  -3.488  10.828  1.00 10.00      A   
ATOM   3560  N   TYR A 379       8.218  -5.672  11.282  1.00 10.00      A   
ATOM   3561  HN  TYR A 379       7.778  -6.552  11.283  1.00 10.00      A   
ATOM   3562  CA  TYR A 379       9.601  -5.555  11.708  1.00 10.00      A   
ATOM   3563  CB  TYR A 379       9.660  -5.539  13.242  1.00 10.00      A   
ATOM   3564  CG  TYR A 379      11.050  -5.523  13.835  1.00 10.00      A   
ATOM   3565  CD1 TYR A 379      11.942  -4.503  13.541  1.00 10.00      A   
ATOM   3566  CD2 TYR A 379      11.463  -6.529  14.696  1.00 10.00      A   
ATOM   3567  CE1 TYR A 379      13.209  -4.487  14.084  1.00 10.00      A   
ATOM   3568  CE2 TYR A 379      12.728  -6.522  15.245  1.00 10.00      A   
ATOM   3569  CZ  TYR A 379      13.596  -5.500  14.935  1.00 10.00      A   
ATOM   3570  OH  TYR A 379      14.860  -5.491  15.474  1.00 10.00      A   
ATOM   3571  HH  TYR A 379      14.799  -5.457  16.440  1.00 10.00      A   
ATOM   3572  C   TYR A 379      10.492  -6.653  11.136  1.00 10.00      A   
ATOM   3573  O   TYR A 379      10.133  -7.835  11.136  1.00 10.00      A   
ATOM   3574  N   PHE A 380      11.646  -6.235  10.629  1.00 10.00      A   
ATOM   3575  HN  PHE A 380      11.843  -5.271  10.635  1.00 10.00      A   
ATOM   3576  CA  PHE A 380      12.633  -7.145  10.065  1.00 10.00      A   
ATOM   3577  CB  PHE A 380      13.055  -6.676   8.668  1.00 10.00      A   
ATOM   3578  CG  PHE A 380      12.011  -6.841   7.599  1.00 10.00      A   
ATOM   3579  CD1 PHE A 380      10.865  -6.060   7.599  1.00 10.00      A   
ATOM   3580  CD2 PHE A 380      12.186  -7.767   6.585  1.00 10.00      A   
ATOM   3581  CE1 PHE A 380       9.912  -6.202   6.613  1.00 10.00      A   
ATOM   3582  CE2 PHE A 380      11.234  -7.916   5.596  1.00 10.00      A   
ATOM   3583  CZ  PHE A 380      10.096  -7.132   5.608  1.00 10.00      A   
ATOM   3584  C   PHE A 380      13.857  -7.158  10.976  1.00 10.00      A   
ATOM   3585  O   PHE A 380      14.375  -6.099  11.335  1.00 10.00      A   
ATOM   3586  N   CYS A 381      14.310  -8.340  11.362  1.00 10.00      A   
ATOM   3587  HN  CYS A 381      13.860  -9.157  11.045  1.00 10.00      A   
ATOM   3588  CA  CYS A 381      15.468  -8.455  12.246  1.00 10.00      A   
ATOM   3589  CB  CYS A 381      15.020  -8.531  13.707  1.00 10.00      A   
ATOM   3590  SG  CYS A 381      13.795  -9.817  14.037  1.00 10.00      A   
ATOM   3591  HG  CYS A 381      14.329 -10.674  14.900  1.00 10.00      A   
ATOM   3592  C   CYS A 381      16.308  -9.674  11.905  1.00 10.00      A   
ATOM   3593  O   CYS A 381      15.931 -10.476  11.056  1.00 10.00      A   
ATOM   3594  N   ARG A 382      17.447  -9.809  12.574  1.00 10.00      A   
ATOM   3595  HN  ARG A 382      17.692  -9.132  13.242  1.00 10.00      A   
ATOM   3596  CA  ARG A 382      18.343 -10.934  12.348  1.00 10.00      A   
ATOM   3597  CB  ARG A 382      19.800 -10.467  12.338  1.00 10.00      A   
ATOM   3598  CG  ARG A 382      20.346 -10.103  10.969  1.00 10.00      A   
ATOM   3599  CD  ARG A 382      20.257  -8.608  10.710  1.00 10.00      A   
ATOM   3600  NE  ARG A 382      21.192  -8.180   9.667  1.00 10.00      A   
ATOM   3601  HE  ARG A 382      21.744  -8.881   9.242  1.00 10.00      A   
ATOM   3602  CZ  ARG A 382      21.331  -6.918   9.259  1.00 10.00      A   
ATOM   3603  NH1 ARG A 382      20.595  -5.952   9.797  1.00 10.00      A   
ATOM   3604 HH11 ARG A 382      19.899  -6.178  10.542  1.00 10.00      A   
ATOM   3605 HH12 ARG A 382      20.702  -4.964   9.474  1.00 10.00      A   
ATOM   3606  NH2 ARG A 382      22.213  -6.621   8.315  1.00 10.00      A   
ATOM   3607 HH21 ARG A 382      22.327  -5.634   7.992  1.00 10.00      A   
ATOM   3608 HH22 ARG A 382      22.800  -7.375   7.888  1.00 10.00      A   
ATOM   3609  C   ARG A 382      18.162 -12.004  13.419  1.00 10.00      A   
ATOM   3610  O   ARG A 382      18.452 -13.175  13.189  1.00 10.00      A   
ATOM   3611  N   GLN A 383      17.678 -11.601  14.587  1.00 10.00      A   
ATOM   3612  HN  GLN A 383      17.449 -10.655  14.713  1.00 10.00      A   
ATOM   3613  CA  GLN A 383      17.471 -12.538  15.686  1.00 10.00      A   
ATOM   3614  CB  GLN A 383      18.505 -12.305  16.790  1.00 10.00      A   
ATOM   3615  CG  GLN A 383      18.507 -10.892  17.345  1.00 10.00      A   
ATOM   3616  CD  GLN A 383      19.509 -10.708  18.461  1.00 10.00      A   
ATOM   3617  OE1 GLN A 383      20.684 -10.440  18.217  1.00 10.00      A   
ATOM   3618  NE2 GLN A 383      19.051 -10.834  19.691  1.00 10.00      A   
ATOM   3619 HE21 GLN A 383      18.089 -11.043  19.815  1.00 10.00      A   
ATOM   3620 HE22 GLN A 383      19.676 -10.708  20.431  1.00 10.00      A   
ATOM   3621  C   GLN A 383      16.065 -12.421  16.259  1.00 10.00      A   
ATOM   3622  O   GLN A 383      15.350 -11.453  15.987  1.00 10.00      A   
ATOM   3623  N   MET A 384      15.680 -13.418  17.046  1.00 10.00      A   
ATOM   3624  HN  MET A 384      16.302 -14.165  17.205  1.00 10.00      A   
ATOM   3625  CA  MET A 384      14.372 -13.455  17.682  1.00 10.00      A   
ATOM   3626  CB  MET A 384      13.279 -13.829  16.670  1.00 10.00      A   
ATOM   3627  CG  MET A 384      11.852 -13.745  17.210  1.00 10.00      A   
ATOM   3628  SD  MET A 384      11.507 -12.190  18.061  1.00 10.00      A   
ATOM   3629  CE  MET A 384      11.877 -11.000  16.772  1.00 10.00      A   
ATOM   3630  C   MET A 384      14.380 -14.449  18.841  1.00 10.00      A   
ATOM   3631  O   MET A 384      15.153 -15.412  18.842  1.00 10.00      A   
ATOM   3632  N   THR A 385      13.536 -14.204  19.831  1.00 10.00      A   
ATOM   3633  HN  THR A 385      12.956 -13.416  19.782  1.00 10.00      A   
ATOM   3634  CA  THR A 385      13.438 -15.081  20.984  1.00 10.00      A   
ATOM   3635  CB  THR A 385      14.045 -14.432  22.240  1.00 10.00      A   
ATOM   3636  OG1 THR A 385      14.168 -13.020  22.042  1.00 10.00      A   
ATOM   3637  HG1 THR A 385      14.812 -12.850  21.344  1.00 10.00      A   
ATOM   3638  CG2 THR A 385      15.412 -15.018  22.540  1.00 10.00      A   
ATOM   3639  C   THR A 385      11.984 -15.428  21.264  1.00 10.00      A   
ATOM   3640  O   THR A 385      11.093 -14.592  21.086  1.00 10.00      A   
ATOM   3641  N   ASN A 386      11.754 -16.657  21.695  1.00 10.00      A   
ATOM   3642  HN  ASN A 386      12.521 -17.276  21.804  1.00 10.00      A   
ATOM   3643  CA  ASN A 386      10.411 -17.131  22.011  1.00 10.00      A   
ATOM   3644  CB  ASN A 386      10.439 -18.610  22.412  1.00 10.00      A   
ATOM   3645  CG  ASN A 386      10.170 -19.543  21.247  1.00 10.00      A   
ATOM   3646  OD1 ASN A 386       9.374 -19.238  20.359  1.00 10.00      A   
ATOM   3647  ND2 ASN A 386      10.827 -20.693  21.246  1.00 10.00      A   
ATOM   3648 HD21 ASN A 386      11.442 -20.879  21.989  1.00 10.00      A   
ATOM   3649 HD22 ASN A 386      10.676 -21.315  20.497  1.00 10.00      A   
ATOM   3650  C   ASN A 386       9.789 -16.297  23.125  1.00 10.00      A   
ATOM   3651  O   ASN A 386       8.625 -15.902  23.044  1.00 10.00      A   
ATOM   3652  N   ALA A 387      10.586 -16.010  24.153  1.00 10.00      A   
ATOM   3653  HN  ALA A 387      11.510 -16.344  24.145  1.00 10.00      A   
ATOM   3654  CA  ALA A 387      10.128 -15.220  25.289  1.00 10.00      A   
ATOM   3655  CB  ALA A 387      11.218 -15.140  26.347  1.00 10.00      A   
ATOM   3656  C   ALA A 387       9.708 -13.821  24.847  1.00 10.00      A   
ATOM   3657  O   ALA A 387       8.763 -13.243  25.387  1.00 10.00      A   
ATOM   3658  N   ALA A 388      10.409 -13.286  23.853  1.00 10.00      A   
ATOM   3659  HN  ALA A 388      11.143 -13.799  23.456  1.00 10.00      A   
ATOM   3660  CA  ALA A 388      10.102 -11.961  23.336  1.00 10.00      A   
ATOM   3661  CB  ALA A 388      11.158 -11.518  22.337  1.00 10.00      A   
ATOM   3662  C   ALA A 388       8.722 -11.956  22.690  1.00 10.00      A   
ATOM   3663  O   ALA A 388       7.905 -11.075  22.956  1.00 10.00      A   
ATOM   3664  N   LEU A 389       8.468 -12.961  21.860  1.00 10.00      A   
ATOM   3665  HN  LEU A 389       9.166 -13.634  21.698  1.00 10.00      A   
ATOM   3666  CA  LEU A 389       7.187 -13.096  21.175  1.00 10.00      A   
ATOM   3667  CB  LEU A 389       7.199 -14.342  20.286  1.00 10.00      A   
ATOM   3668  CG  LEU A 389       8.172 -14.322  19.105  1.00 10.00      A   
ATOM   3669  CD1 LEU A 389       8.581 -15.735  18.717  1.00 10.00      A   
ATOM   3670  CD2 LEU A 389       7.552 -13.602  17.919  1.00 10.00      A   
ATOM   3671  C   LEU A 389       6.048 -13.188  22.187  1.00 10.00      A   
ATOM   3672  O   LEU A 389       5.008 -12.552  22.026  1.00 10.00      A   
ATOM   3673  N   ILE A 390       6.273 -13.967  23.241  1.00 10.00      A   
ATOM   3674  HN  ILE A 390       7.134 -14.437  23.307  1.00 10.00      A   
ATOM   3675  CA  ILE A 390       5.281 -14.147  24.300  1.00 10.00      A   
ATOM   3676  CB  ILE A 390       5.761 -15.173  25.355  1.00 10.00      A   
ATOM   3677  CG1 ILE A 390       5.960 -16.546  24.708  1.00 10.00      A   
ATOM   3678  CG2 ILE A 390       4.784 -15.264  26.520  1.00 10.00      A   
ATOM   3679  CD1 ILE A 390       6.725 -17.531  25.564  1.00 10.00      A   
ATOM   3680  C   ILE A 390       4.976 -12.813  24.983  1.00 10.00      A   
ATOM   3681  O   ILE A 390       3.813 -12.449  25.168  1.00 10.00      A   
ATOM   3682  N   THR A 391       6.031 -12.084  25.335  1.00 10.00      A   
ATOM   3683  HN  THR A 391       6.930 -12.431  25.151  1.00 10.00      A   
ATOM   3684  CA  THR A 391       5.893 -10.789  25.995  1.00 10.00      A   
ATOM   3685  CB  THR A 391       7.273 -10.177  26.327  1.00 10.00      A   
ATOM   3686  OG1 THR A 391       8.105 -11.166  26.957  1.00 10.00      A   
ATOM   3687  HG1 THR A 391       8.375 -11.825  26.302  1.00 10.00      A   
ATOM   3688  CG2 THR A 391       7.120  -8.987  27.263  1.00 10.00      A   
ATOM   3689  C   THR A 391       5.094  -9.810  25.132  1.00 10.00      A   
ATOM   3690  O   THR A 391       4.209  -9.111  25.628  1.00 10.00      A   
ATOM   3691  N   ILE A 392       5.396  -9.786  23.836  1.00 10.00      A   
ATOM   3692  HN  ILE A 392       6.101 -10.382  23.499  1.00 10.00      A   
ATOM   3693  CA  ILE A 392       4.708  -8.897  22.905  1.00 10.00      A   
ATOM   3694  CB  ILE A 392       5.334  -8.961  21.493  1.00 10.00      A   
ATOM   3695  CG1 ILE A 392       6.793  -8.501  21.539  1.00 10.00      A   
ATOM   3696  CG2 ILE A 392       4.538  -8.118  20.503  1.00 10.00      A   
ATOM   3697  CD1 ILE A 392       7.573  -8.809  20.279  1.00 10.00      A   
ATOM   3698  C   ILE A 392       3.219  -9.236  22.819  1.00 10.00      A   
ATOM   3699  O   ILE A 392       2.367  -8.351  22.914  1.00 10.00      A   
ATOM   3700  N   ALA A 393       2.917 -10.520  22.665  1.00 10.00      A   
ATOM   3701  HN  ALA A 393       3.642 -11.180  22.622  1.00 10.00      A   
ATOM   3702  CA  ALA A 393       1.536 -10.978  22.557  1.00 10.00      A   
ATOM   3703  CB  ALA A 393       1.495 -12.464  22.252  1.00 10.00      A   
ATOM   3704  C   ALA A 393       0.732 -10.676  23.817  1.00 10.00      A   
ATOM   3705  O   ALA A 393      -0.408 -10.214  23.741  1.00 10.00      A   
ATOM   3706  N   ARG A 394       1.335 -10.931  24.972  1.00 10.00      A   
ATOM   3707  HN  ARG A 394       2.250 -11.289  24.964  1.00 10.00      A   
ATOM   3708  CA  ARG A 394       0.673 -10.696  26.248  1.00 10.00      A   
ATOM   3709  CB  ARG A 394       1.498 -11.264  27.403  1.00 10.00      A   
ATOM   3710  CG  ARG A 394       1.536 -12.780  27.456  1.00 10.00      A   
ATOM   3711  CD  ARG A 394       2.098 -13.268  28.778  1.00 10.00      A   
ATOM   3712  NE  ARG A 394       1.237 -12.897  29.897  1.00 10.00      A   
ATOM   3713  HE  ARG A 394       1.157 -11.936  30.106  1.00 10.00      A   
ATOM   3714  CZ  ARG A 394       0.562 -13.771  30.640  1.00 10.00      A   
ATOM   3715  NH1 ARG A 394       0.648 -15.076  30.387  1.00 10.00      A   
ATOM   3716 HH11 ARG A 394       1.246 -15.419  29.603  1.00 10.00      A   
ATOM   3717 HH12 ARG A 394       0.120 -15.765  30.968  1.00 10.00      A   
ATOM   3718  NH2 ARG A 394      -0.203 -13.334  31.632  1.00 10.00      A   
ATOM   3719 HH21 ARG A 394      -0.270 -12.308  31.828  1.00 10.00      A   
ATOM   3720 HH22 ARG A 394      -0.738 -14.008  32.220  1.00 10.00      A   
ATOM   3721  C   ARG A 394       0.413  -9.217  26.488  1.00 10.00      A   
ATOM   3722  O   ARG A 394      -0.569  -8.845  27.141  1.00 10.00      A   
ATOM   3723  N   ASN A 395       1.296  -8.374  25.977  1.00 10.00      A   
ATOM   3724  HN  ASN A 395       2.063  -8.726  25.472  1.00 10.00      A   
ATOM   3725  CA  ASN A 395       1.152  -6.938  26.156  1.00 10.00      A   
ATOM   3726  CB  ASN A 395       2.504  -6.220  26.140  1.00 10.00      A   
ATOM   3727  CG  ASN A 395       3.046  -5.956  27.533  1.00 10.00      A   
ATOM   3728  OD1 ASN A 395       3.774  -6.772  28.095  1.00 10.00      A   
ATOM   3729  ND2 ASN A 395       2.695  -4.813  28.100  1.00 10.00      A   
ATOM   3730 HD21 ASN A 395       2.112  -4.204  27.595  1.00 10.00      A   
ATOM   3731 HD22 ASN A 395       3.036  -4.619  29.000  1.00 10.00      A   
ATOM   3732  C   ASN A 395       0.202  -6.322  25.140  1.00 10.00      A   
ATOM   3733  O   ASN A 395      -0.602  -5.464  25.491  1.00 10.00      A   
ATOM   3734  N   ARG A 396       0.281  -6.766  23.891  1.00 10.00      A   
ATOM   3735  HN  ARG A 396       0.923  -7.480  23.671  1.00 10.00      A   
ATOM   3736  CA  ARG A 396      -0.575  -6.226  22.839  1.00 10.00      A   
ATOM   3737  CB  ARG A 396       0.264  -5.652  21.694  1.00 10.00      A   
ATOM   3738  CG  ARG A 396       1.162  -4.490  22.088  1.00 10.00      A   
ATOM   3739  CD  ARG A 396       0.466  -3.144  21.928  1.00 10.00      A   
ATOM   3740  NE  ARG A 396      -0.786  -3.065  22.677  1.00 10.00      A   
ATOM   3741  HE  ARG A 396      -1.626  -3.193  22.167  1.00 10.00      A   
ATOM   3742  CZ  ARG A 396      -0.859  -2.821  23.984  1.00 10.00      A   
ATOM   3743  NH1 ARG A 396       0.247  -2.625  24.700  1.00 10.00      A   
ATOM   3744 HH11 ARG A 396       0.183  -2.441  25.725  1.00 10.00      A   
ATOM   3745 HH12 ARG A 396       1.189  -2.658  24.242  1.00 10.00      A   
ATOM   3746  NH2 ARG A 396      -2.046  -2.774  24.578  1.00 10.00      A   
ATOM   3747 HH21 ARG A 396      -2.919  -2.932  24.024  1.00 10.00      A   
ATOM   3748 HH22 ARG A 396      -2.115  -2.583  25.600  1.00 10.00      A   
ATOM   3749  C   ARG A 396      -1.555  -7.264  22.292  1.00 10.00      A   
ATOM   3750  O   ARG A 396      -1.296  -7.893  21.269  1.00 10.00      A   
ATOM   3751  N   PRO A 397      -2.707  -7.451  22.954  1.00 10.00      A   
ATOM   3752  CA  PRO A 397      -3.730  -8.402  22.517  1.00 10.00      A   
ATOM   3753  CB  PRO A 397      -4.546  -8.666  23.797  1.00 10.00      A   
ATOM   3754  CG  PRO A 397      -3.904  -7.849  24.875  1.00 10.00      A   
ATOM   3755  CD  PRO A 397      -3.110  -6.780  24.187  1.00 10.00      A   
ATOM   3756  C   PRO A 397      -4.627  -7.777  21.451  1.00 10.00      A   
ATOM   3757  O   PRO A 397      -5.514  -8.428  20.891  1.00 10.00      A   
ATOM   3758  N   ASN A 398      -4.382  -6.502  21.178  1.00 10.00      A   
ATOM   3759  HN  ASN A 398      -3.657  -6.048  21.659  1.00 10.00      A   
ATOM   3760  CA  ASN A 398      -5.150  -5.755  20.191  1.00 10.00      A   
ATOM   3761  CB  ASN A 398      -5.363  -4.311  20.668  1.00 10.00      A   
ATOM   3762  CG  ASN A 398      -4.074  -3.507  20.713  1.00 10.00      A   
ATOM   3763  OD1 ASN A 398      -3.189  -3.774  21.530  1.00 10.00      A   
ATOM   3764  ND2 ASN A 398      -3.967  -2.508  19.851  1.00 10.00      A   
ATOM   3765 HD21 ASN A 398      -4.718  -2.340  19.241  1.00 10.00      A   
ATOM   3766 HD22 ASN A 398      -3.139  -1.985  19.845  1.00 10.00      A   
ATOM   3767  C   ASN A 398      -4.452  -5.764  18.836  1.00 10.00      A   
ATOM   3768  O   ASN A 398      -4.891  -5.099  17.898  1.00 10.00      A   
ATOM   3769  N   MET A 399      -3.367  -6.530  18.743  1.00 10.00      A   
ATOM   3770  HN  MET A 399      -3.079  -7.044  19.523  1.00 10.00      A   
ATOM   3771  CA  MET A 399      -2.601  -6.634  17.508  1.00 10.00      A   
ATOM   3772  CB  MET A 399      -1.333  -7.456  17.741  1.00 10.00      A   
ATOM   3773  CG  MET A 399      -0.293  -7.321  16.641  1.00 10.00      A   
ATOM   3774  SD  MET A 399       0.524  -5.714  16.657  1.00 10.00      A   
ATOM   3775  CE  MET A 399       1.414  -5.799  18.209  1.00 10.00      A   
ATOM   3776  C   MET A 399      -3.444  -7.274  16.410  1.00 10.00      A   
ATOM   3777  O   MET A 399      -3.892  -8.415  16.546  1.00 10.00      A   
ATOM   3778  N   THR A 400      -3.670  -6.533  15.336  1.00 10.00      A   
ATOM   3779  HN  THR A 400      -3.295  -5.624  15.289  1.00 10.00      A   
ATOM   3780  CA  THR A 400      -4.463  -7.029  14.223  1.00 10.00      A   
ATOM   3781  CB  THR A 400      -5.420  -5.941  13.696  1.00 10.00      A   
ATOM   3782  OG1 THR A 400      -4.658  -4.797  13.282  1.00 10.00      A   
ATOM   3783  HG1 THR A 400      -5.054  -3.989  13.652  1.00 10.00      A   
ATOM   3784  CG2 THR A 400      -6.413  -5.527  14.769  1.00 10.00      A   
ATOM   3785  C   THR A 400      -3.566  -7.488  13.080  1.00 10.00      A   
ATOM   3786  O   THR A 400      -3.950  -8.335  12.270  1.00 10.00      A   
ATOM   3787  N   ARG A 401      -2.371  -6.925  13.015  1.00 10.00      A   
ATOM   3788  HN  ARG A 401      -2.114  -6.261  13.696  1.00 10.00      A   
ATOM   3789  CA  ARG A 401      -1.431  -7.261  11.964  1.00 10.00      A   
ATOM   3790  CB  ARG A 401      -1.471  -6.186  10.877  1.00 10.00      A   
ATOM   3791  CG  ARG A 401      -2.775  -6.158  10.093  1.00 10.00      A   
ATOM   3792  CD  ARG A 401      -3.072  -4.770   9.558  1.00 10.00      A   
ATOM   3793  NE  ARG A 401      -3.595  -3.872  10.592  1.00 10.00      A   
ATOM   3794  HE  ARG A 401      -3.759  -4.253  11.487  1.00 10.00      A   
ATOM   3795  CZ  ARG A 401      -3.847  -2.581  10.380  1.00 10.00      A   
ATOM   3796  NH1 ARG A 401      -3.618  -2.051   9.184  1.00 10.00      A   
ATOM   3797 HH11 ARG A 401      -3.810  -1.042   9.013  1.00 10.00      A   
ATOM   3798 HH12 ARG A 401      -3.244  -2.643   8.404  1.00 10.00      A   
ATOM   3799  NH2 ARG A 401      -4.341  -1.819  11.352  1.00 10.00      A   
ATOM   3800 HH21 ARG A 401      -4.540  -2.225  12.301  1.00 10.00      A   
ATOM   3801 HH22 ARG A 401      -4.537  -0.809  11.177  1.00 10.00      A   
ATOM   3802  C   ARG A 401      -0.018  -7.433  12.507  1.00 10.00      A   
ATOM   3803  O   ARG A 401       0.653  -6.457  12.842  1.00 10.00      A   
ATOM   3804  N   PHE A 402       0.424  -8.682  12.583  1.00 10.00      A   
ATOM   3805  HN  PHE A 402      -0.155  -9.415  12.277  1.00 10.00      A   
ATOM   3806  CA  PHE A 402       1.755  -8.998  13.076  1.00 10.00      A   
ATOM   3807  CB  PHE A 402       1.690 -10.042  14.198  1.00 10.00      A   
ATOM   3808  CG  PHE A 402       2.937 -10.107  15.036  1.00 10.00      A   
ATOM   3809  CD1 PHE A 402       3.028  -9.391  16.216  1.00 10.00      A   
ATOM   3810  CD2 PHE A 402       4.017 -10.881  14.644  1.00 10.00      A   
ATOM   3811  CE1 PHE A 402       4.171  -9.441  16.990  1.00 10.00      A   
ATOM   3812  CE2 PHE A 402       5.164 -10.937  15.412  1.00 10.00      A   
ATOM   3813  CZ  PHE A 402       5.240 -10.216  16.587  1.00 10.00      A   
ATOM   3814  C   PHE A 402       2.605  -9.515  11.924  1.00 10.00      A   
ATOM   3815  O   PHE A 402       2.513 -10.682  11.541  1.00 10.00      A   
ATOM   3816  N   ARG A 403       3.411  -8.636  11.360  1.00 10.00      A   
ATOM   3817  HN  ARG A 403       3.432  -7.716  11.703  1.00 10.00      A   
ATOM   3818  CA  ARG A 403       4.266  -8.993  10.244  1.00 10.00      A   
ATOM   3819  CB  ARG A 403       3.999  -8.063   9.059  1.00 10.00      A   
ATOM   3820  CG  ARG A 403       2.535  -7.992   8.655  1.00 10.00      A   
ATOM   3821  CD  ARG A 403       2.149  -6.592   8.204  1.00 10.00      A   
ATOM   3822  NE  ARG A 403       2.312  -6.409   6.766  1.00 10.00      A   
ATOM   3823  HE  ARG A 403       3.018  -6.944   6.315  1.00 10.00      A   
ATOM   3824  CZ  ARG A 403       1.577  -5.566   6.034  1.00 10.00      A   
ATOM   3825  NH1 ARG A 403       0.638  -4.821   6.605  1.00 10.00      A   
ATOM   3826 HH11 ARG A 403       0.471  -4.889   7.629  1.00 10.00      A   
ATOM   3827 HH12 ARG A 403       0.059  -4.161   6.029  1.00 10.00      A   
ATOM   3828  NH2 ARG A 403       1.785  -5.474   4.731  1.00 10.00      A   
ATOM   3829 HH21 ARG A 403       2.527  -6.063   4.279  1.00 10.00      A   
ATOM   3830 HH22 ARG A 403       1.213  -4.827   4.144  1.00 10.00      A   
ATOM   3831  C   ARG A 403       5.738  -8.960  10.646  1.00 10.00      A   
ATOM   3832  O   ARG A 403       6.388  -7.914  10.611  1.00 10.00      A   
ATOM   3833  N   LEU A 404       6.252 -10.108  11.056  1.00 10.00      A   
ATOM   3834  HN  LEU A 404       5.684 -10.907  11.082  1.00 10.00      A   
ATOM   3835  CA  LEU A 404       7.646 -10.217  11.461  1.00 10.00      A   
ATOM   3836  CB  LEU A 404       7.752 -10.956  12.797  1.00 10.00      A   
ATOM   3837  CG  LEU A 404       9.162 -11.083  13.380  1.00 10.00      A   
ATOM   3838  CD1 LEU A 404       9.623  -9.758  13.968  1.00 10.00      A   
ATOM   3839  CD2 LEU A 404       9.227 -12.195  14.416  1.00 10.00      A   
ATOM   3840  C   LEU A 404       8.436 -10.963  10.400  1.00 10.00      A   
ATOM   3841  O   LEU A 404       7.919 -11.887   9.768  1.00 10.00      A   
ATOM   3842  N   CYS A 405       9.680 -10.566  10.193  1.00 10.00      A   
ATOM   3843  HN  CYS A 405      10.050  -9.815  10.715  1.00 10.00      A   
ATOM   3844  CA  CYS A 405      10.509 -11.217   9.205  1.00 10.00      A   
ATOM   3845  CB  CYS A 405      10.358 -10.551   7.841  1.00 10.00      A   
ATOM   3846  SG  CYS A 405      11.282 -11.373   6.525  1.00 10.00      A   
ATOM   3847  HG  CYS A 405      12.445 -11.767   7.032  1.00 10.00      A   
ATOM   3848  C   CYS A 405      11.969 -11.238   9.620  1.00 10.00      A   
ATOM   3849  O   CYS A 405      12.603 -10.193   9.766  1.00 10.00      A   
ATOM   3850  N   ILE A 406      12.491 -12.436   9.817  1.00 10.00      A   
ATOM   3851  HN  ILE A 406      11.918 -13.226   9.722  1.00 10.00      A   
ATOM   3852  CA  ILE A 406      13.883 -12.613  10.182  1.00 10.00      A   
ATOM   3853  CB  ILE A 406      14.082 -13.859  11.078  1.00 10.00      A   
ATOM   3854  CG1 ILE A 406      13.185 -13.776  12.317  1.00 10.00      A   
ATOM   3855  CG2 ILE A 406      15.539 -13.996  11.493  1.00 10.00      A   
ATOM   3856  CD1 ILE A 406      13.235 -15.007  13.194  1.00 10.00      A   
ATOM   3857  C   ILE A 406      14.712 -12.755   8.907  1.00 10.00      A   
ATOM   3858  O   ILE A 406      14.310 -13.461   7.978  1.00 10.00      A   
ATOM   3859  N   ILE A 407      15.838 -12.058   8.855  1.00 10.00      A   
ATOM   3860  HN  ILE A 407      16.079 -11.486   9.621  1.00 10.00      A   
ATOM   3861  CA  ILE A 407      16.726 -12.100   7.694  1.00 10.00      A   
ATOM   3862  CB  ILE A 407      17.959 -11.191   7.898  1.00 10.00      A   
ATOM   3863  CG1 ILE A 407      17.534  -9.762   8.262  1.00 10.00      A   
ATOM   3864  CG2 ILE A 407      18.847 -11.195   6.661  1.00 10.00      A   
ATOM   3865  CD1 ILE A 407      16.649  -9.085   7.234  1.00 10.00      A   
ATOM   3866  C   ILE A 407      17.178 -13.529   7.413  1.00 10.00      A   
ATOM   3867  O   ILE A 407      17.151 -13.989   6.271  1.00 10.00      A   
ATOM   3868  N   GLU A 408      17.572 -14.229   8.464  1.00 10.00      A   
ATOM   3869  HN  GLU A 408      17.559 -13.810   9.347  1.00 10.00      A   
ATOM   3870  CA  GLU A 408      18.018 -15.608   8.340  1.00 10.00      A   
ATOM   3871  CB  GLU A 408      18.971 -15.969   9.486  1.00 10.00      A   
ATOM   3872  CG  GLU A 408      19.415 -17.426   9.505  1.00 10.00      A   
ATOM   3873  CD  GLU A 408      20.385 -17.779   8.395  1.00 10.00      A   
ATOM   3874  OE1 GLU A 408      20.514 -16.999   7.435  1.00 10.00      A   
ATOM   3875  OE2 GLU A 408      21.027 -18.848   8.488  1.00 10.00      A   
ATOM   3876  C   GLU A 408      16.827 -16.559   8.317  1.00 10.00      A   
ATOM   3877  O   GLU A 408      16.033 -16.603   9.263  1.00 10.00      A   
ATOM   3878  N   PRO A 409      16.672 -17.322   7.226  1.00 10.00      A   
ATOM   3879  CA  PRO A 409      15.582 -18.283   7.090  1.00 10.00      A   
ATOM   3880  CB  PRO A 409      15.653 -18.701   5.618  1.00 10.00      A   
ATOM   3881  CG  PRO A 409      17.074 -18.483   5.232  1.00 10.00      A   
ATOM   3882  CD  PRO A 409      17.551 -17.307   6.040  1.00 10.00      A   
ATOM   3883  C   PRO A 409      15.801 -19.491   7.989  1.00 10.00      A   
ATOM   3884  O   PRO A 409      16.903 -20.041   8.047  1.00 10.00      A   
ATOM   3885  N   LYS A 410      14.744 -19.884   8.690  1.00 10.00      A   
ATOM   3886  HN  LYS A 410      13.904 -19.391   8.592  1.00 10.00      A   
ATOM   3887  CA  LYS A 410      14.783 -21.034   9.594  1.00 10.00      A   
ATOM   3888  CB  LYS A 410      15.165 -22.320   8.860  1.00 10.00      A   
ATOM   3889  CG  LYS A 410      14.113 -22.778   7.868  1.00 10.00      A   
ATOM   3890  CD  LYS A 410      14.535 -24.046   7.152  1.00 10.00      A   
ATOM   3891  CE  LYS A 410      13.430 -24.540   6.234  1.00 10.00      A   
ATOM   3892  NZ  LYS A 410      13.786 -25.815   5.560  1.00 10.00      A   
ATOM   3893  HZ1 LYS A 410      12.927 -26.275   5.192  1.00 10.00      A   
ATOM   3894  HZ2 LYS A 410      14.255 -26.458   6.227  1.00 10.00      A   
ATOM   3895  HZ3 LYS A 410      14.429 -25.634   4.765  1.00 10.00      A   
ATOM   3896  C   LYS A 410      15.672 -20.798  10.811  1.00 10.00      A   
ATOM   3897  O   LYS A 410      16.202 -21.742  11.396  1.00 10.00      A   
ATOM   3898  N   ALA A 411      15.824 -19.536  11.191  1.00 10.00      A   
ATOM   3899  HN  ALA A 411      15.398 -18.824  10.670  1.00 10.00      A   
ATOM   3900  CA  ALA A 411      16.624 -19.186  12.356  1.00 10.00      A   
ATOM   3901  CB  ALA A 411      17.082 -17.741  12.275  1.00 10.00      A   
ATOM   3902  C   ALA A 411      15.817 -19.418  13.632  1.00 10.00      A   
ATOM   3903  O   ALA A 411      14.726 -18.866  13.792  1.00 10.00      A   
ATOM   3904  N   PRO A 412      16.324 -20.260  14.542  1.00 10.00      A   
ATOM   3905  CA  PRO A 412      15.644 -20.567  15.797  1.00 10.00      A   
ATOM   3906  CB  PRO A 412      16.229 -21.932  16.160  1.00 10.00      A   
ATOM   3907  CG  PRO A 412      17.621 -21.892  15.626  1.00 10.00      A   
ATOM   3908  CD  PRO A 412      17.601 -20.988  14.419  1.00 10.00      A   
ATOM   3909  C   PRO A 412      15.959 -19.553  16.893  1.00 10.00      A   
ATOM   3910  O   PRO A 412      16.602 -18.529  16.649  1.00 10.00      A   
ATOM   3911  N   ASP A 413      15.482 -19.842  18.099  1.00 10.00      A   
ATOM   3912  HN  ASP A 413      14.950 -20.663  18.214  1.00 10.00      A   
ATOM   3913  CA  ASP A 413      15.715 -18.986  19.256  1.00 10.00      A   
ATOM   3914  CB  ASP A 413      15.013 -19.585  20.480  1.00 10.00      A   
ATOM   3915  CG  ASP A 413      15.045 -18.685  21.693  1.00 10.00      A   
ATOM   3916  OD1 ASP A 413      16.075 -18.663  22.390  1.00 10.00      A   
ATOM   3917  OD2 ASP A 413      14.035 -18.010  21.964  1.00 10.00      A   
ATOM   3918  C   ASP A 413      17.217 -18.892  19.503  1.00 10.00      A   
ATOM   3919  O   ASP A 413      17.918 -19.902  19.475  1.00 10.00      A   
ATOM   3920  N   TYR A 414      17.717 -17.687  19.728  1.00 10.00      A   
ATOM   3921  HN  TYR A 414      17.116 -16.911  19.743  1.00 10.00      A   
ATOM   3922  CA  TYR A 414      19.149 -17.497  19.941  1.00 10.00      A   
ATOM   3923  CB  TYR A 414      19.619 -16.128  19.429  1.00 10.00      A   
ATOM   3924  CG  TYR A 414      19.619 -15.010  20.453  1.00 10.00      A   
ATOM   3925  CD1 TYR A 414      20.809 -14.555  21.006  1.00 10.00      A   
ATOM   3926  CD2 TYR A 414      18.436 -14.406  20.860  1.00 10.00      A   
ATOM   3927  CE1 TYR A 414      20.822 -13.532  21.936  1.00 10.00      A   
ATOM   3928  CE2 TYR A 414      18.441 -13.383  21.790  1.00 10.00      A   
ATOM   3929  CZ  TYR A 414      19.637 -12.950  22.324  1.00 10.00      A   
ATOM   3930  OH  TYR A 414      19.648 -11.931  23.247  1.00 10.00      A   
ATOM   3931  HH  TYR A 414      18.792 -11.895  23.696  1.00 10.00      A   
ATOM   3932  C   TYR A 414      19.594 -17.758  21.384  1.00 10.00      A   
ATOM   3933  O   TYR A 414      20.781 -17.680  21.699  1.00 10.00      A   
ATOM   3934  N   LEU A 415      18.651 -18.078  22.257  1.00 10.00      A   
ATOM   3935  HN  LEU A 415      17.715 -18.138  21.957  1.00 10.00      A   
ATOM   3936  CA  LEU A 415      18.974 -18.349  23.651  1.00 10.00      A   
ATOM   3937  CB  LEU A 415      18.137 -17.480  24.595  1.00 10.00      A   
ATOM   3938  CG  LEU A 415      18.562 -16.017  24.715  1.00 10.00      A   
ATOM   3939  CD1 LEU A 415      17.627 -15.265  25.645  1.00 10.00      A   
ATOM   3940  CD2 LEU A 415      19.996 -15.921  25.209  1.00 10.00      A   
ATOM   3941  C   LEU A 415      18.811 -19.825  23.994  1.00 10.00      A   
ATOM   3942  O   LEU A 415      19.724 -20.447  24.535  1.00 10.00      A   
ATOM   3943  N   THR A 416      17.652 -20.385  23.668  1.00 10.00      A   
ATOM   3944  HN  THR A 416      16.961 -19.835  23.223  1.00 10.00      A   
ATOM   3945  CA  THR A 416      17.372 -21.789  23.954  1.00 10.00      A   
ATOM   3946  CB  THR A 416      15.921 -21.993  24.430  1.00 10.00      A   
ATOM   3947  OG1 THR A 416      15.065 -20.984  23.865  1.00 10.00      A   
ATOM   3948  HG1 THR A 416      15.280 -20.121  24.246  1.00 10.00      A   
ATOM   3949  CG2 THR A 416      15.852 -21.932  25.945  1.00 10.00      A   
ATOM   3950  C   THR A 416      17.652 -22.687  22.754  1.00 10.00      A   
ATOM   3951  O   THR A 416      17.647 -23.914  22.872  1.00 10.00      A   
ATOM   3952  N   LEU A 417      17.887 -22.061  21.603  1.00 10.00      A   
ATOM   3953  HN  LEU A 417      17.870 -21.081  21.586  1.00 10.00      A   
ATOM   3954  CA  LEU A 417      18.168 -22.782  20.362  1.00 10.00      A   
ATOM   3955  CB  LEU A 417      19.484 -23.564  20.462  1.00 10.00      A   
ATOM   3956  CG  LEU A 417      20.742 -22.754  20.793  1.00 10.00      A   
ATOM   3957  CD1 LEU A 417      21.949 -23.669  20.909  1.00 10.00      A   
ATOM   3958  CD2 LEU A 417      20.986 -21.673  19.755  1.00 10.00      A   
ATOM   3959  C   LEU A 417      17.010 -23.703  19.976  1.00 10.00      A   
ATOM   3960  O   LEU A 417      17.216 -24.817  19.492  1.00 10.00      A   
ATOM   3961  N   GLU A 418      15.793 -23.218  20.179  1.00 10.00      A   
ATOM   3962  HN  GLU A 418      15.697 -22.314  20.542  1.00 10.00      A   
ATOM   3963  CA  GLU A 418      14.592 -23.979  19.869  1.00 10.00      A   
ATOM   3964  CB  GLU A 418      13.750 -24.150  21.136  1.00 10.00      A   
ATOM   3965  CG  GLU A 418      14.444 -24.892  22.260  1.00 10.00      A   
ATOM   3966  CD  GLU A 418      13.485 -25.293  23.360  1.00 10.00      A   
ATOM   3967  OE1 GLU A 418      13.185 -24.450  24.226  1.00 10.00      A   
ATOM   3968  OE2 GLU A 418      13.019 -26.453  23.350  1.00 10.00      A   
ATOM   3969  C   GLU A 418      13.759 -23.244  18.830  1.00 10.00      A   
ATOM   3970  O   GLU A 418      13.952 -22.051  18.611  1.00 10.00      A   
ATOM   3971  N   PRO A 419      12.836 -23.952  18.160  1.00 10.00      A   
ATOM   3972  CA  PRO A 419      11.948 -23.346  17.163  1.00 10.00      A   
ATOM   3973  CB  PRO A 419      11.105 -24.523  16.658  1.00 10.00      A   
ATOM   3974  CG  PRO A 419      11.894 -25.735  17.011  1.00 10.00      A   
ATOM   3975  CD  PRO A 419      12.601 -25.399  18.291  1.00 10.00      A   
ATOM   3976  C   PRO A 419      11.045 -22.288  17.799  1.00 10.00      A   
ATOM   3977  O   PRO A 419      10.830 -22.289  19.012  1.00 10.00      A   
ATOM   3978  N   LEU A 420      10.505 -21.398  16.980  1.00 10.00      A   
ATOM   3979  HN  LEU A 420      10.674 -21.469  16.015  1.00 10.00      A   
ATOM   3980  CA  LEU A 420       9.650 -20.323  17.476  1.00 10.00      A   
ATOM   3981  CB  LEU A 420       9.892 -19.047  16.664  1.00 10.00      A   
ATOM   3982  CG  LEU A 420      11.346 -18.578  16.558  1.00 10.00      A   
ATOM   3983  CD1 LEU A 420      11.474 -17.478  15.520  1.00 10.00      A   
ATOM   3984  CD2 LEU A 420      11.864 -18.105  17.909  1.00 10.00      A   
ATOM   3985  C   LEU A 420       8.177 -20.714  17.428  1.00 10.00      A   
ATOM   3986  O   LEU A 420       7.296 -19.850  17.374  1.00 10.00      A   
ATOM   3987  N   ASP A 421       7.917 -22.017  17.470  1.00 10.00      A   
ATOM   3988  HN  ASP A 421       8.664 -22.644  17.550  1.00 10.00      A   
ATOM   3989  CA  ASP A 421       6.553 -22.542  17.413  1.00 10.00      A   
ATOM   3990  CB  ASP A 421       6.544 -24.076  17.450  1.00 10.00      A   
ATOM   3991  CG  ASP A 421       7.142 -24.725  16.213  1.00 10.00      A   
ATOM   3992  OD1 ASP A 421       6.643 -24.476  15.097  1.00 10.00      A   
ATOM   3993  OD2 ASP A 421       8.103 -25.508  16.357  1.00 10.00      A   
ATOM   3994  C   ASP A 421       5.691 -21.993  18.547  1.00 10.00      A   
ATOM   3995  O   ASP A 421       4.605 -21.463  18.311  1.00 10.00      A   
ATOM   3996  N   ILE A 422       6.180 -22.111  19.777  1.00 10.00      A   
ATOM   3997  HN  ILE A 422       7.054 -22.539  19.906  1.00 10.00      A   
ATOM   3998  CA  ILE A 422       5.437 -21.631  20.940  1.00 10.00      A   
ATOM   3999  CB  ILE A 422       6.021 -22.133  22.274  1.00 10.00      A   
ATOM   4000  CG1 ILE A 422       7.494 -21.744  22.413  1.00 10.00      A   
ATOM   4001  CG2 ILE A 422       5.843 -23.636  22.390  1.00 10.00      A   
ATOM   4002  CD1 ILE A 422       8.035 -21.882  23.821  1.00 10.00      A   
ATOM   4003  C   ILE A 422       5.328 -20.113  20.967  1.00 10.00      A   
ATOM   4004  O   ILE A 422       4.334 -19.568  21.457  1.00 10.00      A   
ATOM   4005  N   GLY A 423       6.339 -19.440  20.428  1.00 10.00      A   
ATOM   4006  HN  GLY A 423       7.091 -19.936  20.040  1.00 10.00      A   
ATOM   4007  CA  GLY A 423       6.342 -17.993  20.396  1.00 10.00      A   
ATOM   4008  C   GLY A 423       5.208 -17.457  19.558  1.00 10.00      A   
ATOM   4009  O   GLY A 423       4.380 -16.683  20.042  1.00 10.00      A   
ATOM   4010  N   PHE A 424       5.146 -17.892  18.305  1.00 10.00      A   
ATOM   4011  HN  PHE A 424       5.827 -18.525  17.977  1.00 10.00      A   
ATOM   4012  CA  PHE A 424       4.088 -17.455  17.409  1.00 10.00      A   
ATOM   4013  CB  PHE A 424       4.395 -17.842  15.965  1.00 10.00      A   
ATOM   4014  CG  PHE A 424       5.407 -16.950  15.305  1.00 10.00      A   
ATOM   4015  CD1 PHE A 424       6.740 -17.315  15.252  1.00 10.00      A   
ATOM   4016  CD2 PHE A 424       5.022 -15.749  14.731  1.00 10.00      A   
ATOM   4017  CE1 PHE A 424       7.673 -16.505  14.638  1.00 10.00      A   
ATOM   4018  CE2 PHE A 424       5.951 -14.931  14.116  1.00 10.00      A   
ATOM   4019  CZ  PHE A 424       7.277 -15.310  14.069  1.00 10.00      A   
ATOM   4020  C   PHE A 424       2.754 -18.035  17.857  1.00 10.00      A   
ATOM   4021  O   PHE A 424       1.692 -17.481  17.572  1.00 10.00      A   
ATOM   4022  N   GLY A 425       2.822 -19.150  18.577  1.00 10.00      A   
ATOM   4023  HN  GLY A 425       3.700 -19.553  18.753  1.00 10.00      A   
ATOM   4024  CA  GLY A 425       1.624 -19.784  19.090  1.00 10.00      A   
ATOM   4025  C   GLY A 425       0.952 -18.925  20.144  1.00 10.00      A   
ATOM   4026  O   GLY A 425      -0.259 -19.005  20.346  1.00 10.00      A   
ATOM   4027  N   ALA A 426       1.744 -18.103  20.823  1.00 10.00      A   
ATOM   4028  HN  ALA A 426       2.708 -18.109  20.642  1.00 10.00      A   
ATOM   4029  CA  ALA A 426       1.223 -17.204  21.844  1.00 10.00      A   
ATOM   4030  CB  ALA A 426       2.337 -16.761  22.784  1.00 10.00      A   
ATOM   4031  C   ALA A 426       0.564 -15.997  21.184  1.00 10.00      A   
ATOM   4032  O   ALA A 426      -0.409 -15.448  21.700  1.00 10.00      A   
ATOM   4033  N   ILE A 427       1.102 -15.602  20.029  1.00 10.00      A   
ATOM   4034  HN  ILE A 427       1.880 -16.084  19.679  1.00 10.00      A   
ATOM   4035  CA  ILE A 427       0.580 -14.464  19.276  1.00 10.00      A   
ATOM   4036  CB  ILE A 427       1.410 -14.185  18.001  1.00 10.00      A   
ATOM   4037  CG1 ILE A 427       2.899 -14.020  18.330  1.00 10.00      A   
ATOM   4038  CG2 ILE A 427       0.882 -12.960  17.262  1.00 10.00      A   
ATOM   4039  CD1 ILE A 427       3.227 -12.777  19.132  1.00 10.00      A   
ATOM   4040  C   ILE A 427      -0.870 -14.712  18.878  1.00 10.00      A   
ATOM   4041  O   ILE A 427      -1.757 -13.934  19.216  1.00 10.00      A   
ATOM   4042  N   VAL A 428      -1.110 -15.830  18.202  1.00 10.00      A   
ATOM   4043  HN  VAL A 428      -0.366 -16.438  18.007  1.00 10.00      A   
ATOM   4044  CA  VAL A 428      -2.454 -16.182  17.749  1.00 10.00      A   
ATOM   4045  CB  VAL A 428      -2.443 -17.383  16.778  1.00 10.00      A   
ATOM   4046  CG1 VAL A 428      -1.746 -17.015  15.478  1.00 10.00      A   
ATOM   4047  CG2 VAL A 428      -1.783 -18.601  17.410  1.00 10.00      A   
ATOM   4048  C   VAL A 428      -3.390 -16.487  18.916  1.00 10.00      A   
ATOM   4049  O   VAL A 428      -4.614 -16.449  18.770  1.00 10.00      A   
ATOM   4050  N   GLU A 429      -2.813 -16.779  20.069  1.00 10.00      A   
ATOM   4051  HN  GLU A 429      -1.834 -16.768  20.130  1.00 10.00      A   
ATOM   4052  CA  GLU A 429      -3.596 -17.101  21.251  1.00 10.00      A   
ATOM   4053  CB  GLU A 429      -2.748 -17.899  22.246  1.00 10.00      A   
ATOM   4054  CG  GLU A 429      -3.542 -18.594  23.338  1.00 10.00      A   
ATOM   4055  CD  GLU A 429      -2.683 -18.955  24.531  1.00 10.00      A   
ATOM   4056  OE1 GLU A 429      -2.133 -20.076  24.559  1.00 10.00      A   
ATOM   4057  OE2 GLU A 429      -2.554 -18.120  25.449  1.00 10.00      A   
ATOM   4058  C   GLU A 429      -4.133 -15.835  21.914  1.00 10.00      A   
ATOM   4059  O   GLU A 429      -5.301 -15.776  22.301  1.00 10.00      A   
ATOM   4060  N   HIS A 430      -3.283 -14.820  22.026  1.00 10.00      A   
ATOM   4061  HN  HIS A 430      -2.371 -14.917  21.673  1.00 10.00      A   
ATOM   4062  CA  HIS A 430      -3.672 -13.564  22.658  1.00 10.00      A   
ATOM   4063  CB  HIS A 430      -2.479 -12.897  23.354  1.00 10.00      A   
ATOM   4064  CG  HIS A 430      -2.009 -13.614  24.584  1.00 10.00      A   
ATOM   4065  ND1 HIS A 430      -2.728 -13.576  25.756  1.00 10.00      A   
ATOM   4066  CD2 HIS A 430      -0.895 -14.365  24.771  1.00 10.00      A   
ATOM   4067  CE1 HIS A 430      -2.043 -14.298  26.626  1.00 10.00      A   
ATOM   4068  NE2 HIS A 430      -0.930 -14.794  26.074  1.00 10.00      A   
ATOM   4069  HE2 HIS A 430      -0.266 -15.371  26.518  1.00 10.00      A   
ATOM   4070  C   HIS A 430      -4.330 -12.601  21.673  1.00 10.00      A   
ATOM   4071  O   HIS A 430      -5.310 -11.929  22.007  1.00 10.00      A   
ATOM   4072  N   CYS A 431      -3.800 -12.535  20.459  1.00 10.00      A   
ATOM   4073  HN  CYS A 431      -3.027 -13.099  20.236  1.00 10.00      A   
ATOM   4074  CA  CYS A 431      -4.350 -11.650  19.442  1.00 10.00      A   
ATOM   4075  CB  CYS A 431      -3.278 -11.257  18.422  1.00 10.00      A   
ATOM   4076  SG  CYS A 431      -1.722 -10.699  19.157  1.00 10.00      A   
ATOM   4077  HG  CYS A 431      -2.008  -9.979  20.235  1.00 10.00      A   
ATOM   4078  C   CYS A 431      -5.542 -12.300  18.750  1.00 10.00      A   
ATOM   4079  O   CYS A 431      -5.383 -13.126  17.850  1.00 10.00      A   
ATOM   4080  N   LYS A 432      -6.737 -11.928  19.189  1.00 10.00      A   
ATOM   4081  HN  LYS A 432      -6.793 -11.270  19.914  1.00 10.00      A   
ATOM   4082  CA  LYS A 432      -7.965 -12.474  18.627  1.00 10.00      A   
ATOM   4083  CB  LYS A 432      -9.124 -12.330  19.621  1.00 10.00      A   
ATOM   4084  CG  LYS A 432      -8.741 -12.561  21.072  1.00 10.00      A   
ATOM   4085  CD  LYS A 432      -8.858 -14.023  21.472  1.00 10.00      A   
ATOM   4086  CE  LYS A 432      -8.445 -14.210  22.922  1.00 10.00      A   
ATOM   4087  NZ  LYS A 432      -8.858 -15.528  23.464  1.00 10.00      A   
ATOM   4088  HZ1 LYS A 432      -9.885 -15.647  23.371  1.00 10.00      A   
ATOM   4089  HZ2 LYS A 432      -8.602 -15.598  24.471  1.00 10.00      A   
ATOM   4090  HZ3 LYS A 432      -8.384 -16.293  22.946  1.00 10.00      A   
ATOM   4091  C   LYS A 432      -8.322 -11.768  17.326  1.00 10.00      A   
ATOM   4092  O   LYS A 432      -8.839 -12.384  16.393  1.00 10.00      A   
ATOM   4093  N   ASP A 433      -8.022 -10.476  17.267  1.00 10.00      A   
ATOM   4094  HN  ASP A 433      -7.595 -10.057  18.040  1.00 10.00      A   
ATOM   4095  CA  ASP A 433      -8.315  -9.662  16.089  1.00 10.00      A   
ATOM   4096  CB  ASP A 433      -8.598  -8.209  16.491  1.00 10.00      A   
ATOM   4097  CG  ASP A 433      -9.953  -8.028  17.152  1.00 10.00      A   
ATOM   4098  OD1 ASP A 433     -10.028  -8.102  18.397  1.00 10.00      A   
ATOM   4099  OD2 ASP A 433     -10.950  -7.806  16.430  1.00 10.00      A   
ATOM   4100  C   ASP A 433      -7.175  -9.715  15.077  1.00 10.00      A   
ATOM   4101  O   ASP A 433      -7.049  -8.841  14.221  1.00 10.00      A   
ATOM   4102  N   LEU A 434      -6.353 -10.745  15.174  1.00 10.00      A   
ATOM   4103  HN  LEU A 434      -6.502 -11.409  15.878  1.00 10.00      A   
ATOM   4104  CA  LEU A 434      -5.233 -10.913  14.262  1.00 10.00      A   
ATOM   4105  CB  LEU A 434      -4.263 -11.957  14.818  1.00 10.00      A   
ATOM   4106  CG  LEU A 434      -2.959 -12.150  14.045  1.00 10.00      A   
ATOM   4107  CD1 LEU A 434      -2.100 -10.897  14.116  1.00 10.00      A   
ATOM   4108  CD2 LEU A 434      -2.196 -13.354  14.575  1.00 10.00      A   
ATOM   4109  C   LEU A 434      -5.723 -11.325  12.874  1.00 10.00      A   
ATOM   4110  O   LEU A 434      -6.136 -12.465  12.665  1.00 10.00      A   
ATOM   4111  N   ARG A 435      -5.685 -10.386  11.934  1.00 10.00      A   
ATOM   4112  HN  ARG A 435      -5.338  -9.496  12.162  1.00 10.00      A   
ATOM   4113  CA  ARG A 435      -6.133 -10.645  10.573  1.00 10.00      A   
ATOM   4114  CB  ARG A 435      -6.851  -9.427   9.974  1.00 10.00      A   
ATOM   4115  CG  ARG A 435      -7.162  -8.316  10.963  1.00 10.00      A   
ATOM   4116  CD  ARG A 435      -7.932  -7.180  10.308  1.00 10.00      A   
ATOM   4117  NE  ARG A 435      -7.141  -6.465   9.304  1.00 10.00      A   
ATOM   4118  HE  ARG A 435      -6.803  -6.987   8.538  1.00 10.00      A   
ATOM   4119  CZ  ARG A 435      -6.862  -5.157   9.366  1.00 10.00      A   
ATOM   4120  NH1 ARG A 435      -7.304  -4.421  10.388  1.00 10.00      A   
ATOM   4121 HH11 ARG A 435      -7.871  -4.860  11.151  1.00 10.00      A   
ATOM   4122 HH12 ARG A 435      -7.092  -3.401  10.432  1.00 10.00      A   
ATOM   4123  NH2 ARG A 435      -6.153  -4.583   8.398  1.00 10.00      A   
ATOM   4124 HH21 ARG A 435      -5.928  -3.568   8.437  1.00 10.00      A   
ATOM   4125 HH22 ARG A 435      -5.818  -5.145   7.574  1.00 10.00      A   
ATOM   4126  C   ARG A 435      -4.966 -11.033   9.678  1.00 10.00      A   
ATOM   4127  O   ARG A 435      -5.035 -12.015   8.944  1.00 10.00      A   
ATOM   4128  N   ARG A 436      -3.895 -10.258   9.735  1.00 10.00      A   
ATOM   4129  HN  ARG A 436      -3.882  -9.496  10.358  1.00 10.00      A   
ATOM   4130  CA  ARG A 436      -2.723 -10.528   8.908  1.00 10.00      A   
ATOM   4131  CB  ARG A 436      -2.350  -9.297   8.081  1.00 10.00      A   
ATOM   4132  CG  ARG A 436      -1.261  -9.551   7.050  1.00 10.00      A   
ATOM   4133  CD  ARG A 436      -1.199  -8.435   6.022  1.00 10.00      A   
ATOM   4134  NE  ARG A 436      -0.177  -8.670   5.005  1.00 10.00      A   
ATOM   4135  HE  ARG A 436       0.420  -9.444   5.127  1.00 10.00      A   
ATOM   4136  CZ  ARG A 436      -0.015  -7.910   3.925  1.00 10.00      A   
ATOM   4137  NH1 ARG A 436      -0.811  -6.873   3.711  1.00 10.00      A   
ATOM   4138 HH11 ARG A 436      -0.663  -6.281   2.859  1.00 10.00      A   
ATOM   4139 HH12 ARG A 436      -1.579  -6.648   4.379  1.00 10.00      A   
ATOM   4140  NH2 ARG A 436       0.946  -8.180   3.057  1.00 10.00      A   
ATOM   4141 HH21 ARG A 436       1.587  -8.990   3.207  1.00 10.00      A   
ATOM   4142 HH22 ARG A 436       1.066  -7.572   2.210  1.00 10.00      A   
ATOM   4143  C   ARG A 436      -1.545 -10.975   9.759  1.00 10.00      A   
ATOM   4144  O   ARG A 436      -1.193 -10.314  10.738  1.00 10.00      A   
ATOM   4145  N   LEU A 437      -0.943 -12.092   9.383  1.00 10.00      A   
ATOM   4146  HN  LEU A 437      -1.272 -12.572   8.585  1.00 10.00      A   
ATOM   4147  CA  LEU A 437       0.187 -12.637  10.115  1.00 10.00      A   
ATOM   4148  CB  LEU A 437      -0.283 -13.802  10.992  1.00 10.00      A   
ATOM   4149  CG  LEU A 437       0.793 -14.553  11.780  1.00 10.00      A   
ATOM   4150  CD1 LEU A 437       1.363 -13.677  12.886  1.00 10.00      A   
ATOM   4151  CD2 LEU A 437       0.228 -15.845  12.350  1.00 10.00      A   
ATOM   4152  C   LEU A 437       1.287 -13.103   9.164  1.00 10.00      A   
ATOM   4153  O   LEU A 437       1.019 -13.774   8.166  1.00 10.00      A   
ATOM   4154  N   SER A 438       2.516 -12.727   9.466  1.00 10.00      A   
ATOM   4155  HN  SER A 438       2.662 -12.159  10.252  1.00 10.00      A   
ATOM   4156  CA  SER A 438       3.659 -13.121   8.659  1.00 10.00      A   
ATOM   4157  CB  SER A 438       4.317 -11.888   8.040  1.00 10.00      A   
ATOM   4158  OG  SER A 438       3.334 -11.054   7.445  1.00 10.00      A   
ATOM   4159  HG  SER A 438       3.754 -10.432   6.832  1.00 10.00      A   
ATOM   4160  C   SER A 438       4.644 -13.903   9.523  1.00 10.00      A   
ATOM   4161  O   SER A 438       5.159 -13.388  10.518  1.00 10.00      A   
ATOM   4162  N   LEU A 439       4.886 -15.153   9.153  1.00 10.00      A   
ATOM   4163  HN  LEU A 439       4.453 -15.506   8.344  1.00 10.00      A   
ATOM   4164  CA  LEU A 439       5.783 -16.015   9.910  1.00 10.00      A   
ATOM   4165  CB  LEU A 439       5.282 -17.458   9.864  1.00 10.00      A   
ATOM   4166  CG  LEU A 439       3.843 -17.697  10.321  1.00 10.00      A   
ATOM   4167  CD1 LEU A 439       3.421 -19.124  10.013  1.00 10.00      A   
ATOM   4168  CD2 LEU A 439       3.693 -17.401  11.806  1.00 10.00      A   
ATOM   4169  C   LEU A 439       7.208 -15.960   9.379  1.00 10.00      A   
ATOM   4170  O   LEU A 439       7.435 -15.670   8.202  1.00 10.00      A   
ATOM   4171  N   SER A 440       8.162 -16.268  10.251  1.00 10.00      A   
ATOM   4172  HN  SER A 440       7.908 -16.511  11.165  1.00 10.00      A   
ATOM   4173  CA  SER A 440       9.572 -16.276   9.896  1.00 10.00      A   
ATOM   4174  CB  SER A 440      10.100 -14.848   9.718  1.00 10.00      A   
ATOM   4175  OG  SER A 440       9.715 -14.008  10.796  1.00 10.00      A   
ATOM   4176  HG  SER A 440       8.792 -13.750  10.686  1.00 10.00      A   
ATOM   4177  C   SER A 440      10.380 -17.029  10.953  1.00 10.00      A   
ATOM   4178  O   SER A 440       9.895 -17.261  12.062  1.00 10.00      A   
ATOM   4179  N   GLY A 441      11.604 -17.412  10.608  1.00 10.00      A   
ATOM   4180  HN  GLY A 441      11.935 -17.211   9.712  1.00 10.00      A   
ATOM   4181  CA  GLY A 441      12.445 -18.135  11.542  1.00 10.00      A   
ATOM   4182  C   GLY A 441      12.236 -19.633  11.449  1.00 10.00      A   
ATOM   4183  O   GLY A 441      11.695 -20.124  10.459  1.00 10.00      A   
ATOM   4184  N   LEU A 442      12.682 -20.361  12.462  1.00 10.00      A   
ATOM   4185  HN  LEU A 442      13.127 -19.913  13.217  1.00 10.00      A   
ATOM   4186  CA  LEU A 442      12.529 -21.809  12.479  1.00 10.00      A   
ATOM   4187  CB  LEU A 442      13.653 -22.485  13.265  1.00 10.00      A   
ATOM   4188  CG  LEU A 442      13.676 -24.016  13.225  1.00 10.00      A   
ATOM   4189  CD1 LEU A 442      13.804 -24.519  11.794  1.00 10.00      A   
ATOM   4190  CD2 LEU A 442      14.805 -24.557  14.085  1.00 10.00      A   
ATOM   4191  C   LEU A 442      11.172 -22.204  13.043  1.00 10.00      A   
ATOM   4192  O   LEU A 442      10.927 -22.091  14.246  1.00 10.00      A   
ATOM   4193  N   LEU A 443      10.297 -22.647  12.162  1.00 10.00      A   
ATOM   4194  HN  LEU A 443      10.556 -22.699  11.218  1.00 10.00      A   
ATOM   4195  CA  LEU A 443       8.963 -23.060  12.549  1.00 10.00      A   
ATOM   4196  CB  LEU A 443       7.934 -22.060  12.024  1.00 10.00      A   
ATOM   4197  CG  LEU A 443       8.052 -20.632  12.556  1.00 10.00      A   
ATOM   4198  CD1 LEU A 443       7.237 -19.683  11.697  1.00 10.00      A   
ATOM   4199  CD2 LEU A 443       7.594 -20.564  14.002  1.00 10.00      A   
ATOM   4200  C   LEU A 443       8.666 -24.440  11.996  1.00 10.00      A   
ATOM   4201  O   LEU A 443       9.096 -24.784  10.887  1.00 10.00      A   
ATOM   4202  N   THR A 444       7.938 -25.226  12.762  1.00 10.00      A   
ATOM   4203  HN  THR A 444       7.612 -24.886  13.632  1.00 10.00      A   
ATOM   4204  CA  THR A 444       7.580 -26.571  12.346  1.00 10.00      A   
ATOM   4205  CB  THR A 444       8.057 -27.616  13.378  1.00 10.00      A   
ATOM   4206  OG1 THR A 444       7.352 -27.438  14.614  1.00 10.00      A   
ATOM   4207  HG1 THR A 444       7.689 -26.643  15.070  1.00 10.00      A   
ATOM   4208  CG2 THR A 444       9.551 -27.475  13.631  1.00 10.00      A   
ATOM   4209  C   THR A 444       6.068 -26.667  12.179  1.00 10.00      A   
ATOM   4210  O   THR A 444       5.399 -25.656  11.972  1.00 10.00      A   
ATOM   4211  N   ASP A 445       5.528 -27.876  12.265  1.00 10.00      A   
ATOM   4212  HN  ASP A 445       6.105 -28.652  12.417  1.00 10.00      A   
ATOM   4213  CA  ASP A 445       4.087 -28.070  12.142  1.00 10.00      A   
ATOM   4214  CB  ASP A 445       3.763 -29.531  11.807  1.00 10.00      A   
ATOM   4215  CG  ASP A 445       3.864 -29.850  10.330  1.00 10.00      A   
ATOM   4216  OD1 ASP A 445       3.570 -31.003   9.950  1.00 10.00      A   
ATOM   4217  OD2 ASP A 445       4.241 -28.964   9.540  1.00 10.00      A   
ATOM   4218  C   ASP A 445       3.411 -27.698  13.455  1.00 10.00      A   
ATOM   4219  O   ASP A 445       2.192 -27.529  13.519  1.00 10.00      A   
ATOM   4220  N   LYS A 446       4.225 -27.556  14.499  1.00 10.00      A   
ATOM   4221  HN  LYS A 446       5.193 -27.672  14.368  1.00 10.00      A   
ATOM   4222  CA  LYS A 446       3.728 -27.218  15.823  1.00 10.00      A   
ATOM   4223  CB  LYS A 446       4.849 -27.294  16.858  1.00 10.00      A   
ATOM   4224  CG  LYS A 446       4.366 -27.429  18.290  1.00 10.00      A   
ATOM   4225  CD  LYS A 446       3.500 -28.664  18.450  1.00 10.00      A   
ATOM   4226  CE  LYS A 446       2.890 -28.747  19.837  1.00 10.00      A   
ATOM   4227  NZ  LYS A 446       1.922 -29.868  19.937  1.00 10.00      A   
ATOM   4228  HZ1 LYS A 446       1.400 -29.810  20.834  1.00 10.00      A   
ATOM   4229  HZ2 LYS A 446       2.418 -30.781  19.898  1.00 10.00      A   
ATOM   4230  HZ3 LYS A 446       1.240 -29.820  19.146  1.00 10.00      A   
ATOM   4231  C   LYS A 446       3.087 -25.839  15.833  1.00 10.00      A   
ATOM   4232  O   LYS A 446       2.004 -25.661  16.384  1.00 10.00      A   
ATOM   4233  N   VAL A 447       3.747 -24.867  15.210  1.00 10.00      A   
ATOM   4234  HN  VAL A 447       4.620 -25.061  14.794  1.00 10.00      A   
ATOM   4235  CA  VAL A 447       3.213 -23.513  15.151  1.00 10.00      A   
ATOM   4236  CB  VAL A 447       4.201 -22.512  14.507  1.00 10.00      A   
ATOM   4237  CG1 VAL A 447       4.453 -22.832  13.042  1.00 10.00      A   
ATOM   4238  CG2 VAL A 447       3.715 -21.082  14.678  1.00 10.00      A   
ATOM   4239  C   VAL A 447       1.876 -23.491  14.415  1.00 10.00      A   
ATOM   4240  O   VAL A 447       0.957 -22.760  14.790  1.00 10.00      A   
ATOM   4241  N   PHE A 448       1.759 -24.333  13.397  1.00 10.00      A   
ATOM   4242  HN  PHE A 448       2.513 -24.922  13.172  1.00 10.00      A   
ATOM   4243  CA  PHE A 448       0.541 -24.411  12.611  1.00 10.00      A   
ATOM   4244  CB  PHE A 448       0.773 -25.191  11.318  1.00 10.00      A   
ATOM   4245  CG  PHE A 448       1.741 -24.512  10.387  1.00 10.00      A   
ATOM   4246  CD1 PHE A 448       2.929 -25.127  10.029  1.00 10.00      A   
ATOM   4247  CD2 PHE A 448       1.468 -23.251   9.882  1.00 10.00      A   
ATOM   4248  CE1 PHE A 448       3.824 -24.499   9.186  1.00 10.00      A   
ATOM   4249  CE2 PHE A 448       2.358 -22.619   9.038  1.00 10.00      A   
ATOM   4250  CZ  PHE A 448       3.539 -23.243   8.688  1.00 10.00      A   
ATOM   4251  C   PHE A 448      -0.593 -25.007  13.430  1.00 10.00      A   
ATOM   4252  O   PHE A 448      -1.761 -24.664  13.227  1.00 10.00      A   
ATOM   4253  N   GLU A 449      -0.243 -25.896  14.357  1.00 10.00      A   
ATOM   4254  HN  GLU A 449       0.702 -26.154  14.441  1.00 10.00      A   
ATOM   4255  CA  GLU A 449      -1.225 -26.512  15.236  1.00 10.00      A   
ATOM   4256  CB  GLU A 449      -0.557 -27.554  16.141  1.00 10.00      A   
ATOM   4257  CG  GLU A 449      -1.528 -28.342  17.009  1.00 10.00      A   
ATOM   4258  CD  GLU A 449      -0.829 -29.251  18.002  1.00 10.00      A   
ATOM   4259  OE1 GLU A 449       0.343 -29.611  17.772  1.00 10.00      A   
ATOM   4260  OE2 GLU A 449      -1.452 -29.614  19.020  1.00 10.00      A   
ATOM   4261  C   GLU A 449      -1.870 -25.425  16.085  1.00 10.00      A   
ATOM   4262  O   GLU A 449      -3.085 -25.411  16.285  1.00 10.00      A   
ATOM   4263  N   TYR A 450      -1.040 -24.506  16.566  1.00 10.00      A   
ATOM   4264  HN  TYR A 450      -0.079 -24.582  16.367  1.00 10.00      A   
ATOM   4265  CA  TYR A 450      -1.515 -23.397  17.378  1.00 10.00      A   
ATOM   4266  CB  TYR A 450      -0.342 -22.654  18.022  1.00 10.00      A   
ATOM   4267  CG  TYR A 450       0.514 -23.498  18.941  1.00 10.00      A   
ATOM   4268  CD1 TYR A 450       1.888 -23.576  18.756  1.00 10.00      A   
ATOM   4269  CD2 TYR A 450      -0.045 -24.206  19.996  1.00 10.00      A   
ATOM   4270  CE1 TYR A 450       2.682 -24.336  19.593  1.00 10.00      A   
ATOM   4271  CE2 TYR A 450       0.740 -24.970  20.839  1.00 10.00      A   
ATOM   4272  CZ  TYR A 450       2.104 -25.033  20.634  1.00 10.00      A   
ATOM   4273  OH  TYR A 450       2.889 -25.793  21.478  1.00 10.00      A   
ATOM   4274  HH  TYR A 450       3.799 -25.472  21.453  1.00 10.00      A   
ATOM   4275  C   TYR A 450      -2.311 -22.429  16.515  1.00 10.00      A   
ATOM   4276  O   TYR A 450      -3.370 -21.947  16.916  1.00 10.00      A   
ATOM   4277  N   ILE A 451      -1.791 -22.161  15.320  1.00 10.00      A   
ATOM   4278  HN  ILE A 451      -0.938 -22.585  15.064  1.00 10.00      A   
ATOM   4279  CA  ILE A 451      -2.439 -21.247  14.382  1.00 10.00      A   
ATOM   4280  CB  ILE A 451      -1.585 -21.029  13.111  1.00 10.00      A   
ATOM   4281  CG1 ILE A 451      -0.328 -20.223  13.444  1.00 10.00      A   
ATOM   4282  CG2 ILE A 451      -2.391 -20.334  12.019  1.00 10.00      A   
ATOM   4283  CD1 ILE A 451       0.655 -20.123  12.298  1.00 10.00      A   
ATOM   4284  C   ILE A 451      -3.832 -21.737  13.991  1.00 10.00      A   
ATOM   4285  O   ILE A 451      -4.808 -20.999  14.098  1.00 10.00      A   
ATOM   4286  N   GLY A 452      -3.925 -22.989  13.570  1.00 10.00      A   
ATOM   4287  HN  GLY A 452      -3.118 -23.551  13.537  1.00 10.00      A   
ATOM   4288  CA  GLY A 452      -5.203 -23.539  13.156  1.00 10.00      A   
ATOM   4289  C   GLY A 452      -6.216 -23.633  14.282  1.00 10.00      A   
ATOM   4290  O   GLY A 452      -7.412 -23.742  14.036  1.00 10.00      A   
ATOM   4291  N   THR A 453      -5.746 -23.571  15.519  1.00 10.00      A   
ATOM   4292  HN  THR A 453      -4.785 -23.458  15.662  1.00 10.00      A   
ATOM   4293  CA  THR A 453      -6.634 -23.668  16.666  1.00 10.00      A   
ATOM   4294  CB  THR A 453      -6.012 -24.543  17.778  1.00 10.00      A   
ATOM   4295  OG1 THR A 453      -5.541 -25.779  17.215  1.00 10.00      A   
ATOM   4296  HG1 THR A 453      -4.657 -25.645  16.834  1.00 10.00      A   
ATOM   4297  CG2 THR A 453      -7.030 -24.844  18.869  1.00 10.00      A   
ATOM   4298  C   THR A 453      -7.004 -22.297  17.244  1.00 10.00      A   
ATOM   4299  O   THR A 453      -8.125 -22.097  17.712  1.00 10.00      A   
ATOM   4300  N   TYR A 454      -6.081 -21.346  17.200  1.00 10.00      A   
ATOM   4301  HN  TYR A 454      -5.212 -21.531  16.779  1.00 10.00      A   
ATOM   4302  CA  TYR A 454      -6.336 -20.029  17.781  1.00 10.00      A   
ATOM   4303  CB  TYR A 454      -5.231 -19.654  18.769  1.00 10.00      A   
ATOM   4304  CG  TYR A 454      -5.094 -20.648  19.899  1.00 10.00      A   
ATOM   4305  CD1 TYR A 454      -3.916 -21.356  20.099  1.00 10.00      A   
ATOM   4306  CD2 TYR A 454      -6.157 -20.888  20.758  1.00 10.00      A   
ATOM   4307  CE1 TYR A 454      -3.804 -22.279  21.126  1.00 10.00      A   
ATOM   4308  CE2 TYR A 454      -6.054 -21.802  21.785  1.00 10.00      A   
ATOM   4309  CZ  TYR A 454      -4.878 -22.496  21.965  1.00 10.00      A   
ATOM   4310  OH  TYR A 454      -4.780 -23.415  22.984  1.00 10.00      A   
ATOM   4311  HH  TYR A 454      -4.121 -23.118  23.621  1.00 10.00      A   
ATOM   4312  C   TYR A 454      -6.575 -18.919  16.756  1.00 10.00      A   
ATOM   4313  O   TYR A 454      -7.303 -17.966  17.035  1.00 10.00      A   
ATOM   4314  N   ALA A 455      -5.985 -19.037  15.579  1.00 10.00      A   
ATOM   4315  HN  ALA A 455      -5.445 -19.834  15.383  1.00 10.00      A   
ATOM   4316  CA  ALA A 455      -6.154 -18.020  14.551  1.00 10.00      A   
ATOM   4317  CB  ALA A 455      -4.933 -17.946  13.647  1.00 10.00      A   
ATOM   4318  C   ALA A 455      -7.421 -18.277  13.745  1.00 10.00      A   
ATOM   4319  O   ALA A 455      -7.393 -18.944  12.711  1.00 10.00      A   
ATOM   4320  N   LYS A 456      -8.535 -17.767  14.245  1.00 10.00      A   
ATOM   4321  HN  LYS A 456      -8.497 -17.277  15.098  1.00 10.00      A   
ATOM   4322  CA  LYS A 456      -9.815 -17.932  13.578  1.00 10.00      A   
ATOM   4323  CB  LYS A 456     -10.933 -18.081  14.608  1.00 10.00      A   
ATOM   4324  CG  LYS A 456     -11.094 -19.493  15.139  1.00 10.00      A   
ATOM   4325  CD  LYS A 456     -11.476 -20.449  14.021  1.00 10.00      A   
ATOM   4326  CE  LYS A 456     -11.778 -21.836  14.555  1.00 10.00      A   
ATOM   4327  NZ  LYS A 456     -12.146 -22.779  13.469  1.00 10.00      A   
ATOM   4328  HZ1 LYS A 456     -12.501 -23.667  13.874  1.00 10.00      A   
ATOM   4329  HZ2 LYS A 456     -11.312 -22.990  12.879  1.00 10.00      A   
ATOM   4330  HZ3 LYS A 456     -12.886 -22.365  12.859  1.00 10.00      A   
ATOM   4331  C   LYS A 456     -10.113 -16.758  12.661  1.00 10.00      A   
ATOM   4332  O   LYS A 456     -10.666 -16.932  11.576  1.00 10.00      A   
ATOM   4333  N   LYS A 457      -9.730 -15.570  13.105  1.00 10.00      A   
ATOM   4334  HN  LYS A 457      -9.275 -15.512  13.972  1.00 10.00      A   
ATOM   4335  CA  LYS A 457      -9.961 -14.349  12.344  1.00 10.00      A   
ATOM   4336  CB  LYS A 457     -10.263 -13.180  13.286  1.00 10.00      A   
ATOM   4337  CG  LYS A 457     -11.488 -13.388  14.168  1.00 10.00      A   
ATOM   4338  CD  LYS A 457     -12.770 -13.405  13.350  1.00 10.00      A   
ATOM   4339  CE  LYS A 457     -14.002 -13.562  14.235  1.00 10.00      A   
ATOM   4340  NZ  LYS A 457     -14.073 -14.898  14.891  1.00 10.00      A   
ATOM   4341  HZ1 LYS A 457     -14.097 -15.655  14.175  1.00 10.00      A   
ATOM   4342  HZ2 LYS A 457     -14.931 -14.962  15.475  1.00 10.00      A   
ATOM   4343  HZ3 LYS A 457     -13.247 -15.043  15.504  1.00 10.00      A   
ATOM   4344  C   LYS A 457      -8.771 -14.017  11.451  1.00 10.00      A   
ATOM   4345  O   LYS A 457      -8.690 -12.921  10.896  1.00 10.00      A   
ATOM   4346  N   MET A 458      -7.845 -14.964  11.322  1.00 10.00      A   
ATOM   4347  HN  MET A 458      -7.958 -15.809  11.799  1.00 10.00      A   
ATOM   4348  CA  MET A 458      -6.669 -14.771  10.481  1.00 10.00      A   
ATOM   4349  CB  MET A 458      -5.585 -15.797  10.807  1.00 10.00      A   
ATOM   4350  CG  MET A 458      -4.214 -15.448  10.247  1.00 10.00      A   
ATOM   4351  SD  MET A 458      -3.027 -16.794  10.423  1.00 10.00      A   
ATOM   4352  CE  MET A 458      -3.802 -18.049   9.404  1.00 10.00      A   
ATOM   4353  C   MET A 458      -7.069 -14.875   9.018  1.00 10.00      A   
ATOM   4354  O   MET A 458      -7.388 -15.957   8.527  1.00 10.00      A   
ATOM   4355  N   GLU A 459      -7.047 -13.744   8.334  1.00 10.00      A   
ATOM   4356  HN  GLU A 459      -6.739 -12.926   8.777  1.00 10.00      A   
ATOM   4357  CA  GLU A 459      -7.451 -13.678   6.942  1.00 10.00      A   
ATOM   4358  CB  GLU A 459      -8.273 -12.407   6.708  1.00 10.00      A   
ATOM   4359  CG  GLU A 459      -9.484 -12.303   7.629  1.00 10.00      A   
ATOM   4360  CD  GLU A 459     -10.261 -11.012   7.480  1.00 10.00      A   
ATOM   4361  OE1 GLU A 459     -11.101 -10.917   6.561  1.00 10.00      A   
ATOM   4362  OE2 GLU A 459     -10.050 -10.088   8.292  1.00 10.00      A   
ATOM   4363  C   GLU A 459      -6.266 -13.757   5.979  1.00 10.00      A   
ATOM   4364  O   GLU A 459      -6.419 -14.186   4.833  1.00 10.00      A   
ATOM   4365  N   MET A 460      -5.088 -13.349   6.432  1.00 10.00      A   
ATOM   4366  HN  MET A 460      -5.010 -13.016   7.353  1.00 10.00      A   
ATOM   4367  CA  MET A 460      -3.903 -13.388   5.586  1.00 10.00      A   
ATOM   4368  CB  MET A 460      -3.580 -11.998   5.039  1.00 10.00      A   
ATOM   4369  CG  MET A 460      -2.496 -11.989   3.976  1.00 10.00      A   
ATOM   4370  SD  MET A 460      -2.595 -10.537   2.914  1.00 10.00      A   
ATOM   4371  CE  MET A 460      -1.168 -10.787   1.857  1.00 10.00      A   
ATOM   4372  C   MET A 460      -2.709 -13.964   6.336  1.00 10.00      A   
ATOM   4373  O   MET A 460      -2.432 -13.576   7.475  1.00 10.00      A   
ATOM   4374  N   LEU A 461      -2.012 -14.896   5.698  1.00 10.00      A   
ATOM   4375  HN  LEU A 461      -2.281 -15.157   4.788  1.00 10.00      A   
ATOM   4376  CA  LEU A 461      -0.854 -15.535   6.304  1.00 10.00      A   
ATOM   4377  CB  LEU A 461      -1.270 -16.832   7.000  1.00 10.00      A   
ATOM   4378  CG  LEU A 461      -0.142 -17.675   7.601  1.00 10.00      A   
ATOM   4379  CD1 LEU A 461       0.474 -16.971   8.797  1.00 10.00      A   
ATOM   4380  CD2 LEU A 461      -0.652 -19.053   7.990  1.00 10.00      A   
ATOM   4381  C   LEU A 461       0.227 -15.829   5.270  1.00 10.00      A   
ATOM   4382  O   LEU A 461      -0.040 -16.452   4.239  1.00 10.00      A   
ATOM   4383  N   SER A 462       1.441 -15.372   5.550  1.00 10.00      A   
ATOM   4384  HN  SER A 462       1.579 -14.860   6.377  1.00 10.00      A   
ATOM   4385  CA  SER A 462       2.574 -15.602   4.666  1.00 10.00      A   
ATOM   4386  CB  SER A 462       3.337 -14.293   4.423  1.00 10.00      A   
ATOM   4387  OG  SER A 462       2.454 -13.241   4.058  1.00 10.00      A   
ATOM   4388  HG  SER A 462       2.328 -13.241   3.090  1.00 10.00      A   
ATOM   4389  C   SER A 462       3.497 -16.653   5.284  1.00 10.00      A   
ATOM   4390  O   SER A 462       4.079 -16.430   6.349  1.00 10.00      A   
ATOM   4391  N   VAL A 463       3.603 -17.808   4.631  1.00 10.00      A   
ATOM   4392  HN  VAL A 463       3.103 -17.932   3.790  1.00 10.00      A   
ATOM   4393  CA  VAL A 463       4.442 -18.897   5.123  1.00 10.00      A   
ATOM   4394  CB  VAL A 463       3.657 -20.221   5.251  1.00 10.00      A   
ATOM   4395  CG1 VAL A 463       4.539 -21.313   5.840  1.00 10.00      A   
ATOM   4396  CG2 VAL A 463       2.406 -20.035   6.094  1.00 10.00      A   
ATOM   4397  C   VAL A 463       5.637 -19.128   4.206  1.00 10.00      A   
ATOM   4398  O   VAL A 463       5.476 -19.371   3.008  1.00 10.00      A   
ATOM   4399  N   ALA A 464       6.829 -19.058   4.775  1.00 10.00      A   
ATOM   4400  HN  ALA A 464       6.888 -18.865   5.738  1.00 10.00      A   
ATOM   4401  CA  ALA A 464       8.055 -19.263   4.018  1.00 10.00      A   
ATOM   4402  CB  ALA A 464       8.592 -17.933   3.514  1.00 10.00      A   
ATOM   4403  C   ALA A 464       9.102 -19.968   4.871  1.00 10.00      A   
ATOM   4404  O   ALA A 464       9.458 -19.482   5.948  1.00 10.00      A   
ATOM   4405  N   PHE A 465       9.572 -21.121   4.395  1.00 10.00      A   
ATOM   4406  HN  PHE A 465       9.218 -21.461   3.543  1.00 10.00      A   
ATOM   4407  CA  PHE A 465      10.594 -21.905   5.096  1.00 10.00      A   
ATOM   4408  CB  PHE A 465      11.899 -21.106   5.248  1.00 10.00      A   
ATOM   4409  CG  PHE A 465      12.514 -20.674   3.949  1.00 10.00      A   
ATOM   4410  CD1 PHE A 465      12.358 -19.377   3.488  1.00 10.00      A   
ATOM   4411  CD2 PHE A 465      13.252 -21.565   3.190  1.00 10.00      A   
ATOM   4412  CE1 PHE A 465      12.922 -18.977   2.292  1.00 10.00      A   
ATOM   4413  CE2 PHE A 465      13.819 -21.173   1.994  1.00 10.00      A   
ATOM   4414  CZ  PHE A 465      13.653 -19.878   1.544  1.00 10.00      A   
ATOM   4415  C   PHE A 465      10.105 -22.375   6.467  1.00 10.00      A   
ATOM   4416  O   PHE A 465      10.885 -22.477   7.414  1.00 10.00      A   
ATOM   4417  N   ALA A 466       8.817 -22.671   6.563  1.00 10.00      A   
ATOM   4418  HN  ALA A 466       8.247 -22.594   5.771  1.00 10.00      A   
ATOM   4419  CA  ALA A 466       8.231 -23.118   7.817  1.00 10.00      A   
ATOM   4420  CB  ALA A 466       7.399 -22.008   8.442  1.00 10.00      A   
ATOM   4421  C   ALA A 466       7.375 -24.359   7.609  1.00 10.00      A   
ATOM   4422  O   ALA A 466       6.729 -24.505   6.571  1.00 10.00      A   
ATOM   4423  N   GLY A 467       7.381 -25.248   8.589  1.00 10.00      A   
ATOM   4424  HN  GLY A 467       7.937 -25.086   9.383  1.00 10.00      A   
ATOM   4425  CA  GLY A 467       6.592 -26.460   8.497  1.00 10.00      A   
ATOM   4426  C   GLY A 467       7.438 -27.704   8.643  1.00 10.00      A   
ATOM   4427  O   GLY A 467       8.668 -27.641   8.568  1.00 10.00      A   
ATOM   4428  N   ASP A 468       6.782 -28.832   8.866  1.00 10.00      A   
ATOM   4429  HN  ASP A 468       5.792 -28.807   8.941  1.00 10.00      A   
ATOM   4430  CA  ASP A 468       7.471 -30.105   9.020  1.00 10.00      A   
ATOM   4431  CB  ASP A 468       7.363 -30.611  10.461  1.00 10.00      A   
ATOM   4432  CG  ASP A 468       8.624 -31.303  10.940  1.00 10.00      A   
ATOM   4433  OD1 ASP A 468       9.557 -31.481  10.132  1.00 10.00      A   
ATOM   4434  OD2 ASP A 468       8.697 -31.650  12.136  1.00 10.00      A   
ATOM   4435  C   ASP A 468       6.899 -31.137   8.054  1.00 10.00      A   
ATOM   4436  O   ASP A 468       7.632 -31.952   7.494  1.00 10.00      A   
ATOM   4437  N   SER A 469       5.584 -31.094   7.856  1.00 10.00      A   
ATOM   4438  HN  SER A 469       5.044 -30.425   8.342  1.00 10.00      A   
ATOM   4439  CA  SER A 469       4.912 -32.018   6.947  1.00 10.00      A   
ATOM   4440  CB  SER A 469       4.715 -33.382   7.613  1.00 10.00      A   
ATOM   4441  OG  SER A 469       4.432 -33.245   8.994  1.00 10.00      A   
ATOM   4442  HG  SER A 469       4.142 -32.332   9.179  1.00 10.00      A   
ATOM   4443  C   SER A 469       3.573 -31.455   6.478  1.00 10.00      A   
ATOM   4444  O   SER A 469       3.267 -30.287   6.719  1.00 10.00      A   
ATOM   4445  N   ASP A 470       2.774 -32.294   5.819  1.00 10.00      A   
ATOM   4446  HN  ASP A 470       3.078 -33.215   5.662  1.00 10.00      A   
ATOM   4447  CA  ASP A 470       1.460 -31.888   5.312  1.00 10.00      A   
ATOM   4448  CB  ASP A 470       0.809 -33.027   4.524  1.00 10.00      A   
ATOM   4449  CG  ASP A 470       1.102 -32.966   3.043  1.00 10.00      A   
ATOM   4450  OD1 ASP A 470       0.215 -32.544   2.274  1.00 10.00      A   
ATOM   4451  OD2 ASP A 470       2.219 -33.349   2.640  1.00 10.00      A   
ATOM   4452  C   ASP A 470       0.534 -31.471   6.445  1.00 10.00      A   
ATOM   4453  O   ASP A 470      -0.382 -30.670   6.248  1.00 10.00      A   
ATOM   4454  N   LEU A 471       0.789 -32.016   7.629  1.00 10.00      A   
ATOM   4455  HN  LEU A 471       1.546 -32.636   7.706  1.00 10.00      A   
ATOM   4456  CA  LEU A 471      -0.012 -31.727   8.818  1.00 10.00      A   
ATOM   4457  CB  LEU A 471       0.568 -32.445  10.038  1.00 10.00      A   
ATOM   4458  CG  LEU A 471       0.586 -33.973   9.971  1.00 10.00      A   
ATOM   4459  CD1 LEU A 471       1.296 -34.558  11.182  1.00 10.00      A   
ATOM   4460  CD2 LEU A 471      -0.830 -34.516   9.860  1.00 10.00      A   
ATOM   4461  C   LEU A 471      -0.109 -30.230   9.091  1.00 10.00      A   
ATOM   4462  O   LEU A 471      -1.178 -29.726   9.441  1.00 10.00      A   
ATOM   4463  N   GLY A 472       1.006 -29.529   8.921  1.00 10.00      A   
ATOM   4464  HN  GLY A 472       1.825 -29.992   8.642  1.00 10.00      A   
ATOM   4465  CA  GLY A 472       1.038 -28.097   9.153  1.00 10.00      A   
ATOM   4466  C   GLY A 472       0.044 -27.347   8.293  1.00 10.00      A   
ATOM   4467  O   GLY A 472      -0.720 -26.518   8.790  1.00 10.00      A   
ATOM   4468  N   MET A 473       0.038 -27.652   7.005  1.00 10.00      A   
ATOM   4469  HN  MET A 473       0.657 -28.336   6.673  1.00 10.00      A   
ATOM   4470  CA  MET A 473      -0.870 -27.001   6.075  1.00 10.00      A   
ATOM   4471  CB  MET A 473      -0.508 -27.338   4.627  1.00 10.00      A   
ATOM   4472  CG  MET A 473      -1.331 -26.580   3.597  1.00 10.00      A   
ATOM   4473  SD  MET A 473      -0.686 -26.734   1.922  1.00 10.00      A   
ATOM   4474  CE  MET A 473      -0.792 -28.504   1.670  1.00 10.00      A   
ATOM   4475  C   MET A 473      -2.315 -27.389   6.374  1.00 10.00      A   
ATOM   4476  O   MET A 473      -3.219 -26.555   6.308  1.00 10.00      A   
ATOM   4477  N   HIS A 474      -2.519 -28.657   6.719  1.00 10.00      A   
ATOM   4478  HN  HIS A 474      -1.752 -29.273   6.758  1.00 10.00      A   
ATOM   4479  CA  HIS A 474      -3.847 -29.164   7.038  1.00 10.00      A   
ATOM   4480  CB  HIS A 474      -3.786 -30.671   7.298  1.00 10.00      A   
ATOM   4481  CG  HIS A 474      -5.116 -31.358   7.237  1.00 10.00      A   
ATOM   4482  ND1 HIS A 474      -5.545 -31.979   6.088  1.00 10.00      A   
ATOM   4483  CD2 HIS A 474      -6.061 -31.500   8.199  1.00 10.00      A   
ATOM   4484  CE1 HIS A 474      -6.734 -32.483   6.372  1.00 10.00      A   
ATOM   4485  NE2 HIS A 474      -7.084 -32.218   7.634  1.00 10.00      A   
ATOM   4486  HE2 HIS A 474      -7.917 -32.489   8.077  1.00 10.00      A   
ATOM   4487  C   HIS A 474      -4.424 -28.442   8.252  1.00 10.00      A   
ATOM   4488  O   HIS A 474      -5.590 -28.047   8.255  1.00 10.00      A   
ATOM   4489  N   HIS A 475      -3.592 -28.259   9.275  1.00 10.00      A   
ATOM   4490  HN  HIS A 475      -2.666 -28.590   9.203  1.00 10.00      A   
ATOM   4491  CA  HIS A 475      -4.011 -27.588  10.502  1.00 10.00      A   
ATOM   4492  CB  HIS A 475      -2.860 -27.526  11.510  1.00 10.00      A   
ATOM   4493  CG  HIS A 475      -2.899 -28.609  12.541  1.00 10.00      A   
ATOM   4494  ND1 HIS A 475      -3.777 -28.633  13.604  1.00 10.00      A   
ATOM   4495  HD1 HIS A 475      -4.472 -27.962  13.804  1.00 10.00      A   
ATOM   4496  CD2 HIS A 475      -2.137 -29.722  12.663  1.00 10.00      A   
ATOM   4497  CE1 HIS A 475      -3.532 -29.741  14.315  1.00 10.00      A   
ATOM   4498  NE2 HIS A 475      -2.543 -30.436  13.786  1.00 10.00      A   
ATOM   4499  C   HIS A 475      -4.539 -26.184  10.231  1.00 10.00      A   
ATOM   4500  O   HIS A 475      -5.510 -25.753  10.843  1.00 10.00      A   
ATOM   4501  N   VAL A 476      -3.900 -25.479   9.310  1.00 10.00      A   
ATOM   4502  HN  VAL A 476      -3.136 -25.881   8.846  1.00 10.00      A   
ATOM   4503  CA  VAL A 476      -4.311 -24.125   8.967  1.00 10.00      A   
ATOM   4504  CB  VAL A 476      -3.207 -23.378   8.184  1.00 10.00      A   
ATOM   4505  CG1 VAL A 476      -3.646 -21.961   7.844  1.00 10.00      A   
ATOM   4506  CG2 VAL A 476      -1.916 -23.355   8.984  1.00 10.00      A   
ATOM   4507  C   VAL A 476      -5.597 -24.143   8.142  1.00 10.00      A   
ATOM   4508  O   VAL A 476      -6.574 -23.480   8.481  1.00 10.00      A   
ATOM   4509  N   LEU A 477      -5.597 -24.940   7.082  1.00 10.00      A   
ATOM   4510  HN  LEU A 477      -4.798 -25.484   6.897  1.00 10.00      A   
ATOM   4511  CA  LEU A 477      -6.742 -25.036   6.183  1.00 10.00      A   
ATOM   4512  CB  LEU A 477      -6.403 -25.912   4.978  1.00 10.00      A   
ATOM   4513  CG  LEU A 477      -5.285 -25.411   4.060  1.00 10.00      A   
ATOM   4514  CD1 LEU A 477      -4.916 -26.476   3.037  1.00 10.00      A   
ATOM   4515  CD2 LEU A 477      -5.698 -24.124   3.369  1.00 10.00      A   
ATOM   4516  C   LEU A 477      -8.001 -25.551   6.883  1.00 10.00      A   
ATOM   4517  O   LEU A 477      -9.100 -25.051   6.644  1.00 10.00      A   
ATOM   4518  N   SER A 478      -7.843 -26.537   7.755  1.00 10.00      A   
ATOM   4519  HN  SER A 478      -6.939 -26.898   7.920  1.00 10.00      A   
ATOM   4520  CA  SER A 478      -8.978 -27.103   8.473  1.00 10.00      A   
ATOM   4521  CB  SER A 478      -8.785 -28.609   8.656  1.00 10.00      A   
ATOM   4522  OG  SER A 478      -8.467 -29.223   7.420  1.00 10.00      A   
ATOM   4523  HG  SER A 478      -8.425 -28.546   6.733  1.00 10.00      A   
ATOM   4524  C   SER A 478      -9.189 -26.424   9.825  1.00 10.00      A   
ATOM   4525  O   SER A 478     -10.109 -26.767  10.565  1.00 10.00      A   
ATOM   4526  N   GLY A 479      -8.343 -25.451  10.137  1.00 10.00      A   
ATOM   4527  HN  GLY A 479      -7.636 -25.207   9.507  1.00 10.00      A   
ATOM   4528  CA  GLY A 479      -8.457 -24.752  11.403  1.00 10.00      A   
ATOM   4529  C   GLY A 479      -8.983 -23.338  11.256  1.00 10.00      A   
ATOM   4530  O   GLY A 479     -10.030 -22.998  11.813  1.00 10.00      A   
ATOM   4531  N   CYS A 480      -8.265 -22.514  10.502  1.00 10.00      A   
ATOM   4532  HN  CYS A 480      -7.446 -22.848  10.068  1.00 10.00      A   
ATOM   4533  CA  CYS A 480      -8.660 -21.124  10.289  1.00 10.00      A   
ATOM   4534  CB  CYS A 480      -7.514 -20.349   9.641  1.00 10.00      A   
ATOM   4535  SG  CYS A 480      -5.934 -20.545  10.499  1.00 10.00      A   
ATOM   4536  HG  CYS A 480      -6.095 -20.116  11.746  1.00 10.00      A   
ATOM   4537  C   CYS A 480      -9.918 -21.050   9.433  1.00 10.00      A   
ATOM   4538  O   CYS A 480     -10.034 -21.742   8.419  1.00 10.00      A   
ATOM   4539  N   ASP A 481     -10.860 -20.216   9.845  1.00 10.00      A   
ATOM   4540  HN  ASP A 481     -10.704 -19.678  10.651  1.00 10.00      A   
ATOM   4541  CA  ASP A 481     -12.118 -20.080   9.124  1.00 10.00      A   
ATOM   4542  CB  ASP A 481     -13.305 -20.035  10.088  1.00 10.00      A   
ATOM   4543  CG  ASP A 481     -13.857 -21.409  10.401  1.00 10.00      A   
ATOM   4544  OD1 ASP A 481     -13.738 -21.852  11.562  1.00 10.00      A   
ATOM   4545  OD2 ASP A 481     -14.407 -22.061   9.490  1.00 10.00      A   
ATOM   4546  C   ASP A 481     -12.146 -18.876   8.193  1.00 10.00      A   
ATOM   4547  O   ASP A 481     -12.480 -19.010   7.016  1.00 10.00      A   
ATOM   4548  N   SER A 482     -11.791 -17.706   8.711  1.00 10.00      A   
ATOM   4549  HN  SER A 482     -11.523 -17.660   9.652  1.00 10.00      A   
ATOM   4550  CA  SER A 482     -11.800 -16.476   7.920  1.00 10.00      A   
ATOM   4551  CB  SER A 482     -11.892 -15.268   8.852  1.00 10.00      A   
ATOM   4552  OG  SER A 482     -12.916 -15.455   9.818  1.00 10.00      A   
ATOM   4553  HG  SER A 482     -13.622 -15.995   9.438  1.00 10.00      A   
ATOM   4554  C   SER A 482     -10.573 -16.357   7.010  1.00 10.00      A   
ATOM   4555  O   SER A 482      -9.978 -15.293   6.902  1.00 10.00      A   
ATOM   4556  N   LEU A 483     -10.215 -17.445   6.342  1.00 10.00      A   
ATOM   4557  HN  LEU A 483     -10.745 -18.263   6.445  1.00 10.00      A   
ATOM   4558  CA  LEU A 483      -9.063 -17.448   5.450  1.00 10.00      A   
ATOM   4559  CB  LEU A 483      -8.614 -18.879   5.147  1.00 10.00      A   
ATOM   4560  CG  LEU A 483      -7.632 -19.507   6.138  1.00 10.00      A   
ATOM   4561  CD1 LEU A 483      -7.424 -20.980   5.815  1.00 10.00      A   
ATOM   4562  CD2 LEU A 483      -6.304 -18.763   6.120  1.00 10.00      A   
ATOM   4563  C   LEU A 483      -9.371 -16.709   4.154  1.00 10.00      A   
ATOM   4564  O   LEU A 483     -10.376 -16.983   3.495  1.00 10.00      A   
ATOM   4565  N   ARG A 484      -8.510 -15.764   3.803  1.00 10.00      A   
ATOM   4566  HN  ARG A 484      -7.744 -15.576   4.388  1.00 10.00      A   
ATOM   4567  CA  ARG A 484      -8.677 -14.984   2.583  1.00 10.00      A   
ATOM   4568  CB  ARG A 484      -8.773 -13.487   2.905  1.00 10.00      A   
ATOM   4569  CG  ARG A 484     -10.187 -12.931   2.905  1.00 10.00      A   
ATOM   4570  CD  ARG A 484     -10.272 -11.619   3.671  1.00 10.00      A   
ATOM   4571  NE  ARG A 484      -9.315 -10.617   3.198  1.00 10.00      A   
ATOM   4572  HE  ARG A 484      -8.887 -10.774   2.326  1.00 10.00      A   
ATOM   4573  CZ  ARG A 484      -9.003  -9.507   3.872  1.00 10.00      A   
ATOM   4574  NH1 ARG A 484      -9.568  -9.255   5.045  1.00 10.00      A   
ATOM   4575 HH11 ARG A 484      -9.322  -8.389   5.563  1.00 10.00      A   
ATOM   4576 HH12 ARG A 484     -10.264  -9.930   5.459  1.00 10.00      A   
ATOM   4577  NH2 ARG A 484      -8.120  -8.651   3.378  1.00 10.00      A   
ATOM   4578 HH21 ARG A 484      -7.874  -7.782   3.904  1.00 10.00      A   
ATOM   4579 HH22 ARG A 484      -7.667  -8.827   2.454  1.00 10.00      A   
ATOM   4580  C   ARG A 484      -7.518 -15.233   1.624  1.00 10.00      A   
ATOM   4581  O   ARG A 484      -7.706 -15.775   0.535  1.00 10.00      A   
ATOM   4582  N   LYS A 485      -6.321 -14.841   2.038  1.00 10.00      A   
ATOM   4583  HN  LYS A 485      -6.230 -14.440   2.936  1.00 10.00      A   
ATOM   4584  CA  LYS A 485      -5.133 -15.008   1.211  1.00 10.00      A   
ATOM   4585  CB  LYS A 485      -4.555 -13.646   0.815  1.00 10.00      A   
ATOM   4586  CG  LYS A 485      -5.292 -12.961  -0.329  1.00 10.00      A   
ATOM   4587  CD  LYS A 485      -4.707 -11.587  -0.634  1.00 10.00      A   
ATOM   4588  CE  LYS A 485      -5.136 -10.559   0.402  1.00 10.00      A   
ATOM   4589  NZ  LYS A 485      -4.821  -9.162  -0.008  1.00 10.00      A   
ATOM   4590  HZ1 LYS A 485      -5.301  -8.491   0.626  1.00 10.00      A   
ATOM   4591  HZ2 LYS A 485      -5.148  -8.980  -0.981  1.00 10.00      A   
ATOM   4592  HZ3 LYS A 485      -3.796  -8.994   0.039  1.00 10.00      A   
ATOM   4593  C   LYS A 485      -4.076 -15.842   1.924  1.00 10.00      A   
ATOM   4594  O   LYS A 485      -3.649 -15.508   3.034  1.00 10.00      A   
ATOM   4595  N   LEU A 486      -3.666 -16.930   1.288  1.00 10.00      A   
ATOM   4596  HN  LEU A 486      -4.050 -17.143   0.405  1.00 10.00      A   
ATOM   4597  CA  LEU A 486      -2.655 -17.808   1.855  1.00 10.00      A   
ATOM   4598  CB  LEU A 486      -3.265 -19.157   2.263  1.00 10.00      A   
ATOM   4599  CG  LEU A 486      -2.353 -20.101   3.055  1.00 10.00      A   
ATOM   4600  CD1 LEU A 486      -1.866 -19.437   4.333  1.00 10.00      A   
ATOM   4601  CD2 LEU A 486      -3.066 -21.407   3.375  1.00 10.00      A   
ATOM   4602  C   LEU A 486      -1.505 -18.001   0.875  1.00 10.00      A   
ATOM   4603  O   LEU A 486      -1.693 -18.518  -0.230  1.00 10.00      A   
ATOM   4604  N   GLU A 487      -0.321 -17.567   1.276  1.00 10.00      A   
ATOM   4605  HN  GLU A 487      -0.234 -17.166   2.172  1.00 10.00      A   
ATOM   4606  CA  GLU A 487       0.864 -17.680   0.437  1.00 10.00      A   
ATOM   4607  CB  GLU A 487       1.434 -16.291   0.133  1.00 10.00      A   
ATOM   4608  CG  GLU A 487       1.257 -15.297   1.269  1.00 10.00      A   
ATOM   4609  CD  GLU A 487       1.309 -13.856   0.809  1.00 10.00      A   
ATOM   4610  OE1 GLU A 487       2.131 -13.085   1.348  1.00 10.00      A   
ATOM   4611  OE2 GLU A 487       0.526 -13.492  -0.097  1.00 10.00      A   
ATOM   4612  C   GLU A 487       1.906 -18.557   1.110  1.00 10.00      A   
ATOM   4613  O   GLU A 487       2.298 -18.307   2.250  1.00 10.00      A   
ATOM   4614  N   ILE A 488       2.335 -19.594   0.407  1.00 10.00      A   
ATOM   4615  HN  ILE A 488       1.979 -19.740  -0.500  1.00 10.00      A   
ATOM   4616  CA  ILE A 488       3.318 -20.527   0.938  1.00 10.00      A   
ATOM   4617  CB  ILE A 488       2.665 -21.890   1.273  1.00 10.00      A   
ATOM   4618  CG1 ILE A 488       1.492 -21.711   2.241  1.00 10.00      A   
ATOM   4619  CG2 ILE A 488       3.691 -22.855   1.852  1.00 10.00      A   
ATOM   4620  CD1 ILE A 488       0.607 -22.931   2.366  1.00 10.00      A   
ATOM   4621  C   ILE A 488       4.446 -20.755  -0.066  1.00 10.00      A   
ATOM   4622  O   ILE A 488       4.197 -20.993  -1.250  1.00 10.00      A   
ATOM   4623  N   ARG A 489       5.684 -20.673   0.403  1.00 10.00      A   
ATOM   4624  HN  ARG A 489       5.826 -20.457   1.352  1.00 10.00      A   
ATOM   4625  CA  ARG A 489       6.838 -20.894  -0.456  1.00 10.00      A   
ATOM   4626  CB  ARG A 489       7.352 -19.587  -1.077  1.00 10.00      A   
ATOM   4627  CG  ARG A 489       8.094 -18.674  -0.112  1.00 10.00      A   
ATOM   4628  CD  ARG A 489       9.178 -17.877  -0.821  1.00 10.00      A   
ATOM   4629  NE  ARG A 489      10.255 -18.735  -1.316  1.00 10.00      A   
ATOM   4630  HE  ARG A 489      10.146 -19.706  -1.200  1.00 10.00      A   
ATOM   4631  CZ  ARG A 489      11.366 -18.290  -1.908  1.00 10.00      A   
ATOM   4632  NH1 ARG A 489      11.564 -16.987  -2.086  1.00 10.00      A   
ATOM   4633 HH11 ARG A 489      10.852 -16.300  -1.761  1.00 10.00      A   
ATOM   4634 HH12 ARG A 489      12.436 -16.643  -2.558  1.00 10.00      A   
ATOM   4635  NH2 ARG A 489      12.272 -19.163  -2.323  1.00 10.00      A   
ATOM   4636 HH21 ARG A 489      13.150 -18.841  -2.786  1.00 10.00      A   
ATOM   4637 HH22 ARG A 489      12.107 -20.195  -2.186  1.00 10.00      A   
ATOM   4638  C   ARG A 489       7.960 -21.610   0.287  1.00 10.00      A   
ATOM   4639  O   ARG A 489       8.254 -21.290   1.443  1.00 10.00      A   
ATOM   4640  N   ASP A 490       8.564 -22.586  -0.388  1.00 10.00      A   
ATOM   4641  HN  ASP A 490       8.246 -22.799  -1.291  1.00 10.00      A   
ATOM   4642  CA  ASP A 490       9.673 -23.360   0.165  1.00 10.00      A   
ATOM   4643  CB  ASP A 490      10.909 -22.485   0.386  1.00 10.00      A   
ATOM   4644  CG  ASP A 490      11.732 -22.316  -0.872  1.00 10.00      A   
ATOM   4645  OD1 ASP A 490      12.799 -22.958  -0.979  1.00 10.00      A   
ATOM   4646  OD2 ASP A 490      11.313 -21.545  -1.762  1.00 10.00      A   
ATOM   4647  C   ASP A 490       9.283 -24.082   1.444  1.00 10.00      A   
ATOM   4648  O   ASP A 490       9.871 -23.861   2.505  1.00 10.00      A   
ATOM   4649  N   CYS A 491       8.297 -24.955   1.334  1.00 10.00      A   
ATOM   4650  HN  CYS A 491       7.883 -25.103   0.458  1.00 10.00      A   
ATOM   4651  CA  CYS A 491       7.818 -25.709   2.477  1.00 10.00      A   
ATOM   4652  CB  CYS A 491       6.506 -25.109   2.984  1.00 10.00      A   
ATOM   4653  SG  CYS A 491       6.682 -23.503   3.796  1.00 10.00      A   
ATOM   4654  HG  CYS A 491       6.484 -23.690   5.098  1.00 10.00      A   
ATOM   4655  C   CYS A 491       7.624 -27.177   2.108  1.00 10.00      A   
ATOM   4656  O   CYS A 491       7.385 -27.497   0.944  1.00 10.00      A   
ATOM   4657  N   PRO A 492       7.732 -28.088   3.095  1.00 10.00      A   
ATOM   4658  CA  PRO A 492       7.560 -29.534   2.875  1.00 10.00      A   
ATOM   4659  CB  PRO A 492       8.186 -30.146   4.128  1.00 10.00      A   
ATOM   4660  CG  PRO A 492       7.970 -29.120   5.186  1.00 10.00      A   
ATOM   4661  CD  PRO A 492       8.056 -27.783   4.502  1.00 10.00      A   
ATOM   4662  C   PRO A 492       6.087 -29.937   2.773  1.00 10.00      A   
ATOM   4663  O   PRO A 492       5.716 -31.076   3.074  1.00 10.00      A   
ATOM   4664  N   PHE A 493       5.251 -28.999   2.351  1.00 10.00      A   
ATOM   4665  HN  PHE A 493       5.607 -28.121   2.111  1.00 10.00      A   
ATOM   4666  CA  PHE A 493       3.828 -29.250   2.203  1.00 10.00      A   
ATOM   4667  CB  PHE A 493       3.033 -27.943   2.290  1.00 10.00      A   
ATOM   4668  CG  PHE A 493       3.160 -27.216   3.601  1.00 10.00      A   
ATOM   4669  CD1 PHE A 493       2.956 -25.849   3.667  1.00 10.00      A   
ATOM   4670  CD2 PHE A 493       3.481 -27.894   4.763  1.00 10.00      A   
ATOM   4671  CE1 PHE A 493       3.069 -25.171   4.865  1.00 10.00      A   
ATOM   4672  CE2 PHE A 493       3.596 -27.223   5.966  1.00 10.00      A   
ATOM   4673  CZ  PHE A 493       3.390 -25.859   6.017  1.00 10.00      A   
ATOM   4674  C   PHE A 493       3.571 -29.913   0.862  1.00 10.00      A   
ATOM   4675  O   PHE A 493       3.982 -29.398  -0.181  1.00 10.00      A   
ATOM   4676  N   GLY A 494       2.913 -31.055   0.890  1.00 10.00      A   
ATOM   4677  HN  GLY A 494       2.612 -31.422   1.749  1.00 10.00      A   
ATOM   4678  CA  GLY A 494       2.631 -31.765  -0.330  1.00 10.00      A   
ATOM   4679  C   GLY A 494       1.213 -31.570  -0.816  1.00 10.00      A   
ATOM   4680  O   GLY A 494       0.596 -30.530  -0.581  1.00 10.00      A   
ATOM   4681  N   ASP A 495       0.699 -32.583  -1.489  1.00 10.00      A   
ATOM   4682  HN  ASP A 495       1.245 -33.385  -1.629  1.00 10.00      A   
ATOM   4683  CA  ASP A 495      -0.649 -32.544  -2.033  1.00 10.00      A   
ATOM   4684  CB  ASP A 495      -0.643 -33.026  -3.488  1.00 10.00      A   
ATOM   4685  CG  ASP A 495       0.270 -34.215  -3.721  1.00 10.00      A   
ATOM   4686  OD1 ASP A 495       1.316 -34.048  -4.386  1.00 10.00      A   
ATOM   4687  OD2 ASP A 495      -0.045 -35.323  -3.240  1.00 10.00      A   
ATOM   4688  C   ASP A 495      -1.621 -33.373  -1.204  1.00 10.00      A   
ATOM   4689  O   ASP A 495      -2.785 -33.536  -1.570  1.00 10.00      A   
ATOM   4690  N   LYS A 496      -1.152 -33.870  -0.068  1.00 10.00      A   
ATOM   4691  HN  LYS A 496      -0.230 -33.670   0.201  1.00 10.00      A   
ATOM   4692  CA  LYS A 496      -1.986 -34.688   0.806  1.00 10.00      A   
ATOM   4693  CB  LYS A 496      -1.132 -35.429   1.837  1.00 10.00      A   
ATOM   4694  CG  LYS A 496       0.093 -36.122   1.264  1.00 10.00      A   
ATOM   4695  CD  LYS A 496       0.974 -36.672   2.372  1.00 10.00      A   
ATOM   4696  CE  LYS A 496       2.404 -36.875   1.900  1.00 10.00      A   
ATOM   4697  NZ  LYS A 496       3.037 -35.608   1.459  1.00 10.00      A   
ATOM   4698  HZ1 LYS A 496       4.061 -35.638   1.642  1.00 10.00      A   
ATOM   4699  HZ2 LYS A 496       2.625 -34.798   1.973  1.00 10.00      A   
ATOM   4700  HZ3 LYS A 496       2.884 -35.469   0.440  1.00 10.00      A   
ATOM   4701  C   LYS A 496      -3.011 -33.820   1.520  1.00 10.00      A   
ATOM   4702  O   LYS A 496      -4.217 -34.074   1.455  1.00 10.00      A   
ATOM   4703  N   ALA A 497      -2.529 -32.786   2.194  1.00 10.00      A   
ATOM   4704  HN  ALA A 497      -1.549 -32.629   2.206  1.00 10.00      A   
ATOM   4705  CA  ALA A 497      -3.408 -31.877   2.918  1.00 10.00      A   
ATOM   4706  CB  ALA A 497      -2.618 -31.050   3.916  1.00 10.00      A   
ATOM   4707  C   ALA A 497      -4.147 -30.969   1.946  1.00 10.00      A   
ATOM   4708  O   ALA A 497      -5.247 -30.495   2.236  1.00 10.00      A   
ATOM   4709  N   LEU A 498      -3.535 -30.748   0.789  1.00 10.00      A   
ATOM   4710  HN  LEU A 498      -2.664 -31.166   0.628  1.00 10.00      A   
ATOM   4711  CA  LEU A 498      -4.113 -29.902  -0.245  1.00 10.00      A   
ATOM   4712  CB  LEU A 498      -3.120 -29.730  -1.398  1.00 10.00      A   
ATOM   4713  CG  LEU A 498      -3.594 -28.867  -2.567  1.00 10.00      A   
ATOM   4714  CD1 LEU A 498      -3.517 -27.391  -2.212  1.00 10.00      A   
ATOM   4715  CD2 LEU A 498      -2.784 -29.170  -3.815  1.00 10.00      A   
ATOM   4716  C   LEU A 498      -5.419 -30.491  -0.770  1.00 10.00      A   
ATOM   4717  O   LEU A 498      -6.469 -29.844  -0.721  1.00 10.00      A   
ATOM   4718  N   LEU A 499      -5.349 -31.732  -1.246  1.00 10.00      A   
ATOM   4719  HN  LEU A 499      -4.486 -32.201  -1.230  1.00 10.00      A   
ATOM   4720  CA  LEU A 499      -6.520 -32.410  -1.795  1.00 10.00      A   
ATOM   4721  CB  LEU A 499      -6.129 -33.744  -2.444  1.00 10.00      A   
ATOM   4722  CG  LEU A 499      -5.232 -33.652  -3.684  1.00 10.00      A   
ATOM   4723  CD1 LEU A 499      -4.848 -35.043  -4.169  1.00 10.00      A   
ATOM   4724  CD2 LEU A 499      -5.922 -32.868  -4.792  1.00 10.00      A   
ATOM   4725  C   LEU A 499      -7.597 -32.622  -0.738  1.00 10.00      A   
ATOM   4726  O   LEU A 499      -8.791 -32.649  -1.045  1.00 10.00      A   
ATOM   4727  N   ALA A 500      -7.167 -32.758   0.508  1.00 10.00      A   
ATOM   4728  HN  ALA A 500      -6.201 -32.723   0.685  1.00 10.00      A   
ATOM   4729  CA  ALA A 500      -8.088 -32.966   1.617  1.00 10.00      A   
ATOM   4730  CB  ALA A 500      -7.329 -33.443   2.844  1.00 10.00      A   
ATOM   4731  C   ALA A 500      -8.870 -31.694   1.939  1.00 10.00      A   
ATOM   4732  O   ALA A 500      -9.970 -31.749   2.491  1.00 10.00      A   
ATOM   4733  N   ASN A 501      -8.308 -30.548   1.578  1.00 10.00      A   
ATOM   4734  HN  ASN A 501      -7.438 -30.561   1.121  1.00 10.00      A   
ATOM   4735  CA  ASN A 501      -8.949 -29.269   1.847  1.00 10.00      A   
ATOM   4736  CB  ASN A 501      -8.009 -28.361   2.640  1.00 10.00      A   
ATOM   4737  CG  ASN A 501      -7.911 -28.752   4.099  1.00 10.00      A   
ATOM   4738  OD1 ASN A 501      -8.691 -28.290   4.931  1.00 10.00      A   
ATOM   4739  ND2 ASN A 501      -6.941 -29.591   4.421  1.00 10.00      A   
ATOM   4740 HD21 ASN A 501      -6.347 -29.908   3.703  1.00 10.00      A   
ATOM   4741 HD22 ASN A 501      -6.853 -29.866   5.357  1.00 10.00      A   
ATOM   4742  C   ASN A 501      -9.385 -28.578   0.562  1.00 10.00      A   
ATOM   4743  O   ASN A 501      -9.468 -27.350   0.503  1.00 10.00      A   
ATOM   4744  N   ALA A 502      -9.685 -29.376  -0.458  1.00 10.00      A   
ATOM   4745  HN  ALA A 502      -9.605 -30.346  -0.341  1.00 10.00      A   
ATOM   4746  CA  ALA A 502     -10.115 -28.850  -1.750  1.00 10.00      A   
ATOM   4747  CB  ALA A 502     -10.388 -29.988  -2.719  1.00 10.00      A   
ATOM   4748  C   ALA A 502     -11.354 -27.963  -1.617  1.00 10.00      A   
ATOM   4749  O   ALA A 502     -11.441 -26.908  -2.243  1.00 10.00      A   
ATOM   4750  N   SER A 503     -12.303 -28.396  -0.794  1.00 10.00      A   
ATOM   4751  HN  SER A 503     -12.178 -29.244  -0.322  1.00 10.00      A   
ATOM   4752  CA  SER A 503     -13.537 -27.653  -0.580  1.00 10.00      A   
ATOM   4753  CB  SER A 503     -14.509 -28.508   0.226  1.00 10.00      A   
ATOM   4754  OG  SER A 503     -14.076 -29.861   0.262  1.00 10.00      A   
ATOM   4755  HG  SER A 503     -14.610 -30.346   0.902  1.00 10.00      A   
ATOM   4756  C   SER A 503     -13.278 -26.330   0.141  1.00 10.00      A   
ATOM   4757  O   SER A 503     -13.990 -25.348  -0.069  1.00 10.00      A   
ATOM   4758  N   LYS A 504     -12.239 -26.300   0.972  1.00 10.00      A   
ATOM   4759  HN  LYS A 504     -11.682 -27.099   1.070  1.00 10.00      A   
ATOM   4760  CA  LYS A 504     -11.898 -25.101   1.723  1.00 10.00      A   
ATOM   4761  CB  LYS A 504     -10.861 -25.418   2.806  1.00 10.00      A   
ATOM   4762  CG  LYS A 504     -10.564 -24.271   3.761  1.00 10.00      A   
ATOM   4763  CD  LYS A 504     -11.841 -23.658   4.312  1.00 10.00      A   
ATOM   4764  CE  LYS A 504     -11.551 -22.689   5.445  1.00 10.00      A   
ATOM   4765  NZ  LYS A 504     -11.272 -23.395   6.725  1.00 10.00      A   
ATOM   4766  HZ1 LYS A 504     -10.939 -22.719   7.449  1.00 10.00      A   
ATOM   4767  HZ2 LYS A 504     -10.537 -24.122   6.585  1.00 10.00      A   
ATOM   4768  HZ3 LYS A 504     -12.136 -23.856   7.073  1.00 10.00      A   
ATOM   4769  C   LYS A 504     -11.387 -24.001   0.798  1.00 10.00      A   
ATOM   4770  O   LYS A 504     -11.605 -22.812   1.051  1.00 10.00      A   
ATOM   4771  N   LEU A 505     -10.734 -24.404  -0.283  1.00 10.00      A   
ATOM   4772  HN  LEU A 505     -10.611 -25.366  -0.437  1.00 10.00      A   
ATOM   4773  CA  LEU A 505     -10.188 -23.454  -1.247  1.00 10.00      A   
ATOM   4774  CB  LEU A 505      -9.316 -24.175  -2.280  1.00 10.00      A   
ATOM   4775  CG  LEU A 505      -8.192 -25.050  -1.717  1.00 10.00      A   
ATOM   4776  CD1 LEU A 505      -7.416 -25.737  -2.833  1.00 10.00      A   
ATOM   4777  CD2 LEU A 505      -7.263 -24.234  -0.833  1.00 10.00      A   
ATOM   4778  C   LEU A 505     -11.295 -22.668  -1.943  1.00 10.00      A   
ATOM   4779  O   LEU A 505     -11.065 -21.571  -2.451  1.00 10.00      A   
ATOM   4780  N   GLU A 506     -12.501 -23.227  -1.948  1.00 10.00      A   
ATOM   4781  HN  GLU A 506     -12.625 -24.101  -1.520  1.00 10.00      A   
ATOM   4782  CA  GLU A 506     -13.644 -22.576  -2.579  1.00 10.00      A   
ATOM   4783  CB  GLU A 506     -14.795 -23.572  -2.755  1.00 10.00      A   
ATOM   4784  CG  GLU A 506     -15.705 -23.272  -3.936  1.00 10.00      A   
ATOM   4785  CD  GLU A 506     -17.090 -23.863  -3.775  1.00 10.00      A   
ATOM   4786  OE1 GLU A 506     -17.905 -23.278  -3.031  1.00 10.00      A   
ATOM   4787  OE2 GLU A 506     -17.373 -24.910  -4.393  1.00 10.00      A   
ATOM   4788  C   GLU A 506     -14.103 -21.374  -1.754  1.00 10.00      A   
ATOM   4789  O   GLU A 506     -14.779 -20.474  -2.257  1.00 10.00      A   
ATOM   4790  N   THR A 507     -13.724 -21.361  -0.485  1.00 10.00      A   
ATOM   4791  HN  THR A 507     -13.195 -22.107  -0.137  1.00 10.00      A   
ATOM   4792  CA  THR A 507     -14.091 -20.272   0.410  1.00 10.00      A   
ATOM   4793  CB  THR A 507     -14.575 -20.808   1.769  1.00 10.00      A   
ATOM   4794  OG1 THR A 507     -14.136 -22.166   1.931  1.00 10.00      A   
ATOM   4795  HG1 THR A 507     -13.178 -22.207   1.830  1.00 10.00      A   
ATOM   4796  CG2 THR A 507     -16.095 -20.755   1.852  1.00 10.00      A   
ATOM   4797  C   THR A 507     -12.926 -19.299   0.620  1.00 10.00      A   
ATOM   4798  O   THR A 507     -13.008 -18.373   1.434  1.00 10.00      A   
ATOM   4799  N   MET A 508     -11.844 -19.512  -0.118  1.00 10.00      A   
ATOM   4800  HN  MET A 508     -11.836 -20.258  -0.755  1.00 10.00      A   
ATOM   4801  CA  MET A 508     -10.672 -18.659  -0.015  1.00 10.00      A   
ATOM   4802  CB  MET A 508      -9.413 -19.509   0.156  1.00 10.00      A   
ATOM   4803  CG  MET A 508      -9.262 -20.111   1.541  1.00 10.00      A   
ATOM   4804  SD  MET A 508      -7.922 -21.310   1.636  1.00 10.00      A   
ATOM   4805  CE  MET A 508      -6.542 -20.305   1.100  1.00 10.00      A   
ATOM   4806  C   MET A 508     -10.546 -17.799  -1.259  1.00 10.00      A   
ATOM   4807  O   MET A 508     -10.985 -18.200  -2.333  1.00 10.00      A   
ATOM   4808  N   ARG A 509      -9.937 -16.630  -1.120  1.00 10.00      A   
ATOM   4809  HN  ARG A 509      -9.567 -16.379  -0.247  1.00 10.00      A   
ATOM   4810  CA  ARG A 509      -9.779 -15.724  -2.252  1.00 10.00      A   
ATOM   4811  CB  ARG A 509      -9.380 -14.316  -1.787  1.00 10.00      A   
ATOM   4812  CG  ARG A 509      -9.704 -13.214  -2.789  1.00 10.00      A   
ATOM   4813  CD  ARG A 509      -8.465 -12.432  -3.205  1.00 10.00      A   
ATOM   4814  NE  ARG A 509      -8.335 -11.161  -2.483  1.00 10.00      A   
ATOM   4815  HE  ARG A 509      -8.987 -10.971  -1.773  1.00 10.00      A   
ATOM   4816  CZ  ARG A 509      -7.382 -10.258  -2.732  1.00 10.00      A   
ATOM   4817  NH1 ARG A 509      -6.479 -10.481  -3.681  1.00 10.00      A   
ATOM   4818 HH11 ARG A 509      -6.507 -11.360  -4.244  1.00 10.00      A   
ATOM   4819 HH12 ARG A 509      -5.729  -9.775  -3.866  1.00 10.00      A   
ATOM   4820  NH2 ARG A 509      -7.331  -9.131  -2.038  1.00 10.00      A   
ATOM   4821 HH21 ARG A 509      -8.034  -8.932  -1.288  1.00 10.00      A   
ATOM   4822 HH22 ARG A 509      -6.577  -8.427  -2.235  1.00 10.00      A   
ATOM   4823  C   ARG A 509      -8.756 -16.272  -3.242  1.00 10.00      A   
ATOM   4824  O   ARG A 509      -9.052 -16.424  -4.430  1.00 10.00      A   
ATOM   4825  N   SER A 510      -7.562 -16.581  -2.745  1.00 10.00      A   
ATOM   4826  HN  SER A 510      -7.387 -16.445  -1.790  1.00 10.00      A   
ATOM   4827  CA  SER A 510      -6.500 -17.109  -3.591  1.00 10.00      A   
ATOM   4828  CB  SER A 510      -5.856 -15.971  -4.395  1.00 10.00      A   
ATOM   4829  OG  SER A 510      -6.023 -14.715  -3.749  1.00 10.00      A   
ATOM   4830  HG  SER A 510      -5.593 -14.027  -4.274  1.00 10.00      A   
ATOM   4831  C   SER A 510      -5.443 -17.860  -2.774  1.00 10.00      A   
ATOM   4832  O   SER A 510      -5.137 -17.489  -1.639  1.00 10.00      A   
ATOM   4833  N   LEU A 511      -4.916 -18.936  -3.347  1.00 10.00      A   
ATOM   4834  HN  LEU A 511      -5.237 -19.213  -4.235  1.00 10.00      A   
ATOM   4835  CA  LEU A 511      -3.885 -19.732  -2.697  1.00 10.00      A   
ATOM   4836  CB  LEU A 511      -4.396 -21.144  -2.407  1.00 10.00      A   
ATOM   4837  CG  LEU A 511      -3.361 -22.137  -1.868  1.00 10.00      A   
ATOM   4838  CD1 LEU A 511      -3.071 -21.872  -0.399  1.00 10.00      A   
ATOM   4839  CD2 LEU A 511      -3.823 -23.568  -2.085  1.00 10.00      A   
ATOM   4840  C   LEU A 511      -2.654 -19.807  -3.591  1.00 10.00      A   
ATOM   4841  O   LEU A 511      -2.730 -20.286  -4.727  1.00 10.00      A   
ATOM   4842  N   TRP A 512      -1.528 -19.329  -3.085  1.00 10.00      A   
ATOM   4843  HN  TRP A 512      -1.528 -18.960  -2.172  1.00 10.00      A   
ATOM   4844  CA  TRP A 512      -0.288 -19.353  -3.843  1.00 10.00      A   
ATOM   4845  CB  TRP A 512       0.307 -17.945  -3.959  1.00 10.00      A   
ATOM   4846  CG  TRP A 512       1.422 -17.845  -4.957  1.00 10.00      A   
ATOM   4847  CD1 TRP A 512       2.720 -18.242  -4.786  1.00 10.00      A   
ATOM   4848  CD2 TRP A 512       1.342 -17.310  -6.283  1.00 10.00      A   
ATOM   4849  NE1 TRP A 512       3.446 -17.995  -5.926  1.00 10.00      A   
ATOM   4850  HE1 TRP A 512       4.402 -18.194  -6.052  1.00 10.00      A   
ATOM   4851  CE2 TRP A 512       2.624 -17.419  -6.858  1.00 10.00      A   
ATOM   4852  CE3 TRP A 512       0.312 -16.748  -7.043  1.00 10.00      A   
ATOM   4853  CZ2 TRP A 512       2.901 -16.991  -8.153  1.00 10.00      A   
ATOM   4854  CZ3 TRP A 512       0.590 -16.323  -8.327  1.00 10.00      A   
ATOM   4855  CH2 TRP A 512       1.875 -16.446  -8.870  1.00 10.00      A   
ATOM   4856  C   TRP A 512       0.713 -20.295  -3.187  1.00 10.00      A   
ATOM   4857  O   TRP A 512       1.074 -20.118  -2.022  1.00 10.00      A   
ATOM   4858  N   MET A 513       1.146 -21.298  -3.932  1.00 10.00      A   
ATOM   4859  HN  MET A 513       0.811 -21.388  -4.853  1.00 10.00      A   
ATOM   4860  CA  MET A 513       2.112 -22.267  -3.427  1.00 10.00      A   
ATOM   4861  CB  MET A 513       1.450 -23.628  -3.197  1.00 10.00      A   
ATOM   4862  CG  MET A 513       0.477 -23.662  -2.032  1.00 10.00      A   
ATOM   4863  SD  MET A 513      -0.106 -25.329  -1.674  1.00 10.00      A   
ATOM   4864  CE  MET A 513       1.354 -26.038  -0.912  1.00 10.00      A   
ATOM   4865  C   MET A 513       3.269 -22.412  -4.404  1.00 10.00      A   
ATOM   4866  O   MET A 513       3.067 -22.746  -5.574  1.00 10.00      A   
ATOM   4867  N   SER A 514       4.475 -22.155  -3.930  1.00 10.00      A   
ATOM   4868  HN  SER A 514       4.576 -21.903  -2.984  1.00 10.00      A   
ATOM   4869  CA  SER A 514       5.659 -22.257  -4.772  1.00 10.00      A   
ATOM   4870  CB  SER A 514       6.117 -20.861  -5.200  1.00 10.00      A   
ATOM   4871  OG  SER A 514       5.568 -19.858  -4.348  1.00 10.00      A   
ATOM   4872  HG  SER A 514       4.716 -20.158  -4.003  1.00 10.00      A   
ATOM   4873  C   SER A 514       6.782 -22.996  -4.050  1.00 10.00      A   
ATOM   4874  O   SER A 514       6.911 -22.894  -2.828  1.00 10.00      A   
ATOM   4875  N   SER A 515       7.570 -23.759  -4.806  1.00 10.00      A   
ATOM   4876  HN  SER A 515       7.387 -23.820  -5.772  1.00 10.00      A   
ATOM   4877  CA  SER A 515       8.688 -24.523  -4.250  1.00 10.00      A   
ATOM   4878  CB  SER A 515       9.783 -23.593  -3.714  1.00 10.00      A   
ATOM   4879  OG  SER A 515      10.099 -22.565  -4.639  1.00 10.00      A   
ATOM   4880  HG  SER A 515      10.584 -21.868  -4.176  1.00 10.00      A   
ATOM   4881  C   SER A 515       8.218 -25.477  -3.156  1.00 10.00      A   
ATOM   4882  O   SER A 515       8.868 -25.624  -2.120  1.00 10.00      A   
ATOM   4883  N   CYS A 516       7.083 -26.116  -3.388  1.00 10.00      A   
ATOM   4884  HN  CYS A 516       6.608 -25.956  -4.233  1.00 10.00      A   
ATOM   4885  CA  CYS A 516       6.521 -27.051  -2.427  1.00 10.00      A   
ATOM   4886  CB  CYS A 516       5.064 -26.688  -2.134  1.00 10.00      A   
ATOM   4887  SG  CYS A 516       4.812 -24.960  -1.650  1.00 10.00      A   
ATOM   4888  HG  CYS A 516       5.790 -24.237  -2.183  1.00 10.00      A   
ATOM   4889  C   CYS A 516       6.638 -28.492  -2.929  1.00 10.00      A   
ATOM   4890  O   CYS A 516       7.249 -28.747  -3.968  1.00 10.00      A   
ATOM   4891  N   SER A 517       6.042 -29.425  -2.196  1.00 10.00      A   
ATOM   4892  HN  SER A 517       5.549 -29.158  -1.388  1.00 10.00      A   
ATOM   4893  CA  SER A 517       6.087 -30.836  -2.549  1.00 10.00      A   
ATOM   4894  CB  SER A 517       6.359 -31.658  -1.288  1.00 10.00      A   
ATOM   4895  OG  SER A 517       7.263 -30.978  -0.425  1.00 10.00      A   
ATOM   4896  HG  SER A 517       7.931 -30.522  -0.955  1.00 10.00      A   
ATOM   4897  C   SER A 517       4.779 -31.282  -3.213  1.00 10.00      A   
ATOM   4898  O   SER A 517       4.315 -32.407  -3.016  1.00 10.00      A   
ATOM   4899  N   VAL A 518       4.191 -30.394  -4.002  1.00 10.00      A   
ATOM   4900  HN  VAL A 518       4.613 -29.521  -4.132  1.00 10.00      A   
ATOM   4901  CA  VAL A 518       2.944 -30.694  -4.690  1.00 10.00      A   
ATOM   4902  CB  VAL A 518       2.060 -29.443  -4.827  1.00 10.00      A   
ATOM   4903  CG1 VAL A 518       0.712 -29.814  -5.423  1.00 10.00      A   
ATOM   4904  CG2 VAL A 518       1.885 -28.776  -3.472  1.00 10.00      A   
ATOM   4905  C   VAL A 518       3.217 -31.276  -6.071  1.00 10.00      A   
ATOM   4906  O   VAL A 518       3.879 -30.648  -6.900  1.00 10.00      A   
ATOM   4907  N   SER A 519       2.703 -32.473  -6.309  1.00 10.00      A   
ATOM   4908  HN  SER A 519       2.161 -32.911  -5.611  1.00 10.00      A   
ATOM   4909  CA  SER A 519       2.911 -33.159  -7.578  1.00 10.00      A   
ATOM   4910  CB  SER A 519       2.669 -34.662  -7.410  1.00 10.00      A   
ATOM   4911  OG  SER A 519       1.404 -34.913  -6.818  1.00 10.00      A   
ATOM   4912  HG  SER A 519       1.405 -34.585  -5.900  1.00 10.00      A   
ATOM   4913  C   SER A 519       2.031 -32.595  -8.697  1.00 10.00      A   
ATOM   4914  O   SER A 519       0.967 -32.015  -8.445  1.00 10.00      A   
ATOM   4915  N   PHE A 520       2.494 -32.765  -9.931  1.00 10.00      A   
ATOM   4916  HN  PHE A 520       3.367 -33.204 -10.056  1.00 10.00      A   
ATOM   4917  CA  PHE A 520       1.767 -32.305 -11.107  1.00 10.00      A   
ATOM   4918  CB  PHE A 520       2.639 -32.494 -12.356  1.00 10.00      A   
ATOM   4919  CG  PHE A 520       1.901 -32.418 -13.663  1.00 10.00      A   
ATOM   4920  CD1 PHE A 520       1.201 -31.278 -14.020  1.00 10.00      A   
ATOM   4921  CD2 PHE A 520       1.916 -33.493 -14.535  1.00 10.00      A   
ATOM   4922  CE1 PHE A 520       0.528 -31.211 -15.223  1.00 10.00      A   
ATOM   4923  CE2 PHE A 520       1.245 -33.433 -15.739  1.00 10.00      A   
ATOM   4924  CZ  PHE A 520       0.549 -32.291 -16.085  1.00 10.00      A   
ATOM   4925  C   PHE A 520       0.440 -33.053 -11.246  1.00 10.00      A   
ATOM   4926  O   PHE A 520      -0.579 -32.474 -11.638  1.00 10.00      A   
ATOM   4927  N   GLY A 521       0.462 -34.337 -10.900  1.00 10.00      A   
ATOM   4928  HN  GLY A 521       1.308 -34.732 -10.589  1.00 10.00      A   
ATOM   4929  CA  GLY A 521      -0.731 -35.159 -10.979  1.00 10.00      A   
ATOM   4930  C   GLY A 521      -1.852 -34.641 -10.099  1.00 10.00      A   
ATOM   4931  O   GLY A 521      -3.019 -34.662 -10.490  1.00 10.00      A   
ATOM   4932  N   ALA A 522      -1.491 -34.165  -8.914  1.00 10.00      A   
ATOM   4933  HN  ALA A 522      -0.542 -34.173  -8.666  1.00 10.00      A   
ATOM   4934  CA  ALA A 522      -2.466 -33.636  -7.970  1.00 10.00      A   
ATOM   4935  CB  ALA A 522      -1.802 -33.353  -6.637  1.00 10.00      A   
ATOM   4936  C   ALA A 522      -3.114 -32.369  -8.514  1.00 10.00      A   
ATOM   4937  O   ALA A 522      -4.311 -32.147  -8.334  1.00 10.00      A   
ATOM   4938  N   CYS A 523      -2.318 -31.546  -9.185  1.00 10.00      A   
ATOM   4939  HN  CYS A 523      -1.375 -31.783  -9.293  1.00 10.00      A   
ATOM   4940  CA  CYS A 523      -2.812 -30.303  -9.762  1.00 10.00      A   
ATOM   4941  CB  CYS A 523      -1.656 -29.519 -10.387  1.00 10.00      A   
ATOM   4942  SG  CYS A 523      -0.251 -29.271  -9.275  1.00 10.00      A   
ATOM   4943  HG  CYS A 523       0.249 -30.462  -8.960  1.00 10.00      A   
ATOM   4944  C   CYS A 523      -3.891 -30.589 -10.806  1.00 10.00      A   
ATOM   4945  O   CYS A 523      -4.890 -29.873 -10.907  1.00 10.00      A   
ATOM   4946  N   LYS A 524      -3.691 -31.660 -11.566  1.00 10.00      A   
ATOM   4947  HN  LYS A 524      -2.884 -32.199 -11.425  1.00 10.00      A   
ATOM   4948  CA  LYS A 524      -4.638 -32.059 -12.596  1.00 10.00      A   
ATOM   4949  CB  LYS A 524      -4.033 -33.144 -13.490  1.00 10.00      A   
ATOM   4950  CG  LYS A 524      -2.945 -32.649 -14.428  1.00 10.00      A   
ATOM   4951  CD  LYS A 524      -2.676 -33.652 -15.539  1.00 10.00      A   
ATOM   4952  CE  LYS A 524      -2.056 -34.931 -15.002  1.00 10.00      A   
ATOM   4953  NZ  LYS A 524      -1.977 -35.983 -16.044  1.00 10.00      A   
ATOM   4954  HZ1 LYS A 524      -1.463 -35.630 -16.877  1.00 10.00      A   
ATOM   4955  HZ2 LYS A 524      -2.933 -36.268 -16.337  1.00 10.00      A   
ATOM   4956  HZ3 LYS A 524      -1.475 -36.824 -15.673  1.00 10.00      A   
ATOM   4957  C   LYS A 524      -5.920 -32.579 -11.960  1.00 10.00      A   
ATOM   4958  O   LYS A 524      -7.023 -32.205 -12.364  1.00 10.00      A   
ATOM   4959  N   LEU A 525      -5.755 -33.431 -10.953  1.00 10.00      A   
ATOM   4960  HN  LEU A 525      -4.841 -33.664 -10.674  1.00 10.00      A   
ATOM   4961  CA  LEU A 525      -6.884 -34.029 -10.246  1.00 10.00      A   
ATOM   4962  CB  LEU A 525      -6.382 -35.072  -9.244  1.00 10.00      A   
ATOM   4963  CG  LEU A 525      -7.433 -36.022  -8.665  1.00 10.00      A   
ATOM   4964  CD1 LEU A 525      -8.049 -36.879  -9.763  1.00 10.00      A   
ATOM   4965  CD2 LEU A 525      -6.823 -36.897  -7.577  1.00 10.00      A   
ATOM   4966  C   LEU A 525      -7.721 -32.967  -9.533  1.00 10.00      A   
ATOM   4967  O   LEU A 525      -8.951 -33.021  -9.542  1.00 10.00      A   
ATOM   4968  N   LEU A 526      -7.047 -32.001  -8.922  1.00 10.00      A   
ATOM   4969  HN  LEU A 526      -6.065 -32.020  -8.938  1.00 10.00      A   
ATOM   4970  CA  LEU A 526      -7.724 -30.924  -8.209  1.00 10.00      A   
ATOM   4971  CB  LEU A 526      -6.702 -30.014  -7.521  1.00 10.00      A   
ATOM   4972  CG  LEU A 526      -7.274 -28.925  -6.611  1.00 10.00      A   
ATOM   4973  CD1 LEU A 526      -8.040 -29.537  -5.449  1.00 10.00      A   
ATOM   4974  CD2 LEU A 526      -6.169 -28.019  -6.102  1.00 10.00      A   
ATOM   4975  C   LEU A 526      -8.604 -30.106  -9.153  1.00 10.00      A   
ATOM   4976  O   LEU A 526      -9.728 -29.738  -8.807  1.00 10.00      A   
ATOM   4977  N   GLY A 527      -8.089 -29.841 -10.349  1.00 10.00      A   
ATOM   4978  HN  GLY A 527      -7.189 -30.163 -10.566  1.00 10.00      A   
ATOM   4979  CA  GLY A 527      -8.833 -29.074 -11.328  1.00 10.00      A   
ATOM   4980  C   GLY A 527     -10.071 -29.799 -11.815  1.00 10.00      A   
ATOM   4981  O   GLY A 527     -11.060 -29.170 -12.191  1.00 10.00      A   
ATOM   4982  N   GLN A 528     -10.017 -31.125 -11.811  1.00 10.00      A   
ATOM   4983  HN  GLN A 528      -9.200 -31.570 -11.501  1.00 10.00      A   
ATOM   4984  CA  GLN A 528     -11.143 -31.936 -12.250  1.00 10.00      A   
ATOM   4985  CB  GLN A 528     -10.668 -33.332 -12.670  1.00 10.00      A   
ATOM   4986  CG  GLN A 528      -9.905 -33.354 -13.983  1.00 10.00      A   
ATOM   4987  CD  GLN A 528     -10.748 -32.899 -15.159  1.00 10.00      A   
ATOM   4988  OE1 GLN A 528     -11.964 -33.101 -15.188  1.00 10.00      A   
ATOM   4989  NE2 GLN A 528     -10.107 -32.273 -16.134  1.00 10.00      A   
ATOM   4990 HE21 GLN A 528      -9.139 -32.141 -16.042  1.00 10.00      A   
ATOM   4991 HE22 GLN A 528     -10.622 -31.967 -16.910  1.00 10.00      A   
ATOM   4992  C   GLN A 528     -12.191 -32.044 -11.146  1.00 10.00      A   
ATOM   4993  O   GLN A 528     -13.397 -32.062 -11.408  1.00 10.00      A   
ATOM   4994  N   LYS A 529     -11.719 -32.111  -9.911  1.00 10.00      A   
ATOM   4995  HN  LYS A 529     -10.748 -32.104  -9.774  1.00 10.00      A   
ATOM   4996  CA  LYS A 529     -12.600 -32.211  -8.758  1.00 10.00      A   
ATOM   4997  CB  LYS A 529     -11.814 -32.672  -7.527  1.00 10.00      A   
ATOM   4998  CG  LYS A 529     -12.655 -32.852  -6.274  1.00 10.00      A   
ATOM   4999  CD  LYS A 529     -11.815 -33.347  -5.110  1.00 10.00      A   
ATOM   5000  CE  LYS A 529     -12.615 -33.383  -3.814  1.00 10.00      A   
ATOM   5001  NZ  LYS A 529     -13.731 -34.361  -3.865  1.00 10.00      A   
ATOM   5002  HZ1 LYS A 529     -13.408 -35.249  -4.300  1.00 10.00      A   
ATOM   5003  HZ2 LYS A 529     -14.522 -33.979  -4.424  1.00 10.00      A   
ATOM   5004  HZ3 LYS A 529     -14.069 -34.567  -2.905  1.00 10.00      A   
ATOM   5005  C   LYS A 529     -13.286 -30.877  -8.478  1.00 10.00      A   
ATOM   5006  O   LYS A 529     -14.479 -30.830  -8.172  1.00 10.00      A   
ATOM   5007  N   MET A 530     -12.535 -29.793  -8.602  1.00 10.00      A   
ATOM   5008  HN  MET A 530     -11.595 -29.886  -8.877  1.00 10.00      A   
ATOM   5009  CA  MET A 530     -13.073 -28.464  -8.349  1.00 10.00      A   
ATOM   5010  CB  MET A 530     -12.348 -27.802  -7.168  1.00 10.00      A   
ATOM   5011  CG  MET A 530     -12.484 -28.546  -5.848  1.00 10.00      A   
ATOM   5012  SD  MET A 530     -14.159 -28.501  -5.181  1.00 10.00      A   
ATOM   5013  CE  MET A 530     -14.299 -26.777  -4.724  1.00 10.00      A   
ATOM   5014  C   MET A 530     -12.973 -27.585  -9.592  1.00 10.00      A   
ATOM   5015  O   MET A 530     -11.969 -26.906  -9.803  1.00 10.00      A   
ATOM   5016  N   PRO A 531     -14.020 -27.580 -10.431  1.00 10.00      A   
ATOM   5017  CA  PRO A 531     -14.048 -26.779 -11.658  1.00 10.00      A   
ATOM   5018  CB  PRO A 531     -15.138 -27.465 -12.483  1.00 10.00      A   
ATOM   5019  CG  PRO A 531     -16.084 -28.012 -11.468  1.00 10.00      A   
ATOM   5020  CD  PRO A 531     -15.259 -28.363 -10.255  1.00 10.00      A   
ATOM   5021  C   PRO A 531     -14.432 -25.328 -11.376  1.00 10.00      A   
ATOM   5022  O   PRO A 531     -14.514 -24.502 -12.285  1.00 10.00      A   
ATOM   5023  N   LYS A 532     -14.681 -25.034 -10.103  1.00 10.00      A   
ATOM   5024  HN  LYS A 532     -14.614 -25.745  -9.431  1.00 10.00      A   
ATOM   5025  CA  LYS A 532     -15.051 -23.689  -9.682  1.00 10.00      A   
ATOM   5026  CB  LYS A 532     -15.871 -23.737  -8.392  1.00 10.00      A   
ATOM   5027  CG  LYS A 532     -17.178 -24.504  -8.490  1.00 10.00      A   
ATOM   5028  CD  LYS A 532     -18.209 -23.931  -7.531  1.00 10.00      A   
ATOM   5029  CE  LYS A 532     -19.367 -24.891  -7.309  1.00 10.00      A   
ATOM   5030  NZ  LYS A 532     -19.103 -25.832  -6.185  1.00 10.00      A   
ATOM   5031  HZ1 LYS A 532     -20.002 -26.171  -5.783  1.00 10.00      A   
ATOM   5032  HZ2 LYS A 532     -18.555 -25.354  -5.430  1.00 10.00      A   
ATOM   5033  HZ3 LYS A 532     -18.561 -26.649  -6.522  1.00 10.00      A   
ATOM   5034  C   LYS A 532     -13.803 -22.849  -9.448  1.00 10.00      A   
ATOM   5035  O   LYS A 532     -13.877 -21.645  -9.195  1.00 10.00      A   
ATOM   5036  N   LEU A 533     -12.654 -23.500  -9.523  1.00 10.00      A   
ATOM   5037  HN  LEU A 533     -12.661 -24.457  -9.734  1.00 10.00      A   
ATOM   5038  CA  LEU A 533     -11.381 -22.838  -9.323  1.00 10.00      A   
ATOM   5039  CB  LEU A 533     -10.738 -23.300  -8.014  1.00 10.00      A   
ATOM   5040  CG  LEU A 533     -11.408 -22.849  -6.714  1.00 10.00      A   
ATOM   5041  CD1 LEU A 533     -12.454 -23.856  -6.261  1.00 10.00      A   
ATOM   5042  CD2 LEU A 533     -10.366 -22.634  -5.631  1.00 10.00      A   
ATOM   5043  C   LEU A 533     -10.444 -23.155 -10.477  1.00 10.00      A   
ATOM   5044  O   LEU A 533     -10.556 -24.208 -11.111  1.00 10.00      A   
ATOM   5045  N   ASN A 534      -9.524 -22.245 -10.742  1.00 10.00      A   
ATOM   5046  HN  ASN A 534      -9.486 -21.430 -10.195  1.00 10.00      A   
ATOM   5047  CA  ASN A 534      -8.552 -22.429 -11.806  1.00 10.00      A   
ATOM   5048  CB  ASN A 534      -8.373 -21.144 -12.623  1.00 10.00      A   
ATOM   5049  CG  ASN A 534      -9.463 -20.902 -13.650  1.00 10.00      A   
ATOM   5050  OD1 ASN A 534     -10.162 -21.822 -14.070  1.00 10.00      A   
ATOM   5051  ND2 ASN A 534      -9.595 -19.657 -14.084  1.00 10.00      A   
ATOM   5052 HD21 ASN A 534      -8.986 -18.971 -13.724  1.00 10.00      A   
ATOM   5053 HD22 ASN A 534     -10.296 -19.466 -14.751  1.00 10.00      A   
ATOM   5054  C   ASN A 534      -7.213 -22.817 -11.203  1.00 10.00      A   
ATOM   5055  O   ASN A 534      -6.594 -22.022 -10.489  1.00 10.00      A   
ATOM   5056  N   VAL A 535      -6.785 -24.042 -11.462  1.00 10.00      A   
ATOM   5057  HN  VAL A 535      -7.336 -24.636 -12.018  1.00 10.00      A   
ATOM   5058  CA  VAL A 535      -5.508 -24.519 -10.956  1.00 10.00      A   
ATOM   5059  CB  VAL A 535      -5.515 -26.037 -10.660  1.00 10.00      A   
ATOM   5060  CG1 VAL A 535      -4.259 -26.440  -9.904  1.00 10.00      A   
ATOM   5061  CG2 VAL A 535      -6.753 -26.420  -9.862  1.00 10.00      A   
ATOM   5062  C   VAL A 535      -4.422 -24.183 -11.970  1.00 10.00      A   
ATOM   5063  O   VAL A 535      -3.921 -25.056 -12.683  1.00 10.00      A   
ATOM   5064  N   GLU A 536      -4.098 -22.902 -12.053  1.00 10.00      A   
ATOM   5065  HN  GLU A 536      -4.546 -22.257 -11.458  1.00 10.00      A   
ATOM   5066  CA  GLU A 536      -3.091 -22.422 -12.985  1.00 10.00      A   
ATOM   5067  CB  GLU A 536      -3.226 -20.915 -13.198  1.00 10.00      A   
ATOM   5068  CG  GLU A 536      -4.461 -20.485 -13.974  1.00 10.00      A   
ATOM   5069  CD  GLU A 536      -4.392 -19.027 -14.385  1.00 10.00      A   
ATOM   5070  OE1 GLU A 536      -3.271 -18.474 -14.431  1.00 10.00      A   
ATOM   5071  OE2 GLU A 536      -5.449 -18.428 -14.669  1.00 10.00      A   
ATOM   5072  C   GLU A 536      -1.687 -22.767 -12.504  1.00 10.00      A   
ATOM   5073  O   GLU A 536      -1.211 -22.239 -11.497  1.00 10.00      A   
ATOM   5074  N   VAL A 537      -1.034 -23.669 -13.215  1.00 10.00      A   
ATOM   5075  HN  VAL A 537      -1.471 -24.068 -14.003  1.00 10.00      A   
ATOM   5076  CA  VAL A 537       0.312 -24.086 -12.861  1.00 10.00      A   
ATOM   5077  CB  VAL A 537       0.523 -25.588 -13.128  1.00 10.00      A   
ATOM   5078  CG1 VAL A 537       1.796 -26.064 -12.451  1.00 10.00      A   
ATOM   5079  CG2 VAL A 537      -0.674 -26.399 -12.649  1.00 10.00      A   
ATOM   5080  C   VAL A 537       1.345 -23.285 -13.646  1.00 10.00      A   
ATOM   5081  O   VAL A 537       1.298 -23.241 -14.876  1.00 10.00      A   
ATOM   5082  N   ILE A 538       2.269 -22.655 -12.930  1.00 10.00      A   
ATOM   5083  HN  ILE A 538       2.258 -22.741 -11.949  1.00 10.00      A   
ATOM   5084  CA  ILE A 538       3.312 -21.857 -13.553  1.00 10.00      A   
ATOM   5085  CB  ILE A 538       3.483 -20.505 -12.834  1.00 10.00      A   
ATOM   5086  CG1 ILE A 538       2.124 -19.833 -12.619  1.00 10.00      A   
ATOM   5087  CG2 ILE A 538       4.420 -19.594 -13.617  1.00 10.00      A   
ATOM   5088  CD1 ILE A 538       2.175 -18.637 -11.696  1.00 10.00      A   
ATOM   5089  C   ILE A 538       4.635 -22.609 -13.500  1.00 10.00      A   
ATOM   5090  O   ILE A 538       5.204 -22.809 -12.424  1.00 10.00      A   
ATOM   5091  N   ASP A 539       5.119 -23.020 -14.657  1.00 10.00      A   
ATOM   5092  HN  ASP A 539       4.631 -22.809 -15.483  1.00 10.00      A   
ATOM   5093  CA  ASP A 539       6.366 -23.762 -14.744  1.00 10.00      A   
ATOM   5094  CB  ASP A 539       6.064 -25.255 -14.878  1.00 10.00      A   
ATOM   5095  CG  ASP A 539       7.294 -26.128 -14.743  1.00 10.00      A   
ATOM   5096  OD1 ASP A 539       7.441 -26.796 -13.694  1.00 10.00      A   
ATOM   5097  OD2 ASP A 539       8.100 -26.175 -15.689  1.00 10.00      A   
ATOM   5098  C   ASP A 539       7.166 -23.277 -15.941  1.00 10.00      A   
ATOM   5099  O   ASP A 539       6.629 -23.149 -17.042  1.00 10.00      A   
ATOM   5100  N   GLU A 540       8.440 -22.999 -15.722  1.00 10.00      A   
ATOM   5101  HN  GLU A 540       8.808 -23.121 -14.814  1.00 10.00      A   
ATOM   5102  CA  GLU A 540       9.308 -22.502 -16.785  1.00 10.00      A   
ATOM   5103  CB  GLU A 540      10.093 -21.279 -16.303  1.00 10.00      A   
ATOM   5104  CG  GLU A 540       9.228 -20.087 -15.924  1.00 10.00      A   
ATOM   5105  CD  GLU A 540      10.049 -18.934 -15.387  1.00 10.00      A   
ATOM   5106  OE1 GLU A 540      10.532 -19.029 -14.240  1.00 10.00      A   
ATOM   5107  OE2 GLU A 540      10.238 -17.939 -16.118  1.00 10.00      A   
ATOM   5108  C   GLU A 540      10.265 -23.573 -17.316  1.00 10.00      A   
ATOM   5109  O   GLU A 540      11.257 -23.257 -17.971  1.00 10.00      A   
ATOM   5110  N   ARG A 541       9.968 -24.835 -17.045  1.00 10.00      A   
ATOM   5111  HN  ARG A 541       9.160 -25.043 -16.515  1.00 10.00      A   
ATOM   5112  CA  ARG A 541      10.808 -25.932 -17.514  1.00 10.00      A   
ATOM   5113  CB  ARG A 541      11.059 -26.940 -16.392  1.00 10.00      A   
ATOM   5114  CG  ARG A 541      11.633 -26.320 -15.130  1.00 10.00      A   
ATOM   5115  CD  ARG A 541      10.852 -26.751 -13.902  1.00 10.00      A   
ATOM   5116  NE  ARG A 541      11.263 -28.068 -13.412  1.00 10.00      A   
ATOM   5117  HE  ARG A 541      12.228 -28.263 -13.395  1.00 10.00      A   
ATOM   5118  CZ  ARG A 541      10.421 -29.000 -12.985  1.00 10.00      A   
ATOM   5119  NH1 ARG A 541       9.110 -28.781 -12.984  1.00 10.00      A   
ATOM   5120 HH11 ARG A 541       8.720 -27.864 -13.325  1.00 10.00      A   
ATOM   5121 HH12 ARG A 541       8.456 -29.519 -12.643  1.00 10.00      A   
ATOM   5122  NH2 ARG A 541      10.893 -30.161 -12.562  1.00 10.00      A   
ATOM   5123 HH21 ARG A 541      10.244 -30.899 -12.224  1.00 10.00      A   
ATOM   5124 HH22 ARG A 541      11.922 -30.341 -12.565  1.00 10.00      A   
ATOM   5125  C   ARG A 541      10.153 -26.616 -18.705  1.00 10.00      A   
ATOM   5126  O   ARG A 541      10.560 -27.701 -19.127  1.00 10.00      A   
ATOM   5127  N   GLY A 542       9.122 -25.981 -19.242  1.00 10.00      A   
ATOM   5128  HN  GLY A 542       8.825 -25.129 -18.856  1.00 10.00      A   
ATOM   5129  CA  GLY A 542       8.426 -26.532 -20.380  1.00 10.00      A   
ATOM   5130  C   GLY A 542       7.205 -27.325 -19.975  1.00 10.00      A   
ATOM   5131  O   GLY A 542       6.871 -27.386 -18.789  1.00 10.00      A   
ATOM   5132  N   ALA A 543       6.550 -27.938 -20.961  1.00 10.00      A   
ATOM   5133  HN  ALA A 543       6.886 -27.846 -21.880  1.00 10.00      A   
ATOM   5134  CA  ALA A 543       5.346 -28.736 -20.728  1.00 10.00      A   
ATOM   5135  CB  ALA A 543       4.914 -29.445 -22.004  1.00 10.00      A   
ATOM   5136  C   ALA A 543       5.541 -29.750 -19.607  1.00 10.00      A   
ATOM   5137  O   ALA A 543       6.455 -30.571 -19.651  1.00 10.00      A   
ATOM   5138  N   PRO A 544       4.668 -29.704 -18.590  1.00 10.00      A   
ATOM   5139  CA  PRO A 544       4.735 -30.613 -17.441  1.00 10.00      A   
ATOM   5140  CB  PRO A 544       3.638 -30.092 -16.509  1.00 10.00      A   
ATOM   5141  CG  PRO A 544       2.703 -29.343 -17.397  1.00 10.00      A   
ATOM   5142  CD  PRO A 544       3.554 -28.747 -18.479  1.00 10.00      A   
ATOM   5143  C   PRO A 544       4.449 -32.055 -17.836  1.00 10.00      A   
ATOM   5144  O   PRO A 544       4.818 -32.989 -17.127  1.00 10.00      A   
ATOM   5145  N   ASP A 545       3.808 -32.230 -18.983  1.00 10.00      A   
ATOM   5146  HN  ASP A 545       3.555 -31.443 -19.508  1.00 10.00      A   
ATOM   5147  CA  ASP A 545       3.470 -33.559 -19.480  1.00 10.00      A   
ATOM   5148  CB  ASP A 545       2.509 -33.465 -20.665  1.00 10.00      A   
ATOM   5149  CG  ASP A 545       1.800 -34.775 -20.946  1.00 10.00      A   
ATOM   5150  OD1 ASP A 545       2.160 -35.457 -21.928  1.00 10.00      A   
ATOM   5151  OD2 ASP A 545       0.872 -35.130 -20.186  1.00 10.00      A   
ATOM   5152  C   ASP A 545       4.729 -34.333 -19.872  1.00 10.00      A   
ATOM   5153  O   ASP A 545       4.723 -35.563 -19.935  1.00 10.00      A   
ATOM   5154  N   SER A 546       5.815 -33.602 -20.101  1.00 10.00      A   
ATOM   5155  HN  SER A 546       5.764 -32.627 -20.006  1.00 10.00      A   
ATOM   5156  CA  SER A 546       7.087 -34.206 -20.476  1.00 10.00      A   
ATOM   5157  CB  SER A 546       7.952 -33.182 -21.213  1.00 10.00      A   
ATOM   5158  OG  SER A 546       7.206 -32.501 -22.208  1.00 10.00      A   
ATOM   5159  HG  SER A 546       6.408 -33.002 -22.404  1.00 10.00      A   
ATOM   5160  C   SER A 546       7.825 -34.718 -19.239  1.00 10.00      A   
ATOM   5161  O   SER A 546       8.946 -35.213 -19.328  1.00 10.00      A   
ATOM   5162  N   ARG A 547       7.188 -34.586 -18.085  1.00 10.00      A   
ATOM   5163  HN  ARG A 547       6.293 -34.180 -18.077  1.00 10.00      A   
ATOM   5164  CA  ARG A 547       7.766 -35.036 -16.835  1.00 10.00      A   
ATOM   5165  CB  ARG A 547       8.205 -33.832 -15.994  1.00 10.00      A   
ATOM   5166  CG  ARG A 547       9.317 -33.013 -16.632  1.00 10.00      A   
ATOM   5167  CD  ARG A 547       9.696 -31.816 -15.777  1.00 10.00      A
[truncated: 221,457 more chars]
