# Supplementary material for: Flexibility of intrinsically disordered degrons in AUX/IAA proteins reinforces auxin co-receptor assemblies
Source: Nat Commun. 2020 May 8;11:2277. doi: 10.1038/s41467-020-16147-2 (PMC7210949; doi:10.1038/s41467-020-16147-2)
Supplement: Supplementary file 9 — Supplementary Data 6 [file 41467_2020_16147_MOESM9_ESM.gz › haddock_files/IAA07/No_disorder_restraint/cluster4_2.pdb]

REMARK FILENAME="complex_85w.pdb0"
REMARK ===============================================================
REMARK HADDOCK run for complex
REMARK initial structure: complex_85.pdb
REMARK final NOE weights: unambig 50 amb: 50
REMARK ===============================================================
REMARK            total,bonds,angles,improper,dihe,vdw,elec,air,cdih,coup,rdcs,vean,dani,xpcs,rg
REMARK energies: -299.677, 0, 0, 0, 0, -20.2695, -281.24, 1.83219, 0, 0, 0, 0, 0, 0, 0
REMARK ===============================================================
REMARK            bonds,angles,impropers,dihe,air,cdih,coup,rdcs,vean,dani,xpcs
REMARK rms-dev.: 0,0,0,0,3.991502E-02,0,0, 0, 0, 0, 0
REMARK ===============================================================
REMARK               air,cdih,coup,rdcs,vean,dani,xpcs
REMARK               >0.3,>5,>1,>0,>5,>0.2,>0.2
REMARK violations.: 0, 0, 0, 0, 0, 0, 0
REMARK ===============================================================
REMARK                        CVpartition#,violations,rms
REMARK AIRs cross-validation: 2, 0, NaN
REMARK ===============================================================
REMARK NCS energy: 0
REMARK ===============================================================
REMARK Symmetry energy: 0
REMARK ===============================================================
REMARK Desolvation energy: 36.5785
REMARK Internal energy free molecules: -22379.9
REMARK Internal energy complex: -33794.4
REMARK Binding energy: -11679.4
REMARK ===============================================================
REMARK buried surface area: 1044.13
REMARK ===============================================================
REMARK water - chain1: 0 0 0
REMARK water - chain2: 0 0 0
REMARK water - chain3: 0 0 0
REMARK water - chain4: 0 0 0
REMARK water - chain5: 0 0 0
REMARK water - chain6: 0 0 0
REMARK ===============================================================
REMARK water - water: 0 0 0
REMARK ===============================================================
REMARK DATE:14-Feb-2019  06:02:01       created by user: enmr049
REMARK VERSION:1.3U
ATOM      1  N   PHE A   9     -36.627  18.076  -6.074  1.00 10.00      A   
ATOM      2  HN  PHE A   9     -36.529  17.618  -6.937  1.00 10.00      A   
ATOM      3  CA  PHE A   9     -35.437  18.611  -5.421  1.00 10.00      A   
ATOM      4  CB  PHE A   9     -34.717  17.515  -4.626  1.00 10.00      A   
ATOM      5  CG  PHE A   9     -35.627  16.622  -3.834  1.00 10.00      A   
ATOM      6  CD1 PHE A   9     -35.742  15.279  -4.151  1.00 10.00      A   
ATOM      7  CD2 PHE A   9     -36.363  17.125  -2.775  1.00 10.00      A   
ATOM      8  CE1 PHE A   9     -36.575  14.453  -3.427  1.00 10.00      A   
ATOM      9  CE2 PHE A   9     -37.199  16.306  -2.046  1.00 10.00      A   
ATOM     10  CZ  PHE A   9     -37.306  14.967  -2.372  1.00 10.00      A   
ATOM     11  C   PHE A   9     -34.477  19.185  -6.458  1.00 10.00      A   
ATOM     12  O   PHE A   9     -34.188  18.535  -7.464  1.00 10.00      A   
ATOM     13  N   PRO A  10     -33.981  20.409  -6.231  1.00 10.00      A   
ATOM     14  CA  PRO A  10     -33.038  21.066  -7.146  1.00 10.00      A   
ATOM     15  CB  PRO A  10     -32.726  22.396  -6.452  1.00 10.00      A   
ATOM     16  CG  PRO A  10     -33.863  22.618  -5.515  1.00 10.00      A   
ATOM     17  CD  PRO A  10     -34.301  21.254  -5.069  1.00 10.00      A   
ATOM     18  C   PRO A  10     -31.754  20.252  -7.305  1.00 10.00      A   
ATOM     19  O   PRO A  10     -31.247  19.682  -6.334  1.00 10.00      A   
ATOM     20  N   GLU A  11     -31.221  20.218  -8.525  1.00 10.00      A   
ATOM     21  HN  GLU A  11     -31.655  20.716  -9.253  1.00 10.00      A   
ATOM     22  CA  GLU A  11     -30.000  19.464  -8.807  1.00 10.00      A   
ATOM     23  CB  GLU A  11     -29.653  19.445 -10.306  1.00 10.00      A   
ATOM     24  CG  GLU A  11     -29.895  20.753 -11.047  1.00 10.00      A   
ATOM     25  CD  GLU A  11     -31.346  20.937 -11.443  1.00 10.00      A   
ATOM     26  OE1 GLU A  11     -31.825  20.207 -12.327  1.00 10.00      A   
ATOM     27  OE2 GLU A  11     -32.020  21.811 -10.860  1.00 10.00      A   
ATOM     28  C   GLU A  11     -28.823  19.958  -7.973  1.00 10.00      A   
ATOM     29  O   GLU A  11     -27.994  19.163  -7.526  1.00 10.00      A   
ATOM     30  N   GLU A  12     -28.767  21.267  -7.746  1.00 10.00      A   
ATOM     31  HN  GLU A  12     -29.459  21.852  -8.128  1.00 10.00      A   
ATOM     32  CA  GLU A  12     -27.694  21.856  -6.953  1.00 10.00      A   
ATOM     33  CB  GLU A  12     -27.755  23.388  -6.990  1.00 10.00      A   
ATOM     34  CG  GLU A  12     -29.015  23.994  -6.392  1.00 10.00      A   
ATOM     35  CD  GLU A  12     -29.016  25.507  -6.453  1.00 10.00      A   
ATOM     36  OE1 GLU A  12     -27.921  26.111  -6.439  1.00 10.00      A   
ATOM     37  OE2 GLU A  12     -30.113  26.101  -6.500  1.00 10.00      A   
ATOM     38  C   GLU A  12     -27.744  21.343  -5.516  1.00 10.00      A   
ATOM     39  O   GLU A  12     -26.707  21.099  -4.895  1.00 10.00      A   
ATOM     40  N   VAL A  13     -28.955  21.160  -5.005  1.00 10.00      A   
ATOM     41  HN  VAL A  13     -29.739  21.356  -5.558  1.00 10.00      A   
ATOM     42  CA  VAL A  13     -29.150  20.666  -3.652  1.00 10.00      A   
ATOM     43  CB  VAL A  13     -30.604  20.864  -3.177  1.00 10.00      A   
ATOM     44  CG1 VAL A  13     -30.830  20.183  -1.837  1.00 10.00      A   
ATOM     45  CG2 VAL A  13     -30.931  22.346  -3.082  1.00 10.00      A   
ATOM     46  C   VAL A  13     -28.785  19.182  -3.593  1.00 10.00      A   
ATOM     47  O   VAL A  13     -28.084  18.741  -2.686  1.00 10.00      A   
ATOM     48  N   LEU A  14     -29.243  18.428  -4.588  1.00 10.00      A   
ATOM     49  HN  LEU A  14     -29.786  18.847  -5.291  1.00 10.00      A   
ATOM     50  CA  LEU A  14     -28.968  16.997  -4.663  1.00 10.00      A   
ATOM     51  CB  LEU A  14     -29.625  16.382  -5.900  1.00 10.00      A   
ATOM     52  CG  LEU A  14     -31.154  16.303  -5.874  1.00 10.00      A   
ATOM     53  CD1 LEU A  14     -31.688  15.834  -7.217  1.00 10.00      A   
ATOM     54  CD2 LEU A  14     -31.625  15.381  -4.760  1.00 10.00      A   
ATOM     55  C   LEU A  14     -27.468  16.729  -4.664  1.00 10.00      A   
ATOM     56  O   LEU A  14     -26.984  15.869  -3.926  1.00 10.00      A   
ATOM     57  N   GLU A  15     -26.731  17.486  -5.469  1.00 10.00      A   
ATOM     58  HN  GLU A  15     -27.170  18.170  -6.023  1.00 10.00      A   
ATOM     59  CA  GLU A  15     -25.287  17.323  -5.547  1.00 10.00      A   
ATOM     60  CB  GLU A  15     -24.684  18.237  -6.616  1.00 10.00      A   
ATOM     61  CG  GLU A  15     -23.297  17.814  -7.062  1.00 10.00      A   
ATOM     62  CD  GLU A  15     -22.477  18.962  -7.597  1.00 10.00      A   
ATOM     63  OE1 GLU A  15     -22.683  19.351  -8.761  1.00 10.00      A   
ATOM     64  OE2 GLU A  15     -21.608  19.477  -6.860  1.00 10.00      A   
ATOM     65  C   GLU A  15     -24.650  17.606  -4.193  1.00 10.00      A   
ATOM     66  O   GLU A  15     -23.693  16.943  -3.794  1.00 10.00      A   
ATOM     67  N   HIS A  16     -25.202  18.584  -3.482  1.00 10.00      A   
ATOM     68  HN  HIS A  16     -25.977  19.062  -3.847  1.00 10.00      A   
ATOM     69  CA  HIS A  16     -24.695  18.952  -2.168  1.00 10.00      A   
ATOM     70  CB  HIS A  16     -25.394  20.221  -1.666  1.00 10.00      A   
ATOM     71  CG  HIS A  16     -24.609  21.004  -0.654  1.00 10.00      A   
ATOM     72  ND1 HIS A  16     -24.062  22.226  -0.964  1.00 10.00      A   
ATOM     73  CD2 HIS A  16     -24.321  20.704   0.640  1.00 10.00      A   
ATOM     74  CE1 HIS A  16     -23.459  22.643   0.137  1.00 10.00      A   
ATOM     75  NE2 HIS A  16     -23.589  21.757   1.129  1.00 10.00      A   
ATOM     76  HE2 HIS A  16     -23.227  21.845   2.048  1.00 10.00      A   
ATOM     77  C   HIS A  16     -24.918  17.808  -1.186  1.00 10.00      A   
ATOM     78  O   HIS A  16     -24.060  17.513  -0.362  1.00 10.00      A   
ATOM     79  N   VAL A  17     -26.072  17.159  -1.288  1.00 10.00      A   
ATOM     80  HN  VAL A  17     -26.726  17.447  -1.963  1.00 10.00      A   
ATOM     81  CA  VAL A  17     -26.401  16.038  -0.418  1.00 10.00      A   
ATOM     82  CB  VAL A  17     -27.864  15.577  -0.626  1.00 10.00      A   
ATOM     83  CG1 VAL A  17     -28.202  14.400   0.279  1.00 10.00      A   
ATOM     84  CG2 VAL A  17     -28.829  16.725  -0.381  1.00 10.00      A   
ATOM     85  C   VAL A  17     -25.461  14.863  -0.680  1.00 10.00      A   
ATOM     86  O   VAL A  17     -25.009  14.197   0.251  1.00 10.00      A   
ATOM     87  N   PHE A  18     -25.149  14.637  -1.952  1.00 10.00      A   
ATOM     88  HN  PHE A  18     -25.518  15.229  -2.641  1.00 10.00      A   
ATOM     89  CA  PHE A  18     -24.280  13.534  -2.355  1.00 10.00      A   
ATOM     90  CB  PHE A  18     -24.361  13.296  -3.869  1.00 10.00      A   
ATOM     91  CG  PHE A  18     -25.738  12.948  -4.372  1.00 10.00      A   
ATOM     92  CD1 PHE A  18     -26.116  13.268  -5.665  1.00 10.00      A   
ATOM     93  CD2 PHE A  18     -26.656  12.303  -3.554  1.00 10.00      A   
ATOM     94  CE1 PHE A  18     -27.377  12.951  -6.137  1.00 10.00      A   
ATOM     95  CE2 PHE A  18     -27.919  11.984  -4.019  1.00 10.00      A   
ATOM     96  CZ  PHE A  18     -28.279  12.308  -5.312  1.00 10.00      A   
ATOM     97  C   PHE A  18     -22.826  13.753  -1.927  1.00 10.00      A   
ATOM     98  O   PHE A  18     -22.013  12.828  -1.958  1.00 10.00      A   
ATOM     99  N   SER A  19     -22.493  14.974  -1.517  1.00 10.00      A   
ATOM    100  HN  SER A  19     -23.174  15.679  -1.504  1.00 10.00      A   
ATOM    101  CA  SER A  19     -21.130  15.284  -1.092  1.00 10.00      A   
ATOM    102  CB  SER A  19     -20.913  16.797  -0.973  1.00 10.00      A   
ATOM    103  OG  SER A  19     -21.537  17.325   0.187  1.00 10.00      A   
ATOM    104  HG  SER A  19     -22.475  17.486   0.007  1.00 10.00      A   
ATOM    105  C   SER A  19     -20.788  14.593   0.227  1.00 10.00      A   
ATOM    106  O   SER A  19     -19.621  14.321   0.515  1.00 10.00      A   
ATOM    107  N   PHE A  20     -21.814  14.301   1.016  1.00 10.00      A   
ATOM    108  HN  PHE A  20     -22.720  14.539   0.726  1.00 10.00      A   
ATOM    109  CA  PHE A  20     -21.630  13.645   2.300  1.00 10.00      A   
ATOM    110  CB  PHE A  20     -22.713  14.080   3.284  1.00 10.00      A   
ATOM    111  CG  PHE A  20     -22.706  15.554   3.568  1.00 10.00      A   
ATOM    112  CD1 PHE A  20     -23.674  16.381   3.022  1.00 10.00      A   
ATOM    113  CD2 PHE A  20     -21.730  16.114   4.376  1.00 10.00      A   
ATOM    114  CE1 PHE A  20     -23.674  17.737   3.274  1.00 10.00      A   
ATOM    115  CE2 PHE A  20     -21.724  17.471   4.634  1.00 10.00      A   
ATOM    116  CZ  PHE A  20     -22.698  18.282   4.082  1.00 10.00      A   
ATOM    117  C   PHE A  20     -21.619  12.130   2.137  1.00 10.00      A   
ATOM    118  O   PHE A  20     -21.332  11.391   3.080  1.00 10.00      A   
ATOM    119  N   ILE A  21     -21.921  11.680   0.931  1.00 10.00      A   
ATOM    120  HN  ILE A  21     -22.132  12.324   0.223  1.00 10.00      A   
ATOM    121  CA  ILE A  21     -21.931  10.260   0.618  1.00 10.00      A   
ATOM    122  CB  ILE A  21     -23.162   9.875  -0.231  1.00 10.00      A   
ATOM    123  CG1 ILE A  21     -24.442  10.372   0.446  1.00 10.00      A   
ATOM    124  CG2 ILE A  21     -23.223   8.369  -0.433  1.00 10.00      A   
ATOM    125  CD1 ILE A  21     -25.674  10.268  -0.422  1.00 10.00      A   
ATOM    126  C   ILE A  21     -20.657   9.922  -0.146  1.00 10.00      A   
ATOM    127  O   ILE A  21     -20.568  10.140  -1.356  1.00 10.00      A   
ATOM    128  N   GLN A  22     -19.660   9.424   0.566  1.00 10.00      A   
ATOM    129  HN  GLN A  22     -19.782   9.282   1.529  1.00 10.00      A   
ATOM    130  CA  GLN A  22     -18.386   9.084  -0.055  1.00 10.00      A   
ATOM    131  CB  GLN A  22     -17.227   9.821   0.616  1.00 10.00      A   
ATOM    132  CG  GLN A  22     -17.266  11.326   0.407  1.00 10.00      A   
ATOM    133  CD  GLN A  22     -17.289  11.715  -1.061  1.00 10.00      A   
ATOM    134  OE1 GLN A  22     -16.702  11.045  -1.909  1.00 10.00      A   
ATOM    135  NE2 GLN A  22     -17.980  12.795  -1.379  1.00 10.00      A   
ATOM    136 HE21 GLN A  22     -18.439  13.283  -0.657  1.00 10.00      A   
ATOM    137 HE22 GLN A  22     -18.000  13.068  -2.317  1.00 10.00      A   
ATOM    138  C   GLN A  22     -18.130   7.584  -0.082  1.00 10.00      A   
ATOM    139  O   GLN A  22     -17.171   7.122  -0.701  1.00 10.00      A   
ATOM    140  N   LEU A  23     -18.975   6.820   0.589  1.00 10.00      A   
ATOM    141  HN  LEU A  23     -19.725   7.229   1.068  1.00 10.00      A   
ATOM    142  CA  LEU A  23     -18.815   5.377   0.603  1.00 10.00      A   
ATOM    143  CB  LEU A  23     -19.553   4.738   1.781  1.00 10.00      A   
ATOM    144  CG  LEU A  23     -19.087   3.333   2.174  1.00 10.00      A   
ATOM    145  CD1 LEU A  23     -17.646   3.361   2.663  1.00 10.00      A   
ATOM    146  CD2 LEU A  23     -20.000   2.740   3.233  1.00 10.00      A   
ATOM    147  C   LEU A  23     -19.310   4.803  -0.716  1.00 10.00      A   
ATOM    148  O   LEU A  23     -20.472   4.993  -1.092  1.00 10.00      A   
ATOM    149  N   ASP A  24     -18.424   4.104  -1.411  1.00 10.00      A   
ATOM    150  HN  ASP A  24     -17.520   3.980  -1.043  1.00 10.00      A   
ATOM    151  CA  ASP A  24     -18.744   3.513  -2.707  1.00 10.00      A   
ATOM    152  CB  ASP A  24     -17.528   2.778  -3.281  1.00 10.00      A   
ATOM    153  CG  ASP A  24     -16.293   3.660  -3.354  1.00 10.00      A   
ATOM    154  OD1 ASP A  24     -16.256   4.575  -4.202  1.00 10.00      A   
ATOM    155  OD2 ASP A  24     -15.358   3.446  -2.557  1.00 10.00      A   
ATOM    156  C   ASP A  24     -19.955   2.590  -2.633  1.00 10.00      A   
ATOM    157  O   ASP A  24     -20.782   2.565  -3.548  1.00 10.00      A   
ATOM    158  N   LYS A  25     -20.067   1.843  -1.534  1.00 10.00      A   
ATOM    159  HN  LYS A  25     -19.368   1.897  -0.844  1.00 10.00      A   
ATOM    160  CA  LYS A  25     -21.190   0.930  -1.339  1.00 10.00      A   
ATOM    161  CB  LYS A  25     -21.050   0.166  -0.020  1.00 10.00      A   
ATOM    162  CG  LYS A  25     -19.973  -0.911  -0.028  1.00 10.00      A   
ATOM    163  CD  LYS A  25     -19.938  -1.665   1.295  1.00 10.00      A   
ATOM    164  CE  LYS A  25     -18.803  -2.681   1.338  1.00 10.00      A   
ATOM    165  NZ  LYS A  25     -19.084  -3.880   0.502  1.00 10.00      A   
ATOM    166  HZ1 LYS A  25     -18.283  -4.544   0.549  1.00 10.00      A   
ATOM    167  HZ2 LYS A  25     -19.234  -3.601  -0.496  1.00 10.00      A   
ATOM    168  HZ3 LYS A  25     -19.938  -4.365   0.847  1.00 10.00      A   
ATOM    169  C   LYS A  25     -22.522   1.680  -1.381  1.00 10.00      A   
ATOM    170  O   LYS A  25     -23.524   1.161  -1.877  1.00 10.00      A   
ATOM    171  N   ASP A  26     -22.521   2.905  -0.868  1.00 10.00      A   
ATOM    172  HN  ASP A  26     -21.691   3.264  -0.489  1.00 10.00      A   
ATOM    173  CA  ASP A  26     -23.723   3.732  -0.864  1.00 10.00      A   
ATOM    174  CB  ASP A  26     -23.636   4.830   0.204  1.00 10.00      A   
ATOM    175  CG  ASP A  26     -23.735   4.312   1.623  1.00 10.00      A   
ATOM    176  OD1 ASP A  26     -24.681   3.549   1.927  1.00 10.00      A   
ATOM    177  OD2 ASP A  26     -22.870   4.673   2.448  1.00 10.00      A   
ATOM    178  C   ASP A  26     -23.897   4.383  -2.229  1.00 10.00      A   
ATOM    179  O   ASP A  26     -24.977   4.348  -2.813  1.00 10.00      A   
ATOM    180  N   ARG A  27     -22.805   4.958  -2.731  1.00 10.00      A   
ATOM    181  HN  ARG A  27     -21.972   4.924  -2.207  1.00 10.00      A   
ATOM    182  CA  ARG A  27     -22.790   5.644  -4.022  1.00 10.00      A   
ATOM    183  CB  ARG A  27     -21.362   6.050  -4.391  1.00 10.00      A   
ATOM    184  CG  ARG A  27     -20.928   7.382  -3.812  1.00 10.00      A   
ATOM    185  CD  ARG A  27     -21.665   8.526  -4.481  1.00 10.00      A   
ATOM    186  NE  ARG A  27     -21.222   9.833  -4.004  1.00 10.00      A   
ATOM    187  HE  ARG A  27     -21.116   9.947  -3.025  1.00 10.00      A   
ATOM    188  CZ  ARG A  27     -20.947  10.860  -4.801  1.00 10.00      A   
ATOM    189  NH1 ARG A  27     -21.061  10.732  -6.122  1.00 10.00      A   
ATOM    190 HH11 ARG A  27     -21.369   9.819  -6.550  1.00 10.00      A   
ATOM    191 HH12 ARG A  27     -20.845  11.539  -6.743  1.00 10.00      A   
ATOM    192  NH2 ARG A  27     -20.599  12.031  -4.281  1.00 10.00      A   
ATOM    193 HH21 ARG A  27     -20.551  12.150  -3.243  1.00 10.00      A   
ATOM    194 HH22 ARG A  27     -20.377  12.839  -4.908  1.00 10.00      A   
ATOM    195  C   ARG A  27     -23.397   4.806  -5.140  1.00 10.00      A   
ATOM    196  O   ARG A  27     -24.250   5.284  -5.889  1.00 10.00      A   
ATOM    197  N   ASN A  28     -22.973   3.553  -5.235  1.00 10.00      A   
ATOM    198  HN  ASN A  28     -22.312   3.220  -4.586  1.00 10.00      A   
ATOM    199  CA  ASN A  28     -23.466   2.656  -6.273  1.00 10.00      A   
ATOM    200  CB  ASN A  28     -22.700   1.334  -6.262  1.00 10.00      A   
ATOM    201  CG  ASN A  28     -21.242   1.495  -6.650  1.00 10.00      A   
ATOM    202  OD1 ASN A  28     -20.863   2.456  -7.324  1.00 10.00      A   
ATOM    203  ND2 ASN A  28     -20.419   0.543  -6.241  1.00 10.00      A   
ATOM    204 HD21 ASN A  28     -20.796  -0.202  -5.720  1.00 10.00      A   
ATOM    205 HD22 ASN A  28     -19.470   0.620  -6.463  1.00 10.00      A   
ATOM    206  C   ASN A  28     -24.961   2.401  -6.139  1.00 10.00      A   
ATOM    207  O   ASN A  28     -25.677   2.298  -7.137  1.00 10.00      A   
ATOM    208  N   SER A  29     -25.432   2.316  -4.904  1.00 10.00      A   
ATOM    209  HN  SER A  29     -24.819   2.419  -4.151  1.00 10.00      A   
ATOM    210  CA  SER A  29     -26.843   2.076  -4.639  1.00 10.00      A   
ATOM    211  CB  SER A  29     -27.042   1.663  -3.180  1.00 10.00      A   
ATOM    212  OG  SER A  29     -26.153   0.616  -2.817  1.00 10.00      A   
ATOM    213  HG  SER A  29     -25.383   0.991  -2.369  1.00 10.00      A   
ATOM    214  C   SER A  29     -27.684   3.308  -4.980  1.00 10.00      A   
ATOM    215  O   SER A  29     -28.813   3.187  -5.458  1.00 10.00      A   
ATOM    216  N   VAL A  30     -27.119   4.490  -4.750  1.00 10.00      A   
ATOM    217  HN  VAL A  30     -26.216   4.520  -4.364  1.00 10.00      A   
ATOM    218  CA  VAL A  30     -27.812   5.745  -5.042  1.00 10.00      A   
ATOM    219  CB  VAL A  30     -26.993   6.969  -4.576  1.00 10.00      A   
ATOM    220  CG1 VAL A  30     -27.693   8.271  -4.941  1.00 10.00      A   
ATOM    221  CG2 VAL A  30     -26.743   6.904  -3.079  1.00 10.00      A   
ATOM    222  C   VAL A  30     -28.088   5.863  -6.540  1.00 10.00      A   
ATOM    223  O   VAL A  30     -29.168   6.290  -6.955  1.00 10.00      A   
ATOM    224  N   SER A  31     -27.117   5.446  -7.349  1.00 10.00      A   
ATOM    225  HN  SER A  31     -26.286   5.102  -6.957  1.00 10.00      A   
ATOM    226  CA  SER A  31     -27.244   5.503  -8.799  1.00 10.00      A   
ATOM    227  CB  SER A  31     -25.862   5.399  -9.453  1.00 10.00      A   
ATOM    228  OG  SER A  31     -25.121   4.298  -8.942  1.00 10.00      A   
ATOM    229  HG  SER A  31     -25.677   3.781  -8.345  1.00 10.00      A   
ATOM    230  C   SER A  31     -28.174   4.411  -9.341  1.00 10.00      A   
ATOM    231  O   SER A  31     -28.092   4.040 -10.511  1.00 10.00      A   
ATOM    232  N   LEU A  32     -29.061   3.904  -8.492  1.00 10.00      A   
ATOM    233  HN  LEU A  32     -29.090   4.240  -7.572  1.00 10.00      A   
ATOM    234  CA  LEU A  32     -29.990   2.860  -8.897  1.00 10.00      A   
ATOM    235  CB  LEU A  32     -29.571   1.511  -8.308  1.00 10.00      A   
ATOM    236  CG  LEU A  32     -28.379   0.824  -8.971  1.00 10.00      A   
ATOM    237  CD1 LEU A  32     -27.881  -0.324  -8.109  1.00 10.00      A   
ATOM    238  CD2 LEU A  32     -28.758   0.328 -10.353  1.00 10.00      A   
ATOM    239  C   LEU A  32     -31.424   3.186  -8.486  1.00 10.00      A   
ATOM    240  O   LEU A  32     -32.338   2.399  -8.736  1.00 10.00      A   
ATOM    241  N   VAL A  33     -31.625   4.343  -7.861  1.00 10.00      A   
ATOM    242  HN  VAL A  33     -30.867   4.942  -7.692  1.00 10.00      A   
ATOM    243  CA  VAL A  33     -32.960   4.738  -7.430  1.00 10.00      A   
ATOM    244  CB  VAL A  33     -32.935   5.748  -6.257  1.00 10.00      A   
ATOM    245  CG1 VAL A  33     -32.249   5.131  -5.050  1.00 10.00      A   
ATOM    246  CG2 VAL A  33     -32.252   7.051  -6.649  1.00 10.00      A   
ATOM    247  C   VAL A  33     -33.782   5.279  -8.595  1.00 10.00      A   
ATOM    248  O   VAL A  33     -34.961   4.949  -8.740  1.00 10.00      A   
ATOM    249  N   CYS A  34     -33.139   6.088  -9.427  1.00 10.00      A   
ATOM    250  HN  CYS A  34     -32.195   6.286  -9.256  1.00 10.00      A   
ATOM    251  CA  CYS A  34     -33.773   6.684 -10.591  1.00 10.00      A   
ATOM    252  CB  CYS A  34     -34.751   7.791 -10.182  1.00 10.00      A   
ATOM    253  SG  CYS A  34     -34.010   9.165  -9.270  1.00 10.00      A   
ATOM    254  HG  CYS A  34     -34.992   9.972  -8.878  1.00 10.00      A   
ATOM    255  C   CYS A  34     -32.698   7.235 -11.521  1.00 10.00      A   
ATOM    256  O   CYS A  34     -31.573   7.497 -11.084  1.00 10.00      A   
ATOM    257  N   LYS A  35     -33.036   7.407 -12.792  1.00 10.00      A   
ATOM    258  HN  LYS A  35     -33.961   7.192 -13.080  1.00 10.00      A   
ATOM    259  CA  LYS A  35     -32.083   7.913 -13.770  1.00 10.00      A   
ATOM    260  CB  LYS A  35     -32.625   7.775 -15.196  1.00 10.00      A   
ATOM    261  CG  LYS A  35     -31.553   7.846 -16.273  1.00 10.00      A   
ATOM    262  CD  LYS A  35     -32.021   7.233 -17.579  1.00 10.00      A   
ATOM    263  CE  LYS A  35     -30.853   7.023 -18.527  1.00 10.00      A   
ATOM    264  NZ  LYS A  35     -31.287   6.413 -19.806  1.00 10.00      A   
ATOM    265  HZ1 LYS A  35     -30.458   6.167 -20.384  1.00 10.00      A   
ATOM    266  HZ2 LYS A  35     -31.882   7.077 -20.339  1.00 10.00      A   
ATOM    267  HZ3 LYS A  35     -31.836   5.542 -19.621  1.00 10.00      A   
ATOM    268  C   LYS A  35     -31.687   9.355 -13.465  1.00 10.00      A   
ATOM    269  O   LYS A  35     -30.553   9.760 -13.713  1.00 10.00      A   
ATOM    270  N   SER A  36     -32.620  10.111 -12.897  1.00 10.00      A   
ATOM    271  HN  SER A  36     -33.500   9.721 -12.711  1.00 10.00      A   
ATOM    272  CA  SER A  36     -32.376  11.504 -12.545  1.00 10.00      A   
ATOM    273  CB  SER A  36     -33.640  12.126 -11.941  1.00 10.00      A   
ATOM    274  OG  SER A  36     -34.791  11.774 -12.696  1.00 10.00      A   
ATOM    275  HG  SER A  36     -34.538  11.638 -13.618  1.00 10.00      A   
ATOM    276  C   SER A  36     -31.206  11.620 -11.568  1.00 10.00      A   
ATOM    277  O   SER A  36     -30.253  12.364 -11.810  1.00 10.00      A   
ATOM    278  N   TRP A  37     -31.269  10.857 -10.480  1.00 10.00      A   
ATOM    279  HN  TRP A  37     -32.046  10.270 -10.347  1.00 10.00      A   
ATOM    280  CA  TRP A  37     -30.211  10.873  -9.475  1.00 10.00      A   
ATOM    281  CB  TRP A  37     -30.642  10.143  -8.196  1.00 10.00      A   
ATOM    282  CG  TRP A  37     -31.590  10.932  -7.335  1.00 10.00      A   
ATOM    283  CD1 TRP A  37     -32.485  11.877  -7.749  1.00 10.00      A   
ATOM    284  CD2 TRP A  37     -31.740  10.837  -5.912  1.00 10.00      A   
ATOM    285  NE1 TRP A  37     -33.182  12.377  -6.675  1.00 10.00      A   
ATOM    286  HE1 TRP A  37     -33.882  13.069  -6.718  1.00 10.00      A   
ATOM    287  CE2 TRP A  37     -32.743  11.755  -5.536  1.00 10.00      A   
ATOM    288  CE3 TRP A  37     -31.127  10.066  -4.919  1.00 10.00      A   
ATOM    289  CZ2 TRP A  37     -33.145  11.919  -4.212  1.00 10.00      A   
ATOM    290  CZ3 TRP A  37     -31.527  10.233  -3.606  1.00 10.00      A   
ATOM    291  CH2 TRP A  37     -32.526  11.151  -3.263  1.00 10.00      A   
ATOM    292  C   TRP A  37     -28.933  10.260 -10.037  1.00 10.00      A   
ATOM    293  O   TRP A  37     -27.836  10.756  -9.787  1.00 10.00      A   
ATOM    294  N   TYR A  38     -29.087   9.191 -10.815  1.00 10.00      A   
ATOM    295  HN  TYR A  38     -29.993   8.846 -10.976  1.00 10.00      A   
ATOM    296  CA  TYR A  38     -27.951   8.510 -11.434  1.00 10.00      A   
ATOM    297  CB  TYR A  38     -28.442   7.284 -12.221  1.00 10.00      A   
ATOM    298  CG  TYR A  38     -27.520   6.797 -13.322  1.00 10.00      A   
ATOM    299  CD1 TYR A  38     -27.828   7.018 -14.660  1.00 10.00      A   
ATOM    300  CD2 TYR A  38     -26.349   6.112 -13.027  1.00 10.00      A   
ATOM    301  CE1 TYR A  38     -26.997   6.571 -15.669  1.00 10.00      A   
ATOM    302  CE2 TYR A  38     -25.510   5.664 -14.028  1.00 10.00      A   
ATOM    303  CZ  TYR A  38     -25.837   5.894 -15.349  1.00 10.00      A   
ATOM    304  OH  TYR A  38     -25.002   5.443 -16.351  1.00 10.00      A   
ATOM    305  HH  TYR A  38     -24.682   4.556 -16.128  1.00 10.00      A   
ATOM    306  C   TYR A  38     -27.171   9.467 -12.340  1.00 10.00      A   
ATOM    307  O   TYR A  38     -25.941   9.444 -12.374  1.00 10.00      A   
ATOM    308  N   GLU A  39     -27.900  10.319 -13.052  1.00 10.00      A   
ATOM    309  HN  GLU A  39     -28.881  10.286 -12.975  1.00 10.00      A   
ATOM    310  CA  GLU A  39     -27.294  11.291 -13.956  1.00 10.00      A   
ATOM    311  CB  GLU A  39     -28.365  11.959 -14.816  1.00 10.00      A   
ATOM    312  CG  GLU A  39     -28.706  11.183 -16.075  1.00 10.00      A   
ATOM    313  CD  GLU A  39     -27.616  11.279 -17.120  1.00 10.00      A   
ATOM    314  OE1 GLU A  39     -26.656  10.490 -17.063  1.00 10.00      A   
ATOM    315  OE2 GLU A  39     -27.717  12.153 -18.008  1.00 10.00      A   
ATOM    316  C   GLU A  39     -26.491  12.342 -13.199  1.00 10.00      A   
ATOM    317  O   GLU A  39     -25.490  12.849 -13.695  1.00 10.00      A   
ATOM    318  N   ILE A  40     -26.929  12.669 -11.998  1.00 10.00      A   
ATOM    319  HN  ILE A  40     -27.743  12.243 -11.650  1.00 10.00      A   
ATOM    320  CA  ILE A  40     -26.232  13.656 -11.186  1.00 10.00      A   
ATOM    321  CB  ILE A  40     -27.190  14.356 -10.199  1.00 10.00      A   
ATOM    322  CG1 ILE A  40     -28.351  14.998 -10.962  1.00 10.00      A   
ATOM    323  CG2 ILE A  40     -26.451  15.407  -9.383  1.00 10.00      A   
ATOM    324  CD1 ILE A  40     -29.437  15.558 -10.071  1.00 10.00      A   
ATOM    325  C   ILE A  40     -25.078  13.006 -10.423  1.00 10.00      A   
ATOM    326  O   ILE A  40     -24.008  13.595 -10.266  1.00 10.00      A   
ATOM    327  N   GLU A  41     -25.308  11.782  -9.959  1.00 10.00      A   
ATOM    328  HN  GLU A  41     -26.193  11.377 -10.106  1.00 10.00      A   
ATOM    329  CA  GLU A  41     -24.305  11.021  -9.216  1.00 10.00      A   
ATOM    330  CB  GLU A  41     -24.886   9.656  -8.827  1.00 10.00      A   
ATOM    331  CG  GLU A  41     -24.190   8.968  -7.661  1.00 10.00      A   
ATOM    332  CD  GLU A  41     -22.915   8.261  -8.068  1.00 10.00      A   
ATOM    333  OE1 GLU A  41     -22.981   7.330  -8.897  1.00 10.00      A   
ATOM    334  OE2 GLU A  41     -21.839   8.632  -7.557  1.00 10.00      A   
ATOM    335  C   GLU A  41     -23.033  10.841 -10.048  1.00 10.00      A   
ATOM    336  O   GLU A  41     -21.918  11.046  -9.564  1.00 10.00      A   
ATOM    337  N   ARG A  42     -23.217  10.506 -11.320  1.00 10.00      A   
ATOM    338  HN  ARG A  42     -24.134  10.400 -11.655  1.00 10.00      A   
ATOM    339  CA  ARG A  42     -22.100  10.286 -12.230  1.00 10.00      A   
ATOM    340  CB  ARG A  42     -22.574   9.616 -13.526  1.00 10.00      A   
ATOM    341  CG  ARG A  42     -23.621  10.405 -14.295  1.00 10.00      A   
ATOM    342  CD  ARG A  42     -23.927   9.762 -15.637  1.00 10.00      A   
ATOM    343  NE  ARG A  42     -22.865  10.000 -16.618  1.00 10.00      A   
ATOM    344  HE  ARG A  42     -21.945   9.756 -16.357  1.00 10.00      A   
ATOM    345  CZ  ARG A  42     -23.072  10.530 -17.824  1.00 10.00      A   
ATOM    346  NH1 ARG A  42     -24.299  10.876 -18.198  1.00 10.00      A   
ATOM    347 HH11 ARG A  42     -25.121  10.730 -17.549  1.00 10.00      A   
ATOM    348 HH12 ARG A  42     -24.460  11.296 -19.140  1.00 10.00      A   
ATOM    349  NH2 ARG A  42     -22.054  10.697 -18.665  1.00 10.00      A   
ATOM    350 HH21 ARG A  42     -21.089  10.414 -18.386  1.00 10.00      A   
ATOM    351 HH22 ARG A  42     -22.213  11.113 -19.610  1.00 10.00      A   
ATOM    352  C   ARG A  42     -21.339  11.575 -12.532  1.00 10.00      A   
ATOM    353  O   ARG A  42     -20.303  11.550 -13.194  1.00 10.00      A   
ATOM    354  N   TRP A  43     -21.852  12.694 -12.037  1.00 10.00      A   
ATOM    355  HN  TRP A  43     -22.675  12.647 -11.499  1.00 10.00      A   
ATOM    356  CA  TRP A  43     -21.225  13.991 -12.255  1.00 10.00      A   
ATOM    357  CB  TRP A  43     -22.205  14.953 -12.938  1.00 10.00      A   
ATOM    358  CG  TRP A  43     -22.278  14.814 -14.429  1.00 10.00      A   
ATOM    359  CD1 TRP A  43     -23.013  13.907 -15.134  1.00 10.00      A   
ATOM    360  CD2 TRP A  43     -21.598  15.617 -15.400  1.00 10.00      A   
ATOM    361  NE1 TRP A  43     -22.834  14.094 -16.481  1.00 10.00      A   
ATOM    362  HE1 TRP A  43     -23.260  13.567 -17.190  1.00 10.00      A   
ATOM    363  CE2 TRP A  43     -21.968  15.141 -16.673  1.00 10.00      A   
ATOM    364  CE3 TRP A  43     -20.713  16.697 -15.314  1.00 10.00      A   
ATOM    365  CZ2 TRP A  43     -21.482  15.702 -17.851  1.00 10.00      A   
ATOM    366  CZ3 TRP A  43     -20.234  17.253 -16.483  1.00 10.00      A   
ATOM    367  CH2 TRP A  43     -20.619  16.758 -17.734  1.00 10.00      A   
ATOM    368  C   TRP A  43     -20.748  14.599 -10.941  1.00 10.00      A   
ATOM    369  O   TRP A  43     -20.364  15.770 -10.898  1.00 10.00      A   
ATOM    370  N   CYS A  44     -20.770  13.817  -9.866  1.00 10.00      A   
ATOM    371  HN  CYS A  44     -21.085  12.890  -9.942  1.00 10.00      A   
ATOM    372  CA  CYS A  44     -20.340  14.329  -8.571  1.00 10.00      A   
ATOM    373  CB  CYS A  44     -21.528  14.872  -7.775  1.00 10.00      A   
ATOM    374  SG  CYS A  44     -22.873  13.690  -7.540  1.00 10.00      A   
ATOM    375  HG  CYS A  44     -23.542  13.614  -8.683  1.00 10.00      A   
ATOM    376  C   CYS A  44     -19.571  13.308  -7.735  1.00 10.00      A   
ATOM    377  O   CYS A  44     -19.490  13.438  -6.511  1.00 10.00      A   
ATOM    378  N   ARG A  45     -19.025  12.282  -8.369  1.00 10.00      A   
ATOM    379  HN  ARG A  45     -19.120  12.204  -9.344  1.00 10.00      A   
ATOM    380  CA  ARG A  45     -18.254  11.288  -7.630  1.00 10.00      A   
ATOM    381  CB  ARG A  45     -18.369   9.883  -8.233  1.00 10.00      A   
ATOM    382  CG  ARG A  45     -18.052   8.772  -7.236  1.00 10.00      A   
ATOM    383  CD  ARG A  45     -18.222   7.381  -7.832  1.00 10.00      A   
ATOM    384  NE  ARG A  45     -19.630   6.981  -7.931  1.00 10.00      A   
ATOM    385  HE  ARG A  45     -20.299   7.700  -8.067  1.00 10.00      A   
ATOM    386  CZ  ARG A  45     -20.056   5.724  -7.826  1.00 10.00      A   
ATOM    387  NH1 ARG A  45     -19.200   4.732  -7.605  1.00 10.00      A   
ATOM    388 HH11 ARG A  45     -19.544   3.750  -7.525  1.00 10.00      A   
ATOM    389 HH12 ARG A  45     -18.176   4.930  -7.506  1.00 10.00      A   
ATOM    390  NH2 ARG A  45     -21.346   5.448  -7.986  1.00 10.00      A   
ATOM    391 HH21 ARG A  45     -22.028   6.222  -8.201  1.00 10.00      A   
ATOM    392 HH22 ARG A  45     -21.686   4.469  -7.900  1.00 10.00      A   
ATOM    393  C   ARG A  45     -16.801  11.742  -7.538  1.00 10.00      A   
ATOM    394  O   ARG A  45     -16.290  12.401  -8.450  1.00 10.00      A   
ATOM    395  N   ARG A  46     -16.143  11.418  -6.438  1.00 10.00      A   
ATOM    396  HN  ARG A  46     -16.593  10.887  -5.740  1.00 10.00      A   
ATOM    397  CA  ARG A  46     -14.760  11.834  -6.247  1.00 10.00      A   
ATOM    398  CB  ARG A  46     -14.603  12.568  -4.913  1.00 10.00      A   
ATOM    399  CG  ARG A  46     -15.446  13.831  -4.825  1.00 10.00      A   
ATOM    400  CD  ARG A  46     -15.525  14.359  -3.404  1.00 10.00      A   
ATOM    401  NE  ARG A  46     -16.461  15.480  -3.294  1.00 10.00      A   
ATOM    402  HE  ARG A  46     -16.817  15.855  -4.134  1.00 10.00      A   
ATOM    403  CZ  ARG A  46     -16.849  16.023  -2.140  1.00 10.00      A   
ATOM    404  NH1 ARG A  46     -16.384  15.552  -0.986  1.00 10.00      A   
ATOM    405 HH11 ARG A  46     -15.710  14.753  -0.974  1.00 10.00      A   
ATOM    406 HH12 ARG A  46     -16.689  15.976  -0.085  1.00 10.00      A   
ATOM    407  NH2 ARG A  46     -17.715  17.034  -2.144  1.00 10.00      A   
ATOM    408 HH21 ARG A  46     -18.092  17.402  -3.050  1.00 10.00      A   
ATOM    409 HH22 ARG A  46     -18.020  17.469  -1.245  1.00 10.00      A   
ATOM    410  C   ARG A  46     -13.781  10.673  -6.355  1.00 10.00      A   
ATOM    411  O   ARG A  46     -12.660  10.835  -6.842  1.00 10.00      A   
ATOM    412  N   LYS A  47     -14.201   9.507  -5.912  1.00 10.00      A   
ATOM    413  HN  LYS A  47     -15.111   9.424  -5.555  1.00 10.00      A   
ATOM    414  CA  LYS A  47     -13.347   8.337  -5.958  1.00 10.00      A   
ATOM    415  CB  LYS A  47     -12.961   7.899  -4.542  1.00 10.00      A   
ATOM    416  CG  LYS A  47     -14.126   7.411  -3.692  1.00 10.00      A   
ATOM    417  CD  LYS A  47     -13.754   7.331  -2.219  1.00 10.00      A   
ATOM    418  CE  LYS A  47     -12.669   6.291  -1.968  1.00 10.00      A   
ATOM    419  NZ  LYS A  47     -13.199   4.901  -1.978  1.00 10.00      A   
ATOM    420  HZ1 LYS A  47     -13.973   4.809  -2.672  1.00 10.00      A   
ATOM    421  HZ2 LYS A  47     -13.562   4.649  -1.037  1.00 10.00      A   
ATOM    422  HZ3 LYS A  47     -12.443   4.232  -2.231  1.00 10.00      A   
ATOM    423  C   LYS A  47     -14.008   7.193  -6.722  1.00 10.00      A   
ATOM    424  O   LYS A  47     -15.198   6.933  -6.560  1.00 10.00      A   
ATOM    425  N   VAL A  48     -13.236   6.540  -7.582  1.00 10.00      A   
ATOM    426  HN  VAL A  48     -12.304   6.827  -7.705  1.00 10.00      A   
ATOM    427  CA  VAL A  48     -13.734   5.412  -8.353  1.00 10.00      A   
ATOM    428  CB  VAL A  48     -13.818   5.699  -9.869  1.00 10.00      A   
ATOM    429  CG1 VAL A  48     -15.083   6.479 -10.198  1.00 10.00      A   
ATOM    430  CG2 VAL A  48     -12.585   6.440 -10.365  1.00 10.00      A   
ATOM    431  C   VAL A  48     -12.884   4.174  -8.094  1.00 10.00      A   
ATOM    432  O   VAL A  48     -11.823   3.984  -8.698  1.00 10.00      A   
ATOM    433  N   PHE A  49     -13.341   3.355  -7.168  1.00 10.00      A   
ATOM    434  HN  PHE A  49     -14.180   3.577  -6.712  1.00 10.00      A   
ATOM    435  CA  PHE A  49     -12.641   2.132  -6.811  1.00 10.00      A   
ATOM    436  CB  PHE A  49     -12.881   1.786  -5.336  1.00 10.00      A   
ATOM    437  CG  PHE A  49     -12.598   0.349  -4.983  1.00 10.00      A   
ATOM    438  CD1 PHE A  49     -11.303  -0.139  -4.992  1.00 10.00      A   
ATOM    439  CD2 PHE A  49     -13.633  -0.517  -4.657  1.00 10.00      A   
ATOM    440  CE1 PHE A  49     -11.042  -1.458  -4.684  1.00 10.00      A   
ATOM    441  CE2 PHE A  49     -13.378  -1.838  -4.345  1.00 10.00      A   
ATOM    442  CZ  PHE A  49     -12.079  -2.310  -4.359  1.00 10.00      A   
ATOM    443  C   PHE A  49     -13.065   0.978  -7.715  1.00 10.00      A   
ATOM    444  O   PHE A  49     -14.250   0.664  -7.820  1.00 10.00      A   
ATOM    445  N   ILE A  50     -12.091   0.367  -8.370  1.00 10.00      A   
ATOM    446  HN  ILE A  50     -11.165   0.682  -8.255  1.00 10.00      A   
ATOM    447  CA  ILE A  50     -12.345  -0.761  -9.251  1.00 10.00      A   
ATOM    448  CB  ILE A  50     -11.903  -0.462 -10.698  1.00 10.00      A   
ATOM    449  CG1 ILE A  50     -12.585   0.808 -11.226  1.00 10.00      A   
ATOM    450  CG2 ILE A  50     -12.187  -1.648 -11.607  1.00 10.00      A   
ATOM    451  CD1 ILE A  50     -14.090   0.702 -11.348  1.00 10.00      A   
ATOM    452  C   ILE A  50     -11.591  -1.981  -8.735  1.00 10.00      A   
ATOM    453  O   ILE A  50     -10.360  -1.978  -8.664  1.00 10.00      A   
ATOM    454  N   GLY A  51     -12.340  -3.011  -8.359  1.00 10.00      A   
ATOM    455  HN  GLY A  51     -13.319  -2.939  -8.431  1.00 10.00      A   
ATOM    456  CA  GLY A  51     -11.742  -4.228  -7.835  1.00 10.00      A   
ATOM    457  C   GLY A  51     -10.822  -4.921  -8.822  1.00 10.00      A   
ATOM    458  O   GLY A  51      -9.642  -5.127  -8.540  1.00 10.00      A   
ATOM    459  N   ASN A  52     -11.362  -5.291  -9.974  1.00 10.00      A   
ATOM    460  HN  ASN A  52     -12.310  -5.099 -10.144  1.00 10.00      A   
ATOM    461  CA  ASN A  52     -10.574  -5.967 -11.001  1.00 10.00      A   
ATOM    462  CB  ASN A  52     -11.224  -7.300 -11.406  1.00 10.00      A   
ATOM    463  CG  ASN A  52     -10.295  -8.200 -12.206  1.00 10.00      A   
ATOM    464  OD1 ASN A  52      -9.524  -7.737 -13.044  1.00 10.00      A   
ATOM    465  ND2 ASN A  52     -10.356  -9.496 -11.946  1.00 10.00      A   
ATOM    466 HD21 ASN A  52     -10.990  -9.802 -11.263  1.00 10.00      A   
ATOM    467 HD22 ASN A  52      -9.762 -10.094 -12.441  1.00 10.00      A   
ATOM    468  C   ASN A  52     -10.399  -5.060 -12.211  1.00 10.00      A   
ATOM    469  O   ASN A  52     -11.378  -4.610 -12.804  1.00 10.00      A   
ATOM    470  N   CYS A  53      -9.150  -4.802 -12.576  1.00 10.00      A   
ATOM    471  HN  CYS A  53      -8.410  -5.196 -12.058  1.00 10.00      A   
ATOM    472  CA  CYS A  53      -8.835  -3.938 -13.709  1.00 10.00      A   
ATOM    473  CB  CYS A  53      -7.326  -3.718 -13.796  1.00 10.00      A   
ATOM    474  SG  CYS A  53      -6.369  -5.233 -14.055  1.00 10.00      A   
ATOM    475  HG  CYS A  53      -6.310  -5.456 -15.362  1.00 10.00      A   
ATOM    476  C   CYS A  53      -9.361  -4.482 -15.037  1.00 10.00      A   
ATOM    477  O   CYS A  53      -9.399  -3.768 -16.034  1.00 10.00      A   
ATOM    478  N   TYR A  54      -9.753  -5.744 -15.054  1.00 10.00      A   
ATOM    479  HN  TYR A  54      -9.685  -6.280 -14.235  1.00 10.00      A   
ATOM    480  CA  TYR A  54     -10.266  -6.356 -16.268  1.00 10.00      A   
ATOM    481  CB  TYR A  54      -9.514  -7.645 -16.589  1.00 10.00      A   
ATOM    482  CG  TYR A  54      -8.086  -7.398 -17.015  1.00 10.00      A   
ATOM    483  CD1 TYR A  54      -7.037  -8.142 -16.489  1.00 10.00      A   
ATOM    484  CD2 TYR A  54      -7.788  -6.411 -17.944  1.00 10.00      A   
ATOM    485  CE1 TYR A  54      -5.729  -7.904 -16.878  1.00 10.00      A   
ATOM    486  CE2 TYR A  54      -6.489  -6.169 -18.337  1.00 10.00      A   
ATOM    487  CZ  TYR A  54      -5.464  -6.916 -17.804  1.00 10.00      A   
ATOM    488  OH  TYR A  54      -4.169  -6.670 -18.197  1.00 10.00      A   
ATOM    489  HH  TYR A  54      -4.056  -6.949 -19.126  1.00 10.00      A   
ATOM    490  C   TYR A  54     -11.767  -6.592 -16.193  1.00 10.00      A   
ATOM    491  O   TYR A  54     -12.343  -7.266 -17.045  1.00 10.00      A   
ATOM    492  N   ALA A  55     -12.401  -6.024 -15.178  1.00 10.00      A   
ATOM    493  HN  ALA A  55     -11.891  -5.500 -14.521  1.00 10.00      A   
ATOM    494  CA  ALA A  55     -13.838  -6.166 -15.011  1.00 10.00      A   
ATOM    495  CB  ALA A  55     -14.213  -6.051 -13.545  1.00 10.00      A   
ATOM    496  C   ALA A  55     -14.572  -5.115 -15.836  1.00 10.00      A   
ATOM    497  O   ALA A  55     -15.764  -5.249 -16.118  1.00 10.00      A   
ATOM    498  N   VAL A  56     -13.840  -4.082 -16.238  1.00 10.00      A   
ATOM    499  HN  VAL A  56     -12.890  -4.055 -16.003  1.00 10.00      A   
ATOM    500  CA  VAL A  56     -14.397  -2.995 -17.028  1.00 10.00      A   
ATOM    501  CB  VAL A  56     -15.139  -1.978 -16.125  1.00 10.00      A   
ATOM    502  CG1 VAL A  56     -14.166  -1.205 -15.249  1.00 10.00      A   
ATOM    503  CG2 VAL A  56     -16.010  -1.037 -16.942  1.00 10.00      A   
ATOM    504  C   VAL A  56     -13.285  -2.290 -17.810  1.00 10.00      A   
ATOM    505  O   VAL A  56     -12.114  -2.368 -17.435  1.00 10.00      A   
ATOM    506  N   SER A  57     -13.649  -1.636 -18.907  1.00 10.00      A   
ATOM    507  HN  SER A  57     -14.588  -1.637 -19.176  1.00 10.00      A   
ATOM    508  CA  SER A  57     -12.688  -0.913 -19.724  1.00 10.00      A   
ATOM    509  CB  SER A  57     -13.133  -0.942 -21.190  1.00 10.00      A   
ATOM    510  OG  SER A  57     -13.769  -2.171 -21.509  1.00 10.00      A   
ATOM    511  HG  SER A  57     -13.187  -2.697 -22.076  1.00 10.00      A   
ATOM    512  C   SER A  57     -12.584   0.535 -19.234  1.00 10.00      A   
ATOM    513  O   SER A  57     -13.555   1.081 -18.706  1.00 10.00      A   
ATOM    514  N   PRO A  58     -11.408   1.170 -19.398  1.00 10.00      A   
ATOM    515  CA  PRO A  58     -11.184   2.559 -18.967  1.00 10.00      A   
ATOM    516  CB  PRO A  58      -9.789   2.879 -19.513  1.00 10.00      A   
ATOM    517  CG  PRO A  58      -9.121   1.555 -19.636  1.00 10.00      A   
ATOM    518  CD  PRO A  58     -10.200   0.581 -20.002  1.00 10.00      A   
ATOM    519  C   PRO A  58     -12.211   3.513 -19.571  1.00 10.00      A   
ATOM    520  O   PRO A  58     -12.745   4.386 -18.889  1.00 10.00      A   
ATOM    521  N   ALA A  59     -12.503   3.314 -20.851  1.00 10.00      A   
ATOM    522  HN  ALA A  59     -12.064   2.581 -21.327  1.00 10.00      A   
ATOM    523  CA  ALA A  59     -13.456   4.153 -21.571  1.00 10.00      A   
ATOM    524  CB  ALA A  59     -13.547   3.718 -23.026  1.00 10.00      A   
ATOM    525  C   ALA A  59     -14.838   4.130 -20.922  1.00 10.00      A   
ATOM    526  O   ALA A  59     -15.528   5.150 -20.875  1.00 10.00      A   
ATOM    527  N   THR A  60     -15.232   2.966 -20.419  1.00 10.00      A   
ATOM    528  HN  THR A  60     -14.632   2.194 -20.468  1.00 10.00      A   
ATOM    529  CA  THR A  60     -16.528   2.800 -19.786  1.00 10.00      A   
ATOM    530  CB  THR A  60     -16.773   1.318 -19.449  1.00 10.00      A   
ATOM    531  OG1 THR A  60     -16.104   0.496 -20.421  1.00 10.00      A   
ATOM    532  HG1 THR A  60     -16.758   0.011 -20.931  1.00 10.00      A   
ATOM    533  CG2 THR A  60     -18.261   1.003 -19.464  1.00 10.00      A   
ATOM    534  C   THR A  60     -16.630   3.635 -18.510  1.00 10.00      A   
ATOM    535  O   THR A  60     -17.649   4.279 -18.261  1.00 10.00      A   
ATOM    536  N   VAL A  61     -15.566   3.628 -17.714  1.00 10.00      A   
ATOM    537  HN  VAL A  61     -14.780   3.101 -17.970  1.00 10.00      A   
ATOM    538  CA  VAL A  61     -15.541   4.385 -16.467  1.00 10.00      A   
ATOM    539  CB  VAL A  61     -14.331   4.000 -15.590  1.00 10.00      A   
ATOM    540  CG1 VAL A  61     -14.537   4.472 -14.157  1.00 10.00      A   
ATOM    541  CG2 VAL A  61     -14.085   2.499 -15.635  1.00 10.00      A   
ATOM    542  C   VAL A  61     -15.489   5.882 -16.750  1.00 10.00      A   
ATOM    543  O   VAL A  61     -16.236   6.661 -16.157  1.00 10.00      A   
ATOM    544  N   ILE A  62     -14.609   6.269 -17.672  1.00 10.00      A   
ATOM    545  HN  ILE A  62     -14.051   5.589 -18.112  1.00 10.00      A   
ATOM    546  CA  ILE A  62     -14.434   7.669 -18.043  1.00 10.00      A   
ATOM    547  CB  ILE A  62     -13.255   7.846 -19.031  1.00 10.00      A   
ATOM    548  CG1 ILE A  62     -11.944   7.399 -18.378  1.00 10.00      A   
ATOM    549  CG2 ILE A  62     -13.148   9.290 -19.505  1.00 10.00      A   
ATOM    550  CD1 ILE A  62     -10.782   7.297 -19.341  1.00 10.00      A   
ATOM    551  C   ILE A  62     -15.707   8.263 -18.645  1.00 10.00      A   
ATOM    552  O   ILE A  62     -16.052   9.412 -18.377  1.00 10.00      A   
ATOM    553  N   ARG A  63     -16.399   7.485 -19.465  1.00 10.00      A   
ATOM    554  HN  ARG A  63     -16.073   6.577 -19.657  1.00 10.00      A   
ATOM    555  CA  ARG A  63     -17.627   7.954 -20.096  1.00 10.00      A   
ATOM    556  CB  ARG A  63     -18.112   6.945 -21.138  1.00 10.00      A   
ATOM    557  CG  ARG A  63     -19.383   7.353 -21.868  1.00 10.00      A   
ATOM    558  CD  ARG A  63     -19.445   6.750 -23.264  1.00 10.00      A   
ATOM    559  NE  ARG A  63     -19.083   5.332 -23.271  1.00 10.00      A   
ATOM    560  HE  ARG A  63     -19.530   4.748 -22.614  1.00 10.00      A   
ATOM    561  CZ  ARG A  63     -18.189   4.792 -24.100  1.00 10.00      A   
ATOM    562  NH1 ARG A  63     -17.565   5.555 -24.994  1.00 10.00      A   
ATOM    563 HH11 ARG A  63     -16.864   5.135 -25.648  1.00 10.00      A   
ATOM    564 HH12 ARG A  63     -17.774   6.574 -25.051  1.00 10.00      A   
ATOM    565  NH2 ARG A  63     -17.923   3.493 -24.037  1.00 10.00      A   
ATOM    566 HH21 ARG A  63     -18.413   2.891 -23.340  1.00 10.00      A   
ATOM    567 HH22 ARG A  63     -17.227   3.066 -24.685  1.00 10.00      A   
ATOM    568  C   ARG A  63     -18.720   8.232 -19.060  1.00 10.00      A   
ATOM    569  O   ARG A  63     -19.434   9.238 -19.150  1.00 10.00      A   
ATOM    570  N   ARG A  64     -18.848   7.344 -18.079  1.00 10.00      A   
ATOM    571  HN  ARG A  64     -18.260   6.559 -18.059  1.00 10.00      A   
ATOM    572  CA  ARG A  64     -19.850   7.508 -17.037  1.00 10.00      A   
ATOM    573  CB  ARG A  64     -20.125   6.189 -16.305  1.00 10.00      A   
ATOM    574  CG  ARG A  64     -21.240   6.285 -15.272  1.00 10.00      A   
ATOM    575  CD  ARG A  64     -21.516   4.946 -14.605  1.00 10.00      A   
ATOM    576  NE  ARG A  64     -22.110   5.114 -13.274  1.00 10.00      A   
ATOM    577  HE  ARG A  64     -22.343   6.027 -13.001  1.00 10.00      A   
ATOM    578  CZ  ARG A  64     -22.359   4.109 -12.430  1.00 10.00      A   
ATOM    579  NH1 ARG A  64     -22.081   2.857 -12.776  1.00 10.00      A   
ATOM    580 HH11 ARG A  64     -22.275   2.075 -12.108  1.00 10.00      A   
ATOM    581 HH12 ARG A  64     -21.666   2.643 -13.719  1.00 10.00      A   
ATOM    582  NH2 ARG A  64     -22.872   4.352 -11.230  1.00 10.00      A   
ATOM    583 HH21 ARG A  64     -23.085   5.330 -10.932  1.00 10.00      A   
ATOM    584 HH22 ARG A  64     -23.063   3.563 -10.575  1.00 10.00      A   
ATOM    585  C   ARG A  64     -19.455   8.602 -16.050  1.00 10.00      A   
ATOM    586  O   ARG A  64     -20.275   9.454 -15.703  1.00 10.00      A   
ATOM    587  N   PHE A  65     -18.201   8.587 -15.614  1.00 10.00      A   
ATOM    588  HN  PHE A  65     -17.580   7.901 -15.950  1.00 10.00      A   
ATOM    589  CA  PHE A  65     -17.718   9.573 -14.657  1.00 10.00      A   
ATOM    590  CB  PHE A  65     -17.157   8.886 -13.411  1.00 10.00      A   
ATOM    591  CG  PHE A  65     -18.172   8.110 -12.626  1.00 10.00      A   
ATOM    592  CD1 PHE A  65     -18.234   6.733 -12.724  1.00 10.00      A   
ATOM    593  CD2 PHE A  65     -19.063   8.758 -11.790  1.00 10.00      A   
ATOM    594  CE1 PHE A  65     -19.169   6.017 -12.002  1.00 10.00      A   
ATOM    595  CE2 PHE A  65     -20.000   8.048 -11.067  1.00 10.00      A   
ATOM    596  CZ  PHE A  65     -20.053   6.675 -11.174  1.00 10.00      A   
ATOM    597  C   PHE A  65     -16.647  10.478 -15.255  1.00 10.00      A   
ATOM    598  O   PHE A  65     -15.476  10.099 -15.334  1.00 10.00      A   
ATOM    599  N   PRO A  66     -17.038  11.687 -15.685  1.00 10.00      A   
ATOM    600  CA  PRO A  66     -16.098  12.660 -16.250  1.00 10.00      A   
ATOM    601  CB  PRO A  66     -17.016  13.668 -16.942  1.00 10.00      A   
ATOM    602  CG  PRO A  66     -18.297  13.601 -16.184  1.00 10.00      A   
ATOM    603  CD  PRO A  66     -18.427  12.188 -15.686  1.00 10.00      A   
ATOM    604  C   PRO A  66     -15.292  13.348 -15.150  1.00 10.00      A   
ATOM    605  O   PRO A  66     -14.197  13.861 -15.382  1.00 10.00      A   
ATOM    606  N   LYS A  67     -15.842  13.343 -13.946  1.00 10.00      A   
ATOM    607  HN  LYS A  67     -16.707  12.901 -13.820  1.00 10.00      A   
ATOM    608  CA  LYS A  67     -15.189  13.955 -12.805  1.00 10.00      A   
ATOM    609  CB  LYS A  67     -16.176  14.834 -12.036  1.00 10.00      A   
ATOM    610  CG  LYS A  67     -16.761  15.988 -12.834  1.00 10.00      A   
ATOM    611  CD  LYS A  67     -17.633  16.867 -11.952  1.00 10.00      A   
ATOM    612  CE  LYS A  67     -18.327  17.959 -12.751  1.00 10.00      A   
ATOM    613  NZ  LYS A  67     -19.296  18.730 -11.923  1.00 10.00      A   
ATOM    614  HZ1 LYS A  67     -19.731  19.482 -12.494  1.00 10.00      A   
ATOM    615  HZ2 LYS A  67     -18.811  19.169 -11.117  1.00 10.00      A   
ATOM    616  HZ3 LYS A  67     -20.048  18.104 -11.561  1.00 10.00      A   
ATOM    617  C   LYS A  67     -14.637  12.879 -11.880  1.00 10.00      A   
ATOM    618  O   LYS A  67     -15.399  12.116 -11.280  1.00 10.00      A   
ATOM    619  N   VAL A  68     -13.315  12.807 -11.783  1.00 10.00      A   
ATOM    620  HN  VAL A  68     -12.765  13.431 -12.300  1.00 10.00      A   
ATOM    621  CA  VAL A  68     -12.655  11.827 -10.929  1.00 10.00      A   
ATOM    622  CB  VAL A  68     -12.207  10.584 -11.730  1.00 10.00      A   
ATOM    623  CG1 VAL A  68     -11.309   9.695 -10.886  1.00 10.00      A   
ATOM    624  CG2 VAL A  68     -13.412   9.797 -12.222  1.00 10.00      A   
ATOM    625  C   VAL A  68     -11.442  12.452 -10.251  1.00 10.00      A   
ATOM    626  O   VAL A  68     -10.625  13.099 -10.906  1.00 10.00      A   
ATOM    627  N   ARG A  69     -11.334  12.259  -8.944  1.00 10.00      A   
ATOM    628  HN  ARG A  69     -12.023  11.731  -8.480  1.00 10.00      A   
ATOM    629  CA  ARG A  69     -10.222  12.806  -8.178  1.00 10.00      A   
ATOM    630  CB  ARG A  69     -10.747  13.584  -6.969  1.00 10.00      A   
ATOM    631  CG  ARG A  69     -11.670  14.743  -7.303  1.00 10.00      A   
ATOM    632  CD  ARG A  69     -10.899  15.922  -7.866  1.00 10.00      A   
ATOM    633  NE  ARG A  69     -11.690  17.152  -7.846  1.00 10.00      A   
ATOM    634  HE  ARG A  69     -12.621  17.094  -8.156  1.00 10.00      A   
ATOM    635  CZ  ARG A  69     -11.227  18.331  -7.432  1.00 10.00      A   
ATOM    636  NH1 ARG A  69      -9.978  18.443  -6.995  1.00 10.00      A   
ATOM    637 HH11 ARG A  69      -9.621  19.365  -6.673  1.00 10.00      A   
ATOM    638 HH12 ARG A  69      -9.341  17.603  -6.967  1.00 10.00      A   
ATOM    639  NH2 ARG A  69     -12.013  19.400  -7.441  1.00 10.00      A   
ATOM    640 HH21 ARG A  69     -11.643  20.323  -7.120  1.00 10.00      A   
ATOM    641 HH22 ARG A  69     -13.002  19.325  -7.769  1.00 10.00      A   
ATOM    642  C   ARG A  69      -9.285  11.698  -7.702  1.00 10.00      A   
ATOM    643  O   ARG A  69      -8.065  11.871  -7.674  1.00 10.00      A   
ATOM    644  N   SER A  70      -9.858  10.551  -7.351  1.00 10.00      A   
ATOM    645  HN  SER A  70     -10.833  10.456  -7.432  1.00 10.00      A   
ATOM    646  CA  SER A  70      -9.079   9.426  -6.855  1.00 10.00      A   
ATOM    647  CB  SER A  70      -9.285   9.300  -5.340  1.00 10.00      A   
ATOM    648  OG  SER A  70      -8.301   8.478  -4.740  1.00 10.00      A   
ATOM    649  HG  SER A  70      -7.801   8.997  -4.091  1.00 10.00      A   
ATOM    650  C   SER A  70      -9.481   8.126  -7.546  1.00 10.00      A   
ATOM    651  O   SER A  70     -10.670   7.812  -7.657  1.00 10.00      A   
ATOM    652  N   VAL A  71      -8.483   7.386  -8.024  1.00 10.00      A   
ATOM    653  HN  VAL A  71      -7.562   7.714  -7.930  1.00 10.00      A   
ATOM    654  CA  VAL A  71      -8.714   6.107  -8.694  1.00 10.00      A   
ATOM    655  CB  VAL A  71      -8.225   6.129 -10.162  1.00 10.00      A   
ATOM    656  CG1 VAL A  71      -8.709   4.896 -10.912  1.00 10.00      A   
ATOM    657  CG2 VAL A  71      -8.684   7.392 -10.871  1.00 10.00      A   
ATOM    658  C   VAL A  71      -7.987   4.983  -7.957  1.00 10.00      A   
ATOM    659  O   VAL A  71      -6.847   5.152  -7.518  1.00 10.00      A   
ATOM    660  N   GLU A  72      -8.650   3.842  -7.827  1.00 10.00      A   
ATOM    661  HN  GLU A  72      -9.553   3.769  -8.208  1.00 10.00      A   
ATOM    662  CA  GLU A  72      -8.075   2.682  -7.157  1.00 10.00      A   
ATOM    663  CB  GLU A  72      -8.780   2.450  -5.821  1.00 10.00      A   
ATOM    664  CG  GLU A  72      -7.945   1.721  -4.785  1.00 10.00      A   
ATOM    665  CD  GLU A  72      -8.424   2.007  -3.378  1.00 10.00      A   
ATOM    666  OE1 GLU A  72      -8.577   3.198  -3.028  1.00 10.00      A   
ATOM    667  OE2 GLU A  72      -8.654   1.052  -2.615  1.00 10.00      A   
ATOM    668  C   GLU A  72      -8.230   1.462  -8.058  1.00 10.00      A   
ATOM    669  O   GLU A  72      -9.350   1.089  -8.412  1.00 10.00      A   
ATOM    670  N   LEU A  73      -7.113   0.847  -8.432  1.00 10.00      A   
ATOM    671  HN  LEU A  73      -6.244   1.166  -8.087  1.00 10.00      A   
ATOM    672  CA  LEU A  73      -7.147  -0.303  -9.330  1.00 10.00      A   
ATOM    673  CB  LEU A  73      -6.742   0.120 -10.748  1.00 10.00      A   
ATOM    674  CG  LEU A  73      -7.588   1.209 -11.410  1.00 10.00      A   
ATOM    675  CD1 LEU A  73      -6.794   1.898 -12.505  1.00 10.00      A   
ATOM    676  CD2 LEU A  73      -8.868   0.620 -11.976  1.00 10.00      A   
ATOM    677  C   LEU A  73      -6.228  -1.434  -8.870  1.00 10.00      A   
ATOM    678  O   LEU A  73      -5.071  -1.207  -8.500  1.00 10.00      A   
ATOM    679  N   LYS A  74      -6.753  -2.652  -8.907  1.00 10.00      A   
ATOM    680  HN  LYS A  74      -7.683  -2.758  -9.198  1.00 10.00      A   
ATOM    681  CA  LYS A  74      -5.997  -3.843  -8.535  1.00 10.00      A   
ATOM    682  CB  LYS A  74      -6.709  -4.610  -7.412  1.00 10.00      A   
ATOM    683  CG  LYS A  74      -7.074  -3.754  -6.208  1.00 10.00      A   
ATOM    684  CD  LYS A  74      -7.841  -4.556  -5.164  1.00 10.00      A   
ATOM    685  CE  LYS A  74      -8.341  -3.665  -4.035  1.00 10.00      A   
ATOM    686  NZ  LYS A  74      -8.923  -4.445  -2.910  1.00 10.00      A   
ATOM    687  HZ1 LYS A  74      -9.812  -4.015  -2.590  1.00 10.00      A   
ATOM    688  HZ2 LYS A  74      -8.257  -4.465  -2.109  1.00 10.00      A   
ATOM    689  HZ3 LYS A  74      -9.114  -5.426  -3.208  1.00 10.00      A   
ATOM    690  C   LYS A  74      -5.840  -4.728  -9.775  1.00 10.00      A   
ATOM    691  O   LYS A  74      -6.757  -4.813 -10.599  1.00 10.00      A   
ATOM    692  N   GLY A  75      -4.685  -5.372  -9.921  1.00 10.00      A   
ATOM    693  HN  GLY A  75      -3.990  -5.280  -9.236  1.00 10.00      A   
ATOM    694  CA  GLY A  75      -4.455  -6.206 -11.089  1.00 10.00      A   
ATOM    695  C   GLY A  75      -4.242  -7.673 -10.775  1.00 10.00      A   
ATOM    696  O   GLY A  75      -5.187  -8.461 -10.792  1.00 10.00      A   
ATOM    697  N   LYS A  76      -2.994  -8.037 -10.500  1.00 10.00      A   
ATOM    698  HN  LYS A  76      -2.293  -7.350 -10.494  1.00 10.00      A   
ATOM    699  CA  LYS A  76      -2.633  -9.420 -10.201  1.00 10.00      A   
ATOM    700  CB  LYS A  76      -1.121  -9.546  -9.985  1.00 10.00      A   
ATOM    701  CG  LYS A  76      -0.268  -9.394 -11.233  1.00 10.00      A   
ATOM    702  CD  LYS A  76       1.195  -9.667 -10.919  1.00 10.00      A   
ATOM    703  CE  LYS A  76       2.097  -9.303 -12.082  1.00 10.00      A   
ATOM    704  NZ  LYS A  76       3.531  -9.507 -11.752  1.00 10.00      A   
ATOM    705  HZ1 LYS A  76       3.814  -8.900 -10.951  1.00 10.00      A   
ATOM    706  HZ2 LYS A  76       4.119  -9.265 -12.570  1.00 10.00      A   
ATOM    707  HZ3 LYS A  76       3.704 -10.499 -11.498  1.00 10.00      A   
ATOM    708  C   LYS A  76      -3.359  -9.950  -8.967  1.00 10.00      A   
ATOM    709  O   LYS A  76      -3.578  -9.221  -8.000  1.00 10.00      A   
ATOM    710  N   PRO A  77      -3.741 -11.235  -8.994  1.00 10.00      A   
ATOM    711  CA  PRO A  77      -4.424 -11.880  -7.870  1.00 10.00      A   
ATOM    712  CB  PRO A  77      -4.864 -13.225  -8.452  1.00 10.00      A   
ATOM    713  CG  PRO A  77      -3.889 -13.495  -9.543  1.00 10.00      A   
ATOM    714  CD  PRO A  77      -3.544 -12.156 -10.126  1.00 10.00      A   
ATOM    715  C   PRO A  77      -3.470 -12.095  -6.691  1.00 10.00      A   
ATOM    716  O   PRO A  77      -2.263 -11.879  -6.808  1.00 10.00      A   
ATOM    717  N   HIS A  78      -4.016 -12.532  -5.565  1.00 10.00      A   
ATOM    718  HN  HIS A  78      -4.980 -12.707  -5.544  1.00 10.00      A   
ATOM    719  CA  HIS A  78      -3.234 -12.770  -4.355  1.00 10.00      A   
ATOM    720  CB  HIS A  78      -4.169 -13.209  -3.221  1.00 10.00      A   
ATOM    721  CG  HIS A  78      -3.477 -13.591  -1.949  1.00 10.00      A   
ATOM    722  ND1 HIS A  78      -3.698 -14.778  -1.287  1.00 10.00      A   
ATOM    723  HD1 HIS A  78      -4.339 -15.487  -1.556  1.00 10.00      A   
ATOM    724  CD2 HIS A  78      -2.548 -12.922  -1.216  1.00 10.00      A   
ATOM    725  CE1 HIS A  78      -2.913 -14.799  -0.208  1.00 10.00      A   
ATOM    726  NE2 HIS A  78      -2.192 -13.694  -0.115  1.00 10.00      A   
ATOM    727  C   HIS A  78      -2.130 -13.810  -4.582  1.00 10.00      A   
ATOM    728  O   HIS A  78      -1.010 -13.660  -4.095  1.00 10.00      A   
ATOM    729  N   PHE A  79      -2.434 -14.840  -5.360  1.00 10.00      A   
ATOM    730  HN  PHE A  79      -3.333 -14.898  -5.751  1.00 10.00      A   
ATOM    731  CA  PHE A  79      -1.467 -15.901  -5.632  1.00 10.00      A   
ATOM    732  CB  PHE A  79      -2.131 -17.106  -6.297  1.00 10.00      A   
ATOM    733  CG  PHE A  79      -2.745 -18.077  -5.324  1.00 10.00      A   
ATOM    734  CD1 PHE A  79      -2.876 -17.755  -3.982  1.00 10.00      A   
ATOM    735  CD2 PHE A  79      -3.191 -19.313  -5.753  1.00 10.00      A   
ATOM    736  CE1 PHE A  79      -3.439 -18.648  -3.091  1.00 10.00      A   
ATOM    737  CE2 PHE A  79      -3.756 -20.211  -4.868  1.00 10.00      A   
ATOM    738  CZ  PHE A  79      -3.880 -19.878  -3.533  1.00 10.00      A   
ATOM    739  C   PHE A  79      -0.272 -15.419  -6.450  1.00 10.00      A   
ATOM    740  O   PHE A  79       0.735 -16.121  -6.572  1.00 10.00      A   
ATOM    741  N   ALA A  80      -0.370 -14.212  -6.988  1.00 10.00      A   
ATOM    742  HN  ALA A  80      -1.181 -13.682  -6.837  1.00 10.00      A   
ATOM    743  CA  ALA A  80       0.712 -13.651  -7.779  1.00 10.00      A   
ATOM    744  CB  ALA A  80       0.225 -12.477  -8.608  1.00 10.00      A   
ATOM    745  C   ALA A  80       1.861 -13.224  -6.879  1.00 10.00      A   
ATOM    746  O   ALA A  80       3.003 -13.133  -7.323  1.00 10.00      A   
ATOM    747  N   ASP A  81       1.547 -12.983  -5.608  1.00 10.00      A   
ATOM    748  HN  ASP A  81       0.611 -13.085  -5.320  1.00 10.00      A   
ATOM    749  CA  ASP A  81       2.547 -12.572  -4.624  1.00 10.00      A   
ATOM    750  CB  ASP A  81       1.874 -12.144  -3.315  1.00 10.00      A   
ATOM    751  CG  ASP A  81       1.884 -10.642  -3.107  1.00 10.00      A   
ATOM    752  OD1 ASP A  81       2.449 -10.178  -2.094  1.00 10.00      A   
ATOM    753  OD2 ASP A  81       1.326  -9.916  -3.953  1.00 10.00      A   
ATOM    754  C   ASP A  81       3.523 -13.705  -4.341  1.00 10.00      A   
ATOM    755  O   ASP A  81       4.613 -13.489  -3.815  1.00 10.00      A   
ATOM    756  N   PHE A  82       3.124 -14.918  -4.699  1.00 10.00      A   
ATOM    757  HN  PHE A  82       2.250 -15.024  -5.132  1.00 10.00      A   
ATOM    758  CA  PHE A  82       3.949 -16.094  -4.476  1.00 10.00      A   
ATOM    759  CB  PHE A  82       3.116 -17.208  -3.836  1.00 10.00      A   
ATOM    760  CG  PHE A  82       2.183 -16.713  -2.769  1.00 10.00      A   
ATOM    761  CD1 PHE A  82       2.673 -16.164  -1.598  1.00 10.00      A   
ATOM    762  CD2 PHE A  82       0.811 -16.791  -2.941  1.00 10.00      A   
ATOM    763  CE1 PHE A  82       1.818 -15.703  -0.619  1.00 10.00      A   
ATOM    764  CE2 PHE A  82      -0.051 -16.331  -1.966  1.00 10.00      A   
ATOM    765  CZ  PHE A  82       0.453 -15.785  -0.802  1.00 10.00      A   
ATOM    766  C   PHE A  82       4.571 -16.573  -5.783  1.00 10.00      A   
ATOM    767  O   PHE A  82       5.017 -17.714  -5.887  1.00 10.00      A   
ATOM    768  N   ASN A  83       4.585 -15.684  -6.775  1.00 10.00      A   
ATOM    769  HN  ASN A  83       4.210 -14.793  -6.614  1.00 10.00      A   
ATOM    770  CA  ASN A  83       5.150 -15.980  -8.094  1.00 10.00      A   
ATOM    771  CB  ASN A  83       6.667 -16.189  -8.025  1.00 10.00      A   
ATOM    772  CG  ASN A  83       7.429 -14.899  -7.784  1.00 10.00      A   
ATOM    773  OD1 ASN A  83       6.961 -13.809  -8.122  1.00 10.00      A   
ATOM    774  ND2 ASN A  83       8.607 -15.012  -7.191  1.00 10.00      A   
ATOM    775 HD21 ASN A  83       8.916 -15.909  -6.942  1.00 10.00      A   
ATOM    776 HD22 ASN A  83       9.129 -14.195  -7.033  1.00 10.00      A   
ATOM    777  C   ASN A  83       4.468 -17.170  -8.762  1.00 10.00      A   
ATOM    778  O   ASN A  83       5.080 -17.885  -9.555  1.00 10.00      A   
ATOM    779  N   LEU A  84       3.196 -17.378  -8.443  1.00 10.00      A   
ATOM    780  HN  LEU A  84       2.763 -16.783  -7.795  1.00 10.00      A   
ATOM    781  CA  LEU A  84       2.429 -18.477  -9.020  1.00 10.00      A   
ATOM    782  CB  LEU A  84       1.360 -18.961  -8.042  1.00 10.00      A   
ATOM    783  CG  LEU A  84       1.871 -19.702  -6.806  1.00 10.00      A   
ATOM    784  CD1 LEU A  84       0.754 -19.887  -5.796  1.00 10.00      A   
ATOM    785  CD2 LEU A  84       2.468 -21.047  -7.195  1.00 10.00      A   
ATOM    786  C   LEU A  84       1.794 -18.054 -10.339  1.00 10.00      A   
ATOM    787  O   LEU A  84       1.079 -18.824 -10.980  1.00 10.00      A   
ATOM    788  N   VAL A  85       2.064 -16.819 -10.734  1.00 10.00      A   
ATOM    789  HN  VAL A  85       2.645 -16.264 -10.180  1.00 10.00      A   
ATOM    790  CA  VAL A  85       1.541 -16.269 -11.973  1.00 10.00      A   
ATOM    791  CB  VAL A  85       0.636 -15.041 -11.712  1.00 10.00      A   
ATOM    792  CG1 VAL A  85       0.112 -14.463 -13.019  1.00 10.00      A   
ATOM    793  CG2 VAL A  85      -0.520 -15.415 -10.795  1.00 10.00      A   
ATOM    794  C   VAL A  85       2.702 -15.872 -12.883  1.00 10.00      A   
ATOM    795  O   VAL A  85       3.490 -14.986 -12.542  1.00 10.00      A   
ATOM    796  N   PRO A  86       2.826 -16.542 -14.042  1.00 10.00      A   
ATOM    797  CA  PRO A  86       3.899 -16.277 -15.013  1.00 10.00      A   
ATOM    798  CB  PRO A  86       3.549 -17.191 -16.190  1.00 10.00      A   
ATOM    799  CG  PRO A  86       2.711 -18.267 -15.598  1.00 10.00      A   
ATOM    800  CD  PRO A  86       1.925 -17.615 -14.501  1.00 10.00      A   
ATOM    801  C   PRO A  86       3.925 -14.824 -15.477  1.00 10.00      A   
ATOM    802  O   PRO A  86       2.875 -14.191 -15.642  1.00 10.00      A   
ATOM    803  N   ASP A  87       5.127 -14.298 -15.682  1.00 10.00      A   
ATOM    804  HN  ASP A  87       5.925 -14.850 -15.528  1.00 10.00      A   
ATOM    805  CA  ASP A  87       5.296 -12.924 -16.132  1.00 10.00      A   
ATOM    806  CB  ASP A  87       6.775 -12.507 -16.102  1.00 10.00      A   
ATOM    807  CG  ASP A  87       7.343 -12.366 -14.695  1.00 10.00      A   
ATOM    808  OD1 ASP A  87       8.415 -12.954 -14.418  1.00 10.00      A   
ATOM    809  OD2 ASP A  87       6.727 -11.670 -13.860  1.00 10.00      A   
ATOM    810  C   ASP A  87       4.726 -12.763 -17.539  1.00 10.00      A   
ATOM    811  O   ASP A  87       4.856 -13.659 -18.377  1.00 10.00      A   
ATOM    812  N   GLY A  88       4.084 -11.630 -17.791  1.00 10.00      A   
ATOM    813  HN  GLY A  88       4.018 -10.946 -17.090  1.00 10.00      A   
ATOM    814  CA  GLY A  88       3.493 -11.388 -19.094  1.00 10.00      A   
ATOM    815  C   GLY A  88       2.007 -11.682 -19.091  1.00 10.00      A   
ATOM    816  O   GLY A  88       1.333 -11.545 -20.113  1.00 10.00      A   
ATOM    817  N   TRP A  89       1.504 -12.097 -17.932  1.00 10.00      A   
ATOM    818  HN  TRP A  89       2.109 -12.203 -17.168  1.00 10.00      A   
ATOM    819  CA  TRP A  89       0.089 -12.418 -17.761  1.00 10.00      A   
ATOM    820  CB  TRP A  89      -0.176 -12.859 -16.314  1.00 10.00      A   
ATOM    821  CG  TRP A  89      -1.628 -12.918 -15.935  1.00 10.00      A   
ATOM    822  CD1 TRP A  89      -2.535 -13.875 -16.291  1.00 10.00      A   
ATOM    823  CD2 TRP A  89      -2.336 -11.978 -15.119  1.00 10.00      A   
ATOM    824  NE1 TRP A  89      -3.762 -13.584 -15.749  1.00 10.00      A   
ATOM    825  HE1 TRP A  89      -4.576 -14.122 -15.863  1.00 10.00      A   
ATOM    826  CE2 TRP A  89      -3.667 -12.426 -15.028  1.00 10.00      A   
ATOM    827  CE3 TRP A  89      -1.973 -10.799 -14.460  1.00 10.00      A   
ATOM    828  CZ2 TRP A  89      -4.640 -11.737 -14.304  1.00 10.00      A   
ATOM    829  CZ3 TRP A  89      -2.938 -10.118 -13.740  1.00 10.00      A   
ATOM    830  CH2 TRP A  89      -4.255 -10.589 -13.668  1.00 10.00      A   
ATOM    831  C   TRP A  89      -0.796 -11.225 -18.124  1.00 10.00      A   
ATOM    832  O   TRP A  89      -1.752 -11.357 -18.898  1.00 10.00      A   
ATOM    833  N   GLY A  90      -0.469 -10.071 -17.559  1.00 10.00      A   
ATOM    834  HN  GLY A  90       0.296 -10.038 -16.950  1.00 10.00      A   
ATOM    835  CA  GLY A  90      -1.225  -8.867 -17.815  1.00 10.00      A   
ATOM    836  C   GLY A  90      -1.149  -7.909 -16.646  1.00 10.00      A   
ATOM    837  O   GLY A  90      -0.174  -7.921 -15.894  1.00 10.00      A   
ATOM    838  N   GLY A  91      -2.178  -7.093 -16.487  1.00 10.00      A   
ATOM    839  HN  GLY A  91      -2.931  -7.135 -17.122  1.00 10.00      A   
ATOM    840  CA  GLY A  91      -2.207  -6.132 -15.407  1.00 10.00      A   
ATOM    841  C   GLY A  91      -1.474  -4.866 -15.780  1.00 10.00      A   
ATOM    842  O   GLY A  91      -0.731  -4.308 -14.976  1.00 10.00      A   
ATOM    843  N   TYR A  92      -1.670  -4.420 -17.013  1.00 10.00      A   
ATOM    844  HN  TYR A  92      -2.272  -4.915 -17.614  1.00 10.00      A   
ATOM    845  CA  TYR A  92      -1.016  -3.214 -17.496  1.00 10.00      A   
ATOM    846  CB  TYR A  92      -0.829  -3.275 -19.010  1.00 10.00      A   
ATOM    847  CG  TYR A  92       0.078  -4.387 -19.477  1.00 10.00      A   
ATOM    848  CD1 TYR A  92      -0.432  -5.486 -20.156  1.00 10.00      A   
ATOM    849  CD2 TYR A  92       1.444  -4.334 -19.249  1.00 10.00      A   
ATOM    850  CE1 TYR A  92       0.395  -6.501 -20.595  1.00 10.00      A   
ATOM    851  CE2 TYR A  92       2.279  -5.343 -19.683  1.00 10.00      A   
ATOM    852  CZ  TYR A  92       1.751  -6.423 -20.357  1.00 10.00      A   
ATOM    853  OH  TYR A  92       2.584  -7.426 -20.797  1.00 10.00      A   
ATOM    854  HH  TYR A  92       3.304  -7.546 -20.163  1.00 10.00      A   
ATOM    855  C   TYR A  92      -1.815  -1.974 -17.130  1.00 10.00      A   
ATOM    856  O   TYR A  92      -3.044  -1.968 -17.213  1.00 10.00      A   
ATOM    857  N   VAL A  93      -1.120  -0.928 -16.721  1.00 10.00      A   
ATOM    858  HN  VAL A  93      -0.141  -1.002 -16.641  1.00 10.00      A   
ATOM    859  CA  VAL A  93      -1.779   0.316 -16.356  1.00 10.00      A   
ATOM    860  CB  VAL A  93      -1.236   0.877 -15.025  1.00 10.00      A   
ATOM    861  CG1 VAL A  93       0.129   1.526 -15.208  1.00 10.00      A   
ATOM    862  CG2 VAL A  93      -2.230   1.842 -14.398  1.00 10.00      A   
ATOM    863  C   VAL A  93      -1.646   1.357 -17.468  1.00 10.00      A   
ATOM    864  O   VAL A  93      -2.278   2.415 -17.423  1.00 10.00      A   
ATOM    865  N   TYR A  94      -0.847   1.032 -18.484  1.00 10.00      A   
ATOM    866  HN  TYR A  94      -0.408   0.158 -18.485  1.00 10.00      A   
ATOM    867  CA  TYR A  94      -0.621   1.940 -19.604  1.00 10.00      A   
ATOM    868  CB  TYR A  94       0.361   1.374 -20.637  1.00 10.00      A   
ATOM    869  CG  TYR A  94       0.696   2.355 -21.744  1.00 10.00      A   
ATOM    870  CD1 TYR A  94       1.573   3.410 -21.523  1.00 10.00      A   
ATOM    871  CD2 TYR A  94       0.118   2.241 -23.001  1.00 10.00      A   
ATOM    872  CE1 TYR A  94       1.863   4.320 -22.519  1.00 10.00      A   
ATOM    873  CE2 TYR A  94       0.405   3.145 -24.006  1.00 10.00      A   
ATOM    874  CZ  TYR A  94       1.276   4.184 -23.760  1.00 10.00      A   
ATOM    875  OH  TYR A  94       1.554   5.099 -24.752  1.00 10.00      A   
ATOM    876  HH  TYR A  94       0.719   5.480 -25.074  1.00 10.00      A   
ATOM    877  C   TYR A  94      -1.924   2.415 -20.251  1.00 10.00      A   
ATOM    878  O   TYR A  94      -2.152   3.621 -20.334  1.00 10.00      A   
ATOM    879  N   PRO A  95      -2.811   1.499 -20.706  1.00 10.00      A   
ATOM    880  CA  PRO A  95      -4.084   1.891 -21.328  1.00 10.00      A   
ATOM    881  CB  PRO A  95      -4.815   0.560 -21.532  1.00 10.00      A   
ATOM    882  CG  PRO A  95      -3.724  -0.445 -21.621  1.00 10.00      A   
ATOM    883  CD  PRO A  95      -2.653   0.029 -20.680  1.00 10.00      A   
ATOM    884  C   PRO A  95      -4.903   2.797 -20.415  1.00 10.00      A   
ATOM    885  O   PRO A  95      -5.502   3.776 -20.867  1.00 10.00      A   
ATOM    886  N   TRP A  96      -4.905   2.476 -19.128  1.00 10.00      A   
ATOM    887  HN  TRP A  96      -4.388   1.697 -18.832  1.00 10.00      A   
ATOM    888  CA  TRP A  96      -5.641   3.249 -18.143  1.00 10.00      A   
ATOM    889  CB  TRP A  96      -5.612   2.552 -16.781  1.00 10.00      A   
ATOM    890  CG  TRP A  96      -6.429   1.299 -16.718  1.00 10.00      A   
ATOM    891  CD1 TRP A  96      -6.034   0.045 -17.081  1.00 10.00      A   
ATOM    892  CD2 TRP A  96      -7.781   1.175 -16.260  1.00 10.00      A   
ATOM    893  NE1 TRP A  96      -7.054  -0.851 -16.881  1.00 10.00      A   
ATOM    894  HE1 TRP A  96      -7.011  -1.817 -17.067  1.00 10.00      A   
ATOM    895  CE2 TRP A  96      -8.140  -0.181 -16.376  1.00 10.00      A   
ATOM    896  CE3 TRP A  96      -8.722   2.080 -15.763  1.00 10.00      A   
ATOM    897  CZ2 TRP A  96      -9.399  -0.651 -16.014  1.00 10.00      A   
ATOM    898  CZ3 TRP A  96      -9.971   1.612 -15.405  1.00 10.00      A   
ATOM    899  CH2 TRP A  96     -10.299   0.258 -15.531  1.00 10.00      A   
ATOM    900  C   TRP A  96      -5.064   4.658 -18.020  1.00 10.00      A   
ATOM    901  O   TRP A  96      -5.792   5.646 -18.081  1.00 10.00      A   
ATOM    902  N   ILE A  97      -3.747   4.741 -17.869  1.00 10.00      A   
ATOM    903  HN  ILE A  97      -3.215   3.913 -17.859  1.00 10.00      A   
ATOM    904  CA  ILE A  97      -3.069   6.026 -17.730  1.00 10.00      A   
ATOM    905  CB  ILE A  97      -1.567   5.861 -17.382  1.00 10.00      A   
ATOM    906  CG1 ILE A  97      -1.389   5.181 -16.021  1.00 10.00      A   
ATOM    907  CG2 ILE A  97      -0.841   7.201 -17.407  1.00 10.00      A   
ATOM    908  CD1 ILE A  97      -2.052   5.906 -14.867  1.00 10.00      A   
ATOM    909  C   ILE A  97      -3.213   6.871 -18.994  1.00 10.00      A   
ATOM    910  O   ILE A  97      -3.475   8.071 -18.914  1.00 10.00      A   
ATOM    911  N   GLU A  98      -3.067   6.240 -20.154  1.00 10.00      A   
ATOM    912  HN  GLU A  98      -2.880   5.272 -20.155  1.00 10.00      A   
ATOM    913  CA  GLU A  98      -3.174   6.942 -21.428  1.00 10.00      A   
ATOM    914  CB  GLU A  98      -2.790   6.021 -22.593  1.00 10.00      A   
ATOM    915  CG  GLU A  98      -2.572   6.746 -23.911  1.00 10.00      A   
ATOM    916  CD  GLU A  98      -2.190   5.814 -25.044  1.00 10.00      A   
ATOM    917  OE1 GLU A  98      -1.019   5.854 -25.485  1.00 10.00      A   
ATOM    918  OE2 GLU A  98      -3.067   5.054 -25.512  1.00 10.00      A   
ATOM    919  C   GLU A  98      -4.576   7.513 -21.636  1.00 10.00      A   
ATOM    920  O   GLU A  98      -4.735   8.635 -22.118  1.00 10.00      A   
ATOM    921  N   ALA A  99      -5.591   6.752 -21.262  1.00 10.00      A   
ATOM    922  HN  ALA A  99      -5.416   5.863 -20.878  1.00 10.00      A   
ATOM    923  CA  ALA A  99      -6.966   7.204 -21.419  1.00 10.00      A   
ATOM    924  CB  ALA A  99      -7.926   6.026 -21.366  1.00 10.00      A   
ATOM    925  C   ALA A  99      -7.331   8.259 -20.375  1.00 10.00      A   
ATOM    926  O   ALA A  99      -8.069   9.202 -20.664  1.00 10.00      A   
ATOM    927  N   MET A 100      -6.795   8.105 -19.170  1.00 10.00      A   
ATOM    928  HN  MET A 100      -6.201   7.336 -19.005  1.00 10.00      A   
ATOM    929  CA  MET A 100      -7.077   9.035 -18.082  1.00 10.00      A   
ATOM    930  CB  MET A 100      -6.737   8.423 -16.724  1.00 10.00      A   
ATOM    931  CG  MET A 100      -7.746   7.395 -16.243  1.00 10.00      A   
ATOM    932  SD  MET A 100      -7.529   6.953 -14.507  1.00 10.00      A   
ATOM    933  CE  MET A 100      -5.893   6.231 -14.535  1.00 10.00      A   
ATOM    934  C   MET A 100      -6.359  10.365 -18.246  1.00 10.00      A   
ATOM    935  O   MET A 100      -6.933  11.411 -17.963  1.00 10.00      A   
ATOM    936  N   SER A 101      -5.114  10.324 -18.713  1.00 10.00      A   
ATOM    937  HN  SER A 101      -4.717   9.454 -18.941  1.00 10.00      A   
ATOM    938  CA  SER A 101      -4.315  11.535 -18.890  1.00 10.00      A   
ATOM    939  CB  SER A 101      -2.904  11.188 -19.368  1.00 10.00      A   
ATOM    940  OG  SER A 101      -2.939  10.209 -20.388  1.00 10.00      A   
ATOM    941  HG  SER A 101      -2.925   9.330 -19.987  1.00 10.00      A   
ATOM    942  C   SER A 101      -4.968  12.530 -19.841  1.00 10.00      A   
ATOM    943  O   SER A 101      -4.857  13.740 -19.658  1.00 10.00      A   
ATOM    944  N   SER A 102      -5.661  12.020 -20.846  1.00 10.00      A   
ATOM    945  HN  SER A 102      -5.732  11.044 -20.938  1.00 10.00      A   
ATOM    946  CA  SER A 102      -6.317  12.877 -21.817  1.00 10.00      A   
ATOM    947  CB  SER A 102      -6.153  12.283 -23.217  1.00 10.00      A   
ATOM    948  OG  SER A 102      -4.821  11.837 -23.417  1.00 10.00      A   
ATOM    949  HG  SER A 102      -4.413  11.673 -22.561  1.00 10.00      A   
ATOM    950  C   SER A 102      -7.795  13.068 -21.485  1.00 10.00      A   
ATOM    951  O   SER A 102      -8.592  13.422 -22.352  1.00 10.00      A   
ATOM    952  N   SER A 103      -8.156  12.832 -20.227  1.00 10.00      A   
ATOM    953  HN  SER A 103      -7.475  12.554 -19.577  1.00 10.00      A   
ATOM    954  CA  SER A 103      -9.539  12.977 -19.796  1.00 10.00      A   
ATOM    955  CB  SER A 103     -10.227  11.608 -19.761  1.00 10.00      A   
ATOM    956  OG  SER A 103     -10.140  10.960 -21.022  1.00 10.00      A   
ATOM    957  HG  SER A 103      -9.495  10.238 -20.970  1.00 10.00      A   
ATOM    958  C   SER A 103      -9.640  13.654 -18.427  1.00 10.00      A   
ATOM    959  O   SER A 103     -10.301  14.680 -18.275  1.00 10.00      A   
ATOM    960  N   TYR A 104      -8.970  13.084 -17.434  1.00 10.00      A   
ATOM    961  HN  TYR A 104      -8.420  12.293 -17.617  1.00 10.00      A   
ATOM    962  CA  TYR A 104      -9.006  13.621 -16.081  1.00 10.00      A   
ATOM    963  CB  TYR A 104      -8.940  12.497 -15.046  1.00 10.00      A   
ATOM    964  CG  TYR A 104     -10.039  11.471 -15.162  1.00 10.00      A   
ATOM    965  CD1 TYR A 104      -9.759  10.119 -15.036  1.00 10.00      A   
ATOM    966  CD2 TYR A 104     -11.354  11.851 -15.388  1.00 10.00      A   
ATOM    967  CE1 TYR A 104     -10.756   9.171 -15.127  1.00 10.00      A   
ATOM    968  CE2 TYR A 104     -12.359  10.910 -15.485  1.00 10.00      A   
ATOM    969  CZ  TYR A 104     -12.055   9.571 -15.352  1.00 10.00      A   
ATOM    970  OH  TYR A 104     -13.058   8.632 -15.427  1.00 10.00      A   
ATOM    971  HH  TYR A 104     -13.914   9.084 -15.493  1.00 10.00      A   
ATOM    972  C   TYR A 104      -7.863  14.588 -15.841  1.00 10.00      A   
ATOM    973  O   TYR A 104      -6.695  14.210 -15.885  1.00 10.00      A   
ATOM    974  N   THR A 105      -8.206  15.839 -15.604  1.00 10.00      A   
ATOM    975  HN  THR A 105      -9.157  16.085 -15.619  1.00 10.00      A   
ATOM    976  CA  THR A 105      -7.214  16.863 -15.327  1.00 10.00      A   
ATOM    977  CB  THR A 105      -7.506  18.143 -16.129  1.00 10.00      A   
ATOM    978  OG1 THR A 105      -8.312  17.801 -17.266  1.00 10.00      A   
ATOM    979  HG1 THR A 105      -8.299  16.844 -17.388  1.00 10.00      A   
ATOM    980  CG2 THR A 105      -6.208  18.771 -16.615  1.00 10.00      A   
ATOM    981  C   THR A 105      -7.236  17.178 -13.837  1.00 10.00      A   
ATOM    982  O   THR A 105      -6.309  17.776 -13.294  1.00 10.00      A   
ATOM    983  N   TRP A 106      -8.306  16.742 -13.177  1.00 10.00      A   
ATOM    984  HN  TRP A 106      -9.009  16.263 -13.668  1.00 10.00      A   
ATOM    985  CA  TRP A 106      -8.471  16.956 -11.749  1.00 10.00      A   
ATOM    986  CB  TRP A 106      -9.926  17.321 -11.426  1.00 10.00      A   
ATOM    987  CG  TRP A 106     -10.331  18.691 -11.891  1.00 10.00      A   
ATOM    988  CD1 TRP A 106     -10.979  19.009 -13.050  1.00 10.00      A   
ATOM    989  CD2 TRP A 106     -10.115  19.926 -11.201  1.00 10.00      A   
ATOM    990  NE1 TRP A 106     -11.180  20.365 -13.124  1.00 10.00      A   
ATOM    991  HE1 TRP A 106     -11.626  20.837 -13.865  1.00 10.00      A   
ATOM    992  CE2 TRP A 106     -10.658  20.952 -12.001  1.00 10.00      A   
ATOM    993  CE3 TRP A 106      -9.515  20.264  -9.986  1.00 10.00      A   
ATOM    994  CZ2 TRP A 106     -10.616  22.290 -11.620  1.00 10.00      A   
ATOM    995  CZ3 TRP A 106      -9.476  21.591  -9.612  1.00 10.00      A   
ATOM    996  CH2 TRP A 106     -10.023  22.590 -10.425  1.00 10.00      A   
ATOM    997  C   TRP A 106      -8.058  15.711 -10.971  1.00 10.00      A   
ATOM    998  O   TRP A 106      -8.392  15.564  -9.800  1.00 10.00      A   
ATOM    999  N   LEU A 107      -7.338  14.810 -11.631  1.00 10.00      A   
ATOM   1000  HN  LEU A 107      -7.101  14.975 -12.568  1.00 10.00      A   
ATOM   1001  CA  LEU A 107      -6.881  13.588 -10.986  1.00 10.00      A   
ATOM   1002  CB  LEU A 107      -6.445  12.558 -12.028  1.00 10.00      A   
ATOM   1003  CG  LEU A 107      -6.210  11.136 -11.516  1.00 10.00      A   
ATOM   1004  CD1 LEU A 107      -7.412  10.648 -10.723  1.00 10.00      A   
ATOM   1005  CD2 LEU A 107      -5.933  10.198 -12.678  1.00 10.00      A   
ATOM   1006  C   LEU A 107      -5.738  13.901 -10.033  1.00 10.00      A   
ATOM   1007  O   LEU A 107      -4.689  14.403 -10.449  1.00 10.00      A   
ATOM   1008  N   GLU A 108      -5.946  13.603  -8.760  1.00 10.00      A   
ATOM   1009  HN  GLU A 108      -6.795  13.188  -8.500  1.00 10.00      A   
ATOM   1010  CA  GLU A 108      -4.955  13.894  -7.741  1.00 10.00      A   
ATOM   1011  CB  GLU A 108      -5.542  14.871  -6.724  1.00 10.00      A   
ATOM   1012  CG  GLU A 108      -6.176  16.092  -7.374  1.00 10.00      A   
ATOM   1013  CD  GLU A 108      -6.972  16.935  -6.410  1.00 10.00      A   
ATOM   1014  OE1 GLU A 108      -6.407  17.895  -5.846  1.00 10.00      A   
ATOM   1015  OE2 GLU A 108      -8.173  16.656  -6.221  1.00 10.00      A   
ATOM   1016  C   GLU A 108      -4.424  12.645  -7.040  1.00 10.00      A   
ATOM   1017  O   GLU A 108      -3.312  12.657  -6.507  1.00 10.00      A   
ATOM   1018  N   GLU A 109      -5.197  11.568  -7.046  1.00 10.00      A   
ATOM   1019  HN  GLU A 109      -6.067  11.596  -7.500  1.00 10.00      A   
ATOM   1020  CA  GLU A 109      -4.774  10.343  -6.378  1.00 10.00      A   
ATOM   1021  CB  GLU A 109      -5.595  10.102  -5.111  1.00 10.00      A   
ATOM   1022  CG  GLU A 109      -5.489  11.190  -4.056  1.00 10.00      A   
ATOM   1023  CD  GLU A 109      -6.412  10.936  -2.881  1.00 10.00      A   
ATOM   1024  OE1 GLU A 109      -6.911   9.797  -2.744  1.00 10.00      A   
ATOM   1025  OE2 GLU A 109      -6.640  11.875  -2.087  1.00 10.00      A   
ATOM   1026  C   GLU A 109      -4.870   9.113  -7.275  1.00 10.00      A   
ATOM   1027  O   GLU A 109      -5.914   8.839  -7.868  1.00 10.00      A   
ATOM   1028  N   ILE A 110      -3.770   8.376  -7.359  1.00 10.00      A   
ATOM   1029  HN  ILE A 110      -2.959   8.672  -6.880  1.00 10.00      A   
ATOM   1030  CA  ILE A 110      -3.712   7.145  -8.142  1.00 10.00      A   
ATOM   1031  CB  ILE A 110      -2.801   7.282  -9.387  1.00 10.00      A   
ATOM   1032  CG1 ILE A 110      -3.450   8.205 -10.426  1.00 10.00      A   
ATOM   1033  CG2 ILE A 110      -2.488   5.918  -9.998  1.00 10.00      A   
ATOM   1034  CD1 ILE A 110      -2.602   8.437 -11.660  1.00 10.00      A   
ATOM   1035  C   ILE A 110      -3.214   6.003  -7.253  1.00 10.00      A   
ATOM   1036  O   ILE A 110      -2.089   6.039  -6.744  1.00 10.00      A   
ATOM   1037  N   ARG A 111      -4.073   5.017  -7.035  1.00 10.00      A   
ATOM   1038  HN  ARG A 111      -4.962   5.061  -7.449  1.00 10.00      A   
ATOM   1039  CA  ARG A 111      -3.740   3.869  -6.202  1.00 10.00      A   
ATOM   1040  CB  ARG A 111      -4.744   3.747  -5.049  1.00 10.00      A   
ATOM   1041  CG  ARG A 111      -4.976   5.043  -4.282  1.00 10.00      A   
ATOM   1042  CD  ARG A 111      -6.454   5.261  -3.993  1.00 10.00      A   
ATOM   1043  NE  ARG A 111      -6.686   6.459  -3.187  1.00 10.00      A   
ATOM   1044  HE  ARG A 111      -6.338   7.309  -3.537  1.00 10.00      A   
ATOM   1045  CZ  ARG A 111      -7.348   6.462  -2.029  1.00 10.00      A   
ATOM   1046  NH1 ARG A 111      -7.854   5.333  -1.547  1.00 10.00      A   
ATOM   1047 HH11 ARG A 111      -7.748   4.437  -2.079  1.00 10.00      A   
ATOM   1048 HH12 ARG A 111      -8.365   5.330  -0.634  1.00 10.00      A   
ATOM   1049  NH2 ARG A 111      -7.524   7.598  -1.366  1.00 10.00      A   
ATOM   1050 HH21 ARG A 111      -7.150   8.503  -1.754  1.00 10.00      A   
ATOM   1051 HH22 ARG A 111      -8.035   7.600  -0.455  1.00 10.00      A   
ATOM   1052  C   ARG A 111      -3.754   2.588  -7.028  1.00 10.00      A   
ATOM   1053  O   ARG A 111      -4.772   2.239  -7.629  1.00 10.00      A   
ATOM   1054  N   LEU A 112      -2.623   1.901  -7.067  1.00 10.00      A   
ATOM   1055  HN  LEU A 112      -1.837   2.241  -6.580  1.00 10.00      A   
ATOM   1056  CA  LEU A 112      -2.507   0.660  -7.821  1.00 10.00      A   
ATOM   1057  CB  LEU A 112      -1.613   0.863  -9.046  1.00 10.00      A   
ATOM   1058  CG  LEU A 112      -2.108   1.878 -10.080  1.00 10.00      A   
ATOM   1059  CD1 LEU A 112      -0.991   2.257 -11.037  1.00 10.00      A   
ATOM   1060  CD2 LEU A 112      -3.301   1.329 -10.842  1.00 10.00      A   
ATOM   1061  C   LEU A 112      -1.955  -0.468  -6.952  1.00 10.00      A   
ATOM   1062  O   LEU A 112      -1.054  -0.258  -6.143  1.00 10.00      A   
ATOM   1063  N   LYS A 113      -2.500  -1.658  -7.129  1.00 10.00      A   
ATOM   1064  HN  LYS A 113      -3.221  -1.759  -7.789  1.00 10.00      A   
ATOM   1065  CA  LYS A 113      -2.064  -2.821  -6.371  1.00 10.00      A   
ATOM   1066  CB  LYS A 113      -3.132  -3.222  -5.348  1.00 10.00      A   
ATOM   1067  CG  LYS A 113      -2.709  -4.348  -4.416  1.00 10.00      A   
ATOM   1068  CD  LYS A 113      -3.907  -4.993  -3.738  1.00 10.00      A   
ATOM   1069  CE  LYS A 113      -3.475  -6.116  -2.803  1.00 10.00      A   
ATOM   1070  NZ  LYS A 113      -4.629  -6.910  -2.315  1.00 10.00      A   
ATOM   1071  HZ1 LYS A 113      -4.307  -7.656  -1.666  1.00 10.00      A   
ATOM   1072  HZ2 LYS A 113      -5.126  -7.357  -3.117  1.00 10.00      A   
ATOM   1073  HZ3 LYS A 113      -5.302  -6.295  -1.814  1.00 10.00      A   
ATOM   1074  C   LYS A 113      -1.772  -3.990  -7.309  1.00 10.00      A   
ATOM   1075  O   LYS A 113      -2.651  -4.425  -8.053  1.00 10.00      A   
ATOM   1076  N   ARG A 114      -0.532  -4.485  -7.272  1.00 10.00      A   
ATOM   1077  HN  ARG A 114       0.123  -4.079  -6.659  1.00 10.00      A   
ATOM   1078  CA  ARG A 114      -0.109  -5.607  -8.112  1.00 10.00      A   
ATOM   1079  CB  ARG A 114      -0.823  -6.906  -7.701  1.00 10.00      A   
ATOM   1080  CG  ARG A 114      -0.502  -7.394  -6.294  1.00 10.00      A   
ATOM   1081  CD  ARG A 114      -1.326  -8.626  -5.933  1.00 10.00      A   
ATOM   1082  NE  ARG A 114      -1.126  -9.052  -4.546  1.00 10.00      A   
ATOM   1083  HE  ARG A 114      -0.188  -9.199  -4.251  1.00 10.00      A   
ATOM   1084  CZ  ARG A 114      -2.113  -9.277  -3.674  1.00 10.00      A   
ATOM   1085  NH1 ARG A 114      -3.381  -9.133  -4.034  1.00 10.00      A   
ATOM   1086 HH11 ARG A 114      -3.628  -8.843  -5.003  1.00 10.00      A   
ATOM   1087 HH12 ARG A 114      -4.143  -9.312  -3.326  1.00 10.00      A   
ATOM   1088  NH2 ARG A 114      -1.843  -9.640  -2.430  1.00 10.00      A   
ATOM   1089 HH21 ARG A 114      -0.857  -9.755  -2.113  1.00 10.00      A   
ATOM   1090 HH22 ARG A 114      -2.638  -9.807  -1.752  1.00 10.00      A   
ATOM   1091  C   ARG A 114      -0.340  -5.311  -9.595  1.00 10.00      A   
ATOM   1092  O   ARG A 114      -0.972  -6.094 -10.307  1.00 10.00      A   
ATOM   1093  N   MET A 115       0.180  -4.180 -10.060  1.00 10.00      A   
ATOM   1094  HN  MET A 115       0.706  -3.605  -9.461  1.00 10.00      A   
ATOM   1095  CA  MET A 115       0.008  -3.779 -11.453  1.00 10.00      A   
ATOM   1096  CB  MET A 115      -0.914  -2.560 -11.541  1.00 10.00      A   
ATOM   1097  CG  MET A 115      -2.384  -2.878 -11.325  1.00 10.00      A   
ATOM   1098  SD  MET A 115      -3.217  -3.392 -12.838  1.00 10.00      A   
ATOM   1099  CE  MET A 115      -3.482  -1.810 -13.636  1.00 10.00      A   
ATOM   1100  C   MET A 115       1.344  -3.456 -12.105  1.00 10.00      A   
ATOM   1101  O   MET A 115       2.314  -3.119 -11.422  1.00 10.00      A   
ATOM   1102  N   VAL A 116       1.385  -3.575 -13.424  1.00 10.00      A   
ATOM   1103  HN  VAL A 116       0.578  -3.869 -13.903  1.00 10.00      A   
ATOM   1104  CA  VAL A 116       2.587  -3.283 -14.186  1.00 10.00      A   
ATOM   1105  CB  VAL A 116       2.700  -4.158 -15.454  1.00 10.00      A   
ATOM   1106  CG1 VAL A 116       4.005  -3.876 -16.186  1.00 10.00      A   
ATOM   1107  CG2 VAL A 116       2.590  -5.637 -15.100  1.00 10.00      A   
ATOM   1108  C   VAL A 116       2.594  -1.812 -14.580  1.00 10.00      A   
ATOM   1109  O   VAL A 116       1.838  -1.382 -15.458  1.00 10.00      A   
ATOM   1110  N   VAL A 117       3.434  -1.049 -13.907  1.00 10.00      A   
ATOM   1111  HN  VAL A 117       4.008  -1.462 -13.222  1.00 10.00      A   
ATOM   1112  CA  VAL A 117       3.555   0.376 -14.162  1.00 10.00      A   
ATOM   1113  CB  VAL A 117       3.333   1.197 -12.874  1.00 10.00      A   
ATOM   1114  CG1 VAL A 117       3.167   2.674 -13.202  1.00 10.00      A   
ATOM   1115  CG2 VAL A 117       2.138   0.674 -12.091  1.00 10.00      A   
ATOM   1116  C   VAL A 117       4.948   0.675 -14.679  1.00 10.00      A   
ATOM   1117  O   VAL A 117       5.915   0.600 -13.935  1.00 10.00      A   
ATOM   1118  N   THR A 118       5.055   1.000 -15.950  1.00 10.00      A   
ATOM   1119  HN  THR A 118       4.250   1.046 -16.509  1.00 10.00      A   
ATOM   1120  CA  THR A 118       6.349   1.301 -16.534  1.00 10.00      A   
ATOM   1121  CB  THR A 118       6.377   0.932 -18.029  1.00 10.00      A   
ATOM   1122  OG1 THR A 118       5.228   1.492 -18.682  1.00 10.00      A   
ATOM   1123  HG1 THR A 118       5.369   1.479 -19.640  1.00 10.00      A   
ATOM   1124  CG2 THR A 118       6.375  -0.580 -18.207  1.00 10.00      A   
ATOM   1125  C   THR A 118       6.682   2.779 -16.371  1.00 10.00      A   
ATOM   1126  O   THR A 118       5.792   3.596 -16.108  1.00 10.00      A   
ATOM   1127  N   ASP A 119       7.957   3.115 -16.539  1.00 10.00      A   
ATOM   1128  HN  ASP A 119       8.613   2.415 -16.742  1.00 10.00      A   
ATOM   1129  CA  ASP A 119       8.417   4.497 -16.421  1.00 10.00      A   
ATOM   1130  CB  ASP A 119       9.935   4.581 -16.616  1.00 10.00      A   
ATOM   1131  CG  ASP A 119      10.711   3.612 -15.742  1.00 10.00      A   
ATOM   1132  OD1 ASP A 119      11.276   4.041 -14.710  1.00 10.00      A   
ATOM   1133  OD2 ASP A 119      10.772   2.414 -16.090  1.00 10.00      A   
ATOM   1134  C   ASP A 119       7.712   5.373 -17.452  1.00 10.00      A   
ATOM   1135  O   ASP A 119       7.435   6.550 -17.206  1.00 10.00      A   
ATOM   1136  N   ASP A 120       7.411   4.774 -18.600  1.00 10.00      A   
ATOM   1137  HN  ASP A 120       7.676   3.836 -18.727  1.00 10.00      A   
ATOM   1138  CA  ASP A 120       6.717   5.461 -19.684  1.00 10.00      A   
ATOM   1139  CB  ASP A 120       6.505   4.490 -20.851  1.00 10.00      A   
ATOM   1140  CG  ASP A 120       6.637   5.137 -22.215  1.00 10.00      A   
ATOM   1141  OD1 ASP A 120       7.680   5.768 -22.481  1.00 10.00      A   
ATOM   1142  OD2 ASP A 120       5.715   4.988 -23.044  1.00 10.00      A   
ATOM   1143  C   ASP A 120       5.370   5.985 -19.196  1.00 10.00      A   
ATOM   1144  O   ASP A 120       4.962   7.087 -19.547  1.00 10.00      A   
ATOM   1145  N   CYS A 121       4.695   5.194 -18.360  1.00 10.00      A   
ATOM   1146  HN  CYS A 121       5.089   4.338 -18.090  1.00 10.00      A   
ATOM   1147  CA  CYS A 121       3.398   5.575 -17.819  1.00 10.00      A   
ATOM   1148  CB  CYS A 121       2.714   4.364 -17.177  1.00 10.00      A   
ATOM   1149  SG  CYS A 121       2.648   2.897 -18.231  1.00 10.00      A   
ATOM   1150  HG  CYS A 121       3.887   2.446 -18.387  1.00 10.00      A   
ATOM   1151  C   CYS A 121       3.563   6.678 -16.782  1.00 10.00      A   
ATOM   1152  O   CYS A 121       2.756   7.608 -16.717  1.00 10.00      A   
ATOM   1153  N   LEU A 122       4.628   6.575 -15.987  1.00 10.00      A   
ATOM   1154  HN  LEU A 122       5.247   5.823 -16.114  1.00 10.00      A   
ATOM   1155  CA  LEU A 122       4.908   7.553 -14.940  1.00 10.00      A   
ATOM   1156  CB  LEU A 122       6.127   7.139 -14.108  1.00 10.00      A   
ATOM   1157  CG  LEU A 122       5.965   5.881 -13.254  1.00 10.00      A   
ATOM   1158  CD1 LEU A 122       7.282   5.521 -12.588  1.00 10.00      A   
ATOM   1159  CD2 LEU A 122       4.872   6.073 -12.213  1.00 10.00      A   
ATOM   1160  C   LEU A 122       5.095   8.955 -15.513  1.00 10.00      A   
ATOM   1161  O   LEU A 122       4.560   9.930 -14.982  1.00 10.00      A   
ATOM   1162  N   GLU A 123       5.847   9.051 -16.600  1.00 10.00      A   
ATOM   1163  HN  GLU A 123       6.256   8.241 -16.975  1.00 10.00      A   
ATOM   1164  CA  GLU A 123       6.087  10.336 -17.244  1.00 10.00      A   
ATOM   1165  CB  GLU A 123       7.027  10.182 -18.437  1.00 10.00      A   
ATOM   1166  CG  GLU A 123       8.498  10.315 -18.085  1.00 10.00      A   
ATOM   1167  CD  GLU A 123       9.384  10.268 -19.307  1.00 10.00      A   
ATOM   1168  OE1 GLU A 123       9.518   9.179 -19.903  1.00 10.00      A   
ATOM   1169  OE2 GLU A 123       9.942  11.319 -19.686  1.00 10.00      A   
ATOM   1170  C   GLU A 123       4.777  10.980 -17.685  1.00 10.00      A   
ATOM   1171  O   GLU A 123       4.594  12.189 -17.549  1.00 10.00      A   
ATOM   1172  N   LEU A 124       3.864  10.157 -18.191  1.00 10.00      A   
ATOM   1173  HN  LEU A 124       4.071   9.200 -18.255  1.00 10.00      A   
ATOM   1174  CA  LEU A 124       2.565  10.637 -18.658  1.00 10.00      A   
ATOM   1175  CB  LEU A 124       1.797   9.523 -19.369  1.00 10.00      A   
ATOM   1176  CG  LEU A 124       2.501   8.869 -20.557  1.00 10.00      A   
ATOM   1177  CD1 LEU A 124       1.620   7.795 -21.173  1.00 10.00      A   
ATOM   1178  CD2 LEU A 124       2.881   9.915 -21.592  1.00 10.00      A   
ATOM   1179  C   LEU A 124       1.737  11.182 -17.502  1.00 10.00      A   
ATOM   1180  O   LEU A 124       0.950  12.116 -17.668  1.00 10.00      A   
ATOM   1181  N   ILE A 125       1.919  10.591 -16.331  1.00 10.00      A   
ATOM   1182  HN  ILE A 125       2.550   9.838 -16.268  1.00 10.00      A   
ATOM   1183  CA  ILE A 125       1.203  11.013 -15.137  1.00 10.00      A   
ATOM   1184  CB  ILE A 125       1.446  10.026 -13.971  1.00 10.00      A   
ATOM   1185  CG1 ILE A 125       0.847   8.654 -14.299  1.00 10.00      A   
ATOM   1186  CG2 ILE A 125       0.873  10.562 -12.666  1.00 10.00      A   
ATOM   1187  CD1 ILE A 125       1.216   7.568 -13.314  1.00 10.00      A   
ATOM   1188  C   ILE A 125       1.643  12.415 -14.710  1.00 10.00      A   
ATOM   1189  O   ILE A 125       0.819  13.313 -14.545  1.00 10.00      A   
ATOM   1190  N   ALA A 126       2.950  12.589 -14.570  1.00 10.00      A   
ATOM   1191  HN  ALA A 126       3.549  11.833 -14.756  1.00 10.00      A   
ATOM   1192  CA  ALA A 126       3.530  13.862 -14.144  1.00 10.00      A   
ATOM   1193  CB  ALA A 126       5.034  13.712 -13.958  1.00 10.00      A   
ATOM   1194  C   ALA A 126       3.224  15.017 -15.103  1.00 10.00      A   
ATOM   1195  O   ALA A 126       2.960  16.138 -14.667  1.00 10.00      A   
ATOM   1196  N   LYS A 127       3.249  14.738 -16.403  1.00 10.00      A   
ATOM   1197  HN  LYS A 127       3.450  13.825 -16.690  1.00 10.00      A   
ATOM   1198  CA  LYS A 127       3.005  15.767 -17.413  1.00 10.00      A   
ATOM   1199  CB  LYS A 127       3.565  15.345 -18.781  1.00 10.00      A   
ATOM   1200  CG  LYS A 127       2.879  14.138 -19.404  1.00 10.00      A   
ATOM   1201  CD  LYS A 127       3.382  13.869 -20.811  1.00 10.00      A   
ATOM   1202  CE  LYS A 127       2.935  14.948 -21.782  1.00 10.00      A   
ATOM   1203  NZ  LYS A 127       3.013  14.472 -23.186  1.00 10.00      A   
ATOM   1204  HZ1 LYS A 127       2.285  13.747 -23.359  1.00 10.00      A   
ATOM   1205  HZ2 LYS A 127       3.947  14.058 -23.371  1.00 10.00      A   
ATOM   1206  HZ3 LYS A 127       2.867  15.262 -23.843  1.00 10.00      A   
ATOM   1207  C   LYS A 127       1.533  16.168 -17.539  1.00 10.00      A   
ATOM   1208  O   LYS A 127       1.223  17.330 -17.794  1.00 10.00      A   
ATOM   1209  N   SER A 128       0.632  15.220 -17.354  1.00 10.00      A   
ATOM   1210  HN  SER A 128       0.926  14.317 -17.116  1.00 10.00      A   
ATOM   1211  CA  SER A 128      -0.790  15.503 -17.499  1.00 10.00      A   
ATOM   1212  CB  SER A 128      -1.507  14.291 -18.081  1.00 10.00      A   
ATOM   1213  OG  SER A 128      -0.718  13.678 -19.090  1.00 10.00      A   
ATOM   1214  HG  SER A 128      -0.109  13.048 -18.677  1.00 10.00      A   
ATOM   1215  C   SER A 128      -1.449  15.928 -16.193  1.00 10.00      A   
ATOM   1216  O   SER A 128      -2.151  16.940 -16.144  1.00 10.00      A   
ATOM   1217  N   PHE A 129      -1.211  15.172 -15.135  1.00 10.00      A   
ATOM   1218  HN  PHE A 129      -0.601  14.407 -15.213  1.00 10.00      A   
ATOM   1219  CA  PHE A 129      -1.816  15.465 -13.850  1.00 10.00      A   
ATOM   1220  CB  PHE A 129      -2.074  14.181 -13.051  1.00 10.00      A   
ATOM   1221  CG  PHE A 129      -2.659  13.057 -13.867  1.00 10.00      A   
ATOM   1222  CD1 PHE A 129      -2.028  11.827 -13.930  1.00 10.00      A   
ATOM   1223  CD2 PHE A 129      -3.834  13.236 -14.579  1.00 10.00      A   
ATOM   1224  CE1 PHE A 129      -2.553  10.796 -14.685  1.00 10.00      A   
ATOM   1225  CE2 PHE A 129      -4.367  12.207 -15.335  1.00 10.00      A   
ATOM   1226  CZ  PHE A 129      -3.725  10.987 -15.388  1.00 10.00      A   
ATOM   1227  C   PHE A 129      -0.988  16.454 -13.043  1.00 10.00      A   
ATOM   1228  O   PHE A 129      -0.149  16.069 -12.230  1.00 10.00      A   
ATOM   1229  N   LYS A 130      -1.222  17.736 -13.278  1.00 10.00      A   
ATOM   1230  HN  LYS A 130      -1.879  17.982 -13.964  1.00 10.00      A   
ATOM   1231  CA  LYS A 130      -0.520  18.787 -12.548  1.00 10.00      A   
ATOM   1232  CB  LYS A 130      -0.592  20.121 -13.297  1.00 10.00      A   
ATOM   1233  CG  LYS A 130       0.659  20.466 -14.093  1.00 10.00      A   
ATOM   1234  CD  LYS A 130       0.612  19.873 -15.493  1.00 10.00      A   
ATOM   1235  CE  LYS A 130       1.730  20.422 -16.367  1.00 10.00      A   
ATOM   1236  NZ  LYS A 130       1.568  20.039 -17.796  1.00 10.00      A   
ATOM   1237  HZ1 LYS A 130       0.744  20.520 -18.207  1.00 10.00      A   
ATOM   1238  HZ2 LYS A 130       1.429  19.007 -17.880  1.00 10.00      A   
ATOM   1239  HZ3 LYS A 130       2.417  20.309 -18.335  1.00 10.00      A   
ATOM   1240  C   LYS A 130      -1.135  18.927 -11.160  1.00 10.00      A   
ATOM   1241  O   LYS A 130      -0.602  19.609 -10.281  1.00 10.00      A   
ATOM   1242  N   ASN A 131      -2.271  18.267 -10.982  1.00 10.00      A   
ATOM   1243  HN  ASN A 131      -2.637  17.747 -11.726  1.00 10.00      A   
ATOM   1244  CA  ASN A 131      -2.989  18.284  -9.722  1.00 10.00      A   
ATOM   1245  CB  ASN A 131      -4.499  18.355  -9.985  1.00 10.00      A   
ATOM   1246  CG  ASN A 131      -4.972  19.754 -10.330  1.00 10.00      A   
ATOM   1247  OD1 ASN A 131      -4.557  20.734  -9.709  1.00 10.00      A   
ATOM   1248  ND2 ASN A 131      -5.834  19.860 -11.331  1.00 10.00      A   
ATOM   1249 HD21 ASN A 131      -6.117  19.038 -11.792  1.00 10.00      A   
ATOM   1250 HD22 ASN A 131      -6.154  20.755 -11.571  1.00 10.00      A   
ATOM   1251  C   ASN A 131      -2.665  17.032  -8.921  1.00 10.00      A   
ATOM   1252  O   ASN A 131      -3.175  16.840  -7.822  1.00 10.00      A   
ATOM   1253  N   PHE A 132      -1.800  16.191  -9.483  1.00 10.00      A   
ATOM   1254  HN  PHE A 132      -1.407  16.424 -10.347  1.00 10.00      A   
ATOM   1255  CA  PHE A 132      -1.406  14.942  -8.845  1.00 10.00      A   
ATOM   1256  CB  PHE A 132      -0.424  14.193  -9.739  1.00 10.00      A   
ATOM   1257  CG  PHE A 132      -0.315  12.736  -9.419  1.00 10.00      A   
ATOM   1258  CD1 PHE A 132      -1.449  11.947  -9.345  1.00 10.00      A   
ATOM   1259  CD2 PHE A 132       0.921  12.154  -9.199  1.00 10.00      A   
ATOM   1260  CE1 PHE A 132      -1.357  10.603  -9.059  1.00 10.00      A   
ATOM   1261  CE2 PHE A 132       1.022  10.810  -8.911  1.00 10.00      A   
ATOM   1262  CZ  PHE A 132      -0.119  10.033  -8.842  1.00 10.00      A   
ATOM   1263  C   PHE A 132      -0.783  15.193  -7.478  1.00 10.00      A   
ATOM   1264  O   PHE A 132       0.093  16.045  -7.338  1.00 10.00      A   
ATOM   1265  N   LYS A 133      -1.233  14.449  -6.474  1.00 10.00      A   
ATOM   1266  HN  LYS A 133      -1.924  13.774  -6.648  1.00 10.00      A   
ATOM   1267  CA  LYS A 133      -0.733  14.622  -5.119  1.00 10.00      A   
ATOM   1268  CB  LYS A 133      -1.786  15.326  -4.254  1.00 10.00      A   
ATOM   1269  CG  LYS A 133      -2.152  16.716  -4.742  1.00 10.00      A   
ATOM   1270  CD  LYS A 133      -3.374  17.258  -4.027  1.00 10.00      A   
ATOM   1271  CE  LYS A 133      -3.629  18.706  -4.407  1.00 10.00      A   
ATOM   1272  NZ  LYS A 133      -4.984  19.149  -3.997  1.00 10.00      A   
ATOM   1273  HZ1 LYS A 133      -5.134  20.145  -4.261  1.00 10.00      A   
ATOM   1274  HZ2 LYS A 133      -5.097  19.053  -2.967  1.00 10.00      A   
ATOM   1275  HZ3 LYS A 133      -5.704  18.561  -4.475  1.00 10.00      A   
ATOM   1276  C   LYS A 133      -0.326  13.305  -4.460  1.00 10.00      A   
ATOM   1277  O   LYS A 133       0.667  13.258  -3.731  1.00 10.00      A   
ATOM   1278  N   VAL A 134      -1.076  12.235  -4.707  1.00 10.00      A   
ATOM   1279  HN  VAL A 134      -1.835  12.301  -5.328  1.00 10.00      A   
ATOM   1280  CA  VAL A 134      -0.777  10.951  -4.080  1.00 10.00      A   
ATOM   1281  CB  VAL A 134      -1.859  10.560  -3.046  1.00 10.00      A   
ATOM   1282  CG1 VAL A 134      -1.510   9.250  -2.358  1.00 10.00      A   
ATOM   1283  CG2 VAL A 134      -2.044  11.664  -2.019  1.00 10.00      A   
ATOM   1284  C   VAL A 134      -0.609   9.815  -5.084  1.00 10.00      A   
ATOM   1285  O   VAL A 134      -1.509   9.527  -5.878  1.00 10.00      A   
ATOM   1286  N   LEU A 135       0.554   9.172  -5.024  1.00 10.00      A   
ATOM   1287  HN  LEU A 135       1.224   9.467  -4.367  1.00 10.00      A   
ATOM   1288  CA  LEU A 135       0.873   8.044  -5.884  1.00 10.00      A   
ATOM   1289  CB  LEU A 135       2.115   8.340  -6.736  1.00 10.00      A   
ATOM   1290  CG  LEU A 135       2.578   7.221  -7.678  1.00 10.00      A   
ATOM   1291  CD1 LEU A 135       1.462   6.819  -8.631  1.00 10.00      A   
ATOM   1292  CD2 LEU A 135       3.817   7.645  -8.454  1.00 10.00      A   
ATOM   1293  C   LEU A 135       1.118   6.818  -5.012  1.00 10.00      A   
ATOM   1294  O   LEU A 135       2.094   6.761  -4.261  1.00 10.00      A   
ATOM   1295  N   VAL A 136       0.214   5.856  -5.086  1.00 10.00      A   
ATOM   1296  HN  VAL A 136      -0.550   5.956  -5.701  1.00 10.00      A   
ATOM   1297  CA  VAL A 136       0.332   4.644  -4.289  1.00 10.00      A   
ATOM   1298  CB  VAL A 136      -0.892   4.435  -3.370  1.00 10.00      A   
ATOM   1299  CG1 VAL A 136      -0.767   3.130  -2.596  1.00 10.00      A   
ATOM   1300  CG2 VAL A 136      -1.054   5.605  -2.416  1.00 10.00      A   
ATOM   1301  C   VAL A 136       0.511   3.418  -5.168  1.00 10.00      A   
ATOM   1302  O   VAL A 136      -0.376   3.060  -5.942  1.00 10.00      A   
ATOM   1303  N   LEU A 137       1.666   2.788  -5.052  1.00 10.00      A   
ATOM   1304  HN  LEU A 137       2.345   3.143  -4.431  1.00 10.00      A   
ATOM   1305  CA  LEU A 137       1.966   1.587  -5.812  1.00 10.00      A   
ATOM   1306  CB  LEU A 137       3.138   1.825  -6.770  1.00 10.00      A   
ATOM   1307  CG  LEU A 137       2.956   2.936  -7.810  1.00 10.00      A   
ATOM   1308  CD1 LEU A 137       4.226   3.123  -8.625  1.00 10.00      A   
ATOM   1309  CD2 LEU A 137       1.775   2.641  -8.723  1.00 10.00      A   
ATOM   1310  C   LEU A 137       2.278   0.443  -4.854  1.00 10.00      A   
ATOM   1311  O   LEU A 137       3.371   0.367  -4.292  1.00 10.00      A   
ATOM   1312  N   SER A 138       1.307  -0.427  -4.657  1.00 10.00      A   
ATOM   1313  HN  SER A 138       0.453  -0.310  -5.130  1.00 10.00      A   
ATOM   1314  CA  SER A 138       1.464  -1.557  -3.762  1.00 10.00      A   
ATOM   1315  CB  SER A 138       0.169  -1.766  -2.973  1.00 10.00      A   
ATOM   1316  OG  SER A 138       0.374  -2.608  -1.857  1.00 10.00      A   
ATOM   1317  HG  SER A 138       0.091  -3.501  -2.076  1.00 10.00      A   
ATOM   1318  C   SER A 138       1.804  -2.816  -4.544  1.00 10.00      A   
ATOM   1319  O   SER A 138       1.012  -3.270  -5.372  1.00 10.00      A   
ATOM   1320  N   SER A 139       2.979  -3.373  -4.277  1.00 10.00      A   
ATOM   1321  HN  SER A 139       3.555  -2.957  -3.595  1.00 10.00      A   
ATOM   1322  CA  SER A 139       3.442  -4.591  -4.947  1.00 10.00      A   
ATOM   1323  CB  SER A 139       2.661  -5.816  -4.461  1.00 10.00      A   
ATOM   1324  OG  SER A 139       2.857  -6.030  -3.070  1.00 10.00      A   
ATOM   1325  HG  SER A 139       2.083  -5.717  -2.587  1.00 10.00      A   
ATOM   1326  C   SER A 139       3.391  -4.469  -6.474  1.00 10.00      A   
ATOM   1327  O   SER A 139       3.043  -5.420  -7.177  1.00 10.00      A   
ATOM   1328  N   CYS A 140       3.748  -3.300  -6.979  1.00 10.00      A   
ATOM   1329  HN  CYS A 140       4.042  -2.583  -6.372  1.00 10.00      A   
ATOM   1330  CA  CYS A 140       3.746  -3.056  -8.412  1.00 10.00      A   
ATOM   1331  CB  CYS A 140       3.212  -1.654  -8.709  1.00 10.00      A   
ATOM   1332  SG  CYS A 140       1.513  -1.386  -8.147  1.00 10.00      A   
ATOM   1333  HG  CYS A 140       1.383  -1.963  -6.961  1.00 10.00      A   
ATOM   1334  C   CYS A 140       5.152  -3.232  -8.970  1.00 10.00      A   
ATOM   1335  O   CYS A 140       6.114  -3.287  -8.210  1.00 10.00      A   
ATOM   1336  N   GLU A 141       5.272  -3.328 -10.286  1.00 10.00      A   
ATOM   1337  HN  GLU A 141       4.468  -3.277 -10.848  1.00 10.00      A   
ATOM   1338  CA  GLU A 141       6.574  -3.510 -10.920  1.00 10.00      A   
ATOM   1339  CB  GLU A 141       6.937  -4.997 -10.933  1.00 10.00      A   
ATOM   1340  CG  GLU A 141       5.926  -5.861 -11.670  1.00 10.00      A   
ATOM   1341  CD  GLU A 141       6.268  -7.332 -11.633  1.00 10.00      A   
ATOM   1342  OE1 GLU A 141       7.120  -7.771 -12.434  1.00 10.00      A   
ATOM   1343  OE2 GLU A 141       5.669  -8.062 -10.823  1.00 10.00      A   
ATOM   1344  C   GLU A 141       6.557  -2.988 -12.349  1.00 10.00      A   
ATOM   1345  O   GLU A 141       5.508  -2.590 -12.856  1.00 10.00      A   
ATOM   1346  N   GLY A 142       7.723  -2.991 -12.989  1.00 10.00      A   
ATOM   1347  HN  GLY A 142       8.529  -3.304 -12.521  1.00 10.00      A   
ATOM   1348  CA  GLY A 142       7.820  -2.538 -14.363  1.00 10.00      A   
ATOM   1349  C   GLY A 142       8.460  -1.171 -14.506  1.00 10.00      A   
ATOM   1350  O   GLY A 142       8.700  -0.711 -15.621  1.00 10.00      A   
ATOM   1351  N   PHE A 143       8.750  -0.525 -13.385  1.00 10.00      A   
ATOM   1352  HN  PHE A 143       8.556  -0.950 -12.525  1.00 10.00      A   
ATOM   1353  CA  PHE A 143       9.357   0.802 -13.408  1.00 10.00      A   
ATOM   1354  CB  PHE A 143       8.427   1.856 -12.787  1.00 10.00      A   
ATOM   1355  CG  PHE A 143       8.103   1.645 -11.331  1.00 10.00      A   
ATOM   1356  CD1 PHE A 143       8.600   2.510 -10.370  1.00 10.00      A   
ATOM   1357  CD2 PHE A 143       7.292   0.596 -10.925  1.00 10.00      A   
ATOM   1358  CE1 PHE A 143       8.297   2.332  -9.035  1.00 10.00      A   
ATOM   1359  CE2 PHE A 143       6.988   0.411  -9.591  1.00 10.00      A   
ATOM   1360  CZ  PHE A 143       7.490   1.281  -8.645  1.00 10.00      A   
ATOM   1361  C   PHE A 143      10.719   0.821 -12.730  1.00 10.00      A   
ATOM   1362  O   PHE A 143      11.076  -0.100 -11.989  1.00 10.00      A   
ATOM   1363  N   SER A 144      11.476   1.871 -12.993  1.00 10.00      A   
ATOM   1364  HN  SER A 144      11.135   2.571 -13.599  1.00 10.00      A   
ATOM   1365  CA  SER A 144      12.792   2.029 -12.416  1.00 10.00      A   
ATOM   1366  CB  SER A 144      13.855   1.921 -13.514  1.00 10.00      A   
ATOM   1367  OG  SER A 144      13.677   2.923 -14.500  1.00 10.00      A   
ATOM   1368  HG  SER A 144      12.736   3.166 -14.550  1.00 10.00      A   
ATOM   1369  C   SER A 144      12.887   3.375 -11.705  1.00 10.00      A   
ATOM   1370  O   SER A 144      11.870   4.034 -11.477  1.00 10.00      A   
ATOM   1371  N   THR A 145      14.100   3.784 -11.360  1.00 10.00      A   
ATOM   1372  HN  THR A 145      14.876   3.219 -11.561  1.00 10.00      A   
ATOM   1373  CA  THR A 145      14.307   5.054 -10.687  1.00 10.00      A   
ATOM   1374  CB  THR A 145      15.708   5.112 -10.052  1.00 10.00      A   
ATOM   1375  OG1 THR A 145      16.664   4.587 -10.981  1.00 10.00      A   
ATOM   1376  HG1 THR A 145      16.840   5.251 -11.663  1.00 10.00      A   
ATOM   1377  CG2 THR A 145      15.750   4.290  -8.773  1.00 10.00      A   
ATOM   1378  C   THR A 145      14.144   6.215 -11.668  1.00 10.00      A   
ATOM   1379  O   THR A 145      14.014   7.371 -11.264  1.00 10.00      A   
ATOM   1380  N   ASP A 146      14.129   5.892 -12.960  1.00 10.00      A   
ATOM   1381  HN  ASP A 146      14.204   4.948 -13.216  1.00 10.00      A   
ATOM   1382  CA  ASP A 146      13.989   6.900 -14.001  1.00 10.00      A   
ATOM   1383  CB  ASP A 146      14.210   6.278 -15.381  1.00 10.00      A   
ATOM   1384  CG  ASP A 146      14.927   7.216 -16.326  1.00 10.00      A   
ATOM   1385  OD1 ASP A 146      16.173   7.286 -16.270  1.00 10.00      A   
ATOM   1386  OD2 ASP A 146      14.254   7.883 -17.137  1.00 10.00      A   
ATOM   1387  C   ASP A 146      12.621   7.568 -13.924  1.00 10.00      A   
ATOM   1388  O   ASP A 146      12.523   8.794 -13.819  1.00 10.00      A   
ATOM   1389  N   GLY A 147      11.565   6.755 -13.947  1.00 10.00      A   
ATOM   1390  HN  GLY A 147      11.702   5.780 -14.031  1.00 10.00      A   
ATOM   1391  CA  GLY A 147      10.218   7.288 -13.865  1.00 10.00      A   
ATOM   1392  C   GLY A 147       9.989   8.035 -12.566  1.00 10.00      A   
ATOM   1393  O   GLY A 147       9.269   9.033 -12.531  1.00 10.00      A   
ATOM   1394  N   LEU A 148      10.625   7.561 -11.498  1.00 10.00      A   
ATOM   1395  HN  LEU A 148      11.192   6.766 -11.597  1.00 10.00      A   
ATOM   1396  CA  LEU A 148      10.504   8.193 -10.188  1.00 10.00      A   
ATOM   1397  CB  LEU A 148      11.206   7.353  -9.115  1.00 10.00      A   
ATOM   1398  CG  LEU A 148      10.657   5.942  -8.893  1.00 10.00      A   
ATOM   1399  CD1 LEU A 148      11.515   5.184  -7.893  1.00 10.00      A   
ATOM   1400  CD2 LEU A 148       9.214   6.000  -8.419  1.00 10.00      A   
ATOM   1401  C   LEU A 148      11.092   9.604 -10.219  1.00 10.00      A   
ATOM   1402  O   LEU A 148      10.541  10.533  -9.628  1.00 10.00      A   
ATOM   1403  N   ALA A 149      12.209   9.757 -10.929  1.00 10.00      A   
ATOM   1404  HN  ALA A 149      12.602   8.977 -11.372  1.00 10.00      A   
ATOM   1405  CA  ALA A 149      12.869  11.049 -11.061  1.00 10.00      A   
ATOM   1406  CB  ALA A 149      14.212  10.884 -11.759  1.00 10.00      A   
ATOM   1407  C   ALA A 149      11.985  12.016 -11.840  1.00 10.00      A   
ATOM   1408  O   ALA A 149      11.865  13.187 -11.481  1.00 10.00      A   
ATOM   1409  N   ALA A 150      11.354  11.509 -12.897  1.00 10.00      A   
ATOM   1410  HN  ALA A 150      11.487  10.561 -13.126  1.00 10.00      A   
ATOM   1411  CA  ALA A 150      10.469  12.320 -13.727  1.00 10.00      A   
ATOM   1412  CB  ALA A 150       9.957  11.520 -14.914  1.00 10.00      A   
ATOM   1413  C   ALA A 150       9.303  12.845 -12.905  1.00 10.00      A   
ATOM   1414  O   ALA A 150       8.886  13.992 -13.059  1.00 10.00      A   
ATOM   1415  N   ILE A 151       8.780  11.993 -12.031  1.00 10.00      A   
ATOM   1416  HN  ILE A 151       9.154  11.086 -11.967  1.00 10.00      A   
ATOM   1417  CA  ILE A 151       7.669  12.365 -11.167  1.00 10.00      A   
ATOM   1418  CB  ILE A 151       7.130  11.145 -10.383  1.00 10.00      A   
ATOM   1419  CG1 ILE A 151       6.433  10.153 -11.323  1.00 10.00      A   
ATOM   1420  CG2 ILE A 151       6.191  11.582  -9.262  1.00 10.00      A   
ATOM   1421  CD1 ILE A 151       5.110  10.644 -11.876  1.00 10.00      A   
ATOM   1422  C   ILE A 151       8.109  13.445 -10.179  1.00 10.00      A   
ATOM   1423  O   ILE A 151       7.498  14.507 -10.089  1.00 10.00      A   
ATOM   1424  N   ALA A 152       9.204  13.176  -9.477  1.00 10.00      A   
ATOM   1425  HN  ALA A 152       9.671  12.327  -9.642  1.00 10.00      A   
ATOM   1426  CA  ALA A 152       9.740  14.091  -8.469  1.00 10.00      A   
ATOM   1427  CB  ALA A 152      10.950  13.462  -7.791  1.00 10.00      A   
ATOM   1428  C   ALA A 152      10.106  15.465  -9.029  1.00 10.00      A   
ATOM   1429  O   ALA A 152       9.845  16.494  -8.399  1.00 10.00      A   
ATOM   1430  N   ALA A 153      10.701  15.484 -10.211  1.00 10.00      A   
ATOM   1431  HN  ALA A 153      10.876  14.634 -10.677  1.00 10.00      A   
ATOM   1432  CA  ALA A 153      11.122  16.737 -10.827  1.00 10.00      A   
ATOM   1433  CB  ALA A 153      12.262  16.492 -11.803  1.00 10.00      A   
ATOM   1434  C   ALA A 153       9.982  17.492 -11.516  1.00 10.00      A   
ATOM   1435  O   ALA A 153      10.173  18.627 -11.961  1.00 10.00      A   
ATOM   1436  N   THR A 154       8.804  16.885 -11.602  1.00 10.00      A   
ATOM   1437  HN  THR A 154       8.687  15.994 -11.208  1.00 10.00      A   
ATOM   1438  CA  THR A 154       7.677  17.534 -12.266  1.00 10.00      A   
ATOM   1439  CB  THR A 154       7.181  16.714 -13.477  1.00 10.00      A   
ATOM   1440  OG1 THR A 154       8.307  16.262 -14.239  1.00 10.00      A   
ATOM   1441  HG1 THR A 154       8.688  15.485 -13.803  1.00 10.00      A   
ATOM   1442  CG2 THR A 154       6.279  17.555 -14.368  1.00 10.00      A   
ATOM   1443  C   THR A 154       6.510  17.810 -11.318  1.00 10.00      A   
ATOM   1444  O   THR A 154       5.982  18.925 -11.280  1.00 10.00      A   
ATOM   1445  N   CYS A 155       6.115  16.802 -10.552  1.00 10.00      A   
ATOM   1446  HN  CYS A 155       6.592  15.943 -10.604  1.00 10.00      A   
ATOM   1447  CA  CYS A 155       4.997  16.935  -9.630  1.00 10.00      A   
ATOM   1448  CB  CYS A 155       4.490  15.559  -9.201  1.00 10.00      A   
ATOM   1449  SG  CYS A 155       3.927  14.521 -10.570  1.00 10.00      A   
ATOM   1450  HG  CYS A 155       3.008  15.199 -11.243  1.00 10.00      A   
ATOM   1451  C   CYS A 155       5.345  17.791  -8.415  1.00 10.00      A   
ATOM   1452  O   CYS A 155       6.025  17.343  -7.491  1.00 10.00      A   
ATOM   1453  N   ARG A 156       4.881  19.033  -8.435  1.00 10.00      A   
ATOM   1454  HN  ARG A 156       4.365  19.338  -9.214  1.00 10.00      A   
ATOM   1455  CA  ARG A 156       5.122  19.961  -7.339  1.00 10.00      A   
ATOM   1456  CB  ARG A 156       5.300  21.385  -7.873  1.00 10.00      A   
ATOM   1457  CG  ARG A 156       4.031  22.005  -8.436  1.00 10.00      A   
ATOM   1458  CD  ARG A 156       4.232  23.477  -8.739  1.00 10.00      A   
ATOM   1459  NE  ARG A 156       2.993  24.234  -8.613  1.00 10.00      A   
ATOM   1460  HE  ARG A 156       2.235  23.786  -8.176  1.00 10.00      A   
ATOM   1461  CZ  ARG A 156       2.840  25.483  -9.052  1.00 10.00      A   
ATOM   1462  NH1 ARG A 156       3.845  26.106  -9.655  1.00 10.00      A   
ATOM   1463 HH11 ARG A 156       4.761  25.622  -9.780  1.00 10.00      A   
ATOM   1464 HH12 ARG A 156       3.724  27.082 -10.008  1.00 10.00      A   
ATOM   1465  NH2 ARG A 156       1.679  26.103  -8.882  1.00 10.00      A   
ATOM   1466 HH21 ARG A 156       0.889  25.616  -8.403  1.00 10.00      A   
ATOM   1467 HH22 ARG A 156       1.546  27.079  -9.224  1.00 10.00      A   
ATOM   1468  C   ARG A 156       3.954  19.911  -6.361  1.00 10.00      A   
ATOM   1469  O   ARG A 156       4.072  20.310  -5.201  1.00 10.00      A   
ATOM   1470  N   ASN A 157       2.826  19.408  -6.849  1.00 10.00      A   
ATOM   1471  HN  ASN A 157       2.805  19.110  -7.782  1.00 10.00      A   
ATOM   1472  CA  ASN A 157       1.616  19.290  -6.042  1.00 10.00      A   
ATOM   1473  CB  ASN A 157       0.372  19.351  -6.941  1.00 10.00      A   
ATOM   1474  CG  ASN A 157      -0.748  20.198  -6.363  1.00 10.00      A   
ATOM   1475  OD1 ASN A 157      -0.837  20.399  -5.149  1.00 10.00      A   
ATOM   1476  ND2 ASN A 157      -1.613  20.702  -7.231  1.00 10.00      A   
ATOM   1477 HD21 ASN A 157      -1.485  20.504  -8.187  1.00 10.00      A   
ATOM   1478 HD22 ASN A 157      -2.348  21.249  -6.889  1.00 10.00      A   
ATOM   1479  C   ASN A 157       1.630  17.977  -5.266  1.00 10.00      A   
ATOM   1480  O   ASN A 157       0.711  17.679  -4.505  1.00 10.00      A   
ATOM   1481  N   LEU A 158       2.694  17.202  -5.468  1.00 10.00      A   
ATOM   1482  HN  LEU A 158       3.395  17.517  -6.068  1.00 10.00      A   
ATOM   1483  CA  LEU A 158       2.862  15.913  -4.813  1.00 10.00      A   
ATOM   1484  CB  LEU A 158       4.178  15.277  -5.260  1.00 10.00      A   
ATOM   1485  CG  LEU A 158       4.143  13.775  -5.543  1.00 10.00      A   
ATOM   1486  CD1 LEU A 158       3.082  13.451  -6.583  1.00 10.00      A   
ATOM   1487  CD2 LEU A 158       5.510  13.283  -5.993  1.00 10.00      A   
ATOM   1488  C   LEU A 158       2.842  16.076  -3.298  1.00 10.00      A   
ATOM   1489  O   LEU A 158       3.235  17.121  -2.772  1.00 10.00      A   
ATOM   1490  N   LYS A 159       2.394  15.041  -2.604  1.00 10.00      A   
ATOM   1491  HN  LYS A 159       2.124  14.228  -3.084  1.00 10.00      A   
ATOM   1492  CA  LYS A 159       2.301  15.076  -1.154  1.00 10.00      A   
ATOM   1493  CB  LYS A 159       0.890  15.511  -0.742  1.00 10.00      A   
ATOM   1494  CG  LYS A 159       0.679  15.623   0.758  1.00 10.00      A   
ATOM   1495  CD  LYS A 159      -0.788  15.829   1.112  1.00 10.00      A   
ATOM   1496  CE  LYS A 159      -1.645  14.663   0.644  1.00 10.00      A   
ATOM   1497  NZ  LYS A 159      -2.979  14.648   1.304  1.00 10.00      A   
ATOM   1498  HZ1 LYS A 159      -3.451  15.564   1.178  1.00 10.00      A   
ATOM   1499  HZ2 LYS A 159      -2.874  14.465   2.325  1.00 10.00      A   
ATOM   1500  HZ3 LYS A 159      -3.577  13.902   0.893  1.00 10.00      A   
ATOM   1501  C   LYS A 159       2.643  13.725  -0.519  1.00 10.00      A   
ATOM   1502  O   LYS A 159       3.383  13.666   0.470  1.00 10.00      A   
ATOM   1503  N   GLU A 160       2.109  12.645  -1.083  1.00 10.00      A   
ATOM   1504  HN  GLU A 160       1.554  12.741  -1.886  1.00 10.00      A   
ATOM   1505  CA  GLU A 160       2.346  11.311  -0.545  1.00 10.00      A   
ATOM   1506  CB  GLU A 160       1.087  10.788   0.159  1.00 10.00      A   
ATOM   1507  CG  GLU A 160       0.673  11.605   1.369  1.00 10.00      A   
ATOM   1508  CD  GLU A 160      -0.650  11.158   1.955  1.00 10.00      A   
ATOM   1509  OE1 GLU A 160      -0.651  10.302   2.866  1.00 10.00      A   
ATOM   1510  OE2 GLU A 160      -1.700  11.671   1.519  1.00 10.00      A   
ATOM   1511  C   GLU A 160       2.787  10.327  -1.625  1.00 10.00      A   
ATOM   1512  O   GLU A 160       2.086  10.123  -2.620  1.00 10.00      A   
ATOM   1513  N   LEU A 161       3.956   9.729  -1.424  1.00 10.00      A   
ATOM   1514  HN  LEU A 161       4.475   9.962  -0.621  1.00 10.00      A   
ATOM   1515  CA  LEU A 161       4.504   8.738  -2.350  1.00 10.00      A   
ATOM   1516  CB  LEU A 161       5.839   9.217  -2.938  1.00 10.00      A   
ATOM   1517  CG  LEU A 161       6.535   8.274  -3.929  1.00 10.00      A   
ATOM   1518  CD1 LEU A 161       5.661   8.022  -5.146  1.00 10.00      A   
ATOM   1519  CD2 LEU A 161       7.882   8.840  -4.349  1.00 10.00      A   
ATOM   1520  C   LEU A 161       4.702   7.413  -1.620  1.00 10.00      A   
ATOM   1521  O   LEU A 161       5.512   7.321  -0.696  1.00 10.00      A   
ATOM   1522  N   ASP A 162       3.957   6.398  -2.031  1.00 10.00      A   
ATOM   1523  HN  ASP A 162       3.338   6.529  -2.786  1.00 10.00      A   
ATOM   1524  CA  ASP A 162       4.033   5.086  -1.396  1.00 10.00      A   
ATOM   1525  CB  ASP A 162       2.736   4.797  -0.632  1.00 10.00      A   
ATOM   1526  CG  ASP A 162       2.785   3.508   0.163  1.00 10.00      A   
ATOM   1527  OD1 ASP A 162       3.896   3.002   0.419  1.00 10.00      A   
ATOM   1528  OD2 ASP A 162       1.710   3.000   0.547  1.00 10.00      A   
ATOM   1529  C   ASP A 162       4.294   3.989  -2.421  1.00 10.00      A   
ATOM   1530  O   ASP A 162       3.490   3.771  -3.327  1.00 10.00      A   
ATOM   1531  N   LEU A 163       5.420   3.306  -2.272  1.00 10.00      A   
ATOM   1532  HN  LEU A 163       6.021   3.534  -1.526  1.00 10.00      A   
ATOM   1533  CA  LEU A 163       5.797   2.225  -3.178  1.00 10.00      A   
ATOM   1534  CB  LEU A 163       7.108   2.574  -3.897  1.00 10.00      A   
ATOM   1535  CG  LEU A 163       7.195   3.962  -4.542  1.00 10.00      A   
ATOM   1536  CD1 LEU A 163       8.613   4.237  -5.014  1.00 10.00      A   
ATOM   1537  CD2 LEU A 163       6.216   4.085  -5.701  1.00 10.00      A   
ATOM   1538  C   LEU A 163       5.977   0.934  -2.384  1.00 10.00      A   
ATOM   1539  O   LEU A 163       6.845   0.113  -2.693  1.00 10.00      A   
ATOM   1540  N   ARG A 164       5.133   0.767  -1.372  1.00 10.00      A   
ATOM   1541  HN  ARG A 164       4.448   1.453  -1.214  1.00 10.00      A   
ATOM   1542  CA  ARG A 164       5.183  -0.387  -0.483  1.00 10.00      A   
ATOM   1543  CB  ARG A 164       4.051  -0.339   0.551  1.00 10.00      A   
ATOM   1544  CG  ARG A 164       2.650  -0.413  -0.032  1.00 10.00      A   
ATOM   1545  CD  ARG A 164       1.607  -0.045   1.008  1.00 10.00      A   
ATOM   1546  NE  ARG A 164       0.269  -0.509   0.643  1.00 10.00      A   
ATOM   1547  HE  ARG A 164       0.120  -1.484   0.633  1.00 10.00      A   
ATOM   1548  CZ  ARG A 164      -0.743   0.301   0.328  1.00 10.00      A   
ATOM   1549  NH1 ARG A 164      -0.570   1.619   0.327  1.00 10.00      A   
ATOM   1550 HH11 ARG A 164       0.369   2.038   0.566  1.00 10.00      A   
ATOM   1551 HH12 ARG A 164      -1.363   2.246   0.087  1.00 10.00      A   
ATOM   1552  NH2 ARG A 164      -1.931  -0.208   0.026  1.00 10.00      A   
ATOM   1553 HH21 ARG A 164      -2.724   0.421  -0.225  1.00 10.00      A   
ATOM   1554 HH22 ARG A 164      -2.079  -1.241   0.034  1.00 10.00      A   
ATOM   1555  C   ARG A 164       5.215  -1.735  -1.197  1.00 10.00      A   
ATOM   1556  O   ARG A 164       4.359  -2.043  -2.032  1.00 10.00      A   
ATOM   1557  N   GLU A 165       6.246  -2.514  -0.869  1.00 10.00      A   
ATOM   1558  HN  GLU A 165       6.918  -2.160  -0.244  1.00 10.00      A   
ATOM   1559  CA  GLU A 165       6.437  -3.862  -1.404  1.00 10.00      A   
ATOM   1560  CB  GLU A 165       5.399  -4.833  -0.833  1.00 10.00      A   
ATOM   1561  CG  GLU A 165       5.738  -5.375   0.547  1.00 10.00      A   
ATOM   1562  CD  GLU A 165       5.739  -4.306   1.621  1.00 10.00      A   
ATOM   1563  OE1 GLU A 165       4.647  -3.902   2.069  1.00 10.00      A   
ATOM   1564  OE2 GLU A 165       6.836  -3.873   2.034  1.00 10.00      A   
ATOM   1565  C   GLU A 165       6.464  -3.929  -2.929  1.00 10.00      A   
ATOM   1566  O   GLU A 165       6.198  -4.983  -3.509  1.00 10.00      A   
ATOM   1567  N   SER A 166       6.786  -2.820  -3.577  1.00 10.00      A   
ATOM   1568  HN  SER A 166       6.977  -2.004  -3.069  1.00 10.00      A   
ATOM   1569  CA  SER A 166       6.853  -2.786  -5.030  1.00 10.00      A   
ATOM   1570  CB  SER A 166       6.435  -1.412  -5.564  1.00 10.00      A   
ATOM   1571  OG  SER A 166       5.021  -1.265  -5.531  1.00 10.00      A   
ATOM   1572  HG  SER A 166       4.779  -0.579  -4.890  1.00 10.00      A   
ATOM   1573  C   SER A 166       8.246  -3.173  -5.525  1.00 10.00      A   
ATOM   1574  O   SER A 166       9.245  -2.991  -4.823  1.00 10.00      A   
ATOM   1575  N   ASP A 167       8.300  -3.727  -6.723  1.00 10.00      A   
ATOM   1576  HN  ASP A 167       7.468  -3.852  -7.234  1.00 10.00      A   
ATOM   1577  CA  ASP A 167       9.558  -4.140  -7.321  1.00 10.00      A   
ATOM   1578  CB  ASP A 167       9.385  -5.477  -8.049  1.00 10.00      A   
ATOM   1579  CG  ASP A 167      10.698  -6.059  -8.527  1.00 10.00      A   
ATOM   1580  OD1 ASP A 167      11.296  -6.880  -7.793  1.00 10.00      A   
ATOM   1581  OD2 ASP A 167      11.140  -5.703  -9.639  1.00 10.00      A   
ATOM   1582  C   ASP A 167      10.037  -3.066  -8.283  1.00 10.00      A   
ATOM   1583  O   ASP A 167       9.457  -2.867  -9.348  1.00 10.00      A   
ATOM   1584  N   VAL A 168      11.081  -2.357  -7.889  1.00 10.00      A   
ATOM   1585  HN  VAL A 168      11.497  -2.562  -7.028  1.00 10.00      A   
ATOM   1586  CA  VAL A 168      11.627  -1.285  -8.708  1.00 10.00      A   
ATOM   1587  CB  VAL A 168      11.685   0.044  -7.921  1.00 10.00      A   
ATOM   1588  CG1 VAL A 168      11.800   1.227  -8.869  1.00 10.00      A   
ATOM   1589  CG2 VAL A 168      10.485   0.197  -6.998  1.00 10.00      A   
ATOM   1590  C   VAL A 168      13.039  -1.626  -9.161  1.00 10.00      A   
ATOM   1591  O   VAL A 168      13.798  -2.263  -8.426  1.00 10.00      A   
ATOM   1592  N   ASP A 169      13.381  -1.225 -10.375  1.00 10.00      A   
ATOM   1593  HN  ASP A 169      12.723  -0.746 -10.928  1.00 10.00      A   
ATOM   1594  CA  ASP A 169      14.714  -1.474 -10.905  1.00 10.00      A   
ATOM   1595  CB  ASP A 169      14.684  -1.690 -12.420  1.00 10.00      A   
ATOM   1596  CG  ASP A 169      14.359  -3.120 -12.803  1.00 10.00      A   
ATOM   1597  OD1 ASP A 169      15.299  -3.890 -13.084  1.00 10.00      A   
ATOM   1598  OD2 ASP A 169      13.163  -3.482 -12.821  1.00 10.00      A   
ATOM   1599  C   ASP A 169      15.623  -0.312 -10.542  1.00 10.00      A   
ATOM   1600  O   ASP A 169      15.486   0.789 -11.077  1.00 10.00      A   
ATOM   1601  N   ASP A 170      16.528  -0.557  -9.608  1.00 10.00      A   
ATOM   1602  HN  ASP A 170      16.573  -1.453  -9.217  1.00 10.00      A   
ATOM   1603  CA  ASP A 170      17.456   0.460  -9.138  1.00 10.00      A   
ATOM   1604  CB  ASP A 170      18.191  -0.023  -7.885  1.00 10.00      A   
ATOM   1605  CG  ASP A 170      17.264  -0.383  -6.749  1.00 10.00      A   
ATOM   1606  OD1 ASP A 170      16.856   0.525  -5.995  1.00 10.00      A   
ATOM   1607  OD2 ASP A 170      16.943  -1.580  -6.603  1.00 10.00      A   
ATOM   1608  C   ASP A 170      18.481   0.816 -10.204  1.00 10.00      A   
ATOM   1609  O   ASP A 170      19.323  -0.005 -10.566  1.00 10.00      A   
ATOM   1610  N   VAL A 171      18.388   2.028 -10.719  1.00 10.00      A   
ATOM   1611  HN  VAL A 171      17.659   2.614 -10.425  1.00 10.00      A   
ATOM   1612  CA  VAL A 171      19.327   2.510 -11.722  1.00 10.00      A   
ATOM   1613  CB  VAL A 171      18.605   3.120 -12.943  1.00 10.00      A   
ATOM   1614  CG1 VAL A 171      19.610   3.605 -13.978  1.00 10.00      A   
ATOM   1615  CG2 VAL A 171      17.639   2.115 -13.557  1.00 10.00      A   
ATOM   1616  C   VAL A 171      20.225   3.567 -11.089  1.00 10.00      A   
ATOM   1617  O   VAL A 171      21.451   3.505 -11.192  1.00 10.00      A   
ATOM   1618  N   SER A 172      19.599   4.525 -10.420  1.00 10.00      A   
ATOM   1619  HN  SER A 172      18.617   4.513 -10.376  1.00 10.00      A   
ATOM   1620  CA  SER A 172      20.320   5.597  -9.755  1.00 10.00      A   
ATOM   1621  CB  SER A 172      20.713   6.682 -10.758  1.00 10.00      A   
ATOM   1622  OG  SER A 172      21.239   7.813 -10.089  1.00 10.00      A   
ATOM   1623  HG  SER A 172      21.533   8.463 -10.739  1.00 10.00      A   
ATOM   1624  C   SER A 172      19.472   6.200  -8.639  1.00 10.00      A   
ATOM   1625  O   SER A 172      18.270   6.404  -8.803  1.00 10.00      A   
ATOM   1626  N   GLY A 173      20.100   6.496  -7.510  1.00 10.00      A   
ATOM   1627  HN  GLY A 173      21.064   6.324  -7.436  1.00 10.00      A   
ATOM   1628  CA  GLY A 173      19.384   7.074  -6.391  1.00 10.00      A   
ATOM   1629  C   GLY A 173      19.369   8.588  -6.439  1.00 10.00      A   
ATOM   1630  O   GLY A 173      18.941   9.247  -5.488  1.00 10.00      A   
ATOM   1631  N   HIS A 174      19.832   9.148  -7.551  1.00 10.00      A   
ATOM   1632  HN  HIS A 174      20.170   8.570  -8.273  1.00 10.00      A   
ATOM   1633  CA  HIS A 174      19.867  10.595  -7.719  1.00 10.00      A   
ATOM   1634  CB  HIS A 174      20.883  10.994  -8.794  1.00 10.00      A   
ATOM   1635  CG  HIS A 174      21.372  12.410  -8.683  1.00 10.00      A   
ATOM   1636  ND1 HIS A 174      22.129  12.829  -7.613  1.00 10.00      A   
ATOM   1637  CD2 HIS A 174      21.192  13.451  -9.534  1.00 10.00      A   
ATOM   1638  CE1 HIS A 174      22.398  14.105  -7.834  1.00 10.00      A   
ATOM   1639  NE2 HIS A 174      21.850  14.524  -8.982  1.00 10.00      A   
ATOM   1640  HE2 HIS A 174      21.906  15.431  -9.359  1.00 10.00      A   
ATOM   1641  C   HIS A 174      18.484  11.137  -8.070  1.00 10.00      A   
ATOM   1642  O   HIS A 174      18.291  12.346  -8.157  1.00 10.00      A   
ATOM   1643  N   TRP A 175      17.521  10.234  -8.246  1.00 10.00      A   
ATOM   1644  HN  TRP A 175      17.739   9.283  -8.148  1.00 10.00      A   
ATOM   1645  CA  TRP A 175      16.152  10.615  -8.585  1.00 10.00      A   
ATOM   1646  CB  TRP A 175      15.271   9.366  -8.737  1.00 10.00      A   
ATOM   1647  CG  TRP A 175      15.004   8.643  -7.450  1.00 10.00      A   
ATOM   1648  CD1 TRP A 175      15.783   7.689  -6.868  1.00 10.00      A   
ATOM   1649  CD2 TRP A 175      13.871   8.816  -6.589  1.00 10.00      A   
ATOM   1650  NE1 TRP A 175      15.216   7.268  -5.690  1.00 10.00      A   
ATOM   1651  HE1 TRP A 175      15.593   6.588  -5.082  1.00 10.00      A   
ATOM   1652  CE2 TRP A 175      14.038   7.943  -5.500  1.00 10.00      A   
ATOM   1653  CE3 TRP A 175      12.737   9.630  -6.635  1.00 10.00      A   
ATOM   1654  CZ2 TRP A 175      13.109   7.861  -4.463  1.00 10.00      A   
ATOM   1655  CZ3 TRP A 175      11.817   9.549  -5.608  1.00 10.00      A   
ATOM   1656  CH2 TRP A 175      12.008   8.671  -4.538  1.00 10.00      A   
ATOM   1657  C   TRP A 175      15.565  11.561  -7.537  1.00 10.00      A   
ATOM   1658  O   TRP A 175      14.778  12.455  -7.853  1.00 10.00      A   
ATOM   1659  N   LEU A 176      15.974  11.365  -6.292  1.00 10.00      A   
ATOM   1660  HN  LEU A 176      16.612  10.644  -6.112  1.00 10.00      A   
ATOM   1661  CA  LEU A 176      15.497  12.177  -5.187  1.00 10.00      A   
ATOM   1662  CB  LEU A 176      15.842  11.505  -3.855  1.00 10.00      A   
ATOM   1663  CG  LEU A 176      15.258  12.155  -2.600  1.00 10.00      A   
ATOM   1664  CD1 LEU A 176      14.058  11.367  -2.094  1.00 10.00      A   
ATOM   1665  CD2 LEU A 176      16.322  12.283  -1.524  1.00 10.00      A   
ATOM   1666  C   LEU A 176      16.084  13.586  -5.240  1.00 10.00      A   
ATOM   1667  O   LEU A 176      15.504  14.532  -4.707  1.00 10.00      A   
ATOM   1668  N   SER A 177      17.221  13.723  -5.902  1.00 10.00      A   
ATOM   1669  HN  SER A 177      17.623  12.940  -6.335  1.00 10.00      A   
ATOM   1670  CA  SER A 177      17.888  15.009  -6.018  1.00 10.00      A   
ATOM   1671  CB  SER A 177      19.378  14.804  -6.286  1.00 10.00      A   
ATOM   1672  OG  SER A 177      19.799  13.521  -5.845  1.00 10.00      A   
ATOM   1673  HG  SER A 177      20.601  13.269  -6.325  1.00 10.00      A   
ATOM   1674  C   SER A 177      17.263  15.853  -7.127  1.00 10.00      A   
ATOM   1675  O   SER A 177      17.646  17.004  -7.332  1.00 10.00      A   
ATOM   1676  N   HIS A 178      16.308  15.274  -7.847  1.00 10.00      A   
ATOM   1677  HN  HIS A 178      16.060  14.345  -7.656  1.00 10.00      A   
ATOM   1678  CA  HIS A 178      15.626  15.986  -8.919  1.00 10.00      A   
ATOM   1679  CB  HIS A 178      15.025  15.009  -9.933  1.00 10.00      A   
ATOM   1680  CG  HIS A 178      16.020  14.435 -10.894  1.00 10.00      A   
ATOM   1681  ND1 HIS A 178      15.998  14.763 -12.231  1.00 10.00      A   
ATOM   1682  CD2 HIS A 178      17.025  13.556 -10.667  1.00 10.00      A   
ATOM   1683  CE1 HIS A 178      16.985  14.081 -12.785  1.00 10.00      A   
ATOM   1684  NE2 HIS A 178      17.631  13.339 -11.875  1.00 10.00      A   
ATOM   1685  HE2 HIS A 178      18.399  12.749 -12.041  1.00 10.00      A   
ATOM   1686  C   HIS A 178      14.538  16.887  -8.349  1.00 10.00      A   
ATOM   1687  O   HIS A 178      14.028  17.775  -9.039  1.00 10.00      A   
ATOM   1688  N   PHE A 179      14.197  16.651  -7.083  1.00 10.00      A   
ATOM   1689  HN  PHE A 179      14.655  15.935  -6.597  1.00 10.00      A   
ATOM   1690  CA  PHE A 179      13.177  17.431  -6.395  1.00 10.00      A   
ATOM   1691  CB  PHE A 179      13.000  16.921  -4.962  1.00 10.00      A   
ATOM   1692  CG  PHE A 179      11.861  15.959  -4.773  1.00 10.00      A   
ATOM   1693  CD1 PHE A 179      12.097  14.672  -4.328  1.00 10.00      A   
ATOM   1694  CD2 PHE A 179      10.556  16.351  -5.025  1.00 10.00      A   
ATOM   1695  CE1 PHE A 179      11.054  13.789  -4.136  1.00 10.00      A   
ATOM   1696  CE2 PHE A 179       9.507  15.472  -4.839  1.00 10.00      A   
ATOM   1697  CZ  PHE A 179       9.756  14.189  -4.392  1.00 10.00      A   
ATOM   1698  C   PHE A 179      13.567  18.903  -6.358  1.00 10.00      A   
ATOM   1699  O   PHE A 179      14.606  19.261  -5.802  1.00 10.00      A   
ATOM   1700  N   PRO A 180      12.745  19.773  -6.963  1.00 10.00      A   
ATOM   1701  CA  PRO A 180      13.002  21.214  -6.996  1.00 10.00      A   
ATOM   1702  CB  PRO A 180      11.840  21.773  -7.829  1.00 10.00      A   
ATOM   1703  CG  PRO A 180      11.286  20.600  -8.561  1.00 10.00      A   
ATOM   1704  CD  PRO A 180      11.499  19.420  -7.659  1.00 10.00      A   
ATOM   1705  C   PRO A 180      12.968  21.811  -5.593  1.00 10.00      A   
ATOM   1706  O   PRO A 180      12.249  21.316  -4.718  1.00 10.00      A   
ATOM   1707  N   ASP A 181      13.730  22.882  -5.389  1.00 10.00      A   
ATOM   1708  HN  ASP A 181      14.263  23.235  -6.133  1.00 10.00      A   
ATOM   1709  CA  ASP A 181      13.805  23.547  -4.090  1.00 10.00      A   
ATOM   1710  CB  ASP A 181      14.876  24.640  -4.111  1.00 10.00      A   
ATOM   1711  CG  ASP A 181      16.014  24.369  -3.147  1.00 10.00      A   
ATOM   1712  OD1 ASP A 181      17.046  23.804  -3.579  1.00 10.00      A   
ATOM   1713  OD2 ASP A 181      15.894  24.728  -1.958  1.00 10.00      A   
ATOM   1714  C   ASP A 181      12.459  24.141  -3.684  1.00 10.00      A   
ATOM   1715  O   ASP A 181      12.230  24.452  -2.516  1.00 10.00      A   
ATOM   1716  N   THR A 182      11.574  24.296  -4.661  1.00 10.00      A   
ATOM   1717  HN  THR A 182      11.826  24.047  -5.574  1.00 10.00      A   
ATOM   1718  CA  THR A 182      10.251  24.846  -4.434  1.00 10.00      A   
ATOM   1719  CB  THR A 182       9.626  25.259  -5.779  1.00 10.00      A   
ATOM   1720  OG1 THR A 182      10.092  24.366  -6.805  1.00 10.00      A   
ATOM   1721  HG1 THR A 182       9.498  23.603  -6.859  1.00 10.00      A   
ATOM   1722  CG2 THR A 182      10.046  26.675  -6.137  1.00 10.00      A   
ATOM   1723  C   THR A 182       9.338  23.838  -3.735  1.00 10.00      A   
ATOM   1724  O   THR A 182       8.406  24.220  -3.023  1.00 10.00      A   
ATOM   1725  N   TYR A 183       9.622  22.550  -3.932  1.00 10.00      A   
ATOM   1726  HN  TYR A 183      10.396  22.311  -4.489  1.00 10.00      A   
ATOM   1727  CA  TYR A 183       8.826  21.487  -3.334  1.00 10.00      A   
ATOM   1728  CB  TYR A 183       9.235  20.124  -3.899  1.00 10.00      A   
ATOM   1729  CG  TYR A 183       8.335  18.985  -3.468  1.00 10.00      A   
ATOM   1730  CD1 TYR A 183       7.169  18.692  -4.165  1.00 10.00      A   
ATOM   1731  CD2 TYR A 183       8.651  18.203  -2.365  1.00 10.00      A   
ATOM   1732  CE1 TYR A 183       6.344  17.654  -3.773  1.00 10.00      A   
ATOM   1733  CE2 TYR A 183       7.832  17.162  -1.968  1.00 10.00      A   
ATOM   1734  CZ  TYR A 183       6.680  16.892  -2.673  1.00 10.00      A   
ATOM   1735  OH  TYR A 183       5.859  15.858  -2.277  1.00 10.00      A   
ATOM   1736  HH  TYR A 183       5.207  16.191  -1.646  1.00 10.00      A   
ATOM   1737  C   TYR A 183       8.951  21.495  -1.815  1.00 10.00      A   
ATOM   1738  O   TYR A 183      10.042  21.308  -1.269  1.00 10.00      A   
ATOM   1739  N   THR A 184       7.826  21.716  -1.144  1.00 10.00      A   
ATOM   1740  HN  THR A 184       6.992  21.860  -1.646  1.00 10.00      A   
ATOM   1741  CA  THR A 184       7.791  21.763   0.311  1.00 10.00      A   
ATOM   1742  CB  THR A 184       7.780  23.230   0.795  1.00 10.00      A   
ATOM   1743  OG1 THR A 184       7.028  24.025  -0.137  1.00 10.00      A   
ATOM   1744  HG1 THR A 184       7.541  24.131  -0.949  1.00 10.00      A   
ATOM   1745  CG2 THR A 184       9.198  23.779   0.878  1.00 10.00      A   
ATOM   1746  C   THR A 184       6.555  21.042   0.856  1.00 10.00      A   
ATOM   1747  O   THR A 184       6.267  21.100   2.052  1.00 10.00      A   
ATOM   1748  N   SER A 185       5.845  20.328  -0.014  1.00 10.00      A   
ATOM   1749  HN  SER A 185       6.145  20.268  -0.944  1.00 10.00      A   
ATOM   1750  CA  SER A 185       4.631  19.624   0.390  1.00 10.00      A   
ATOM   1751  CB  SER A 185       3.507  19.871  -0.625  1.00 10.00      A   
ATOM   1752  OG  SER A 185       3.970  19.710  -1.959  1.00 10.00      A   
ATOM   1753  HG  SER A 185       3.758  18.813  -2.263  1.00 10.00      A   
ATOM   1754  C   SER A 185       4.861  18.122   0.589  1.00 10.00      A   
ATOM   1755  O   SER A 185       3.983  17.308   0.295  1.00 10.00      A   
ATOM   1756  N   LEU A 186       6.032  17.748   1.084  1.00 10.00      A   
ATOM   1757  HN  LEU A 186       6.703  18.427   1.310  1.00 10.00      A   
ATOM   1758  CA  LEU A 186       6.325  16.342   1.319  1.00 10.00      A   
ATOM   1759  CB  LEU A 186       7.830  16.067   1.245  1.00 10.00      A   
ATOM   1760  CG  LEU A 186       8.253  14.594   1.282  1.00 10.00      A   
ATOM   1761  CD1 LEU A 186       7.496  13.783   0.236  1.00 10.00      A   
ATOM   1762  CD2 LEU A 186       9.754  14.463   1.080  1.00 10.00      A   
ATOM   1763  C   LEU A 186       5.771  15.922   2.674  1.00 10.00      A   
ATOM   1764  O   LEU A 186       6.270  16.350   3.714  1.00 10.00      A   
ATOM   1765  N   VAL A 187       4.727  15.099   2.654  1.00 10.00      A   
ATOM   1766  HN  VAL A 187       4.375  14.792   1.789  1.00 10.00      A   
ATOM   1767  CA  VAL A 187       4.094  14.638   3.884  1.00 10.00      A   
ATOM   1768  CB  VAL A 187       2.570  14.897   3.870  1.00 10.00      A   
ATOM   1769  CG1 VAL A 187       1.904  14.321   5.113  1.00 10.00      A   
ATOM   1770  CG2 VAL A 187       2.282  16.387   3.758  1.00 10.00      A   
ATOM   1771  C   VAL A 187       4.366  13.154   4.135  1.00 10.00      A   
ATOM   1772  O   VAL A 187       4.669  12.754   5.261  1.00 10.00      A   
ATOM   1773  N   SER A 188       4.264  12.341   3.090  1.00 10.00      A   
ATOM   1774  HN  SER A 188       4.036  12.709   2.211  1.00 10.00      A   
ATOM   1775  CA  SER A 188       4.489  10.912   3.224  1.00 10.00      A   
ATOM   1776  CB  SER A 188       3.149  10.167   3.217  1.00 10.00      A   
ATOM   1777  OG  SER A 188       3.287   8.818   3.626  1.00 10.00      A   
ATOM   1778  HG  SER A 188       2.465   8.529   4.043  1.00 10.00      A   
ATOM   1779  C   SER A 188       5.397  10.392   2.114  1.00 10.00      A   
ATOM   1780  O   SER A 188       5.152  10.632   0.931  1.00 10.00      A   
ATOM   1781  N   LEU A 189       6.444   9.679   2.505  1.00 10.00      A   
ATOM   1782  HN  LEU A 189       6.583   9.522   3.465  1.00 10.00      A   
ATOM   1783  CA  LEU A 189       7.395   9.122   1.559  1.00 10.00      A   
ATOM   1784  CB  LEU A 189       8.616  10.039   1.438  1.00 10.00      A   
ATOM   1785  CG  LEU A 189       9.700   9.597   0.448  1.00 10.00      A   
ATOM   1786  CD1 LEU A 189       9.220   9.755  -0.986  1.00 10.00      A   
ATOM   1787  CD2 LEU A 189      10.989  10.371   0.677  1.00 10.00      A   
ATOM   1788  C   LEU A 189       7.830   7.726   1.996  1.00 10.00      A   
ATOM   1789  O   LEU A 189       8.462   7.560   3.039  1.00 10.00      A   
ATOM   1790  N   ASN A 190       7.464   6.725   1.207  1.00 10.00      A   
ATOM   1791  HN  ASN A 190       6.924   6.921   0.406  1.00 10.00      A   
ATOM   1792  CA  ASN A 190       7.834   5.338   1.493  1.00 10.00      A   
ATOM   1793  CB  ASN A 190       6.601   4.468   1.759  1.00 10.00      A   
ATOM   1794  CG  ASN A 190       6.961   3.004   1.984  1.00 10.00      A   
ATOM   1795  OD1 ASN A 190       8.013   2.688   2.537  1.00 10.00      A   
ATOM   1796  ND2 ASN A 190       6.094   2.103   1.549  1.00 10.00      A   
ATOM   1797 HD21 ASN A 190       5.267   2.423   1.102  1.00 10.00      A   
ATOM   1798 HD22 ASN A 190       6.305   1.154   1.684  1.00 10.00      A   
ATOM   1799  C   ASN A 190       8.642   4.755   0.341  1.00 10.00      A   
ATOM   1800  O   ASN A 190       8.093   4.446  -0.721  1.00 10.00      A   
ATOM   1801  N   ILE A 191       9.943   4.605   0.551  1.00 10.00      A   
ATOM   1802  HN  ILE A 191      10.321   4.854   1.427  1.00 10.00      A   
ATOM   1803  CA  ILE A 191      10.826   4.071  -0.479  1.00 10.00      A   
ATOM   1804  CB  ILE A 191      11.715   5.172  -1.096  1.00 10.00      A   
ATOM   1805  CG1 ILE A 191      12.385   6.002   0.005  1.00 10.00      A   
ATOM   1806  CG2 ILE A 191      10.899   6.056  -2.028  1.00 10.00      A   
ATOM   1807  CD1 ILE A 191      13.388   7.010  -0.508  1.00 10.00      A   
ATOM   1808  C   ILE A 191      11.707   2.955   0.070  1.00 10.00      A   
ATOM   1809  O   ILE A 191      12.825   2.749  -0.399  1.00 10.00      A   
ATOM   1810  N   SER A 192      11.179   2.211   1.040  1.00 10.00      A   
ATOM   1811  HN  SER A 192      10.265   2.408   1.350  1.00 10.00      A   
ATOM   1812  CA  SER A 192      11.913   1.109   1.662  1.00 10.00      A   
ATOM   1813  CB  SER A 192      11.160   0.619   2.899  1.00 10.00      A   
ATOM   1814  OG  SER A 192      10.924   1.683   3.806  1.00 10.00      A   
ATOM   1815  HG  SER A 192      11.728   2.222   3.882  1.00 10.00      A   
ATOM   1816  C   SER A 192      12.153  -0.057   0.692  1.00 10.00      A   
ATOM   1817  O   SER A 192      12.905  -0.985   0.992  1.00 10.00      A   
ATOM   1818  N   CYS A 193      11.517  -0.001  -0.467  1.00 10.00      A   
ATOM   1819  HN  CYS A 193      10.919   0.752  -0.646  1.00 10.00      A   
ATOM   1820  CA  CYS A 193      11.663  -1.041  -1.476  1.00 10.00      A   
ATOM   1821  CB  CYS A 193      10.413  -1.078  -2.349  1.00 10.00      A   
ATOM   1822  SG  CYS A 193       9.776   0.559  -2.774  1.00 10.00      A   
ATOM   1823  HG  CYS A 193       8.449   0.499  -2.740  1.00 10.00      A   
ATOM   1824  C   CYS A 193      12.898  -0.823  -2.348  1.00 10.00      A   
ATOM   1825  O   CYS A 193      13.406  -1.763  -2.961  1.00 10.00      A   
ATOM   1826  N   LEU A 194      13.377   0.416  -2.395  1.00 10.00      A   
ATOM   1827  HN  LEU A 194      12.943   1.117  -1.863  1.00 10.00      A   
ATOM   1828  CA  LEU A 194      14.539   0.761  -3.206  1.00 10.00      A   
ATOM   1829  CB  LEU A 194      14.538   2.258  -3.522  1.00 10.00      A   
ATOM   1830  CG  LEU A 194      13.488   2.727  -4.529  1.00 10.00      A   
ATOM   1831  CD1 LEU A 194      13.378   4.240  -4.513  1.00 10.00      A   
ATOM   1832  CD2 LEU A 194      13.837   2.238  -5.925  1.00 10.00      A   
ATOM   1833  C   LEU A 194      15.842   0.372  -2.522  1.00 10.00      A   
ATOM   1834  O   LEU A 194      15.966   0.459  -1.303  1.00 10.00      A   
ATOM   1835  N   ALA A 195      16.813  -0.050  -3.311  1.00 10.00      A   
ATOM   1836  HN  ALA A 195      16.660  -0.095  -4.288  1.00 10.00      A   
ATOM   1837  CA  ALA A 195      18.108  -0.445  -2.781  1.00 10.00      A   
ATOM   1838  CB  ALA A 195      18.419  -1.884  -3.163  1.00 10.00      A   
ATOM   1839  C   ALA A 195      19.186   0.497  -3.298  1.00 10.00      A   
ATOM   1840  O   ALA A 195      20.369   0.344  -2.990  1.00 10.00      A   
ATOM   1841  N   SER A 196      18.763   1.480  -4.080  1.00 10.00      A   
ATOM   1842  HN  SER A 196      17.806   1.547  -4.288  1.00 10.00      A   
ATOM   1843  CA  SER A 196      19.673   2.456  -4.657  1.00 10.00      A   
ATOM   1844  CB  SER A 196      18.972   3.195  -5.795  1.00 10.00      A   
ATOM   1845  OG  SER A 196      17.562   3.045  -5.694  1.00 10.00      A   
ATOM   1846  HG  SER A 196      17.317   2.130  -5.927  1.00 10.00      A   
ATOM   1847  C   SER A 196      20.186   3.442  -3.607  1.00 10.00      A   
ATOM   1848  O   SER A 196      19.467   3.808  -2.670  1.00 10.00      A   
ATOM   1849  N   GLU A 197      21.432   3.864  -3.772  1.00 10.00      A   
ATOM   1850  HN  GLU A 197      21.946   3.533  -4.543  1.00 10.00      A   
ATOM   1851  CA  GLU A 197      22.068   4.801  -2.853  1.00 10.00      A   
ATOM   1852  CB  GLU A 197      23.584   4.713  -3.020  1.00 10.00      A   
ATOM   1853  CG  GLU A 197      24.388   5.156  -1.813  1.00 10.00      A   
ATOM   1854  CD  GLU A 197      25.800   4.624  -1.857  1.00 10.00      A   
ATOM   1855  OE1 GLU A 197      25.979   3.397  -1.687  1.00 10.00      A   
ATOM   1856  OE2 GLU A 197      26.738   5.422  -2.061  1.00 10.00      A   
ATOM   1857  C   GLU A 197      21.597   6.225  -3.124  1.00 10.00      A   
ATOM   1858  O   GLU A 197      21.627   6.687  -4.262  1.00 10.00      A   
ATOM   1859  N   VAL A 198      21.162   6.912  -2.076  1.00 10.00      A   
ATOM   1860  HN  VAL A 198      21.177   6.494  -1.192  1.00 10.00      A   
ATOM   1861  CA  VAL A 198      20.677   8.283  -2.203  1.00 10.00      A   
ATOM   1862  CB  VAL A 198      19.277   8.462  -1.578  1.00 10.00      A   
ATOM   1863  CG1 VAL A 198      18.230   7.720  -2.392  1.00 10.00      A   
ATOM   1864  CG2 VAL A 198      19.264   7.985  -0.132  1.00 10.00      A   
ATOM   1865  C   VAL A 198      21.650   9.281  -1.579  1.00 10.00      A   
ATOM   1866  O   VAL A 198      22.444   8.924  -0.705  1.00 10.00      A   
ATOM   1867  N   SER A 199      21.580  10.527  -2.031  1.00 10.00      A   
ATOM   1868  HN  SER A 199      20.913  10.750  -2.716  1.00 10.00      A   
ATOM   1869  CA  SER A 199      22.450  11.581  -1.532  1.00 10.00      A   
ATOM   1870  CB  SER A 199      22.507  12.733  -2.541  1.00 10.00      A   
ATOM   1871  OG  SER A 199      23.219  13.847  -2.030  1.00 10.00      A   
ATOM   1872  HG  SER A 199      23.606  14.342  -2.765  1.00 10.00      A   
ATOM   1873  C   SER A 199      21.962  12.085  -0.178  1.00 10.00      A   
ATOM   1874  O   SER A 199      20.781  12.409  -0.011  1.00 10.00      A   
ATOM   1875  N   PHE A 200      22.870  12.159   0.784  1.00 10.00      A   
ATOM   1876  HN  PHE A 200      23.797  11.887   0.594  1.00 10.00      A   
ATOM   1877  CA  PHE A 200      22.515  12.615   2.119  1.00 10.00      A   
ATOM   1878  CB  PHE A 200      23.605  12.282   3.140  1.00 10.00      A   
ATOM   1879  CG  PHE A 200      23.182  12.516   4.566  1.00 10.00      A   
ATOM   1880  CD1 PHE A 200      22.198  11.728   5.147  1.00 10.00      A   
ATOM   1881  CD2 PHE A 200      23.762  13.522   5.321  1.00 10.00      A   
ATOM   1882  CE1 PHE A 200      21.802  11.943   6.455  1.00 10.00      A   
ATOM   1883  CE2 PHE A 200      23.374  13.741   6.630  1.00 10.00      A   
ATOM   1884  CZ  PHE A 200      22.392  12.951   7.196  1.00 10.00      A   
ATOM   1885  C   PHE A 200      22.173  14.102   2.155  1.00 10.00      A   
ATOM   1886  O   PHE A 200      21.282  14.516   2.895  1.00 10.00      A   
ATOM   1887  N   SER A 201      22.864  14.906   1.358  1.00 10.00      A   
ATOM   1888  HN  SER A 201      23.552  14.532   0.768  1.00 10.00      A   
ATOM   1889  CA  SER A 201      22.598  16.341   1.346  1.00 10.00      A   
ATOM   1890  CB  SER A 201      23.689  17.120   0.607  1.00 10.00      A   
ATOM   1891  OG  SER A 201      23.691  16.825  -0.779  1.00 10.00      A   
ATOM   1892  HG  SER A 201      24.558  17.040  -1.149  1.00 10.00      A   
ATOM   1893  C   SER A 201      21.223  16.628   0.755  1.00 10.00      A   
ATOM   1894  O   SER A 201      20.499  17.505   1.232  1.00 10.00      A   
ATOM   1895  N   ALA A 202      20.867  15.878  -0.282  1.00 10.00      A   
ATOM   1896  HN  ALA A 202      21.494  15.206  -0.624  1.00 10.00      A   
ATOM   1897  CA  ALA A 202      19.574  16.035  -0.928  1.00 10.00      A   
ATOM   1898  CB  ALA A 202      19.537  15.265  -2.237  1.00 10.00      A   
ATOM   1899  C   ALA A 202      18.469  15.558   0.005  1.00 10.00      A   
ATOM   1900  O   ALA A 202      17.416  16.185   0.112  1.00 10.00      A   
ATOM   1901  N   LEU A 203      18.734  14.449   0.686  1.00 10.00      A   
ATOM   1902  HN  LEU A 203      19.590  13.997   0.538  1.00 10.00      A   
ATOM   1903  CA  LEU A 203      17.793  13.871   1.637  1.00 10.00      A   
ATOM   1904  CB  LEU A 203      18.374  12.562   2.181  1.00 10.00      A   
ATOM   1905  CG  LEU A 203      17.388  11.573   2.799  1.00 10.00      A   
ATOM   1906  CD1 LEU A 203      16.691  10.768   1.715  1.00 10.00      A   
ATOM   1907  CD2 LEU A 203      18.099  10.658   3.780  1.00 10.00      A   
ATOM   1908  C   LEU A 203      17.570  14.846   2.787  1.00 10.00      A   
ATOM   1909  O   LEU A 203      16.438  15.075   3.210  1.00 10.00      A   
ATOM   1910  N   GLU A 204      18.670  15.413   3.282  1.00 10.00      A   
ATOM   1911  HN  GLU A 204      19.542  15.167   2.903  1.00 10.00      A   
ATOM   1912  CA  GLU A 204      18.631  16.371   4.377  1.00 10.00      A   
ATOM   1913  CB  GLU A 204      20.057  16.745   4.804  1.00 10.00      A   
ATOM   1914  CG  GLU A 204      20.139  17.940   5.743  1.00 10.00      A   
ATOM   1915  CD  GLU A 204      21.565  18.309   6.095  1.00 10.00      A   
ATOM   1916  OE1 GLU A 204      21.885  18.363   7.302  1.00 10.00      A   
ATOM   1917  OE2 GLU A 204      22.378  18.547   5.176  1.00 10.00      A   
ATOM   1918  C   GLU A 204      17.849  17.627   3.996  1.00 10.00      A   
ATOM   1919  O   GLU A 204      16.859  17.963   4.643  1.00 10.00      A   
ATOM   1920  N   ARG A 205      18.283  18.294   2.932  1.00 10.00      A   
ATOM   1921  HN  ARG A 205      19.055  17.944   2.438  1.00 10.00      A   
ATOM   1922  CA  ARG A 205      17.653  19.530   2.465  1.00 10.00      A   
ATOM   1923  CB  ARG A 205      18.329  20.031   1.187  1.00 10.00      A   
ATOM   1924  CG  ARG A 205      19.690  20.660   1.436  1.00 10.00      A   
ATOM   1925  CD  ARG A 205      20.355  21.087   0.142  1.00 10.00      A   
ATOM   1926  NE  ARG A 205      21.167  20.021  -0.439  1.00 10.00      A   
ATOM   1927  HE  ARG A 205      21.769  19.533   0.170  1.00 10.00      A   
ATOM   1928  CZ  ARG A 205      21.122  19.677  -1.725  1.00 10.00      A   
ATOM   1929  NH1 ARG A 205      20.297  20.308  -2.549  1.00 10.00      A   
ATOM   1930 HH11 ARG A 205      20.257  20.042  -3.556  1.00 10.00      A   
ATOM   1931 HH12 ARG A 205      19.678  21.069  -2.192  1.00 10.00      A   
ATOM   1932  NH2 ARG A 205      21.900  18.704  -2.193  1.00 10.00      A   
ATOM   1933 HH21 ARG A 205      21.860  18.442  -3.205  1.00 10.00      A   
ATOM   1934 HH22 ARG A 205      22.555  18.193  -1.553  1.00 10.00      A   
ATOM   1935  C   ARG A 205      16.143  19.392   2.267  1.00 10.00      A   
ATOM   1936  O   ARG A 205      15.394  20.350   2.464  1.00 10.00      A   
ATOM   1937  N   LEU A 206      15.699  18.203   1.892  1.00 10.00      A   
ATOM   1938  HN  LEU A 206      16.340  17.472   1.753  1.00 10.00      A   
ATOM   1939  CA  LEU A 206      14.280  17.960   1.686  1.00 10.00      A   
ATOM   1940  CB  LEU A 206      14.047  16.605   1.017  1.00 10.00      A   
ATOM   1941  CG  LEU A 206      13.842  16.631  -0.498  1.00 10.00      A   
ATOM   1942  CD1 LEU A 206      13.857  15.220  -1.056  1.00 10.00      A   
ATOM   1943  CD2 LEU A 206      12.536  17.328  -0.849  1.00 10.00      A   
ATOM   1944  C   LEU A 206      13.501  18.041   2.998  1.00 10.00      A   
ATOM   1945  O   LEU A 206      12.496  18.741   3.085  1.00 10.00      A   
ATOM   1946  N   VAL A 207      13.993  17.347   4.016  1.00 10.00      A   
ATOM   1947  HN  VAL A 207      14.822  16.842   3.887  1.00 10.00      A   
ATOM   1948  CA  VAL A 207      13.339  17.315   5.323  1.00 10.00      A   
ATOM   1949  CB  VAL A 207      14.000  16.281   6.263  1.00 10.00      A   
ATOM   1950  CG1 VAL A 207      13.235  16.180   7.572  1.00 10.00      A   
ATOM   1951  CG2 VAL A 207      14.092  14.918   5.595  1.00 10.00      A   
ATOM   1952  C   VAL A 207      13.341  18.683   6.004  1.00 10.00      A   
ATOM   1953  O   VAL A 207      12.341  19.091   6.593  1.00 10.00      A   
ATOM   1954  N   THR A 208      14.459  19.393   5.906  1.00 10.00      A   
ATOM   1955  HN  THR A 208      15.220  19.023   5.401  1.00 10.00      A   
ATOM   1956  CA  THR A 208      14.592  20.704   6.537  1.00 10.00      A   
ATOM   1957  CB  THR A 208      15.998  21.292   6.316  1.00 10.00      A   
ATOM   1958  OG1 THR A 208      16.965  20.234   6.256  1.00 10.00      A   
ATOM   1959  HG1 THR A 208      16.724  19.536   6.879  1.00 10.00      A   
ATOM   1960  CG2 THR A 208      16.363  22.237   7.451  1.00 10.00      A   
ATOM   1961  C   THR A 208      13.549  21.714   6.048  1.00 10.00      A   
ATOM   1962  O   THR A 208      13.106  22.580   6.810  1.00 10.00      A   
ATOM   1963  N   ARG A 209      13.155  21.613   4.784  1.00 10.00      A   
ATOM   1964  HN  ARG A 209      13.530  20.903   4.216  1.00 10.00      A   
ATOM   1965  CA  ARG A 209      12.181  22.543   4.227  1.00 10.00      A   
ATOM   1966  CB  ARG A 209      12.613  23.045   2.848  1.00 10.00      A   
ATOM   1967  CG  ARG A 209      12.561  22.004   1.741  1.00 10.00      A   
ATOM   1968  CD  ARG A 209      13.017  22.610   0.429  1.00 10.00      A   
ATOM   1969  NE  ARG A 209      12.875  21.689  -0.691  1.00 10.00      A   
ATOM   1970  HE  ARG A 209      11.959  21.500  -1.011  1.00 10.00      A   
ATOM   1971  CZ  ARG A 209      13.910  21.105  -1.296  1.00 10.00      A   
ATOM   1972  NH1 ARG A 209      15.149  21.349  -0.881  1.00 10.00      A   
ATOM   1973 HH11 ARG A 209      15.316  21.995  -0.078  1.00 10.00      A   
ATOM   1974 HH12 ARG A 209      15.963  20.899  -1.357  1.00 10.00      A   
ATOM   1975  NH2 ARG A 209      13.709  20.301  -2.327  1.00 10.00      A   
ATOM   1976 HH21 ARG A 209      12.743  20.120  -2.673  1.00 10.00      A   
ATOM   1977 HH22 ARG A 209      14.520  19.846  -2.800  1.00 10.00      A   
ATOM   1978  C   ARG A 209      10.768  21.960   4.185  1.00 10.00      A   
ATOM   1979  O   ARG A 209       9.837  22.607   3.712  1.00 10.00      A   
ATOM   1980  N   CYS A 210      10.602  20.744   4.683  1.00 10.00      A   
ATOM   1981  HN  CYS A 210      11.375  20.263   5.049  1.00 10.00      A   
ATOM   1982  CA  CYS A 210       9.290  20.103   4.698  1.00 10.00      A   
ATOM   1983  CB  CYS A 210       9.281  18.829   3.852  1.00 10.00      A   
ATOM   1984  SG  CYS A 210       9.714  19.083   2.116  1.00 10.00      A   
ATOM   1985  HG  CYS A 210      11.038  19.117   2.039  1.00 10.00      A   
ATOM   1986  C   CYS A 210       8.827  19.806   6.123  1.00 10.00      A   
ATOM   1987  O   CYS A 210       9.003  18.696   6.631  1.00 10.00      A   
ATOM   1988  N   PRO A 211       8.215  20.797   6.787  1.00 10.00      A   
ATOM   1989  CA  PRO A 211       7.719  20.645   8.158  1.00 10.00      A   
ATOM   1990  CB  PRO A 211       7.522  22.093   8.611  1.00 10.00      A   
ATOM   1991  CG  PRO A 211       7.176  22.820   7.358  1.00 10.00      A   
ATOM   1992  CD  PRO A 211       7.962  22.154   6.258  1.00 10.00      A   
ATOM   1993  C   PRO A 211       6.386  19.903   8.184  1.00 10.00      A   
ATOM   1994  O   PRO A 211       5.804  19.681   9.247  1.00 10.00      A   
ATOM   1995  N   ASN A 212       5.912  19.521   7.007  1.00 10.00      A   
ATOM   1996  HN  ASN A 212       6.430  19.722   6.200  1.00 10.00      A   
ATOM   1997  CA  ASN A 212       4.648  18.806   6.880  1.00 10.00      A   
ATOM   1998  CB  ASN A 212       3.857  19.304   5.664  1.00 10.00      A   
ATOM   1999  CG  ASN A 212       3.379  20.735   5.823  1.00 10.00      A   
ATOM   2000  OD1 ASN A 212       2.436  21.007   6.566  1.00 10.00      A   
ATOM   2001  ND2 ASN A 212       4.015  21.660   5.120  1.00 10.00      A   
ATOM   2002 HD21 ASN A 212       4.753  21.382   4.536  1.00 10.00      A   
ATOM   2003 HD22 ASN A 212       3.719  22.592   5.209  1.00 10.00      A   
ATOM   2004  C   ASN A 212       4.882  17.306   6.786  1.00 10.00      A   
ATOM   2005  O   ASN A 212       3.939  16.526   6.667  1.00 10.00      A   
ATOM   2006  N   LEU A 213       6.146  16.911   6.838  1.00 10.00      A   
ATOM   2007  HN  LEU A 213       6.852  17.583   6.935  1.00 10.00      A   
ATOM   2008  CA  LEU A 213       6.513  15.502   6.759  1.00 10.00      A   
ATOM   2009  CB  LEU A 213       8.034  15.359   6.607  1.00 10.00      A   
ATOM   2010  CG  LEU A 213       8.562  13.945   6.338  1.00 10.00      A   
ATOM   2011  CD1 LEU A 213       8.086  13.432   4.986  1.00 10.00      A   
ATOM   2012  CD2 LEU A 213      10.082  13.909   6.427  1.00 10.00      A   
ATOM   2013  C   LEU A 213       6.027  14.758   8.004  1.00 10.00      A   
ATOM   2014  O   LEU A 213       6.465  15.045   9.116  1.00 10.00      A   
ATOM   2015  N   LYS A 214       5.109  13.819   7.816  1.00 10.00      A   
ATOM   2016  HN  LYS A 214       4.785  13.639   6.905  1.00 10.00      A   
ATOM   2017  CA  LYS A 214       4.566  13.053   8.929  1.00 10.00      A   
ATOM   2018  CB  LYS A 214       3.049  13.261   9.034  1.00 10.00      A   
ATOM   2019  CG  LYS A 214       2.623  14.705   9.266  1.00 10.00      A   
ATOM   2020  CD  LYS A 214       3.180  15.251  10.572  1.00 10.00      A   
ATOM   2021  CE  LYS A 214       2.262  14.952  11.744  1.00 10.00      A   
ATOM   2022  NZ  LYS A 214       1.045  15.803  11.718  1.00 10.00      A   
ATOM   2023  HZ1 LYS A 214       1.313  16.805  11.629  1.00 10.00      A   
ATOM   2024  HZ2 LYS A 214       0.504  15.679  12.596  1.00 10.00      A   
ATOM   2025  HZ3 LYS A 214       0.442  15.540  10.912  1.00 10.00      A   
ATOM   2026  C   LYS A 214       4.891  11.566   8.797  1.00 10.00      A   
ATOM   2027  O   LYS A 214       4.916  10.836   9.785  1.00 10.00      A   
ATOM   2028  N   SER A 215       5.136  11.117   7.577  1.00 10.00      A   
ATOM   2029  HN  SER A 215       5.101  11.738   6.815  1.00 10.00      A   
ATOM   2030  CA  SER A 215       5.455   9.722   7.334  1.00 10.00      A   
ATOM   2031  CB  SER A 215       4.276   9.027   6.638  1.00 10.00      A   
ATOM   2032  OG  SER A 215       4.469   7.625   6.550  1.00 10.00      A   
ATOM   2033  HG  SER A 215       3.732   7.168   6.991  1.00 10.00      A   
ATOM   2034  C   SER A 215       6.728   9.617   6.498  1.00 10.00      A   
ATOM   2035  O   SER A 215       6.760  10.037   5.339  1.00 10.00      A   
ATOM   2036  N   LEU A 216       7.782   9.074   7.092  1.00 10.00      A   
ATOM   2037  HN  LEU A 216       7.704   8.748   8.017  1.00 10.00      A   
ATOM   2038  CA  LEU A 216       9.048   8.935   6.395  1.00 10.00      A   
ATOM   2039  CB  LEU A 216      10.062   9.960   6.901  1.00 10.00      A   
ATOM   2040  CG  LEU A 216      11.423   9.954   6.204  1.00 10.00      A   
ATOM   2041  CD1 LEU A 216      11.278  10.350   4.745  1.00 10.00      A   
ATOM   2042  CD2 LEU A 216      12.393  10.876   6.923  1.00 10.00      A   
ATOM   2043  C   LEU A 216       9.605   7.526   6.532  1.00 10.00      A   
ATOM   2044  O   LEU A 216      10.082   7.133   7.596  1.00 10.00      A   
ATOM   2045  N   LYS A 217       9.519   6.765   5.453  1.00 10.00      A   
ATOM   2046  HN  LYS A 217       9.107   7.134   4.640  1.00 10.00      A   
ATOM   2047  CA  LYS A 217      10.024   5.401   5.424  1.00 10.00      A   
ATOM   2048  CB  LYS A 217       8.902   4.416   5.088  1.00 10.00      A   
ATOM   2049  CG  LYS A 217       7.818   4.344   6.154  1.00 10.00      A   
ATOM   2050  CD  LYS A 217       6.454   4.040   5.554  1.00 10.00      A   
ATOM   2051  CE  LYS A 217       5.354   4.160   6.601  1.00 10.00      A   
ATOM   2052  NZ  LYS A 217       3.993   4.216   5.996  1.00 10.00      A   
ATOM   2053  HZ1 LYS A 217       4.006   4.790   5.130  1.00 10.00      A   
ATOM   2054  HZ2 LYS A 217       3.322   4.651   6.669  1.00 10.00      A   
ATOM   2055  HZ3 LYS A 217       3.661   3.257   5.763  1.00 10.00      A   
ATOM   2056  C   LYS A 217      11.167   5.309   4.418  1.00 10.00      A   
ATOM   2057  O   LYS A 217      10.945   5.214   3.207  1.00 10.00      A   
ATOM   2058  N   LEU A 218      12.390   5.367   4.934  1.00 10.00      A   
ATOM   2059  HN  LEU A 218      12.491   5.430   5.909  1.00 10.00      A   
ATOM   2060  CA  LEU A 218      13.588   5.326   4.101  1.00 10.00      A   
ATOM   2061  CB  LEU A 218      14.755   5.987   4.832  1.00 10.00      A   
ATOM   2062  CG  LEU A 218      14.580   7.468   5.161  1.00 10.00      A   
ATOM   2063  CD1 LEU A 218      15.687   7.941   6.083  1.00 10.00      A   
ATOM   2064  CD2 LEU A 218      14.544   8.300   3.889  1.00 10.00      A   
ATOM   2065  C   LEU A 218      13.955   3.906   3.690  1.00 10.00      A   
ATOM   2066  O   LEU A 218      13.264   2.948   4.042  1.00 10.00      A   
ATOM   2067  N   ASN A 219      15.056   3.774   2.956  1.00 10.00      A   
ATOM   2068  HN  ASN A 219      15.588   4.573   2.740  1.00 10.00      A   
ATOM   2069  CA  ASN A 219      15.504   2.472   2.478  1.00 10.00      A   
ATOM   2070  CB  ASN A 219      15.701   2.467   0.955  1.00 10.00      A   
ATOM   2071  CG  ASN A 219      16.961   3.174   0.486  1.00 10.00      A   
ATOM   2072  OD1 ASN A 219      17.406   4.153   1.085  1.00 10.00      A   
ATOM   2073  ND2 ASN A 219      17.546   2.676  -0.589  1.00 10.00      A   
ATOM   2074 HD21 ASN A 219      17.137   1.885  -1.015  1.00 10.00      A   
ATOM   2075 HD22 ASN A 219      18.358   3.113  -0.928  1.00 10.00      A   
ATOM   2076  C   ASN A 219      16.755   1.976   3.204  1.00 10.00      A   
ATOM   2077  O   ASN A 219      17.329   2.682   4.038  1.00 10.00      A   
ATOM   2078  N   ARG A 220      17.176   0.762   2.854  1.00 10.00      A   
ATOM   2079  HN  ARG A 220      16.683   0.280   2.155  1.00 10.00      A   
ATOM   2080  CA  ARG A 220      18.338   0.107   3.462  1.00 10.00      A   
ATOM   2081  CB  ARG A 220      18.429  -1.338   2.962  1.00 10.00      A   
ATOM   2082  CG  ARG A 220      19.189  -2.287   3.875  1.00 10.00      A   
ATOM   2083  CD  ARG A 220      19.326  -3.655   3.226  1.00 10.00      A   
ATOM   2084  NE  ARG A 220      19.724  -4.691   4.181  1.00 10.00      A   
ATOM   2085  HE  ARG A 220      20.294  -4.414   4.934  1.00 10.00      A   
ATOM   2086  CZ  ARG A 220      19.351  -5.971   4.087  1.00 10.00      A   
ATOM   2087  NH1 ARG A 220      18.579  -6.363   3.081  1.00 10.00      A   
ATOM   2088 HH11 ARG A 220      18.285  -7.363   3.001  1.00 10.00      A   
ATOM   2089 HH12 ARG A 220      18.261  -5.675   2.366  1.00 10.00      A   
ATOM   2090  NH2 ARG A 220      19.759  -6.862   4.981  1.00 10.00      A   
ATOM   2091 HH21 ARG A 220      20.380  -6.574   5.777  1.00 10.00      A   
ATOM   2092 HH22 ARG A 220      19.458  -7.859   4.898  1.00 10.00      A   
ATOM   2093  C   ARG A 220      19.653   0.839   3.181  1.00 10.00      A   
ATOM   2094  O   ARG A 220      20.652   0.609   3.860  1.00 10.00      A   
ATOM   2095  N   ALA A 221      19.656   1.720   2.187  1.00 10.00      A   
ATOM   2096  HN  ALA A 221      18.837   1.866   1.674  1.00 10.00      A   
ATOM   2097  CA  ALA A 221      20.861   2.465   1.835  1.00 10.00      A   
ATOM   2098  CB  ALA A 221      20.698   3.161   0.493  1.00 10.00      A   
ATOM   2099  C   ALA A 221      21.242   3.468   2.919  1.00 10.00      A   
ATOM   2100  O   ALA A 221      22.390   3.916   2.986  1.00 10.00      A   
ATOM   2101  N   VAL A 222      20.278   3.816   3.764  1.00 10.00      A   
ATOM   2102  HN  VAL A 222      19.386   3.411   3.670  1.00 10.00      A   
ATOM   2103  CA  VAL A 222      20.516   4.765   4.841  1.00 10.00      A   
ATOM   2104  CB  VAL A 222      19.214   5.486   5.255  1.00 10.00      A   
ATOM   2105  CG1 VAL A 222      19.505   6.600   6.252  1.00 10.00      A   
ATOM   2106  CG2 VAL A 222      18.499   6.039   4.030  1.00 10.00      A   
ATOM   2107  C   VAL A 222      21.119   4.050   6.049  1.00 10.00      A   
ATOM   2108  O   VAL A 222      20.515   3.128   6.596  1.00 10.00      A   
ATOM   2109  N   PRO A 223      22.325   4.457   6.468  1.00 10.00      A   
ATOM   2110  CA  PRO A 223      23.014   3.846   7.606  1.00 10.00      A   
ATOM   2111  CB  PRO A 223      24.460   4.305   7.420  1.00 10.00      A   
ATOM   2112  CG  PRO A 223      24.345   5.624   6.736  1.00 10.00      A   
ATOM   2113  CD  PRO A 223      23.114   5.548   5.868  1.00 10.00      A   
ATOM   2114  C   PRO A 223      22.468   4.334   8.943  1.00 10.00      A   
ATOM   2115  O   PRO A 223      22.020   5.480   9.065  1.00 10.00      A   
ATOM   2116  N   LEU A 224      22.519   3.460   9.942  1.00 10.00      A   
ATOM   2117  HN  LEU A 224      22.871   2.559   9.764  1.00 10.00      A   
ATOM   2118  CA  LEU A 224      22.038   3.774  11.286  1.00 10.00      A   
ATOM   2119  CB  LEU A 224      22.225   2.560  12.199  1.00 10.00      A   
ATOM   2120  CG  LEU A 224      21.583   2.642  13.584  1.00 10.00      A   
ATOM   2121  CD1 LEU A 224      20.065   2.668  13.478  1.00 10.00      A   
ATOM   2122  CD2 LEU A 224      22.048   1.485  14.453  1.00 10.00      A   
ATOM   2123  C   LEU A 224      22.757   4.988  11.875  1.00 10.00      A   
ATOM   2124  O   LEU A 224      22.201   5.705  12.707  1.00 10.00      A   
ATOM   2125  N   GLU A 225      23.985   5.227  11.419  1.00 10.00      A   
ATOM   2126  HN  GLU A 225      24.360   4.632  10.739  1.00 10.00      A   
ATOM   2127  CA  GLU A 225      24.789   6.349  11.907  1.00 10.00      A   
ATOM   2128  CB  GLU A 225      26.263   6.168  11.537  1.00 10.00      A   
ATOM   2129  CG  GLU A 225      26.962   5.044  12.277  1.00 10.00      A   
ATOM   2130  CD  GLU A 225      28.427   4.929  11.905  1.00 10.00      A   
ATOM   2131  OE1 GLU A 225      28.749   4.171  10.966  1.00 10.00      A   
ATOM   2132  OE2 GLU A 225      29.265   5.597  12.544  1.00 10.00      A   
ATOM   2133  C   GLU A 225      24.299   7.699  11.385  1.00 10.00      A   
ATOM   2134  O   GLU A 225      24.767   8.745  11.832  1.00 10.00      A   
ATOM   2135  N   LYS A 226      23.374   7.679  10.432  1.00 10.00      A   
ATOM   2136  HN  LYS A 226      23.039   6.817  10.105  1.00 10.00      A   
ATOM   2137  CA  LYS A 226      22.846   8.912   9.860  1.00 10.00      A   
ATOM   2138  CB  LYS A 226      23.123   8.967   8.356  1.00 10.00      A   
ATOM   2139  CG  LYS A 226      24.596   9.122   8.004  1.00 10.00      A   
ATOM   2140  CD  LYS A 226      25.061  10.562   8.168  1.00 10.00      A   
ATOM   2141  CE  LYS A 226      26.582  10.668   8.124  1.00 10.00      A   
ATOM   2142  NZ  LYS A 226      27.163  10.091   6.883  1.00 10.00      A   
ATOM   2143  HZ1 LYS A 226      28.203  10.052   6.958  1.00 10.00      A   
ATOM   2144  HZ2 LYS A 226      26.909  10.676   6.061  1.00 10.00      A   
ATOM   2145  HZ3 LYS A 226      26.805   9.125   6.733  1.00 10.00      A   
ATOM   2146  C   LYS A 226      21.356   9.074  10.134  1.00 10.00      A   
ATOM   2147  O   LYS A 226      20.773  10.113   9.828  1.00 10.00      A   
ATOM   2148  N   LEU A 227      20.751   8.052  10.733  1.00 10.00      A   
ATOM   2149  HN  LEU A 227      21.277   7.262  10.980  1.00 10.00      A   
ATOM   2150  CA  LEU A 227      19.322   8.073  11.038  1.00 10.00      A   
ATOM   2151  CB  LEU A 227      18.816   6.662  11.360  1.00 10.00      A   
ATOM   2152  CG  LEU A 227      18.592   5.738  10.160  1.00 10.00      A   
ATOM   2153  CD1 LEU A 227      18.367   4.307  10.621  1.00 10.00      A   
ATOM   2154  CD2 LEU A 227      17.415   6.222   9.328  1.00 10.00      A   
ATOM   2155  C   LEU A 227      18.997   9.024  12.184  1.00 10.00      A   
ATOM   2156  O   LEU A 227      17.897   9.572  12.252  1.00 10.00      A   
ATOM   2157  N   ALA A 228      19.964   9.241  13.067  1.00 10.00      A   
ATOM   2158  HN  ALA A 228      20.835   8.810  12.940  1.00 10.00      A   
ATOM   2159  CA  ALA A 228      19.764  10.118  14.213  1.00 10.00      A   
ATOM   2160  CB  ALA A 228      20.904   9.978  15.210  1.00 10.00      A   
ATOM   2161  C   ALA A 228      19.596  11.572  13.782  1.00 10.00      A   
ATOM   2162  O   ALA A 228      18.696  12.266  14.250  1.00 10.00      A   
ATOM   2163  N   THR A 229      20.447  12.021  12.871  1.00 10.00      A   
ATOM   2164  HN  THR A 229      21.133  11.415  12.514  1.00 10.00      A   
ATOM   2165  CA  THR A 229      20.393  13.392  12.389  1.00 10.00      A   
ATOM   2166  CB  THR A 229      21.565  13.696  11.434  1.00 10.00      A   
ATOM   2167  OG1 THR A 229      22.732  12.983  11.873  1.00 10.00      A   
ATOM   2168  HG1 THR A 229      23.474  13.595  11.937  1.00 10.00      A   
ATOM   2169  CG2 THR A 229      21.870  15.184  11.438  1.00 10.00      A   
ATOM   2170  C   THR A 229      19.067  13.687  11.688  1.00 10.00      A   
ATOM   2171  O   THR A 229      18.569  14.808  11.731  1.00 10.00      A   
ATOM   2172  N   LEU A 230      18.494  12.670  11.058  1.00 10.00      A   
ATOM   2173  HN  LEU A 230      18.934  11.794  11.064  1.00 10.00      A   
ATOM   2174  CA  LEU A 230      17.227  12.827  10.358  1.00 10.00      A   
ATOM   2175  CB  LEU A 230      16.928  11.586   9.522  1.00 10.00      A   
ATOM   2176  CG  LEU A 230      17.770  11.419   8.257  1.00 10.00      A   
ATOM   2177  CD1 LEU A 230      17.970   9.947   7.935  1.00 10.00      A   
ATOM   2178  CD2 LEU A 230      17.122  12.141   7.086  1.00 10.00      A   
ATOM   2179  C   LEU A 230      16.088  13.094  11.338  1.00 10.00      A   
ATOM   2180  O   LEU A 230      15.288  14.011  11.143  1.00 10.00      A   
ATOM   2181  N   LEU A 231      16.033  12.301  12.403  1.00 10.00      A   
ATOM   2182  HN  LEU A 231      16.700  11.591  12.508  1.00 10.00      A   
ATOM   2183  CA  LEU A 231      14.994  12.450  13.414  1.00 10.00      A   
ATOM   2184  CB  LEU A 231      15.039  11.285  14.398  1.00 10.00      A   
ATOM   2185  CG  LEU A 231      14.671   9.915  13.834  1.00 10.00      A   
ATOM   2186  CD1 LEU A 231      15.241   8.814  14.710  1.00 10.00      A   
ATOM   2187  CD2 LEU A 231      13.161   9.778  13.715  1.00 10.00      A   
ATOM   2188  C   LEU A 231      15.129  13.775  14.156  1.00 10.00      A   
ATOM   2189  O   LEU A 231      14.167  14.277  14.730  1.00 10.00      A   
ATOM   2190  N   GLN A 232      16.330  14.336  14.138  1.00 10.00      A   
ATOM   2191  HN  GLN A 232      17.064  13.877  13.673  1.00 10.00      A   
ATOM   2192  CA  GLN A 232      16.595  15.612  14.795  1.00 10.00      A   
ATOM   2193  CB  GLN A 232      18.088  15.742  15.104  1.00 10.00      A   
ATOM   2194  CG  GLN A 232      18.578  14.831  16.214  1.00 10.00      A   
ATOM   2195  CD  GLN A 232      18.275  15.389  17.590  1.00 10.00      A   
ATOM   2196  OE1 GLN A 232      19.095  16.089  18.180  1.00 10.00      A   
ATOM   2197  NE2 GLN A 232      17.091  15.095  18.107  1.00 10.00      A   
ATOM   2198 HE21 GLN A 232      16.477  14.537  17.581  1.00 10.00      A   
ATOM   2199 HE22 GLN A 232      16.876  15.451  18.997  1.00 10.00      A   
ATOM   2200  C   GLN A 232      16.142  16.780  13.917  1.00 10.00      A   
ATOM   2201  O   GLN A 232      16.178  17.943  14.330  1.00 10.00      A   
ATOM   2202  N   ARG A 233      15.728  16.463  12.698  1.00 10.00      A   
ATOM   2203  HN  ARG A 233      15.733  15.524  12.423  1.00 10.00      A   
ATOM   2204  CA  ARG A 233      15.269  17.468  11.757  1.00 10.00      A   
ATOM   2205  CB  ARG A 233      15.815  17.173  10.360  1.00 10.00      A   
ATOM   2206  CG  ARG A 233      17.324  17.319  10.241  1.00 10.00      A   
ATOM   2207  CD  ARG A 233      17.741  18.779  10.279  1.00 10.00      A   
ATOM   2208  NE  ARG A 233      19.000  19.012   9.570  1.00 10.00      A   
ATOM   2209  HE  ARG A 233      19.418  18.236   9.133  1.00 10.00      A   
ATOM   2210  CZ  ARG A 233      19.601  20.199   9.487  1.00 10.00      A   
ATOM   2211  NH1 ARG A 233      19.059  21.261  10.074  1.00 10.00      A   
ATOM   2212 HH11 ARG A 233      18.165  21.166  10.606  1.00 10.00      A   
ATOM   2213 HH12 ARG A 233      19.520  22.195  10.004  1.00 10.00      A   
ATOM   2214  NH2 ARG A 233      20.739  20.325   8.808  1.00 10.00      A   
ATOM   2215 HH21 ARG A 233      21.212  21.251   8.743  1.00 10.00      A   
ATOM   2216 HH22 ARG A 233      21.169  19.488   8.331  1.00 10.00      A   
ATOM   2217  C   ARG A 233      13.748  17.539  11.724  1.00 10.00      A   
ATOM   2218  O   ARG A 233      13.175  18.610  11.527  1.00 10.00      A   
ATOM   2219  N   ALA A 234      13.104  16.398  11.920  1.00 10.00      A   
ATOM   2220  HN  ALA A 234      13.620  15.579  12.077  1.00 10.00      A   
ATOM   2221  CA  ALA A 234      11.648  16.327  11.911  1.00 10.00      A   
ATOM   2222  CB  ALA A 234      11.151  15.757  10.591  1.00 10.00      A   
ATOM   2223  C   ALA A 234      11.139  15.495  13.087  1.00 10.00      A   
ATOM   2224  O   ALA A 234      10.914  14.292  12.959  1.00 10.00      A   
ATOM   2225  N   PRO A 235      10.956  16.127  14.255  1.00 10.00      A   
ATOM   2226  CA  PRO A 235      10.480  15.442  15.459  1.00 10.00      A   
ATOM   2227  CB  PRO A 235      10.948  16.368  16.581  1.00 10.00      A   
ATOM   2228  CG  PRO A 235      10.925  17.730  15.973  1.00 10.00      A   
ATOM   2229  CD  PRO A 235      11.212  17.559  14.501  1.00 10.00      A   
ATOM   2230  C   PRO A 235       8.960  15.294  15.495  1.00 10.00      A   
ATOM   2231  O   PRO A 235       8.398  14.816  16.481  1.00 10.00      A   
ATOM   2232  N   GLN A 236       8.297  15.705  14.421  1.00 10.00      A   
ATOM   2233  HN  GLN A 236       8.800  16.085  13.669  1.00 10.00      A   
ATOM   2234  CA  GLN A 236       6.841  15.615  14.336  1.00 10.00      A   
ATOM   2235  CB  GLN A 236       6.253  16.902  13.738  1.00 10.00      A   
ATOM   2236  CG  GLN A 236       6.333  17.002  12.219  1.00 10.00      A   
ATOM   2237  CD  GLN A 236       7.727  17.302  11.703  1.00 10.00      A   
ATOM   2238  OE1 GLN A 236       8.533  17.937  12.381  1.00 10.00      A   
ATOM   2239  NE2 GLN A 236       8.017  16.851  10.496  1.00 10.00      A   
ATOM   2240 HE21 GLN A 236       7.321  16.354  10.005  1.00 10.00      A   
ATOM   2241 HE22 GLN A 236       8.911  17.023  10.139  1.00 10.00      A   
ATOM   2242  C   GLN A 236       6.409  14.398  13.517  1.00 10.00      A   
ATOM   2243  O   GLN A 236       5.240  14.255  13.157  1.00 10.00      A   
ATOM   2244  N   LEU A 237       7.365  13.520  13.239  1.00 10.00      A   
ATOM   2245  HN  LEU A 237       8.267  13.681  13.580  1.00 10.00      A   
ATOM   2246  CA  LEU A 237       7.111  12.321  12.450  1.00 10.00      A   
ATOM   2247  CB  LEU A 237       8.431  11.641  12.088  1.00 10.00      A   
ATOM   2248  CG  LEU A 237       8.495  11.000  10.704  1.00 10.00      A   
ATOM   2249  CD1 LEU A 237       8.457  12.069   9.625  1.00 10.00      A   
ATOM   2250  CD2 LEU A 237       9.745  10.147  10.569  1.00 10.00      A   
ATOM   2251  C   LEU A 237       6.212  11.340  13.193  1.00 10.00      A   
ATOM   2252  O   LEU A 237       6.391  11.104  14.385  1.00 10.00      A   
ATOM   2253  N   GLU A 238       5.242  10.786  12.474  1.00 10.00      A   
ATOM   2254  HN  GLU A 238       5.152  11.034  11.528  1.00 10.00      A   
ATOM   2255  CA  GLU A 238       4.309   9.819  13.037  1.00 10.00      A   
ATOM   2256  CB  GLU A 238       2.885  10.092  12.538  1.00 10.00      A   
ATOM   2257  CG  GLU A 238       2.161  11.210  13.264  1.00 10.00      A   
ATOM   2258  CD  GLU A 238       0.699  11.285  12.880  1.00 10.00      A   
ATOM   2259  OE1 GLU A 238      -0.063  10.368  13.243  1.00 10.00      A   
ATOM   2260  OE2 GLU A 238       0.307  12.261  12.210  1.00 10.00      A   
ATOM   2261  C   GLU A 238       4.719   8.405  12.640  1.00 10.00      A   
ATOM   2262  O   GLU A 238       4.789   7.499  13.475  1.00 10.00      A   
ATOM   2263  N   GLU A 239       4.968   8.216  11.353  1.00 10.00      A   
ATOM   2264  HN  GLU A 239       4.883   8.974  10.732  1.00 10.00      A   
ATOM   2265  CA  GLU A 239       5.375   6.917  10.836  1.00 10.00      A   
ATOM   2266  CB  GLU A 239       4.502   6.502   9.648  1.00 10.00      A   
ATOM   2267  CG  GLU A 239       3.025   6.313   9.965  1.00 10.00      A   
ATOM   2268  CD  GLU A 239       2.258   5.708   8.803  1.00 10.00      A   
ATOM   2269  OE1 GLU A 239       2.574   6.038   7.638  1.00 10.00      A   
ATOM   2270  OE2 GLU A 239       1.338   4.898   9.046  1.00 10.00      A   
ATOM   2271  C   GLU A 239       6.833   6.970  10.405  1.00 10.00      A   
ATOM   2272  O   GLU A 239       7.199   7.761   9.537  1.00 10.00      A   
ATOM   2273  N   LEU A 240       7.662   6.141  11.012  1.00 10.00      A   
ATOM   2274  HN  LEU A 240       7.314   5.528  11.695  1.00 10.00      A   
ATOM   2275  CA  LEU A 240       9.078   6.116  10.687  1.00 10.00      A   
ATOM   2276  CB  LEU A 240       9.913   6.501  11.910  1.00 10.00      A   
ATOM   2277  CG  LEU A 240      11.421   6.255  11.809  1.00 10.00      A   
ATOM   2278  CD1 LEU A 240      12.076   7.257  10.871  1.00 10.00      A   
ATOM   2279  CD2 LEU A 240      12.068   6.297  13.183  1.00 10.00      A   
ATOM   2280  C   LEU A 240       9.515   4.753  10.175  1.00 10.00      A   
ATOM   2281  O   LEU A 240       9.216   3.723  10.782  1.00 10.00      A   
ATOM   2282  N   GLY A 241      10.214   4.761   9.053  1.00 10.00      A   
ATOM   2283  HN  GLY A 241      10.392   5.620   8.603  1.00 10.00      A   
ATOM   2284  CA  GLY A 241      10.723   3.537   8.477  1.00 10.00      A   
ATOM   2285  C   GLY A 241      12.238   3.559   8.478  1.00 10.00      A   
ATOM   2286  O   GLY A 241      12.849   4.294   7.699  1.00 10.00      A   
ATOM   2287  N   THR A 242      12.844   2.777   9.361  1.00 10.00      A   
ATOM   2288  HN  THR A 242      12.305   2.194   9.938  1.00 10.00      A   
ATOM   2289  CA  THR A 242      14.293   2.732   9.476  1.00 10.00      A   
ATOM   2290  CB  THR A 242      14.725   2.347  10.905  1.00 10.00      A   
ATOM   2291  OG1 THR A 242      13.871   1.306  11.399  1.00 10.00      A   
ATOM   2292  HG1 THR A 242      13.328   1.649  12.113  1.00 10.00      A   
ATOM   2293  CG2 THR A 242      14.643   3.549  11.836  1.00 10.00      A   
ATOM   2294  C   THR A 242      14.892   1.742   8.488  1.00 10.00      A   
ATOM   2295  O   THR A 242      14.474   0.584   8.424  1.00 10.00      A   
ATOM   2296  N   GLY A 243      15.861   2.208   7.715  1.00 10.00      A   
ATOM   2297  HN  GLY A 243      16.134   3.146   7.797  1.00 10.00      A   
ATOM   2298  CA  GLY A 243      16.507   1.351   6.744  1.00 10.00      A   
ATOM   2299  C   GLY A 243      17.520   0.427   7.384  1.00 10.00      A   
ATOM   2300  O   GLY A 243      17.166  -0.642   7.886  1.00 10.00      A   
ATOM   2301  N   GLY A 244      18.778   0.842   7.375  1.00 10.00      A   
ATOM   2302  HN  GLY A 244      19.000   1.709   6.968  1.00 10.00      A   
ATOM   2303  CA  GLY A 244      19.824   0.035   7.963  1.00 10.00      A   
ATOM   2304  C   GLY A 244      19.857   0.160   9.470  1.00 10.00      A   
ATOM   2305  O   GLY A 244      20.068   1.247  10.006  1.00 10.00      A   
ATOM   2306  N   TYR A 245      19.631  -0.950  10.156  1.00 10.00      A   
ATOM   2307  HN  TYR A 245      19.447  -1.785   9.671  1.00 10.00      A   
ATOM   2308  CA  TYR A 245      19.641  -0.960  11.611  1.00 10.00      A   
ATOM   2309  CB  TYR A 245      18.352  -1.588  12.150  1.00 10.00      A   
ATOM   2310  CG  TYR A 245      17.823  -0.922  13.401  1.00 10.00      A   
ATOM   2311  CD1 TYR A 245      16.982   0.180  13.321  1.00 10.00      A   
ATOM   2312  CD2 TYR A 245      18.164  -1.394  14.664  1.00 10.00      A   
ATOM   2313  CE1 TYR A 245      16.499   0.795  14.460  1.00 10.00      A   
ATOM   2314  CE2 TYR A 245      17.684  -0.786  15.809  1.00 10.00      A   
ATOM   2315  CZ  TYR A 245      16.851   0.308  15.702  1.00 10.00      A   
ATOM   2316  OH  TYR A 245      16.370   0.917  16.840  1.00 10.00      A   
ATOM   2317  HH  TYR A 245      16.981   0.761  17.572  1.00 10.00      A   
ATOM   2318  C   TYR A 245      20.861  -1.718  12.120  1.00 10.00      A   
ATOM   2319  O   TYR A 245      20.868  -2.246  13.233  1.00 10.00      A   
ATOM   2320  N   THR A 246      21.894  -1.759  11.292  1.00 10.00      A   
ATOM   2321  HN  THR A 246      21.830  -1.299  10.428  1.00 10.00      A   
ATOM   2322  CA  THR A 246      23.129  -2.443  11.633  1.00 10.00      A   
ATOM   2323  CB  THR A 246      23.360  -3.682  10.733  1.00 10.00      A   
ATOM   2324  OG1 THR A 246      24.654  -4.249  10.976  1.00 10.00      A   
ATOM   2325  HG1 THR A 246      24.592  -5.212  10.958  1.00 10.00      A   
ATOM   2326  CG2 THR A 246      23.216  -3.343   9.255  1.00 10.00      A   
ATOM   2327  C   THR A 246      24.313  -1.480  11.537  1.00 10.00      A   
ATOM   2328  O   THR A 246      24.571  -0.894  10.482  1.00 10.00      A   
ATOM   2329  N   ALA A 247      25.011  -1.295  12.650  1.00 10.00      A   
ATOM   2330  HN  ALA A 247      24.753  -1.779  13.463  1.00 10.00      A   
ATOM   2331  CA  ALA A 247      26.157  -0.398  12.695  1.00 10.00      A   
ATOM   2332  CB  ALA A 247      25.698   1.039  12.896  1.00 10.00      A   
ATOM   2333  C   ALA A 247      27.117  -0.804  13.802  1.00 10.00      A   
ATOM   2334  O   ALA A 247      26.945  -1.848  14.434  1.00 10.00      A   
ATOM   2335  N   GLU A 248      28.135   0.013  14.021  1.00 10.00      A   
ATOM   2336  HN  GLU A 248      28.231   0.816  13.467  1.00 10.00      A   
ATOM   2337  CA  GLU A 248      29.117  -0.247  15.057  1.00 10.00      A   
ATOM   2338  CB  GLU A 248      30.379   0.579  14.792  1.00 10.00      A   
ATOM   2339  CG  GLU A 248      31.410   0.540  15.907  1.00 10.00      A   
ATOM   2340  CD  GLU A 248      32.788   0.941  15.431  1.00 10.00      A   
ATOM   2341  OE1 GLU A 248      33.675   0.065  15.384  1.00 10.00      A   
ATOM   2342  OE2 GLU A 248      32.990   2.131  15.103  1.00 10.00      A   
ATOM   2343  C   GLU A 248      28.536   0.077  16.429  1.00 10.00      A   
ATOM   2344  O   GLU A 248      27.957   1.146  16.624  1.00 10.00      A   
ATOM   2345  N   VAL A 249      28.670  -0.857  17.366  1.00 10.00      A   
ATOM   2346  HN  VAL A 249      29.131  -1.694  17.144  1.00 10.00      A   
ATOM   2347  CA  VAL A 249      28.161  -0.666  18.720  1.00 10.00      A   
ATOM   2348  CB  VAL A 249      28.151  -1.987  19.520  1.00 10.00      A   
ATOM   2349  CG1 VAL A 249      27.488  -1.788  20.876  1.00 10.00      A   
ATOM   2350  CG2 VAL A 249      27.445  -3.082  18.734  1.00 10.00      A   
ATOM   2351  C   VAL A 249      29.006   0.363  19.457  1.00 10.00      A   
ATOM   2352  O   VAL A 249      30.141   0.085  19.854  1.00 10.00      A   
ATOM   2353  N   ARG A 250      28.456   1.556  19.619  1.00 10.00      A   
ATOM   2354  HN  ARG A 250      27.549   1.719  19.268  1.00 10.00      A   
ATOM   2355  CA  ARG A 250      29.150   2.636  20.287  1.00 10.00      A   
ATOM   2356  CB  ARG A 250      29.938   3.438  19.260  1.00 10.00      A   
ATOM   2357  CG  ARG A 250      31.411   3.084  19.185  1.00 10.00      A   
ATOM   2358  CD  ARG A 250      32.015   3.534  17.865  1.00 10.00      A   
ATOM   2359  NE  ARG A 250      31.843   4.968  17.636  1.00 10.00      A   
ATOM   2360  HE  ARG A 250      31.288   5.468  18.291  1.00 10.00      A   
ATOM   2361  CZ  ARG A 250      32.372   5.625  16.605  1.00 10.00      A   
ATOM   2362  NH1 ARG A 250      33.110   4.981  15.703  1.00 10.00      A   
ATOM   2363 HH11 ARG A 250      33.269   3.950  15.794  1.00 10.00      A   
ATOM   2364 HH12 ARG A 250      33.531   5.495  14.898  1.00 10.00      A   
ATOM   2365  NH2 ARG A 250      32.157   6.929  16.484  1.00 10.00      A   
ATOM   2366 HH21 ARG A 250      31.569   7.435  17.201  1.00 10.00      A   
ATOM   2367 HH22 ARG A 250      32.563   7.456  15.683  1.00 10.00      A   
ATOM   2368  C   ARG A 250      28.169   3.547  21.018  1.00 10.00      A   
ATOM   2369  O   ARG A 250      27.138   3.941  20.467  1.00 10.00      A   
ATOM   2370  N   PRO A 251      28.485   3.896  22.273  1.00 10.00      A   
ATOM   2371  CA  PRO A 251      27.641   4.766  23.104  1.00 10.00      A   
ATOM   2372  CB  PRO A 251      28.422   4.887  24.417  1.00 10.00      A   
ATOM   2373  CG  PRO A 251      29.325   3.702  24.427  1.00 10.00      A   
ATOM   2374  CD  PRO A 251      29.690   3.455  22.991  1.00 10.00      A   
ATOM   2375  C   PRO A 251      27.425   6.148  22.488  1.00 10.00      A   
ATOM   2376  O   PRO A 251      26.387   6.777  22.707  1.00 10.00      A   
ATOM   2377  N   ASP A 252      28.401   6.620  21.718  1.00 10.00      A   
ATOM   2378  HN  ASP A 252      29.210   6.079  21.576  1.00 10.00      A   
ATOM   2379  CA  ASP A 252      28.294   7.926  21.076  1.00 10.00      A   
ATOM   2380  CB  ASP A 252      29.634   8.405  20.496  1.00 10.00      A   
ATOM   2381  CG  ASP A 252      30.129   7.600  19.307  1.00 10.00      A   
ATOM   2382  OD1 ASP A 252      30.634   8.212  18.341  1.00 10.00      A   
ATOM   2383  OD2 ASP A 252      30.046   6.360  19.339  1.00 10.00      A   
ATOM   2384  C   ASP A 252      27.176   7.942  20.037  1.00 10.00      A   
ATOM   2385  O   ASP A 252      26.443   8.924  19.919  1.00 10.00      A   
ATOM   2386  N   VAL A 253      27.032   6.845  19.306  1.00 10.00      A   
ATOM   2387  HN  VAL A 253      27.663   6.102  19.428  1.00 10.00      A   
ATOM   2388  CA  VAL A 253      25.977   6.731  18.307  1.00 10.00      A   
ATOM   2389  CB  VAL A 253      26.283   5.617  17.281  1.00 10.00      A   
ATOM   2390  CG1 VAL A 253      25.243   5.608  16.170  1.00 10.00      A   
ATOM   2391  CG2 VAL A 253      27.677   5.798  16.703  1.00 10.00      A   
ATOM   2392  C   VAL A 253      24.646   6.445  19.003  1.00 10.00      A   
ATOM   2393  O   VAL A 253      23.606   7.008  18.649  1.00 10.00      A   
ATOM   2394  N   TYR A 254      24.707   5.593  20.024  1.00 10.00      A   
ATOM   2395  HN  TYR A 254      25.577   5.201  20.257  1.00 10.00      A   
ATOM   2396  CA  TYR A 254      23.531   5.211  20.800  1.00 10.00      A   
ATOM   2397  CB  TYR A 254      23.928   4.219  21.901  1.00 10.00      A   
ATOM   2398  CG  TYR A 254      22.784   3.773  22.793  1.00 10.00      A   
ATOM   2399  CD1 TYR A 254      21.836   2.865  22.342  1.00 10.00      A   
ATOM   2400  CD2 TYR A 254      22.657   4.262  24.089  1.00 10.00      A   
ATOM   2401  CE1 TYR A 254      20.793   2.455  23.154  1.00 10.00      A   
ATOM   2402  CE2 TYR A 254      21.617   3.858  24.911  1.00 10.00      A   
ATOM   2403  CZ  TYR A 254      20.688   2.955  24.437  1.00 10.00      A   
ATOM   2404  OH  TYR A 254      19.652   2.541  25.249  1.00 10.00      A   
ATOM   2405  HH  TYR A 254      19.290   3.302  25.720  1.00 10.00      A   
ATOM   2406  C   TYR A 254      22.838   6.432  21.404  1.00 10.00      A   
ATOM   2407  O   TYR A 254      21.618   6.575  21.307  1.00 10.00      A   
ATOM   2408  N   SER A 255      23.619   7.313  22.018  1.00 10.00      A   
ATOM   2409  HN  SER A 255      24.585   7.147  22.062  1.00 10.00      A   
ATOM   2410  CA  SER A 255      23.077   8.517  22.637  1.00 10.00      A   
ATOM   2411  CB  SER A 255      24.187   9.309  23.334  1.00 10.00      A   
ATOM   2412  OG  SER A 255      24.919   8.479  24.225  1.00 10.00      A   
ATOM   2413  HG  SER A 255      25.589   7.988  23.727  1.00 10.00      A   
ATOM   2414  C   SER A 255      22.355   9.387  21.610  1.00 10.00      A   
ATOM   2415  O   SER A 255      21.258   9.889  21.870  1.00 10.00      A   
ATOM   2416  N   GLY A 256      22.965   9.534  20.437  1.00 10.00      A   
ATOM   2417  HN  GLY A 256      23.824   9.087  20.282  1.00 10.00      A   
ATOM   2418  CA  GLY A 256      22.375  10.338  19.383  1.00 10.00      A   
ATOM   2419  C   GLY A 256      21.040   9.786  18.920  1.00 10.00      A   
ATOM   2420  O   GLY A 256      20.068  10.529  18.773  1.00 10.00      A   
ATOM   2421  N   LEU A 257      20.989   8.477  18.703  1.00 10.00      A   
ATOM   2422  HN  LEU A 257      21.800   7.938  18.841  1.00 10.00      A   
ATOM   2423  CA  LEU A 257      19.765   7.821  18.263  1.00 10.00      A   
ATOM   2424  CB  LEU A 257      20.033   6.349  17.945  1.00 10.00      A   
ATOM   2425  CG  LEU A 257      20.858   6.069  16.689  1.00 10.00      A   
ATOM   2426  CD1 LEU A 257      21.374   4.643  16.715  1.00 10.00      A   
ATOM   2427  CD2 LEU A 257      20.023   6.306  15.441  1.00 10.00      A   
ATOM   2428  C   LEU A 257      18.671   7.932  19.321  1.00 10.00      A   
ATOM   2429  O   LEU A 257      17.521   8.232  19.007  1.00 10.00      A   
ATOM   2430  N   SER A 258      19.047   7.712  20.576  1.00 10.00      A   
ATOM   2431  HN  SER A 258      19.986   7.499  20.761  1.00 10.00      A   
ATOM   2432  CA  SER A 258      18.103   7.776  21.686  1.00 10.00      A   
ATOM   2433  CB  SER A 258      18.802   7.442  23.008  1.00 10.00      A   
ATOM   2434  OG  SER A 258      19.467   6.192  22.927  1.00 10.00      A   
ATOM   2435  HG  SER A 258      20.330   6.316  22.515  1.00 10.00      A   
ATOM   2436  C   SER A 258      17.400   9.134  21.767  1.00 10.00      A   
ATOM   2437  O   SER A 258      16.171   9.199  21.863  1.00 10.00      A   
ATOM   2438  N   VAL A 259      18.173  10.214  21.709  1.00 10.00      A   
ATOM   2439  HN  VAL A 259      19.145  10.104  21.617  1.00 10.00      A   
ATOM   2440  CA  VAL A 259      17.606  11.560  21.779  1.00 10.00      A   
ATOM   2441  CB  VAL A 259      18.705  12.634  21.922  1.00 10.00      A   
ATOM   2442  CG1 VAL A 259      18.103  14.032  21.945  1.00 10.00      A   
ATOM   2443  CG2 VAL A 259      19.523  12.391  23.178  1.00 10.00      A   
ATOM   2444  C   VAL A 259      16.748  11.851  20.549  1.00 10.00      A   
ATOM   2445  O   VAL A 259      15.658  12.416  20.653  1.00 10.00      A   
ATOM   2446  N   ALA A 260      17.237  11.435  19.391  1.00 10.00      A   
ATOM   2447  HN  ALA A 260      18.104  10.975  19.380  1.00 10.00      A   
ATOM   2448  CA  ALA A 260      16.528  11.646  18.137  1.00 10.00      A   
ATOM   2449  CB  ALA A 260      17.360  11.122  16.981  1.00 10.00      A   
ATOM   2450  C   ALA A 260      15.158  10.972  18.151  1.00 10.00      A   
ATOM   2451  O   ALA A 260      14.152  11.561  17.742  1.00 10.00      A   
ATOM   2452  N   LEU A 261      15.122   9.741  18.637  1.00 10.00      A   
ATOM   2453  HN  LEU A 261      15.956   9.328  18.953  1.00 10.00      A   
ATOM   2454  CA  LEU A 261      13.879   8.979  18.702  1.00 10.00      A   
ATOM   2455  CB  LEU A 261      14.162   7.505  18.967  1.00 10.00      A   
ATOM   2456  CG  LEU A 261      14.696   6.710  17.776  1.00 10.00      A   
ATOM   2457  CD1 LEU A 261      15.529   5.534  18.253  1.00 10.00      A   
ATOM   2458  CD2 LEU A 261      13.548   6.236  16.893  1.00 10.00      A   
ATOM   2459  C   LEU A 261      12.916   9.536  19.744  1.00 10.00      A   
ATOM   2460  O   LEU A 261      11.738   9.744  19.455  1.00 10.00      A   
ATOM   2461  N   SER A 262      13.419   9.802  20.946  1.00 10.00      A   
ATOM   2462  HN  SER A 262      14.375   9.647  21.112  1.00 10.00      A   
ATOM   2463  CA  SER A 262      12.580  10.325  22.023  1.00 10.00      A   
ATOM   2464  CB  SER A 262      13.302  10.279  23.374  1.00 10.00      A   
ATOM   2465  OG  SER A 262      14.612  10.818  23.283  1.00 10.00      A   
ATOM   2466  HG  SER A 262      15.214  10.145  22.930  1.00 10.00      A   
ATOM   2467  C   SER A 262      12.062  11.732  21.714  1.00 10.00      A   
ATOM   2468  O   SER A 262      11.016  12.144  22.223  1.00 10.00      A   
ATOM   2469  N   GLY A 263      12.794  12.458  20.871  1.00 10.00      A   
ATOM   2470  HN  GLY A 263      13.630  12.081  20.516  1.00 10.00      A   
ATOM   2471  CA  GLY A 263      12.388  13.798  20.487  1.00 10.00      A   
ATOM   2472  C   GLY A 263      11.107  13.781  19.677  1.00 10.00      A   
ATOM   2473  O   GLY A 263      10.369  14.766  19.646  1.00 10.00      A   
ATOM   2474  N   CYS A 264      10.846  12.655  19.027  1.00 10.00      A   
ATOM   2475  HN  CYS A 264      11.473  11.907  19.101  1.00 10.00      A   
ATOM   2476  CA  CYS A 264       9.650  12.492  18.221  1.00 10.00      A   
ATOM   2477  CB  CYS A 264       9.930  11.560  17.046  1.00 10.00      A   
ATOM   2478  SG  CYS A 264      11.421  11.978  16.116  1.00 10.00      A   
ATOM   2479  HG  CYS A 264      12.471  11.595  16.831  1.00 10.00      A   
ATOM   2480  C   CYS A 264       8.509  11.956  19.080  1.00 10.00      A   
ATOM   2481  O   CYS A 264       8.440  10.764  19.390  1.00 10.00      A   
ATOM   2482  N   LYS A 265       7.620  12.848  19.482  1.00 10.00      A   
ATOM   2483  HN  LYS A 265       7.727  13.784  19.209  1.00 10.00      A   
ATOM   2484  CA  LYS A 265       6.489  12.477  20.320  1.00 10.00      A   
ATOM   2485  CB  LYS A 265       6.036  13.669  21.168  1.00 10.00      A   
ATOM   2486  CG  LYS A 265       6.716  13.782  22.522  1.00 10.00      A   
ATOM   2487  CD  LYS A 265       8.187  14.134  22.382  1.00 10.00      A   
ATOM   2488  CE  LYS A 265       8.883  14.163  23.733  1.00 10.00      A   
ATOM   2489  NZ  LYS A 265      10.324  14.516  23.612  1.00 10.00      A   
ATOM   2490  HZ1 LYS A 265      10.428  15.456  23.180  1.00 10.00      A   
ATOM   2491  HZ2 LYS A 265      10.824  13.814  23.021  1.00 10.00      A   
ATOM   2492  HZ3 LYS A 265      10.768  14.531  24.553  1.00 10.00      A   
ATOM   2493  C   LYS A 265       5.316  11.983  19.489  1.00 10.00      A   
ATOM   2494  O   LYS A 265       4.468  11.241  19.982  1.00 10.00      A   
ATOM   2495  N   GLU A 266       5.284  12.369  18.224  1.00 10.00      A   
ATOM   2496  HN  GLU A 266       6.012  12.924  17.871  1.00 10.00      A   
ATOM   2497  CA  GLU A 266       4.184  11.988  17.347  1.00 10.00      A   
ATOM   2498  CB  GLU A 266       3.973  13.031  16.254  1.00 10.00      A   
ATOM   2499  CG  GLU A 266       3.585  14.396  16.793  1.00 10.00      A   
ATOM   2500  CD  GLU A 266       2.570  14.301  17.911  1.00 10.00      A   
ATOM   2501  OE1 GLU A 266       2.881  14.728  19.044  1.00 10.00      A   
ATOM   2502  OE2 GLU A 266       1.456  13.794  17.664  1.00 10.00      A   
ATOM   2503  C   GLU A 266       4.325  10.592  16.754  1.00 10.00      A   
ATOM   2504  O   GLU A 266       3.412  10.114  16.083  1.00 10.00      A   
ATOM   2505  N   LEU A 267       5.452   9.935  17.011  1.00 10.00      A   
ATOM   2506  HN  LEU A 267       6.140  10.362  17.559  1.00 10.00      A   
ATOM   2507  CA  LEU A 267       5.682   8.591  16.486  1.00 10.00      A   
ATOM   2508  CB  LEU A 267       7.070   8.074  16.873  1.00 10.00      A   
ATOM   2509  CG  LEU A 267       8.244   8.571  16.026  1.00 10.00      A   
ATOM   2510  CD1 LEU A 267       9.550   7.969  16.521  1.00 10.00      A   
ATOM   2511  CD2 LEU A 267       8.026   8.233  14.561  1.00 10.00      A   
ATOM   2512  C   LEU A 267       4.601   7.620  16.954  1.00 10.00      A   
ATOM   2513  O   LEU A 267       4.345   7.493  18.154  1.00 10.00      A   
ATOM   2514  N   ARG A 268       3.963   6.952  16.002  1.00 10.00      A   
ATOM   2515  HN  ARG A 268       4.223   7.097  15.064  1.00 10.00      A   
ATOM   2516  CA  ARG A 268       2.904   6.000  16.308  1.00 10.00      A   
ATOM   2517  CB  ARG A 268       1.537   6.527  15.847  1.00 10.00      A   
ATOM   2518  CG  ARG A 268       1.092   7.823  16.506  1.00 10.00      A   
ATOM   2519  CD  ARG A 268       0.891   7.655  18.002  1.00 10.00      A   
ATOM   2520  NE  ARG A 268       0.465   8.902  18.625  1.00 10.00      A   
ATOM   2521  HE  ARG A 268      -0.494   9.125  18.575  1.00 10.00      A   
ATOM   2522  CZ  ARG A 268       1.283   9.743  19.249  1.00 10.00      A   
ATOM   2523  NH1 ARG A 268       2.579   9.466  19.346  1.00 10.00      A   
ATOM   2524 HH11 ARG A 268       3.220  10.136  19.832  1.00 10.00      A   
ATOM   2525 HH12 ARG A 268       2.964   8.583  18.939  1.00 10.00      A   
ATOM   2526  NH2 ARG A 268       0.807  10.865  19.765  1.00 10.00      A   
ATOM   2527 HH21 ARG A 268      -0.209  11.091  19.680  1.00 10.00      A   
ATOM   2528 HH22 ARG A 268       1.442  11.530  20.261  1.00 10.00      A   
ATOM   2529  C   ARG A 268       3.176   4.652  15.649  1.00 10.00      A   
ATOM   2530  O   ARG A 268       2.816   3.607  16.192  1.00 10.00      A   
ATOM   2531  N   CYS A 269       3.827   4.678  14.489  1.00 10.00      A   
ATOM   2532  HN  CYS A 269       4.120   5.537  14.120  1.00 10.00      A   
ATOM   2533  CA  CYS A 269       4.123   3.455  13.754  1.00 10.00      A   
ATOM   2534  CB  CYS A 269       3.206   3.340  12.530  1.00 10.00      A   
ATOM   2535  SG  CYS A 269       3.511   1.898  11.479  1.00 10.00      A   
ATOM   2536  HG  CYS A 269       4.525   2.187  10.673  1.00 10.00      A   
ATOM   2537  C   CYS A 269       5.584   3.401  13.324  1.00 10.00      A   
ATOM   2538  O   CYS A 269       6.133   4.390  12.839  1.00 10.00      A   
ATOM   2539  N   LEU A 270       6.211   2.246  13.514  1.00 10.00      A   
ATOM   2540  HN  LEU A 270       5.719   1.492  13.915  1.00 10.00      A   
ATOM   2541  CA  LEU A 270       7.606   2.056  13.136  1.00 10.00      A   
ATOM   2542  CB  LEU A 270       8.489   1.879  14.377  1.00 10.00      A   
ATOM   2543  CG  LEU A 270       8.583   3.067  15.335  1.00 10.00      A   
ATOM   2544  CD1 LEU A 270       9.539   2.746  16.470  1.00 10.00      A   
ATOM   2545  CD2 LEU A 270       9.030   4.319  14.601  1.00 10.00      A   
ATOM   2546  C   LEU A 270       7.748   0.837  12.234  1.00 10.00      A   
ATOM   2547  O   LEU A 270       7.090  -0.184  12.450  1.00 10.00      A   
ATOM   2548  N   SER A 271       8.596   0.952  11.221  1.00 10.00      A   
ATOM   2549  HN  SER A 271       9.072   1.801  11.088  1.00 10.00      A   
ATOM   2550  CA  SER A 271       8.832  -0.143  10.289  1.00 10.00      A   
ATOM   2551  CB  SER A 271       7.920  -0.005   9.069  1.00 10.00      A   
ATOM   2552  OG  SER A 271       7.964   1.310   8.541  1.00 10.00      A   
ATOM   2553  HG  SER A 271       8.347   1.283   7.653  1.00 10.00      A   
ATOM   2554  C   SER A 271      10.301  -0.177   9.866  1.00 10.00      A   
ATOM   2555  O   SER A 271      11.088   0.676  10.278  1.00 10.00      A   
ATOM   2556  N   GLY A 272      10.663  -1.162   9.050  1.00 10.00      A   
ATOM   2557  HN  GLY A 272       9.995  -1.810   8.754  1.00 10.00      A   
ATOM   2558  CA  GLY A 272      12.035  -1.290   8.595  1.00 10.00      A   
ATOM   2559  C   GLY A 272      12.821  -2.249   9.459  1.00 10.00      A   
ATOM   2560  O   GLY A 272      12.507  -3.439   9.504  1.00 10.00      A   
ATOM   2561  N   PHE A 273      13.830  -1.729  10.151  1.00 10.00      A   
ATOM   2562  HN  PHE A 273      14.025  -0.770  10.052  1.00 10.00      A   
ATOM   2563  CA  PHE A 273      14.663  -2.531  11.049  1.00 10.00      A   
ATOM   2564  CB  PHE A 273      13.830  -3.137  12.187  1.00 10.00      A   
ATOM   2565  CG  PHE A 273      13.316  -2.131  13.186  1.00 10.00      A   
ATOM   2566  CD1 PHE A 273      12.277  -1.275  12.862  1.00 10.00      A   
ATOM   2567  CD2 PHE A 273      13.871  -2.051  14.455  1.00 10.00      A   
ATOM   2568  CE1 PHE A 273      11.802  -0.359  13.783  1.00 10.00      A   
ATOM   2569  CE2 PHE A 273      13.400  -1.136  15.379  1.00 10.00      A   
ATOM   2570  CZ  PHE A 273      12.364  -0.288  15.043  1.00 10.00      A   
ATOM   2571  C   PHE A 273      15.447  -3.623  10.307  1.00 10.00      A   
ATOM   2572  O   PHE A 273      15.506  -4.768  10.759  1.00 10.00      A   
ATOM   2573  N   TRP A 274      16.058  -3.265   9.180  1.00 10.00      A   
ATOM   2574  HN  TRP A 274      15.984  -2.339   8.866  1.00 10.00      A   
ATOM   2575  CA  TRP A 274      16.844  -4.222   8.406  1.00 10.00      A   
ATOM   2576  CB  TRP A 274      17.145  -3.683   7.005  1.00 10.00      A   
ATOM   2577  CG  TRP A 274      16.083  -4.004   6.000  1.00 10.00      A   
ATOM   2578  CD1 TRP A 274      15.939  -5.170   5.305  1.00 10.00      A   
ATOM   2579  CD2 TRP A 274      15.013  -3.152   5.578  1.00 10.00      A   
ATOM   2580  NE1 TRP A 274      14.851  -5.096   4.473  1.00 10.00      A   
ATOM   2581  HE1 TRP A 274      14.544  -5.809   3.872  1.00 10.00      A   
ATOM   2582  CE2 TRP A 274      14.262  -3.868   4.623  1.00 10.00      A   
ATOM   2583  CE3 TRP A 274      14.619  -1.853   5.911  1.00 10.00      A   
ATOM   2584  CZ2 TRP A 274      13.139  -3.327   4.000  1.00 10.00      A   
ATOM   2585  CZ3 TRP A 274      13.503  -1.321   5.295  1.00 10.00      A   
ATOM   2586  CH2 TRP A 274      12.777  -2.057   4.350  1.00 10.00      A   
ATOM   2587  C   TRP A 274      18.138  -4.560   9.135  1.00 10.00      A   
ATOM   2588  O   TRP A 274      18.968  -3.678   9.374  1.00 10.00      A   
ATOM   2589  N   ASP A 275      18.306  -5.841   9.474  1.00 10.00      A   
ATOM   2590  HN  ASP A 275      17.616  -6.491   9.223  1.00 10.00      A   
ATOM   2591  CA  ASP A 275      19.486  -6.313  10.207  1.00 10.00      A   
ATOM   2592  CB  ASP A 275      20.793  -6.054   9.442  1.00 10.00      A   
ATOM   2593  CG  ASP A 275      21.028  -6.990   8.274  1.00 10.00      A   
ATOM   2594  OD1 ASP A 275      20.971  -8.224   8.459  1.00 10.00      A   
ATOM   2595  OD2 ASP A 275      21.301  -6.490   7.160  1.00 10.00      A   
ATOM   2596  C   ASP A 275      19.543  -5.640  11.571  1.00 10.00      A   
ATOM   2597  O   ASP A 275      20.616  -5.281  12.063  1.00 10.00      A   
ATOM   2598  N   ALA A 276      18.368  -5.464  12.163  1.00 10.00      A   
ATOM   2599  HN  ALA A 276      17.557  -5.766  11.700  1.00 10.00      A   
ATOM   2600  CA  ALA A 276      18.237  -4.823  13.464  1.00 10.00      A   
ATOM   2601  CB  ALA A 276      16.773  -4.735  13.860  1.00 10.00      A   
ATOM   2602  C   ALA A 276      19.032  -5.535  14.549  1.00 10.00      A   
ATOM   2603  O   ALA A 276      18.678  -6.636  14.972  1.00 10.00      A   
ATOM   2604  N   VAL A 277      20.121  -4.912  14.975  1.00 10.00      A   
ATOM   2605  HN  VAL A 277      20.379  -4.064  14.557  1.00 10.00      A   
ATOM   2606  CA  VAL A 277      20.949  -5.461  16.035  1.00 10.00      A   
ATOM   2607  CB  VAL A 277      22.384  -4.890  15.988  1.00 10.00      A   
ATOM   2608  CG1 VAL A 277      23.242  -5.484  17.095  1.00 10.00      A   
ATOM   2609  CG2 VAL A 277      23.016  -5.149  14.629  1.00 10.00      A   
ATOM   2610  C   VAL A 277      20.303  -5.127  17.376  1.00 10.00      A   
ATOM   2611  O   VAL A 277      20.041  -3.956  17.665  1.00 10.00      A   
ATOM   2612  N   PRO A 278      20.022  -6.151  18.199  1.00 10.00      A   
ATOM   2613  CA  PRO A 278      19.378  -5.985  19.508  1.00 10.00      A   
ATOM   2614  CB  PRO A 278      19.482  -7.377  20.132  1.00 10.00      A   
ATOM   2615  CG  PRO A 278      19.524  -8.296  18.964  1.00 10.00      A   
ATOM   2616  CD  PRO A 278      20.300  -7.569  17.905  1.00 10.00      A   
ATOM   2617  C   PRO A 278      20.060  -4.949  20.401  1.00 10.00      A   
ATOM   2618  O   PRO A 278      19.423  -4.354  21.273  1.00 10.00      A   
ATOM   2619  N   ALA A 279      21.341  -4.715  20.162  1.00 10.00      A   
ATOM   2620  HN  ALA A 279      21.782  -5.207  19.435  1.00 10.00      A   
ATOM   2621  CA  ALA A 279      22.111  -3.756  20.946  1.00 10.00      A   
ATOM   2622  CB  ALA A 279      23.588  -3.846  20.595  1.00 10.00      A   
ATOM   2623  C   ALA A 279      21.602  -2.322  20.775  1.00 10.00      A   
ATOM   2624  O   ALA A 279      21.882  -1.454  21.605  1.00 10.00      A   
ATOM   2625  N   TYR A 280      20.844  -2.078  19.710  1.00 10.00      A   
ATOM   2626  HN  TYR A 280      20.634  -2.813  19.090  1.00 10.00      A   
ATOM   2627  CA  TYR A 280      20.315  -0.747  19.441  1.00 10.00      A   
ATOM   2628  CB  TYR A 280      20.813  -0.228  18.091  1.00 10.00      A   
ATOM   2629  CG  TYR A 280      22.217   0.337  18.141  1.00 10.00      A   
ATOM   2630  CD1 TYR A 280      23.316  -0.444  17.811  1.00 10.00      A   
ATOM   2631  CD2 TYR A 280      22.441   1.656  18.521  1.00 10.00      A   
ATOM   2632  CE1 TYR A 280      24.597   0.067  17.860  1.00 10.00      A   
ATOM   2633  CE2 TYR A 280      23.720   2.175  18.571  1.00 10.00      A   
ATOM   2634  CZ  TYR A 280      24.792   1.379  18.239  1.00 10.00      A   
ATOM   2635  OH  TYR A 280      26.064   1.892  18.291  1.00 10.00      A   
ATOM   2636  HH  TYR A 280      26.537   1.662  17.477  1.00 10.00      A   
ATOM   2637  C   TYR A 280      18.790  -0.711  19.505  1.00 10.00      A   
ATOM   2638  O   TYR A 280      18.159   0.199  18.966  1.00 10.00      A   
ATOM   2639  N   LEU A 281      18.207  -1.698  20.175  1.00 10.00      A   
ATOM   2640  HN  LEU A 281      18.767  -2.399  20.575  1.00 10.00      A   
ATOM   2641  CA  LEU A 281      16.752  -1.778  20.322  1.00 10.00      A   
ATOM   2642  CB  LEU A 281      16.275  -3.222  20.515  1.00 10.00      A   
ATOM   2643  CG  LEU A 281      16.418  -4.153  19.308  1.00 10.00      A   
ATOM   2644  CD1 LEU A 281      15.783  -5.506  19.596  1.00 10.00      A   
ATOM   2645  CD2 LEU A 281      15.804  -3.526  18.065  1.00 10.00      A   
ATOM   2646  C   LEU A 281      16.195  -0.865  21.429  1.00 10.00      A   
ATOM   2647  O   LEU A 281      15.198  -0.179  21.209  1.00 10.00      A   
ATOM   2648  N   PRO A 282      16.814  -0.842  22.638  1.00 10.00      A   
ATOM   2649  CA  PRO A 282      16.348  -0.003  23.762  1.00 10.00      A   
ATOM   2650  CB  PRO A 282      17.417  -0.214  24.839  1.00 10.00      A   
ATOM   2651  CG  PRO A 282      18.000  -1.544  24.530  1.00 10.00      A   
ATOM   2652  CD  PRO A 282      17.986  -1.654  23.033  1.00 10.00      A   
ATOM   2653  C   PRO A 282      16.220   1.488  23.429  1.00 10.00      A   
ATOM   2654  O   PRO A 282      15.611   2.245  24.189  1.00 10.00      A   
ATOM   2655  N   ALA A 283      16.779   1.907  22.300  1.00 10.00      A   
ATOM   2656  HN  ALA A 283      17.245   1.259  21.729  1.00 10.00      A   
ATOM   2657  CA  ALA A 283      16.717   3.305  21.887  1.00 10.00      A   
ATOM   2658  CB  ALA A 283      17.640   3.550  20.704  1.00 10.00      A   
ATOM   2659  C   ALA A 283      15.286   3.734  21.550  1.00 10.00      A   
ATOM   2660  O   ALA A 283      14.918   4.897  21.722  1.00 10.00      A   
ATOM   2661  N   VAL A 284      14.470   2.792  21.093  1.00 10.00      A   
ATOM   2662  HN  VAL A 284      14.798   1.870  20.997  1.00 10.00      A   
ATOM   2663  CA  VAL A 284      13.091   3.103  20.729  1.00 10.00      A   
ATOM   2664  CB  VAL A 284      12.629   2.320  19.476  1.00 10.00      A   
ATOM   2665  CG1 VAL A 284      13.563   2.571  18.304  1.00 10.00      A   
ATOM   2666  CG2 VAL A 284      12.519   0.827  19.764  1.00 10.00      A   
ATOM   2667  C   VAL A 284      12.115   2.829  21.875  1.00 10.00      A   
ATOM   2668  O   VAL A 284      10.923   3.120  21.766  1.00 10.00      A   
ATOM   2669  N   TYR A 285      12.633   2.310  22.986  1.00 10.00      A   
ATOM   2670  HN  TYR A 285      13.603   2.161  23.028  1.00 10.00      A   
ATOM   2671  CA  TYR A 285      11.803   1.968  24.152  1.00 10.00      A   
ATOM   2672  CB  TYR A 285      12.657   1.367  25.272  1.00 10.00      A   
ATOM   2673  CG  TYR A 285      13.085  -0.070  25.052  1.00 10.00      A   
ATOM   2674  CD1 TYR A 285      12.854  -0.723  23.846  1.00 10.00      A   
ATOM   2675  CD2 TYR A 285      13.723  -0.774  26.063  1.00 10.00      A   
ATOM   2676  CE1 TYR A 285      13.251  -2.034  23.660  1.00 10.00      A   
ATOM   2677  CE2 TYR A 285      14.121  -2.080  25.884  1.00 10.00      A   
ATOM   2678  CZ  TYR A 285      13.882  -2.706  24.684  1.00 10.00      A   
ATOM   2679  OH  TYR A 285      14.276  -4.006  24.510  1.00 10.00      A   
ATOM   2680  HH  TYR A 285      14.171  -4.475  25.343  1.00 10.00      A   
ATOM   2681  C   TYR A 285      11.029   3.166  24.692  1.00 10.00      A   
ATOM   2682  O   TYR A 285       9.917   3.019  25.199  1.00 10.00      A   
ATOM   2683  N   SER A 286      11.616   4.345  24.582  1.00 10.00      A   
ATOM   2684  HN  SER A 286      12.506   4.403  24.168  1.00 10.00      A   
ATOM   2685  CA  SER A 286      10.982   5.562  25.073  1.00 10.00      A   
ATOM   2686  CB  SER A 286      12.016   6.679  25.168  1.00 10.00      A   
ATOM   2687  OG  SER A 286      13.303   6.146  25.443  1.00 10.00      A   
ATOM   2688  HG  SER A 286      13.258   5.588  26.232  1.00 10.00      A   
ATOM   2689  C   SER A 286       9.808   5.992  24.192  1.00 10.00      A   
ATOM   2690  O   SER A 286       9.011   6.847  24.579  1.00 10.00      A   
ATOM   2691  N   VAL A 287       9.698   5.393  23.014  1.00 10.00      A   
ATOM   2692  HN  VAL A 287      10.355   4.709  22.757  1.00 10.00      A   
ATOM   2693  CA  VAL A 287       8.624   5.726  22.089  1.00 10.00      A   
ATOM   2694  CB  VAL A 287       9.155   5.884  20.647  1.00 10.00      A   
ATOM   2695  CG1 VAL A 287       8.108   6.537  19.761  1.00 10.00      A   
ATOM   2696  CG2 VAL A 287      10.447   6.688  20.629  1.00 10.00      A   
ATOM   2697  C   VAL A 287       7.534   4.655  22.111  1.00 10.00      A   
ATOM   2698  O   VAL A 287       6.381   4.924  21.777  1.00 10.00      A   
ATOM   2699  N   CYS A 288       7.907   3.451  22.539  1.00 10.00      A   
ATOM   2700  HN  CYS A 288       8.838   3.318  22.822  1.00 10.00      A   
ATOM   2701  CA  CYS A 288       6.988   2.315  22.599  1.00 10.00      A   
ATOM   2702  CB  CYS A 288       7.700   1.081  23.147  1.00 10.00      A   
ATOM   2703  SG  CYS A 288       9.159   0.576  22.210  1.00 10.00      A   
ATOM   2704  HG  CYS A 288       8.747  -0.105  21.149  1.00 10.00      A   
ATOM   2705  C   CYS A 288       5.732   2.607  23.418  1.00 10.00      A   
ATOM   2706  O   CYS A 288       4.682   2.010  23.185  1.00 10.00      A   
ATOM   2707  N   SER A 289       5.840   3.546  24.354  1.00 10.00      A   
ATOM   2708  HN  SER A 289       6.699   3.995  24.478  1.00 10.00      A   
ATOM   2709  CA  SER A 289       4.729   3.927  25.213  1.00 10.00      A   
ATOM   2710  CB  SER A 289       5.213   4.965  26.226  1.00 10.00      A   
ATOM   2711  OG  SER A 289       6.634   5.000  26.260  1.00 10.00      A   
ATOM   2712  HG  SER A 289       6.952   4.421  26.963  1.00 10.00      A   
ATOM   2713  C   SER A 289       3.539   4.475  24.416  1.00 10.00      A   
ATOM   2714  O   SER A 289       2.422   4.547  24.929  1.00 10.00      A   
ATOM   2715  N   ARG A 290       3.779   4.862  23.166  1.00 10.00      A   
ATOM   2716  HN  ARG A 290       4.692   4.788  22.806  1.00 10.00      A   
ATOM   2717  CA  ARG A 290       2.719   5.401  22.321  1.00 10.00      A   
ATOM   2718  CB  ARG A 290       2.867   6.920  22.188  1.00 10.00      A   
ATOM   2719  CG  ARG A 290       4.234   7.369  21.692  1.00 10.00      A   
ATOM   2720  CD  ARG A 290       4.585   8.757  22.206  1.00 10.00      A   
ATOM   2721  NE  ARG A 290       5.928   9.168  21.793  1.00 10.00      A   
ATOM   2722  HE  ARG A 290       6.065   9.352  20.838  1.00 10.00      A   
ATOM   2723  CZ  ARG A 290       6.957   9.311  22.630  1.00 10.00      A   
ATOM   2724  NH1 ARG A 290       6.797   9.075  23.926  1.00 10.00      A   
ATOM   2725 HH11 ARG A 290       5.864   8.781  24.295  1.00 10.00      A   
ATOM   2726 HH12 ARG A 290       7.600   9.178  24.585  1.00 10.00      A   
ATOM   2727  NH2 ARG A 290       8.150   9.689  22.165  1.00 10.00      A   
ATOM   2728 HH21 ARG A 290       8.286   9.878  21.146  1.00 10.00      A   
ATOM   2729 HH22 ARG A 290       8.957   9.798  22.820  1.00 10.00      A   
ATOM   2730  C   ARG A 290       2.698   4.741  20.941  1.00 10.00      A   
ATOM   2731  O   ARG A 290       2.082   5.255  20.008  1.00 10.00      A   
ATOM   2732  N   LEU A 291       3.368   3.603  20.818  1.00 10.00      A   
ATOM   2733  HN  LEU A 291       3.828   3.234  21.599  1.00 10.00      A   
ATOM   2734  CA  LEU A 291       3.427   2.882  19.551  1.00 10.00      A   
ATOM   2735  CB  LEU A 291       4.719   2.063  19.447  1.00 10.00      A   
ATOM   2736  CG  LEU A 291       6.015   2.853  19.240  1.00 10.00      A   
ATOM   2737  CD1 LEU A 291       7.203   1.909  19.154  1.00 10.00      A   
ATOM   2738  CD2 LEU A 291       5.932   3.718  17.991  1.00 10.00      A   
ATOM   2739  C   LEU A 291       2.214   1.973  19.381  1.00 10.00      A   
ATOM   2740  O   LEU A 291       2.013   1.035  20.154  1.00 10.00      A   
ATOM   2741  N   THR A 292       1.409   2.255  18.367  1.00 10.00      A   
ATOM   2742  HN  THR A 292       1.619   3.019  17.784  1.00 10.00      A   
ATOM   2743  CA  THR A 292       0.217   1.473  18.095  1.00 10.00      A   
ATOM   2744  CB  THR A 292      -0.899   2.379  17.554  1.00 10.00      A   
ATOM   2745  OG1 THR A 292      -0.327   3.631  17.134  1.00 10.00      A   
ATOM   2746  HG1 THR A 292      -0.554   3.794  16.209  1.00 10.00      A   
ATOM   2747  CG2 THR A 292      -1.931   2.642  18.639  1.00 10.00      A   
ATOM   2748  C   THR A 292       0.500   0.354  17.094  1.00 10.00      A   
ATOM   2749  O   THR A 292      -0.067  -0.741  17.190  1.00 10.00      A   
ATOM   2750  N   THR A 293       1.387   0.627  16.148  1.00 10.00      A   
ATOM   2751  HN  THR A 293       1.825   1.505  16.140  1.00 10.00      A   
ATOM   2752  CA  THR A 293       1.739  -0.348  15.129  1.00 10.00      A   
ATOM   2753  CB  THR A 293       1.224   0.084  13.738  1.00 10.00      A   
ATOM   2754  OG1 THR A 293      -0.190   0.342  13.811  1.00 10.00      A   
ATOM   2755  HG1 THR A 293      -0.403   1.115  13.273  1.00 10.00      A   
ATOM   2756  CG2 THR A 293       1.483  -1.003  12.706  1.00 10.00      A   
ATOM   2757  C   THR A 293       3.251  -0.562  15.083  1.00 10.00      A   
ATOM   2758  O   THR A 293       4.022   0.398  14.997  1.00 10.00      A   
ATOM   2759  N   LEU A 294       3.667  -1.821  15.151  1.00 10.00      A   
ATOM   2760  HN  LEU A 294       3.005  -2.541  15.218  1.00 10.00      A   
ATOM   2761  CA  LEU A 294       5.078  -2.159  15.128  1.00 10.00      A   
ATOM   2762  CB  LEU A 294       5.534  -2.591  16.524  1.00 10.00      A   
ATOM   2763  CG  LEU A 294       6.994  -2.317  16.879  1.00 10.00      A   
ATOM   2764  CD1 LEU A 294       7.296  -0.829  16.785  1.00 10.00      A   
ATOM   2765  CD2 LEU A 294       7.302  -2.838  18.273  1.00 10.00      A   
ATOM   2766  C   LEU A 294       5.354  -3.266  14.118  1.00 10.00      A   
ATOM   2767  O   LEU A 294       4.811  -4.368  14.224  1.00 10.00      A   
ATOM   2768  N   ASN A 295       6.179  -2.959  13.127  1.00 10.00      A   
ATOM   2769  HN  ASN A 295       6.556  -2.053  13.083  1.00 10.00      A   
ATOM   2770  CA  ASN A 295       6.542  -3.929  12.095  1.00 10.00      A   
ATOM   2771  CB  ASN A 295       6.321  -3.346  10.693  1.00 10.00      A   
ATOM   2772  CG  ASN A 295       6.568  -4.353   9.578  1.00 10.00      A   
ATOM   2773  OD1 ASN A 295       6.853  -5.526   9.827  1.00 10.00      A   
ATOM   2774  ND2 ASN A 295       6.449  -3.904   8.335  1.00 10.00      A   
ATOM   2775 HD21 ASN A 295       6.214  -2.957   8.199  1.00 10.00      A   
ATOM   2776 HD22 ASN A 295       6.600  -4.533   7.599  1.00 10.00      A   
ATOM   2777  C   ASN A 295       7.993  -4.360  12.270  1.00 10.00      A   
ATOM   2778  O   ASN A 295       8.921  -3.588  12.011  1.00 10.00      A   
ATOM   2779  N   LEU A 296       8.185  -5.588  12.717  1.00 10.00      A   
ATOM   2780  HN  LEU A 296       7.401  -6.160  12.888  1.00 10.00      A   
ATOM   2781  CA  LEU A 296       9.511  -6.136  12.950  1.00 10.00      A   
ATOM   2782  CB  LEU A 296       9.691  -6.440  14.438  1.00 10.00      A   
ATOM   2783  CG  LEU A 296       9.531  -5.257  15.391  1.00 10.00      A   
ATOM   2784  CD1 LEU A 296       9.184  -5.743  16.784  1.00 10.00      A   
ATOM   2785  CD2 LEU A 296      10.797  -4.413  15.415  1.00 10.00      A   
ATOM   2786  C   LEU A 296       9.706  -7.415  12.146  1.00 10.00      A   
ATOM   2787  O   LEU A 296      10.442  -8.314  12.557  1.00 10.00      A   
ATOM   2788  N   SER A 297       9.055  -7.485  10.991  1.00 10.00      A   
ATOM   2789  HN  SER A 297       8.494  -6.730  10.713  1.00 10.00      A   
ATOM   2790  CA  SER A 297       9.145  -8.652  10.125  1.00 10.00      A   
ATOM   2791  CB  SER A 297       8.105  -8.557   9.003  1.00 10.00      A   
ATOM   2792  OG  SER A 297       6.805  -8.325   9.532  1.00 10.00      A   
ATOM   2793  HG  SER A 297       6.679  -7.377   9.670  1.00 10.00      A   
ATOM   2794  C   SER A 297      10.550  -8.825   9.546  1.00 10.00      A   
ATOM   2795  O   SER A 297      10.893  -9.887   9.034  1.00 10.00      A   
ATOM   2796  N   TYR A 298      11.355  -7.778   9.621  1.00 10.00      A   
ATOM   2797  HN  TYR A 298      11.021  -6.946  10.017  1.00 10.00      A   
ATOM   2798  CA  TYR A 298      12.721  -7.830   9.120  1.00 10.00      A   
ATOM   2799  CB  TYR A 298      13.004  -6.657   8.180  1.00 10.00      A   
ATOM   2800  CG  TYR A 298      12.360  -6.791   6.818  1.00 10.00      A   
ATOM   2801  CD1 TYR A 298      11.299  -5.974   6.448  1.00 10.00      A   
ATOM   2802  CD2 TYR A 298      12.814  -7.732   5.903  1.00 10.00      A   
ATOM   2803  CE1 TYR A 298      10.710  -6.093   5.205  1.00 10.00      A   
ATOM   2804  CE2 TYR A 298      12.230  -7.857   4.655  1.00 10.00      A   
ATOM   2805  CZ  TYR A 298      11.178  -7.035   4.311  1.00 10.00      A   
ATOM   2806  OH  TYR A 298      10.589  -7.153   3.071  1.00 10.00      A   
ATOM   2807  HH  TYR A 298       9.640  -6.979   3.155  1.00 10.00      A   
ATOM   2808  C   TYR A 298      13.721  -7.842  10.269  1.00 10.00      A   
ATOM   2809  O   TYR A 298      14.935  -7.846  10.051  1.00 10.00      A   
ATOM   2810  N   ALA A 299      13.211  -7.863  11.492  1.00 10.00      A   
ATOM   2811  HN  ALA A 299      12.236  -7.904  11.604  1.00 10.00      A   
ATOM   2812  CA  ALA A 299      14.063  -7.859  12.673  1.00 10.00      A   
ATOM   2813  CB  ALA A 299      13.365  -7.180  13.839  1.00 10.00      A   
ATOM   2814  C   ALA A 299      14.492  -9.273  13.045  1.00 10.00      A   
ATOM   2815  O   ALA A 299      13.740 -10.018  13.678  1.00 10.00      A   
ATOM   2816  N   THR A 300      15.698  -9.637  12.643  1.00 10.00      A   
ATOM   2817  HN  THR A 300      16.243  -9.001  12.132  1.00 10.00      A   
ATOM   2818  CA  THR A 300      16.244 -10.953  12.930  1.00 10.00      A   
ATOM   2819  CB  THR A 300      17.350 -11.300  11.918  1.00 10.00      A   
ATOM   2820  OG1 THR A 300      17.849 -10.084  11.336  1.00 10.00      A   
ATOM   2821  HG1 THR A 300      18.650  -9.809  11.805  1.00 10.00      A   
ATOM   2822  CG2 THR A 300      16.804 -12.193  10.817  1.00 10.00      A   
ATOM   2823  C   THR A 300      16.811 -11.009  14.345  1.00 10.00      A   
ATOM   2824  O   THR A 300      18.005 -11.230  14.546  1.00 10.00      A   
ATOM   2825  N   VAL A 301      15.952 -10.791  15.326  1.00 10.00      A   
ATOM   2826  HN  VAL A 301      15.009 -10.617  15.108  1.00 10.00      A   
ATOM   2827  CA  VAL A 301      16.366 -10.808  16.719  1.00 10.00      A   
ATOM   2828  CB  VAL A 301      15.700  -9.669  17.514  1.00 10.00      A   
ATOM   2829  CG1 VAL A 301      16.294  -8.330  17.102  1.00 10.00      A   
ATOM   2830  CG2 VAL A 301      14.195  -9.677  17.286  1.00 10.00      A   
ATOM   2831  C   VAL A 301      16.050 -12.150  17.366  1.00 10.00      A   
ATOM   2832  O   VAL A 301      15.906 -13.159  16.680  1.00 10.00      A   
ATOM   2833  N   GLN A 302      15.962 -12.160  18.687  1.00 10.00      A   
ATOM   2834  HN  GLN A 302      16.098 -11.325  19.180  1.00 10.00      A   
ATOM   2835  CA  GLN A 302      15.663 -13.379  19.427  1.00 10.00      A   
ATOM   2836  CB  GLN A 302      16.843 -13.762  20.323  1.00 10.00      A   
ATOM   2837  CG  GLN A 302      18.131 -14.035  19.566  1.00 10.00      A   
ATOM   2838  CD  GLN A 302      18.093 -15.330  18.777  1.00 10.00      A   
ATOM   2839  OE1 GLN A 302      18.515 -16.377  19.265  1.00 10.00      A   
ATOM   2840  NE2 GLN A 302      17.578 -15.269  17.553  1.00 10.00      A   
ATOM   2841 HE21 GLN A 302      17.250 -14.397  17.229  1.00 10.00      A   
ATOM   2842 HE22 GLN A 302      17.552 -16.089  17.017  1.00 10.00      A   
ATOM   2843  C   GLN A 302      14.389 -13.214  20.253  1.00 10.00      A   
ATOM   2844  O   GLN A 302      13.842 -12.112  20.340  1.00 10.00      A   
ATOM   2845  N   SER A 303      13.932 -14.303  20.865  1.00 10.00      A   
ATOM   2846  HN  SER A 303      14.425 -15.146  20.777  1.00 10.00      A   
ATOM   2847  CA  SER A 303      12.717 -14.288  21.670  1.00 10.00      A   
ATOM   2848  CB  SER A 303      12.412 -15.689  22.205  1.00 10.00      A   
ATOM   2849  OG  SER A 303      13.495 -16.581  21.989  1.00 10.00      A   
ATOM   2850  HG  SER A 303      13.168 -17.493  22.056  1.00 10.00      A   
ATOM   2851  C   SER A 303      12.798 -13.287  22.816  1.00 10.00      A   
ATOM   2852  O   SER A 303      11.952 -12.396  22.933  1.00 10.00      A   
ATOM   2853  N   TYR A 304      13.829 -13.422  23.644  1.00 10.00      A   
ATOM   2854  HN  TYR A 304      14.486 -14.136  23.481  1.00 10.00      A   
ATOM   2855  CA  TYR A 304      14.011 -12.544  24.793  1.00 10.00      A   
ATOM   2856  CB  TYR A 304      15.210 -12.980  25.633  1.00 10.00      A   
ATOM   2857  CG  TYR A 304      15.086 -12.611  27.093  1.00 10.00      A   
ATOM   2858  CD1 TYR A 304      14.212 -13.299  27.923  1.00 10.00      A   
ATOM   2859  CD2 TYR A 304      15.829 -11.572  27.636  1.00 10.00      A   
ATOM   2860  CE1 TYR A 304      14.080 -12.960  29.253  1.00 10.00      A   
ATOM   2861  CE2 TYR A 304      15.705 -11.228  28.970  1.00 10.00      A   
ATOM   2862  CZ  TYR A 304      14.829 -11.927  29.772  1.00 10.00      A   
ATOM   2863  OH  TYR A 304      14.688 -11.583  31.095  1.00 10.00      A   
ATOM   2864  HH  TYR A 304      15.021 -12.298  31.650  1.00 10.00      A   
ATOM   2865  C   TYR A 304      14.145 -11.083  24.381  1.00 10.00      A   
ATOM   2866  O   TYR A 304      13.624 -10.189  25.056  1.00 10.00      A   
ATOM   2867  N   ASP A 305      14.827 -10.843  23.269  1.00 10.00      A   
ATOM   2868  HN  ASP A 305      15.205 -11.596  22.767  1.00 10.00      A   
ATOM   2869  CA  ASP A 305      15.025  -9.487  22.775  1.00 10.00      A   
ATOM   2870  CB  ASP A 305      16.053  -9.444  21.643  1.00 10.00      A   
ATOM   2871  CG  ASP A 305      17.473  -9.595  22.157  1.00 10.00      A   
ATOM   2872  OD1 ASP A 305      17.893  -8.780  23.006  1.00 10.00      A   
ATOM   2873  OD2 ASP A 305      18.170 -10.539  21.730  1.00 10.00      A   
ATOM   2874  C   ASP A 305      13.708  -8.860  22.347  1.00 10.00      A   
ATOM   2875  O   ASP A 305      13.497  -7.657  22.518  1.00 10.00      A   
ATOM   2876  N   LEU A 306      12.820  -9.682  21.799  1.00 10.00      A   
ATOM   2877  HN  LEU A 306      13.052 -10.633  21.681  1.00 10.00      A   
ATOM   2878  CA  LEU A 306      11.512  -9.210  21.362  1.00 10.00      A   
ATOM   2879  CB  LEU A 306      10.853 -10.219  20.420  1.00 10.00      A   
ATOM   2880  CG  LEU A 306      11.203 -10.088  18.937  1.00 10.00      A   
ATOM   2881  CD1 LEU A 306      10.665 -11.273  18.155  1.00 10.00      A   
ATOM   2882  CD2 LEU A 306      10.657  -8.786  18.375  1.00 10.00      A   
ATOM   2883  C   LEU A 306      10.614  -8.950  22.567  1.00 10.00      A   
ATOM   2884  O   LEU A 306       9.881  -7.961  22.606  1.00 10.00      A   
ATOM   2885  N   VAL A 307      10.692  -9.838  23.555  1.00 10.00      A   
ATOM   2886  HN  VAL A 307      11.301 -10.607  23.457  1.00 10.00      A   
ATOM   2887  CA  VAL A 307       9.898  -9.712  24.775  1.00 10.00      A   
ATOM   2888  CB  VAL A 307      10.171 -10.875  25.754  1.00 10.00      A   
ATOM   2889  CG1 VAL A 307       9.503 -10.630  27.101  1.00 10.00      A   
ATOM   2890  CG2 VAL A 307       9.703 -12.195  25.162  1.00 10.00      A   
ATOM   2891  C   VAL A 307      10.178  -8.381  25.473  1.00 10.00      A   
ATOM   2892  O   VAL A 307       9.254  -7.690  25.899  1.00 10.00      A   
ATOM   2893  N   LYS A 308      11.455  -8.024  25.570  1.00 10.00      A   
ATOM   2894  HN  LYS A 308      12.145  -8.621  25.206  1.00 10.00      A   
ATOM   2895  CA  LYS A 308      11.858  -6.774  26.215  1.00 10.00      A   
ATOM   2896  CB  LYS A 308      13.386  -6.645  26.249  1.00 10.00      A   
ATOM   2897  CG  LYS A 308      14.090  -7.668  27.127  1.00 10.00      A   
ATOM   2898  CD  LYS A 308      15.602  -7.556  26.998  1.00 10.00      A   
ATOM   2899  CE  LYS A 308      16.066  -7.892  25.587  1.00 10.00      A   
ATOM   2900  NZ  LYS A 308      17.492  -7.538  25.365  1.00 10.00      A   
ATOM   2901  HZ1 LYS A 308      17.796  -7.849  24.414  1.00 10.00      A   
ATOM   2902  HZ2 LYS A 308      18.092  -8.002  26.075  1.00 10.00      A   
ATOM   2903  HZ3 LYS A 308      17.620  -6.510  25.437  1.00 10.00      A   
ATOM   2904  C   LYS A 308      11.255  -5.565  25.502  1.00 10.00      A   
ATOM   2905  O   LYS A 308      10.987  -4.535  26.119  1.00 10.00      A   
ATOM   2906  N   LEU A 309      11.043  -5.699  24.199  1.00 10.00      A   
ATOM   2907  HN  LEU A 309      11.275  -6.544  23.764  1.00 10.00      A   
ATOM   2908  CA  LEU A 309      10.474  -4.625  23.400  1.00 10.00      A   
ATOM   2909  CB  LEU A 309      10.875  -4.800  21.932  1.00 10.00      A   
ATOM   2910  CG  LEU A 309      10.313  -3.789  20.930  1.00 10.00      A   
ATOM   2911  CD1 LEU A 309      10.764  -2.378  21.270  1.00 10.00      A   
ATOM   2912  CD2 LEU A 309      10.739  -4.154  19.519  1.00 10.00      A   
ATOM   2913  C   LEU A 309       8.953  -4.587  23.544  1.00 10.00      A   
ATOM   2914  O   LEU A 309       8.351  -3.517  23.634  1.00 10.00      A   
ATOM   2915  N   LEU A 310       8.345  -5.765  23.592  1.00 10.00      A   
ATOM   2916  HN  LEU A 310       8.886  -6.584  23.527  1.00 10.00      A   
ATOM   2917  CA  LEU A 310       6.893  -5.879  23.719  1.00 10.00      A   
ATOM   2918  CB  LEU A 310       6.442  -7.327  23.501  1.00 10.00      A   
ATOM   2919  CG  LEU A 310       6.742  -7.934  22.129  1.00 10.00      A   
ATOM   2920  CD1 LEU A 310       6.194  -9.349  22.036  1.00 10.00      A   
ATOM   2921  CD2 LEU A 310       6.180  -7.062  21.017  1.00 10.00      A   
ATOM   2922  C   LEU A 310       6.391  -5.369  25.069  1.00 10.00      A   
ATOM   2923  O   LEU A 310       5.309  -4.795  25.157  1.00 10.00      A   
ATOM   2924  N   CYS A 311       7.190  -5.566  26.113  1.00 10.00      A   
ATOM   2925  HN  CYS A 311       8.047  -6.028  25.979  1.00 10.00      A   
ATOM   2926  CA  CYS A 311       6.823  -5.130  27.460  1.00 10.00      A   
ATOM   2927  CB  CYS A 311       7.812  -5.686  28.486  1.00 10.00      A   
ATOM   2928  SG  CYS A 311       7.931  -7.489  28.506  1.00 10.00      A   
ATOM   2929  HG  CYS A 311       8.408  -7.877  27.328  1.00 10.00      A   
ATOM   2930  C   CYS A 311       6.758  -3.607  27.568  1.00 10.00      A   
ATOM   2931  O   CYS A 311       6.231  -3.066  28.544  1.00 10.00      A   
ATOM   2932  N   GLN A 312       7.295  -2.927  26.562  1.00 10.00      A   
ATOM   2933  HN  GLN A 312       7.697  -3.419  25.816  1.00 10.00      A   
ATOM   2934  CA  GLN A 312       7.304  -1.475  26.535  1.00 10.00      A   
ATOM   2935  CB  GLN A 312       8.634  -0.964  25.973  1.00 10.00      A   
ATOM   2936  CG  GLN A 312       9.847  -1.311  26.818  1.00 10.00      A   
ATOM   2937  CD  GLN A 312       9.891  -0.521  28.107  1.00 10.00      A   
ATOM   2938  OE1 GLN A 312       9.387  -0.959  29.140  1.00 10.00      A   
ATOM   2939  NE2 GLN A 312      10.491   0.653  28.052  1.00 10.00      A   
ATOM   2940 HE21 GLN A 312      10.865   0.943  27.196  1.00 10.00      A   
ATOM   2941 HE22 GLN A 312      10.538   1.190  28.872  1.00 10.00      A   
ATOM   2942  C   GLN A 312       6.149  -0.939  25.698  1.00 10.00      A   
ATOM   2943  O   GLN A 312       5.961   0.272  25.598  1.00 10.00      A   
ATOM   2944  N   CYS A 313       5.374  -1.841  25.105  1.00 10.00      A   
ATOM   2945  HN  CYS A 313       5.553  -2.798  25.243  1.00 10.00      A   
ATOM   2946  CA  CYS A 313       4.250  -1.445  24.266  1.00 10.00      A   
ATOM   2947  CB  CYS A 313       4.395  -2.057  22.869  1.00 10.00      A   
ATOM   2948  SG  CYS A 313       5.993  -1.742  22.078  1.00 10.00      A   
ATOM   2949  HG  CYS A 313       6.939  -2.296  22.829  1.00 10.00      A   
ATOM   2950  C   CYS A 313       2.913  -1.852  24.890  1.00 10.00      A   
ATOM   2951  O   CYS A 313       2.423  -2.961  24.668  1.00 10.00      A   
ATOM   2952  N   PRO A 314       2.306  -0.960  25.687  1.00 10.00      A   
ATOM   2953  CA  PRO A 314       1.031  -1.228  26.340  1.00 10.00      A   
ATOM   2954  CB  PRO A 314       1.168  -0.421  27.629  1.00 10.00      A   
ATOM   2955  CG  PRO A 314       1.986   0.769  27.240  1.00 10.00      A   
ATOM   2956  CD  PRO A 314       2.820   0.372  26.044  1.00 10.00      A   
ATOM   2957  C   PRO A 314      -0.166  -0.725  25.529  1.00 10.00      A   
ATOM   2958  O   PRO A 314      -1.313  -0.882  25.946  1.00 10.00      A   
ATOM   2959  N   LYS A 315       0.101  -0.122  24.376  1.00 10.00      A   
ATOM   2960  HN  LYS A 315       1.035  -0.026  24.092  1.00 10.00      A   
ATOM   2961  CA  LYS A 315      -0.959   0.403  23.517  1.00 10.00      A   
ATOM   2962  CB  LYS A 315      -0.855   1.926  23.398  1.00 10.00      A   
ATOM   2963  CG  LYS A 315      -1.831   2.685  24.280  1.00 10.00      A   
ATOM   2964  CD  LYS A 315      -1.766   4.177  24.010  1.00 10.00      A   
ATOM   2965  CE  LYS A 315      -2.778   4.936  24.854  1.00 10.00      A   
ATOM   2966  NZ  LYS A 315      -2.564   4.699  26.302  1.00 10.00      A   
ATOM   2967  HZ1 LYS A 315      -3.133   5.358  26.864  1.00 10.00      A   
ATOM   2968  HZ2 LYS A 315      -1.561   4.838  26.541  1.00 10.00      A   
ATOM   2969  HZ3 LYS A 315      -2.839   3.726  26.547  1.00 10.00      A   
ATOM   2970  C   LYS A 315      -0.897  -0.218  22.131  1.00 10.00      A   
ATOM   2971  O   LYS A 315      -1.574   0.234  21.205  1.00 10.00      A   
ATOM   2972  N   LEU A 316      -0.093  -1.259  21.997  1.00 10.00      A   
ATOM   2973  HN  LEU A 316       0.396  -1.585  22.780  1.00 10.00      A   
ATOM   2974  CA  LEU A 316       0.081  -1.938  20.722  1.00 10.00      A   
ATOM   2975  CB  LEU A 316       1.139  -3.029  20.860  1.00 10.00      A   
ATOM   2976  CG  LEU A 316       1.789  -3.511  19.564  1.00 10.00      A   
ATOM   2977  CD1 LEU A 316       2.534  -2.373  18.884  1.00 10.00      A   
ATOM   2978  CD2 LEU A 316       2.730  -4.669  19.849  1.00 10.00      A   
ATOM   2979  C   LEU A 316      -1.232  -2.536  20.217  1.00 10.00      A   
ATOM   2980  O   LEU A 316      -1.871  -3.327  20.912  1.00 10.00      A   
ATOM   2981  N   GLN A 317      -1.628  -2.148  19.006  1.00 10.00      A   
ATOM   2982  HN  GLN A 317      -1.072  -1.511  18.503  1.00 10.00      A   
ATOM   2983  CA  GLN A 317      -2.859  -2.647  18.400  1.00 10.00      A   
ATOM   2984  CB  GLN A 317      -3.757  -1.496  17.946  1.00 10.00      A   
ATOM   2985  CG  GLN A 317      -4.486  -0.789  19.077  1.00 10.00      A   
ATOM   2986  CD  GLN A 317      -5.436   0.281  18.579  1.00 10.00      A   
ATOM   2987  OE1 GLN A 317      -5.218   0.892  17.528  1.00 10.00      A   
ATOM   2988  NE2 GLN A 317      -6.492   0.527  19.336  1.00 10.00      A   
ATOM   2989 HE21 GLN A 317      -6.600   0.001  20.169  1.00 10.00      A   
ATOM   2990 HE22 GLN A 317      -7.127   1.213  19.043  1.00 10.00      A   
ATOM   2991  C   GLN A 317      -2.554  -3.558  17.213  1.00 10.00      A   
ATOM   2992  O   GLN A 317      -3.294  -4.507  16.940  1.00 10.00      A   
ATOM   2993  N   ARG A 318      -1.468  -3.266  16.510  1.00 10.00      A   
ATOM   2994  HN  ARG A 318      -0.912  -2.502  16.778  1.00 10.00      A   
ATOM   2995  CA  ARG A 318      -1.072  -4.058  15.357  1.00 10.00      A   
ATOM   2996  CB  ARG A 318      -1.358  -3.301  14.060  1.00 10.00      A   
ATOM   2997  CG  ARG A 318      -1.465  -4.200  12.841  1.00 10.00      A   
ATOM   2998  CD  ARG A 318      -1.156  -3.448  11.557  1.00 10.00      A   
ATOM   2999  NE  ARG A 318      -2.206  -2.504  11.181  1.00 10.00      A   
ATOM   3000  HE  ARG A 318      -2.240  -1.650  11.668  1.00 10.00      A   
ATOM   3001  CZ  ARG A 318      -3.109  -2.734  10.227  1.00 10.00      A   
ATOM   3002  NH1 ARG A 318      -3.094  -3.879   9.552  1.00 10.00      A   
ATOM   3003 HH11 ARG A 318      -3.797  -4.056   8.800  1.00 10.00      A   
ATOM   3004 HH12 ARG A 318      -2.384  -4.611   9.771  1.00 10.00      A   
ATOM   3005  NH2 ARG A 318      -4.020  -1.815   9.943  1.00 10.00      A   
ATOM   3006 HH21 ARG A 318      -4.032  -0.912  10.467  1.00 10.00      A   
ATOM   3007 HH22 ARG A 318      -4.730  -1.990   9.195  1.00 10.00      A   
ATOM   3008  C   ARG A 318       0.407  -4.420  15.446  1.00 10.00      A   
ATOM   3009  O   ARG A 318       1.266  -3.541  15.518  1.00 10.00      A   
ATOM   3010  N   LEU A 319       0.698  -5.711  15.439  1.00 10.00      A   
ATOM   3011  HN  LEU A 319      -0.027  -6.370  15.371  1.00 10.00      A   
ATOM   3012  CA  LEU A 319       2.071  -6.173  15.531  1.00 10.00      A   
ATOM   3013  CB  LEU A 319       2.339  -6.781  16.906  1.00 10.00      A   
ATOM   3014  CG  LEU A 319       3.754  -7.311  17.143  1.00 10.00      A   
ATOM   3015  CD1 LEU A 319       4.761  -6.171  17.159  1.00 10.00      A   
ATOM   3016  CD2 LEU A 319       3.819  -8.106  18.437  1.00 10.00      A   
ATOM   3017  C   LEU A 319       2.408  -7.179  14.439  1.00 10.00      A   
ATOM   3018  O   LEU A 319       1.722  -8.187  14.269  1.00 10.00      A   
ATOM   3019  N   TRP A 320       3.461  -6.879  13.696  1.00 10.00      A   
ATOM   3020  HN  TRP A 320       3.948  -6.046  13.882  1.00 10.00      A   
ATOM   3021  CA  TRP A 320       3.935  -7.744  12.624  1.00 10.00      A   
ATOM   3022  CB  TRP A 320       3.976  -6.988  11.289  1.00 10.00      A   
ATOM   3023  CG  TRP A 320       2.640  -6.574  10.741  1.00 10.00      A   
ATOM   3024  CD1 TRP A 320       1.412  -6.831  11.273  1.00 10.00      A   
ATOM   3025  CD2 TRP A 320       2.404  -5.827   9.540  1.00 10.00      A   
ATOM   3026  NE1 TRP A 320       0.428  -6.291  10.484  1.00 10.00      A   
ATOM   3027  HE1 TRP A 320      -0.546  -6.344  10.663  1.00 10.00      A   
ATOM   3028  CE2 TRP A 320       1.011  -5.670   9.411  1.00 10.00      A   
ATOM   3029  CE3 TRP A 320       3.234  -5.275   8.559  1.00 10.00      A   
ATOM   3030  CZ2 TRP A 320       0.431  -4.983   8.347  1.00 10.00      A   
ATOM   3031  CZ3 TRP A 320       2.657  -4.594   7.503  1.00 10.00      A   
ATOM   3032  CH2 TRP A 320       1.268  -4.453   7.404  1.00 10.00      A   
ATOM   3033  C   TRP A 320       5.346  -8.199  12.974  1.00 10.00      A   
ATOM   3034  O   TRP A 320       6.297  -7.431  12.846  1.00 10.00      A   
ATOM   3035  N   VAL A 321       5.490  -9.435  13.419  1.00 10.00      A   
ATOM   3036  HN  VAL A 321       4.703 -10.029  13.466  1.00 10.00      A   
ATOM   3037  CA  VAL A 321       6.801  -9.942  13.813  1.00 10.00      A   
ATOM   3038  CB  VAL A 321       6.918 -10.096  15.346  1.00 10.00      A   
ATOM   3039  CG1 VAL A 321       7.099  -8.742  16.017  1.00 10.00      A   
ATOM   3040  CG2 VAL A 321       5.708 -10.826  15.916  1.00 10.00      A   
ATOM   3041  C   VAL A 321       7.120 -11.280  13.165  1.00 10.00      A   
ATOM   3042  O   VAL A 321       6.378 -11.769  12.308  1.00 10.00      A   
ATOM   3043  N   LEU A 322       8.244 -11.852  13.569  1.00 10.00      A   
ATOM   3044  HN  LEU A 322       8.808 -11.386  14.224  1.00 10.00      A   
ATOM   3045  CA  LEU A 322       8.676 -13.144  13.064  1.00 10.00      A   
ATOM   3046  CB  LEU A 322      10.170 -13.113  12.713  1.00 10.00      A   
ATOM   3047  CG  LEU A 322      10.572 -12.291  11.485  1.00 10.00      A   
ATOM   3048  CD1 LEU A 322      12.087 -12.184  11.393  1.00 10.00      A   
ATOM   3049  CD2 LEU A 322      10.002 -12.906  10.216  1.00 10.00      A   
ATOM   3050  C   LEU A 322       8.414 -14.222  14.107  1.00 10.00      A   
ATOM   3051  O   LEU A 322       7.988 -13.927  15.225  1.00 10.00      A   
ATOM   3052  N   ASP A 323       8.689 -15.468  13.741  1.00 10.00      A   
ATOM   3053  HN  ASP A 323       9.038 -15.632  12.837  1.00 10.00      A   
ATOM   3054  CA  ASP A 323       8.492 -16.607  14.634  1.00 10.00      A   
ATOM   3055  CB  ASP A 323       8.514 -17.933  13.860  1.00 10.00      A   
ATOM   3056  CG  ASP A 323       9.773 -18.142  13.033  1.00 10.00      A   
ATOM   3057  OD1 ASP A 323      10.646 -17.249  13.012  1.00 10.00      A   
ATOM   3058  OD2 ASP A 323       9.888 -19.196  12.375  1.00 10.00      A   
ATOM   3059  C   ASP A 323       9.523 -16.626  15.758  1.00 10.00      A   
ATOM   3060  O   ASP A 323       9.419 -17.419  16.695  1.00 10.00      A   
ATOM   3061  N   TYR A 324      10.496 -15.723  15.670  1.00 10.00      A   
ATOM   3062  HN  TYR A 324      10.502 -15.117  14.902  1.00 10.00      A   
ATOM   3063  CA  TYR A 324      11.556 -15.613  16.672  1.00 10.00      A   
ATOM   3064  CB  TYR A 324      12.596 -14.572  16.250  1.00 10.00      A   
ATOM   3065  CG  TYR A 324      13.689 -15.120  15.366  1.00 10.00      A   
ATOM   3066  CD1 TYR A 324      13.924 -14.589  14.108  1.00 10.00      A   
ATOM   3067  CD2 TYR A 324      14.489 -16.172  15.795  1.00 10.00      A   
ATOM   3068  CE1 TYR A 324      14.927 -15.093  13.300  1.00 10.00      A   
ATOM   3069  CE2 TYR A 324      15.493 -16.680  14.995  1.00 10.00      A   
ATOM   3070  CZ  TYR A 324      15.708 -16.137  13.746  1.00 10.00      A   
ATOM   3071  OH  TYR A 324      16.702 -16.640  12.938  1.00 10.00      A   
ATOM   3072  HH  TYR A 324      16.582 -17.592  12.841  1.00 10.00      A   
ATOM   3073  C   TYR A 324      11.007 -15.254  18.049  1.00 10.00      A   
ATOM   3074  O   TYR A 324      11.706 -15.368  19.048  1.00 10.00      A   
ATOM   3075  N   ILE A 325       9.758 -14.810  18.095  1.00 10.00      A   
ATOM   3076  HN  ILE A 325       9.248 -14.732  17.262  1.00 10.00      A   
ATOM   3077  CA  ILE A 325       9.126 -14.441  19.357  1.00 10.00      A   
ATOM   3078  CB  ILE A 325       7.779 -13.709  19.134  1.00 10.00      A   
ATOM   3079  CG1 ILE A 325       7.165 -13.262  20.464  1.00 10.00      A   
ATOM   3080  CG2 ILE A 325       6.803 -14.574  18.353  1.00 10.00      A   
ATOM   3081  CD1 ILE A 325       8.008 -12.259  21.218  1.00 10.00      A   
ATOM   3082  C   ILE A 325       8.916 -15.672  20.242  1.00 10.00      A   
ATOM   3083  O   ILE A 325       8.921 -15.577  21.470  1.00 10.00      A   
ATOM   3084  N   GLU A 326       8.745 -16.824  19.594  1.00 10.00      A   
ATOM   3085  HN  GLU A 326       8.769 -16.815  18.613  1.00 10.00      A   
ATOM   3086  CA  GLU A 326       8.532 -18.101  20.279  1.00 10.00      A   
ATOM   3087  CB  GLU A 326       9.733 -18.499  21.144  1.00 10.00      A   
ATOM   3088  CG  GLU A 326      11.037 -18.591  20.367  1.00 10.00      A   
ATOM   3089  CD  GLU A 326      12.095 -19.414  21.068  1.00 10.00      A   
ATOM   3090  OE1 GLU A 326      12.405 -19.127  22.247  1.00 10.00      A   
ATOM   3091  OE2 GLU A 326      12.639 -20.342  20.429  1.00 10.00      A   
ATOM   3092  C   GLU A 326       7.223 -18.140  21.073  1.00 10.00      A   
ATOM   3093  O   GLU A 326       6.527 -17.130  21.222  1.00 10.00      A   
ATOM   3094  N   ASP A 327       6.888 -19.325  21.567  1.00 10.00      A   
ATOM   3095  HN  ASP A 327       7.479 -20.099  21.391  1.00 10.00      A   
ATOM   3096  CA  ASP A 327       5.661 -19.531  22.340  1.00 10.00      A   
ATOM   3097  CB  ASP A 327       5.463 -21.017  22.635  1.00 10.00      A   
ATOM   3098  CG  ASP A 327       4.004 -21.418  22.634  1.00 10.00      A   
ATOM   3099  OD1 ASP A 327       3.485 -21.806  21.559  1.00 10.00      A   
ATOM   3100  OD2 ASP A 327       3.365 -21.340  23.705  1.00 10.00      A   
ATOM   3101  C   ASP A 327       5.687 -18.742  23.644  1.00 10.00      A   
ATOM   3102  O   ASP A 327       4.666 -18.213  24.091  1.00 10.00      A   
ATOM   3103  N   ALA A 328       6.868 -18.654  24.236  1.00 10.00      A   
ATOM   3104  HN  ALA A 328       7.637 -19.088  23.821  1.00 10.00      A   
ATOM   3105  CA  ALA A 328       7.051 -17.934  25.485  1.00 10.00      A   
ATOM   3106  CB  ALA A 328       8.466 -18.136  26.002  1.00 10.00      A   
ATOM   3107  C   ALA A 328       6.764 -16.446  25.305  1.00 10.00      A   
ATOM   3108  O   ALA A 328       6.054 -15.843  26.109  1.00 10.00      A   
ATOM   3109  N   GLY A 329       7.304 -15.871  24.233  1.00 10.00      A   
ATOM   3110  HN  GLY A 329       7.835 -16.413  23.614  1.00 10.00      A   
ATOM   3111  CA  GLY A 329       7.110 -14.462  23.962  1.00 10.00      A   
ATOM   3112  C   GLY A 329       5.658 -14.106  23.717  1.00 10.00      A   
ATOM   3113  O   GLY A 329       5.183 -13.066  24.175  1.00 10.00      A   
ATOM   3114  N   LEU A 330       4.951 -14.967  22.995  1.00 10.00      A   
ATOM   3115  HN  LEU A 330       5.388 -15.775  22.643  1.00 10.00      A   
ATOM   3116  CA  LEU A 330       3.543 -14.735  22.698  1.00 10.00      A   
ATOM   3117  CB  LEU A 330       3.000 -15.796  21.738  1.00 10.00      A   
ATOM   3118  CG  LEU A 330       3.414 -15.657  20.269  1.00 10.00      A   
ATOM   3119  CD1 LEU A 330       2.722 -16.710  19.421  1.00 10.00      A   
ATOM   3120  CD2 LEU A 330       3.089 -14.263  19.752  1.00 10.00      A   
ATOM   3121  C   LEU A 330       2.703 -14.682  23.974  1.00 10.00      A   
ATOM   3122  O   LEU A 330       1.769 -13.887  24.085  1.00 10.00      A   
ATOM   3123  N   GLU A 331       3.057 -15.517  24.943  1.00 10.00      A   
ATOM   3124  HN  GLU A 331       3.822 -16.116  24.802  1.00 10.00      A   
ATOM   3125  CA  GLU A 331       2.338 -15.558  26.213  1.00 10.00      A   
ATOM   3126  CB  GLU A 331       2.820 -16.729  27.073  1.00 10.00      A   
ATOM   3127  CG  GLU A 331       1.802 -17.207  28.091  1.00 10.00      A   
ATOM   3128  CD  GLU A 331       2.416 -18.110  29.138  1.00 10.00      A   
ATOM   3129  OE1 GLU A 331       2.891 -17.587  30.166  1.00 10.00      A   
ATOM   3130  OE2 GLU A 331       2.420 -19.347  28.947  1.00 10.00      A   
ATOM   3131  C   GLU A 331       2.512 -14.237  26.963  1.00 10.00      A   
ATOM   3132  O   GLU A 331       1.579 -13.730  27.590  1.00 10.00      A   
ATOM   3133  N   VAL A 332       3.716 -13.683  26.885  1.00 10.00      A   
ATOM   3134  HN  VAL A 332       4.418 -14.142  26.374  1.00 10.00      A   
ATOM   3135  CA  VAL A 332       4.025 -12.416  27.538  1.00 10.00      A   
ATOM   3136  CB  VAL A 332       5.544 -12.136  27.546  1.00 10.00      A   
ATOM   3137  CG1 VAL A 332       5.852 -10.835  28.269  1.00 10.00      A   
ATOM   3138  CG2 VAL A 332       6.297 -13.290  28.187  1.00 10.00      A   
ATOM   3139  C   VAL A 332       3.297 -11.271  26.835  1.00 10.00      A   
ATOM   3140  O   VAL A 332       2.791 -10.352  27.481  1.00 10.00      A   
ATOM   3141  N   LEU A 333       3.242 -11.347  25.508  1.00 10.00      A   
ATOM   3142  HN  LEU A 333       3.666 -12.110  25.059  1.00 10.00      A   
ATOM   3143  CA  LEU A 333       2.577 -10.335  24.695  1.00 10.00      A   
ATOM   3144  CB  LEU A 333       2.705 -10.695  23.211  1.00 10.00      A   
ATOM   3145  CG  LEU A 333       1.850  -9.880  22.237  1.00 10.00      A   
ATOM   3146  CD1 LEU A 333       2.452  -8.502  22.001  1.00 10.00      A   
ATOM   3147  CD2 LEU A 333       1.668 -10.628  20.927  1.00 10.00      A   
ATOM   3148  C   LEU A 333       1.106 -10.215  25.080  1.00 10.00      A   
ATOM   3149  O   LEU A 333       0.595  -9.114  25.296  1.00 10.00      A   
ATOM   3150  N   ALA A 334       0.442 -11.360  25.193  1.00 10.00      A   
ATOM   3151  HN  ALA A 334       0.915 -12.203  25.015  1.00 10.00      A   
ATOM   3152  CA  ALA A 334      -0.971 -11.409  25.557  1.00 10.00      A   
ATOM   3153  CB  ALA A 334      -1.472 -12.841  25.502  1.00 10.00      A   
ATOM   3154  C   ALA A 334      -1.201 -10.836  26.950  1.00 10.00      A   
ATOM   3155  O   ALA A 334      -2.302 -10.408  27.290  1.00 10.00      A   
ATOM   3156  N   SER A 335      -0.155 -10.827  27.755  1.00 10.00      A   
ATOM   3157  HN  SER A 335       0.703 -11.175  27.430  1.00 10.00      A   
ATOM   3158  CA  SER A 335      -0.245 -10.310  29.109  1.00 10.00      A   
ATOM   3159  CB  SER A 335       0.550 -11.207  30.057  1.00 10.00      A   
ATOM   3160  OG  SER A 335       0.169 -12.568  29.897  1.00 10.00      A   
ATOM   3161  HG  SER A 335       0.717 -12.979  29.214  1.00 10.00      A   
ATOM   3162  C   SER A 335       0.246  -8.865  29.183  1.00 10.00      A   
ATOM   3163  O   SER A 335       0.438  -8.315  30.268  1.00 10.00      A   
ATOM   3164  N   THR A 336       0.444  -8.256  28.025  1.00 10.00      A   
ATOM   3165  HN  THR A 336       0.278  -8.744  27.190  1.00 10.00      A   
ATOM   3166  CA  THR A 336       0.907  -6.878  27.959  1.00 10.00      A   
ATOM   3167  CB  THR A 336       2.346  -6.791  27.404  1.00 10.00      A   
ATOM   3168  OG1 THR A 336       3.178  -7.749  28.080  1.00 10.00      A   
ATOM   3169  HG1 THR A 336       2.997  -8.631  27.732  1.00 10.00      A   
ATOM   3170  CG2 THR A 336       2.916  -5.397  27.614  1.00 10.00      A   
ATOM   3171  C   THR A 336      -0.035  -6.033  27.100  1.00 10.00      A   
ATOM   3172  O   THR A 336      -0.636  -5.067  27.577  1.00 10.00      A   
ATOM   3173  N   CYS A 337      -0.177  -6.417  25.838  1.00 10.00      A   
ATOM   3174  HN  CYS A 337       0.311  -7.207  25.517  1.00 10.00      A   
ATOM   3175  CA  CYS A 337      -1.042  -5.701  24.913  1.00 10.00      A   
ATOM   3176  CB  CYS A 337      -0.456  -5.762  23.500  1.00 10.00      A   
ATOM   3177  SG  CYS A 337       1.338  -5.531  23.435  1.00 10.00      A   
ATOM   3178  HG  CYS A 337       1.636  -4.404  24.078  1.00 10.00      A   
ATOM   3179  C   CYS A 337      -2.448  -6.296  24.942  1.00 10.00      A   
ATOM   3180  O   CYS A 337      -2.719  -7.316  24.310  1.00 10.00      A   
ATOM   3181  N   LYS A 338      -3.333  -5.660  25.696  1.00 10.00      A   
ATOM   3182  HN  LYS A 338      -3.059  -4.850  26.174  1.00 10.00      A   
ATOM   3183  CA  LYS A 338      -4.704  -6.128  25.827  1.00 10.00      A   
ATOM   3184  CB  LYS A 338      -5.258  -5.808  27.221  1.00 10.00      A   
ATOM   3185  CG  LYS A 338      -4.633  -6.616  28.348  1.00 10.00      A   
ATOM   3186  CD  LYS A 338      -4.820  -8.108  28.123  1.00 10.00      A   
ATOM   3187  CE  LYS A 338      -4.327  -8.921  29.309  1.00 10.00      A   
ATOM   3188  NZ  LYS A 338      -4.429 -10.383  29.054  1.00 10.00      A   
ATOM   3189  HZ1 LYS A 338      -5.347 -10.606  28.619  1.00 10.00      A   
ATOM   3190  HZ2 LYS A 338      -4.344 -10.912  29.945  1.00 10.00      A   
ATOM   3191  HZ3 LYS A 338      -3.669 -10.687  28.410  1.00 10.00      A   
ATOM   3192  C   LYS A 338      -5.603  -5.538  24.750  1.00 10.00      A   
ATOM   3193  O   LYS A 338      -6.705  -6.029  24.517  1.00 10.00      A   
ATOM   3194  N   ASP A 339      -5.133  -4.490  24.090  1.00 10.00      A   
ATOM   3195  HN  ASP A 339      -4.249  -4.132  24.319  1.00 10.00      A   
ATOM   3196  CA  ASP A 339      -5.915  -3.849  23.042  1.00 10.00      A   
ATOM   3197  CB  ASP A 339      -5.882  -2.326  23.193  1.00 10.00      A   
ATOM   3198  CG  ASP A 339      -7.053  -1.654  22.503  1.00 10.00      A   
ATOM   3199  OD1 ASP A 339      -8.214  -2.043  22.761  1.00 10.00      A   
ATOM   3200  OD2 ASP A 339      -6.824  -0.733  21.695  1.00 10.00      A   
ATOM   3201  C   ASP A 339      -5.441  -4.272  21.653  1.00 10.00      A   
ATOM   3202  O   ASP A 339      -5.782  -3.650  20.648  1.00 10.00      A   
ATOM   3203  N   LEU A 340      -4.664  -5.345  21.607  1.00 10.00      A   
ATOM   3204  HN  LEU A 340      -4.436  -5.797  22.441  1.00 10.00      A   
ATOM   3205  CA  LEU A 340      -4.138  -5.869  20.351  1.00 10.00      A   
ATOM   3206  CB  LEU A 340      -3.173  -7.025  20.631  1.00 10.00      A   
ATOM   3207  CG  LEU A 340      -2.295  -7.493  19.466  1.00 10.00      A   
ATOM   3208  CD1 LEU A 340      -1.222  -6.460  19.149  1.00 10.00      A   
ATOM   3209  CD2 LEU A 340      -1.665  -8.842  19.786  1.00 10.00      A   
ATOM   3210  C   LEU A 340      -5.278  -6.337  19.454  1.00 10.00      A   
ATOM   3211  O   LEU A 340      -6.113  -7.137  19.865  1.00 10.00      A   
ATOM   3212  N   ARG A 341      -5.310  -5.828  18.234  1.00 10.00      A   
ATOM   3213  HN  ARG A 341      -4.605  -5.204  17.959  1.00 10.00      A   
ATOM   3214  CA  ARG A 341      -6.358  -6.179  17.287  1.00 10.00      A   
ATOM   3215  CB  ARG A 341      -6.889  -4.919  16.594  1.00 10.00      A   
ATOM   3216  CG  ARG A 341      -7.174  -3.754  17.524  1.00 10.00      A   
ATOM   3217  CD  ARG A 341      -8.415  -3.998  18.362  1.00 10.00      A   
ATOM   3218  NE  ARG A 341      -8.540  -3.006  19.427  1.00 10.00      A   
ATOM   3219  HE  ARG A 341      -7.794  -2.942  20.070  1.00 10.00      A   
ATOM   3220  CZ  ARG A 341      -9.582  -2.182  19.568  1.00 10.00      A   
ATOM   3221  NH1 ARG A 341     -10.596  -2.224  18.711  1.00 10.00      A   
ATOM   3222 HH11 ARG A 341     -11.407  -1.576  18.826  1.00 10.00      A   
ATOM   3223 HH12 ARG A 341     -10.584  -2.903  17.917  1.00 10.00      A   
ATOM   3224  NH2 ARG A 341      -9.615  -1.329  20.578  1.00 10.00      A   
ATOM   3225 HH21 ARG A 341      -8.823  -1.298  21.272  1.00 10.00      A   
ATOM   3226 HH22 ARG A 341     -10.427  -0.681  20.694  1.00 10.00      A   
ATOM   3227  C   ARG A 341      -5.849  -7.150  16.231  1.00 10.00      A   
ATOM   3228  O   ARG A 341      -6.529  -8.120  15.884  1.00 10.00      A   
ATOM   3229  N   GLU A 342      -4.654  -6.883  15.721  1.00 10.00      A   
ATOM   3230  HN  GLU A 342      -4.144  -6.113  16.059  1.00 10.00      A   
ATOM   3231  CA  GLU A 342      -4.075  -7.717  14.683  1.00 10.00      A   
ATOM   3232  CB  GLU A 342      -4.044  -6.962  13.355  1.00 10.00      A   
ATOM   3233  CG  GLU A 342      -3.555  -7.802  12.190  1.00 10.00      A   
ATOM   3234  CD  GLU A 342      -3.330  -6.993  10.932  1.00 10.00      A   
ATOM   3235  OE1 GLU A 342      -4.269  -6.866  10.126  1.00 10.00      A   
ATOM   3236  OE2 GLU A 342      -2.202  -6.502  10.730  1.00 10.00      A   
ATOM   3237  C   GLU A 342      -2.668  -8.175  15.042  1.00 10.00      A   
ATOM   3238  O   GLU A 342      -1.830  -7.377  15.474  1.00 10.00      A   
ATOM   3239  N   LEU A 343      -2.415  -9.457  14.848  1.00 10.00      A   
ATOM   3240  HN  LEU A 343      -3.127 -10.036  14.493  1.00 10.00      A   
ATOM   3241  CA  LEU A 343      -1.111 -10.033  15.131  1.00 10.00      A   
ATOM   3242  CB  LEU A 343      -1.143 -10.846  16.430  1.00 10.00      A   
ATOM   3243  CG  LEU A 343       0.160 -11.548  16.820  1.00 10.00      A   
ATOM   3244  CD1 LEU A 343       1.274 -10.538  17.043  1.00 10.00      A   
ATOM   3245  CD2 LEU A 343      -0.045 -12.398  18.059  1.00 10.00      A   
ATOM   3246  C   LEU A 343      -0.669 -10.915  13.972  1.00 10.00      A   
ATOM   3247  O   LEU A 343      -1.367 -11.866  13.604  1.00 10.00      A   
ATOM   3248  N   ARG A 344       0.470 -10.580  13.380  1.00 10.00      A   
ATOM   3249  HN  ARG A 344       0.965  -9.788  13.700  1.00 10.00      A   
ATOM   3250  CA  ARG A 344       1.009 -11.348  12.266  1.00 10.00      A   
ATOM   3251  CB  ARG A 344       1.024 -10.519  10.977  1.00 10.00      A   
ATOM   3252  CG  ARG A 344      -0.349 -10.031  10.543  1.00 10.00      A   
ATOM   3253  CD  ARG A 344      -0.306  -9.328   9.194  1.00 10.00      A   
ATOM   3254  NE  ARG A 344      -1.532  -8.570   8.945  1.00 10.00      A   
ATOM   3255  HE  ARG A 344      -1.855  -7.994   9.683  1.00 10.00      A   
ATOM   3256  CZ  ARG A 344      -2.220  -8.577   7.803  1.00 10.00      A   
ATOM   3257  NH1 ARG A 344      -1.813  -9.295   6.763  1.00 10.00      A   
ATOM   3258 HH11 ARG A 344      -2.369  -9.285   5.878  1.00 10.00      A   
ATOM   3259 HH12 ARG A 344      -0.945  -9.862   6.818  1.00 10.00      A   
ATOM   3260  NH2 ARG A 344      -3.345  -7.881   7.714  1.00 10.00      A   
ATOM   3261 HH21 ARG A 344      -3.699  -7.328   8.537  1.00 10.00      A   
ATOM   3262 HH22 ARG A 344      -3.888  -7.879   6.818  1.00 10.00      A   
ATOM   3263  C   ARG A 344       2.404 -11.857  12.593  1.00 10.00      A   
ATOM   3264  O   ARG A 344       3.271 -11.089  13.012  1.00 10.00      A   
ATOM   3265  N   VAL A 345       2.610 -13.152  12.412  1.00 10.00      A   
ATOM   3266  HN  VAL A 345       1.875 -13.710  12.067  1.00 10.00      A   
ATOM   3267  CA  VAL A 345       3.896 -13.771  12.699  1.00 10.00      A   
ATOM   3268  CB  VAL A 345       3.817 -14.675  13.951  1.00 10.00      A   
ATOM   3269  CG1 VAL A 345       5.156 -15.341  14.228  1.00 10.00      A   
ATOM   3270  CG2 VAL A 345       3.359 -13.886  15.168  1.00 10.00      A   
ATOM   3271  C   VAL A 345       4.371 -14.597  11.504  1.00 10.00      A   
ATOM   3272  O   VAL A 345       3.749 -15.595  11.135  1.00 10.00      A   
ATOM   3273  N   PHE A 346       5.457 -14.157  10.884  1.00 10.00      A   
ATOM   3274  HN  PHE A 346       5.899 -13.343  11.215  1.00 10.00      A   
ATOM   3275  CA  PHE A 346       6.022 -14.852   9.733  1.00 10.00      A   
ATOM   3276  CB  PHE A 346       6.469 -13.854   8.657  1.00 10.00      A   
ATOM   3277  CG  PHE A 346       5.365 -13.398   7.744  1.00 10.00      A   
ATOM   3278  CD1 PHE A 346       4.952 -12.077   7.740  1.00 10.00      A   
ATOM   3279  CD2 PHE A 346       4.739 -14.295   6.894  1.00 10.00      A   
ATOM   3280  CE1 PHE A 346       3.935 -11.655   6.906  1.00 10.00      A   
ATOM   3281  CE2 PHE A 346       3.722 -13.880   6.056  1.00 10.00      A   
ATOM   3282  CZ  PHE A 346       3.319 -12.558   6.062  1.00 10.00      A   
ATOM   3283  C   PHE A 346       7.203 -15.717  10.159  1.00 10.00      A   
ATOM   3284  O   PHE A 346       7.979 -15.328  11.030  1.00 10.00      A   
ATOM   3285  N   PRO A 347       7.348 -16.906   9.559  1.00 10.00      A   
ATOM   3286  CA  PRO A 347       8.445 -17.816   9.882  1.00 10.00      A   
ATOM   3287  CB  PRO A 347       8.012 -19.131   9.227  1.00 10.00      A   
ATOM   3288  CG  PRO A 347       7.143 -18.717   8.089  1.00 10.00      A   
ATOM   3289  CD  PRO A 347       6.455 -17.454   8.523  1.00 10.00      A   
ATOM   3290  C   PRO A 347       9.773 -17.338   9.292  1.00 10.00      A   
ATOM   3291  O   PRO A 347       9.837 -16.930   8.131  1.00 10.00      A   
ATOM   3292  N   SER A 348      10.822 -17.380  10.102  1.00 10.00      A   
ATOM   3293  HN  SER A 348      10.702 -17.695  11.027  1.00 10.00      A   
ATOM   3294  CA  SER A 348      12.146 -16.963   9.666  1.00 10.00      A   
ATOM   3295  CB  SER A 348      13.096 -16.901  10.862  1.00 10.00      A   
ATOM   3296  OG  SER A 348      12.812 -17.939  11.793  1.00 10.00      A   
ATOM   3297  HG  SER A 348      12.056 -17.672  12.351  1.00 10.00      A   
ATOM   3298  C   SER A 348      12.688 -17.923   8.614  1.00 10.00      A   
ATOM   3299  O   SER A 348      13.184 -17.506   7.568  1.00 10.00      A   
ATOM   3300  N   GLU A 349      12.581 -19.210   8.909  1.00 10.00      A   
ATOM   3301  HN  GLU A 349      12.188 -19.463   9.767  1.00 10.00      A   
ATOM   3302  CA  GLU A 349      13.036 -20.255   8.006  1.00 10.00      A   
ATOM   3303  CB  GLU A 349      14.180 -21.045   8.646  1.00 10.00      A   
ATOM   3304  CG  GLU A 349      15.435 -20.229   8.898  1.00 10.00      A   
ATOM   3305  CD  GLU A 349      16.276 -20.049   7.649  1.00 10.00      A   
ATOM   3306  OE1 GLU A 349      17.030 -20.984   7.303  1.00 10.00      A   
ATOM   3307  OE2 GLU A 349      16.200 -18.975   7.014  1.00 10.00      A   
ATOM   3308  C   GLU A 349      11.882 -21.196   7.671  1.00 10.00      A   
ATOM   3309  O   GLU A 349      11.736 -22.254   8.282  1.00 10.00      A   
ATOM   3310  N   PRO A 350      11.027 -20.810   6.711  1.00 10.00      A   
ATOM   3311  CA  PRO A 350       9.878 -21.617   6.302  1.00 10.00      A   
ATOM   3312  CB  PRO A 350       8.938 -20.564   5.723  1.00 10.00      A   
ATOM   3313  CG  PRO A 350       9.848 -19.545   5.122  1.00 10.00      A   
ATOM   3314  CD  PRO A 350      11.104 -19.544   5.954  1.00 10.00      A   
ATOM   3315  C   PRO A 350      10.250 -22.630   5.225  1.00 10.00      A   
ATOM   3316  O   PRO A 350       9.393 -23.318   4.677  1.00 10.00      A   
ATOM   3317  N   PHE A 351      11.537 -22.717   4.929  1.00 10.00      A   
ATOM   3318  HN  PHE A 351      12.177 -22.149   5.406  1.00 10.00      A   
ATOM   3319  CA  PHE A 351      12.024 -23.637   3.913  1.00 10.00      A   
ATOM   3320  CB  PHE A 351      13.143 -22.978   3.100  1.00 10.00      A   
ATOM   3321  CG  PHE A 351      12.912 -21.523   2.794  1.00 10.00      A   
ATOM   3322  CD1 PHE A 351      13.772 -20.554   3.285  1.00 10.00      A   
ATOM   3323  CD2 PHE A 351      11.837 -21.123   2.014  1.00 10.00      A   
ATOM   3324  CE1 PHE A 351      13.565 -19.216   3.006  1.00 10.00      A   
ATOM   3325  CE2 PHE A 351      11.625 -19.787   1.732  1.00 10.00      A   
ATOM   3326  CZ  PHE A 351      12.489 -18.831   2.228  1.00 10.00      A   
ATOM   3327  C   PHE A 351      12.534 -24.930   4.550  1.00 10.00      A   
ATOM   3328  O   PHE A 351      12.905 -25.879   3.859  1.00 10.00      A   
ATOM   3329  N   VAL A 352      12.546 -24.958   5.875  1.00 10.00      A   
ATOM   3330  HN  VAL A 352      12.214 -24.183   6.372  1.00 10.00      A   
ATOM   3331  CA  VAL A 352      13.014 -26.120   6.617  1.00 10.00      A   
ATOM   3332  CB  VAL A 352      14.055 -25.709   7.687  1.00 10.00      A   
ATOM   3333  CG1 VAL A 352      14.806 -26.924   8.214  1.00 10.00      A   
ATOM   3334  CG2 VAL A 352      15.027 -24.675   7.135  1.00 10.00      A   
ATOM   3335  C   VAL A 352      11.833 -26.789   7.307  1.00 10.00      A   
ATOM   3336  O   VAL A 352      10.952 -26.104   7.821  1.00 10.00      A   
ATOM   3337  N   MET A 353      11.804 -28.118   7.298  1.00 10.00      A   
ATOM   3338  HN  MET A 353      12.525 -28.612   6.845  1.00 10.00      A   
ATOM   3339  CA  MET A 353      10.726 -28.861   7.938  1.00 10.00      A   
ATOM   3340  CB  MET A 353      10.698 -30.306   7.434  1.00 10.00      A   
ATOM   3341  CG  MET A 353       9.544 -31.128   7.990  1.00 10.00      A   
ATOM   3342  SD  MET A 353       9.516 -32.817   7.361  1.00 10.00      A   
ATOM   3343  CE  MET A 353       8.048 -33.444   8.172  1.00 10.00      A   
ATOM   3344  C   MET A 353      10.890 -28.842   9.453  1.00 10.00      A   
ATOM   3345  O   MET A 353       9.910 -28.829  10.201  1.00 10.00      A   
ATOM   3346  N   GLU A 354      12.141 -28.844   9.897  1.00 10.00      A   
ATOM   3347  HN  GLU A 354      12.879 -28.858   9.249  1.00 10.00      A   
ATOM   3348  CA  GLU A 354      12.448 -28.819  11.321  1.00 10.00      A   
ATOM   3349  CB  GLU A 354      13.856 -29.357  11.584  1.00 10.00      A   
ATOM   3350  CG  GLU A 354      13.928 -30.869  11.720  1.00 10.00      A   
ATOM   3351  CD  GLU A 354      13.496 -31.360  13.086  1.00 10.00      A   
ATOM   3352  OE1 GLU A 354      14.377 -31.641  13.925  1.00 10.00      A   
ATOM   3353  OE2 GLU A 354      12.277 -31.470  13.330  1.00 10.00      A   
ATOM   3354  C   GLU A 354      12.307 -27.407  11.880  1.00 10.00      A   
ATOM   3355  O   GLU A 354      12.858 -26.453  11.326  1.00 10.00      A   
ATOM   3356  N   PRO A 355      11.558 -27.259  12.980  1.00 10.00      A   
ATOM   3357  CA  PRO A 355      11.343 -25.960  13.625  1.00 10.00      A   
ATOM   3358  CB  PRO A 355      10.351 -26.267  14.756  1.00 10.00      A   
ATOM   3359  CG  PRO A 355       9.785 -27.610  14.434  1.00 10.00      A   
ATOM   3360  CD  PRO A 355      10.852 -28.343  13.677  1.00 10.00      A   
ATOM   3361  C   PRO A 355      12.636 -25.376  14.194  1.00 10.00      A   
ATOM   3362  O   PRO A 355      13.359 -26.037  14.945  1.00 10.00      A   
ATOM   3363  N   ASN A 356      12.922 -24.133  13.839  1.00 10.00      A   
ATOM   3364  HN  ASN A 356      12.314 -23.652  13.239  1.00 10.00      A   
ATOM   3365  CA  ASN A 356      14.126 -23.465  14.311  1.00 10.00      A   
ATOM   3366  CB  ASN A 356      14.703 -22.531  13.238  1.00 10.00      A   
ATOM   3367  CG  ASN A 356      13.732 -21.457  12.780  1.00 10.00      A   
ATOM   3368  OD1 ASN A 356      12.742 -21.747  12.111  1.00 10.00      A   
ATOM   3369  ND2 ASN A 356      14.023 -20.211  13.116  1.00 10.00      A   
ATOM   3370 HD21 ASN A 356      14.841 -20.048  13.636  1.00 10.00      A   
ATOM   3371 HD22 ASN A 356      13.414 -19.495  12.823  1.00 10.00      A   
ATOM   3372  C   ASN A 356      13.868 -22.705  15.600  1.00 10.00      A   
ATOM   3373  O   ASN A 356      14.803 -22.342  16.309  1.00 10.00      A   
ATOM   3374  N   VAL A 357      12.599 -22.474  15.901  1.00 10.00      A   
ATOM   3375  HN  VAL A 357      11.899 -22.806  15.303  1.00 10.00      A   
ATOM   3376  CA  VAL A 357      12.217 -21.751  17.108  1.00 10.00      A   
ATOM   3377  CB  VAL A 357      11.638 -20.353  16.786  1.00 10.00      A   
ATOM   3378  CG1 VAL A 357      12.734 -19.380  16.370  1.00 10.00      A   
ATOM   3379  CG2 VAL A 357      10.563 -20.445  15.713  1.00 10.00      A   
ATOM   3380  C   VAL A 357      11.181 -22.541  17.901  1.00 10.00      A   
ATOM   3381  O   VAL A 357      10.484 -23.397  17.347  1.00 10.00      A   
ATOM   3382  N   ALA A 358      11.073 -22.244  19.189  1.00 10.00      A   
ATOM   3383  HN  ALA A 358      11.647 -21.533  19.571  1.00 10.00      A   
ATOM   3384  CA  ALA A 358      10.123 -22.924  20.054  1.00 10.00      A   
ATOM   3385  CB  ALA A 358      10.640 -22.974  21.484  1.00 10.00      A   
ATOM   3386  C   ALA A 358       8.762 -22.238  19.987  1.00 10.00      A   
ATOM   3387  O   ALA A 358       8.360 -21.530  20.910  1.00 10.00      A   
ATOM   3388  N   LEU A 359       8.079 -22.431  18.867  1.00 10.00      A   
ATOM   3389  HN  LEU A 359       8.474 -22.993  18.166  1.00 10.00      A   
ATOM   3390  CA  LEU A 359       6.763 -21.850  18.646  1.00 10.00      A   
ATOM   3391  CB  LEU A 359       6.887 -20.494  17.943  1.00 10.00      A   
ATOM   3392  CG  LEU A 359       5.584 -19.734  17.676  1.00 10.00      A   
ATOM   3393  CD1 LEU A 359       4.705 -19.706  18.916  1.00 10.00      A   
ATOM   3394  CD2 LEU A 359       5.882 -18.320  17.207  1.00 10.00      A   
ATOM   3395  C   LEU A 359       5.916 -22.808  17.817  1.00 10.00      A   
ATOM   3396  O   LEU A 359       6.113 -22.946  16.607  1.00 10.00      A   
ATOM   3397  N   THR A 360       4.991 -23.486  18.474  1.00 10.00      A   
ATOM   3398  HN  THR A 360       4.882 -23.339  19.438  1.00 10.00      A   
ATOM   3399  CA  THR A 360       4.132 -24.438  17.797  1.00 10.00      A   
ATOM   3400  CB  THR A 360       4.013 -25.773  18.573  1.00 10.00      A   
ATOM   3401  OG1 THR A 360       3.501 -25.549  19.897  1.00 10.00      A   
ATOM   3402  HG1 THR A 360       2.670 -26.050  20.005  1.00 10.00      A   
ATOM   3403  CG2 THR A 360       5.371 -26.446  18.679  1.00 10.00      A   
ATOM   3404  C   THR A 360       2.756 -23.839  17.505  1.00 10.00      A   
ATOM   3405  O   THR A 360       2.550 -23.217  16.460  1.00 10.00      A   
ATOM   3406  N   GLU A 361       1.826 -24.007  18.436  1.00 10.00      A   
ATOM   3407  HN  GLU A 361       2.053 -24.513  19.250  1.00 10.00      A   
ATOM   3408  CA  GLU A 361       0.477 -23.485  18.274  1.00 10.00      A   
ATOM   3409  CB  GLU A 361      -0.407 -24.519  17.567  1.00 10.00      A   
ATOM   3410  CG  GLU A 361      -0.816 -25.704  18.432  1.00 10.00      A   
ATOM   3411  CD  GLU A 361       0.322 -26.664  18.729  1.00 10.00      A   
ATOM   3412  OE1 GLU A 361       1.048 -26.446  19.728  1.00 10.00      A   
ATOM   3413  OE2 GLU A 361       0.483 -27.644  17.975  1.00 10.00      A   
ATOM   3414  C   GLU A 361      -0.137 -23.099  19.622  1.00 10.00      A   
ATOM   3415  O   GLU A 361      -1.286 -22.651  19.687  1.00 10.00      A   
ATOM   3416  N   GLN A 362       0.634 -23.263  20.694  1.00 10.00      A   
ATOM   3417  HN  GLN A 362       1.549 -23.592  20.583  1.00 10.00      A   
ATOM   3418  CA  GLN A 362       0.156 -22.941  22.032  1.00 10.00      A   
ATOM   3419  CB  GLN A 362       1.081 -23.541  23.094  1.00 10.00      A   
ATOM   3420  CG  GLN A 362       0.620 -23.328  24.528  1.00 10.00      A   
ATOM   3421  CD  GLN A 362      -0.800 -23.802  24.764  1.00 10.00      A   
ATOM   3422  OE1 GLN A 362      -1.036 -24.986  25.008  1.00 10.00      A   
ATOM   3423  NE2 GLN A 362      -1.756 -22.887  24.698  1.00 10.00      A   
ATOM   3424 HE21 GLN A 362      -1.501 -21.958  24.500  1.00 10.00      A   
ATOM   3425 HE22 GLN A 362      -2.681 -23.173  24.854  1.00 10.00      A   
ATOM   3426  C   GLN A 362       0.034 -21.432  22.210  1.00 10.00      A   
ATOM   3427  O   GLN A 362      -0.952 -20.941  22.764  1.00 10.00      A   
ATOM   3428  N   GLY A 363       1.046 -20.711  21.739  1.00 10.00      A   
ATOM   3429  HN  GLY A 363       1.835 -21.176  21.367  1.00 10.00      A   
ATOM   3430  CA  GLY A 363       1.048 -19.264  21.822  1.00 10.00      A   
ATOM   3431  C   GLY A 363      -0.190 -18.649  21.200  1.00 10.00      A   
ATOM   3432  O   GLY A 363      -0.737 -17.686  21.729  1.00 10.00      A   
ATOM   3433  N   LEU A 364      -0.640 -19.221  20.087  1.00 10.00      A   
ATOM   3434  HN  LEU A 364      -0.156 -19.988  19.719  1.00 10.00      A   
ATOM   3435  CA  LEU A 364      -1.832 -18.739  19.398  1.00 10.00      A   
ATOM   3436  CB  LEU A 364      -2.176 -19.673  18.241  1.00 10.00      A   
ATOM   3437  CG  LEU A 364      -1.366 -19.491  16.961  1.00 10.00      A   
ATOM   3438  CD1 LEU A 364      -1.515 -20.713  16.069  1.00 10.00      A   
ATOM   3439  CD2 LEU A 364      -1.814 -18.235  16.228  1.00 10.00      A   
ATOM   3440  C   LEU A 364      -3.016 -18.680  20.352  1.00 10.00      A   
ATOM   3441  O   LEU A 364      -3.768 -17.705  20.368  1.00 10.00      A   
ATOM   3442  N   VAL A 365      -3.162 -19.730  21.152  1.00 10.00      A   
ATOM   3443  HN  VAL A 365      -2.514 -20.464  21.100  1.00 10.00      A   
ATOM   3444  CA  VAL A 365      -4.250 -19.812  22.111  1.00 10.00      A   
ATOM   3445  CB  VAL A 365      -4.378 -21.225  22.713  1.00 10.00      A   
ATOM   3446  CG1 VAL A 365      -5.734 -21.397  23.377  1.00 10.00      A   
ATOM   3447  CG2 VAL A 365      -4.158 -22.293  21.652  1.00 10.00      A   
ATOM   3448  C   VAL A 365      -4.043 -18.808  23.234  1.00 10.00      A   
ATOM   3449  O   VAL A 365      -4.962 -18.073  23.600  1.00 10.00      A   
ATOM   3450  N   SER A 366      -2.824 -18.764  23.754  1.00 10.00      A   
ATOM   3451  HN  SER A 366      -2.129 -19.364  23.401  1.00 10.00      A   
ATOM   3452  CA  SER A 366      -2.482 -17.854  24.837  1.00 10.00      A   
ATOM   3453  CB  SER A 366      -1.012 -18.029  25.213  1.00 10.00      A   
ATOM   3454  OG  SER A 366      -0.690 -19.405  25.354  1.00 10.00      A   
ATOM   3455  HG  SER A 366       0.272 -19.510  25.338  1.00 10.00      A   
ATOM   3456  C   SER A 366      -2.769 -16.402  24.463  1.00 10.00      A   
ATOM   3457  O   SER A 366      -3.324 -15.646  25.260  1.00 10.00      A   
ATOM   3458  N   VAL A 367      -2.409 -16.017  23.242  1.00 10.00      A   
ATOM   3459  HN  VAL A 367      -1.975 -16.663  22.638  1.00 10.00      A   
ATOM   3460  CA  VAL A 367      -2.638 -14.652  22.785  1.00 10.00      A   
ATOM   3461  CB  VAL A 367      -1.873 -14.320  21.484  1.00 10.00      A   
ATOM   3462  CG1 VAL A 367      -2.023 -12.846  21.144  1.00 10.00      A   
ATOM   3463  CG2 VAL A 367      -0.398 -14.665  21.626  1.00 10.00      A   
ATOM   3464  C   VAL A 367      -4.133 -14.369  22.609  1.00 10.00      A   
ATOM   3465  O   VAL A 367      -4.616 -13.298  22.973  1.00 10.00      A   
ATOM   3466  N   SER A 368      -4.865 -15.341  22.072  1.00 10.00      A   
ATOM   3467  HN  SER A 368      -4.430 -16.177  21.805  1.00 10.00      A   
ATOM   3468  CA  SER A 368      -6.301 -15.178  21.861  1.00 10.00      A   
ATOM   3469  CB  SER A 368      -6.875 -16.313  21.005  1.00 10.00      A   
ATOM   3470  OG  SER A 368      -6.627 -17.588  21.574  1.00 10.00      A   
ATOM   3471  HG  SER A 368      -5.970 -17.514  22.279  1.00 10.00      A   
ATOM   3472  C   SER A 368      -7.053 -15.040  23.189  1.00 10.00      A   
ATOM   3473  O   SER A 368      -8.040 -14.307  23.284  1.00 10.00      A   
ATOM   3474  N   MET A 369      -6.571 -15.735  24.212  1.00 10.00      A   
ATOM   3475  HN  MET A 369      -5.783 -16.305  24.076  1.00 10.00      A   
ATOM   3476  CA  MET A 369      -7.186 -15.681  25.536  1.00 10.00      A   
ATOM   3477  CB  MET A 369      -6.852 -16.942  26.339  1.00 10.00      A   
ATOM   3478  CG  MET A 369      -7.445 -18.220  25.766  1.00 10.00      A   
ATOM   3479  SD  MET A 369      -6.998 -19.690  26.713  1.00 10.00      A   
ATOM   3480  CE  MET A 369      -7.718 -19.297  28.306  1.00 10.00      A   
ATOM   3481  C   MET A 369      -6.718 -14.442  26.289  1.00 10.00      A   
ATOM   3482  O   MET A 369      -7.400 -13.946  27.187  1.00 10.00      A   
ATOM   3483  N   GLY A 370      -5.549 -13.945  25.910  1.00 10.00      A   
ATOM   3484  HN  GLY A 370      -5.054 -14.383  25.187  1.00 10.00      A   
ATOM   3485  CA  GLY A 370      -4.997 -12.777  26.548  1.00 10.00      A   
ATOM   3486  C   GLY A 370      -5.569 -11.490  25.992  1.00 10.00      A   
ATOM   3487  O   GLY A 370      -6.038 -10.643  26.748  1.00 10.00      A   
ATOM   3488  N   CYS A 371      -5.533 -11.345  24.676  1.00 10.00      A   
ATOM   3489  HN  CYS A 371      -5.151 -12.066  24.124  1.00 10.00      A   
ATOM   3490  CA  CYS A 371      -6.042 -10.148  24.018  1.00 10.00      A   
ATOM   3491  CB  CYS A 371      -5.175  -9.805  22.806  1.00 10.00      A   
ATOM   3492  SG  CYS A 371      -3.401  -9.975  23.103  1.00 10.00      A   
ATOM   3493  HG  CYS A 371      -2.961  -8.827  23.607  1.00 10.00      A   
ATOM   3494  C   CYS A 371      -7.507 -10.315  23.602  1.00 10.00      A   
ATOM   3495  O   CYS A 371      -7.824 -11.075  22.685  1.00 10.00      A   
ATOM   3496  N   PRO A 372      -8.418  -9.591  24.271  1.00 10.00      A   
ATOM   3497  CA  PRO A 372      -9.855  -9.654  23.993  1.00 10.00      A   
ATOM   3498  CB  PRO A 372     -10.462  -9.142  25.294  1.00 10.00      A   
ATOM   3499  CG  PRO A 372      -9.467  -8.156  25.802  1.00 10.00      A   
ATOM   3500  CD  PRO A 372      -8.115  -8.664  25.380  1.00 10.00      A   
ATOM   3501  C   PRO A 372     -10.278  -8.754  22.835  1.00 10.00      A   
ATOM   3502  O   PRO A 372     -11.469  -8.524  22.617  1.00 10.00      A   
ATOM   3503  N   LYS A 373      -9.305  -8.240  22.101  1.00 10.00      A   
ATOM   3504  HN  LYS A 373      -8.375  -8.446  22.329  1.00 10.00      A   
ATOM   3505  CA  LYS A 373      -9.585  -7.368  20.974  1.00 10.00      A   
ATOM   3506  CB  LYS A 373      -8.936  -6.000  21.203  1.00 10.00      A   
ATOM   3507  CG  LYS A 373      -9.446  -5.261  22.430  1.00 10.00      A   
ATOM   3508  CD  LYS A 373     -10.838  -4.699  22.199  1.00 10.00      A   
ATOM   3509  CE  LYS A 373     -11.341  -3.943  23.420  1.00 10.00      A   
ATOM   3510  NZ  LYS A 373     -10.678  -2.625  23.582  1.00 10.00      A   
ATOM   3511  HZ1 LYS A 373     -11.095  -1.932  22.929  1.00 10.00      A   
ATOM   3512  HZ2 LYS A 373      -9.655  -2.702  23.377  1.00 10.00      A   
ATOM   3513  HZ3 LYS A 373     -10.801  -2.281  24.555  1.00 10.00      A   
ATOM   3514  C   LYS A 373      -9.075  -7.975  19.668  1.00 10.00      A   
ATOM   3515  O   LYS A 373      -9.189  -7.363  18.603  1.00 10.00      A   
ATOM   3516  N   LEU A 374      -8.518  -9.181  19.752  1.00 10.00      A   
ATOM   3517  HN  LEU A 374      -8.481  -9.633  20.621  1.00 10.00      A   
ATOM   3518  CA  LEU A 374      -7.972  -9.854  18.580  1.00 10.00      A   
ATOM   3519  CB  LEU A 374      -7.193 -11.107  18.986  1.00 10.00      A   
ATOM   3520  CG  LEU A 374      -5.712 -10.917  19.313  1.00 10.00      A   
ATOM   3521  CD1 LEU A 374      -5.079 -12.257  19.642  1.00 10.00      A   
ATOM   3522  CD2 LEU A 374      -4.981 -10.253  18.154  1.00 10.00      A   
ATOM   3523  C   LEU A 374      -9.060 -10.239  17.589  1.00 10.00      A   
ATOM   3524  O   LEU A 374      -9.959 -11.007  17.918  1.00 10.00      A   
ATOM   3525  N   GLU A 375      -8.970  -9.699  16.380  1.00 10.00      A   
ATOM   3526  HN  GLU A 375      -8.242  -9.071  16.189  1.00 10.00      A   
ATOM   3527  CA  GLU A 375      -9.936 -10.011  15.333  1.00 10.00      A   
ATOM   3528  CB  GLU A 375     -10.881  -8.838  15.068  1.00 10.00      A   
ATOM   3529  CG  GLU A 375     -10.210  -7.593  14.513  1.00 10.00      A   
ATOM   3530  CD  GLU A 375     -11.199  -6.663  13.838  1.00 10.00      A   
ATOM   3531  OE1 GLU A 375     -11.542  -6.910  12.663  1.00 10.00      A   
ATOM   3532  OE2 GLU A 375     -11.644  -5.685  14.480  1.00 10.00      A   
ATOM   3533  C   GLU A 375      -9.240 -10.446  14.047  1.00 10.00      A   
ATOM   3534  O   GLU A 375      -9.845 -11.094  13.192  1.00 10.00      A   
ATOM   3535  N   SER A 376      -7.968 -10.094  13.913  1.00 10.00      A   
ATOM   3536  HN  SER A 376      -7.531  -9.580  14.625  1.00 10.00      A   
ATOM   3537  CA  SER A 376      -7.203 -10.454  12.733  1.00 10.00      A   
ATOM   3538  CB  SER A 376      -6.923  -9.210  11.886  1.00 10.00      A   
ATOM   3539  OG  SER A 376      -8.103  -8.440  11.707  1.00 10.00      A   
ATOM   3540  HG  SER A 376      -7.909  -7.682  11.143  1.00 10.00      A   
ATOM   3541  C   SER A 376      -5.901 -11.136  13.131  1.00 10.00      A   
ATOM   3542  O   SER A 376      -5.009 -10.512  13.714  1.00 10.00      A   
ATOM   3543  N   VAL A 377      -5.796 -12.422  12.831  1.00 10.00      A   
ATOM   3544  HN  VAL A 377      -6.540 -12.873  12.369  1.00 10.00      A   
ATOM   3545  CA  VAL A 377      -4.605 -13.183  13.169  1.00 10.00      A   
ATOM   3546  CB  VAL A 377      -4.903 -14.232  14.268  1.00 10.00      A   
ATOM   3547  CG1 VAL A 377      -3.680 -15.095  14.556  1.00 10.00      A   
ATOM   3548  CG2 VAL A 377      -5.384 -13.553  15.541  1.00 10.00      A   
ATOM   3549  C   VAL A 377      -4.025 -13.885  11.942  1.00 10.00      A   
ATOM   3550  O   VAL A 377      -4.751 -14.525  11.182  1.00 10.00      A   
ATOM   3551  N   LEU A 378      -2.718 -13.735  11.753  1.00 10.00      A   
ATOM   3552  HN  LEU A 378      -2.213 -13.172  12.381  1.00 10.00      A   
ATOM   3553  CA  LEU A 378      -2.001 -14.371  10.652  1.00 10.00      A   
ATOM   3554  CB  LEU A 378      -1.703 -13.358   9.540  1.00 10.00      A   
ATOM   3555  CG  LEU A 378      -0.703 -13.791   8.460  1.00 10.00      A   
ATOM   3556  CD1 LEU A 378      -1.151 -15.070   7.770  1.00 10.00      A   
ATOM   3557  CD2 LEU A 378      -0.497 -12.682   7.443  1.00 10.00      A   
ATOM   3558  C   LEU A 378      -0.709 -14.965  11.199  1.00 10.00      A   
ATOM   3559  O   LEU A 378       0.111 -14.247  11.770  1.00 10.00      A   
ATOM   3560  N   TYR A 379      -0.544 -16.271  11.064  1.00 10.00      A   
ATOM   3561  HN  TYR A 379      -1.240 -16.806  10.618  1.00 10.00      A   
ATOM   3562  CA  TYR A 379       0.648 -16.933  11.574  1.00 10.00      A   
ATOM   3563  CB  TYR A 379       0.520 -17.119  13.093  1.00 10.00      A   
ATOM   3564  CG  TYR A 379       1.422 -18.168  13.702  1.00 10.00      A   
ATOM   3565  CD1 TYR A 379       2.782 -17.942  13.864  1.00 10.00      A   
ATOM   3566  CD2 TYR A 379       0.908 -19.384  14.128  1.00 10.00      A   
ATOM   3567  CE1 TYR A 379       3.605 -18.897  14.434  1.00 10.00      A   
ATOM   3568  CE2 TYR A 379       1.722 -20.342  14.698  1.00 10.00      A   
ATOM   3569  CZ  TYR A 379       3.067 -20.096  14.849  1.00 10.00      A   
ATOM   3570  OH  TYR A 379       3.874 -21.054  15.416  1.00 10.00      A   
ATOM   3571  HH  TYR A 379       3.327 -21.790  15.731  1.00 10.00      A   
ATOM   3572  C   TYR A 379       0.900 -18.262  10.875  1.00 10.00      A   
ATOM   3573  O   TYR A 379      -0.030 -19.005  10.566  1.00 10.00      A   
ATOM   3574  N   PHE A 380       2.168 -18.534  10.606  1.00 10.00      A   
ATOM   3575  HN  PHE A 380       2.856 -17.875  10.850  1.00 10.00      A   
ATOM   3576  CA  PHE A 380       2.578 -19.771   9.962  1.00 10.00      A   
ATOM   3577  CB  PHE A 380       3.600 -19.480   8.858  1.00 10.00      A   
ATOM   3578  CG  PHE A 380       3.008 -18.942   7.580  1.00 10.00      A   
ATOM   3579  CD1 PHE A 380       2.284 -17.759   7.572  1.00 10.00      A   
ATOM   3580  CD2 PHE A 380       3.180 -19.622   6.385  1.00 10.00      A   
ATOM   3581  CE1 PHE A 380       1.742 -17.268   6.400  1.00 10.00      A   
ATOM   3582  CE2 PHE A 380       2.641 -19.137   5.209  1.00 10.00      A   
ATOM   3583  CZ  PHE A 380       1.920 -17.958   5.217  1.00 10.00      A   
ATOM   3584  C   PHE A 380       3.183 -20.700  11.009  1.00 10.00      A   
ATOM   3585  O   PHE A 380       4.155 -20.341  11.677  1.00 10.00      A   
ATOM   3586  N   CYS A 381       2.617 -21.886  11.149  1.00 10.00      A   
ATOM   3587  HN  CYS A 381       1.871 -22.136  10.563  1.00 10.00      A   
ATOM   3588  CA  CYS A 381       3.093 -22.836  12.142  1.00 10.00      A   
ATOM   3589  CB  CYS A 381       1.945 -23.253  13.057  1.00 10.00      A   
ATOM   3590  SG  CYS A 381       0.503 -23.904  12.187  1.00 10.00      A   
ATOM   3591  HG  CYS A 381       0.186 -25.062  12.756  1.00 10.00      A   
ATOM   3592  C   CYS A 381       3.732 -24.070  11.513  1.00 10.00      A   
ATOM   3593  O   CYS A 381       3.651 -24.286  10.302  1.00 10.00      A   
ATOM   3594  N   ARG A 382       4.367 -24.877  12.355  1.00 10.00      A   
ATOM   3595  HN  ARG A 382       4.408 -24.633  13.303  1.00 10.00      A   
ATOM   3596  CA  ARG A 382       5.019 -26.100  11.912  1.00 10.00      A   
ATOM   3597  CB  ARG A 382       6.379 -26.252  12.599  1.00 10.00      A   
ATOM   3598  CG  ARG A 382       7.533 -25.563  11.884  1.00 10.00      A   
ATOM   3599  CD  ARG A 382       7.487 -24.052  12.046  1.00 10.00      A   
ATOM   3600  NE  ARG A 382       8.567 -23.400  11.307  1.00 10.00      A   
ATOM   3601  HE  ARG A 382       8.954 -23.896  10.555  1.00 10.00      A   
ATOM   3602  CZ  ARG A 382       9.038 -22.191  11.585  1.00 10.00      A   
ATOM   3603  NH1 ARG A 382       8.533 -21.485  12.579  1.00 10.00      A   
ATOM   3604 HH11 ARG A 382       7.757 -21.870  13.162  1.00 10.00      A   
ATOM   3605 HH12 ARG A 382       8.910 -20.527  12.783  1.00 10.00      A   
ATOM   3606  NH2 ARG A 382      10.022 -21.676  10.862  1.00 10.00      A   
ATOM   3607 HH21 ARG A 382      10.388 -20.725  11.095  1.00 10.00      A   
ATOM   3608 HH22 ARG A 382      10.435 -22.214  10.067  1.00 10.00      A   
ATOM   3609  C   ARG A 382       4.142 -27.314  12.215  1.00 10.00      A   
ATOM   3610  O   ARG A 382       4.338 -28.391  11.657  1.00 10.00      A   
ATOM   3611  N   GLN A 383       3.168 -27.111  13.096  1.00 10.00      A   
ATOM   3612  HN  GLN A 383       3.057 -26.219  13.478  1.00 10.00      A   
ATOM   3613  CA  GLN A 383       2.237 -28.163  13.503  1.00 10.00      A   
ATOM   3614  CB  GLN A 383       2.827 -28.981  14.657  1.00 10.00      A   
ATOM   3615  CG  GLN A 383       3.351 -28.141  15.810  1.00 10.00      A   
ATOM   3616  CD  GLN A 383       3.707 -28.966  17.028  1.00 10.00      A   
ATOM   3617  OE1 GLN A 383       4.815 -29.489  17.140  1.00 10.00      A   
ATOM   3618  NE2 GLN A 383       2.780 -29.064  17.965  1.00 10.00      A   
ATOM   3619 HE21 GLN A 383       1.913 -28.600  17.819  1.00 10.00      A   
ATOM   3620 HE22 GLN A 383       2.993 -29.569  18.777  1.00 10.00      A   
ATOM   3621  C   GLN A 383       0.923 -27.534  13.941  1.00 10.00      A   
ATOM   3622  O   GLN A 383       0.816 -26.308  14.002  1.00 10.00      A   
ATOM   3623  N   MET A 384      -0.069 -28.360  14.251  1.00 10.00      A   
ATOM   3624  HN  MET A 384       0.077 -29.333  14.200  1.00 10.00      A   
ATOM   3625  CA  MET A 384      -1.370 -27.855  14.680  1.00 10.00      A   
ATOM   3626  CB  MET A 384      -2.149 -27.300  13.482  1.00 10.00      A   
ATOM   3627  CG  MET A 384      -3.469 -26.629  13.838  1.00 10.00      A   
ATOM   3628  SD  MET A 384      -3.308 -25.430  15.179  1.00 10.00      A   
ATOM   3629  CE  MET A 384      -2.194 -24.240  14.432  1.00 10.00      A   
ATOM   3630  C   MET A 384      -2.187 -28.927  15.395  1.00 10.00      A   
ATOM   3631  O   MET A 384      -2.029 -30.123  15.140  1.00 10.00      A   
ATOM   3632  N   THR A 385      -3.046 -28.486  16.306  1.00 10.00      A   
ATOM   3633  HN  THR A 385      -3.097 -27.523  16.486  1.00 10.00      A   
ATOM   3634  CA  THR A 385      -3.908 -29.378  17.055  1.00 10.00      A   
ATOM   3635  CB  THR A 385      -3.509 -29.403  18.541  1.00 10.00      A   
ATOM   3636  OG1 THR A 385      -2.550 -28.370  18.803  1.00 10.00      A   
ATOM   3637  HG1 THR A 385      -1.749 -28.533  18.289  1.00 10.00      A   
ATOM   3638  CG2 THR A 385      -2.918 -30.748  18.918  1.00 10.00      A   
ATOM   3639  C   THR A 385      -5.359 -28.915  16.935  1.00 10.00      A   
ATOM   3640  O   THR A 385      -5.638 -27.715  16.971  1.00 10.00      A   
ATOM   3641  N   ASN A 386      -6.273 -29.865  16.794  1.00 10.00      A   
ATOM   3642  HN  ASN A 386      -5.980 -30.810  16.774  1.00 10.00      A   
ATOM   3643  CA  ASN A 386      -7.694 -29.560  16.669  1.00 10.00      A   
ATOM   3644  CB  ASN A 386      -8.505 -30.830  16.410  1.00 10.00      A   
ATOM   3645  CG  ASN A 386      -8.496 -31.256  14.955  1.00 10.00      A   
ATOM   3646  OD1 ASN A 386      -9.227 -30.711  14.128  1.00 10.00      A   
ATOM   3647  ND2 ASN A 386      -7.679 -32.246  14.633  1.00 10.00      A   
ATOM   3648 HD21 ASN A 386      -7.126 -32.646  15.343  1.00 10.00      A   
ATOM   3649 HD22 ASN A 386      -7.660 -32.543  13.696  1.00 10.00      A   
ATOM   3650  C   ASN A 386      -8.223 -28.863  17.915  1.00 10.00      A   
ATOM   3651  O   ASN A 386      -8.971 -27.888  17.822  1.00 10.00      A   
ATOM   3652  N   ALA A 387      -7.824 -29.368  19.078  1.00 10.00      A   
ATOM   3653  HN  ALA A 387      -7.230 -30.149  19.077  1.00 10.00      A   
ATOM   3654  CA  ALA A 387      -8.253 -28.804  20.354  1.00 10.00      A   
ATOM   3655  CB  ALA A 387      -7.719 -29.634  21.510  1.00 10.00      A   
ATOM   3656  C   ALA A 387      -7.817 -27.348  20.488  1.00 10.00      A   
ATOM   3657  O   ALA A 387      -8.549 -26.517  21.024  1.00 10.00      A   
ATOM   3658  N   ALA A 388      -6.629 -27.042  19.981  1.00 10.00      A   
ATOM   3659  HN  ALA A 388      -6.094 -27.742  19.563  1.00 10.00      A   
ATOM   3660  CA  ALA A 388      -6.105 -25.685  20.034  1.00 10.00      A   
ATOM   3661  CB  ALA A 388      -4.675 -25.650  19.518  1.00 10.00      A   
ATOM   3662  C   ALA A 388      -6.996 -24.754  19.218  1.00 10.00      A   
ATOM   3663  O   ALA A 388      -7.397 -23.689  19.691  1.00 10.00      A   
ATOM   3664  N   LEU A 389      -7.315 -25.183  18.000  1.00 10.00      A   
ATOM   3665  HN  LEU A 389      -6.954 -26.044  17.689  1.00 10.00      A   
ATOM   3666  CA  LEU A 389      -8.171 -24.412  17.104  1.00 10.00      A   
ATOM   3667  CB  LEU A 389      -8.353 -25.149  15.772  1.00 10.00      A   
ATOM   3668  CG  LEU A 389      -7.115 -25.239  14.881  1.00 10.00      A   
ATOM   3669  CD1 LEU A 389      -7.288 -26.324  13.832  1.00 10.00      A   
ATOM   3670  CD2 LEU A 389      -6.840 -23.898  14.221  1.00 10.00      A   
ATOM   3671  C   LEU A 389      -9.530 -24.158  17.744  1.00 10.00      A   
ATOM   3672  O   LEU A 389     -10.027 -23.031  17.746  1.00 10.00      A   
ATOM   3673  N   ILE A 390     -10.110 -25.209  18.308  1.00 10.00      A   
ATOM   3674  HN  ILE A 390      -9.648 -26.077  18.287  1.00 10.00      A   
ATOM   3675  CA  ILE A 390     -11.408 -25.114  18.955  1.00 10.00      A   
ATOM   3676  CB  ILE A 390     -11.876 -26.494  19.472  1.00 10.00      A   
ATOM   3677  CG1 ILE A 390     -12.073 -27.469  18.308  1.00 10.00      A   
ATOM   3678  CG2 ILE A 390     -13.158 -26.366  20.283  1.00 10.00      A   
ATOM   3679  CD1 ILE A 390     -12.339 -28.895  18.744  1.00 10.00      A   
ATOM   3680  C   ILE A 390     -11.363 -24.117  20.116  1.00 10.00      A   
ATOM   3681  O   ILE A 390     -12.224 -23.241  20.230  1.00 10.00      A   
ATOM   3682  N   THR A 391     -10.348 -24.244  20.963  1.00 10.00      A   
ATOM   3683  HN  THR A 391      -9.689 -24.960  20.819  1.00 10.00      A   
ATOM   3684  CA  THR A 391     -10.189 -23.358  22.108  1.00 10.00      A   
ATOM   3685  CB  THR A 391      -8.987 -23.776  22.980  1.00 10.00      A   
ATOM   3686  OG1 THR A 391      -9.137 -25.154  23.350  1.00 10.00      A   
ATOM   3687  HG1 THR A 391      -8.540 -25.698  22.812  1.00 10.00      A   
ATOM   3688  CG2 THR A 391      -8.915 -22.933  24.243  1.00 10.00      A   
ATOM   3689  C   THR A 391     -10.056 -21.892  21.680  1.00 10.00      A   
ATOM   3690  O   THR A 391     -10.617 -21.002  22.319  1.00 10.00      A   
ATOM   3691  N   ILE A 392      -9.333 -21.649  20.592  1.00 10.00      A   
ATOM   3692  HN  ILE A 392      -8.916 -22.402  20.112  1.00 10.00      A   
ATOM   3693  CA  ILE A 392      -9.146 -20.293  20.088  1.00 10.00      A   
ATOM   3694  CB  ILE A 392      -8.118 -20.253  18.936  1.00 10.00      A   
ATOM   3695  CG1 ILE A 392      -6.725 -20.597  19.459  1.00 10.00      A   
ATOM   3696  CG2 ILE A 392      -8.113 -18.890  18.255  1.00 10.00      A   
ATOM   3697  CD1 ILE A 392      -5.678 -20.710  18.375  1.00 10.00      A   
ATOM   3698  C   ILE A 392     -10.473 -19.704  19.612  1.00 10.00      A   
ATOM   3699  O   ILE A 392     -10.829 -18.583  19.980  1.00 10.00      A   
ATOM   3700  N   ALA A 393     -11.204 -20.476  18.810  1.00 10.00      A   
ATOM   3701  HN  ALA A 393     -10.867 -21.371  18.568  1.00 10.00      A   
ATOM   3702  CA  ALA A 393     -12.488 -20.036  18.269  1.00 10.00      A   
ATOM   3703  CB  ALA A 393     -13.033 -21.069  17.297  1.00 10.00      A   
ATOM   3704  C   ALA A 393     -13.509 -19.756  19.368  1.00 10.00      A   
ATOM   3705  O   ALA A 393     -14.298 -18.818  19.269  1.00 10.00      A   
ATOM   3706  N   ARG A 394     -13.487 -20.573  20.414  1.00 10.00      A   
ATOM   3707  HN  ARG A 394     -12.832 -21.305  20.433  1.00 10.00      A   
ATOM   3708  CA  ARG A 394     -14.416 -20.421  21.528  1.00 10.00      A   
ATOM   3709  CB  ARG A 394     -14.431 -21.683  22.394  1.00 10.00      A   
ATOM   3710  CG  ARG A 394     -14.943 -22.924  21.680  1.00 10.00      A   
ATOM   3711  CD  ARG A 394     -15.351 -24.001  22.671  1.00 10.00      A   
ATOM   3712  NE  ARG A 394     -16.469 -23.570  23.507  1.00 10.00      A   
ATOM   3713  HE  ARG A 394     -16.257 -23.033  24.308  1.00 10.00      A   
ATOM   3714  CZ  ARG A 394     -17.742 -23.867  23.261  1.00 10.00      A   
ATOM   3715  NH1 ARG A 394     -18.069 -24.619  22.216  1.00 10.00      A   
ATOM   3716 HH11 ARG A 394     -17.327 -24.983  21.578  1.00 10.00      A   
ATOM   3717 HH12 ARG A 394     -19.070 -24.845  22.027  1.00 10.00      A   
ATOM   3718  NH2 ARG A 394     -18.689 -23.406  24.056  1.00 10.00      A   
ATOM   3719 HH21 ARG A 394     -18.437 -22.804  24.872  1.00 10.00      A   
ATOM   3720 HH22 ARG A 394     -19.689 -23.630  23.868  1.00 10.00      A   
ATOM   3721  C   ARG A 394     -14.081 -19.200  22.382  1.00 10.00      A   
ATOM   3722  O   ARG A 394     -14.963 -18.596  22.994  1.00 10.00      A   
ATOM   3723  N   ASN A 395     -12.804 -18.844  22.422  1.00 10.00      A   
ATOM   3724  HN  ASN A 395     -12.148 -19.363  21.912  1.00 10.00      A   
ATOM   3725  CA  ASN A 395     -12.358 -17.705  23.205  1.00 10.00      A   
ATOM   3726  CB  ASN A 395     -10.933 -17.910  23.719  1.00 10.00      A   
ATOM   3727  CG  ASN A 395     -10.896 -18.692  25.019  1.00 10.00      A   
ATOM   3728  OD1 ASN A 395     -11.005 -18.124  26.105  1.00 10.00      A   
ATOM   3729  ND2 ASN A 395     -10.734 -20.003  24.920  1.00 10.00      A   
ATOM   3730 HD21 ASN A 395     -10.650 -20.392  24.020  1.00 10.00      A   
ATOM   3731 HD22 ASN A 395     -10.697 -20.531  25.745  1.00 10.00      A   
ATOM   3732  C   ASN A 395     -12.474 -16.405  22.423  1.00 10.00      A   
ATOM   3733  O   ASN A 395     -12.851 -15.372  22.980  1.00 10.00      A   
ATOM   3734  N   ARG A 396     -12.168 -16.456  21.133  1.00 10.00      A   
ATOM   3735  HN  ARG A 396     -11.886 -17.314  20.733  1.00 10.00      A   
ATOM   3736  CA  ARG A 396     -12.249 -15.271  20.285  1.00 10.00      A   
ATOM   3737  CB  ARG A 396     -10.867 -14.877  19.757  1.00 10.00      A   
ATOM   3738  CG  ARG A 396      -9.903 -14.372  20.814  1.00 10.00      A   
ATOM   3739  CD  ARG A 396      -9.971 -12.861  20.965  1.00 10.00      A   
ATOM   3740  NE  ARG A 396     -11.246 -12.415  21.522  1.00 10.00      A   
ATOM   3741  HE  ARG A 396     -11.929 -12.089  20.884  1.00 10.00      A   
ATOM   3742  CZ  ARG A 396     -11.535 -12.421  22.822  1.00 10.00      A   
ATOM   3743  NH1 ARG A 396     -10.642 -12.865  23.703  1.00 10.00      A   
ATOM   3744 HH11 ARG A 396     -10.872 -12.873  24.723  1.00 10.00      A   
ATOM   3745 HH12 ARG A 396      -9.710 -13.210  23.382  1.00 10.00      A   
ATOM   3746  NH2 ARG A 396     -12.713 -11.978  23.247  1.00 10.00      A   
ATOM   3747 HH21 ARG A 396     -13.420 -11.617  22.567  1.00 10.00      A   
ATOM   3748 HH22 ARG A 396     -12.936 -11.981  24.269  1.00 10.00      A   
ATOM   3749  C   ARG A 396     -13.205 -15.497  19.117  1.00 10.00      A   
ATOM   3750  O   ARG A 396     -12.774 -15.676  17.977  1.00 10.00      A   
ATOM   3751  N   PRO A 397     -14.524 -15.484  19.376  1.00 10.00      A   
ATOM   3752  CA  PRO A 397     -15.533 -15.685  18.336  1.00 10.00      A   
ATOM   3753  CB  PRO A 397     -16.787 -16.037  19.138  1.00 10.00      A   
ATOM   3754  CG  PRO A 397     -16.618 -15.307  20.425  1.00 10.00      A   
ATOM   3755  CD  PRO A 397     -15.139 -15.274  20.704  1.00 10.00      A   
ATOM   3756  C   PRO A 397     -15.757 -14.408  17.535  1.00 10.00      A   
ATOM   3757  O   PRO A 397     -16.539 -14.380  16.583  1.00 10.00      A   
ATOM   3758  N   ASN A 398     -15.053 -13.351  17.929  1.00 10.00      A   
ATOM   3759  HN  ASN A 398     -14.443 -13.450  18.694  1.00 10.00      A   
ATOM   3760  CA  ASN A 398     -15.152 -12.055  17.271  1.00 10.00      A   
ATOM   3761  CB  ASN A 398     -14.856 -10.937  18.274  1.00 10.00      A   
ATOM   3762  CG  ASN A 398     -13.429 -10.987  18.786  1.00 10.00      A   
ATOM   3763  OD1 ASN A 398     -13.101 -11.780  19.671  1.00 10.00      A   
ATOM   3764  ND2 ASN A 398     -12.578 -10.134  18.246  1.00 10.00      A   
ATOM   3765 HD21 ASN A 398     -12.914  -9.517  17.557  1.00 10.00      A   
ATOM   3766 HD22 ASN A 398     -11.642 -10.161  18.538  1.00 10.00      A   
ATOM   3767  C   ASN A 398     -14.171 -11.971  16.109  1.00 10.00      A   
ATOM   3768  O   ASN A 398     -14.073 -10.941  15.442  1.00 10.00      A   
ATOM   3769  N   MET A 399     -13.454 -13.067  15.874  1.00 10.00      A   
ATOM   3770  HN  MET A 399     -13.600 -13.857  16.437  1.00 10.00      A   
ATOM   3771  CA  MET A 399     -12.466 -13.141  14.806  1.00 10.00      A   
ATOM   3772  CB  MET A 399     -11.858 -14.545  14.761  1.00 10.00      A   
ATOM   3773  CG  MET A 399     -10.613 -14.668  13.899  1.00 10.00      A   
ATOM   3774  SD  MET A 399      -9.145 -13.986  14.694  1.00 10.00      A   
ATOM   3775  CE  MET A 399      -9.036 -15.016  16.156  1.00 10.00      A   
ATOM   3776  C   MET A 399     -13.084 -12.791  13.457  1.00 10.00      A   
ATOM   3777  O   MET A 399     -14.124 -13.337  13.080  1.00 10.00      A   
ATOM   3778  N   THR A 400     -12.453 -11.868  12.744  1.00 10.00      A   
ATOM   3779  HN  THR A 400     -11.636 -11.452  13.107  1.00 10.00      A   
ATOM   3780  CA  THR A 400     -12.938 -11.445  11.441  1.00 10.00      A   
ATOM   3781  CB  THR A 400     -13.017  -9.908  11.342  1.00 10.00      A   
ATOM   3782  OG1 THR A 400     -11.737  -9.344  11.657  1.00 10.00      A   
ATOM   3783  HG1 THR A 400     -11.857  -8.499  12.122  1.00 10.00      A   
ATOM   3784  CG2 THR A 400     -14.061  -9.366  12.306  1.00 10.00      A   
ATOM   3785  C   THR A 400     -12.030 -11.965  10.340  1.00 10.00      A   
ATOM   3786  O   THR A 400     -12.466 -12.179   9.211  1.00 10.00      A   
ATOM   3787  N   ARG A 401     -10.764 -12.155  10.671  1.00 10.00      A   
ATOM   3788  HN  ARG A 401     -10.470 -11.942  11.585  1.00 10.00      A   
ATOM   3789  CA  ARG A 401      -9.791 -12.643   9.709  1.00 10.00      A   
ATOM   3790  CB  ARG A 401      -8.971 -11.479   9.143  1.00 10.00      A   
ATOM   3791  CG  ARG A 401      -9.728 -10.631   8.131  1.00 10.00      A   
ATOM   3792  CD  ARG A 401      -9.217  -9.203   8.100  1.00 10.00      A   
ATOM   3793  NE  ARG A 401      -9.669  -8.422   9.254  1.00 10.00      A   
ATOM   3794  HE  ARG A 401      -9.880  -8.910  10.084  1.00 10.00      A   
ATOM   3795  CZ  ARG A 401      -9.792  -7.097   9.240  1.00 10.00      A   
ATOM   3796  NH1 ARG A 401      -9.497  -6.425   8.139  1.00 10.00      A   
ATOM   3797 HH11 ARG A 401      -9.583  -5.392   8.112  1.00 10.00      A   
ATOM   3798 HH12 ARG A 401      -9.172  -6.930   7.273  1.00 10.00      A   
ATOM   3799  NH2 ARG A 401     -10.219  -6.443  10.317  1.00 10.00      A   
ATOM   3800 HH21 ARG A 401     -10.472  -6.965  11.192  1.00 10.00      A   
ATOM   3801 HH22 ARG A 401     -10.306  -5.402  10.302  1.00 10.00      A   
ATOM   3802  C   ARG A 401      -8.879 -13.693  10.330  1.00 10.00      A   
ATOM   3803  O   ARG A 401      -7.935 -13.365  11.049  1.00 10.00      A   
ATOM   3804  N   PHE A 402      -9.168 -14.953  10.044  1.00 10.00      A   
ATOM   3805  HN  PHE A 402      -9.917 -15.146   9.438  1.00 10.00      A   
ATOM   3806  CA  PHE A 402      -8.385 -16.058  10.571  1.00 10.00      A   
ATOM   3807  CB  PHE A 402      -9.307 -17.169  11.089  1.00 10.00      A   
ATOM   3808  CG  PHE A 402      -8.630 -18.152  12.005  1.00 10.00      A   
ATOM   3809  CD1 PHE A 402      -8.553 -17.911  13.368  1.00 10.00      A   
ATOM   3810  CD2 PHE A 402      -8.068 -19.316  11.505  1.00 10.00      A   
ATOM   3811  CE1 PHE A 402      -7.929 -18.808  14.214  1.00 10.00      A   
ATOM   3812  CE2 PHE A 402      -7.443 -20.217  12.345  1.00 10.00      A   
ATOM   3813  CZ  PHE A 402      -7.373 -19.963  13.702  1.00 10.00      A   
ATOM   3814  C   PHE A 402      -7.468 -16.598   9.483  1.00 10.00      A   
ATOM   3815  O   PHE A 402      -7.897 -17.358   8.614  1.00 10.00      A   
ATOM   3816  N   ARG A 403      -6.211 -16.188   9.523  1.00 10.00      A   
ATOM   3817  HN  ARG A 403      -5.922 -15.578  10.242  1.00 10.00      A   
ATOM   3818  CA  ARG A 403      -5.239 -16.620   8.534  1.00 10.00      A   
ATOM   3819  CB  ARG A 403      -4.579 -15.410   7.879  1.00 10.00      A   
ATOM   3820  CG  ARG A 403      -5.565 -14.398   7.321  1.00 10.00      A   
ATOM   3821  CD  ARG A 403      -4.891 -13.065   7.038  1.00 10.00      A   
ATOM   3822  NE  ARG A 403      -4.012 -13.128   5.873  1.00 10.00      A   
ATOM   3823  HE  ARG A 403      -3.599 -14.003   5.664  1.00 10.00      A   
ATOM   3824  CZ  ARG A 403      -3.757 -12.092   5.075  1.00 10.00      A   
ATOM   3825  NH1 ARG A 403      -4.311 -10.910   5.318  1.00 10.00      A   
ATOM   3826 HH11 ARG A 403      -4.947 -10.778   6.132  1.00 10.00      A   
ATOM   3827 HH12 ARG A 403      -4.116 -10.100   4.684  1.00 10.00      A   
ATOM   3828  NH2 ARG A 403      -2.923 -12.227   4.051  1.00 10.00      A   
ATOM   3829 HH21 ARG A 403      -2.458 -13.146   3.867  1.00 10.00      A   
ATOM   3830 HH22 ARG A 403      -2.737 -11.420   3.418  1.00 10.00      A   
ATOM   3831  C   ARG A 403      -4.188 -17.534   9.156  1.00 10.00      A   
ATOM   3832  O   ARG A 403      -3.255 -17.075   9.820  1.00 10.00      A   
ATOM   3833  N   LEU A 404      -4.348 -18.829   8.940  1.00 10.00      A   
ATOM   3834  HN  LEU A 404      -5.108 -19.133   8.401  1.00 10.00      A   
ATOM   3835  CA  LEU A 404      -3.426 -19.812   9.473  1.00 10.00      A   
ATOM   3836  CB  LEU A 404      -4.126 -20.667  10.529  1.00 10.00      A   
ATOM   3837  CG  LEU A 404      -3.285 -21.769  11.170  1.00 10.00      A   
ATOM   3838  CD1 LEU A 404      -2.289 -21.181  12.158  1.00 10.00      A   
ATOM   3839  CD2 LEU A 404      -4.180 -22.793  11.846  1.00 10.00      A   
ATOM   3840  C   LEU A 404      -2.895 -20.697   8.360  1.00 10.00      A   
ATOM   3841  O   LEU A 404      -3.663 -21.199   7.533  1.00 10.00      A   
ATOM   3842  N   CYS A 405      -1.587 -20.891   8.338  1.00 10.00      A   
ATOM   3843  HN  CYS A 405      -1.025 -20.477   9.029  1.00 10.00      A   
ATOM   3844  CA  CYS A 405      -0.969 -21.714   7.318  1.00 10.00      A   
ATOM   3845  CB  CYS A 405      -0.509 -20.865   6.130  1.00 10.00      A   
ATOM   3846  SG  CYS A 405       0.234 -21.814   4.779  1.00 10.00      A   
ATOM   3847  HG  CYS A 405       0.905 -22.826   5.313  1.00 10.00      A   
ATOM   3848  C   CYS A 405       0.188 -22.527   7.881  1.00 10.00      A   
ATOM   3849  O   CYS A 405       1.175 -21.977   8.367  1.00 10.00      A   
ATOM   3850  N   ILE A 406       0.045 -23.839   7.843  1.00 10.00      A   
ATOM   3851  HN  ILE A 406      -0.790 -24.219   7.498  1.00 10.00      A   
ATOM   3852  CA  ILE A 406       1.086 -24.734   8.313  1.00 10.00      A   
ATOM   3853  CB  ILE A 406       0.510 -26.109   8.703  1.00 10.00      A   
ATOM   3854  CG1 ILE A 406      -0.733 -25.940   9.583  1.00 10.00      A   
ATOM   3855  CG2 ILE A 406       1.562 -26.946   9.420  1.00 10.00      A   
ATOM   3856  CD1 ILE A 406      -1.473 -27.230   9.850  1.00 10.00      A   
ATOM   3857  C   ILE A 406       2.114 -24.923   7.203  1.00 10.00      A   
ATOM   3858  O   ILE A 406       1.747 -25.052   6.033  1.00 10.00      A   
ATOM   3859  N   ILE A 407       3.389 -24.924   7.566  1.00 10.00      A   
ATOM   3860  HN  ILE A 407       3.614 -24.800   8.520  1.00 10.00      A   
ATOM   3861  CA  ILE A 407       4.470 -25.087   6.589  1.00 10.00      A   
ATOM   3862  CB  ILE A 407       5.864 -24.897   7.229  1.00 10.00      A   
ATOM   3863  CG1 ILE A 407       5.951 -23.533   7.922  1.00 10.00      A   
ATOM   3864  CG2 ILE A 407       6.964 -25.027   6.184  1.00 10.00      A   
ATOM   3865  CD1 ILE A 407       5.754 -22.358   6.987  1.00 10.00      A   
ATOM   3866  C   ILE A 407       4.400 -26.445   5.889  1.00 10.00      A   
ATOM   3867  O   ILE A 407       4.635 -26.548   4.685  1.00 10.00      A   
ATOM   3868  N   GLU A 408       4.068 -27.481   6.644  1.00 10.00      A   
ATOM   3869  HN  GLU A 408       3.892 -27.341   7.595  1.00 10.00      A   
ATOM   3870  CA  GLU A 408       3.963 -28.821   6.092  1.00 10.00      A   
ATOM   3871  CB  GLU A 408       4.263 -29.866   7.170  1.00 10.00      A   
ATOM   3872  CG  GLU A 408       4.345 -31.297   6.656  1.00 10.00      A   
ATOM   3873  CD  GLU A 408       5.399 -31.485   5.585  1.00 10.00      A   
ATOM   3874  OE1 GLU A 408       6.454 -30.820   5.651  1.00 10.00      A   
ATOM   3875  OE2 GLU A 408       5.179 -32.309   4.674  1.00 10.00      A   
ATOM   3876  C   GLU A 408       2.573 -29.045   5.501  1.00 10.00      A   
ATOM   3877  O   GLU A 408       1.563 -28.901   6.197  1.00 10.00      A   
ATOM   3878  N   PRO A 409       2.499 -29.378   4.201  1.00 10.00      A   
ATOM   3879  CA  PRO A 409       1.226 -29.624   3.519  1.00 10.00      A   
ATOM   3880  CB  PRO A 409       1.611 -29.731   2.034  1.00 10.00      A   
ATOM   3881  CG  PRO A 409       3.029 -29.272   1.950  1.00 10.00      A   
ATOM   3882  CD  PRO A 409       3.641 -29.540   3.292  1.00 10.00      A   
ATOM   3883  C   PRO A 409       0.593 -30.930   3.983  1.00 10.00      A   
ATOM   3884  O   PRO A 409       1.286 -31.931   4.171  1.00 10.00      A   
ATOM   3885  N   LYS A 410      -0.720 -30.904   4.179  1.00 10.00      A   
ATOM   3886  HN  LYS A 410      -1.205 -30.064   4.019  1.00 10.00      A   
ATOM   3887  CA  LYS A 410      -1.471 -32.082   4.618  1.00 10.00      A   
ATOM   3888  CB  LYS A 410      -1.353 -33.236   3.619  1.00 10.00      A   
ATOM   3889  CG  LYS A 410      -2.191 -33.060   2.366  1.00 10.00      A   
ATOM   3890  CD  LYS A 410      -2.336 -34.376   1.628  1.00 10.00      A   
ATOM   3891  CE  LYS A 410      -3.324 -34.262   0.480  1.00 10.00      A   
ATOM   3892  NZ  LYS A 410      -3.698 -35.596  -0.060  1.00 10.00      A   
ATOM   3893  HZ1 LYS A 410      -4.184 -36.154   0.670  1.00 10.00      A   
ATOM   3894  HZ2 LYS A 410      -2.849 -36.114  -0.363  1.00 10.00      A   
ATOM   3895  HZ3 LYS A 410      -4.333 -35.488  -0.874  1.00 10.00      A   
ATOM   3896  C   LYS A 410      -1.076 -32.543   6.019  1.00 10.00      A   
ATOM   3897  O   LYS A 410      -1.187 -33.727   6.345  1.00 10.00      A   
ATOM   3898  N   ALA A 411      -0.628 -31.606   6.843  1.00 10.00      A   
ATOM   3899  HN  ALA A 411      -0.557 -30.683   6.524  1.00 10.00      A   
ATOM   3900  CA  ALA A 411      -0.236 -31.914   8.210  1.00 10.00      A   
ATOM   3901  CB  ALA A 411       0.669 -30.822   8.760  1.00 10.00      A   
ATOM   3902  C   ALA A 411      -1.471 -32.077   9.092  1.00 10.00      A   
ATOM   3903  O   ALA A 411      -2.283 -31.157   9.206  1.00 10.00      A   
ATOM   3904  N   PRO A 412      -1.644 -33.255   9.703  1.00 10.00      A   
ATOM   3905  CA  PRO A 412      -2.781 -33.539  10.568  1.00 10.00      A   
ATOM   3906  CB  PRO A 412      -2.898 -35.057  10.451  1.00 10.00      A   
ATOM   3907  CG  PRO A 412      -1.492 -35.523  10.289  1.00 10.00      A   
ATOM   3908  CD  PRO A 412      -0.739 -34.412   9.602  1.00 10.00      A   
ATOM   3909  C   PRO A 412      -2.503 -33.158  12.016  1.00 10.00      A   
ATOM   3910  O   PRO A 412      -1.454 -32.594  12.328  1.00 10.00      A   
ATOM   3911  N   ASP A 413      -3.456 -33.457  12.890  1.00 10.00      A   
ATOM   3912  HN  ASP A 413      -4.278 -33.889  12.568  1.00 10.00      A   
ATOM   3913  CA  ASP A 413      -3.321 -33.178  14.314  1.00 10.00      A   
ATOM   3914  CB  ASP A 413      -4.592 -33.644  15.029  1.00 10.00      A   
ATOM   3915  CG  ASP A 413      -4.642 -33.274  16.494  1.00 10.00      A   
ATOM   3916  OD1 ASP A 413      -3.985 -33.951  17.305  1.00 10.00      A   
ATOM   3917  OD2 ASP A 413      -5.367 -32.323  16.843  1.00 10.00      A   
ATOM   3918  C   ASP A 413      -2.109 -33.939  14.845  1.00 10.00      A   
ATOM   3919  O   ASP A 413      -2.010 -35.152  14.672  1.00 10.00      A   
ATOM   3920  N   TYR A 414      -1.186 -33.236  15.476  1.00 10.00      A   
ATOM   3921  HN  TYR A 414      -1.316 -32.273  15.602  1.00 10.00      A   
ATOM   3922  CA  TYR A 414       0.032 -33.866  15.977  1.00 10.00      A   
ATOM   3923  CB  TYR A 414       1.132 -32.828  16.251  1.00 10.00      A   
ATOM   3924  CG  TYR A 414       1.280 -32.406  17.697  1.00 10.00      A   
ATOM   3925  CD1 TYR A 414       2.330 -32.881  18.472  1.00 10.00      A   
ATOM   3926  CD2 TYR A 414       0.378 -31.529  18.283  1.00 10.00      A   
ATOM   3927  CE1 TYR A 414       2.476 -32.496  19.787  1.00 10.00      A   
ATOM   3928  CE2 TYR A 414       0.518 -31.139  19.601  1.00 10.00      A   
ATOM   3929  CZ  TYR A 414       1.569 -31.626  20.347  1.00 10.00      A   
ATOM   3930  OH  TYR A 414       1.713 -31.240  21.658  1.00 10.00      A   
ATOM   3931  HH  TYR A 414       2.627 -30.955  21.808  1.00 10.00      A   
ATOM   3932  C   TYR A 414      -0.198 -34.798  17.173  1.00 10.00      A   
ATOM   3933  O   TYR A 414       0.716 -35.516  17.586  1.00 10.00      A   
ATOM   3934  N   LEU A 415      -1.409 -34.801  17.723  1.00 10.00      A   
ATOM   3935  HN  LEU A 415      -2.118 -34.229  17.345  1.00 10.00      A   
ATOM   3936  CA  LEU A 415      -1.714 -35.654  18.864  1.00 10.00      A   
ATOM   3937  CB  LEU A 415      -2.343 -34.853  20.007  1.00 10.00      A   
ATOM   3938  CG  LEU A 415      -1.377 -34.016  20.847  1.00 10.00      A   
ATOM   3939  CD1 LEU A 415      -2.127 -33.257  21.931  1.00 10.00      A   
ATOM   3940  CD2 LEU A 415      -0.294 -34.897  21.456  1.00 10.00      A   
ATOM   3941  C   LEU A 415      -2.601 -36.832  18.482  1.00 10.00      A   
ATOM   3942  O   LEU A 415      -2.239 -37.985  18.706  1.00 10.00      A   
ATOM   3943  N   THR A 416      -3.761 -36.545  17.903  1.00 10.00      A   
ATOM   3944  HN  THR A 416      -3.991 -35.602  17.725  1.00 10.00      A   
ATOM   3945  CA  THR A 416      -4.693 -37.596  17.514  1.00 10.00      A   
ATOM   3946  CB  THR A 416      -6.160 -37.123  17.593  1.00 10.00      A   
ATOM   3947  OG1 THR A 416      -6.273 -35.790  17.072  1.00 10.00      A   
ATOM   3948  HG1 THR A 416      -5.846 -35.167  17.675  1.00 10.00      A   
ATOM   3949  CG2 THR A 416      -6.654 -37.145  19.030  1.00 10.00      A   
ATOM   3950  C   THR A 416      -4.393 -38.122  16.113  1.00 10.00      A   
ATOM   3951  O   THR A 416      -4.903 -39.173  15.714  1.00 10.00      A   
ATOM   3952  N   LEU A 417      -3.563 -37.383  15.373  1.00 10.00      A   
ATOM   3953  HN  LEU A 417      -3.187 -36.561  15.761  1.00 10.00      A   
ATOM   3954  CA  LEU A 417      -3.178 -37.749  14.008  1.00 10.00      A   
ATOM   3955  CB  LEU A 417      -2.448 -39.096  13.967  1.00 10.00      A   
ATOM   3956  CG  LEU A 417      -1.088 -39.148  14.673  1.00 10.00      A   
ATOM   3957  CD1 LEU A 417      -0.495 -40.547  14.592  1.00 10.00      A   
ATOM   3958  CD2 LEU A 417      -0.131 -38.126  14.080  1.00 10.00      A   
ATOM   3959  C   LEU A 417      -4.376 -37.730  13.060  1.00 10.00      A   
ATOM   3960  O   LEU A 417      -4.339 -38.313  11.973  1.00 10.00      A   
ATOM   3961  N   GLU A 418      -5.426 -37.038  13.477  1.00 10.00      A   
ATOM   3962  HN  GLU A 418      -5.376 -36.579  14.343  1.00 10.00      A   
ATOM   3963  CA  GLU A 418      -6.642 -36.921  12.686  1.00 10.00      A   
ATOM   3964  CB  GLU A 418      -7.873 -36.988  13.601  1.00 10.00      A   
ATOM   3965  CG  GLU A 418      -8.002 -38.277  14.395  1.00 10.00      A   
ATOM   3966  CD  GLU A 418      -9.354 -38.418  15.063  1.00 10.00      A   
ATOM   3967  OE1 GLU A 418     -10.259 -39.026  14.453  1.00 10.00      A   
ATOM   3968  OE2 GLU A 418      -9.522 -37.926  16.201  1.00 10.00      A   
ATOM   3969  C   GLU A 418      -6.641 -35.600  11.918  1.00 10.00      A   
ATOM   3970  O   GLU A 418      -5.852 -34.702  12.229  1.00 10.00      A   
ATOM   3971  N   PRO A 419      -7.492 -35.469  10.883  1.00 10.00      A   
ATOM   3972  CA  PRO A 419      -7.591 -34.234  10.095  1.00 10.00      A   
ATOM   3973  CB  PRO A 419      -8.669 -34.552   9.056  1.00 10.00      A   
ATOM   3974  CG  PRO A 419      -8.725 -36.036   8.997  1.00 10.00      A   
ATOM   3975  CD  PRO A 419      -8.398 -36.514  10.379  1.00 10.00      A   
ATOM   3976  C   PRO A 419      -8.023 -33.042  10.958  1.00 10.00      A   
ATOM   3977  O   PRO A 419      -8.472 -33.209  12.094  1.00 10.00      A   
ATOM   3978  N   LEU A 420      -7.899 -31.840  10.411  1.00 10.00      A   
ATOM   3979  HN  LEU A 420      -7.567 -31.766   9.489  1.00 10.00      A   
ATOM   3980  CA  LEU A 420      -8.254 -30.623  11.138  1.00 10.00      A   
ATOM   3981  CB  LEU A 420      -7.210 -29.529  10.880  1.00 10.00      A   
ATOM   3982  CG  LEU A 420      -5.741 -29.937  11.041  1.00 10.00      A   
ATOM   3983  CD1 LEU A 420      -4.820 -28.878  10.457  1.00 10.00      A   
ATOM   3984  CD2 LEU A 420      -5.408 -30.191  12.502  1.00 10.00      A   
ATOM   3985  C   LEU A 420      -9.641 -30.128  10.736  1.00 10.00      A   
ATOM   3986  O   LEU A 420      -9.987 -28.965  10.968  1.00 10.00      A   
ATOM   3987  N   ASP A 421     -10.427 -31.023  10.141  1.00 10.00      A   
ATOM   3988  HN  ASP A 421     -10.081 -31.926   9.989  1.00 10.00      A   
ATOM   3989  CA  ASP A 421     -11.780 -30.702   9.684  1.00 10.00      A   
ATOM   3990  CB  ASP A 421     -12.472 -31.938   9.097  1.00 10.00      A   
ATOM   3991  CG  ASP A 421     -11.913 -32.363   7.750  1.00 10.00      A   
ATOM   3992  OD1 ASP A 421     -12.634 -32.264   6.737  1.00 10.00      A   
ATOM   3993  OD2 ASP A 421     -10.759 -32.822   7.696  1.00 10.00      A   
ATOM   3994  C   ASP A 421     -12.640 -30.092  10.789  1.00 10.00      A   
ATOM   3995  O   ASP A 421     -13.340 -29.104  10.564  1.00 10.00      A   
ATOM   3996  N   ILE A 422     -12.584 -30.670  11.985  1.00 10.00      A   
ATOM   3997  HN  ILE A 422     -12.012 -31.455  12.113  1.00 10.00      A   
ATOM   3998  CA  ILE A 422     -13.373 -30.160  13.108  1.00 10.00      A   
ATOM   3999  CB  ILE A 422     -13.575 -31.202  14.228  1.00 10.00      A   
ATOM   4000  CG1 ILE A 422     -12.233 -31.669  14.798  1.00 10.00      A   
ATOM   4001  CG2 ILE A 422     -14.381 -32.380  13.711  1.00 10.00      A   
ATOM   4002  CD1 ILE A 422     -12.328 -32.265  16.186  1.00 10.00      A   
ATOM   4003  C   ILE A 422     -12.777 -28.881  13.692  1.00 10.00      A   
ATOM   4004  O   ILE A 422     -13.502 -28.009  14.178  1.00 10.00      A   
ATOM   4005  N   GLY A 423     -11.455 -28.774  13.631  1.00 10.00      A   
ATOM   4006  HN  GLY A 423     -10.933 -29.500  13.230  1.00 10.00      A   
ATOM   4007  CA  GLY A 423     -10.781 -27.607  14.152  1.00 10.00      A   
ATOM   4008  C   GLY A 423     -11.191 -26.350  13.424  1.00 10.00      A   
ATOM   4009  O   GLY A 423     -11.623 -25.379  14.041  1.00 10.00      A   
ATOM   4010  N   PHE A 424     -11.078 -26.376  12.105  1.00 10.00      A   
ATOM   4011  HN  PHE A 424     -10.735 -27.187  11.667  1.00 10.00      A   
ATOM   4012  CA  PHE A 424     -11.452 -25.229  11.293  1.00 10.00      A   
ATOM   4013  CB  PHE A 424     -10.866 -25.333   9.888  1.00 10.00      A   
ATOM   4014  CG  PHE A 424      -9.385 -25.073   9.831  1.00 10.00      A   
ATOM   4015  CD1 PHE A 424      -8.484 -26.124   9.786  1.00 10.00      A   
ATOM   4016  CD2 PHE A 424      -8.892 -23.777   9.827  1.00 10.00      A   
ATOM   4017  CE1 PHE A 424      -7.122 -25.892   9.737  1.00 10.00      A   
ATOM   4018  CE2 PHE A 424      -7.531 -23.537   9.778  1.00 10.00      A   
ATOM   4019  CZ  PHE A 424      -6.646 -24.598   9.733  1.00 10.00      A   
ATOM   4020  C   PHE A 424     -12.966 -25.082  11.238  1.00 10.00      A   
ATOM   4021  O   PHE A 424     -13.489 -23.990  11.011  1.00 10.00      A   
ATOM   4022  N   GLY A 425     -13.661 -26.190  11.454  1.00 10.00      A   
ATOM   4023  HN  GLY A 425     -13.184 -27.030  11.614  1.00 10.00      A   
ATOM   4024  CA  GLY A 425     -15.107 -26.170  11.445  1.00 10.00      A   
ATOM   4025  C   GLY A 425     -15.653 -25.355  12.596  1.00 10.00      A   
ATOM   4026  O   GLY A 425     -16.634 -24.632  12.440  1.00 10.00      A   
ATOM   4027  N   ALA A 426     -15.012 -25.472  13.755  1.00 10.00      A   
ATOM   4028  HN  ALA A 426     -14.253 -26.091  13.821  1.00 10.00      A   
ATOM   4029  CA  ALA A 426     -15.426 -24.728  14.939  1.00 10.00      A   
ATOM   4030  CB  ALA A 426     -14.723 -25.263  16.179  1.00 10.00      A   
ATOM   4031  C   ALA A 426     -15.142 -23.241  14.757  1.00 10.00      A   
ATOM   4032  O   ALA A 426     -15.830 -22.389  15.319  1.00 10.00      A   
ATOM   4033  N   ILE A 427     -14.125 -22.943  13.956  1.00 10.00      A   
ATOM   4034  HN  ILE A 427     -13.616 -23.673  13.546  1.00 10.00      A   
ATOM   4035  CA  ILE A 427     -13.740 -21.567  13.679  1.00 10.00      A   
ATOM   4036  CB  ILE A 427     -12.498 -21.499  12.759  1.00 10.00      A   
ATOM   4037  CG1 ILE A 427     -11.310 -22.247  13.374  1.00 10.00      A   
ATOM   4038  CG2 ILE A 427     -12.122 -20.058  12.439  1.00 10.00      A   
ATOM   4039  CD1 ILE A 427     -10.757 -21.623  14.638  1.00 10.00      A   
ATOM   4040  C   ILE A 427     -14.891 -20.823  13.012  1.00 10.00      A   
ATOM   4041  O   ILE A 427     -15.328 -19.776  13.486  1.00 10.00      A   
ATOM   4042  N   VAL A 428     -15.404 -21.394  11.930  1.00 10.00      A   
ATOM   4043  HN  VAL A 428     -15.042 -22.253  11.622  1.00 10.00      A   
ATOM   4044  CA  VAL A 428     -16.499 -20.777  11.194  1.00 10.00      A   
ATOM   4045  CB  VAL A 428     -16.646 -21.355   9.772  1.00 10.00      A   
ATOM   4046  CG1 VAL A 428     -15.396 -21.071   8.956  1.00 10.00      A   
ATOM   4047  CG2 VAL A 428     -16.923 -22.849   9.812  1.00 10.00      A   
ATOM   4048  C   VAL A 428     -17.826 -20.893  11.939  1.00 10.00      A   
ATOM   4049  O   VAL A 428     -18.773 -20.164  11.652  1.00 10.00      A   
ATOM   4050  N   GLU A 429     -17.886 -21.806  12.900  1.00 10.00      A   
ATOM   4051  HN  GLU A 429     -17.097 -22.353  13.089  1.00 10.00      A   
ATOM   4052  CA  GLU A 429     -19.097 -22.015  13.680  1.00 10.00      A   
ATOM   4053  CB  GLU A 429     -19.049 -23.367  14.399  1.00 10.00      A   
ATOM   4054  CG  GLU A 429     -20.396 -23.844  14.916  1.00 10.00      A   
ATOM   4055  CD  GLU A 429     -20.283 -25.008  15.881  1.00 10.00      A   
ATOM   4056  OE1 GLU A 429     -19.852 -26.103  15.463  1.00 10.00      A   
ATOM   4057  OE2 GLU A 429     -20.645 -24.837  17.066  1.00 10.00      A   
ATOM   4058  C   GLU A 429     -19.303 -20.886  14.692  1.00 10.00      A   
ATOM   4059  O   GLU A 429     -20.400 -20.336  14.815  1.00 10.00      A   
ATOM   4060  N   HIS A 430     -18.238 -20.532  15.401  1.00 10.00      A   
ATOM   4061  HN  HIS A 430     -17.384 -20.994  15.247  1.00 10.00      A   
ATOM   4062  CA  HIS A 430     -18.308 -19.480  16.416  1.00 10.00      A   
ATOM   4063  CB  HIS A 430     -17.298 -19.733  17.539  1.00 10.00      A   
ATOM   4064  CG  HIS A 430     -17.619 -20.926  18.388  1.00 10.00      A   
ATOM   4065  ND1 HIS A 430     -18.499 -20.843  19.443  1.00 10.00      A   
ATOM   4066  CD2 HIS A 430     -17.160 -22.199  18.289  1.00 10.00      A   
ATOM   4067  CE1 HIS A 430     -18.557 -22.058  19.959  1.00 10.00      A   
ATOM   4068  NE2 HIS A 430     -17.765 -22.909  19.292  1.00 10.00      A   
ATOM   4069  HE2 HIS A 430     -17.652 -23.867  19.478  1.00 10.00      A   
ATOM   4070  C   HIS A 430     -18.118 -18.084  15.829  1.00 10.00      A   
ATOM   4071  O   HIS A 430     -18.790 -17.135  16.245  1.00 10.00      A   
ATOM   4072  N   CYS A 431     -17.206 -17.958  14.870  1.00 10.00      A   
ATOM   4073  HN  CYS A 431     -16.706 -18.747  14.576  1.00 10.00      A   
ATOM   4074  CA  CYS A 431     -16.933 -16.675  14.238  1.00 10.00      A   
ATOM   4075  CB  CYS A 431     -15.523 -16.647  13.652  1.00 10.00      A   
ATOM   4076  SG  CYS A 431     -14.241 -17.220  14.790  1.00 10.00      A   
ATOM   4077  HG  CYS A 431     -14.183 -18.542  14.705  1.00 10.00      A   
ATOM   4078  C   CYS A 431     -17.967 -16.367  13.162  1.00 10.00      A   
ATOM   4079  O   CYS A 431     -17.926 -16.917  12.059  1.00 10.00      A   
ATOM   4080  N   LYS A 432     -18.898 -15.491  13.498  1.00 10.00      A   
ATOM   4081  HN  LYS A 432     -18.874 -15.093  14.394  1.00 10.00      A   
ATOM   4082  CA  LYS A 432     -19.955 -15.109  12.576  1.00 10.00      A   
ATOM   4083  CB  LYS A 432     -21.191 -14.625  13.342  1.00 10.00      A   
ATOM   4084  CG  LYS A 432     -21.730 -15.611  14.367  1.00 10.00      A   
ATOM   4085  CD  LYS A 432     -22.073 -16.949  13.730  1.00 10.00      A   
ATOM   4086  CE  LYS A 432     -22.805 -17.851  14.710  1.00 10.00      A   
ATOM   4087  NZ  LYS A 432     -22.888 -19.257  14.229  1.00 10.00      A   
ATOM   4088  HZ1 LYS A 432     -23.111 -19.284  13.211  1.00 10.00      A   
ATOM   4089  HZ2 LYS A 432     -23.636 -19.766  14.744  1.00 10.00      A   
ATOM   4090  HZ3 LYS A 432     -21.980 -19.739  14.387  1.00 10.00      A   
ATOM   4091  C   LYS A 432     -19.484 -14.027  11.606  1.00 10.00      A   
ATOM   4092  O   LYS A 432     -19.841 -14.038  10.430  1.00 10.00      A   
ATOM   4093  N   ASP A 433     -18.660 -13.111  12.100  1.00 10.00      A   
ATOM   4094  HN  ASP A 433     -18.371 -13.183  13.036  1.00 10.00      A   
ATOM   4095  CA  ASP A 433     -18.156 -12.004  11.288  1.00 10.00      A   
ATOM   4096  CB  ASP A 433     -18.001 -10.739  12.139  1.00 10.00      A   
ATOM   4097  CG  ASP A 433     -19.306  -9.993  12.334  1.00 10.00      A   
ATOM   4098  OD1 ASP A 433     -20.014 -10.275  13.325  1.00 10.00      A   
ATOM   4099  OD2 ASP A 433     -19.620  -9.115  11.504  1.00 10.00      A   
ATOM   4100  C   ASP A 433     -16.831 -12.349  10.617  1.00 10.00      A   
ATOM   4101  O   ASP A 433     -16.042 -11.460  10.288  1.00 10.00      A   
ATOM   4102  N   LEU A 434     -16.593 -13.639  10.417  1.00 10.00      A   
ATOM   4103  HN  LEU A 434     -17.261 -14.294  10.707  1.00 10.00      A   
ATOM   4104  CA  LEU A 434     -15.367 -14.108   9.781  1.00 10.00      A   
ATOM   4105  CB  LEU A 434     -15.166 -15.598  10.070  1.00 10.00      A   
ATOM   4106  CG  LEU A 434     -13.776 -16.170   9.785  1.00 10.00      A   
ATOM   4107  CD1 LEU A 434     -12.751 -15.599  10.751  1.00 10.00      A   
ATOM   4108  CD2 LEU A 434     -13.800 -17.688   9.867  1.00 10.00      A   
ATOM   4109  C   LEU A 434     -15.420 -13.862   8.273  1.00 10.00      A   
ATOM   4110  O   LEU A 434     -16.134 -14.553   7.548  1.00 10.00      A   
ATOM   4111  N   ARG A 435     -14.659 -12.875   7.811  1.00 10.00      A   
ATOM   4112  HN  ARG A 435     -14.093 -12.374   8.443  1.00 10.00      A   
ATOM   4113  CA  ARG A 435     -14.626 -12.519   6.394  1.00 10.00      A   
ATOM   4114  CB  ARG A 435     -14.413 -11.017   6.215  1.00 10.00      A   
ATOM   4115  CG  ARG A 435     -15.602 -10.157   6.597  1.00 10.00      A   
ATOM   4116  CD  ARG A 435     -15.428  -8.732   6.090  1.00 10.00      A   
ATOM   4117  NE  ARG A 435     -14.102  -8.190   6.397  1.00 10.00      A   
ATOM   4118  HE  ARG A 435     -13.401  -8.290   5.710  1.00 10.00      A   
ATOM   4119  CZ  ARG A 435     -13.797  -7.567   7.534  1.00 10.00      A   
ATOM   4120  NH1 ARG A 435     -14.718  -7.414   8.473  1.00 10.00      A   
ATOM   4121 HH11 ARG A 435     -15.687  -7.772   8.328  1.00 10.00      A   
ATOM   4122 HH12 ARG A 435     -14.479  -6.927   9.363  1.00 10.00      A   
ATOM   4123  NH2 ARG A 435     -12.575  -7.088   7.729  1.00 10.00      A   
ATOM   4124 HH21 ARG A 435     -12.338  -6.604   8.623  1.00 10.00      A   
ATOM   4125 HH22 ARG A 435     -11.842  -7.188   6.987  1.00 10.00      A   
ATOM   4126  C   ARG A 435     -13.534 -13.261   5.638  1.00 10.00      A   
ATOM   4127  O   ARG A 435     -13.767 -13.771   4.543  1.00 10.00      A   
ATOM   4128  N   ARG A 436     -12.339 -13.314   6.210  1.00 10.00      A   
ATOM   4129  HN  ARG A 436     -12.206 -12.914   7.100  1.00 10.00      A   
ATOM   4130  CA  ARG A 436     -11.230 -13.992   5.553  1.00 10.00      A   
ATOM   4131  CB  ARG A 436     -10.047 -13.042   5.333  1.00 10.00      A   
ATOM   4132  CG  ARG A 436      -8.842 -13.699   4.671  1.00 10.00      A   
ATOM   4133  CD  ARG A 436      -7.747 -12.690   4.378  1.00 10.00      A   
ATOM   4134  NE  ARG A 436      -6.663 -13.271   3.584  1.00 10.00      A   
ATOM   4135  HE  ARG A 436      -6.360 -14.187   3.815  1.00 10.00      A   
ATOM   4136  CZ  ARG A 436      -6.055 -12.633   2.584  1.00 10.00      A   
ATOM   4137  NH1 ARG A 436      -6.412 -11.401   2.253  1.00 10.00      A   
ATOM   4138 HH11 ARG A 436      -5.920 -10.915   1.462  1.00 10.00      A   
ATOM   4139 HH12 ARG A 436      -7.170 -10.913   2.771  1.00 10.00      A   
ATOM   4140  NH2 ARG A 436      -5.084 -13.228   1.912  1.00 10.00      A   
ATOM   4141 HH21 ARG A 436      -4.792 -14.201   2.162  1.00 10.00      A   
ATOM   4142 HH22 ARG A 436      -4.603 -12.720   1.126  1.00 10.00      A   
ATOM   4143  C   ARG A 436     -10.793 -15.218   6.335  1.00 10.00      A   
ATOM   4144  O   ARG A 436     -10.594 -15.154   7.554  1.00 10.00      A   
ATOM   4145  N   LEU A 437     -10.664 -16.333   5.628  1.00 10.00      A   
ATOM   4146  HN  LEU A 437     -10.869 -16.317   4.662  1.00 10.00      A   
ATOM   4147  CA  LEU A 437     -10.243 -17.580   6.237  1.00 10.00      A   
ATOM   4148  CB  LEU A 437     -11.442 -18.512   6.447  1.00 10.00      A   
ATOM   4149  CG  LEU A 437     -11.136 -19.877   7.071  1.00 10.00      A   
ATOM   4150  CD1 LEU A 437     -10.685 -19.726   8.516  1.00 10.00      A   
ATOM   4151  CD2 LEU A 437     -12.343 -20.795   6.974  1.00 10.00      A   
ATOM   4152  C   LEU A 437      -9.185 -18.267   5.381  1.00 10.00      A   
ATOM   4153  O   LEU A 437      -9.321 -18.365   4.162  1.00 10.00      A   
ATOM   4154  N   SER A 438      -8.125 -18.712   6.024  1.00 10.00      A   
ATOM   4155  HN  SER A 438      -8.050 -18.554   6.989  1.00 10.00      A   
ATOM   4156  CA  SER A 438      -7.049 -19.405   5.340  1.00 10.00      A   
ATOM   4157  CB  SER A 438      -5.733 -18.671   5.592  1.00 10.00      A   
ATOM   4158  OG  SER A 438      -5.912 -17.263   5.479  1.00 10.00      A   
ATOM   4159  HG  SER A 438      -5.292 -16.905   4.825  1.00 10.00      A   
ATOM   4160  C   SER A 438      -6.972 -20.850   5.839  1.00 10.00      A   
ATOM   4161  O   SER A 438      -6.868 -21.094   7.041  1.00 10.00      A   
ATOM   4162  N   LEU A 439      -7.039 -21.803   4.919  1.00 10.00      A   
ATOM   4163  HN  LEU A 439      -7.105 -21.552   3.971  1.00 10.00      A   
ATOM   4164  CA  LEU A 439      -7.004 -23.217   5.285  1.00 10.00      A   
ATOM   4165  CB  LEU A 439      -8.075 -23.992   4.516  1.00 10.00      A   
ATOM   4166  CG  LEU A 439      -9.526 -23.562   4.749  1.00 10.00      A   
ATOM   4167  CD1 LEU A 439     -10.462 -24.314   3.814  1.00 10.00      A   
ATOM   4168  CD2 LEU A 439      -9.928 -23.788   6.199  1.00 10.00      A   
ATOM   4169  C   LEU A 439      -5.640 -23.844   5.028  1.00 10.00      A   
ATOM   4170  O   LEU A 439      -4.961 -23.510   4.055  1.00 10.00      A   
ATOM   4171  N   SER A 440      -5.256 -24.765   5.901  1.00 10.00      A   
ATOM   4172  HN  SER A 440      -5.845 -24.988   6.654  1.00 10.00      A   
ATOM   4173  CA  SER A 440      -3.989 -25.462   5.780  1.00 10.00      A   
ATOM   4174  CB  SER A 440      -2.834 -24.570   6.253  1.00 10.00      A   
ATOM   4175  OG  SER A 440      -3.125 -23.950   7.496  1.00 10.00      A   
ATOM   4176  HG  SER A 440      -3.531 -23.084   7.341  1.00 10.00      A   
ATOM   4177  C   SER A 440      -4.031 -26.764   6.581  1.00 10.00      A   
ATOM   4178  O   SER A 440      -4.919 -26.953   7.418  1.00 10.00      A   
ATOM   4179  N   GLY A 441      -3.080 -27.653   6.319  1.00 10.00      A   
ATOM   4180  HN  GLY A 441      -2.407 -27.451   5.635  1.00 10.00      A   
ATOM   4181  CA  GLY A 441      -3.030 -28.919   7.026  1.00 10.00      A   
ATOM   4182  C   GLY A 441      -3.849 -29.999   6.345  1.00 10.00      A   
ATOM   4183  O   GLY A 441      -4.238 -29.855   5.187  1.00 10.00      A   
ATOM   4184  N   LEU A 442      -4.088 -31.094   7.049  1.00 10.00      A   
ATOM   4185  HN  LEU A 442      -3.733 -31.165   7.962  1.00 10.00      A   
ATOM   4186  CA  LEU A 442      -4.866 -32.195   6.503  1.00 10.00      A   
ATOM   4187  CB  LEU A 442      -4.507 -33.510   7.196  1.00 10.00      A   
ATOM   4188  CG  LEU A 442      -5.119 -34.777   6.596  1.00 10.00      A   
ATOM   4189  CD1 LEU A 442      -4.632 -34.990   5.170  1.00 10.00      A   
ATOM   4190  CD2 LEU A 442      -4.803 -35.986   7.461  1.00 10.00      A   
ATOM   4191  C   LEU A 442      -6.354 -31.913   6.647  1.00 10.00      A   
ATOM   4192  O   LEU A 442      -6.881 -31.867   7.761  1.00 10.00      A   
ATOM   4193  N   LEU A 443      -7.022 -31.725   5.520  1.00 10.00      A   
ATOM   4194  HN  LEU A 443      -6.545 -31.795   4.662  1.00 10.00      A   
ATOM   4195  CA  LEU A 443      -8.445 -31.434   5.513  1.00 10.00      A   
ATOM   4196  CB  LEU A 443      -8.672 -29.948   5.213  1.00 10.00      A   
ATOM   4197  CG  LEU A 443      -8.056 -28.957   6.200  1.00 10.00      A   
ATOM   4198  CD1 LEU A 443      -8.038 -27.556   5.609  1.00 10.00      A   
ATOM   4199  CD2 LEU A 443      -8.820 -28.972   7.512  1.00 10.00      A   
ATOM   4200  C   LEU A 443      -9.161 -32.272   4.468  1.00 10.00      A   
ATOM   4201  O   LEU A 443      -8.667 -32.448   3.348  1.00 10.00      A   
ATOM   4202  N   THR A 444     -10.316 -32.799   4.833  1.00 10.00      A   
ATOM   4203  HN  THR A 444     -10.650 -32.645   5.751  1.00 10.00      A   
ATOM   4204  CA  THR A 444     -11.108 -33.595   3.912  1.00 10.00      A   
ATOM   4205  CB  THR A 444     -11.627 -34.902   4.559  1.00 10.00      A   
ATOM   4206  OG1 THR A 444     -12.599 -34.617   5.576  1.00 10.00      A   
ATOM   4207  HG1 THR A 444     -12.392 -33.765   6.003  1.00 10.00      A   
ATOM   4208  CG2 THR A 444     -10.482 -35.702   5.162  1.00 10.00      A   
ATOM   4209  C   THR A 444     -12.280 -32.761   3.399  1.00 10.00      A   
ATOM   4210  O   THR A 444     -12.247 -31.532   3.464  1.00 10.00      A   
ATOM   4211  N   ASP A 445     -13.317 -33.418   2.901  1.00 10.00      A   
ATOM   4212  HN  ASP A 445     -13.308 -34.398   2.883  1.00 10.00      A   
ATOM   4213  CA  ASP A 445     -14.481 -32.706   2.384  1.00 10.00      A   
ATOM   4214  CB  ASP A 445     -15.174 -33.507   1.278  1.00 10.00      A   
ATOM   4215  CG  ASP A 445     -14.673 -33.158  -0.109  1.00 10.00      A   
ATOM   4216  OD1 ASP A 445     -15.317 -33.569  -1.097  1.00 10.00      A   
ATOM   4217  OD2 ASP A 445     -13.626 -32.490  -0.224  1.00 10.00      A   
ATOM   4218  C   ASP A 445     -15.475 -32.403   3.494  1.00 10.00      A   
ATOM   4219  O   ASP A 445     -16.546 -31.844   3.247  1.00 10.00      A   
ATOM   4220  N   LYS A 446     -15.123 -32.776   4.719  1.00 10.00      A   
ATOM   4221  HN  LYS A 446     -14.257 -33.215   4.861  1.00 10.00      A   
ATOM   4222  CA  LYS A 446     -15.993 -32.544   5.858  1.00 10.00      A   
ATOM   4223  CB  LYS A 446     -15.687 -33.523   6.994  1.00 10.00      A   
ATOM   4224  CG  LYS A 446     -16.899 -33.894   7.834  1.00 10.00      A   
ATOM   4225  CD  LYS A 446     -17.996 -34.496   6.971  1.00 10.00      A   
ATOM   4226  CE  LYS A 446     -19.285 -34.697   7.752  1.00 10.00      A   
ATOM   4227  NZ  LYS A 446     -20.405 -35.086   6.854  1.00 10.00      A   
ATOM   4228  HZ1 LYS A 446     -21.266 -35.273   7.407  1.00 10.00      A   
ATOM   4229  HZ2 LYS A 446     -20.156 -35.946   6.322  1.00 10.00      A   
ATOM   4230  HZ3 LYS A 446     -20.604 -34.316   6.175  1.00 10.00      A   
ATOM   4231  C   LYS A 446     -15.888 -31.100   6.340  1.00 10.00      A   
ATOM   4232  O   LYS A 446     -16.896 -30.469   6.655  1.00 10.00      A   
ATOM   4233  N   VAL A 447     -14.668 -30.584   6.395  1.00 10.00      A   
ATOM   4234  HN  VAL A 447     -13.895 -31.155   6.167  1.00 10.00      A   
ATOM   4235  CA  VAL A 447     -14.434 -29.210   6.825  1.00 10.00      A   
ATOM   4236  CB  VAL A 447     -12.923 -28.872   6.913  1.00 10.00      A   
ATOM   4237  CG1 VAL A 447     -12.240 -28.978   5.557  1.00 10.00      A   
ATOM   4238  CG2 VAL A 447     -12.700 -27.498   7.526  1.00 10.00      A   
ATOM   4239  C   VAL A 447     -15.159 -28.224   5.911  1.00 10.00      A   
ATOM   4240  O   VAL A 447     -15.721 -27.229   6.370  1.00 10.00      A   
ATOM   4241  N   PHE A 448     -15.179 -28.528   4.619  1.00 10.00      A   
ATOM   4242  HN  PHE A 448     -14.735 -29.348   4.314  1.00 10.00      A   
ATOM   4243  CA  PHE A 448     -15.844 -27.672   3.650  1.00 10.00      A   
ATOM   4244  CB  PHE A 448     -15.550 -28.133   2.228  1.00 10.00      A   
ATOM   4245  CG  PHE A 448     -14.107 -27.998   1.845  1.00 10.00      A   
ATOM   4246  CD1 PHE A 448     -13.303 -29.115   1.722  1.00 10.00      A   
ATOM   4247  CD2 PHE A 448     -13.556 -26.748   1.611  1.00 10.00      A   
ATOM   4248  CE1 PHE A 448     -11.973 -28.993   1.374  1.00 10.00      A   
ATOM   4249  CE2 PHE A 448     -12.226 -26.618   1.262  1.00 10.00      A   
ATOM   4250  CZ  PHE A 448     -11.433 -27.742   1.145  1.00 10.00      A   
ATOM   4251  C   PHE A 448     -17.344 -27.636   3.906  1.00 10.00      A   
ATOM   4252  O   PHE A 448     -18.001 -26.618   3.677  1.00 10.00      A   
ATOM   4253  N   GLU A 449     -17.878 -28.750   4.400  1.00 10.00      A   
ATOM   4254  HN  GLU A 449     -17.304 -29.527   4.565  1.00 10.00      A   
ATOM   4255  CA  GLU A 449     -19.293 -28.840   4.711  1.00 10.00      A   
ATOM   4256  CB  GLU A 449     -19.654 -30.267   5.124  1.00 10.00      A   
ATOM   4257  CG  GLU A 449     -21.144 -30.523   5.265  1.00 10.00      A   
ATOM   4258  CD  GLU A 449     -21.446 -31.946   5.680  1.00 10.00      A   
ATOM   4259  OE1 GLU A 449     -20.739 -32.871   5.226  1.00 10.00      A   
ATOM   4260  OE2 GLU A 449     -22.399 -32.151   6.461  1.00 10.00      A   
ATOM   4261  C   GLU A 449     -19.619 -27.867   5.834  1.00 10.00      A   
ATOM   4262  O   GLU A 449     -20.645 -27.189   5.806  1.00 10.00      A   
ATOM   4263  N   TYR A 450     -18.721 -27.790   6.811  1.00 10.00      A   
ATOM   4264  HN  TYR A 450     -17.921 -28.357   6.772  1.00 10.00      A   
ATOM   4265  CA  TYR A 450     -18.894 -26.883   7.939  1.00 10.00      A   
ATOM   4266  CB  TYR A 450     -17.870 -27.168   9.046  1.00 10.00      A   
ATOM   4267  CG  TYR A 450     -17.942 -28.563   9.628  1.00 10.00      A   
ATOM   4268  CD1 TYR A 450     -16.823 -29.385   9.646  1.00 10.00      A   
ATOM   4269  CD2 TYR A 450     -19.126 -29.058  10.160  1.00 10.00      A   
ATOM   4270  CE1 TYR A 450     -16.879 -30.661  10.172  1.00 10.00      A   
ATOM   4271  CE2 TYR A 450     -19.191 -30.334  10.692  1.00 10.00      A   
ATOM   4272  CZ  TYR A 450     -18.063 -31.131  10.695  1.00 10.00      A   
ATOM   4273  OH  TYR A 450     -18.122 -32.405  11.217  1.00 10.00      A   
ATOM   4274  HH  TYR A 450     -19.021 -32.744  11.123  1.00 10.00      A   
ATOM   4275  C   TYR A 450     -18.758 -25.443   7.467  1.00 10.00      A   
ATOM   4276  O   TYR A 450     -19.553 -24.583   7.830  1.00 10.00      A   
ATOM   4277  N   ILE A 451     -17.759 -25.200   6.630  1.00 10.00      A   
ATOM   4278  HN  ILE A 451     -17.165 -25.938   6.369  1.00 10.00      A   
ATOM   4279  CA  ILE A 451     -17.509 -23.867   6.093  1.00 10.00      A   
ATOM   4280  CB  ILE A 451     -16.279 -23.855   5.164  1.00 10.00      A   
ATOM   4281  CG1 ILE A 451     -15.012 -24.207   5.951  1.00 10.00      A   
ATOM   4282  CG2 ILE A 451     -16.124 -22.507   4.472  1.00 10.00      A   
ATOM   4283  CD1 ILE A 451     -13.810 -24.478   5.077  1.00 10.00      A   
ATOM   4284  C   ILE A 451     -18.729 -23.335   5.339  1.00 10.00      A   
ATOM   4285  O   ILE A 451     -19.209 -22.241   5.618  1.00 10.00      A   
ATOM   4286  N   GLY A 452     -19.246 -24.125   4.405  1.00 10.00      A   
ATOM   4287  HN  GLY A 452     -18.836 -25.002   4.227  1.00 10.00      A   
ATOM   4288  CA  GLY A 452     -20.395 -23.694   3.632  1.00 10.00      A   
ATOM   4289  C   GLY A 452     -21.661 -23.550   4.461  1.00 10.00      A   
ATOM   4290  O   GLY A 452     -22.554 -22.778   4.113  1.00 10.00      A   
ATOM   4291  N   THR A 453     -21.738 -24.275   5.564  1.00 10.00      A   
ATOM   4292  HN  THR A 453     -20.987 -24.855   5.811  1.00 10.00      A   
ATOM   4293  CA  THR A 453     -22.917 -24.230   6.417  1.00 10.00      A   
ATOM   4294  CB  THR A 453     -23.174 -25.600   7.079  1.00 10.00      A   
ATOM   4295  OG1 THR A 453     -23.201 -26.618   6.065  1.00 10.00      A   
ATOM   4296  HG1 THR A 453     -22.291 -26.892   5.866  1.00 10.00      A   
ATOM   4297  CG2 THR A 453     -24.496 -25.612   7.832  1.00 10.00      A   
ATOM   4298  C   THR A 453     -22.833 -23.133   7.483  1.00 10.00      A   
ATOM   4299  O   THR A 453     -23.842 -22.514   7.819  1.00 10.00      A   
ATOM   4300  N   TYR A 454     -21.636 -22.867   7.997  1.00 10.00      A   
ATOM   4301  HN  TYR A 454     -20.844 -23.354   7.669  1.00 10.00      A   
ATOM   4302  CA  TYR A 454     -21.478 -21.863   9.044  1.00 10.00      A   
ATOM   4303  CB  TYR A 454     -20.638 -22.409  10.199  1.00 10.00      A   
ATOM   4304  CG  TYR A 454     -21.250 -23.612  10.882  1.00 10.00      A   
ATOM   4305  CD1 TYR A 454     -20.664 -24.869  10.785  1.00 10.00      A   
ATOM   4306  CD2 TYR A 454     -22.417 -23.491  11.623  1.00 10.00      A   
ATOM   4307  CE1 TYR A 454     -21.225 -25.969  11.405  1.00 10.00      A   
ATOM   4308  CE2 TYR A 454     -22.985 -24.584  12.246  1.00 10.00      A   
ATOM   4309  CZ  TYR A 454     -22.385 -25.820  12.133  1.00 10.00      A   
ATOM   4310  OH  TYR A 454     -22.951 -26.911  12.749  1.00 10.00      A   
ATOM   4311  HH  TYR A 454     -23.910 -26.860  12.662  1.00 10.00      A   
ATOM   4312  C   TYR A 454     -20.915 -20.531   8.546  1.00 10.00      A   
ATOM   4313  O   TYR A 454     -21.370 -19.469   8.972  1.00 10.00      A   
ATOM   4314  N   ALA A 455     -19.933 -20.576   7.656  1.00 10.00      A   
ATOM   4315  HN  ALA A 455     -19.622 -21.444   7.322  1.00 10.00      A   
ATOM   4316  CA  ALA A 455     -19.324 -19.356   7.140  1.00 10.00      A   
ATOM   4317  CB  ALA A 455     -17.911 -19.614   6.641  1.00 10.00      A   
ATOM   4318  C   ALA A 455     -20.180 -18.728   6.050  1.00 10.00      A   
ATOM   4319  O   ALA A 455     -20.144 -19.145   4.896  1.00 10.00      A   
ATOM   4320  N   LYS A 456     -20.963 -17.731   6.430  1.00 10.00      A   
ATOM   4321  HN  LYS A 456     -20.966 -17.464   7.374  1.00 10.00      A   
ATOM   4322  CA  LYS A 456     -21.831 -17.037   5.488  1.00 10.00      A   
ATOM   4323  CB  LYS A 456     -23.250 -16.918   6.054  1.00 10.00      A   
ATOM   4324  CG  LYS A 456     -23.886 -18.246   6.443  1.00 10.00      A   
ATOM   4325  CD  LYS A 456     -23.994 -19.179   5.250  1.00 10.00      A   
ATOM   4326  CE  LYS A 456     -24.833 -20.399   5.585  1.00 10.00      A   
ATOM   4327  NZ  LYS A 456     -24.892 -21.359   4.452  1.00 10.00      A   
ATOM   4328  HZ1 LYS A 456     -25.613 -22.087   4.635  1.00 10.00      A   
ATOM   4329  HZ2 LYS A 456     -23.967 -21.825   4.324  1.00 10.00      A   
ATOM   4330  HZ3 LYS A 456     -25.134 -20.865   3.571  1.00 10.00      A   
ATOM   4331  C   LYS A 456     -21.278 -15.656   5.156  1.00 10.00      A   
ATOM   4332  O   LYS A 456     -21.685 -15.031   4.175  1.00 10.00      A   
ATOM   4333  N   LYS A 457     -20.347 -15.188   5.975  1.00 10.00      A   
ATOM   4334  HN  LYS A 457     -20.057 -15.739   6.734  1.00 10.00      A   
ATOM   4335  CA  LYS A 457     -19.733 -13.884   5.773  1.00 10.00      A   
ATOM   4336  CB  LYS A 457     -19.697 -13.097   7.089  1.00 10.00      A   
ATOM   4337  CG  LYS A 457     -21.059 -12.814   7.707  1.00 10.00      A   
ATOM   4338  CD  LYS A 457     -21.848 -11.802   6.892  1.00 10.00      A   
ATOM   4339  CE  LYS A 457     -22.981 -11.191   7.705  1.00 10.00      A   
ATOM   4340  NZ  LYS A 457     -23.981 -12.204   8.135  1.00 10.00      A   
ATOM   4341  HZ1 LYS A 457     -24.825 -11.732   8.519  1.00 10.00      A   
ATOM   4342  HZ2 LYS A 457     -23.580 -12.816   8.873  1.00 10.00      A   
ATOM   4343  HZ3 LYS A 457     -24.267 -12.795   7.329  1.00 10.00      A   
ATOM   4344  C   LYS A 457     -18.316 -14.047   5.229  1.00 10.00      A   
ATOM   4345  O   LYS A 457     -17.558 -13.080   5.136  1.00 10.00      A   
ATOM   4346  N   MET A 458     -17.964 -15.278   4.866  1.00 10.00      A   
ATOM   4347  HN  MET A 458     -18.615 -16.003   4.943  1.00 10.00      A   
ATOM   4348  CA  MET A 458     -16.636 -15.569   4.335  1.00 10.00      A   
ATOM   4349  CB  MET A 458     -16.348 -17.069   4.388  1.00 10.00      A   
ATOM   4350  CG  MET A 458     -14.927 -17.445   3.996  1.00 10.00      A   
ATOM   4351  SD  MET A 458     -14.751 -19.207   3.673  1.00 10.00      A   
ATOM   4352  CE  MET A 458     -15.672 -19.345   2.145  1.00 10.00      A   
ATOM   4353  C   MET A 458     -16.517 -15.060   2.905  1.00 10.00      A   
ATOM   4354  O   MET A 458     -17.002 -15.692   1.964  1.00 10.00      A   
ATOM   4355  N   GLU A 459     -15.873 -13.916   2.751  1.00 10.00      A   
ATOM   4356  HN  GLU A 459     -15.501 -13.469   3.543  1.00 10.00      A   
ATOM   4357  CA  GLU A 459     -15.707 -13.299   1.448  1.00 10.00      A   
ATOM   4358  CB  GLU A 459     -15.902 -11.785   1.549  1.00 10.00      A   
ATOM   4359  CG  GLU A 459     -17.183 -11.377   2.265  1.00 10.00      A   
ATOM   4360  CD  GLU A 459     -17.516  -9.909   2.102  1.00 10.00      A   
ATOM   4361  OE1 GLU A 459     -16.652  -9.058   2.404  1.00 10.00      A   
ATOM   4362  OE2 GLU A 459     -18.645  -9.595   1.672  1.00 10.00      A   
ATOM   4363  C   GLU A 459     -14.356 -13.633   0.817  1.00 10.00      A   
ATOM   4364  O   GLU A 459     -14.168 -13.457  -0.387  1.00 10.00      A   
ATOM   4365  N   MET A 460     -13.414 -14.109   1.623  1.00 10.00      A   
ATOM   4366  HN  MET A 460     -13.608 -14.228   2.580  1.00 10.00      A   
ATOM   4367  CA  MET A 460     -12.095 -14.462   1.119  1.00 10.00      A   
ATOM   4368  CB  MET A 460     -11.091 -13.344   1.423  1.00 10.00      A   
ATOM   4369  CG  MET A 460      -9.649 -13.673   1.062  1.00 10.00      A   
ATOM   4370  SD  MET A 460      -9.394 -13.894  -0.709  1.00 10.00      A   
ATOM   4371  CE  MET A 460      -7.607 -14.003  -0.764  1.00 10.00      A   
ATOM   4372  C   MET A 460     -11.623 -15.783   1.715  1.00 10.00      A   
ATOM   4373  O   MET A 460     -11.496 -15.913   2.933  1.00 10.00      A   
ATOM   4374  N   LEU A 461     -11.368 -16.756   0.852  1.00 10.00      A   
ATOM   4375  HN  LEU A 461     -11.483 -16.592  -0.111  1.00 10.00      A   
ATOM   4376  CA  LEU A 461     -10.914 -18.067   1.294  1.00 10.00      A   
ATOM   4377  CB  LEU A 461     -12.077 -19.062   1.308  1.00 10.00      A   
ATOM   4378  CG  LEU A 461     -11.722 -20.509   1.660  1.00 10.00      A   
ATOM   4379  CD1 LEU A 461     -11.358 -20.633   3.129  1.00 10.00      A   
ATOM   4380  CD2 LEU A 461     -12.864 -21.446   1.305  1.00 10.00      A   
ATOM   4381  C   LEU A 461      -9.796 -18.592   0.403  1.00 10.00      A   
ATOM   4382  O   LEU A 461      -9.930 -18.640  -0.823  1.00 10.00      A   
ATOM   4383  N   SER A 462      -8.695 -18.967   1.028  1.00 10.00      A   
ATOM   4384  HN  SER A 462      -8.647 -18.866   2.002  1.00 10.00      A   
ATOM   4385  CA  SER A 462      -7.552 -19.511   0.319  1.00 10.00      A   
ATOM   4386  CB  SER A 462      -6.286 -18.731   0.682  1.00 10.00      A   
ATOM   4387  OG  SER A 462      -6.510 -17.328   0.598  1.00 10.00      A   
ATOM   4388  HG  SER A 462      -6.186 -16.996  -0.261  1.00 10.00      A   
ATOM   4389  C   SER A 462      -7.390 -20.994   0.659  1.00 10.00      A   
ATOM   4390  O   SER A 462      -7.113 -21.351   1.807  1.00 10.00      A   
ATOM   4391  N   VAL A 463      -7.584 -21.855  -0.334  1.00 10.00      A   
ATOM   4392  HN  VAL A 463      -7.805 -21.513  -1.231  1.00 10.00      A   
ATOM   4393  CA  VAL A 463      -7.471 -23.296  -0.130  1.00 10.00      A   
ATOM   4394  CB  VAL A 463      -8.754 -24.039  -0.566  1.00 10.00      A   
ATOM   4395  CG1 VAL A 463      -8.722 -25.484  -0.092  1.00 10.00      A   
ATOM   4396  CG2 VAL A 463      -9.996 -23.334  -0.043  1.00 10.00      A   
ATOM   4397  C   VAL A 463      -6.284 -23.879  -0.892  1.00 10.00      A   
ATOM   4398  O   VAL A 463      -6.152 -23.681  -2.103  1.00 10.00      A   
ATOM   4399  N   ALA A 464      -5.423 -24.599  -0.184  1.00 10.00      A   
ATOM   4400  HN  ALA A 464      -5.576 -24.727   0.775  1.00 10.00      A   
ATOM   4401  CA  ALA A 464      -4.258 -25.214  -0.799  1.00 10.00      A   
ATOM   4402  CB  ALA A 464      -3.040 -24.312  -0.659  1.00 10.00      A   
ATOM   4403  C   ALA A 464      -3.981 -26.570  -0.168  1.00 10.00      A   
ATOM   4404  O   ALA A 464      -3.851 -26.672   1.055  1.00 10.00      A   
ATOM   4405  N   PHE A 465      -3.911 -27.604  -1.006  1.00 10.00      A   
ATOM   4406  HN  PHE A 465      -4.050 -27.444  -1.965  1.00 10.00      A   
ATOM   4407  CA  PHE A 465      -3.641 -28.971  -0.553  1.00 10.00      A   
ATOM   4408  CB  PHE A 465      -2.250 -29.077   0.090  1.00 10.00      A   
ATOM   4409  CG  PHE A 465      -1.101 -28.977  -0.873  1.00 10.00      A   
ATOM   4410  CD1 PHE A 465      -0.584 -27.743  -1.233  1.00 10.00      A   
ATOM   4411  CD2 PHE A 465      -0.534 -30.120  -1.411  1.00 10.00      A   
ATOM   4412  CE1 PHE A 465       0.477 -27.650  -2.113  1.00 10.00      A   
ATOM   4413  CE2 PHE A 465       0.526 -30.035  -2.293  1.00 10.00      A   
ATOM   4414  CZ  PHE A 465       1.034 -28.798  -2.645  1.00 10.00      A   
ATOM   4415  C   PHE A 465      -4.710 -29.469   0.421  1.00 10.00      A   
ATOM   4416  O   PHE A 465      -4.400 -30.131   1.411  1.00 10.00      A   
ATOM   4417  N   ALA A 466      -5.965 -29.159   0.131  1.00 10.00      A   
ATOM   4418  HN  ALA A 466      -6.156 -28.648  -0.683  1.00 10.00      A   
ATOM   4419  CA  ALA A 466      -7.070 -29.569   0.988  1.00 10.00      A   
ATOM   4420  CB  ALA A 466      -7.471 -28.425   1.905  1.00 10.00      A   
ATOM   4421  C   ALA A 466      -8.267 -30.019   0.160  1.00 10.00      A   
ATOM   4422  O   ALA A 466      -8.527 -29.472  -0.912  1.00 10.00      A   
ATOM   4423  N   GLY A 467      -8.993 -31.006   0.661  1.00 10.00      A   
ATOM   4424  HN  GLY A 467      -8.731 -31.409   1.520  1.00 10.00      A   
ATOM   4425  CA  GLY A 467     -10.161 -31.504  -0.043  1.00 10.00      A   
ATOM   4426  C   GLY A 467     -10.109 -33.001  -0.230  1.00 10.00      A   
ATOM   4427  O   GLY A 467      -9.041 -33.602  -0.145  1.00 10.00      A   
ATOM   4428  N   ASP A 468     -11.260 -33.607  -0.464  1.00 10.00      A   
ATOM   4429  HN  ASP A 468     -12.090 -33.065  -0.495  1.00 10.00      A   
ATOM   4430  CA  ASP A 468     -11.347 -35.049  -0.667  1.00 10.00      A   
ATOM   4431  CB  ASP A 468     -12.222 -35.678   0.419  1.00 10.00      A   
ATOM   4432  CG  ASP A 468     -11.867 -37.119   0.721  1.00 10.00      A   
ATOM   4433  OD1 ASP A 468     -11.053 -37.718  -0.019  1.00 10.00      A   
ATOM   4434  OD2 ASP A 468     -12.407 -37.665   1.711  1.00 10.00      A   
ATOM   4435  C   ASP A 468     -11.929 -35.351  -2.044  1.00 10.00      A   
ATOM   4436  O   ASP A 468     -11.426 -36.208  -2.774  1.00 10.00      A   
ATOM   4437  N   SER A 469     -12.984 -34.630  -2.399  1.00 10.00      A   
ATOM   4438  HN  SER A 469     -13.335 -33.950  -1.774  1.00 10.00      A   
ATOM   4439  CA  SER A 469     -13.642 -34.802  -3.685  1.00 10.00      A   
ATOM   4440  CB  SER A 469     -14.738 -35.872  -3.587  1.00 10.00      A   
ATOM   4441  OG  SER A 469     -15.307 -35.911  -2.286  1.00 10.00      A   
ATOM   4442  HG  SER A 469     -15.232 -35.031  -1.867  1.00 10.00      A   
ATOM   4443  C   SER A 469     -14.220 -33.474  -4.170  1.00 10.00      A   
ATOM   4444  O   SER A 469     -13.895 -32.421  -3.623  1.00 10.00      A   
ATOM   4445  N   ASP A 470     -15.064 -33.524  -5.193  1.00 10.00      A   
ATOM   4446  HN  ASP A 470     -15.268 -34.393  -5.603  1.00 10.00      A   
ATOM   4447  CA  ASP A 470     -15.682 -32.315  -5.735  1.00 10.00      A   
ATOM   4448  CB  ASP A 470     -16.322 -32.598  -7.095  1.00 10.00      A   
ATOM   4449  CG  ASP A 470     -15.531 -32.018  -8.249  1.00 10.00      A   
ATOM   4450  OD1 ASP A 470     -15.946 -30.977  -8.793  1.00 10.00      A   
ATOM   4451  OD2 ASP A 470     -14.493 -32.609  -8.628  1.00 10.00      A   
ATOM   4452  C   ASP A 470     -16.737 -31.772  -4.781  1.00 10.00      A   
ATOM   4453  O   ASP A 470     -17.153 -30.618  -4.890  1.00 10.00      A   
ATOM   4454  N   LEU A 471     -17.153 -32.612  -3.838  1.00 10.00      A   
ATOM   4455  HN  LEU A 471     -16.759 -33.507  -3.794  1.00 10.00      A   
ATOM   4456  CA  LEU A 471     -18.166 -32.244  -2.858  1.00 10.00      A   
ATOM   4457  CB  LEU A 471     -18.461 -33.425  -1.925  1.00 10.00      A   
ATOM   4458  CG  LEU A 471     -18.871 -34.739  -2.598  1.00 10.00      A   
ATOM   4459  CD1 LEU A 471     -18.954 -35.855  -1.571  1.00 10.00      A   
ATOM   4460  CD2 LEU A 471     -20.199 -34.582  -3.321  1.00 10.00      A   
ATOM   4461  C   LEU A 471     -17.740 -31.027  -2.042  1.00 10.00      A   
ATOM   4462  O   LEU A 471     -18.540 -30.122  -1.798  1.00 10.00      A   
ATOM   4463  N   GLY A 472     -16.477 -31.015  -1.629  1.00 10.00      A   
ATOM   4464  HN  GLY A 472     -15.894 -31.780  -1.848  1.00 10.00      A   
ATOM   4465  CA  GLY A 472     -15.952 -29.910  -0.844  1.00 10.00      A   
ATOM   4466  C   GLY A 472     -16.142 -28.567  -1.521  1.00 10.00      A   
ATOM   4467  O   GLY A 472     -16.523 -27.588  -0.878  1.00 10.00      A   
ATOM   4468  N   MET A 473     -15.896 -28.527  -2.824  1.00 10.00      A   
ATOM   4469  HN  MET A 473     -15.613 -29.346  -3.279  1.00 10.00      A   
ATOM   4470  CA  MET A 473     -16.041 -27.296  -3.591  1.00 10.00      A   
ATOM   4471  CB  MET A 473     -15.431 -27.450  -4.989  1.00 10.00      A   
ATOM   4472  CG  MET A 473     -15.485 -26.190  -5.842  1.00 10.00      A   
ATOM   4473  SD  MET A 473     -14.284 -26.200  -7.191  1.00 10.00      A   
ATOM   4474  CE  MET A 473     -14.845 -27.601  -8.157  1.00 10.00      A   
ATOM   4475  C   MET A 473     -17.510 -26.892  -3.681  1.00 10.00      A   
ATOM   4476  O   MET A 473     -17.851 -25.713  -3.571  1.00 10.00      A   
ATOM   4477  N   HIS A 474     -18.377 -27.885  -3.848  1.00 10.00      A   
ATOM   4478  HN  HIS A 474     -18.043 -28.808  -3.898  1.00 10.00      A   
ATOM   4479  CA  HIS A 474     -19.809 -27.644  -3.948  1.00 10.00      A   
ATOM   4480  CB  HIS A 474     -20.536 -28.936  -4.329  1.00 10.00      A   
ATOM   4481  CG  HIS A 474     -21.955 -28.735  -4.769  1.00 10.00      A   
ATOM   4482  ND1 HIS A 474     -22.288 -28.657  -6.103  1.00 10.00      A   
ATOM   4483  CD2 HIS A 474     -23.081 -28.598  -4.022  1.00 10.00      A   
ATOM   4484  CE1 HIS A 474     -23.595 -28.472  -6.139  1.00 10.00      A   
ATOM   4485  NE2 HIS A 474     -24.113 -28.430  -4.908  1.00 10.00      A   
ATOM   4486  HE2 HIS A 474     -25.058 -28.296  -4.679  1.00 10.00      A   
ATOM   4487  C   HIS A 474     -20.358 -27.095  -2.633  1.00 10.00      A   
ATOM   4488  O   HIS A 474     -21.182 -26.179  -2.630  1.00 10.00      A   
ATOM   4489  N   HIS A 475     -19.873 -27.643  -1.521  1.00 10.00      A   
ATOM   4490  HN  HIS A 475     -19.205 -28.361  -1.598  1.00 10.00      A   
ATOM   4491  CA  HIS A 475     -20.307 -27.223  -0.189  1.00 10.00      A   
ATOM   4492  CB  HIS A 475     -19.601 -28.039   0.899  1.00 10.00      A   
ATOM   4493  CG  HIS A 475     -20.235 -29.369   1.171  1.00 10.00      A   
ATOM   4494  ND1 HIS A 475     -21.528 -29.531   1.622  1.00 10.00      A   
ATOM   4495  HD1 HIS A 475     -22.171 -28.813   1.810  1.00 10.00      A   
ATOM   4496  CD2 HIS A 475     -19.727 -30.618   1.048  1.00 10.00      A   
ATOM   4497  CE1 HIS A 475     -21.757 -30.844   1.755  1.00 10.00      A   
ATOM   4498  NE2 HIS A 475     -20.694 -31.548   1.419  1.00 10.00      A   
ATOM   4499  C   HIS A 475     -20.060 -25.738   0.044  1.00 10.00      A   
ATOM   4500  O   HIS A 475     -20.883 -25.054   0.650  1.00 10.00      A   
ATOM   4501  N   VAL A 476     -18.932 -25.243  -0.440  1.00 10.00      A   
ATOM   4502  HN  VAL A 476     -18.313 -25.836  -0.922  1.00 10.00      A   
ATOM   4503  CA  VAL A 476     -18.586 -23.839  -0.268  1.00 10.00      A   
ATOM   4504  CB  VAL A 476     -17.068 -23.610  -0.442  1.00 10.00      A   
ATOM   4505  CG1 VAL A 476     -16.712 -22.142  -0.253  1.00 10.00      A   
ATOM   4506  CG2 VAL A 476     -16.282 -24.474   0.539  1.00 10.00      A   
ATOM   4507  C   VAL A 476     -19.362 -22.956  -1.243  1.00 10.00      A   
ATOM   4508  O   VAL A 476     -19.999 -21.983  -0.841  1.00 10.00      A   
ATOM   4509  N   LEU A 477     -19.337 -23.328  -2.517  1.00 10.00      A   
ATOM   4510  HN  LEU A 477     -18.853 -24.147  -2.765  1.00 10.00      A   
ATOM   4511  CA  LEU A 477     -20.012 -22.563  -3.561  1.00 10.00      A   
ATOM   4512  CB  LEU A 477     -19.673 -23.114  -4.948  1.00 10.00      A   
ATOM   4513  CG  LEU A 477     -18.231 -22.908  -5.417  1.00 10.00      A   
ATOM   4514  CD1 LEU A 477     -18.002 -23.590  -6.755  1.00 10.00      A   
ATOM   4515  CD2 LEU A 477     -17.903 -21.426  -5.513  1.00 10.00      A   
ATOM   4516  C   LEU A 477     -21.527 -22.485  -3.357  1.00 10.00      A   
ATOM   4517  O   LEU A 477     -22.119 -21.425  -3.518  1.00 10.00      A   
ATOM   4518  N   SER A 478     -22.150 -23.594  -2.981  1.00 10.00      A   
ATOM   4519  HN  SER A 478     -21.631 -24.419  -2.840  1.00 10.00      A   
ATOM   4520  CA  SER A 478     -23.595 -23.610  -2.772  1.00 10.00      A   
ATOM   4521  CB  SER A 478     -24.183 -24.945  -3.224  1.00 10.00      A   
ATOM   4522  OG  SER A 478     -23.815 -25.226  -4.562  1.00 10.00      A   
ATOM   4523  HG  SER A 478     -23.276 -24.498  -4.904  1.00 10.00      A   
ATOM   4524  C   SER A 478     -23.964 -23.333  -1.316  1.00 10.00      A   
ATOM   4525  O   SER A 478     -25.146 -23.294  -0.960  1.00 10.00      A   
ATOM   4526  N   GLY A 479     -22.958 -23.127  -0.481  1.00 10.00      A   
ATOM   4527  HN  GLY A 479     -22.041 -23.140  -0.821  1.00 10.00      A   
ATOM   4528  CA  GLY A 479     -23.206 -22.878   0.924  1.00 10.00      A   
ATOM   4529  C   GLY A 479     -22.978 -21.437   1.332  1.00 10.00      A   
ATOM   4530  O   GLY A 479     -23.886 -20.781   1.853  1.00 10.00      A   
ATOM   4531  N   CYS A 480     -21.772 -20.942   1.097  1.00 10.00      A   
ATOM   4532  HN  CYS A 480     -21.099 -21.506   0.664  1.00 10.00      A   
ATOM   4533  CA  CYS A 480     -21.420 -19.577   1.456  1.00 10.00      A   
ATOM   4534  CB  CYS A 480     -19.931 -19.328   1.235  1.00 10.00      A   
ATOM   4535  SG  CYS A 480     -18.873 -20.363   2.274  1.00 10.00      A   
ATOM   4536  HG  CYS A 480     -19.146 -20.079   3.543  1.00 10.00      A   
ATOM   4537  C   CYS A 480     -22.285 -18.560   0.720  1.00 10.00      A   
ATOM   4538  O   CYS A 480     -22.576 -18.710  -0.472  1.00 10.00      A   
ATOM   4539  N   ASP A 481     -22.712 -17.536   1.445  1.00 10.00      A   
ATOM   4540  HN  ASP A 481     -22.429 -17.465   2.380  1.00 10.00      A   
ATOM   4541  CA  ASP A 481     -23.570 -16.504   0.885  1.00 10.00      A   
ATOM   4542  CB  ASP A 481     -24.485 -15.927   1.971  1.00 10.00      A   
ATOM   4543  CG  ASP A 481     -25.928 -15.817   1.524  1.00 10.00      A   
ATOM   4544  OD1 ASP A 481     -26.624 -16.855   1.501  1.00 10.00      A   
ATOM   4545  OD2 ASP A 481     -26.377 -14.695   1.204  1.00 10.00      A   
ATOM   4546  C   ASP A 481     -22.759 -15.396   0.231  1.00 10.00      A   
ATOM   4547  O   ASP A 481     -22.582 -15.381  -0.987  1.00 10.00      A   
ATOM   4548  N   SER A 482     -22.250 -14.486   1.045  1.00 10.00      A   
ATOM   4549  HN  SER A 482     -22.398 -14.566   2.013  1.00 10.00      A   
ATOM   4550  CA  SER A 482     -21.474 -13.368   0.546  1.00 10.00      A   
ATOM   4551  CB  SER A 482     -21.603 -12.197   1.517  1.00 10.00      A   
ATOM   4552  OG  SER A 482     -22.917 -12.145   2.055  1.00 10.00      A   
ATOM   4553  HG  SER A 482     -22.884 -11.742   2.929  1.00 10.00      A   
ATOM   4554  C   SER A 482     -20.008 -13.753   0.365  1.00 10.00      A   
ATOM   4555  O   SER A 482     -19.255 -13.829   1.332  1.00 10.00      A   
ATOM   4556  N   LEU A 483     -19.619 -14.020  -0.870  1.00 10.00      A   
ATOM   4557  HN  LEU A 483     -20.275 -13.971  -1.598  1.00 10.00      A   
ATOM   4558  CA  LEU A 483     -18.245 -14.385  -1.178  1.00 10.00      A   
ATOM   4559  CB  LEU A 483     -18.179 -15.813  -1.729  1.00 10.00      A   
ATOM   4560  CG  LEU A 483     -16.972 -16.652  -1.288  1.00 10.00      A   
ATOM   4561  CD1 LEU A 483     -17.281 -18.139  -1.380  1.00 10.00      A   
ATOM   4562  CD2 LEU A 483     -15.737 -16.311  -2.111  1.00 10.00      A   
ATOM   4563  C   LEU A 483     -17.657 -13.398  -2.184  1.00 10.00      A   
ATOM   4564  O   LEU A 483     -18.373 -12.885  -3.043  1.00 10.00      A   
ATOM   4565  N   ARG A 484     -16.361 -13.130  -2.078  1.00 10.00      A   
ATOM   4566  HN  ARG A 484     -15.830 -13.577  -1.380  1.00 10.00      A   
ATOM   4567  CA  ARG A 484     -15.700 -12.200  -2.984  1.00 10.00      A   
ATOM   4568  CB  ARG A 484     -15.068 -11.045  -2.206  1.00 10.00      A   
ATOM   4569  CG  ARG A 484     -16.017  -9.896  -1.905  1.00 10.00      A   
ATOM   4570  CD  ARG A 484     -15.616  -9.143  -0.642  1.00 10.00      A   
ATOM   4571  NE  ARG A 484     -14.187  -8.820  -0.599  1.00 10.00      A   
ATOM   4572  HE  ARG A 484     -13.706  -8.767  -1.455  1.00 10.00      A   
ATOM   4573  CZ  ARG A 484     -13.512  -8.573   0.526  1.00 10.00      A   
ATOM   4574  NH1 ARG A 484     -14.123  -8.611   1.706  1.00 10.00      A   
ATOM   4575 HH11 ARG A 484     -13.589  -8.409   2.575  1.00 10.00      A   
ATOM   4576 HH12 ARG A 484     -15.147  -8.833   1.772  1.00 10.00      A   
ATOM   4577  NH2 ARG A 484     -12.227  -8.263   0.468  1.00 10.00      A   
ATOM   4578 HH21 ARG A 484     -11.691  -8.065   1.333  1.00 10.00      A   
ATOM   4579 HH22 ARG A 484     -11.744  -8.187  -0.456  1.00 10.00      A   
ATOM   4580  C   ARG A 484     -14.638 -12.900  -3.824  1.00 10.00      A   
ATOM   4581  O   ARG A 484     -14.792 -13.061  -5.034  1.00 10.00      A   
ATOM   4582  N   LYS A 485     -13.564 -13.319  -3.177  1.00 10.00      A   
ATOM   4583  HN  LYS A 485     -13.509 -13.197  -2.203  1.00 10.00      A   
ATOM   4584  CA  LYS A 485     -12.472 -13.979  -3.871  1.00 10.00      A   
ATOM   4585  CB  LYS A 485     -11.183 -13.156  -3.751  1.00 10.00      A   
ATOM   4586  CG  LYS A 485     -11.276 -11.742  -4.313  1.00 10.00      A   
ATOM   4587  CD  LYS A 485      -9.899 -11.119  -4.497  1.00 10.00      A   
ATOM   4588  CE  LYS A 485      -9.236 -10.787  -3.168  1.00 10.00      A   
ATOM   4589  NZ  LYS A 485      -7.880 -10.209  -3.362  1.00 10.00      A   
ATOM   4590  HZ1 LYS A 485      -7.947  -9.199  -3.613  1.00 10.00      A   
ATOM   4591  HZ2 LYS A 485      -7.384 -10.706  -4.121  1.00 10.00      A   
ATOM   4592  HZ3 LYS A 485      -7.323 -10.296  -2.491  1.00 10.00      A   
ATOM   4593  C   LYS A 485     -12.250 -15.389  -3.332  1.00 10.00      A   
ATOM   4594  O   LYS A 485     -12.235 -15.603  -2.116  1.00 10.00      A   
ATOM   4595  N   LEU A 486     -12.093 -16.343  -4.238  1.00 10.00      A   
ATOM   4596  HN  LEU A 486     -12.127 -16.109  -5.194  1.00 10.00      A   
ATOM   4597  CA  LEU A 486     -11.865 -17.731  -3.857  1.00 10.00      A   
ATOM   4598  CB  LEU A 486     -13.132 -18.564  -4.074  1.00 10.00      A   
ATOM   4599  CG  LEU A 486     -13.070 -20.034  -3.647  1.00 10.00      A   
ATOM   4600  CD1 LEU A 486     -12.733 -20.157  -2.170  1.00 10.00      A   
ATOM   4601  CD2 LEU A 486     -14.384 -20.733  -3.956  1.00 10.00      A   
ATOM   4602  C   LEU A 486     -10.705 -18.320  -4.652  1.00 10.00      A   
ATOM   4603  O   LEU A 486     -10.744 -18.378  -5.885  1.00 10.00      A   
ATOM   4604  N   GLU A 487      -9.674 -18.750  -3.944  1.00 10.00      A   
ATOM   4605  HN  GLU A 487      -9.707 -18.687  -2.964  1.00 10.00      A   
ATOM   4606  CA  GLU A 487      -8.499 -19.325  -4.573  1.00 10.00      A   
ATOM   4607  CB  GLU A 487      -7.264 -18.470  -4.295  1.00 10.00      A   
ATOM   4608  CG  GLU A 487      -7.253 -17.833  -2.916  1.00 10.00      A   
ATOM   4609  CD  GLU A 487      -6.257 -16.705  -2.814  1.00 10.00      A   
ATOM   4610  OE1 GLU A 487      -5.576 -16.604  -1.775  1.00 10.00      A   
ATOM   4611  OE2 GLU A 487      -6.155 -15.913  -3.775  1.00 10.00      A   
ATOM   4612  C   GLU A 487      -8.278 -20.760  -4.118  1.00 10.00      A   
ATOM   4613  O   GLU A 487      -8.219 -21.046  -2.923  1.00 10.00      A   
ATOM   4614  N   ILE A 488      -8.162 -21.658  -5.083  1.00 10.00      A   
ATOM   4615  HN  ILE A 488      -8.207 -21.358  -6.020  1.00 10.00      A   
ATOM   4616  CA  ILE A 488      -7.958 -23.070  -4.807  1.00 10.00      A   
ATOM   4617  CB  ILE A 488      -9.212 -23.884  -5.188  1.00 10.00      A   
ATOM   4618  CG1 ILE A 488     -10.439 -23.387  -4.416  1.00 10.00      A   
ATOM   4619  CG2 ILE A 488      -8.982 -25.366  -4.946  1.00 10.00      A   
ATOM   4620  CD1 ILE A 488     -11.756 -23.739  -5.074  1.00 10.00      A   
ATOM   4621  C   ILE A 488      -6.771 -23.588  -5.612  1.00 10.00      A   
ATOM   4622  O   ILE A 488      -6.721 -23.425  -6.831  1.00 10.00      A   
ATOM   4623  N   ARG A 489      -5.810 -24.195  -4.939  1.00 10.00      A   
ATOM   4624  HN  ARG A 489      -5.884 -24.283  -3.959  1.00 10.00      A   
ATOM   4625  CA  ARG A 489      -4.640 -24.725  -5.622  1.00 10.00      A   
ATOM   4626  CB  ARG A 489      -3.469 -23.746  -5.550  1.00 10.00      A   
ATOM   4627  CG  ARG A 489      -2.893 -23.565  -4.157  1.00 10.00      A   
ATOM   4628  CD  ARG A 489      -1.443 -23.117  -4.215  1.00 10.00      A   
ATOM   4629  NE  ARG A 489      -0.564 -24.157  -4.744  1.00 10.00      A   
ATOM   4630  HE  ARG A 489      -0.992 -24.968  -5.101  1.00 10.00      A   
ATOM   4631  CZ  ARG A 489       0.766 -24.070  -4.768  1.00 10.00      A   
ATOM   4632  NH1 ARG A 489       1.379 -22.993  -4.290  1.00 10.00      A   
ATOM   4633 HH11 ARG A 489       0.825 -22.212  -3.878  1.00 10.00      A   
ATOM   4634 HH12 ARG A 489       2.417 -22.924  -4.324  1.00 10.00      A   
ATOM   4635  NH2 ARG A 489       1.481 -25.070  -5.257  1.00 10.00      A   
ATOM   4636 HH21 ARG A 489       2.522 -25.009  -5.280  1.00 10.00      A   
ATOM   4637 HH22 ARG A 489       1.002 -25.930  -5.617  1.00 10.00      A   
ATOM   4638  C   ARG A 489      -4.222 -26.085  -5.075  1.00 10.00      A   
ATOM   4639  O   ARG A 489      -4.268 -26.325  -3.863  1.00 10.00      A   
ATOM   4640  N   ASP A 490      -3.827 -26.966  -5.987  1.00 10.00      A   
ATOM   4641  HN  ASP A 490      -3.849 -26.700  -6.934  1.00 10.00      A   
ATOM   4642  CA  ASP A 490      -3.373 -28.315  -5.647  1.00 10.00      A   
ATOM   4643  CB  ASP A 490      -2.076 -28.281  -4.835  1.00 10.00      A   
ATOM   4644  CG  ASP A 490      -0.848 -28.293  -5.719  1.00 10.00      A   
ATOM   4645  OD1 ASP A 490      -0.617 -29.310  -6.407  1.00 10.00      A   
ATOM   4646  OD2 ASP A 490      -0.110 -27.281  -5.743  1.00 10.00      A   
ATOM   4647  C   ASP A 490      -4.442 -29.120  -4.922  1.00 10.00      A   
ATOM   4648  O   ASP A 490      -4.142 -29.898  -4.014  1.00 10.00      A   
ATOM   4649  N   CYS A 491      -5.681 -28.946  -5.339  1.00 10.00      A   
ATOM   4650  HN  CYS A 491      -5.851 -28.339  -6.089  1.00 10.00      A   
ATOM   4651  CA  CYS A 491      -6.793 -29.654  -4.734  1.00 10.00      A   
ATOM   4652  CB  CYS A 491      -7.846 -28.660  -4.230  1.00 10.00      A   
ATOM   4653  SG  CYS A 491      -7.316 -27.644  -2.828  1.00 10.00      A   
ATOM   4654  HG  CYS A 491      -7.966 -28.072  -1.751  1.00 10.00      A   
ATOM   4655  C   CYS A 491      -7.405 -30.622  -5.742  1.00 10.00      A   
ATOM   4656  O   CYS A 491      -7.279 -30.421  -6.954  1.00 10.00      A   
ATOM   4657  N   PRO A 492      -8.060 -31.696  -5.265  1.00 10.00      A   
ATOM   4658  CA  PRO A 492      -8.692 -32.699  -6.137  1.00 10.00      A   
ATOM   4659  CB  PRO A 492      -9.008 -33.850  -5.181  1.00 10.00      A   
ATOM   4660  CG  PRO A 492      -9.177 -33.193  -3.855  1.00 10.00      A   
ATOM   4661  CD  PRO A 492      -8.211 -32.039  -3.835  1.00 10.00      A   
ATOM   4662  C   PRO A 492      -9.978 -32.192  -6.786  1.00 10.00      A   
ATOM   4663  O   PRO A 492     -10.659 -32.938  -7.494  1.00 10.00      A   
ATOM   4664  N   PHE A 493     -10.300 -30.925  -6.545  1.00 10.00      A   
ATOM   4665  HN  PHE A 493      -9.711 -30.389  -5.980  1.00 10.00      A   
ATOM   4666  CA  PHE A 493     -11.493 -30.310  -7.103  1.00 10.00      A   
ATOM   4667  CB  PHE A 493     -11.662 -28.880  -6.574  1.00 10.00      A   
ATOM   4668  CG  PHE A 493     -11.834 -28.786  -5.081  1.00 10.00      A   
ATOM   4669  CD1 PHE A 493     -11.391 -27.669  -4.390  1.00 10.00      A   
ATOM   4670  CD2 PHE A 493     -12.438 -29.810  -4.368  1.00 10.00      A   
ATOM   4671  CE1 PHE A 493     -11.547 -27.578  -3.022  1.00 10.00      A   
ATOM   4672  CE2 PHE A 493     -12.596 -29.725  -3.001  1.00 10.00      A   
ATOM   4673  CZ  PHE A 493     -12.151 -28.608  -2.325  1.00 10.00      A   
ATOM   4674  C   PHE A 493     -11.415 -30.303  -8.623  1.00 10.00      A   
ATOM   4675  O   PHE A 493     -10.422 -29.855  -9.203  1.00 10.00      A   
ATOM   4676  N   GLY A 494     -12.448 -30.819  -9.261  1.00 10.00      A   
ATOM   4677  HN  GLY A 494     -13.218 -31.160  -8.751  1.00 10.00      A   
ATOM   4678  CA  GLY A 494     -12.460 -30.879 -10.701  1.00 10.00      A   
ATOM   4679  C   GLY A 494     -13.386 -29.866 -11.330  1.00 10.00      A   
ATOM   4680  O   GLY A 494     -13.239 -28.662 -11.126  1.00 10.00      A   
ATOM   4681  N   ASP A 495     -14.357 -30.357 -12.078  1.00 10.00      A   
ATOM   4682  HN  ASP A 495     -14.448 -31.328 -12.165  1.00 10.00      A   
ATOM   4683  CA  ASP A 495     -15.295 -29.492 -12.769  1.00 10.00      A   
ATOM   4684  CB  ASP A 495     -15.053 -29.544 -14.280  1.00 10.00      A   
ATOM   4685  CG  ASP A 495     -14.882 -30.959 -14.806  1.00 10.00      A   
ATOM   4686  OD1 ASP A 495     -13.739 -31.340 -15.139  1.00 10.00      A   
ATOM   4687  OD2 ASP A 495     -15.885 -31.700 -14.887  1.00 10.00      A   
ATOM   4688  C   ASP A 495     -16.736 -29.853 -12.458  1.00 10.00      A   
ATOM   4689  O   ASP A 495     -17.655 -29.178 -12.913  1.00 10.00      A   
ATOM   4690  N   LYS A 496     -16.932 -30.903 -11.671  1.00 10.00      A   
ATOM   4691  HN  LYS A 496     -16.157 -31.381 -11.306  1.00 10.00      A   
ATOM   4692  CA  LYS A 496     -18.278 -31.347 -11.324  1.00 10.00      A   
ATOM   4693  CB  LYS A 496     -18.241 -32.680 -10.578  1.00 10.00      A   
ATOM   4694  CG  LYS A 496     -17.767 -33.845 -11.425  1.00 10.00      A   
ATOM   4695  CD  LYS A 496     -17.679 -35.124 -10.610  1.00 10.00      A   
ATOM   4696  CE  LYS A 496     -17.185 -36.286 -11.457  1.00 10.00      A   
ATOM   4697  NZ  LYS A 496     -15.765 -36.128 -11.870  1.00 10.00      A   
ATOM   4698  HZ1 LYS A 496     -15.517 -36.851 -12.578  1.00 10.00      A   
ATOM   4699  HZ2 LYS A 496     -15.140 -36.236 -11.047  1.00 10.00      A   
ATOM   4700  HZ3 LYS A 496     -15.610 -35.187 -12.282  1.00 10.00      A   
ATOM   4701  C   LYS A 496     -19.012 -30.297 -10.502  1.00 10.00      A   
ATOM   4702  O   LYS A 496     -20.135 -29.908 -10.825  1.00 10.00      A   
ATOM   4703  N   ALA A 497     -18.375 -29.835  -9.444  1.00 10.00      A   
ATOM   4704  HN  ALA A 497     -17.479 -30.189  -9.229  1.00 10.00      A   
ATOM   4705  CA  ALA A 497     -18.969 -28.829  -8.581  1.00 10.00      A   
ATOM   4706  CB  ALA A 497     -18.268 -28.817  -7.236  1.00 10.00      A   
ATOM   4707  C   ALA A 497     -18.888 -27.454  -9.229  1.00 10.00      A   
ATOM   4708  O   ALA A 497     -19.724 -26.585  -8.979  1.00 10.00      A   
ATOM   4709  N   LEU A 498     -17.883 -27.273 -10.076  1.00 10.00      A   
ATOM   4710  HN  LEU A 498     -17.267 -28.018 -10.247  1.00 10.00      A   
ATOM   4711  CA  LEU A 498     -17.667 -26.003 -10.763  1.00 10.00      A   
ATOM   4712  CB  LEU A 498     -16.313 -26.006 -11.480  1.00 10.00      A   
ATOM   4713  CG  LEU A 498     -15.961 -24.752 -12.287  1.00 10.00      A   
ATOM   4714  CD1 LEU A 498     -15.898 -23.532 -11.384  1.00 10.00      A   
ATOM   4715  CD2 LEU A 498     -14.646 -24.942 -13.025  1.00 10.00      A   
ATOM   4716  C   LEU A 498     -18.785 -25.703 -11.759  1.00 10.00      A   
ATOM   4717  O   LEU A 498     -19.410 -24.643 -11.706  1.00 10.00      A   
ATOM   4718  N   LEU A 499     -19.049 -26.651 -12.649  1.00 10.00      A   
ATOM   4719  HN  LEU A 499     -18.541 -27.493 -12.617  1.00 10.00      A   
ATOM   4720  CA  LEU A 499     -20.076 -26.482 -13.669  1.00 10.00      A   
ATOM   4721  CB  LEU A 499     -20.014 -27.620 -14.692  1.00 10.00      A   
ATOM   4722  CG  LEU A 499     -18.725 -27.721 -15.514  1.00 10.00      A   
ATOM   4723  CD1 LEU A 499     -18.727 -28.983 -16.358  1.00 10.00      A   
ATOM   4724  CD2 LEU A 499     -18.551 -26.490 -16.390  1.00 10.00      A   
ATOM   4725  C   LEU A 499     -21.469 -26.390 -13.055  1.00 10.00      A   
ATOM   4726  O   LEU A 499     -22.368 -25.775 -13.627  1.00 10.00      A   
ATOM   4727  N   ALA A 500     -21.640 -26.983 -11.877  1.00 10.00      A   
ATOM   4728  HN  ALA A 500     -20.881 -27.442 -11.457  1.00 10.00      A   
ATOM   4729  CA  ALA A 500     -22.932 -26.968 -11.194  1.00 10.00      A   
ATOM   4730  CB  ALA A 500     -23.081 -28.190 -10.301  1.00 10.00      A   
ATOM   4731  C   ALA A 500     -23.125 -25.688 -10.384  1.00 10.00      A   
ATOM   4732  O   ALA A 500     -24.163 -25.499  -9.747  1.00 10.00      A   
ATOM   4733  N   ASN A 501     -22.132 -24.810 -10.413  1.00 10.00      A   
ATOM   4734  HN  ASN A 501     -21.327 -25.013 -10.942  1.00 10.00      A   
ATOM   4735  CA  ASN A 501     -22.202 -23.553  -9.669  1.00 10.00      A   
ATOM   4736  CB  ASN A 501     -21.324 -23.610  -8.418  1.00 10.00      A   
ATOM   4737  CG  ASN A 501     -21.994 -24.331  -7.268  1.00 10.00      A   
ATOM   4738  OD1 ASN A 501     -22.789 -23.742  -6.534  1.00 10.00      A   
ATOM   4739  ND2 ASN A 501     -21.683 -25.612  -7.099  1.00 10.00      A   
ATOM   4740 HD21 ASN A 501     -21.036 -26.023  -7.720  1.00 10.00      A   
ATOM   4741 HD22 ASN A 501     -22.114 -26.101  -6.365  1.00 10.00      A   
ATOM   4742  C   ASN A 501     -21.792 -22.372 -10.533  1.00 10.00      A   
ATOM   4743  O   ASN A 501     -21.228 -21.395 -10.038  1.00 10.00      A   
ATOM   4744  N   ALA A 502     -22.097 -22.456 -11.818  1.00 10.00      A   
ATOM   4745  HN  ALA A 502     -22.566 -23.254 -12.143  1.00 10.00      A   
ATOM   4746  CA  ALA A 502     -21.756 -21.398 -12.757  1.00 10.00      A   
ATOM   4747  CB  ALA A 502     -22.093 -21.826 -14.177  1.00 10.00      A   
ATOM   4748  C   ALA A 502     -22.469 -20.094 -12.413  1.00 10.00      A   
ATOM   4749  O   ALA A 502     -21.936 -19.008 -12.640  1.00 10.00      A   
ATOM   4750  N   SER A 503     -23.667 -20.207 -11.847  1.00 10.00      A   
ATOM   4751  HN  SER A 503     -24.036 -21.101 -11.676  1.00 10.00      A   
ATOM   4752  CA  SER A 503     -24.459 -19.043 -11.477  1.00 10.00      A   
ATOM   4753  CB  SER A 503     -25.891 -19.471 -11.168  1.00 10.00      A   
ATOM   4754  OG  SER A 503     -25.918 -20.803 -10.673  1.00 10.00      A   
ATOM   4755  HG  SER A 503     -26.393 -20.825  -9.830  1.00 10.00      A   
ATOM   4756  C   SER A 503     -23.861 -18.309 -10.279  1.00 10.00      A   
ATOM   4757  O   SER A 503     -23.982 -17.089 -10.164  1.00 10.00      A   
ATOM   4758  N   LYS A 504     -23.201 -19.053  -9.397  1.00 10.00      A   
ATOM   4759  HN  LYS A 504     -23.116 -20.018  -9.553  1.00 10.00      A   
ATOM   4760  CA  LYS A 504     -22.596 -18.471  -8.206  1.00 10.00      A   
ATOM   4761  CB  LYS A 504     -22.146 -19.574  -7.240  1.00 10.00      A   
ATOM   4762  CG  LYS A 504     -21.493 -19.060  -5.964  1.00 10.00      A   
ATOM   4763  CD  LYS A 504     -22.421 -18.125  -5.206  1.00 10.00      A   
ATOM   4764  CE  LYS A 504     -21.689 -17.390  -4.098  1.00 10.00      A   
ATOM   4765  NZ  LYS A 504     -22.494 -16.263  -3.571  1.00 10.00      A   
ATOM   4766  HZ1 LYS A 504     -23.491 -16.542  -3.493  1.00 10.00      A   
ATOM   4767  HZ2 LYS A 504     -22.423 -15.443  -4.205  1.00 10.00      A   
ATOM   4768  HZ3 LYS A 504     -22.153 -15.988  -2.628  1.00 10.00      A   
ATOM   4769  C   LYS A 504     -21.421 -17.562  -8.565  1.00 10.00      A   
ATOM   4770  O   LYS A 504     -21.156 -16.567  -7.882  1.00 10.00      A   
ATOM   4771  N   LEU A 505     -20.748 -17.884  -9.662  1.00 10.00      A   
ATOM   4772  HN  LEU A 505     -21.036 -18.664 -10.185  1.00 10.00      A   
ATOM   4773  CA  LEU A 505     -19.594 -17.118 -10.115  1.00 10.00      A   
ATOM   4774  CB  LEU A 505     -18.921 -17.826 -11.287  1.00 10.00      A   
ATOM   4775  CG  LEU A 505     -18.514 -19.283 -11.050  1.00 10.00      A   
ATOM   4776  CD1 LEU A 505     -17.750 -19.819 -12.247  1.00 10.00      A   
ATOM   4777  CD2 LEU A 505     -17.683 -19.415  -9.781  1.00 10.00      A   
ATOM   4778  C   LEU A 505     -19.964 -15.683 -10.490  1.00 10.00      A   
ATOM   4779  O   LEU A 505     -19.103 -14.805 -10.545  1.00 10.00      A   
ATOM   4780  N   GLU A 506     -21.246 -15.441 -10.736  1.00 10.00      A   
ATOM   4781  HN  GLU A 506     -21.890 -16.181 -10.688  1.00 10.00      A   
ATOM   4782  CA  GLU A 506     -21.711 -14.101 -11.088  1.00 10.00      A   
ATOM   4783  CB  GLU A 506     -23.109 -14.136 -11.715  1.00 10.00      A   
ATOM   4784  CG  GLU A 506     -23.144 -14.648 -13.148  1.00 10.00      A   
ATOM   4785  CD  GLU A 506     -24.340 -14.127 -13.923  1.00 10.00      A   
ATOM   4786  OE1 GLU A 506     -25.488 -14.356 -13.487  1.00 10.00      A   
ATOM   4787  OE2 GLU A 506     -24.139 -13.481 -14.975  1.00 10.00      A   
ATOM   4788  C   GLU A 506     -21.710 -13.179  -9.873  1.00 10.00      A   
ATOM   4789  O   GLU A 506     -21.615 -11.958 -10.007  1.00 10.00      A   
ATOM   4790  N   THR A 507     -21.805 -13.769  -8.687  1.00 10.00      A   
ATOM   4791  HN  THR A 507     -21.870 -14.749  -8.644  1.00 10.00      A   
ATOM   4792  CA  THR A 507     -21.819 -12.995  -7.451  1.00 10.00      A   
ATOM   4793  CB  THR A 507     -22.853 -13.539  -6.449  1.00 10.00      A   
ATOM   4794  OG1 THR A 507     -22.708 -14.961  -6.316  1.00 10.00      A   
ATOM   4795  HG1 THR A 507     -22.008 -15.273  -6.905  1.00 10.00      A   
ATOM   4796  CG2 THR A 507     -24.265 -13.213  -6.908  1.00 10.00      A   
ATOM   4797  C   THR A 507     -20.437 -12.974  -6.800  1.00 10.00      A   
ATOM   4798  O   THR A 507     -20.264 -12.452  -5.700  1.00 10.00      A   
ATOM   4799  N   MET A 508     -19.459 -13.541  -7.490  1.00 10.00      A   
ATOM   4800  HN  MET A 508     -19.653 -13.923  -8.370  1.00 10.00      A   
ATOM   4801  CA  MET A 508     -18.097 -13.592  -6.989  1.00 10.00      A   
ATOM   4802  CB  MET A 508     -17.573 -15.029  -7.005  1.00 10.00      A   
ATOM   4803  CG  MET A 508     -17.938 -15.835  -5.770  1.00 10.00      A   
ATOM   4804  SD  MET A 508     -17.582 -17.594  -5.953  1.00 10.00      A   
ATOM   4805  CE  MET A 508     -15.852 -17.547  -6.429  1.00 10.00      A   
ATOM   4806  C   MET A 508     -17.199 -12.691  -7.819  1.00 10.00      A   
ATOM   4807  O   MET A 508     -17.391 -12.554  -9.025  1.00 10.00      A   
ATOM   4808  N   ARG A 509     -16.229 -12.075  -7.167  1.00 10.00      A   
ATOM   4809  HN  ARG A 509     -16.127 -12.231  -6.202  1.00 10.00      A   
ATOM   4810  CA  ARG A 509     -15.302 -11.180  -7.838  1.00 10.00      A   
ATOM   4811  CB  ARG A 509     -14.485 -10.402  -6.797  1.00 10.00      A   
ATOM   4812  CG  ARG A 509     -13.579  -9.328  -7.379  1.00 10.00      A   
ATOM   4813  CD  ARG A 509     -12.590  -8.813  -6.342  1.00 10.00      A   
ATOM   4814  NE  ARG A 509     -13.265  -8.284  -5.152  1.00 10.00      A   
ATOM   4815  HE  ARG A 509     -14.251  -8.266  -5.168  1.00 10.00      A   
ATOM   4816  CZ  ARG A 509     -12.633  -7.834  -4.063  1.00 10.00      A   
ATOM   4817  NH1 ARG A 509     -11.306  -7.840  -3.990  1.00 10.00      A   
ATOM   4818 HH11 ARG A 509     -10.734  -8.194  -4.785  1.00 10.00      A   
ATOM   4819 HH12 ARG A 509     -10.818  -7.482  -3.117  1.00 10.00      A   
ATOM   4820  NH2 ARG A 509     -13.334  -7.367  -3.041  1.00 10.00      A   
ATOM   4821 HH21 ARG A 509     -14.374  -7.345  -3.083  1.00 10.00      A   
ATOM   4822 HH22 ARG A 509     -12.834  -7.013  -2.183  1.00 10.00      A   
ATOM   4823  C   ARG A 509     -14.362 -11.963  -8.749  1.00 10.00      A   
ATOM   4824  O   ARG A 509     -14.189 -11.621  -9.923  1.00 10.00      A   
ATOM   4825  N   SER A 510     -13.765 -13.018  -8.204  1.00 10.00      A   
ATOM   4826  HN  SER A 510     -13.950 -13.251  -7.268  1.00 10.00      A   
ATOM   4827  CA  SER A 510     -12.833 -13.827  -8.963  1.00 10.00      A   
ATOM   4828  CB  SER A 510     -11.477 -13.118  -9.016  1.00 10.00      A   
ATOM   4829  OG  SER A 510     -11.206 -12.433  -7.799  1.00 10.00      A   
ATOM   4830  HG  SER A 510     -10.442 -11.853  -7.919  1.00 10.00      A   
ATOM   4831  C   SER A 510     -12.672 -15.232  -8.379  1.00 10.00      A   
ATOM   4832  O   SER A 510     -12.803 -15.441  -7.166  1.00 10.00      A   
ATOM   4833  N   LEU A 511     -12.398 -16.191  -9.256  1.00 10.00      A   
ATOM   4834  HN  LEU A 511     -12.337 -15.960 -10.210  1.00 10.00      A   
ATOM   4835  CA  LEU A 511     -12.183 -17.572  -8.858  1.00 10.00      A   
ATOM   4836  CB  LEU A 511     -13.363 -18.453  -9.282  1.00 10.00      A   
ATOM   4837  CG  LEU A 511     -13.202 -19.961  -9.052  1.00 10.00      A   
ATOM   4838  CD1 LEU A 511     -13.202 -20.293  -7.567  1.00 10.00      A   
ATOM   4839  CD2 LEU A 511     -14.292 -20.735  -9.775  1.00 10.00      A   
ATOM   4840  C   LEU A 511     -10.895 -18.077  -9.495  1.00 10.00      A   
ATOM   4841  O   LEU A 511     -10.792 -18.156 -10.720  1.00 10.00      A   
ATOM   4842  N   TRP A 512      -9.925 -18.416  -8.665  1.00 10.00      A   
ATOM   4843  HN  TRP A 512     -10.080 -18.348  -7.694  1.00 10.00      A   
ATOM   4844  CA  TRP A 512      -8.637 -18.895  -9.147  1.00 10.00      A   
ATOM   4845  CB  TRP A 512      -7.516 -18.011  -8.577  1.00 10.00      A   
ATOM   4846  CG  TRP A 512      -6.127 -18.439  -8.952  1.00 10.00      A   
ATOM   4847  CD1 TRP A 512      -5.324 -19.298  -8.263  1.00 10.00      A   
ATOM   4848  CD2 TRP A 512      -5.372 -18.019 -10.099  1.00 10.00      A   
ATOM   4849  NE1 TRP A 512      -4.121 -19.443  -8.906  1.00 10.00      A   
ATOM   4850  HE1 TRP A 512      -3.376 -20.010  -8.604  1.00 10.00      A   
ATOM   4851  CE2 TRP A 512      -4.125 -18.671 -10.035  1.00 10.00      A   
ATOM   4852  CE3 TRP A 512      -5.627 -17.160 -11.172  1.00 10.00      A   
ATOM   4853  CZ2 TRP A 512      -3.138 -18.493 -11.001  1.00 10.00      A   
ATOM   4854  CZ3 TRP A 512      -4.645 -16.984 -12.129  1.00 10.00      A   
ATOM   4855  CH2 TRP A 512      -3.417 -17.648 -12.038  1.00 10.00      A   
ATOM   4856  C   TRP A 512      -8.410 -20.359  -8.766  1.00 10.00      A   
ATOM   4857  O   TRP A 512      -8.438 -20.714  -7.589  1.00 10.00      A   
ATOM   4858  N   MET A 513      -8.195 -21.202  -9.767  1.00 10.00      A   
ATOM   4859  HN  MET A 513      -8.211 -20.859 -10.691  1.00 10.00      A   
ATOM   4860  CA  MET A 513      -7.937 -22.621  -9.544  1.00 10.00      A   
ATOM   4861  CB  MET A 513      -9.132 -23.477  -9.975  1.00 10.00      A   
ATOM   4862  CG  MET A 513     -10.384 -23.256  -9.141  1.00 10.00      A   
ATOM   4863  SD  MET A 513     -11.818 -24.145  -9.777  1.00 10.00      A   
ATOM   4864  CE  MET A 513     -11.346 -25.840  -9.450  1.00 10.00      A   
ATOM   4865  C   MET A 513      -6.679 -23.040 -10.294  1.00 10.00      A   
ATOM   4866  O   MET A 513      -6.561 -22.824 -11.500  1.00 10.00      A   
ATOM   4867  N   SER A 514      -5.734 -23.626  -9.578  1.00 10.00      A   
ATOM   4868  HN  SER A 514      -5.883 -23.781  -8.619  1.00 10.00      A   
ATOM   4869  CA  SER A 514      -4.483 -24.050 -10.185  1.00 10.00      A   
ATOM   4870  CB  SER A 514      -3.383 -23.055  -9.837  1.00 10.00      A   
ATOM   4871  OG  SER A 514      -3.717 -22.334  -8.663  1.00 10.00      A   
ATOM   4872  HG  SER A 514      -4.666 -22.171  -8.649  1.00 10.00      A   
ATOM   4873  C   SER A 514      -4.085 -25.457  -9.757  1.00 10.00      A   
ATOM   4874  O   SER A 514      -4.240 -25.830  -8.590  1.00 10.00      A   
ATOM   4875  N   SER A 515      -3.586 -26.227 -10.722  1.00 10.00      A   
ATOM   4876  HN  SER A 515      -3.513 -25.856 -11.628  1.00 10.00      A   
ATOM   4877  CA  SER A 515      -3.140 -27.599 -10.493  1.00 10.00      A   
ATOM   4878  CB  SER A 515      -1.919 -27.623  -9.567  1.00 10.00      A   
ATOM   4879  OG  SER A 515      -0.996 -26.595  -9.906  1.00 10.00      A   
ATOM   4880  HG  SER A 515      -0.716 -26.703 -10.828  1.00 10.00      A   
ATOM   4881  C   SER A 515      -4.266 -28.485  -9.954  1.00 10.00      A   
ATOM   4882  O   SER A 515      -4.030 -29.400  -9.159  1.00 10.00      A   
ATOM   4883  N   CYS A 516      -5.485 -28.209 -10.394  1.00 10.00      A   
ATOM   4884  HN  CYS A 516      -5.606 -27.469 -11.023  1.00 10.00      A   
ATOM   4885  CA  CYS A 516      -6.645 -28.977  -9.974  1.00 10.00      A   
ATOM   4886  CB  CYS A 516      -7.785 -28.040  -9.565  1.00 10.00      A   
ATOM   4887  SG  CYS A 516      -7.411 -27.018  -8.120  1.00 10.00      A   
ATOM   4888  HG  CYS A 516      -7.281 -25.765  -8.527  1.00 10.00      A   
ATOM   4889  C   CYS A 516      -7.080 -29.925 -11.088  1.00 10.00      A   
ATOM   4890  O   CYS A 516      -6.330 -30.144 -12.045  1.00 10.00      A   
ATOM   4891  N   SER A 517      -8.278 -30.478 -10.978  1.00 10.00      A   
ATOM   4892  HN  SER A 517      -8.841 -30.260 -10.203  1.00 10.00      A   
ATOM   4893  CA  SER A 517      -8.779 -31.406 -11.979  1.00 10.00      A   
ATOM   4894  CB  SER A 517      -9.493 -32.577 -11.295  1.00 10.00      A   
ATOM   4895  OG  SER A 517      -8.820 -32.958 -10.105  1.00 10.00      A   
ATOM   4896  HG  SER A 517      -9.460 -33.306  -9.472  1.00 10.00      A   
ATOM   4897  C   SER A 517      -9.721 -30.722 -12.968  1.00 10.00      A   
ATOM   4898  O   SER A 517     -10.734 -31.294 -13.367  1.00 10.00      A   
ATOM   4899  N   VAL A 518      -9.387 -29.504 -13.371  1.00 10.00      A   
ATOM   4900  HN  VAL A 518      -8.565 -29.092 -13.035  1.00 10.00      A   
ATOM   4901  CA  VAL A 518     -10.212 -28.768 -14.319  1.00 10.00      A   
ATOM   4902  CB  VAL A 518     -10.003 -27.244 -14.204  1.00 10.00      A   
ATOM   4903  CG1 VAL A 518     -11.055 -26.499 -15.015  1.00 10.00      A   
ATOM   4904  CG2 VAL A 518     -10.038 -26.805 -12.750  1.00 10.00      A   
ATOM   4905  C   VAL A 518      -9.882 -29.218 -15.740  1.00 10.00      A   
ATOM   4906  O   VAL A 518      -8.806 -28.913 -16.263  1.00 10.00      A   
ATOM   4907  N   SER A 519     -10.796 -29.961 -16.348  1.00 10.00      A   
ATOM   4908  HN  SER A 519     -11.631 -30.173 -15.877  1.00 10.00      A   
ATOM   4909  CA  SER A 519     -10.597 -30.467 -17.698  1.00 10.00      A   
ATOM   4910  CB  SER A 519     -11.559 -31.624 -17.966  1.00 10.00      A   
ATOM   4911  OG  SER A 519     -12.886 -31.272 -17.615  1.00 10.00      A   
ATOM   4912  HG  SER A 519     -12.980 -31.283 -16.647  1.00 10.00      A   
ATOM   4913  C   SER A 519     -10.773 -29.364 -18.745  1.00 10.00      A   
ATOM   4914  O   SER A 519     -11.490 -28.383 -18.521  1.00 10.00      A   
ATOM   4915  N   PHE A 520     -10.092 -29.523 -19.878  1.00 10.00      A   
ATOM   4916  HN  PHE A 520      -9.512 -30.309 -19.974  1.00 10.00      A   
ATOM   4917  CA  PHE A 520     -10.160 -28.560 -20.971  1.00 10.00      A   
ATOM   4918  CB  PHE A 520      -9.233 -29.001 -22.114  1.00 10.00      A   
ATOM   4919  CG  PHE A 520      -9.320 -28.161 -23.359  1.00 10.00      A   
ATOM   4920  CD1 PHE A 520      -9.157 -26.787 -23.303  1.00 10.00      A   
ATOM   4921  CD2 PHE A 520      -9.567 -28.751 -24.587  1.00 10.00      A   
ATOM   4922  CE1 PHE A 520      -9.239 -26.018 -24.449  1.00 10.00      A   
ATOM   4923  CE2 PHE A 520      -9.650 -27.987 -25.736  1.00 10.00      A   
ATOM   4924  CZ  PHE A 520      -9.484 -26.619 -25.667  1.00 10.00      A   
ATOM   4925  C   PHE A 520     -11.594 -28.404 -21.471  1.00 10.00      A   
ATOM   4926  O   PHE A 520     -12.027 -27.302 -21.817  1.00 10.00      A   
ATOM   4927  N   GLY A 521     -12.330 -29.508 -21.490  1.00 10.00      A   
ATOM   4928  HN  GLY A 521     -11.929 -30.358 -21.199  1.00 10.00      A   
ATOM   4929  CA  GLY A 521     -13.706 -29.479 -21.940  1.00 10.00      A   
ATOM   4930  C   GLY A 521     -14.576 -28.596 -21.075  1.00 10.00      A   
ATOM   4931  O   GLY A 521     -15.386 -27.825 -21.590  1.00 10.00      A   
ATOM   4932  N   ALA A 522     -14.401 -28.700 -19.763  1.00 10.00      A   
ATOM   4933  HN  ALA A 522     -13.736 -29.336 -19.421  1.00 10.00      A   
ATOM   4934  CA  ALA A 522     -15.174 -27.908 -18.816  1.00 10.00      A   
ATOM   4935  CB  ALA A 522     -14.875 -28.344 -17.397  1.00 10.00      A   
ATOM   4936  C   ALA A 522     -14.895 -26.423 -18.981  1.00 10.00      A   
ATOM   4937  O   ALA A 522     -15.792 -25.594 -18.825  1.00 10.00      A   
ATOM   4938  N   CYS A 523     -13.649 -26.093 -19.299  1.00 10.00      A   
ATOM   4939  HN  CYS A 523     -12.979 -26.802 -19.405  1.00 10.00      A   
ATOM   4940  CA  CYS A 523     -13.255 -24.705 -19.494  1.00 10.00      A   
ATOM   4941  CB  CYS A 523     -11.764 -24.617 -19.830  1.00 10.00      A   
ATOM   4942  SG  CYS A 523     -10.681 -25.458 -18.648  1.00 10.00      A   
ATOM   4943  HG  CYS A 523     -11.167 -26.677 -18.431  1.00 10.00      A   
ATOM   4944  C   CYS A 523     -14.090 -24.079 -20.609  1.00 10.00      A   
ATOM   4945  O   CYS A 523     -14.642 -22.988 -20.454  1.00 10.00      A   
ATOM   4946  N   LYS A 524     -14.201 -24.791 -21.724  1.00 10.00      A   
ATOM   4947  HN  LYS A 524     -13.746 -25.658 -21.785  1.00 10.00      A   
ATOM   4948  CA  LYS A 524     -14.976 -24.315 -22.859  1.00 10.00      A   
ATOM   4949  CB  LYS A 524     -14.755 -25.217 -24.078  1.00 10.00      A   
ATOM   4950  CG  LYS A 524     -13.334 -25.231 -24.614  1.00 10.00      A   
ATOM   4951  CD  LYS A 524     -13.260 -25.961 -25.948  1.00 10.00      A   
ATOM   4952  CE  LYS A 524     -13.579 -27.437 -25.787  1.00 10.00      A   
ATOM   4953  NZ  LYS A 524     -13.783 -28.118 -27.093  1.00 10.00      A   
ATOM   4954  HZ1 LYS A 524     -12.952 -27.983 -27.702  1.00 10.00      A   
ATOM   4955  HZ2 LYS A 524     -14.615 -27.725 -27.578  1.00 10.00      A   
ATOM   4956  HZ3 LYS A 524     -13.931 -29.145 -26.942  1.00 10.00      A   
ATOM   4957  C   LYS A 524     -16.459 -24.288 -22.516  1.00 10.00      A   
ATOM   4958  O   LYS A 524     -17.158 -23.320 -22.814  1.00 10.00      A   
ATOM   4959  N   LEU A 525     -16.924 -25.355 -21.872  1.00 10.00      A   
ATOM   4960  HN  LEU A 525     -16.304 -26.080 -21.647  1.00 10.00      A   
ATOM   4961  CA  LEU A 525     -18.326 -25.484 -21.487  1.00 10.00      A   
ATOM   4962  CB  LEU A 525     -18.560 -26.809 -20.758  1.00 10.00      A   
ATOM   4963  CG  LEU A 525     -19.950 -27.426 -20.923  1.00 10.00      A   
ATOM   4964  CD1 LEU A 525     -20.161 -27.906 -22.349  1.00 10.00      A   
ATOM   4965  CD2 LEU A 525     -20.163 -28.561 -19.934  1.00 10.00      A   
ATOM   4966  C   LEU A 525     -18.785 -24.319 -20.612  1.00 10.00      A   
ATOM   4967  O   LEU A 525     -19.894 -23.811 -20.773  1.00 10.00      A   
ATOM   4968  N   LEU A 526     -17.931 -23.897 -19.684  1.00 10.00      A   
ATOM   4969  HN  LEU A 526     -17.058 -24.344 -19.594  1.00 10.00      A   
ATOM   4970  CA  LEU A 526     -18.262 -22.796 -18.787  1.00 10.00      A   
ATOM   4971  CB  LEU A 526     -17.228 -22.672 -17.669  1.00 10.00      A   
ATOM   4972  CG  LEU A 526     -17.707 -21.958 -16.404  1.00 10.00      A   
ATOM   4973  CD1 LEU A 526     -18.888 -22.694 -15.782  1.00 10.00      A   
ATOM   4974  CD2 LEU A 526     -16.571 -21.837 -15.405  1.00 10.00      A   
ATOM   4975  C   LEU A 526     -18.400 -21.482 -19.546  1.00 10.00      A   
ATOM   4976  O   LEU A 526     -19.359 -20.734 -19.344  1.00 10.00      A   
ATOM   4977  N   GLY A 527     -17.454 -21.220 -20.442  1.00 10.00      A   
ATOM   4978  HN  GLY A 527     -16.717 -21.861 -20.566  1.00 10.00      A   
ATOM   4979  CA  GLY A 527     -17.494 -20.001 -21.232  1.00 10.00      A   
ATOM   4980  C   GLY A 527     -18.647 -20.001 -22.217  1.00 10.00      A   
ATOM   4981  O   GLY A 527     -19.147 -18.949 -22.606  1.00 10.00      A   
ATOM   4982  N   GLN A 528     -19.067 -21.192 -22.628  1.00 10.00      A   
ATOM   4983  HN  GLN A 528     -18.608 -21.996 -22.306  1.00 10.00      A   
ATOM   4984  CA  GLN A 528     -20.175 -21.335 -23.566  1.00 10.00      A   
ATOM   4985  CB  GLN A 528     -20.232 -22.767 -24.106  1.00 10.00      A   
ATOM   4986  CG  GLN A 528     -19.273 -23.055 -25.246  1.00 10.00      A   
ATOM   4987  CD  GLN A 528     -19.620 -22.277 -26.496  1.00 10.00      A   
ATOM   4988  OE1 GLN A 528     -20.464 -22.700 -27.289  1.00 10.00      A   
ATOM   4989  NE2 GLN A 528     -18.966 -21.143 -26.689  1.00 10.00      A   
ATOM   4990 HE21 GLN A 528     -18.303 -20.871 -26.021  1.00 10.00      A   
ATOM   4991 HE22 GLN A 528     -19.177 -20.617 -27.491  1.00 10.00      A   
ATOM   4992  C   GLN A 528     -21.501 -21.008 -22.896  1.00 10.00      A   
ATOM   4993  O   GLN A 528     -22.437 -20.526 -23.539  1.00 10.00      A   
ATOM   4994  N   LYS A 529     -21.582 -21.281 -21.604  1.00 10.00      A   
ATOM   4995  HN  LYS A 529     -20.804 -21.671 -21.149  1.00 10.00      A   
ATOM   4996  CA  LYS A 529     -22.800 -21.031 -20.846  1.00 10.00      A   
ATOM   4997  CB  LYS A 529     -22.930 -22.051 -19.712  1.00 10.00      A   
ATOM   4998  CG  LYS A 529     -24.263 -22.011 -18.974  1.00 10.00      A   
ATOM   4999  CD  LYS A 529     -24.297 -23.037 -17.854  1.00 10.00      A   
ATOM   5000  CE  LYS A 529     -25.596 -22.965 -17.065  1.00 10.00      A   
ATOM   5001  NZ  LYS A 529     -26.775 -23.342 -17.885  1.00 10.00      A   
ATOM   5002  HZ1 LYS A 529     -26.677 -24.319 -18.228  1.00 10.00      A   
ATOM   5003  HZ2 LYS A 529     -26.858 -22.710 -18.705  1.00 10.00      A   
ATOM   5004  HZ3 LYS A 529     -27.642 -23.271 -17.320  1.00 10.00      A   
ATOM   5005  C   LYS A 529     -22.844 -19.609 -20.292  1.00 10.00      A   
ATOM   5006  O   LYS A 529     -23.892 -18.959 -20.307  1.00 10.00      A   
ATOM   5007  N   MET A 530     -21.706 -19.126 -19.811  1.00 10.00      A   
ATOM   5008  HN  MET A 530     -20.898 -19.682 -19.846  1.00 10.00      A   
ATOM   5009  CA  MET A 530     -21.624 -17.785 -19.241  1.00 10.00      A   
ATOM   5010  CB  MET A 530     -21.085 -17.833 -17.806  1.00 10.00      A   
ATOM   5011  CG  MET A 530     -21.699 -18.921 -16.930  1.00 10.00      A   
ATOM   5012  SD  MET A 530     -23.490 -18.768 -16.741  1.00 10.00      A   
ATOM   5013  CE  MET A 530     -23.611 -17.209 -15.863  1.00 10.00      A   
ATOM   5014  C   MET A 530     -20.753 -16.874 -20.104  1.00 10.00      A   
ATOM   5015  O   MET A 530     -19.530 -16.853 -19.964  1.00 10.00      A   
ATOM   5016  N   PRO A 531     -21.379 -16.094 -20.998  1.00 10.00      A   
ATOM   5017  CA  PRO A 531     -20.668 -15.186 -21.900  1.00 10.00      A   
ATOM   5018  CB  PRO A 531     -21.683 -14.919 -23.024  1.00 10.00      A   
ATOM   5019  CG  PRO A 531     -22.917 -15.692 -22.673  1.00 10.00      A   
ATOM   5020  CD  PRO A 531     -22.828 -16.035 -21.216  1.00 10.00      A   
ATOM   5021  C   PRO A 531     -20.282 -13.873 -21.225  1.00 10.00      A   
ATOM   5022  O   PRO A 531     -19.663 -13.005 -21.838  1.00 10.00      A   
ATOM   5023  N   LYS A 532     -20.660 -13.726 -19.963  1.00 10.00      A   
ATOM   5024  HN  LYS A 532     -21.158 -14.447 -19.530  1.00 10.00      A   
ATOM   5025  CA  LYS A 532     -20.347 -12.517 -19.212  1.00 10.00      A   
ATOM   5026  CB  LYS A 532     -21.563 -12.029 -18.425  1.00 10.00      A   
ATOM   5027  CG  LYS A 532     -22.732 -11.587 -19.291  1.00 10.00      A   
ATOM   5028  CD  LYS A 532     -23.787 -10.878 -18.462  1.00 10.00      A   
ATOM   5029  CE  LYS A 532     -25.033 -10.572 -19.281  1.00 10.00      A   
ATOM   5030  NZ  LYS A 532     -25.732 -11.811 -19.715  1.00 10.00      A   
ATOM   5031  HZ1 LYS A 532     -26.743 -11.615 -19.865  1.00 10.00      A   
ATOM   5032  HZ2 LYS A 532     -25.639 -12.551 -18.991  1.00 10.00      A   
ATOM   5033  HZ3 LYS A 532     -25.325 -12.160 -20.604  1.00 10.00      A   
ATOM   5034  C   LYS A 532     -19.181 -12.766 -18.271  1.00 10.00      A   
ATOM   5035  O   LYS A 532     -18.816 -11.914 -17.461  1.00 10.00      A   
ATOM   5036  N   LEU A 533     -18.605 -13.950 -18.384  1.00 10.00      A   
ATOM   5037  HN  LEU A 533     -18.940 -14.579 -19.058  1.00 10.00      A   
ATOM   5038  CA  LEU A 533     -17.477 -14.335 -17.557  1.00 10.00      A   
ATOM   5039  CB  LEU A 533     -17.824 -15.550 -16.691  1.00 10.00      A   
ATOM   5040  CG  LEU A 533     -18.397 -15.259 -15.303  1.00 10.00      A   
ATOM   5041  CD1 LEU A 533     -19.827 -14.749 -15.402  1.00 10.00      A   
ATOM   5042  CD2 LEU A 533     -18.333 -16.504 -14.439  1.00 10.00      A   
ATOM   5043  C   LEU A 533     -16.276 -14.653 -18.429  1.00 10.00      A   
ATOM   5044  O   LEU A 533     -16.407 -15.303 -19.466  1.00 10.00      A   
ATOM   5045  N   ASN A 534     -15.116 -14.178 -18.020  1.00 10.00      A   
ATOM   5046  HN  ASN A 534     -15.076 -13.652 -17.188  1.00 10.00      A   
ATOM   5047  CA  ASN A 534     -13.892 -14.421 -18.756  1.00 10.00      A   
ATOM   5048  CB  ASN A 534     -12.974 -13.193 -18.703  1.00 10.00      A   
ATOM   5049  CG  ASN A 534     -13.198 -12.228 -19.853  1.00 10.00      A   
ATOM   5050  OD1 ASN A 534     -14.135 -12.375 -20.637  1.00 10.00      A   
ATOM   5051  ND2 ASN A 534     -12.334 -11.230 -19.964  1.00 10.00      A   
ATOM   5052 HD21 ASN A 534     -11.604 -11.167 -19.304  1.00 10.00      A   
ATOM   5053 HD22 ASN A 534     -12.473 -10.580 -20.685  1.00 10.00      A   
ATOM   5054  C   ASN A 534     -13.177 -15.626 -18.177  1.00 10.00      A   
ATOM   5055  O   ASN A 534     -12.597 -15.552 -17.091  1.00 10.00      A   
ATOM   5056  N   VAL A 535     -13.270 -16.746 -18.876  1.00 10.00      A   
ATOM   5057  HN  VAL A 535     -13.794 -16.749 -19.709  1.00 10.00      A   
ATOM   5058  CA  VAL A 535     -12.614 -17.968 -18.450  1.00 10.00      A   
ATOM   5059  CB  VAL A 535     -13.434 -19.220 -18.830  1.00 10.00      A   
ATOM   5060  CG1 VAL A 535     -12.850 -20.470 -18.185  1.00 10.00      A   
ATOM   5061  CG2 VAL A 535     -14.886 -19.044 -18.421  1.00 10.00      A   
ATOM   5062  C   VAL A 535     -11.239 -18.031 -19.098  1.00 10.00      A   
ATOM   5063  O   VAL A 535     -11.054 -18.676 -20.135  1.00 10.00      A   
ATOM   5064  N   GLU A 536     -10.298 -17.313 -18.505  1.00 10.00      A   
ATOM   5065  HN  GLU A 536     -10.522 -16.805 -17.693  1.00 10.00      A   
ATOM   5066  CA  GLU A 536      -8.941 -17.264 -19.011  1.00 10.00      A   
ATOM   5067  CB  GLU A 536      -8.275 -15.942 -18.635  1.00 10.00      A   
ATOM   5068  CG  GLU A 536      -8.861 -14.720 -19.323  1.00 10.00      A   
ATOM   5069  CD  GLU A 536      -8.057 -13.471 -19.037  1.00 10.00      A   
ATOM   5070  OE1 GLU A 536      -6.932 -13.595 -18.510  1.00 10.00      A   
ATOM   5071  OE2 GLU A 536      -8.538 -12.359 -19.339  1.00 10.00      A   
ATOM   5072  C   GLU A 536      -8.124 -18.429 -18.475  1.00 10.00      A   
ATOM   5073  O   GLU A 536      -7.867 -18.527 -17.274  1.00 10.00      A   
ATOM   5074  N   VAL A 537      -7.744 -19.324 -19.368  1.00 10.00      A   
ATOM   5075  HN  VAL A 537      -8.019 -19.209 -20.305  1.00 10.00      A   
ATOM   5076  CA  VAL A 537      -6.947 -20.478 -19.002  1.00 10.00      A   
ATOM   5077  CB  VAL A 537      -7.353 -21.713 -19.823  1.00 10.00      A   
ATOM   5078  CG1 VAL A 537      -6.423 -22.876 -19.521  1.00 10.00      A   
ATOM   5079  CG2 VAL A 537      -8.793 -22.092 -19.521  1.00 10.00      A   
ATOM   5080  C   VAL A 537      -5.467 -20.192 -19.221  1.00 10.00      A   
ATOM   5081  O   VAL A 537      -5.064 -19.774 -20.307  1.00 10.00      A   
ATOM   5082  N   ILE A 538      -4.670 -20.415 -18.183  1.00 10.00      A   
ATOM   5083  HN  ILE A 538      -5.054 -20.770 -17.352  1.00 10.00      A   
ATOM   5084  CA  ILE A 538      -3.235 -20.194 -18.249  1.00 10.00      A   
ATOM   5085  CB  ILE A 538      -2.722 -19.402 -17.027  1.00 10.00      A   
ATOM   5086  CG1 ILE A 538      -3.551 -18.131 -16.832  1.00 10.00      A   
ATOM   5087  CG2 ILE A 538      -1.251 -19.052 -17.205  1.00 10.00      A   
ATOM   5088  CD1 ILE A 538      -3.211 -17.366 -15.572  1.00 10.00      A   
ATOM   5089  C   ILE A 538      -2.518 -21.538 -18.309  1.00 10.00      A   
ATOM   5090  O   ILE A 538      -2.491 -22.286 -17.325  1.00 10.00      A   
ATOM   5091  N   ASP A 539      -1.944 -21.839 -19.460  1.00 10.00      A   
ATOM   5092  HN  ASP A 539      -1.982 -21.191 -20.200  1.00 10.00      A   
ATOM   5093  CA  ASP A 539      -1.245 -23.099 -19.660  1.00 10.00      A   
ATOM   5094  CB  ASP A 539      -2.169 -24.098 -20.359  1.00 10.00      A   
ATOM   5095  CG  ASP A 539      -1.689 -25.524 -20.226  1.00 10.00      A   
ATOM   5096  OD1 ASP A 539      -2.306 -26.299 -19.453  1.00 10.00      A   
ATOM   5097  OD2 ASP A 539      -0.703 -25.879 -20.897  1.00 10.00      A   
ATOM   5098  C   ASP A 539       0.025 -22.883 -20.474  1.00 10.00      A   
ATOM   5099  O   ASP A 539       0.002 -22.236 -21.520  1.00 10.00      A   
ATOM   5100  N   GLU A 540       1.133 -23.419 -19.986  1.00 10.00      A   
ATOM   5101  HN  GLU A 540       1.089 -23.922 -19.136  1.00 10.00      A   
ATOM   5102  CA  GLU A 540       2.419 -23.266 -20.653  1.00 10.00      A   
ATOM   5103  CB  GLU A 540       3.514 -22.915 -19.640  1.00 10.00      A   
ATOM   5104  CG  GLU A 540       3.300 -21.591 -18.920  1.00 10.00      A   
ATOM   5105  CD  GLU A 540       4.344 -21.329 -17.857  1.00 10.00      A   
ATOM   5106  OE1 GLU A 540       4.125 -21.726 -16.692  1.00 10.00      A   
ATOM   5107  OE2 GLU A 540       5.381 -20.718 -18.178  1.00 10.00      A   
ATOM   5108  C   GLU A 540       2.816 -24.494 -21.475  1.00 10.00      A   
ATOM   5109  O   GLU A 540       3.975 -24.633 -21.871  1.00 10.00      A   
ATOM   5110  N   ARG A 541       1.868 -25.387 -21.737  1.00 10.00      A   
ATOM   5111  HN  ARG A 541       0.953 -25.250 -21.382  1.00 10.00      A   
ATOM   5112  CA  ARG A 541       2.158 -26.583 -22.529  1.00 10.00      A   
ATOM   5113  CB  ARG A 541       1.428 -27.811 -21.981  1.00 10.00      A   
ATOM   5114  CG  ARG A 541       1.782 -28.153 -20.545  1.00 10.00      A   
ATOM   5115  CD  ARG A 541       0.531 -28.336 -19.701  1.00 10.00      A   
ATOM   5116  NE  ARG A 541      -0.080 -29.654 -19.881  1.00 10.00      A   
ATOM   5117  HE  ARG A 541       0.474 -30.357 -20.287  1.00 10.00      A   
ATOM   5118  CZ  ARG A 541      -1.333 -29.942 -19.537  1.00 10.00      A   
ATOM   5119  NH1 ARG A 541      -2.112 -29.008 -19.006  1.00 10.00      A   
ATOM   5120 HH11 ARG A 541      -1.748 -28.033 -18.865  1.00 10.00      A   
ATOM   5121 HH12 ARG A 541      -3.097 -29.238 -18.730  1.00 10.00      A   
ATOM   5122  NH2 ARG A 541      -1.806 -31.165 -19.727  1.00 10.00      A   
ATOM   5123 HH21 ARG A 541      -2.787 -31.398 -19.456  1.00 10.00      A   
ATOM   5124 HH22 ARG A 541      -1.196 -31.902 -20.149  1.00 10.00      A   
ATOM   5125  C   ARG A 541       1.791 -26.367 -23.994  1.00 10.00      A   
ATOM   5126  O   ARG A 541       1.847 -27.293 -24.801  1.00 10.00      A   
ATOM   5127  N   GLY A 542       1.416 -25.143 -24.328  1.00 10.00      A   
ATOM   5128  HN  GLY A 542       1.387 -24.444 -23.641  1.00 10.00      A   
ATOM   5129  CA  GLY A 542       1.043 -24.828 -25.690  1.00 10.00      A   
ATOM   5130  C   GLY A 542      -0.461 -24.840 -25.870  1.00 10.00      A   
ATOM   5131  O   GLY A 542      -1.200 -24.835 -24.887  1.00 10.00      A   
ATOM   5132  N   ALA A 543      -0.913 -24.875 -27.117  1.00 10.00      A   
ATOM   5133  HN  ALA A 543      -0.267 -24.902 -27.854  1.00 10.00      A   
ATOM   5134  CA  ALA A 543      -2.340 -24.884 -27.425  1.00 10.00      A   
ATOM   5135  CB  ALA A 543      -2.561 -24.845 -28.931  1.00 10.00      A   
ATOM   5136  C   ALA A 543      -3.040 -26.094 -26.805  1.00 10.00      A   
ATOM   5137  O   ALA A 543      -2.711 -27.240 -27.116  1.00 10.00      A   
ATOM   5138  N   PRO A 544      -4.014 -25.849 -25.915  1.00 10.00      A   
ATOM   5139  CA  PRO A 544      -4.767 -26.913 -25.240  1.00 10.00      A   
ATOM   5140  CB  PRO A 544      -5.699 -26.152 -24.284  1.00 10.00      A   
ATOM   5141  CG  PRO A 544      -5.102 -24.793 -24.164  1.00 10.00      A   
ATOM   5142  CD  PRO A 544      -4.449 -24.515 -25.484  1.00 10.00      A   
ATOM   5143  C   PRO A 544      -5.581 -27.760 -26.216  1.00 10.00      A   
ATOM   5144  O   PRO A 544      -5.947 -28.893 -25.907  1.00 10.00      A   
ATOM   5145  N   ASP A 545      -5.858 -27.207 -27.398  1.00 10.00      A   
ATOM   5146  HN  ASP A 545      -5.542 -26.299 -27.587  1.00 10.00      A   
ATOM   5147  CA  ASP A 545      -6.625 -27.914 -28.419  1.00 10.00      A   
ATOM   5148  CB  ASP A 545      -7.001 -26.977 -29.563  1.00 10.00      A   
ATOM   5149  CG  ASP A 545      -8.433 -26.501 -29.478  1.00 10.00      A   
ATOM   5150  OD1 ASP A 545      -9.343 -27.243 -29.903  1.00 10.00      A   
ATOM   5151  OD2 ASP A 545      -8.657 -25.374 -28.993  1.00 10.00      A   
ATOM   5152  C   ASP A 545      -5.851 -29.102 -28.963  1.00 10.00      A   
ATOM   5153  O   ASP A 545      -6.433 -30.028 -29.528  1.00 10.00      A   
ATOM   5154  N   SER A 546      -4.537 -29.070 -28.787  1.00 10.00      A   
ATOM   5155  HN  SER A 546      -4.132 -28.294 -28.342  1.00 10.00      A   
ATOM   5156  CA  SER A 546      -3.680 -30.148 -29.245  1.00 10.00      A   
ATOM   5157  CB  SER A 546      -2.257 -29.640 -29.460  1.00 10.00      A   
ATOM   5158  OG  SER A 546      -2.266 -28.330 -30.000  1.00 10.00      A   
ATOM   5159  HG  SER A 546      -1.358 -28.013 -30.065  1.00 10.00      A   
ATOM   5160  C   SER A 546      -3.685 -31.289 -28.232  1.00 10.00      A   
ATOM   5161  O   SER A 546      -3.063 -32.332 -28.446  1.00 10.00      A   
ATOM   5162  N   ARG A 547      -4.392 -31.082 -27.131  1.00 10.00      A   
ATOM   5163  HN  ARG A 547      -4.878 -30.234 -27.026  1.00 10.00      A   
ATOM   5164  CA  ARG A 547      -4.495 -32.076 -26.081  1.00 10.00      A   
ATOM   5165  CB  ARG A 547      -3.991 -31.503 -24.753  1.00 10.00      A   
ATOM   5166  CG  ARG A 547      -2.491 -31.285 -24.707  1.00 10.00      A   
ATOM   5167  CD  ARG A 547      -2.039 -30.751 -23.356  1.00 10.00      A
[truncated: 221,457 more chars]
