# Supplementary material for: Flexibility of intrinsically disordered degrons in AUX/IAA proteins reinforces auxin co-receptor assemblies
Source: Nat Commun. 2020 May 8;11:2277. doi: 10.1038/s41467-020-16147-2 (PMC7210949; doi:10.1038/s41467-020-16147-2)
Supplement: Supplementary file 9 — Supplementary Data 6 [file 41467_2020_16147_MOESM9_ESM.gz › haddock_files/IAA07/No_disorder_restraint/cluster4_3.pdb]

REMARK FILENAME="complex_84w.pdb0"
REMARK ===============================================================
REMARK HADDOCK run for complex
REMARK initial structure: complex_84.pdb
REMARK final NOE weights: unambig 50 amb: 50
REMARK ===============================================================
REMARK            total,bonds,angles,improper,dihe,vdw,elec,air,cdih,coup,rdcs,vean,dani,xpcs,rg
REMARK energies: -234.524, 0, 0, 0, 0, -20.9946, -216.358, 2.82824, 0, 0, 0, 0, 0, 0, 0
REMARK ===============================================================
REMARK            bonds,angles,impropers,dihe,air,cdih,coup,rdcs,vean,dani,xpcs
REMARK rms-dev.: 0,0,0,0,4.959176E-02,0,0, 0, 0, 0, 0
REMARK ===============================================================
REMARK               air,cdih,coup,rdcs,vean,dani,xpcs
REMARK               >0.3,>5,>1,>0,>5,>0.2,>0.2
REMARK violations.: 0, 0, 0, 0, 0, 0, 0
REMARK ===============================================================
REMARK                        CVpartition#,violations,rms
REMARK AIRs cross-validation: 2, 0, NaN
REMARK ===============================================================
REMARK NCS energy: 0
REMARK ===============================================================
REMARK Symmetry energy: 0
REMARK ===============================================================
REMARK Desolvation energy: 35.3701
REMARK Internal energy free molecules: -22442.3
REMARK Internal energy complex: -33561.8
REMARK Binding energy: -11321.5
REMARK ===============================================================
REMARK buried surface area: 1032.08
REMARK ===============================================================
REMARK water - chain1: 0 0 0
REMARK water - chain2: 0 0 0
REMARK water - chain3: 0 0 0
REMARK water - chain4: 0 0 0
REMARK water - chain5: 0 0 0
REMARK water - chain6: 0 0 0
REMARK ===============================================================
REMARK water - water: 0 0 0
REMARK ===============================================================
REMARK DATE:14-Feb-2019  06:13:34       created by user: enmr009
REMARK VERSION:1.3U
ATOM      1  N   PHE A   9     -36.761  18.786  -6.273  1.00 10.00      A   
ATOM      2  HN  PHE A   9     -36.814  18.021  -6.891  1.00 10.00      A   
ATOM      3  CA  PHE A   9     -35.481  19.098  -5.652  1.00 10.00      A   
ATOM      4  CB  PHE A   9     -35.007  17.931  -4.779  1.00 10.00      A   
ATOM      5  CG  PHE A   9     -35.896  17.648  -3.600  1.00 10.00      A   
ATOM      6  CD1 PHE A   9     -36.684  16.510  -3.566  1.00 10.00      A   
ATOM      7  CD2 PHE A   9     -35.939  18.523  -2.526  1.00 10.00      A   
ATOM      8  CE1 PHE A   9     -37.499  16.250  -2.483  1.00 10.00      A   
ATOM      9  CE2 PHE A   9     -36.752  18.269  -1.439  1.00 10.00      A   
ATOM     10  CZ  PHE A   9     -37.533  17.130  -1.418  1.00 10.00      A   
ATOM     11  C   PHE A   9     -34.434  19.409  -6.716  1.00 10.00      A   
ATOM     12  O   PHE A   9     -34.112  18.556  -7.544  1.00 10.00      A   
ATOM     13  N   PRO A  10     -33.906  20.644  -6.715  1.00 10.00      A   
ATOM     14  CA  PRO A  10     -32.885  21.078  -7.677  1.00 10.00      A   
ATOM     15  CB  PRO A  10     -32.545  22.500  -7.228  1.00 10.00      A   
ATOM     16  CG  PRO A  10     -33.746  22.950  -6.470  1.00 10.00      A   
ATOM     17  CD  PRO A  10     -34.280  21.725  -5.788  1.00 10.00      A   
ATOM     18  C   PRO A  10     -31.637  20.200  -7.635  1.00 10.00      A   
ATOM     19  O   PRO A  10     -31.238  19.713  -6.572  1.00 10.00      A   
ATOM     20  N   GLU A  11     -31.023  20.017  -8.796  1.00 10.00      A   
ATOM     21  HN  GLU A  11     -31.391  20.447  -9.598  1.00 10.00      A   
ATOM     22  CA  GLU A  11     -29.823  19.197  -8.925  1.00 10.00      A   
ATOM     23  CB  GLU A  11     -29.286  19.221 -10.362  1.00 10.00      A   
ATOM     24  CG  GLU A  11     -30.281  19.690 -11.411  1.00 10.00      A   
ATOM     25  CD  GLU A  11     -31.370  18.680 -11.689  1.00 10.00      A   
ATOM     26  OE1 GLU A  11     -31.072  17.624 -12.287  1.00 10.00      A   
ATOM     27  OE2 GLU A  11     -32.535  18.950 -11.332  1.00 10.00      A   
ATOM     28  C   GLU A  11     -28.732  19.665  -7.970  1.00 10.00      A   
ATOM     29  O   GLU A  11     -28.062  18.851  -7.338  1.00 10.00      A   
ATOM     30  N   GLU A  12     -28.573  20.981  -7.860  1.00 10.00      A   
ATOM     31  HN  GLU A  12     -29.155  21.578  -8.382  1.00 10.00      A   
ATOM     32  CA  GLU A  12     -27.555  21.561  -6.989  1.00 10.00      A   
ATOM     33  CB  GLU A  12     -27.524  23.086  -7.110  1.00 10.00      A   
ATOM     34  CG  GLU A  12     -28.833  23.771  -6.752  1.00 10.00      A   
ATOM     35  CD  GLU A  12     -28.730  25.284  -6.787  1.00 10.00      A   
ATOM     36  OE1 GLU A  12     -27.637  25.818  -6.509  1.00 10.00      A   
ATOM     37  OE2 GLU A  12     -29.742  25.946  -7.098  1.00 10.00      A   
ATOM     38  C   GLU A  12     -27.742  21.133  -5.535  1.00 10.00      A   
ATOM     39  O   GLU A  12     -26.769  20.831  -4.845  1.00 10.00      A   
ATOM     40  N   VAL A  13     -28.991  21.093  -5.081  1.00 10.00      A   
ATOM     41  HN  VAL A  13     -29.726  21.331  -5.681  1.00 10.00      A   
ATOM     42  CA  VAL A  13     -29.287  20.693  -3.712  1.00 10.00      A   
ATOM     43  CB  VAL A  13     -30.767  20.921  -3.346  1.00 10.00      A   
ATOM     44  CG1 VAL A  13     -30.962  20.785  -1.844  1.00 10.00      A   
ATOM     45  CG2 VAL A  13     -31.235  22.286  -3.825  1.00 10.00      A   
ATOM     46  C   VAL A  13     -28.933  19.215  -3.521  1.00 10.00      A   
ATOM     47  O   VAL A  13     -28.285  18.842  -2.544  1.00 10.00      A   
ATOM     48  N   LEU A  14     -29.340  18.389  -4.485  1.00 10.00      A   
ATOM     49  HN  LEU A  14     -29.838  18.758  -5.246  1.00 10.00      A   
ATOM     50  CA  LEU A  14     -29.074  16.952  -4.441  1.00 10.00      A   
ATOM     51  CB  LEU A  14     -29.787  16.241  -5.595  1.00 10.00      A   
ATOM     52  CG  LEU A  14     -31.317  16.197  -5.511  1.00 10.00      A   
ATOM     53  CD1 LEU A  14     -31.918  15.697  -6.816  1.00 10.00      A   
ATOM     54  CD2 LEU A  14     -31.763  15.329  -4.346  1.00 10.00      A   
ATOM     55  C   LEU A  14     -27.574  16.663  -4.478  1.00 10.00      A   
ATOM     56  O   LEU A  14     -27.094  15.746  -3.813  1.00 10.00      A   
ATOM     57  N   GLU A  15     -26.837  17.457  -5.249  1.00 10.00      A   
ATOM     58  HN  GLU A  15     -27.281  18.165  -5.768  1.00 10.00      A   
ATOM     59  CA  GLU A  15     -25.389  17.294  -5.363  1.00 10.00      A   
ATOM     60  CB  GLU A  15     -24.816  18.215  -6.447  1.00 10.00      A   
ATOM     61  CG  GLU A  15     -23.444  17.791  -6.958  1.00 10.00      A   
ATOM     62  CD  GLU A  15     -22.865  18.737  -7.991  1.00 10.00      A   
ATOM     63  OE1 GLU A  15     -22.504  19.875  -7.628  1.00 10.00      A   
ATOM     64  OE2 GLU A  15     -22.762  18.343  -9.173  1.00 10.00      A   
ATOM     65  C   GLU A  15     -24.711  17.547  -4.018  1.00 10.00      A   
ATOM     66  O   GLU A  15     -23.722  16.894  -3.680  1.00 10.00      A   
ATOM     67  N   HIS A  16     -25.259  18.488  -3.254  1.00 10.00      A   
ATOM     68  HN  HIS A  16     -26.046  18.976  -3.586  1.00 10.00      A   
ATOM     69  CA  HIS A  16     -24.721  18.818  -1.937  1.00 10.00      A   
ATOM     70  CB  HIS A  16     -25.460  20.027  -1.343  1.00 10.00      A   
ATOM     71  CG  HIS A  16     -24.734  20.725  -0.227  1.00 10.00      A   
ATOM     72  ND1 HIS A  16     -24.472  22.073  -0.284  1.00 10.00      A   
ATOM     73  CD2 HIS A  16     -24.260  20.231   0.947  1.00 10.00      A   
ATOM     74  CE1 HIS A  16     -23.849  22.371   0.842  1.00 10.00      A   
ATOM     75  NE2 HIS A  16     -23.698  21.289   1.616  1.00 10.00      A   
ATOM     76  HE2 HIS A  16     -23.257  21.256   2.501  1.00 10.00      A   
ATOM     77  C   HIS A  16     -24.860  17.608  -1.017  1.00 10.00      A   
ATOM     78  O   HIS A  16     -23.939  17.263  -0.282  1.00 10.00      A   
ATOM     79  N   VAL A  17     -26.010  16.952  -1.091  1.00 10.00      A   
ATOM     80  HN  VAL A  17     -26.702  17.274  -1.709  1.00 10.00      A   
ATOM     81  CA  VAL A  17     -26.278  15.773  -0.276  1.00 10.00      A   
ATOM     82  CB  VAL A  17     -27.733  15.288  -0.452  1.00 10.00      A   
ATOM     83  CG1 VAL A  17     -28.098  14.276   0.622  1.00 10.00      A   
ATOM     84  CG2 VAL A  17     -28.705  16.456  -0.450  1.00 10.00      A   
ATOM     85  C   VAL A  17     -25.341  14.638  -0.673  1.00 10.00      A   
ATOM     86  O   VAL A  17     -24.800  13.932   0.179  1.00 10.00      A   
ATOM     87  N   PHE A  18     -25.139  14.490  -1.976  1.00 10.00      A   
ATOM     88  HN  PHE A  18     -25.589  15.105  -2.599  1.00 10.00      A   
ATOM     89  CA  PHE A  18     -24.283  13.440  -2.514  1.00 10.00      A   
ATOM     90  CB  PHE A  18     -24.401  13.368  -4.042  1.00 10.00      A   
ATOM     91  CG  PHE A  18     -25.727  12.865  -4.549  1.00 10.00      A   
ATOM     92  CD1 PHE A  18     -26.046  12.962  -5.892  1.00 10.00      A   
ATOM     93  CD2 PHE A  18     -26.654  12.298  -3.687  1.00 10.00      A   
ATOM     94  CE1 PHE A  18     -27.258  12.505  -6.368  1.00 10.00      A   
ATOM     95  CE2 PHE A  18     -27.870  11.840  -4.156  1.00 10.00      A   
ATOM     96  CZ  PHE A  18     -28.173  11.943  -5.499  1.00 10.00      A   
ATOM     97  C   PHE A  18     -22.817  13.607  -2.101  1.00 10.00      A   
ATOM     98  O   PHE A  18     -22.057  12.640  -2.095  1.00 10.00      A   
ATOM     99  N   SER A  19     -22.416  14.828  -1.753  1.00 10.00      A   
ATOM    100  HN  SER A  19     -23.055  15.570  -1.773  1.00 10.00      A   
ATOM    101  CA  SER A  19     -21.036  15.080  -1.348  1.00 10.00      A   
ATOM    102  CB  SER A  19     -20.727  16.583  -1.296  1.00 10.00      A   
ATOM    103  OG  SER A  19     -21.330  17.211  -0.176  1.00 10.00      A   
ATOM    104  HG  SER A  19     -22.291  17.221  -0.285  1.00 10.00      A   
ATOM    105  C   SER A  19     -20.708  14.413  -0.012  1.00 10.00      A   
ATOM    106  O   SER A  19     -19.548  14.089   0.264  1.00 10.00      A   
ATOM    107  N   PHE A  20     -21.735  14.194   0.808  1.00 10.00      A   
ATOM    108  HN  PHE A  20     -22.637  14.462   0.530  1.00 10.00      A   
ATOM    109  CA  PHE A  20     -21.553  13.568   2.107  1.00 10.00      A   
ATOM    110  CB  PHE A  20     -22.700  13.938   3.047  1.00 10.00      A   
ATOM    111  CG  PHE A  20     -22.743  15.390   3.417  1.00 10.00      A   
ATOM    112  CD1 PHE A  20     -23.790  16.194   3.000  1.00 10.00      A   
ATOM    113  CD2 PHE A  20     -21.738  15.954   4.184  1.00 10.00      A   
ATOM    114  CE1 PHE A  20     -23.833  17.533   3.341  1.00 10.00      A   
ATOM    115  CE2 PHE A  20     -21.774  17.292   4.530  1.00 10.00      A   
ATOM    116  CZ  PHE A  20     -22.824  18.082   4.107  1.00 10.00      A   
ATOM    117  C   PHE A  20     -21.463  12.055   1.970  1.00 10.00      A   
ATOM    118  O   PHE A  20     -21.078  11.356   2.907  1.00 10.00      A   
ATOM    119  N   ILE A  21     -21.807  11.562   0.790  1.00 10.00      A   
ATOM    120  HN  ILE A  21     -22.078  12.180   0.079  1.00 10.00      A   
ATOM    121  CA  ILE A  21     -21.780  10.135   0.504  1.00 10.00      A   
ATOM    122  CB  ILE A  21     -23.060   9.701  -0.250  1.00 10.00      A   
ATOM    123  CG1 ILE A  21     -24.313  10.113   0.528  1.00 10.00      A   
ATOM    124  CG2 ILE A  21     -23.063   8.201  -0.505  1.00 10.00      A   
ATOM    125  CD1 ILE A  21     -25.588  10.073  -0.288  1.00 10.00      A   
ATOM    126  C   ILE A  21     -20.551   9.801  -0.341  1.00 10.00      A   
ATOM    127  O   ILE A  21     -20.567   9.948  -1.563  1.00 10.00      A   
ATOM    128  N   GLN A  22     -19.479   9.381   0.319  1.00 10.00      A   
ATOM    129  HN  GLN A  22     -19.521   9.300   1.298  1.00 10.00      A   
ATOM    130  CA  GLN A  22     -18.239   9.044  -0.377  1.00 10.00      A   
ATOM    131  CB  GLN A  22     -17.064   9.873   0.152  1.00 10.00      A   
ATOM    132  CG  GLN A  22     -17.211  11.375  -0.055  1.00 10.00      A   
ATOM    133  CD  GLN A  22     -17.326  11.774  -1.517  1.00 10.00      A   
ATOM    134  OE1 GLN A  22     -16.755  11.138  -2.403  1.00 10.00      A   
ATOM    135  NE2 GLN A  22     -18.066  12.837  -1.781  1.00 10.00      A   
ATOM    136 HE21 GLN A  22     -18.502  13.302  -1.028  1.00 10.00      A   
ATOM    137 HE22 GLN A  22     -18.157  13.120  -2.717  1.00 10.00      A   
ATOM    138  C   GLN A  22     -17.914   7.555  -0.299  1.00 10.00      A   
ATOM    139  O   GLN A  22     -16.889   7.109  -0.817  1.00 10.00      A   
ATOM    140  N   LEU A  23     -18.779   6.787   0.355  1.00 10.00      A   
ATOM    141  HN  LEU A  23     -19.575   7.193   0.759  1.00 10.00      A   
ATOM    142  CA  LEU A  23     -18.570   5.352   0.475  1.00 10.00      A   
ATOM    143  CB  LEU A  23     -19.386   4.769   1.634  1.00 10.00      A   
ATOM    144  CG  LEU A  23     -19.016   3.348   2.066  1.00 10.00      A   
ATOM    145  CD1 LEU A  23     -17.669   3.334   2.771  1.00 10.00      A   
ATOM    146  CD2 LEU A  23     -20.096   2.752   2.953  1.00 10.00      A   
ATOM    147  C   LEU A  23     -18.936   4.667  -0.838  1.00 10.00      A   
ATOM    148  O   LEU A  23     -20.033   4.867  -1.364  1.00 10.00      A   
ATOM    149  N   ASP A  24     -18.012   3.873  -1.360  1.00 10.00      A   
ATOM    150  HN  ASP A  24     -17.165   3.751  -0.880  1.00 10.00      A   
ATOM    151  CA  ASP A  24     -18.215   3.173  -2.626  1.00 10.00      A   
ATOM    152  CB  ASP A  24     -16.970   2.359  -3.003  1.00 10.00      A   
ATOM    153  CG  ASP A  24     -15.779   3.231  -3.351  1.00 10.00      A   
ATOM    154  OD1 ASP A  24     -15.771   3.824  -4.447  1.00 10.00      A   
ATOM    155  OD2 ASP A  24     -14.849   3.339  -2.521  1.00 10.00      A   
ATOM    156  C   ASP A  24     -19.445   2.274  -2.585  1.00 10.00      A   
ATOM    157  O   ASP A  24     -20.318   2.363  -3.449  1.00 10.00      A   
ATOM    158  N   LYS A  25     -19.527   1.436  -1.562  1.00 10.00      A   
ATOM    159  HN  LYS A  25     -18.809   1.435  -0.887  1.00 10.00      A   
ATOM    160  CA  LYS A  25     -20.655   0.516  -1.413  1.00 10.00      A   
ATOM    161  CB  LYS A  25     -20.394  -0.462  -0.263  1.00 10.00      A   
ATOM    162  CG  LYS A  25     -19.560  -1.676  -0.640  1.00 10.00      A   
ATOM    163  CD  LYS A  25     -19.381  -2.616   0.544  1.00 10.00      A   
ATOM    164  CE  LYS A  25     -19.222  -4.060   0.092  1.00 10.00      A   
ATOM    165  NZ  LYS A  25     -20.536  -4.699  -0.206  1.00 10.00      A   
ATOM    166  HZ1 LYS A  25     -20.410  -5.718  -0.356  1.00 10.00      A   
ATOM    167  HZ2 LYS A  25     -20.958  -4.284  -1.070  1.00 10.00      A   
ATOM    168  HZ3 LYS A  25     -21.193  -4.557   0.591  1.00 10.00      A   
ATOM    169  C   LYS A  25     -21.968   1.261  -1.167  1.00 10.00      A   
ATOM    170  O   LYS A  25     -23.047   0.759  -1.476  1.00 10.00      A   
ATOM    171  N   ASP A  26     -21.866   2.467  -0.630  1.00 10.00      A   
ATOM    172  HN  ASP A  26     -20.978   2.830  -0.447  1.00 10.00      A   
ATOM    173  CA  ASP A  26     -23.038   3.274  -0.319  1.00 10.00      A   
ATOM    174  CB  ASP A  26     -22.704   4.248   0.810  1.00 10.00      A   
ATOM    175  CG  ASP A  26     -23.926   4.793   1.520  1.00 10.00      A   
ATOM    176  OD1 ASP A  26     -24.056   6.029   1.603  1.00 10.00      A   
ATOM    177  OD2 ASP A  26     -24.745   3.992   2.016  1.00 10.00      A   
ATOM    178  C   ASP A  26     -23.540   4.030  -1.547  1.00 10.00      A   
ATOM    179  O   ASP A  26     -24.745   4.154  -1.765  1.00 10.00      A   
ATOM    180  N   ARG A  27     -22.613   4.519  -2.360  1.00 10.00      A   
ATOM    181  HN  ARG A  27     -21.663   4.386  -2.139  1.00 10.00      A   
ATOM    182  CA  ARG A  27     -22.964   5.265  -3.565  1.00 10.00      A   
ATOM    183  CB  ARG A  27     -21.749   5.990  -4.144  1.00 10.00      A   
ATOM    184  CG  ARG A  27     -21.582   7.411  -3.640  1.00 10.00      A   
ATOM    185  CD  ARG A  27     -20.892   8.292  -4.670  1.00 10.00      A   
ATOM    186  NE  ARG A  27     -20.942   9.702  -4.296  1.00 10.00      A   
ATOM    187  HE  ARG A  27     -20.736   9.926  -3.356  1.00 10.00      A   
ATOM    188  CZ  ARG A  27     -21.256  10.690  -5.133  1.00 10.00      A   
ATOM    189  NH1 ARG A  27     -21.552  10.427  -6.400  1.00 10.00      A   
ATOM    190 HH11 ARG A  27     -21.545   9.437  -6.759  1.00 10.00      A   
ATOM    191 HH12 ARG A  27     -21.800  11.207  -7.053  1.00 10.00      A   
ATOM    192  NH2 ARG A  27     -21.286  11.940  -4.693  1.00 10.00      A   
ATOM    193 HH21 ARG A  27     -21.071  12.150  -3.689  1.00 10.00      A   
ATOM    194 HH22 ARG A  27     -21.534  12.719  -5.342  1.00 10.00      A   
ATOM    195  C   ARG A  27     -23.592   4.376  -4.628  1.00 10.00      A   
ATOM    196  O   ARG A  27     -24.349   4.853  -5.475  1.00 10.00      A   
ATOM    197  N   ASN A  28     -23.291   3.084  -4.573  1.00 10.00      A   
ATOM    198  HN  ASN A  28     -22.685   2.762  -3.869  1.00 10.00      A   
ATOM    199  CA  ASN A  28     -23.825   2.132  -5.544  1.00 10.00      A   
ATOM    200  CB  ASN A  28     -23.111   0.781  -5.449  1.00 10.00      A   
ATOM    201  CG  ASN A  28     -21.678   0.825  -5.950  1.00 10.00      A   
ATOM    202  OD1 ASN A  28     -21.315   1.664  -6.776  1.00 10.00      A   
ATOM    203  ND2 ASN A  28     -20.858  -0.097  -5.466  1.00 10.00      A   
ATOM    204 HD21 ASN A  28     -21.224  -0.752  -4.822  1.00 10.00      A   
ATOM    205 HD22 ASN A  28     -19.921  -0.089  -5.761  1.00 10.00      A   
ATOM    206  C   ASN A  28     -25.335   1.947  -5.403  1.00 10.00      A   
ATOM    207  O   ASN A  28     -25.985   1.404  -6.294  1.00 10.00      A   
ATOM    208  N   SER A  29     -25.892   2.393  -4.285  1.00 10.00      A   
ATOM    209  HN  SER A  29     -25.331   2.803  -3.594  1.00 10.00      A   
ATOM    210  CA  SER A  29     -27.323   2.277  -4.058  1.00 10.00      A   
ATOM    211  CB  SER A  29     -27.610   2.166  -2.559  1.00 10.00      A   
ATOM    212  OG  SER A  29     -26.624   1.375  -1.916  1.00 10.00      A   
ATOM    213  HG  SER A  29     -26.404   1.774  -1.060  1.00 10.00      A   
ATOM    214  C   SER A  29     -28.048   3.481  -4.651  1.00 10.00      A   
ATOM    215  O   SER A  29     -29.204   3.387  -5.063  1.00 10.00      A   
ATOM    216  N   VAL A  30     -27.348   4.609  -4.718  1.00 10.00      A   
ATOM    217  HN  VAL A  30     -26.421   4.615  -4.396  1.00 10.00      A   
ATOM    218  CA  VAL A  30     -27.918   5.839  -5.254  1.00 10.00      A   
ATOM    219  CB  VAL A  30     -27.008   7.055  -4.983  1.00 10.00      A   
ATOM    220  CG1 VAL A  30     -27.675   8.341  -5.456  1.00 10.00      A   
ATOM    221  CG2 VAL A  30     -26.663   7.145  -3.505  1.00 10.00      A   
ATOM    222  C   VAL A  30     -28.176   5.727  -6.755  1.00 10.00      A   
ATOM    223  O   VAL A  30     -29.192   6.211  -7.257  1.00 10.00      A   
ATOM    224  N   SER A  31     -27.270   5.069  -7.465  1.00 10.00      A   
ATOM    225  HN  SER A  31     -26.486   4.688  -7.012  1.00 10.00      A   
ATOM    226  CA  SER A  31     -27.396   4.906  -8.908  1.00 10.00      A   
ATOM    227  CB  SER A  31     -26.042   4.502  -9.493  1.00 10.00      A   
ATOM    228  OG  SER A  31     -25.062   4.371  -8.470  1.00 10.00      A   
ATOM    229  HG  SER A  31     -24.617   5.225  -8.341  1.00 10.00      A   
ATOM    230  C   SER A  31     -28.464   3.874  -9.286  1.00 10.00      A   
ATOM    231  O   SER A  31     -28.608   3.522 -10.456  1.00 10.00      A   
ATOM    232  N   LEU A  32     -29.214   3.398  -8.297  1.00 10.00      A   
ATOM    233  HN  LEU A  32     -29.060   3.721  -7.382  1.00 10.00      A   
ATOM    234  CA  LEU A  32     -30.251   2.404  -8.538  1.00 10.00      A   
ATOM    235  CB  LEU A  32     -29.876   1.082  -7.877  1.00 10.00      A   
ATOM    236  CG  LEU A  32     -28.899   0.202  -8.648  1.00 10.00      A   
ATOM    237  CD1 LEU A  32     -28.382  -0.916  -7.759  1.00 10.00      A   
ATOM    238  CD2 LEU A  32     -29.564  -0.363  -9.893  1.00 10.00      A   
ATOM    239  C   LEU A  32     -31.624   2.851  -8.048  1.00 10.00      A   
ATOM    240  O   LEU A  32     -32.589   2.086  -8.115  1.00 10.00      A   
ATOM    241  N   VAL A  33     -31.724   4.081  -7.558  1.00 10.00      A   
ATOM    242  HN  VAL A  33     -30.930   4.658  -7.531  1.00 10.00      A   
ATOM    243  CA  VAL A  33     -33.001   4.584  -7.066  1.00 10.00      A   
ATOM    244  CB  VAL A  33     -32.859   5.667  -5.966  1.00 10.00      A   
ATOM    245  CG1 VAL A  33     -32.152   5.101  -4.746  1.00 10.00      A   
ATOM    246  CG2 VAL A  33     -32.132   6.897  -6.480  1.00 10.00      A   
ATOM    247  C   VAL A  33     -33.898   5.074  -8.203  1.00 10.00      A   
ATOM    248  O   VAL A  33     -35.089   4.763  -8.231  1.00 10.00      A   
ATOM    249  N   CYS A  34     -33.314   5.817  -9.142  1.00 10.00      A   
ATOM    250  HN  CYS A  34     -32.356   6.007  -9.074  1.00 10.00      A   
ATOM    251  CA  CYS A  34     -34.049   6.349 -10.282  1.00 10.00      A   
ATOM    252  CB  CYS A  34     -35.066   7.411  -9.843  1.00 10.00      A   
ATOM    253  SG  CYS A  34     -34.382   8.738  -8.826  1.00 10.00      A   
ATOM    254  HG  CYS A  34     -34.365   8.322  -7.570  1.00 10.00      A   
ATOM    255  C   CYS A  34     -33.079   6.922 -11.312  1.00 10.00      A   
ATOM    256  O   CYS A  34     -31.920   7.196 -10.993  1.00 10.00      A   
ATOM    257  N   LYS A  35     -33.561   7.098 -12.537  1.00 10.00      A   
ATOM    258  HN  LYS A  35     -34.507   6.857 -12.712  1.00 10.00      A   
ATOM    259  CA  LYS A  35     -32.757   7.618 -13.640  1.00 10.00      A   
ATOM    260  CB  LYS A  35     -33.611   7.687 -14.911  1.00 10.00      A   
ATOM    261  CG  LYS A  35     -32.844   8.017 -16.181  1.00 10.00      A   
ATOM    262  CD  LYS A  35     -32.282   6.767 -16.838  1.00 10.00      A   
ATOM    263  CE  LYS A  35     -32.017   7.009 -18.314  1.00 10.00      A   
ATOM    264  NZ  LYS A  35     -31.562   5.782 -19.019  1.00 10.00      A   
ATOM    265  HZ1 LYS A  35     -30.563   5.604 -18.815  1.00 10.00      A   
ATOM    266  HZ2 LYS A  35     -31.677   5.895 -20.050  1.00 10.00      A   
ATOM    267  HZ3 LYS A  35     -32.121   4.953 -18.707  1.00 10.00      A   
ATOM    268  C   LYS A  35     -32.170   8.995 -13.337  1.00 10.00      A   
ATOM    269  O   LYS A  35     -30.985   9.237 -13.569  1.00 10.00      A   
ATOM    270  N   SER A  36     -33.003   9.888 -12.822  1.00 10.00      A   
ATOM    271  HN  SER A  36     -33.936   9.632 -12.659  1.00 10.00      A   
ATOM    272  CA  SER A  36     -32.578  11.245 -12.502  1.00 10.00      A   
ATOM    273  CB  SER A  36     -33.759  12.048 -11.960  1.00 10.00      A   
ATOM    274  OG  SER A  36     -34.914  11.834 -12.757  1.00 10.00      A   
ATOM    275  HG  SER A  36     -35.644  11.543 -12.195  1.00 10.00      A   
ATOM    276  C   SER A  36     -31.402  11.272 -11.526  1.00 10.00      A   
ATOM    277  O   SER A  36     -30.365  11.874 -11.812  1.00 10.00      A   
ATOM    278  N   TRP A  37     -31.549  10.594 -10.392  1.00 10.00      A   
ATOM    279  HN  TRP A  37     -32.379  10.098 -10.233  1.00 10.00      A   
ATOM    280  CA  TRP A  37     -30.498  10.560  -9.382  1.00 10.00      A   
ATOM    281  CB  TRP A  37     -30.985   9.885  -8.100  1.00 10.00      A   
ATOM    282  CG  TRP A  37     -31.945  10.718  -7.299  1.00 10.00      A   
ATOM    283  CD1 TRP A  37     -32.910  11.556  -7.782  1.00 10.00      A   
ATOM    284  CD2 TRP A  37     -32.040  10.784  -5.870  1.00 10.00      A   
ATOM    285  NE1 TRP A  37     -33.597  12.137  -6.747  1.00 10.00      A   
ATOM    286  HE1 TRP A  37     -34.337  12.779  -6.840  1.00 10.00      A   
ATOM    287  CE2 TRP A  37     -33.081  11.681  -5.561  1.00 10.00      A   
ATOM    288  CE3 TRP A  37     -31.348  10.173  -4.819  1.00 10.00      A   
ATOM    289  CZ2 TRP A  37     -33.443  11.981  -4.250  1.00 10.00      A   
ATOM    290  CZ3 TRP A  37     -31.711  10.472  -3.519  1.00 10.00      A   
ATOM    291  CH2 TRP A  37     -32.748  11.368  -3.245  1.00 10.00      A   
ATOM    292  C   TRP A  37     -29.237   9.883  -9.912  1.00 10.00      A   
ATOM    293  O   TRP A  37     -28.123  10.299  -9.594  1.00 10.00      A   
ATOM    294  N   TYR A  38     -29.420   8.857 -10.737  1.00 10.00      A   
ATOM    295  HN  TYR A  38     -30.337   8.579 -10.957  1.00 10.00      A   
ATOM    296  CA  TYR A  38     -28.298   8.133 -11.326  1.00 10.00      A   
ATOM    297  CB  TYR A  38     -28.817   6.930 -12.133  1.00 10.00      A   
ATOM    298  CG  TYR A  38     -27.953   6.504 -13.301  1.00 10.00      A   
ATOM    299  CD1 TYR A  38     -28.316   6.817 -14.604  1.00 10.00      A   
ATOM    300  CD2 TYR A  38     -26.781   5.782 -13.104  1.00 10.00      A   
ATOM    301  CE1 TYR A  38     -27.537   6.431 -15.677  1.00 10.00      A   
ATOM    302  CE2 TYR A  38     -25.996   5.392 -14.173  1.00 10.00      A   
ATOM    303  CZ  TYR A  38     -26.380   5.720 -15.456  1.00 10.00      A   
ATOM    304  OH  TYR A  38     -25.601   5.338 -16.523  1.00 10.00      A   
ATOM    305  HH  TYR A  38     -25.476   4.384 -16.506  1.00 10.00      A   
ATOM    306  C   TYR A  38     -27.458   9.074 -12.191  1.00 10.00      A   
ATOM    307  O   TYR A  38     -26.228   8.995 -12.202  1.00 10.00      A   
ATOM    308  N   GLU A  39     -28.138   9.985 -12.884  1.00 10.00      A   
ATOM    309  HN  GLU A  39     -29.120  10.002 -12.812  1.00 10.00      A   
ATOM    310  CA  GLU A  39     -27.477  10.951 -13.754  1.00 10.00      A   
ATOM    311  CB  GLU A  39     -28.472  11.542 -14.755  1.00 10.00      A   
ATOM    312  CG  GLU A  39     -28.818  10.610 -15.906  1.00 10.00      A   
ATOM    313  CD  GLU A  39     -27.619  10.307 -16.782  1.00 10.00      A   
ATOM    314  OE1 GLU A  39     -27.517   9.177 -17.298  1.00 10.00      A   
ATOM    315  OE2 GLU A  39     -26.767  11.203 -16.957  1.00 10.00      A   
ATOM    316  C   GLU A  39     -26.789  12.062 -12.960  1.00 10.00      A   
ATOM    317  O   GLU A  39     -25.855  12.696 -13.448  1.00 10.00      A   
ATOM    318  N   ILE A  40     -27.252  12.305 -11.742  1.00 10.00      A   
ATOM    319  HN  ILE A  40     -28.019  11.789 -11.406  1.00 10.00      A   
ATOM    320  CA  ILE A  40     -26.656  13.335 -10.897  1.00 10.00      A   
ATOM    321  CB  ILE A  40     -27.699  13.950  -9.940  1.00 10.00      A   
ATOM    322  CG1 ILE A  40     -28.882  14.496 -10.746  1.00 10.00      A   
ATOM    323  CG2 ILE A  40     -27.078  15.061  -9.099  1.00 10.00      A   
ATOM    324  CD1 ILE A  40     -30.078  14.880  -9.903  1.00 10.00      A   
ATOM    325  C   ILE A  40     -25.480  12.762 -10.103  1.00 10.00      A   
ATOM    326  O   ILE A  40     -24.464  13.432  -9.891  1.00 10.00      A   
ATOM    327  N   GLU A  41     -25.622  11.510  -9.688  1.00 10.00      A   
ATOM    328  HN  GLU A  41     -26.457  11.031  -9.896  1.00 10.00      A   
ATOM    329  CA  GLU A  41     -24.591  10.823  -8.918  1.00 10.00      A   
ATOM    330  CB  GLU A  41     -25.135   9.476  -8.416  1.00 10.00      A   
ATOM    331  CG  GLU A  41     -24.303   8.807  -7.330  1.00 10.00      A   
ATOM    332  CD  GLU A  41     -23.246   7.862  -7.880  1.00 10.00      A   
ATOM    333  OE1 GLU A  41     -23.614   6.833  -8.490  1.00 10.00      A   
ATOM    334  OE2 GLU A  41     -22.040   8.137  -7.694  1.00 10.00      A   
ATOM    335  C   GLU A  41     -23.330  10.607  -9.758  1.00 10.00      A   
ATOM    336  O   GLU A  41     -22.209  10.818  -9.288  1.00 10.00      A   
ATOM    337  N   ARG A  42     -23.528  10.228 -11.015  1.00 10.00      A   
ATOM    338  HN  ARG A  42     -24.449  10.126 -11.338  1.00 10.00      A   
ATOM    339  CA  ARG A  42     -22.421   9.958 -11.928  1.00 10.00      A   
ATOM    340  CB  ARG A  42     -22.927   9.348 -13.240  1.00 10.00      A   
ATOM    341  CG  ARG A  42     -23.838  10.262 -14.044  1.00 10.00      A   
ATOM    342  CD  ARG A  42     -24.193   9.651 -15.390  1.00 10.00      A   
ATOM    343  NE  ARG A  42     -23.093   9.758 -16.347  1.00 10.00      A   
ATOM    344  HE  ARG A  42     -22.216   9.401 -16.069  1.00 10.00      A   
ATOM    345  CZ  ARG A  42     -23.208  10.319 -17.550  1.00 10.00      A   
ATOM    346  NH1 ARG A  42     -24.368  10.821 -17.946  1.00 10.00      A   
ATOM    347 HH11 ARG A  42     -25.213  10.788 -17.314  1.00 10.00      A   
ATOM    348 HH12 ARG A  42     -24.453  11.252 -18.892  1.00 10.00      A   
ATOM    349  NH2 ARG A  42     -22.167  10.375 -18.365  1.00 10.00      A   
ATOM    350 HH21 ARG A  42     -21.246   9.981 -18.074  1.00 10.00      A   
ATOM    351 HH22 ARG A  42     -22.264  10.818 -19.306  1.00 10.00      A   
ATOM    352  C   ARG A  42     -21.567  11.195 -12.211  1.00 10.00      A   
ATOM    353  O   ARG A  42     -20.450  11.081 -12.712  1.00 10.00      A   
ATOM    354  N   TRP A  43     -22.086  12.369 -11.882  1.00 10.00      A   
ATOM    355  HN  TRP A  43     -22.971  12.402 -11.470  1.00 10.00      A   
ATOM    356  CA  TRP A  43     -21.365  13.611 -12.122  1.00 10.00      A   
ATOM    357  CB  TRP A  43     -22.267  14.642 -12.805  1.00 10.00      A   
ATOM    358  CG  TRP A  43     -22.426  14.436 -14.282  1.00 10.00      A   
ATOM    359  CD1 TRP A  43     -23.401  13.717 -14.905  1.00 10.00      A   
ATOM    360  CD2 TRP A  43     -21.593  14.967 -15.323  1.00 10.00      A   
ATOM    361  NE1 TRP A  43     -23.233  13.763 -16.264  1.00 10.00      A   
ATOM    362  HE1 TRP A  43     -23.810  13.321 -16.925  1.00 10.00      A   
ATOM    363  CE2 TRP A  43     -22.130  14.523 -16.549  1.00 10.00      A   
ATOM    364  CE3 TRP A  43     -20.451  15.773 -15.338  1.00 10.00      A   
ATOM    365  CZ2 TRP A  43     -21.563  14.857 -17.777  1.00 10.00      A   
ATOM    366  CZ3 TRP A  43     -19.889  16.102 -16.560  1.00 10.00      A   
ATOM    367  CH2 TRP A  43     -20.446  15.648 -17.761  1.00 10.00      A   
ATOM    368  C   TRP A  43     -20.769  14.198 -10.845  1.00 10.00      A   
ATOM    369  O   TRP A  43     -20.385  15.366 -10.819  1.00 10.00      A   
ATOM    370  N   CYS A  44     -20.695  13.403  -9.784  1.00 10.00      A   
ATOM    371  HN  CYS A  44     -21.038  12.486  -9.837  1.00 10.00      A   
ATOM    372  CA  CYS A  44     -20.133  13.894  -8.532  1.00 10.00      A   
ATOM    373  CB  CYS A  44     -21.224  14.505  -7.650  1.00 10.00      A   
ATOM    374  SG  CYS A  44     -22.636  13.416  -7.357  1.00 10.00      A   
ATOM    375  HG  CYS A  44     -23.524  13.638  -8.323  1.00 10.00      A   
ATOM    376  C   CYS A  44     -19.344  12.832  -7.763  1.00 10.00      A   
ATOM    377  O   CYS A  44     -18.926  13.074  -6.631  1.00 10.00      A   
ATOM    378  N   ARG A  45     -19.140  11.660  -8.357  1.00 10.00      A   
ATOM    379  HN  ARG A  45     -19.494  11.501  -9.255  1.00 10.00      A   
ATOM    380  CA  ARG A  45     -18.382  10.608  -7.679  1.00 10.00      A   
ATOM    381  CB  ARG A  45     -18.687   9.215  -8.241  1.00 10.00      A   
ATOM    382  CG  ARG A  45     -18.239   8.090  -7.317  1.00 10.00      A   
ATOM    383  CD  ARG A  45     -18.529   6.715  -7.897  1.00 10.00      A   
ATOM    384  NE  ARG A  45     -19.956   6.398  -7.911  1.00 10.00      A   
ATOM    385  HE  ARG A  45     -20.593   7.152  -8.036  1.00 10.00      A   
ATOM    386  CZ  ARG A  45     -20.453   5.172  -7.764  1.00 10.00      A   
ATOM    387  NH1 ARG A  45     -19.648   4.135  -7.579  1.00 10.00      A   
ATOM    388 HH11 ARG A  45     -20.050   3.178  -7.470  1.00 10.00      A   
ATOM    389 HH12 ARG A  45     -18.615   4.267  -7.539  1.00 10.00      A   
ATOM    390  NH2 ARG A  45     -21.758   4.985  -7.809  1.00 10.00      A   
ATOM    391 HH21 ARG A  45     -22.404   5.799  -7.959  1.00 10.00      A   
ATOM    392 HH22 ARG A  45     -22.153   4.026  -7.704  1.00 10.00      A   
ATOM    393  C   ARG A  45     -16.886  10.910  -7.742  1.00 10.00      A   
ATOM    394  O   ARG A  45     -16.235  10.674  -8.758  1.00 10.00      A   
ATOM    395  N   ARG A  46     -16.352  11.426  -6.637  1.00 10.00      A   
ATOM    396  HN  ARG A  46     -16.923  11.558  -5.854  1.00 10.00      A   
ATOM    397  CA  ARG A  46     -14.947  11.803  -6.551  1.00 10.00      A   
ATOM    398  CB  ARG A  46     -14.682  12.602  -5.268  1.00 10.00      A   
ATOM    399  CG  ARG A  46     -15.519  13.863  -5.108  1.00 10.00      A   
ATOM    400  CD  ARG A  46     -15.201  14.564  -3.794  1.00 10.00      A   
ATOM    401  NE  ARG A  46     -16.123  15.661  -3.509  1.00 10.00      A   
ATOM    402  HE  ARG A  46     -16.752  15.917  -4.223  1.00 10.00      A   
ATOM    403  CZ  ARG A  46     -16.161  16.320  -2.347  1.00 10.00      A   
ATOM    404  NH1 ARG A  46     -15.328  15.998  -1.366  1.00 10.00      A   
ATOM    405 HH11 ARG A  46     -14.642  15.223  -1.496  1.00 10.00      A   
ATOM    406 HH12 ARG A  46     -15.360  16.515  -0.456  1.00 10.00      A   
ATOM    407  NH2 ARG A  46     -17.029  17.307  -2.174  1.00 10.00      A   
ATOM    408 HH21 ARG A  46     -17.688  17.568  -2.939  1.00 10.00      A   
ATOM    409 HH22 ARG A  46     -17.056  17.828  -1.269  1.00 10.00      A   
ATOM    410  C   ARG A  46     -13.996  10.606  -6.606  1.00 10.00      A   
ATOM    411  O   ARG A  46     -12.872  10.730  -7.087  1.00 10.00      A   
ATOM    412  N   LYS A  47     -14.437   9.451  -6.132  1.00 10.00      A   
ATOM    413  HN  LYS A  47     -15.354   9.379  -5.801  1.00 10.00      A   
ATOM    414  CA  LYS A  47     -13.572   8.278  -6.114  1.00 10.00      A   
ATOM    415  CB  LYS A  47     -13.008   8.051  -4.709  1.00 10.00      A   
ATOM    416  CG  LYS A  47     -14.019   8.267  -3.589  1.00 10.00      A   
ATOM    417  CD  LYS A  47     -13.415   7.970  -2.227  1.00 10.00      A   
ATOM    418  CE  LYS A  47     -13.288   6.473  -1.999  1.00 10.00      A   
ATOM    419  NZ  LYS A  47     -14.586   5.854  -1.629  1.00 10.00      A   
ATOM    420  HZ1 LYS A  47     -14.708   5.872  -0.595  1.00 10.00      A   
ATOM    421  HZ2 LYS A  47     -14.617   4.860  -1.952  1.00 10.00      A   
ATOM    422  HZ3 LYS A  47     -15.375   6.377  -2.068  1.00 10.00      A   
ATOM    423  C   LYS A  47     -14.259   7.013  -6.614  1.00 10.00      A   
ATOM    424  O   LYS A  47     -15.465   6.835  -6.444  1.00 10.00      A   
ATOM    425  N   VAL A  48     -13.473   6.143  -7.240  1.00 10.00      A   
ATOM    426  HN  VAL A  48     -12.516   6.361  -7.351  1.00 10.00      A   
ATOM    427  CA  VAL A  48     -13.973   4.871  -7.758  1.00 10.00      A   
ATOM    428  CB  VAL A  48     -14.076   4.849  -9.304  1.00 10.00      A   
ATOM    429  CG1 VAL A  48     -15.218   5.733  -9.792  1.00 10.00      A   
ATOM    430  CG2 VAL A  48     -12.760   5.255  -9.950  1.00 10.00      A   
ATOM    431  C   VAL A  48     -13.069   3.734  -7.297  1.00 10.00      A   
ATOM    432  O   VAL A  48     -11.853   3.908  -7.175  1.00 10.00      A   
ATOM    433  N   PHE A  49     -13.659   2.584  -7.015  1.00 10.00      A   
ATOM    434  HN  PHE A  49     -14.633   2.507  -7.114  1.00 10.00      A   
ATOM    435  CA  PHE A  49     -12.893   1.429  -6.563  1.00 10.00      A   
ATOM    436  CB  PHE A  49     -13.242   1.083  -5.108  1.00 10.00      A   
ATOM    437  CG  PHE A  49     -12.568  -0.158  -4.582  1.00 10.00      A   
ATOM    438  CD1 PHE A  49     -11.198  -0.323  -4.693  1.00 10.00      A   
ATOM    439  CD2 PHE A  49     -13.310  -1.159  -3.975  1.00 10.00      A   
ATOM    440  CE1 PHE A  49     -10.580  -1.460  -4.210  1.00 10.00      A   
ATOM    441  CE2 PHE A  49     -12.700  -2.300  -3.490  1.00 10.00      A   
ATOM    442  CZ  PHE A  49     -11.332  -2.451  -3.608  1.00 10.00      A   
ATOM    443  C   PHE A  49     -13.139   0.228  -7.471  1.00 10.00      A   
ATOM    444  O   PHE A  49     -14.236  -0.329  -7.494  1.00 10.00      A   
ATOM    445  N   ILE A  50     -12.117  -0.158  -8.224  1.00 10.00      A   
ATOM    446  HN  ILE A  50     -11.266   0.331  -8.167  1.00 10.00      A   
ATOM    447  CA  ILE A  50     -12.224  -1.291  -9.133  1.00 10.00      A   
ATOM    448  CB  ILE A  50     -11.851  -0.898 -10.580  1.00 10.00      A   
ATOM    449  CG1 ILE A  50     -12.461   0.459 -10.964  1.00 10.00      A   
ATOM    450  CG2 ILE A  50     -12.291  -1.977 -11.558  1.00 10.00      A   
ATOM    451  CD1 ILE A  50     -13.974   0.465 -11.064  1.00 10.00      A   
ATOM    452  C   ILE A  50     -11.319  -2.434  -8.668  1.00 10.00      A   
ATOM    453  O   ILE A  50     -10.096  -2.372  -8.818  1.00 10.00      A   
ATOM    454  N   GLY A  51     -11.929  -3.470  -8.097  1.00 10.00      A   
ATOM    455  HN  GLY A  51     -12.906  -3.447  -7.986  1.00 10.00      A   
ATOM    456  CA  GLY A  51     -11.178  -4.621  -7.609  1.00 10.00      A   
ATOM    457  C   GLY A  51     -10.509  -5.425  -8.712  1.00 10.00      A   
ATOM    458  O   GLY A  51      -9.541  -6.143  -8.464  1.00 10.00      A   
ATOM    459  N   ASN A  52     -11.025  -5.318  -9.928  1.00 10.00      A   
ATOM    460  HN  ASN A  52     -11.802  -4.737 -10.068  1.00 10.00      A   
ATOM    461  CA  ASN A  52     -10.458  -6.036 -11.062  1.00 10.00      A   
ATOM    462  CB  ASN A  52     -11.222  -7.334 -11.327  1.00 10.00      A   
ATOM    463  CG  ASN A  52     -10.526  -8.207 -12.349  1.00 10.00      A   
ATOM    464  OD1 ASN A  52     -10.717  -8.045 -13.549  1.00 10.00      A   
ATOM    465  ND2 ASN A  52      -9.712  -9.138 -11.881  1.00 10.00      A   
ATOM    466 HD21 ASN A  52      -9.613  -9.220 -10.911  1.00 10.00      A   
ATOM    467 HD22 ASN A  52      -9.231  -9.701 -12.529  1.00 10.00      A   
ATOM    468  C   ASN A  52     -10.465  -5.152 -12.300  1.00 10.00      A   
ATOM    469  O   ASN A  52     -11.526  -4.804 -12.818  1.00 10.00      A   
ATOM    470  N   CYS A  53      -9.279  -4.800 -12.771  1.00 10.00      A   
ATOM    471  HN  CYS A  53      -8.471  -5.130 -12.321  1.00 10.00      A   
ATOM    472  CA  CYS A  53      -9.126  -3.929 -13.931  1.00 10.00      A   
ATOM    473  CB  CYS A  53      -7.656  -3.544 -14.112  1.00 10.00      A   
ATOM    474  SG  CYS A  53      -6.502  -4.923 -13.929  1.00 10.00      A   
ATOM    475  HG  CYS A  53      -5.894  -4.793 -12.755  1.00 10.00      A   
ATOM    476  C   CYS A  53      -9.685  -4.525 -15.225  1.00 10.00      A   
ATOM    477  O   CYS A  53     -10.002  -3.793 -16.158  1.00 10.00      A   
ATOM    478  N   TYR A  54      -9.826  -5.838 -15.283  1.00 10.00      A   
ATOM    479  HN  TYR A  54      -9.591  -6.386 -14.506  1.00 10.00      A   
ATOM    480  CA  TYR A  54     -10.331  -6.480 -16.487  1.00 10.00      A   
ATOM    481  CB  TYR A  54      -9.502  -7.716 -16.834  1.00 10.00      A   
ATOM    482  CG  TYR A  54      -8.080  -7.381 -17.228  1.00 10.00      A   
ATOM    483  CD1 TYR A  54      -6.998  -7.953 -16.571  1.00 10.00      A   
ATOM    484  CD2 TYR A  54      -7.822  -6.490 -18.261  1.00 10.00      A   
ATOM    485  CE1 TYR A  54      -5.701  -7.647 -16.935  1.00 10.00      A   
ATOM    486  CE2 TYR A  54      -6.530  -6.177 -18.629  1.00 10.00      A   
ATOM    487  CZ  TYR A  54      -5.472  -6.761 -17.967  1.00 10.00      A   
ATOM    488  OH  TYR A  54      -4.183  -6.463 -18.343  1.00 10.00      A   
ATOM    489  HH  TYR A  54      -3.999  -6.892 -19.201  1.00 10.00      A   
ATOM    490  C   TYR A  54     -11.820  -6.802 -16.397  1.00 10.00      A   
ATOM    491  O   TYR A  54     -12.412  -7.340 -17.335  1.00 10.00      A   
ATOM    492  N   ALA A  55     -12.428  -6.449 -15.274  1.00 10.00      A   
ATOM    493  HN  ALA A  55     -11.905  -6.023 -14.561  1.00 10.00      A   
ATOM    494  CA  ALA A  55     -13.850  -6.690 -15.067  1.00 10.00      A   
ATOM    495  CB  ALA A  55     -14.168  -6.784 -13.582  1.00 10.00      A   
ATOM    496  C   ALA A  55     -14.678  -5.592 -15.723  1.00 10.00      A   
ATOM    497  O   ALA A  55     -15.878  -5.751 -15.956  1.00 10.00      A   
ATOM    498  N   VAL A  56     -14.024  -4.481 -16.024  1.00 10.00      A   
ATOM    499  HN  VAL A  56     -13.064  -4.421 -15.826  1.00 10.00      A   
ATOM    500  CA  VAL A  56     -14.684  -3.352 -16.654  1.00 10.00      A   
ATOM    501  CB  VAL A  56     -15.241  -2.361 -15.600  1.00 10.00      A   
ATOM    502  CG1 VAL A  56     -14.121  -1.634 -14.861  1.00 10.00      A   
ATOM    503  CG2 VAL A  56     -16.222  -1.382 -16.227  1.00 10.00      A   
ATOM    504  C   VAL A  56     -13.718  -2.641 -17.599  1.00 10.00      A   
ATOM    505  O   VAL A  56     -12.505  -2.697 -17.407  1.00 10.00      A   
ATOM    506  N   SER A  57     -14.258  -1.998 -18.624  1.00 10.00      A   
ATOM    507  HN  SER A  57     -15.232  -2.005 -18.736  1.00 10.00      A   
ATOM    508  CA  SER A  57     -13.448  -1.280 -19.594  1.00 10.00      A   
ATOM    509  CB  SER A  57     -14.143  -1.316 -20.954  1.00 10.00      A   
ATOM    510  OG  SER A  57     -15.496  -1.728 -20.813  1.00 10.00      A   
ATOM    511  HG  SER A  57     -15.734  -2.297 -21.556  1.00 10.00      A   
ATOM    512  C   SER A  57     -13.225   0.165 -19.151  1.00 10.00      A   
ATOM    513  O   SER A  57     -14.181   0.871 -18.828  1.00 10.00      A   
ATOM    514  N   PRO A  58     -11.956   0.603 -19.126  1.00 10.00      A   
ATOM    515  CA  PRO A  58     -11.571   1.962 -18.725  1.00 10.00      A   
ATOM    516  CB  PRO A  58     -10.149   2.087 -19.271  1.00 10.00      A   
ATOM    517  CG  PRO A  58      -9.611   0.701 -19.242  1.00 10.00      A   
ATOM    518  CD  PRO A  58     -10.781  -0.218 -19.471  1.00 10.00      A   
ATOM    519  C   PRO A  58     -12.450   3.059 -19.331  1.00 10.00      A   
ATOM    520  O   PRO A  58     -12.960   3.920 -18.613  1.00 10.00      A   
ATOM    521  N   ALA A  59     -12.634   3.011 -20.648  1.00 10.00      A   
ATOM    522  HN  ALA A  59     -12.223   2.280 -21.161  1.00 10.00      A   
ATOM    523  CA  ALA A  59     -13.431   4.013 -21.358  1.00 10.00      A   
ATOM    524  CB  ALA A  59     -13.398   3.752 -22.854  1.00 10.00      A   
ATOM    525  C   ALA A  59     -14.872   4.075 -20.854  1.00 10.00      A   
ATOM    526  O   ALA A  59     -15.444   5.158 -20.710  1.00 10.00      A   
ATOM    527  N   THR A  60     -15.449   2.912 -20.579  1.00 10.00      A   
ATOM    528  HN  THR A  60     -14.938   2.084 -20.698  1.00 10.00      A   
ATOM    529  CA  THR A  60     -16.824   2.830 -20.103  1.00 10.00      A   
ATOM    530  CB  THR A  60     -17.274   1.363 -19.980  1.00 10.00      A   
ATOM    531  OG1 THR A  60     -16.804   0.634 -21.126  1.00 10.00      A   
ATOM    532  HG1 THR A  60     -16.462  -0.227 -20.842  1.00 10.00      A   
ATOM    533  CG2 THR A  60     -18.792   1.274 -19.922  1.00 10.00      A   
ATOM    534  C   THR A  60     -16.987   3.545 -18.763  1.00 10.00      A   
ATOM    535  O   THR A  60     -17.972   4.251 -18.544  1.00 10.00      A   
ATOM    536  N   VAL A  61     -16.004   3.379 -17.886  1.00 10.00      A   
ATOM    537  HN  VAL A  61     -15.239   2.813 -18.129  1.00 10.00      A   
ATOM    538  CA  VAL A  61     -16.030   4.014 -16.573  1.00 10.00      A   
ATOM    539  CB  VAL A  61     -14.884   3.498 -15.673  1.00 10.00      A   
ATOM    540  CG1 VAL A  61     -14.969   4.109 -14.281  1.00 10.00      A   
ATOM    541  CG2 VAL A  61     -14.900   1.979 -15.593  1.00 10.00      A   
ATOM    542  C   VAL A  61     -15.911   5.529 -16.713  1.00 10.00      A   
ATOM    543  O   VAL A  61     -16.636   6.281 -16.064  1.00 10.00      A   
ATOM    544  N   ILE A  62     -15.003   5.962 -17.581  1.00 10.00      A   
ATOM    545  HN  ILE A  62     -14.463   5.304 -18.070  1.00 10.00      A   
ATOM    546  CA  ILE A  62     -14.773   7.382 -17.819  1.00 10.00      A   
ATOM    547  CB  ILE A  62     -13.600   7.611 -18.796  1.00 10.00      A   
ATOM    548  CG1 ILE A  62     -12.317   6.992 -18.240  1.00 10.00      A   
ATOM    549  CG2 ILE A  62     -13.400   9.094 -19.047  1.00 10.00      A   
ATOM    550  CD1 ILE A  62     -11.141   7.090 -19.183  1.00 10.00      A   
ATOM    551  C   ILE A  62     -16.021   8.063 -18.370  1.00 10.00      A   
ATOM    552  O   ILE A  62     -16.336   9.196 -18.004  1.00 10.00      A   
ATOM    553  N   ARG A  63     -16.727   7.367 -19.251  1.00 10.00      A   
ATOM    554  HN  ARG A  63     -16.422   6.469 -19.509  1.00 10.00      A   
ATOM    555  CA  ARG A  63     -17.935   7.908 -19.853  1.00 10.00      A   
ATOM    556  CB  ARG A  63     -18.390   7.047 -21.034  1.00 10.00      A   
ATOM    557  CG  ARG A  63     -19.485   7.685 -21.873  1.00 10.00      A   
ATOM    558  CD  ARG A  63     -19.566   7.063 -23.256  1.00 10.00      A   
ATOM    559  NE  ARG A  63     -19.948   5.652 -23.215  1.00 10.00      A   
ATOM    560  HE  ARG A  63     -20.797   5.429 -22.771  1.00 10.00      A   
ATOM    561  CZ  ARG A  63     -19.215   4.669 -23.747  1.00 10.00      A   
ATOM    562  NH1 ARG A  63     -18.070   4.943 -24.357  1.00 10.00      A   
ATOM    563 HH11 ARG A  63     -17.498   4.178 -24.775  1.00 10.00      A   
ATOM    564 HH12 ARG A  63     -17.733   5.929 -24.422  1.00 10.00      A   
ATOM    565  NH2 ARG A  63     -19.632   3.414 -23.666  1.00 10.00      A   
ATOM    566 HH21 ARG A  63     -20.533   3.190 -23.184  1.00 10.00      A   
ATOM    567 HH22 ARG A  63     -19.065   2.642 -24.083  1.00 10.00      A   
ATOM    568  C   ARG A  63     -19.050   8.038 -18.821  1.00 10.00      A   
ATOM    569  O   ARG A  63     -19.826   8.992 -18.848  1.00 10.00      A   
ATOM    570  N   ARG A  64     -19.126   7.085 -17.904  1.00 10.00      A   
ATOM    571  HN  ARG A  64     -18.474   6.348 -17.915  1.00 10.00      A   
ATOM    572  CA  ARG A  64     -20.155   7.119 -16.876  1.00 10.00      A   
ATOM    573  CB  ARG A  64     -20.386   5.733 -16.264  1.00 10.00      A   
ATOM    574  CG  ARG A  64     -21.647   5.649 -15.421  1.00 10.00      A   
ATOM    575  CD  ARG A  64     -21.832   4.272 -14.809  1.00 10.00      A   
ATOM    576  NE  ARG A  64     -22.575   4.349 -13.553  1.00 10.00      A   
ATOM    577  HE  ARG A  64     -22.743   5.245 -13.187  1.00 10.00      A   
ATOM    578  CZ  ARG A  64     -23.020   3.294 -12.874  1.00 10.00      A   
ATOM    579  NH1 ARG A  64     -22.809   2.059 -13.317  1.00 10.00      A   
ATOM    580 HH11 ARG A  64     -23.166   1.243 -12.775  1.00 10.00      A   
ATOM    581 HH12 ARG A  64     -22.282   1.897 -14.216  1.00 10.00      A   
ATOM    582  NH2 ARG A  64     -23.670   3.477 -11.733  1.00 10.00      A   
ATOM    583 HH21 ARG A  64     -23.833   4.442 -11.366  1.00 10.00      A   
ATOM    584 HH22 ARG A  64     -24.019   2.654 -11.193  1.00 10.00      A   
ATOM    585  C   ARG A  64     -19.810   8.145 -15.799  1.00 10.00      A   
ATOM    586  O   ARG A  64     -20.671   8.903 -15.359  1.00 10.00      A   
ATOM    587  N   PHE A  65     -18.545   8.171 -15.392  1.00 10.00      A   
ATOM    588  HN  PHE A  65     -17.900   7.546 -15.794  1.00 10.00      A   
ATOM    589  CA  PHE A  65     -18.079   9.105 -14.368  1.00 10.00      A   
ATOM    590  CB  PHE A  65     -17.579   8.349 -13.133  1.00 10.00      A   
ATOM    591  CG  PHE A  65     -18.614   7.476 -12.484  1.00 10.00      A   
ATOM    592  CD1 PHE A  65     -18.606   6.108 -12.690  1.00 10.00      A   
ATOM    593  CD2 PHE A  65     -19.591   8.021 -11.670  1.00 10.00      A   
ATOM    594  CE1 PHE A  65     -19.555   5.301 -12.099  1.00 10.00      A   
ATOM    595  CE2 PHE A  65     -20.543   7.218 -11.074  1.00 10.00      A   
ATOM    596  CZ  PHE A  65     -20.525   5.855 -11.288  1.00 10.00      A   
ATOM    597  C   PHE A  65     -16.967  10.000 -14.912  1.00 10.00      A   
ATOM    598  O   PHE A  65     -15.790   9.636 -14.871  1.00 10.00      A   
ATOM    599  N   PRO A  66     -17.327  11.183 -15.433  1.00 10.00      A   
ATOM    600  CA  PRO A  66     -16.375  12.132 -15.997  1.00 10.00      A   
ATOM    601  CB  PRO A  66     -17.206  12.836 -17.087  1.00 10.00      A   
ATOM    602  CG  PRO A  66     -18.632  12.420 -16.869  1.00 10.00      A   
ATOM    603  CD  PRO A  66     -18.689  11.691 -15.555  1.00 10.00      A   
ATOM    604  C   PRO A  66     -15.868  13.158 -14.978  1.00 10.00      A   
ATOM    605  O   PRO A  66     -15.343  14.208 -15.358  1.00 10.00      A   
ATOM    606  N   LYS A  67     -16.019  12.861 -13.689  1.00 10.00      A   
ATOM    607  HN  LYS A  67     -16.445  12.013 -13.436  1.00 10.00      A   
ATOM    608  CA  LYS A  67     -15.570  13.779 -12.641  1.00 10.00      A   
ATOM    609  CB  LYS A  67     -16.729  14.647 -12.129  1.00 10.00      A   
ATOM    610  CG  LYS A  67     -17.108  15.803 -13.044  1.00 10.00      A   
ATOM    611  CD  LYS A  67     -17.956  16.829 -12.310  1.00 10.00      A   
ATOM    612  CE  LYS A  67     -18.416  17.939 -13.241  1.00 10.00      A   
ATOM    613  NZ  LYS A  67     -19.133  19.015 -12.508  1.00 10.00      A   
ATOM    614  HZ1 LYS A  67     -19.762  19.533 -13.157  1.00 10.00      A   
ATOM    615  HZ2 LYS A  67     -18.454  19.684 -12.095  1.00 10.00      A   
ATOM    616  HZ3 LYS A  67     -19.708  18.607 -11.744  1.00 10.00      A   
ATOM    617  C   LYS A  67     -14.910  13.039 -11.482  1.00 10.00      A   
ATOM    618  O   LYS A  67     -15.142  13.357 -10.317  1.00 10.00      A   
ATOM    619  N   VAL A  68     -14.075  12.063 -11.802  1.00 10.00      A   
ATOM    620  HN  VAL A  68     -13.918  11.858 -12.746  1.00 10.00      A   
ATOM    621  CA  VAL A  68     -13.383  11.290 -10.777  1.00 10.00      A   
ATOM    622  CB  VAL A  68     -13.150   9.836 -11.236  1.00 10.00      A   
ATOM    623  CG1 VAL A  68     -12.542   9.004 -10.116  1.00 10.00      A   
ATOM    624  CG2 VAL A  68     -14.455   9.214 -11.705  1.00 10.00      A   
ATOM    625  C   VAL A  68     -12.043  11.937 -10.422  1.00 10.00      A   
ATOM    626  O   VAL A  68     -11.383  12.521 -11.282  1.00 10.00      A   
ATOM    627  N   ARG A  69     -11.662  11.850  -9.150  1.00 10.00      A   
ATOM    628  HN  ARG A  69     -12.250  11.394  -8.508  1.00 10.00      A   
ATOM    629  CA  ARG A  69     -10.407  12.421  -8.670  1.00 10.00      A   
ATOM    630  CB  ARG A  69     -10.683  13.489  -7.615  1.00 10.00      A   
ATOM    631  CG  ARG A  69     -11.525  14.649  -8.115  1.00 10.00      A   
ATOM    632  CD  ARG A  69     -11.950  15.553  -6.970  1.00 10.00      A   
ATOM    633  NE  ARG A  69     -12.602  16.776  -7.441  1.00 10.00      A   
ATOM    634  HE  ARG A  69     -13.569  16.728  -7.625  1.00 10.00      A   
ATOM    635  CZ  ARG A  69     -11.961  17.925  -7.648  1.00 10.00      A   
ATOM    636  NH1 ARG A  69     -10.654  18.003  -7.425  1.00 10.00      A   
ATOM    637 HH11 ARG A  69     -10.146  18.900  -7.583  1.00 10.00      A   
ATOM    638 HH12 ARG A  69     -10.119  17.158  -7.086  1.00 10.00      A   
ATOM    639  NH2 ARG A  69     -12.627  18.994  -8.068  1.00 10.00      A   
ATOM    640 HH21 ARG A  69     -12.128  19.896  -8.232  1.00 10.00      A   
ATOM    641 HH22 ARG A  69     -13.655  18.939  -8.240  1.00 10.00      A   
ATOM    642  C   ARG A  69      -9.498  11.344  -8.077  1.00 10.00      A   
ATOM    643  O   ARG A  69      -8.273  11.427  -8.179  1.00 10.00      A   
ATOM    644  N   SER A  70     -10.101  10.342  -7.452  1.00 10.00      A   
ATOM    645  HN  SER A  70     -11.079  10.340  -7.391  1.00 10.00      A   
ATOM    646  CA  SER A  70      -9.355   9.250  -6.840  1.00 10.00      A   
ATOM    647  CB  SER A  70      -9.662   9.191  -5.340  1.00 10.00      A   
ATOM    648  OG  SER A  70      -8.699   8.429  -4.637  1.00 10.00      A   
ATOM    649  HG  SER A  70      -8.108   9.022  -4.161  1.00 10.00      A   
ATOM    650  C   SER A  70      -9.707   7.920  -7.507  1.00 10.00      A   
ATOM    651  O   SER A  70     -10.872   7.509  -7.522  1.00 10.00      A   
ATOM    652  N   VAL A  71      -8.701   7.260  -8.067  1.00 10.00      A   
ATOM    653  HN  VAL A  71      -7.794   7.643  -8.031  1.00 10.00      A   
ATOM    654  CA  VAL A  71      -8.905   5.983  -8.738  1.00 10.00      A   
ATOM    655  CB  VAL A  71      -8.530   6.066 -10.235  1.00 10.00      A   
ATOM    656  CG1 VAL A  71      -8.866   4.766 -10.953  1.00 10.00      A   
ATOM    657  CG2 VAL A  71      -9.228   7.239 -10.903  1.00 10.00      A   
ATOM    658  C   VAL A  71      -8.076   4.878  -8.083  1.00 10.00      A   
ATOM    659  O   VAL A  71      -6.878   5.046  -7.850  1.00 10.00      A   
ATOM    660  N   GLU A  72      -8.729   3.764  -7.777  1.00 10.00      A   
ATOM    661  HN  GLU A  72      -9.691   3.712  -7.959  1.00 10.00      A   
ATOM    662  CA  GLU A  72      -8.067   2.614  -7.172  1.00 10.00      A   
ATOM    663  CB  GLU A  72      -8.659   2.328  -5.793  1.00 10.00      A   
ATOM    664  CG  GLU A  72      -7.988   1.181  -5.056  1.00 10.00      A   
ATOM    665  CD  GLU A  72      -7.287   1.629  -3.790  1.00 10.00      A   
ATOM    666  OE1 GLU A  72      -7.822   2.518  -3.093  1.00 10.00      A   
ATOM    667  OE2 GLU A  72      -6.202   1.096  -3.483  1.00 10.00      A   
ATOM    668  C   GLU A  72      -8.243   1.400  -8.079  1.00 10.00      A   
ATOM    669  O   GLU A  72      -9.370   1.054  -8.448  1.00 10.00      A   
ATOM    670  N   LEU A  73      -7.141   0.756  -8.441  1.00 10.00      A   
ATOM    671  HN  LEU A  73      -6.270   1.061  -8.098  1.00 10.00      A   
ATOM    672  CA  LEU A  73      -7.201  -0.398  -9.330  1.00 10.00      A   
ATOM    673  CB  LEU A  73      -6.805   0.014 -10.747  1.00 10.00      A   
ATOM    674  CG  LEU A  73      -7.766   0.946 -11.479  1.00 10.00      A   
ATOM    675  CD1 LEU A  73      -7.019   1.753 -12.528  1.00 10.00      A   
ATOM    676  CD2 LEU A  73      -8.885   0.143 -12.120  1.00 10.00      A   
ATOM    677  C   LEU A  73      -6.301  -1.543  -8.883  1.00 10.00      A   
ATOM    678  O   LEU A  73      -5.165  -1.331  -8.460  1.00 10.00      A   
ATOM    679  N   LYS A  74      -6.826  -2.757  -8.993  1.00 10.00      A   
ATOM    680  HN  LYS A  74      -7.750  -2.846  -9.311  1.00 10.00      A   
ATOM    681  CA  LYS A  74      -6.081  -3.965  -8.649  1.00 10.00      A   
ATOM    682  CB  LYS A  74      -6.825  -4.784  -7.586  1.00 10.00      A   
ATOM    683  CG  LYS A  74      -7.071  -4.046  -6.276  1.00 10.00      A   
ATOM    684  CD  LYS A  74      -7.839  -4.906  -5.283  1.00 10.00      A   
ATOM    685  CE  LYS A  74      -8.075  -4.166  -3.976  1.00 10.00      A   
ATOM    686  NZ  LYS A  74      -8.687  -5.036  -2.941  1.00 10.00      A   
ATOM    687  HZ1 LYS A  74      -8.537  -4.628  -1.994  1.00 10.00      A   
ATOM    688  HZ2 LYS A  74      -8.256  -5.979  -2.968  1.00 10.00      A   
ATOM    689  HZ3 LYS A  74      -9.709  -5.134  -3.104  1.00 10.00      A   
ATOM    690  C   LYS A  74      -5.905  -4.795  -9.918  1.00 10.00      A   
ATOM    691  O   LYS A  74      -6.768  -4.767 -10.800  1.00 10.00      A   
ATOM    692  N   GLY A  75      -4.795  -5.508 -10.031  1.00 10.00      A   
ATOM    693  HN  GLY A  75      -4.130  -5.492  -9.307  1.00 10.00      A   
ATOM    694  CA  GLY A  75      -4.556  -6.305 -11.223  1.00 10.00      A   
ATOM    695  C   GLY A  75      -4.266  -7.763 -10.938  1.00 10.00      A   
ATOM    696  O   GLY A  75      -5.139  -8.614 -11.094  1.00 10.00      A   
ATOM    697  N   LYS A  76      -3.033  -8.054 -10.536  1.00 10.00      A   
ATOM    698  HN  LYS A  76      -2.377  -7.331 -10.435  1.00 10.00      A   
ATOM    699  CA  LYS A  76      -2.627  -9.422 -10.240  1.00 10.00      A   
ATOM    700  CB  LYS A  76      -1.105  -9.511 -10.078  1.00 10.00      A   
ATOM    701  CG  LYS A  76      -0.322  -9.295 -11.366  1.00 10.00      A   
ATOM    702  CD  LYS A  76       1.175  -9.443 -11.138  1.00 10.00      A   
ATOM    703  CE  LYS A  76       1.969  -9.031 -12.369  1.00 10.00      A   
ATOM    704  NZ  LYS A  76       3.426  -9.267 -12.197  1.00 10.00      A   
ATOM    705  HZ1 LYS A  76       3.814  -8.621 -11.474  1.00 10.00      A   
ATOM    706  HZ2 LYS A  76       3.925  -9.101 -13.093  1.00 10.00      A   
ATOM    707  HZ3 LYS A  76       3.598 -10.246 -11.898  1.00 10.00      A   
ATOM    708  C   LYS A  76      -3.328  -9.948  -8.989  1.00 10.00      A   
ATOM    709  O   LYS A  76      -3.579  -9.195  -8.046  1.00 10.00      A   
ATOM    710  N   PRO A  77      -3.654 -11.251  -8.971  1.00 10.00      A   
ATOM    711  CA  PRO A  77      -4.328 -11.883  -7.834  1.00 10.00      A   
ATOM    712  CB  PRO A  77      -4.742 -13.244  -8.392  1.00 10.00      A   
ATOM    713  CG  PRO A  77      -3.722 -13.536  -9.434  1.00 10.00      A   
ATOM    714  CD  PRO A  77      -3.397 -12.211 -10.061  1.00 10.00      A   
ATOM    715  C   PRO A  77      -3.385 -12.065  -6.647  1.00 10.00      A   
ATOM    716  O   PRO A  77      -2.185 -11.812  -6.750  1.00 10.00      A   
ATOM    717  N   HIS A  78      -3.936 -12.523  -5.532  1.00 10.00      A   
ATOM    718  HN  HIS A  78      -4.894 -12.722  -5.523  1.00 10.00      A   
ATOM    719  CA  HIS A  78      -3.164 -12.733  -4.312  1.00 10.00      A   
ATOM    720  CB  HIS A  78      -4.095 -13.180  -3.182  1.00 10.00      A   
ATOM    721  CG  HIS A  78      -3.419 -13.505  -1.888  1.00 10.00      A   
ATOM    722  ND1 HIS A  78      -3.575 -14.704  -1.230  1.00 10.00      A   
ATOM    723  HD1 HIS A  78      -4.139 -15.467  -1.528  1.00 10.00      A   
ATOM    724  CD2 HIS A  78      -2.570 -12.767  -1.127  1.00 10.00      A   
ATOM    725  CE1 HIS A  78      -2.846 -14.654  -0.111  1.00 10.00      A   
ATOM    726  NE2 HIS A  78      -2.212 -13.502  -0.001  1.00 10.00      A   
ATOM    727  C   HIS A  78      -2.027 -13.736  -4.523  1.00 10.00      A   
ATOM    728  O   HIS A  78      -0.909 -13.526  -4.049  1.00 10.00      A   
ATOM    729  N   PHE A  79      -2.308 -14.806  -5.263  1.00 10.00      A   
ATOM    730  HN  PHE A  79      -3.221 -14.916  -5.614  1.00 10.00      A   
ATOM    731  CA  PHE A  79      -1.309 -15.841  -5.538  1.00 10.00      A   
ATOM    732  CB  PHE A  79      -1.954 -17.062  -6.201  1.00 10.00      A   
ATOM    733  CG  PHE A  79      -2.471 -18.089  -5.233  1.00 10.00      A   
ATOM    734  CD1 PHE A  79      -2.038 -18.107  -3.918  1.00 10.00      A   
ATOM    735  CD2 PHE A  79      -3.390 -19.040  -5.639  1.00 10.00      A   
ATOM    736  CE1 PHE A  79      -2.512 -19.050  -3.028  1.00 10.00      A   
ATOM    737  CE2 PHE A  79      -3.868 -19.988  -4.756  1.00 10.00      A   
ATOM    738  CZ  PHE A  79      -3.429 -19.992  -3.448  1.00 10.00      A   
ATOM    739  C   PHE A  79      -0.147 -15.338  -6.401  1.00 10.00      A   
ATOM    740  O   PHE A  79       0.859 -16.030  -6.563  1.00 10.00      A   
ATOM    741  N   ALA A  80      -0.274 -14.138  -6.948  1.00 10.00      A   
ATOM    742  HN  ALA A  80      -1.083 -13.609  -6.765  1.00 10.00      A   
ATOM    743  CA  ALA A  80       0.773 -13.578  -7.799  1.00 10.00      A   
ATOM    744  CB  ALA A  80       0.254 -12.379  -8.572  1.00 10.00      A   
ATOM    745  C   ALA A  80       2.015 -13.207  -6.994  1.00 10.00      A   
ATOM    746  O   ALA A  80       3.140 -13.309  -7.484  1.00 10.00      A   
ATOM    747  N   ASP A  81       1.805 -12.813  -5.744  1.00 10.00      A   
ATOM    748  HN  ASP A  81       0.886 -12.787  -5.401  1.00 10.00      A   
ATOM    749  CA  ASP A  81       2.904 -12.417  -4.862  1.00 10.00      A   
ATOM    750  CB  ASP A  81       2.369 -11.764  -3.582  1.00 10.00      A   
ATOM    751  CG  ASP A  81       2.090 -10.283  -3.749  1.00 10.00      A   
ATOM    752  OD1 ASP A  81       2.912  -9.586  -4.382  1.00 10.00      A   
ATOM    753  OD2 ASP A  81       1.057  -9.804  -3.237  1.00 10.00      A   
ATOM    754  C   ASP A  81       3.804 -13.597  -4.509  1.00 10.00      A   
ATOM    755  O   ASP A  81       4.942 -13.420  -4.074  1.00 10.00      A   
ATOM    756  N   PHE A  82       3.297 -14.802  -4.718  1.00 10.00      A   
ATOM    757  HN  PHE A  82       2.398 -14.879  -5.094  1.00 10.00      A   
ATOM    758  CA  PHE A  82       4.045 -16.010  -4.405  1.00 10.00      A   
ATOM    759  CB  PHE A  82       3.138 -17.035  -3.726  1.00 10.00      A   
ATOM    760  CG  PHE A  82       2.288 -16.447  -2.634  1.00 10.00      A   
ATOM    761  CD1 PHE A  82       2.861 -15.702  -1.615  1.00 10.00      A   
ATOM    762  CD2 PHE A  82       0.916 -16.636  -2.627  1.00 10.00      A   
ATOM    763  CE1 PHE A  82       2.082 -15.159  -0.613  1.00 10.00      A   
ATOM    764  CE2 PHE A  82       0.131 -16.097  -1.627  1.00 10.00      A   
ATOM    765  CZ  PHE A  82       0.715 -15.357  -0.618  1.00 10.00      A   
ATOM    766  C   PHE A  82       4.702 -16.601  -5.649  1.00 10.00      A   
ATOM    767  O   PHE A  82       5.189 -17.731  -5.622  1.00 10.00      A   
ATOM    768  N   ASN A  83       4.704 -15.822  -6.735  1.00 10.00      A   
ATOM    769  HN  ASN A  83       4.275 -14.938  -6.681  1.00 10.00      A   
ATOM    770  CA  ASN A  83       5.315 -16.227  -8.011  1.00 10.00      A   
ATOM    771  CB  ASN A  83       6.803 -16.583  -7.853  1.00 10.00      A   
ATOM    772  CG  ASN A  83       7.685 -15.891  -8.878  1.00 10.00      A   
ATOM    773  OD1 ASN A  83       7.916 -16.405  -9.978  1.00 10.00      A   
ATOM    774  ND2 ASN A  83       8.184 -14.713  -8.523  1.00 10.00      A   
ATOM    775 HD21 ASN A  83       7.957 -14.361  -7.632  1.00 10.00      A   
ATOM    776 HD22 ASN A  83       8.755 -14.240  -9.162  1.00 10.00      A   
ATOM    777  C   ASN A  83       4.556 -17.364  -8.688  1.00 10.00      A   
ATOM    778  O   ASN A  83       5.113 -18.103  -9.503  1.00 10.00      A   
ATOM    779  N   LEU A  84       3.273 -17.489  -8.365  1.00 10.00      A   
ATOM    780  HN  LEU A  84       2.881 -16.860  -7.724  1.00 10.00      A   
ATOM    781  CA  LEU A  84       2.433 -18.535  -8.945  1.00 10.00      A   
ATOM    782  CB  LEU A  84       1.335 -18.962  -7.958  1.00 10.00      A   
ATOM    783  CG  LEU A  84       1.815 -19.651  -6.673  1.00 10.00      A   
ATOM    784  CD1 LEU A  84       0.643 -20.027  -5.775  1.00 10.00      A   
ATOM    785  CD2 LEU A  84       2.658 -20.874  -7.000  1.00 10.00      A   
ATOM    786  C   LEU A  84       1.814 -18.060 -10.258  1.00 10.00      A   
ATOM    787  O   LEU A  84       1.063 -18.787 -10.913  1.00 10.00      A   
ATOM    788  N   VAL A  85       2.137 -16.832 -10.630  1.00 10.00      A   
ATOM    789  HN  VAL A  85       2.746 -16.311 -10.068  1.00 10.00      A   
ATOM    790  CA  VAL A  85       1.626 -16.238 -11.854  1.00 10.00      A   
ATOM    791  CB  VAL A  85       0.774 -14.989 -11.548  1.00 10.00      A   
ATOM    792  CG1 VAL A  85       0.266 -14.354 -12.830  1.00 10.00      A   
ATOM    793  CG2 VAL A  85      -0.388 -15.341 -10.632  1.00 10.00      A   
ATOM    794  C   VAL A  85       2.783 -15.849 -12.772  1.00 10.00      A   
ATOM    795  O   VAL A  85       3.557 -14.946 -12.450  1.00 10.00      A   
ATOM    796  N   PRO A  86       2.923 -16.549 -13.914  1.00 10.00      A   
ATOM    797  CA  PRO A  86       3.984 -16.281 -14.896  1.00 10.00      A   
ATOM    798  CB  PRO A  86       3.603 -17.175 -16.078  1.00 10.00      A   
ATOM    799  CG  PRO A  86       2.827 -18.287 -15.466  1.00 10.00      A   
ATOM    800  CD  PRO A  86       2.068 -17.674 -14.326  1.00 10.00      A   
ATOM    801  C   PRO A  86       4.027 -14.818 -15.340  1.00 10.00      A   
ATOM    802  O   PRO A  86       2.987 -14.168 -15.498  1.00 10.00      A   
ATOM    803  N   ASP A  87       5.236 -14.307 -15.538  1.00 10.00      A   
ATOM    804  HN  ASP A  87       6.026 -14.878 -15.406  1.00 10.00      A   
ATOM    805  CA  ASP A  87       5.424 -12.923 -15.959  1.00 10.00      A   
ATOM    806  CB  ASP A  87       6.902 -12.523 -15.891  1.00 10.00      A   
ATOM    807  CG  ASP A  87       7.383 -12.216 -14.489  1.00 10.00      A   
ATOM    808  OD1 ASP A  87       7.611 -13.165 -13.707  1.00 10.00      A   
ATOM    809  OD2 ASP A  87       7.550 -11.021 -14.164  1.00 10.00      A   
ATOM    810  C   ASP A  87       4.898 -12.712 -17.371  1.00 10.00      A   
ATOM    811  O   ASP A  87       5.136 -13.527 -18.268  1.00 10.00      A   
ATOM    812  N   GLY A  88       4.185 -11.613 -17.565  1.00 10.00      A   
ATOM    813  HN  GLY A  88       4.040 -10.995 -16.816  1.00 10.00      A   
ATOM    814  CA  GLY A  88       3.631 -11.314 -18.872  1.00 10.00      A   
ATOM    815  C   GLY A  88       2.186 -11.750 -18.988  1.00 10.00      A   
ATOM    816  O   GLY A  88       1.625 -11.790 -20.082  1.00 10.00      A   
ATOM    817  N   TRP A  89       1.586 -12.069 -17.848  1.00 10.00      A   
ATOM    818  HN  TRP A  89       2.094 -12.006 -17.012  1.00 10.00      A   
ATOM    819  CA  TRP A  89       0.200 -12.505 -17.802  1.00 10.00      A   
ATOM    820  CB  TRP A  89      -0.117 -13.094 -16.422  1.00 10.00      A   
ATOM    821  CG  TRP A  89      -1.584 -13.231 -16.126  1.00 10.00      A   
ATOM    822  CD1 TRP A  89      -2.450 -14.147 -16.655  1.00 10.00      A   
ATOM    823  CD2 TRP A  89      -2.356 -12.423 -15.228  1.00 10.00      A   
ATOM    824  NE1 TRP A  89      -3.710 -13.958 -16.143  1.00 10.00      A   
ATOM    825  HE1 TRP A  89      -4.508 -14.492 -16.368  1.00 10.00      A   
ATOM    826  CE2 TRP A  89      -3.678 -12.906 -15.263  1.00 10.00      A   
ATOM    827  CE3 TRP A  89      -2.055 -11.338 -14.398  1.00 10.00      A   
ATOM    828  CZ2 TRP A  89      -4.697 -12.341 -14.501  1.00 10.00      A   
ATOM    829  CZ3 TRP A  89      -3.068 -10.779 -13.642  1.00 10.00      A   
ATOM    830  CH2 TRP A  89      -4.372 -11.281 -13.699  1.00 10.00      A   
ATOM    831  C   TRP A  89      -0.735 -11.344 -18.114  1.00 10.00      A   
ATOM    832  O   TRP A  89      -1.754 -11.514 -18.784  1.00 10.00      A   
ATOM    833  N   GLY A  90      -0.364 -10.162 -17.654  1.00 10.00      A   
ATOM    834  HN  GLY A  90       0.486 -10.077 -17.172  1.00 10.00      A   
ATOM    835  CA  GLY A  90      -1.183  -8.993 -17.876  1.00 10.00      A   
ATOM    836  C   GLY A  90      -1.156  -8.060 -16.688  1.00 10.00      A   
ATOM    837  O   GLY A  90      -0.187  -8.053 -15.922  1.00 10.00      A   
ATOM    838  N   GLY A  91      -2.212  -7.273 -16.538  1.00 10.00      A   
ATOM    839  HN  GLY A  91      -2.948  -7.320 -17.194  1.00 10.00      A   
ATOM    840  CA  GLY A  91      -2.292  -6.338 -15.437  1.00 10.00      A   
ATOM    841  C   GLY A  91      -1.541  -5.058 -15.727  1.00 10.00      A   
ATOM    842  O   GLY A  91      -0.867  -4.511 -14.854  1.00 10.00      A   
ATOM    843  N   TYR A  92      -1.657  -4.581 -16.956  1.00 10.00      A   
ATOM    844  HN  TYR A  92      -2.216  -5.061 -17.603  1.00 10.00      A   
ATOM    845  CA  TYR A  92      -0.987  -3.363 -17.369  1.00 10.00      A   
ATOM    846  CB  TYR A  92      -0.632  -3.437 -18.854  1.00 10.00      A   
ATOM    847  CG  TYR A  92       0.473  -4.420 -19.170  1.00 10.00      A   
ATOM    848  CD1 TYR A  92       0.189  -5.697 -19.642  1.00 10.00      A   
ATOM    849  CD2 TYR A  92       1.802  -4.069 -18.997  1.00 10.00      A   
ATOM    850  CE1 TYR A  92       1.203  -6.591 -19.932  1.00 10.00      A   
ATOM    851  CE2 TYR A  92       2.821  -4.954 -19.281  1.00 10.00      A   
ATOM    852  CZ  TYR A  92       2.519  -6.212 -19.748  1.00 10.00      A   
ATOM    853  OH  TYR A  92       3.537  -7.093 -20.036  1.00 10.00      A   
ATOM    854  HH  TYR A  92       4.206  -7.045 -19.344  1.00 10.00      A   
ATOM    855  C   TYR A  92      -1.862  -2.146 -17.087  1.00 10.00      A   
ATOM    856  O   TYR A  92      -3.039  -2.124 -17.442  1.00 10.00      A   
ATOM    857  N   VAL A  93      -1.287  -1.140 -16.444  1.00 10.00      A   
ATOM    858  HN  VAL A  93      -0.342  -1.218 -16.176  1.00 10.00      A   
ATOM    859  CA  VAL A  93      -2.025   0.075 -16.115  1.00 10.00      A   
ATOM    860  CB  VAL A  93      -1.521   0.710 -14.794  1.00 10.00      A   
ATOM    861  CG1 VAL A  93      -0.175   1.396 -14.984  1.00 10.00      A   
ATOM    862  CG2 VAL A  93      -2.551   1.670 -14.217  1.00 10.00      A   
ATOM    863  C   VAL A  93      -1.950   1.089 -17.256  1.00 10.00      A   
ATOM    864  O   VAL A  93      -2.618   2.122 -17.228  1.00 10.00      A   
ATOM    865  N   TYR A  94      -1.143   0.768 -18.262  1.00 10.00      A   
ATOM    866  HN  TYR A  94      -0.651  -0.075 -18.223  1.00 10.00      A   
ATOM    867  CA  TYR A  94      -0.962   1.637 -19.422  1.00 10.00      A   
ATOM    868  CB  TYR A  94      -0.031   1.004 -20.462  1.00 10.00      A   
ATOM    869  CG  TYR A  94       0.010   1.740 -21.781  1.00 10.00      A   
ATOM    870  CD1 TYR A  94       0.691   2.943 -21.910  1.00 10.00      A   
ATOM    871  CD2 TYR A  94      -0.640   1.229 -22.895  1.00 10.00      A   
ATOM    872  CE1 TYR A  94       0.716   3.619 -23.114  1.00 10.00      A   
ATOM    873  CE2 TYR A  94      -0.617   1.894 -24.101  1.00 10.00      A   
ATOM    874  CZ  TYR A  94       0.060   3.088 -24.206  1.00 10.00      A   
ATOM    875  OH  TYR A  94       0.070   3.759 -25.405  1.00 10.00      A   
ATOM    876  HH  TYR A  94      -0.843   3.841 -25.726  1.00 10.00      A   
ATOM    877  C   TYR A  94      -2.286   2.103 -20.045  1.00 10.00      A   
ATOM    878  O   TYR A  94      -2.503   3.305 -20.175  1.00 10.00      A   
ATOM    879  N   PRO A  95      -3.195   1.175 -20.432  1.00 10.00      A   
ATOM    880  CA  PRO A  95      -4.487   1.553 -21.033  1.00 10.00      A   
ATOM    881  CB  PRO A  95      -5.234   0.224 -21.146  1.00 10.00      A   
ATOM    882  CG  PRO A  95      -4.158  -0.800 -21.212  1.00 10.00      A   
ATOM    883  CD  PRO A  95      -3.048  -0.292 -20.341  1.00 10.00      A   
ATOM    884  C   PRO A  95      -5.279   2.522 -20.159  1.00 10.00      A   
ATOM    885  O   PRO A  95      -5.918   3.448 -20.659  1.00 10.00      A   
ATOM    886  N   TRP A  96      -5.219   2.309 -18.853  1.00 10.00      A   
ATOM    887  HN  TRP A  96      -4.685   1.564 -18.515  1.00 10.00      A   
ATOM    888  CA  TRP A  96      -5.925   3.158 -17.906  1.00 10.00      A   
ATOM    889  CB  TRP A  96      -5.872   2.552 -16.504  1.00 10.00      A   
ATOM    890  CG  TRP A  96      -6.622   1.259 -16.400  1.00 10.00      A   
ATOM    891  CD1 TRP A  96      -6.141   0.005 -16.649  1.00 10.00      A   
ATOM    892  CD2 TRP A  96      -7.996   1.095 -16.031  1.00 10.00      A   
ATOM    893  NE1 TRP A  96      -7.128  -0.928 -16.457  1.00 10.00      A   
ATOM    894  HE1 TRP A  96      -7.026  -1.898 -16.576  1.00 10.00      A   
ATOM    895  CE2 TRP A  96      -8.278  -0.284 -16.074  1.00 10.00      A   
ATOM    896  CE3 TRP A  96      -9.015   1.981 -15.666  1.00 10.00      A   
ATOM    897  CZ2 TRP A  96      -9.537  -0.795 -15.767  1.00 10.00      A   
ATOM    898  CZ3 TRP A  96     -10.261   1.471 -15.363  1.00 10.00      A   
ATOM    899  CH2 TRP A  96     -10.512   0.095 -15.415  1.00 10.00      A   
ATOM    900  C   TRP A  96      -5.346   4.566 -17.907  1.00 10.00      A   
ATOM    901  O   TRP A  96      -6.077   5.546 -18.031  1.00 10.00      A   
ATOM    902  N   ILE A  97      -4.029   4.659 -17.797  1.00 10.00      A   
ATOM    903  HN  ILE A  97      -3.492   3.836 -17.711  1.00 10.00      A   
ATOM    904  CA  ILE A  97      -3.358   5.952 -17.799  1.00 10.00      A   
ATOM    905  CB  ILE A  97      -1.854   5.812 -17.491  1.00 10.00      A   
ATOM    906  CG1 ILE A  97      -1.657   5.156 -16.123  1.00 10.00      A   
ATOM    907  CG2 ILE A  97      -1.162   7.168 -17.536  1.00 10.00      A   
ATOM    908  CD1 ILE A  97      -2.356   5.884 -14.993  1.00 10.00      A   
ATOM    909  C   ILE A  97      -3.553   6.649 -19.143  1.00 10.00      A   
ATOM    910  O   ILE A  97      -3.759   7.860 -19.204  1.00 10.00      A   
ATOM    911  N   GLU A  98      -3.510   5.868 -20.214  1.00 10.00      A   
ATOM    912  HN  GLU A  98      -3.352   4.900 -20.091  1.00 10.00      A   
ATOM    913  CA  GLU A  98      -3.683   6.390 -21.566  1.00 10.00      A   
ATOM    914  CB  GLU A  98      -3.513   5.257 -22.587  1.00 10.00      A   
ATOM    915  CG  GLU A  98      -3.736   5.660 -24.035  1.00 10.00      A   
ATOM    916  CD  GLU A  98      -3.628   4.481 -24.979  1.00 10.00      A   
ATOM    917  OE1 GLU A  98      -2.573   4.326 -25.629  1.00 10.00      A   
ATOM    918  OE2 GLU A  98      -4.602   3.704 -25.079  1.00 10.00      A   
ATOM    919  C   GLU A  98      -5.047   7.059 -21.732  1.00 10.00      A   
ATOM    920  O   GLU A  98      -5.145   8.175 -22.245  1.00 10.00      A   
ATOM    921  N   ALA A  99      -6.091   6.388 -21.268  1.00 10.00      A   
ATOM    922  HN  ALA A  99      -5.949   5.513 -20.844  1.00 10.00      A   
ATOM    923  CA  ALA A  99      -7.445   6.908 -21.382  1.00 10.00      A   
ATOM    924  CB  ALA A  99      -8.457   5.779 -21.254  1.00 10.00      A   
ATOM    925  C   ALA A  99      -7.733   8.007 -20.364  1.00 10.00      A   
ATOM    926  O   ALA A  99      -8.436   8.977 -20.666  1.00 10.00      A   
ATOM    927  N   MET A 100      -7.187   7.865 -19.161  1.00 10.00      A   
ATOM    928  HN  MET A 100      -6.633   7.073 -18.972  1.00 10.00      A   
ATOM    929  CA  MET A 100      -7.414   8.849 -18.105  1.00 10.00      A   
ATOM    930  CB  MET A 100      -7.055   8.298 -16.723  1.00 10.00      A   
ATOM    931  CG  MET A 100      -8.035   7.264 -16.193  1.00 10.00      A   
ATOM    932  SD  MET A 100      -7.857   6.967 -14.426  1.00 10.00      A   
ATOM    933  CE  MET A 100      -6.236   6.210 -14.357  1.00 10.00      A   
ATOM    934  C   MET A 100      -6.693  10.168 -18.364  1.00 10.00      A   
ATOM    935  O   MET A 100      -7.229  11.236 -18.068  1.00 10.00      A   
ATOM    936  N   SER A 101      -5.501  10.100 -18.947  1.00 10.00      A   
ATOM    937  HN  SER A 101      -5.141   9.220 -19.198  1.00 10.00      A   
ATOM    938  CA  SER A 101      -4.708  11.300 -19.225  1.00 10.00      A   
ATOM    939  CB  SER A 101      -3.293  10.914 -19.662  1.00 10.00      A   
ATOM    940  OG  SER A 101      -3.328   9.963 -20.715  1.00 10.00      A   
ATOM    941  HG  SER A 101      -3.378   9.073 -20.337  1.00 10.00      A   
ATOM    942  C   SER A 101      -5.360  12.198 -20.277  1.00 10.00      A   
ATOM    943  O   SER A 101      -4.961  13.349 -20.463  1.00 10.00      A   
ATOM    944  N   SER A 102      -6.352  11.670 -20.978  1.00 10.00      A   
ATOM    945  HN  SER A 102      -6.618  10.744 -20.817  1.00 10.00      A   
ATOM    946  CA  SER A 102      -7.042  12.429 -22.001  1.00 10.00      A   
ATOM    947  CB  SER A 102      -7.002  11.657 -23.323  1.00 10.00      A   
ATOM    948  OG  SER A 102      -7.012  10.252 -23.092  1.00 10.00      A   
ATOM    949  HG  SER A 102      -6.112   9.907 -23.152  1.00 10.00      A   
ATOM    950  C   SER A 102      -8.485  12.705 -21.590  1.00 10.00      A   
ATOM    951  O   SER A 102      -9.298  13.126 -22.410  1.00 10.00      A   
ATOM    952  N   SER A 103      -8.799  12.482 -20.316  1.00 10.00      A   
ATOM    953  HN  SER A 103      -8.104  12.188 -19.691  1.00 10.00      A   
ATOM    954  CA  SER A 103     -10.156  12.689 -19.836  1.00 10.00      A   
ATOM    955  CB  SER A 103     -10.899  11.352 -19.783  1.00 10.00      A   
ATOM    956  OG  SER A 103     -10.666  10.589 -20.962  1.00 10.00      A   
ATOM    957  HG  SER A 103      -9.866  10.056 -20.846  1.00 10.00      A   
ATOM    958  C   SER A 103     -10.196  13.373 -18.471  1.00 10.00      A   
ATOM    959  O   SER A 103     -10.913  14.359 -18.286  1.00 10.00      A   
ATOM    960  N   TYR A 104      -9.414  12.867 -17.523  1.00 10.00      A   
ATOM    961  HN  TYR A 104      -8.816  12.117 -17.739  1.00 10.00      A   
ATOM    962  CA  TYR A 104      -9.401  13.426 -16.178  1.00 10.00      A   
ATOM    963  CB  TYR A 104      -9.271  12.326 -15.124  1.00 10.00      A   
ATOM    964  CG  TYR A 104     -10.371  11.294 -15.135  1.00 10.00      A   
ATOM    965  CD1 TYR A 104     -10.127  10.008 -15.593  1.00 10.00      A   
ATOM    966  CD2 TYR A 104     -11.643  11.592 -14.665  1.00 10.00      A   
ATOM    967  CE1 TYR A 104     -11.116   9.044 -15.583  1.00 10.00      A   
ATOM    968  CE2 TYR A 104     -12.641  10.635 -14.657  1.00 10.00      A   
ATOM    969  CZ  TYR A 104     -12.371   9.361 -15.115  1.00 10.00      A   
ATOM    970  OH  TYR A 104     -13.355   8.397 -15.093  1.00 10.00      A   
ATOM    971  HH  TYR A 104     -14.225   8.821 -15.149  1.00 10.00      A   
ATOM    972  C   TYR A 104      -8.275  14.431 -15.977  1.00 10.00      A   
ATOM    973  O   TYR A 104      -7.145  14.056 -15.679  1.00 10.00      A   
ATOM    974  N   THR A 105      -8.584  15.705 -16.136  1.00 10.00      A   
ATOM    975  HN  THR A 105      -9.496  15.951 -16.408  1.00 10.00      A   
ATOM    976  CA  THR A 105      -7.596  16.753 -15.931  1.00 10.00      A   
ATOM    977  CB  THR A 105      -7.902  17.977 -16.815  1.00 10.00      A   
ATOM    978  OG1 THR A 105      -8.418  17.527 -18.080  1.00 10.00      A   
ATOM    979  HG1 THR A 105      -7.744  16.989 -18.519  1.00 10.00      A   
ATOM    980  CG2 THR A 105      -6.636  18.786 -17.058  1.00 10.00      A   
ATOM    981  C   THR A 105      -7.599  17.170 -14.460  1.00 10.00      A   
ATOM    982  O   THR A 105      -6.703  17.867 -13.988  1.00 10.00      A   
ATOM    983  N   TRP A 106      -8.613  16.704 -13.736  1.00 10.00      A   
ATOM    984  HN  TRP A 106      -9.277  16.128 -14.171  1.00 10.00      A   
ATOM    985  CA  TRP A 106      -8.766  17.021 -12.320  1.00 10.00      A   
ATOM    986  CB  TRP A 106     -10.194  17.492 -12.025  1.00 10.00      A   
ATOM    987  CG  TRP A 106     -10.606  18.711 -12.797  1.00 10.00      A   
ATOM    988  CD1 TRP A 106     -11.333  18.743 -13.950  1.00 10.00      A   
ATOM    989  CD2 TRP A 106     -10.320  20.075 -12.467  1.00 10.00      A   
ATOM    990  NE1 TRP A 106     -11.513  20.040 -14.361  1.00 10.00      A   
ATOM    991  HE1 TRP A 106     -11.999  20.322 -15.166  1.00 10.00      A   
ATOM    992  CE2 TRP A 106     -10.902  20.877 -13.469  1.00 10.00      A   
ATOM    993  CE3 TRP A 106      -9.629  20.696 -11.425  1.00 10.00      A   
ATOM    994  CZ2 TRP A 106     -10.815  22.265 -13.460  1.00 10.00      A   
ATOM    995  CZ3 TRP A 106      -9.543  22.074 -11.419  1.00 10.00      A   
ATOM    996  CH2 TRP A 106     -10.133  22.844 -12.428  1.00 10.00      A   
ATOM    997  C   TRP A 106      -8.412  15.831 -11.430  1.00 10.00      A   
ATOM    998  O   TRP A 106      -8.761  15.805 -10.250  1.00 10.00      A   
ATOM    999  N   LEU A 107      -7.717  14.854 -12.000  1.00 10.00      A   
ATOM   1000  HN  LEU A 107      -7.454  14.941 -12.937  1.00 10.00      A   
ATOM   1001  CA  LEU A 107      -7.316  13.664 -11.257  1.00 10.00      A   
ATOM   1002  CB  LEU A 107      -6.776  12.590 -12.207  1.00 10.00      A   
ATOM   1003  CG  LEU A 107      -6.994  11.135 -11.777  1.00 10.00      A   
ATOM   1004  CD1 LEU A 107      -8.477  10.845 -11.600  1.00 10.00      A   
ATOM   1005  CD2 LEU A 107      -6.384  10.176 -12.785  1.00 10.00      A   
ATOM   1006  C   LEU A 107      -6.272  14.031 -10.206  1.00 10.00      A   
ATOM   1007  O   LEU A 107      -5.339  14.792 -10.483  1.00 10.00      A   
ATOM   1008  N   GLU A 108      -6.425  13.495  -9.003  1.00 10.00      A   
ATOM   1009  HN  GLU A 108      -7.168  12.873  -8.843  1.00 10.00      A   
ATOM   1010  CA  GLU A 108      -5.510  13.819  -7.916  1.00 10.00      A   
ATOM   1011  CB  GLU A 108      -6.212  14.721  -6.890  1.00 10.00      A   
ATOM   1012  CG  GLU A 108      -6.820  15.981  -7.489  1.00 10.00      A   
ATOM   1013  CD  GLU A 108      -7.793  16.671  -6.559  1.00 10.00      A   
ATOM   1014  OE1 GLU A 108      -8.935  16.190  -6.418  1.00 10.00      A   
ATOM   1015  OE2 GLU A 108      -7.429  17.713  -5.980  1.00 10.00      A   
ATOM   1016  C   GLU A 108      -4.927  12.588  -7.220  1.00 10.00      A   
ATOM   1017  O   GLU A 108      -3.799  12.632  -6.723  1.00 10.00      A   
ATOM   1018  N   GLU A 109      -5.678  11.495  -7.176  1.00 10.00      A   
ATOM   1019  HN  GLU A 109      -6.562  11.493  -7.608  1.00 10.00      A   
ATOM   1020  CA  GLU A 109      -5.208  10.288  -6.505  1.00 10.00      A   
ATOM   1021  CB  GLU A 109      -6.026  10.031  -5.239  1.00 10.00      A   
ATOM   1022  CG  GLU A 109      -5.887  11.077  -4.149  1.00 10.00      A   
ATOM   1023  CD  GLU A 109      -6.781  10.770  -2.968  1.00 10.00      A   
ATOM   1024  OE1 GLU A 109      -6.835   9.591  -2.550  1.00 10.00      A   
ATOM   1025  OE2 GLU A 109      -7.459  11.694  -2.467  1.00 10.00      A   
ATOM   1026  C   GLU A 109      -5.294   9.048  -7.387  1.00 10.00      A   
ATOM   1027  O   GLU A 109      -6.303   8.810  -8.049  1.00 10.00      A   
ATOM   1028  N   ILE A 110      -4.225   8.259  -7.374  1.00 10.00      A   
ATOM   1029  HN  ILE A 110      -3.446   8.528  -6.838  1.00 10.00      A   
ATOM   1030  CA  ILE A 110      -4.161   7.008  -8.126  1.00 10.00      A   
ATOM   1031  CB  ILE A 110      -3.403   7.144  -9.471  1.00 10.00      A   
ATOM   1032  CG1 ILE A 110      -4.243   7.936 -10.480  1.00 10.00      A   
ATOM   1033  CG2 ILE A 110      -3.047   5.772 -10.038  1.00 10.00      A   
ATOM   1034  CD1 ILE A 110      -3.594   8.092 -11.841  1.00 10.00      A   
ATOM   1035  C   ILE A 110      -3.500   5.935  -7.267  1.00 10.00      A   
ATOM   1036  O   ILE A 110      -2.343   6.073  -6.864  1.00 10.00      A   
ATOM   1037  N   ARG A 111      -4.246   4.888  -6.962  1.00 10.00      A   
ATOM   1038  HN  ARG A 111      -5.171   4.841  -7.301  1.00 10.00      A   
ATOM   1039  CA  ARG A 111      -3.730   3.796  -6.151  1.00 10.00      A   
ATOM   1040  CB  ARG A 111      -4.529   3.641  -4.854  1.00 10.00      A   
ATOM   1041  CG  ARG A 111      -4.895   4.940  -4.154  1.00 10.00      A   
ATOM   1042  CD  ARG A 111      -6.393   5.192  -4.224  1.00 10.00      A   
ATOM   1043  NE  ARG A 111      -6.810   6.287  -3.354  1.00 10.00      A   
ATOM   1044  HE  ARG A 111      -6.471   7.185  -3.564  1.00 10.00      A   
ATOM   1045  CZ  ARG A 111      -7.619   6.140  -2.309  1.00 10.00      A   
ATOM   1046  NH1 ARG A 111      -8.109   4.942  -1.996  1.00 10.00      A   
ATOM   1047 HH11 ARG A 111      -7.861   4.094  -2.571  1.00 10.00      A   
ATOM   1048 HH12 ARG A 111      -8.739   4.831  -1.170  1.00 10.00      A   
ATOM   1049  NH2 ARG A 111      -7.938   7.200  -1.572  1.00 10.00      A   
ATOM   1050 HH21 ARG A 111      -7.554   8.147  -1.817  1.00 10.00      A   
ATOM   1051 HH22 ARG A 111      -8.570   7.098  -0.751  1.00 10.00      A   
ATOM   1052  C   ARG A 111      -3.791   2.497  -6.937  1.00 10.00      A   
ATOM   1053  O   ARG A 111      -4.838   2.141  -7.484  1.00 10.00      A   
ATOM   1054  N   LEU A 112      -2.675   1.793  -6.999  1.00 10.00      A   
ATOM   1055  HN  LEU A 112      -1.870   2.127  -6.543  1.00 10.00      A   
ATOM   1056  CA  LEU A 112      -2.614   0.540  -7.732  1.00 10.00      A   
ATOM   1057  CB  LEU A 112      -1.800   0.711  -9.015  1.00 10.00      A   
ATOM   1058  CG  LEU A 112      -2.222   1.850  -9.943  1.00 10.00      A   
ATOM   1059  CD1 LEU A 112      -1.130   2.131 -10.957  1.00 10.00      A   
ATOM   1060  CD2 LEU A 112      -3.530   1.521 -10.642  1.00 10.00      A   
ATOM   1061  C   LEU A 112      -2.005  -0.574  -6.895  1.00 10.00      A   
ATOM   1062  O   LEU A 112      -1.000  -0.375  -6.212  1.00 10.00      A   
ATOM   1063  N   LYS A 113      -2.618  -1.745  -6.957  1.00 10.00      A   
ATOM   1064  HN  LYS A 113      -3.424  -1.834  -7.513  1.00 10.00      A   
ATOM   1065  CA  LYS A 113      -2.125  -2.905  -6.229  1.00 10.00      A   
ATOM   1066  CB  LYS A 113      -3.108  -3.349  -5.146  1.00 10.00      A   
ATOM   1067  CG  LYS A 113      -2.504  -4.325  -4.143  1.00 10.00      A   
ATOM   1068  CD  LYS A 113      -3.573  -5.097  -3.385  1.00 10.00      A   
ATOM   1069  CE  LYS A 113      -2.951  -6.084  -2.406  1.00 10.00      A   
ATOM   1070  NZ  LYS A 113      -3.965  -6.987  -1.805  1.00 10.00      A   
ATOM   1071  HZ1 LYS A 113      -3.530  -7.594  -1.079  1.00 10.00      A   
ATOM   1072  HZ2 LYS A 113      -4.384  -7.599  -2.539  1.00 10.00      A   
ATOM   1073  HZ3 LYS A 113      -4.726  -6.433  -1.369  1.00 10.00      A   
ATOM   1074  C   LYS A 113      -1.856  -4.049  -7.202  1.00 10.00      A   
ATOM   1075  O   LYS A 113      -2.774  -4.518  -7.882  1.00 10.00      A   
ATOM   1076  N   ARG A 114      -0.596  -4.481  -7.270  1.00 10.00      A   
ATOM   1077  HN  ARG A 114       0.084  -4.054  -6.699  1.00 10.00      A   
ATOM   1078  CA  ARG A 114      -0.186  -5.563  -8.166  1.00 10.00      A   
ATOM   1079  CB  ARG A 114      -0.859  -6.890  -7.800  1.00 10.00      A   
ATOM   1080  CG  ARG A 114      -0.572  -7.386  -6.395  1.00 10.00      A   
ATOM   1081  CD  ARG A 114      -1.160  -8.772  -6.192  1.00 10.00      A   
ATOM   1082  NE  ARG A 114      -1.154  -9.186  -4.790  1.00 10.00      A   
ATOM   1083  HE  ARG A 114      -0.276  -9.414  -4.384  1.00 10.00      A   
ATOM   1084  CZ  ARG A 114      -2.250  -9.283  -4.037  1.00 10.00      A   
ATOM   1085  NH1 ARG A 114      -3.446  -8.990  -4.549  1.00 10.00      A   
ATOM   1086 HH11 ARG A 114      -3.528  -8.689  -5.541  1.00 10.00      A   
ATOM   1087 HH12 ARG A 114      -4.315  -9.063  -3.960  1.00 10.00      A   
ATOM   1088  NH2 ARG A 114      -2.148  -9.683  -2.778  1.00 10.00      A   
ATOM   1089 HH21 ARG A 114      -1.216  -9.926  -2.381  1.00 10.00      A   
ATOM   1090 HH22 ARG A 114      -3.001  -9.755  -2.171  1.00 10.00      A   
ATOM   1091  C   ARG A 114      -0.475  -5.209  -9.624  1.00 10.00      A   
ATOM   1092  O   ARG A 114      -1.201  -5.923 -10.320  1.00 10.00      A   
ATOM   1093  N   MET A 115       0.087  -4.100 -10.079  1.00 10.00      A   
ATOM   1094  HN  MET A 115       0.665  -3.577  -9.487  1.00 10.00      A   
ATOM   1095  CA  MET A 115      -0.119  -3.651 -11.449  1.00 10.00      A   
ATOM   1096  CB  MET A 115      -1.042  -2.428 -11.488  1.00 10.00      A   
ATOM   1097  CG  MET A 115      -2.509  -2.741 -11.247  1.00 10.00      A   
ATOM   1098  SD  MET A 115      -3.290  -3.558 -12.653  1.00 10.00      A   
ATOM   1099  CE  MET A 115      -3.578  -2.163 -13.736  1.00 10.00      A   
ATOM   1100  C   MET A 115       1.204  -3.317 -12.113  1.00 10.00      A   
ATOM   1101  O   MET A 115       2.153  -2.891 -11.452  1.00 10.00      A   
ATOM   1102  N   VAL A 116       1.267  -3.534 -13.417  1.00 10.00      A   
ATOM   1103  HN  VAL A 116       0.486  -3.915 -13.881  1.00 10.00      A   
ATOM   1104  CA  VAL A 116       2.465  -3.228 -14.180  1.00 10.00      A   
ATOM   1105  CB  VAL A 116       2.632  -4.143 -15.411  1.00 10.00      A   
ATOM   1106  CG1 VAL A 116       3.993  -3.921 -16.053  1.00 10.00      A   
ATOM   1107  CG2 VAL A 116       2.468  -5.603 -15.021  1.00 10.00      A   
ATOM   1108  C   VAL A 116       2.432  -1.769 -14.622  1.00 10.00      A   
ATOM   1109  O   VAL A 116       1.676  -1.392 -15.525  1.00 10.00      A   
ATOM   1110  N   VAL A 117       3.241  -0.956 -13.964  1.00 10.00      A   
ATOM   1111  HN  VAL A 117       3.826  -1.328 -13.270  1.00 10.00      A   
ATOM   1112  CA  VAL A 117       3.325   0.461 -14.267  1.00 10.00      A   
ATOM   1113  CB  VAL A 117       3.323   1.322 -12.984  1.00 10.00      A   
ATOM   1114  CG1 VAL A 117       3.218   2.800 -13.332  1.00 10.00      A   
ATOM   1115  CG2 VAL A 117       2.192   0.902 -12.055  1.00 10.00      A   
ATOM   1116  C   VAL A 117       4.606   0.723 -15.035  1.00 10.00      A   
ATOM   1117  O   VAL A 117       5.695   0.605 -14.492  1.00 10.00      A   
ATOM   1118  N   THR A 118       4.474   1.052 -16.300  1.00 10.00      A   
ATOM   1119  HN  THR A 118       3.579   1.117 -16.694  1.00 10.00      A   
ATOM   1120  CA  THR A 118       5.629   1.317 -17.131  1.00 10.00      A   
ATOM   1121  CB  THR A 118       5.279   1.069 -18.606  1.00 10.00      A   
ATOM   1122  OG1 THR A 118       3.939   1.526 -18.854  1.00 10.00      A   
ATOM   1123  HG1 THR A 118       3.593   1.084 -19.642  1.00 10.00      A   
ATOM   1124  CG2 THR A 118       5.364  -0.416 -18.919  1.00 10.00      A   
ATOM   1125  C   THR A 118       6.123   2.750 -16.953  1.00 10.00      A   
ATOM   1126  O   THR A 118       5.395   3.614 -16.447  1.00 10.00      A   
ATOM   1127  N   ASP A 119       7.360   2.999 -17.384  1.00 10.00      A   
ATOM   1128  HN  ASP A 119       7.879   2.269 -17.786  1.00 10.00      A   
ATOM   1129  CA  ASP A 119       7.963   4.326 -17.297  1.00 10.00      A   
ATOM   1130  CB  ASP A 119       9.388   4.290 -17.866  1.00 10.00      A   
ATOM   1131  CG  ASP A 119      10.468   4.423 -16.807  1.00 10.00      A   
ATOM   1132  OD1 ASP A 119      10.537   3.555 -15.904  1.00 10.00      A   
ATOM   1133  OD2 ASP A 119      11.271   5.379 -16.888  1.00 10.00      A   
ATOM   1134  C   ASP A 119       7.121   5.309 -18.097  1.00 10.00      A   
ATOM   1135  O   ASP A 119       6.990   6.480 -17.734  1.00 10.00      A   
ATOM   1136  N   ASP A 120       6.536   4.798 -19.180  1.00 10.00      A   
ATOM   1137  HN  ASP A 120       6.690   3.851 -19.394  1.00 10.00      A   
ATOM   1138  CA  ASP A 120       5.683   5.586 -20.063  1.00 10.00      A   
ATOM   1139  CB  ASP A 120       5.160   4.715 -21.212  1.00 10.00      A   
ATOM   1140  CG  ASP A 120       6.168   4.497 -22.319  1.00 10.00      A   
ATOM   1141  OD1 ASP A 120       7.115   3.709 -22.123  1.00 10.00      A   
ATOM   1142  OD2 ASP A 120       6.006   5.098 -23.401  1.00 10.00      A   
ATOM   1143  C   ASP A 120       4.499   6.154 -19.294  1.00 10.00      A   
ATOM   1144  O   ASP A 120       4.161   7.329 -19.437  1.00 10.00      A   
ATOM   1145  N   CYS A 121       3.884   5.316 -18.464  1.00 10.00      A   
ATOM   1146  HN  CYS A 121       4.221   4.397 -18.377  1.00 10.00      A   
ATOM   1147  CA  CYS A 121       2.729   5.729 -17.672  1.00 10.00      A   
ATOM   1148  CB  CYS A 121       2.175   4.556 -16.859  1.00 10.00      A   
ATOM   1149  SG  CYS A 121       1.664   3.135 -17.848  1.00 10.00      A   
ATOM   1150  HG  CYS A 121       2.758   2.576 -18.350  1.00 10.00      A   
ATOM   1151  C   CYS A 121       3.079   6.893 -16.752  1.00 10.00      A   
ATOM   1152  O   CYS A 121       2.326   7.861 -16.655  1.00 10.00      A   
ATOM   1153  N   LEU A 122       4.238   6.810 -16.111  1.00 10.00      A   
ATOM   1154  HN  LEU A 122       4.809   6.025 -16.255  1.00 10.00      A   
ATOM   1155  CA  LEU A 122       4.689   7.858 -15.201  1.00 10.00      A   
ATOM   1156  CB  LEU A 122       6.004   7.456 -14.533  1.00 10.00      A   
ATOM   1157  CG  LEU A 122       5.933   6.231 -13.617  1.00 10.00      A   
ATOM   1158  CD1 LEU A 122       7.326   5.758 -13.240  1.00 10.00      A   
ATOM   1159  CD2 LEU A 122       5.119   6.542 -12.370  1.00 10.00      A   
ATOM   1160  C   LEU A 122       4.829   9.189 -15.930  1.00 10.00      A   
ATOM   1161  O   LEU A 122       4.429  10.235 -15.414  1.00 10.00      A   
ATOM   1162  N   GLU A 123       5.373   9.133 -17.142  1.00 10.00      A   
ATOM   1163  HN  GLU A 123       5.670   8.267 -17.492  1.00 10.00      A   
ATOM   1164  CA  GLU A 123       5.546  10.321 -17.964  1.00 10.00      A   
ATOM   1165  CB  GLU A 123       6.328   9.979 -19.234  1.00 10.00      A   
ATOM   1166  CG  GLU A 123       7.820   9.801 -19.011  1.00 10.00      A   
ATOM   1167  CD  GLU A 123       8.622  11.010 -19.446  1.00 10.00      A   
ATOM   1168  OE1 GLU A 123       8.165  12.149 -19.222  1.00 10.00      A   
ATOM   1169  OE2 GLU A 123       9.716  10.822 -20.025  1.00 10.00      A   
ATOM   1170  C   GLU A 123       4.185  10.904 -18.328  1.00 10.00      A   
ATOM   1171  O   GLU A 123       3.975  12.115 -18.248  1.00 10.00      A   
ATOM   1172  N   LEU A 124       3.260  10.024 -18.711  1.00 10.00      A   
ATOM   1173  HN  LEU A 124       3.497   9.070 -18.748  1.00 10.00      A   
ATOM   1174  CA  LEU A 124       1.906  10.427 -19.086  1.00 10.00      A   
ATOM   1175  CB  LEU A 124       1.096   9.217 -19.564  1.00 10.00      A   
ATOM   1176  CG  LEU A 124       1.657   8.440 -20.757  1.00 10.00      A   
ATOM   1177  CD1 LEU A 124       0.797   7.222 -21.050  1.00 10.00      A   
ATOM   1178  CD2 LEU A 124       1.770   9.327 -21.985  1.00 10.00      A   
ATOM   1179  C   LEU A 124       1.189  11.092 -17.913  1.00 10.00      A   
ATOM   1180  O   LEU A 124       0.466  12.072 -18.093  1.00 10.00      A   
ATOM   1181  N   ILE A 125       1.380  10.535 -16.720  1.00 10.00      A   
ATOM   1182  HN  ILE A 125       1.938   9.729 -16.657  1.00 10.00      A   
ATOM   1183  CA  ILE A 125       0.770  11.067 -15.505  1.00 10.00      A   
ATOM   1184  CB  ILE A 125       1.098  10.183 -14.273  1.00 10.00      A   
ATOM   1185  CG1 ILE A 125       0.370   8.843 -14.372  1.00 10.00      A   
ATOM   1186  CG2 ILE A 125       0.737  10.888 -12.969  1.00 10.00      A   
ATOM   1187  CD1 ILE A 125       0.823   7.822 -13.353  1.00 10.00      A   
ATOM   1188  C   ILE A 125       1.239  12.493 -15.241  1.00 10.00      A   
ATOM   1189  O   ILE A 125       0.426  13.408 -15.104  1.00 10.00      A   
ATOM   1190  N   ALA A 126       2.551  12.674 -15.216  1.00 10.00      A   
ATOM   1191  HN  ALA A 126       3.142  11.907 -15.384  1.00 10.00      A   
ATOM   1192  CA  ALA A 126       3.149  13.969 -14.943  1.00 10.00      A   
ATOM   1193  CB  ALA A 126       4.658  13.834 -14.800  1.00 10.00      A   
ATOM   1194  C   ALA A 126       2.804  15.020 -15.992  1.00 10.00      A   
ATOM   1195  O   ALA A 126       2.717  16.204 -15.677  1.00 10.00      A   
ATOM   1196  N   LYS A 127       2.595  14.602 -17.232  1.00 10.00      A   
ATOM   1197  HN  LYS A 127       2.646  13.641 -17.438  1.00 10.00      A   
ATOM   1198  CA  LYS A 127       2.287  15.558 -18.293  1.00 10.00      A   
ATOM   1199  CB  LYS A 127       2.917  15.144 -19.626  1.00 10.00      A   
ATOM   1200  CG  LYS A 127       2.270  13.931 -20.273  1.00 10.00      A   
ATOM   1201  CD  LYS A 127       2.972  13.551 -21.566  1.00 10.00      A   
ATOM   1202  CE  LYS A 127       2.669  14.542 -22.679  1.00 10.00      A   
ATOM   1203  NZ  LYS A 127       1.302  14.349 -23.227  1.00 10.00      A   
ATOM   1204  HZ1 LYS A 127       0.587  14.538 -22.495  1.00 10.00      A   
ATOM   1205  HZ2 LYS A 127       1.189  13.371 -23.561  1.00 10.00      A   
ATOM   1206  HZ3 LYS A 127       1.143  14.990 -24.027  1.00 10.00      A   
ATOM   1207  C   LYS A 127       0.789  15.815 -18.449  1.00 10.00      A   
ATOM   1208  O   LYS A 127       0.375  16.604 -19.300  1.00 10.00      A   
ATOM   1209  N   SER A 128      -0.027  15.173 -17.622  1.00 10.00      A   
ATOM   1210  HN  SER A 128       0.345  14.573 -16.940  1.00 10.00      A   
ATOM   1211  CA  SER A 128      -1.470  15.354 -17.712  1.00 10.00      A   
ATOM   1212  CB  SER A 128      -2.141  14.081 -18.232  1.00 10.00      A   
ATOM   1213  OG  SER A 128      -1.422  13.551 -19.330  1.00 10.00      A   
ATOM   1214  HG  SER A 128      -0.676  13.029 -18.997  1.00 10.00      A   
ATOM   1215  C   SER A 128      -2.083  15.773 -16.381  1.00 10.00      A   
ATOM   1216  O   SER A 128      -2.738  16.812 -16.285  1.00 10.00      A   
ATOM   1217  N   PHE A 129      -1.848  14.984 -15.347  1.00 10.00      A   
ATOM   1218  HN  PHE A 129      -1.273  14.197 -15.460  1.00 10.00      A   
ATOM   1219  CA  PHE A 129      -2.405  15.272 -14.037  1.00 10.00      A   
ATOM   1220  CB  PHE A 129      -2.613  13.988 -13.238  1.00 10.00      A   
ATOM   1221  CG  PHE A 129      -3.150  12.848 -14.054  1.00 10.00      A   
ATOM   1222  CD1 PHE A 129      -2.495  11.630 -14.073  1.00 10.00      A   
ATOM   1223  CD2 PHE A 129      -4.301  12.996 -14.804  1.00 10.00      A   
ATOM   1224  CE1 PHE A 129      -2.977  10.577 -14.826  1.00 10.00      A   
ATOM   1225  CE2 PHE A 129      -4.790  11.947 -15.560  1.00 10.00      A   
ATOM   1226  CZ  PHE A 129      -4.127  10.736 -15.570  1.00 10.00      A   
ATOM   1227  C   PHE A 129      -1.532  16.249 -13.259  1.00 10.00      A   
ATOM   1228  O   PHE A 129      -0.790  15.862 -12.357  1.00 10.00      A   
ATOM   1229  N   LYS A 130      -1.620  17.521 -13.621  1.00 10.00      A   
ATOM   1230  HN  LYS A 130      -2.205  17.761 -14.370  1.00 10.00      A   
ATOM   1231  CA  LYS A 130      -0.855  18.568 -12.947  1.00 10.00      A   
ATOM   1232  CB  LYS A 130      -0.854  19.851 -13.781  1.00 10.00      A   
ATOM   1233  CG  LYS A 130      -0.038  19.760 -15.060  1.00 10.00      A   
ATOM   1234  CD  LYS A 130      -0.926  19.542 -16.273  1.00 10.00      A   
ATOM   1235  CE  LYS A 130      -0.105  19.364 -17.539  1.00 10.00      A   
ATOM   1236  NZ  LYS A 130      -0.968  19.227 -18.747  1.00 10.00      A   
ATOM   1237  HZ1 LYS A 130      -1.357  20.155 -19.015  1.00 10.00      A   
ATOM   1238  HZ2 LYS A 130      -1.758  18.581 -18.553  1.00 10.00      A   
ATOM   1239  HZ3 LYS A 130      -0.416  18.850 -19.545  1.00 10.00      A   
ATOM   1240  C   LYS A 130      -1.438  18.841 -11.561  1.00 10.00      A   
ATOM   1241  O   LYS A 130      -0.804  19.466 -10.708  1.00 10.00      A   
ATOM   1242  N   ASN A 131      -2.648  18.339 -11.350  1.00 10.00      A   
ATOM   1243  HN  ASN A 131      -3.082  17.842 -12.072  1.00 10.00      A   
ATOM   1244  CA  ASN A 131      -3.356  18.506 -10.085  1.00 10.00      A   
ATOM   1245  CB  ASN A 131      -4.844  18.741 -10.343  1.00 10.00      A   
ATOM   1246  CG  ASN A 131      -5.134  20.138 -10.842  1.00 10.00      A   
ATOM   1247  OD1 ASN A 131      -4.436  21.090 -10.498  1.00 10.00      A   
ATOM   1248  ND2 ASN A 131      -6.165  20.270 -11.658  1.00 10.00      A   
ATOM   1249 HD21 ASN A 131      -6.675  19.469 -11.893  1.00 10.00      A   
ATOM   1250 HD22 ASN A 131      -6.379  21.164 -11.990  1.00 10.00      A   
ATOM   1251  C   ASN A 131      -3.183  17.285  -9.188  1.00 10.00      A   
ATOM   1252  O   ASN A 131      -3.880  17.145  -8.183  1.00 10.00      A   
ATOM   1253  N   PHE A 132      -2.244  16.419  -9.552  1.00 10.00      A   
ATOM   1254  HN  PHE A 132      -1.719  16.603 -10.355  1.00 10.00      A   
ATOM   1255  CA  PHE A 132      -1.972  15.203  -8.791  1.00 10.00      A   
ATOM   1256  CB  PHE A 132      -0.878  14.381  -9.467  1.00 10.00      A   
ATOM   1257  CG  PHE A 132      -1.140  12.908  -9.435  1.00 10.00      A   
ATOM   1258  CD1 PHE A 132      -2.031  12.339 -10.322  1.00 10.00      A   
ATOM   1259  CD2 PHE A 132      -0.499  12.094  -8.520  1.00 10.00      A   
ATOM   1260  CE1 PHE A 132      -2.282  10.984 -10.303  1.00 10.00      A   
ATOM   1261  CE2 PHE A 132      -0.745  10.737  -8.493  1.00 10.00      A   
ATOM   1262  CZ  PHE A 132      -1.637  10.181  -9.385  1.00 10.00      A   
ATOM   1263  C   PHE A 132      -1.569  15.517  -7.354  1.00 10.00      A   
ATOM   1264  O   PHE A 132      -0.969  16.559  -7.087  1.00 10.00      A   
ATOM   1265  N   LYS A 133      -1.895  14.609  -6.437  1.00 10.00      A   
ATOM   1266  HN  LYS A 133      -2.357  13.789  -6.718  1.00 10.00      A   
ATOM   1267  CA  LYS A 133      -1.587  14.797  -5.031  1.00 10.00      A   
ATOM   1268  CB  LYS A 133      -2.826  15.310  -4.283  1.00 10.00      A   
ATOM   1269  CG  LYS A 133      -3.120  16.788  -4.494  1.00 10.00      A   
ATOM   1270  CD  LYS A 133      -4.492  17.162  -3.958  1.00 10.00      A   
ATOM   1271  CE  LYS A 133      -4.791  18.637  -4.175  1.00 10.00      A   
ATOM   1272  NZ  LYS A 133      -6.230  18.937  -3.970  1.00 10.00      A   
ATOM   1273  HZ1 LYS A 133      -6.531  18.630  -3.027  1.00 10.00      A   
ATOM   1274  HZ2 LYS A 133      -6.803  18.433  -4.685  1.00 10.00      A   
ATOM   1275  HZ3 LYS A 133      -6.403  19.959  -4.064  1.00 10.00      A   
ATOM   1276  C   LYS A 133      -1.086  13.508  -4.376  1.00 10.00      A   
ATOM   1277  O   LYS A 133      -0.065  13.515  -3.689  1.00 10.00      A   
ATOM   1278  N   VAL A 134      -1.787  12.397  -4.593  1.00 10.00      A   
ATOM   1279  HN  VAL A 134      -2.568  12.423  -5.191  1.00 10.00      A   
ATOM   1280  CA  VAL A 134      -1.404  11.127  -3.971  1.00 10.00      A   
ATOM   1281  CB  VAL A 134      -2.428  10.690  -2.897  1.00 10.00      A   
ATOM   1282  CG1 VAL A 134      -1.974   9.420  -2.193  1.00 10.00      A   
ATOM   1283  CG2 VAL A 134      -2.667  11.805  -1.889  1.00 10.00      A   
ATOM   1284  C   VAL A 134      -1.244   9.997  -4.989  1.00 10.00      A   
ATOM   1285  O   VAL A 134      -2.171   9.683  -5.739  1.00 10.00      A   
ATOM   1286  N   LEU A 135      -0.067   9.383  -4.999  1.00 10.00      A   
ATOM   1287  HN  LEU A 135       0.630   9.679  -4.371  1.00 10.00      A   
ATOM   1288  CA  LEU A 135       0.221   8.273  -5.894  1.00 10.00      A   
ATOM   1289  CB  LEU A 135       1.301   8.653  -6.911  1.00 10.00      A   
ATOM   1290  CG  LEU A 135       1.627   7.596  -7.969  1.00 10.00      A   
ATOM   1291  CD1 LEU A 135       0.368   7.161  -8.701  1.00 10.00      A   
ATOM   1292  CD2 LEU A 135       2.658   8.124  -8.953  1.00 10.00      A   
ATOM   1293  C   LEU A 135       0.673   7.075  -5.070  1.00 10.00      A   
ATOM   1294  O   LEU A 135       1.685   7.140  -4.369  1.00 10.00      A   
ATOM   1295  N   VAL A 136      -0.079   5.988  -5.143  1.00 10.00      A   
ATOM   1296  HN  VAL A 136      -0.867   5.983  -5.738  1.00 10.00      A   
ATOM   1297  CA  VAL A 136       0.244   4.795  -4.379  1.00 10.00      A   
ATOM   1298  CB  VAL A 136      -0.866   4.447  -3.360  1.00 10.00      A   
ATOM   1299  CG1 VAL A 136      -0.490   3.216  -2.551  1.00 10.00      A   
ATOM   1300  CG2 VAL A 136      -1.144   5.627  -2.436  1.00 10.00      A   
ATOM   1301  C   VAL A 136       0.484   3.600  -5.290  1.00 10.00      A   
ATOM   1302  O   VAL A 136      -0.398   3.194  -6.044  1.00 10.00      A   
ATOM   1303  N   LEU A 137       1.687   3.050  -5.214  1.00 10.00      A   
ATOM   1304  HN  LEU A 137       2.347   3.437  -4.593  1.00 10.00      A   
ATOM   1305  CA  LEU A 137       2.062   1.889  -6.006  1.00 10.00      A   
ATOM   1306  CB  LEU A 137       3.281   2.202  -6.878  1.00 10.00      A   
ATOM   1307  CG  LEU A 137       3.105   3.317  -7.908  1.00 10.00      A   
ATOM   1308  CD1 LEU A 137       4.414   3.595  -8.628  1.00 10.00      A   
ATOM   1309  CD2 LEU A 137       2.012   2.954  -8.901  1.00 10.00      A   
ATOM   1310  C   LEU A 137       2.370   0.722  -5.079  1.00 10.00      A   
ATOM   1311  O   LEU A 137       3.484   0.603  -4.566  1.00 10.00      A   
ATOM   1312  N   SER A 138       1.373  -0.118  -4.848  1.00 10.00      A   
ATOM   1313  HN  SER A 138       0.504   0.038  -5.281  1.00 10.00      A   
ATOM   1314  CA  SER A 138       1.523  -1.267  -3.972  1.00 10.00      A   
ATOM   1315  CB  SER A 138       0.258  -1.437  -3.123  1.00 10.00      A   
ATOM   1316  OG  SER A 138      -0.294  -0.178  -2.767  1.00 10.00      A   
ATOM   1317  HG  SER A 138      -1.139  -0.059  -3.219  1.00 10.00      A   
ATOM   1318  C   SER A 138       1.787  -2.537  -4.781  1.00 10.00      A   
ATOM   1319  O   SER A 138       0.958  -2.943  -5.597  1.00 10.00      A   
ATOM   1320  N   SER A 139       2.956  -3.139  -4.568  1.00 10.00      A   
ATOM   1321  HN  SER A 139       3.586  -2.737  -3.926  1.00 10.00      A   
ATOM   1322  CA  SER A 139       3.338  -4.371  -5.259  1.00 10.00      A   
ATOM   1323  CB  SER A 139       2.459  -5.535  -4.796  1.00 10.00      A   
ATOM   1324  OG  SER A 139       2.319  -5.521  -3.383  1.00 10.00      A   
ATOM   1325  HG  SER A 139       2.879  -4.829  -3.016  1.00 10.00      A   
ATOM   1326  C   SER A 139       3.293  -4.216  -6.782  1.00 10.00      A   
ATOM   1327  O   SER A 139       2.805  -5.092  -7.499  1.00 10.00      A   
ATOM   1328  N   CYS A 140       3.799  -3.096  -7.266  1.00 10.00      A   
ATOM   1329  HN  CYS A 140       4.171  -2.428  -6.642  1.00 10.00      A   
ATOM   1330  CA  CYS A 140       3.828  -2.827  -8.695  1.00 10.00      A   
ATOM   1331  CB  CYS A 140       3.405  -1.386  -8.976  1.00 10.00      A   
ATOM   1332  SG  CYS A 140       1.752  -0.973  -8.367  1.00 10.00      A   
ATOM   1333  HG  CYS A 140       1.556  -1.637  -7.237  1.00 10.00      A   
ATOM   1334  C   CYS A 140       5.214  -3.108  -9.270  1.00 10.00      A   
ATOM   1335  O   CYS A 140       6.179  -3.290  -8.526  1.00 10.00      A   
ATOM   1336  N   GLU A 141       5.312  -3.145 -10.589  1.00 10.00      A   
ATOM   1337  HN  GLU A 141       4.510  -2.989 -11.136  1.00 10.00      A   
ATOM   1338  CA  GLU A 141       6.581  -3.417 -11.252  1.00 10.00      A   
ATOM   1339  CB  GLU A 141       6.816  -4.931 -11.303  1.00 10.00      A   
ATOM   1340  CG  GLU A 141       5.680  -5.699 -11.960  1.00 10.00      A   
ATOM   1341  CD  GLU A 141       5.727  -7.185 -11.684  1.00 10.00      A   
ATOM   1342  OE1 GLU A 141       6.347  -7.922 -12.476  1.00 10.00      A   
ATOM   1343  OE2 GLU A 141       5.115  -7.630 -10.688  1.00 10.00      A   
ATOM   1344  C   GLU A 141       6.577  -2.851 -12.667  1.00 10.00      A   
ATOM   1345  O   GLU A 141       5.541  -2.400 -13.154  1.00 10.00      A   
ATOM   1346  N   GLY A 142       7.737  -2.864 -13.312  1.00 10.00      A   
ATOM   1347  HN  GLY A 142       8.532  -3.217 -12.864  1.00 10.00      A   
ATOM   1348  CA  GLY A 142       7.834  -2.369 -14.672  1.00 10.00      A   
ATOM   1349  C   GLY A 142       8.490  -1.007 -14.782  1.00 10.00      A   
ATOM   1350  O   GLY A 142       9.093  -0.690 -15.803  1.00 10.00      A   
ATOM   1351  N   PHE A 143       8.386  -0.206 -13.729  1.00 10.00      A   
ATOM   1352  HN  PHE A 143       7.909  -0.520 -12.936  1.00 10.00      A   
ATOM   1353  CA  PHE A 143       8.956   1.137 -13.729  1.00 10.00      A   
ATOM   1354  CB  PHE A 143       8.046   2.115 -12.975  1.00 10.00      A   
ATOM   1355  CG  PHE A 143       7.614   1.645 -11.610  1.00 10.00      A   
ATOM   1356  CD1 PHE A 143       8.368   1.940 -10.489  1.00 10.00      A   
ATOM   1357  CD2 PHE A 143       6.452   0.909 -11.452  1.00 10.00      A   
ATOM   1358  CE1 PHE A 143       7.974   1.512  -9.236  1.00 10.00      A   
ATOM   1359  CE2 PHE A 143       6.050   0.478 -10.203  1.00 10.00      A   
ATOM   1360  CZ  PHE A 143       6.813   0.779  -9.092  1.00 10.00      A   
ATOM   1361  C   PHE A 143      10.370   1.175 -13.155  1.00 10.00      A   
ATOM   1362  O   PHE A 143      10.767   0.308 -12.369  1.00 10.00      A   
ATOM   1363  N   SER A 144      11.121   2.190 -13.557  1.00 10.00      A   
ATOM   1364  HN  SER A 144      10.743   2.840 -14.197  1.00 10.00      A   
ATOM   1365  CA  SER A 144      12.483   2.376 -13.091  1.00 10.00      A   
ATOM   1366  CB  SER A 144      13.453   2.332 -14.275  1.00 10.00      A   
ATOM   1367  OG  SER A 144      13.120   3.300 -15.259  1.00 10.00      A   
ATOM   1368  HG  SER A 144      12.154   3.321 -15.389  1.00 10.00      A   
ATOM   1369  C   SER A 144      12.602   3.703 -12.343  1.00 10.00      A   
ATOM   1370  O   SER A 144      11.630   4.458 -12.247  1.00 10.00      A   
ATOM   1371  N   THR A 145      13.784   3.986 -11.811  1.00 10.00      A   
ATOM   1372  HN  THR A 145      14.522   3.350 -11.911  1.00 10.00      A   
ATOM   1373  CA  THR A 145      14.018   5.221 -11.078  1.00 10.00      A   
ATOM   1374  CB  THR A 145      15.419   5.219 -10.440  1.00 10.00      A   
ATOM   1375  OG1 THR A 145      16.378   4.787 -11.417  1.00 10.00      A   
ATOM   1376  HG1 THR A 145      16.671   5.550 -11.937  1.00 10.00      A   
ATOM   1377  CG2 THR A 145      15.467   4.278  -9.249  1.00 10.00      A   
ATOM   1378  C   THR A 145      13.901   6.430 -12.003  1.00 10.00      A   
ATOM   1379  O   THR A 145      13.567   7.531 -11.568  1.00 10.00      A   
ATOM   1380  N   ASP A 146      14.175   6.212 -13.284  1.00 10.00      A   
ATOM   1381  HN  ASP A 146      14.436   5.312 -13.570  1.00 10.00      A   
ATOM   1382  CA  ASP A 146      14.109   7.281 -14.273  1.00 10.00      A   
ATOM   1383  CB  ASP A 146      14.627   6.800 -15.621  1.00 10.00      A   
ATOM   1384  CG  ASP A 146      15.317   7.906 -16.381  1.00 10.00      A   
ATOM   1385  OD1 ASP A 146      16.472   8.237 -16.038  1.00 10.00      A   
ATOM   1386  OD2 ASP A 146      14.716   8.447 -17.331  1.00 10.00      A   
ATOM   1387  C   ASP A 146      12.697   7.831 -14.409  1.00 10.00      A   
ATOM   1388  O   ASP A 146      12.498   9.042 -14.500  1.00 10.00      A   
ATOM   1389  N   GLY A 147      11.717   6.938 -14.424  1.00 10.00      A   
ATOM   1390  HN  GLY A 147      11.934   5.983 -14.383  1.00 10.00      A   
ATOM   1391  CA  GLY A 147      10.335   7.359 -14.526  1.00 10.00      A   
ATOM   1392  C   GLY A 147       9.912   8.131 -13.296  1.00 10.00      A   
ATOM   1393  O   GLY A 147       9.118   9.071 -13.375  1.00 10.00      A   
ATOM   1394  N   LEU A 148      10.458   7.739 -12.153  1.00 10.00      A   
ATOM   1395  HN  LEU A 148      11.083   6.982 -12.157  1.00 10.00      A   
ATOM   1396  CA  LEU A 148      10.152   8.400 -10.894  1.00 10.00      A   
ATOM   1397  CB  LEU A 148      10.711   7.601  -9.714  1.00 10.00      A   
ATOM   1398  CG  LEU A 148      10.306   6.126  -9.640  1.00 10.00      A   
ATOM   1399  CD1 LEU A 148      10.994   5.435  -8.472  1.00 10.00      A   
ATOM   1400  CD2 LEU A 148       8.794   5.984  -9.539  1.00 10.00      A   
ATOM   1401  C   LEU A 148      10.724   9.812 -10.898  1.00 10.00      A   
ATOM   1402  O   LEU A 148      10.149  10.729 -10.313  1.00 10.00      A   
ATOM   1403  N   ALA A 149      11.855   9.977 -11.580  1.00 10.00      A   
ATOM   1404  HN  ALA A 149      12.261   9.200 -12.017  1.00 10.00      A   
ATOM   1405  CA  ALA A 149      12.515  11.270 -11.690  1.00 10.00      A   
ATOM   1406  CB  ALA A 149      13.851  11.117 -12.401  1.00 10.00      A   
ATOM   1407  C   ALA A 149      11.626  12.245 -12.447  1.00 10.00      A   
ATOM   1408  O   ALA A 149      11.543  13.423 -12.100  1.00 10.00      A   
ATOM   1409  N   ALA A 150      10.949  11.738 -13.476  1.00 10.00      A   
ATOM   1410  HN  ALA A 150      11.059  10.786 -13.698  1.00 10.00      A   
ATOM   1411  CA  ALA A 150      10.053  12.561 -14.280  1.00 10.00      A   
ATOM   1412  CB  ALA A 150       9.504  11.767 -15.455  1.00 10.00      A   
ATOM   1413  C   ALA A 150       8.916  13.084 -13.413  1.00 10.00      A   
ATOM   1414  O   ALA A 150       8.483  14.229 -13.550  1.00 10.00      A   
ATOM   1415  N   ILE A 151       8.450  12.232 -12.512  1.00 10.00      A   
ATOM   1416  HN  ILE A 151       8.841  11.334 -12.463  1.00 10.00      A   
ATOM   1417  CA  ILE A 151       7.383  12.587 -11.591  1.00 10.00      A   
ATOM   1418  CB  ILE A 151       6.902  11.344 -10.800  1.00 10.00      A   
ATOM   1419  CG1 ILE A 151       6.180  10.351 -11.724  1.00 10.00      A   
ATOM   1420  CG2 ILE A 151       6.019  11.737  -9.621  1.00 10.00      A   
ATOM   1421  CD1 ILE A 151       4.856  10.853 -12.265  1.00 10.00      A   
ATOM   1422  C   ILE A 151       7.885  13.642 -10.612  1.00 10.00      A   
ATOM   1423  O   ILE A 151       7.216  14.643 -10.360  1.00 10.00      A   
ATOM   1424  N   ALA A 152       9.081  13.411 -10.092  1.00 10.00      A   
ATOM   1425  HN  ALA A 152       9.561  12.597 -10.361  1.00 10.00      A   
ATOM   1426  CA  ALA A 152       9.709  14.306  -9.129  1.00 10.00      A   
ATOM   1427  CB  ALA A 152      11.025  13.705  -8.662  1.00 10.00      A   
ATOM   1428  C   ALA A 152       9.950  15.707  -9.687  1.00 10.00      A   
ATOM   1429  O   ALA A 152       9.728  16.702  -8.998  1.00 10.00      A   
ATOM   1430  N   ALA A 153      10.391  15.785 -10.935  1.00 10.00      A   
ATOM   1431  HN  ALA A 153      10.524  14.959 -11.451  1.00 10.00      A   
ATOM   1432  CA  ALA A 153      10.694  17.068 -11.556  1.00 10.00      A   
ATOM   1433  CB  ALA A 153      11.725  16.892 -12.659  1.00 10.00      A   
ATOM   1434  C   ALA A 153       9.458  17.780 -12.096  1.00 10.00      A   
ATOM   1435  O   ALA A 153       9.502  18.983 -12.363  1.00 10.00      A   
ATOM   1436  N   THR A 154       8.357  17.058 -12.247  1.00 10.00      A   
ATOM   1437  HN  THR A 154       8.358  16.115 -11.982  1.00 10.00      A   
ATOM   1438  CA  THR A 154       7.143  17.659 -12.792  1.00 10.00      A   
ATOM   1439  CB  THR A 154       6.579  16.856 -13.979  1.00 10.00      A   
ATOM   1440  OG1 THR A 154       7.636  16.563 -14.905  1.00 10.00      A   
ATOM   1441  HG1 THR A 154       8.151  15.812 -14.577  1.00 10.00      A   
ATOM   1442  CG2 THR A 154       5.499  17.664 -14.687  1.00 10.00      A   
ATOM   1443  C   THR A 154       6.045  17.874 -11.749  1.00 10.00      A   
ATOM   1444  O   THR A 154       5.521  18.985 -11.609  1.00 10.00      A   
ATOM   1445  N   CYS A 155       5.705  16.822 -11.013  1.00 10.00      A   
ATOM   1446  HN  CYS A 155       6.187  15.977 -11.131  1.00 10.00      A   
ATOM   1447  CA  CYS A 155       4.650  16.896 -10.011  1.00 10.00      A   
ATOM   1448  CB  CYS A 155       4.145  15.495  -9.646  1.00 10.00      A   
ATOM   1449  SG  CYS A 155       3.503  14.550 -11.051  1.00 10.00      A   
ATOM   1450  HG  CYS A 155       2.320  15.060 -11.371  1.00 10.00      A   
ATOM   1451  C   CYS A 155       5.082  17.669  -8.763  1.00 10.00      A   
ATOM   1452  O   CYS A 155       5.561  17.092  -7.789  1.00 10.00      A   
ATOM   1453  N   ARG A 156       4.911  18.984  -8.803  1.00 10.00      A   
ATOM   1454  HN  ARG A 156       4.543  19.393  -9.616  1.00 10.00      A   
ATOM   1455  CA  ARG A 156       5.269  19.837  -7.675  1.00 10.00      A   
ATOM   1456  CB  ARG A 156       5.689  21.225  -8.166  1.00 10.00      A   
ATOM   1457  CG  ARG A 156       4.531  22.123  -8.567  1.00 10.00      A   
ATOM   1458  CD  ARG A 156       5.009  23.340  -9.338  1.00 10.00      A   
ATOM   1459  NE  ARG A 156       3.986  24.383  -9.408  1.00 10.00      A   
ATOM   1460  HE  ARG A 156       3.214  24.298  -8.804  1.00 10.00      A   
ATOM   1461  CZ  ARG A 156       4.044  25.435 -10.219  1.00 10.00      A   
ATOM   1462  NH1 ARG A 156       5.082  25.599 -11.037  1.00 10.00      A   
ATOM   1463 HH11 ARG A 156       5.864  24.907 -11.047  1.00 10.00      A   
ATOM   1464 HH12 ARG A 156       5.119  26.425 -11.672  1.00 10.00      A   
ATOM   1465  NH2 ARG A 156       3.066  26.332 -10.209  1.00 10.00      A   
ATOM   1466 HH21 ARG A 156       2.248  26.216  -9.571  1.00 10.00      A   
ATOM   1467 HH22 ARG A 156       3.113  27.162 -10.839  1.00 10.00      A   
ATOM   1468  C   ARG A 156       4.093  19.951  -6.708  1.00 10.00      A   
ATOM   1469  O   ARG A 156       4.235  20.437  -5.583  1.00 10.00      A   
ATOM   1470  N   ASN A 157       2.932  19.501  -7.160  1.00 10.00      A   
ATOM   1471  HN  ASN A 157       2.884  19.128  -8.067  1.00 10.00      A   
ATOM   1472  CA  ASN A 157       1.719  19.542  -6.353  1.00 10.00      A   
ATOM   1473  CB  ASN A 157       0.500  19.835  -7.230  1.00 10.00      A   
ATOM   1474  CG  ASN A 157       0.398  21.292  -7.644  1.00 10.00      A   
ATOM   1475  OD1 ASN A 157       0.762  22.197  -6.891  1.00 10.00      A   
ATOM   1476  ND2 ASN A 157      -0.097  21.528  -8.849  1.00 10.00      A   
ATOM   1477 HD21 ASN A 157      -0.363  20.757  -9.404  1.00 10.00      A   
ATOM   1478 HD22 ASN A 157      -0.185  22.460  -9.140  1.00 10.00      A   
ATOM   1479  C   ASN A 157       1.521  18.226  -5.621  1.00 10.00      A   
ATOM   1480  O   ASN A 157       0.604  18.087  -4.808  1.00 10.00      A   
ATOM   1481  N   LEU A 158       2.393  17.271  -5.916  1.00 10.00      A   
ATOM   1482  HN  LEU A 158       3.099  17.461  -6.565  1.00 10.00      A   
ATOM   1483  CA  LEU A 158       2.341  15.953  -5.300  1.00 10.00      A   
ATOM   1484  CB  LEU A 158       3.379  15.036  -5.957  1.00 10.00      A   
ATOM   1485  CG  LEU A 158       3.463  13.602  -5.427  1.00 10.00      A   
ATOM   1486  CD1 LEU A 158       2.303  12.765  -5.942  1.00 10.00      A   
ATOM   1487  CD2 LEU A 158       4.795  12.971  -5.800  1.00 10.00      A   
ATOM   1488  C   LEU A 158       2.607  16.057  -3.800  1.00 10.00      A   
ATOM   1489  O   LEU A 158       3.452  16.841  -3.368  1.00 10.00      A   
ATOM   1490  N   LYS A 159       1.885  15.274  -3.014  1.00 10.00      A   
ATOM   1491  HN  LYS A 159       1.220  14.668  -3.414  1.00 10.00      A   
ATOM   1492  CA  LYS A 159       2.047  15.293  -1.566  1.00 10.00      A   
ATOM   1493  CB  LYS A 159       0.736  15.706  -0.889  1.00 10.00      A   
ATOM   1494  CG  LYS A 159       0.297  17.133  -1.172  1.00 10.00      A   
ATOM   1495  CD  LYS A 159      -1.083  17.404  -0.594  1.00 10.00      A   
ATOM   1496  CE  LYS A 159      -1.065  17.398   0.929  1.00 10.00      A   
ATOM   1497  NZ  LYS A 159      -2.406  17.102   1.501  1.00 10.00      A   
ATOM   1498  HZ1 LYS A 159      -2.599  16.083   1.439  1.00 10.00      A   
ATOM   1499  HZ2 LYS A 159      -3.142  17.614   0.979  1.00 10.00      A   
ATOM   1500  HZ3 LYS A 159      -2.445  17.391   2.500  1.00 10.00      A   
ATOM   1501  C   LYS A 159       2.479  13.934  -1.031  1.00 10.00      A   
ATOM   1502  O   LYS A 159       3.396  13.840  -0.214  1.00 10.00      A   
ATOM   1503  N   GLU A 160       1.827  12.878  -1.495  1.00 10.00      A   
ATOM   1504  HN  GLU A 160       1.136  13.001  -2.182  1.00 10.00      A   
ATOM   1505  CA  GLU A 160       2.132  11.533  -1.020  1.00 10.00      A   
ATOM   1506  CB  GLU A 160       0.926  10.948  -0.287  1.00 10.00      A   
ATOM   1507  CG  GLU A 160       0.520  11.734   0.950  1.00 10.00      A   
ATOM   1508  CD  GLU A 160      -0.830  11.323   1.495  1.00 10.00      A   
ATOM   1509  OE1 GLU A 160      -1.750  12.170   1.502  1.00 10.00      A   
ATOM   1510  OE2 GLU A 160      -0.979  10.154   1.918  1.00 10.00      A   
ATOM   1511  C   GLU A 160       2.579  10.595  -2.136  1.00 10.00      A   
ATOM   1512  O   GLU A 160       1.866  10.389  -3.120  1.00 10.00      A   
ATOM   1513  N   LEU A 161       3.764  10.026  -1.961  1.00 10.00      A   
ATOM   1514  HN  LEU A 161       4.282  10.246  -1.152  1.00 10.00      A   
ATOM   1515  CA  LEU A 161       4.331   9.094  -2.923  1.00 10.00      A   
ATOM   1516  CB  LEU A 161       5.555   9.714  -3.600  1.00 10.00      A   
ATOM   1517  CG  LEU A 161       6.023   9.037  -4.888  1.00 10.00      A   
ATOM   1518  CD1 LEU A 161       5.006   9.252  -5.998  1.00 10.00      A   
ATOM   1519  CD2 LEU A 161       7.390   9.560  -5.301  1.00 10.00      A   
ATOM   1520  C   LEU A 161       4.720   7.796  -2.217  1.00 10.00      A   
ATOM   1521  O   LEU A 161       5.818   7.679  -1.670  1.00 10.00      A   
ATOM   1522  N   ASP A 162       3.803   6.834  -2.209  1.00 10.00      A   
ATOM   1523  HN  ASP A 162       2.938   6.991  -2.653  1.00 10.00      A   
ATOM   1524  CA  ASP A 162       4.045   5.549  -1.559  1.00 10.00      A   
ATOM   1525  CB  ASP A 162       2.874   5.188  -0.631  1.00 10.00      A   
ATOM   1526  CG  ASP A 162       3.102   3.927   0.193  1.00 10.00      A   
ATOM   1527  OD1 ASP A 162       4.223   3.379   0.176  1.00 10.00      A   
ATOM   1528  OD2 ASP A 162       2.155   3.483   0.875  1.00 10.00      A   
ATOM   1529  C   ASP A 162       4.259   4.445  -2.587  1.00 10.00      A   
ATOM   1530  O   ASP A 162       3.437   4.244  -3.482  1.00 10.00      A   
ATOM   1531  N   LEU A 163       5.382   3.758  -2.466  1.00 10.00      A   
ATOM   1532  HN  LEU A 163       6.007   3.997  -1.748  1.00 10.00      A   
ATOM   1533  CA  LEU A 163       5.724   2.656  -3.352  1.00 10.00      A   
ATOM   1534  CB  LEU A 163       6.906   3.028  -4.250  1.00 10.00      A   
ATOM   1535  CG  LEU A 163       6.644   4.080  -5.326  1.00 10.00      A   
ATOM   1536  CD1 LEU A 163       6.877   5.481  -4.785  1.00 10.00      A   
ATOM   1537  CD2 LEU A 163       7.519   3.824  -6.541  1.00 10.00      A   
ATOM   1538  C   LEU A 163       6.086   1.437  -2.511  1.00 10.00      A   
ATOM   1539  O   LEU A 163       7.235   1.000  -2.485  1.00 10.00      A   
ATOM   1540  N   ARG A 164       5.096   0.899  -1.818  1.00 10.00      A   
ATOM   1541  HN  ARG A 164       4.198   1.280  -1.905  1.00 10.00      A   
ATOM   1542  CA  ARG A 164       5.306  -0.244  -0.937  1.00 10.00      A   
ATOM   1543  CB  ARG A 164       4.346  -0.206   0.257  1.00 10.00      A   
ATOM   1544  CG  ARG A 164       2.873  -0.189  -0.108  1.00 10.00      A   
ATOM   1545  CD  ARG A 164       2.030   0.300   1.057  1.00 10.00      A   
ATOM   1546  NE  ARG A 164       0.627  -0.074   0.911  1.00 10.00      A   
ATOM   1547  HE  ARG A 164       0.417  -1.034   0.908  1.00 10.00      A   
ATOM   1548  CZ  ARG A 164      -0.369   0.798   0.776  1.00 10.00      A   
ATOM   1549  NH1 ARG A 164      -0.123   2.106   0.752  1.00 10.00      A   
ATOM   1550 HH11 ARG A 164       0.865   2.469   0.838  1.00 10.00      A   
ATOM   1551 HH12 ARG A 164      -0.910   2.779   0.650  1.00 10.00      A   
ATOM   1552  NH2 ARG A 164      -1.617   0.369   0.662  1.00 10.00      A   
ATOM   1553 HH21 ARG A 164      -2.401   1.051   0.558  1.00 10.00      A   
ATOM   1554 HH22 ARG A 164      -1.826  -0.656   0.677  1.00 10.00      A   
ATOM   1555  C   ARG A 164       5.246  -1.591  -1.654  1.00 10.00      A   
ATOM   1556  O   ARG A 164       4.359  -1.842  -2.479  1.00 10.00      A   
ATOM   1557  N   GLU A 165       6.225  -2.437  -1.336  1.00 10.00      A   
ATOM   1558  HN  GLU A 165       6.904  -2.138  -0.691  1.00 10.00      A   
ATOM   1559  CA  GLU A 165       6.339  -3.787  -1.890  1.00 10.00      A   
ATOM   1560  CB  GLU A 165       5.203  -4.682  -1.384  1.00 10.00      A   
ATOM   1561  CG  GLU A 165       5.413  -5.214   0.029  1.00 10.00      A   
ATOM   1562  CD  GLU A 165       5.207  -4.166   1.106  1.00 10.00      A   
ATOM   1563  OE1 GLU A 165       4.060  -4.012   1.576  1.00 10.00      A   
ATOM   1564  OE2 GLU A 165       6.190  -3.497   1.493  1.00 10.00      A   
ATOM   1565  C   GLU A 165       6.403  -3.802  -3.418  1.00 10.00      A   
ATOM   1566  O   GLU A 165       6.023  -4.790  -4.051  1.00 10.00      A   
ATOM   1567  N   SER A 166       6.903  -2.727  -4.005  1.00 10.00      A   
ATOM   1568  HN  SER A 166       7.226  -1.982  -3.454  1.00 10.00      A   
ATOM   1569  CA  SER A 166       7.001  -2.637  -5.449  1.00 10.00      A   
ATOM   1570  CB  SER A 166       6.480  -1.284  -5.930  1.00 10.00      A   
ATOM   1571  OG  SER A 166       5.079  -1.200  -5.740  1.00 10.00      A   
ATOM   1572  HG  SER A 166       4.869  -0.430  -5.192  1.00 10.00      A   
ATOM   1573  C   SER A 166       8.427  -2.866  -5.934  1.00 10.00      A   
ATOM   1574  O   SER A 166       9.384  -2.399  -5.319  1.00 10.00      A   
ATOM   1575  N   ASP A 167       8.556  -3.593  -7.036  1.00 10.00      A   
ATOM   1576  HN  ASP A 167       7.747  -3.936  -7.483  1.00 10.00      A   
ATOM   1577  CA  ASP A 167       9.864  -3.879  -7.617  1.00 10.00      A   
ATOM   1578  CB  ASP A 167       9.873  -5.232  -8.337  1.00 10.00      A   
ATOM   1579  CG  ASP A 167      11.247  -5.593  -8.875  1.00 10.00      A   
ATOM   1580  OD1 ASP A 167      12.131  -5.955  -8.069  1.00 10.00      A   
ATOM   1581  OD2 ASP A 167      11.458  -5.513 -10.104  1.00 10.00      A   
ATOM   1582  C   ASP A 167      10.255  -2.771  -8.584  1.00 10.00      A   
ATOM   1583  O   ASP A 167       9.727  -2.684  -9.690  1.00 10.00      A   
ATOM   1584  N   VAL A 168      11.160  -1.909  -8.153  1.00 10.00      A   
ATOM   1585  HN  VAL A 168      11.526  -2.012  -7.250  1.00 10.00      A   
ATOM   1586  CA  VAL A 168      11.619  -0.805  -8.983  1.00 10.00      A   
ATOM   1587  CB  VAL A 168      11.805   0.488  -8.157  1.00 10.00      A   
ATOM   1588  CG1 VAL A 168      11.921   1.704  -9.067  1.00 10.00      A   
ATOM   1589  CG2 VAL A 168      10.674   0.662  -7.153  1.00 10.00      A   
ATOM   1590  C   VAL A 168      12.946  -1.163  -9.638  1.00 10.00      A   
ATOM   1591  O   VAL A 168      13.812  -1.774  -9.009  1.00 10.00      A   
ATOM   1592  N   ASP A 169      13.099  -0.810 -10.904  1.00 10.00      A   
ATOM   1593  HN  ASP A 169      12.361  -0.358 -11.374  1.00 10.00      A   
ATOM   1594  CA  ASP A 169      14.343  -1.088 -11.608  1.00 10.00      A   
ATOM   1595  CB  ASP A 169      14.160  -0.999 -13.122  1.00 10.00      A   
ATOM   1596  CG  ASP A 169      15.151  -1.871 -13.860  1.00 10.00      A   
ATOM   1597  OD1 ASP A 169      14.966  -3.105 -13.871  1.00 10.00      A   
ATOM   1598  OD2 ASP A 169      16.126  -1.332 -14.419  1.00 10.00      A   
ATOM   1599  C   ASP A 169      15.433  -0.134 -11.125  1.00 10.00      A   
ATOM   1600  O   ASP A 169      15.370   1.076 -11.363  1.00 10.00      A   
ATOM   1601  N   ASP A 170      16.409  -0.688 -10.417  1.00 10.00      A   
ATOM   1602  HN  ASP A 170      16.391  -1.655 -10.263  1.00 10.00      A   
ATOM   1603  CA  ASP A 170      17.509   0.092  -9.860  1.00 10.00      A   
ATOM   1604  CB  ASP A 170      18.319  -0.761  -8.881  1.00 10.00      A   
ATOM   1605  CG  ASP A 170      19.149   0.074  -7.931  1.00 10.00      A   
ATOM   1606  OD1 ASP A 170      20.323   0.364  -8.252  1.00 10.00      A   
ATOM   1607  OD2 ASP A 170      18.626   0.442  -6.862  1.00 10.00      A   
ATOM   1608  C   ASP A 170      18.415   0.644 -10.950  1.00 10.00      A   
ATOM   1609  O   ASP A 170      19.182  -0.095 -11.574  1.00 10.00      A   
ATOM   1610  N   VAL A 171      18.304   1.938 -11.198  1.00 10.00      A   
ATOM   1611  HN  VAL A 171      17.654   2.469 -10.688  1.00 10.00      A   
ATOM   1612  CA  VAL A 171      19.115   2.594 -12.213  1.00 10.00      A   
ATOM   1613  CB  VAL A 171      18.243   3.259 -13.307  1.00 10.00      A   
ATOM   1614  CG1 VAL A 171      19.108   3.906 -14.381  1.00 10.00      A   
ATOM   1615  CG2 VAL A 171      17.289   2.249 -13.928  1.00 10.00      A   
ATOM   1616  C   VAL A 171      20.028   3.641 -11.574  1.00 10.00      A   
ATOM   1617  O   VAL A 171      21.252   3.569 -11.689  1.00 10.00      A   
ATOM   1618  N   SER A 172      19.430   4.602 -10.886  1.00 10.00      A   
ATOM   1619  HN  SER A 172      18.452   4.597 -10.804  1.00 10.00      A   
ATOM   1620  CA  SER A 172      20.192   5.660 -10.245  1.00 10.00      A   
ATOM   1621  CB  SER A 172      20.666   6.667 -11.297  1.00 10.00      A   
ATOM   1622  OG  SER A 172      21.295   7.783 -10.696  1.00 10.00      A   
ATOM   1623  HG  SER A 172      21.678   8.345 -11.388  1.00 10.00      A   
ATOM   1624  C   SER A 172      19.368   6.377  -9.184  1.00 10.00      A   
ATOM   1625  O   SER A 172      18.156   6.544  -9.330  1.00 10.00      A   
ATOM   1626  N   GLY A 173      20.036   6.794  -8.116  1.00 10.00      A   
ATOM   1627  HN  GLY A 173      20.995   6.603  -8.049  1.00 10.00      A   
ATOM   1628  CA  GLY A 173      19.370   7.509  -7.048  1.00 10.00      A   
ATOM   1629  C   GLY A 173      19.336   9.002  -7.314  1.00 10.00      A   
ATOM   1630  O   GLY A 173      18.810   9.776  -6.510  1.00 10.00      A   
ATOM   1631  N   HIS A 174      19.874   9.401  -8.468  1.00 10.00      A   
ATOM   1632  HN  HIS A 174      20.263   8.726  -9.068  1.00 10.00      A   
ATOM   1633  CA  HIS A 174      19.915  10.806  -8.871  1.00 10.00      A   
ATOM   1634  CB  HIS A 174      20.822  10.971 -10.098  1.00 10.00      A   
ATOM   1635  CG  HIS A 174      21.042  12.388 -10.540  1.00 10.00      A   
ATOM   1636  ND1 HIS A 174      21.638  13.311  -9.714  1.00 10.00      A   
ATOM   1637  CD2 HIS A 174      20.729  12.979 -11.719  1.00 10.00      A   
ATOM   1638  CE1 HIS A 174      21.678  14.438 -10.401  1.00 10.00      A   
ATOM   1639  NE2 HIS A 174      21.137  14.285 -11.618  1.00 10.00      A   
ATOM   1640  HE2 HIS A 174      21.036  14.986 -12.303  1.00 10.00      A   
ATOM   1641  C   HIS A 174      18.508  11.334  -9.163  1.00 10.00      A   
ATOM   1642  O   HIS A 174      18.298  12.537  -9.324  1.00 10.00      A   
ATOM   1643  N   TRP A 175      17.544  10.423  -9.209  1.00 10.00      A   
ATOM   1644  HN  TRP A 175      17.775   9.481  -9.060  1.00 10.00      A   
ATOM   1645  CA  TRP A 175      16.155  10.781  -9.471  1.00 10.00      A   
ATOM   1646  CB  TRP A 175      15.294   9.516  -9.612  1.00 10.00      A   
ATOM   1647  CG  TRP A 175      15.013   8.805  -8.318  1.00 10.00      A   
ATOM   1648  CD1 TRP A 175      15.826   7.921  -7.672  1.00 10.00      A   
ATOM   1649  CD2 TRP A 175      13.829   8.917  -7.518  1.00 10.00      A   
ATOM   1650  NE1 TRP A 175      15.230   7.484  -6.516  1.00 10.00      A   
ATOM   1651  HE1 TRP A 175      15.622   6.845  -5.877  1.00 10.00      A   
ATOM   1652  CE2 TRP A 175      14.000   8.076  -6.401  1.00 10.00      A   
ATOM   1653  CE3 TRP A 175      12.645   9.648  -7.638  1.00 10.00      A   
ATOM   1654  CZ2 TRP A 175      13.028   7.945  -5.413  1.00 10.00      A   
ATOM   1655  CZ3 TRP A 175      11.682   9.517  -6.657  1.00 10.00      A   
ATOM   1656  CH2 TRP A 175      11.880   8.672  -5.559  1.00 10.00      A   
ATOM   1657  C   TRP A 175      15.607  11.683  -8.362  1.00 10.00      A   
ATOM   1658  O   TRP A 175      14.689  12.473  -8.582  1.00 10.00      A   
ATOM   1659  N   LEU A 176      16.193  11.567  -7.175  1.00 10.00      A   
ATOM   1660  HN  LEU A 176      16.933  10.932  -7.073  1.00 10.00      A   
ATOM   1661  CA  LEU A 176      15.768  12.351  -6.023  1.00 10.00      A   
ATOM   1662  CB  LEU A 176      16.264  11.701  -4.730  1.00 10.00      A   
ATOM   1663  CG  LEU A 176      15.372  11.885  -3.502  1.00 10.00      A   
ATOM   1664  CD1 LEU A 176      14.018  11.231  -3.722  1.00 10.00      A   
ATOM   1665  CD2 LEU A 176      16.044  11.308  -2.269  1.00 10.00      A   
ATOM   1666  C   LEU A 176      16.265  13.791  -6.118  1.00 10.00      A   
ATOM   1667  O   LEU A 176      15.729  14.688  -5.463  1.00 10.00      A   
ATOM   1668  N   SER A 177      17.284  14.006  -6.941  1.00 10.00      A   
ATOM   1669  HN  SER A 177      17.666  13.251  -7.435  1.00 10.00      A   
ATOM   1670  CA  SER A 177      17.854  15.334  -7.134  1.00 10.00      A   
ATOM   1671  CB  SER A 177      19.314  15.217  -7.583  1.00 10.00      A   
ATOM   1672  OG  SER A 177      19.862  13.958  -7.218  1.00 10.00      A   
ATOM   1673  HG  SER A 177      20.220  13.526  -8.007  1.00 10.00      A   
ATOM   1674  C   SER A 177      17.049  16.113  -8.172  1.00 10.00      A   
ATOM   1675  O   SER A 177      17.291  17.299  -8.407  1.00 10.00      A   
ATOM   1676  N   HIS A 178      16.087  15.435  -8.793  1.00 10.00      A   
ATOM   1677  HN  HIS A 178      15.943  14.494  -8.565  1.00 10.00      A   
ATOM   1678  CA  HIS A 178      15.240  16.053  -9.805  1.00 10.00      A   
ATOM   1679  CB  HIS A 178      14.609  14.996 -10.715  1.00 10.00      A   
ATOM   1680  CG  HIS A 178      15.435  14.648 -11.916  1.00 10.00      A   
ATOM   1681  ND1 HIS A 178      15.293  15.329 -13.104  1.00 10.00      A   
ATOM   1682  CD2 HIS A 178      16.382  13.688 -12.062  1.00 10.00      A   
ATOM   1683  CE1 HIS A 178      16.150  14.772 -13.943  1.00 10.00      A   
ATOM   1684  NE2 HIS A 178      16.828  13.777 -13.355  1.00 10.00      A   
ATOM   1685  HE2 HIS A 178      17.509  13.209 -13.777  1.00 10.00      A   
ATOM   1686  C   HIS A 178      14.156  16.908  -9.161  1.00 10.00      A   
ATOM   1687  O   HIS A 178      13.531  17.737  -9.827  1.00 10.00      A   
ATOM   1688  N   PHE A 179      13.941  16.701  -7.867  1.00 10.00      A   
ATOM   1689  HN  PHE A 179      14.471  16.024  -7.398  1.00 10.00      A   
ATOM   1690  CA  PHE A 179      12.942  17.461  -7.130  1.00 10.00      A   
ATOM   1691  CB  PHE A 179      12.822  16.937  -5.692  1.00 10.00      A   
ATOM   1692  CG  PHE A 179      11.867  15.787  -5.509  1.00 10.00      A   
ATOM   1693  CD1 PHE A 179      12.336  14.496  -5.309  1.00 10.00      A   
ATOM   1694  CD2 PHE A 179      10.497  15.999  -5.529  1.00 10.00      A   
ATOM   1695  CE1 PHE A 179      11.459  13.441  -5.133  1.00 10.00      A   
ATOM   1696  CE2 PHE A 179       9.616  14.949  -5.354  1.00 10.00      A   
ATOM   1697  CZ  PHE A 179      10.097  13.668  -5.156  1.00 10.00      A   
ATOM   1698  C   PHE A 179      13.318  18.941  -7.094  1.00 10.00      A   
ATOM   1699  O   PHE A 179      14.418  19.297  -6.667  1.00 10.00      A   
ATOM   1700  N   PRO A 180      12.418  19.821  -7.553  1.00 10.00      A   
ATOM   1701  CA  PRO A 180      12.656  21.262  -7.550  1.00 10.00      A   
ATOM   1702  CB  PRO A 180      11.363  21.846  -8.141  1.00 10.00      A   
ATOM   1703  CG  PRO A 180      10.348  20.763  -8.006  1.00 10.00      A   
ATOM   1704  CD  PRO A 180      11.105  19.477  -8.119  1.00 10.00      A   
ATOM   1705  C   PRO A 180      12.864  21.767  -6.125  1.00 10.00      A   
ATOM   1706  O   PRO A 180      12.205  21.305  -5.191  1.00 10.00      A   
ATOM   1707  N   ASP A 181      13.771  22.721  -5.960  1.00 10.00      A   
ATOM   1708  HN  ASP A 181      14.247  23.065  -6.746  1.00 10.00      A   
ATOM   1709  CA  ASP A 181      14.066  23.282  -4.648  1.00 10.00      A   
ATOM   1710  CB  ASP A 181      15.333  24.146  -4.674  1.00 10.00      A   
ATOM   1711  CG  ASP A 181      16.599  23.355  -4.377  1.00 10.00      A   
ATOM   1712  OD1 ASP A 181      16.500  22.176  -3.970  1.00 10.00      A   
ATOM   1713  OD2 ASP A 181      17.704  23.911  -4.550  1.00 10.00      A   
ATOM   1714  C   ASP A 181      12.878  24.075  -4.113  1.00 10.00      A   
ATOM   1715  O   ASP A 181      12.832  24.433  -2.936  1.00 10.00      A   
ATOM   1716  N   THR A 182      11.919  24.351  -4.988  1.00 10.00      A   
ATOM   1717  HN  THR A 182      12.032  24.073  -5.923  1.00 10.00      A   
ATOM   1718  CA  THR A 182      10.719  25.081  -4.611  1.00 10.00      A   
ATOM   1719  CB  THR A 182      10.211  25.913  -5.803  1.00 10.00      A   
ATOM   1720  OG1 THR A 182      11.278  26.065  -6.749  1.00 10.00      A   
ATOM   1721  HG1 THR A 182      12.091  26.289  -6.277  1.00 10.00      A   
ATOM   1722  CG2 THR A 182       9.754  27.291  -5.340  1.00 10.00      A   
ATOM   1723  C   THR A 182       9.614  24.120  -4.160  1.00 10.00      A   
ATOM   1724  O   THR A 182       8.510  24.541  -3.805  1.00 10.00      A   
ATOM   1725  N   TYR A 183       9.918  22.826  -4.179  1.00 10.00      A   
ATOM   1726  HN  TYR A 183      10.821  22.552  -4.458  1.00 10.00      A   
ATOM   1727  CA  TYR A 183       8.959  21.803  -3.782  1.00 10.00      A   
ATOM   1728  CB  TYR A 183       9.318  20.459  -4.428  1.00 10.00      A   
ATOM   1729  CG  TYR A 183       8.430  19.311  -4.006  1.00 10.00      A   
ATOM   1730  CD1 TYR A 183       7.112  19.240  -4.431  1.00 10.00      A   
ATOM   1731  CD2 TYR A 183       8.909  18.298  -3.184  1.00 10.00      A   
ATOM   1732  CE1 TYR A 183       6.293  18.195  -4.046  1.00 10.00      A   
ATOM   1733  CE2 TYR A 183       8.097  17.249  -2.797  1.00 10.00      A   
ATOM   1734  CZ  TYR A 183       6.791  17.203  -3.230  1.00 10.00      A   
ATOM   1735  OH  TYR A 183       5.980  16.163  -2.838  1.00 10.00      A   
ATOM   1736  HH  TYR A 183       5.070  16.329  -3.134  1.00 10.00      A   
ATOM   1737  C   TYR A 183       8.905  21.663  -2.264  1.00 10.00      A   
ATOM   1738  O   TYR A 183       9.883  21.247  -1.634  1.00 10.00      A   
ATOM   1739  N   THR A 184       7.761  22.010  -1.687  1.00 10.00      A   
ATOM   1740  HN  THR A 184       7.031  22.354  -2.245  1.00 10.00      A   
ATOM   1741  CA  THR A 184       7.565  21.925  -0.245  1.00 10.00      A   
ATOM   1742  CB  THR A 184       7.559  23.328   0.382  1.00 10.00      A   
ATOM   1743  OG1 THR A 184       6.895  24.239  -0.505  1.00 10.00      A   
ATOM   1744  HG1 THR A 184       6.403  24.887   0.017  1.00 10.00      A   
ATOM   1745  CG2 THR A 184       8.983  23.808   0.610  1.00 10.00      A   
ATOM   1746  C   THR A 184       6.261  21.201   0.102  1.00 10.00      A   
ATOM   1747  O   THR A 184       5.742  21.314   1.215  1.00 10.00      A   
ATOM   1748  N   SER A 185       5.742  20.453  -0.856  1.00 10.00      A   
ATOM   1749  HN  SER A 185       6.197  20.403  -1.721  1.00 10.00      A   
ATOM   1750  CA  SER A 185       4.499  19.719  -0.669  1.00 10.00      A   
ATOM   1751  CB  SER A 185       3.704  19.724  -1.975  1.00 10.00      A   
ATOM   1752  OG  SER A 185       4.169  20.753  -2.841  1.00 10.00      A   
ATOM   1753  HG  SER A 185       4.306  20.390  -3.728  1.00 10.00      A   
ATOM   1754  C   SER A 185       4.762  18.281  -0.211  1.00 10.00      A   
ATOM   1755  O   SER A 185       3.880  17.428  -0.268  1.00 10.00      A   
ATOM   1756  N   LEU A 186       5.979  18.027   0.252  1.00 10.00      A   
ATOM   1757  HN  LEU A 186       6.627  18.757   0.297  1.00 10.00      A   
ATOM   1758  CA  LEU A 186       6.378  16.696   0.710  1.00 10.00      A   
ATOM   1759  CB  LEU A 186       7.894  16.669   0.928  1.00 10.00      A   
ATOM   1760  CG  LEU A 186       8.557  15.298   1.037  1.00 10.00      A   
ATOM   1761  CD1 LEU A 186       8.445  14.541  -0.275  1.00 10.00      A   
ATOM   1762  CD2 LEU A 186      10.014  15.452   1.441  1.00 10.00      A   
ATOM   1763  C   LEU A 186       5.651  16.321   2.002  1.00 10.00      A   
ATOM   1764  O   LEU A 186       5.791  17.003   3.019  1.00 10.00      A   
ATOM   1765  N   VAL A 187       4.865  15.245   1.948  1.00 10.00      A   
ATOM   1766  HN  VAL A 187       4.784  14.757   1.103  1.00 10.00      A   
ATOM   1767  CA  VAL A 187       4.108  14.783   3.110  1.00 10.00      A   
ATOM   1768  CB  VAL A 187       2.588  14.954   2.899  1.00 10.00      A   
ATOM   1769  CG1 VAL A 187       1.818  14.435   4.103  1.00 10.00      A   
ATOM   1770  CG2 VAL A 187       2.241  16.410   2.631  1.00 10.00      A   
ATOM   1771  C   VAL A 187       4.401  13.316   3.427  1.00 10.00      A   
ATOM   1772  O   VAL A 187       4.789  12.975   4.551  1.00 10.00      A   
ATOM   1773  N   SER A 188       4.194  12.451   2.445  1.00 10.00      A   
ATOM   1774  HN  SER A 188       3.878  12.778   1.577  1.00 10.00      A   
ATOM   1775  CA  SER A 188       4.429  11.027   2.619  1.00 10.00      A   
ATOM   1776  CB  SER A 188       3.103  10.270   2.560  1.00 10.00      A   
ATOM   1777  OG  SER A 188       3.114   9.126   3.397  1.00 10.00      A   
ATOM   1778  HG  SER A 188       2.283   9.085   3.885  1.00 10.00      A   
ATOM   1779  C   SER A 188       5.363  10.516   1.531  1.00 10.00      A   
ATOM   1780  O   SER A 188       5.086  10.675   0.342  1.00 10.00      A   
ATOM   1781  N   LEU A 189       6.464   9.900   1.935  1.00 10.00      A   
ATOM   1782  HN  LEU A 189       6.626   9.782   2.902  1.00 10.00      A   
ATOM   1783  CA  LEU A 189       7.430   9.379   0.981  1.00 10.00      A   
ATOM   1784  CB  LEU A 189       8.588  10.366   0.798  1.00 10.00      A   
ATOM   1785  CG  LEU A 189       9.714   9.933  -0.140  1.00 10.00      A   
ATOM   1786  CD1 LEU A 189       9.183   9.724  -1.549  1.00 10.00      A   
ATOM   1787  CD2 LEU A 189      10.823  10.971  -0.135  1.00 10.00      A   
ATOM   1788  C   LEU A 189       7.958   8.016   1.415  1.00 10.00      A   
ATOM   1789  O   LEU A 189       8.569   7.882   2.478  1.00 10.00      A   
ATOM   1790  N   ASN A 190       7.707   7.007   0.596  1.00 10.00      A   
ATOM   1791  HN  ASN A 190       7.188   7.172  -0.226  1.00 10.00      A   
ATOM   1792  CA  ASN A 190       8.172   5.658   0.882  1.00 10.00      A   
ATOM   1793  CB  ASN A 190       6.993   4.716   1.150  1.00 10.00      A   
ATOM   1794  CG  ASN A 190       7.414   3.262   1.297  1.00 10.00      A   
ATOM   1795  OD1 ASN A 190       8.522   2.962   1.742  1.00 10.00      A   
ATOM   1796  ND2 ASN A 190       6.531   2.352   0.923  1.00 10.00      A   
ATOM   1797 HD21 ASN A 190       5.658   2.669   0.573  1.00 10.00      A   
ATOM   1798 HD22 ASN A 190       6.771   1.405   1.006  1.00 10.00      A   
ATOM   1799  C   ASN A 190       9.029   5.126  -0.263  1.00 10.00      A   
ATOM   1800  O   ASN A 190       8.532   4.895  -1.369  1.00 10.00      A   
ATOM   1801  N   ILE A 191      10.325   4.969   0.005  1.00 10.00      A   
ATOM   1802  HN  ILE A 191      10.657   5.209   0.898  1.00 10.00      A   
ATOM   1803  CA  ILE A 191      11.273   4.457  -0.980  1.00 10.00      A   
ATOM   1804  CB  ILE A 191      12.249   5.558  -1.459  1.00 10.00      A   
ATOM   1805  CG1 ILE A 191      11.542   6.911  -1.565  1.00 10.00      A   
ATOM   1806  CG2 ILE A 191      12.859   5.181  -2.801  1.00 10.00      A   
ATOM   1807  CD1 ILE A 191      12.479   8.065  -1.850  1.00 10.00      A   
ATOM   1808  C   ILE A 191      12.087   3.326  -0.355  1.00 10.00      A   
ATOM   1809  O   ILE A 191      13.298   3.230  -0.548  1.00 10.00      A   
ATOM   1810  N   SER A 192      11.416   2.469   0.396  1.00 10.00      A   
ATOM   1811  HN  SER A 192      10.444   2.577   0.502  1.00 10.00      A   
ATOM   1812  CA  SER A 192      12.081   1.361   1.062  1.00 10.00      A   
ATOM   1813  CB  SER A 192      11.281   0.941   2.297  1.00 10.00      A   
ATOM   1814  OG  SER A 192       9.931   0.660   1.955  1.00 10.00      A   
ATOM   1815  HG  SER A 192       9.383   1.437   2.140  1.00 10.00      A   
ATOM   1816  C   SER A 192      12.274   0.170   0.124  1.00 10.00      A   
ATOM   1817  O   SER A 192      12.959  -0.797   0.466  1.00 10.00      A   
ATOM   1818  N   CYS A 193      11.698   0.256  -1.070  1.00 10.00      A   
ATOM   1819  HN  CYS A 193      11.202   1.070  -1.307  1.00 10.00      A   
ATOM   1820  CA  CYS A 193      11.787  -0.826  -2.044  1.00 10.00      A   
ATOM   1821  CB  CYS A 193      10.420  -1.083  -2.675  1.00 10.00      A   
ATOM   1822  SG  CYS A 193       9.103  -1.371  -1.476  1.00 10.00      A   
ATOM   1823  HG  CYS A 193       8.951  -0.257  -0.773  1.00 10.00      A   
ATOM   1824  C   CYS A 193      12.838  -0.568  -3.123  1.00 10.00      A   
ATOM   1825  O   CYS A 193      12.730  -1.069  -4.245  1.00 10.00      A   
ATOM   1826  N   LEU A 194      13.857   0.200  -2.779  1.00 10.00      A   
ATOM   1827  HN  LEU A 194      13.892   0.571  -1.873  1.00 10.00      A   
ATOM   1828  CA  LEU A 194      14.929   0.501  -3.714  1.00 10.00      A   
ATOM   1829  CB  LEU A 194      14.838   1.944  -4.218  1.00 10.00      A   
ATOM   1830  CG  LEU A 194      14.185   2.134  -5.590  1.00 10.00      A   
ATOM   1831  CD1 LEU A 194      14.043   3.610  -5.922  1.00 10.00      A   
ATOM   1832  CD2 LEU A 194      14.985   1.415  -6.666  1.00 10.00      A   
ATOM   1833  C   LEU A 194      16.287   0.243  -3.075  1.00 10.00      A   
ATOM   1834  O   LEU A 194      16.400   0.174  -1.850  1.00 10.00      A   
ATOM   1835  N   ALA A 195      17.313   0.103  -3.906  1.00 10.00      A   
ATOM   1836  HN  ALA A 195      17.161   0.172  -4.875  1.00 10.00      A   
ATOM   1837  CA  ALA A 195      18.664  -0.146  -3.424  1.00 10.00      A   
ATOM   1838  CB  ALA A 195      19.148  -1.508  -3.892  1.00 10.00      A   
ATOM   1839  C   ALA A 195      19.604   0.954  -3.902  1.00 10.00      A   
ATOM   1840  O   ALA A 195      20.822   0.879  -3.715  1.00 10.00      A   
ATOM   1841  N   SER A 196      19.026   1.973  -4.522  1.00 10.00      A   
ATOM   1842  HN  SER A 196      18.057   1.968  -4.649  1.00 10.00      A   
ATOM   1843  CA  SER A 196      19.791   3.091  -5.038  1.00 10.00      A   
ATOM   1844  CB  SER A 196      18.910   3.924  -5.965  1.00 10.00      A   
ATOM   1845  OG  SER A 196      18.087   3.077  -6.753  1.00 10.00      A   
ATOM   1846  HG  SER A 196      18.478   2.186  -6.788  1.00 10.00      A   
ATOM   1847  C   SER A 196      20.343   3.948  -3.904  1.00 10.00      A   
ATOM   1848  O   SER A 196      19.665   4.187  -2.898  1.00 10.00      A   
ATOM   1849  N   GLU A 197      21.579   4.398  -4.070  1.00 10.00      A   
ATOM   1850  HN  GLU A 197      22.056   4.184  -4.898  1.00 10.00      A   
ATOM   1851  CA  GLU A 197      22.238   5.225  -3.075  1.00 10.00      A   
ATOM   1852  CB  GLU A 197      23.742   4.910  -3.013  1.00 10.00      A   
ATOM   1853  CG  GLU A 197      24.392   4.686  -4.373  1.00 10.00      A   
ATOM   1854  CD  GLU A 197      25.873   4.395  -4.282  1.00 10.00      A   
ATOM   1855  OE1 GLU A 197      26.668   5.354  -4.236  1.00 10.00      A   
ATOM   1856  OE2 GLU A 197      26.254   3.203  -4.278  1.00 10.00      A   
ATOM   1857  C   GLU A 197      21.999   6.704  -3.369  1.00 10.00      A   
ATOM   1858  O   GLU A 197      22.756   7.331  -4.109  1.00 10.00      A   
ATOM   1859  N   VAL A 198      20.923   7.245  -2.808  1.00 10.00      A   
ATOM   1860  HN  VAL A 198      20.347   6.685  -2.251  1.00 10.00      A   
ATOM   1861  CA  VAL A 198      20.576   8.650  -3.005  1.00 10.00      A   
ATOM   1862  CB  VAL A 198      19.108   8.949  -2.625  1.00 10.00      A   
ATOM   1863  CG1 VAL A 198      18.152   8.235  -3.569  1.00 10.00      A   
ATOM   1864  CG2 VAL A 198      18.833   8.560  -1.180  1.00 10.00      A   
ATOM   1865  C   VAL A 198      21.502   9.570  -2.215  1.00 10.00      A   
ATOM   1866  O   VAL A 198      21.997   9.209  -1.146  1.00 10.00      A   
ATOM   1867  N   SER A 199      21.736  10.755  -2.752  1.00 10.00      A   
ATOM   1868  HN  SER A 199      21.321  10.980  -3.608  1.00 10.00      A   
ATOM   1869  CA  SER A 199      22.589  11.736  -2.114  1.00 10.00      A   
ATOM   1870  CB  SER A 199      22.846  12.882  -3.092  1.00 10.00      A   
ATOM   1871  OG  SER A 199      22.678  12.447  -4.434  1.00 10.00      A   
ATOM   1872  HG  SER A 199      23.355  11.788  -4.653  1.00 10.00      A   
ATOM   1873  C   SER A 199      21.930  12.264  -0.840  1.00 10.00      A   
ATOM   1874  O   SER A 199      20.833  12.839  -0.884  1.00 10.00      A   
ATOM   1875  N   PHE A 200      22.603  12.057   0.292  1.00 10.00      A   
ATOM   1876  HN  PHE A 200      23.461  11.576   0.254  1.00 10.00      A   
ATOM   1877  CA  PHE A 200      22.101  12.495   1.587  1.00 10.00      A   
ATOM   1878  CB  PHE A 200      23.118  12.176   2.688  1.00 10.00      A   
ATOM   1879  CG  PHE A 200      22.615  12.438   4.079  1.00 10.00      A   
ATOM   1880  CD1 PHE A 200      21.664  11.611   4.657  1.00 10.00      A   
ATOM   1881  CD2 PHE A 200      23.097  13.511   4.810  1.00 10.00      A   
ATOM   1882  CE1 PHE A 200      21.202  11.847   5.937  1.00 10.00      A   
ATOM   1883  CE2 PHE A 200      22.639  13.753   6.091  1.00 10.00      A   
ATOM   1884  CZ  PHE A 200      21.691  12.921   6.654  1.00 10.00      A   
ATOM   1885  C   PHE A 200      21.762  13.982   1.588  1.00 10.00      A   
ATOM   1886  O   PHE A 200      20.721  14.380   2.104  1.00 10.00      A   
ATOM   1887  N   SER A 201      22.635  14.785   0.993  1.00 10.00      A   
ATOM   1888  HN  SER A 201      23.446  14.397   0.597  1.00 10.00      A   
ATOM   1889  CA  SER A 201      22.450  16.231   0.922  1.00 10.00      A   
ATOM   1890  CB  SER A 201      23.608  16.838   0.136  1.00 10.00      A   
ATOM   1891  OG  SER A 201      24.649  15.885  -0.001  1.00 10.00      A   
ATOM   1892  HG  SER A 201      25.449  16.217   0.425  1.00 10.00      A   
ATOM   1893  C   SER A 201      21.109  16.613   0.285  1.00 10.00      A   
ATOM   1894  O   SER A 201      20.361  17.431   0.829  1.00 10.00      A   
ATOM   1895  N   ALA A 202      20.804  16.003  -0.860  1.00 10.00      A   
ATOM   1896  HN  ALA A 202      21.432  15.350  -1.234  1.00 10.00      A   
ATOM   1897  CA  ALA A 202      19.557  16.280  -1.576  1.00 10.00      A   
ATOM   1898  CB  ALA A 202      19.536  15.529  -2.899  1.00 10.00      A   
ATOM   1899  C   ALA A 202      18.338  15.897  -0.738  1.00 10.00      A   
ATOM   1900  O   ALA A 202      17.351  16.637  -0.673  1.00 10.00      A   
ATOM   1901  N   LEU A 203      18.414  14.733  -0.105  1.00 10.00      A   
ATOM   1902  HN  LEU A 203      19.229  14.189  -0.204  1.00 10.00      A   
ATOM   1903  CA  LEU A 203      17.329  14.235   0.732  1.00 10.00      A   
ATOM   1904  CB  LEU A 203      17.612  12.786   1.142  1.00 10.00      A   
ATOM   1905  CG  LEU A 203      16.722  12.186   2.231  1.00 10.00      A   
ATOM   1906  CD1 LEU A 203      15.307  11.961   1.722  1.00 10.00      A   
ATOM   1907  CD2 LEU A 203      17.324  10.892   2.755  1.00 10.00      A   
ATOM   1908  C   LEU A 203      17.139  15.114   1.966  1.00 10.00      A   
ATOM   1909  O   LEU A 203      16.029  15.562   2.259  1.00 10.00      A   
ATOM   1910  N   GLU A 204      18.239  15.376   2.663  1.00 10.00      A   
ATOM   1911  HN  GLU A 204      19.098  15.008   2.348  1.00 10.00      A   
ATOM   1912  CA  GLU A 204      18.228  16.188   3.879  1.00 10.00      A   
ATOM   1913  CB  GLU A 204      19.652  16.318   4.430  1.00 10.00      A   
ATOM   1914  CG  GLU A 204      19.728  16.448   5.941  1.00 10.00      A   
ATOM   1915  CD  GLU A 204      20.432  17.714   6.373  1.00 10.00      A   
ATOM   1916  OE1 GLU A 204      21.675  17.702   6.489  1.00 10.00      A   
ATOM   1917  OE2 GLU A 204      19.747  18.730   6.600  1.00 10.00      A   
ATOM   1918  C   GLU A 204      17.630  17.574   3.627  1.00 10.00      A   
ATOM   1919  O   GLU A 204      16.847  18.080   4.435  1.00 10.00      A   
ATOM   1920  N   ARG A 205      17.993  18.176   2.500  1.00 10.00      A   
ATOM   1921  HN  ARG A 205      18.620  17.718   1.892  1.00 10.00      A   
ATOM   1922  CA  ARG A 205      17.498  19.504   2.143  1.00 10.00      A   
ATOM   1923  CB  ARG A 205      18.175  19.992   0.857  1.00 10.00      A   
ATOM   1924  CG  ARG A 205      17.965  21.469   0.561  1.00 10.00      A   
ATOM   1925  CD  ARG A 205      18.332  21.809  -0.876  1.00 10.00      A   
ATOM   1926  NE  ARG A 205      19.648  21.287  -1.240  1.00 10.00      A   
ATOM   1927  HE  ARG A 205      20.296  21.168  -0.516  1.00 10.00      A   
ATOM   1928  CZ  ARG A 205      20.009  20.973  -2.487  1.00 10.00      A   
ATOM   1929  NH1 ARG A 205      19.158  21.132  -3.495  1.00 10.00      A   
ATOM   1930 HH11 ARG A 205      19.451  20.884  -4.465  1.00 10.00      A   
ATOM   1931 HH12 ARG A 205      18.197  21.508  -3.327  1.00 10.00      A   
ATOM   1932  NH2 ARG A 205      21.233  20.508  -2.723  1.00 10.00      A   
ATOM   1933 HH21 ARG A 205      21.524  20.261  -3.699  1.00 10.00      A   
ATOM   1934 HH22 ARG A 205      21.909  20.385  -1.939  1.00 10.00      A   
ATOM   1935  C   ARG A 205      15.982  19.506   1.958  1.00 10.00      A   
ATOM   1936  O   ARG A 205      15.291  20.413   2.426  1.00 10.00      A   
ATOM   1937  N   LEU A 206      15.471  18.482   1.281  1.00 10.00      A   
ATOM   1938  HN  LEU A 206      16.072  17.778   0.956  1.00 10.00      A   
ATOM   1939  CA  LEU A 206      14.042  18.368   1.014  1.00 10.00      A   
ATOM   1940  CB  LEU A 206      13.761  17.198   0.066  1.00 10.00      A   
ATOM   1941  CG  LEU A 206      12.922  17.517  -1.178  1.00 10.00      A   
ATOM   1942  CD1 LEU A 206      12.681  16.262  -1.993  1.00 10.00      A   
ATOM   1943  CD2 LEU A 206      11.596  18.155  -0.795  1.00 10.00      A   
ATOM   1944  C   LEU A 206      13.239  18.206   2.298  1.00 10.00      A   
ATOM   1945  O   LEU A 206      12.202  18.842   2.471  1.00 10.00      A   
ATOM   1946  N   VAL A 207      13.732  17.364   3.194  1.00 10.00      A   
ATOM   1947  HN  VAL A 207      14.574  16.899   2.994  1.00 10.00      A   
ATOM   1948  CA  VAL A 207      13.058  17.103   4.464  1.00 10.00      A   
ATOM   1949  CB  VAL A 207      13.750  15.954   5.234  1.00 10.00      A   
ATOM   1950  CG1 VAL A 207      13.159  15.779   6.625  1.00 10.00      A   
ATOM   1951  CG2 VAL A 207      13.663  14.654   4.450  1.00 10.00      A   
ATOM   1952  C   VAL A 207      12.996  18.354   5.346  1.00 10.00      A   
ATOM   1953  O   VAL A 207      11.952  18.671   5.912  1.00 10.00      A   
ATOM   1954  N   THR A 208      14.105  19.071   5.430  1.00 10.00      A   
ATOM   1955  HN  THR A 208      14.896  18.784   4.925  1.00 10.00      A   
ATOM   1956  CA  THR A 208      14.194  20.269   6.254  1.00 10.00      A   
ATOM   1957  CB  THR A 208      15.650  20.772   6.315  1.00 10.00      A   
ATOM   1958  OG1 THR A 208      16.528  19.661   6.538  1.00 10.00      A   
ATOM   1959  HG1 THR A 208      16.908  19.376   5.694  1.00 10.00      A   
ATOM   1960  CG2 THR A 208      15.831  21.779   7.440  1.00 10.00      A   
ATOM   1961  C   THR A 208      13.283  21.399   5.768  1.00 10.00      A   
ATOM   1962  O   THR A 208      12.749  22.161   6.574  1.00 10.00      A   
ATOM   1963  N   ARG A 209      13.087  21.502   4.458  1.00 10.00      A   
ATOM   1964  HN  ARG A 209      13.502  20.849   3.852  1.00 10.00      A   
ATOM   1965  CA  ARG A 209      12.263  22.575   3.908  1.00 10.00      A   
ATOM   1966  CB  ARG A 209      12.745  22.991   2.516  1.00 10.00      A   
ATOM   1967  CG  ARG A 209      12.521  21.951   1.432  1.00 10.00      A   
ATOM   1968  CD  ARG A 209      12.960  22.467   0.075  1.00 10.00      A   
ATOM   1969  NE  ARG A 209      12.796  21.460  -0.974  1.00 10.00      A   
ATOM   1970  HE  ARG A 209      11.948  20.966  -0.992  1.00 10.00      A   
ATOM   1971  CZ  ARG A 209      13.716  21.208  -1.901  1.00 10.00      A   
ATOM   1972  NH1 ARG A 209      14.852  21.893  -1.913  1.00 10.00      A   
ATOM   1973 HH11 ARG A 209      15.026  22.631  -1.194  1.00 10.00      A   
ATOM   1974 HH12 ARG A 209      15.581  21.709  -2.651  1.00 10.00      A   
ATOM   1975  NH2 ARG A 209      13.501  20.273  -2.821  1.00 10.00      A   
ATOM   1976 HH21 ARG A 209      12.611  19.732  -2.818  1.00 10.00      A   
ATOM   1977 HH22 ARG A 209      14.223  20.072  -3.545  1.00 10.00      A   
ATOM   1978  C   ARG A 209      10.772  22.251   3.886  1.00 10.00      A   
ATOM   1979  O   ARG A 209       9.947  23.143   3.660  1.00 10.00      A   
ATOM   1980  N   CYS A 210      10.418  20.996   4.118  1.00 10.00      A   
ATOM   1981  HN  CYS A 210      11.109  20.328   4.313  1.00 10.00      A   
ATOM   1982  CA  CYS A 210       9.017  20.594   4.101  1.00 10.00      A   
ATOM   1983  CB  CYS A 210       8.808  19.421   3.145  1.00 10.00      A   
ATOM   1984  SG  CYS A 210       9.500  19.676   1.496  1.00 10.00      A   
ATOM   1985  HG  CYS A 210      10.775  19.299   1.533  1.00 10.00      A   
ATOM   1986  C   CYS A 210       8.509  20.234   5.494  1.00 10.00      A   
ATOM   1987  O   CYS A 210       8.765  19.137   5.992  1.00 10.00      A   
ATOM   1988  N   PRO A 211       7.768  21.152   6.137  1.00 10.00      A   
ATOM   1989  CA  PRO A 211       7.210  20.937   7.469  1.00 10.00      A   
ATOM   1990  CB  PRO A 211       6.964  22.363   7.994  1.00 10.00      A   
ATOM   1991  CG  PRO A 211       7.359  23.297   6.890  1.00 10.00      A   
ATOM   1992  CD  PRO A 211       7.424  22.483   5.629  1.00 10.00      A   
ATOM   1993  C   PRO A 211       5.890  20.168   7.403  1.00 10.00      A   
ATOM   1994  O   PRO A 211       5.230  19.954   8.420  1.00 10.00      A   
ATOM   1995  N   ASN A 212       5.517  19.752   6.197  1.00 10.00      A   
ATOM   1996  HN  ASN A 212       6.093  19.945   5.431  1.00 10.00      A   
ATOM   1997  CA  ASN A 212       4.277  19.012   5.980  1.00 10.00      A   
ATOM   1998  CB  ASN A 212       3.664  19.410   4.633  1.00 10.00      A   
ATOM   1999  CG  ASN A 212       2.143  19.451   4.645  1.00 10.00      A   
ATOM   2000  OD1 ASN A 212       1.487  18.746   5.413  1.00 10.00      A   
ATOM   2001  ND2 ASN A 212       1.574  20.282   3.786  1.00 10.00      A   
ATOM   2002 HD21 ASN A 212       2.157  20.819   3.204  1.00 10.00      A   
ATOM   2003 HD22 ASN A 212       0.593  20.325   3.758  1.00 10.00      A   
ATOM   2004  C   ASN A 212       4.541  17.509   6.005  1.00 10.00      A   
ATOM   2005  O   ASN A 212       3.619  16.698   5.904  1.00 10.00      A   
ATOM   2006  N   LEU A 213       5.813  17.153   6.148  1.00 10.00      A   
ATOM   2007  HN  LEU A 213       6.489  17.852   6.231  1.00 10.00      A   
ATOM   2008  CA  LEU A 213       6.233  15.756   6.186  1.00 10.00      A   
ATOM   2009  CB  LEU A 213       7.766  15.663   6.186  1.00 10.00      A   
ATOM   2010  CG  LEU A 213       8.389  14.302   6.518  1.00 10.00      A   
ATOM   2011  CD1 LEU A 213       7.980  13.251   5.501  1.00 10.00      A   
ATOM   2012  CD2 LEU A 213       9.902  14.413   6.577  1.00 10.00      A   
ATOM   2013  C   LEU A 213       5.638  15.032   7.388  1.00 10.00      A   
ATOM   2014  O   LEU A 213       5.603  15.568   8.500  1.00 10.00      A   
ATOM   2015  N   LYS A 214       5.146  13.823   7.151  1.00 10.00      A   
ATOM   2016  HN  LYS A 214       5.180  13.466   6.233  1.00 10.00      A   
ATOM   2017  CA  LYS A 214       4.547  13.017   8.200  1.00 10.00      A   
ATOM   2018  CB  LYS A 214       3.023  13.064   8.109  1.00 10.00      A   
ATOM   2019  CG  LYS A 214       2.409  14.267   8.796  1.00 10.00      A   
ATOM   2020  CD  LYS A 214       2.722  14.253  10.281  1.00 10.00      A   
ATOM   2021  CE  LYS A 214       2.248  15.521  10.964  1.00 10.00      A   
ATOM   2022  NZ  LYS A 214       3.015  16.712  10.518  1.00 10.00      A   
ATOM   2023  HZ1 LYS A 214       4.029  16.567  10.687  1.00 10.00      A   
ATOM   2024  HZ2 LYS A 214       2.704  17.553  11.044  1.00 10.00      A   
ATOM   2025  HZ3 LYS A 214       2.863  16.878   9.504  1.00 10.00      A   
ATOM   2026  C   LYS A 214       5.025  11.572   8.152  1.00 10.00      A   
ATOM   2027  O   LYS A 214       5.297  10.966   9.187  1.00 10.00      A   
ATOM   2028  N   SER A 215       5.119  11.017   6.957  1.00 10.00      A   
ATOM   2029  HN  SER A 215       4.906  11.545   6.160  1.00 10.00      A   
ATOM   2030  CA  SER A 215       5.552   9.639   6.798  1.00 10.00      A   
ATOM   2031  CB  SER A 215       4.429   8.793   6.193  1.00 10.00      A   
ATOM   2032  OG  SER A 215       4.674   7.411   6.365  1.00 10.00      A   
ATOM   2033  HG  SER A 215       3.899   6.994   6.775  1.00 10.00      A   
ATOM   2034  C   SER A 215       6.804   9.576   5.935  1.00 10.00      A   
ATOM   2035  O   SER A 215       6.785   9.967   4.766  1.00 10.00      A   
ATOM   2036  N   LEU A 216       7.890   9.101   6.519  1.00 10.00      A   
ATOM   2037  HN  LEU A 216       7.844   8.804   7.455  1.00 10.00      A   
ATOM   2038  CA  LEU A 216       9.147   8.991   5.803  1.00 10.00      A   
ATOM   2039  CB  LEU A 216      10.149  10.046   6.283  1.00 10.00      A   
ATOM   2040  CG  LEU A 216      11.579   9.930   5.734  1.00 10.00      A   
ATOM   2041  CD1 LEU A 216      11.584   9.980   4.211  1.00 10.00      A   
ATOM   2042  CD2 LEU A 216      12.471  11.022   6.311  1.00 10.00      A   
ATOM   2043  C   LEU A 216       9.741   7.600   5.946  1.00 10.00      A   
ATOM   2044  O   LEU A 216      10.192   7.209   7.023  1.00 10.00      A   
ATOM   2045  N   LYS A 217       9.725   6.851   4.858  1.00 10.00      A   
ATOM   2046  HN  LYS A 217       9.326   7.214   4.033  1.00 10.00      A   
ATOM   2047  CA  LYS A 217      10.282   5.512   4.845  1.00 10.00      A   
ATOM   2048  CB  LYS A 217       9.223   4.491   4.433  1.00 10.00      A   
ATOM   2049  CG  LYS A 217       8.159   4.247   5.493  1.00 10.00      A   
ATOM   2050  CD  LYS A 217       6.762   4.458   4.934  1.00 10.00      A   
ATOM   2051  CE  LYS A 217       5.703   4.300   6.011  1.00 10.00      A   
ATOM   2052  NZ  LYS A 217       4.334   4.574   5.497  1.00 10.00      A   
ATOM   2053  HZ1 LYS A 217       3.690   4.775   6.294  1.00 10.00      A   
ATOM   2054  HZ2 LYS A 217       3.976   3.753   4.968  1.00 10.00      A   
ATOM   2055  HZ3 LYS A 217       4.347   5.401   4.863  1.00 10.00      A   
ATOM   2056  C   LYS A 217      11.488   5.467   3.913  1.00 10.00      A   
ATOM   2057  O   LYS A 217      11.361   5.690   2.705  1.00 10.00      A   
ATOM   2058  N   LEU A 218      12.656   5.204   4.484  1.00 10.00      A   
ATOM   2059  HN  LEU A 218      12.683   5.009   5.449  1.00 10.00      A   
ATOM   2060  CA  LEU A 218      13.901   5.164   3.724  1.00 10.00      A   
ATOM   2061  CB  LEU A 218      15.044   5.719   4.580  1.00 10.00      A   
ATOM   2062  CG  LEU A 218      14.783   7.064   5.259  1.00 10.00      A   
ATOM   2063  CD1 LEU A 218      15.616   7.192   6.523  1.00 10.00      A   
ATOM   2064  CD2 LEU A 218      15.078   8.211   4.306  1.00 10.00      A   
ATOM   2065  C   LEU A 218      14.236   3.742   3.295  1.00 10.00      A   
ATOM   2066  O   LEU A 218      13.562   2.791   3.692  1.00 10.00      A   
ATOM   2067  N   ASN A 219      15.281   3.598   2.487  1.00 10.00      A   
ATOM   2068  HN  ASN A 219      15.775   4.393   2.196  1.00 10.00      A   
ATOM   2069  CA  ASN A 219      15.701   2.289   2.017  1.00 10.00      A   
ATOM   2070  CB  ASN A 219      15.942   2.272   0.502  1.00 10.00      A   
ATOM   2071  CG  ASN A 219      17.236   2.937   0.058  1.00 10.00      A   
ATOM   2072  OD1 ASN A 219      17.692   3.912   0.647  1.00 10.00      A   
ATOM   2073  ND2 ASN A 219      17.838   2.402  -0.989  1.00 10.00      A   
ATOM   2074 HD21 ASN A 219      17.422   1.615  -1.410  1.00 10.00      A   
ATOM   2075 HD22 ASN A 219      18.668   2.818  -1.313  1.00 10.00      A   
ATOM   2076  C   ASN A 219      16.918   1.774   2.770  1.00 10.00      A   
ATOM   2077  O   ASN A 219      17.451   2.451   3.647  1.00 10.00      A   
ATOM   2078  N   ARG A 220      17.369   0.584   2.391  1.00 10.00      A   
ATOM   2079  HN  ARG A 220      16.923   0.125   1.651  1.00 10.00      A   
ATOM   2080  CA  ARG A 220      18.509  -0.063   3.033  1.00 10.00      A   
ATOM   2081  CB  ARG A 220      18.599  -1.514   2.560  1.00 10.00      A   
ATOM   2082  CG  ARG A 220      19.208  -2.471   3.570  1.00 10.00      A   
ATOM   2083  CD  ARG A 220      19.135  -3.902   3.062  1.00 10.00      A   
ATOM   2084  NE  ARG A 220      19.625  -4.873   4.040  1.00 10.00      A   
ATOM   2085  HE  ARG A 220      20.296  -4.561   4.691  1.00 10.00      A   
ATOM   2086  CZ  ARG A 220      19.228  -6.145   4.085  1.00 10.00      A   
ATOM   2087  NH1 ARG A 220      18.335  -6.600   3.210  1.00 10.00      A   
ATOM   2088 HH11 ARG A 220      18.026  -7.597   3.244  1.00 10.00      A   
ATOM   2089 HH12 ARG A 220      17.935  -5.964   2.484  1.00 10.00      A   
ATOM   2090  NH2 ARG A 220      19.721  -6.963   5.009  1.00 10.00      A   
ATOM   2091 HH21 ARG A 220      20.424  -6.605   5.709  1.00 10.00      A   
ATOM   2092 HH22 ARG A 220      19.419  -7.960   5.051  1.00 10.00      A   
ATOM   2093  C   ARG A 220      19.833   0.660   2.760  1.00 10.00      A   
ATOM   2094  O   ARG A 220      20.860   0.335   3.360  1.00 10.00      A   
ATOM   2095  N   ALA A 221      19.810   1.642   1.866  1.00 10.00      A   
ATOM   2096  HN  ALA A 221      18.966   1.867   1.425  1.00 10.00      A   
ATOM   2097  CA  ALA A 221      21.015   2.396   1.526  1.00 10.00      A   
ATOM   2098  CB  ALA A 221      20.911   2.972   0.121  1.00 10.00      A   
ATOM   2099  C   ALA A 221      21.298   3.502   2.537  1.00 10.00      A   
ATOM   2100  O   ALA A 221      22.390   4.069   2.550  1.00 10.00      A   
ATOM   2101  N   VAL A 222      20.313   3.810   3.376  1.00 10.00      A   
ATOM   2102  HN  VAL A 222      19.466   3.323   3.316  1.00 10.00      A   
ATOM   2103  CA  VAL A 222      20.464   4.848   4.389  1.00 10.00      A   
ATOM   2104  CB  VAL A 222      19.138   5.597   4.653  1.00 10.00      A   
ATOM   2105  CG1 VAL A 222      19.339   6.726   5.658  1.00 10.00      A   
ATOM   2106  CG2 VAL A 222      18.565   6.136   3.353  1.00 10.00      A   
ATOM   2107  C   VAL A 222      20.984   4.249   5.696  1.00 10.00      A   
ATOM   2108  O   VAL A 222      20.284   3.481   6.357  1.00 10.00      A   
ATOM   2109  N   PRO A 223      22.224   4.589   6.072  1.00 10.00      A   
ATOM   2110  CA  PRO A 223      22.848   4.081   7.294  1.00 10.00      A   
ATOM   2111  CB  PRO A 223      24.306   4.523   7.161  1.00 10.00      A   
ATOM   2112  CG  PRO A 223      24.250   5.726   6.286  1.00 10.00      A   
ATOM   2113  CD  PRO A 223      23.115   5.498   5.332  1.00 10.00      A   
ATOM   2114  C   PRO A 223      22.230   4.679   8.553  1.00 10.00      A   
ATOM   2115  O   PRO A 223      21.812   5.843   8.570  1.00 10.00      A   
ATOM   2116  N   LEU A 224      22.195   3.876   9.610  1.00 10.00      A   
ATOM   2117  HN  LEU A 224      22.534   2.956   9.516  1.00 10.00      A   
ATOM   2118  CA  LEU A 224      21.635   4.296  10.894  1.00 10.00      A   
ATOM   2119  CB  LEU A 224      21.673   3.133  11.888  1.00 10.00      A   
ATOM   2120  CG  LEU A 224      20.863   3.310  13.173  1.00 10.00      A   
ATOM   2121  CD1 LEU A 224      19.406   3.604  12.857  1.00 10.00      A   
ATOM   2122  CD2 LEU A 224      20.985   2.078  14.054  1.00 10.00      A   
ATOM   2123  C   LEU A 224      22.372   5.505  11.469  1.00 10.00      A   
ATOM   2124  O   LEU A 224      21.798   6.299  12.213  1.00 10.00      A   
ATOM   2125  N   GLU A 225      23.637   5.649  11.098  1.00 10.00      A   
ATOM   2126  HN  GLU A 225      24.033   4.992  10.488  1.00 10.00      A   
ATOM   2127  CA  GLU A 225      24.459   6.757  11.573  1.00 10.00      A   
ATOM   2128  CB  GLU A 225      25.916   6.529  11.176  1.00 10.00      A   
ATOM   2129  CG  GLU A 225      26.464   5.173  11.587  1.00 10.00      A   
ATOM   2130  CD  GLU A 225      27.780   4.854  10.915  1.00 10.00      A   
ATOM   2131  OE1 GLU A 225      27.772   4.545   9.707  1.00 10.00      A   
ATOM   2132  OE2 GLU A 225      28.827   4.901  11.592  1.00 10.00      A   
ATOM   2133  C   GLU A 225      23.977   8.098  11.020  1.00 10.00      A   
ATOM   2134  O   GLU A 225      24.344   9.155  11.532  1.00 10.00      A   
ATOM   2135  N   LYS A 226      23.152   8.053   9.979  1.00 10.00      A   
ATOM   2136  HN  LYS A 226      22.882   7.181   9.613  1.00 10.00      A   
ATOM   2137  CA  LYS A 226      22.637   9.271   9.366  1.00 10.00      A   
ATOM   2138  CB  LYS A 226      22.869   9.255   7.858  1.00 10.00      A   
ATOM   2139  CG  LYS A 226      24.310   9.531   7.458  1.00 10.00      A   
ATOM   2140  CD  LYS A 226      24.694  10.979   7.732  1.00 10.00      A   
ATOM   2141  CE  LYS A 226      26.197  11.131   7.916  1.00 10.00      A   
ATOM   2142  NZ  LYS A 226      26.963  10.421   6.860  1.00 10.00      A   
ATOM   2143  HZ1 LYS A 226      26.621  10.692   5.917  1.00 10.00      A   
ATOM   2144  HZ2 LYS A 226      26.855   9.393   6.973  1.00 10.00      A   
ATOM   2145  HZ3 LYS A 226      27.979  10.659   6.931  1.00 10.00      A   
ATOM   2146  C   LYS A 226      21.160   9.495   9.681  1.00 10.00      A   
ATOM   2147  O   LYS A 226      20.593  10.528   9.318  1.00 10.00      A   
ATOM   2148  N   LEU A 227      20.543   8.541  10.371  1.00 10.00      A   
ATOM   2149  HN  LEU A 227      21.044   7.753  10.658  1.00 10.00      A   
ATOM   2150  CA  LEU A 227      19.131   8.658  10.723  1.00 10.00      A   
ATOM   2151  CB  LEU A 227      18.586   7.335  11.266  1.00 10.00      A   
ATOM   2152  CG  LEU A 227      17.086   7.302  11.582  1.00 10.00      A   
ATOM   2153  CD1 LEU A 227      16.263   7.297  10.306  1.00 10.00      A   
ATOM   2154  CD2 LEU A 227      16.742   6.104  12.452  1.00 10.00      A   
ATOM   2155  C   LEU A 227      18.931   9.766  11.748  1.00 10.00      A   
ATOM   2156  O   LEU A 227      17.916  10.464  11.738  1.00 10.00      A   
ATOM   2157  N   ALA A 228      19.918   9.929  12.621  1.00 10.00      A   
ATOM   2158  HN  ALA A 228      20.698   9.338  12.570  1.00 10.00      A   
ATOM   2159  CA  ALA A 228      19.866  10.955  13.657  1.00 10.00      A   
ATOM   2160  CB  ALA A 228      21.077  10.847  14.571  1.00 10.00      A   
ATOM   2161  C   ALA A 228      19.785  12.347  13.042  1.00 10.00      A   
ATOM   2162  O   ALA A 228      19.053  13.210  13.526  1.00 10.00      A   
ATOM   2163  N   THR A 229      20.523  12.547  11.964  1.00 10.00      A   
ATOM   2164  HN  THR A 229      21.070  11.814  11.613  1.00 10.00      A   
ATOM   2165  CA  THR A 229      20.545  13.824  11.279  1.00 10.00      A   
ATOM   2166  CB  THR A 229      21.618  13.810  10.176  1.00 10.00      A   
ATOM   2167  OG1 THR A 229      22.646  12.865  10.532  1.00 10.00      A   
ATOM   2168  HG1 THR A 229      23.240  13.261  11.185  1.00 10.00      A   
ATOM   2169  CG2 THR A 229      22.235  15.191  10.017  1.00 10.00      A   
ATOM   2170  C   THR A 229      19.180  14.140  10.665  1.00 10.00      A   
ATOM   2171  O   THR A 229      18.717  15.281  10.708  1.00 10.00      A   
ATOM   2172  N   LEU A 230      18.534  13.116  10.117  1.00 10.00      A   
ATOM   2173  HN  LEU A 230      18.951  12.230  10.131  1.00 10.00      A   
ATOM   2174  CA  LEU A 230      17.225  13.275   9.487  1.00 10.00      A   
ATOM   2175  CB  LEU A 230      16.885  12.045   8.642  1.00 10.00      A   
ATOM   2176  CG  LEU A 230      17.770  11.806   7.418  1.00 10.00      A   
ATOM   2177  CD1 LEU A 230      17.608  10.383   6.912  1.00 10.00      A   
ATOM   2178  CD2 LEU A 230      17.444  12.805   6.319  1.00 10.00      A   
ATOM   2179  C   LEU A 230      16.133  13.535  10.522  1.00 10.00      A   
ATOM   2180  O   LEU A 230      15.280  14.410  10.338  1.00 10.00      A   
ATOM   2181  N   LEU A 231      16.178  12.789  11.622  1.00 10.00      A   
ATOM   2182  HN  LEU A 231      16.893  12.119  11.720  1.00 10.00      A   
ATOM   2183  CA  LEU A 231      15.192  12.934  12.688  1.00 10.00      A   
ATOM   2184  CB  LEU A 231      15.334  11.813  13.715  1.00 10.00      A   
ATOM   2185  CG  LEU A 231      14.868  10.426  13.268  1.00 10.00      A   
ATOM   2186  CD1 LEU A 231      15.263   9.378  14.295  1.00 10.00      A   
ATOM   2187  CD2 LEU A 231      13.364  10.415  13.042  1.00 10.00      A   
ATOM   2188  C   LEU A 231      15.299  14.295  13.366  1.00 10.00      A   
ATOM   2189  O   LEU A 231      14.302  14.853  13.822  1.00 10.00      A   
ATOM   2190  N   GLN A 232      16.508  14.837  13.411  1.00 10.00      A   
ATOM   2191  HN  GLN A 232      17.269  14.346  13.030  1.00 10.00      A   
ATOM   2192  CA  GLN A 232      16.735  16.136  14.027  1.00 10.00      A   
ATOM   2193  CB  GLN A 232      18.216  16.340  14.345  1.00 10.00      A   
ATOM   2194  CG  GLN A 232      18.653  15.711  15.659  1.00 10.00      A   
ATOM   2195  CD  GLN A 232      17.945  16.311  16.858  1.00 10.00      A   
ATOM   2196  OE1 GLN A 232      17.545  17.476  16.844  1.00 10.00      A   
ATOM   2197  NE2 GLN A 232      17.800  15.524  17.909  1.00 10.00      A   
ATOM   2198 HE21 GLN A 232      18.154  14.613  17.856  1.00 10.00      A   
ATOM   2199 HE22 GLN A 232      17.334  15.880  18.697  1.00 10.00      A   
ATOM   2200  C   GLN A 232      16.214  17.274  13.152  1.00 10.00      A   
ATOM   2201  O   GLN A 232      16.152  18.421  13.588  1.00 10.00      A   
ATOM   2202  N   ARG A 233      15.837  16.958  11.921  1.00 10.00      A   
ATOM   2203  HN  ARG A 233      15.900  16.024  11.622  1.00 10.00      A   
ATOM   2204  CA  ARG A 233      15.329  17.970  11.006  1.00 10.00      A   
ATOM   2205  CB  ARG A 233      15.811  17.705   9.583  1.00 10.00      A   
ATOM   2206  CG  ARG A 233      17.301  17.911   9.386  1.00 10.00      A   
ATOM   2207  CD  ARG A 233      17.709  19.337   9.701  1.00 10.00      A   
ATOM   2208  NE  ARG A 233      18.822  19.774   8.867  1.00 10.00      A   
ATOM   2209  HE  ARG A 233      18.987  19.263   8.027  1.00 10.00      A   
ATOM   2210  CZ  ARG A 233      19.615  20.801   9.153  1.00 10.00      A   
ATOM   2211  NH1 ARG A 233      19.426  21.513  10.263  1.00 10.00      A   
ATOM   2212 HH11 ARG A 233      18.654  21.267  10.919  1.00 10.00      A   
ATOM   2213 HH12 ARG A 233      20.051  22.320  10.483  1.00 10.00      A   
ATOM   2214  NH2 ARG A 233      20.599  21.112   8.326  1.00 10.00      A   
ATOM   2215 HH21 ARG A 233      21.231  21.915   8.531  1.00 10.00      A   
ATOM   2216 HH22 ARG A 233      20.744  20.548   7.457  1.00 10.00      A   
ATOM   2217  C   ARG A 233      13.808  18.034  11.042  1.00 10.00      A   
ATOM   2218  O   ARG A 233      13.224  19.116  11.059  1.00 10.00      A   
ATOM   2219  N   ALA A 234      13.168  16.873  11.064  1.00 10.00      A   
ATOM   2220  HN  ALA A 234      13.686  16.042  11.064  1.00 10.00      A   
ATOM   2221  CA  ALA A 234      11.713  16.802  11.095  1.00 10.00      A   
ATOM   2222  CB  ALA A 234      11.190  16.149   9.825  1.00 10.00      A   
ATOM   2223  C   ALA A 234      11.234  16.043  12.331  1.00 10.00      A   
ATOM   2224  O   ALA A 234      11.175  14.814  12.332  1.00 10.00      A   
ATOM   2225  N   PRO A 235      10.907  16.770  13.407  1.00 10.00      A   
ATOM   2226  CA  PRO A 235      10.441  16.179  14.661  1.00 10.00      A   
ATOM   2227  CB  PRO A 235      10.896  17.217  15.681  1.00 10.00      A   
ATOM   2228  CG  PRO A 235      10.775  18.522  14.964  1.00 10.00      A   
ATOM   2229  CD  PRO A 235      10.998  18.239  13.501  1.00 10.00      A   
ATOM   2230  C   PRO A 235       8.919  16.032  14.717  1.00 10.00      A   
ATOM   2231  O   PRO A 235       8.340  15.879  15.793  1.00 10.00      A   
ATOM   2232  N   GLN A 236       8.271  16.080  13.563  1.00 10.00      A   
ATOM   2233  HN  GLN A 236       8.780  16.199  12.735  1.00 10.00      A   
ATOM   2234  CA  GLN A 236       6.818  15.953  13.500  1.00 10.00      A   
ATOM   2235  CB  GLN A 236       6.152  17.260  13.038  1.00 10.00      A   
ATOM   2236  CG  GLN A 236       6.716  17.859  11.755  1.00 10.00      A   
ATOM   2237  CD  GLN A 236       7.801  18.885  12.016  1.00 10.00      A   
ATOM   2238  OE1 GLN A 236       7.845  19.503  13.079  1.00 10.00      A   
ATOM   2239  NE2 GLN A 236       8.674  19.088  11.043  1.00 10.00      A   
ATOM   2240 HE21 GLN A 236       8.572  18.574  10.210  1.00 10.00      A   
ATOM   2241 HE22 GLN A 236       9.387  19.747  11.189  1.00 10.00      A   
ATOM   2242  C   GLN A 236       6.401  14.781  12.618  1.00 10.00      A   
ATOM   2243  O   GLN A 236       5.460  14.884  11.831  1.00 10.00      A   
ATOM   2244  N   LEU A 237       7.107  13.668  12.754  1.00 10.00      A   
ATOM   2245  HN  LEU A 237       7.849  13.646  13.394  1.00 10.00      A   
ATOM   2246  CA  LEU A 237       6.810  12.477  11.973  1.00 10.00      A   
ATOM   2247  CB  LEU A 237       8.093  11.702  11.676  1.00 10.00      A   
ATOM   2248  CG  LEU A 237       8.614  11.787  10.243  1.00 10.00      A   
ATOM   2249  CD1 LEU A 237       8.967  13.221   9.884  1.00 10.00      A   
ATOM   2250  CD2 LEU A 237       9.814  10.871  10.057  1.00 10.00      A   
ATOM   2251  C   LEU A 237       5.821  11.569  12.689  1.00 10.00      A   
ATOM   2252  O   LEU A 237       5.741  11.566  13.918  1.00 10.00      A   
ATOM   2253  N   GLU A 238       5.063  10.811  11.908  1.00 10.00      A   
ATOM   2254  HN  GLU A 238       5.162  10.888  10.933  1.00 10.00      A   
ATOM   2255  CA  GLU A 238       4.084   9.876  12.450  1.00 10.00      A   
ATOM   2256  CB  GLU A 238       2.696  10.135  11.864  1.00 10.00      A   
ATOM   2257  CG  GLU A 238       2.044  11.419  12.347  1.00 10.00      A   
ATOM   2258  CD  GLU A 238       0.604  11.532  11.890  1.00 10.00      A   
ATOM   2259  OE1 GLU A 238      -0.264  10.856  12.477  1.00 10.00      A   
ATOM   2260  OE2 GLU A 238       0.333  12.282  10.931  1.00 10.00      A   
ATOM   2261  C   GLU A 238       4.507   8.442  12.157  1.00 10.00      A   
ATOM   2262  O   GLU A 238       4.341   7.543  12.986  1.00 10.00      A   
ATOM   2263  N   GLU A 239       5.043   8.239  10.963  1.00 10.00      A   
ATOM   2264  HN  GLU A 239       5.133   8.995  10.346  1.00 10.00      A   
ATOM   2265  CA  GLU A 239       5.504   6.926  10.545  1.00 10.00      A   
ATOM   2266  CB  GLU A 239       4.646   6.390   9.402  1.00 10.00      A   
ATOM   2267  CG  GLU A 239       3.153   6.458   9.660  1.00 10.00      A   
ATOM   2268  CD  GLU A 239       2.351   5.799   8.561  1.00 10.00      A   
ATOM   2269  OE1 GLU A 239       2.756   5.888   7.379  1.00 10.00      A   
ATOM   2270  OE2 GLU A 239       1.307   5.195   8.871  1.00 10.00      A   
ATOM   2271  C   GLU A 239       6.954   7.013  10.105  1.00 10.00      A   
ATOM   2272  O   GLU A 239       7.295   7.806   9.227  1.00 10.00      A   
ATOM   2273  N   LEU A 240       7.802   6.206  10.716  1.00 10.00      A   
ATOM   2274  HN  LEU A 240       7.465   5.583  11.399  1.00 10.00      A   
ATOM   2275  CA  LEU A 240       9.219   6.213  10.387  1.00 10.00      A   
ATOM   2276  CB  LEU A 240      10.060   6.579  11.613  1.00 10.00      A   
ATOM   2277  CG  LEU A 240      11.580   6.580  11.426  1.00 10.00      A   
ATOM   2278  CD1 LEU A 240      12.006   7.657  10.438  1.00 10.00      A   
ATOM   2279  CD2 LEU A 240      12.276   6.770  12.764  1.00 10.00      A   
ATOM   2280  C   LEU A 240       9.675   4.876   9.813  1.00 10.00      A   
ATOM   2281  O   LEU A 240       9.515   3.824  10.441  1.00 10.00      A   
ATOM   2282  N   GLY A 241      10.233   4.927   8.612  1.00 10.00      A   
ATOM   2283  HN  GLY A 241      10.303   5.795   8.150  1.00 10.00      A   
ATOM   2284  CA  GLY A 241      10.732   3.737   7.967  1.00 10.00      A   
ATOM   2285  C   GLY A 241      12.241   3.681   8.040  1.00 10.00      A   
ATOM   2286  O   GLY A 241      12.933   4.190   7.159  1.00 10.00      A   
ATOM   2287  N   THR A 242      12.748   3.092   9.109  1.00 10.00      A   
ATOM   2288  HN  THR A 242      12.135   2.720   9.781  1.00 10.00      A   
ATOM   2289  CA  THR A 242      14.185   2.978   9.312  1.00 10.00      A   
ATOM   2290  CB  THR A 242      14.506   2.444  10.718  1.00 10.00      A   
ATOM   2291  OG1 THR A 242      13.672   1.313  11.016  1.00 10.00      A   
ATOM   2292  HG1 THR A 242      12.927   1.281  10.401  1.00 10.00      A   
ATOM   2293  CG2 THR A 242      14.275   3.522  11.762  1.00 10.00      A   
ATOM   2294  C   THR A 242      14.815   2.063   8.274  1.00 10.00      A   
ATOM   2295  O   THR A 242      14.412   0.909   8.135  1.00 10.00      A   
ATOM   2296  N   GLY A 243      15.794   2.587   7.544  1.00 10.00      A   
ATOM   2297  HN  GLY A 243      16.065   3.516   7.697  1.00 10.00      A   
ATOM   2298  CA  GLY A 243      16.462   1.797   6.530  1.00 10.00      A   
ATOM   2299  C   GLY A 243      17.470   0.840   7.130  1.00 10.00      A   
ATOM   2300  O   GLY A 243      17.109  -0.245   7.588  1.00 10.00      A   
ATOM   2301  N   GLY A 244      18.732   1.236   7.134  1.00 10.00      A   
ATOM   2302  HN  GLY A 244      18.967   2.114   6.757  1.00 10.00      A   
ATOM   2303  CA  GLY A 244      19.763   0.395   7.697  1.00 10.00      A   
ATOM   2304  C   GLY A 244      19.834   0.537   9.201  1.00 10.00      A   
ATOM   2305  O   GLY A 244      19.919   1.647   9.716  1.00 10.00      A   
ATOM   2306  N   TYR A 245      19.782  -0.583   9.910  1.00 10.00      A   
ATOM   2307  HN  TYR A 245      19.684  -1.445   9.444  1.00 10.00      A   
ATOM   2308  CA  TYR A 245      19.850  -0.559  11.364  1.00 10.00      A   
ATOM   2309  CB  TYR A 245      18.569  -1.150  11.957  1.00 10.00      A   
ATOM   2310  CG  TYR A 245      18.058  -0.423  13.181  1.00 10.00      A   
ATOM   2311  CD1 TYR A 245      17.289   0.728  13.058  1.00 10.00      A   
ATOM   2312  CD2 TYR A 245      18.336  -0.891  14.458  1.00 10.00      A   
ATOM   2313  CE1 TYR A 245      16.816   1.395  14.172  1.00 10.00      A   
ATOM   2314  CE2 TYR A 245      17.866  -0.232  15.576  1.00 10.00      A   
ATOM   2315  CZ  TYR A 245      17.110   0.910  15.429  1.00 10.00      A   
ATOM   2316  OH  TYR A 245      16.643   1.566  16.543  1.00 10.00      A   
ATOM   2317  HH  TYR A 245      17.278   1.469  17.264  1.00 10.00      A   
ATOM   2318  C   TYR A 245      21.079  -1.324  11.855  1.00 10.00      A   
ATOM   2319  O   TYR A 245      21.107  -1.834  12.979  1.00 10.00      A   
ATOM   2320  N   THR A 246      22.105  -1.376  11.013  1.00 10.00      A   
ATOM   2321  HN  THR A 246      22.037  -0.923  10.146  1.00 10.00      A   
ATOM   2322  CA  THR A 246      23.333  -2.078  11.344  1.00 10.00      A   
ATOM   2323  CB  THR A 246      23.484  -3.382  10.530  1.00 10.00      A   
ATOM   2324  OG1 THR A 246      24.628  -4.118  10.980  1.00 10.00      A   
ATOM   2325  HG1 THR A 246      24.339  -4.803  11.596  1.00 10.00      A   
ATOM   2326  CG2 THR A 246      23.615  -3.099   9.037  1.00 10.00      A   
ATOM   2327  C   THR A 246      24.559  -1.184  11.153  1.00 10.00      A   
ATOM   2328  O   THR A 246      24.694  -0.495  10.136  1.00 10.00      A   
ATOM   2329  N   ALA A 247      25.426  -1.186  12.159  1.00 10.00      A   
ATOM   2330  HN  ALA A 247      25.222  -1.727  12.952  1.00 10.00      A   
ATOM   2331  CA  ALA A 247      26.657  -0.406  12.142  1.00 10.00      A   
ATOM   2332  CB  ALA A 247      26.349   1.085  12.103  1.00 10.00      A   
ATOM   2333  C   ALA A 247      27.496  -0.730  13.375  1.00 10.00      A   
ATOM   2334  O   ALA A 247      27.234  -1.712  14.077  1.00 10.00      A   
ATOM   2335  N   GLU A 248      28.498   0.098  13.635  1.00 10.00      A   
ATOM   2336  HN  GLU A 248      28.653   0.863  13.040  1.00 10.00      A   
ATOM   2337  CA  GLU A 248      29.366  -0.085  14.785  1.00 10.00      A   
ATOM   2338  CB  GLU A 248      30.656   0.715  14.589  1.00 10.00      A   
ATOM   2339  CG  GLU A 248      31.706   0.512  15.668  1.00 10.00      A   
ATOM   2340  CD  GLU A 248      33.048   1.092  15.268  1.00 10.00      A   
ATOM   2341  OE1 GLU A 248      33.917   0.317  14.816  1.00 10.00      A   
ATOM   2342  OE2 GLU A 248      33.232   2.324  15.388  1.00 10.00      A   
ATOM   2343  C   GLU A 248      28.651   0.382  16.045  1.00 10.00      A   
ATOM   2344  O   GLU A 248      28.024   1.443  16.052  1.00 10.00      A   
ATOM   2345  N   VAL A 249      28.726  -0.417  17.098  1.00 10.00      A   
ATOM   2346  HN  VAL A 249      29.229  -1.258  17.026  1.00 10.00      A   
ATOM   2347  CA  VAL A 249      28.086  -0.077  18.362  1.00 10.00      A   
ATOM   2348  CB  VAL A 249      27.917  -1.313  19.269  1.00 10.00      A   
ATOM   2349  CG1 VAL A 249      27.139  -0.958  20.526  1.00 10.00      A   
ATOM   2350  CG2 VAL A 249      27.231  -2.442  18.515  1.00 10.00      A   
ATOM   2351  C   VAL A 249      28.904   0.983  19.092  1.00 10.00      A   
ATOM   2352  O   VAL A 249      29.973   0.691  19.632  1.00 10.00      A   
ATOM   2353  N   ARG A 250      28.406   2.211  19.088  1.00 10.00      A   
ATOM   2354  HN  ARG A 250      27.543   2.374  18.640  1.00 10.00      A   
ATOM   2355  CA  ARG A 250      29.090   3.323  19.731  1.00 10.00      A   
ATOM   2356  CB  ARG A 250      29.742   4.218  18.675  1.00 10.00      A   
ATOM   2357  CG  ARG A 250      30.694   3.505  17.734  1.00 10.00      A   
ATOM   2358  CD  ARG A 250      31.256   4.465  16.702  1.00 10.00      A   
ATOM   2359  NE  ARG A 250      31.992   5.557  17.326  1.00 10.00      A   
ATOM   2360  HE  ARG A 250      31.461   6.255  17.790  1.00 10.00      A   
ATOM   2361  CZ  ARG A 250      33.318   5.654  17.314  1.00 10.00      A   
ATOM   2362  NH1 ARG A 250      34.051   4.715  16.707  1.00 10.00      A   
ATOM   2363 HH11 ARG A 250      33.582   3.898  16.236  1.00 10.00      A   
ATOM   2364 HH12 ARG A 250      35.090   4.784  16.690  1.00 10.00      A   
ATOM   2365  NH2 ARG A 250      33.918   6.689  17.889  1.00 10.00      A   
ATOM   2366 HH21 ARG A 250      33.348   7.435  18.350  1.00 10.00      A   
ATOM   2367 HH22 ARG A 250      34.955   6.760  17.888  1.00 10.00      A   
ATOM   2368  C   ARG A 250      28.116   4.162  20.545  1.00 10.00      A   
ATOM   2369  O   ARG A 250      26.981   4.382  20.126  1.00 10.00      A   
ATOM   2370  N   PRO A 251      28.552   4.641  21.718  1.00 10.00      A   
ATOM   2371  CA  PRO A 251      27.720   5.475  22.593  1.00 10.00      A   
ATOM   2372  CB  PRO A 251      28.617   5.726  23.812  1.00 10.00      A   
ATOM   2373  CG  PRO A 251      29.653   4.656  23.755  1.00 10.00      A   
ATOM   2374  CD  PRO A 251      29.882   4.396  22.297  1.00 10.00      A   
ATOM   2375  C   PRO A 251      27.367   6.798  21.915  1.00 10.00      A   
ATOM   2376  O   PRO A 251      26.245   7.286  22.038  1.00 10.00      A   
ATOM   2377  N   ASP A 252      28.329   7.353  21.174  1.00 10.00      A   
ATOM   2378  HN  ASP A 252      29.196   6.901  21.100  1.00 10.00      A   
ATOM   2379  CA  ASP A 252      28.129   8.617  20.466  1.00 10.00      A   
ATOM   2380  CB  ASP A 252      29.422   9.103  19.789  1.00 10.00      A   
ATOM   2381  CG  ASP A 252      30.046   8.088  18.845  1.00 10.00      A   
ATOM   2382  OD1 ASP A 252      29.854   8.200  17.616  1.00 10.00      A   
ATOM   2383  OD2 ASP A 252      30.751   7.181  19.329  1.00 10.00      A   
ATOM   2384  C   ASP A 252      26.987   8.509  19.460  1.00 10.00      A   
ATOM   2385  O   ASP A 252      26.187   9.439  19.307  1.00 10.00      A   
ATOM   2386  N   VAL A 253      26.905   7.363  18.791  1.00 10.00      A   
ATOM   2387  HN  VAL A 253      27.578   6.668  18.946  1.00 10.00      A   
ATOM   2388  CA  VAL A 253      25.855   7.124  17.815  1.00 10.00      A   
ATOM   2389  CB  VAL A 253      26.198   5.934  16.892  1.00 10.00      A   
ATOM   2390  CG1 VAL A 253      25.148   5.766  15.802  1.00 10.00      A   
ATOM   2391  CG2 VAL A 253      27.578   6.109  16.281  1.00 10.00      A   
ATOM   2392  C   VAL A 253      24.536   6.848  18.527  1.00 10.00      A   
ATOM   2393  O   VAL A 253      23.487   7.368  18.136  1.00 10.00      A   
ATOM   2394  N   TYR A 254      24.601   6.046  19.587  1.00 10.00      A   
ATOM   2395  HN  TYR A 254      25.473   5.675  19.856  1.00 10.00      A   
ATOM   2396  CA  TYR A 254      23.416   5.694  20.361  1.00 10.00      A   
ATOM   2397  CB  TYR A 254      23.770   4.722  21.490  1.00 10.00      A   
ATOM   2398  CG  TYR A 254      22.573   4.245  22.280  1.00 10.00      A   
ATOM   2399  CD1 TYR A 254      21.665   3.350  21.726  1.00 10.00      A   
ATOM   2400  CD2 TYR A 254      22.348   4.689  23.577  1.00 10.00      A   
ATOM   2401  CE1 TYR A 254      20.565   2.910  22.438  1.00 10.00      A   
ATOM   2402  CE2 TYR A 254      21.253   4.254  24.295  1.00 10.00      A   
ATOM   2403  CZ  TYR A 254      20.364   3.367  23.723  1.00 10.00      A   
ATOM   2404  OH  TYR A 254      19.272   2.940  24.443  1.00 10.00      A   
ATOM   2405  HH  TYR A 254      18.914   3.681  24.947  1.00 10.00      A   
ATOM   2406  C   TYR A 254      22.727   6.934  20.926  1.00 10.00      A   
ATOM   2407  O   TYR A 254      21.521   7.113  20.749  1.00 10.00      A   
ATOM   2408  N   SER A 255      23.494   7.788  21.598  1.00 10.00      A   
ATOM   2409  HN  SER A 255      24.454   7.592  21.710  1.00 10.00      A   
ATOM   2410  CA  SER A 255      22.947   9.006  22.177  1.00 10.00      A   
ATOM   2411  CB  SER A 255      24.028   9.757  22.950  1.00 10.00      A   
ATOM   2412  OG  SER A 255      24.594   8.917  23.942  1.00 10.00      A   
ATOM   2413  HG  SER A 255      23.896   8.393  24.355  1.00 10.00      A   
ATOM   2414  C   SER A 255      22.332   9.890  21.099  1.00 10.00      A   
ATOM   2415  O   SER A 255      21.281  10.494  21.309  1.00 10.00      A   
ATOM   2416  N   GLY A 256      22.972   9.927  19.931  1.00 10.00      A   
ATOM   2417  HN  GLY A 256      23.794   9.399  19.813  1.00 10.00      A   
ATOM   2418  CA  GLY A 256      22.470  10.733  18.836  1.00 10.00      A   
ATOM   2419  C   GLY A 256      21.109  10.264  18.362  1.00 10.00      A   
ATOM   2420  O   GLY A 256      20.235  11.077  18.064  1.00 10.00      A   
ATOM   2421  N   LEU A 257      20.925   8.948  18.310  1.00 10.00      A   
ATOM   2422  HN  LEU A 257      21.657   8.349  18.578  1.00 10.00      A   
ATOM   2423  CA  LEU A 257      19.662   8.372  17.874  1.00 10.00      A   
ATOM   2424  CB  LEU A 257      19.846   6.896  17.531  1.00 10.00      A   
ATOM   2425  CG  LEU A 257      20.704   6.592  16.308  1.00 10.00      A   
ATOM   2426  CD1 LEU A 257      21.054   5.117  16.262  1.00 10.00      A   
ATOM   2427  CD2 LEU A 257      19.991   7.014  15.035  1.00 10.00      A   
ATOM   2428  C   LEU A 257      18.598   8.524  18.953  1.00 10.00      A   
ATOM   2429  O   LEU A 257      17.463   8.893  18.668  1.00 10.00      A   
ATOM   2430  N   SER A 258      18.984   8.266  20.196  1.00 10.00      A   
ATOM   2431  HN  SER A 258      19.916   8.007  20.364  1.00 10.00      A   
ATOM   2432  CA  SER A 258      18.064   8.355  21.326  1.00 10.00      A   
ATOM   2433  CB  SER A 258      18.755   7.879  22.604  1.00 10.00      A   
ATOM   2434  OG  SER A 258      19.409   6.635  22.392  1.00 10.00      A   
ATOM   2435  HG  SER A 258      20.180   6.765  21.826  1.00 10.00      A   
ATOM   2436  C   SER A 258      17.506   9.769  21.505  1.00 10.00      A   
ATOM   2437  O   SER A 258      16.343   9.944  21.866  1.00 10.00      A   
ATOM   2438  N   VAL A 259      18.330  10.779  21.242  1.00 10.00      A   
ATOM   2439  HN  VAL A 259      19.254  10.589  20.964  1.00 10.00      A   
ATOM   2440  CA  VAL A 259      17.895  12.166  21.377  1.00 10.00      A   
ATOM   2441  CB  VAL A 259      19.080  13.124  21.661  1.00 10.00      A   
ATOM   2442  CG1 VAL A 259      19.886  13.397  20.402  1.00 10.00      A   
ATOM   2443  CG2 VAL A 259      18.600  14.425  22.291  1.00 10.00      A   
ATOM   2444  C   VAL A 259      17.122  12.626  20.140  1.00 10.00      A   
ATOM   2445  O   VAL A 259      16.414  13.628  20.178  1.00 10.00      A   
ATOM   2446  N   ALA A 260      17.256  11.882  19.048  1.00 10.00      A   
ATOM   2447  HN  ALA A 260      17.833  11.091  19.076  1.00 10.00      A   
ATOM   2448  CA  ALA A 260      16.571  12.218  17.810  1.00 10.00      A   
ATOM   2449  CB  ALA A 260      17.435  11.859  16.614  1.00 10.00      A   
ATOM   2450  C   ALA A 260      15.216  11.519  17.722  1.00 10.00      A   
ATOM   2451  O   ALA A 260      14.270  12.046  17.146  1.00 10.00      A   
ATOM   2452  N   LEU A 261      15.130  10.324  18.293  1.00 10.00      A   
ATOM   2453  HN  LEU A 261      15.926   9.940  18.721  1.00 10.00      A   
ATOM   2454  CA  LEU A 261      13.891   9.556  18.283  1.00 10.00      A   
ATOM   2455  CB  LEU A 261      14.179   8.073  18.515  1.00 10.00      A   
ATOM   2456  CG  LEU A 261      14.665   7.298  17.290  1.00 10.00      A   
ATOM   2457  CD1 LEU A 261      15.579   6.158  17.700  1.00 10.00      A   
ATOM   2458  CD2 LEU A 261      13.485   6.776  16.485  1.00 10.00      A   
ATOM   2459  C   LEU A 261      12.904  10.079  19.319  1.00 10.00      A   
ATOM   2460  O   LEU A 261      11.720   9.747  19.291  1.00 10.00      A   
ATOM   2461  N   SER A 262      13.391  10.909  20.228  1.00 10.00      A   
ATOM   2462  HN  SER A 262      14.340  11.156  20.199  1.00 10.00      A   
ATOM   2463  CA  SER A 262      12.542  11.474  21.261  1.00 10.00      A   
ATOM   2464  CB  SER A 262      13.336  11.687  22.549  1.00 10.00      A   
ATOM   2465  OG  SER A 262      14.682  12.029  22.263  1.00 10.00      A   
ATOM   2466  HG  SER A 262      15.229  11.230  22.300  1.00 10.00      A   
ATOM   2467  C   SER A 262      11.907  12.776  20.790  1.00 10.00      A   
ATOM   2468  O   SER A 262      11.143  13.405  21.516  1.00 10.00      A   
ATOM   2469  N   GLY A 263      12.217  13.168  19.561  1.00 10.00      A   
ATOM   2470  HN  GLY A 263      12.828  12.623  19.023  1.00 10.00      A   
ATOM   2471  CA  GLY A 263      11.670  14.394  19.013  1.00 10.00      A   
ATOM   2472  C   GLY A 263      10.268  14.218  18.466  1.00 10.00      A   
ATOM   2473  O   GLY A 263       9.385  15.040  18.720  1.00 10.00      A   
ATOM   2474  N   CYS A 264      10.053  13.137  17.729  1.00 10.00      A   
ATOM   2475  HN  CYS A 264      10.787  12.502  17.582  1.00 10.00      A   
ATOM   2476  CA  CYS A 264       8.750  12.868  17.138  1.00 10.00      A   
ATOM   2477  CB  CYS A 264       8.884  12.076  15.838  1.00 10.00      A   
ATOM   2478  SG  CYS A 264       9.962  12.833  14.603  1.00 10.00      A   
ATOM   2479  HG  CYS A 264      11.124  13.094  15.182  1.00 10.00      A   
ATOM   2480  C   CYS A 264       7.830  12.138  18.107  1.00 10.00      A   
ATOM   2481  O   CYS A 264       7.834  10.907  18.187  1.00 10.00      A   
ATOM   2482  N   LYS A 265       7.047  12.908  18.847  1.00 10.00      A   
ATOM   2483  HN  LYS A 265       7.111  13.881  18.755  1.00 10.00      A   
ATOM   2484  CA  LYS A 265       6.100  12.346  19.801  1.00 10.00      A   
ATOM   2485  CB  LYS A 265       5.685  13.391  20.845  1.00 10.00      A   
ATOM   2486  CG  LYS A 265       6.623  13.519  22.037  1.00 10.00      A   
ATOM   2487  CD  LYS A 265       7.861  14.333  21.695  1.00 10.00      A   
ATOM   2488  CE  LYS A 265       8.600  14.775  22.950  1.00 10.00      A   
ATOM   2489  NZ  LYS A 265       9.870  15.484  22.631  1.00 10.00      A   
ATOM   2490  HZ1 LYS A 265       9.703  16.208  21.904  1.00 10.00      A   
ATOM   2491  HZ2 LYS A 265      10.581  14.807  22.276  1.00 10.00      A   
ATOM   2492  HZ3 LYS A 265      10.245  15.950  23.481  1.00 10.00      A   
ATOM   2493  C   LYS A 265       4.864  11.840  19.072  1.00 10.00      A   
ATOM   2494  O   LYS A 265       4.067  11.083  19.621  1.00 10.00      A   
ATOM   2495  N   GLU A 266       4.719  12.252  17.820  1.00 10.00      A   
ATOM   2496  HN  GLU A 266       5.398  12.841  17.431  1.00 10.00      A   
ATOM   2497  CA  GLU A 266       3.572  11.861  17.014  1.00 10.00      A   
ATOM   2498  CB  GLU A 266       3.185  12.973  16.039  1.00 10.00      A   
ATOM   2499  CG  GLU A 266       2.012  13.821  16.512  1.00 10.00      A   
ATOM   2500  CD  GLU A 266       2.159  14.277  17.952  1.00 10.00      A   
ATOM   2501  OE1 GLU A 266       2.790  15.329  18.183  1.00 10.00      A   
ATOM   2502  OE2 GLU A 266       1.644  13.587  18.860  1.00 10.00      A   
ATOM   2503  C   GLU A 266       3.796  10.539  16.286  1.00 10.00      A   
ATOM   2504  O   GLU A 266       2.976  10.134  15.460  1.00 10.00      A   
ATOM   2505  N   LEU A 267       4.903   9.870  16.605  1.00 10.00      A   
ATOM   2506  HN  LEU A 267       5.511  10.249  17.271  1.00 10.00      A   
ATOM   2507  CA  LEU A 267       5.226   8.588  15.987  1.00 10.00      A   
ATOM   2508  CB  LEU A 267       6.663   8.168  16.313  1.00 10.00      A   
ATOM   2509  CG  LEU A 267       7.761   8.776  15.438  1.00 10.00      A   
ATOM   2510  CD1 LEU A 267       9.135   8.399  15.969  1.00 10.00      A   
ATOM   2511  CD2 LEU A 267       7.605   8.319  13.997  1.00 10.00      A   
ATOM   2512  C   LEU A 267       4.245   7.516  16.447  1.00 10.00      A   
ATOM   2513  O   LEU A 267       4.132   7.246  17.640  1.00 10.00      A   
ATOM   2514  N   ARG A 268       3.521   6.931  15.501  1.00 10.00      A   
ATOM   2515  HN  ARG A 268       3.647   7.203  14.562  1.00 10.00      A   
ATOM   2516  CA  ARG A 268       2.549   5.891  15.815  1.00 10.00      A   
ATOM   2517  CB  ARG A 268       1.152   6.290  15.333  1.00 10.00      A   
ATOM   2518  CG  ARG A 268       0.729   7.707  15.675  1.00 10.00      A   
ATOM   2519  CD  ARG A 268       0.387   7.859  17.147  1.00 10.00      A   
ATOM   2520  NE  ARG A 268      -0.078   9.211  17.441  1.00 10.00      A   
ATOM   2521  HE  ARG A 268      -0.950   9.480  17.069  1.00 10.00      A   
ATOM   2522  CZ  ARG A 268       0.605  10.086  18.176  1.00 10.00      A   
ATOM   2523  NH1 ARG A 268       1.778   9.746  18.704  1.00 10.00      A   
ATOM   2524 HH11 ARG A 268       2.320  10.434  19.283  1.00 10.00      A   
ATOM   2525 HH12 ARG A 268       2.167   8.793  18.541  1.00 10.00      A   
ATOM   2526  NH2 ARG A 268       0.131  11.311  18.351  1.00 10.00      A   
ATOM   2527 HH21 ARG A 268      -0.774  11.591  17.917  1.00 10.00      A   
ATOM   2528 HH22 ARG A 268       0.670  12.012  18.915  1.00 10.00      A   
ATOM   2529  C   ARG A 268       2.938   4.581  15.143  1.00 10.00      A   
ATOM   2530  O   ARG A 268       2.575   3.499  15.611  1.00 10.00      A   
ATOM   2531  N   CYS A 269       3.689   4.681  14.051  1.00 10.00      A   
ATOM   2532  HN  CYS A 269       3.983   5.567  13.746  1.00 10.00      A   
ATOM   2533  CA  CYS A 269       4.100   3.503  13.301  1.00 10.00      A   
ATOM   2534  CB  CYS A 269       3.325   3.420  11.982  1.00 10.00      A   
ATOM   2535  SG  CYS A 269       3.735   1.997  10.940  1.00 10.00      A   
ATOM   2536  HG  CYS A 269       2.797   1.892  10.008  1.00 10.00      A   
ATOM   2537  C   CYS A 269       5.602   3.498  13.031  1.00 10.00      A   
ATOM   2538  O   CYS A 269       6.188   4.521  12.668  1.00 10.00      A   
ATOM   2539  N   LEU A 270       6.219   2.340  13.221  1.00 10.00      A   
ATOM   2540  HN  LEU A 270       5.694   1.568  13.529  1.00 10.00      A   
ATOM   2541  CA  LEU A 270       7.645   2.173  12.985  1.00 10.00      A   
ATOM   2542  CB  LEU A 270       8.402   2.053  14.310  1.00 10.00      A   
ATOM   2543  CG  LEU A 270       9.316   3.224  14.681  1.00 10.00      A   
ATOM   2544  CD1 LEU A 270       9.887   3.020  16.075  1.00 10.00      A   
ATOM   2545  CD2 LEU A 270      10.439   3.375  13.664  1.00 10.00      A   
ATOM   2546  C   LEU A 270       7.880   0.931  12.138  1.00 10.00      A   
ATOM   2547  O   LEU A 270       7.338  -0.138  12.432  1.00 10.00      A   
ATOM   2548  N   SER A 271       8.660   1.072  11.074  1.00 10.00      A   
ATOM   2549  HN  SER A 271       9.057   1.953  10.880  1.00 10.00      A   
ATOM   2550  CA  SER A 271       8.946  -0.045  10.187  1.00 10.00      A   
ATOM   2551  CB  SER A 271       7.990  -0.022   8.988  1.00 10.00      A   
ATOM   2552  OG  SER A 271       6.642   0.127   9.412  1.00 10.00      A   
ATOM   2553  HG  SER A 271       6.596   0.013  10.369  1.00 10.00      A   
ATOM   2554  C   SER A 271      10.399  -0.022   9.712  1.00 10.00      A   
ATOM   2555  O   SER A 271      11.124   0.951   9.944  1.00 10.00      A   
ATOM   2556  N   GLY A 272      10.816  -1.101   9.063  1.00 10.00      A   
ATOM   2557  HN  GLY A 272      10.199  -1.851   8.935  1.00 10.00      A   
ATOM   2558  CA  GLY A 272      12.172  -1.198   8.561  1.00 10.00      A   
ATOM   2559  C   GLY A 272      13.018  -2.098   9.432  1.00 10.00      A   
ATOM   2560  O   GLY A 272      12.767  -3.301   9.506  1.00 10.00      A   
ATOM   2561  N   PHE A 273      14.010  -1.507  10.094  1.00 10.00      A   
ATOM   2562  HN  PHE A 273      14.141  -0.543   9.976  1.00 10.00      A   
ATOM   2563  CA  PHE A 273      14.906  -2.234  10.994  1.00 10.00      A   
ATOM   2564  CB  PHE A 273      14.134  -2.826  12.181  1.00 10.00      A   
ATOM   2565  CG  PHE A 273      13.465  -1.798  13.054  1.00 10.00      A   
ATOM   2566  CD1 PHE A 273      12.164  -1.391  12.804  1.00 10.00      A   
ATOM   2567  CD2 PHE A 273      14.139  -1.243  14.131  1.00 10.00      A   
ATOM   2568  CE1 PHE A 273      11.548  -0.450  13.609  1.00 10.00      A   
ATOM   2569  CE2 PHE A 273      13.530  -0.300  14.939  1.00 10.00      A   
ATOM   2570  CZ  PHE A 273      12.234   0.096  14.678  1.00 10.00      A   
ATOM   2571  C   PHE A 273      15.707  -3.316  10.271  1.00 10.00      A   
ATOM   2572  O   PHE A 273      15.904  -4.416  10.796  1.00 10.00      A   
ATOM   2573  N   TRP A 274      16.182  -2.994   9.072  1.00 10.00      A   
ATOM   2574  HN  TRP A 274      16.001  -2.102   8.706  1.00 10.00      A   
ATOM   2575  CA  TRP A 274      16.968  -3.940   8.285  1.00 10.00      A   
ATOM   2576  CB  TRP A 274      17.166  -3.437   6.853  1.00 10.00      A   
ATOM   2577  CG  TRP A 274      16.034  -3.776   5.927  1.00 10.00      A   
ATOM   2578  CD1 TRP A 274      15.653  -5.023   5.524  1.00 10.00      A   
ATOM   2579  CD2 TRP A 274      15.142  -2.859   5.284  1.00 10.00      A   
ATOM   2580  NE1 TRP A 274      14.575  -4.943   4.679  1.00 10.00      A   
ATOM   2581  HE1 TRP A 274      14.121  -5.710   4.260  1.00 10.00      A   
ATOM   2582  CE2 TRP A 274      14.242  -3.623   4.511  1.00 10.00      A   
ATOM   2583  CE3 TRP A 274      15.013  -1.467   5.287  1.00 10.00      A   
ATOM   2584  CZ2 TRP A 274      13.232  -3.041   3.752  1.00 10.00      A   
ATOM   2585  CZ3 TRP A 274      14.009  -0.893   4.532  1.00 10.00      A   
ATOM   2586  CH2 TRP A 274      13.131  -1.678   3.776  1.00 10.00      A   
ATOM   2587  C   TRP A 274      18.320  -4.196   8.944  1.00 10.00      A   
ATOM   2588  O   TRP A 274      19.115  -3.268   9.122  1.00 10.00      A   
ATOM   2589  N   ASP A 275      18.568  -5.459   9.299  1.00 10.00      A   
ATOM   2590  HN  ASP A 275      17.889  -6.140   9.105  1.00 10.00      A   
ATOM   2591  CA  ASP A 275      19.813  -5.873   9.964  1.00 10.00      A   
ATOM   2592  CB  ASP A 275      21.063  -5.535   9.132  1.00 10.00      A   
ATOM   2593  CG  ASP A 275      21.129  -6.234   7.788  1.00 10.00      A   
ATOM   2594  OD1 ASP A 275      21.162  -7.484   7.753  1.00 10.00      A   
ATOM   2595  OD2 ASP A 275      21.168  -5.534   6.752  1.00 10.00      A   
ATOM   2596  C   ASP A 275      19.915  -5.228  11.343  1.00 10.00      A   
ATOM   2597  O   ASP A 275      21.008  -4.938  11.826  1.00 10.00      A   
ATOM   2598  N   ALA A 276      18.762  -5.018  11.964  1.00 10.00      A   
ATOM   2599  HN  ALA A 276      17.931  -5.293  11.521  1.00 10.00      A   
ATOM   2600  CA  ALA A 276      18.677  -4.386  13.276  1.00 10.00      A   
ATOM   2601  CB  ALA A 276      17.243  -4.399  13.776  1.00 10.00      A   
ATOM   2602  C   ALA A 276      19.598  -5.014  14.313  1.00 10.00      A   
ATOM   2603  O   ALA A 276      19.510  -6.209  14.604  1.00 10.00      A   
ATOM   2604  N   VAL A 277      20.491  -4.194  14.850  1.00 10.00      A   
ATOM   2605  HN  VAL A 277      20.534  -3.267  14.534  1.00 10.00      A   
ATOM   2606  CA  VAL A 277      21.416  -4.629  15.882  1.00 10.00      A   
ATOM   2607  CB  VAL A 277      22.728  -3.806  15.853  1.00 10.00      A   
ATOM   2608  CG1 VAL A 277      23.701  -4.289  16.921  1.00 10.00      A   
ATOM   2609  CG2 VAL A 277      23.375  -3.874  14.478  1.00 10.00      A   
ATOM   2610  C   VAL A 277      20.742  -4.461  17.241  1.00 10.00      A   
ATOM   2611  O   VAL A 277      20.260  -3.373  17.564  1.00 10.00      A   
ATOM   2612  N   PRO A 278      20.682  -5.533  18.045  1.00 10.00      A   
ATOM   2613  CA  PRO A 278      20.043  -5.510  19.369  1.00 10.00      A   
ATOM   2614  CB  PRO A 278      20.424  -6.859  19.970  1.00 10.00      A   
ATOM   2615  CG  PRO A 278      20.649  -7.743  18.793  1.00 10.00      A   
ATOM   2616  CD  PRO A 278      21.227  -6.865  17.722  1.00 10.00      A   
ATOM   2617  C   PRO A 278      20.528  -4.364  20.262  1.00 10.00      A   
ATOM   2618  O   PRO A 278      19.744  -3.776  21.007  1.00 10.00      A   
ATOM   2619  N   ALA A 279      21.810  -4.036  20.166  1.00 10.00      A   
ATOM   2620  HN  ALA A 279      22.384  -4.543  19.554  1.00 10.00      A   
ATOM   2621  CA  ALA A 279      22.397  -2.964  20.969  1.00 10.00      A   
ATOM   2622  CB  ALA A 279      23.914  -2.975  20.847  1.00 10.00      A   
ATOM   2623  C   ALA A 279      21.835  -1.583  20.613  1.00 10.00      A   
ATOM   2624  O   ALA A 279      22.020  -0.621  21.361  1.00 10.00      A   
ATOM   2625  N   TYR A 280      21.148  -1.478  19.482  1.00 10.00      A   
ATOM   2626  HN  TYR A 280      21.024  -2.274  18.916  1.00 10.00      A   
ATOM   2627  CA  TYR A 280      20.574  -0.203  19.056  1.00 10.00      A   
ATOM   2628  CB  TYR A 280      21.045   0.164  17.647  1.00 10.00      A   
ATOM   2629  CG  TYR A 280      22.414   0.798  17.611  1.00 10.00      A   
ATOM   2630  CD1 TYR A 280      23.551   0.035  17.386  1.00 10.00      A   
ATOM   2631  CD2 TYR A 280      22.566   2.163  17.804  1.00 10.00      A   
ATOM   2632  CE1 TYR A 280      24.802   0.616  17.355  1.00 10.00      A   
ATOM   2633  CE2 TYR A 280      23.812   2.752  17.777  1.00 10.00      A   
ATOM   2634  CZ  TYR A 280      24.926   1.976  17.552  1.00 10.00      A   
ATOM   2635  OH  TYR A 280      26.168   2.565  17.521  1.00 10.00      A   
ATOM   2636  HH  TYR A 280      26.698   2.167  16.812  1.00 10.00      A   
ATOM   2637  C   TYR A 280      19.049  -0.208  19.131  1.00 10.00      A   
ATOM   2638  O   TYR A 280      18.388   0.735  18.694  1.00 10.00      A   
ATOM   2639  N   LEU A 281      18.497  -1.269  19.699  1.00 10.00      A   
ATOM   2640  HN  LEU A 281      19.079  -1.988  20.031  1.00 10.00      A   
ATOM   2641  CA  LEU A 281      17.046  -1.401  19.843  1.00 10.00      A   
ATOM   2642  CB  LEU A 281      16.637  -2.855  20.103  1.00 10.00      A   
ATOM   2643  CG  LEU A 281      16.779  -3.822  18.925  1.00 10.00      A   
ATOM   2644  CD1 LEU A 281      16.292  -5.213  19.308  1.00 10.00      A   
ATOM   2645  CD2 LEU A 281      16.021  -3.305  17.710  1.00 10.00      A   
ATOM   2646  C   LEU A 281      16.458  -0.472  20.922  1.00 10.00      A   
ATOM   2647  O   LEU A 281      15.445   0.185  20.679  1.00 10.00      A   
ATOM   2648  N   PRO A 282      17.073  -0.394  22.130  1.00 10.00      A   
ATOM   2649  CA  PRO A 282      16.572   0.462  23.223  1.00 10.00      A   
ATOM   2650  CB  PRO A 282      17.573   0.229  24.360  1.00 10.00      A   
ATOM   2651  CG  PRO A 282      18.195  -1.085  24.049  1.00 10.00      A   
ATOM   2652  CD  PRO A 282      18.269  -1.147  22.554  1.00 10.00      A   
ATOM   2653  C   PRO A 282      16.501   1.957  22.877  1.00 10.00      A   
ATOM   2654  O   PRO A 282      16.013   2.758  23.675  1.00 10.00      A   
ATOM   2655  N   ALA A 283      16.973   2.329  21.692  1.00 10.00      A   
ATOM   2656  HN  ALA A 283      17.346   1.649  21.092  1.00 10.00      A   
ATOM   2657  CA  ALA A 283      16.946   3.722  21.262  1.00 10.00      A   
ATOM   2658  CB  ALA A 283      17.814   3.910  20.029  1.00 10.00      A   
ATOM   2659  C   ALA A 283      15.520   4.185  20.984  1.00 10.00      A   
ATOM   2660  O   ALA A 283      15.212   5.371  21.089  1.00 10.00      A   
ATOM   2661  N   VAL A 284      14.650   3.239  20.640  1.00 10.00      A   
ATOM   2662  HN  VAL A 284      14.952   2.305  20.584  1.00 10.00      A   
ATOM   2663  CA  VAL A 284      13.257   3.556  20.339  1.00 10.00      A   
ATOM   2664  CB  VAL A 284      12.759   2.832  19.066  1.00 10.00      A   
ATOM   2665  CG1 VAL A 284      13.594   3.223  17.858  1.00 10.00      A   
ATOM   2666  CG2 VAL A 284      12.759   1.321  19.253  1.00 10.00      A   
ATOM   2667  C   VAL A 284      12.337   3.206  21.505  1.00 10.00      A   
ATOM   2668  O   VAL A 284      11.116   3.268  21.374  1.00 10.00      A   
ATOM   2669  N   TYR A 285      12.928   2.872  22.648  1.00 10.00      A   
ATOM   2670  HN  TYR A 285      13.906   2.895  22.699  1.00 10.00      A   
ATOM   2671  CA  TYR A 285      12.164   2.485  23.837  1.00 10.00      A   
ATOM   2672  CB  TYR A 285      13.098   2.181  25.013  1.00 10.00      A   
ATOM   2673  CG  TYR A 285      13.512   0.728  25.117  1.00 10.00      A   
ATOM   2674  CD1 TYR A 285      13.055  -0.210  24.200  1.00 10.00      A   
ATOM   2675  CD2 TYR A 285      14.358   0.297  26.130  1.00 10.00      A   
ATOM   2676  CE1 TYR A 285      13.426  -1.537  24.291  1.00 10.00      A   
ATOM   2677  CE2 TYR A 285      14.733  -1.030  26.228  1.00 10.00      A   
ATOM   2678  CZ  TYR A 285      14.265  -1.943  25.306  1.00 10.00      A   
ATOM   2679  OH  TYR A 285      14.639  -3.266  25.398  1.00 10.00      A   
ATOM   2680  HH  TYR A 285      14.731  -3.506  26.333  1.00 10.00      A   
ATOM   2681  C   TYR A 285      11.114   3.521  24.241  1.00 10.00      A   
ATOM   2682  O   TYR A 285       9.985   3.171  24.590  1.00 10.00      A   
ATOM   2683  N   SER A 286      11.478   4.791  24.182  1.00 10.00      A   
ATOM   2684  HN  SER A 286      12.384   5.020  23.888  1.00 10.00      A   
ATOM   2685  CA  SER A 286      10.562   5.859  24.556  1.00 10.00      A   
ATOM   2686  CB  SER A 286      11.325   7.169  24.737  1.00 10.00      A   
ATOM   2687  OG  SER A 286      12.520   7.170  23.967  1.00 10.00      A   
ATOM   2688  HG  SER A 286      13.169   7.751  24.388  1.00 10.00      A   
ATOM   2689  C   SER A 286       9.434   6.025  23.539  1.00 10.00      A   
ATOM   2690  O   SER A 286       8.354   6.515  23.870  1.00 10.00      A   
ATOM   2691  N   VAL A 287       9.685   5.595  22.310  1.00 10.00      A   
ATOM   2692  HN  VAL A 287      10.552   5.181  22.118  1.00 10.00      A   
ATOM   2693  CA  VAL A 287       8.697   5.702  21.243  1.00 10.00      A   
ATOM   2694  CB  VAL A 287       9.355   5.613  19.846  1.00 10.00      A   
ATOM   2695  CG1 VAL A 287       8.374   6.020  18.758  1.00 10.00      A   
ATOM   2696  CG2 VAL A 287      10.606   6.473  19.781  1.00 10.00      A   
ATOM   2697  C   VAL A 287       7.648   4.600  21.371  1.00 10.00      A   
ATOM   2698  O   VAL A 287       6.485   4.791  21.022  1.00 10.00      A   
ATOM   2699  N   CYS A 288       8.069   3.457  21.894  1.00 10.00      A   
ATOM   2700  HN  CYS A 288       9.010   3.377  22.167  1.00 10.00      A   
ATOM   2701  CA  CYS A 288       7.191   2.300  22.067  1.00 10.00      A   
ATOM   2702  CB  CYS A 288       7.953   1.170  22.760  1.00 10.00      A   
ATOM   2703  SG  CYS A 288       9.421   0.604  21.868  1.00 10.00      A   
ATOM   2704  HG  CYS A 288       9.005  -0.097  20.821  1.00 10.00      A   
ATOM   2705  C   CYS A 288       5.919   2.634  22.849  1.00 10.00      A   
ATOM   2706  O   CYS A 288       4.854   2.067  22.593  1.00 10.00      A   
ATOM   2707  N   SER A 289       6.036   3.566  23.786  1.00 10.00      A   
ATOM   2708  HN  SER A 289       6.910   3.986  23.930  1.00 10.00      A   
ATOM   2709  CA  SER A 289       4.912   3.976  24.620  1.00 10.00      A   
ATOM   2710  CB  SER A 289       5.416   4.898  25.729  1.00 10.00      A   
ATOM   2711  OG  SER A 289       6.597   4.377  26.311  1.00 10.00      A   
ATOM   2712  HG  SER A 289       6.367   3.604  26.844  1.00 10.00      A   
ATOM   2713  C   SER A 289       3.801   4.666  23.824  1.00 10.00      A   
ATOM   2714  O   SER A 289       2.680   4.805  24.314  1.00 10.00      A   
ATOM   2715  N   ARG A 290       4.106   5.091  22.606  1.00 10.00      A   
ATOM   2716  HN  ARG A 290       5.012   4.942  22.254  1.00 10.00      A   
ATOM   2717  CA  ARG A 290       3.124   5.770  21.772  1.00 10.00      A   
ATOM   2718  CB  ARG A 290       3.500   7.244  21.596  1.00 10.00      A   
ATOM   2719  CG  ARG A 290       4.865   7.480  20.965  1.00 10.00      A   
ATOM   2720  CD  ARG A 290       5.473   8.798  21.426  1.00 10.00      A   
ATOM   2721  NE  ARG A 290       6.718   9.104  20.721  1.00 10.00      A   
ATOM   2722  HE  ARG A 290       6.705   9.030  19.741  1.00 10.00      A   
ATOM   2723  CZ  ARG A 290       7.851   9.481  21.318  1.00 10.00      A   
ATOM   2724  NH1 ARG A 290       7.916   9.609  22.641  1.00 10.00      A   
ATOM   2725 HH11 ARG A 290       7.080   9.415  23.233  1.00 10.00      A   
ATOM   2726 HH12 ARG A 290       8.811   9.908  23.094  1.00 10.00      A   
ATOM   2727  NH2 ARG A 290       8.924   9.738  20.583  1.00 10.00      A   
ATOM   2728 HH21 ARG A 290       8.881   9.654  19.544  1.00 10.00      A   
ATOM   2729 HH22 ARG A 290       9.820  10.026  21.040  1.00 10.00      A   
ATOM   2730  C   ARG A 290       2.960   5.078  20.419  1.00 10.00      A   
ATOM   2731  O   ARG A 290       2.281   5.589  19.531  1.00 10.00      A   
ATOM   2732  N   LEU A 291       3.578   3.912  20.274  1.00 10.00      A   
ATOM   2733  HN  LEU A 291       4.092   3.548  21.019  1.00 10.00      A   
ATOM   2734  CA  LEU A 291       3.500   3.157  19.033  1.00 10.00      A   
ATOM   2735  CB  LEU A 291       4.764   2.321  18.827  1.00 10.00      A   
ATOM   2736  CG  LEU A 291       6.025   3.081  18.418  1.00 10.00      A   
ATOM   2737  CD1 LEU A 291       7.217   2.139  18.380  1.00 10.00      A   
ATOM   2738  CD2 LEU A 291       5.829   3.751  17.068  1.00 10.00      A   
ATOM   2739  C   LEU A 291       2.281   2.247  19.027  1.00 10.00      A   
ATOM   2740  O   LEU A 291       2.097   1.431  19.933  1.00 10.00      A   
ATOM   2741  N   THR A 292       1.448   2.402  18.015  1.00 10.00      A   
ATOM   2742  HN  THR A 292       1.632   3.095  17.341  1.00 10.00      A   
ATOM   2743  CA  THR A 292       0.258   1.588  17.874  1.00 10.00      A   
ATOM   2744  CB  THR A 292      -0.951   2.457  17.481  1.00 10.00      A   
ATOM   2745  OG1 THR A 292      -0.484   3.674  16.878  1.00 10.00      A   
ATOM   2746  HG1 THR A 292      -1.220   4.289  16.790  1.00 10.00      A   
ATOM   2747  CG2 THR A 292      -1.784   2.796  18.707  1.00 10.00      A   
ATOM   2748  C   THR A 292       0.485   0.513  16.813  1.00 10.00      A   
ATOM   2749  O   THR A 292      -0.234  -0.491  16.751  1.00 10.00      A   
ATOM   2750  N   THR A 293       1.494   0.730  15.978  1.00 10.00      A   
ATOM   2751  HN  THR A 293       2.024   1.554  16.072  1.00 10.00      A   
ATOM   2752  CA  THR A 293       1.839  -0.202  14.920  1.00 10.00      A   
ATOM   2753  CB  THR A 293       1.309   0.298  13.563  1.00 10.00      A   
ATOM   2754  OG1 THR A 293      -0.101   0.547  13.668  1.00 10.00      A   
ATOM   2755  HG1 THR A 293      -0.407   0.287  14.545  1.00 10.00      A   
ATOM   2756  CG2 THR A 293       1.556  -0.734  12.473  1.00 10.00      A   
ATOM   2757  C   THR A 293       3.356  -0.386  14.844  1.00 10.00      A   
ATOM   2758  O   THR A 293       4.105   0.585  14.712  1.00 10.00      A   
ATOM   2759  N   LEU A 294       3.803  -1.633  14.933  1.00 10.00      A   
ATOM   2760  HN  LEU A 294       3.158  -2.370  15.037  1.00 10.00      A   
ATOM   2761  CA  LEU A 294       5.226  -1.938  14.883  1.00 10.00      A   
ATOM   2762  CB  LEU A 294       5.717  -2.322  16.280  1.00 10.00      A   
ATOM   2763  CG  LEU A 294       7.211  -2.619  16.427  1.00 10.00      A   
ATOM   2764  CD1 LEU A 294       8.034  -1.358  16.219  1.00 10.00      A   
ATOM   2765  CD2 LEU A 294       7.490  -3.220  17.794  1.00 10.00      A   
ATOM   2766  C   LEU A 294       5.511  -3.069  13.900  1.00 10.00      A   
ATOM   2767  O   LEU A 294       4.898  -4.135  13.973  1.00 10.00      A   
ATOM   2768  N   ASN A 295       6.434  -2.828  12.978  1.00 10.00      A   
ATOM   2769  HN  ASN A 295       6.881  -1.950  12.964  1.00 10.00      A   
ATOM   2770  CA  ASN A 295       6.811  -3.825  11.986  1.00 10.00      A   
ATOM   2771  CB  ASN A 295       6.560  -3.298  10.568  1.00 10.00      A   
ATOM   2772  CG  ASN A 295       6.733  -4.353   9.480  1.00 10.00      A   
ATOM   2773  OD1 ASN A 295       7.461  -5.336   9.646  1.00 10.00      A   
ATOM   2774  ND2 ASN A 295       6.070  -4.147   8.353  1.00 10.00      A   
ATOM   2775 HD21 ASN A 295       5.513  -3.340   8.283  1.00 10.00      A   
ATOM   2776 HD22 ASN A 295       6.161  -4.805   7.631  1.00 10.00      A   
ATOM   2777  C   ASN A 295       8.277  -4.202  12.157  1.00 10.00      A   
ATOM   2778  O   ASN A 295       9.170  -3.401  11.888  1.00 10.00      A   
ATOM   2779  N   LEU A 296       8.508  -5.421  12.616  1.00 10.00      A   
ATOM   2780  HN  LEU A 296       7.738  -6.005  12.817  1.00 10.00      A   
ATOM   2781  CA  LEU A 296       9.851  -5.930  12.836  1.00 10.00      A   
ATOM   2782  CB  LEU A 296      10.063  -6.236  14.321  1.00 10.00      A   
ATOM   2783  CG  LEU A 296      10.105  -5.029  15.259  1.00 10.00      A   
ATOM   2784  CD1 LEU A 296      10.178  -5.482  16.708  1.00 10.00      A   
ATOM   2785  CD2 LEU A 296      11.288  -4.137  14.919  1.00 10.00      A   
ATOM   2786  C   LEU A 296      10.079  -7.192  12.018  1.00 10.00      A   
ATOM   2787  O   LEU A 296      10.898  -8.035  12.382  1.00 10.00      A   
ATOM   2788  N   SER A 297       9.372  -7.305  10.899  1.00 10.00      A   
ATOM   2789  HN  SER A 297       8.752  -6.586  10.651  1.00 10.00      A   
ATOM   2790  CA  SER A 297       9.485  -8.472  10.029  1.00 10.00      A   
ATOM   2791  CB  SER A 297       8.401  -8.432   8.949  1.00 10.00      A   
ATOM   2792  OG  SER A 297       7.157  -8.012   9.487  1.00 10.00      A   
ATOM   2793  HG  SER A 297       7.094  -7.048   9.437  1.00 10.00      A   
ATOM   2794  C   SER A 297      10.867  -8.580   9.384  1.00 10.00      A   
ATOM   2795  O   SER A 297      11.182  -9.577   8.733  1.00 10.00      A   
ATOM   2796  N   TYR A 298      11.686  -7.547   9.554  1.00 10.00      A   
ATOM   2797  HN  TYR A 298      11.383  -6.776  10.074  1.00 10.00      A   
ATOM   2798  CA  TYR A 298      13.027  -7.535   8.984  1.00 10.00      A   
ATOM   2799  CB  TYR A 298      13.173  -6.391   7.972  1.00 10.00      A   
ATOM   2800  CG  TYR A 298      12.158  -6.432   6.850  1.00 10.00      A   
ATOM   2801  CD1 TYR A 298      11.356  -5.332   6.567  1.00 10.00      A   
ATOM   2802  CD2 TYR A 298      11.997  -7.572   6.076  1.00 10.00      A   
ATOM   2803  CE1 TYR A 298      10.424  -5.371   5.547  1.00 10.00      A   
ATOM   2804  CE2 TYR A 298      11.071  -7.621   5.055  1.00 10.00      A   
ATOM   2805  CZ  TYR A 298      10.287  -6.520   4.792  1.00 10.00      A   
ATOM   2806  OH  TYR A 298       9.362  -6.570   3.775  1.00 10.00      A   
ATOM   2807  HH  TYR A 298       9.641  -5.987   3.059  1.00 10.00      A   
ATOM   2808  C   TYR A 298      14.088  -7.423  10.075  1.00 10.00      A   
ATOM   2809  O   TYR A 298      15.276  -7.271   9.787  1.00 10.00      A   
ATOM   2810  N   ALA A 299      13.654  -7.506  11.326  1.00 10.00      A   
ATOM   2811  HN  ALA A 299      12.697  -7.645  11.492  1.00 10.00      A   
ATOM   2812  CA  ALA A 299      14.564  -7.413  12.460  1.00 10.00      A   
ATOM   2813  CB  ALA A 299      13.926  -6.612  13.583  1.00 10.00      A   
ATOM   2814  C   ALA A 299      14.968  -8.799  12.948  1.00 10.00      A   
ATOM   2815  O   ALA A 299      14.225  -9.456  13.683  1.00 10.00      A   
ATOM   2816  N   THR A 300      16.134  -9.252  12.521  1.00 10.00      A   
ATOM   2817  HN  THR A 300      16.671  -8.702  11.905  1.00 10.00      A   
ATOM   2818  CA  THR A 300      16.640 -10.559  12.915  1.00 10.00      A   
ATOM   2819  CB  THR A 300      17.684 -11.058  11.903  1.00 10.00      A   
ATOM   2820  OG1 THR A 300      17.959 -10.001  10.966  1.00 10.00      A   
ATOM   2821  HG1 THR A 300      18.700 -10.251  10.406  1.00 10.00      A   
ATOM   2822  CG2 THR A 300      17.156 -12.274  11.157  1.00 10.00      A   
ATOM   2823  C   THR A 300      17.262 -10.516  14.311  1.00 10.00      A   
ATOM   2824  O   THR A 300      18.479 -10.379  14.463  1.00 10.00      A   
ATOM   2825  N   VAL A 301      16.419 -10.619  15.329  1.00 10.00      A   
ATOM   2826  HN  VAL A 301      15.460 -10.721  15.146  1.00 10.00      A   
ATOM   2827  CA  VAL A 301      16.877 -10.597  16.712  1.00 10.00      A   
ATOM   2828  CB  VAL A 301      16.430  -9.316  17.450  1.00 10.00      A   
ATOM   2829  CG1 VAL A 301      17.214  -8.110  16.952  1.00 10.00      A   
ATOM   2830  CG2 VAL A 301      14.935  -9.089  17.284  1.00 10.00      A   
ATOM   2831  C   VAL A 301      16.370 -11.826  17.454  1.00 10.00      A   
ATOM   2832  O   VAL A 301      15.726 -12.688  16.857  1.00 10.00      A   
ATOM   2833  N   GLN A 302      16.653 -11.907  18.750  1.00 10.00      A   
ATOM   2834  HN  GLN A 302      17.145 -11.176  19.183  1.00 10.00      A   
ATOM   2835  CA  GLN A 302      16.226 -13.043  19.553  1.00 10.00      A   
ATOM   2836  CB  GLN A 302      17.319 -13.430  20.551  1.00 10.00      A   
ATOM   2837  CG  GLN A 302      18.671 -13.734  19.921  1.00 10.00      A   
ATOM   2838  CD  GLN A 302      18.654 -14.964  19.034  1.00 10.00      A   
ATOM   2839  OE1 GLN A 302      18.891 -16.081  19.494  1.00 10.00      A   
ATOM   2840  NE2 GLN A 302      18.378 -14.767  17.757  1.00 10.00      A   
ATOM   2841 HE21 GLN A 302      18.199 -13.850  17.460  1.00 10.00      A   
ATOM   2842 HE22 GLN A 302      18.368 -15.543  17.157  1.00 10.00      A   
ATOM   2843  C   GLN A 302      14.928 -12.727  20.288  1.00 10.00      A   
ATOM   2844  O   GLN A 302      14.513 -11.565  20.352  1.00 10.00      A   
ATOM   2845  N   SER A 303      14.295 -13.759  20.841  1.00 10.00      A   
ATOM   2846  HN  SER A 303      14.684 -14.657  20.766  1.00 10.00      A   
ATOM   2847  CA  SER A 303      13.041 -13.600  21.565  1.00 10.00      A   
ATOM   2848  CB  SER A 303      12.547 -14.960  22.072  1.00 10.00      A   
ATOM   2849  OG  SER A 303      11.342 -14.838  22.807  1.00 10.00      A   
ATOM   2850  HG  SER A 303      10.597 -15.087  22.240  1.00 10.00      A   
ATOM   2851  C   SER A 303      13.188 -12.621  22.727  1.00 10.00      A   
ATOM   2852  O   SER A 303      12.358 -11.729  22.900  1.00 10.00      A   
ATOM   2853  N   TYR A 304      14.258 -12.779  23.500  1.00 10.00      A   
ATOM   2854  HN  TYR A 304      14.889 -13.503  23.295  1.00 10.00      A   
ATOM   2855  CA  TYR A 304      14.521 -11.923  24.651  1.00 10.00      A   
ATOM   2856  CB  TYR A 304      15.818 -12.361  25.340  1.00 10.00      A   
ATOM   2857  CG  TYR A 304      15.994 -11.832  26.746  1.00 10.00      A   
ATOM   2858  CD1 TYR A 304      15.230 -12.325  27.796  1.00 10.00      A   
ATOM   2859  CD2 TYR A 304      16.933 -10.849  27.024  1.00 10.00      A   
ATOM   2860  CE1 TYR A 304      15.399 -11.852  29.086  1.00 10.00      A   
ATOM   2861  CE2 TYR A 304      17.106 -10.367  28.309  1.00 10.00      A   
ATOM   2862  CZ  TYR A 304      16.339 -10.874  29.336  1.00 10.00      A   
ATOM   2863  OH  TYR A 304      16.512 -10.399  30.619  1.00 10.00      A   
ATOM   2864  HH  TYR A 304      16.755 -11.130  31.203  1.00 10.00      A   
ATOM   2865  C   TYR A 304      14.601 -10.453  24.249  1.00 10.00      A   
ATOM   2866  O   TYR A 304      14.059  -9.583  24.935  1.00 10.00      A   
ATOM   2867  N   ASP A 305      15.254 -10.187  23.125  1.00 10.00      A   
ATOM   2868  HN  ASP A 305      15.636 -10.931  22.609  1.00 10.00      A   
ATOM   2869  CA  ASP A 305      15.409  -8.818  22.631  1.00 10.00      A   
ATOM   2870  CB  ASP A 305      16.393  -8.759  21.460  1.00 10.00      A   
ATOM   2871  CG  ASP A 305      17.796  -9.185  21.851  1.00 10.00      A   
ATOM   2872  OD1 ASP A 305      18.573  -8.328  22.337  1.00 10.00      A   
ATOM   2873  OD2 ASP A 305      18.125 -10.380  21.679  1.00 10.00      A   
ATOM   2874  C   ASP A 305      14.063  -8.232  22.226  1.00 10.00      A   
ATOM   2875  O   ASP A 305      13.823  -7.032  22.371  1.00 10.00      A   
ATOM   2876  N   LEU A 306      13.187  -9.092  21.725  1.00 10.00      A   
ATOM   2877  HN  LEU A 306      13.445 -10.033  21.631  1.00 10.00      A   
ATOM   2878  CA  LEU A 306      11.853  -8.681  21.307  1.00 10.00      A   
ATOM   2879  CB  LEU A 306      11.227  -9.748  20.405  1.00 10.00      A   
ATOM   2880  CG  LEU A 306      11.817  -9.891  19.001  1.00 10.00      A   
ATOM   2881  CD1 LEU A 306      11.480 -11.252  18.410  1.00 10.00      A   
ATOM   2882  CD2 LEU A 306      11.314  -8.778  18.098  1.00 10.00      A   
ATOM   2883  C   LEU A 306      10.969  -8.447  22.526  1.00 10.00      A   
ATOM   2884  O   LEU A 306      10.300  -7.420  22.630  1.00 10.00      A   
ATOM   2885  N   VAL A 307      10.994  -9.399  23.455  1.00 10.00      A   
ATOM   2886  HN  VAL A 307      11.560 -10.191  23.308  1.00 10.00      A   
ATOM   2887  CA  VAL A 307      10.200  -9.317  24.677  1.00 10.00      A   
ATOM   2888  CB  VAL A 307      10.467 -10.530  25.600  1.00 10.00      A   
ATOM   2889  CG1 VAL A 307       9.826 -10.339  26.965  1.00 10.00      A   
ATOM   2890  CG2 VAL A 307       9.964 -11.811  24.955  1.00 10.00      A   
ATOM   2891  C   VAL A 307      10.465  -8.017  25.435  1.00 10.00      A   
ATOM   2892  O   VAL A 307       9.529  -7.348  25.876  1.00 10.00      A   
ATOM   2893  N   LYS A 308      11.738  -7.657  25.558  1.00 10.00      A   
ATOM   2894  HN  LYS A 308      12.431  -8.226  25.158  1.00 10.00      A   
ATOM   2895  CA  LYS A 308      12.136  -6.443  26.267  1.00 10.00      A   
ATOM   2896  CB  LYS A 308      13.660  -6.297  26.281  1.00 10.00      A   
ATOM   2897  CG  LYS A 308      14.370  -7.302  27.176  1.00 10.00      A   
ATOM   2898  CD  LYS A 308      15.838  -6.947  27.366  1.00 10.00      A   
ATOM   2899  CE  LYS A 308      16.622  -7.077  26.069  1.00 10.00      A   
ATOM   2900  NZ  LYS A 308      18.058  -6.740  26.251  1.00 10.00      A   
ATOM   2901  HZ1 LYS A 308      18.537  -6.702  25.330  1.00 10.00      A   
ATOM   2902  HZ2 LYS A 308      18.524  -7.459  26.838  1.00 10.00      A   
ATOM   2903  HZ3 LYS A 308      18.156  -5.815  26.716  1.00 10.00      A   
ATOM   2904  C   LYS A 308      11.485  -5.194  25.676  1.00 10.00      A   
ATOM   2905  O   LYS A 308      11.031  -4.313  26.408  1.00 10.00      A   
ATOM   2906  N   LEU A 309      11.422  -5.135  24.352  1.00 10.00      A   
ATOM   2907  HN  LEU A 309      11.777  -5.880  23.822  1.00 10.00      A   
ATOM   2908  CA  LEU A 309      10.830  -3.994  23.666  1.00 10.00      A   
ATOM   2909  CB  LEU A 309      11.239  -3.985  22.192  1.00 10.00      A   
ATOM   2910  CG  LEU A 309      11.052  -2.662  21.452  1.00 10.00      A   
ATOM   2911  CD1 LEU A 309      12.374  -2.180  20.883  1.00 10.00      A   
ATOM   2912  CD2 LEU A 309      10.014  -2.808  20.354  1.00 10.00      A   
ATOM   2913  C   LEU A 309       9.311  -4.006  23.796  1.00 10.00      A   
ATOM   2914  O   LEU A 309       8.692  -2.984  24.095  1.00 10.00      A   
ATOM   2915  N   LEU A 310       8.723  -5.179  23.592  1.00 10.00      A   
ATOM   2916  HN  LEU A 310       9.283  -5.956  23.361  1.00 10.00      A   
ATOM   2917  CA  LEU A 310       7.276  -5.348  23.678  1.00 10.00      A   
ATOM   2918  CB  LEU A 310       6.885  -6.789  23.343  1.00 10.00      A   
ATOM   2919  CG  LEU A 310       7.070  -7.214  21.888  1.00 10.00      A   
ATOM   2920  CD1 LEU A 310       6.785  -8.698  21.724  1.00 10.00      A   
ATOM   2921  CD2 LEU A 310       6.180  -6.387  20.972  1.00 10.00      A   
ATOM   2922  C   LEU A 310       6.733  -4.964  25.051  1.00 10.00      A   
ATOM   2923  O   LEU A 310       5.599  -4.500  25.171  1.00 10.00      A   
ATOM   2924  N   CYS A 311       7.546  -5.149  26.085  1.00 10.00      A   
ATOM   2925  HN  CYS A 311       8.443  -5.520  25.927  1.00 10.00      A   
ATOM   2926  CA  CYS A 311       7.138  -4.818  27.448  1.00 10.00      A   
ATOM   2927  CB  CYS A 311       8.176  -5.299  28.465  1.00 10.00      A   
ATOM   2928  SG  CYS A 311       8.357  -7.095  28.538  1.00 10.00      A   
ATOM   2929  HG  CYS A 311       9.023  -7.474  27.455  1.00 10.00      A   
ATOM   2930  C   CYS A 311       6.882  -3.322  27.612  1.00 10.00      A   
ATOM   2931  O   CYS A 311       6.208  -2.896  28.550  1.00 10.00      A   
ATOM   2932  N   GLN A 312       7.414  -2.522  26.698  1.00 10.00      A   
ATOM   2933  HN  GLN A 312       7.938  -2.910  25.960  1.00 10.00      A   
ATOM   2934  CA  GLN A 312       7.230  -1.080  26.760  1.00 10.00      A   
ATOM   2935  CB  GLN A 312       8.562  -0.344  26.582  1.00 10.00      A   
ATOM   2936  CG  GLN A 312       9.567  -0.659  27.686  1.00 10.00      A   
ATOM   2937  CD  GLN A 312      10.702   0.346  27.799  1.00 10.00      A   
ATOM   2938  OE1 GLN A 312      11.813  -0.005  28.201  1.00 10.00      A   
ATOM   2939  NE2 GLN A 312      10.432   1.594  27.465  1.00 10.00      A   
ATOM   2940 HE21 GLN A 312       9.524   1.806  27.162  1.00 10.00      A   
ATOM   2941 HE22 GLN A 312      11.146   2.268  27.541  1.00 10.00      A   
ATOM   2942  C   GLN A 312       6.182  -0.622  25.749  1.00 10.00      A   
ATOM   2943  O   GLN A 312       6.052   0.567  25.462  1.00 10.00      A   
ATOM   2944  N   CYS A 313       5.430  -1.581  25.217  1.00 10.00      A   
ATOM   2945  HN  CYS A 313       5.592  -2.515  25.479  1.00 10.00      A   
ATOM   2946  CA  CYS A 313       4.371  -1.293  24.250  1.00 10.00      A   
ATOM   2947  CB  CYS A 313       4.658  -1.982  22.913  1.00 10.00      A   
ATOM   2948  SG  CYS A 313       6.347  -1.771  22.304  1.00 10.00      A   
ATOM   2949  HG  CYS A 313       7.177  -1.893  23.336  1.00 10.00      A   
ATOM   2950  C   CYS A 313       3.018  -1.757  24.798  1.00 10.00      A   
ATOM   2951  O   CYS A 313       2.528  -2.833  24.445  1.00 10.00      A   
ATOM   2952  N   PRO A 314       2.399  -0.952  25.680  1.00 10.00      A   
ATOM   2953  CA  PRO A 314       1.119  -1.287  26.294  1.00 10.00      A   
ATOM   2954  CB  PRO A 314       1.235  -0.599  27.652  1.00 10.00      A   
ATOM   2955  CG  PRO A 314       2.070   0.619  27.397  1.00 10.00      A   
ATOM   2956  CD  PRO A 314       2.901   0.349  26.163  1.00 10.00      A   
ATOM   2957  C   PRO A 314      -0.081  -0.737  25.527  1.00 10.00      A   
ATOM   2958  O   PRO A 314      -1.214  -0.819  26.003  1.00 10.00      A   
ATOM   2959  N   LYS A 315       0.167  -0.176  24.347  1.00 10.00      A   
ATOM   2960  HN  LYS A 315       1.092  -0.134  24.021  1.00 10.00      A   
ATOM   2961  CA  LYS A 315      -0.900   0.384  23.527  1.00 10.00      A   
ATOM   2962  CB  LYS A 315      -0.882   1.912  23.584  1.00 10.00      A   
ATOM   2963  CG  LYS A 315      -1.384   2.476  24.901  1.00 10.00      A   
ATOM   2964  CD  LYS A 315      -1.350   3.996  24.908  1.00 10.00      A   
ATOM   2965  CE  LYS A 315      -2.181   4.571  26.046  1.00 10.00      A   
ATOM   2966  NZ  LYS A 315      -1.653   4.183  27.380  1.00 10.00      A   
ATOM   2967  HZ1 LYS A 315      -2.223   4.620  28.136  1.00 10.00      A   
ATOM   2968  HZ2 LYS A 315      -0.667   4.495  27.482  1.00 10.00      A   
ATOM   2969  HZ3 LYS A 315      -1.691   3.149  27.493  1.00 10.00      A   
ATOM   2970  C   LYS A 315      -0.793  -0.093  22.088  1.00 10.00      A   
ATOM   2971  O   LYS A 315      -1.410   0.471  21.185  1.00 10.00      A   
ATOM   2972  N   LEU A 316      -0.018  -1.150  21.892  1.00 10.00      A   
ATOM   2973  HN  LEU A 316       0.427  -1.557  22.662  1.00 10.00      A   
ATOM   2974  CA  LEU A 316       0.194  -1.728  20.573  1.00 10.00      A   
ATOM   2975  CB  LEU A 316       1.316  -2.762  20.649  1.00 10.00      A   
ATOM   2976  CG  LEU A 316       1.820  -3.336  19.326  1.00 10.00      A   
ATOM   2977  CD1 LEU A 316       2.385  -2.234  18.443  1.00 10.00      A   
ATOM   2978  CD2 LEU A 316       2.875  -4.397  19.590  1.00 10.00      A   
ATOM   2979  C   LEU A 316      -1.086  -2.371  20.040  1.00 10.00      A   
ATOM   2980  O   LEU A 316      -1.742  -3.140  20.739  1.00 10.00      A   
ATOM   2981  N   GLN A 317      -1.431  -2.054  18.797  1.00 10.00      A   
ATOM   2982  HN  GLN A 317      -0.865  -1.441  18.282  1.00 10.00      A   
ATOM   2983  CA  GLN A 317      -2.634  -2.600  18.180  1.00 10.00      A   
ATOM   2984  CB  GLN A 317      -3.561  -1.485  17.707  1.00 10.00      A   
ATOM   2985  CG  GLN A 317      -4.151  -0.653  18.830  1.00 10.00      A   
ATOM   2986  CD  GLN A 317      -5.143   0.372  18.328  1.00 10.00      A   
ATOM   2987  OE1 GLN A 317      -5.020   0.887  17.216  1.00 10.00      A   
ATOM   2988  NE2 GLN A 317      -6.137   0.674  19.143  1.00 10.00      A   
ATOM   2989 HE21 GLN A 317      -6.172   0.219  20.021  1.00 10.00      A   
ATOM   2990 HE22 GLN A 317      -6.795   1.336  18.851  1.00 10.00      A   
ATOM   2991  C   GLN A 317      -2.297  -3.527  17.018  1.00 10.00      A   
ATOM   2992  O   GLN A 317      -2.891  -4.594  16.872  1.00 10.00      A   
ATOM   2993  N   ARG A 318      -1.344  -3.120  16.193  1.00 10.00      A   
ATOM   2994  HN  ARG A 318      -0.900  -2.260  16.359  1.00 10.00      A   
ATOM   2995  CA  ARG A 318      -0.930  -3.922  15.049  1.00 10.00      A   
ATOM   2996  CB  ARG A 318      -1.188  -3.166  13.738  1.00 10.00      A   
ATOM   2997  CG  ARG A 318      -0.935  -3.992  12.485  1.00 10.00      A   
ATOM   2998  CD  ARG A 318      -0.862  -3.122  11.237  1.00 10.00      A   
ATOM   2999  NE  ARG A 318      -2.142  -2.483  10.925  1.00 10.00      A   
ATOM   3000  HE  ARG A 318      -2.950  -2.875  11.328  1.00 10.00      A   
ATOM   3001  CZ  ARG A 318      -2.270  -1.415  10.132  1.00 10.00      A   
ATOM   3002  NH1 ARG A 318      -1.202  -0.866   9.561  1.00 10.00      A   
ATOM   3003 HH11 ARG A 318      -1.309  -0.031   8.942  1.00 10.00      A   
ATOM   3004 HH12 ARG A 318      -0.250  -1.266   9.729  1.00 10.00      A   
ATOM   3005  NH2 ARG A 318      -3.473  -0.902   9.903  1.00 10.00      A   
ATOM   3006 HH21 ARG A 318      -4.319  -1.328  10.347  1.00 10.00      A   
ATOM   3007 HH22 ARG A 318      -3.581  -0.071   9.280  1.00 10.00      A   
ATOM   3008  C   ARG A 318       0.543  -4.285  15.175  1.00 10.00      A   
ATOM   3009  O   ARG A 318       1.403  -3.404  15.241  1.00 10.00      A   
ATOM   3010  N   LEU A 319       0.835  -5.574  15.216  1.00 10.00      A   
ATOM   3011  HN  LEU A 319       0.113  -6.239  15.153  1.00 10.00      A   
ATOM   3012  CA  LEU A 319       2.207  -6.024  15.354  1.00 10.00      A   
ATOM   3013  CB  LEU A 319       2.441  -6.626  16.738  1.00 10.00      A   
ATOM   3014  CG  LEU A 319       3.852  -7.153  17.014  1.00 10.00      A   
ATOM   3015  CD1 LEU A 319       4.863  -6.015  17.027  1.00 10.00      A   
ATOM   3016  CD2 LEU A 319       3.889  -7.927  18.323  1.00 10.00      A   
ATOM   3017  C   LEU A 319       2.614  -7.024  14.279  1.00 10.00      A   
ATOM   3018  O   LEU A 319       1.983  -8.071  14.104  1.00 10.00      A   
ATOM   3019  N   TRP A 320       3.675  -6.686  13.566  1.00 10.00      A   
ATOM   3020  HN  TRP A 320       4.113  -5.820  13.747  1.00 10.00      A   
ATOM   3021  CA  TRP A 320       4.228  -7.544  12.528  1.00 10.00      A   
ATOM   3022  CB  TRP A 320       4.309  -6.784  11.199  1.00 10.00      A   
ATOM   3023  CG  TRP A 320       2.989  -6.562  10.520  1.00 10.00      A   
ATOM   3024  CD1 TRP A 320       1.762  -6.473  11.107  1.00 10.00      A   
ATOM   3025  CD2 TRP A 320       2.770  -6.388   9.115  1.00 10.00      A   
ATOM   3026  NE1 TRP A 320       0.797  -6.260  10.161  1.00 10.00      A   
ATOM   3027  HE1 TRP A 320      -0.176  -6.169  10.342  1.00 10.00      A   
ATOM   3028  CE2 TRP A 320       1.388  -6.204   8.928  1.00 10.00      A   
ATOM   3029  CE3 TRP A 320       3.607  -6.370   7.998  1.00 10.00      A   
ATOM   3030  CZ2 TRP A 320       0.823  -6.006   7.670  1.00 10.00      A   
ATOM   3031  CZ3 TRP A 320       3.046  -6.176   6.751  1.00 10.00      A   
ATOM   3032  CH2 TRP A 320       1.668  -5.995   6.596  1.00 10.00      A   
ATOM   3033  C   TRP A 320       5.631  -7.944  12.964  1.00 10.00      A   
ATOM   3034  O   TRP A 320       6.525  -7.104  13.000  1.00 10.00      A   
ATOM   3035  N   VAL A 321       5.822  -9.202  13.323  1.00 10.00      A   
ATOM   3036  HN  VAL A 321       5.080  -9.847  13.256  1.00 10.00      A   
ATOM   3037  CA  VAL A 321       7.132  -9.651  13.790  1.00 10.00      A   
ATOM   3038  CB  VAL A 321       7.171  -9.830  15.326  1.00 10.00      A   
ATOM   3039  CG1 VAL A 321       7.342  -8.494  16.030  1.00 10.00      A   
ATOM   3040  CG2 VAL A 321       5.925 -10.552  15.823  1.00 10.00      A   
ATOM   3041  C   VAL A 321       7.565 -10.952  13.136  1.00 10.00      A   
ATOM   3042  O   VAL A 321       6.855 -11.509  12.295  1.00 10.00      A   
ATOM   3043  N   LEU A 322       8.743 -11.418  13.523  1.00 10.00      A   
ATOM   3044  HN  LEU A 322       9.263 -10.913  14.188  1.00 10.00      A   
ATOM   3045  CA  LEU A 322       9.288 -12.654  13.002  1.00 10.00      A   
ATOM   3046  CB  LEU A 322      10.787 -12.507  12.758  1.00 10.00      A   
ATOM   3047  CG  LEU A 322      11.197 -11.765  11.487  1.00 10.00      A   
ATOM   3048  CD1 LEU A 322      12.697 -11.525  11.476  1.00 10.00      A   
ATOM   3049  CD2 LEU A 322      10.776 -12.547  10.254  1.00 10.00      A   
ATOM   3050  C   LEU A 322       9.013 -13.797  13.975  1.00 10.00      A   
ATOM   3051  O   LEU A 322       8.711 -13.563  15.148  1.00 10.00      A   
ATOM   3052  N   ASP A 323       9.138 -15.032  13.491  1.00 10.00      A   
ATOM   3053  HN  ASP A 323       9.413 -15.151  12.554  1.00 10.00      A   
ATOM   3054  CA  ASP A 323       8.876 -16.222  14.305  1.00 10.00      A   
ATOM   3055  CB  ASP A 323       8.693 -17.489  13.447  1.00 10.00      A   
ATOM   3056  CG  ASP A 323       9.945 -17.958  12.721  1.00 10.00      A   
ATOM   3057  OD1 ASP A 323      10.782 -17.108  12.346  1.00 10.00      A   
ATOM   3058  OD2 ASP A 323      10.078 -19.176  12.492  1.00 10.00      A   
ATOM   3059  C   ASP A 323       9.903 -16.430  15.417  1.00 10.00      A   
ATOM   3060  O   ASP A 323       9.755 -17.327  16.250  1.00 10.00      A   
ATOM   3061  N   TYR A 324      10.928 -15.581  15.448  1.00 10.00      A   
ATOM   3062  HN  TYR A 324      10.991 -14.883  14.761  1.00 10.00      A   
ATOM   3063  CA  TYR A 324      11.966 -15.669  16.471  1.00 10.00      A   
ATOM   3064  CB  TYR A 324      13.157 -14.768  16.131  1.00 10.00      A   
ATOM   3065  CG  TYR A 324      14.114 -15.360  15.118  1.00 10.00      A   
ATOM   3066  CD1 TYR A 324      14.893 -14.542  14.310  1.00 10.00      A   
ATOM   3067  CD2 TYR A 324      14.234 -16.736  14.965  1.00 10.00      A   
ATOM   3068  CE1 TYR A 324      15.764 -15.078  13.379  1.00 10.00      A   
ATOM   3069  CE2 TYR A 324      15.102 -17.279  14.040  1.00 10.00      A   
ATOM   3070  CZ  TYR A 324      15.864 -16.447  13.249  1.00 10.00      A   
ATOM   3071  OH  TYR A 324      16.727 -16.986  12.321  1.00 10.00      A   
ATOM   3072  HH  TYR A 324      16.296 -17.741  11.878  1.00 10.00      A   
ATOM   3073  C   TYR A 324      11.414 -15.307  17.845  1.00 10.00      A   
ATOM   3074  O   TYR A 324      12.082 -15.501  18.860  1.00 10.00      A   
ATOM   3075  N   ILE A 325      10.196 -14.771  17.869  1.00 10.00      A   
ATOM   3076  HN  ILE A 325       9.722 -14.628  17.022  1.00 10.00      A   
ATOM   3077  CA  ILE A 325       9.549 -14.384  19.116  1.00 10.00      A   
ATOM   3078  CB  ILE A 325       8.242 -13.593  18.859  1.00 10.00      A   
ATOM   3079  CG1 ILE A 325       7.621 -13.109  20.174  1.00 10.00      A   
ATOM   3080  CG2 ILE A 325       7.240 -14.418  18.062  1.00 10.00      A   
ATOM   3081  CD1 ILE A 325       8.439 -12.058  20.888  1.00 10.00      A   
ATOM   3082  C   ILE A 325       9.267 -15.611  19.992  1.00 10.00      A   
ATOM   3083  O   ILE A 325       9.318 -15.531  21.225  1.00 10.00      A   
ATOM   3084  N   GLU A 326       8.990 -16.746  19.341  1.00 10.00      A   
ATOM   3085  HN  GLU A 326       8.982 -16.736  18.360  1.00 10.00      A   
ATOM   3086  CA  GLU A 326       8.711 -18.007  20.032  1.00 10.00      A   
ATOM   3087  CB  GLU A 326       9.919 -18.462  20.853  1.00 10.00      A   
ATOM   3088  CG  GLU A 326      11.134 -18.832  20.018  1.00 10.00      A   
ATOM   3089  CD  GLU A 326      12.262 -19.408  20.846  1.00 10.00      A   
ATOM   3090  OE1 GLU A 326      11.981 -20.026  21.892  1.00 10.00      A   
ATOM   3091  OE2 GLU A 326      13.435 -19.260  20.449  1.00 10.00      A   
ATOM   3092  C   GLU A 326       7.443 -17.949  20.892  1.00 10.00      A   
ATOM   3093  O   GLU A 326       6.847 -16.884  21.083  1.00 10.00      A   
ATOM   3094  N   ASP A 327       7.033 -19.110  21.403  1.00 10.00      A   
ATOM   3095  HN  ASP A 327       7.539 -19.929  21.197  1.00 10.00      A   
ATOM   3096  CA  ASP A 327       5.837 -19.208  22.242  1.00 10.00      A   
ATOM   3097  CB  ASP A 327       5.558 -20.662  22.643  1.00 10.00      A   
ATOM   3098  CG  ASP A 327       5.091 -21.533  21.491  1.00 10.00      A   
ATOM   3099  OD1 ASP A 327       3.963 -21.333  21.002  1.00 10.00      A   
ATOM   3100  OD2 ASP A 327       5.846 -22.442  21.084  1.00 10.00      A   
ATOM   3101  C   ASP A 327       5.982 -18.359  23.500  1.00 10.00      A   
ATOM   3102  O   ASP A 327       5.046 -17.668  23.909  1.00 10.00      A   
ATOM   3103  N   ALA A 328       7.170 -18.405  24.097  1.00 10.00      A   
ATOM   3104  HN  ALA A 328       7.876 -18.961  23.708  1.00 10.00      A   
ATOM   3105  CA  ALA A 328       7.451 -17.652  25.316  1.00 10.00      A   
ATOM   3106  CB  ALA A 328       8.867 -17.936  25.794  1.00 10.00      A   
ATOM   3107  C   ALA A 328       7.251 -16.153  25.105  1.00 10.00      A   
ATOM   3108  O   ALA A 328       6.728 -15.457  25.976  1.00 10.00      A   
ATOM   3109  N   GLY A 329       7.665 -15.665  23.944  1.00 10.00      A   
ATOM   3110  HN  GLY A 329       8.069 -16.269  23.282  1.00 10.00      A   
ATOM   3111  CA  GLY A 329       7.523 -14.256  23.642  1.00 10.00      A   
ATOM   3112  C   GLY A 329       6.077 -13.849  23.463  1.00 10.00      A   
ATOM   3113  O   GLY A 329       5.660 -12.784  23.916  1.00 10.00      A   
ATOM   3114  N   LEU A 330       5.309 -14.713  22.818  1.00 10.00      A   
ATOM   3115  HN  LEU A 330       5.703 -15.554  22.498  1.00 10.00      A   
ATOM   3116  CA  LEU A 330       3.897 -14.456  22.575  1.00 10.00      A   
ATOM   3117  CB  LEU A 330       3.322 -15.512  21.633  1.00 10.00      A   
ATOM   3118  CG  LEU A 330       3.906 -15.535  20.217  1.00 10.00      A   
ATOM   3119  CD1 LEU A 330       3.494 -16.798  19.480  1.00 10.00      A   
ATOM   3120  CD2 LEU A 330       3.482 -14.299  19.438  1.00 10.00      A   
ATOM   3121  C   LEU A 330       3.120 -14.425  23.886  1.00 10.00      A   
ATOM   3122  O   LEU A 330       2.164 -13.663  24.032  1.00 10.00      A   
ATOM   3123  N   GLU A 331       3.539 -15.257  24.835  1.00 10.00      A   
ATOM   3124  HN  GLU A 331       4.284 -15.865  24.641  1.00 10.00      A   
ATOM   3125  CA  GLU A 331       2.902 -15.315  26.148  1.00 10.00      A   
ATOM   3126  CB  GLU A 331       3.561 -16.397  27.005  1.00 10.00      A   
ATOM   3127  CG  GLU A 331       3.063 -16.434  28.443  1.00 10.00      A   
ATOM   3128  CD  GLU A 331       1.867 -17.338  28.625  1.00 10.00      A   
ATOM   3129  OE1 GLU A 331       2.039 -18.431  29.204  1.00 10.00      A   
ATOM   3130  OE2 GLU A 331       0.759 -16.969  28.193  1.00 10.00      A   
ATOM   3131  C   GLU A 331       3.003 -13.965  26.858  1.00 10.00      A   
ATOM   3132  O   GLU A 331       1.999 -13.416  27.321  1.00 10.00      A   
ATOM   3133  N   VAL A 332       4.222 -13.436  26.936  1.00 10.00      A   
ATOM   3134  HN  VAL A 332       4.982 -13.931  26.555  1.00 10.00      A   
ATOM   3135  CA  VAL A 332       4.461 -12.148  27.582  1.00 10.00      A   
ATOM   3136  CB  VAL A 332       5.974 -11.845  27.700  1.00 10.00      A   
ATOM   3137  CG1 VAL A 332       6.220 -10.614  28.561  1.00 10.00      A   
ATOM   3138  CG2 VAL A 332       6.726 -13.043  28.258  1.00 10.00      A   
ATOM   3139  C   VAL A 332       3.772 -11.024  26.805  1.00 10.00      A   
ATOM   3140  O   VAL A 332       3.277 -10.056  27.389  1.00 10.00      A   
ATOM   3141  N   LEU A 333       3.731 -11.175  25.487  1.00 10.00      A   
ATOM   3142  HN  LEU A 333       4.138 -11.977  25.089  1.00 10.00      A   
ATOM   3143  CA  LEU A 333       3.103 -10.196  24.611  1.00 10.00      A   
ATOM   3144  CB  LEU A 333       3.228 -10.652  23.155  1.00 10.00      A   
ATOM   3145  CG  LEU A 333       2.370  -9.903  22.136  1.00 10.00      A   
ATOM   3146  CD1 LEU A 333       2.954  -8.531  21.850  1.00 10.00      A   
ATOM   3147  CD2 LEU A 333       2.223 -10.712  20.858  1.00 10.00      A   
ATOM   3148  C   LEU A 333       1.632 -10.006  24.972  1.00 10.00      A   
ATOM   3149  O   LEU A 333       1.157  -8.876  25.103  1.00 10.00      A   
ATOM   3150  N   ALA A 334       0.929 -11.122  25.162  1.00 10.00      A   
ATOM   3151  HN  ALA A 334       1.383 -11.989  25.062  1.00 10.00      A   
ATOM   3152  CA  ALA A 334      -0.497 -11.104  25.499  1.00 10.00      A   
ATOM   3153  CB  ALA A 334      -1.070 -12.510  25.443  1.00 10.00      A   
ATOM   3154  C   ALA A 334      -0.766 -10.472  26.865  1.00 10.00      A   
ATOM   3155  O   ALA A 334      -1.899 -10.094  27.175  1.00 10.00      A   
ATOM   3156  N   SER A 335       0.269 -10.368  27.681  1.00 10.00      A   
ATOM   3157  HN  SER A 335       1.141 -10.706  27.394  1.00 10.00      A   
ATOM   3158  CA  SER A 335       0.137  -9.771  28.997  1.00 10.00      A   
ATOM   3159  CB  SER A 335       1.099 -10.437  29.985  1.00 10.00      A   
ATOM   3160  OG  SER A 335       0.462 -11.492  30.686  1.00 10.00      A   
ATOM   3161  HG  SER A 335       0.167 -11.166  31.547  1.00 10.00      A   
ATOM   3162  C   SER A 335       0.381  -8.265  28.947  1.00 10.00      A   
ATOM   3163  O   SER A 335      -0.023  -7.531  29.849  1.00 10.00      A   
ATOM   3164  N   THR A 336       1.024  -7.803  27.884  1.00 10.00      A   
ATOM   3165  HN  THR A 336       1.303  -8.430  27.182  1.00 10.00      A   
ATOM   3166  CA  THR A 336       1.322  -6.386  27.736  1.00 10.00      A   
ATOM   3167  CB  THR A 336       2.778  -6.170  27.281  1.00 10.00      A   
ATOM   3168  OG1 THR A 336       3.650  -6.980  28.085  1.00 10.00      A   
ATOM   3169  HG1 THR A 336       4.183  -7.544  27.507  1.00 10.00      A   
ATOM   3170  CG2 THR A 336       3.175  -4.709  27.429  1.00 10.00      A   
ATOM   3171  C   THR A 336       0.367  -5.705  26.755  1.00 10.00      A   
ATOM   3172  O   THR A 336      -0.218  -4.664  27.060  1.00 10.00      A   
ATOM   3173  N   CYS A 337       0.198  -6.299  25.588  1.00 10.00      A   
ATOM   3174  HN  CYS A 337       0.659  -7.144  25.411  1.00 10.00      A   
ATOM   3175  CA  CYS A 337      -0.667  -5.738  24.567  1.00 10.00      A   
ATOM   3176  CB  CYS A 337      -0.074  -5.969  23.178  1.00 10.00      A   
ATOM   3177  SG  CYS A 337       1.656  -5.457  23.021  1.00 10.00      A   
ATOM   3178  HG  CYS A 337       1.840  -4.370  23.766  1.00 10.00      A   
ATOM   3179  C   CYS A 337      -2.078  -6.307  24.667  1.00 10.00      A   
ATOM   3180  O   CYS A 337      -2.383  -7.365  24.115  1.00 10.00      A   
ATOM   3181  N   LYS A 338      -2.931  -5.599  25.387  1.00 10.00      A   
ATOM   3182  HN  LYS A 338      -2.626  -4.759  25.797  1.00 10.00      A   
ATOM   3183  CA  LYS A 338      -4.311  -6.015  25.576  1.00 10.00      A   
ATOM   3184  CB  LYS A 338      -4.824  -5.569  26.951  1.00 10.00      A   
ATOM   3185  CG  LYS A 338      -4.179  -6.279  28.129  1.00 10.00      A   
ATOM   3186  CD  LYS A 338      -4.455  -7.769  28.083  1.00 10.00      A   
ATOM   3187  CE  LYS A 338      -3.854  -8.491  29.275  1.00 10.00      A   
ATOM   3188  NZ  LYS A 338      -4.011  -9.963  29.153  1.00 10.00      A   
ATOM   3189  HZ1 LYS A 338      -5.010 -10.207  28.991  1.00 10.00      A   
ATOM   3190  HZ2 LYS A 338      -3.693 -10.428  30.025  1.00 10.00      A   
ATOM   3191  HZ3 LYS A 338      -3.444 -10.324  28.357  1.00 10.00      A   
ATOM   3192  C   LYS A 338      -5.197  -5.438  24.480  1.00 10.00      A   
ATOM   3193  O   LYS A 338      -6.316  -5.906  24.255  1.00 10.00      A   
ATOM   3194  N   ASP A 339      -4.694  -4.417  23.801  1.00 10.00      A   
ATOM   3195  HN  ASP A 339      -3.803  -4.079  24.034  1.00 10.00      A   
ATOM   3196  CA  ASP A 339      -5.436  -3.769  22.726  1.00 10.00      A   
ATOM   3197  CB  ASP A 339      -5.293  -2.247  22.822  1.00 10.00      A   
ATOM   3198  CG  ASP A 339      -6.408  -1.510  22.107  1.00 10.00      A   
ATOM   3199  OD1 ASP A 339      -7.539  -2.040  22.045  1.00 10.00      A   
ATOM   3200  OD2 ASP A 339      -6.166  -0.394  21.602  1.00 10.00      A   
ATOM   3201  C   ASP A 339      -4.972  -4.263  21.362  1.00 10.00      A   
ATOM   3202  O   ASP A 339      -5.313  -3.686  20.328  1.00 10.00      A   
ATOM   3203  N   LEU A 340      -4.201  -5.343  21.363  1.00 10.00      A   
ATOM   3204  HN  LEU A 340      -3.972  -5.765  22.216  1.00 10.00      A   
ATOM   3205  CA  LEU A 340      -3.697  -5.921  20.125  1.00 10.00      A   
ATOM   3206  CB  LEU A 340      -2.718  -7.058  20.429  1.00 10.00      A   
ATOM   3207  CG  LEU A 340      -1.812  -7.493  19.276  1.00 10.00      A   
ATOM   3208  CD1 LEU A 340      -0.829  -6.389  18.916  1.00 10.00      A   
ATOM   3209  CD2 LEU A 340      -1.075  -8.777  19.626  1.00 10.00      A   
ATOM   3210  C   LEU A 340      -4.853  -6.430  19.272  1.00 10.00      A   
ATOM   3211  O   LEU A 340      -5.631  -7.275  19.710  1.00 10.00      A   
ATOM   3212  N   ARG A 341      -4.952  -5.915  18.056  1.00 10.00      A   
ATOM   3213  HN  ARG A 341      -4.271  -5.275  17.754  1.00 10.00      A   
ATOM   3214  CA  ARG A 341      -6.028  -6.291  17.148  1.00 10.00      A   
ATOM   3215  CB  ARG A 341      -6.607  -5.041  16.470  1.00 10.00      A   
ATOM   3216  CG  ARG A 341      -6.740  -3.825  17.370  1.00 10.00      A   
ATOM   3217  CD  ARG A 341      -8.013  -3.883  18.192  1.00 10.00      A   
ATOM   3218  NE  ARG A 341      -8.078  -2.798  19.166  1.00 10.00      A   
ATOM   3219  HE  ARG A 341      -7.482  -2.863  19.953  1.00 10.00      A   
ATOM   3220  CZ  ARG A 341      -8.874  -1.738  19.055  1.00 10.00      A   
ATOM   3221  NH1 ARG A 341      -9.678  -1.608  18.006  1.00 10.00      A   
ATOM   3222 HH11 ARG A 341     -10.301  -0.773  17.924  1.00 10.00      A   
ATOM   3223 HH12 ARG A 341      -9.691  -2.336  17.260  1.00 10.00      A   
ATOM   3224  NH2 ARG A 341      -8.870  -0.811  20.001  1.00 10.00      A   
ATOM   3225 HH21 ARG A 341      -8.238  -0.913  20.836  1.00 10.00      A   
ATOM   3226 HH22 ARG A 341      -9.494   0.023  19.924  1.00 10.00      A   
ATOM   3227  C   ARG A 341      -5.524  -7.230  16.062  1.00 10.00      A   
ATOM   3228  O   ARG A 341      -6.202  -8.193  15.691  1.00 10.00      A   
ATOM   3229  N   GLU A 342      -4.331  -6.942  15.554  1.00 10.00      A   
ATOM   3230  HN  GLU A 342      -3.821  -6.187  15.919  1.00 10.00      A   
ATOM   3231  CA  GLU A 342      -3.751  -7.727  14.482  1.00 10.00      A   
ATOM   3232  CB  GLU A 342      -3.745  -6.901  13.196  1.00 10.00      A   
ATOM   3233  CG  GLU A 342      -3.396  -7.692  11.952  1.00 10.00      A   
ATOM   3234  CD  GLU A 342      -2.969  -6.805  10.808  1.00 10.00      A   
ATOM   3235  OE1 GLU A 342      -3.842  -6.335  10.058  1.00 10.00      A   
ATOM   3236  OE2 GLU A 342      -1.751  -6.595  10.639  1.00 10.00      A   
ATOM   3237  C   GLU A 342      -2.334  -8.171  14.815  1.00 10.00      A   
ATOM   3238  O   GLU A 342      -1.502  -7.366  15.246  1.00 10.00      A   
ATOM   3239  N   LEU A 343      -2.066  -9.452  14.603  1.00 10.00      A   
ATOM   3240  HN  LEU A 343      -2.777 -10.035  14.250  1.00 10.00      A   
ATOM   3241  CA  LEU A 343      -0.753 -10.020  14.867  1.00 10.00      A   
ATOM   3242  CB  LEU A 343      -0.775 -10.844  16.156  1.00 10.00      A   
ATOM   3243  CG  LEU A 343       0.517 -11.589  16.505  1.00 10.00      A   
ATOM   3244  CD1 LEU A 343       1.628 -10.614  16.853  1.00 10.00      A   
ATOM   3245  CD2 LEU A 343       0.282 -12.567  17.643  1.00 10.00      A   
ATOM   3246  C   LEU A 343      -0.306 -10.890  13.698  1.00 10.00      A   
ATOM   3247  O   LEU A 343      -0.957 -11.883  13.367  1.00 10.00      A   
ATOM   3248  N   ARG A 344       0.790 -10.508  13.060  1.00 10.00      A   
ATOM   3249  HN  ARG A 344       1.264  -9.695  13.358  1.00 10.00      A   
ATOM   3250  CA  ARG A 344       1.316 -11.264  11.932  1.00 10.00      A   
ATOM   3251  CB  ARG A 344       1.242 -10.448  10.635  1.00 10.00      A   
ATOM   3252  CG  ARG A 344      -0.153  -9.922  10.322  1.00 10.00      A   
ATOM   3253  CD  ARG A 344      -0.268  -9.406   8.894  1.00 10.00      A   
ATOM   3254  NE  ARG A 344      -1.402  -8.496   8.752  1.00 10.00      A   
ATOM   3255  HE  ARG A 344      -1.511  -7.807   9.461  1.00 10.00      A   
ATOM   3256  CZ  ARG A 344      -2.278  -8.515   7.741  1.00 10.00      A   
ATOM   3257  NH1 ARG A 344      -2.165  -9.392   6.757  1.00 10.00      A   
ATOM   3258 HH11 ARG A 344      -2.877  -9.386   5.974  1.00 10.00      A   
ATOM   3259 HH12 ARG A 344      -1.390 -10.083   6.748  1.00 10.00      A   
ATOM   3260  NH2 ARG A 344      -3.285  -7.658   7.725  1.00 10.00      A   
ATOM   3261 HH21 ARG A 344      -3.408  -6.964   8.502  1.00 10.00      A   
ATOM   3262 HH22 ARG A 344      -3.972  -7.673   6.928  1.00 10.00      A   
ATOM   3263  C   ARG A 344       2.746 -11.707  12.217  1.00 10.00      A   
ATOM   3264  O   ARG A 344       3.652 -10.881  12.309  1.00 10.00      A   
ATOM   3265  N   VAL A 345       2.938 -13.013  12.374  1.00 10.00      A   
ATOM   3266  HN  VAL A 345       2.173 -13.622  12.276  1.00 10.00      A   
ATOM   3267  CA  VAL A 345       4.254 -13.568  12.665  1.00 10.00      A   
ATOM   3268  CB  VAL A 345       4.197 -14.598  13.816  1.00 10.00      A   
ATOM   3269  CG1 VAL A 345       5.599 -14.921  14.313  1.00 10.00      A   
ATOM   3270  CG2 VAL A 345       3.333 -14.080  14.957  1.00 10.00      A   
ATOM   3271  C   VAL A 345       4.839 -14.235  11.421  1.00 10.00      A   
ATOM   3272  O   VAL A 345       4.380 -15.296  11.002  1.00 10.00      A   
ATOM   3273  N   PHE A 346       5.841 -13.598  10.829  1.00 10.00      A   
ATOM   3274  HN  PHE A 346       6.161 -12.749  11.213  1.00 10.00      A   
ATOM   3275  CA  PHE A 346       6.491 -14.120   9.629  1.00 10.00      A   
ATOM   3276  CB  PHE A 346       6.980 -12.969   8.746  1.00 10.00      A   
ATOM   3277  CG  PHE A 346       5.877 -12.167   8.115  1.00 10.00      A   
ATOM   3278  CD1 PHE A 346       5.346 -11.061   8.757  1.00 10.00      A   
ATOM   3279  CD2 PHE A 346       5.371 -12.522   6.875  1.00 10.00      A   
ATOM   3280  CE1 PHE A 346       4.331 -10.323   8.174  1.00 10.00      A   
ATOM   3281  CE2 PHE A 346       4.357 -11.790   6.284  1.00 10.00      A   
ATOM   3282  CZ  PHE A 346       3.837 -10.688   6.935  1.00 10.00      A   
ATOM   3283  C   PHE A 346       7.663 -15.032   9.986  1.00 10.00      A   
ATOM   3284  O   PHE A 346       8.460 -14.713  10.864  1.00 10.00      A   
ATOM   3285  N   PRO A 347       7.784 -16.178   9.300  1.00 10.00      A   
ATOM   3286  CA  PRO A 347       8.868 -17.135   9.542  1.00 10.00      A   
ATOM   3287  CB  PRO A 347       8.381 -18.402   8.839  1.00 10.00      A   
ATOM   3288  CG  PRO A 347       7.491 -17.913   7.747  1.00 10.00      A   
ATOM   3289  CD  PRO A 347       6.872 -16.629   8.234  1.00 10.00      A   
ATOM   3290  C   PRO A 347      10.185 -16.668   8.929  1.00 10.00      A   
ATOM   3291  O   PRO A 347      10.205 -16.109   7.830  1.00 10.00      A   
ATOM   3292  N   SER A 348      11.275 -16.884   9.647  1.00 10.00      A   
ATOM   3293  HN  SER A 348      11.191 -17.316  10.529  1.00 10.00      A   
ATOM   3294  CA  SER A 348      12.591 -16.491   9.168  1.00 10.00      A   
ATOM   3295  CB  SER A 348      13.587 -16.529  10.319  1.00 10.00      A   
ATOM   3296  OG  SER A 348      13.196 -17.504  11.273  1.00 10.00      A   
ATOM   3297  HG  SER A 348      12.415 -17.192  11.759  1.00 10.00      A   
ATOM   3298  C   SER A 348      13.047 -17.414   8.044  1.00 10.00      A   
ATOM   3299  O   SER A 348      13.241 -16.981   6.908  1.00 10.00      A   
ATOM   3300  N   GLU A 349      13.213 -18.691   8.373  1.00 10.00      A   
ATOM   3301  HN  GLU A 349      13.061 -18.965   9.301  1.00 10.00      A   
ATOM   3302  CA  GLU A 349      13.621 -19.696   7.395  1.00 10.00      A   
ATOM   3303  CB  GLU A 349      14.917 -20.405   7.818  1.00 10.00      A   
ATOM   3304  CG  GLU A 349      15.141 -20.506   9.321  1.00 10.00      A   
ATOM   3305  CD  GLU A 349      16.060 -19.421   9.857  1.00 10.00      A   
ATOM   3306  OE1 GLU A 349      16.783 -18.790   9.053  1.00 10.00      A   
ATOM   3307  OE2 GLU A 349      16.077 -19.204  11.088  1.00 10.00      A   
ATOM   3308  C   GLU A 349      12.487 -20.701   7.180  1.00 10.00      A   
ATOM   3309  O   GLU A 349      12.418 -21.731   7.853  1.00 10.00      A   
ATOM   3310  N   PRO A 350      11.578 -20.406   6.232  1.00 10.00      A   
ATOM   3311  CA  PRO A 350      10.421 -21.253   5.946  1.00 10.00      A   
ATOM   3312  CB  PRO A 350       9.438 -20.247   5.352  1.00 10.00      A   
ATOM   3313  CG  PRO A 350      10.301 -19.285   4.609  1.00 10.00      A   
ATOM   3314  CD  PRO A 350      11.611 -19.217   5.356  1.00 10.00      A   
ATOM   3315  C   PRO A 350      10.710 -22.364   4.937  1.00 10.00      A   
ATOM   3316  O   PRO A 350       9.817 -23.125   4.568  1.00 10.00      A   
ATOM   3317  N   PHE A 351      11.953 -22.466   4.500  1.00 10.00      A   
ATOM   3318  HN  PHE A 351      12.634 -21.841   4.832  1.00 10.00      A   
ATOM   3319  CA  PHE A 351      12.330 -23.494   3.534  1.00 10.00      A   
ATOM   3320  CB  PHE A 351      13.248 -22.924   2.448  1.00 10.00      A   
ATOM   3321  CG  PHE A 351      12.610 -21.836   1.627  1.00 10.00      A   
ATOM   3322  CD1 PHE A 351      12.921 -20.506   1.852  1.00 10.00      A   
ATOM   3323  CD2 PHE A 351      11.697 -22.144   0.633  1.00 10.00      A   
ATOM   3324  CE1 PHE A 351      12.336 -19.501   1.105  1.00 10.00      A   
ATOM   3325  CE2 PHE A 351      11.108 -21.144  -0.120  1.00 10.00      A   
ATOM   3326  CZ  PHE A 351      11.428 -19.820   0.117  1.00 10.00      A   
ATOM   3327  C   PHE A 351      12.969 -24.697   4.227  1.00 10.00      A   
ATOM   3328  O   PHE A 351      13.622 -25.529   3.590  1.00 10.00      A   
ATOM   3329  N   VAL A 352      12.771 -24.780   5.538  1.00 10.00      A   
ATOM   3330  HN  VAL A 352      12.240 -24.088   5.984  1.00 10.00      A   
ATOM   3331  CA  VAL A 352      13.307 -25.878   6.329  1.00 10.00      A   
ATOM   3332  CB  VAL A 352      14.257 -25.368   7.440  1.00 10.00      A   
ATOM   3333  CG1 VAL A 352      15.042 -26.514   8.061  1.00 10.00      A   
ATOM   3334  CG2 VAL A 352      15.196 -24.294   6.912  1.00 10.00      A   
ATOM   3335  C   VAL A 352      12.166 -26.653   6.978  1.00 10.00      A   
ATOM   3336  O   VAL A 352      11.211 -26.053   7.477  1.00 10.00      A   
ATOM   3337  N   MET A 353      12.256 -27.977   6.956  1.00 10.00      A   
ATOM   3338  HN  MET A 353      13.027 -28.398   6.513  1.00 10.00      A   
ATOM   3339  CA  MET A 353      11.233 -28.823   7.562  1.00 10.00      A   
ATOM   3340  CB  MET A 353      11.349 -30.262   7.056  1.00 10.00      A   
ATOM   3341  CG  MET A 353      10.428 -31.237   7.770  1.00 10.00      A   
ATOM   3342  SD  MET A 353      10.655 -32.944   7.240  1.00 10.00      A   
ATOM   3343  CE  MET A 353       9.662 -33.796   8.463  1.00 10.00      A   
ATOM   3344  C   MET A 353      11.347 -28.801   9.085  1.00 10.00      A   
ATOM   3345  O   MET A 353      10.337 -28.764   9.794  1.00 10.00      A   
ATOM   3346  N   GLU A 354      12.581 -28.835   9.572  1.00 10.00      A   
ATOM   3347  HN  GLU A 354      13.338 -28.870   8.950  1.00 10.00      A   
ATOM   3348  CA  GLU A 354      12.847 -28.819  11.003  1.00 10.00      A   
ATOM   3349  CB  GLU A 354      14.267 -29.313  11.288  1.00 10.00      A   
ATOM   3350  CG  GLU A 354      14.407 -30.825  11.328  1.00 10.00      A   
ATOM   3351  CD  GLU A 354      13.620 -31.452  12.459  1.00 10.00      A   
ATOM   3352  OE1 GLU A 354      13.666 -30.921  13.587  1.00 10.00      A   
ATOM   3353  OE2 GLU A 354      12.962 -32.488  12.231  1.00 10.00      A   
ATOM   3354  C   GLU A 354      12.659 -27.420  11.581  1.00 10.00      A   
ATOM   3355  O   GLU A 354      13.049 -26.424  10.963  1.00 10.00      A   
ATOM   3356  N   PRO A 355      12.036 -27.328  12.765  1.00 10.00      A   
ATOM   3357  CA  PRO A 355      11.800 -26.050  13.442  1.00 10.00      A   
ATOM   3358  CB  PRO A 355      11.038 -26.446  14.712  1.00 10.00      A   
ATOM   3359  CG  PRO A 355      10.493 -27.801  14.426  1.00 10.00      A   
ATOM   3360  CD  PRO A 355      11.499 -28.460  13.534  1.00 10.00      A   
ATOM   3361  C   PRO A 355      13.113 -25.375  13.817  1.00 10.00      A   
ATOM   3362  O   PRO A 355      14.035 -26.022  14.319  1.00 10.00      A   
ATOM   3363  N   ASN A 356      13.198 -24.077  13.569  1.00 10.00      A   
ATOM   3364  HN  ASN A 356      12.424 -23.610  13.188  1.00 10.00      A   
ATOM   3365  CA  ASN A 356      14.405 -23.318  13.872  1.00 10.00      A   
ATOM   3366  CB  ASN A 356      14.623 -22.184  12.860  1.00 10.00      A   
ATOM   3367  CG  ASN A 356      13.480 -21.186  12.807  1.00 10.00      A   
ATOM   3368  OD1 ASN A 356      12.332 -21.517  13.103  1.00 10.00      A   
ATOM   3369  ND2 ASN A 356      13.780 -19.968  12.397  1.00 10.00      A   
ATOM   3370 HD21 ASN A 356      14.714 -19.773  12.150  1.00 10.00      A   
ATOM   3371 HD22 ASN A 356      13.061 -19.301  12.358  1.00 10.00      A   
ATOM   3372  C   ASN A 356      14.364 -22.769  15.293  1.00 10.00      A   
ATOM   3373  O   ASN A 356      15.401 -22.594  15.929  1.00 10.00      A   
ATOM   3374  N   VAL A 357      13.161 -22.512  15.789  1.00 10.00      A   
ATOM   3375  HN  VAL A 357      12.373 -22.687  15.235  1.00 10.00      A   
ATOM   3376  CA  VAL A 357      12.974 -21.987  17.136  1.00 10.00      A   
ATOM   3377  CB  VAL A 357      12.717 -20.461  17.132  1.00 10.00      A   
ATOM   3378  CG1 VAL A 357      13.995 -19.698  16.820  1.00 10.00      A   
ATOM   3379  CG2 VAL A 357      11.614 -20.092  16.149  1.00 10.00      A   
ATOM   3380  C   VAL A 357      11.798 -22.681  17.812  1.00 10.00      A   
ATOM   3381  O   VAL A 357      11.115 -23.497  17.191  1.00 10.00      A   
ATOM   3382  N   ALA A 358      11.554 -22.354  19.075  1.00 10.00      A   
ATOM   3383  HN  ALA A 358      12.124 -21.692  19.523  1.00 10.00      A   
ATOM   3384  CA  ALA A 358      10.451 -22.950  19.809  1.00 10.00      A   
ATOM   3385  CB  ALA A 358      10.746 -22.981  21.301  1.00 10.00      A   
ATOM   3386  C   ALA A 358       9.154 -22.203  19.516  1.00 10.00      A   
ATOM   3387  O   ALA A 358       8.659 -21.436  20.344  1.00 10.00      A   
ATOM   3388  N   LEU A 359       8.636 -22.408  18.313  1.00 10.00      A   
ATOM   3389  HN  LEU A 359       9.099 -23.013  17.694  1.00 10.00      A   
ATOM   3390  CA  LEU A 359       7.401 -21.771  17.891  1.00 10.00      A   
ATOM   3391  CB  LEU A 359       7.647 -20.838  16.704  1.00 10.00      A   
ATOM   3392  CG  LEU A 359       6.450 -19.988  16.268  1.00 10.00      A   
ATOM   3393  CD1 LEU A 359       6.509 -18.609  16.906  1.00 10.00      A   
ATOM   3394  CD2 LEU A 359       6.380 -19.888  14.753  1.00 10.00      A   
ATOM   3395  C   LEU A 359       6.369 -22.824  17.516  1.00 10.00      A   
ATOM   3396  O   LEU A 359       6.343 -23.317  16.381  1.00 10.00      A   
ATOM   3397  N   THR A 360       5.541 -23.182  18.479  1.00 10.00      A   
ATOM   3398  HN  THR A 360       5.624 -22.757  19.364  1.00 10.00      A   
ATOM   3399  CA  THR A 360       4.507 -24.176  18.273  1.00 10.00      A   
ATOM   3400  CB  THR A 360       4.437 -25.163  19.458  1.00 10.00      A   
ATOM   3401  OG1 THR A 360       4.208 -24.451  20.686  1.00 10.00      A   
ATOM   3402  HG1 THR A 360       4.779 -23.658  20.718  1.00 10.00      A   
ATOM   3403  CG2 THR A 360       5.728 -25.964  19.568  1.00 10.00      A   
ATOM   3404  C   THR A 360       3.153 -23.496  18.074  1.00 10.00      A   
ATOM   3405  O   THR A 360       3.066 -22.448  17.428  1.00 10.00      A   
ATOM   3406  N   GLU A 361       2.100 -24.081  18.625  1.00 10.00      A   
ATOM   3407  HN  GLU A 361       2.216 -24.923  19.125  1.00 10.00      A   
ATOM   3408  CA  GLU A 361       0.768 -23.513  18.502  1.00 10.00      A   
ATOM   3409  CB  GLU A 361      -0.217 -24.539  17.919  1.00 10.00      A   
ATOM   3410  CG  GLU A 361      -0.480 -25.756  18.800  1.00 10.00      A   
ATOM   3411  CD  GLU A 361       0.660 -26.753  18.788  1.00 10.00      A   
ATOM   3412  OE1 GLU A 361       1.523 -26.676  19.685  1.00 10.00      A   
ATOM   3413  OE2 GLU A 361       0.704 -27.609  17.880  1.00 10.00      A   
ATOM   3414  C   GLU A 361       0.272 -22.991  19.848  1.00 10.00      A   
ATOM   3415  O   GLU A 361      -0.878 -22.565  19.977  1.00 10.00      A   
ATOM   3416  N   GLN A 362       1.154 -23.000  20.843  1.00 10.00      A   
ATOM   3417  HN  GLN A 362       2.072 -23.313  20.670  1.00 10.00      A   
ATOM   3418  CA  GLN A 362       0.800 -22.540  22.179  1.00 10.00      A   
ATOM   3419  CB  GLN A 362       1.860 -22.975  23.194  1.00 10.00      A   
ATOM   3420  CG  GLN A 362       1.586 -22.529  24.628  1.00 10.00      A   
ATOM   3421  CD  GLN A 362       0.240 -23.001  25.155  1.00 10.00      A   
ATOM   3422  OE1 GLN A 362      -0.294 -24.023  24.722  1.00 10.00      A   
ATOM   3423  NE2 GLN A 362      -0.310 -22.262  26.105  1.00 10.00      A   
ATOM   3424 HE21 GLN A 362       0.174 -21.463  26.408  1.00 10.00      A   
ATOM   3425 HE22 GLN A 362      -1.173 -22.546  26.467  1.00 10.00      A   
ATOM   3426  C   GLN A 362       0.628 -21.027  22.214  1.00 10.00      A   
ATOM   3427  O   GLN A 362      -0.349 -20.518  22.763  1.00 10.00      A   
ATOM   3428  N   GLY A 363       1.569 -20.322  21.600  1.00 10.00      A   
ATOM   3429  HN  GLY A 363       2.320 -20.800  21.165  1.00 10.00      A   
ATOM   3430  CA  GLY A 363       1.531 -18.869  21.565  1.00 10.00      A   
ATOM   3431  C   GLY A 363       0.215 -18.323  21.045  1.00 10.00      A   
ATOM   3432  O   GLY A 363      -0.291 -17.327  21.559  1.00 10.00      A   
ATOM   3433  N   LEU A 364      -0.345 -18.977  20.030  1.00 10.00      A   
ATOM   3434  HN  LEU A 364       0.107 -19.765  19.658  1.00 10.00      A   
ATOM   3435  CA  LEU A 364      -1.617 -18.542  19.460  1.00 10.00      A   
ATOM   3436  CB  LEU A 364      -1.997 -19.381  18.240  1.00 10.00      A   
ATOM   3437  CG  LEU A 364      -2.058 -18.638  16.903  1.00 10.00      A   
ATOM   3438  CD1 LEU A 364      -2.575 -19.555  15.805  1.00 10.00      A   
ATOM   3439  CD2 LEU A 364      -2.924 -17.393  17.013  1.00 10.00      A   
ATOM   3440  C   LEU A 364      -2.726 -18.596  20.507  1.00 10.00      A   
ATOM   3441  O   LEU A 364      -3.599 -17.730  20.546  1.00 10.00      A   
ATOM   3442  N   VAL A 365      -2.674 -19.609  21.364  1.00 10.00      A   
ATOM   3443  HN  VAL A 365      -1.944 -20.262  21.290  1.00 10.00      A   
ATOM   3444  CA  VAL A 365      -3.666 -19.768  22.420  1.00 10.00      A   
ATOM   3445  CB  VAL A 365      -3.550 -21.150  23.101  1.00 10.00      A   
ATOM   3446  CG1 VAL A 365      -4.591 -21.315  24.201  1.00 10.00      A   
ATOM   3447  CG2 VAL A 365      -3.678 -22.263  22.074  1.00 10.00      A   
ATOM   3448  C   VAL A 365      -3.493 -18.672  23.465  1.00 10.00      A   
ATOM   3449  O   VAL A 365      -4.464 -18.036  23.883  1.00 10.00      A   
ATOM   3450  N   SER A 366      -2.247 -18.446  23.860  1.00 10.00      A   
ATOM   3451  HN  SER A 366      -1.518 -18.990  23.482  1.00 10.00      A   
ATOM   3452  CA  SER A 366      -1.923 -17.429  24.848  1.00 10.00      A   
ATOM   3453  CB  SER A 366      -0.418 -17.428  25.116  1.00 10.00      A   
ATOM   3454  OG  SER A 366       0.063 -18.753  25.273  1.00 10.00      A   
ATOM   3455  HG  SER A 366       0.571 -18.811  26.090  1.00 10.00      A   
ATOM   3456  C   SER A 366      -2.384 -16.047  24.382  1.00 10.00      A   
ATOM   3457  O   SER A 366      -2.988 -15.293  25.142  1.00 10.00      A   
ATOM   3458  N   VAL A 367      -2.118 -15.731  23.123  1.00 10.00      A   
ATOM   3459  HN  VAL A 367      -1.635 -16.375  22.559  1.00 10.00      A   
ATOM   3460  CA  VAL A 367      -2.512 -14.443  22.557  1.00 10.00      A   
ATOM   3461  CB  VAL A 367      -1.938 -14.234  21.137  1.00 10.00      A   
ATOM   3462  CG1 VAL A 367      -2.476 -12.955  20.507  1.00 10.00      A   
ATOM   3463  CG2 VAL A 367      -0.417 -14.200  21.176  1.00 10.00      A   
ATOM   3464  C   VAL A 367      -4.033 -14.300  22.527  1.00 10.00      A   
ATOM   3465  O   VAL A 367      -4.569 -13.238  22.833  1.00 10.00      A   
ATOM   3466  N   SER A 368      -4.724 -15.381  22.180  1.00 10.00      A   
ATOM   3467  HN  SER A 368      -4.242 -16.209  21.964  1.00 10.00      A   
ATOM   3468  CA  SER A 368      -6.181 -15.369  22.107  1.00 10.00      A   
ATOM   3469  CB  SER A 368      -6.692 -16.692  21.540  1.00 10.00      A   
ATOM   3470  OG  SER A 368      -6.118 -16.952  20.271  1.00 10.00      A   
ATOM   3471  HG  SER A 368      -5.207 -17.260  20.386  1.00 10.00      A   
ATOM   3472  C   SER A 368      -6.816 -15.092  23.473  1.00 10.00      A   
ATOM   3473  O   SER A 368      -7.842 -14.410  23.568  1.00 10.00      A   
ATOM   3474  N   MET A 369      -6.199 -15.617  24.528  1.00 10.00      A   
ATOM   3475  HN  MET A 369      -5.381 -16.147  24.391  1.00 10.00      A   
ATOM   3476  CA  MET A 369      -6.705 -15.424  25.886  1.00 10.00      A   
ATOM   3477  CB  MET A 369      -6.254 -16.568  26.798  1.00 10.00      A   
ATOM   3478  CG  MET A 369      -6.864 -17.920  26.472  1.00 10.00      A   
ATOM   3479  SD  MET A 369      -6.323 -19.212  27.609  1.00 10.00      A   
ATOM   3480  CE  MET A 369      -7.148 -20.642  26.919  1.00 10.00      A   
ATOM   3481  C   MET A 369      -6.217 -14.106  26.467  1.00 10.00      A   
ATOM   3482  O   MET A 369      -6.875 -13.507  27.320  1.00 10.00      A   
ATOM   3483  N   GLY A 370      -5.055 -13.671  26.008  1.00 10.00      A   
ATOM   3484  HN  GLY A 370      -4.574 -14.203  25.339  1.00 10.00      A   
ATOM   3485  CA  GLY A 370      -4.473 -12.439  26.496  1.00 10.00      A   
ATOM   3486  C   GLY A 370      -5.053 -11.196  25.861  1.00 10.00      A   
ATOM   3487  O   GLY A 370      -5.411 -10.247  26.563  1.00 10.00      A   
ATOM   3488  N   CYS A 371      -5.148 -11.194  24.542  1.00 10.00      A   
ATOM   3489  HN  CYS A 371      -4.862 -11.990  24.035  1.00 10.00      A   
ATOM   3490  CA  CYS A 371      -5.669 -10.051  23.816  1.00 10.00      A   
ATOM   3491  CB  CYS A 371      -4.834  -9.822  22.557  1.00 10.00      A   
ATOM   3492  SG  CYS A 371      -3.054  -9.990  22.826  1.00 10.00      A   
ATOM   3493  HG  CYS A 371      -2.632  -8.900  23.460  1.00 10.00      A   
ATOM   3494  C   CYS A 371      -7.142 -10.240  23.459  1.00 10.00      A   
ATOM   3495  O   CYS A 371      -7.482 -11.004  22.558  1.00 10.00      A   
ATOM   3496  N   PRO A 372      -8.041  -9.538  24.167  1.00 10.00      A   
ATOM   3497  CA  PRO A 372      -9.482  -9.619  23.932  1.00 10.00      A   
ATOM   3498  CB  PRO A 372     -10.089  -9.046  25.224  1.00 10.00      A   
ATOM   3499  CG  PRO A 372      -8.937  -8.796  26.145  1.00 10.00      A   
ATOM   3500  CD  PRO A 372      -7.736  -8.627  25.270  1.00 10.00      A   
ATOM   3501  C   PRO A 372      -9.906  -8.775  22.733  1.00 10.00      A   
ATOM   3502  O   PRO A 372     -11.075  -8.761  22.347  1.00 10.00      A   
ATOM   3503  N   LYS A 373      -8.939  -8.078  22.146  1.00 10.00      A   
ATOM   3504  HN  LYS A 373      -8.026  -8.147  22.495  1.00 10.00      A   
ATOM   3505  CA  LYS A 373      -9.193  -7.229  20.990  1.00 10.00      A   
ATOM   3506  CB  LYS A 373      -8.484  -5.880  21.155  1.00 10.00      A   
ATOM   3507  CG  LYS A 373      -8.942  -5.058  22.348  1.00 10.00      A   
ATOM   3508  CD  LYS A 373     -10.370  -4.561  22.177  1.00 10.00      A   
ATOM   3509  CE  LYS A 373     -10.714  -3.502  23.213  1.00 10.00      A   
ATOM   3510  NZ  LYS A 373     -10.034  -2.208  22.932  1.00 10.00      A   
ATOM   3511  HZ1 LYS A 373     -10.454  -1.757  22.093  1.00 10.00      A   
ATOM   3512  HZ2 LYS A 373      -9.017  -2.364  22.749  1.00 10.00      A   
ATOM   3513  HZ3 LYS A 373     -10.134  -1.561  23.744  1.00 10.00      A   
ATOM   3514  C   LYS A 373      -8.697  -7.904  19.720  1.00 10.00      A   
ATOM   3515  O   LYS A 373      -8.837  -7.364  18.622  1.00 10.00      A   
ATOM   3516  N   LEU A 374      -8.122  -9.090  19.877  1.00 10.00      A   
ATOM   3517  HN  LEU A 374      -8.064  -9.476  20.775  1.00 10.00      A   
ATOM   3518  CA  LEU A 374      -7.583  -9.841  18.754  1.00 10.00      A   
ATOM   3519  CB  LEU A 374      -6.778 -11.039  19.269  1.00 10.00      A   
ATOM   3520  CG  LEU A 374      -5.559 -11.459  18.440  1.00 10.00      A   
ATOM   3521  CD1 LEU A 374      -5.982 -12.041  17.102  1.00 10.00      A   
ATOM   3522  CD2 LEU A 374      -4.602 -10.292  18.241  1.00 10.00      A   
ATOM   3523  C   LEU A 374      -8.693 -10.314  17.821  1.00 10.00      A   
ATOM   3524  O   LEU A 374      -9.612 -11.014  18.245  1.00 10.00      A   
ATOM   3525  N   GLU A 375      -8.614  -9.906  16.557  1.00 10.00      A   
ATOM   3526  HN  GLU A 375      -7.885  -9.307  16.296  1.00 10.00      A   
ATOM   3527  CA  GLU A 375      -9.599 -10.308  15.555  1.00 10.00      A   
ATOM   3528  CB  GLU A 375     -10.677  -9.236  15.383  1.00 10.00      A   
ATOM   3529  CG  GLU A 375     -10.153  -7.887  14.917  1.00 10.00      A   
ATOM   3530  CD  GLU A 375     -11.236  -7.038  14.289  1.00 10.00      A   
ATOM   3531  OE1 GLU A 375     -11.612  -7.311  13.131  1.00 10.00      A   
ATOM   3532  OE2 GLU A 375     -11.713  -6.089  14.945  1.00 10.00      A   
ATOM   3533  C   GLU A 375      -8.937 -10.600  14.210  1.00 10.00      A   
ATOM   3534  O   GLU A 375      -9.603 -11.002  13.253  1.00 10.00      A   
ATOM   3535  N   SER A 376      -7.623 -10.421  14.147  1.00 10.00      A   
ATOM   3536  HN  SER A 376      -7.139 -10.152  14.950  1.00 10.00      A   
ATOM   3537  CA  SER A 376      -6.877 -10.642  12.915  1.00 10.00      A   
ATOM   3538  CB  SER A 376      -6.737  -9.317  12.152  1.00 10.00      A   
ATOM   3539  OG  SER A 376      -7.071  -8.215  12.989  1.00 10.00      A   
ATOM   3540  HG  SER A 376      -6.717  -8.370  13.872  1.00 10.00      A   
ATOM   3541  C   SER A 376      -5.498 -11.238  13.213  1.00 10.00      A   
ATOM   3542  O   SER A 376      -4.680 -10.620  13.897  1.00 10.00      A   
ATOM   3543  N   VAL A 377      -5.249 -12.442  12.708  1.00 10.00      A   
ATOM   3544  HN  VAL A 377      -5.939 -12.894  12.174  1.00 10.00      A   
ATOM   3545  CA  VAL A 377      -3.968 -13.109  12.932  1.00 10.00      A   
ATOM   3546  CB  VAL A 377      -4.025 -14.159  14.067  1.00 10.00      A   
ATOM   3547  CG1 VAL A 377      -3.452 -13.604  15.359  1.00 10.00      A   
ATOM   3548  CG2 VAL A 377      -5.439 -14.680  14.271  1.00 10.00      A   
ATOM   3549  C   VAL A 377      -3.442 -13.800  11.680  1.00 10.00      A   
ATOM   3550  O   VAL A 377      -4.212 -14.310  10.861  1.00 10.00      A   
ATOM   3551  N   LEU A 378      -2.125 -13.796  11.551  1.00 10.00      A   
ATOM   3552  HN  LEU A 378      -1.591 -13.334  12.235  1.00 10.00      A   
ATOM   3553  CA  LEU A 378      -1.423 -14.447  10.451  1.00 10.00      A   
ATOM   3554  CB  LEU A 378      -0.898 -13.407   9.454  1.00 10.00      A   
ATOM   3555  CG  LEU A 378      -0.077 -13.927   8.268  1.00 10.00      A   
ATOM   3556  CD1 LEU A 378      -0.800 -15.055   7.551  1.00 10.00      A   
ATOM   3557  CD2 LEU A 378       0.233 -12.791   7.305  1.00 10.00      A   
ATOM   3558  C   LEU A 378      -0.279 -15.244  11.071  1.00 10.00      A   
ATOM   3559  O   LEU A 378       0.730 -14.675  11.495  1.00 10.00      A   
ATOM   3560  N   TYR A 379      -0.453 -16.554  11.149  1.00 10.00      A   
ATOM   3561  HN  TYR A 379      -1.258 -16.954  10.753  1.00 10.00      A   
ATOM   3562  CA  TYR A 379       0.532 -17.417  11.792  1.00 10.00      A   
ATOM   3563  CB  TYR A 379      -0.146 -18.128  12.966  1.00 10.00      A   
ATOM   3564  CG  TYR A 379       0.768 -18.529  14.101  1.00 10.00      A   
ATOM   3565  CD1 TYR A 379       1.580 -17.597  14.737  1.00 10.00      A   
ATOM   3566  CD2 TYR A 379       0.797 -19.839  14.553  1.00 10.00      A   
ATOM   3567  CE1 TYR A 379       2.393 -17.963  15.794  1.00 10.00      A   
ATOM   3568  CE2 TYR A 379       1.609 -20.214  15.606  1.00 10.00      A   
ATOM   3569  CZ  TYR A 379       2.403 -19.274  16.224  1.00 10.00      A   
ATOM   3570  OH  TYR A 379       3.197 -19.640  17.284  1.00 10.00      A   
ATOM   3571  HH  TYR A 379       3.301 -20.602  17.296  1.00 10.00      A   
ATOM   3572  C   TYR A 379       1.128 -18.450  10.840  1.00 10.00      A   
ATOM   3573  O   TYR A 379       0.426 -19.035  10.015  1.00 10.00      A   
ATOM   3574  N   PHE A 380       2.428 -18.667  10.980  1.00 10.00      A   
ATOM   3575  HN  PHE A 380       2.920 -18.154  11.659  1.00 10.00      A   
ATOM   3576  CA  PHE A 380       3.153 -19.639  10.172  1.00 10.00      A   
ATOM   3577  CB  PHE A 380       4.131 -18.938   9.228  1.00 10.00      A   
ATOM   3578  CG  PHE A 380       3.494 -18.239   8.061  1.00 10.00      A   
ATOM   3579  CD1 PHE A 380       3.148 -16.903   8.144  1.00 10.00      A   
ATOM   3580  CD2 PHE A 380       3.262 -18.916   6.875  1.00 10.00      A   
ATOM   3581  CE1 PHE A 380       2.579 -16.254   7.064  1.00 10.00      A   
ATOM   3582  CE2 PHE A 380       2.691 -18.275   5.792  1.00 10.00      A   
ATOM   3583  CZ  PHE A 380       2.351 -16.941   5.886  1.00 10.00      A   
ATOM   3584  C   PHE A 380       3.926 -20.569  11.097  1.00 10.00      A   
ATOM   3585  O   PHE A 380       5.113 -20.357  11.352  1.00 10.00      A   
ATOM   3586  N   CYS A 381       3.248 -21.579  11.617  1.00 10.00      A   
ATOM   3587  HN  CYS A 381       2.305 -21.696  11.376  1.00 10.00      A   
ATOM   3588  CA  CYS A 381       3.866 -22.522  12.537  1.00 10.00      A   
ATOM   3589  CB  CYS A 381       2.892 -22.860  13.667  1.00 10.00      A   
ATOM   3590  SG  CYS A 381       1.227 -23.286  13.103  1.00 10.00      A   
ATOM   3591  HG  CYS A 381       0.952 -24.514  13.532  1.00 10.00      A   
ATOM   3592  C   CYS A 381       4.326 -23.795  11.831  1.00 10.00      A   
ATOM   3593  O   CYS A 381       4.066 -23.992  10.642  1.00 10.00      A   
ATOM   3594  N   ARG A 382       5.020 -24.653  12.574  1.00 10.00      A   
ATOM   3595  HN  ARG A 382       5.211 -24.428  13.513  1.00 10.00      A   
ATOM   3596  CA  ARG A 382       5.522 -25.911  12.033  1.00 10.00      A   
ATOM   3597  CB  ARG A 382       6.897 -26.216  12.628  1.00 10.00      A   
ATOM   3598  CG  ARG A 382       8.038 -26.222  11.624  1.00 10.00      A   
ATOM   3599  CD  ARG A 382       8.402 -24.815  11.184  1.00 10.00      A   
ATOM   3600  NE  ARG A 382       9.487 -24.824  10.207  1.00 10.00      A   
ATOM   3601  HE  ARG A 382       9.474 -25.541   9.530  1.00 10.00      A   
ATOM   3602  CZ  ARG A 382      10.480 -23.935  10.180  1.00 10.00      A   
ATOM   3603  NH1 ARG A 382      10.531 -22.960  11.079  1.00 10.00      A   
ATOM   3604 HH11 ARG A 382       9.791 -22.881  11.812  1.00 10.00      A   
ATOM   3605 HH12 ARG A 382      11.308 -22.265  11.063  1.00 10.00      A   
ATOM   3606  NH2 ARG A 382      11.425 -24.030   9.255  1.00 10.00      A   
ATOM   3607 HH21 ARG A 382      12.210 -23.335   9.223  1.00 10.00      A   
ATOM   3608 HH22 ARG A 382      11.390 -24.803   8.550  1.00 10.00      A   
ATOM   3609  C   ARG A 382       4.576 -27.063  12.358  1.00 10.00      A   
ATOM   3610  O   ARG A 382       4.588 -28.099  11.691  1.00 10.00      A   
ATOM   3611  N   GLN A 383       3.758 -26.876  13.386  1.00 10.00      A   
ATOM   3612  HN  GLN A 383       3.775 -26.020  13.862  1.00 10.00      A   
ATOM   3613  CA  GLN A 383       2.819 -27.904  13.815  1.00 10.00      A   
ATOM   3614  CB  GLN A 383       3.406 -28.678  14.998  1.00 10.00      A   
ATOM   3615  CG  GLN A 383       3.878 -27.787  16.141  1.00 10.00      A   
ATOM   3616  CD  GLN A 383       4.201 -28.564  17.401  1.00 10.00      A   
ATOM   3617  OE1 GLN A 383       5.311 -29.073  17.559  1.00 10.00      A   
ATOM   3618  NE2 GLN A 383       3.245 -28.643  18.314  1.00 10.00      A   
ATOM   3619 HE21 GLN A 383       2.377 -28.193  18.131  1.00 10.00      A   
ATOM   3620 HE22 GLN A 383       3.427 -29.140  19.134  1.00 10.00      A   
ATOM   3621  C   GLN A 383       1.489 -27.280  14.218  1.00 10.00      A   
ATOM   3622  O   GLN A 383       1.356 -26.056  14.239  1.00 10.00      A   
ATOM   3623  N   MET A 384       0.512 -28.122  14.545  1.00 10.00      A   
ATOM   3624  HN  MET A 384       0.683 -29.087  14.521  1.00 10.00      A   
ATOM   3625  CA  MET A 384      -0.805 -27.653  14.954  1.00 10.00      A   
ATOM   3626  CB  MET A 384      -1.586 -27.114  13.743  1.00 10.00      A   
ATOM   3627  CG  MET A 384      -2.970 -26.566  14.062  1.00 10.00      A   
ATOM   3628  SD  MET A 384      -2.965 -25.395  15.436  1.00 10.00      A   
ATOM   3629  CE  MET A 384      -2.134 -23.994  14.691  1.00 10.00      A   
ATOM   3630  C   MET A 384      -1.583 -28.780  15.628  1.00 10.00      A   
ATOM   3631  O   MET A 384      -1.355 -29.957  15.344  1.00 10.00      A   
ATOM   3632  N   THR A 385      -2.480 -28.414  16.534  1.00 10.00      A   
ATOM   3633  HN  THR A 385      -2.588 -27.459  16.738  1.00 10.00      A   
ATOM   3634  CA  THR A 385      -3.310 -29.382  17.236  1.00 10.00      A   
ATOM   3635  CB  THR A 385      -2.967 -29.442  18.732  1.00 10.00      A   
ATOM   3636  OG1 THR A 385      -1.855 -28.591  19.018  1.00 10.00      A   
ATOM   3637  HG1 THR A 385      -1.223 -28.626  18.288  1.00 10.00      A   
ATOM   3638  CG2 THR A 385      -2.645 -30.859  19.166  1.00 10.00      A   
ATOM   3639  C   THR A 385      -4.780 -28.998  17.098  1.00 10.00      A   
ATOM   3640  O   THR A 385      -5.121 -27.808  17.087  1.00 10.00      A   
ATOM   3641  N   ASN A 386      -5.640 -29.999  16.983  1.00 10.00      A   
ATOM   3642  HN  ASN A 386      -5.299 -30.931  16.990  1.00 10.00      A   
ATOM   3643  CA  ASN A 386      -7.073 -29.774  16.846  1.00 10.00      A   
ATOM   3644  CB  ASN A 386      -7.808 -31.093  16.600  1.00 10.00      A   
ATOM   3645  CG  ASN A 386      -7.995 -31.388  15.130  1.00 10.00      A   
ATOM   3646  OD1 ASN A 386      -8.287 -30.493  14.335  1.00 10.00      A   
ATOM   3647  ND2 ASN A 386      -7.821 -32.642  14.754  1.00 10.00      A   
ATOM   3648 HD21 ASN A 386      -7.585 -33.304  15.439  1.00 10.00      A   
ATOM   3649 HD22 ASN A 386      -7.937 -32.859  13.804  1.00 10.00      A   
ATOM   3650  C   ASN A 386      -7.626 -29.098  18.090  1.00 10.00      A   
ATOM   3651  O   ASN A 386      -8.386 -28.134  18.001  1.00 10.00      A   
ATOM   3652  N   ALA A 387      -7.214 -29.594  19.252  1.00 10.00      A   
ATOM   3653  HN  ALA A 387      -6.588 -30.352  19.250  1.00 10.00      A   
ATOM   3654  CA  ALA A 387      -7.665 -29.050  20.530  1.00 10.00      A   
ATOM   3655  CB  ALA A 387      -7.097 -29.871  21.677  1.00 10.00      A   
ATOM   3656  C   ALA A 387      -7.278 -27.579  20.683  1.00 10.00      A   
ATOM   3657  O   ALA A 387      -7.995 -26.800  21.315  1.00 10.00      A   
ATOM   3658  N   ALA A 388      -6.155 -27.201  20.080  1.00 10.00      A   
ATOM   3659  HN  ALA A 388      -5.646 -27.858  19.563  1.00 10.00      A   
ATOM   3660  CA  ALA A 388      -5.677 -25.826  20.151  1.00 10.00      A   
ATOM   3661  CB  ALA A 388      -4.253 -25.724  19.624  1.00 10.00      A   
ATOM   3662  C   ALA A 388      -6.609 -24.900  19.381  1.00 10.00      A   
ATOM   3663  O   ALA A 388      -7.069 -23.887  19.909  1.00 10.00      A   
ATOM   3664  N   LEU A 389      -6.905 -25.274  18.138  1.00 10.00      A   
ATOM   3665  HN  LEU A 389      -6.513 -26.103  17.785  1.00 10.00      A   
ATOM   3666  CA  LEU A 389      -7.791 -24.488  17.285  1.00 10.00      A   
ATOM   3667  CB  LEU A 389      -7.898 -25.113  15.892  1.00 10.00      A   
ATOM   3668  CG  LEU A 389      -6.657 -24.991  15.005  1.00 10.00      A   
ATOM   3669  CD1 LEU A 389      -6.850 -25.751  13.702  1.00 10.00      A   
ATOM   3670  CD2 LEU A 389      -6.346 -23.527  14.733  1.00 10.00      A   
ATOM   3671  C   LEU A 389      -9.170 -24.361  17.916  1.00 10.00      A   
ATOM   3672  O   LEU A 389      -9.771 -23.286  17.904  1.00 10.00      A   
ATOM   3673  N   ILE A 390      -9.658 -25.466  18.477  1.00 10.00      A   
ATOM   3674  HN  ILE A 390      -9.126 -26.293  18.446  1.00 10.00      A   
ATOM   3675  CA  ILE A 390     -10.961 -25.483  19.134  1.00 10.00      A   
ATOM   3676  CB  ILE A 390     -11.313 -26.894  19.666  1.00 10.00      A   
ATOM   3677  CG1 ILE A 390     -11.495 -27.869  18.499  1.00 10.00      A   
ATOM   3678  CG2 ILE A 390     -12.572 -26.858  20.524  1.00 10.00      A   
ATOM   3679  CD1 ILE A 390     -11.645 -29.314  18.921  1.00 10.00      A   
ATOM   3680  C   ILE A 390     -10.983 -24.472  20.280  1.00 10.00      A   
ATOM   3681  O   ILE A 390     -11.940 -23.711  20.436  1.00 10.00      A   
ATOM   3682  N   THR A 391      -9.906 -24.448  21.056  1.00 10.00      A   
ATOM   3683  HN  THR A 391      -9.165 -25.062  20.865  1.00 10.00      A   
ATOM   3684  CA  THR A 391      -9.792 -23.533  22.178  1.00 10.00      A   
ATOM   3685  CB  THR A 391      -8.546 -23.845  23.033  1.00 10.00      A   
ATOM   3686  OG1 THR A 391      -8.560 -25.229  23.408  1.00 10.00      A   
ATOM   3687  HG1 THR A 391      -8.148 -25.754  22.708  1.00 10.00      A   
ATOM   3688  CG2 THR A 391      -8.534 -22.993  24.293  1.00 10.00      A   
ATOM   3689  C   THR A 391      -9.744 -22.079  21.702  1.00 10.00      A   
ATOM   3690  O   THR A 391     -10.446 -21.224  22.237  1.00 10.00      A   
ATOM   3691  N   ILE A 392      -8.935 -21.819  20.675  1.00 10.00      A   
ATOM   3692  HN  ILE A 392      -8.414 -22.554  20.282  1.00 10.00      A   
ATOM   3693  CA  ILE A 392      -8.789 -20.471  20.121  1.00 10.00      A   
ATOM   3694  CB  ILE A 392      -7.810 -20.447  18.926  1.00 10.00      A   
ATOM   3695  CG1 ILE A 392      -6.390 -20.763  19.398  1.00 10.00      A   
ATOM   3696  CG2 ILE A 392      -7.856 -19.101  18.207  1.00 10.00      A   
ATOM   3697  CD1 ILE A 392      -5.386 -20.867  18.274  1.00 10.00      A   
ATOM   3698  C   ILE A 392     -10.132 -19.891  19.686  1.00 10.00      A   
ATOM   3699  O   ILE A 392     -10.470 -18.760  20.042  1.00 10.00      A   
ATOM   3700  N   ALA A 393     -10.895 -20.679  18.934  1.00 10.00      A   
ATOM   3701  HN  ALA A 393     -10.569 -21.579  18.705  1.00 10.00      A   
ATOM   3702  CA  ALA A 393     -12.199 -20.252  18.441  1.00 10.00      A   
ATOM   3703  CB  ALA A 393     -12.806 -21.327  17.559  1.00 10.00      A   
ATOM   3704  C   ALA A 393     -13.139 -19.926  19.593  1.00 10.00      A   
ATOM   3705  O   ALA A 393     -13.933 -18.990  19.516  1.00 10.00      A   
ATOM   3706  N   ARG A 394     -13.031 -20.696  20.665  1.00 10.00      A   
ATOM   3707  HN  ARG A 394     -12.363 -21.414  20.672  1.00 10.00      A   
ATOM   3708  CA  ARG A 394     -13.871 -20.495  21.835  1.00 10.00      A   
ATOM   3709  CB  ARG A 394     -13.925 -21.771  22.676  1.00 10.00      A   
ATOM   3710  CG  ARG A 394     -14.561 -22.949  21.955  1.00 10.00      A   
ATOM   3711  CD  ARG A 394     -14.332 -24.260  22.692  1.00 10.00      A   
ATOM   3712  NE  ARG A 394     -14.991 -24.277  23.993  1.00 10.00      A   
ATOM   3713  HE  ARG A 394     -14.572 -23.759  24.717  1.00 10.00      A   
ATOM   3714  CZ  ARG A 394     -16.110 -24.949  24.252  1.00 10.00      A   
ATOM   3715  NH1 ARG A 394     -16.705 -25.663  23.298  1.00 10.00      A   
ATOM   3716 HH11 ARG A 394     -16.297 -25.702  22.336  1.00 10.00      A   
ATOM   3717 HH12 ARG A 394     -17.587 -26.187  23.505  1.00 10.00      A   
ATOM   3718  NH2 ARG A 394     -16.640 -24.903  25.468  1.00 10.00      A   
ATOM   3719 HH21 ARG A 394     -16.183 -24.342  26.221  1.00 10.00      A   
ATOM   3720 HH22 ARG A 394     -17.515 -25.430  25.678  1.00 10.00      A   
ATOM   3721  C   ARG A 394     -13.376 -19.317  22.667  1.00 10.00      A   
ATOM   3722  O   ARG A 394     -14.119 -18.759  23.475  1.00 10.00      A   
ATOM   3723  N   ASN A 395     -12.117 -18.945  22.471  1.00 10.00      A   
ATOM   3724  HN  ASN A 395     -11.565 -19.443  21.827  1.00 10.00      A   
ATOM   3725  CA  ASN A 395     -11.533 -17.825  23.197  1.00 10.00      A   
ATOM   3726  CB  ASN A 395     -10.013 -17.980  23.326  1.00 10.00      A   
ATOM   3727  CG  ASN A 395      -9.597 -19.023  24.347  1.00 10.00      A   
ATOM   3728  OD1 ASN A 395      -8.554 -19.662  24.206  1.00 10.00      A   
ATOM   3729  ND2 ASN A 395     -10.396 -19.192  25.391  1.00 10.00      A   
ATOM   3730 HD21 ASN A 395     -11.206 -18.643  25.449  1.00 10.00      A   
ATOM   3731 HD22 ASN A 395     -10.141 -19.861  26.068  1.00 10.00      A   
ATOM   3732  C   ASN A 395     -11.862 -16.511  22.505  1.00 10.00      A   
ATOM   3733  O   ASN A 395     -12.391 -15.590  23.127  1.00 10.00      A   
ATOM   3734  N   ARG A 396     -11.568 -16.445  21.211  1.00 10.00      A   
ATOM   3735  HN  ARG A 396     -11.181 -17.234  20.769  1.00 10.00      A   
ATOM   3736  CA  ARG A 396     -11.823 -15.248  20.420  1.00 10.00      A   
ATOM   3737  CB  ARG A 396     -10.513 -14.676  19.868  1.00 10.00      A   
ATOM   3738  CG  ARG A 396      -9.551 -14.152  20.921  1.00 10.00      A   
ATOM   3739  CD  ARG A 396      -9.767 -12.672  21.206  1.00 10.00      A   
ATOM   3740  NE  ARG A 396     -11.082 -12.396  21.782  1.00 10.00      A   
ATOM   3741  HE  ARG A 396     -11.790 -12.094  21.158  1.00 10.00      A   
ATOM   3742  CZ  ARG A 396     -11.381 -12.526  23.074  1.00 10.00      A   
ATOM   3743  NH1 ARG A 396     -10.455 -12.935  23.943  1.00 10.00      A   
ATOM   3744 HH11 ARG A 396     -10.694 -13.035  24.956  1.00 10.00      A   
ATOM   3745 HH12 ARG A 396      -9.488 -13.158  23.620  1.00 10.00      A   
ATOM   3746  NH2 ARG A 396     -12.600 -12.228  23.507  1.00 10.00      A   
ATOM   3747 HH21 ARG A 396     -13.329 -11.890  22.839  1.00 10.00      A   
ATOM   3748 HH22 ARG A 396     -12.838 -12.337  24.516  1.00 10.00      A   
ATOM   3749  C   ARG A 396     -12.785 -15.537  19.270  1.00 10.00      A   
ATOM   3750  O   ARG A 396     -12.365 -15.717  18.126  1.00 10.00      A   
ATOM   3751  N   PRO A 397     -14.096 -15.588  19.553  1.00 10.00      A   
ATOM   3752  CA  PRO A 397     -15.113 -15.842  18.530  1.00 10.00      A   
ATOM   3753  CB  PRO A 397     -16.336 -16.249  19.352  1.00 10.00      A   
ATOM   3754  CG  PRO A 397     -16.171 -15.541  20.655  1.00 10.00      A   
ATOM   3755  CD  PRO A 397     -14.690 -15.416  20.893  1.00 10.00      A   
ATOM   3756  C   PRO A 397     -15.403 -14.580  17.716  1.00 10.00      A   
ATOM   3757  O   PRO A 397     -16.217 -14.584  16.791  1.00 10.00      A   
ATOM   3758  N   ASN A 398     -14.707 -13.503  18.067  1.00 10.00      A   
ATOM   3759  HN  ASN A 398     -14.065 -13.578  18.803  1.00 10.00      A   
ATOM   3760  CA  ASN A 398     -14.855 -12.218  17.397  1.00 10.00      A   
ATOM   3761  CB  ASN A 398     -14.643 -11.075  18.400  1.00 10.00      A   
ATOM   3762  CG  ASN A 398     -13.218 -11.001  18.921  1.00 10.00      A   
ATOM   3763  OD1 ASN A 398     -12.845 -11.732  19.840  1.00 10.00      A   
ATOM   3764  ND2 ASN A 398     -12.417 -10.118  18.348  1.00 10.00      A   
ATOM   3765 HD21 ASN A 398     -12.779  -9.564  17.625  1.00 10.00      A   
ATOM   3766 HD22 ASN A 398     -11.489 -10.059  18.662  1.00 10.00      A   
ATOM   3767  C   ASN A 398     -13.846 -12.102  16.260  1.00 10.00      A   
ATOM   3768  O   ASN A 398     -13.720 -11.047  15.632  1.00 10.00      A   
ATOM   3769  N   MET A 399     -13.128 -13.196  16.009  1.00 10.00      A   
ATOM   3770  HN  MET A 399     -13.282 -13.999  16.551  1.00 10.00      A   
ATOM   3771  CA  MET A 399     -12.122 -13.243  14.956  1.00 10.00      A   
ATOM   3772  CB  MET A 399     -11.430 -14.610  14.947  1.00 10.00      A   
ATOM   3773  CG  MET A 399     -10.115 -14.638  14.190  1.00 10.00      A   
ATOM   3774  SD  MET A 399      -8.818 -13.708  15.029  1.00 10.00      A   
ATOM   3775  CE  MET A 399      -8.795 -14.513  16.630  1.00 10.00      A   
ATOM   3776  C   MET A 399     -12.759 -12.983  13.596  1.00 10.00      A   
ATOM   3777  O   MET A 399     -13.745 -13.626  13.233  1.00 10.00      A   
ATOM   3778  N   THR A 400     -12.213 -12.026  12.857  1.00 10.00      A   
ATOM   3779  HN  THR A 400     -11.440 -11.527  13.205  1.00 10.00      A   
ATOM   3780  CA  THR A 400     -12.739 -11.690  11.544  1.00 10.00      A   
ATOM   3781  CB  THR A 400     -12.927 -10.168  11.386  1.00 10.00      A   
ATOM   3782  OG1 THR A 400     -11.700  -9.499  11.711  1.00 10.00      A   
ATOM   3783  HG1 THR A 400     -11.882  -8.759  12.322  1.00 10.00      A   
ATOM   3784  CG2 THR A 400     -14.033  -9.665  12.301  1.00 10.00      A   
ATOM   3785  C   THR A 400     -11.815 -12.197  10.441  1.00 10.00      A   
ATOM   3786  O   THR A 400     -12.251 -12.479   9.326  1.00 10.00      A   
ATOM   3787  N   ARG A 401     -10.537 -12.320  10.752  1.00 10.00      A   
ATOM   3788  HN  ARG A 401     -10.237 -12.087  11.656  1.00 10.00      A   
ATOM   3789  CA  ARG A 401      -9.565 -12.785   9.777  1.00 10.00      A   
ATOM   3790  CB  ARG A 401      -8.823 -11.595   9.160  1.00 10.00      A   
ATOM   3791  CG  ARG A 401      -9.683 -10.735   8.246  1.00 10.00      A   
ATOM   3792  CD  ARG A 401      -9.292  -9.272   8.332  1.00 10.00      A   
ATOM   3793  NE  ARG A 401      -9.747  -8.641   9.575  1.00 10.00      A   
ATOM   3794  HE  ARG A 401     -10.116  -9.225  10.277  1.00 10.00      A   
ATOM   3795  CZ  ARG A 401      -9.672  -7.328   9.798  1.00 10.00      A   
ATOM   3796  NH1 ARG A 401      -9.174  -6.526   8.870  1.00 10.00      A   
ATOM   3797 HH11 ARG A 401      -9.114  -5.499   9.040  1.00 10.00      A   
ATOM   3798 HH12 ARG A 401      -8.837  -6.915   7.957  1.00 10.00      A   
ATOM   3799  NH2 ARG A 401     -10.115  -6.813  10.933  1.00 10.00      A   
ATOM   3800 HH21 ARG A 401     -10.520  -7.431  11.675  1.00 10.00      A   
ATOM   3801 HH22 ARG A 401     -10.062  -5.781  11.095  1.00 10.00      A   
ATOM   3802  C   ARG A 401      -8.583 -13.765  10.405  1.00 10.00      A   
ATOM   3803  O   ARG A 401      -7.744 -13.381  11.225  1.00 10.00      A   
ATOM   3804  N   PHE A 402      -8.695 -15.031  10.024  1.00 10.00      A   
ATOM   3805  HN  PHE A 402      -9.392 -15.278   9.370  1.00 10.00      A   
ATOM   3806  CA  PHE A 402      -7.816 -16.063  10.544  1.00 10.00      A   
ATOM   3807  CB  PHE A 402      -8.623 -17.173  11.218  1.00 10.00      A   
ATOM   3808  CG  PHE A 402      -7.910 -17.820  12.372  1.00 10.00      A   
ATOM   3809  CD1 PHE A 402      -8.195 -17.443  13.671  1.00 10.00      A   
ATOM   3810  CD2 PHE A 402      -6.954 -18.801  12.159  1.00 10.00      A   
ATOM   3811  CE1 PHE A 402      -7.544 -18.028  14.738  1.00 10.00      A   
ATOM   3812  CE2 PHE A 402      -6.298 -19.392  13.223  1.00 10.00      A   
ATOM   3813  CZ  PHE A 402      -6.594 -19.005  14.515  1.00 10.00      A   
ATOM   3814  C   PHE A 402      -6.948 -16.640   9.431  1.00 10.00      A   
ATOM   3815  O   PHE A 402      -7.328 -17.604   8.764  1.00 10.00      A   
ATOM   3816  N   ARG A 403      -5.790 -16.034   9.235  1.00 10.00      A   
ATOM   3817  HN  ARG A 403      -5.548 -15.269   9.797  1.00 10.00      A   
ATOM   3818  CA  ARG A 403      -4.861 -16.478   8.215  1.00 10.00      A   
ATOM   3819  CB  ARG A 403      -4.169 -15.273   7.568  1.00 10.00      A   
ATOM   3820  CG  ARG A 403      -5.129 -14.242   6.985  1.00 10.00      A   
ATOM   3821  CD  ARG A 403      -4.396 -13.031   6.419  1.00 10.00      A   
ATOM   3822  NE  ARG A 403      -3.878 -13.268   5.072  1.00 10.00      A   
ATOM   3823  HE  ARG A 403      -3.652 -14.205   4.834  1.00 10.00      A   
ATOM   3824  CZ  ARG A 403      -3.735 -12.317   4.139  1.00 10.00      A   
ATOM   3825  NH1 ARG A 403      -4.073 -11.058   4.391  1.00 10.00      A   
ATOM   3826 HH11 ARG A 403      -4.467 -10.784   5.317  1.00 10.00      A   
ATOM   3827 HH12 ARG A 403      -3.951 -10.330   3.648  1.00 10.00      A   
ATOM   3828  NH2 ARG A 403      -3.249 -12.618   2.944  1.00 10.00      A   
ATOM   3829 HH21 ARG A 403      -2.977 -13.593   2.713  1.00 10.00      A   
ATOM   3830 HH22 ARG A 403      -3.152 -11.861   2.212  1.00 10.00      A   
ATOM   3831  C   ARG A 403      -3.841 -17.433   8.826  1.00 10.00      A   
ATOM   3832  O   ARG A 403      -2.798 -17.010   9.326  1.00 10.00      A   
ATOM   3833  N   LEU A 404      -4.171 -18.717   8.828  1.00 10.00      A   
ATOM   3834  HN  LEU A 404      -5.025 -18.992   8.432  1.00 10.00      A   
ATOM   3835  CA  LEU A 404      -3.294 -19.734   9.387  1.00 10.00      A   
ATOM   3836  CB  LEU A 404      -4.088 -20.684  10.292  1.00 10.00      A   
ATOM   3837  CG  LEU A 404      -3.294 -21.808  10.961  1.00 10.00      A   
ATOM   3838  CD1 LEU A 404      -2.320 -21.251  11.984  1.00 10.00      A   
ATOM   3839  CD2 LEU A 404      -4.228 -22.820  11.600  1.00 10.00      A   
ATOM   3840  C   LEU A 404      -2.610 -20.516   8.271  1.00 10.00      A   
ATOM   3841  O   LEU A 404      -3.257 -20.928   7.304  1.00 10.00      A   
ATOM   3842  N   CYS A 405      -1.304 -20.709   8.394  1.00 10.00      A   
ATOM   3843  HN  CYS A 405      -0.827 -20.340   9.175  1.00 10.00      A   
ATOM   3844  CA  CYS A 405      -0.561 -21.449   7.390  1.00 10.00      A   
ATOM   3845  CB  CYS A 405      -0.030 -20.508   6.304  1.00 10.00      A   
ATOM   3846  SG  CYS A 405       0.557 -21.345   4.813  1.00 10.00      A   
ATOM   3847  HG  CYS A 405       1.307 -22.373   5.189  1.00 10.00      A   
ATOM   3848  C   CYS A 405       0.582 -22.241   8.016  1.00 10.00      A   
ATOM   3849  O   CYS A 405       1.490 -21.676   8.620  1.00 10.00      A   
ATOM   3850  N   ILE A 406       0.522 -23.554   7.872  1.00 10.00      A   
ATOM   3851  HN  ILE A 406      -0.236 -23.951   7.395  1.00 10.00      A   
ATOM   3852  CA  ILE A 406       1.556 -24.428   8.400  1.00 10.00      A   
ATOM   3853  CB  ILE A 406       0.961 -25.787   8.838  1.00 10.00      A   
ATOM   3854  CG1 ILE A 406      -0.258 -25.569   9.745  1.00 10.00      A   
ATOM   3855  CG2 ILE A 406       2.008 -26.628   9.553  1.00 10.00      A   
ATOM   3856  CD1 ILE A 406      -1.024 -26.838  10.058  1.00 10.00      A   
ATOM   3857  C   ILE A 406       2.606 -24.658   7.317  1.00 10.00      A   
ATOM   3858  O   ILE A 406       2.265 -24.845   6.150  1.00 10.00      A   
ATOM   3859  N   ILE A 407       3.876 -24.603   7.698  1.00 10.00      A   
ATOM   3860  HN  ILE A 407       4.086 -24.399   8.636  1.00 10.00      A   
ATOM   3861  CA  ILE A 407       4.970 -24.814   6.751  1.00 10.00      A   
ATOM   3862  CB  ILE A 407       6.337 -24.442   7.374  1.00 10.00      A   
ATOM   3863  CG1 ILE A 407       6.259 -23.091   8.103  1.00 10.00      A   
ATOM   3864  CG2 ILE A 407       7.432 -24.419   6.316  1.00 10.00      A   
ATOM   3865  CD1 ILE A 407       5.930 -21.913   7.209  1.00 10.00      A   
ATOM   3866  C   ILE A 407       4.994 -26.269   6.272  1.00 10.00      A   
ATOM   3867  O   ILE A 407       5.343 -26.560   5.127  1.00 10.00      A   
ATOM   3868  N   GLU A 408       4.605 -27.174   7.160  1.00 10.00      A   
ATOM   3869  HN  GLU A 408       4.327 -26.878   8.046  1.00 10.00      A   
ATOM   3870  CA  GLU A 408       4.569 -28.591   6.849  1.00 10.00      A   
ATOM   3871  CB  GLU A 408       4.606 -29.402   8.147  1.00 10.00      A   
ATOM   3872  CG  GLU A 408       4.714 -30.907   7.960  1.00 10.00      A   
ATOM   3873  CD  GLU A 408       6.016 -31.329   7.315  1.00 10.00      A   
ATOM   3874  OE1 GLU A 408       7.066 -30.730   7.632  1.00 10.00      A   
ATOM   3875  OE2 GLU A 408       5.993 -32.267   6.489  1.00 10.00      A   
ATOM   3876  C   GLU A 408       3.307 -28.919   6.051  1.00 10.00      A   
ATOM   3877  O   GLU A 408       2.192 -28.772   6.549  1.00 10.00      A   
ATOM   3878  N   PRO A 409       3.470 -29.355   4.797  1.00 10.00      A   
ATOM   3879  CA  PRO A 409       2.342 -29.699   3.927  1.00 10.00      A   
ATOM   3880  CB  PRO A 409       2.992 -29.886   2.557  1.00 10.00      A   
ATOM   3881  CG  PRO A 409       4.407 -30.246   2.851  1.00 10.00      A   
ATOM   3882  CD  PRO A 409       4.769 -29.545   4.129  1.00 10.00      A   
ATOM   3883  C   PRO A 409       1.653 -30.988   4.370  1.00 10.00      A   
ATOM   3884  O   PRO A 409       2.313 -31.965   4.734  1.00 10.00      A   
ATOM   3885  N   LYS A 410       0.322 -30.970   4.352  1.00 10.00      A   
ATOM   3886  HN  LYS A 410      -0.137 -30.150   4.069  1.00 10.00      A   
ATOM   3887  CA  LYS A 410      -0.489 -32.122   4.737  1.00 10.00      A   
ATOM   3888  CB  LYS A 410      -0.284 -33.292   3.768  1.00 10.00      A   
ATOM   3889  CG  LYS A 410      -0.507 -32.926   2.311  1.00 10.00      A   
ATOM   3890  CD  LYS A 410      -0.167 -34.083   1.390  1.00 10.00      A   
ATOM   3891  CE  LYS A 410       0.167 -33.588  -0.006  1.00 10.00      A   
ATOM   3892  NZ  LYS A 410       0.278 -34.701  -0.986  1.00 10.00      A   
ATOM   3893  HZ1 LYS A 410       0.757 -34.370  -1.848  1.00 10.00      A   
ATOM   3894  HZ2 LYS A 410      -0.671 -35.048  -1.245  1.00 10.00      A   
ATOM   3895  HZ3 LYS A 410       0.825 -35.489  -0.574  1.00 10.00      A   
ATOM   3896  C   LYS A 410      -0.213 -32.550   6.172  1.00 10.00      A   
ATOM   3897  O   LYS A 410      -0.335 -33.726   6.513  1.00 10.00      A   
ATOM   3898  N   ALA A 411       0.146 -31.590   7.013  1.00 10.00      A   
ATOM   3899  HN  ALA A 411       0.219 -30.670   6.685  1.00 10.00      A   
ATOM   3900  CA  ALA A 411       0.440 -31.870   8.411  1.00 10.00      A   
ATOM   3901  CB  ALA A 411       1.351 -30.803   8.988  1.00 10.00      A   
ATOM   3902  C   ALA A 411      -0.837 -31.972   9.235  1.00 10.00      A   
ATOM   3903  O   ALA A 411      -1.598 -31.009   9.343  1.00 10.00      A   
ATOM   3904  N   PRO A 412      -1.102 -33.151   9.806  1.00 10.00      A   
ATOM   3905  CA  PRO A 412      -2.272 -33.367  10.642  1.00 10.00      A   
ATOM   3906  CB  PRO A 412      -2.485 -34.876  10.507  1.00 10.00      A   
ATOM   3907  CG  PRO A 412      -1.110 -35.436  10.355  1.00 10.00      A   
ATOM   3908  CD  PRO A 412      -0.283 -34.371   9.679  1.00 10.00      A   
ATOM   3909  C   PRO A 412      -1.949 -33.021  12.090  1.00 10.00      A   
ATOM   3910  O   PRO A 412      -0.886 -32.464  12.379  1.00 10.00      A   
ATOM   3911  N   ASP A 413      -2.858 -33.354  12.994  1.00 10.00      A   
ATOM   3912  HN  ASP A 413      -3.692 -33.783  12.700  1.00 10.00      A   
ATOM   3913  CA  ASP A 413      -2.654 -33.104  14.411  1.00 10.00      A   
ATOM   3914  CB  ASP A 413      -3.848 -33.639  15.197  1.00 10.00      A   
ATOM   3915  CG  ASP A 413      -3.814 -33.250  16.659  1.00 10.00      A   
ATOM   3916  OD1 ASP A 413      -2.964 -33.779  17.397  1.00 10.00      A   
ATOM   3917  OD2 ASP A 413      -4.649 -32.423  17.078  1.00 10.00      A   
ATOM   3918  C   ASP A 413      -1.375 -33.804  14.855  1.00 10.00      A   
ATOM   3919  O   ASP A 413      -1.165 -34.972  14.537  1.00 10.00      A   
ATOM   3920  N   TYR A 414      -0.516 -33.099  15.568  1.00 10.00      A   
ATOM   3921  HN  TYR A 414      -0.734 -32.173  15.809  1.00 10.00      A   
ATOM   3922  CA  TYR A 414       0.752 -33.677  15.996  1.00 10.00      A   
ATOM   3923  CB  TYR A 414       1.796 -32.593  16.286  1.00 10.00      A   
ATOM   3924  CG  TYR A 414       1.748 -32.026  17.685  1.00 10.00      A   
ATOM   3925  CD1 TYR A 414       2.671 -32.421  18.647  1.00 10.00      A   
ATOM   3926  CD2 TYR A 414       0.786 -31.092  18.046  1.00 10.00      A   
ATOM   3927  CE1 TYR A 414       2.634 -31.900  19.926  1.00 10.00      A   
ATOM   3928  CE2 TYR A 414       0.744 -30.568  19.323  1.00 10.00      A   
ATOM   3929  CZ  TYR A 414       1.668 -30.975  20.258  1.00 10.00      A   
ATOM   3930  OH  TYR A 414       1.629 -30.454  21.528  1.00 10.00      A   
ATOM   3931  HH  TYR A 414       2.521 -30.436  21.896  1.00 10.00      A   
ATOM   3932  C   TYR A 414       0.614 -34.643  17.171  1.00 10.00      A   
ATOM   3933  O   TYR A 414       1.560 -35.357  17.504  1.00 10.00      A   
ATOM   3934  N   LEU A 415      -0.554 -34.672  17.796  1.00 10.00      A   
ATOM   3935  HN  LEU A 415      -1.288 -34.088  17.483  1.00 10.00      A   
ATOM   3936  CA  LEU A 415      -0.785 -35.547  18.934  1.00 10.00      A   
ATOM   3937  CB  LEU A 415      -1.393 -34.764  20.107  1.00 10.00      A   
ATOM   3938  CG  LEU A 415      -0.429 -33.876  20.902  1.00 10.00      A   
ATOM   3939  CD1 LEU A 415      -1.186 -33.055  21.933  1.00 10.00      A   
ATOM   3940  CD2 LEU A 415       0.649 -34.716  21.571  1.00 10.00      A   
ATOM   3941  C   LEU A 415      -1.667 -36.738  18.574  1.00 10.00      A   
ATOM   3942  O   LEU A 415      -1.302 -37.886  18.834  1.00 10.00      A   
ATOM   3943  N   THR A 416      -2.824 -36.468  17.979  1.00 10.00      A   
ATOM   3944  HN  THR A 416      -3.062 -35.526  17.784  1.00 10.00      A   
ATOM   3945  CA  THR A 416      -3.751 -37.528  17.611  1.00 10.00      A   
ATOM   3946  CB  THR A 416      -5.210 -37.061  17.718  1.00 10.00      A   
ATOM   3947  OG1 THR A 416      -5.357 -35.825  17.018  1.00 10.00      A   
ATOM   3948  HG1 THR A 416      -6.217 -35.444  17.219  1.00 10.00      A   
ATOM   3949  CG2 THR A 416      -5.601 -36.863  19.172  1.00 10.00      A   
ATOM   3950  C   THR A 416      -3.488 -38.048  16.203  1.00 10.00      A   
ATOM   3951  O   THR A 416      -3.922 -39.146  15.852  1.00 10.00      A   
ATOM   3952  N   LEU A 417      -2.766 -37.257  15.407  1.00 10.00      A   
ATOM   3953  HN  LEU A 417      -2.444 -36.397  15.756  1.00 10.00      A   
ATOM   3954  CA  LEU A 417      -2.438 -37.618  14.028  1.00 10.00      A   
ATOM   3955  CB  LEU A 417      -1.639 -38.924  13.956  1.00 10.00      A   
ATOM   3956  CG  LEU A 417      -0.303 -38.932  14.703  1.00 10.00      A   
ATOM   3957  CD1 LEU A 417       0.329 -40.311  14.649  1.00 10.00      A   
ATOM   3958  CD2 LEU A 417       0.643 -37.883  14.135  1.00 10.00      A   
ATOM   3959  C   LEU A 417      -3.684 -37.680  13.156  1.00 10.00      A   
ATOM   3960  O   LEU A 417      -3.743 -38.423  12.178  1.00 10.00      A   
ATOM   3961  N   GLU A 418      -4.676 -36.883  13.522  1.00 10.00      A   
ATOM   3962  HN  GLU A 418      -4.562 -36.318  14.314  1.00 10.00      A   
ATOM   3963  CA  GLU A 418      -5.932 -36.816  12.795  1.00 10.00      A   
ATOM   3964  CB  GLU A 418      -7.087 -36.828  13.790  1.00 10.00      A   
ATOM   3965  CG  GLU A 418      -7.117 -38.038  14.702  1.00 10.00      A   
ATOM   3966  CD  GLU A 418      -8.402 -38.108  15.489  1.00 10.00      A   
ATOM   3967  OE1 GLU A 418      -9.378 -38.694  14.984  1.00 10.00      A   
ATOM   3968  OE2 GLU A 418      -8.451 -37.565  16.610  1.00 10.00      A   
ATOM   3969  C   GLU A 418      -5.993 -35.528  11.988  1.00 10.00      A   
ATOM   3970  O   GLU A 418      -5.207 -34.609  12.231  1.00 10.00      A   
ATOM   3971  N   PRO A 419      -6.904 -35.448  11.005  1.00 10.00      A   
ATOM   3972  CA  PRO A 419      -7.073 -34.247  10.184  1.00 10.00      A   
ATOM   3973  CB  PRO A 419      -8.176 -34.634   9.192  1.00 10.00      A   
ATOM   3974  CG  PRO A 419      -8.202 -36.122   9.205  1.00 10.00      A   
ATOM   3975  CD  PRO A 419      -7.828 -36.521  10.600  1.00 10.00      A   
ATOM   3976  C   PRO A 419      -7.529 -33.069  11.042  1.00 10.00      A   
ATOM   3977  O   PRO A 419      -8.156 -33.253  12.087  1.00 10.00      A   
ATOM   3978  N   LEU A 420      -7.231 -31.862  10.594  1.00 10.00      A   
ATOM   3979  HN  LEU A 420      -6.759 -31.773   9.735  1.00 10.00      A   
ATOM   3980  CA  LEU A 420      -7.588 -30.661  11.336  1.00 10.00      A   
ATOM   3981  CB  LEU A 420      -6.546 -29.565  11.091  1.00 10.00      A   
ATOM   3982  CG  LEU A 420      -5.089 -29.927  11.392  1.00 10.00      A   
ATOM   3983  CD1 LEU A 420      -4.158 -28.850  10.857  1.00 10.00      A   
ATOM   3984  CD2 LEU A 420      -4.882 -30.118  12.888  1.00 10.00      A   
ATOM   3985  C   LEU A 420      -8.984 -30.160  10.958  1.00 10.00      A   
ATOM   3986  O   LEU A 420      -9.293 -28.975  11.121  1.00 10.00      A   
ATOM   3987  N   ASP A 421      -9.825 -31.068  10.473  1.00 10.00      A   
ATOM   3988  HN  ASP A 421      -9.523 -31.994  10.384  1.00 10.00      A   
ATOM   3989  CA  ASP A 421     -11.183 -30.722  10.059  1.00 10.00      A   
ATOM   3990  CB  ASP A 421     -11.928 -31.947   9.518  1.00 10.00      A   
ATOM   3991  CG  ASP A 421     -11.302 -32.547   8.276  1.00 10.00      A   
ATOM   3992  OD1 ASP A 421     -11.035 -31.807   7.312  1.00 10.00      A   
ATOM   3993  OD2 ASP A 421     -11.098 -33.777   8.251  1.00 10.00      A   
ATOM   3994  C   ASP A 421     -11.982 -30.117  11.207  1.00 10.00      A   
ATOM   3995  O   ASP A 421     -12.574 -29.047  11.064  1.00 10.00      A   
ATOM   3996  N   ILE A 422     -11.986 -30.796  12.349  1.00 10.00      A   
ATOM   3997  HN  ILE A 422     -11.476 -31.632  12.413  1.00 10.00      A   
ATOM   3998  CA  ILE A 422     -12.727 -30.322  13.512  1.00 10.00      A   
ATOM   3999  CB  ILE A 422     -12.825 -31.381  14.636  1.00 10.00      A   
ATOM   4000  CG1 ILE A 422     -11.438 -31.861  15.073  1.00 10.00      A   
ATOM   4001  CG2 ILE A 422     -13.696 -32.556  14.206  1.00 10.00      A   
ATOM   4002  CD1 ILE A 422     -11.445 -32.704  16.332  1.00 10.00      A   
ATOM   4003  C   ILE A 422     -12.140 -29.021  14.063  1.00 10.00      A   
ATOM   4004  O   ILE A 422     -12.860 -28.201  14.636  1.00 10.00      A   
ATOM   4005  N   GLY A 423     -10.836 -28.833  13.881  1.00 10.00      A   
ATOM   4006  HN  GLY A 423     -10.310 -29.520  13.422  1.00 10.00      A   
ATOM   4007  CA  GLY A 423     -10.187 -27.626  14.358  1.00 10.00      A   
ATOM   4008  C   GLY A 423     -10.667 -26.403  13.606  1.00 10.00      A   
ATOM   4009  O   GLY A 423     -11.160 -25.447  14.205  1.00 10.00      A   
ATOM   4010  N   PHE A 424     -10.542 -26.440  12.286  1.00 10.00      A   
ATOM   4011  HN  PHE A 424     -10.145 -27.235  11.865  1.00 10.00      A   
ATOM   4012  CA  PHE A 424     -10.979 -25.332  11.447  1.00 10.00      A   
ATOM   4013  CB  PHE A 424     -10.516 -25.533  10.004  1.00 10.00      A   
ATOM   4014  CG  PHE A 424      -9.058 -25.244   9.770  1.00 10.00      A   
ATOM   4015  CD1 PHE A 424      -8.661 -24.037   9.218  1.00 10.00      A   
ATOM   4016  CD2 PHE A 424      -8.088 -26.175  10.092  1.00 10.00      A   
ATOM   4017  CE1 PHE A 424      -7.324 -23.767   8.992  1.00 10.00      A   
ATOM   4018  CE2 PHE A 424      -6.749 -25.912   9.870  1.00 10.00      A   
ATOM   4019  CZ  PHE A 424      -6.367 -24.706   9.318  1.00 10.00      A   
ATOM   4020  C   PHE A 424     -12.498 -25.205  11.501  1.00 10.00      A   
ATOM   4021  O   PHE A 424     -13.048 -24.105  11.390  1.00 10.00      A   
ATOM   4022  N   GLY A 425     -13.168 -26.342  11.684  1.00 10.00      A   
ATOM   4023  HN  GLY A 425     -12.673 -27.191  11.744  1.00 10.00      A   
ATOM   4024  CA  GLY A 425     -14.614 -26.352  11.772  1.00 10.00      A   
ATOM   4025  C   GLY A 425     -15.108 -25.588  12.986  1.00 10.00      A   
ATOM   4026  O   GLY A 425     -16.201 -25.021  12.969  1.00 10.00      A   
ATOM   4027  N   ALA A 426     -14.305 -25.581  14.044  1.00 10.00      A   
ATOM   4028  HN  ALA A 426     -13.460 -26.078  14.006  1.00 10.00      A   
ATOM   4029  CA  ALA A 426     -14.652 -24.864  15.264  1.00 10.00      A   
ATOM   4030  CB  ALA A 426     -13.796 -25.343  16.427  1.00 10.00      A   
ATOM   4031  C   ALA A 426     -14.457 -23.372  15.056  1.00 10.00      A   
ATOM   4032  O   ALA A 426     -15.218 -22.554  15.579  1.00 10.00      A   
ATOM   4033  N   ILE A 427     -13.439 -23.031  14.270  1.00 10.00      A   
ATOM   4034  HN  ILE A 427     -12.884 -23.742  13.877  1.00 10.00      A   
ATOM   4035  CA  ILE A 427     -13.120 -21.639  13.973  1.00 10.00      A   
ATOM   4036  CB  ILE A 427     -11.867 -21.526  13.074  1.00 10.00      A   
ATOM   4037  CG1 ILE A 427     -10.665 -22.234  13.718  1.00 10.00      A   
ATOM   4038  CG2 ILE A 427     -11.538 -20.065  12.776  1.00 10.00      A   
ATOM   4039  CD1 ILE A 427     -10.152 -21.570  14.981  1.00 10.00      A   
ATOM   4040  C   ILE A 427     -14.296 -20.949  13.287  1.00 10.00      A   
ATOM   4041  O   ILE A 427     -14.776 -19.917  13.748  1.00 10.00      A   
ATOM   4042  N   VAL A 428     -14.775 -21.546  12.201  1.00 10.00      A   
ATOM   4043  HN  VAL A 428     -14.364 -22.384  11.899  1.00 10.00      A   
ATOM   4044  CA  VAL A 428     -15.897 -20.987  11.444  1.00 10.00      A   
ATOM   4045  CB  VAL A 428     -16.077 -21.675  10.070  1.00 10.00      A   
ATOM   4046  CG1 VAL A 428     -14.907 -21.358   9.154  1.00 10.00      A   
ATOM   4047  CG2 VAL A 428     -16.243 -23.182  10.225  1.00 10.00      A   
ATOM   4048  C   VAL A 428     -17.207 -21.063  12.232  1.00 10.00      A   
ATOM   4049  O   VAL A 428     -18.151 -20.325  11.957  1.00 10.00      A   
ATOM   4050  N   GLU A 429     -17.250 -21.951  13.216  1.00 10.00      A   
ATOM   4051  HN  GLU A 429     -16.460 -22.503  13.394  1.00 10.00      A   
ATOM   4052  CA  GLU A 429     -18.439 -22.129  14.039  1.00 10.00      A   
ATOM   4053  CB  GLU A 429     -18.335 -23.429  14.842  1.00 10.00      A   
ATOM   4054  CG  GLU A 429     -19.594 -23.801  15.608  1.00 10.00      A   
ATOM   4055  CD  GLU A 429     -19.312 -24.733  16.768  1.00 10.00      A   
ATOM   4056  OE1 GLU A 429     -18.626 -25.756  16.566  1.00 10.00      A   
ATOM   4057  OE2 GLU A 429     -19.780 -24.448  17.888  1.00 10.00      A   
ATOM   4058  C   GLU A 429     -18.629 -20.950  14.986  1.00 10.00      A   
ATOM   4059  O   GLU A 429     -19.698 -20.332  15.024  1.00 10.00      A   
ATOM   4060  N   HIS A 430     -17.584 -20.631  15.738  1.00 10.00      A   
ATOM   4061  HN  HIS A 430     -16.753 -21.152  15.649  1.00 10.00      A   
ATOM   4062  CA  HIS A 430     -17.641 -19.536  16.701  1.00 10.00      A   
ATOM   4063  CB  HIS A 430     -16.598 -19.709  17.803  1.00 10.00      A   
ATOM   4064  CG  HIS A 430     -16.906 -20.841  18.731  1.00 10.00      A   
ATOM   4065  ND1 HIS A 430     -17.743 -20.676  19.813  1.00 10.00      A   
ATOM   4066  CD2 HIS A 430     -16.477 -22.126  18.690  1.00 10.00      A   
ATOM   4067  CE1 HIS A 430     -17.806 -21.855  20.402  1.00 10.00      A   
ATOM   4068  NE2 HIS A 430     -17.054 -22.759  19.755  1.00 10.00      A   
ATOM   4069  HE2 HIS A 430     -16.949 -23.704  19.995  1.00 10.00      A   
ATOM   4070  C   HIS A 430     -17.515 -18.174  16.034  1.00 10.00      A   
ATOM   4071  O   HIS A 430     -18.208 -17.225  16.407  1.00 10.00      A   
ATOM   4072  N   CYS A 431     -16.647 -18.081  15.042  1.00 10.00      A   
ATOM   4073  HN  CYS A 431     -16.132 -18.874  14.772  1.00 10.00      A   
ATOM   4074  CA  CYS A 431     -16.446 -16.826  14.336  1.00 10.00      A   
ATOM   4075  CB  CYS A 431     -15.048 -16.769  13.723  1.00 10.00      A   
ATOM   4076  SG  CYS A 431     -13.727 -17.252  14.859  1.00 10.00      A   
ATOM   4077  HG  CYS A 431     -13.663 -18.576  14.861  1.00 10.00      A   
ATOM   4078  C   CYS A 431     -17.517 -16.628  13.268  1.00 10.00      A   
ATOM   4079  O   CYS A 431     -17.334 -17.001  12.107  1.00 10.00      A   
ATOM   4080  N   LYS A 432     -18.642 -16.050  13.673  1.00 10.00      A   
ATOM   4081  HN  LYS A 432     -18.732 -15.791  14.616  1.00 10.00      A   
ATOM   4082  CA  LYS A 432     -19.748 -15.803  12.757  1.00 10.00      A   
ATOM   4083  CB  LYS A 432     -21.035 -15.501  13.529  1.00 10.00      A   
ATOM   4084  CG  LYS A 432     -21.545 -16.665  14.365  1.00 10.00      A   
ATOM   4085  CD  LYS A 432     -22.905 -16.349  14.965  1.00 10.00      A   
ATOM   4086  CE  LYS A 432     -23.451 -17.517  15.769  1.00 10.00      A   
ATOM   4087  NZ  LYS A 432     -24.843 -17.269  16.236  1.00 10.00      A   
ATOM   4088  HZ1 LYS A 432     -25.522 -17.556  15.504  1.00 10.00      A   
ATOM   4089  HZ2 LYS A 432     -24.982 -16.258  16.439  1.00 10.00      A   
ATOM   4090  HZ3 LYS A 432     -25.032 -17.812  17.103  1.00 10.00      A   
ATOM   4091  C   LYS A 432     -19.423 -14.655  11.806  1.00 10.00      A   
ATOM   4092  O   LYS A 432     -19.972 -14.573  10.706  1.00 10.00      A   
ATOM   4093  N   ASP A 433     -18.519 -13.782  12.227  1.00 10.00      A   
ATOM   4094  HN  ASP A 433     -18.101 -13.909  13.109  1.00 10.00      A   
ATOM   4095  CA  ASP A 433     -18.124 -12.641  11.411  1.00 10.00      A   
ATOM   4096  CB  ASP A 433     -18.075 -11.358  12.242  1.00 10.00      A   
ATOM   4097  CG  ASP A 433     -19.435 -10.712  12.386  1.00 10.00      A   
ATOM   4098  OD1 ASP A 433     -20.054 -10.846  13.465  1.00 10.00      A   
ATOM   4099  OD2 ASP A 433     -19.893 -10.067  11.419  1.00 10.00      A   
ATOM   4100  C   ASP A 433     -16.788 -12.882  10.724  1.00 10.00      A   
ATOM   4101  O   ASP A 433     -16.090 -11.942  10.342  1.00 10.00      A   
ATOM   4102  N   LEU A 434     -16.440 -14.149  10.563  1.00 10.00      A   
ATOM   4103  HN  LEU A 434     -17.039 -14.855  10.883  1.00 10.00      A   
ATOM   4104  CA  LEU A 434     -15.196 -14.518   9.911  1.00 10.00      A   
ATOM   4105  CB  LEU A 434     -14.937 -16.017  10.069  1.00 10.00      A   
ATOM   4106  CG  LEU A 434     -13.543 -16.500   9.676  1.00 10.00      A   
ATOM   4107  CD1 LEU A 434     -12.485 -15.881  10.577  1.00 10.00      A   
ATOM   4108  CD2 LEU A 434     -13.475 -18.012   9.727  1.00 10.00      A   
ATOM   4109  C   LEU A 434     -15.259 -14.138   8.434  1.00 10.00      A   
ATOM   4110  O   LEU A 434     -16.009 -14.733   7.665  1.00 10.00      A   
ATOM   4111  N   ARG A 435     -14.469 -13.142   8.061  1.00 10.00      A   
ATOM   4112  HN  ARG A 435     -13.878 -12.732   8.730  1.00 10.00      A   
ATOM   4113  CA  ARG A 435     -14.429 -12.646   6.694  1.00 10.00      A   
ATOM   4114  CB  ARG A 435     -14.098 -11.148   6.695  1.00 10.00      A   
ATOM   4115  CG  ARG A 435     -15.171 -10.252   7.296  1.00 10.00      A   
ATOM   4116  CD  ARG A 435     -14.567  -9.018   7.950  1.00 10.00      A   
ATOM   4117  NE  ARG A 435     -13.339  -8.585   7.287  1.00 10.00      A   
ATOM   4118  HE  ARG A 435     -12.996  -9.151   6.557  1.00 10.00      A   
ATOM   4119  CZ  ARG A 435     -12.672  -7.479   7.605  1.00 10.00      A   
ATOM   4120  NH1 ARG A 435     -13.115  -6.684   8.569  1.00 10.00      A   
ATOM   4121 HH11 ARG A 435     -13.992  -6.918   9.081  1.00 10.00      A   
ATOM   4122 HH12 ARG A 435     -12.585  -5.820   8.824  1.00 10.00      A   
ATOM   4123  NH2 ARG A 435     -11.558  -7.178   6.961  1.00 10.00      A   
ATOM   4124 HH21 ARG A 435     -11.022  -6.313   7.201  1.00 10.00      A   
ATOM   4125 HH22 ARG A 435     -11.195  -7.805   6.203  1.00 10.00      A   
ATOM   4126  C   ARG A 435     -13.379 -13.381   5.867  1.00 10.00      A   
ATOM   4127  O   ARG A 435     -13.618 -13.741   4.715  1.00 10.00      A   
ATOM   4128  N   ARG A 436     -12.213 -13.596   6.461  1.00 10.00      A   
ATOM   4129  HN  ARG A 436     -12.092 -13.313   7.396  1.00 10.00      A   
ATOM   4130  CA  ARG A 436     -11.114 -14.257   5.766  1.00 10.00      A   
ATOM   4131  CB  ARG A 436      -9.968 -13.268   5.531  1.00 10.00      A   
ATOM   4132  CG  ARG A 436      -8.813 -13.828   4.713  1.00 10.00      A   
ATOM   4133  CD  ARG A 436      -7.798 -12.745   4.387  1.00 10.00      A   
ATOM   4134  NE  ARG A 436      -6.869 -13.164   3.344  1.00 10.00      A   
ATOM   4135  HE  ARG A 436      -6.457 -14.063   3.426  1.00 10.00      A   
ATOM   4136  CZ  ARG A 436      -6.523 -12.402   2.312  1.00 10.00      A   
ATOM   4137  NH1 ARG A 436      -7.020 -11.182   2.174  1.00 10.00      A   
ATOM   4138 HH11 ARG A 436      -6.734 -10.599   1.356  1.00 10.00      A   
ATOM   4139 HH12 ARG A 436      -7.688 -10.800   2.876  1.00 10.00      A   
ATOM   4140  NH2 ARG A 436      -5.684 -12.868   1.411  1.00 10.00      A   
ATOM   4141 HH21 ARG A 436      -5.290 -13.832   1.512  1.00 10.00      A   
ATOM   4142 HH22 ARG A 436      -5.400 -12.268   0.599  1.00 10.00      A   
ATOM   4143  C   ARG A 436     -10.608 -15.467   6.535  1.00 10.00      A   
ATOM   4144  O   ARG A 436     -10.326 -15.382   7.732  1.00 10.00      A   
ATOM   4145  N   LEU A 437     -10.490 -16.588   5.841  1.00 10.00      A   
ATOM   4146  HN  LEU A 437     -10.729 -16.590   4.881  1.00 10.00      A   
ATOM   4147  CA  LEU A 437     -10.009 -17.817   6.451  1.00 10.00      A   
ATOM   4148  CB  LEU A 437     -11.176 -18.748   6.788  1.00 10.00      A   
ATOM   4149  CG  LEU A 437     -10.796 -20.125   7.341  1.00 10.00      A   
ATOM   4150  CD1 LEU A 437     -10.400 -20.036   8.807  1.00 10.00      A   
ATOM   4151  CD2 LEU A 437     -11.927 -21.120   7.140  1.00 10.00      A   
ATOM   4152  C   LEU A 437      -9.031 -18.532   5.527  1.00 10.00      A   
ATOM   4153  O   LEU A 437      -9.326 -18.778   4.356  1.00 10.00      A   
ATOM   4154  N   SER A 438      -7.867 -18.852   6.056  1.00 10.00      A   
ATOM   4155  HN  SER A 438      -7.683 -18.604   6.989  1.00 10.00      A   
ATOM   4156  CA  SER A 438      -6.846 -19.550   5.296  1.00 10.00      A   
ATOM   4157  CB  SER A 438      -5.525 -18.801   5.409  1.00 10.00      A   
ATOM   4158  OG  SER A 438      -5.757 -17.403   5.468  1.00 10.00      A   
ATOM   4159  HG  SER A 438      -5.099 -16.941   4.925  1.00 10.00      A   
ATOM   4160  C   SER A 438      -6.702 -20.975   5.814  1.00 10.00      A   
ATOM   4161  O   SER A 438      -6.523 -21.193   7.017  1.00 10.00      A   
ATOM   4162  N   LEU A 439      -6.792 -21.944   4.909  1.00 10.00      A   
ATOM   4163  HN  LEU A 439      -6.922 -21.707   3.965  1.00 10.00      A   
ATOM   4164  CA  LEU A 439      -6.695 -23.348   5.280  1.00 10.00      A   
ATOM   4165  CB  LEU A 439      -7.687 -24.178   4.466  1.00 10.00      A   
ATOM   4166  CG  LEU A 439      -9.165 -23.844   4.662  1.00 10.00      A   
ATOM   4167  CD1 LEU A 439      -9.972 -24.326   3.470  1.00 10.00      A   
ATOM   4168  CD2 LEU A 439      -9.690 -24.472   5.940  1.00 10.00      A   
ATOM   4169  C   LEU A 439      -5.283 -23.894   5.102  1.00 10.00      A   
ATOM   4170  O   LEU A 439      -4.576 -23.521   4.167  1.00 10.00      A   
ATOM   4171  N   SER A 440      -4.879 -24.775   6.010  1.00 10.00      A   
ATOM   4172  HN  SER A 440      -5.482 -25.018   6.746  1.00 10.00      A   
ATOM   4173  CA  SER A 440      -3.559 -25.386   5.956  1.00 10.00      A   
ATOM   4174  CB  SER A 440      -2.486 -24.390   6.403  1.00 10.00      A   
ATOM   4175  OG  SER A 440      -2.904 -23.653   7.540  1.00 10.00      A   
ATOM   4176  HG  SER A 440      -3.276 -22.807   7.256  1.00 10.00      A   
ATOM   4177  C   SER A 440      -3.514 -26.649   6.813  1.00 10.00      A   
ATOM   4178  O   SER A 440      -4.225 -26.754   7.811  1.00 10.00      A   
ATOM   4179  N   GLY A 441      -2.690 -27.604   6.412  1.00 10.00      A   
ATOM   4180  HN  GLY A 441      -2.172 -27.475   5.593  1.00 10.00      A   
ATOM   4181  CA  GLY A 441      -2.569 -28.839   7.154  1.00 10.00      A   
ATOM   4182  C   GLY A 441      -3.384 -29.949   6.531  1.00 10.00      A   
ATOM   4183  O   GLY A 441      -4.013 -29.753   5.488  1.00 10.00      A   
ATOM   4184  N   LEU A 442      -3.371 -31.119   7.153  1.00 10.00      A   
ATOM   4185  HN  LEU A 442      -2.854 -31.218   7.983  1.00 10.00      A   
ATOM   4186  CA  LEU A 442      -4.124 -32.252   6.635  1.00 10.00      A   
ATOM   4187  CB  LEU A 442      -3.676 -33.579   7.256  1.00 10.00      A   
ATOM   4188  CG  LEU A 442      -4.293 -34.847   6.649  1.00 10.00      A   
ATOM   4189  CD1 LEU A 442      -3.891 -35.006   5.191  1.00 10.00      A   
ATOM   4190  CD2 LEU A 442      -3.901 -36.077   7.452  1.00 10.00      A   
ATOM   4191  C   LEU A 442      -5.614 -32.038   6.851  1.00 10.00      A   
ATOM   4192  O   LEU A 442      -6.114 -32.137   7.972  1.00 10.00      A   
ATOM   4193  N   LEU A 443      -6.311 -31.731   5.775  1.00 10.00      A   
ATOM   4194  HN  LEU A 443      -5.851 -31.664   4.913  1.00 10.00      A   
ATOM   4195  CA  LEU A 443      -7.739 -31.491   5.827  1.00 10.00      A   
ATOM   4196  CB  LEU A 443      -8.023 -30.006   5.606  1.00 10.00      A   
ATOM   4197  CG  LEU A 443      -7.481 -29.061   6.680  1.00 10.00      A   
ATOM   4198  CD1 LEU A 443      -7.056 -27.737   6.071  1.00 10.00      A   
ATOM   4199  CD2 LEU A 443      -8.519 -28.840   7.764  1.00 10.00      A   
ATOM   4200  C   LEU A 443      -8.462 -32.338   4.786  1.00 10.00      A   
ATOM   4201  O   LEU A 443      -7.924 -32.609   3.705  1.00 10.00      A   
ATOM   4202  N   THR A 444      -9.672 -32.752   5.114  1.00 10.00      A   
ATOM   4203  HN  THR A 444     -10.058 -32.479   5.985  1.00 10.00      A   
ATOM   4204  CA  THR A 444     -10.469 -33.575   4.217  1.00 10.00      A   
ATOM   4205  CB  THR A 444     -10.943 -34.862   4.926  1.00 10.00      A   
ATOM   4206  OG1 THR A 444     -11.928 -34.546   5.917  1.00 10.00      A   
ATOM   4207  HG1 THR A 444     -11.486 -34.216   6.721  1.00 10.00      A   
ATOM   4208  CG2 THR A 444      -9.773 -35.561   5.599  1.00 10.00      A   
ATOM   4209  C   THR A 444     -11.684 -32.787   3.739  1.00 10.00      A   
ATOM   4210  O   THR A 444     -11.754 -31.573   3.936  1.00 10.00      A   
ATOM   4211  N   ASP A 445     -12.637 -33.466   3.110  1.00 10.00      A   
ATOM   4212  HN  ASP A 445     -12.523 -34.434   2.960  1.00 10.00      A   
ATOM   4213  CA  ASP A 445     -13.847 -32.804   2.629  1.00 10.00      A   
ATOM   4214  CB  ASP A 445     -14.615 -33.694   1.649  1.00 10.00      A   
ATOM   4215  CG  ASP A 445     -13.986 -33.762   0.270  1.00 10.00      A   
ATOM   4216  OD1 ASP A 445     -14.312 -34.703  -0.489  1.00 10.00      A   
ATOM   4217  OD2 ASP A 445     -13.166 -32.886  -0.065  1.00 10.00      A   
ATOM   4218  C   ASP A 445     -14.755 -32.442   3.799  1.00 10.00      A   
ATOM   4219  O   ASP A 445     -15.678 -31.634   3.659  1.00 10.00      A   
ATOM   4220  N   LYS A 446     -14.468 -33.025   4.959  1.00 10.00      A   
ATOM   4221  HN  LYS A 446     -13.693 -33.631   5.009  1.00 10.00      A   
ATOM   4222  CA  LYS A 446     -15.264 -32.786   6.156  1.00 10.00      A   
ATOM   4223  CB  LYS A 446     -14.884 -33.745   7.288  1.00 10.00      A   
ATOM   4224  CG  LYS A 446     -15.978 -33.923   8.331  1.00 10.00      A   
ATOM   4225  CD  LYS A 446     -17.296 -34.312   7.675  1.00 10.00      A   
ATOM   4226  CE  LYS A 446     -18.394 -34.530   8.701  1.00 10.00      A   
ATOM   4227  NZ  LYS A 446     -19.672 -34.955   8.067  1.00 10.00      A   
ATOM   4228  HZ1 LYS A 446     -20.373 -35.181   8.799  1.00 10.00      A   
ATOM   4229  HZ2 LYS A 446     -19.519 -35.795   7.477  1.00 10.00      A   
ATOM   4230  HZ3 LYS A 446     -20.053 -34.189   7.465  1.00 10.00      A   
ATOM   4231  C   LYS A 446     -15.183 -31.335   6.626  1.00 10.00      A   
ATOM   4232  O   LYS A 446     -16.194 -30.757   7.027  1.00 10.00      A   
ATOM   4233  N   VAL A 447     -13.989 -30.748   6.584  1.00 10.00      A   
ATOM   4234  HN  VAL A 447     -13.209 -31.259   6.276  1.00 10.00      A   
ATOM   4235  CA  VAL A 447     -13.817 -29.361   7.004  1.00 10.00      A   
ATOM   4236  CB  VAL A 447     -12.330 -28.929   7.059  1.00 10.00      A   
ATOM   4237  CG1 VAL A 447     -11.684 -28.962   5.683  1.00 10.00      A   
ATOM   4238  CG2 VAL A 447     -12.185 -27.555   7.691  1.00 10.00      A   
ATOM   4239  C   VAL A 447     -14.617 -28.425   6.101  1.00 10.00      A   
ATOM   4240  O   VAL A 447     -15.235 -27.469   6.568  1.00 10.00      A   
ATOM   4241  N   PHE A 448     -14.640 -28.740   4.810  1.00 10.00      A   
ATOM   4242  HN  PHE A 448     -14.155 -29.536   4.505  1.00 10.00      A   
ATOM   4243  CA  PHE A 448     -15.371 -27.938   3.838  1.00 10.00      A   
ATOM   4244  CB  PHE A 448     -15.073 -28.413   2.418  1.00 10.00      A   
ATOM   4245  CG  PHE A 448     -13.631 -28.290   2.018  1.00 10.00      A   
ATOM   4246  CD1 PHE A 448     -12.860 -29.420   1.811  1.00 10.00      A   
ATOM   4247  CD2 PHE A 448     -13.051 -27.046   1.844  1.00 10.00      A   
ATOM   4248  CE1 PHE A 448     -11.536 -29.312   1.436  1.00 10.00      A   
ATOM   4249  CE2 PHE A 448     -11.726 -26.931   1.471  1.00 10.00      A   
ATOM   4250  CZ  PHE A 448     -10.968 -28.067   1.265  1.00 10.00      A   
ATOM   4251  C   PHE A 448     -16.867 -28.020   4.105  1.00 10.00      A   
ATOM   4252  O   PHE A 448     -17.606 -27.059   3.891  1.00 10.00      A   
ATOM   4253  N   GLU A 449     -17.300 -29.181   4.573  1.00 10.00      A   
ATOM   4254  HN  GLU A 449     -16.657 -29.912   4.692  1.00 10.00      A   
ATOM   4255  CA  GLU A 449     -18.697 -29.413   4.896  1.00 10.00      A   
ATOM   4256  CB  GLU A 449     -18.880 -30.857   5.349  1.00 10.00      A   
ATOM   4257  CG  GLU A 449     -20.316 -31.333   5.359  1.00 10.00      A   
ATOM   4258  CD  GLU A 449     -20.452 -32.703   5.979  1.00 10.00      A   
ATOM   4259  OE1 GLU A 449     -19.951 -33.680   5.391  1.00 10.00      A   
ATOM   4260  OE2 GLU A 449     -21.055 -32.811   7.064  1.00 10.00      A   
ATOM   4261  C   GLU A 449     -19.151 -28.452   5.994  1.00 10.00      A   
ATOM   4262  O   GLU A 449     -20.242 -27.884   5.927  1.00 10.00      A   
ATOM   4263  N   TYR A 450     -18.292 -28.273   6.998  1.00 10.00      A   
ATOM   4264  HN  TYR A 450     -17.445 -28.768   6.991  1.00 10.00      A   
ATOM   4265  CA  TYR A 450     -18.577 -27.369   8.105  1.00 10.00      A   
ATOM   4266  CB  TYR A 450     -17.525 -27.521   9.212  1.00 10.00      A   
ATOM   4267  CG  TYR A 450     -17.448 -28.888   9.858  1.00 10.00      A   
ATOM   4268  CD1 TYR A 450     -16.218 -29.477  10.119  1.00 10.00      A   
ATOM   4269  CD2 TYR A 450     -18.596 -29.582  10.218  1.00 10.00      A   
ATOM   4270  CE1 TYR A 450     -16.129 -30.716  10.720  1.00 10.00      A   
ATOM   4271  CE2 TYR A 450     -18.516 -30.827  10.818  1.00 10.00      A   
ATOM   4272  CZ  TYR A 450     -17.280 -31.387  11.067  1.00 10.00      A   
ATOM   4273  OH  TYR A 450     -17.194 -32.622  11.666  1.00 10.00      A   
ATOM   4274  HH  TYR A 450     -16.881 -32.513  12.572  1.00 10.00      A   
ATOM   4275  C   TYR A 450     -18.557 -25.928   7.605  1.00 10.00      A   
ATOM   4276  O   TYR A 450     -19.407 -25.109   7.971  1.00 10.00      A   
ATOM   4277  N   ILE A 451     -17.576 -25.637   6.757  1.00 10.00      A   
ATOM   4278  HN  ILE A 451     -16.938 -26.346   6.512  1.00 10.00      A   
ATOM   4279  CA  ILE A 451     -17.407 -24.305   6.183  1.00 10.00      A   
ATOM   4280  CB  ILE A 451     -16.133 -24.226   5.311  1.00 10.00      A   
ATOM   4281  CG1 ILE A 451     -14.886 -24.365   6.192  1.00 10.00      A   
ATOM   4282  CG2 ILE A 451     -16.087 -22.924   4.526  1.00 10.00      A   
ATOM   4283  CD1 ILE A 451     -13.595 -24.524   5.419  1.00 10.00      A   
ATOM   4284  C   ILE A 451     -18.628 -23.893   5.364  1.00 10.00      A   
ATOM   4285  O   ILE A 451     -19.105 -22.762   5.470  1.00 10.00      A   
ATOM   4286  N   GLY A 452     -19.155 -24.830   4.583  1.00 10.00      A   
ATOM   4287  HN  GLY A 452     -18.746 -25.726   4.570  1.00 10.00      A   
ATOM   4288  CA  GLY A 452     -20.314 -24.554   3.748  1.00 10.00      A   
ATOM   4289  C   GLY A 452     -21.618 -24.507   4.525  1.00 10.00      A   
ATOM   4290  O   GLY A 452     -22.664 -24.910   4.021  1.00 10.00      A   
ATOM   4291  N   THR A 453     -21.551 -24.017   5.750  1.00 10.00      A   
ATOM   4292  HN  THR A 453     -20.682 -23.718   6.086  1.00 10.00      A   
ATOM   4293  CA  THR A 453     -22.714 -23.896   6.610  1.00 10.00      A   
ATOM   4294  CB  THR A 453     -23.092 -25.247   7.259  1.00 10.00      A   
ATOM   4295  OG1 THR A 453     -23.344 -26.217   6.233  1.00 10.00      A   
ATOM   4296  HG1 THR A 453     -23.269 -25.788   5.367  1.00 10.00      A   
ATOM   4297  CG2 THR A 453     -24.335 -25.105   8.127  1.00 10.00      A   
ATOM   4298  C   THR A 453     -22.451 -22.861   7.697  1.00 10.00      A   
ATOM   4299  O   THR A 453     -23.278 -21.983   7.951  1.00 10.00      A   
ATOM   4300  N   TYR A 454     -21.282 -22.958   8.321  1.00 10.00      A   
ATOM   4301  HN  TYR A 454     -20.659 -23.675   8.065  1.00 10.00      A   
ATOM   4302  CA  TYR A 454     -20.910 -22.036   9.385  1.00 10.00      A   
ATOM   4303  CB  TYR A 454     -19.911 -22.687  10.346  1.00 10.00      A   
ATOM   4304  CG  TYR A 454     -20.508 -23.744  11.251  1.00 10.00      A   
ATOM   4305  CD1 TYR A 454     -19.820 -24.921  11.523  1.00 10.00      A   
ATOM   4306  CD2 TYR A 454     -21.755 -23.566  11.839  1.00 10.00      A   
ATOM   4307  CE1 TYR A 454     -20.360 -25.889  12.351  1.00 10.00      A   
ATOM   4308  CE2 TYR A 454     -22.303 -24.528  12.667  1.00 10.00      A   
ATOM   4309  CZ  TYR A 454     -21.600 -25.688  12.921  1.00 10.00      A   
ATOM   4310  OH  TYR A 454     -22.138 -26.652  13.748  1.00 10.00      A   
ATOM   4311  HH  TYR A 454     -22.895 -27.064  13.311  1.00 10.00      A   
ATOM   4312  C   TYR A 454     -20.340 -20.733   8.833  1.00 10.00      A   
ATOM   4313  O   TYR A 454     -20.580 -19.660   9.381  1.00 10.00      A   
ATOM   4314  N   ALA A 455     -19.579 -20.829   7.751  1.00 10.00      A   
ATOM   4315  HN  ALA A 455     -19.414 -21.708   7.355  1.00 10.00      A   
ATOM   4316  CA  ALA A 455     -18.979 -19.652   7.140  1.00 10.00      A   
ATOM   4317  CB  ALA A 455     -17.665 -20.009   6.460  1.00 10.00      A   
ATOM   4318  C   ALA A 455     -19.944 -18.988   6.164  1.00 10.00      A   
ATOM   4319  O   ALA A 455     -20.156 -19.471   5.049  1.00 10.00      A   
ATOM   4320  N   LYS A 456     -20.541 -17.889   6.602  1.00 10.00      A   
ATOM   4321  HN  LYS A 456     -20.346 -17.575   7.511  1.00 10.00      A   
ATOM   4322  CA  LYS A 456     -21.491 -17.149   5.785  1.00 10.00      A   
ATOM   4323  CB  LYS A 456     -22.832 -17.030   6.509  1.00 10.00      A   
ATOM   4324  CG  LYS A 456     -23.688 -18.284   6.440  1.00 10.00      A   
ATOM   4325  CD  LYS A 456     -24.127 -18.563   5.014  1.00 10.00      A   
ATOM   4326  CE  LYS A 456     -25.192 -19.642   4.962  1.00 10.00      A   
ATOM   4327  NZ  LYS A 456     -25.682 -19.861   3.578  1.00 10.00      A   
ATOM   4328  HZ1 LYS A 456     -24.916 -20.249   2.990  1.00 10.00      A   
ATOM   4329  HZ2 LYS A 456     -26.002 -18.956   3.158  1.00 10.00      A   
ATOM   4330  HZ3 LYS A 456     -26.476 -20.533   3.578  1.00 10.00      A   
ATOM   4331  C   LYS A 456     -20.967 -15.766   5.417  1.00 10.00      A   
ATOM   4332  O   LYS A 456     -21.404 -15.171   4.433  1.00 10.00      A   
ATOM   4333  N   LYS A 457     -20.031 -15.257   6.204  1.00 10.00      A   
ATOM   4334  HN  LYS A 457     -19.709 -15.784   6.968  1.00 10.00      A   
ATOM   4335  CA  LYS A 457     -19.457 -13.937   5.955  1.00 10.00      A   
ATOM   4336  CB  LYS A 457     -19.478 -13.088   7.229  1.00 10.00      A   
ATOM   4337  CG  LYS A 457     -20.866 -12.702   7.717  1.00 10.00      A   
ATOM   4338  CD  LYS A 457     -21.634 -11.907   6.671  1.00 10.00      A   
ATOM   4339  CE  LYS A 457     -22.787 -11.134   7.294  1.00 10.00      A   
ATOM   4340  NZ  LYS A 457     -23.698 -12.011   8.081  1.00 10.00      A   
ATOM   4341  HZ1 LYS A 457     -23.974 -12.840   7.516  1.00 10.00      A   
ATOM   4342  HZ2 LYS A 457     -24.558 -11.488   8.345  1.00 10.00      A   
ATOM   4343  HZ3 LYS A 457     -23.223 -12.334   8.948  1.00 10.00      A   
ATOM   4344  C   LYS A 457     -18.027 -14.057   5.437  1.00 10.00      A   
ATOM   4345  O   LYS A 457     -17.316 -13.060   5.297  1.00 10.00      A   
ATOM   4346  N   MET A 458     -17.613 -15.285   5.155  1.00 10.00      A   
ATOM   4347  HN  MET A 458     -18.232 -16.035   5.281  1.00 10.00      A   
ATOM   4348  CA  MET A 458     -16.266 -15.548   4.659  1.00 10.00      A   
ATOM   4349  CB  MET A 458     -15.888 -17.006   4.908  1.00 10.00      A   
ATOM   4350  CG  MET A 458     -14.423 -17.323   4.666  1.00 10.00      A   
ATOM   4351  SD  MET A 458     -14.110 -19.095   4.652  1.00 10.00      A   
ATOM   4352  CE  MET A 458     -15.178 -19.593   3.303  1.00 10.00      A   
ATOM   4353  C   MET A 458     -16.160 -15.216   3.174  1.00 10.00      A   
ATOM   4354  O   MET A 458     -16.396 -16.068   2.313  1.00 10.00      A   
ATOM   4355  N   GLU A 459     -15.801 -13.974   2.888  1.00 10.00      A   
ATOM   4356  HN  GLU A 459     -15.609 -13.357   3.626  1.00 10.00      A   
ATOM   4357  CA  GLU A 459     -15.675 -13.497   1.517  1.00 10.00      A   
ATOM   4358  CB  GLU A 459     -15.923 -11.987   1.455  1.00 10.00      A   
ATOM   4359  CG  GLU A 459     -17.342 -11.595   1.843  1.00 10.00      A   
ATOM   4360  CD  GLU A 459     -17.531 -10.105   2.055  1.00 10.00      A   
ATOM   4361  OE1 GLU A 459     -17.675  -9.364   1.059  1.00 10.00      A   
ATOM   4362  OE2 GLU A 459     -17.559  -9.667   3.224  1.00 10.00      A   
ATOM   4363  C   GLU A 459     -14.323 -13.859   0.899  1.00 10.00      A   
ATOM   4364  O   GLU A 459     -14.129 -13.719  -0.312  1.00 10.00      A   
ATOM   4365  N   MET A 460     -13.394 -14.327   1.727  1.00 10.00      A   
ATOM   4366  HN  MET A 460     -13.604 -14.417   2.682  1.00 10.00      A   
ATOM   4367  CA  MET A 460     -12.068 -14.710   1.252  1.00 10.00      A   
ATOM   4368  CB  MET A 460     -11.039 -13.644   1.629  1.00 10.00      A   
ATOM   4369  CG  MET A 460      -9.622 -13.967   1.191  1.00 10.00      A   
ATOM   4370  SD  MET A 460      -9.445 -14.065  -0.598  1.00 10.00      A   
ATOM   4371  CE  MET A 460      -7.737 -14.595  -0.729  1.00 10.00      A   
ATOM   4372  C   MET A 460     -11.655 -16.065   1.820  1.00 10.00      A   
ATOM   4373  O   MET A 460     -11.626 -16.252   3.039  1.00 10.00      A   
ATOM   4374  N   LEU A 461     -11.344 -17.001   0.932  1.00 10.00      A   
ATOM   4375  HN  LEU A 461     -11.393 -16.789  -0.028  1.00 10.00      A   
ATOM   4376  CA  LEU A 461     -10.934 -18.339   1.336  1.00 10.00      A   
ATOM   4377  CB  LEU A 461     -12.128 -19.297   1.294  1.00 10.00      A   
ATOM   4378  CG  LEU A 461     -11.833 -20.767   1.609  1.00 10.00      A   
ATOM   4379  CD1 LEU A 461     -11.452 -20.943   3.071  1.00 10.00      A   
ATOM   4380  CD2 LEU A 461     -13.021 -21.648   1.248  1.00 10.00      A   
ATOM   4381  C   LEU A 461      -9.821 -18.863   0.430  1.00 10.00      A   
ATOM   4382  O   LEU A 461      -9.940 -18.824  -0.799  1.00 10.00      A   
ATOM   4383  N   SER A 462      -8.751 -19.359   1.042  1.00 10.00      A   
ATOM   4384  HN  SER A 462      -8.722 -19.357   2.021  1.00 10.00      A   
ATOM   4385  CA  SER A 462      -7.615 -19.903   0.305  1.00 10.00      A   
ATOM   4386  CB  SER A 462      -6.366 -19.049   0.552  1.00 10.00      A   
ATOM   4387  OG  SER A 462      -6.636 -17.680   0.295  1.00 10.00      A   
ATOM   4388  HG  SER A 462      -6.094 -17.374  -0.453  1.00 10.00      A   
ATOM   4389  C   SER A 462      -7.365 -21.362   0.707  1.00 10.00      A   
ATOM   4390  O   SER A 462      -7.135 -21.663   1.882  1.00 10.00      A   
ATOM   4391  N   VAL A 463      -7.438 -22.259  -0.271  1.00 10.00      A   
ATOM   4392  HN  VAL A 463      -7.634 -21.949  -1.183  1.00 10.00      A   
ATOM   4393  CA  VAL A 463      -7.242 -23.688  -0.048  1.00 10.00      A   
ATOM   4394  CB  VAL A 463      -8.458 -24.504  -0.547  1.00 10.00      A   
ATOM   4395  CG1 VAL A 463      -8.413 -25.927  -0.010  1.00 10.00      A   
ATOM   4396  CG2 VAL A 463      -9.768 -23.822  -0.178  1.00 10.00      A   
ATOM   4397  C   VAL A 463      -6.005 -24.193  -0.783  1.00 10.00      A   
ATOM   4398  O   VAL A 463      -5.813 -23.915  -1.969  1.00 10.00      A   
ATOM   4399  N   ALA A 464      -5.170 -24.933  -0.076  1.00 10.00      A   
ATOM   4400  HN  ALA A 464      -5.366 -25.101   0.868  1.00 10.00      A   
ATOM   4401  CA  ALA A 464      -3.958 -25.490  -0.655  1.00 10.00      A   
ATOM   4402  CB  ALA A 464      -2.791 -24.542  -0.434  1.00 10.00      A   
ATOM   4403  C   ALA A 464      -3.653 -26.857  -0.050  1.00 10.00      A   
ATOM   4404  O   ALA A 464      -3.550 -26.985   1.173  1.00 10.00      A   
ATOM   4405  N   PHE A 465      -3.529 -27.869  -0.917  1.00 10.00      A   
ATOM   4406  HN  PHE A 465      -3.659 -27.686  -1.875  1.00 10.00      A   
ATOM   4407  CA  PHE A 465      -3.219 -29.238  -0.494  1.00 10.00      A   
ATOM   4408  CB  PHE A 465      -1.825 -29.311   0.147  1.00 10.00      A   
ATOM   4409  CG  PHE A 465      -0.686 -29.469  -0.821  1.00 10.00      A   
ATOM   4410  CD1 PHE A 465       0.388 -28.592  -0.799  1.00 10.00      A   
ATOM   4411  CD2 PHE A 465      -0.683 -30.496  -1.746  1.00 10.00      A   
ATOM   4412  CE1 PHE A 465       1.441 -28.735  -1.682  1.00 10.00      A   
ATOM   4413  CE2 PHE A 465       0.365 -30.643  -2.631  1.00 10.00      A   
ATOM   4414  CZ  PHE A 465       1.429 -29.763  -2.599  1.00 10.00      A   
ATOM   4415  C   PHE A 465      -4.261 -29.783   0.485  1.00 10.00      A   
ATOM   4416  O   PHE A 465      -3.911 -30.343   1.522  1.00 10.00      A   
ATOM   4417  N   ALA A 466      -5.535 -29.627   0.161  1.00 10.00      A   
ATOM   4418  HN  ALA A 466      -5.766 -29.188  -0.682  1.00 10.00      A   
ATOM   4419  CA  ALA A 466      -6.598 -30.105   1.036  1.00 10.00      A   
ATOM   4420  CB  ALA A 466      -7.026 -29.009   2.000  1.00 10.00      A   
ATOM   4421  C   ALA A 466      -7.793 -30.614   0.238  1.00 10.00      A   
ATOM   4422  O   ALA A 466      -7.954 -30.279  -0.936  1.00 10.00      A   
ATOM   4423  N   GLY A 467      -8.619 -31.429   0.880  1.00 10.00      A   
ATOM   4424  HN  GLY A 467      -8.427 -31.675   1.811  1.00 10.00      A   
ATOM   4425  CA  GLY A 467      -9.792 -31.967   0.223  1.00 10.00      A   
ATOM   4426  C   GLY A 467      -9.626 -33.419  -0.160  1.00 10.00      A   
ATOM   4427  O   GLY A 467      -8.505 -33.938  -0.197  1.00 10.00      A   
ATOM   4428  N   ASP A 468     -10.738 -34.080  -0.437  1.00 10.00      A   
ATOM   4429  HN  ASP A 468     -11.606 -33.608  -0.368  1.00 10.00      A   
ATOM   4430  CA  ASP A 468     -10.715 -35.486  -0.831  1.00 10.00      A   
ATOM   4431  CB  ASP A 468     -11.543 -36.357   0.120  1.00 10.00      A   
ATOM   4432  CG  ASP A 468     -11.126 -36.271   1.572  1.00 10.00      A   
ATOM   4433  OD1 ASP A 468      -9.908 -36.215   1.856  1.00 10.00      A   
ATOM   4434  OD2 ASP A 468     -12.025 -36.282   2.444  1.00 10.00      A   
ATOM   4435  C   ASP A 468     -11.267 -35.643  -2.240  1.00 10.00      A   
ATOM   4436  O   ASP A 468     -10.572 -36.105  -3.147  1.00 10.00      A   
ATOM   4437  N   SER A 469     -12.519 -35.245  -2.409  1.00 10.00      A   
ATOM   4438  HN  SER A 469     -13.008 -34.860  -1.640  1.00 10.00      A   
ATOM   4439  CA  SER A 469     -13.194 -35.338  -3.691  1.00 10.00      A   
ATOM   4440  CB  SER A 469     -14.298 -36.400  -3.620  1.00 10.00      A   
ATOM   4441  OG  SER A 469     -15.143 -36.202  -2.495  1.00 10.00      A   
ATOM   4442  HG  SER A 469     -14.691 -35.645  -1.837  1.00 10.00      A   
ATOM   4443  C   SER A 469     -13.772 -33.980  -4.091  1.00 10.00      A   
ATOM   4444  O   SER A 469     -13.438 -32.956  -3.494  1.00 10.00      A   
ATOM   4445  N   ASP A 470     -14.649 -33.977  -5.089  1.00 10.00      A   
ATOM   4446  HN  ASP A 470     -14.877 -34.828  -5.526  1.00 10.00      A   
ATOM   4447  CA  ASP A 470     -15.270 -32.743  -5.565  1.00 10.00      A   
ATOM   4448  CB  ASP A 470     -15.980 -32.983  -6.899  1.00 10.00      A   
ATOM   4449  CG  ASP A 470     -15.158 -32.559  -8.093  1.00 10.00      A   
ATOM   4450  OD1 ASP A 470     -15.507 -31.543  -8.728  1.00 10.00      A   
ATOM   4451  OD2 ASP A 470     -14.164 -33.246  -8.408  1.00 10.00      A   
ATOM   4452  C   ASP A 470     -16.260 -32.190  -4.545  1.00 10.00      A   
ATOM   4453  O   ASP A 470     -16.617 -31.011  -4.590  1.00 10.00      A   
ATOM   4454  N   LEU A 471     -16.691 -33.048  -3.624  1.00 10.00      A   
ATOM   4455  HN  LEU A 471     -16.359 -33.970  -3.643  1.00 10.00      A   
ATOM   4456  CA  LEU A 471     -17.640 -32.661  -2.588  1.00 10.00      A   
ATOM   4457  CB  LEU A 471     -17.937 -33.841  -1.663  1.00 10.00      A   
ATOM   4458  CG  LEU A 471     -18.682 -35.024  -2.287  1.00 10.00      A   
ATOM   4459  CD1 LEU A 471     -18.800 -36.171  -1.295  1.00 10.00      A   
ATOM   4460  CD2 LEU A 471     -20.056 -34.594  -2.783  1.00 10.00      A   
ATOM   4461  C   LEU A 471     -17.126 -31.479  -1.777  1.00 10.00      A   
ATOM   4462  O   LEU A 471     -17.895 -30.589  -1.418  1.00 10.00      A   
ATOM   4463  N   GLY A 472     -15.820 -31.461  -1.515  1.00 10.00      A   
ATOM   4464  HN  GLY A 472     -15.254 -32.193  -1.844  1.00 10.00      A   
ATOM   4465  CA  GLY A 472     -15.219 -30.382  -0.745  1.00 10.00      A   
ATOM   4466  C   GLY A 472     -15.442 -29.013  -1.362  1.00 10.00      A   
ATOM   4467  O   GLY A 472     -15.599 -28.017  -0.653  1.00 10.00      A   
ATOM   4468  N   MET A 473     -15.457 -28.958  -2.683  1.00 10.00      A   
ATOM   4469  HN  MET A 473     -15.326 -29.780  -3.200  1.00 10.00      A   
ATOM   4470  CA  MET A 473     -15.667 -27.700  -3.383  1.00 10.00      A   
ATOM   4471  CB  MET A 473     -15.081 -27.772  -4.795  1.00 10.00      A   
ATOM   4472  CG  MET A 473     -15.104 -26.451  -5.545  1.00 10.00      A   
ATOM   4473  SD  MET A 473     -14.208 -26.520  -7.105  1.00 10.00      A   
ATOM   4474  CE  MET A 473     -14.561 -24.891  -7.755  1.00 10.00      A   
ATOM   4475  C   MET A 473     -17.156 -27.364  -3.430  1.00 10.00      A   
ATOM   4476  O   MET A 473     -17.554 -26.210  -3.273  1.00 10.00      A   
ATOM   4477  N   HIS A 474     -17.973 -28.392  -3.616  1.00 10.00      A   
ATOM   4478  HN  HIS A 474     -17.592 -29.291  -3.713  1.00 10.00      A   
ATOM   4479  CA  HIS A 474     -19.419 -28.226  -3.682  1.00 10.00      A   
ATOM   4480  CB  HIS A 474     -20.086 -29.565  -4.021  1.00 10.00      A   
ATOM   4481  CG  HIS A 474     -21.506 -29.452  -4.481  1.00 10.00      A   
ATOM   4482  ND1 HIS A 474     -21.823 -29.372  -5.816  1.00 10.00      A   
ATOM   4483  CD2 HIS A 474     -22.650 -29.421  -3.754  1.00 10.00      A   
ATOM   4484  CE1 HIS A 474     -23.140 -29.294  -5.873  1.00 10.00      A   
ATOM   4485  NE2 HIS A 474     -23.679 -29.321  -4.652  1.00 10.00      A   
ATOM   4486  HE2 HIS A 474     -24.639 -29.276  -4.439  1.00 10.00      A   
ATOM   4487  C   HIS A 474     -19.977 -27.680  -2.369  1.00 10.00      A   
ATOM   4488  O   HIS A 474     -20.782 -26.751  -2.372  1.00 10.00      A   
ATOM   4489  N   HIS A 475     -19.534 -28.254  -1.254  1.00 10.00      A   
ATOM   4490  HN  HIS A 475     -18.876 -28.984  -1.323  1.00 10.00      A   
ATOM   4491  CA  HIS A 475     -20.000 -27.842   0.069  1.00 10.00      A   
ATOM   4492  CB  HIS A 475     -19.302 -28.637   1.177  1.00 10.00      A   
ATOM   4493  CG  HIS A 475     -19.707 -30.078   1.254  1.00 10.00      A   
ATOM   4494  ND1 HIS A 475     -21.006 -30.521   1.146  1.00 10.00      A   
ATOM   4495  HD1 HIS A 475     -21.800 -29.960   1.005  1.00 10.00      A   
ATOM   4496  CD2 HIS A 475     -18.948 -31.187   1.446  1.00 10.00      A   
ATOM   4497  CE1 HIS A 475     -20.996 -31.855   1.268  1.00 10.00      A   
ATOM   4498  NE2 HIS A 475     -19.769 -32.310   1.455  1.00 10.00      A   
ATOM   4499  C   HIS A 475     -19.813 -26.347   0.308  1.00 10.00      A   
ATOM   4500  O   HIS A 475     -20.710 -25.676   0.819  1.00 10.00      A   
ATOM   4501  N   VAL A 476     -18.659 -25.829  -0.083  1.00 10.00      A   
ATOM   4502  HN  VAL A 476     -17.994 -26.408  -0.514  1.00 10.00      A   
ATOM   4503  CA  VAL A 476     -18.361 -24.413   0.106  1.00 10.00      A   
ATOM   4504  CB  VAL A 476     -16.867 -24.111  -0.134  1.00 10.00      A   
ATOM   4505  CG1 VAL A 476     -16.583 -22.619   0.000  1.00 10.00      A   
ATOM   4506  CG2 VAL A 476     -16.003 -24.911   0.827  1.00 10.00      A   
ATOM   4507  C   VAL A 476     -19.216 -23.536  -0.806  1.00 10.00      A   
ATOM   4508  O   VAL A 476     -19.923 -22.642  -0.338  1.00 10.00      A   
ATOM   4509  N   LEU A 477     -19.168 -23.813  -2.107  1.00 10.00      A   
ATOM   4510  HN  LEU A 477     -18.596 -24.553  -2.421  1.00 10.00      A   
ATOM   4511  CA  LEU A 477     -19.922 -23.038  -3.087  1.00 10.00      A   
ATOM   4512  CB  LEU A 477     -19.572 -23.474  -4.510  1.00 10.00      A   
ATOM   4513  CG  LEU A 477     -18.156 -23.146  -4.984  1.00 10.00      A   
ATOM   4514  CD1 LEU A 477     -17.824 -23.913  -6.252  1.00 10.00      A   
ATOM   4515  CD2 LEU A 477     -17.994 -21.649  -5.200  1.00 10.00      A   
ATOM   4516  C   LEU A 477     -21.431 -23.096  -2.862  1.00 10.00      A   
ATOM   4517  O   LEU A 477     -22.144 -22.147  -3.185  1.00 10.00      A   
ATOM   4518  N   SER A 478     -21.920 -24.204  -2.321  1.00 10.00      A   
ATOM   4519  HN  SER A 478     -21.311 -24.945  -2.096  1.00 10.00      A   
ATOM   4520  CA  SER A 478     -23.344 -24.354  -2.064  1.00 10.00      A   
ATOM   4521  CB  SER A 478     -23.798 -25.767  -2.422  1.00 10.00      A   
ATOM   4522  OG  SER A 478     -23.458 -26.097  -3.758  1.00 10.00      A   
ATOM   4523  HG  SER A 478     -22.745 -25.522  -4.061  1.00 10.00      A   
ATOM   4524  C   SER A 478     -23.687 -24.052  -0.605  1.00 10.00      A   
ATOM   4525  O   SER A 478     -24.771 -24.403  -0.126  1.00 10.00      A   
ATOM   4526  N   GLY A 479     -22.769 -23.396   0.097  1.00 10.00      A   
ATOM   4527  HN  GLY A 479     -21.928 -23.127  -0.336  1.00 10.00      A   
ATOM   4528  CA  GLY A 479     -23.004 -23.074   1.488  1.00 10.00      A   
ATOM   4529  C   GLY A 479     -22.647 -21.646   1.835  1.00 10.00      A   
ATOM   4530  O   GLY A 479     -23.440 -20.932   2.453  1.00 10.00      A   
ATOM   4531  N   CYS A 480     -21.453 -21.227   1.444  1.00 10.00      A   
ATOM   4532  HN  CYS A 480     -20.868 -21.838   0.945  1.00 10.00      A   
ATOM   4533  CA  CYS A 480     -20.991 -19.880   1.721  1.00 10.00      A   
ATOM   4534  CB  CYS A 480     -19.513 -19.743   1.377  1.00 10.00      A   
ATOM   4535  SG  CYS A 480     -18.433 -20.768   2.399  1.00 10.00      A   
ATOM   4536  HG  CYS A 480     -19.003 -20.899   3.591  1.00 10.00      A   
ATOM   4537  C   CYS A 480     -21.828 -18.858   0.964  1.00 10.00      A   
ATOM   4538  O   CYS A 480     -21.916 -18.888  -0.265  1.00 10.00      A   
ATOM   4539  N   ASP A 481     -22.454 -17.962   1.713  1.00 10.00      A   
ATOM   4540  HN  ASP A 481     -22.325 -17.982   2.682  1.00 10.00      A   
ATOM   4541  CA  ASP A 481     -23.313 -16.937   1.135  1.00 10.00      A   
ATOM   4542  CB  ASP A 481     -24.235 -16.349   2.205  1.00 10.00      A   
ATOM   4543  CG  ASP A 481     -25.701 -16.571   1.908  1.00 10.00      A   
ATOM   4544  OD1 ASP A 481     -26.181 -17.709   2.097  1.00 10.00      A   
ATOM   4545  OD2 ASP A 481     -26.381 -15.608   1.498  1.00 10.00      A   
ATOM   4546  C   ASP A 481     -22.495 -15.823   0.509  1.00 10.00      A   
ATOM   4547  O   ASP A 481     -22.541 -15.608  -0.702  1.00 10.00      A   
ATOM   4548  N   SER A 482     -21.734 -15.125   1.337  1.00 10.00      A   
ATOM   4549  HN  SER A 482     -21.714 -15.359   2.290  1.00 10.00      A   
ATOM   4550  CA  SER A 482     -20.916 -14.025   0.863  1.00 10.00      A   
ATOM   4551  CB  SER A 482     -20.748 -12.984   1.975  1.00 10.00      A   
ATOM   4552  OG  SER A 482     -21.910 -12.913   2.787  1.00 10.00      A   
ATOM   4553  HG  SER A 482     -21.881 -13.620   3.445  1.00 10.00      A   
ATOM   4554  C   SER A 482     -19.551 -14.523   0.395  1.00 10.00      A   
ATOM   4555  O   SER A 482     -18.626 -14.652   1.191  1.00 10.00      A   
ATOM   4556  N   LEU A 483     -19.435 -14.832  -0.888  1.00 10.00      A   
ATOM   4557  HN  LEU A 483     -20.220 -14.749  -1.478  1.00 10.00      A   
ATOM   4558  CA  LEU A 483     -18.171 -15.304  -1.444  1.00 10.00      A   
ATOM   4559  CB  LEU A 483     -18.333 -16.700  -2.055  1.00 10.00      A   
ATOM   4560  CG  LEU A 483     -17.755 -17.868  -1.249  1.00 10.00      A   
ATOM   4561  CD1 LEU A 483     -17.962 -19.183  -1.989  1.00 10.00      A   
ATOM   4562  CD2 LEU A 483     -16.275 -17.641  -0.954  1.00 10.00      A   
ATOM   4563  C   LEU A 483     -17.661 -14.332  -2.495  1.00 10.00      A   
ATOM   4564  O   LEU A 483     -18.413 -13.913  -3.372  1.00 10.00      A   
ATOM   4565  N   ARG A 484     -16.391 -13.964  -2.401  1.00 10.00      A   
ATOM   4566  HN  ARG A 484     -15.836 -14.319  -1.674  1.00 10.00      A   
ATOM   4567  CA  ARG A 484     -15.800 -13.037  -3.351  1.00 10.00      A   
ATOM   4568  CB  ARG A 484     -15.450 -11.717  -2.666  1.00 10.00      A   
ATOM   4569  CG  ARG A 484     -16.538 -10.660  -2.760  1.00 10.00      A   
ATOM   4570  CD  ARG A 484     -16.394  -9.621  -1.664  1.00 10.00      A   
ATOM   4571  NE  ARG A 484     -15.032  -9.104  -1.563  1.00 10.00      A   
ATOM   4572  HE  ARG A 484     -14.431  -9.266  -2.320  1.00 10.00      A   
ATOM   4573  CZ  ARG A 484     -14.573  -8.429  -0.512  1.00 10.00      A   
ATOM   4574  NH1 ARG A 484     -15.361  -8.183   0.525  1.00 10.00      A   
ATOM   4575 HH11 ARG A 484     -14.997  -7.654   1.345  1.00 10.00      A   
ATOM   4576 HH12 ARG A 484     -16.356  -8.527   0.532  1.00 10.00      A   
ATOM   4577  NH2 ARG A 484     -13.315  -8.018  -0.492  1.00 10.00      A   
ATOM   4578 HH21 ARG A 484     -12.946  -7.483   0.323  1.00 10.00      A   
ATOM   4579 HH22 ARG A 484     -12.671  -8.227  -1.293  1.00 10.00      A   
ATOM   4580  C   ARG A 484     -14.568 -13.636  -4.015  1.00 10.00      A   
ATOM   4581  O   ARG A 484     -14.561 -13.862  -5.225  1.00 10.00      A   
ATOM   4582  N   LYS A 485     -13.531 -13.899  -3.229  1.00 10.00      A   
ATOM   4583  HN  LYS A 485     -13.597 -13.723  -2.262  1.00 10.00      A   
ATOM   4584  CA  LYS A 485     -12.299 -14.466  -3.762  1.00 10.00      A   
ATOM   4585  CB  LYS A 485     -11.095 -13.573  -3.436  1.00 10.00      A   
ATOM   4586  CG  LYS A 485     -10.979 -12.328  -4.304  1.00 10.00      A   
ATOM   4587  CD  LYS A 485      -9.813 -11.447  -3.875  1.00 10.00      A   
ATOM   4588  CE  LYS A 485     -10.084 -10.770  -2.540  1.00 10.00      A   
ATOM   4589  NZ  LYS A 485      -9.087  -9.714  -2.226  1.00 10.00      A   
ATOM   4590  HZ1 LYS A 485      -8.212 -10.142  -1.865  1.00 10.00      A   
ATOM   4591  HZ2 LYS A 485      -9.470  -9.064  -1.508  1.00 10.00      A   
ATOM   4592  HZ3 LYS A 485      -8.860  -9.159  -3.078  1.00 10.00      A   
ATOM   4593  C   LYS A 485     -12.076 -15.875  -3.229  1.00 10.00      A   
ATOM   4594  O   LYS A 485     -12.143 -16.112  -2.022  1.00 10.00      A   
ATOM   4595  N   LEU A 486     -11.828 -16.808  -4.134  1.00 10.00      A   
ATOM   4596  HN  LEU A 486     -11.794 -16.561  -5.083  1.00 10.00      A   
ATOM   4597  CA  LEU A 486     -11.591 -18.193  -3.757  1.00 10.00      A   
ATOM   4598  CB  LEU A 486     -12.797 -19.062  -4.135  1.00 10.00      A   
ATOM   4599  CG  LEU A 486     -12.729 -20.541  -3.750  1.00 10.00      A   
ATOM   4600  CD1 LEU A 486     -12.498 -20.699  -2.257  1.00 10.00      A   
ATOM   4601  CD2 LEU A 486     -14.003 -21.254  -4.170  1.00 10.00      A   
ATOM   4602  C   LEU A 486     -10.330 -18.720  -4.426  1.00 10.00      A   
ATOM   4603  O   LEU A 486     -10.255 -18.804  -5.656  1.00 10.00      A   
ATOM   4604  N   GLU A 487      -9.340 -19.061  -3.613  1.00 10.00      A   
ATOM   4605  HN  GLU A 487      -9.461 -18.956  -2.639  1.00 10.00      A   
ATOM   4606  CA  GLU A 487      -8.078 -19.583  -4.114  1.00 10.00      A   
ATOM   4607  CB  GLU A 487      -6.912 -18.870  -3.433  1.00 10.00      A   
ATOM   4608  CG  GLU A 487      -6.966 -17.356  -3.530  1.00 10.00      A   
ATOM   4609  CD  GLU A 487      -5.661 -16.704  -3.129  1.00 10.00      A   
ATOM   4610  OE1 GLU A 487      -5.320 -16.733  -1.928  1.00 10.00      A   
ATOM   4611  OE2 GLU A 487      -4.975 -16.156  -4.016  1.00 10.00      A   
ATOM   4612  C   GLU A 487      -7.984 -21.077  -3.847  1.00 10.00      A   
ATOM   4613  O   GLU A 487      -8.175 -21.523  -2.718  1.00 10.00      A   
ATOM   4614  N   ILE A 488      -7.700 -21.850  -4.879  1.00 10.00      A   
ATOM   4615  HN  ILE A 488      -7.562 -21.439  -5.766  1.00 10.00      A   
ATOM   4616  CA  ILE A 488      -7.581 -23.295  -4.740  1.00 10.00      A   
ATOM   4617  CB  ILE A 488      -8.847 -24.024  -5.262  1.00 10.00      A   
ATOM   4618  CG1 ILE A 488     -10.085 -23.646  -4.437  1.00 10.00      A   
ATOM   4619  CG2 ILE A 488      -8.643 -25.532  -5.262  1.00 10.00      A   
ATOM   4620  CD1 ILE A 488     -11.393 -24.147  -5.016  1.00 10.00      A   
ATOM   4621  C   ILE A 488      -6.361 -23.797  -5.508  1.00 10.00      A   
ATOM   4622  O   ILE A 488      -6.316 -23.707  -6.734  1.00 10.00      A   
ATOM   4623  N   ARG A 489      -5.366 -24.307  -4.793  1.00 10.00      A   
ATOM   4624  HN  ARG A 489      -5.433 -24.332  -3.811  1.00 10.00      A   
ATOM   4625  CA  ARG A 489      -4.169 -24.825  -5.443  1.00 10.00      A   
ATOM   4626  CB  ARG A 489      -2.993 -23.844  -5.350  1.00 10.00      A   
ATOM   4627  CG  ARG A 489      -2.404 -23.687  -3.957  1.00 10.00      A   
ATOM   4628  CD  ARG A 489      -0.926 -23.327  -4.015  1.00 10.00      A   
ATOM   4629  NE  ARG A 489      -0.132 -24.356  -4.692  1.00 10.00      A   
ATOM   4630  HE  ARG A 489      -0.614 -25.141  -5.048  1.00 10.00      A   
ATOM   4631  CZ  ARG A 489       1.189 -24.297  -4.850  1.00 10.00      A   
ATOM   4632  NH1 ARG A 489       1.877 -23.262  -4.384  1.00 10.00      A   
ATOM   4633 HH11 ARG A 489       1.392 -22.491  -3.885  1.00 10.00      A   
ATOM   4634 HH12 ARG A 489       2.914 -23.218  -4.522  1.00 10.00      A   
ATOM   4635  NH2 ARG A 489       1.828 -25.281  -5.466  1.00 10.00      A   
ATOM   4636 HH21 ARG A 489       2.861 -25.240  -5.593  1.00 10.00      A   
ATOM   4637 HH22 ARG A 489       1.287 -26.111  -5.831  1.00 10.00      A   
ATOM   4638  C   ARG A 489      -3.779 -26.196  -4.907  1.00 10.00      A   
ATOM   4639  O   ARG A 489      -3.831 -26.442  -3.700  1.00 10.00      A   
ATOM   4640  N   ASP A 490      -3.403 -27.081  -5.825  1.00 10.00      A   
ATOM   4641  HN  ASP A 490      -3.411 -26.810  -6.773  1.00 10.00      A   
ATOM   4642  CA  ASP A 490      -2.983 -28.440  -5.487  1.00 10.00      A   
ATOM   4643  CB  ASP A 490      -1.657 -28.443  -4.722  1.00 10.00      A   
ATOM   4644  CG  ASP A 490      -0.461 -28.268  -5.636  1.00 10.00      A   
ATOM   4645  OD1 ASP A 490       0.068 -29.283  -6.134  1.00 10.00      A   
ATOM   4646  OD2 ASP A 490      -0.047 -27.112  -5.863  1.00 10.00      A   
ATOM   4647  C   ASP A 490      -4.058 -29.207  -4.728  1.00 10.00      A   
ATOM   4648  O   ASP A 490      -3.784 -29.849  -3.711  1.00 10.00      A   
ATOM   4649  N   CYS A 491      -5.278 -29.139  -5.230  1.00 10.00      A   
ATOM   4650  HN  CYS A 491      -5.431 -28.618  -6.044  1.00 10.00      A   
ATOM   4651  CA  CYS A 491      -6.395 -29.829  -4.611  1.00 10.00      A   
ATOM   4652  CB  CYS A 491      -7.438 -28.826  -4.118  1.00 10.00      A   
ATOM   4653  SG  CYS A 491      -6.829 -27.684  -2.855  1.00 10.00      A   
ATOM   4654  HG  CYS A 491      -6.563 -26.528  -3.444  1.00 10.00      A   
ATOM   4655  C   CYS A 491      -7.016 -30.825  -5.584  1.00 10.00      A   
ATOM   4656  O   CYS A 491      -7.026 -30.597  -6.797  1.00 10.00      A   
ATOM   4657  N   PRO A 492      -7.557 -31.939  -5.065  1.00 10.00      A   
ATOM   4658  CA  PRO A 492      -8.172 -32.987  -5.888  1.00 10.00      A   
ATOM   4659  CB  PRO A 492      -8.293 -34.163  -4.918  1.00 10.00      A   
ATOM   4660  CG  PRO A 492      -8.431 -33.528  -3.581  1.00 10.00      A   
ATOM   4661  CD  PRO A 492      -7.603 -32.275  -3.627  1.00 10.00      A   
ATOM   4662  C   PRO A 492      -9.547 -32.598  -6.431  1.00 10.00      A   
ATOM   4663  O   PRO A 492     -10.319 -33.460  -6.854  1.00 10.00      A   
ATOM   4664  N   PHE A 493      -9.846 -31.307  -6.426  1.00 10.00      A   
ATOM   4665  HN  PHE A 493      -9.192 -30.664  -6.085  1.00 10.00      A   
ATOM   4666  CA  PHE A 493     -11.122 -30.826  -6.935  1.00 10.00      A   
ATOM   4667  CB  PHE A 493     -11.421 -29.408  -6.437  1.00 10.00      A   
ATOM   4668  CG  PHE A 493     -11.415 -29.257  -4.944  1.00 10.00      A   
ATOM   4669  CD1 PHE A 493     -10.940 -28.097  -4.360  1.00 10.00      A   
ATOM   4670  CD2 PHE A 493     -11.881 -30.271  -4.124  1.00 10.00      A   
ATOM   4671  CE1 PHE A 493     -10.927 -27.948  -2.988  1.00 10.00      A   
ATOM   4672  CE2 PHE A 493     -11.872 -30.131  -2.751  1.00 10.00      A   
ATOM   4673  CZ  PHE A 493     -11.394 -28.967  -2.180  1.00 10.00      A   
ATOM   4674  C   PHE A 493     -11.109 -30.849  -8.455  1.00 10.00      A   
ATOM   4675  O   PHE A 493     -10.211 -30.278  -9.085  1.00 10.00      A   
ATOM   4676  N   GLY A 494     -12.088 -31.525  -9.036  1.00 10.00      A   
ATOM   4677  HN  GLY A 494     -12.774 -31.966  -8.480  1.00 10.00      A   
ATOM   4678  CA  GLY A 494     -12.170 -31.618 -10.473  1.00 10.00      A   
ATOM   4679  C   GLY A 494     -13.021 -30.524 -11.068  1.00 10.00      A   
ATOM   4680  O   GLY A 494     -12.864 -29.352 -10.727  1.00 10.00      A   
ATOM   4681  N   ASP A 495     -13.921 -30.910 -11.955  1.00 10.00      A   
ATOM   4682  HN  ASP A 495     -13.986 -31.860 -12.187  1.00 10.00      A   
ATOM   4683  CA  ASP A 495     -14.814 -29.966 -12.609  1.00 10.00      A   
ATOM   4684  CB  ASP A 495     -14.498 -29.888 -14.105  1.00 10.00      A   
ATOM   4685  CG  ASP A 495     -14.331 -31.254 -14.750  1.00 10.00      A   
ATOM   4686  OD1 ASP A 495     -13.222 -31.545 -15.255  1.00 10.00      A   
ATOM   4687  OD2 ASP A 495     -15.303 -32.043 -14.755  1.00 10.00      A   
ATOM   4688  C   ASP A 495     -16.269 -30.375 -12.402  1.00 10.00      A   
ATOM   4689  O   ASP A 495     -17.185 -29.822 -13.022  1.00 10.00      A   
ATOM   4690  N   LYS A 496     -16.481 -31.337 -11.510  1.00 10.00      A   
ATOM   4691  HN  LYS A 496     -15.721 -31.710 -11.015  1.00 10.00      A   
ATOM   4692  CA  LYS A 496     -17.822 -31.831 -11.227  1.00 10.00      A   
ATOM   4693  CB  LYS A 496     -17.776 -33.140 -10.441  1.00 10.00      A   
ATOM   4694  CG  LYS A 496     -17.422 -34.360 -11.268  1.00 10.00      A   
ATOM   4695  CD  LYS A 496     -17.486 -35.617 -10.421  1.00 10.00      A   
ATOM   4696  CE  LYS A 496     -17.335 -36.862 -11.271  1.00 10.00      A   
ATOM   4697  NZ  LYS A 496     -15.969 -36.982 -11.839  1.00 10.00      A   
ATOM   4698  HZ1 LYS A 496     -15.873 -37.885 -12.350  1.00 10.00      A   
ATOM   4699  HZ2 LYS A 496     -15.260 -36.946 -11.080  1.00 10.00      A   
ATOM   4700  HZ3 LYS A 496     -15.786 -36.204 -12.500  1.00 10.00      A   
ATOM   4701  C   LYS A 496     -18.629 -30.800 -10.461  1.00 10.00      A   
ATOM   4702  O   LYS A 496     -19.722 -30.414 -10.881  1.00 10.00      A   
ATOM   4703  N   ALA A 497     -18.081 -30.356  -9.338  1.00 10.00      A   
ATOM   4704  HN  ALA A 497     -17.198 -30.706  -9.066  1.00 10.00      A   
ATOM   4705  CA  ALA A 497     -18.739 -29.367  -8.495  1.00 10.00      A   
ATOM   4706  CB  ALA A 497     -18.060 -29.313  -7.137  1.00 10.00      A   
ATOM   4707  C   ALA A 497     -18.695 -27.995  -9.150  1.00 10.00      A   
ATOM   4708  O   ALA A 497     -19.593 -27.175  -8.966  1.00 10.00      A   
ATOM   4709  N   LEU A 498     -17.638 -27.766  -9.909  1.00 10.00      A   
ATOM   4710  HN  LEU A 498     -16.952 -28.469  -9.987  1.00 10.00      A   
ATOM   4711  CA  LEU A 498     -17.432 -26.513 -10.615  1.00 10.00      A   
ATOM   4712  CB  LEU A 498     -16.120 -26.581 -11.394  1.00 10.00      A   
ATOM   4713  CG  LEU A 498     -15.818 -25.411 -12.328  1.00 10.00      A   
ATOM   4714  CD1 LEU A 498     -15.414 -24.180 -11.530  1.00 10.00      A   
ATOM   4715  CD2 LEU A 498     -14.723 -25.798 -13.305  1.00 10.00      A   
ATOM   4716  C   LEU A 498     -18.593 -26.200 -11.559  1.00 10.00      A   
ATOM   4717  O   LEU A 498     -19.195 -25.132 -11.478  1.00 10.00      A   
ATOM   4718  N   LEU A 499     -18.911 -27.137 -12.446  1.00 10.00      A   
ATOM   4719  HN  LEU A 499     -18.399 -27.976 -12.468  1.00 10.00      A   
ATOM   4720  CA  LEU A 499     -19.998 -26.939 -13.398  1.00 10.00      A   
ATOM   4721  CB  LEU A 499     -19.970 -28.016 -14.485  1.00 10.00      A   
ATOM   4722  CG  LEU A 499     -18.772 -27.977 -15.444  1.00 10.00      A   
ATOM   4723  CD1 LEU A 499     -18.852 -29.109 -16.457  1.00 10.00      A   
ATOM   4724  CD2 LEU A 499     -18.691 -26.632 -16.152  1.00 10.00      A   
ATOM   4725  C   LEU A 499     -21.357 -26.913 -12.706  1.00 10.00      A   
ATOM   4726  O   LEU A 499     -22.282 -26.243 -13.168  1.00 10.00      A   
ATOM   4727  N   ALA A 500     -21.465 -27.635 -11.593  1.00 10.00      A   
ATOM   4728  HN  ALA A 500     -20.690 -28.146 -11.276  1.00 10.00      A   
ATOM   4729  CA  ALA A 500     -22.712 -27.696 -10.838  1.00 10.00      A   
ATOM   4730  CB  ALA A 500     -22.713 -28.915  -9.928  1.00 10.00      A   
ATOM   4731  C   ALA A 500     -22.932 -26.426 -10.024  1.00 10.00      A   
ATOM   4732  O   ALA A 500     -24.041 -26.158  -9.555  1.00 10.00      A   
ATOM   4733  N   ASN A 501     -21.872 -25.645  -9.863  1.00 10.00      A   
ATOM   4734  HN  ASN A 501     -21.017 -25.913 -10.270  1.00 10.00      A   
ATOM   4735  CA  ASN A 501     -21.940 -24.403  -9.103  1.00 10.00      A   
ATOM   4736  CB  ASN A 501     -21.053 -24.479  -7.857  1.00 10.00      A   
ATOM   4737  CG  ASN A 501     -21.644 -25.329  -6.756  1.00 10.00      A   
ATOM   4738  OD1 ASN A 501     -22.382 -24.834  -5.905  1.00 10.00      A   
ATOM   4739  ND2 ASN A 501     -21.315 -26.609  -6.755  1.00 10.00      A   
ATOM   4740 HD21 ASN A 501     -20.710 -26.932  -7.461  1.00 10.00      A   
ATOM   4741 HD22 ASN A 501     -21.683 -27.187  -6.050  1.00 10.00      A   
ATOM   4742  C   ASN A 501     -21.502 -23.229  -9.963  1.00 10.00      A   
ATOM   4743  O   ASN A 501     -20.895 -22.278  -9.469  1.00 10.00      A   
ATOM   4744  N   ALA A 502     -21.818 -23.293 -11.248  1.00 10.00      A   
ATOM   4745  HN  ALA A 502     -22.322 -24.068 -11.578  1.00 10.00      A   
ATOM   4746  CA  ALA A 502     -21.453 -22.233 -12.179  1.00 10.00      A   
ATOM   4747  CB  ALA A 502     -21.760 -22.651 -13.609  1.00 10.00      A   
ATOM   4748  C   ALA A 502     -22.181 -20.939 -11.835  1.00 10.00      A   
ATOM   4749  O   ALA A 502     -21.674 -19.847 -12.086  1.00 10.00      A   
ATOM   4750  N   SER A 503     -23.366 -21.073 -11.247  1.00 10.00      A   
ATOM   4751  HN  SER A 503     -23.717 -21.974 -11.069  1.00 10.00      A   
ATOM   4752  CA  SER A 503     -24.162 -19.918 -10.869  1.00 10.00      A   
ATOM   4753  CB  SER A 503     -25.528 -20.367 -10.342  1.00 10.00      A   
ATOM   4754  OG  SER A 503     -25.985 -21.530 -11.016  1.00 10.00      A   
ATOM   4755  HG  SER A 503     -25.822 -21.439 -11.961  1.00 10.00      A   
ATOM   4756  C   SER A 503     -23.447 -19.071  -9.818  1.00 10.00      A   
ATOM   4757  O   SER A 503     -23.414 -17.844  -9.919  1.00 10.00      A   
ATOM   4758  N   LYS A 504     -22.840 -19.731  -8.831  1.00 10.00      A   
ATOM   4759  HN  LYS A 504     -22.857 -20.711  -8.830  1.00 10.00      A   
ATOM   4760  CA  LYS A 504     -22.143 -19.028  -7.758  1.00 10.00      A   
ATOM   4761  CB  LYS A 504     -21.695 -19.990  -6.652  1.00 10.00      A   
ATOM   4762  CG  LYS A 504     -21.312 -19.296  -5.351  1.00 10.00      A   
ATOM   4763  CD  LYS A 504     -22.480 -18.511  -4.780  1.00 10.00      A   
ATOM   4764  CE  LYS A 504     -22.036 -17.587  -3.658  1.00 10.00      A   
ATOM   4765  NZ  LYS A 504     -23.169 -16.777  -3.126  1.00 10.00      A   
ATOM   4766  HZ1 LYS A 504     -22.839 -16.152  -2.360  1.00 10.00      A   
ATOM   4767  HZ2 LYS A 504     -23.911 -17.404  -2.751  1.00 10.00      A   
ATOM   4768  HZ3 LYS A 504     -23.579 -16.191  -3.882  1.00 10.00      A   
ATOM   4769  C   LYS A 504     -20.959 -18.225  -8.282  1.00 10.00      A   
ATOM   4770  O   LYS A 504     -20.570 -17.213  -7.702  1.00 10.00      A   
ATOM   4771  N   LEU A 505     -20.402 -18.666  -9.397  1.00 10.00      A   
ATOM   4772  HN  LEU A 505     -20.766 -19.468  -9.832  1.00 10.00      A   
ATOM   4773  CA  LEU A 505     -19.264 -17.983  -9.998  1.00 10.00      A   
ATOM   4774  CB  LEU A 505     -18.631 -18.845 -11.091  1.00 10.00      A   
ATOM   4775  CG  LEU A 505     -18.079 -20.201 -10.651  1.00 10.00      A   
ATOM   4776  CD1 LEU A 505     -17.480 -20.938 -11.838  1.00 10.00      A   
ATOM   4777  CD2 LEU A 505     -17.048 -20.024  -9.546  1.00 10.00      A   
ATOM   4778  C   LEU A 505     -19.681 -16.632 -10.563  1.00 10.00      A   
ATOM   4779  O   LEU A 505     -18.849 -15.756 -10.798  1.00 10.00      A   
ATOM   4780  N   GLU A 506     -20.980 -16.463 -10.768  1.00 10.00      A   
ATOM   4781  HN  GLU A 506     -21.604 -17.196 -10.546  1.00 10.00      A   
ATOM   4782  CA  GLU A 506     -21.506 -15.216 -11.302  1.00 10.00      A   
ATOM   4783  CB  GLU A 506     -22.836 -15.456 -12.025  1.00 10.00      A   
ATOM   4784  CG  GLU A 506     -23.247 -14.335 -12.966  1.00 10.00      A   
ATOM   4785  CD  GLU A 506     -24.506 -14.658 -13.738  1.00 10.00      A   
ATOM   4786  OE1 GLU A 506     -25.612 -14.523 -13.166  1.00 10.00      A   
ATOM   4787  OE2 GLU A 506     -24.400 -15.045 -14.922  1.00 10.00      A   
ATOM   4788  C   GLU A 506     -21.679 -14.184 -10.186  1.00 10.00      A   
ATOM   4789  O   GLU A 506     -21.809 -12.987 -10.446  1.00 10.00      A   
ATOM   4790  N   THR A 507     -21.656 -14.646  -8.940  1.00 10.00      A   
ATOM   4791  HN  THR A 507     -21.523 -15.605  -8.782  1.00 10.00      A   
ATOM   4792  CA  THR A 507     -21.813 -13.757  -7.800  1.00 10.00      A   
ATOM   4793  CB  THR A 507     -22.937 -14.230  -6.860  1.00 10.00      A   
ATOM   4794  OG1 THR A 507     -22.864 -15.653  -6.701  1.00 10.00      A   
ATOM   4795  HG1 THR A 507     -23.519 -16.075  -7.270  1.00 10.00      A   
ATOM   4796  CG2 THR A 507     -24.295 -13.861  -7.435  1.00 10.00      A   
ATOM   4797  C   THR A 507     -20.505 -13.611  -7.027  1.00 10.00      A   
ATOM   4798  O   THR A 507     -20.478 -13.071  -5.918  1.00 10.00      A   
ATOM   4799  N   MET A 508     -19.421 -14.090  -7.624  1.00 10.00      A   
ATOM   4800  HN  MET A 508     -19.506 -14.509  -8.508  1.00 10.00      A   
ATOM   4801  CA  MET A 508     -18.104 -14.007  -7.005  1.00 10.00      A   
ATOM   4802  CB  MET A 508     -17.465 -15.391  -6.890  1.00 10.00      A   
ATOM   4803  CG  MET A 508     -18.120 -16.299  -5.861  1.00 10.00      A   
ATOM   4804  SD  MET A 508     -17.226 -17.849  -5.637  1.00 10.00      A   
ATOM   4805  CE  MET A 508     -15.619 -17.231  -5.142  1.00 10.00      A   
ATOM   4806  C   MET A 508     -17.195 -13.073  -7.799  1.00 10.00      A   
ATOM   4807  O   MET A 508     -17.492 -12.737  -8.940  1.00 10.00      A   
ATOM   4808  N   ARG A 509     -16.089 -12.657  -7.197  1.00 10.00      A   
ATOM   4809  HN  ARG A 509     -15.884 -12.974  -6.291  1.00 10.00      A   
ATOM   4810  CA  ARG A 509     -15.161 -11.759  -7.865  1.00 10.00      A   
ATOM   4811  CB  ARG A 509     -14.326 -10.965  -6.853  1.00 10.00      A   
ATOM   4812  CG  ARG A 509     -13.389  -9.945  -7.486  1.00 10.00      A   
ATOM   4813  CD  ARG A 509     -12.366  -9.428  -6.487  1.00 10.00      A   
ATOM   4814  NE  ARG A 509     -12.970  -8.568  -5.470  1.00 10.00      A   
ATOM   4815  HE  ARG A 509     -13.952  -8.491  -5.468  1.00 10.00      A   
ATOM   4816  CZ  ARG A 509     -12.280  -7.881  -4.563  1.00 10.00      A   
ATOM   4817  NH1 ARG A 509     -10.955  -7.947  -4.532  1.00 10.00      A   
ATOM   4818 HH11 ARG A 509     -10.439  -8.536  -5.225  1.00 10.00      A   
ATOM   4819 HH12 ARG A 509     -10.419  -7.408  -3.808  1.00 10.00      A   
ATOM   4820  NH2 ARG A 509     -12.919  -7.120  -3.692  1.00 10.00      A   
ATOM   4821 HH21 ARG A 509     -13.959  -7.053  -3.715  1.00 10.00      A   
ATOM   4822 HH22 ARG A 509     -12.380  -6.573  -2.982  1.00 10.00      A   
ATOM   4823  C   ARG A 509     -14.253 -12.533  -8.811  1.00 10.00      A   
ATOM   4824  O   ARG A 509     -14.207 -12.249 -10.009  1.00 10.00      A   
ATOM   4825  N   SER A 510     -13.560 -13.531  -8.276  1.00 10.00      A   
ATOM   4826  HN  SER A 510     -13.667 -13.739  -7.324  1.00 10.00      A   
ATOM   4827  CA  SER A 510     -12.647 -14.327  -9.074  1.00 10.00      A   
ATOM   4828  CB  SER A 510     -11.342 -13.550  -9.282  1.00 10.00      A   
ATOM   4829  OG  SER A 510     -10.910 -12.948  -8.071  1.00 10.00      A   
ATOM   4830  HG  SER A 510     -10.092 -13.366  -7.780  1.00 10.00      A   
ATOM   4831  C   SER A 510     -12.353 -15.680  -8.428  1.00 10.00      A   
ATOM   4832  O   SER A 510     -12.346 -15.812  -7.197  1.00 10.00      A   
ATOM   4833  N   LEU A 511     -12.134 -16.685  -9.269  1.00 10.00      A   
ATOM   4834  HN  LEU A 511     -12.208 -16.521 -10.240  1.00 10.00      A   
ATOM   4835  CA  LEU A 511     -11.804 -18.025  -8.816  1.00 10.00      A   
ATOM   4836  CB  LEU A 511     -12.894 -19.009  -9.245  1.00 10.00      A   
ATOM   4837  CG  LEU A 511     -12.588 -20.491  -9.024  1.00 10.00      A   
ATOM   4838  CD1 LEU A 511     -12.472 -20.802  -7.542  1.00 10.00      A   
ATOM   4839  CD2 LEU A 511     -13.653 -21.356  -9.674  1.00 10.00      A   
ATOM   4840  C   LEU A 511     -10.472 -18.433  -9.431  1.00 10.00      A   
ATOM   4841  O   LEU A 511     -10.325 -18.443 -10.656  1.00 10.00      A   
ATOM   4842  N   TRP A 512      -9.507 -18.756  -8.584  1.00 10.00      A   
ATOM   4843  HN  TRP A 512      -9.689 -18.743  -7.618  1.00 10.00      A   
ATOM   4844  CA  TRP A 512      -8.186 -19.148  -9.050  1.00 10.00      A   
ATOM   4845  CB  TRP A 512      -7.120 -18.198  -8.491  1.00 10.00      A   
ATOM   4846  CG  TRP A 512      -5.781 -18.331  -9.151  1.00 10.00      A   
ATOM   4847  CD1 TRP A 512      -4.827 -19.268  -8.886  1.00 10.00      A   
ATOM   4848  CD2 TRP A 512      -5.242 -17.492 -10.178  1.00 10.00      A   
ATOM   4849  NE1 TRP A 512      -3.734 -19.073  -9.691  1.00 10.00      A   
ATOM   4850  HE1 TRP A 512      -2.920 -19.623  -9.689  1.00 10.00      A   
ATOM   4851  CE2 TRP A 512      -3.962 -17.989 -10.493  1.00 10.00      A   
ATOM   4852  CE3 TRP A 512      -5.716 -16.373 -10.865  1.00 10.00      A   
ATOM   4853  CZ2 TRP A 512      -3.154 -17.407 -11.464  1.00 10.00      A   
ATOM   4854  CZ3 TRP A 512      -4.911 -15.793 -11.828  1.00 10.00      A   
ATOM   4855  CH2 TRP A 512      -3.646 -16.312 -12.119  1.00 10.00      A   
ATOM   4856  C   TRP A 512      -7.878 -20.584  -8.649  1.00 10.00      A   
ATOM   4857  O   TRP A 512      -7.700 -20.884  -7.466  1.00 10.00      A   
ATOM   4858  N   MET A 513      -7.839 -21.471  -9.632  1.00 10.00      A   
ATOM   4859  HN  MET A 513      -8.006 -21.175 -10.553  1.00 10.00      A   
ATOM   4860  CA  MET A 513      -7.546 -22.875  -9.379  1.00 10.00      A   
ATOM   4861  CB  MET A 513      -8.705 -23.775  -9.809  1.00 10.00      A   
ATOM   4862  CG  MET A 513      -9.990 -23.557  -9.028  1.00 10.00      A   
ATOM   4863  SD  MET A 513     -11.322 -24.644  -9.567  1.00 10.00      A   
ATOM   4864  CE  MET A 513     -10.823 -26.192  -8.814  1.00 10.00      A   
ATOM   4865  C   MET A 513      -6.261 -23.301 -10.080  1.00 10.00      A   
ATOM   4866  O   MET A 513      -6.165 -23.270 -11.310  1.00 10.00      A   
ATOM   4867  N   SER A 514      -5.284 -23.704  -9.283  1.00 10.00      A   
ATOM   4868  HN  SER A 514      -5.442 -23.708  -8.312  1.00 10.00      A   
ATOM   4869  CA  SER A 514      -3.986 -24.137  -9.792  1.00 10.00      A   
ATOM   4870  CB  SER A 514      -2.872 -23.297  -9.163  1.00 10.00      A   
ATOM   4871  OG  SER A 514      -3.143 -21.913  -9.282  1.00 10.00      A   
ATOM   4872  HG  SER A 514      -2.426 -21.489  -9.765  1.00 10.00      A   
ATOM   4873  C   SER A 514      -3.743 -25.609  -9.476  1.00 10.00      A   
ATOM   4874  O   SER A 514      -4.014 -26.060  -8.359  1.00 10.00      A   
ATOM   4875  N   SER A 515      -3.238 -26.344 -10.469  1.00 10.00      A   
ATOM   4876  HN  SER A 515      -3.071 -25.912 -11.335  1.00 10.00      A   
ATOM   4877  CA  SER A 515      -2.928 -27.764 -10.330  1.00 10.00      A   
ATOM   4878  CB  SER A 515      -1.595 -27.956  -9.608  1.00 10.00      A   
ATOM   4879  OG  SER A 515      -0.567 -27.218 -10.253  1.00 10.00      A   
ATOM   4880  HG  SER A 515      -0.564 -27.430 -11.195  1.00 10.00      A   
ATOM   4881  C   SER A 515      -4.051 -28.541  -9.648  1.00 10.00      A   
ATOM   4882  O   SER A 515      -3.919 -28.989  -8.506  1.00 10.00      A   
ATOM   4883  N   CYS A 516      -5.167 -28.665 -10.345  1.00 10.00      A   
ATOM   4884  HN  CYS A 516      -5.218 -28.265 -11.238  1.00 10.00      A   
ATOM   4885  CA  CYS A 516      -6.316 -29.383  -9.827  1.00 10.00      A   
ATOM   4886  CB  CYS A 516      -7.489 -28.419  -9.629  1.00 10.00      A   
ATOM   4887  SG  CYS A 516      -7.123 -27.024  -8.539  1.00 10.00      A   
ATOM   4888  HG  CYS A 516      -5.807 -26.852  -8.527  1.00 10.00      A   
ATOM   4889  C   CYS A 516      -6.690 -30.518 -10.777  1.00 10.00      A   
ATOM   4890  O   CYS A 516      -5.830 -31.045 -11.487  1.00 10.00      A   
ATOM   4891  N   SER A 517      -7.958 -30.895 -10.793  1.00 10.00      A   
ATOM   4892  HN  SER A 517      -8.612 -30.437 -10.211  1.00 10.00      A   
ATOM   4893  CA  SER A 517      -8.413 -31.968 -11.660  1.00 10.00      A   
ATOM   4894  CB  SER A 517      -8.998 -33.092 -10.813  1.00 10.00      A   
ATOM   4895  OG  SER A 517      -8.289 -33.209  -9.590  1.00 10.00      A   
ATOM   4896  HG  SER A 517      -7.765 -32.412  -9.455  1.00 10.00      A   
ATOM   4897  C   SER A 517      -9.453 -31.446 -12.645  1.00 10.00      A   
ATOM   4898  O   SER A 517     -10.366 -32.168 -13.047  1.00 10.00      A   
ATOM   4899  N   VAL A 518      -9.298 -30.186 -13.029  1.00 10.00      A   
ATOM   4900  HN  VAL A 518      -8.532 -29.675 -12.692  1.00 10.00      A   
ATOM   4901  CA  VAL A 518     -10.218 -29.547 -13.957  1.00 10.00      A   
ATOM   4902  CB  VAL A 518     -10.273 -28.017 -13.747  1.00 10.00      A   
ATOM   4903  CG1 VAL A 518     -11.452 -27.418 -14.499  1.00 10.00      A   
ATOM   4904  CG2 VAL A 518     -10.348 -27.671 -12.268  1.00 10.00      A   
ATOM   4905  C   VAL A 518      -9.794 -29.831 -15.390  1.00 10.00      A   
ATOM   4906  O   VAL A 518      -8.742 -29.366 -15.837  1.00 10.00      A   
ATOM   4907  N   SER A 519     -10.609 -30.601 -16.101  1.00 10.00      A   
ATOM   4908  HN  SER A 519     -11.440 -30.932 -15.687  1.00 10.00      A   
ATOM   4909  CA  SER A 519     -10.313 -30.956 -17.480  1.00 10.00      A   
ATOM   4910  CB  SER A 519     -11.150 -32.164 -17.916  1.00 10.00      A   
ATOM   4911  OG  SER A 519     -12.541 -31.932 -17.739  1.00 10.00      A   
ATOM   4912  HG  SER A 519     -12.736 -31.829 -16.787  1.00 10.00      A   
ATOM   4913  C   SER A 519     -10.543 -29.774 -18.418  1.00 10.00      A   
ATOM   4914  O   SER A 519     -11.469 -28.981 -18.223  1.00 10.00      A   
ATOM   4915  N   PHE A 520      -9.700 -29.669 -19.441  1.00 10.00      A   
ATOM   4916  HN  PHE A 520      -8.983 -30.337 -19.538  1.00 10.00      A   
ATOM   4917  CA  PHE A 520      -9.800 -28.591 -20.421  1.00 10.00      A   
ATOM   4918  CB  PHE A 520      -8.689 -28.723 -21.467  1.00 10.00      A   
ATOM   4919  CG  PHE A 520      -8.593 -27.557 -22.411  1.00 10.00      A   
ATOM   4920  CD1 PHE A 520      -8.442 -26.269 -21.927  1.00 10.00      A   
ATOM   4921  CD2 PHE A 520      -8.650 -27.747 -23.783  1.00 10.00      A   
ATOM   4922  CE1 PHE A 520      -8.348 -25.193 -22.790  1.00 10.00      A   
ATOM   4923  CE2 PHE A 520      -8.558 -26.674 -24.653  1.00 10.00      A   
ATOM   4924  CZ  PHE A 520      -8.406 -25.396 -24.154  1.00 10.00      A   
ATOM   4925  C   PHE A 520     -11.171 -28.581 -21.099  1.00 10.00      A   
ATOM   4926  O   PHE A 520     -11.695 -27.520 -21.452  1.00 10.00      A   
ATOM   4927  N   GLY A 521     -11.750 -29.764 -21.268  1.00 10.00      A   
ATOM   4928  HN  GLY A 521     -11.282 -30.579 -20.966  1.00 10.00      A   
ATOM   4929  CA  GLY A 521     -13.056 -29.875 -21.891  1.00 10.00      A   
ATOM   4930  C   GLY A 521     -14.125 -29.175 -21.081  1.00 10.00      A   
ATOM   4931  O   GLY A 521     -15.036 -28.561 -21.635  1.00 10.00      A   
ATOM   4932  N   ALA A 522     -13.997 -29.245 -19.762  1.00 10.00      A   
ATOM   4933  HN  ALA A 522     -13.234 -29.733 -19.377  1.00 10.00      A   
ATOM   4934  CA  ALA A 522     -14.952 -28.610 -18.871  1.00 10.00      A   
ATOM   4935  CB  ALA A 522     -14.776 -29.126 -17.458  1.00 10.00      A   
ATOM   4936  C   ALA A 522     -14.786 -27.099 -18.908  1.00 10.00      A   
ATOM   4937  O   ALA A 522     -15.766 -26.357 -18.897  1.00 10.00      A   
ATOM   4938  N   CYS A 523     -13.537 -26.648 -18.960  1.00 10.00      A   
ATOM   4939  HN  CYS A 523     -12.797 -27.291 -18.954  1.00 10.00      A   
ATOM   4940  CA  CYS A 523     -13.237 -25.220 -19.014  1.00 10.00      A   
ATOM   4941  CB  CYS A 523     -11.725 -24.989 -19.035  1.00 10.00      A   
ATOM   4942  SG  CYS A 523     -10.821 -25.791 -17.691  1.00 10.00      A   
ATOM   4943  HG  CYS A 523     -11.483 -25.570 -16.559  1.00 10.00      A   
ATOM   4944  C   CYS A 523     -13.882 -24.592 -20.246  1.00 10.00      A   
ATOM   4945  O   CYS A 523     -14.458 -23.503 -20.182  1.00 10.00      A   
ATOM   4946  N   LYS A 524     -13.803 -25.302 -21.366  1.00 10.00      A   
ATOM   4947  HN  LYS A 524     -13.331 -26.163 -21.355  1.00 10.00      A   
ATOM   4948  CA  LYS A 524     -14.388 -24.828 -22.611  1.00 10.00      A   
ATOM   4949  CB  LYS A 524     -13.835 -25.600 -23.812  1.00 10.00      A   
ATOM   4950  CG  LYS A 524     -12.357 -25.359 -24.081  1.00 10.00      A   
ATOM   4951  CD  LYS A 524     -11.967 -25.767 -25.496  1.00 10.00      A   
ATOM   4952  CE  LYS A 524     -11.976 -27.277 -25.661  1.00 10.00      A   
ATOM   4953  NZ  LYS A 524     -11.834 -27.691 -27.085  1.00 10.00      A   
ATOM   4954  HZ1 LYS A 524     -10.853 -27.529 -27.420  1.00 10.00      A   
ATOM   4955  HZ2 LYS A 524     -12.483 -27.146 -27.686  1.00 10.00      A   
ATOM   4956  HZ3 LYS A 524     -12.059 -28.705 -27.182  1.00 10.00      A   
ATOM   4957  C   LYS A 524     -15.908 -24.921 -22.572  1.00 10.00      A   
ATOM   4958  O   LYS A 524     -16.600 -24.225 -23.314  1.00 10.00      A   
ATOM   4959  N   LEU A 525     -16.424 -25.784 -21.706  1.00 10.00      A   
ATOM   4960  HN  LEU A 525     -15.820 -26.314 -21.142  1.00 10.00      A   
ATOM   4961  CA  LEU A 525     -17.865 -25.956 -21.572  1.00 10.00      A   
ATOM   4962  CB  LEU A 525     -18.206 -27.337 -21.005  1.00 10.00      A   
ATOM   4963  CG  LEU A 525     -19.680 -27.749 -21.064  1.00 10.00      A   
ATOM   4964  CD1 LEU A 525     -20.164 -27.826 -22.504  1.00 10.00      A   
ATOM   4965  CD2 LEU A 525     -19.888 -29.078 -20.355  1.00 10.00      A   
ATOM   4966  C   LEU A 525     -18.447 -24.858 -20.690  1.00 10.00      A   
ATOM   4967  O   LEU A 525     -19.534 -24.348 -20.956  1.00 10.00      A   
ATOM   4968  N   LEU A 526     -17.709 -24.489 -19.646  1.00 10.00      A   
ATOM   4969  HN  LEU A 526     -16.851 -24.943 -19.482  1.00 10.00      A   
ATOM   4970  CA  LEU A 526     -18.143 -23.440 -18.727  1.00 10.00      A   
ATOM   4971  CB  LEU A 526     -17.174 -23.311 -17.552  1.00 10.00      A   
ATOM   4972  CG  LEU A 526     -17.571 -22.328 -16.451  1.00 10.00      A   
ATOM   4973  CD1 LEU A 526     -18.848 -22.777 -15.759  1.00 10.00      A   
ATOM   4974  CD2 LEU A 526     -16.443 -22.170 -15.446  1.00 10.00      A   
ATOM   4975  C   LEU A 526     -18.260 -22.107 -19.459  1.00 10.00      A   
ATOM   4976  O   LEU A 526     -19.163 -21.314 -19.186  1.00 10.00      A   
ATOM   4977  N   GLY A 527     -17.351 -21.875 -20.403  1.00 10.00      A   
ATOM   4978  HN  GLY A 527     -16.649 -22.540 -20.562  1.00 10.00      A   
ATOM   4979  CA  GLY A 527     -17.374 -20.649 -21.181  1.00 10.00      A   
ATOM   4980  C   GLY A 527     -18.620 -20.550 -22.044  1.00 10.00      A   
ATOM   4981  O   GLY A 527     -19.006 -19.465 -22.480  1.00 10.00      A   
ATOM   4982  N   GLN A 528     -19.246 -21.691 -22.299  1.00 10.00      A   
ATOM   4983  HN  GLN A 528     -18.883 -22.526 -21.934  1.00 10.00      A   
ATOM   4984  CA  GLN A 528     -20.460 -21.741 -23.098  1.00 10.00      A   
ATOM   4985  CB  GLN A 528     -20.485 -23.008 -23.953  1.00 10.00      A   
ATOM   4986  CG  GLN A 528     -19.572 -22.954 -25.164  1.00 10.00      A   
ATOM   4987  CD  GLN A 528     -19.981 -21.883 -26.157  1.00 10.00      A   
ATOM   4988  OE1 GLN A 528     -21.163 -21.548 -26.282  1.00 10.00      A   
ATOM   4989  NE2 GLN A 528     -19.004 -21.336 -26.864  1.00 10.00      A   
ATOM   4990 HE21 GLN A 528     -18.088 -21.649 -26.701  1.00 10.00      A   
ATOM   4991 HE22 GLN A 528     -19.234 -20.648 -27.523  1.00 10.00      A   
ATOM   4992  C   GLN A 528     -21.684 -21.692 -22.195  1.00 10.00      A   
ATOM   4993  O   GLN A 528     -22.813 -21.517 -22.661  1.00 10.00      A   
ATOM   4994  N   LYS A 529     -21.455 -21.860 -20.901  1.00 10.00      A   
ATOM   4995  HN  LYS A 529     -20.533 -22.005 -20.594  1.00 10.00      A   
ATOM   4996  CA  LYS A 529     -22.532 -21.828 -19.925  1.00 10.00      A   
ATOM   4997  CB  LYS A 529     -22.274 -22.846 -18.805  1.00 10.00      A   
ATOM   4998  CG  LYS A 529     -23.453 -23.071 -17.869  1.00 10.00      A   
ATOM   4999  CD  LYS A 529     -23.109 -24.073 -16.779  1.00 10.00      A   
ATOM   5000  CE  LYS A 529     -24.291 -24.324 -15.849  1.00 10.00      A   
ATOM   5001  NZ  LYS A 529     -25.383 -25.085 -16.510  1.00 10.00      A   
ATOM   5002  HZ1 LYS A 529     -25.005 -25.959 -16.924  1.00 10.00      A   
ATOM   5003  HZ2 LYS A 529     -25.820 -24.512 -17.264  1.00 10.00      A   
ATOM   5004  HZ3 LYS A 529     -26.115 -25.333 -15.815  1.00 10.00      A   
ATOM   5005  C   LYS A 529     -22.665 -20.424 -19.350  1.00 10.00      A   
ATOM   5006  O   LYS A 529     -23.766 -19.961 -19.054  1.00 10.00      A   
ATOM   5007  N   MET A 530     -21.532 -19.755 -19.196  1.00 10.00      A   
ATOM   5008  HN  MET A 530     -20.685 -20.185 -19.449  1.00 10.00      A   
ATOM   5009  CA  MET A 530     -21.504 -18.403 -18.659  1.00 10.00      A   
ATOM   5010  CB  MET A 530     -20.743 -18.371 -17.330  1.00 10.00      A   
ATOM   5011  CG  MET A 530     -21.139 -19.458 -16.340  1.00 10.00      A   
ATOM   5012  SD  MET A 530     -22.863 -19.351 -15.821  1.00 10.00      A   
ATOM   5013  CE  MET A 530     -22.785 -17.941 -14.721  1.00 10.00      A   
ATOM   5014  C   MET A 530     -20.843 -17.458 -19.662  1.00 10.00      A   
ATOM   5015  O   MET A 530     -19.617 -17.378 -19.730  1.00 10.00      A   
ATOM   5016  N   PRO A 531     -21.644 -16.735 -20.460  1.00 10.00      A   
ATOM   5017  CA  PRO A 531     -21.124 -15.799 -21.468  1.00 10.00      A   
ATOM   5018  CB  PRO A 531     -22.350 -15.505 -22.334  1.00 10.00      A   
ATOM   5019  CG  PRO A 531     -23.508 -15.689 -21.415  1.00 10.00      A   
ATOM   5020  CD  PRO A 531     -23.119 -16.790 -20.465  1.00 10.00      A   
ATOM   5021  C   PRO A 531     -20.592 -14.499 -20.862  1.00 10.00      A   
ATOM   5022  O   PRO A 531     -19.900 -13.728 -21.527  1.00 10.00      A   
ATOM   5023  N   LYS A 532     -20.926 -14.253 -19.606  1.00 10.00      A   
ATOM   5024  HN  LYS A 532     -21.478 -14.903 -19.121  1.00 10.00      A   
ATOM   5025  CA  LYS A 532     -20.487 -13.042 -18.926  1.00 10.00      A   
ATOM   5026  CB  LYS A 532     -21.631 -12.432 -18.112  1.00 10.00      A   
ATOM   5027  CG  LYS A 532     -22.661 -11.689 -18.946  1.00 10.00      A   
ATOM   5028  CD  LYS A 532     -23.837 -11.237 -18.096  1.00 10.00      A   
ATOM   5029  CE  LYS A 532     -24.744 -10.290 -18.863  1.00 10.00      A   
ATOM   5030  NZ  LYS A 532     -25.297 -10.907 -20.097  1.00 10.00      A   
ATOM   5031  HZ1 LYS A 532     -26.279 -10.598 -20.234  1.00 10.00      A   
ATOM   5032  HZ2 LYS A 532     -25.277 -11.941 -20.022  1.00 10.00      A   
ATOM   5033  HZ3 LYS A 532     -24.737 -10.623 -20.927  1.00 10.00      A   
ATOM   5034  C   LYS A 532     -19.281 -13.320 -18.034  1.00 10.00      A   
ATOM   5035  O   LYS A 532     -18.819 -12.444 -17.294  1.00 10.00      A   
ATOM   5036  N   LEU A 533     -18.775 -14.540 -18.101  1.00 10.00      A   
ATOM   5037  HN  LEU A 533     -19.177 -15.194 -18.709  1.00 10.00      A   
ATOM   5038  CA  LEU A 533     -17.624 -14.927 -17.306  1.00 10.00      A   
ATOM   5039  CB  LEU A 533     -17.939 -16.148 -16.436  1.00 10.00      A   
ATOM   5040  CG  LEU A 533     -18.434 -15.861 -15.015  1.00 10.00      A   
ATOM   5041  CD1 LEU A 533     -19.838 -15.274 -15.030  1.00 10.00      A   
ATOM   5042  CD2 LEU A 533     -18.387 -17.122 -14.167  1.00 10.00      A   
ATOM   5043  C   LEU A 533     -16.429 -15.217 -18.199  1.00 10.00      A   
ATOM   5044  O   LEU A 533     -16.572 -15.800 -19.273  1.00 10.00      A   
ATOM   5045  N   ASN A 534     -15.258 -14.798 -17.756  1.00 10.00      A   
ATOM   5046  HN  ASN A 534     -15.213 -14.332 -16.892  1.00 10.00      A   
ATOM   5047  CA  ASN A 534     -14.033 -15.011 -18.513  1.00 10.00      A   
ATOM   5048  CB  ASN A 534     -13.138 -13.766 -18.464  1.00 10.00      A   
ATOM   5049  CG  ASN A 534     -13.487 -12.734 -19.521  1.00 10.00      A   
ATOM   5050  OD1 ASN A 534     -14.498 -12.851 -20.215  1.00 10.00      A   
ATOM   5051  ND2 ASN A 534     -12.665 -11.702 -19.637  1.00 10.00      A   
ATOM   5052 HD21 ASN A 534     -11.879 -11.658 -19.048  1.00 10.00      A   
ATOM   5053 HD22 ASN A 534     -12.877 -11.013 -20.307  1.00 10.00      A   
ATOM   5054  C   ASN A 534     -13.274 -16.201 -17.961  1.00 10.00      A   
ATOM   5055  O   ASN A 534     -12.755 -16.147 -16.846  1.00 10.00      A   
ATOM   5056  N   VAL A 535     -13.235 -17.280 -18.727  1.00 10.00      A   
ATOM   5057  HN  VAL A 535     -13.693 -17.270 -19.596  1.00 10.00      A   
ATOM   5058  CA  VAL A 535     -12.520 -18.476 -18.318  1.00 10.00      A   
ATOM   5059  CB  VAL A 535     -13.295 -19.763 -18.679  1.00 10.00      A   
ATOM   5060  CG1 VAL A 535     -12.632 -20.979 -18.053  1.00 10.00      A   
ATOM   5061  CG2 VAL A 535     -14.744 -19.657 -18.238  1.00 10.00      A   
ATOM   5062  C   VAL A 535     -11.160 -18.495 -19.002  1.00 10.00      A   
ATOM   5063  O   VAL A 535     -10.999 -19.075 -20.076  1.00 10.00      A   
ATOM   5064  N   GLU A 536     -10.192 -17.829 -18.391  1.00 10.00      A   
ATOM   5065  HN  GLU A 536     -10.378 -17.386 -17.529  1.00 10.00      A   
ATOM   5066  CA  GLU A 536      -8.853 -17.751 -18.949  1.00 10.00      A   
ATOM   5067  CB  GLU A 536      -8.140 -16.476 -18.489  1.00 10.00      A   
ATOM   5068  CG  GLU A 536      -8.846 -15.189 -18.887  1.00 10.00      A   
ATOM   5069  CD  GLU A 536      -8.027 -13.945 -18.592  1.00 10.00      A   
ATOM   5070  OE1 GLU A 536      -7.005 -14.044 -17.880  1.00 10.00      A   
ATOM   5071  OE2 GLU A 536      -8.402 -12.856 -19.076  1.00 10.00      A   
ATOM   5072  C   GLU A 536      -8.034 -18.979 -18.589  1.00 10.00      A   
ATOM   5073  O   GLU A 536      -7.736 -19.224 -17.417  1.00 10.00      A   
ATOM   5074  N   VAL A 537      -7.694 -19.755 -19.600  1.00 10.00      A   
ATOM   5075  HN  VAL A 537      -7.982 -19.508 -20.509  1.00 10.00      A   
ATOM   5076  CA  VAL A 537      -6.902 -20.953 -19.409  1.00 10.00      A   
ATOM   5077  CB  VAL A 537      -7.208 -22.011 -20.491  1.00 10.00      A   
ATOM   5078  CG1 VAL A 537      -6.364 -23.260 -20.283  1.00 10.00      A   
ATOM   5079  CG2 VAL A 537      -8.688 -22.355 -20.494  1.00 10.00      A   
ATOM   5080  C   VAL A 537      -5.421 -20.599 -19.440  1.00 10.00      A   
ATOM   5081  O   VAL A 537      -4.892 -20.192 -20.477  1.00 10.00      A   
ATOM   5082  N   ILE A 538      -4.776 -20.721 -18.291  1.00 10.00      A   
ATOM   5083  HN  ILE A 538      -5.269 -21.025 -17.496  1.00 10.00      A   
ATOM   5084  CA  ILE A 538      -3.359 -20.427 -18.166  1.00 10.00      A   
ATOM   5085  CB  ILE A 538      -3.063 -19.663 -16.862  1.00 10.00      A   
ATOM   5086  CG1 ILE A 538      -4.004 -18.462 -16.744  1.00 10.00      A   
ATOM   5087  CG2 ILE A 538      -1.614 -19.201 -16.840  1.00 10.00      A   
ATOM   5088  CD1 ILE A 538      -4.044 -17.842 -15.366  1.00 10.00      A   
ATOM   5089  C   ILE A 538      -2.563 -21.725 -18.188  1.00 10.00      A   
ATOM   5090  O   ILE A 538      -2.458 -22.424 -17.173  1.00 10.00      A   
ATOM   5091  N   ASP A 539      -2.011 -22.040 -19.348  1.00 10.00      A   
ATOM   5092  HN  ASP A 539      -2.113 -21.422 -20.111  1.00 10.00      A   
ATOM   5093  CA  ASP A 539      -1.247 -23.264 -19.532  1.00 10.00      A   
ATOM   5094  CB  ASP A 539      -2.117 -24.296 -20.251  1.00 10.00      A   
ATOM   5095  CG  ASP A 539      -1.567 -25.698 -20.151  1.00 10.00      A   
ATOM   5096  OD1 ASP A 539      -1.980 -26.439 -19.229  1.00 10.00      A   
ATOM   5097  OD2 ASP A 539      -0.741 -26.077 -21.004  1.00 10.00      A   
ATOM   5098  C   ASP A 539       0.015 -22.987 -20.344  1.00 10.00      A   
ATOM   5099  O   ASP A 539      -0.052 -22.428 -21.440  1.00 10.00      A   
ATOM   5100  N   GLU A 540       1.160 -23.369 -19.801  1.00 10.00      A   
ATOM   5101  HN  GLU A 540       1.147 -23.801 -18.912  1.00 10.00      A   
ATOM   5102  CA  GLU A 540       2.441 -23.152 -20.467  1.00 10.00      A   
ATOM   5103  CB  GLU A 540       3.533 -22.831 -19.442  1.00 10.00      A   
ATOM   5104  CG  GLU A 540       3.219 -21.665 -18.516  1.00 10.00      A   
ATOM   5105  CD  GLU A 540       4.224 -21.544 -17.387  1.00 10.00      A   
ATOM   5106  OE1 GLU A 540       4.152 -22.348 -16.436  1.00 10.00      A   
ATOM   5107  OE2 GLU A 540       5.097 -20.650 -17.447  1.00 10.00      A   
ATOM   5108  C   GLU A 540       2.868 -24.364 -21.290  1.00 10.00      A   
ATOM   5109  O   GLU A 540       3.927 -24.353 -21.921  1.00 10.00      A   
ATOM   5110  N   ARG A 541       2.042 -25.402 -21.307  1.00 10.00      A   
ATOM   5111  HN  ARG A 541       1.183 -25.352 -20.825  1.00 10.00      A   
ATOM   5112  CA  ARG A 541       2.370 -26.611 -22.055  1.00 10.00      A   
ATOM   5113  CB  ARG A 541       1.757 -27.853 -21.403  1.00 10.00      A   
ATOM   5114  CG  ARG A 541       2.088 -28.007 -19.927  1.00 10.00      A   
ATOM   5115  CD  ARG A 541       0.829 -28.151 -19.087  1.00 10.00      A   
ATOM   5116  NE  ARG A 541       0.425 -29.547 -18.895  1.00 10.00      A   
ATOM   5117  HE  ARG A 541       1.130 -30.232 -18.960  1.00 10.00      A   
ATOM   5118  CZ  ARG A 541      -0.827 -29.937 -18.636  1.00 10.00      A   
ATOM   5119  NH1 ARG A 541      -1.806 -29.041 -18.537  1.00 10.00      A   
ATOM   5120 HH11 ARG A 541      -1.606 -28.014 -18.672  1.00 10.00      A   
ATOM   5121 HH12 ARG A 541      -2.783 -29.353 -18.329  1.00 10.00      A   
ATOM   5122  NH2 ARG A 541      -1.101 -31.223 -18.460  1.00 10.00      A   
ATOM   5123 HH21 ARG A 541      -2.078 -31.531 -18.258  1.00 10.00      A   
ATOM   5124 HH22 ARG A 541      -0.342 -31.938 -18.527  1.00 10.00      A   
ATOM   5125  C   ARG A 541       1.923 -26.492 -23.507  1.00 10.00      A   
ATOM   5126  O   ARG A 541       1.927 -27.471 -24.254  1.00 10.00      A   
ATOM   5127  N   GLY A 542       1.549 -25.287 -23.906  1.00 10.00      A   
ATOM   5128  HN  GLY A 542       1.559 -24.543 -23.267  1.00 10.00      A   
ATOM   5129  CA  GLY A 542       1.109 -25.064 -25.265  1.00 10.00      A   
ATOM   5130  C   GLY A 542      -0.387 -25.229 -25.398  1.00 10.00      A   
ATOM   5131  O   GLY A 542      -1.066 -25.500 -24.410  1.00 10.00      A   
ATOM   5132  N   ALA A 543      -0.893 -25.060 -26.616  1.00 10.00      A   
ATOM   5133  HN  ALA A 543      -0.289 -24.831 -27.351  1.00 10.00      A   
ATOM   5134  CA  ALA A 543      -2.323 -25.192 -26.890  1.00 10.00      A   
ATOM   5135  CB  ALA A 543      -2.590 -25.059 -28.381  1.00 10.00      A   
ATOM   5136  C   ALA A 543      -2.877 -26.514 -26.359  1.00 10.00      A   
ATOM   5137  O   ALA A 543      -2.556 -27.592 -26.876  1.00 10.00      A   
ATOM   5138  N   PRO A 544      -3.733 -26.446 -25.325  1.00 10.00      A   
ATOM   5139  CA  PRO A 544      -4.325 -27.630 -24.703  1.00 10.00      A   
ATOM   5140  CB  PRO A 544      -5.049 -27.079 -23.467  1.00 10.00      A   
ATOM   5141  CG  PRO A 544      -4.539 -25.684 -23.299  1.00 10.00      A   
ATOM   5142  CD  PRO A 544      -4.193 -25.209 -24.676  1.00 10.00      A   
ATOM   5143  C   PRO A 544      -5.305 -28.325 -25.635  1.00 10.00      A   
ATOM   5144  O   PRO A 544      -5.699 -29.466 -25.402  1.00 10.00      A   
ATOM   5145  N   ASP A 545      -5.683 -27.634 -26.704  1.00 10.00      A   
ATOM   5146  HN  ASP A 545      -5.336 -26.726 -26.828  1.00 10.00      A   
ATOM   5147  CA  ASP A 545      -6.604 -28.189 -27.690  1.00 10.00      A   
ATOM   5148  CB  ASP A 545      -7.148 -27.102 -28.622  1.00 10.00      A   
ATOM   5149  CG  ASP A 545      -8.568 -26.696 -28.274  1.00 10.00      A   
ATOM   5150  OD1 ASP A 545      -9.462 -27.570 -28.281  1.00 10.00      A   
ATOM   5151  OD2 ASP A 545      -8.795 -25.498 -27.991  1.00 10.00      A   
ATOM   5152  C   ASP A 545      -5.932 -29.296 -28.496  1.00 10.00      A   
ATOM   5153  O   ASP A 545      -6.593 -30.057 -29.203  1.00 10.00      A   
ATOM   5154  N   SER A 546      -4.606 -29.374 -28.385  1.00 10.00      A   
ATOM   5155  HN  SER A 546      -4.135 -28.711 -27.836  1.00 10.00      A   
ATOM   5156  CA  SER A 546      -3.826 -30.397 -29.071  1.00 10.00      A   
ATOM   5157  CB  SER A 546      -2.459 -29.838 -29.459  1.00 10.00      A   
ATOM   5158  OG  SER A 546      -2.589 -28.568 -30.075  1.00 10.00      A   
ATOM   5159  HG  SER A 546      -1.878 -27.995 -29.770  1.00 10.00      A   
ATOM   5160  C   SER A 546      -3.668 -31.627 -28.174  1.00 10.00      A   
ATOM   5161  O   SER A 546      -2.978 -32.588 -28.523  1.00 10.00      A   
ATOM   5162  N   ARG A 547      -4.309 -31.577 -27.014  1.00 10.00      A   
ATOM   5163  HN  ARG A 547      -4.836 -30.777 -26.800  1.00 10.00      A   
ATOM   5164  CA  ARG A 547      -4.278 -32.666 -26.050  1.00 10.00      A   
ATOM   5165  CB  ARG A 547      -3.550 -32.228 -24.774  1.00 10.00      A   
ATOM   5166  CG  ARG A 547      -2.089 -31.863 -24.970  1.00 10.00      A   
ATOM   5167  CD  ARG A 547      -1.373 -31.693 -23.639  1.00 10.00      A
[truncated: 221,457 more chars]
