# Supplementary material for: Flexibility of intrinsically disordered degrons in AUX/IAA proteins reinforces auxin co-receptor assemblies
Source: Nat Commun. 2020 May 8;11:2277. doi: 10.1038/s41467-020-16147-2 (PMC7210949; doi:10.1038/s41467-020-16147-2)
Supplement: Supplementary file 9 — Supplementary Data 6 [file 41467_2020_16147_MOESM9_ESM.gz › haddock_files/IAA07/No_disorder_restraint/cluster4_4.pdb]

REMARK FILENAME="complex_95w.pdb0"
REMARK ===============================================================
REMARK HADDOCK run for complex
REMARK initial structure: complex_95.pdb
REMARK final NOE weights: unambig 50 amb: 50
REMARK ===============================================================
REMARK            total,bonds,angles,improper,dihe,vdw,elec,air,cdih,coup,rdcs,vean,dani,xpcs,rg
REMARK energies: -234.162, 0, 0, 0, 0, -22.902, -213.602, 2.34215, 0, 0, 0, 0, 0, 0, 0
REMARK ===============================================================
REMARK            bonds,angles,impropers,dihe,air,cdih,coup,rdcs,vean,dani,xpcs
REMARK rms-dev.: 0,0,0,0,4.512932E-02,0,0, 0, 0, 0, 0
REMARK ===============================================================
REMARK               air,cdih,coup,rdcs,vean,dani,xpcs
REMARK               >0.3,>5,>1,>0,>5,>0.2,>0.2
REMARK violations.: 0, 0, 0, 0, 0, 0, 0
REMARK ===============================================================
REMARK                        CVpartition#,violations,rms
REMARK AIRs cross-validation: 2, 0, NaN
REMARK ===============================================================
REMARK NCS energy: 0
REMARK ===============================================================
REMARK Symmetry energy: 0
REMARK ===============================================================
REMARK Desolvation energy: 39.9185
REMARK Internal energy free molecules: -22421.8
REMARK Internal energy complex: -33747.2
REMARK Binding energy: -11521.9
REMARK ===============================================================
REMARK buried surface area: 968.159
REMARK ===============================================================
REMARK water - chain1: 0 0 0
REMARK water - chain2: 0 0 0
REMARK water - chain3: 0 0 0
REMARK water - chain4: 0 0 0
REMARK water - chain5: 0 0 0
REMARK water - chain6: 0 0 0
REMARK ===============================================================
REMARK water - water: 0 0 0
REMARK ===============================================================
REMARK DATE:14-Feb-2019  06:10:13       created by user: enmr049
REMARK VERSION:1.3U
ATOM      1  N   PHE A   9     -35.864  17.946  -5.094  1.00 10.00      A   
ATOM      2  HN  PHE A   9     -35.920  17.718  -6.050  1.00 10.00      A   
ATOM      3  CA  PHE A   9     -34.876  18.925  -4.666  1.00 10.00      A   
ATOM      4  CB  PHE A   9     -33.922  18.302  -3.644  1.00 10.00      A   
ATOM      5  CG  PHE A   9     -34.546  18.001  -2.314  1.00 10.00      A   
ATOM      6  CD1 PHE A   9     -34.500  16.721  -1.789  1.00 10.00      A   
ATOM      7  CD2 PHE A   9     -35.171  18.999  -1.583  1.00 10.00      A   
ATOM      8  CE1 PHE A   9     -35.063  16.440  -0.561  1.00 10.00      A   
ATOM      9  CE2 PHE A   9     -35.738  18.724  -0.354  1.00 10.00      A   
ATOM     10  CZ  PHE A   9     -35.683  17.442   0.159  1.00 10.00      A   
ATOM     11  C   PHE A   9     -34.075  19.424  -5.859  1.00 10.00      A   
ATOM     12  O   PHE A   9     -33.868  18.685  -6.821  1.00 10.00      A   
ATOM     13  N   PRO A  10     -33.644  20.693  -5.825  1.00 10.00      A   
ATOM     14  CA  PRO A  10     -32.843  21.277  -6.901  1.00 10.00      A   
ATOM     15  CB  PRO A  10     -32.572  22.707  -6.414  1.00 10.00      A   
ATOM     16  CG  PRO A  10     -33.637  22.979  -5.409  1.00 10.00      A   
ATOM     17  CD  PRO A  10     -33.924  21.661  -4.752  1.00 10.00      A   
ATOM     18  C   PRO A  10     -31.527  20.520  -7.079  1.00 10.00      A   
ATOM     19  O   PRO A  10     -30.956  20.015  -6.104  1.00 10.00      A   
ATOM     20  N   GLU A  11     -31.053  20.456  -8.319  1.00 10.00      A   
ATOM     21  HN  GLU A  11     -31.552  20.897  -9.042  1.00 10.00      A   
ATOM     22  CA  GLU A  11     -29.814  19.753  -8.647  1.00 10.00      A   
ATOM     23  CB  GLU A  11     -29.487  19.923 -10.133  1.00 10.00      A   
ATOM     24  CG  GLU A  11     -30.704  20.076 -11.034  1.00 10.00      A   
ATOM     25  CD  GLU A  11     -31.503  18.799 -11.174  1.00 10.00      A   
ATOM     26  OE1 GLU A  11     -31.151  17.969 -12.038  1.00 10.00      A   
ATOM     27  OE2 GLU A  11     -32.490  18.627 -10.433  1.00 10.00      A   
ATOM     28  C   GLU A  11     -28.652  20.272  -7.809  1.00 10.00      A   
ATOM     29  O   GLU A  11     -27.840  19.495  -7.303  1.00 10.00      A   
ATOM     30  N   GLU A  12     -28.598  21.589  -7.650  1.00 10.00      A   
ATOM     31  HN  GLU A  12     -29.284  22.146  -8.078  1.00 10.00      A   
ATOM     32  CA  GLU A  12     -27.548  22.237  -6.876  1.00 10.00      A   
ATOM     33  CB  GLU A  12     -27.705  23.756  -6.937  1.00 10.00      A   
ATOM     34  CG  GLU A  12     -29.020  24.277  -6.379  1.00 10.00      A   
ATOM     35  CD  GLU A  12     -29.197  25.764  -6.594  1.00 10.00      A   
ATOM     36  OE1 GLU A  12     -28.189  26.458  -6.846  1.00 10.00      A   
ATOM     37  OE2 GLU A  12     -30.344  26.247  -6.508  1.00 10.00      A   
ATOM     38  C   GLU A  12     -27.535  21.758  -5.425  1.00 10.00      A   
ATOM     39  O   GLU A  12     -26.469  21.560  -4.835  1.00 10.00      A   
ATOM     40  N   VAL A  13     -28.717  21.559  -4.862  1.00 10.00      A   
ATOM     41  HN  VAL A  13     -29.530  21.716  -5.385  1.00 10.00      A   
ATOM     42  CA  VAL A  13     -28.833  21.100  -3.488  1.00 10.00      A   
ATOM     43  CB  VAL A  13     -30.272  21.239  -2.969  1.00 10.00      A   
ATOM     44  CG1 VAL A  13     -30.376  20.681  -1.562  1.00 10.00      A   
ATOM     45  CG2 VAL A  13     -30.698  22.696  -2.992  1.00 10.00      A   
ATOM     46  C   VAL A  13     -28.398  19.638  -3.385  1.00 10.00      A   
ATOM     47  O   VAL A  13     -27.587  19.280  -2.528  1.00 10.00      A   
ATOM     48  N   LEU A  14     -28.914  18.810  -4.292  1.00 10.00      A   
ATOM     49  HN  LEU A  14     -29.529  19.170  -4.975  1.00 10.00      A   
ATOM     50  CA  LEU A  14     -28.600  17.382  -4.305  1.00 10.00      A   
ATOM     51  CB  LEU A  14     -29.395  16.653  -5.385  1.00 10.00      A   
ATOM     52  CG  LEU A  14     -30.898  16.518  -5.115  1.00 10.00      A   
ATOM     53  CD1 LEU A  14     -31.616  15.968  -6.336  1.00 10.00      A   
ATOM     54  CD2 LEU A  14     -31.147  15.632  -3.905  1.00 10.00      A   
ATOM     55  C   LEU A  14     -27.102  17.118  -4.435  1.00 10.00      A   
ATOM     56  O   LEU A  14     -26.569  16.214  -3.793  1.00 10.00      A   
ATOM     57  N   GLU A  15     -26.424  17.932  -5.238  1.00 10.00      A   
ATOM     58  HN  GLU A  15     -26.904  18.646  -5.715  1.00 10.00      A   
ATOM     59  CA  GLU A  15     -24.986  17.785  -5.433  1.00 10.00      A   
ATOM     60  CB  GLU A  15     -24.459  18.736  -6.511  1.00 10.00      A   
ATOM     61  CG  GLU A  15     -23.978  18.032  -7.771  1.00 10.00      A   
ATOM     62  CD  GLU A  15     -22.852  18.770  -8.467  1.00 10.00      A   
ATOM     63  OE1 GLU A  15     -23.124  19.488  -9.450  1.00 10.00      A   
ATOM     64  OE2 GLU A  15     -21.686  18.631  -8.037  1.00 10.00      A   
ATOM     65  C   GLU A  15     -24.224  17.976  -4.120  1.00 10.00      A   
ATOM     66  O   GLU A  15     -23.160  17.388  -3.920  1.00 10.00      A   
ATOM     67  N   HIS A  16     -24.775  18.794  -3.226  1.00 10.00      A   
ATOM     68  HN  HIS A  16     -25.625  19.242  -3.440  1.00 10.00      A   
ATOM     69  CA  HIS A  16     -24.147  19.035  -1.934  1.00 10.00      A   
ATOM     70  CB  HIS A  16     -24.593  20.372  -1.335  1.00 10.00      A   
ATOM     71  CG  HIS A  16     -23.679  20.884  -0.258  1.00 10.00      A   
ATOM     72  ND1 HIS A  16     -22.557  21.618  -0.568  1.00 10.00      A   
ATOM     73  CD2 HIS A  16     -23.762  20.742   1.089  1.00 10.00      A   
ATOM     74  CE1 HIS A  16     -21.983  21.906   0.588  1.00 10.00      A   
ATOM     75  NE2 HIS A  16     -22.675  21.397   1.614  1.00 10.00      A   
ATOM     76  HE2 HIS A  16     -22.442  21.475   2.569  1.00 10.00      A   
ATOM     77  C   HIS A  16     -24.466  17.886  -0.985  1.00 10.00      A   
ATOM     78  O   HIS A  16     -23.620  17.454  -0.209  1.00 10.00      A   
ATOM     79  N   VAL A  17     -25.689  17.382  -1.075  1.00 10.00      A   
ATOM     80  HN  VAL A  17     -26.318  17.775  -1.717  1.00 10.00      A   
ATOM     81  CA  VAL A  17     -26.126  16.269  -0.240  1.00 10.00      A   
ATOM     82  CB  VAL A  17     -27.610  15.933  -0.493  1.00 10.00      A   
ATOM     83  CG1 VAL A  17     -28.045  14.740   0.345  1.00 10.00      A   
ATOM     84  CG2 VAL A  17     -28.488  17.135  -0.194  1.00 10.00      A   
ATOM     85  C   VAL A  17     -25.282  15.026  -0.518  1.00 10.00      A   
ATOM     86  O   VAL A  17     -24.856  14.328   0.402  1.00 10.00      A   
ATOM     87  N   PHE A  18     -25.019  14.782  -1.797  1.00 10.00      A   
ATOM     88  HN  PHE A  18     -25.366  15.398  -2.481  1.00 10.00      A   
ATOM     89  CA  PHE A  18     -24.240  13.622  -2.219  1.00 10.00      A   
ATOM     90  CB  PHE A  18     -24.457  13.332  -3.706  1.00 10.00      A   
ATOM     91  CG  PHE A  18     -25.885  13.058  -4.084  1.00 10.00      A   
ATOM     92  CD1 PHE A  18     -26.340  13.343  -5.360  1.00 10.00      A   
ATOM     93  CD2 PHE A  18     -26.772  12.523  -3.164  1.00 10.00      A   
ATOM     94  CE1 PHE A  18     -27.652  13.101  -5.713  1.00 10.00      A   
ATOM     95  CE2 PHE A  18     -28.086  12.278  -3.512  1.00 10.00      A   
ATOM     96  CZ  PHE A  18     -28.527  12.568  -4.789  1.00 10.00      A   
ATOM     97  C   PHE A  18     -22.749  13.780  -1.926  1.00 10.00      A   
ATOM     98  O   PHE A  18     -21.992  12.814  -2.022  1.00 10.00      A   
ATOM     99  N   SER A  19     -22.320  14.984  -1.560  1.00 10.00      A   
ATOM    100  HN  SER A  19     -22.959  15.725  -1.485  1.00 10.00      A   
ATOM    101  CA  SER A  19     -20.908  15.210  -1.265  1.00 10.00      A   
ATOM    102  CB  SER A  19     -20.491  16.671  -1.497  1.00 10.00      A   
ATOM    103  OG  SER A  19     -21.034  17.554  -0.526  1.00 10.00      A   
ATOM    104  HG  SER A  19     -21.973  17.354  -0.388  1.00 10.00      A   
ATOM    105  C   SER A  19     -20.542  14.716   0.135  1.00 10.00      A   
ATOM    106  O   SER A  19     -19.365  14.585   0.474  1.00 10.00      A   
ATOM    107  N   PHE A  20     -21.566  14.414   0.930  1.00 10.00      A   
ATOM    108  HN  PHE A  20     -22.481  14.526   0.590  1.00 10.00      A   
ATOM    109  CA  PHE A  20     -21.368  13.922   2.290  1.00 10.00      A   
ATOM    110  CB  PHE A  20     -22.536  14.331   3.198  1.00 10.00      A   
ATOM    111  CG  PHE A  20     -22.551  15.787   3.570  1.00 10.00      A   
ATOM    112  CD1 PHE A  20     -23.392  16.673   2.920  1.00 10.00      A   
ATOM    113  CD2 PHE A  20     -21.727  16.269   4.575  1.00 10.00      A   
ATOM    114  CE1 PHE A  20     -23.410  18.011   3.265  1.00 10.00      A   
ATOM    115  CE2 PHE A  20     -21.740  17.604   4.925  1.00 10.00      A   
ATOM    116  CZ  PHE A  20     -22.583  18.476   4.268  1.00 10.00      A   
ATOM    117  C   PHE A  20     -21.223  12.407   2.294  1.00 10.00      A   
ATOM    118  O   PHE A  20     -20.856  11.808   3.307  1.00 10.00      A   
ATOM    119  N   ILE A  21     -21.512  11.792   1.154  1.00 10.00      A   
ATOM    120  HN  ILE A  21     -21.779  12.325   0.373  1.00 10.00      A   
ATOM    121  CA  ILE A  21     -21.425  10.346   1.030  1.00 10.00      A   
ATOM    122  CB  ILE A  21     -22.796   9.713   0.711  1.00 10.00      A   
ATOM    123  CG1 ILE A  21     -23.889  10.323   1.592  1.00 10.00      A   
ATOM    124  CG2 ILE A  21     -22.736   8.204   0.905  1.00 10.00      A   
ATOM    125  CD1 ILE A  21     -25.295   9.954   1.176  1.00 10.00      A   
ATOM    126  C   ILE A  21     -20.435   9.960  -0.062  1.00 10.00      A   
ATOM    127  O   ILE A  21     -20.692  10.154  -1.250  1.00 10.00      A   
ATOM    128  N   GLN A  22     -19.292   9.431   0.347  1.00 10.00      A   
ATOM    129  HN  GLN A  22     -19.129   9.326   1.309  1.00 10.00      A   
ATOM    130  CA  GLN A  22     -18.265   9.008  -0.594  1.00 10.00      A   
ATOM    131  CB  GLN A  22     -16.935   9.719  -0.305  1.00 10.00      A   
ATOM    132  CG  GLN A  22     -17.020  11.240  -0.289  1.00 10.00      A   
ATOM    133  CD  GLN A  22     -17.378  11.829  -1.639  1.00 10.00      A   
ATOM    134  OE1 GLN A  22     -17.013  11.288  -2.683  1.00 10.00      A   
ATOM    135  NE2 GLN A  22     -18.092  12.944  -1.628  1.00 10.00      A   
ATOM    136 HE21 GLN A  22     -18.348  13.324  -0.755  1.00 10.00      A   
ATOM    137 HE22 GLN A  22     -18.340  13.350  -2.487  1.00 10.00      A   
ATOM    138  C   GLN A  22     -18.079   7.493  -0.516  1.00 10.00      A   
ATOM    139  O   GLN A  22     -17.158   6.933  -1.115  1.00 10.00      A   
ATOM    140  N   LEU A  23     -18.962   6.838   0.235  1.00 10.00      A   
ATOM    141  HN  LEU A  23     -19.667   7.343   0.685  1.00 10.00      A   
ATOM    142  CA  LEU A  23     -18.911   5.390   0.407  1.00 10.00      A   
ATOM    143  CB  LEU A  23     -19.906   4.943   1.479  1.00 10.00      A   
ATOM    144  CG  LEU A  23     -19.603   5.399   2.909  1.00 10.00      A   
ATOM    145  CD1 LEU A  23     -20.750   5.038   3.843  1.00 10.00      A   
ATOM    146  CD2 LEU A  23     -18.297   4.792   3.401  1.00 10.00      A   
ATOM    147  C   LEU A  23     -19.186   4.672  -0.908  1.00 10.00      A   
ATOM    148  O   LEU A  23     -20.104   5.037  -1.640  1.00 10.00      A   
ATOM    149  N   ASP A  24     -18.393   3.641  -1.185  1.00 10.00      A   
ATOM    150  HN  ASP A  24     -17.692   3.395  -0.540  1.00 10.00      A   
ATOM    151  CA  ASP A  24     -18.516   2.867  -2.422  1.00 10.00      A   
ATOM    152  CB  ASP A  24     -17.487   1.732  -2.466  1.00 10.00      A   
ATOM    153  CG  ASP A  24     -16.126   2.160  -1.979  1.00 10.00      A   
ATOM    154  OD1 ASP A  24     -15.403   2.831  -2.736  1.00 10.00      A   
ATOM    155  OD2 ASP A  24     -15.785   1.847  -0.820  1.00 10.00      A   
ATOM    156  C   ASP A  24     -19.910   2.285  -2.616  1.00 10.00      A   
ATOM    157  O   ASP A  24     -20.608   2.624  -3.572  1.00 10.00      A   
ATOM    158  N   LYS A  25     -20.311   1.407  -1.706  1.00 10.00      A   
ATOM    159  HN  LYS A  25     -19.713   1.184  -0.963  1.00 10.00      A   
ATOM    160  CA  LYS A  25     -21.615   0.757  -1.788  1.00 10.00      A   
ATOM    161  CB  LYS A  25     -21.768  -0.276  -0.672  1.00 10.00      A   
ATOM    162  CG  LYS A  25     -20.634  -1.282  -0.595  1.00 10.00      A   
ATOM    163  CD  LYS A  25     -21.031  -2.498   0.228  1.00 10.00      A   
ATOM    164  CE  LYS A  25     -19.906  -3.519   0.298  1.00 10.00      A   
ATOM    165  NZ  LYS A  25     -19.492  -3.994  -1.050  1.00 10.00      A   
ATOM    166  HZ1 LYS A  25     -19.226  -4.999  -1.007  1.00 10.00      A   
ATOM    167  HZ2 LYS A  25     -18.672  -3.449  -1.387  1.00 10.00      A   
ATOM    168  HZ3 LYS A  25     -20.276  -3.884  -1.731  1.00 10.00      A   
ATOM    169  C   LYS A  25     -22.765   1.756  -1.724  1.00 10.00      A   
ATOM    170  O   LYS A  25     -23.714   1.674  -2.501  1.00 10.00      A   
ATOM    171  N   ASP A  26     -22.661   2.708  -0.809  1.00 10.00      A   
ATOM    172  HN  ASP A  26     -21.867   2.736  -0.242  1.00 10.00      A   
ATOM    173  CA  ASP A  26     -23.705   3.713  -0.624  1.00 10.00      A   
ATOM    174  CB  ASP A  26     -23.408   4.593   0.591  1.00 10.00      A   
ATOM    175  CG  ASP A  26     -24.622   4.772   1.481  1.00 10.00      A   
ATOM    176  OD1 ASP A  26     -25.378   5.743   1.275  1.00 10.00      A   
ATOM    177  OD2 ASP A  26     -24.823   3.936   2.386  1.00 10.00      A   
ATOM    178  C   ASP A  26     -23.925   4.568  -1.872  1.00 10.00      A   
ATOM    179  O   ASP A  26     -25.064   4.841  -2.251  1.00 10.00      A   
ATOM    180  N   ARG A  27     -22.838   4.974  -2.515  1.00 10.00      A   
ATOM    181  HN  ARG A  27     -21.953   4.724  -2.169  1.00 10.00      A   
ATOM    182  CA  ARG A  27     -22.922   5.797  -3.719  1.00 10.00      A   
ATOM    183  CB  ARG A  27     -21.533   6.264  -4.157  1.00 10.00      A   
ATOM    184  CG  ARG A  27     -21.194   7.682  -3.728  1.00 10.00      A   
ATOM    185  CD  ARG A  27     -22.165   8.675  -4.335  1.00 10.00      A   
ATOM    186  NE  ARG A  27     -21.801  10.059  -4.035  1.00 10.00      A   
ATOM    187  HE  ARG A  27     -21.729  10.310  -3.083  1.00 10.00      A   
ATOM    188  CZ  ARG A  27     -21.573  10.979  -4.966  1.00 10.00      A   
ATOM    189  NH1 ARG A  27     -21.678  10.667  -6.252  1.00 10.00      A   
ATOM    190 HH11 ARG A  27     -21.933   9.686  -6.541  1.00 10.00      A   
ATOM    191 HH12 ARG A  27     -21.508  11.385  -6.987  1.00 10.00      A   
ATOM    192  NH2 ARG A  27     -21.253  12.219  -4.606  1.00 10.00      A   
ATOM    193 HH21 ARG A  27     -21.177  12.467  -3.589  1.00 10.00      A   
ATOM    194 HH22 ARG A  27     -21.077  12.947  -5.327  1.00 10.00      A   
ATOM    195  C   ARG A  27     -23.609   5.060  -4.863  1.00 10.00      A   
ATOM    196  O   ARG A  27     -24.285   5.670  -5.687  1.00 10.00      A   
ATOM    197  N   ASN A  28     -23.446   3.745  -4.896  1.00 10.00      A   
ATOM    198  HN  ASN A  28     -22.916   3.313  -4.193  1.00 10.00      A   
ATOM    199  CA  ASN A  28     -24.039   2.926  -5.947  1.00 10.00      A   
ATOM    200  CB  ASN A  28     -23.480   1.500  -5.920  1.00 10.00      A   
ATOM    201  CG  ASN A  28     -22.094   1.398  -6.531  1.00 10.00      A   
ATOM    202  OD1 ASN A  28     -21.661   2.288  -7.270  1.00 10.00      A   
ATOM    203  ND2 ASN A  28     -21.396   0.312  -6.235  1.00 10.00      A   
ATOM    204 HD21 ASN A  28     -21.803  -0.359  -5.635  1.00 10.00      A   
ATOM    205 HD22 ASN A  28     -20.497   0.216  -6.623  1.00 10.00      A   
ATOM    206  C   ASN A  28     -25.562   2.901  -5.858  1.00 10.00      A   
ATOM    207  O   ASN A  28     -26.252   2.819  -6.875  1.00 10.00      A   
ATOM    208  N   SER A  29     -26.081   2.989  -4.643  1.00 10.00      A   
ATOM    209  HN  SER A  29     -25.484   3.066  -3.869  1.00 10.00      A   
ATOM    210  CA  SER A  29     -27.521   2.969  -4.423  1.00 10.00      A   
ATOM    211  CB  SER A  29     -27.832   2.851  -2.928  1.00 10.00      A   
ATOM    212  OG  SER A  29     -27.033   1.849  -2.323  1.00 10.00      A   
ATOM    213  HG  SER A  29     -26.683   2.187  -1.492  1.00 10.00      A   
ATOM    214  C   SER A  29     -28.204   4.202  -5.024  1.00 10.00      A   
ATOM    215  O   SER A  29     -29.315   4.108  -5.549  1.00 10.00      A   
ATOM    216  N   VAL A  30     -27.519   5.345  -4.973  1.00 10.00      A   
ATOM    217  HN  VAL A  30     -26.627   5.350  -4.566  1.00 10.00      A   
ATOM    218  CA  VAL A  30     -28.062   6.596  -5.502  1.00 10.00      A   
ATOM    219  CB  VAL A  30     -27.103   7.779  -5.246  1.00 10.00      A   
ATOM    220  CG1 VAL A  30     -27.692   9.079  -5.771  1.00 10.00      A   
ATOM    221  CG2 VAL A  30     -26.783   7.904  -3.767  1.00 10.00      A   
ATOM    222  C   VAL A  30     -28.338   6.484  -7.000  1.00 10.00      A   
ATOM    223  O   VAL A  30     -29.350   6.979  -7.500  1.00 10.00      A   
ATOM    224  N   SER A  31     -27.448   5.804  -7.707  1.00 10.00      A   
ATOM    225  HN  SER A  31     -26.667   5.424  -7.254  1.00 10.00      A   
ATOM    226  CA  SER A  31     -27.590   5.623  -9.143  1.00 10.00      A   
ATOM    227  CB  SER A  31     -26.234   5.283  -9.765  1.00 10.00      A   
ATOM    228  OG  SER A  31     -25.613   4.185  -9.105  1.00 10.00      A   
ATOM    229  HG  SER A  31     -26.167   3.888  -8.370  1.00 10.00      A   
ATOM    230  C   SER A  31     -28.619   4.543  -9.485  1.00 10.00      A   
ATOM    231  O   SER A  31     -28.794   4.190 -10.650  1.00 10.00      A   
ATOM    232  N   LEU A  32     -29.301   4.022  -8.471  1.00 10.00      A   
ATOM    233  HN  LEU A  32     -29.129   4.342  -7.560  1.00 10.00      A   
ATOM    234  CA  LEU A  32     -30.290   2.977  -8.686  1.00 10.00      A   
ATOM    235  CB  LEU A  32     -29.847   1.673  -8.016  1.00 10.00      A   
ATOM    236  CG  LEU A  32     -28.721   0.899  -8.705  1.00 10.00      A   
ATOM    237  CD1 LEU A  32     -28.224  -0.224  -7.808  1.00 10.00      A   
ATOM    238  CD2 LEU A  32     -29.194   0.346 -10.041  1.00 10.00      A   
ATOM    239  C   LEU A  32     -31.688   3.367  -8.203  1.00 10.00      A   
ATOM    240  O   LEU A  32     -32.633   2.599  -8.359  1.00 10.00      A   
ATOM    241  N   VAL A  33     -31.830   4.547  -7.612  1.00 10.00      A   
ATOM    242  HN  VAL A  33     -31.053   5.135  -7.509  1.00 10.00      A   
ATOM    243  CA  VAL A  33     -33.138   4.977  -7.121  1.00 10.00      A   
ATOM    244  CB  VAL A  33     -33.056   6.009  -5.967  1.00 10.00      A   
ATOM    245  CG1 VAL A  33     -32.454   5.382  -4.718  1.00 10.00      A   
ATOM    246  CG2 VAL A  33     -32.262   7.236  -6.380  1.00 10.00      A   
ATOM    247  C   VAL A  33     -34.028   5.498  -8.251  1.00 10.00      A   
ATOM    248  O   VAL A  33     -35.197   5.121  -8.350  1.00 10.00      A   
ATOM    249  N   CYS A  34     -33.459   6.339  -9.108  1.00 10.00      A   
ATOM    250  HN  CYS A  34     -32.519   6.579  -8.986  1.00 10.00      A   
ATOM    251  CA  CYS A  34     -34.184   6.914 -10.233  1.00 10.00      A   
ATOM    252  CB  CYS A  34     -35.129   8.017  -9.755  1.00 10.00      A   
ATOM    253  SG  CYS A  34     -34.297   9.427  -8.988  1.00 10.00      A   
ATOM    254  HG  CYS A  34     -35.228  10.287  -8.587  1.00 10.00      A   
ATOM    255  C   CYS A  34     -33.201   7.485 -11.247  1.00 10.00      A   
ATOM    256  O   CYS A  34     -32.028   7.698 -10.929  1.00 10.00      A   
ATOM    257  N   LYS A  35     -33.681   7.738 -12.460  1.00 10.00      A   
ATOM    258  HN  LYS A  35     -34.636   7.543 -12.649  1.00 10.00      A   
ATOM    259  CA  LYS A  35     -32.845   8.280 -13.529  1.00 10.00      A   
ATOM    260  CB  LYS A  35     -33.615   8.290 -14.855  1.00 10.00      A   
ATOM    261  CG  LYS A  35     -32.761   7.998 -16.081  1.00 10.00      A   
ATOM    262  CD  LYS A  35     -33.626   7.705 -17.301  1.00 10.00      A   
ATOM    263  CE  LYS A  35     -32.786   7.366 -18.526  1.00 10.00      A   
ATOM    264  NZ  LYS A  35     -32.102   6.047 -18.409  1.00 10.00      A   
ATOM    265  HZ1 LYS A  35     -31.577   5.984 -17.516  1.00 10.00      A   
ATOM    266  HZ2 LYS A  35     -31.430   5.925 -19.194  1.00 10.00      A   
ATOM    267  HZ3 LYS A  35     -32.804   5.269 -18.446  1.00 10.00      A   
ATOM    268  C   LYS A  35     -32.349   9.683 -13.186  1.00 10.00      A   
ATOM    269  O   LYS A  35     -31.265  10.089 -13.612  1.00 10.00      A   
ATOM    270  N   SER A  36     -33.140  10.412 -12.400  1.00 10.00      A   
ATOM    271  HN  SER A  36     -33.986  10.028 -12.086  1.00 10.00      A   
ATOM    272  CA  SER A  36     -32.790  11.765 -11.993  1.00 10.00      A   
ATOM    273  CB  SER A  36     -33.946  12.389 -11.206  1.00 10.00      A   
ATOM    274  OG  SER A  36     -35.198  12.098 -11.807  1.00 10.00      A   
ATOM    275  HG  SER A  36     -35.076  11.993 -12.759  1.00 10.00      A   
ATOM    276  C   SER A  36     -31.526  11.768 -11.135  1.00 10.00      A   
ATOM    277  O   SER A  36     -30.538  12.427 -11.461  1.00 10.00      A   
ATOM    278  N   TRP A  37     -31.556  11.004 -10.051  1.00 10.00      A   
ATOM    279  HN  TRP A  37     -32.361  10.473  -9.860  1.00 10.00      A   
ATOM    280  CA  TRP A  37     -30.423  10.930  -9.136  1.00 10.00      A   
ATOM    281  CB  TRP A  37     -30.813  10.242  -7.822  1.00 10.00      A   
ATOM    282  CG  TRP A  37     -31.672  11.086  -6.921  1.00 10.00      A   
ATOM    283  CD1 TRP A  37     -32.479  12.120  -7.292  1.00 10.00      A   
ATOM    284  CD2 TRP A  37     -31.810  10.964  -5.497  1.00 10.00      A   
ATOM    285  NE1 TRP A  37     -33.111  12.648  -6.197  1.00 10.00      A   
ATOM    286  HE1 TRP A  37     -33.743  13.397  -6.213  1.00 10.00      A   
ATOM    287  CE2 TRP A  37     -32.718  11.958  -5.080  1.00 10.00      A   
ATOM    288  CE3 TRP A  37     -31.255  10.113  -4.537  1.00 10.00      A   
ATOM    289  CZ2 TRP A  37     -33.083  12.125  -3.744  1.00 10.00      A   
ATOM    290  CZ3 TRP A  37     -31.619  10.278  -3.212  1.00 10.00      A   
ATOM    291  CH2 TRP A  37     -32.523  11.275  -2.829  1.00 10.00      A   
ATOM    292  C   TRP A  37     -29.217  10.242  -9.780  1.00 10.00      A   
ATOM    293  O   TRP A  37     -28.071  10.539  -9.440  1.00 10.00      A   
ATOM    294  N   TYR A  38     -29.483   9.332 -10.715  1.00 10.00      A   
ATOM    295  HN  TYR A  38     -30.421   9.132 -10.936  1.00 10.00      A   
ATOM    296  CA  TYR A  38     -28.423   8.612 -11.414  1.00 10.00      A   
ATOM    297  CB  TYR A  38     -29.031   7.575 -12.368  1.00 10.00      A   
ATOM    298  CG  TYR A  38     -28.085   7.047 -13.424  1.00 10.00      A   
ATOM    299  CD1 TYR A  38     -28.284   7.340 -14.768  1.00 10.00      A   
ATOM    300  CD2 TYR A  38     -26.997   6.256 -13.079  1.00 10.00      A   
ATOM    301  CE1 TYR A  38     -27.427   6.856 -15.736  1.00 10.00      A   
ATOM    302  CE2 TYR A  38     -26.134   5.773 -14.040  1.00 10.00      A   
ATOM    303  CZ  TYR A  38     -26.354   6.075 -15.366  1.00 10.00      A   
ATOM    304  OH  TYR A  38     -25.498   5.589 -16.326  1.00 10.00      A   
ATOM    305  HH  TYR A  38     -25.147   4.735 -16.036  1.00 10.00      A   
ATOM    306  C   TYR A  38     -27.513   9.579 -12.172  1.00 10.00      A   
ATOM    307  O   TYR A  38     -26.286   9.460 -12.128  1.00 10.00      A   
ATOM    308  N   GLU A  39     -28.121  10.548 -12.848  1.00 10.00      A   
ATOM    309  HN  GLU A  39     -29.104  10.601 -12.832  1.00 10.00      A   
ATOM    310  CA  GLU A  39     -27.370  11.534 -13.614  1.00 10.00      A   
ATOM    311  CB  GLU A  39     -28.307  12.332 -14.522  1.00 10.00      A   
ATOM    312  CG  GLU A  39     -28.890  11.524 -15.669  1.00 10.00      A   
ATOM    313  CD  GLU A  39     -27.894  11.311 -16.790  1.00 10.00      A   
ATOM    314  OE1 GLU A  39     -28.159  11.773 -17.922  1.00 10.00      A   
ATOM    315  OE2 GLU A  39     -26.847  10.676 -16.553  1.00 10.00      A   
ATOM    316  C   GLU A  39     -26.594  12.469 -12.694  1.00 10.00      A   
ATOM    317  O   GLU A  39     -25.496  12.908 -13.026  1.00 10.00      A   
ATOM    318  N   ILE A  40     -27.161  12.760 -11.530  1.00 10.00      A   
ATOM    319  HN  ILE A  40     -28.035  12.374 -11.312  1.00 10.00      A   
ATOM    320  CA  ILE A  40     -26.511  13.639 -10.569  1.00 10.00      A   
ATOM    321  CB  ILE A  40     -27.505  14.179  -9.524  1.00 10.00      A   
ATOM    322  CG1 ILE A  40     -28.717  14.797 -10.230  1.00 10.00      A   
ATOM    323  CG2 ILE A  40     -26.824  15.213  -8.636  1.00 10.00      A   
ATOM    324  CD1 ILE A  40     -29.866  15.130  -9.306  1.00 10.00      A   
ATOM    325  C   ILE A  40     -25.362  12.917  -9.872  1.00 10.00      A   
ATOM    326  O   ILE A  40     -24.301  13.496  -9.654  1.00 10.00      A   
ATOM    327  N   GLU A  41     -25.580  11.646  -9.546  1.00 10.00      A   
ATOM    328  HN  GLU A  41     -26.452  11.247  -9.756  1.00 10.00      A   
ATOM    329  CA  GLU A  41     -24.576  10.823  -8.874  1.00 10.00      A   
ATOM    330  CB  GLU A  41     -25.106   9.388  -8.730  1.00 10.00      A   
ATOM    331  CG  GLU A  41     -24.431   8.556  -7.648  1.00 10.00      A   
ATOM    332  CD  GLU A  41     -23.125   7.932  -8.092  1.00 10.00      A   
ATOM    333  OE1 GLU A  41     -23.152   6.964  -8.886  1.00 10.00      A   
ATOM    334  OE2 GLU A  41     -22.063   8.398  -7.635  1.00 10.00      A   
ATOM    335  C   GLU A  41     -23.267  10.812  -9.656  1.00 10.00      A   
ATOM    336  O   GLU A  41     -22.205  11.152  -9.125  1.00 10.00      A   
ATOM    337  N   ARG A  42     -23.368  10.455 -10.929  1.00 10.00      A   
ATOM    338  HN  ARG A  42     -24.255  10.240 -11.288  1.00 10.00      A   
ATOM    339  CA  ARG A  42     -22.207  10.373 -11.808  1.00 10.00      A   
ATOM    340  CB  ARG A  42     -22.611   9.826 -13.182  1.00 10.00      A   
ATOM    341  CG  ARG A  42     -23.676  10.646 -13.891  1.00 10.00      A   
ATOM    342  CD  ARG A  42     -24.080  10.031 -15.219  1.00 10.00      A   
ATOM    343  NE  ARG A  42     -23.051  10.193 -16.248  1.00 10.00      A   
ATOM    344  HE  ARG A  42     -22.117  10.020 -15.981  1.00 10.00      A   
ATOM    345  CZ  ARG A  42     -23.309  10.577 -17.503  1.00 10.00      A   
ATOM    346  NH1 ARG A  42     -24.553  10.849 -17.878  1.00 10.00      A   
ATOM    347 HH11 ARG A  42     -25.346  10.768 -17.192  1.00 10.00      A   
ATOM    348 HH12 ARG A  42     -24.753  11.146 -18.857  1.00 10.00      A   
ATOM    349  NH2 ARG A  42     -22.329  10.661 -18.389  1.00 10.00      A   
ATOM    350 HH21 ARG A  42     -21.347  10.424 -18.119  1.00 10.00      A   
ATOM    351 HH22 ARG A  42     -22.536  10.958 -19.366  1.00 10.00      A   
ATOM    352  C   ARG A  42     -21.482  11.715 -11.954  1.00 10.00      A   
ATOM    353  O   ARG A  42     -20.254  11.760 -12.058  1.00 10.00      A   
ATOM    354  N   TRP A  43     -22.241  12.804 -11.931  1.00 10.00      A   
ATOM    355  HN  TRP A  43     -23.209  12.707 -11.804  1.00 10.00      A   
ATOM    356  CA  TRP A  43     -21.677  14.140 -12.086  1.00 10.00      A   
ATOM    357  CB  TRP A  43     -22.723  15.111 -12.641  1.00 10.00      A   
ATOM    358  CG  TRP A  43     -22.774  15.157 -14.139  1.00 10.00      A   
ATOM    359  CD1 TRP A  43     -23.702  14.563 -14.948  1.00 10.00      A   
ATOM    360  CD2 TRP A  43     -21.862  15.838 -15.012  1.00 10.00      A   
ATOM    361  NE1 TRP A  43     -23.423  14.828 -16.266  1.00 10.00      A   
ATOM    362  HE1 TRP A  43     -23.946  14.511 -17.034  1.00 10.00      A   
ATOM    363  CE2 TRP A  43     -22.300  15.609 -16.333  1.00 10.00      A   
ATOM    364  CE3 TRP A  43     -20.717  16.620 -14.810  1.00 10.00      A   
ATOM    365  CZ2 TRP A  43     -21.636  16.131 -17.442  1.00 10.00      A   
ATOM    366  CZ3 TRP A  43     -20.060  17.136 -15.913  1.00 10.00      A   
ATOM    367  CH2 TRP A  43     -20.521  16.889 -17.212  1.00 10.00      A   
ATOM    368  C   TRP A  43     -21.094  14.699 -10.789  1.00 10.00      A   
ATOM    369  O   TRP A  43     -20.526  15.790 -10.790  1.00 10.00      A   
ATOM    370  N   CYS A  44     -21.227  13.969  -9.686  1.00 10.00      A   
ATOM    371  HN  CYS A  44     -21.696  13.106  -9.726  1.00 10.00      A   
ATOM    372  CA  CYS A  44     -20.700  14.455  -8.415  1.00 10.00      A   
ATOM    373  CB  CYS A  44     -21.815  14.980  -7.510  1.00 10.00      A   
ATOM    374  SG  CYS A  44     -23.032  13.737  -7.030  1.00 10.00      A   
ATOM    375  HG  CYS A  44     -23.840  13.551  -8.068  1.00 10.00      A   
ATOM    376  C   CYS A  44     -19.844  13.425  -7.677  1.00 10.00      A   
ATOM    377  O   CYS A  44     -19.421  13.670  -6.549  1.00 10.00      A   
ATOM    378  N   ARG A  45     -19.602  12.269  -8.283  1.00 10.00      A   
ATOM    379  HN  ARG A  45     -19.996  12.088  -9.162  1.00 10.00      A   
ATOM    380  CA  ARG A  45     -18.765  11.259  -7.639  1.00 10.00      A   
ATOM    381  CB  ARG A  45     -18.914   9.887  -8.306  1.00 10.00      A   
ATOM    382  CG  ARG A  45     -18.380   8.743  -7.456  1.00 10.00      A   
ATOM    383  CD  ARG A  45     -18.503   7.401  -8.159  1.00 10.00      A   
ATOM    384  NE  ARG A  45     -19.853   6.843  -8.061  1.00 10.00      A   
ATOM    385  HE  ARG A  45     -20.615   7.475  -8.134  1.00 10.00      A   
ATOM    386  CZ  ARG A  45     -20.115   5.551  -7.865  1.00 10.00      A   
ATOM    387  NH1 ARG A  45     -19.122   4.673  -7.733  1.00 10.00      A   
ATOM    388 HH11 ARG A  45     -19.333   3.662  -7.579  1.00 10.00      A   
ATOM    389 HH12 ARG A  45     -18.129   4.987  -7.785  1.00 10.00      A   
ATOM    390  NH2 ARG A  45     -21.376   5.131  -7.851  1.00 10.00      A   
ATOM    391 HH21 ARG A  45     -22.158   5.819  -8.006  1.00 10.00      A   
ATOM    392 HH22 ARG A  45     -21.598   4.121  -7.690  1.00 10.00      A   
ATOM    393  C   ARG A  45     -17.310  11.722  -7.657  1.00 10.00      A   
ATOM    394  O   ARG A  45     -16.861  12.311  -8.638  1.00 10.00      A   
ATOM    395  N   ARG A  46     -16.581  11.465  -6.575  1.00 10.00      A   
ATOM    396  HN  ARG A  46     -16.985  10.969  -5.828  1.00 10.00      A   
ATOM    397  CA  ARG A  46     -15.188  11.899  -6.477  1.00 10.00      A   
ATOM    398  CB  ARG A  46     -14.962  12.680  -5.180  1.00 10.00      A   
ATOM    399  CG  ARG A  46     -15.750  13.978  -5.094  1.00 10.00      A   
ATOM    400  CD  ARG A  46     -15.487  14.711  -3.787  1.00 10.00      A   
ATOM    401  NE  ARG A  46     -16.279  15.938  -3.687  1.00 10.00      A   
ATOM    402  HE  ARG A  46     -16.678  16.286  -4.518  1.00 10.00      A   
ATOM    403  CZ  ARG A  46     -16.486  16.608  -2.553  1.00 10.00      A   
ATOM    404  NH1 ARG A  46     -15.959  16.169  -1.419  1.00 10.00      A   
ATOM    405 HH11 ARG A  46     -15.378  15.302  -1.412  1.00 10.00      A   
ATOM    406 HH12 ARG A  46     -16.121  16.690  -0.531  1.00 10.00      A   
ATOM    407  NH2 ARG A  46     -17.219  17.713  -2.559  1.00 10.00      A   
ATOM    408 HH21 ARG A  46     -17.635  18.066  -3.448  1.00 10.00      A   
ATOM    409 HH22 ARG A  46     -17.382  18.241  -1.671  1.00 10.00      A   
ATOM    410  C   ARG A  46     -14.195  10.741  -6.571  1.00 10.00      A   
ATOM    411  O   ARG A  46     -13.071  10.921  -7.035  1.00 10.00      A   
ATOM    412  N   LYS A  47     -14.597   9.557  -6.136  1.00 10.00      A   
ATOM    413  HN  LYS A  47     -15.509   9.452  -5.792  1.00 10.00      A   
ATOM    414  CA  LYS A  47     -13.701   8.405  -6.165  1.00 10.00      A   
ATOM    415  CB  LYS A  47     -13.219   8.070  -4.749  1.00 10.00      A   
ATOM    416  CG  LYS A  47     -14.318   8.077  -3.693  1.00 10.00      A   
ATOM    417  CD  LYS A  47     -13.816   7.534  -2.363  1.00 10.00      A   
ATOM    418  CE  LYS A  47     -13.750   6.014  -2.369  1.00 10.00      A   
ATOM    419  NZ  LYS A  47     -15.105   5.398  -2.354  1.00 10.00      A   
ATOM    420  HZ1 LYS A  47     -15.027   4.355  -2.287  1.00 10.00      A   
ATOM    421  HZ2 LYS A  47     -15.618   5.633  -3.230  1.00 10.00      A   
ATOM    422  HZ3 LYS A  47     -15.651   5.747  -1.542  1.00 10.00      A   
ATOM    423  C   LYS A  47     -14.339   7.178  -6.801  1.00 10.00      A   
ATOM    424  O   LYS A  47     -15.538   6.939  -6.653  1.00 10.00      A   
ATOM    425  N   VAL A  48     -13.520   6.408  -7.503  1.00 10.00      A   
ATOM    426  HN  VAL A  48     -12.577   6.668  -7.589  1.00 10.00      A   
ATOM    427  CA  VAL A  48     -13.975   5.190  -8.152  1.00 10.00      A   
ATOM    428  CB  VAL A  48     -13.953   5.292  -9.694  1.00 10.00      A   
ATOM    429  CG1 VAL A  48     -15.062   6.210 -10.178  1.00 10.00      A   
ATOM    430  CG2 VAL A  48     -12.602   5.773 -10.204  1.00 10.00      A   
ATOM    431  C   VAL A  48     -13.141   4.001  -7.693  1.00 10.00      A   
ATOM    432  O   VAL A  48     -11.911   4.012  -7.781  1.00 10.00      A   
ATOM    433  N   PHE A  49     -13.822   2.991  -7.178  1.00 10.00      A   
ATOM    434  HN  PHE A  49     -14.797   3.052  -7.132  1.00 10.00      A   
ATOM    435  CA  PHE A  49     -13.168   1.789  -6.693  1.00 10.00      A   
ATOM    436  CB  PHE A  49     -13.649   1.449  -5.275  1.00 10.00      A   
ATOM    437  CG  PHE A  49     -13.236   0.086  -4.790  1.00 10.00      A   
ATOM    438  CD1 PHE A  49     -11.896  -0.242  -4.643  1.00 10.00      A   
ATOM    439  CD2 PHE A  49     -14.191  -0.869  -4.485  1.00 10.00      A   
ATOM    440  CE1 PHE A  49     -11.517  -1.495  -4.202  1.00 10.00      A   
ATOM    441  CE2 PHE A  49     -13.820  -2.124  -4.043  1.00 10.00      A   
ATOM    442  CZ  PHE A  49     -12.482  -2.438  -3.901  1.00 10.00      A   
ATOM    443  C   PHE A  49     -13.416   0.633  -7.650  1.00 10.00      A   
ATOM    444  O   PHE A  49     -14.546   0.165  -7.793  1.00 10.00      A   
ATOM    445  N   ILE A  50     -12.361   0.189  -8.321  1.00 10.00      A   
ATOM    446  HN  ILE A  50     -11.481   0.608  -8.176  1.00 10.00      A   
ATOM    447  CA  ILE A  50     -12.468  -0.909  -9.267  1.00 10.00      A   
ATOM    448  CB  ILE A  50     -11.838  -0.545 -10.631  1.00 10.00      A   
ATOM    449  CG1 ILE A  50     -12.407   0.777 -11.160  1.00 10.00      A   
ATOM    450  CG2 ILE A  50     -12.059  -1.660 -11.640  1.00 10.00      A   
ATOM    451  CD1 ILE A  50     -13.897   0.748 -11.434  1.00 10.00      A   
ATOM    452  C   ILE A  50     -11.785  -2.152  -8.704  1.00 10.00      A   
ATOM    453  O   ILE A  50     -10.560  -2.197  -8.579  1.00 10.00      A   
ATOM    454  N   GLY A  51     -12.586  -3.157  -8.364  1.00 10.00      A   
ATOM    455  HN  GLY A  51     -13.553  -3.061  -8.494  1.00 10.00      A   
ATOM    456  CA  GLY A  51     -12.053  -4.389  -7.803  1.00 10.00      A   
ATOM    457  C   GLY A  51     -11.231  -5.190  -8.799  1.00 10.00      A   
ATOM    458  O   GLY A  51     -10.342  -5.950  -8.417  1.00 10.00      A   
ATOM    459  N   ASN A  52     -11.535  -5.027 -10.077  1.00 10.00      A   
ATOM    460  HN  ASN A  52     -12.258  -4.413 -10.319  1.00 10.00      A   
ATOM    461  CA  ASN A  52     -10.819  -5.728 -11.135  1.00 10.00      A   
ATOM    462  CB  ASN A  52     -11.520  -7.046 -11.484  1.00 10.00      A   
ATOM    463  CG  ASN A  52     -10.671  -7.972 -12.340  1.00 10.00      A   
ATOM    464  OD1 ASN A  52      -9.950  -7.532 -13.235  1.00 10.00      A   
ATOM    465  ND2 ASN A  52     -10.745  -9.266 -12.060  1.00 10.00      A   
ATOM    466 HD21 ASN A  52     -11.333  -9.548 -11.328  1.00 10.00      A   
ATOM    467 HD22 ASN A  52     -10.208  -9.885 -12.595  1.00 10.00      A   
ATOM    468  C   ASN A  52     -10.719  -4.836 -12.361  1.00 10.00      A   
ATOM    469  O   ASN A  52     -11.735  -4.482 -12.958  1.00 10.00      A   
ATOM    470  N   CYS A  53      -9.493  -4.482 -12.731  1.00 10.00      A   
ATOM    471  HN  CYS A  53      -8.724  -4.819 -12.214  1.00 10.00      A   
ATOM    472  CA  CYS A  53      -9.242  -3.607 -13.877  1.00 10.00      A   
ATOM    473  CB  CYS A  53      -7.758  -3.239 -13.953  1.00 10.00      A   
ATOM    474  SG  CYS A  53      -6.633  -4.654 -13.884  1.00 10.00      A   
ATOM    475  HG  CYS A  53      -5.616  -4.329 -13.094  1.00 10.00      A   
ATOM    476  C   CYS A  53      -9.712  -4.202 -15.208  1.00 10.00      A   
ATOM    477  O   CYS A  53      -9.755  -3.509 -16.224  1.00 10.00      A   
ATOM    478  N   TYR A  54     -10.057  -5.484 -15.207  1.00 10.00      A   
ATOM    479  HN  TYR A  54      -9.990  -6.002 -14.372  1.00 10.00      A   
ATOM    480  CA  TYR A  54     -10.517  -6.144 -16.422  1.00 10.00      A   
ATOM    481  CB  TYR A  54      -9.681  -7.394 -16.705  1.00 10.00      A   
ATOM    482  CG  TYR A  54      -8.258  -7.075 -17.100  1.00 10.00      A   
ATOM    483  CD1 TYR A  54      -7.183  -7.725 -16.509  1.00 10.00      A   
ATOM    484  CD2 TYR A  54      -7.991  -6.112 -18.065  1.00 10.00      A   
ATOM    485  CE1 TYR A  54      -5.883  -7.424 -16.870  1.00 10.00      A   
ATOM    486  CE2 TYR A  54      -6.696  -5.807 -18.434  1.00 10.00      A   
ATOM    487  CZ  TYR A  54      -5.645  -6.463 -17.834  1.00 10.00      A   
ATOM    488  OH  TYR A  54      -4.351  -6.159 -18.198  1.00 10.00      A   
ATOM    489  HH  TYR A  54      -4.169  -6.542 -19.081  1.00 10.00      A   
ATOM    490  C   TYR A  54     -12.004  -6.481 -16.361  1.00 10.00      A   
ATOM    491  O   TYR A  54     -12.524  -7.236 -17.186  1.00 10.00      A   
ATOM    492  N   ALA A  55     -12.690  -5.909 -15.383  1.00 10.00      A   
ATOM    493  HN  ALA A  55     -12.222  -5.323 -14.749  1.00 10.00      A   
ATOM    494  CA  ALA A  55     -14.117  -6.139 -15.220  1.00 10.00      A   
ATOM    495  CB  ALA A  55     -14.481  -6.229 -13.746  1.00 10.00      A   
ATOM    496  C   ALA A  55     -14.931  -5.046 -15.907  1.00 10.00      A   
ATOM    497  O   ALA A  55     -16.111  -5.234 -16.202  1.00 10.00      A   
ATOM    498  N   VAL A  56     -14.296  -3.908 -16.164  1.00 10.00      A   
ATOM    499  HN  VAL A  56     -13.352  -3.819 -15.920  1.00 10.00      A   
ATOM    500  CA  VAL A  56     -14.968  -2.788 -16.808  1.00 10.00      A   
ATOM    501  CB  VAL A  56     -15.551  -1.816 -15.755  1.00 10.00      A   
ATOM    502  CG1 VAL A  56     -14.446  -1.158 -14.940  1.00 10.00      A   
ATOM    503  CG2 VAL A  56     -16.459  -0.773 -16.392  1.00 10.00      A   
ATOM    504  C   VAL A  56     -14.005  -2.040 -17.731  1.00 10.00      A   
ATOM    505  O   VAL A  56     -12.807  -1.963 -17.458  1.00 10.00      A   
ATOM    506  N   SER A  57     -14.525  -1.525 -18.837  1.00 10.00      A   
ATOM    507  HN  SER A  57     -15.478  -1.665 -19.026  1.00 10.00      A   
ATOM    508  CA  SER A  57     -13.722  -0.774 -19.790  1.00 10.00      A   
ATOM    509  CB  SER A  57     -14.415  -0.772 -21.153  1.00 10.00      A   
ATOM    510  OG  SER A  57     -15.120  -1.982 -21.371  1.00 10.00      A   
ATOM    511  HG  SER A  57     -14.557  -2.591 -21.864  1.00 10.00      A   
ATOM    512  C   SER A  57     -13.537   0.666 -19.313  1.00 10.00      A   
ATOM    513  O   SER A  57     -14.469   1.271 -18.775  1.00 10.00      A   
ATOM    514  N   PRO A  58     -12.329   1.227 -19.494  1.00 10.00      A   
ATOM    515  CA  PRO A  58     -12.025   2.605 -19.090  1.00 10.00      A   
ATOM    516  CB  PRO A  58     -10.631   2.846 -19.680  1.00 10.00      A   
ATOM    517  CG  PRO A  58     -10.025   1.491 -19.781  1.00 10.00      A   
ATOM    518  CD  PRO A  58     -11.157   0.553 -20.087  1.00 10.00      A   
ATOM    519  C   PRO A  58     -13.021   3.600 -19.676  1.00 10.00      A   
ATOM    520  O   PRO A  58     -13.448   4.533 -18.998  1.00 10.00      A   
ATOM    521  N   ALA A  59     -13.404   3.372 -20.934  1.00 10.00      A   
ATOM    522  HN  ALA A  59     -13.037   2.597 -21.408  1.00 10.00      A   
ATOM    523  CA  ALA A  59     -14.349   4.235 -21.628  1.00 10.00      A   
ATOM    524  CB  ALA A  59     -14.600   3.724 -23.040  1.00 10.00      A   
ATOM    525  C   ALA A  59     -15.660   4.349 -20.866  1.00 10.00      A   
ATOM    526  O   ALA A  59     -16.233   5.430 -20.769  1.00 10.00      A   
ATOM    527  N   THR A  60     -16.119   3.236 -20.309  1.00 10.00      A   
ATOM    528  HN  THR A  60     -15.606   2.403 -20.404  1.00 10.00      A   
ATOM    529  CA  THR A  60     -17.363   3.215 -19.560  1.00 10.00      A   
ATOM    530  CB  THR A  60     -17.750   1.771 -19.194  1.00 10.00      A   
ATOM    531  OG1 THR A  60     -17.600   0.927 -20.350  1.00 10.00      A   
ATOM    532  HG1 THR A  60     -18.236   1.194 -21.024  1.00 10.00      A   
ATOM    533  CG2 THR A  60     -19.189   1.709 -18.704  1.00 10.00      A   
ATOM    534  C   THR A  60     -17.262   4.064 -18.287  1.00 10.00      A   
ATOM    535  O   THR A  60     -18.184   4.811 -17.952  1.00 10.00      A   
ATOM    536  N   VAL A  61     -16.137   3.953 -17.584  1.00 10.00      A   
ATOM    537  HN  VAL A  61     -15.431   3.348 -17.898  1.00 10.00      A   
ATOM    538  CA  VAL A  61     -15.929   4.712 -16.355  1.00 10.00      A   
ATOM    539  CB  VAL A  61     -14.671   4.233 -15.595  1.00 10.00      A   
ATOM    540  CG1 VAL A  61     -14.621   4.847 -14.203  1.00 10.00      A   
ATOM    541  CG2 VAL A  61     -14.627   2.714 -15.517  1.00 10.00      A   
ATOM    542  C   VAL A  61     -15.786   6.202 -16.664  1.00 10.00      A   
ATOM    543  O   VAL A  61     -16.419   7.043 -16.031  1.00 10.00      A   
ATOM    544  N   ILE A  62     -14.967   6.506 -17.664  1.00 10.00      A   
ATOM    545  HN  ILE A  62     -14.509   5.777 -18.137  1.00 10.00      A   
ATOM    546  CA  ILE A  62     -14.710   7.881 -18.081  1.00 10.00      A   
ATOM    547  CB  ILE A  62     -13.611   7.921 -19.167  1.00 10.00      A   
ATOM    548  CG1 ILE A  62     -12.271   7.470 -18.572  1.00 10.00      A   
ATOM    549  CG2 ILE A  62     -13.491   9.307 -19.781  1.00 10.00      A   
ATOM    550  CD1 ILE A  62     -11.200   7.200 -19.601  1.00 10.00      A   
ATOM    551  C   ILE A  62     -15.978   8.571 -18.587  1.00 10.00      A   
ATOM    552  O   ILE A  62     -16.187   9.765 -18.350  1.00 10.00      A   
ATOM    553  N   ARG A  63     -16.821   7.816 -19.278  1.00 10.00      A   
ATOM    554  HN  ARG A  63     -16.597   6.874 -19.438  1.00 10.00      A   
ATOM    555  CA  ARG A  63     -18.063   8.352 -19.818  1.00 10.00      A   
ATOM    556  CB  ARG A  63     -18.674   7.380 -20.829  1.00 10.00      A   
ATOM    557  CG  ARG A  63     -19.591   8.037 -21.849  1.00 10.00      A   
ATOM    558  CD  ARG A  63     -18.854   8.343 -23.143  1.00 10.00      A   
ATOM    559  NE  ARG A  63     -18.624   7.141 -23.944  1.00 10.00      A   
ATOM    560  HE  ARG A  63     -19.198   6.359 -23.758  1.00 10.00      A   
ATOM    561  CZ  ARG A  63     -17.698   7.045 -24.900  1.00 10.00      A   
ATOM    562  NH1 ARG A  63     -16.913   8.082 -25.176  1.00 10.00      A   
ATOM    563 HH11 ARG A  63     -16.187   8.010 -25.922  1.00 10.00      A   
ATOM    564 HH12 ARG A  63     -17.020   8.975 -24.647  1.00 10.00      A   
ATOM    565  NH2 ARG A  63     -17.577   5.920 -25.592  1.00 10.00      A   
ATOM    566 HH21 ARG A  63     -18.205   5.109 -25.389  1.00 10.00      A   
ATOM    567 HH22 ARG A  63     -16.855   5.836 -26.342  1.00 10.00      A   
ATOM    568  C   ARG A  63     -19.066   8.643 -18.705  1.00 10.00      A   
ATOM    569  O   ARG A  63     -19.676   9.718 -18.664  1.00 10.00      A   
ATOM    570  N   ARG A  64     -19.236   7.682 -17.798  1.00 10.00      A   
ATOM    571  HN  ARG A  64     -18.720   6.848 -17.876  1.00 10.00      A   
ATOM    572  CA  ARG A  64     -20.175   7.838 -16.696  1.00 10.00      A   
ATOM    573  CB  ARG A  64     -20.483   6.497 -16.013  1.00 10.00      A   
ATOM    574  CG  ARG A  64     -21.580   6.582 -14.957  1.00 10.00      A   
ATOM    575  CD  ARG A  64     -21.927   5.217 -14.376  1.00 10.00      A   
ATOM    576  NE  ARG A  64     -22.408   5.325 -12.997  1.00 10.00      A   
ATOM    577  HE  ARG A  64     -22.503   6.228 -12.631  1.00 10.00      A   
ATOM    578  CZ  ARG A  64     -22.720   4.282 -12.219  1.00 10.00      A   
ATOM    579  NH1 ARG A  64     -22.616   3.043 -12.678  1.00 10.00      A   
ATOM    580 HH11 ARG A  64     -22.858   2.233 -12.061  1.00 10.00      A   
ATOM    581 HH12 ARG A  64     -22.294   2.866 -13.664  1.00 10.00      A   
ATOM    582  NH2 ARG A  64     -23.110   4.481 -10.960  1.00 10.00      A   
ATOM    583 HH21 ARG A  64     -23.172   5.450 -10.571  1.00 10.00      A   
ATOM    584 HH22 ARG A  64     -23.358   3.667 -10.354  1.00 10.00      A   
ATOM    585  C   ARG A  64     -19.689   8.873 -15.684  1.00 10.00      A   
ATOM    586  O   ARG A  64     -20.433   9.781 -15.320  1.00 10.00      A   
ATOM    587  N   PHE A  65     -18.441   8.753 -15.248  1.00 10.00      A   
ATOM    588  HN  PHE A  65     -17.868   8.033 -15.607  1.00 10.00      A   
ATOM    589  CA  PHE A  65     -17.881   9.682 -14.272  1.00 10.00      A   
ATOM    590  CB  PHE A  65     -17.285   8.921 -13.084  1.00 10.00      A   
ATOM    591  CG  PHE A  65     -18.200   7.905 -12.469  1.00 10.00      A   
ATOM    592  CD1 PHE A  65     -17.889   6.557 -12.519  1.00 10.00      A   
ATOM    593  CD2 PHE A  65     -19.367   8.297 -11.841  1.00 10.00      A   
ATOM    594  CE1 PHE A  65     -18.728   5.619 -11.951  1.00 10.00      A   
ATOM    595  CE2 PHE A  65     -20.212   7.366 -11.272  1.00 10.00      A   
ATOM    596  CZ  PHE A  65     -19.889   6.027 -11.328  1.00 10.00      A   
ATOM    597  C   PHE A  65     -16.801  10.550 -14.908  1.00 10.00      A   
ATOM    598  O   PHE A  65     -15.671  10.106 -15.089  1.00 10.00      A   
ATOM    599  N   PRO A  66     -17.135  11.799 -15.260  1.00 10.00      A   
ATOM    600  CA  PRO A  66     -16.190  12.724 -15.878  1.00 10.00      A   
ATOM    601  CB  PRO A  66     -17.111  13.560 -16.761  1.00 10.00      A   
ATOM    602  CG  PRO A  66     -18.408  13.617 -16.015  1.00 10.00      A   
ATOM    603  CD  PRO A  66     -18.468  12.403 -15.118  1.00 10.00      A   
ATOM    604  C   PRO A  66     -15.489  13.630 -14.861  1.00 10.00      A   
ATOM    605  O   PRO A  66     -14.685  14.487 -15.231  1.00 10.00      A   
ATOM    606  N   LYS A  67     -15.785  13.439 -13.581  1.00 10.00      A   
ATOM    607  HN  LYS A  67     -16.417  12.725 -13.335  1.00 10.00      A   
ATOM    608  CA  LYS A  67     -15.188  14.263 -12.531  1.00 10.00      A   
ATOM    609  CB  LYS A  67     -16.245  15.173 -11.885  1.00 10.00      A   
ATOM    610  CG  LYS A  67     -16.749  16.306 -12.767  1.00 10.00      A   
ATOM    611  CD  LYS A  67     -17.620  17.265 -11.971  1.00 10.00      A   
ATOM    612  CE  LYS A  67     -18.185  18.372 -12.844  1.00 10.00      A   
ATOM    613  NZ  LYS A  67     -18.953  19.369 -12.044  1.00 10.00      A   
ATOM    614  HZ1 LYS A  67     -19.556  19.946 -12.667  1.00 10.00      A   
ATOM    615  HZ2 LYS A  67     -18.303  20.000 -11.535  1.00 10.00      A   
ATOM    616  HZ3 LYS A  67     -19.559  18.884 -11.346  1.00 10.00      A   
ATOM    617  C   LYS A  67     -14.512  13.416 -11.451  1.00 10.00      A   
ATOM    618  O   LYS A  67     -14.663  13.682 -10.255  1.00 10.00      A   
ATOM    619  N   VAL A  68     -13.763  12.407 -11.871  1.00 10.00      A   
ATOM    620  HN  VAL A  68     -13.673  12.246 -12.831  1.00 10.00      A   
ATOM    621  CA  VAL A  68     -13.068  11.531 -10.933  1.00 10.00      A   
ATOM    622  CB  VAL A  68     -12.647  10.199 -11.591  1.00 10.00      A   
ATOM    623  CG1 VAL A  68     -11.958   9.294 -10.583  1.00 10.00      A   
ATOM    624  CG2 VAL A  68     -13.854   9.493 -12.186  1.00 10.00      A   
ATOM    625  C   VAL A  68     -11.840  12.222 -10.337  1.00 10.00      A   
ATOM    626  O   VAL A  68     -11.063  12.857 -11.050  1.00 10.00      A   
ATOM    627  N   ARG A  69     -11.684  12.106  -9.025  1.00 10.00      A   
ATOM    628  HN  ARG A  69     -12.350  11.599  -8.505  1.00 10.00      A   
ATOM    629  CA  ARG A  69     -10.556  12.708  -8.330  1.00 10.00      A   
ATOM    630  CB  ARG A  69     -11.049  13.579  -7.170  1.00 10.00      A   
ATOM    631  CG  ARG A  69     -11.759  14.853  -7.597  1.00 10.00      A   
ATOM    632  CD  ARG A  69     -10.765  15.932  -7.990  1.00 10.00      A   
ATOM    633  NE  ARG A  69     -11.431  17.183  -8.340  1.00 10.00      A   
ATOM    634  HE  ARG A  69     -12.145  17.137  -9.015  1.00 10.00      A   
ATOM    635  CZ  ARG A  69     -11.120  18.364  -7.812  1.00 10.00      A   
ATOM    636  NH1 ARG A  69     -10.151  18.460  -6.905  1.00 10.00      A   
ATOM    637 HH11 ARG A  69      -9.906  19.386  -6.487  1.00 10.00      A   
ATOM    638 HH12 ARG A  69      -9.621  17.604  -6.606  1.00 10.00      A   
ATOM    639  NH2 ARG A  69     -11.786  19.452  -8.193  1.00 10.00      A   
ATOM    640 HH21 ARG A  69     -11.551  20.379  -7.785  1.00 10.00      A   
ATOM    641 HH22 ARG A  69     -12.548  19.380  -8.905  1.00 10.00      A   
ATOM    642  C   ARG A  69      -9.611  11.636  -7.798  1.00 10.00      A   
ATOM    643  O   ARG A  69      -8.399  11.854  -7.701  1.00 10.00      A   
ATOM    644  N   SER A  70     -10.167  10.479  -7.461  1.00 10.00      A   
ATOM    645  HN  SER A  70     -11.130  10.357  -7.584  1.00 10.00      A   
ATOM    646  CA  SER A  70      -9.383   9.375  -6.928  1.00 10.00      A   
ATOM    647  CB  SER A  70      -9.624   9.237  -5.419  1.00 10.00      A   
ATOM    648  OG  SER A  70      -8.640   8.422  -4.805  1.00 10.00      A   
ATOM    649  HG  SER A  70      -8.243   8.902  -4.069  1.00 10.00      A   
ATOM    650  C   SER A  70      -9.733   8.074  -7.645  1.00 10.00      A   
ATOM    651  O   SER A  70     -10.901   7.679  -7.703  1.00 10.00      A   
ATOM    652  N   VAL A  71      -8.717   7.423  -8.202  1.00 10.00      A   
ATOM    653  HN  VAL A  71      -7.810   7.798  -8.125  1.00 10.00      A   
ATOM    654  CA  VAL A  71      -8.907   6.169  -8.925  1.00 10.00      A   
ATOM    655  CB  VAL A  71      -8.398   6.269 -10.383  1.00 10.00      A   
ATOM    656  CG1 VAL A  71      -8.770   5.024 -11.171  1.00 10.00      A   
ATOM    657  CG2 VAL A  71      -8.931   7.515 -11.072  1.00 10.00      A   
ATOM    658  C   VAL A  71      -8.174   5.017  -8.239  1.00 10.00      A   
ATOM    659  O   VAL A  71      -6.960   5.075  -8.043  1.00 10.00      A   
ATOM    660  N   GLU A  72      -8.917   3.981  -7.878  1.00 10.00      A   
ATOM    661  HN  GLU A  72      -9.887   4.006  -8.047  1.00 10.00      A   
ATOM    662  CA  GLU A  72      -8.346   2.801  -7.240  1.00 10.00      A   
ATOM    663  CB  GLU A  72      -9.084   2.508  -5.928  1.00 10.00      A   
ATOM    664  CG  GLU A  72      -8.584   1.280  -5.176  1.00 10.00      A   
ATOM    665  CD  GLU A  72      -7.504   1.603  -4.163  1.00 10.00      A   
ATOM    666  OE1 GLU A  72      -7.783   2.369  -3.210  1.00 10.00      A   
ATOM    667  OE2 GLU A  72      -6.376   1.092  -4.309  1.00 10.00      A   
ATOM    668  C   GLU A  72      -8.481   1.618  -8.196  1.00 10.00      A   
ATOM    669  O   GLU A  72      -9.594   1.176  -8.491  1.00 10.00      A   
ATOM    670  N   LEU A  73      -7.358   1.110  -8.687  1.00 10.00      A   
ATOM    671  HN  LEU A  73      -6.489   1.485  -8.402  1.00 10.00      A   
ATOM    672  CA  LEU A  73      -7.386  -0.002  -9.629  1.00 10.00      A   
ATOM    673  CB  LEU A  73      -6.844   0.440 -10.995  1.00 10.00      A   
ATOM    674  CG  LEU A  73      -7.701   1.434 -11.785  1.00 10.00      A   
ATOM    675  CD1 LEU A  73      -6.882   2.086 -12.890  1.00 10.00      A   
ATOM    676  CD2 LEU A  73      -8.920   0.739 -12.369  1.00 10.00      A   
ATOM    677  C   LEU A  73      -6.612  -1.217  -9.125  1.00 10.00      A   
ATOM    678  O   LEU A  73      -5.400  -1.148  -8.900  1.00 10.00      A   
ATOM    679  N   LYS A  74      -7.322  -2.327  -8.945  1.00 10.00      A   
ATOM    680  HN  LYS A  74      -8.288  -2.310  -9.118  1.00 10.00      A   
ATOM    681  CA  LYS A  74      -6.706  -3.572  -8.506  1.00 10.00      A   
ATOM    682  CB  LYS A  74      -7.561  -4.257  -7.432  1.00 10.00      A   
ATOM    683  CG  LYS A  74      -7.658  -3.485  -6.122  1.00 10.00      A   
ATOM    684  CD  LYS A  74      -8.466  -4.247  -5.079  1.00 10.00      A   
ATOM    685  CE  LYS A  74      -8.410  -3.552  -3.727  1.00 10.00      A   
ATOM    686  NZ  LYS A  74      -9.000  -4.385  -2.651  1.00 10.00      A   
ATOM    687  HZ1 LYS A  74      -8.723  -4.015  -1.719  1.00 10.00      A   
ATOM    688  HZ2 LYS A  74      -8.664  -5.368  -2.730  1.00 10.00      A   
ATOM    689  HZ3 LYS A  74     -10.038  -4.380  -2.714  1.00 10.00      A   
ATOM    690  C   LYS A  74      -6.539  -4.484  -9.719  1.00 10.00      A   
ATOM    691  O   LYS A  74      -7.460  -4.613 -10.532  1.00 10.00      A   
ATOM    692  N   GLY A  75      -5.368  -5.096  -9.853  1.00 10.00      A   
ATOM    693  HN  GLY A  75      -4.669  -4.958  -9.176  1.00 10.00      A   
ATOM    694  CA  GLY A  75      -5.120  -5.960 -10.994  1.00 10.00      A   
ATOM    695  C   GLY A  75      -4.905  -7.414 -10.632  1.00 10.00      A   
ATOM    696  O   GLY A  75      -5.867  -8.163 -10.458  1.00 10.00      A   
ATOM    697  N   LYS A  76      -3.637  -7.803 -10.522  1.00 10.00      A   
ATOM    698  HN  LYS A  76      -2.928  -7.138 -10.654  1.00 10.00      A   
ATOM    699  CA  LYS A  76      -3.263  -9.181 -10.198  1.00 10.00      A   
ATOM    700  CB  LYS A  76      -1.739  -9.323 -10.128  1.00 10.00      A   
ATOM    701  CG  LYS A  76      -1.029  -9.134 -11.456  1.00 10.00      A   
ATOM    702  CD  LYS A  76       0.475  -8.990 -11.267  1.00 10.00      A   
ATOM    703  CE  LYS A  76       1.110 -10.292 -10.802  1.00 10.00      A   
ATOM    704  NZ  LYS A  76       2.540 -10.117 -10.437  1.00 10.00      A   
ATOM    705  HZ1 LYS A  76       2.624  -9.515  -9.591  1.00 10.00      A   
ATOM    706  HZ2 LYS A  76       3.060  -9.673 -11.221  1.00 10.00      A   
ATOM    707  HZ3 LYS A  76       2.974 -11.042 -10.236  1.00 10.00      A   
ATOM    708  C   LYS A  76      -3.885  -9.646  -8.883  1.00 10.00      A   
ATOM    709  O   LYS A  76      -4.011  -8.868  -7.937  1.00 10.00      A   
ATOM    710  N   PRO A  77      -4.294 -10.922  -8.814  1.00 10.00      A   
ATOM    711  CA  PRO A  77      -4.896 -11.499  -7.609  1.00 10.00      A   
ATOM    712  CB  PRO A  77      -5.511 -12.820  -8.104  1.00 10.00      A   
ATOM    713  CG  PRO A  77      -5.427 -12.765  -9.593  1.00 10.00      A   
ATOM    714  CD  PRO A  77      -4.242 -11.901  -9.903  1.00 10.00      A   
ATOM    715  C   PRO A  77      -3.860 -11.770  -6.510  1.00 10.00      A   
ATOM    716  O   PRO A  77      -2.665 -11.520  -6.682  1.00 10.00      A   
ATOM    717  N   HIS A  78      -4.336 -12.295  -5.390  1.00 10.00      A   
ATOM    718  HN  HIS A  78      -5.298 -12.477  -5.329  1.00 10.00      A   
ATOM    719  CA  HIS A  78      -3.492 -12.596  -4.232  1.00 10.00      A   
ATOM    720  CB  HIS A  78      -4.371 -13.082  -3.073  1.00 10.00      A   
ATOM    721  CG  HIS A  78      -3.641 -13.373  -1.796  1.00 10.00      A   
ATOM    722  ND1 HIS A  78      -3.852 -14.505  -1.036  1.00 10.00      A   
ATOM    723  HD1 HIS A  78      -4.487 -15.240  -1.248  1.00 10.00      A   
ATOM    724  CD2 HIS A  78      -2.710 -12.644  -1.126  1.00 10.00      A   
ATOM    725  CE1 HIS A  78      -3.058 -14.437   0.038  1.00 10.00      A   
ATOM    726  NE2 HIS A  78      -2.345 -13.324   0.034  1.00 10.00      A   
ATOM    727  C   HIS A  78      -2.386 -13.611  -4.546  1.00 10.00      A   
ATOM    728  O   HIS A  78      -1.206 -13.343  -4.312  1.00 10.00      A   
ATOM    729  N   PHE A  79      -2.763 -14.761  -5.097  1.00 10.00      A   
ATOM    730  HN  PHE A  79      -3.712 -14.905  -5.294  1.00 10.00      A   
ATOM    731  CA  PHE A  79      -1.799 -15.815  -5.419  1.00 10.00      A   
ATOM    732  CB  PHE A  79      -2.504 -17.102  -5.857  1.00 10.00      A   
ATOM    733  CG  PHE A  79      -2.885 -18.019  -4.726  1.00 10.00      A   
ATOM    734  CD1 PHE A  79      -2.881 -17.570  -3.416  1.00 10.00      A   
ATOM    735  CD2 PHE A  79      -3.246 -19.334  -4.976  1.00 10.00      A   
ATOM    736  CE1 PHE A  79      -3.230 -18.412  -2.378  1.00 10.00      A   
ATOM    737  CE2 PHE A  79      -3.596 -20.181  -3.943  1.00 10.00      A   
ATOM    738  CZ  PHE A  79      -3.588 -19.719  -2.642  1.00 10.00      A   
ATOM    739  C   PHE A  79      -0.782 -15.377  -6.470  1.00 10.00      A   
ATOM    740  O   PHE A  79       0.304 -15.955  -6.577  1.00 10.00      A   
ATOM    741  N   ALA A  80      -1.120 -14.347  -7.229  1.00 10.00      A   
ATOM    742  HN  ALA A  80      -1.988 -13.915  -7.088  1.00 10.00      A   
ATOM    743  CA  ALA A  80      -0.229 -13.840  -8.259  1.00 10.00      A   
ATOM    744  CB  ALA A  80      -0.936 -12.817  -9.129  1.00 10.00      A   
ATOM    745  C   ALA A  80       1.031 -13.245  -7.644  1.00 10.00      A   
ATOM    746  O   ALA A  80       2.109 -13.323  -8.226  1.00 10.00      A   
ATOM    747  N   ASP A  81       0.894 -12.686  -6.445  1.00 10.00      A   
ATOM    748  HN  ASP A  81       0.009 -12.683  -6.014  1.00 10.00      A   
ATOM    749  CA  ASP A  81       2.027 -12.078  -5.746  1.00 10.00      A   
ATOM    750  CB  ASP A  81       1.544 -11.147  -4.629  1.00 10.00      A   
ATOM    751  CG  ASP A  81       1.855  -9.684  -4.898  1.00 10.00      A   
ATOM    752  OD1 ASP A  81       2.788  -9.395  -5.685  1.00 10.00      A   
ATOM    753  OD2 ASP A  81       1.162  -8.813  -4.328  1.00 10.00      A   
ATOM    754  C   ASP A  81       2.963 -13.140  -5.177  1.00 10.00      A   
ATOM    755  O   ASP A  81       4.003 -12.827  -4.600  1.00 10.00      A   
ATOM    756  N   PHE A  82       2.575 -14.399  -5.327  1.00 10.00      A   
ATOM    757  HN  PHE A  82       1.716 -14.583  -5.762  1.00 10.00      A   
ATOM    758  CA  PHE A  82       3.379 -15.512  -4.850  1.00 10.00      A   
ATOM    759  CB  PHE A  82       2.514 -16.513  -4.087  1.00 10.00      A   
ATOM    760  CG  PHE A  82       1.929 -15.952  -2.824  1.00 10.00      A   
ATOM    761  CD1 PHE A  82       2.756 -15.509  -1.804  1.00 10.00      A   
ATOM    762  CD2 PHE A  82       0.560 -15.869  -2.651  1.00 10.00      A   
ATOM    763  CE1 PHE A  82       2.230 -14.994  -0.637  1.00 10.00      A   
ATOM    764  CE2 PHE A  82       0.026 -15.355  -1.485  1.00 10.00      A   
ATOM    765  CZ  PHE A  82       0.863 -14.917  -0.476  1.00 10.00      A   
ATOM    766  C   PHE A  82       4.089 -16.191  -6.014  1.00 10.00      A   
ATOM    767  O   PHE A  82       4.605 -17.305  -5.881  1.00 10.00      A   
ATOM    768  N   ASN A  83       4.085 -15.505  -7.157  1.00 10.00      A   
ATOM    769  HN  ASN A  83       3.625 -14.638  -7.179  1.00 10.00      A   
ATOM    770  CA  ASN A  83       4.734 -15.984  -8.379  1.00 10.00      A   
ATOM    771  CB  ASN A  83       6.233 -16.208  -8.164  1.00 10.00      A   
ATOM    772  CG  ASN A  83       6.976 -14.918  -7.858  1.00 10.00      A   
ATOM    773  OD1 ASN A  83       6.713 -13.872  -8.457  1.00 10.00      A   
ATOM    774  ND2 ASN A  83       7.889 -14.979  -6.903  1.00 10.00      A   
ATOM    775 HD21 ASN A  83       8.030 -15.837  -6.456  1.00 10.00      A   
ATOM    776 HD22 ASN A  83       8.386 -14.162  -6.680  1.00 10.00      A   
ATOM    777  C   ASN A  83       4.063 -17.234  -8.936  1.00 10.00      A   
ATOM    778  O   ASN A  83       4.683 -18.043  -9.625  1.00 10.00      A   
ATOM    779  N   LEU A  84       2.780 -17.379  -8.647  1.00 10.00      A   
ATOM    780  HN  LEU A  84       2.334 -16.701  -8.099  1.00 10.00      A   
ATOM    781  CA  LEU A  84       2.021 -18.527  -9.123  1.00 10.00      A   
ATOM    782  CB  LEU A  84       0.997 -18.972  -8.081  1.00 10.00      A   
ATOM    783  CG  LEU A  84       1.571 -19.571  -6.793  1.00 10.00      A   
ATOM    784  CD1 LEU A  84       0.469 -19.850  -5.785  1.00 10.00      A   
ATOM    785  CD2 LEU A  84       2.358 -20.835  -7.093  1.00 10.00      A   
ATOM    786  C   LEU A  84       1.346 -18.212 -10.453  1.00 10.00      A   
ATOM    787  O   LEU A  84       0.711 -19.072 -11.066  1.00 10.00      A   
ATOM    788  N   VAL A  85       1.494 -16.964 -10.884  1.00 10.00      A   
ATOM    789  HN  VAL A  85       2.008 -16.336 -10.339  1.00 10.00      A   
ATOM    790  CA  VAL A  85       0.928 -16.502 -12.146  1.00 10.00      A   
ATOM    791  CB  VAL A  85      -0.077 -15.341 -11.939  1.00 10.00      A   
ATOM    792  CG1 VAL A  85      -0.537 -14.772 -13.275  1.00 10.00      A   
ATOM    793  CG2 VAL A  85      -1.277 -15.817 -11.130  1.00 10.00      A   
ATOM    794  C   VAL A  85       2.057 -16.067 -13.079  1.00 10.00      A   
ATOM    795  O   VAL A  85       2.862 -15.201 -12.725  1.00 10.00      A   
ATOM    796  N   PRO A  86       2.146 -16.690 -14.267  1.00 10.00      A   
ATOM    797  CA  PRO A  86       3.187 -16.387 -15.261  1.00 10.00      A   
ATOM    798  CB  PRO A  86       2.796 -17.253 -16.463  1.00 10.00      A   
ATOM    799  CG  PRO A  86       1.984 -18.355 -15.882  1.00 10.00      A   
ATOM    800  CD  PRO A  86       1.236 -17.748 -14.734  1.00 10.00      A   
ATOM    801  C   PRO A  86       3.219 -14.910 -15.662  1.00 10.00      A   
ATOM    802  O   PRO A  86       2.175 -14.271 -15.815  1.00 10.00      A   
ATOM    803  N   ASP A  87       4.429 -14.376 -15.826  1.00 10.00      A   
ATOM    804  HN  ASP A  87       5.215 -14.943 -15.692  1.00 10.00      A   
ATOM    805  CA  ASP A  87       4.620 -12.980 -16.209  1.00 10.00      A   
ATOM    806  CB  ASP A  87       6.100 -12.580 -16.122  1.00 10.00      A   
ATOM    807  CG  ASP A  87       6.579 -12.365 -14.703  1.00 10.00      A   
ATOM    808  OD1 ASP A  87       7.219 -13.282 -14.143  1.00 10.00      A   
ATOM    809  OD2 ASP A  87       6.327 -11.280 -14.142  1.00 10.00      A   
ATOM    810  C   ASP A  87       4.126 -12.741 -17.625  1.00 10.00      A   
ATOM    811  O   ASP A  87       4.364 -13.554 -18.524  1.00 10.00      A   
ATOM    812  N   GLY A  88       3.440 -11.630 -17.819  1.00 10.00      A   
ATOM    813  HN  GLY A  88       3.285 -11.020 -17.067  1.00 10.00      A   
ATOM    814  CA  GLY A  88       2.918 -11.306 -19.126  1.00 10.00      A   
ATOM    815  C   GLY A  88       1.443 -11.611 -19.225  1.00 10.00      A   
ATOM    816  O   GLY A  88       0.833 -11.429 -20.278  1.00 10.00      A   
ATOM    817  N   TRP A  89       0.871 -12.079 -18.122  1.00 10.00      A   
ATOM    818  HN  TRP A  89       1.419 -12.202 -17.317  1.00 10.00      A   
ATOM    819  CA  TRP A  89      -0.543 -12.414 -18.072  1.00 10.00      A   
ATOM    820  CB  TRP A  89      -0.904 -13.040 -16.718  1.00 10.00      A   
ATOM    821  CG  TRP A  89      -2.377 -13.056 -16.439  1.00 10.00      A   
ATOM    822  CD1 TRP A  89      -3.316 -13.859 -17.018  1.00 10.00      A   
ATOM    823  CD2 TRP A  89      -3.084 -12.216 -15.518  1.00 10.00      A   
ATOM    824  NE1 TRP A  89      -4.563 -13.564 -16.522  1.00 10.00      A   
ATOM    825  HE1 TRP A  89      -5.410 -14.000 -16.792  1.00 10.00      A   
ATOM    826  CE2 TRP A  89      -4.445 -12.560 -15.598  1.00 10.00      A   
ATOM    827  CE3 TRP A  89      -2.692 -11.205 -14.637  1.00 10.00      A   
ATOM    828  CZ2 TRP A  89      -5.418 -11.928 -14.830  1.00 10.00      A   
ATOM    829  CZ3 TRP A  89      -3.658 -10.579 -13.875  1.00 10.00      A   
ATOM    830  CH2 TRP A  89      -5.005 -10.941 -13.975  1.00 10.00      A   
ATOM    831  C   TRP A  89      -1.398 -11.181 -18.333  1.00 10.00      A   
ATOM    832  O   TRP A  89      -2.291 -11.202 -19.180  1.00 10.00      A   
ATOM    833  N   GLY A  90      -1.108 -10.109 -17.608  1.00 10.00      A   
ATOM    834  HN  GLY A  90      -0.374 -10.152 -16.957  1.00 10.00      A   
ATOM    835  CA  GLY A  90      -1.853  -8.881 -17.761  1.00 10.00      A   
ATOM    836  C   GLY A  90      -1.618  -7.936 -16.603  1.00 10.00      A   
ATOM    837  O   GLY A  90      -0.593  -8.020 -15.923  1.00 10.00      A   
ATOM    838  N   GLY A  91      -2.566  -7.047 -16.373  1.00 10.00      A   
ATOM    839  HN  GLY A  91      -3.359  -7.032 -16.950  1.00 10.00      A   
ATOM    840  CA  GLY A  91      -2.444  -6.090 -15.297  1.00 10.00      A   
ATOM    841  C   GLY A  91      -1.800  -4.806 -15.774  1.00 10.00      A   
ATOM    842  O   GLY A  91      -1.092  -4.137 -15.021  1.00 10.00      A   
ATOM    843  N   TYR A  92      -2.055  -4.458 -17.026  1.00 10.00      A   
ATOM    844  HN  TYR A  92      -2.652  -5.022 -17.566  1.00 10.00      A   
ATOM    845  CA  TYR A  92      -1.488  -3.252 -17.616  1.00 10.00      A   
ATOM    846  CB  TYR A  92      -1.369  -3.405 -19.135  1.00 10.00      A   
ATOM    847  CG  TYR A  92      -0.530  -4.594 -19.546  1.00 10.00      A   
ATOM    848  CD1 TYR A  92      -1.085  -5.657 -20.246  1.00 10.00      A   
ATOM    849  CD2 TYR A  92       0.816  -4.656 -19.219  1.00 10.00      A   
ATOM    850  CE1 TYR A  92      -0.317  -6.748 -20.607  1.00 10.00      A   
ATOM    851  CE2 TYR A  92       1.591  -5.741 -19.578  1.00 10.00      A   
ATOM    852  CZ  TYR A  92       1.020  -6.784 -20.271  1.00 10.00      A   
ATOM    853  OH  TYR A  92       1.790  -7.868 -20.629  1.00 10.00      A   
ATOM    854  HH  TYR A  92       2.424  -8.058 -19.926  1.00 10.00      A   
ATOM    855  C   TYR A  92      -2.317  -2.026 -17.259  1.00 10.00      A   
ATOM    856  O   TYR A  92      -3.545  -2.048 -17.353  1.00 10.00      A   
ATOM    857  N   VAL A  93      -1.642  -0.961 -16.846  1.00 10.00      A   
ATOM    858  HN  VAL A  93      -0.662  -1.008 -16.797  1.00 10.00      A   
ATOM    859  CA  VAL A  93      -2.316   0.273 -16.462  1.00 10.00      A   
ATOM    860  CB  VAL A  93      -1.842   0.774 -15.075  1.00 10.00      A   
ATOM    861  CG1 VAL A  93      -0.436   1.358 -15.144  1.00 10.00      A   
ATOM    862  CG2 VAL A  93      -2.825   1.781 -14.497  1.00 10.00      A   
ATOM    863  C   VAL A  93      -2.128   1.371 -17.510  1.00 10.00      A   
ATOM    864  O   VAL A  93      -2.798   2.409 -17.466  1.00 10.00      A   
ATOM    865  N   TYR A  94      -1.234   1.125 -18.465  1.00 10.00      A   
ATOM    866  HN  TYR A  94      -0.753   0.269 -18.462  1.00 10.00      A   
ATOM    867  CA  TYR A  94      -0.955   2.095 -19.519  1.00 10.00      A   
ATOM    868  CB  TYR A  94       0.086   1.579 -20.521  1.00 10.00      A   
ATOM    869  CG  TYR A  94       0.470   2.608 -21.559  1.00 10.00      A   
ATOM    870  CD1 TYR A  94       1.344   3.642 -21.251  1.00 10.00      A   
ATOM    871  CD2 TYR A  94      -0.053   2.554 -22.842  1.00 10.00      A   
ATOM    872  CE1 TYR A  94       1.681   4.594 -22.192  1.00 10.00      A   
ATOM    873  CE2 TYR A  94       0.283   3.498 -23.792  1.00 10.00      A   
ATOM    874  CZ  TYR A  94       1.149   4.516 -23.461  1.00 10.00      A   
ATOM    875  OH  TYR A  94       1.475   5.470 -24.401  1.00 10.00      A   
ATOM    876  HH  TYR A  94       0.668   5.732 -24.883  1.00 10.00      A   
ATOM    877  C   TYR A  94      -2.226   2.584 -20.231  1.00 10.00      A   
ATOM    878  O   TYR A  94      -2.456   3.792 -20.308  1.00 10.00      A   
ATOM    879  N   PRO A  95      -3.078   1.667 -20.754  1.00 10.00      A   
ATOM    880  CA  PRO A  95      -4.318   2.055 -21.447  1.00 10.00      A   
ATOM    881  CB  PRO A  95      -5.014   0.719 -21.714  1.00 10.00      A   
ATOM    882  CG  PRO A  95      -3.910  -0.275 -21.744  1.00 10.00      A   
ATOM    883  CD  PRO A  95      -2.904   0.200 -20.737  1.00 10.00      A   
ATOM    884  C   PRO A  95      -5.207   2.943 -20.580  1.00 10.00      A   
ATOM    885  O   PRO A  95      -5.832   3.883 -21.070  1.00 10.00      A   
ATOM    886  N   TRP A  96      -5.248   2.644 -19.286  1.00 10.00      A   
ATOM    887  HN  TRP A  96      -4.711   1.894 -18.956  1.00 10.00      A   
ATOM    888  CA  TRP A  96      -6.053   3.412 -18.345  1.00 10.00      A   
ATOM    889  CB  TRP A  96      -6.046   2.749 -16.966  1.00 10.00      A   
ATOM    890  CG  TRP A  96      -6.925   1.539 -16.862  1.00 10.00      A   
ATOM    891  CD1 TRP A  96      -6.565   0.243 -17.088  1.00 10.00      A   
ATOM    892  CD2 TRP A  96      -8.309   1.514 -16.493  1.00 10.00      A   
ATOM    893  NE1 TRP A  96      -7.639  -0.586 -16.892  1.00 10.00      A   
ATOM    894  HE1 TRP A  96      -7.629  -1.563 -16.997  1.00 10.00      A   
ATOM    895  CE2 TRP A  96      -8.723   0.168 -16.525  1.00 10.00      A   
ATOM    896  CE3 TRP A  96      -9.239   2.498 -16.145  1.00 10.00      A   
ATOM    897  CZ2 TRP A  96     -10.025  -0.221 -16.216  1.00 10.00      A   
ATOM    898  CZ3 TRP A  96     -10.531   2.110 -15.838  1.00 10.00      A   
ATOM    899  CH2 TRP A  96     -10.913   0.765 -15.877  1.00 10.00      A   
ATOM    900  C   TRP A  96      -5.531   4.842 -18.232  1.00 10.00      A   
ATOM    901  O   TRP A  96      -6.288   5.806 -18.348  1.00 10.00      A   
ATOM    902  N   ILE A  97      -4.229   4.971 -18.029  1.00 10.00      A   
ATOM    903  HN  ILE A  97      -3.675   4.162 -17.966  1.00 10.00      A   
ATOM    904  CA  ILE A  97      -3.598   6.278 -17.896  1.00 10.00      A   
ATOM    905  CB  ILE A  97      -2.116   6.151 -17.479  1.00 10.00      A   
ATOM    906  CG1 ILE A  97      -1.988   5.345 -16.182  1.00 10.00      A   
ATOM    907  CG2 ILE A  97      -1.475   7.522 -17.321  1.00 10.00      A   
ATOM    908  CD1 ILE A  97      -2.745   5.935 -15.012  1.00 10.00      A   
ATOM    909  C   ILE A  97      -3.705   7.087 -19.188  1.00 10.00      A   
ATOM    910  O   ILE A  97      -4.010   8.282 -19.160  1.00 10.00      A   
ATOM    911  N   GLU A  98      -3.482   6.428 -20.318  1.00 10.00      A   
ATOM    912  HN  GLU A  98      -3.265   5.467 -20.278  1.00 10.00      A   
ATOM    913  CA  GLU A  98      -3.536   7.092 -21.617  1.00 10.00      A   
ATOM    914  CB  GLU A  98      -2.998   6.174 -22.715  1.00 10.00      A   
ATOM    915  CG  GLU A  98      -2.639   6.899 -24.000  1.00 10.00      A   
ATOM    916  CD  GLU A  98      -2.168   5.956 -25.086  1.00 10.00      A   
ATOM    917  OE1 GLU A  98      -0.986   6.048 -25.490  1.00 10.00      A   
ATOM    918  OE2 GLU A  98      -2.973   5.112 -25.539  1.00 10.00      A   
ATOM    919  C   GLU A  98      -4.946   7.575 -21.963  1.00 10.00      A   
ATOM    920  O   GLU A  98      -5.117   8.539 -22.714  1.00 10.00      A   
ATOM    921  N   ALA A  99      -5.955   6.910 -21.422  1.00 10.00      A   
ATOM    922  HN  ALA A  99      -5.768   6.141 -20.841  1.00 10.00      A   
ATOM    923  CA  ALA A  99      -7.337   7.280 -21.690  1.00 10.00      A   
ATOM    924  CB  ALA A  99      -8.219   6.043 -21.701  1.00 10.00      A   
ATOM    925  C   ALA A  99      -7.856   8.306 -20.681  1.00 10.00      A   
ATOM    926  O   ALA A  99      -8.717   9.132 -21.003  1.00 10.00      A   
ATOM    927  N   MET A 100      -7.320   8.264 -19.465  1.00 10.00      A   
ATOM    928  HN  MET A 100      -6.624   7.595 -19.272  1.00 10.00      A   
ATOM    929  CA  MET A 100      -7.745   9.177 -18.408  1.00 10.00      A   
ATOM    930  CB  MET A 100      -7.550   8.551 -17.023  1.00 10.00      A   
ATOM    931  CG  MET A 100      -8.469   7.369 -16.746  1.00 10.00      A   
ATOM    932  SD  MET A 100      -8.589   6.955 -14.993  1.00 10.00      A   
ATOM    933  CE  MET A 100      -6.880   6.587 -14.603  1.00 10.00      A   
ATOM    934  C   MET A 100      -7.042  10.527 -18.485  1.00 10.00      A   
ATOM    935  O   MET A 100      -7.589  11.538 -18.050  1.00 10.00      A   
ATOM    936  N   SER A 101      -5.842  10.539 -19.049  1.00 10.00      A   
ATOM    937  HN  SER A 101      -5.469   9.697 -19.388  1.00 10.00      A   
ATOM    938  CA  SER A 101      -5.057  11.766 -19.174  1.00 10.00      A   
ATOM    939  CB  SER A 101      -3.700  11.472 -19.810  1.00 10.00      A   
ATOM    940  OG  SER A 101      -3.819  10.467 -20.797  1.00 10.00      A   
ATOM    941  HG  SER A 101      -3.543   9.622 -20.423  1.00 10.00      A   
ATOM    942  C   SER A 101      -5.793  12.845 -19.964  1.00 10.00      A   
ATOM    943  O   SER A 101      -5.648  14.037 -19.688  1.00 10.00      A   
ATOM    944  N   SER A 102      -6.581  12.429 -20.944  1.00 10.00      A   
ATOM    945  HN  SER A 102      -6.642  11.469 -21.135  1.00 10.00      A   
ATOM    946  CA  SER A 102      -7.336  13.361 -21.764  1.00 10.00      A   
ATOM    947  CB  SER A 102      -7.258  12.924 -23.225  1.00 10.00      A   
ATOM    948  OG  SER A 102      -6.414  11.787 -23.370  1.00 10.00      A   
ATOM    949  HG  SER A 102      -5.494  12.075 -23.415  1.00 10.00      A   
ATOM    950  C   SER A 102      -8.791  13.445 -21.305  1.00 10.00      A   
ATOM    951  O   SER A 102      -9.692  13.721 -22.102  1.00 10.00      A   
ATOM    952  N   SER A 103      -9.020  13.208 -20.016  1.00 10.00      A   
ATOM    953  HN  SER A 103      -8.269  13.000 -19.426  1.00 10.00      A   
ATOM    954  CA  SER A 103     -10.367  13.246 -19.468  1.00 10.00      A   
ATOM    955  CB  SER A 103     -10.965  11.836 -19.440  1.00 10.00      A   
ATOM    956  OG  SER A 103     -10.830  11.199 -20.705  1.00 10.00      A   
ATOM    957  HG  SER A 103     -10.127  10.538 -20.657  1.00 10.00      A   
ATOM    958  C   SER A 103     -10.410  13.877 -18.075  1.00 10.00      A   
ATOM    959  O   SER A 103     -11.257  14.725 -17.800  1.00 10.00      A   
ATOM    960  N   TYR A 104      -9.492  13.475 -17.200  1.00 10.00      A   
ATOM    961  HN  TYR A 104      -8.818  12.814 -17.473  1.00 10.00      A   
ATOM    962  CA  TYR A 104      -9.462  14.011 -15.840  1.00 10.00      A   
ATOM    963  CB  TYR A 104      -9.433  12.884 -14.803  1.00 10.00      A   
ATOM    964  CG  TYR A 104     -10.475  11.809 -15.001  1.00 10.00      A   
ATOM    965  CD1 TYR A 104     -10.099  10.488 -15.207  1.00 10.00      A   
ATOM    966  CD2 TYR A 104     -11.830  12.107 -14.972  1.00 10.00      A   
ATOM    967  CE1 TYR A 104     -11.038   9.494 -15.376  1.00 10.00      A   
ATOM    968  CE2 TYR A 104     -12.778  11.117 -15.144  1.00 10.00      A   
ATOM    969  CZ  TYR A 104     -12.375   9.812 -15.345  1.00 10.00      A   
ATOM    970  OH  TYR A 104     -13.313   8.818 -15.502  1.00 10.00      A   
ATOM    971  HH  TYR A 104     -14.199   9.212 -15.530  1.00 10.00      A   
ATOM    972  C   TYR A 104      -8.261  14.919 -15.621  1.00 10.00      A   
ATOM    973  O   TYR A 104      -7.167  14.448 -15.326  1.00 10.00      A   
ATOM    974  N   THR A 105      -8.459  16.218 -15.769  1.00 10.00      A   
ATOM    975  HN  THR A 105      -9.343  16.549 -16.045  1.00 10.00      A   
ATOM    976  CA  THR A 105      -7.384  17.170 -15.556  1.00 10.00      A   
ATOM    977  CB  THR A 105      -7.598  18.438 -16.396  1.00 10.00      A   
ATOM    978  OG1 THR A 105      -9.001  18.609 -16.644  1.00 10.00      A   
ATOM    979  HG1 THR A 105      -9.127  19.343 -17.257  1.00 10.00      A   
ATOM    980  CG2 THR A 105      -6.867  18.309 -17.722  1.00 10.00      A   
ATOM    981  C   THR A 105      -7.276  17.529 -14.071  1.00 10.00      A   
ATOM    982  O   THR A 105      -6.269  18.073 -13.611  1.00 10.00      A   
ATOM    983  N   TRP A 106      -8.323  17.198 -13.322  1.00 10.00      A   
ATOM    984  HN  TRP A 106      -9.087  16.758 -13.745  1.00 10.00      A   
ATOM    985  CA  TRP A 106      -8.367  17.473 -11.891  1.00 10.00      A   
ATOM    986  CB  TRP A 106      -9.731  18.042 -11.493  1.00 10.00      A   
ATOM    987  CG  TRP A 106      -9.930  19.464 -11.914  1.00 10.00      A   
ATOM    988  CD1 TRP A 106     -10.626  19.910 -12.999  1.00 10.00      A   
ATOM    989  CD2 TRP A 106      -9.423  20.631 -11.258  1.00 10.00      A   
ATOM    990  NE1 TRP A 106     -10.589  21.281 -13.056  1.00 10.00      A   
ATOM    991  HE1 TRP A 106     -11.019  21.837 -13.743  1.00 10.00      A   
ATOM    992  CE2 TRP A 106      -9.854  21.748 -11.996  1.00 10.00      A   
ATOM    993  CE3 TRP A 106      -8.646  20.840 -10.113  1.00 10.00      A   
ATOM    994  CZ2 TRP A 106      -9.537  23.053 -11.630  1.00 10.00      A   
ATOM    995  CZ3 TRP A 106      -8.332  22.137  -9.752  1.00 10.00      A   
ATOM    996  CH2 TRP A 106      -8.777  23.226 -10.507  1.00 10.00      A   
ATOM    997  C   TRP A 106      -8.069  16.221 -11.073  1.00 10.00      A   
ATOM    998  O   TRP A 106      -8.334  16.180  -9.876  1.00 10.00      A   
ATOM    999  N   LEU A 107      -7.517  15.205 -11.723  1.00 10.00      A   
ATOM   1000  HN  LEU A 107      -7.320  15.298 -12.675  1.00 10.00      A   
ATOM   1001  CA  LEU A 107      -7.179  13.959 -11.045  1.00 10.00      A   
ATOM   1002  CB  LEU A 107      -6.747  12.900 -12.063  1.00 10.00      A   
ATOM   1003  CG  LEU A 107      -6.781  11.446 -11.586  1.00 10.00      A   
ATOM   1004  CD1 LEU A 107      -8.147  11.101 -11.020  1.00 10.00      A   
ATOM   1005  CD2 LEU A 107      -6.434  10.508 -12.728  1.00 10.00      A   
ATOM   1006  C   LEU A 107      -6.074  14.214 -10.023  1.00 10.00      A   
ATOM   1007  O   LEU A 107      -5.046  14.815 -10.347  1.00 10.00      A   
ATOM   1008  N   GLU A 108      -6.286  13.757  -8.793  1.00 10.00      A   
ATOM   1009  HN  GLU A 108      -7.110  13.261  -8.598  1.00 10.00      A   
ATOM   1010  CA  GLU A 108      -5.321  13.983  -7.725  1.00 10.00      A   
ATOM   1011  CB  GLU A 108      -5.964  14.802  -6.602  1.00 10.00      A   
ATOM   1012  CG  GLU A 108      -6.780  15.993  -7.080  1.00 10.00      A   
ATOM   1013  CD  GLU A 108      -7.423  16.759  -5.946  1.00 10.00      A   
ATOM   1014  OE1 GLU A 108      -8.628  16.558  -5.689  1.00 10.00      A   
ATOM   1015  OE2 GLU A 108      -6.728  17.574  -5.309  1.00 10.00      A   
ATOM   1016  C   GLU A 108      -4.766  12.690  -7.138  1.00 10.00      A   
ATOM   1017  O   GLU A 108      -3.594  12.636  -6.751  1.00 10.00      A   
ATOM   1018  N   GLU A 109      -5.593  11.655  -7.055  1.00 10.00      A   
ATOM   1019  HN  GLU A 109      -6.510  11.734  -7.397  1.00 10.00      A   
ATOM   1020  CA  GLU A 109      -5.157  10.398  -6.466  1.00 10.00      A   
ATOM   1021  CB  GLU A 109      -5.934  10.105  -5.176  1.00 10.00      A   
ATOM   1022  CG  GLU A 109      -5.711  11.096  -4.043  1.00 10.00      A   
ATOM   1023  CD  GLU A 109      -6.663  10.880  -2.876  1.00 10.00      A   
ATOM   1024  OE1 GLU A 109      -6.864   9.713  -2.467  1.00 10.00      A   
ATOM   1025  OE2 GLU A 109      -7.217  11.874  -2.360  1.00 10.00      A   
ATOM   1026  C   GLU A 109      -5.288   9.213  -7.412  1.00 10.00      A   
ATOM   1027  O   GLU A 109      -6.331   9.001  -8.031  1.00 10.00      A   
ATOM   1028  N   ILE A 110      -4.208   8.452  -7.518  1.00 10.00      A   
ATOM   1029  HN  ILE A 110      -3.396   8.711  -7.031  1.00 10.00      A   
ATOM   1030  CA  ILE A 110      -4.173   7.246  -8.336  1.00 10.00      A   
ATOM   1031  CB  ILE A 110      -3.391   7.444  -9.653  1.00 10.00      A   
ATOM   1032  CG1 ILE A 110      -4.259   8.175 -10.682  1.00 10.00      A   
ATOM   1033  CG2 ILE A 110      -2.922   6.107 -10.216  1.00 10.00      A   
ATOM   1034  CD1 ILE A 110      -3.573   8.400 -12.015  1.00 10.00      A   
ATOM   1035  C   ILE A 110      -3.551   6.117  -7.515  1.00 10.00      A   
ATOM   1036  O   ILE A 110      -2.394   6.204  -7.085  1.00 10.00      A   
ATOM   1037  N   ARG A 111      -4.332   5.080  -7.269  1.00 10.00      A   
ATOM   1038  HN  ARG A 111      -5.249   5.071  -7.634  1.00 10.00      A   
ATOM   1039  CA  ARG A 111      -3.874   3.944  -6.487  1.00 10.00      A   
ATOM   1040  CB  ARG A 111      -4.737   3.790  -5.233  1.00 10.00      A   
ATOM   1041  CG  ARG A 111      -4.703   5.003  -4.318  1.00 10.00      A   
ATOM   1042  CD  ARG A 111      -6.001   5.165  -3.547  1.00 10.00      A   
ATOM   1043  NE  ARG A 111      -6.040   6.433  -2.818  1.00 10.00      A   
ATOM   1044  HE  ARG A 111      -6.218   7.247  -3.344  1.00 10.00      A   
ATOM   1045  CZ  ARG A 111      -5.844   6.544  -1.507  1.00 10.00      A   
ATOM   1046  NH1 ARG A 111      -5.593   5.468  -0.773  1.00 10.00      A   
ATOM   1047 HH11 ARG A 111      -5.551   4.527  -1.223  1.00 10.00      A   
ATOM   1048 HH12 ARG A 111      -5.439   5.555   0.259  1.00 10.00      A   
ATOM   1049  NH2 ARG A 111      -5.908   7.737  -0.928  1.00 10.00      A   
ATOM   1050 HH21 ARG A 111      -6.115   8.594  -1.505  1.00 10.00      A   
ATOM   1051 HH22 ARG A 111      -5.754   7.833   0.100  1.00 10.00      A   
ATOM   1052  C   ARG A 111      -3.925   2.676  -7.323  1.00 10.00      A   
ATOM   1053  O   ARG A 111      -4.959   2.345  -7.903  1.00 10.00      A   
ATOM   1054  N   LEU A 112      -2.804   1.976  -7.403  1.00 10.00      A   
ATOM   1055  HN  LEU A 112      -2.004   2.295  -6.925  1.00 10.00      A   
ATOM   1056  CA  LEU A 112      -2.724   0.751  -8.180  1.00 10.00      A   
ATOM   1057  CB  LEU A 112      -1.866   0.972  -9.430  1.00 10.00      A   
ATOM   1058  CG  LEU A 112      -2.216   2.192 -10.286  1.00 10.00      A   
ATOM   1059  CD1 LEU A 112      -1.133   2.458 -11.316  1.00 10.00      A   
ATOM   1060  CD2 LEU A 112      -3.562   2.005 -10.965  1.00 10.00      A   
ATOM   1061  C   LEU A 112      -2.141  -0.382  -7.348  1.00 10.00      A   
ATOM   1062  O   LEU A 112      -1.063  -0.247  -6.766  1.00 10.00      A   
ATOM   1063  N   LYS A 113      -2.853  -1.494  -7.291  1.00 10.00      A   
ATOM   1064  HN  LYS A 113      -3.708  -1.544  -7.778  1.00 10.00      A   
ATOM   1065  CA  LYS A 113      -2.394  -2.649  -6.540  1.00 10.00      A   
ATOM   1066  CB  LYS A 113      -3.397  -3.044  -5.447  1.00 10.00      A   
ATOM   1067  CG  LYS A 113      -2.854  -4.066  -4.455  1.00 10.00      A   
ATOM   1068  CD  LYS A 113      -3.963  -4.695  -3.623  1.00 10.00      A   
ATOM   1069  CE  LYS A 113      -3.396  -5.668  -2.595  1.00 10.00      A   
ATOM   1070  NZ  LYS A 113      -4.455  -6.499  -1.964  1.00 10.00      A   
ATOM   1071  HZ1 LYS A 113      -4.038  -7.130  -1.246  1.00 10.00      A   
ATOM   1072  HZ2 LYS A 113      -4.935  -7.083  -2.680  1.00 10.00      A   
ATOM   1073  HZ3 LYS A 113      -5.165  -5.893  -1.506  1.00 10.00      A   
ATOM   1074  C   LYS A 113      -2.151  -3.827  -7.474  1.00 10.00      A   
ATOM   1075  O   LYS A 113      -3.071  -4.293  -8.149  1.00 10.00      A   
ATOM   1076  N   ARG A 114      -0.905  -4.293  -7.505  1.00 10.00      A   
ATOM   1077  HN  ARG A 114      -0.225  -3.858  -6.939  1.00 10.00      A   
ATOM   1078  CA  ARG A 114      -0.505  -5.418  -8.347  1.00 10.00      A   
ATOM   1079  CB  ARG A 114      -1.215  -6.706  -7.924  1.00 10.00      A   
ATOM   1080  CG  ARG A 114      -0.948  -7.134  -6.493  1.00 10.00      A   
ATOM   1081  CD  ARG A 114      -1.683  -8.422  -6.163  1.00 10.00      A   
ATOM   1082  NE  ARG A 114      -1.582  -8.767  -4.750  1.00 10.00      A   
ATOM   1083  HE  ARG A 114      -0.666  -8.901  -4.385  1.00 10.00      A   
ATOM   1084  CZ  ARG A 114      -2.631  -8.901  -3.936  1.00 10.00      A   
ATOM   1085  NH1 ARG A 114      -3.875  -8.718  -4.394  1.00 10.00      A   
ATOM   1086 HH11 ARG A 114      -4.034  -8.471  -5.393  1.00 10.00      A   
ATOM   1087 HH12 ARG A 114      -4.703  -8.826  -3.749  1.00 10.00      A   
ATOM   1088  NH2 ARG A 114      -2.442  -9.230  -2.670  1.00 10.00      A   
ATOM   1089 HH21 ARG A 114      -1.479  -9.392  -2.308  1.00 10.00      A   
ATOM   1090 HH22 ARG A 114      -3.257  -9.318  -2.015  1.00 10.00      A   
ATOM   1091  C   ARG A 114      -0.758  -5.127  -9.822  1.00 10.00      A   
ATOM   1092  O   ARG A 114      -1.499  -5.845 -10.495  1.00 10.00      A   
ATOM   1093  N   MET A 115      -0.139  -4.068 -10.321  1.00 10.00      A   
ATOM   1094  HN  MET A 115       0.452  -3.540  -9.744  1.00 10.00      A   
ATOM   1095  CA  MET A 115      -0.300  -3.677 -11.713  1.00 10.00      A   
ATOM   1096  CB  MET A 115      -1.209  -2.447 -11.829  1.00 10.00      A   
ATOM   1097  CG  MET A 115      -2.655  -2.684 -11.411  1.00 10.00      A   
ATOM   1098  SD  MET A 115      -3.676  -3.350 -12.742  1.00 10.00      A   
ATOM   1099  CE  MET A 115      -3.942  -1.879 -13.725  1.00 10.00      A   
ATOM   1100  C   MET A 115       1.053  -3.380 -12.343  1.00 10.00      A   
ATOM   1101  O   MET A 115       2.014  -3.046 -11.646  1.00 10.00      A   
ATOM   1102  N   VAL A 116       1.123  -3.507 -13.657  1.00 10.00      A   
ATOM   1103  HN  VAL A 116       0.316  -3.781 -14.156  1.00 10.00      A   
ATOM   1104  CA  VAL A 116       2.353  -3.243 -14.388  1.00 10.00      A   
ATOM   1105  CB  VAL A 116       2.473  -4.140 -15.640  1.00 10.00      A   
ATOM   1106  CG1 VAL A 116       3.821  -3.949 -16.317  1.00 10.00      A   
ATOM   1107  CG2 VAL A 116       2.257  -5.603 -15.279  1.00 10.00      A   
ATOM   1108  C   VAL A 116       2.378  -1.776 -14.811  1.00 10.00      A   
ATOM   1109  O   VAL A 116       1.613  -1.353 -15.679  1.00 10.00      A   
ATOM   1110  N   VAL A 117       3.244  -1.005 -14.183  1.00 10.00      A   
ATOM   1111  HN  VAL A 117       3.846  -1.407 -13.518  1.00 10.00      A   
ATOM   1112  CA  VAL A 117       3.355   0.414 -14.471  1.00 10.00      A   
ATOM   1113  CB  VAL A 117       3.306   1.245 -13.170  1.00 10.00      A   
ATOM   1114  CG1 VAL A 117       3.286   2.736 -13.482  1.00 10.00      A   
ATOM   1115  CG2 VAL A 117       2.108   0.848 -12.320  1.00 10.00      A   
ATOM   1116  C   VAL A 117       4.667   0.698 -15.178  1.00 10.00      A   
ATOM   1117  O   VAL A 117       5.728   0.480 -14.613  1.00 10.00      A   
ATOM   1118  N   THR A 118       4.594   1.171 -16.408  1.00 10.00      A   
ATOM   1119  HN  THR A 118       3.713   1.321 -16.816  1.00 10.00      A   
ATOM   1120  CA  THR A 118       5.793   1.483 -17.166  1.00 10.00      A   
ATOM   1121  CB  THR A 118       5.574   1.210 -18.666  1.00 10.00      A   
ATOM   1122  OG1 THR A 118       4.283   1.705 -19.061  1.00 10.00      A   
ATOM   1123  HG1 THR A 118       4.175   1.591 -20.016  1.00 10.00      A   
ATOM   1124  CG2 THR A 118       5.652  -0.282 -18.948  1.00 10.00      A   
ATOM   1125  C   THR A 118       6.178   2.945 -16.963  1.00 10.00      A   
ATOM   1126  O   THR A 118       5.381   3.731 -16.442  1.00 10.00      A   
ATOM   1127  N   ASP A 119       7.389   3.312 -17.375  1.00 10.00      A   
ATOM   1128  HN  ASP A 119       7.985   2.642 -17.777  1.00 10.00      A   
ATOM   1129  CA  ASP A 119       7.857   4.693 -17.237  1.00 10.00      A   
ATOM   1130  CB  ASP A 119       9.302   4.847 -17.719  1.00 10.00      A   
ATOM   1131  CG  ASP A 119      10.306   4.056 -16.907  1.00 10.00      A   
ATOM   1132  OD1 ASP A 119      10.242   4.085 -15.661  1.00 10.00      A   
ATOM   1133  OD2 ASP A 119      11.184   3.410 -17.520  1.00 10.00      A   
ATOM   1134  C   ASP A 119       6.960   5.632 -18.030  1.00 10.00      A   
ATOM   1135  O   ASP A 119       6.742   6.782 -17.639  1.00 10.00      A   
ATOM   1136  N   ASP A 120       6.438   5.120 -19.144  1.00 10.00      A   
ATOM   1137  HN  ASP A 120       6.665   4.197 -19.390  1.00 10.00      A   
ATOM   1138  CA  ASP A 120       5.549   5.887 -20.012  1.00 10.00      A   
ATOM   1139  CB  ASP A 120       5.115   5.059 -21.223  1.00 10.00      A   
ATOM   1140  CG  ASP A 120       6.240   4.783 -22.195  1.00 10.00      A   
ATOM   1141  OD1 ASP A 120       6.722   5.732 -22.844  1.00 10.00      A   
ATOM   1142  OD2 ASP A 120       6.640   3.607 -22.322  1.00 10.00      A   
ATOM   1143  C   ASP A 120       4.312   6.326 -19.249  1.00 10.00      A   
ATOM   1144  O   ASP A 120       3.824   7.442 -19.426  1.00 10.00      A   
ATOM   1145  N   CYS A 121       3.807   5.435 -18.399  1.00 10.00      A   
ATOM   1146  HN  CYS A 121       4.242   4.561 -18.308  1.00 10.00      A   
ATOM   1147  CA  CYS A 121       2.632   5.728 -17.595  1.00 10.00      A   
ATOM   1148  CB  CYS A 121       2.206   4.494 -16.793  1.00 10.00      A   
ATOM   1149  SG  CYS A 121       1.910   3.012 -17.785  1.00 10.00      A   
ATOM   1150  HG  CYS A 121       3.043   2.694 -18.400  1.00 10.00      A   
ATOM   1151  C   CYS A 121       2.930   6.884 -16.649  1.00 10.00      A   
ATOM   1152  O   CYS A 121       2.137   7.811 -16.516  1.00 10.00      A   
ATOM   1153  N   LEU A 122       4.099   6.833 -16.022  1.00 10.00      A   
ATOM   1154  HN  LEU A 122       4.701   6.080 -16.197  1.00 10.00      A   
ATOM   1155  CA  LEU A 122       4.515   7.873 -15.094  1.00 10.00      A   
ATOM   1156  CB  LEU A 122       5.812   7.481 -14.387  1.00 10.00      A   
ATOM   1157  CG  LEU A 122       5.707   6.287 -13.437  1.00 10.00      A   
ATOM   1158  CD1 LEU A 122       7.071   5.900 -12.898  1.00 10.00      A   
ATOM   1159  CD2 LEU A 122       4.746   6.583 -12.300  1.00 10.00      A   
ATOM   1160  C   LEU A 122       4.665   9.211 -15.812  1.00 10.00      A   
ATOM   1161  O   LEU A 122       4.218  10.243 -15.312  1.00 10.00      A   
ATOM   1162  N   GLU A 123       5.293   9.184 -16.990  1.00 10.00      A   
ATOM   1163  HN  GLU A 123       5.653   8.330 -17.323  1.00 10.00      A   
ATOM   1164  CA  GLU A 123       5.470  10.394 -17.788  1.00 10.00      A   
ATOM   1165  CB  GLU A 123       6.181  10.078 -19.107  1.00 10.00      A   
ATOM   1166  CG  GLU A 123       7.674   9.821 -18.984  1.00 10.00      A   
ATOM   1167  CD  GLU A 123       8.404  10.000 -20.303  1.00 10.00      A   
ATOM   1168  OE1 GLU A 123       8.676   8.991 -20.992  1.00 10.00      A   
ATOM   1169  OE2 GLU A 123       8.702  11.158 -20.664  1.00 10.00      A   
ATOM   1170  C   GLU A 123       4.110  10.997 -18.098  1.00 10.00      A   
ATOM   1171  O   GLU A 123       3.887  12.193 -17.909  1.00 10.00      A   
ATOM   1172  N   LEU A 124       3.199  10.145 -18.557  1.00 10.00      A   
ATOM   1173  HN  LEU A 124       3.451   9.199 -18.676  1.00 10.00      A   
ATOM   1174  CA  LEU A 124       1.847  10.561 -18.896  1.00 10.00      A   
ATOM   1175  CB  LEU A 124       1.042   9.371 -19.420  1.00 10.00      A   
ATOM   1176  CG  LEU A 124       0.913   9.254 -20.937  1.00 10.00      A   
ATOM   1177  CD1 LEU A 124       0.291   7.918 -21.306  1.00 10.00      A   
ATOM   1178  CD2 LEU A 124       0.078  10.399 -21.488  1.00 10.00      A   
ATOM   1179  C   LEU A 124       1.132  11.178 -17.697  1.00 10.00      A   
ATOM   1180  O   LEU A 124       0.497  12.223 -17.821  1.00 10.00      A   
ATOM   1181  N   ILE A 125       1.243  10.529 -16.545  1.00 10.00      A   
ATOM   1182  HN  ILE A 125       1.766   9.697 -16.516  1.00 10.00      A   
ATOM   1183  CA  ILE A 125       0.604  11.011 -15.322  1.00 10.00      A   
ATOM   1184  CB  ILE A 125       0.866  10.061 -14.126  1.00 10.00      A   
ATOM   1185  CG1 ILE A 125       0.140   8.729 -14.331  1.00 10.00      A   
ATOM   1186  CG2 ILE A 125       0.452  10.704 -12.806  1.00 10.00      A   
ATOM   1187  CD1 ILE A 125       0.499   7.668 -13.312  1.00 10.00      A   
ATOM   1188  C   ILE A 125       1.075  12.417 -14.966  1.00 10.00      A   
ATOM   1189  O   ILE A 125       0.268  13.325 -14.783  1.00 10.00      A   
ATOM   1190  N   ALA A 126       2.383  12.594 -14.911  1.00 10.00      A   
ATOM   1191  HN  ALA A 126       2.976  11.836 -15.115  1.00 10.00      A   
ATOM   1192  CA  ALA A 126       2.971  13.876 -14.554  1.00 10.00      A   
ATOM   1193  CB  ALA A 126       4.473  13.729 -14.383  1.00 10.00      A   
ATOM   1194  C   ALA A 126       2.653  14.980 -15.560  1.00 10.00      A   
ATOM   1195  O   ALA A 126       2.306  16.099 -15.175  1.00 10.00      A   
ATOM   1196  N   LYS A 127       2.747  14.663 -16.846  1.00 10.00      A   
ATOM   1197  HN  LYS A 127       2.983  13.741 -17.098  1.00 10.00      A   
ATOM   1198  CA  LYS A 127       2.511  15.652 -17.895  1.00 10.00      A   
ATOM   1199  CB  LYS A 127       3.165  15.228 -19.216  1.00 10.00      A   
ATOM   1200  CG  LYS A 127       2.457  14.084 -19.927  1.00 10.00      A   
ATOM   1201  CD  LYS A 127       3.281  13.554 -21.089  1.00 10.00      A   
ATOM   1202  CE  LYS A 127       3.151  14.437 -22.316  1.00 10.00      A   
ATOM   1203  NZ  LYS A 127       2.392  13.761 -23.405  1.00 10.00      A   
ATOM   1204  HZ1 LYS A 127       1.369  13.825 -23.228  1.00 10.00      A   
ATOM   1205  HZ2 LYS A 127       2.661  12.757 -23.459  1.00 10.00      A   
ATOM   1206  HZ3 LYS A 127       2.604  14.211 -24.319  1.00 10.00      A   
ATOM   1207  C   LYS A 127       1.033  15.981 -18.106  1.00 10.00      A   
ATOM   1208  O   LYS A 127       0.708  16.976 -18.749  1.00 10.00      A   
ATOM   1209  N   SER A 128       0.135  15.163 -17.575  1.00 10.00      A   
ATOM   1210  HN  SER A 128       0.434  14.383 -17.060  1.00 10.00      A   
ATOM   1211  CA  SER A 128      -1.291  15.412 -17.753  1.00 10.00      A   
ATOM   1212  CB  SER A 128      -1.985  14.187 -18.351  1.00 10.00      A   
ATOM   1213  OG  SER A 128      -1.185  13.603 -19.365  1.00 10.00      A   
ATOM   1214  HG  SER A 128      -0.513  13.041 -18.954  1.00 10.00      A   
ATOM   1215  C   SER A 128      -1.978  15.837 -16.459  1.00 10.00      A   
ATOM   1216  O   SER A 128      -2.721  16.820 -16.432  1.00 10.00      A   
ATOM   1217  N   PHE A 129      -1.724  15.109 -15.389  1.00 10.00      A   
ATOM   1218  HN  PHE A 129      -1.095  14.356 -15.451  1.00 10.00      A   
ATOM   1219  CA  PHE A 129      -2.340  15.410 -14.112  1.00 10.00      A   
ATOM   1220  CB  PHE A 129      -2.606  14.126 -13.317  1.00 10.00      A   
ATOM   1221  CG  PHE A 129      -3.224  13.019 -14.131  1.00 10.00      A   
ATOM   1222  CD1 PHE A 129      -2.664  11.754 -14.138  1.00 10.00      A   
ATOM   1223  CD2 PHE A 129      -4.356  13.246 -14.891  1.00 10.00      A   
ATOM   1224  CE1 PHE A 129      -3.220  10.734 -14.888  1.00 10.00      A   
ATOM   1225  CE2 PHE A 129      -4.920  12.231 -15.643  1.00 10.00      A   
ATOM   1226  CZ  PHE A 129      -4.351  10.974 -15.642  1.00 10.00      A   
ATOM   1227  C   PHE A 129      -1.485  16.384 -13.313  1.00 10.00      A   
ATOM   1228  O   PHE A 129      -0.702  15.990 -12.449  1.00 10.00      A   
ATOM   1229  N   LYS A 130      -1.630  17.666 -13.625  1.00 10.00      A   
ATOM   1230  HN  LYS A 130      -2.251  17.916 -14.341  1.00 10.00      A   
ATOM   1231  CA  LYS A 130      -0.883  18.708 -12.934  1.00 10.00      A   
ATOM   1232  CB  LYS A 130      -0.946  20.030 -13.701  1.00 10.00      A   
ATOM   1233  CG  LYS A 130       0.177  20.225 -14.706  1.00 10.00      A   
ATOM   1234  CD  LYS A 130      -0.172  19.639 -16.064  1.00 10.00      A   
ATOM   1235  CE  LYS A 130       0.924  19.922 -17.078  1.00 10.00      A   
ATOM   1236  NZ  LYS A 130       0.483  19.654 -18.470  1.00 10.00      A   
ATOM   1237  HZ1 LYS A 130      -0.355  20.229 -18.700  1.00 10.00      A   
ATOM   1238  HZ2 LYS A 130       0.241  18.647 -18.583  1.00 10.00      A   
ATOM   1239  HZ3 LYS A 130       1.248  19.888 -19.135  1.00 10.00      A   
ATOM   1240  C   LYS A 130      -1.429  18.900 -11.528  1.00 10.00      A   
ATOM   1241  O   LYS A 130      -0.761  19.455 -10.656  1.00 10.00      A   
ATOM   1242  N   ASN A 131      -2.653  18.438 -11.315  1.00 10.00      A   
ATOM   1243  HN  ASN A 131      -3.137  18.013 -12.054  1.00 10.00      A   
ATOM   1244  CA  ASN A 131      -3.294  18.547 -10.014  1.00 10.00      A   
ATOM   1245  CB  ASN A 131      -4.792  18.837 -10.164  1.00 10.00      A   
ATOM   1246  CG  ASN A 131      -5.075  20.216 -10.727  1.00 10.00      A   
ATOM   1247  OD1 ASN A 131      -4.786  21.229 -10.092  1.00 10.00      A   
ATOM   1248  ND2 ASN A 131      -5.649  20.263 -11.921  1.00 10.00      A   
ATOM   1249 HD21 ASN A 131      -5.857  19.413 -12.371  1.00 10.00      A   
ATOM   1250 HD22 ASN A 131      -5.847  21.142 -12.306  1.00 10.00      A   
ATOM   1251  C   ASN A 131      -3.084  17.275  -9.199  1.00 10.00      A   
ATOM   1252  O   ASN A 131      -3.721  17.076  -8.166  1.00 10.00      A   
ATOM   1253  N   PHE A 132      -2.176  16.424  -9.666  1.00 10.00      A   
ATOM   1254  HN  PHE A 132      -1.693  16.647 -10.489  1.00 10.00      A   
ATOM   1255  CA  PHE A 132      -1.876  15.168  -8.988  1.00 10.00      A   
ATOM   1256  CB  PHE A 132      -0.955  14.305  -9.845  1.00 10.00      A   
ATOM   1257  CG  PHE A 132      -1.075  12.843  -9.555  1.00 10.00      A   
ATOM   1258  CD1 PHE A 132      -2.167  12.125 -10.005  1.00 10.00      A   
ATOM   1259  CD2 PHE A 132      -0.101  12.188  -8.829  1.00 10.00      A   
ATOM   1260  CE1 PHE A 132      -2.284  10.779  -9.738  1.00 10.00      A   
ATOM   1261  CE2 PHE A 132      -0.212  10.842  -8.559  1.00 10.00      A   
ATOM   1262  CZ  PHE A 132      -1.305  10.134  -9.014  1.00 10.00      A   
ATOM   1263  C   PHE A 132      -1.241  15.424  -7.627  1.00 10.00      A   
ATOM   1264  O   PHE A 132      -0.414  16.328  -7.479  1.00 10.00      A   
ATOM   1265  N   LYS A 133      -1.624  14.625  -6.640  1.00 10.00      A   
ATOM   1266  HN  LYS A 133      -2.277  13.913  -6.824  1.00 10.00      A   
ATOM   1267  CA  LYS A 133      -1.107  14.789  -5.290  1.00 10.00      A   
ATOM   1268  CB  LYS A 133      -2.189  15.377  -4.384  1.00 10.00      A   
ATOM   1269  CG  LYS A 133      -2.517  16.838  -4.643  1.00 10.00      A   
ATOM   1270  CD  LYS A 133      -3.721  17.275  -3.826  1.00 10.00      A   
ATOM   1271  CE  LYS A 133      -3.992  18.763  -3.976  1.00 10.00      A   
ATOM   1272  NZ  LYS A 133      -5.392  19.104  -3.607  1.00 10.00      A   
ATOM   1273  HZ1 LYS A 133      -5.554  20.125  -3.712  1.00 10.00      A   
ATOM   1274  HZ2 LYS A 133      -5.580  18.836  -2.620  1.00 10.00      A   
ATOM   1275  HZ3 LYS A 133      -6.063  18.591  -4.226  1.00 10.00      A   
ATOM   1276  C   LYS A 133      -0.594  13.487  -4.678  1.00 10.00      A   
ATOM   1277  O   LYS A 133       0.516  13.438  -4.158  1.00 10.00      A   
ATOM   1278  N   VAL A 134      -1.390  12.429  -4.733  1.00 10.00      A   
ATOM   1279  HN  VAL A 134      -2.248  12.488  -5.207  1.00 10.00      A   
ATOM   1280  CA  VAL A 134      -0.989  11.167  -4.112  1.00 10.00      A   
ATOM   1281  CB  VAL A 134      -1.947  10.768  -2.965  1.00 10.00      A   
ATOM   1282  CG1 VAL A 134      -1.437   9.531  -2.240  1.00 10.00      A   
ATOM   1283  CG2 VAL A 134      -2.139  11.920  -1.985  1.00 10.00      A   
ATOM   1284  C   VAL A 134      -0.882  10.012  -5.106  1.00 10.00      A   
ATOM   1285  O   VAL A 134      -1.846   9.680  -5.798  1.00 10.00      A   
ATOM   1286  N   LEU A 135       0.298   9.400  -5.157  1.00 10.00      A   
ATOM   1287  HN  LEU A 135       1.029   9.731  -4.585  1.00 10.00      A   
ATOM   1288  CA  LEU A 135       0.551   8.256  -6.026  1.00 10.00      A   
ATOM   1289  CB  LEU A 135       1.746   8.532  -6.948  1.00 10.00      A   
ATOM   1290  CG  LEU A 135       2.103   7.421  -7.941  1.00 10.00      A   
ATOM   1291  CD1 LEU A 135       0.981   7.215  -8.946  1.00 10.00      A   
ATOM   1292  CD2 LEU A 135       3.414   7.728  -8.648  1.00 10.00      A   
ATOM   1293  C   LEU A 135       0.823   7.016  -5.176  1.00 10.00      A   
ATOM   1294  O   LEU A 135       1.771   6.989  -4.390  1.00 10.00      A   
ATOM   1295  N   VAL A 136      -0.021   6.001  -5.313  1.00 10.00      A   
ATOM   1296  HN  VAL A 136      -0.767   6.073  -5.949  1.00 10.00      A   
ATOM   1297  CA  VAL A 136       0.141   4.775  -4.541  1.00 10.00      A   
ATOM   1298  CB  VAL A 136      -1.043   4.539  -3.573  1.00 10.00      A   
ATOM   1299  CG1 VAL A 136      -0.847   3.251  -2.785  1.00 10.00      A   
ATOM   1300  CG2 VAL A 136      -1.210   5.719  -2.627  1.00 10.00      A   
ATOM   1301  C   VAL A 136       0.304   3.557  -5.445  1.00 10.00      A   
ATOM   1302  O   VAL A 136      -0.623   3.171  -6.161  1.00 10.00      A   
ATOM   1303  N   LEU A 137       1.491   2.969  -5.415  1.00 10.00      A   
ATOM   1304  HN  LEU A 137       2.198   3.346  -4.841  1.00 10.00      A   
ATOM   1305  CA  LEU A 137       1.790   1.782  -6.201  1.00 10.00      A   
ATOM   1306  CB  LEU A 137       2.941   2.056  -7.174  1.00 10.00      A   
ATOM   1307  CG  LEU A 137       2.746   3.210  -8.159  1.00 10.00      A   
ATOM   1308  CD1 LEU A 137       3.934   3.320  -9.096  1.00 10.00      A   
ATOM   1309  CD2 LEU A 137       1.461   3.036  -8.948  1.00 10.00      A   
ATOM   1310  C   LEU A 137       2.155   0.631  -5.269  1.00 10.00      A   
ATOM   1311  O   LEU A 137       3.243   0.604  -4.694  1.00 10.00      A   
ATOM   1312  N   SER A 138       1.237  -0.306  -5.099  1.00 10.00      A   
ATOM   1313  HN  SER A 138       0.376  -0.230  -5.577  1.00 10.00      A   
ATOM   1314  CA  SER A 138       1.471  -1.449  -4.224  1.00 10.00      A   
ATOM   1315  CB  SER A 138       0.269  -1.634  -3.296  1.00 10.00      A   
ATOM   1316  OG  SER A 138      -0.218  -0.378  -2.859  1.00 10.00      A   
ATOM   1317  HG  SER A 138       0.427   0.300  -3.073  1.00 10.00      A   
ATOM   1318  C   SER A 138       1.694  -2.719  -5.041  1.00 10.00      A   
ATOM   1319  O   SER A 138       0.908  -3.022  -5.941  1.00 10.00      A   
ATOM   1320  N   SER A 139       2.773  -3.439  -4.733  1.00 10.00      A   
ATOM   1321  HN  SER A 139       3.363  -3.123  -4.012  1.00 10.00      A   
ATOM   1322  CA  SER A 139       3.109  -4.686  -5.426  1.00 10.00      A   
ATOM   1323  CB  SER A 139       2.140  -5.801  -5.024  1.00 10.00      A   
ATOM   1324  OG  SER A 139       2.216  -6.080  -3.636  1.00 10.00      A   
ATOM   1325  HG  SER A 139       2.077  -7.028  -3.501  1.00 10.00      A   
ATOM   1326  C   SER A 139       3.128  -4.513  -6.949  1.00 10.00      A   
ATOM   1327  O   SER A 139       2.693  -5.397  -7.691  1.00 10.00      A   
ATOM   1328  N   CYS A 140       3.629  -3.375  -7.407  1.00 10.00      A   
ATOM   1329  HN  CYS A 140       3.963  -2.703  -6.767  1.00 10.00      A   
ATOM   1330  CA  CYS A 140       3.699  -3.093  -8.832  1.00 10.00      A   
ATOM   1331  CB  CYS A 140       3.235  -1.663  -9.100  1.00 10.00      A   
ATOM   1332  SG  CYS A 140       1.551  -1.321  -8.534  1.00 10.00      A   
ATOM   1333  HG  CYS A 140       1.329  -2.038  -7.437  1.00 10.00      A   
ATOM   1334  C   CYS A 140       5.115  -3.308  -9.364  1.00 10.00      A   
ATOM   1335  O   CYS A 140       6.014  -3.680  -8.608  1.00 10.00      A   
ATOM   1336  N   GLU A 141       5.303  -3.087 -10.660  1.00 10.00      A   
ATOM   1337  HN  GLU A 141       4.541  -2.804 -11.215  1.00 10.00      A   
ATOM   1338  CA  GLU A 141       6.608  -3.259 -11.292  1.00 10.00      A   
ATOM   1339  CB  GLU A 141       6.977  -4.743 -11.313  1.00 10.00      A   
ATOM   1340  CG  GLU A 141       5.985  -5.600 -12.086  1.00 10.00      A   
ATOM   1341  CD  GLU A 141       6.265  -7.081 -11.956  1.00 10.00      A   
ATOM   1342  OE1 GLU A 141       6.848  -7.666 -12.894  1.00 10.00      A   
ATOM   1343  OE2 GLU A 141       5.903  -7.665 -10.916  1.00 10.00      A   
ATOM   1344  C   GLU A 141       6.565  -2.736 -12.722  1.00 10.00      A   
ATOM   1345  O   GLU A 141       5.502  -2.344 -13.207  1.00 10.00      A   
ATOM   1346  N   GLY A 142       7.718  -2.720 -13.382  1.00 10.00      A   
ATOM   1347  HN  GLY A 142       8.539  -3.013 -12.925  1.00 10.00      A   
ATOM   1348  CA  GLY A 142       7.786  -2.269 -14.760  1.00 10.00      A   
ATOM   1349  C   GLY A 142       8.340  -0.866 -14.908  1.00 10.00      A   
ATOM   1350  O   GLY A 142       8.714  -0.450 -16.008  1.00 10.00      A   
ATOM   1351  N   PHE A 143       8.403  -0.137 -13.807  1.00 10.00      A   
ATOM   1352  HN  PHE A 143       8.121  -0.528 -12.954  1.00 10.00      A   
ATOM   1353  CA  PHE A 143       8.897   1.230 -13.835  1.00 10.00      A   
ATOM   1354  CB  PHE A 143       7.924   2.191 -13.143  1.00 10.00      A   
ATOM   1355  CG  PHE A 143       7.664   1.893 -11.693  1.00 10.00      A   
ATOM   1356  CD1 PHE A 143       8.236   2.676 -10.704  1.00 10.00      A   
ATOM   1357  CD2 PHE A 143       6.844   0.840 -11.319  1.00 10.00      A   
ATOM   1358  CE1 PHE A 143       7.994   2.411  -9.372  1.00 10.00      A   
ATOM   1359  CE2 PHE A 143       6.599   0.568  -9.989  1.00 10.00      A   
ATOM   1360  CZ  PHE A 143       7.175   1.357  -9.013  1.00 10.00      A   
ATOM   1361  C   PHE A 143      10.289   1.330 -13.238  1.00 10.00      A   
ATOM   1362  O   PHE A 143      10.668   0.528 -12.382  1.00 10.00      A   
ATOM   1363  N   SER A 144      11.045   2.317 -13.693  1.00 10.00      A   
ATOM   1364  HN  SER A 144      10.675   2.937 -14.369  1.00 10.00      A   
ATOM   1365  CA  SER A 144      12.401   2.520 -13.218  1.00 10.00      A   
ATOM   1366  CB  SER A 144      13.365   2.550 -14.408  1.00 10.00      A   
ATOM   1367  OG  SER A 144      13.040   3.608 -15.296  1.00 10.00      A   
ATOM   1368  HG  SER A 144      12.143   3.472 -15.649  1.00 10.00      A   
ATOM   1369  C   SER A 144      12.511   3.812 -12.418  1.00 10.00      A   
ATOM   1370  O   SER A 144      11.535   4.554 -12.280  1.00 10.00      A   
ATOM   1371  N   THR A 145      13.703   4.073 -11.890  1.00 10.00      A   
ATOM   1372  HN  THR A 145      14.433   3.428 -12.015  1.00 10.00      A   
ATOM   1373  CA  THR A 145      13.949   5.285 -11.122  1.00 10.00      A   
ATOM   1374  CB  THR A 145      15.341   5.261 -10.464  1.00 10.00      A   
ATOM   1375  OG1 THR A 145      16.332   4.914 -11.443  1.00 10.00      A   
ATOM   1376  HG1 THR A 145      16.565   5.706 -11.951  1.00 10.00      A   
ATOM   1377  CG2 THR A 145      15.381   4.253  -9.327  1.00 10.00      A   
ATOM   1378  C   THR A 145      13.843   6.500 -12.034  1.00 10.00      A   
ATOM   1379  O   THR A 145      13.564   7.607 -11.582  1.00 10.00      A   
ATOM   1380  N   ASP A 146      14.037   6.265 -13.331  1.00 10.00      A   
ATOM   1381  HN  ASP A 146      14.231   5.347 -13.622  1.00 10.00      A   
ATOM   1382  CA  ASP A 146      13.960   7.321 -14.331  1.00 10.00      A   
ATOM   1383  CB  ASP A 146      14.419   6.800 -15.690  1.00 10.00      A   
ATOM   1384  CG  ASP A 146      15.647   7.521 -16.201  1.00 10.00      A   
ATOM   1385  OD1 ASP A 146      16.526   7.867 -15.383  1.00 10.00      A   
ATOM   1386  OD2 ASP A 146      15.736   7.747 -17.425  1.00 10.00      A   
ATOM   1387  C   ASP A 146      12.538   7.858 -14.424  1.00 10.00      A   
ATOM   1388  O   ASP A 146      12.320   9.061 -14.586  1.00 10.00      A   
ATOM   1389  N   GLY A 147      11.573   6.957 -14.305  1.00 10.00      A   
ATOM   1390  HN  GLY A 147      11.808   6.013 -14.180  1.00 10.00      A   
ATOM   1391  CA  GLY A 147      10.182   7.350 -14.358  1.00 10.00      A   
ATOM   1392  C   GLY A 147       9.807   8.151 -13.130  1.00 10.00      A   
ATOM   1393  O   GLY A 147       9.063   9.128 -13.214  1.00 10.00      A   
ATOM   1394  N   LEU A 148      10.340   7.737 -11.983  1.00 10.00      A   
ATOM   1395  HN  LEU A 148      10.913   6.941 -11.986  1.00 10.00      A   
ATOM   1396  CA  LEU A 148      10.090   8.430 -10.724  1.00 10.00      A   
ATOM   1397  CB  LEU A 148      10.661   7.636  -9.548  1.00 10.00      A   
ATOM   1398  CG  LEU A 148       9.980   6.299  -9.251  1.00 10.00      A   
ATOM   1399  CD1 LEU A 148      10.756   5.537  -8.190  1.00 10.00      A   
ATOM   1400  CD2 LEU A 148       8.541   6.515  -8.808  1.00 10.00      A   
ATOM   1401  C   LEU A 148      10.707   9.821 -10.767  1.00 10.00      A   
ATOM   1402  O   LEU A 148      10.149  10.779 -10.228  1.00 10.00      A   
ATOM   1403  N   ALA A 149      11.861   9.920 -11.421  1.00 10.00      A   
ATOM   1404  HN  ALA A 149      12.260   9.108 -11.808  1.00 10.00      A   
ATOM   1405  CA  ALA A 149      12.557  11.190 -11.570  1.00 10.00      A   
ATOM   1406  CB  ALA A 149      13.885  10.987 -12.282  1.00 10.00      A   
ATOM   1407  C   ALA A 149      11.688  12.178 -12.342  1.00 10.00      A   
ATOM   1408  O   ALA A 149      11.581  13.349 -11.972  1.00 10.00      A   
ATOM   1409  N   ALA A 150      11.057  11.690 -13.408  1.00 10.00      A   
ATOM   1410  HN  ALA A 150      11.190  10.749 -13.654  1.00 10.00      A   
ATOM   1411  CA  ALA A 150      10.179  12.517 -14.224  1.00 10.00      A   
ATOM   1412  CB  ALA A 150       9.666  11.733 -15.422  1.00 10.00      A   
ATOM   1413  C   ALA A 150       9.014  13.011 -13.379  1.00 10.00      A   
ATOM   1414  O   ALA A 150       8.589  14.158 -13.492  1.00 10.00      A   
ATOM   1415  N   ILE A 151       8.512  12.131 -12.525  1.00 10.00      A   
ATOM   1416  HN  ILE A 151       8.896  11.229 -12.494  1.00 10.00      A   
ATOM   1417  CA  ILE A 151       7.405  12.462 -11.638  1.00 10.00      A   
ATOM   1418  CB  ILE A 151       6.960  11.221 -10.829  1.00 10.00      A   
ATOM   1419  CG1 ILE A 151       6.224  10.224 -11.727  1.00 10.00      A   
ATOM   1420  CG2 ILE A 151       6.102  11.613  -9.632  1.00 10.00      A   
ATOM   1421  CD1 ILE A 151       4.877  10.713 -12.214  1.00 10.00      A   
ATOM   1422  C   ILE A 151       7.813  13.570 -10.669  1.00 10.00      A   
ATOM   1423  O   ILE A 151       7.111  14.569 -10.515  1.00 10.00      A   
ATOM   1424  N   ALA A 152       8.971  13.389 -10.051  1.00 10.00      A   
ATOM   1425  HN  ALA A 152       9.488  12.578 -10.250  1.00 10.00      A   
ATOM   1426  CA  ALA A 152       9.506  14.336  -9.076  1.00 10.00      A   
ATOM   1427  CB  ALA A 152      10.804  13.794  -8.503  1.00 10.00      A   
ATOM   1428  C   ALA A 152       9.740  15.727  -9.662  1.00 10.00      A   
ATOM   1429  O   ALA A 152       9.485  16.738  -9.003  1.00 10.00      A   
ATOM   1430  N   ALA A 153      10.219  15.777 -10.896  1.00 10.00      A   
ATOM   1431  HN  ALA A 153      10.389  14.937 -11.381  1.00 10.00      A   
ATOM   1432  CA  ALA A 153      10.511  17.049 -11.545  1.00 10.00      A   
ATOM   1433  CB  ALA A 153      11.653  16.888 -12.537  1.00 10.00      A   
ATOM   1434  C   ALA A 153       9.294  17.674 -12.228  1.00 10.00      A   
ATOM   1435  O   ALA A 153       9.366  18.802 -12.712  1.00 10.00      A   
ATOM   1436  N   THR A 154       8.178  16.963 -12.261  1.00 10.00      A   
ATOM   1437  HN  THR A 154       8.155  16.078 -11.838  1.00 10.00      A   
ATOM   1438  CA  THR A 154       6.980  17.486 -12.914  1.00 10.00      A   
ATOM   1439  CB  THR A 154       6.478  16.546 -14.027  1.00 10.00      A   
ATOM   1440  OG1 THR A 154       7.582  16.165 -14.858  1.00 10.00      A   
ATOM   1441  HG1 THR A 154       8.074  15.449 -14.427  1.00 10.00      A   
ATOM   1442  CG2 THR A 154       5.428  17.236 -14.884  1.00 10.00      A   
ATOM   1443  C   THR A 154       5.849  17.791 -11.931  1.00 10.00      A   
ATOM   1444  O   THR A 154       5.292  18.891 -11.942  1.00 10.00      A   
ATOM   1445  N   CYS A 155       5.514  16.830 -11.087  1.00 10.00      A   
ATOM   1446  HN  CYS A 155       6.003  15.976 -11.104  1.00 10.00      A   
ATOM   1447  CA  CYS A 155       4.438  17.010 -10.122  1.00 10.00      A   
ATOM   1448  CB  CYS A 155       3.978  15.662  -9.579  1.00 10.00      A   
ATOM   1449  SG  CYS A 155       3.470  14.499 -10.866  1.00 10.00      A   
ATOM   1450  HG  CYS A 155       3.011  13.408 -10.269  1.00 10.00      A   
ATOM   1451  C   CYS A 155       4.842  17.957  -8.992  1.00 10.00      A   
ATOM   1452  O   CYS A 155       5.582  17.586  -8.080  1.00 10.00      A   
ATOM   1453  N   ARG A 156       4.350  19.187  -9.061  1.00 10.00      A   
ATOM   1454  HN  ARG A 156       3.770  19.429  -9.817  1.00 10.00      A   
ATOM   1455  CA  ARG A 156       4.662  20.192  -8.053  1.00 10.00      A   
ATOM   1456  CB  ARG A 156       4.724  21.584  -8.683  1.00 10.00      A   
ATOM   1457  CG  ARG A 156       3.371  22.163  -9.061  1.00 10.00      A   
ATOM   1458  CD  ARG A 156       3.519  23.552  -9.656  1.00 10.00      A   
ATOM   1459  NE  ARG A 156       2.408  24.431  -9.295  1.00 10.00      A   
ATOM   1460  HE  ARG A 156       1.546  24.007  -9.086  1.00 10.00      A   
ATOM   1461  CZ  ARG A 156       2.501  25.757  -9.236  1.00 10.00      A   
ATOM   1462  NH1 ARG A 156       3.654  26.358  -9.505  1.00 10.00      A   
ATOM   1463 HH11 ARG A 156       4.491  25.791  -9.769  1.00 10.00      A   
ATOM   1464 HH12 ARG A 156       3.729  27.401  -9.459  1.00 10.00      A   
ATOM   1465  NH2 ARG A 156       1.445  26.479  -8.900  1.00 10.00      A   
ATOM   1466 HH21 ARG A 156       0.536  26.013  -8.680  1.00 10.00      A   
ATOM   1467 HH22 ARG A 156       1.517  27.517  -8.856  1.00 10.00      A   
ATOM   1468  C   ARG A 156       3.638  20.175  -6.929  1.00 10.00      A   
ATOM   1469  O   ARG A 156       3.795  20.867  -5.923  1.00 10.00      A   
ATOM   1470  N   ASN A 157       2.586  19.395  -7.111  1.00 10.00      A   
ATOM   1471  HN  ASN A 157       2.510  18.882  -7.946  1.00 10.00      A   
ATOM   1472  CA  ASN A 157       1.534  19.286  -6.110  1.00 10.00      A   
ATOM   1473  CB  ASN A 157       0.157  19.502  -6.747  1.00 10.00      A   
ATOM   1474  CG  ASN A 157      -0.438  20.857  -6.430  1.00 10.00      A   
ATOM   1475  OD1 ASN A 157       0.285  21.837  -6.244  1.00 10.00      A   
ATOM   1476  ND2 ASN A 157      -1.758  20.927  -6.372  1.00 10.00      A   
ATOM   1477 HD21 ASN A 157      -2.273  20.110  -6.540  1.00 10.00      A   
ATOM   1478 HD22 ASN A 157      -2.167  21.796  -6.168  1.00 10.00      A   
ATOM   1479  C   ASN A 157       1.591  17.924  -5.435  1.00 10.00      A   
ATOM   1480  O   ASN A 157       0.696  17.555  -4.674  1.00 10.00      A   
ATOM   1481  N   LEU A 158       2.656  17.183  -5.727  1.00 10.00      A   
ATOM   1482  HN  LEU A 158       3.333  17.545  -6.331  1.00 10.00      A   
ATOM   1483  CA  LEU A 158       2.849  15.852  -5.162  1.00 10.00      A   
ATOM   1484  CB  LEU A 158       4.100  15.195  -5.758  1.00 10.00      A   
ATOM   1485  CG  LEU A 158       4.239  13.685  -5.548  1.00 10.00      A   
ATOM   1486  CD1 LEU A 158       3.120  12.935  -6.256  1.00 10.00      A   
ATOM   1487  CD2 LEU A 158       5.595  13.200  -6.037  1.00 10.00      A   
ATOM   1488  C   LEU A 158       2.960  15.932  -3.643  1.00 10.00      A   
ATOM   1489  O   LEU A 158       3.710  16.751  -3.106  1.00 10.00      A   
ATOM   1490  N   LYS A 159       2.211  15.091  -2.958  1.00 10.00      A   
ATOM   1491  HN  LYS A 159       1.638  14.457  -3.442  1.00 10.00      A   
ATOM   1492  CA  LYS A 159       2.210  15.081  -1.507  1.00 10.00      A   
ATOM   1493  CB  LYS A 159       0.811  15.413  -0.976  1.00 10.00      A   
ATOM   1494  CG  LYS A 159       0.397  16.865  -1.156  1.00 10.00      A   
ATOM   1495  CD  LYS A 159      -1.095  17.059  -0.921  1.00 10.00      A   
ATOM   1496  CE  LYS A 159      -1.509  16.621   0.478  1.00 10.00      A   
ATOM   1497  NZ  LYS A 159      -2.955  16.854   0.728  1.00 10.00      A   
ATOM   1498  HZ1 LYS A 159      -3.521  16.452  -0.045  1.00 10.00      A   
ATOM   1499  HZ2 LYS A 159      -3.150  17.876   0.794  1.00 10.00      A   
ATOM   1500  HZ3 LYS A 159      -3.239  16.402   1.619  1.00 10.00      A   
ATOM   1501  C   LYS A 159       2.659  13.735  -0.956  1.00 10.00      A   
ATOM   1502  O   LYS A 159       3.445  13.674  -0.011  1.00 10.00      A   
ATOM   1503  N   GLU A 160       2.174  12.655  -1.552  1.00 10.00      A   
ATOM   1504  HN  GLU A 160       1.580  12.753  -2.325  1.00 10.00      A   
ATOM   1505  CA  GLU A 160       2.518  11.323  -1.077  1.00 10.00      A   
ATOM   1506  CB  GLU A 160       1.353  10.709  -0.300  1.00 10.00      A   
ATOM   1507  CG  GLU A 160       0.936  11.505   0.922  1.00 10.00      A   
ATOM   1508  CD  GLU A 160      -0.185  10.845   1.691  1.00 10.00      A   
ATOM   1509  OE1 GLU A 160      -1.317  11.364   1.660  1.00 10.00      A   
ATOM   1510  OE2 GLU A 160       0.065   9.808   2.341  1.00 10.00      A   
ATOM   1511  C   GLU A 160       2.942  10.384  -2.198  1.00 10.00      A   
ATOM   1512  O   GLU A 160       2.291  10.298  -3.242  1.00 10.00      A   
ATOM   1513  N   LEU A 161       4.034   9.673  -1.958  1.00 10.00      A   
ATOM   1514  HN  LEU A 161       4.505   9.807  -1.107  1.00 10.00      A   
ATOM   1515  CA  LEU A 161       4.569   8.714  -2.907  1.00 10.00      A   
ATOM   1516  CB  LEU A 161       5.898   9.221  -3.483  1.00 10.00      A   
ATOM   1517  CG  LEU A 161       6.584   8.311  -4.508  1.00 10.00      A   
ATOM   1518  CD1 LEU A 161       5.720   8.147  -5.749  1.00 10.00      A   
ATOM   1519  CD2 LEU A 161       7.962   8.846  -4.874  1.00 10.00      A   
ATOM   1520  C   LEU A 161       4.773   7.373  -2.209  1.00 10.00      A   
ATOM   1521  O   LEU A 161       5.744   7.187  -1.471  1.00 10.00      A   
ATOM   1522  N   ASP A 162       3.841   6.455  -2.422  1.00 10.00      A   
ATOM   1523  HN  ASP A 162       3.089   6.667  -3.024  1.00 10.00      A   
ATOM   1524  CA  ASP A 162       3.906   5.134  -1.802  1.00 10.00      A   
ATOM   1525  CB  ASP A 162       2.587   4.811  -1.090  1.00 10.00      A   
ATOM   1526  CG  ASP A 162       2.677   3.602  -0.173  1.00 10.00      A   
ATOM   1527  OD1 ASP A 162       3.724   2.925  -0.158  1.00 10.00      A   
ATOM   1528  OD2 ASP A 162       1.694   3.332   0.552  1.00 10.00      A   
ATOM   1529  C   ASP A 162       4.192   4.070  -2.847  1.00 10.00      A   
ATOM   1530  O   ASP A 162       3.419   3.892  -3.785  1.00 10.00      A   
ATOM   1531  N   LEU A 163       5.302   3.372  -2.683  1.00 10.00      A   
ATOM   1532  HN  LEU A 163       5.878   3.565  -1.911  1.00 10.00      A   
ATOM   1533  CA  LEU A 163       5.693   2.323  -3.613  1.00 10.00      A   
ATOM   1534  CB  LEU A 163       7.020   2.691  -4.281  1.00 10.00      A   
ATOM   1535  CG  LEU A 163       7.085   4.065  -4.955  1.00 10.00      A   
ATOM   1536  CD1 LEU A 163       8.519   4.404  -5.321  1.00 10.00      A   
ATOM   1537  CD2 LEU A 163       6.195   4.105  -6.187  1.00 10.00      A   
ATOM   1538  C   LEU A 163       5.849   1.004  -2.862  1.00 10.00      A   
ATOM   1539  O   LEU A 163       6.693   0.173  -3.212  1.00 10.00      A   
ATOM   1540  N   ARG A 164       5.020   0.822  -1.838  1.00 10.00      A   
ATOM   1541  HN  ARG A 164       4.360   1.523  -1.639  1.00 10.00      A   
ATOM   1542  CA  ARG A 164       5.056  -0.370  -0.994  1.00 10.00      A   
ATOM   1543  CB  ARG A 164       3.944  -0.349   0.063  1.00 10.00      A   
ATOM   1544  CG  ARG A 164       2.529  -0.314  -0.487  1.00 10.00      A   
ATOM   1545  CD  ARG A 164       1.528   0.005   0.611  1.00 10.00      A   
ATOM   1546  NE  ARG A 164       0.152  -0.324   0.232  1.00 10.00      A   
ATOM   1547  HE  ARG A 164      -0.048  -1.266   0.034  1.00 10.00      A   
ATOM   1548  CZ  ARG A 164      -0.830   0.573   0.136  1.00 10.00      A   
ATOM   1549  NH1 ARG A 164      -0.587   1.862   0.376  1.00 10.00      A   
ATOM   1550 HH11 ARG A 164       0.384   2.185   0.633  1.00 10.00      A   
ATOM   1551 HH12 ARG A 164      -1.357   2.560   0.308  1.00 10.00      A   
ATOM   1552  NH2 ARG A 164      -2.056   0.186  -0.207  1.00 10.00      A   
ATOM   1553 HH21 ARG A 164      -2.826   0.888  -0.280  1.00 10.00      A   
ATOM   1554 HH22 ARG A 164      -2.257  -0.820  -0.406  1.00 10.00      A   
ATOM   1555  C   ARG A 164       5.079  -1.695  -1.759  1.00 10.00      A   
ATOM   1556  O   ARG A 164       4.168  -2.009  -2.532  1.00 10.00      A   
ATOM   1557  N   GLU A 165       6.161  -2.445  -1.537  1.00 10.00      A   
ATOM   1558  HN  GLU A 165       6.846  -2.099  -0.927  1.00 10.00      A   
ATOM   1559  CA  GLU A 165       6.370  -3.766  -2.134  1.00 10.00      A   
ATOM   1560  CB  GLU A 165       5.341  -4.771  -1.612  1.00 10.00      A   
ATOM   1561  CG  GLU A 165       5.673  -5.363  -0.242  1.00 10.00      A   
ATOM   1562  CD  GLU A 165       6.072  -4.319   0.783  1.00 10.00      A   
ATOM   1563  OE1 GLU A 165       5.179  -3.647   1.339  1.00 10.00      A   
ATOM   1564  OE2 GLU A 165       7.286  -4.158   1.033  1.00 10.00      A   
ATOM   1565  C   GLU A 165       6.439  -3.765  -3.667  1.00 10.00      A   
ATOM   1566  O   GLU A 165       6.342  -4.819  -4.301  1.00 10.00      A   
ATOM   1567  N   SER A 166       6.634  -2.600  -4.258  1.00 10.00      A   
ATOM   1568  HN  SER A 166       6.726  -1.790  -3.712  1.00 10.00      A   
ATOM   1569  CA  SER A 166       6.724  -2.495  -5.706  1.00 10.00      A   
ATOM   1570  CB  SER A 166       6.125  -1.175  -6.188  1.00 10.00      A   
ATOM   1571  OG  SER A 166       4.715  -1.179  -6.026  1.00 10.00      A   
ATOM   1572  HG  SER A 166       4.455  -0.472  -5.413  1.00 10.00      A   
ATOM   1573  C   SER A 166       8.168  -2.639  -6.174  1.00 10.00      A   
ATOM   1574  O   SER A 166       9.075  -2.028  -5.613  1.00 10.00      A   
ATOM   1575  N   ASP A 167       8.371  -3.462  -7.195  1.00 10.00      A   
ATOM   1576  HN  ASP A 167       7.601  -3.914  -7.600  1.00 10.00      A   
ATOM   1577  CA  ASP A 167       9.700  -3.701  -7.744  1.00 10.00      A   
ATOM   1578  CB  ASP A 167       9.778  -5.080  -8.397  1.00 10.00      A   
ATOM   1579  CG  ASP A 167      11.202  -5.492  -8.714  1.00 10.00      A   
ATOM   1580  OD1 ASP A 167      11.874  -6.057  -7.824  1.00 10.00      A   
ATOM   1581  OD2 ASP A 167      11.657  -5.264  -9.854  1.00 10.00      A   
ATOM   1582  C   ASP A 167      10.066  -2.620  -8.752  1.00 10.00      A   
ATOM   1583  O   ASP A 167       9.525  -2.569  -9.859  1.00 10.00      A   
ATOM   1584  N   VAL A 168      10.973  -1.750  -8.352  1.00 10.00      A   
ATOM   1585  HN  VAL A 168      11.365  -1.849  -7.460  1.00 10.00      A   
ATOM   1586  CA  VAL A 168      11.413  -0.656  -9.200  1.00 10.00      A   
ATOM   1587  CB  VAL A 168      11.567   0.646  -8.385  1.00 10.00      A   
ATOM   1588  CG1 VAL A 168      11.660   1.859  -9.302  1.00 10.00      A   
ATOM   1589  CG2 VAL A 168      10.429   0.805  -7.386  1.00 10.00      A   
ATOM   1590  C   VAL A 168      12.753  -0.987  -9.845  1.00 10.00      A   
ATOM   1591  O   VAL A 168      13.601  -1.641  -9.237  1.00 10.00      A   
ATOM   1592  N   ASP A 169      12.930  -0.566 -11.089  1.00 10.00      A   
ATOM   1593  HN  ASP A 169      12.202  -0.090 -11.545  1.00 10.00      A   
ATOM   1594  CA  ASP A 169      14.183  -0.798 -11.789  1.00 10.00      A   
ATOM   1595  CB  ASP A 169      13.992  -0.766 -13.307  1.00 10.00      A   
ATOM   1596  CG  ASP A 169      13.246  -1.978 -13.824  1.00 10.00      A   
ATOM   1597  OD1 ASP A 169      13.861  -3.055 -13.936  1.00 10.00      A   
ATOM   1598  OD2 ASP A 169      12.038  -1.861 -14.122  1.00 10.00      A   
ATOM   1599  C   ASP A 169      15.193   0.250 -11.350  1.00 10.00      A   
ATOM   1600  O   ASP A 169      15.135   1.408 -11.777  1.00 10.00      A   
ATOM   1601  N   ASP A 170      16.093  -0.158 -10.468  1.00 10.00      A   
ATOM   1602  HN  ASP A 170      16.074  -1.091 -10.172  1.00 10.00      A   
ATOM   1603  CA  ASP A 170      17.104   0.730  -9.918  1.00 10.00      A   
ATOM   1604  CB  ASP A 170      17.814   0.073  -8.731  1.00 10.00      A   
ATOM   1605  CG  ASP A 170      16.865  -0.341  -7.628  1.00 10.00      A   
ATOM   1606  OD1 ASP A 170      16.465   0.528  -6.824  1.00 10.00      A   
ATOM   1607  OD2 ASP A 170      16.525  -1.542  -7.554  1.00 10.00      A   
ATOM   1608  C   ASP A 170      18.128   1.148 -10.959  1.00 10.00      A   
ATOM   1609  O   ASP A 170      19.075   0.415 -11.244  1.00 10.00      A   
ATOM   1610  N   VAL A 171      17.928   2.325 -11.532  1.00 10.00      A   
ATOM   1611  HN  VAL A 171      17.136   2.848 -11.288  1.00 10.00      A   
ATOM   1612  CA  VAL A 171      18.848   2.855 -12.522  1.00 10.00      A   
ATOM   1613  CB  VAL A 171      18.105   3.604 -13.651  1.00 10.00      A   
ATOM   1614  CG1 VAL A 171      19.074   4.059 -14.733  1.00 10.00      A   
ATOM   1615  CG2 VAL A 171      17.010   2.734 -14.247  1.00 10.00      A   
ATOM   1616  C   VAL A 171      19.820   3.806 -11.839  1.00 10.00      A   
ATOM   1617  O   VAL A 171      21.037   3.642 -11.923  1.00 10.00      A   
ATOM   1618  N   SER A 172      19.269   4.778 -11.130  1.00 10.00      A   
ATOM   1619  HN  SER A 172      18.291   4.833 -11.065  1.00 10.00      A   
ATOM   1620  CA  SER A 172      20.072   5.760 -10.433  1.00 10.00      A   
ATOM   1621  CB  SER A 172      20.566   6.821 -11.420  1.00 10.00      A   
ATOM   1622  OG  SER A 172      21.367   7.795 -10.777  1.00 10.00      A   
ATOM   1623  HG  SER A 172      21.728   8.403 -11.443  1.00 10.00      A   
ATOM   1624  C   SER A 172      19.261   6.411  -9.323  1.00 10.00      A   
ATOM   1625  O   SER A 172      18.071   6.677  -9.490  1.00 10.00      A   
ATOM   1626  N   GLY A 173      19.907   6.663  -8.189  1.00 10.00      A   
ATOM   1627  HN  GLY A 173      20.856   6.418  -8.109  1.00 10.00      A   
ATOM   1628  CA  GLY A 173      19.228   7.292  -7.071  1.00 10.00      A   
ATOM   1629  C   GLY A 173      19.225   8.806  -7.190  1.00 10.00      A   
ATOM   1630  O   GLY A 173      18.765   9.513  -6.289  1.00 10.00      A   
ATOM   1631  N   HIS A 174      19.723   9.294  -8.321  1.00 10.00      A   
ATOM   1632  HN  HIS A 174      20.060   8.667  -8.996  1.00 10.00      A   
ATOM   1633  CA  HIS A 174      19.797  10.724  -8.594  1.00 10.00      A   
ATOM   1634  CB  HIS A 174      20.701  10.968  -9.808  1.00 10.00      A   
ATOM   1635  CG  HIS A 174      21.070  12.401 -10.044  1.00 10.00      A   
ATOM   1636  ND1 HIS A 174      21.552  13.198  -9.030  1.00 10.00      A   
ATOM   1637  CD2 HIS A 174      21.020  13.123 -11.192  1.00 10.00      A   
ATOM   1638  CE1 HIS A 174      21.785  14.377  -9.581  1.00 10.00      A   
ATOM   1639  NE2 HIS A 174      21.477  14.376 -10.883  1.00 10.00      A   
ATOM   1640  HE2 HIS A 174      21.568  15.130 -11.505  1.00 10.00      A   
ATOM   1641  C   HIS A 174      18.404  11.304  -8.838  1.00 10.00      A   
ATOM   1642  O   HIS A 174      18.227  12.520  -8.887  1.00 10.00      A   
ATOM   1643  N   TRP A 175      17.414  10.421  -8.962  1.00 10.00      A   
ATOM   1644  HN  TRP A 175      17.620   9.466  -8.894  1.00 10.00      A   
ATOM   1645  CA  TRP A 175      16.034  10.835  -9.195  1.00 10.00      A   
ATOM   1646  CB  TRP A 175      15.124   9.611  -9.383  1.00 10.00      A   
ATOM   1647  CG  TRP A 175      14.809   8.868  -8.117  1.00 10.00      A   
ATOM   1648  CD1 TRP A 175      15.562   7.892  -7.528  1.00 10.00      A   
ATOM   1649  CD2 TRP A 175      13.654   9.039  -7.286  1.00 10.00      A   
ATOM   1650  NE1 TRP A 175      14.947   7.446  -6.384  1.00 10.00      A   
ATOM   1651  HE1 TRP A 175      15.292   6.747  -5.785  1.00 10.00      A   
ATOM   1652  CE2 TRP A 175      13.775   8.137  -6.211  1.00 10.00      A   
ATOM   1653  CE3 TRP A 175      12.531   9.870  -7.344  1.00 10.00      A   
ATOM   1654  CZ2 TRP A 175      12.816   8.042  -5.205  1.00 10.00      A   
ATOM   1655  CZ3 TRP A 175      11.581   9.774  -6.344  1.00 10.00      A   
ATOM   1656  CH2 TRP A 175      11.730   8.868  -5.290  1.00 10.00      A   
ATOM   1657  C   TRP A 175      15.522  11.720  -8.056  1.00 10.00      A   
ATOM   1658  O   TRP A 175      14.633  12.551  -8.247  1.00 10.00      A   
ATOM   1659  N   LEU A 176      16.113  11.547  -6.876  1.00 10.00      A   
ATOM   1660  HN  LEU A 176      16.830  10.879  -6.797  1.00 10.00      A   
ATOM   1661  CA  LEU A 176      15.727  12.313  -5.700  1.00 10.00      A   
ATOM   1662  CB  LEU A 176      16.355  11.688  -4.450  1.00 10.00      A   
ATOM   1663  CG  LEU A 176      15.673  11.991  -3.114  1.00 10.00      A   
ATOM   1664  CD1 LEU A 176      14.330  11.278  -3.025  1.00 10.00      A   
ATOM   1665  CD2 LEU A 176      16.571  11.587  -1.956  1.00 10.00      A   
ATOM   1666  C   LEU A 176      16.161  13.771  -5.834  1.00 10.00      A   
ATOM   1667  O   LEU A 176      15.575  14.664  -5.226  1.00 10.00      A   
ATOM   1668  N   SER A 177      17.173  14.006  -6.656  1.00 10.00      A   
ATOM   1669  HN  SER A 177      17.585  13.255  -7.137  1.00 10.00      A   
ATOM   1670  CA  SER A 177      17.695  15.345  -6.870  1.00 10.00      A   
ATOM   1671  CB  SER A 177      19.150  15.260  -7.335  1.00 10.00      A   
ATOM   1672  OG  SER A 177      19.806  14.156  -6.727  1.00 10.00      A   
ATOM   1673  HG  SER A 177      20.385  13.730  -7.375  1.00 10.00      A   
ATOM   1674  C   SER A 177      16.853  16.121  -7.886  1.00 10.00      A   
ATOM   1675  O   SER A 177      17.082  17.314  -8.110  1.00 10.00      A   
ATOM   1676  N   HIS A 178      15.874  15.448  -8.488  1.00 10.00      A   
ATOM   1677  HN  HIS A 178      15.729  14.503  -8.260  1.00 10.00      A   
ATOM   1678  CA  HIS A 178      15.006  16.084  -9.474  1.00 10.00      A   
ATOM   1679  CB  HIS A 178      14.329  15.042 -10.369  1.00 10.00      A   
ATOM   1680  CG  HIS A 178      15.237  14.457 -11.408  1.00 10.00      A   
ATOM   1681  ND1 HIS A 178      14.995  14.628 -12.752  1.00 10.00      A   
ATOM   1682  CD2 HIS A 178      16.359  13.714 -11.250  1.00 10.00      A   
ATOM   1683  CE1 HIS A 178      15.968  13.990 -13.379  1.00 10.00      A   
ATOM   1684  NE2 HIS A 178      16.813  13.423 -12.510  1.00 10.00      A   
ATOM   1685  HE2 HIS A 178      17.609  12.891 -12.730  1.00 10.00      A   
ATOM   1686  C   HIS A 178      13.961  16.958  -8.794  1.00 10.00      A   
ATOM   1687  O   HIS A 178      13.342  17.812  -9.433  1.00 10.00      A   
ATOM   1688  N   PHE A 179      13.780  16.742  -7.493  1.00 10.00      A   
ATOM   1689  HN  PHE A 179      14.316  16.056  -7.048  1.00 10.00      A   
ATOM   1690  CA  PHE A 179      12.821  17.512  -6.710  1.00 10.00      A   
ATOM   1691  CB  PHE A 179      12.675  16.928  -5.301  1.00 10.00      A   
ATOM   1692  CG  PHE A 179      11.770  15.733  -5.216  1.00 10.00      A   
ATOM   1693  CD1 PHE A 179      12.289  14.466  -5.023  1.00 10.00      A   
ATOM   1694  CD2 PHE A 179      10.394  15.880  -5.322  1.00 10.00      A   
ATOM   1695  CE1 PHE A 179      11.460  13.364  -4.935  1.00 10.00      A   
ATOM   1696  CE2 PHE A 179       9.557  14.782  -5.237  1.00 10.00      A   
ATOM   1697  CZ  PHE A 179      10.091  13.524  -5.042  1.00 10.00      A   
ATOM   1698  C   PHE A 179      13.263  18.967  -6.617  1.00 10.00      A   
ATOM   1699  O   PHE A 179      14.349  19.257  -6.112  1.00 10.00      A   
ATOM   1700  N   PRO A 180      12.436  19.899  -7.115  1.00 10.00      A   
ATOM   1701  CA  PRO A 180      12.749  21.330  -7.083  1.00 10.00      A   
ATOM   1702  CB  PRO A 180      11.617  21.964  -7.898  1.00 10.00      A   
ATOM   1703  CG  PRO A 180      10.499  20.983  -7.832  1.00 10.00      A   
ATOM   1704  CD  PRO A 180      11.136  19.627  -7.756  1.00 10.00      A   
ATOM   1705  C   PRO A 180      12.754  21.890  -5.661  1.00 10.00      A   
ATOM   1706  O   PRO A 180      12.140  21.317  -4.752  1.00 10.00      A   
ATOM   1707  N   ASP A 181      13.435  23.018  -5.475  1.00 10.00      A   
ATOM   1708  HN  ASP A 181      13.894  23.429  -6.244  1.00 10.00      A   
ATOM   1709  CA  ASP A 181      13.520  23.664  -4.165  1.00 10.00      A   
ATOM   1710  CB  ASP A 181      14.537  24.809  -4.193  1.00 10.00      A   
ATOM   1711  CG  ASP A 181      15.937  24.356  -3.826  1.00 10.00      A   
ATOM   1712  OD1 ASP A 181      16.511  23.516  -4.551  1.00 10.00      A   
ATOM   1713  OD2 ASP A 181      16.476  24.846  -2.817  1.00 10.00      A   
ATOM   1714  C   ASP A 181      12.158  24.190  -3.727  1.00 10.00      A   
ATOM   1715  O   ASP A 181      11.926  24.461  -2.547  1.00 10.00      A   
ATOM   1716  N   THR A 182      11.265  24.347  -4.689  1.00 10.00      A   
ATOM   1717  HN  THR A 182      11.520  24.145  -5.616  1.00 10.00      A   
ATOM   1718  CA  THR A 182       9.923  24.830  -4.422  1.00 10.00      A   
ATOM   1719  CB  THR A 182       9.302  25.394  -5.708  1.00 10.00      A   
ATOM   1720  OG1 THR A 182      10.013  24.870  -6.843  1.00 10.00      A   
ATOM   1721  HG1 THR A 182       9.414  24.316  -7.366  1.00 10.00      A   
ATOM   1722  CG2 THR A 182       9.390  26.909  -5.715  1.00 10.00      A   
ATOM   1723  C   THR A 182       9.038  23.705  -3.884  1.00 10.00      A   
ATOM   1724  O   THR A 182       7.916  23.943  -3.436  1.00 10.00      A   
ATOM   1725  N   TYR A 183       9.547  22.480  -3.932  1.00 10.00      A   
ATOM   1726  HN  TYR A 183      10.452  22.347  -4.296  1.00 10.00      A   
ATOM   1727  CA  TYR A 183       8.803  21.329  -3.452  1.00 10.00      A   
ATOM   1728  CB  TYR A 183       9.350  20.037  -4.059  1.00 10.00      A   
ATOM   1729  CG  TYR A 183       8.529  18.817  -3.715  1.00 10.00      A   
ATOM   1730  CD1 TYR A 183       7.329  18.567  -4.362  1.00 10.00      A   
ATOM   1731  CD2 TYR A 183       8.946  17.920  -2.738  1.00 10.00      A   
ATOM   1732  CE1 TYR A 183       6.567  17.461  -4.050  1.00 10.00      A   
ATOM   1733  CE2 TYR A 183       8.187  16.810  -2.420  1.00 10.00      A   
ATOM   1734  CZ  TYR A 183       7.000  16.587  -3.080  1.00 10.00      A   
ATOM   1735  OH  TYR A 183       6.239  15.487  -2.768  1.00 10.00      A   
ATOM   1736  HH  TYR A 183       5.308  15.741  -2.731  1.00 10.00      A   
ATOM   1737  C   TYR A 183       8.835  21.254  -1.933  1.00 10.00      A   
ATOM   1738  O   TYR A 183       9.848  20.870  -1.343  1.00 10.00      A   
ATOM   1739  N   THR A 184       7.730  21.639  -1.314  1.00 10.00      A   
ATOM   1740  HN  THR A 184       6.977  21.969  -1.850  1.00 10.00      A   
ATOM   1741  CA  THR A 184       7.604  21.616   0.136  1.00 10.00      A   
ATOM   1742  CB  THR A 184       7.701  23.044   0.721  1.00 10.00      A   
ATOM   1743  OG1 THR A 184       6.783  23.914   0.042  1.00 10.00      A   
ATOM   1744  HG1 THR A 184       6.243  24.373   0.698  1.00 10.00      A   
ATOM   1745  CG2 THR A 184       9.112  23.595   0.581  1.00 10.00      A   
ATOM   1746  C   THR A 184       6.261  21.008   0.532  1.00 10.00      A   
ATOM   1747  O   THR A 184       5.676  21.366   1.553  1.00 10.00      A   
ATOM   1748  N   SER A 185       5.769  20.088  -0.288  1.00 10.00      A   
ATOM   1749  HN  SER A 185       6.271  19.841  -1.093  1.00 10.00      A   
ATOM   1750  CA  SER A 185       4.491  19.450  -0.029  1.00 10.00      A   
ATOM   1751  CB  SER A 185       3.569  19.670  -1.226  1.00 10.00      A   
ATOM   1752  OG  SER A 185       4.263  19.425  -2.439  1.00 10.00      A   
ATOM   1753  HG  SER A 185       4.025  18.545  -2.768  1.00 10.00      A   
ATOM   1754  C   SER A 185       4.639  17.957   0.253  1.00 10.00      A   
ATOM   1755  O   SER A 185       3.680  17.202   0.114  1.00 10.00      A   
ATOM   1756  N   LEU A 186       5.828  17.533   0.654  1.00 10.00      A   
ATOM   1757  HN  LEU A 186       6.556  18.175   0.773  1.00 10.00      A   
ATOM   1758  CA  LEU A 186       6.065  16.127   0.941  1.00 10.00      A   
ATOM   1759  CB  LEU A 186       7.564  15.819   0.907  1.00 10.00      A   
ATOM   1760  CG  LEU A 186       7.959  14.342   0.966  1.00 10.00      A   
ATOM   1761  CD1 LEU A 186       7.104  13.515   0.019  1.00 10.00      A   
ATOM   1762  CD2 LEU A 186       9.430  14.179   0.622  1.00 10.00      A   
ATOM   1763  C   LEU A 186       5.459  15.733   2.286  1.00 10.00      A   
ATOM   1764  O   LEU A 186       5.872  16.227   3.335  1.00 10.00      A   
ATOM   1765  N   VAL A 187       4.463  14.852   2.237  1.00 10.00      A   
ATOM   1766  HN  VAL A 187       4.172  14.507   1.362  1.00 10.00      A   
ATOM   1767  CA  VAL A 187       3.782  14.387   3.440  1.00 10.00      A   
ATOM   1768  CB  VAL A 187       2.247  14.472   3.285  1.00 10.00      A   
ATOM   1769  CG1 VAL A 187       1.539  14.052   4.568  1.00 10.00      A   
ATOM   1770  CG2 VAL A 187       1.830  15.878   2.884  1.00 10.00      A   
ATOM   1771  C   VAL A 187       4.173  12.949   3.764  1.00 10.00      A   
ATOM   1772  O   VAL A 187       4.512  12.630   4.906  1.00 10.00      A   
ATOM   1773  N   SER A 188       4.135  12.081   2.761  1.00 10.00      A   
ATOM   1774  HN  SER A 188       3.877  12.389   1.865  1.00 10.00      A   
ATOM   1775  CA  SER A 188       4.485  10.681   2.960  1.00 10.00      A   
ATOM   1776  CB  SER A 188       3.229   9.808   3.062  1.00 10.00      A   
ATOM   1777  OG  SER A 188       2.231  10.422   3.863  1.00 10.00      A   
ATOM   1778  HG  SER A 188       1.368  10.306   3.436  1.00 10.00      A   
ATOM   1779  C   SER A 188       5.376  10.171   1.834  1.00 10.00      A   
ATOM   1780  O   SER A 188       5.045  10.323   0.654  1.00 10.00      A   
ATOM   1781  N   LEU A 189       6.498   9.568   2.204  1.00 10.00      A   
ATOM   1782  HN  LEU A 189       6.698   9.480   3.165  1.00 10.00      A   
ATOM   1783  CA  LEU A 189       7.440   9.026   1.234  1.00 10.00      A   
ATOM   1784  CB  LEU A 189       8.692   9.906   1.149  1.00 10.00      A   
ATOM   1785  CG  LEU A 189       9.723   9.508   0.090  1.00 10.00      A   
ATOM   1786  CD1 LEU A 189       9.177   9.745  -1.309  1.00 10.00      A   
ATOM   1787  CD2 LEU A 189      11.024  10.266   0.298  1.00 10.00      A   
ATOM   1788  C   LEU A 189       7.828   7.595   1.608  1.00 10.00      A   
ATOM   1789  O   LEU A 189       8.380   7.350   2.683  1.00 10.00      A   
ATOM   1790  N   ASN A 190       7.516   6.652   0.731  1.00 10.00      A   
ATOM   1791  HN  ASN A 190       7.048   6.900  -0.101  1.00 10.00      A   
ATOM   1792  CA  ASN A 190       7.841   5.250   0.968  1.00 10.00      A   
ATOM   1793  CB  ASN A 190       6.573   4.424   1.189  1.00 10.00      A   
ATOM   1794  CG  ASN A 190       6.872   2.959   1.442  1.00 10.00      A   
ATOM   1795  OD1 ASN A 190       7.926   2.613   1.974  1.00 10.00      A   
ATOM   1796  ND2 ASN A 190       5.946   2.091   1.071  1.00 10.00      A   
ATOM   1797 HD21 ASN A 190       5.122   2.439   0.645  1.00 10.00      A   
ATOM   1798 HD22 ASN A 190       6.112   1.137   1.231  1.00 10.00      A   
ATOM   1799  C   ASN A 190       8.635   4.679  -0.198  1.00 10.00      A   
ATOM   1800  O   ASN A 190       8.077   4.378  -1.255  1.00 10.00      A   
ATOM   1801  N   ILE A 191       9.940   4.535  -0.004  1.00 10.00      A   
ATOM   1802  HN  ILE A 191      10.325   4.788   0.865  1.00 10.00      A   
ATOM   1803  CA  ILE A 191      10.817   4.011  -1.046  1.00 10.00      A   
ATOM   1804  CB  ILE A 191      11.682   5.129  -1.674  1.00 10.00      A   
ATOM   1805  CG1 ILE A 191      12.416   5.919  -0.581  1.00 10.00      A   
ATOM   1806  CG2 ILE A 191      10.831   6.056  -2.535  1.00 10.00      A   
ATOM   1807  CD1 ILE A 191      13.458   6.881  -1.113  1.00 10.00      A   
ATOM   1808  C   ILE A 191      11.731   2.915  -0.500  1.00 10.00      A   
ATOM   1809  O   ILE A 191      12.845   2.725  -0.986  1.00 10.00      A   
ATOM   1810  N   SER A 192      11.244   2.177   0.488  1.00 10.00      A   
ATOM   1811  HN  SER A 192      10.333   2.353   0.813  1.00 10.00      A   
ATOM   1812  CA  SER A 192      12.024   1.105   1.110  1.00 10.00      A   
ATOM   1813  CB  SER A 192      11.272   0.561   2.322  1.00 10.00      A   
ATOM   1814  OG  SER A 192       9.907   0.349   2.011  1.00 10.00      A   
ATOM   1815  HG  SER A 192       9.820  -0.448   1.477  1.00 10.00      A   
ATOM   1816  C   SER A 192      12.328  -0.031   0.131  1.00 10.00      A   
ATOM   1817  O   SER A 192      13.275  -0.798   0.321  1.00 10.00      A   
ATOM   1818  N   CYS A 193      11.525  -0.122  -0.915  1.00 10.00      A   
ATOM   1819  HN  CYS A 193      10.799   0.529  -1.013  1.00 10.00      A   
ATOM   1820  CA  CYS A 193      11.678  -1.162  -1.924  1.00 10.00      A   
ATOM   1821  CB  CYS A 193      10.397  -1.239  -2.750  1.00 10.00      A   
ATOM   1822  SG  CYS A 193       9.648   0.375  -3.060  1.00 10.00      A   
ATOM   1823  HG  CYS A 193       8.383   0.174  -3.413  1.00 10.00      A   
ATOM   1824  C   CYS A 193      12.874  -0.911  -2.842  1.00 10.00      A   
ATOM   1825  O   CYS A 193      13.392  -1.840  -3.464  1.00 10.00      A   
ATOM   1826  N   LEU A 194      13.309   0.342  -2.918  1.00 10.00      A   
ATOM   1827  HN  LEU A 194      12.871   1.033  -2.378  1.00 10.00      A   
ATOM   1828  CA  LEU A 194      14.431   0.712  -3.772  1.00 10.00      A   
ATOM   1829  CB  LEU A 194      14.559   2.235  -3.867  1.00 10.00      A   
ATOM   1830  CG  LEU A 194      13.572   2.930  -4.803  1.00 10.00      A   
ATOM   1831  CD1 LEU A 194      13.701   4.437  -4.684  1.00 10.00      A   
ATOM   1832  CD2 LEU A 194      13.799   2.488  -6.239  1.00 10.00      A   
ATOM   1833  C   LEU A 194      15.742   0.103  -3.287  1.00 10.00      A   
ATOM   1834  O   LEU A 194      15.986   0.000  -2.083  1.00 10.00      A   
ATOM   1835  N   ALA A 195      16.579  -0.292  -4.230  1.00 10.00      A   
ATOM   1836  HN  ALA A 195      16.323  -0.179  -5.179  1.00 10.00      A   
ATOM   1837  CA  ALA A 195      17.873  -0.879  -3.918  1.00 10.00      A   
ATOM   1838  CB  ALA A 195      17.986  -2.276  -4.514  1.00 10.00      A   
ATOM   1839  C   ALA A 195      18.977   0.016  -4.456  1.00 10.00      A   
ATOM   1840  O   ALA A 195      20.156  -0.338  -4.433  1.00 10.00      A   
ATOM   1841  N   SER A 196      18.578   1.182  -4.939  1.00 10.00      A   
ATOM   1842  HN  SER A 196      17.623   1.400  -4.924  1.00 10.00      A   
ATOM   1843  CA  SER A 196      19.509   2.144  -5.493  1.00 10.00      A   
ATOM   1844  CB  SER A 196      18.802   2.992  -6.551  1.00 10.00      A   
ATOM   1845  OG  SER A 196      17.395   2.960  -6.361  1.00 10.00      A   
ATOM   1846  HG  SER A 196      17.054   2.080  -6.607  1.00 10.00      A   
ATOM   1847  C   SER A 196      20.083   3.035  -4.399  1.00 10.00      A   
ATOM   1848  O   SER A 196      19.500   3.162  -3.320  1.00 10.00      A   
ATOM   1849  N   GLU A 197      21.232   3.632  -4.682  1.00 10.00      A   
ATOM   1850  HN  GLU A 197      21.649   3.473  -5.555  1.00 10.00      A   
ATOM   1851  CA  GLU A 197      21.897   4.516  -3.742  1.00 10.00      A   
ATOM   1852  CB  GLU A 197      23.385   4.594  -4.083  1.00 10.00      A   
ATOM   1853  CG  GLU A 197      24.268   5.085  -2.953  1.00 10.00      A   
ATOM   1854  CD  GLU A 197      25.699   4.635  -3.124  1.00 10.00      A   
ATOM   1855  OE1 GLU A 197      26.105   3.668  -2.445  1.00 10.00      A   
ATOM   1856  OE2 GLU A 197      26.422   5.235  -3.946  1.00 10.00      A   
ATOM   1857  C   GLU A 197      21.268   5.905  -3.800  1.00 10.00      A   
ATOM   1858  O   GLU A 197      21.332   6.582  -4.825  1.00 10.00      A   
ATOM   1859  N   VAL A 198      20.665   6.322  -2.702  1.00 10.00      A   
ATOM   1860  HN  VAL A 198      20.673   5.748  -1.907  1.00 10.00      A   
ATOM   1861  CA  VAL A 198      20.013   7.622  -2.637  1.00 10.00      A   
ATOM   1862  CB  VAL A 198      18.731   7.590  -1.776  1.00 10.00      A   
ATOM   1863  CG1 VAL A 198      17.622   6.847  -2.505  1.00 10.00      A   
ATOM   1864  CG2 VAL A 198      19.001   6.955  -0.418  1.00 10.00      A   
ATOM   1865  C   VAL A 198      20.961   8.705  -2.121  1.00 10.00      A   
ATOM   1866  O   VAL A 198      21.838   8.441  -1.293  1.00 10.00      A   
ATOM   1867  N   SER A 199      20.791   9.919  -2.631  1.00 10.00      A   
ATOM   1868  HN  SER A 199      20.091  10.061  -3.299  1.00 10.00      A   
ATOM   1869  CA  SER A 199      21.614  11.046  -2.232  1.00 10.00      A   
ATOM   1870  CB  SER A 199      21.500  12.170  -3.272  1.00 10.00      A   
ATOM   1871  OG  SER A 199      22.330  13.276  -2.950  1.00 10.00      A   
ATOM   1872  HG  SER A 199      23.097  13.283  -3.541  1.00 10.00      A   
ATOM   1873  C   SER A 199      21.188  11.545  -0.854  1.00 10.00      A   
ATOM   1874  O   SER A 199      20.076  12.044  -0.683  1.00 10.00      A   
ATOM   1875  N   PHE A 200      22.069  11.385   0.127  1.00 10.00      A   
ATOM   1876  HN  PHE A 200      22.924  10.949  -0.068  1.00 10.00      A   
ATOM   1877  CA  PHE A 200      21.794  11.820   1.494  1.00 10.00      A   
ATOM   1878  CB  PHE A 200      22.936  11.393   2.424  1.00 10.00      A   
ATOM   1879  CG  PHE A 200      22.742  11.804   3.857  1.00 10.00      A   
ATOM   1880  CD1 PHE A 200      21.793  11.180   4.653  1.00 10.00      A   
ATOM   1881  CD2 PHE A 200      23.503  12.823   4.407  1.00 10.00      A   
ATOM   1882  CE1 PHE A 200      21.608  11.565   5.969  1.00 10.00      A   
ATOM   1883  CE2 PHE A 200      23.325  13.212   5.722  1.00 10.00      A   
ATOM   1884  CZ  PHE A 200      22.375  12.582   6.504  1.00 10.00      A   
ATOM   1885  C   PHE A 200      21.590  13.334   1.565  1.00 10.00      A   
ATOM   1886  O   PHE A 200      20.757  13.826   2.331  1.00 10.00      A   
ATOM   1887  N   SER A 201      22.349  14.063   0.753  1.00 10.00      A   
ATOM   1888  HN  SER A 201      22.983  13.611   0.158  1.00 10.00      A   
ATOM   1889  CA  SER A 201      22.264  15.516   0.716  1.00 10.00      A   
ATOM   1890  CB  SER A 201      23.355  16.064  -0.197  1.00 10.00      A   
ATOM   1891  OG  SER A 201      23.770  15.066  -1.115  1.00 10.00      A   
ATOM   1892  HG  SER A 201      23.477  15.313  -1.998  1.00 10.00      A   
ATOM   1893  C   SER A 201      20.878  15.969   0.260  1.00 10.00      A   
ATOM   1894  O   SER A 201      20.268  16.854   0.867  1.00 10.00      A   
ATOM   1895  N   ALA A 202      20.375  15.333  -0.793  1.00 10.00      A   
ATOM   1896  HN  ALA A 202      20.903  14.623  -1.214  1.00 10.00      A   
ATOM   1897  CA  ALA A 202      19.057  15.651  -1.325  1.00 10.00      A   
ATOM   1898  CB  ALA A 202      18.840  14.943  -2.654  1.00 10.00      A   
ATOM   1899  C   ALA A 202      17.981  15.243  -0.327  1.00 10.00      A   
ATOM   1900  O   ALA A 202      17.006  15.964  -0.112  1.00 10.00      A   
ATOM   1901  N   LEU A 203      18.185  14.083   0.293  1.00 10.00      A   
ATOM   1902  HN  LEU A 203      18.989  13.562   0.075  1.00 10.00      A   
ATOM   1903  CA  LEU A 203      17.251  13.559   1.279  1.00 10.00      A   
ATOM   1904  CB  LEU A 203      17.721  12.181   1.760  1.00 10.00      A   
ATOM   1905  CG  LEU A 203      16.731  11.367   2.601  1.00 10.00      A   
ATOM   1906  CD1 LEU A 203      15.443  11.120   1.827  1.00 10.00      A   
ATOM   1907  CD2 LEU A 203      17.361  10.049   3.028  1.00 10.00      A   
ATOM   1908  C   LEU A 203      17.108  14.519   2.458  1.00 10.00      A   
ATOM   1909  O   LEU A 203      15.996  14.843   2.873  1.00 10.00      A   
ATOM   1910  N   GLU A 204      18.236  14.987   2.983  1.00 10.00      A   
ATOM   1911  HN  GLU A 204      19.098  14.686   2.619  1.00 10.00      A   
ATOM   1912  CA  GLU A 204      18.224  15.917   4.104  1.00 10.00      A   
ATOM   1913  CB  GLU A 204      19.647  16.246   4.565  1.00 10.00      A   
ATOM   1914  CG  GLU A 204      19.691  17.215   5.740  1.00 10.00      A   
ATOM   1915  CD  GLU A 204      21.090  17.682   6.083  1.00 10.00      A   
ATOM   1916  OE1 GLU A 204      21.798  18.180   5.181  1.00 10.00      A   
ATOM   1917  OE2 GLU A 204      21.481  17.578   7.262  1.00 10.00      A   
ATOM   1918  C   GLU A 204      17.482  17.201   3.746  1.00 10.00      A   
ATOM   1919  O   GLU A 204      16.557  17.612   4.451  1.00 10.00      A   
ATOM   1920  N   ARG A 205      17.872  17.806   2.627  1.00 10.00      A   
ATOM   1921  HN  ARG A 205      18.589  17.396   2.093  1.00 10.00      A   
ATOM   1922  CA  ARG A 205      17.268  19.051   2.163  1.00 10.00      A   
ATOM   1923  CB  ARG A 205      17.932  19.526   0.867  1.00 10.00      A   
ATOM   1924  CG  ARG A 205      19.378  19.965   1.041  1.00 10.00      A   
ATOM   1925  CD  ARG A 205      19.969  20.490  -0.255  1.00 10.00      A   
ATOM   1926  NE  ARG A 205      20.219  19.427  -1.230  1.00 10.00      A   
ATOM   1927  HE  ARG A 205      20.911  18.764  -1.008  1.00 10.00      A   
ATOM   1928  CZ  ARG A 205      19.575  19.322  -2.393  1.00 10.00      A   
ATOM   1929  NH1 ARG A 205      18.633  20.201  -2.721  1.00 10.00      A   
ATOM   1930 HH11 ARG A 205      18.129  20.115  -3.630  1.00 10.00      A   
ATOM   1931 HH12 ARG A 205      18.395  20.984  -2.076  1.00 10.00      A   
ATOM   1932  NH2 ARG A 205      19.871  18.332  -3.231  1.00 10.00      A   
ATOM   1933 HH21 ARG A 205      19.367  18.249  -4.139  1.00 10.00      A   
ATOM   1934 HH22 ARG A 205      20.614  17.634  -2.986  1.00 10.00      A   
ATOM   1935  C   ARG A 205      15.760  18.919   1.976  1.00 10.00      A   
ATOM   1936  O   ARG A 205      15.002  19.814   2.347  1.00 10.00      A   
ATOM   1937  N   LEU A 206      15.332  17.791   1.427  1.00 10.00      A   
ATOM   1938  HN  LEU A 206      15.991  17.102   1.174  1.00 10.00      A   
ATOM   1939  CA  LEU A 206      13.914  17.539   1.188  1.00 10.00      A   
ATOM   1940  CB  LEU A 206      13.725  16.253   0.383  1.00 10.00      A   
ATOM   1941  CG  LEU A 206      13.706  16.400  -1.138  1.00 10.00      A   
ATOM   1942  CD1 LEU A 206      13.890  15.043  -1.801  1.00 10.00      A   
ATOM   1943  CD2 LEU A 206      12.405  17.043  -1.593  1.00 10.00      A   
ATOM   1944  C   LEU A 206      13.113  17.457   2.486  1.00 10.00      A   
ATOM   1945  O   LEU A 206      11.961  17.891   2.540  1.00 10.00      A   
ATOM   1946  N   VAL A 207      13.718  16.901   3.527  1.00 10.00      A   
ATOM   1947  HN  VAL A 207      14.637  16.573   3.428  1.00 10.00      A   
ATOM   1948  CA  VAL A 207      13.045  16.759   4.810  1.00 10.00      A   
ATOM   1949  CB  VAL A 207      13.724  15.698   5.705  1.00 10.00      A   
ATOM   1950  CG1 VAL A 207      13.010  15.577   7.040  1.00 10.00      A   
ATOM   1951  CG2 VAL A 207      13.766  14.350   5.005  1.00 10.00      A   
ATOM   1952  C   VAL A 207      12.969  18.087   5.559  1.00 10.00      A   
ATOM   1953  O   VAL A 207      11.903  18.475   6.031  1.00 10.00      A   
ATOM   1954  N   THR A 208      14.093  18.790   5.638  1.00 10.00      A   
ATOM   1955  HN  THR A 208      14.907  18.441   5.207  1.00 10.00      A   
ATOM   1956  CA  THR A 208      14.166  20.061   6.352  1.00 10.00      A   
ATOM   1957  CB  THR A 208      15.589  20.652   6.301  1.00 10.00      A   
ATOM   1958  OG1 THR A 208      16.554  19.595   6.382  1.00 10.00      A   
ATOM   1959  HG1 THR A 208      17.278  19.866   6.961  1.00 10.00      A   
ATOM   1960  CG2 THR A 208      15.810  21.615   7.457  1.00 10.00      A   
ATOM   1961  C   THR A 208      13.168  21.098   5.830  1.00 10.00      A   
ATOM   1962  O   THR A 208      12.722  21.971   6.578  1.00 10.00      A   
ATOM   1963  N   ARG A 209      12.805  21.007   4.560  1.00 10.00      A   
ATOM   1964  HN  ARG A 209      13.175  20.288   4.001  1.00 10.00      A   
ATOM   1965  CA  ARG A 209      11.867  21.969   3.986  1.00 10.00      A   
ATOM   1966  CB  ARG A 209      12.337  22.503   2.631  1.00 10.00      A   
ATOM   1967  CG  ARG A 209      12.316  21.500   1.489  1.00 10.00      A   
ATOM   1968  CD  ARG A 209      12.826  22.145   0.210  1.00 10.00      A   
ATOM   1969  NE  ARG A 209      12.759  21.249  -0.941  1.00 10.00      A   
ATOM   1970  HE  ARG A 209      11.864  20.960  -1.235  1.00 10.00      A   
ATOM   1971  CZ  ARG A 209      13.830  20.814  -1.604  1.00 10.00      A   
ATOM   1972  NH1 ARG A 209      15.044  21.181  -1.224  1.00 10.00      A   
ATOM   1973 HH11 ARG A 209      15.171  21.815  -0.403  1.00 10.00      A   
ATOM   1974 HH12 ARG A 209      15.879  20.843  -1.750  1.00 10.00      A   
ATOM   1975  NH2 ARG A 209      13.687  20.027  -2.658  1.00 10.00      A   
ATOM   1976 HH21 ARG A 209      12.737  19.748  -2.978  1.00 10.00      A   
ATOM   1977 HH22 ARG A 209      14.530  19.682  -3.177  1.00 10.00      A   
ATOM   1978  C   ARG A 209      10.427  21.458   3.931  1.00 10.00      A   
ATOM   1979  O   ARG A 209       9.539  22.147   3.426  1.00 10.00      A   
ATOM   1980  N   CYS A 210      10.183  20.274   4.474  1.00 10.00      A   
ATOM   1981  HN  CYS A 210      10.914  19.774   4.902  1.00 10.00      A   
ATOM   1982  CA  CYS A 210       8.836  19.714   4.464  1.00 10.00      A   
ATOM   1983  CB  CYS A 210       8.715  18.590   3.430  1.00 10.00      A   
ATOM   1984  SG  CYS A 210       9.303  19.017   1.771  1.00 10.00      A   
ATOM   1985  HG  CYS A 210      10.575  18.642   1.687  1.00 10.00      A   
ATOM   1986  C   CYS A 210       8.424  19.213   5.849  1.00 10.00      A   
ATOM   1987  O   CYS A 210       8.518  18.019   6.133  1.00 10.00      A   
ATOM   1988  N   PRO A 211       7.971  20.124   6.732  1.00 10.00      A   
ATOM   1989  CA  PRO A 211       7.532  19.772   8.087  1.00 10.00      A   
ATOM   1990  CB  PRO A 211       7.362  21.130   8.786  1.00 10.00      A   
ATOM   1991  CG  PRO A 211       7.999  22.127   7.878  1.00 10.00      A   
ATOM   1992  CD  PRO A 211       7.865  21.570   6.494  1.00 10.00      A   
ATOM   1993  C   PRO A 211       6.200  19.030   8.072  1.00 10.00      A   
ATOM   1994  O   PRO A 211       5.767  18.481   9.085  1.00 10.00      A   
ATOM   1995  N   ASN A 212       5.552  19.014   6.912  1.00 10.00      A   
ATOM   1996  HN  ASN A 212       5.944  19.476   6.137  1.00 10.00      A   
ATOM   1997  CA  ASN A 212       4.273  18.333   6.765  1.00 10.00      A   
ATOM   1998  CB  ASN A 212       3.524  18.825   5.526  1.00 10.00      A   
ATOM   1999  CG  ASN A 212       2.106  19.261   5.839  1.00 10.00      A   
ATOM   2000  OD1 ASN A 212       1.205  18.432   5.992  1.00 10.00      A   
ATOM   2001  ND2 ASN A 212       1.895  20.569   5.922  1.00 10.00      A   
ATOM   2002 HD21 ASN A 212       2.657  21.174   5.777  1.00 10.00      A   
ATOM   2003 HD22 ASN A 212       0.989  20.883   6.127  1.00 10.00      A   
ATOM   2004  C   ASN A 212       4.480  16.829   6.680  1.00 10.00      A   
ATOM   2005  O   ASN A 212       3.533  16.056   6.816  1.00 10.00      A   
ATOM   2006  N   LEU A 213       5.728  16.429   6.461  1.00 10.00      A   
ATOM   2007  HN  LEU A 213       6.431  17.108   6.366  1.00 10.00      A   
ATOM   2008  CA  LEU A 213       6.089  15.023   6.354  1.00 10.00      A   
ATOM   2009  CB  LEU A 213       7.585  14.894   6.055  1.00 10.00      A   
ATOM   2010  CG  LEU A 213       8.117  13.482   5.811  1.00 10.00      A   
ATOM   2011  CD1 LEU A 213       7.784  13.013   4.403  1.00 10.00      A   
ATOM   2012  CD2 LEU A 213       9.617  13.436   6.051  1.00 10.00      A   
ATOM   2013  C   LEU A 213       5.748  14.277   7.639  1.00 10.00      A   
ATOM   2014  O   LEU A 213       6.293  14.571   8.704  1.00 10.00      A   
ATOM   2015  N   LYS A 214       4.835  13.324   7.534  1.00 10.00      A   
ATOM   2016  HN  LYS A 214       4.430  13.144   6.655  1.00 10.00      A   
ATOM   2017  CA  LYS A 214       4.420  12.540   8.689  1.00 10.00      A   
ATOM   2018  CB  LYS A 214       2.908  12.650   8.911  1.00 10.00      A   
ATOM   2019  CG  LYS A 214       2.387  14.071   9.063  1.00 10.00      A   
ATOM   2020  CD  LYS A 214       2.931  14.746  10.310  1.00 10.00      A   
ATOM   2021  CE  LYS A 214       2.081  15.948  10.694  1.00 10.00      A   
ATOM   2022  NZ  LYS A 214       2.003  16.957   9.604  1.00 10.00      A   
ATOM   2023  HZ1 LYS A 214       2.885  17.506   9.560  1.00 10.00      A   
ATOM   2024  HZ2 LYS A 214       1.210  17.610   9.779  1.00 10.00      A   
ATOM   2025  HZ3 LYS A 214       1.853  16.489   8.686  1.00 10.00      A   
ATOM   2026  C   LYS A 214       4.797  11.077   8.517  1.00 10.00      A   
ATOM   2027  O   LYS A 214       4.850  10.323   9.490  1.00 10.00      A   
ATOM   2028  N   SER A 215       5.051  10.679   7.281  1.00 10.00      A   
ATOM   2029  HN  SER A 215       5.000  11.326   6.545  1.00 10.00      A   
ATOM   2030  CA  SER A 215       5.407   9.302   6.986  1.00 10.00      A   
ATOM   2031  CB  SER A 215       4.249   8.613   6.254  1.00 10.00      A   
ATOM   2032  OG  SER A 215       4.413   7.205   6.221  1.00 10.00      A   
ATOM   2033  HG  SER A 215       3.682   6.788   6.711  1.00 10.00      A   
ATOM   2034  C   SER A 215       6.673   9.249   6.142  1.00 10.00      A   
ATOM   2035  O   SER A 215       6.702   9.752   5.018  1.00 10.00      A   
ATOM   2036  N   LEU A 216       7.722   8.650   6.689  1.00 10.00      A   
ATOM   2037  HN  LEU A 216       7.642   8.268   7.592  1.00 10.00      A   
ATOM   2038  CA  LEU A 216       8.987   8.532   5.976  1.00 10.00      A   
ATOM   2039  CB  LEU A 216       9.988   9.595   6.441  1.00 10.00      A   
ATOM   2040  CG  LEU A 216      11.330   9.627   5.700  1.00 10.00      A   
ATOM   2041  CD1 LEU A 216      11.118   9.924   4.224  1.00 10.00      A   
ATOM   2042  CD2 LEU A 216      12.268  10.650   6.324  1.00 10.00      A   
ATOM   2043  C   LEU A 216       9.577   7.139   6.145  1.00 10.00      A   
ATOM   2044  O   LEU A 216      10.098   6.793   7.207  1.00 10.00      A   
ATOM   2045  N   LYS A 217       9.483   6.349   5.097  1.00 10.00      A   
ATOM   2046  HN  LYS A 217       9.056   6.690   4.280  1.00 10.00      A   
ATOM   2047  CA  LYS A 217      10.001   4.994   5.103  1.00 10.00      A   
ATOM   2048  CB  LYS A 217       8.899   4.015   4.698  1.00 10.00      A   
ATOM   2049  CG  LYS A 217       7.696   4.034   5.635  1.00 10.00      A   
ATOM   2050  CD  LYS A 217       6.506   3.297   5.044  1.00 10.00      A   
ATOM   2051  CE  LYS A 217       5.350   3.238   6.032  1.00 10.00      A   
ATOM   2052  NZ  LYS A 217       4.234   2.398   5.529  1.00 10.00      A   
ATOM   2053  HZ1 LYS A 217       3.768   1.911   6.320  1.00 10.00      A   
ATOM   2054  HZ2 LYS A 217       4.592   1.689   4.859  1.00 10.00      A   
ATOM   2055  HZ3 LYS A 217       3.532   2.992   5.041  1.00 10.00      A   
ATOM   2056  C   LYS A 217      11.195   4.899   4.161  1.00 10.00      A   
ATOM   2057  O   LYS A 217      11.042   4.932   2.937  1.00 10.00      A   
ATOM   2058  N   LEU A 218      12.380   4.801   4.746  1.00 10.00      A   
ATOM   2059  HN  LEU A 218      12.423   4.751   5.725  1.00 10.00      A   
ATOM   2060  CA  LEU A 218      13.623   4.736   3.987  1.00 10.00      A   
ATOM   2061  CB  LEU A 218      14.774   5.287   4.831  1.00 10.00      A   
ATOM   2062  CG  LEU A 218      14.540   6.652   5.475  1.00 10.00      A   
ATOM   2063  CD1 LEU A 218      15.597   6.932   6.529  1.00 10.00      A   
ATOM   2064  CD2 LEU A 218      14.530   7.743   4.418  1.00 10.00      A   
ATOM   2065  C   LEU A 218      13.939   3.311   3.553  1.00 10.00      A   
ATOM   2066  O   LEU A 218      13.304   2.356   4.005  1.00 10.00      A   
ATOM   2067  N   ASN A 219      14.929   3.178   2.680  1.00 10.00      A   
ATOM   2068  HN  ASN A 219      15.404   3.977   2.375  1.00 10.00      A   
ATOM   2069  CA  ASN A 219      15.338   1.875   2.178  1.00 10.00      A   
ATOM   2070  CB  ASN A 219      15.521   1.891   0.650  1.00 10.00      A   
ATOM   2071  CG  ASN A 219      16.789   2.582   0.173  1.00 10.00      A   
ATOM   2072  OD1 ASN A 219      17.302   3.499   0.816  1.00 10.00      A   
ATOM   2073  ND2 ASN A 219      17.292   2.149  -0.975  1.00 10.00      A   
ATOM   2074 HD21 ASN A 219      16.819   1.422  -1.442  1.00 10.00      A   
ATOM   2075 HD22 ASN A 219      18.111   2.570  -1.318  1.00 10.00      A   
ATOM   2076  C   ASN A 219      16.595   1.375   2.888  1.00 10.00      A   
ATOM   2077  O   ASN A 219      17.180   2.080   3.712  1.00 10.00      A   
ATOM   2078  N   ARG A 220      17.017   0.167   2.544  1.00 10.00      A   
ATOM   2079  HN  ARG A 220      16.525  -0.329   1.856  1.00 10.00      A   
ATOM   2080  CA  ARG A 220      18.184  -0.458   3.159  1.00 10.00      A   
ATOM   2081  CB  ARG A 220      18.214  -1.946   2.803  1.00 10.00      A   
ATOM   2082  CG  ARG A 220      18.881  -2.840   3.835  1.00 10.00      A   
ATOM   2083  CD  ARG A 220      18.838  -4.292   3.387  1.00 10.00      A   
ATOM   2084  NE  ARG A 220      19.308  -5.215   4.419  1.00 10.00      A   
ATOM   2085  HE  ARG A 220      19.880  -4.844   5.130  1.00 10.00      A   
ATOM   2086  CZ  ARG A 220      19.002  -6.516   4.451  1.00 10.00      A   
ATOM   2087  NH1 ARG A 220      18.220  -7.045   3.511  1.00 10.00      A   
ATOM   2088 HH11 ARG A 220      17.982  -8.064   3.535  1.00 10.00      A   
ATOM   2089 HH12 ARG A 220      17.833  -6.448   2.749  1.00 10.00      A   
ATOM   2090  NH2 ARG A 220      19.473  -7.284   5.426  1.00 10.00      A   
ATOM   2091 HH21 ARG A 220      20.076  -6.872   6.170  1.00 10.00      A   
ATOM   2092 HH22 ARG A 220      19.243  -8.302   5.451  1.00 10.00      A   
ATOM   2093  C   ARG A 220      19.499   0.209   2.754  1.00 10.00      A   
ATOM   2094  O   ARG A 220      20.566  -0.193   3.211  1.00 10.00      A   
ATOM   2095  N   ALA A 221      19.425   1.236   1.915  1.00 10.00      A   
ATOM   2096  HN  ALA A 221      18.549   1.533   1.597  1.00 10.00      A   
ATOM   2097  CA  ALA A 221      20.621   1.936   1.466  1.00 10.00      A   
ATOM   2098  CB  ALA A 221      20.442   2.460   0.053  1.00 10.00      A   
ATOM   2099  C   ALA A 221      20.997   3.070   2.415  1.00 10.00      A   
ATOM   2100  O   ALA A 221      22.000   3.757   2.212  1.00 10.00      A   
ATOM   2101  N   VAL A 222      20.182   3.273   3.441  1.00 10.00      A   
ATOM   2102  HN  VAL A 222      19.390   2.708   3.542  1.00 10.00      A   
ATOM   2103  CA  VAL A 222      20.438   4.317   4.423  1.00 10.00      A   
ATOM   2104  CB  VAL A 222      19.129   5.004   4.883  1.00 10.00      A   
ATOM   2105  CG1 VAL A 222      19.425   6.131   5.863  1.00 10.00      A   
ATOM   2106  CG2 VAL A 222      18.350   5.532   3.686  1.00 10.00      A   
ATOM   2107  C   VAL A 222      21.160   3.726   5.633  1.00 10.00      A   
ATOM   2108  O   VAL A 222      20.674   2.767   6.237  1.00 10.00      A   
ATOM   2109  N   PRO A 223      22.352   4.260   5.960  1.00 10.00      A   
ATOM   2110  CA  PRO A 223      23.158   3.801   7.102  1.00 10.00      A   
ATOM   2111  CB  PRO A 223      24.484   4.563   6.950  1.00 10.00      A   
ATOM   2112  CG  PRO A 223      24.469   5.098   5.557  1.00 10.00      A   
ATOM   2113  CD  PRO A 223      23.026   5.340   5.226  1.00 10.00      A   
ATOM   2114  C   PRO A 223      22.507   4.130   8.450  1.00 10.00      A   
ATOM   2115  O   PRO A 223      21.636   4.996   8.540  1.00 10.00      A   
ATOM   2116  N   LEU A 224      22.964   3.453   9.494  1.00 10.00      A   
ATOM   2117  HN  LEU A 224      23.688   2.810   9.357  1.00 10.00      A   
ATOM   2118  CA  LEU A 224      22.426   3.632  10.842  1.00 10.00      A   
ATOM   2119  CB  LEU A 224      22.926   2.511  11.762  1.00 10.00      A   
ATOM   2120  CG  LEU A 224      22.313   2.435  13.165  1.00 10.00      A   
ATOM   2121  CD1 LEU A 224      20.850   2.018  13.100  1.00 10.00      A   
ATOM   2122  CD2 LEU A 224      23.101   1.468  14.034  1.00 10.00      A   
ATOM   2123  C   LEU A 224      22.779   4.994  11.436  1.00 10.00      A   
ATOM   2124  O   LEU A 224      21.955   5.620  12.107  1.00 10.00      A   
ATOM   2125  N   GLU A 225      23.998   5.459  11.184  1.00 10.00      A   
ATOM   2126  HN  GLU A 225      24.618   4.925  10.629  1.00 10.00      A   
ATOM   2127  CA  GLU A 225      24.448   6.740  11.719  1.00 10.00      A   
ATOM   2128  CB  GLU A 225      25.969   6.874  11.617  1.00 10.00      A   
ATOM   2129  CG  GLU A 225      26.740   5.624  12.008  1.00 10.00      A   
ATOM   2130  CD  GLU A 225      27.134   4.787  10.811  1.00 10.00      A   
ATOM   2131  OE1 GLU A 225      26.273   4.567   9.933  1.00 10.00      A   
ATOM   2132  OE2 GLU A 225      28.305   4.355  10.743  1.00 10.00      A   
ATOM   2133  C   GLU A 225      23.769   7.917  11.026  1.00 10.00      A   
ATOM   2134  O   GLU A 225      23.819   9.046  11.510  1.00 10.00      A   
ATOM   2135  N   LYS A 226      23.119   7.647   9.902  1.00 10.00      A   
ATOM   2136  HN  LYS A 226      23.092   6.722   9.574  1.00 10.00      A   
ATOM   2137  CA  LYS A 226      22.443   8.694   9.143  1.00 10.00      A   
ATOM   2138  CB  LYS A 226      22.621   8.467   7.642  1.00 10.00      A   
ATOM   2139  CG  LYS A 226      24.071   8.299   7.211  1.00 10.00      A   
ATOM   2140  CD  LYS A 226      24.892   9.542   7.510  1.00 10.00      A   
ATOM   2141  CE  LYS A 226      26.381   9.266   7.382  1.00 10.00      A   
ATOM   2142  NZ  LYS A 226      26.751   8.824   6.012  1.00 10.00      A   
ATOM   2143  HZ1 LYS A 226      27.512   9.425   5.645  1.00 10.00      A   
ATOM   2144  HZ2 LYS A 226      25.932   8.900   5.375  1.00 10.00      A   
ATOM   2145  HZ3 LYS A 226      27.079   7.834   6.029  1.00 10.00      A   
ATOM   2146  C   LYS A 226      20.963   8.768   9.496  1.00 10.00      A   
ATOM   2147  O   LYS A 226      20.261   9.689   9.086  1.00 10.00      A   
ATOM   2148  N   LEU A 227      20.498   7.799  10.271  1.00 10.00      A   
ATOM   2149  HN  LEU A 227      21.109   7.101  10.581  1.00 10.00      A   
ATOM   2150  CA  LEU A 227      19.101   7.755  10.678  1.00 10.00      A   
ATOM   2151  CB  LEU A 227      18.741   6.366  11.208  1.00 10.00      A   
ATOM   2152  CG  LEU A 227      18.772   5.225  10.190  1.00 10.00      A   
ATOM   2153  CD1 LEU A 227      18.680   3.884  10.891  1.00 10.00      A   
ATOM   2154  CD2 LEU A 227      17.643   5.371   9.182  1.00 10.00      A   
ATOM   2155  C   LEU A 227      18.812   8.814  11.736  1.00 10.00      A   
ATOM   2156  O   LEU A 227      17.768   9.464  11.710  1.00 10.00      A   
ATOM   2157  N   ALA A 228      19.754   8.995  12.656  1.00 10.00      A   
ATOM   2158  HN  ALA A 228      20.573   8.462  12.610  1.00 10.00      A   
ATOM   2159  CA  ALA A 228      19.603   9.975  13.728  1.00 10.00      A   
ATOM   2160  CB  ALA A 228      20.712   9.816  14.756  1.00 10.00      A   
ATOM   2161  C   ALA A 228      19.592  11.388  13.166  1.00 10.00      A   
ATOM   2162  O   ALA A 228      18.895  12.265  13.674  1.00 10.00      A   
ATOM   2163  N   THR A 229      20.352  11.589  12.097  1.00 10.00      A   
ATOM   2164  HN  THR A 229      20.872  10.839  11.731  1.00 10.00      A   
ATOM   2165  CA  THR A 229      20.446  12.882  11.441  1.00 10.00      A   
ATOM   2166  CB  THR A 229      21.438  12.797  10.267  1.00 10.00      A   
ATOM   2167  OG1 THR A 229      22.298  11.664  10.469  1.00 10.00      A   
ATOM   2168  HG1 THR A 229      23.218  11.933  10.348  1.00 10.00      A   
ATOM   2169  CG2 THR A 229      22.287  14.055  10.190  1.00 10.00      A   
ATOM   2170  C   THR A 229      19.081  13.323  10.910  1.00 10.00      A   
ATOM   2171  O   THR A 229      18.668  14.465  11.102  1.00 10.00      A   
ATOM   2172  N   LEU A 230      18.377  12.398  10.267  1.00 10.00      A   
ATOM   2173  HN  LEU A 230      18.748  11.495  10.174  1.00 10.00      A   
ATOM   2174  CA  LEU A 230      17.068  12.690   9.694  1.00 10.00      A   
ATOM   2175  CB  LEU A 230      16.681  11.615   8.673  1.00 10.00      A   
ATOM   2176  CG  LEU A 230      17.648  11.423   7.499  1.00 10.00      A   
ATOM   2177  CD1 LEU A 230      17.257  10.209   6.672  1.00 10.00      A   
ATOM   2178  CD2 LEU A 230      17.704  12.670   6.630  1.00 10.00      A   
ATOM   2179  C   LEU A 230      15.995  12.811  10.772  1.00 10.00      A   
ATOM   2180  O   LEU A 230      15.104  13.658  10.676  1.00 10.00      A   
ATOM   2181  N   LEU A 231      16.092  11.974  11.801  1.00 10.00      A   
ATOM   2182  HN  LEU A 231      16.830  11.323  11.822  1.00 10.00      A   
ATOM   2183  CA  LEU A 231      15.123  11.988  12.896  1.00 10.00      A   
ATOM   2184  CB  LEU A 231      15.383  10.836  13.865  1.00 10.00      A   
ATOM   2185  CG  LEU A 231      15.032   9.438  13.352  1.00 10.00      A   
ATOM   2186  CD1 LEU A 231      15.492   8.374  14.336  1.00 10.00      A   
ATOM   2187  CD2 LEU A 231      13.537   9.325  13.100  1.00 10.00      A   
ATOM   2188  C   LEU A 231      15.138  13.322  13.635  1.00 10.00      A   
ATOM   2189  O   LEU A 231      14.115  13.776  14.145  1.00 10.00      A   
ATOM   2190  N   GLN A 232      16.303  13.955  13.683  1.00 10.00      A   
ATOM   2191  HN  GLN A 232      17.088  13.543  13.265  1.00 10.00      A   
ATOM   2192  CA  GLN A 232      16.444  15.243  14.348  1.00 10.00      A   
ATOM   2193  CB  GLN A 232      17.913  15.539  14.662  1.00 10.00      A   
ATOM   2194  CG  GLN A 232      18.395  14.985  15.996  1.00 10.00      A   
ATOM   2195  CD  GLN A 232      17.604  15.515  17.179  1.00 10.00      A   
ATOM   2196  OE1 GLN A 232      17.037  16.607  17.128  1.00 10.00      A   
ATOM   2197  NE2 GLN A 232      17.581  14.754  18.260  1.00 10.00      A   
ATOM   2198 HE21 GLN A 232      18.070  13.905  18.238  1.00 10.00      A   
ATOM   2199 HE22 GLN A 232      17.079  15.071  19.040  1.00 10.00      A   
ATOM   2200  C   GLN A 232      15.863  16.365  13.497  1.00 10.00      A   
ATOM   2201  O   GLN A 232      15.539  17.442  14.001  1.00 10.00      A   
ATOM   2202  N   ARG A 233      15.737  16.106  12.205  1.00 10.00      A   
ATOM   2203  HN  ARG A 233      16.005  15.225  11.867  1.00 10.00      A   
ATOM   2204  CA  ARG A 233      15.202  17.091  11.279  1.00 10.00      A   
ATOM   2205  CB  ARG A 233      15.715  16.831   9.862  1.00 10.00      A   
ATOM   2206  CG  ARG A 233      17.220  16.976   9.705  1.00 10.00      A   
ATOM   2207  CD  ARG A 233      17.628  18.432   9.577  1.00 10.00      A   
ATOM   2208  NE  ARG A 233      18.989  18.578   9.066  1.00 10.00      A   
ATOM   2209  HE  ARG A 233      19.318  17.880   8.450  1.00 10.00      A   
ATOM   2210  CZ  ARG A 233      19.800  19.588   9.385  1.00 10.00      A   
ATOM   2211  NH1 ARG A 233      19.387  20.538  10.216  1.00 10.00      A   
ATOM   2212 HH11 ARG A 233      18.427  20.497  10.621  1.00 10.00      A   
ATOM   2213 HH12 ARG A 233      20.019  21.330  10.469  1.00 10.00      A   
ATOM   2214  NH2 ARG A 233      21.021  19.641   8.869  1.00 10.00      A   
ATOM   2215 HH21 ARG A 233      21.663  20.427   9.111  1.00 10.00      A   
ATOM   2216 HH22 ARG A 233      21.347  18.888   8.207  1.00 10.00      A   
ATOM   2217  C   ARG A 233      13.678  17.092  11.288  1.00 10.00      A   
ATOM   2218  O   ARG A 233      13.051  18.147  11.217  1.00 10.00      A   
ATOM   2219  N   ALA A 234      13.088  15.910  11.381  1.00 10.00      A   
ATOM   2220  HN  ALA A 234      13.640  15.102  11.451  1.00 10.00      A   
ATOM   2221  CA  ALA A 234      11.632  15.785  11.388  1.00 10.00      A   
ATOM   2222  CB  ALA A 234      11.141  15.162  10.087  1.00 10.00      A   
ATOM   2223  C   ALA A 234      11.151  14.962  12.579  1.00 10.00      A   
ATOM   2224  O   ALA A 234      10.955  13.751  12.469  1.00 10.00      A   
ATOM   2225  N   PRO A 235      10.947  15.612  13.736  1.00 10.00      A   
ATOM   2226  CA  PRO A 235      10.489  14.950  14.956  1.00 10.00      A   
ATOM   2227  CB  PRO A 235      10.955  15.897  16.078  1.00 10.00      A   
ATOM   2228  CG  PRO A 235      11.614  17.058  15.399  1.00 10.00      A   
ATOM   2229  CD  PRO A 235      11.163  17.039  13.968  1.00 10.00      A   
ATOM   2230  C   PRO A 235       8.971  14.799  14.999  1.00 10.00      A   
ATOM   2231  O   PRO A 235       8.424  14.194  15.923  1.00 10.00      A   
ATOM   2232  N   GLN A 236       8.295  15.342  13.994  1.00 10.00      A   
ATOM   2233  HN  GLN A 236       8.789  15.799  13.277  1.00 10.00      A   
ATOM   2234  CA  GLN A 236       6.837  15.269  13.927  1.00 10.00      A   
ATOM   2235  CB  GLN A 236       6.249  16.553  13.321  1.00 10.00      A   
ATOM   2236  CG  GLN A 236       6.310  16.633  11.799  1.00 10.00      A   
ATOM   2237  CD  GLN A 236       7.710  16.842  11.256  1.00 10.00      A   
ATOM   2238  OE1 GLN A 236       8.555  17.470  11.899  1.00 10.00      A   
ATOM   2239  NE2 GLN A 236       7.970  16.315  10.070  1.00 10.00      A   
ATOM   2240 HE21 GLN A 236       7.249  15.824   9.613  1.00 10.00      A   
ATOM   2241 HE22 GLN A 236       8.866  16.439   9.695  1.00 10.00      A   
ATOM   2242  C   GLN A 236       6.381  14.041  13.135  1.00 10.00      A   
ATOM   2243  O   GLN A 236       5.201  13.895  12.811  1.00 10.00      A   
ATOM   2244  N   LEU A 237       7.326  13.163  12.829  1.00 10.00      A   
ATOM   2245  HN  LEU A 237       8.244  13.328  13.129  1.00 10.00      A   
ATOM   2246  CA  LEU A 237       7.041  11.955  12.072  1.00 10.00      A   
ATOM   2247  CB  LEU A 237       8.350  11.259  11.702  1.00 10.00      A   
ATOM   2248  CG  LEU A 237       8.403  10.623  10.314  1.00 10.00      A   
ATOM   2249  CD1 LEU A 237       8.353  11.693   9.236  1.00 10.00      A   
ATOM   2250  CD2 LEU A 237       9.649   9.767  10.165  1.00 10.00      A   
ATOM   2251  C   LEU A 237       6.162  11.000  12.873  1.00 10.00      A   
ATOM   2252  O   LEU A 237       6.356  10.829  14.076  1.00 10.00      A   
ATOM   2253  N   GLU A 238       5.202  10.384  12.196  1.00 10.00      A   
ATOM   2254  HN  GLU A 238       5.107  10.563  11.235  1.00 10.00      A   
ATOM   2255  CA  GLU A 238       4.289   9.442  12.827  1.00 10.00      A   
ATOM   2256  CB  GLU A 238       2.844   9.744  12.427  1.00 10.00      A   
ATOM   2257  CG  GLU A 238       2.355  11.119  12.840  1.00 10.00      A   
ATOM   2258  CD  GLU A 238       0.880  11.308  12.576  1.00 10.00      A   
ATOM   2259  OE1 GLU A 238       0.060  10.690  13.291  1.00 10.00      A   
ATOM   2260  OE2 GLU A 238       0.530  12.075  11.658  1.00 10.00      A   
ATOM   2261  C   GLU A 238       4.647   8.015  12.425  1.00 10.00      A   
ATOM   2262  O   GLU A 238       4.638   7.097  13.251  1.00 10.00      A   
ATOM   2263  N   GLU A 239       4.953   7.833  11.147  1.00 10.00      A   
ATOM   2264  HN  GLU A 239       4.919   8.600  10.534  1.00 10.00      A   
ATOM   2265  CA  GLU A 239       5.335   6.528  10.621  1.00 10.00      A   
ATOM   2266  CB  GLU A 239       4.462   6.148   9.423  1.00 10.00      A   
ATOM   2267  CG  GLU A 239       2.975   6.061   9.724  1.00 10.00      A   
ATOM   2268  CD  GLU A 239       2.176   5.541   8.547  1.00 10.00      A   
ATOM   2269  OE1 GLU A 239       2.305   6.104   7.439  1.00 10.00      A   
ATOM   2270  OE2 GLU A 239       1.414   4.568   8.724  1.00 10.00      A   
ATOM   2271  C   GLU A 239       6.800   6.557  10.200  1.00 10.00      A   
ATOM   2272  O   GLU A 239       7.182   7.329   9.318  1.00 10.00      A   
ATOM   2273  N   LEU A 240       7.616   5.726  10.830  1.00 10.00      A   
ATOM   2274  HN  LEU A 240       7.256   5.119  11.519  1.00 10.00      A   
ATOM   2275  CA  LEU A 240       9.035   5.682  10.519  1.00 10.00      A   
ATOM   2276  CB  LEU A 240       9.863   5.965  11.775  1.00 10.00      A   
ATOM   2277  CG  LEU A 240      11.379   5.792  11.655  1.00 10.00      A   
ATOM   2278  CD1 LEU A 240      11.982   6.855  10.747  1.00 10.00      A   
ATOM   2279  CD2 LEU A 240      12.025   5.822  13.030  1.00 10.00      A   
ATOM   2280  C   LEU A 240       9.441   4.344   9.912  1.00 10.00      A   
ATOM   2281  O   LEU A 240       8.910   3.289  10.271  1.00 10.00      A   
ATOM   2282  N   GLY A 241      10.364   4.407   8.970  1.00 10.00      A   
ATOM   2283  HN  GLY A 241      10.701   5.288   8.692  1.00 10.00      A   
ATOM   2284  CA  GLY A 241      10.871   3.215   8.329  1.00 10.00      A   
ATOM   2285  C   GLY A 241      12.385   3.228   8.306  1.00 10.00      A   
ATOM   2286  O   GLY A 241      12.990   3.852   7.434  1.00 10.00      A   
ATOM   2287  N   THR A 242      12.998   2.560   9.273  1.00 10.00      A   
ATOM   2288  HN  THR A 242      12.460   2.071   9.938  1.00 10.00      A   
ATOM   2289  CA  THR A 242      14.449   2.516   9.369  1.00 10.00      A   
ATOM   2290  CB  THR A 242      14.903   2.189  10.805  1.00 10.00      A   
ATOM   2291  OG1 THR A 242      13.898   1.395  11.454  1.00 10.00      A   
ATOM   2292  HG1 THR A 242      13.974   1.502  12.408  1.00 10.00      A   
ATOM   2293  CG2 THR A 242      15.107   3.468  11.595  1.00 10.00      A   
ATOM   2294  C   THR A 242      15.039   1.502   8.395  1.00 10.00      A   
ATOM   2295  O   THR A 242      14.662   0.332   8.405  1.00 10.00      A   
ATOM   2296  N   GLY A 243      15.954   1.961   7.553  1.00 10.00      A   
ATOM   2297  HN  GLY A 243      16.203   2.903   7.583  1.00 10.00      A   
ATOM   2298  CA  GLY A 243      16.577   1.085   6.588  1.00 10.00      A   
ATOM   2299  C   GLY A 243      17.635   0.195   7.209  1.00 10.00      A   
ATOM   2300  O   GLY A 243      17.331  -0.893   7.697  1.00 10.00      A   
ATOM   2301  N   GLY A 244      18.879   0.658   7.201  1.00 10.00      A   
ATOM   2302  HN  GLY A 244      19.066   1.541   6.817  1.00 10.00      A   
ATOM   2303  CA  GLY A 244      19.959  -0.126   7.759  1.00 10.00      A   
ATOM   2304  C   GLY A 244      20.045  -0.005   9.262  1.00 10.00      A   
ATOM   2305  O   GLY A 244      20.525   0.999   9.782  1.00 10.00      A   
ATOM   2306  N   TYR A 245      19.585  -1.031   9.964  1.00 10.00      A   
ATOM   2307  HN  TYR A 245      19.214  -1.807   9.492  1.00 10.00      A   
ATOM   2308  CA  TYR A 245      19.614  -1.034  11.419  1.00 10.00      A   
ATOM   2309  CB  TYR A 245      18.297  -1.583  11.980  1.00 10.00      A   
ATOM   2310  CG  TYR A 245      17.834  -0.906  13.250  1.00 10.00      A   
ATOM   2311  CD1 TYR A 245      17.144   0.297  13.203  1.00 10.00      A   
ATOM   2312  CD2 TYR A 245      18.085  -1.467  14.496  1.00 10.00      A   
ATOM   2313  CE1 TYR A 245      16.719   0.925  14.359  1.00 10.00      A   
ATOM   2314  CE2 TYR A 245      17.663  -0.849  15.656  1.00 10.00      A   
ATOM   2315  CZ  TYR A 245      16.982   0.346  15.582  1.00 10.00      A   
ATOM   2316  OH  TYR A 245      16.562   0.963  16.737  1.00 10.00      A   
ATOM   2317  HH  TYR A 245      17.179   0.754  17.451  1.00 10.00      A   
ATOM   2318  C   TYR A 245      20.801  -1.852  11.920  1.00 10.00      A   
ATOM   2319  O   TYR A 245      20.775  -2.405  13.021  1.00 10.00      A   
ATOM   2320  N   THR A 246      21.844  -1.912  11.100  1.00 10.00      A   
ATOM   2321  HN  THR A 246      21.802  -1.437  10.242  1.00 10.00      A   
ATOM   2322  CA  THR A 246      23.049  -2.649  11.436  1.00 10.00      A   
ATOM   2323  CB  THR A 246      23.145  -3.989  10.660  1.00 10.00      A   
ATOM   2324  OG1 THR A 246      24.436  -4.587  10.859  1.00 10.00      A   
ATOM   2325  HG1 THR A 246      24.340  -5.403  11.371  1.00 10.00      A   
ATOM   2326  CG2 THR A 246      22.900  -3.792   9.170  1.00 10.00      A   
ATOM   2327  C   THR A 246      24.286  -1.789  11.187  1.00 10.00      A   
ATOM   2328  O   THR A 246      24.418  -1.162  10.133  1.00 10.00      A   
ATOM   2329  N   ALA A 247      25.165  -1.738  12.179  1.00 10.00      A   
ATOM   2330  HN  ALA A 247      24.985  -2.250  12.995  1.00 10.00      A   
ATOM   2331  CA  ALA A 247      26.398  -0.964  12.100  1.00 10.00      A   
ATOM   2332  CB  ALA A 247      26.102   0.530  12.072  1.00 10.00      A   
ATOM   2333  C   ALA A 247      27.277  -1.298  13.294  1.00 10.00      A   
ATOM   2334  O   ALA A 247      26.992  -2.248  14.026  1.00 10.00      A   
ATOM   2335  N   GLU A 248      28.340  -0.528  13.485  1.00 10.00      A   
ATOM   2336  HN  GLU A 248      28.524   0.199  12.852  1.00 10.00      A   
ATOM   2337  CA  GLU A 248      29.243  -0.738  14.608  1.00 10.00      A   
ATOM   2338  CB  GLU A 248      30.553   0.028  14.397  1.00 10.00      A   
ATOM   2339  CG  GLU A 248      31.560  -0.130  15.521  1.00 10.00      A   
ATOM   2340  CD  GLU A 248      32.956   0.287  15.113  1.00 10.00      A   
ATOM   2341  OE1 GLU A 248      33.726  -0.585  14.661  1.00 10.00      A   
ATOM   2342  OE2 GLU A 248      33.291   1.484  15.244  1.00 10.00      A   
ATOM   2343  C   GLU A 248      28.576  -0.304  15.906  1.00 10.00      A   
ATOM   2344  O   GLU A 248      27.988   0.777  15.977  1.00 10.00      A   
ATOM   2345  N   VAL A 249      28.657  -1.155  16.920  1.00 10.00      A   
ATOM   2346  HN  VAL A 249      29.141  -2.004  16.792  1.00 10.00      A   
ATOM   2347  CA  VAL A 249      28.059  -0.865  18.216  1.00 10.00      A   
ATOM   2348  CB  VAL A 249      27.863  -2.142  19.060  1.00 10.00      A   
ATOM   2349  CG1 VAL A 249      27.103  -1.824  20.336  1.00 10.00      A   
ATOM   2350  CG2 VAL A 249      27.125  -3.203  18.259  1.00 10.00      A   
ATOM   2351  C   VAL A 249      28.904   0.142  18.996  1.00 10.00      A   
ATOM   2352  O   VAL A 249      29.972  -0.193  19.518  1.00 10.00      A   
ATOM   2353  N   ARG A 250      28.422   1.374  19.065  1.00 10.00      A   
ATOM   2354  HN  ARG A 250      27.559   1.577  18.629  1.00 10.00      A   
ATOM   2355  CA  ARG A 250      29.124   2.432  19.768  1.00 10.00      A   
ATOM   2356  CB  ARG A 250      29.806   3.370  18.774  1.00 10.00      A   
ATOM   2357  CG  ARG A 250      31.154   2.878  18.277  1.00 10.00      A   
ATOM   2358  CD  ARG A 250      31.711   3.781  17.191  1.00 10.00      A   
ATOM   2359  NE  ARG A 250      31.783   5.176  17.619  1.00 10.00      A   
ATOM   2360  HE  ARG A 250      30.945   5.592  17.955  1.00 10.00      A   
ATOM   2361  CZ  ARG A 250      32.895   5.909  17.595  1.00 10.00      A   
ATOM   2362  NH1 ARG A 250      34.046   5.387  17.174  1.00 10.00      A   
ATOM   2363 HH11 ARG A 250      34.092   4.394  16.860  1.00 10.00      A   
ATOM   2364 HH12 ARG A 250      34.912   5.974  17.158  1.00 10.00      A   
ATOM   2365  NH2 ARG A 250      32.852   7.176  17.974  1.00 10.00      A   
ATOM   2366 HH21 ARG A 250      31.941   7.606  18.286  1.00 10.00      A   
ATOM   2367 HH22 ARG A 250      33.716   7.756  17.965  1.00 10.00      A   
ATOM   2368  C   ARG A 250      28.167   3.216  20.654  1.00 10.00      A   
ATOM   2369  O   ARG A 250      27.011   3.424  20.294  1.00 10.00      A   
ATOM   2370  N   PRO A 251      28.637   3.647  21.834  1.00 10.00      A   
ATOM   2371  CA  PRO A 251      27.821   4.419  22.778  1.00 10.00      A   
ATOM   2372  CB  PRO A 251      28.775   4.683  23.946  1.00 10.00      A   
ATOM   2373  CG  PRO A 251      29.828   3.634  23.822  1.00 10.00      A   
ATOM   2374  CD  PRO A 251      29.993   3.400  22.352  1.00 10.00      A   
ATOM   2375  C   PRO A 251      27.337   5.739  22.177  1.00 10.00      A   
ATOM   2376  O   PRO A 251      26.184   6.122  22.354  1.00 10.00      A   
ATOM   2377  N   ASP A 252      28.222   6.426  21.459  1.00 10.00      A   
ATOM   2378  HN  ASP A 252      29.125   6.066  21.340  1.00 10.00      A   
ATOM   2379  CA  ASP A 252      27.874   7.703  20.835  1.00 10.00      A   
ATOM   2380  CB  ASP A 252      29.105   8.422  20.256  1.00 10.00      A   
ATOM   2381  CG  ASP A 252      29.812   7.678  19.131  1.00 10.00      A   
ATOM   2382  OD1 ASP A 252      30.468   8.342  18.298  1.00 10.00      A   
ATOM   2383  OD2 ASP A 252      29.738   6.433  19.082  1.00 10.00      A   
ATOM   2384  C   ASP A 252      26.778   7.533  19.786  1.00 10.00      A   
ATOM   2385  O   ASP A 252      25.805   8.289  19.768  1.00 10.00      A   
ATOM   2386  N   VAL A 253      26.934   6.526  18.937  1.00 10.00      A   
ATOM   2387  HN  VAL A 253      27.740   5.970  19.006  1.00 10.00      A   
ATOM   2388  CA  VAL A 253      25.953   6.235  17.892  1.00 10.00      A   
ATOM   2389  CB  VAL A 253      26.445   5.109  16.952  1.00 10.00      A   
ATOM   2390  CG1 VAL A 253      25.447   4.850  15.834  1.00 10.00      A   
ATOM   2391  CG2 VAL A 253      27.810   5.447  16.375  1.00 10.00      A   
ATOM   2392  C   VAL A 253      24.617   5.830  18.520  1.00 10.00      A   
ATOM   2393  O   VAL A 253      23.542   6.202  18.033  1.00 10.00      A   
ATOM   2394  N   TYR A 254      24.699   5.080  19.615  1.00 10.00      A   
ATOM   2395  HN  TYR A 254      25.586   4.827  19.950  1.00 10.00      A   
ATOM   2396  CA  TYR A 254      23.516   4.618  20.331  1.00 10.00      A   
ATOM   2397  CB  TYR A 254      23.909   3.623  21.431  1.00 10.00      A   
ATOM   2398  CG  TYR A 254      22.741   3.080  22.227  1.00 10.00      A   
ATOM   2399  CD1 TYR A 254      21.935   2.075  21.709  1.00 10.00      A   
ATOM   2400  CD2 TYR A 254      22.448   3.567  23.494  1.00 10.00      A   
ATOM   2401  CE1 TYR A 254      20.868   1.571  22.429  1.00 10.00      A   
ATOM   2402  CE2 TYR A 254      21.383   3.069  24.221  1.00 10.00      A   
ATOM   2403  CZ  TYR A 254      20.596   2.072  23.684  1.00 10.00      A   
ATOM   2404  OH  TYR A 254      19.530   1.577  24.402  1.00 10.00      A   
ATOM   2405  HH  TYR A 254      18.997   2.315  24.725  1.00 10.00      A   
ATOM   2406  C   TYR A 254      22.755   5.799  20.927  1.00 10.00      A   
ATOM   2407  O   TYR A 254      21.546   5.943  20.717  1.00 10.00      A   
ATOM   2408  N   SER A 255      23.467   6.654  21.653  1.00 10.00      A   
ATOM   2409  HN  SER A 255      24.433   6.494  21.785  1.00 10.00      A   
ATOM   2410  CA  SER A 255      22.860   7.819  22.276  1.00 10.00      A   
ATOM   2411  CB  SER A 255      23.878   8.554  23.141  1.00 10.00      A   
ATOM   2412  OG  SER A 255      24.432   7.676  24.108  1.00 10.00      A   
ATOM   2413  HG  SER A 255      24.458   8.119  24.964  1.00 10.00      A   
ATOM   2414  C   SER A 255      22.250   8.755  21.237  1.00 10.00      A   
ATOM   2415  O   SER A 255      21.152   9.279  21.440  1.00 10.00      A   
ATOM   2416  N   GLY A 256      22.958   8.947  20.124  1.00 10.00      A   
ATOM   2417  HN  GLY A 256      23.831   8.504  20.028  1.00 10.00      A   
ATOM   2418  CA  GLY A 256      22.472   9.808  19.061  1.00 10.00      A   
ATOM   2419  C   GLY A 256      21.107   9.375  18.563  1.00 10.00      A   
ATOM   2420  O   GLY A 256      20.217  10.206  18.351  1.00 10.00      A   
ATOM   2421  N   LEU A 257      20.936   8.071  18.389  1.00 10.00      A   
ATOM   2422  HN  LEU A 257      21.687   7.463  18.566  1.00 10.00      A   
ATOM   2423  CA  LEU A 257      19.669   7.521  17.935  1.00 10.00      A   
ATOM   2424  CB  LEU A 257      19.828   6.046  17.563  1.00 10.00      A   
ATOM   2425  CG  LEU A 257      20.415   5.751  16.183  1.00 10.00      A   
ATOM   2426  CD1 LEU A 257      20.767   4.277  16.062  1.00 10.00      A   
ATOM   2427  CD2 LEU A 257      19.439   6.158  15.089  1.00 10.00      A   
ATOM   2428  C   LEU A 257      18.607   7.661  19.017  1.00 10.00      A   
ATOM   2429  O   LEU A 257      17.489   8.100  18.751  1.00 10.00      A   
ATOM   2430  N   SER A 258      18.978   7.299  20.239  1.00 10.00      A   
ATOM   2431  HN  SER A 258      19.894   6.980  20.379  1.00 10.00      A   
ATOM   2432  CA  SER A 258      18.070   7.355  21.377  1.00 10.00      A   
ATOM   2433  CB  SER A 258      18.804   6.942  22.657  1.00 10.00      A   
ATOM   2434  OG  SER A 258      19.512   5.724  22.470  1.00 10.00      A   
ATOM   2435  HG  SER A 258      20.258   5.868  21.875  1.00 10.00      A   
ATOM   2436  C   SER A 258      17.439   8.740  21.543  1.00 10.00      A   
ATOM   2437  O   SER A 258      16.223   8.858  21.714  1.00 10.00      A   
ATOM   2438  N   VAL A 259      18.262   9.785  21.474  1.00 10.00      A   
ATOM   2439  HN  VAL A 259      19.222   9.632  21.309  1.00 10.00      A   
ATOM   2440  CA  VAL A 259      17.771  11.156  21.631  1.00 10.00      A   
ATOM   2441  CB  VAL A 259      18.922  12.174  21.806  1.00 10.00      A   
ATOM   2442  CG1 VAL A 259      18.376  13.583  21.981  1.00 10.00      A   
ATOM   2443  CG2 VAL A 259      19.795  11.794  22.990  1.00 10.00      A   
ATOM   2444  C   VAL A 259      16.883  11.571  20.455  1.00 10.00      A   
ATOM   2445  O   VAL A 259      15.844  12.207  20.641  1.00 10.00      A   
ATOM   2446  N   ALA A 260      17.294  11.204  19.248  1.00 10.00      A   
ATOM   2447  HN  ALA A 260      18.133  10.705  19.160  1.00 10.00      A   
ATOM   2448  CA  ALA A 260      16.529  11.534  18.051  1.00 10.00      A   
ATOM   2449  CB  ALA A 260      17.299  11.123  16.807  1.00 10.00      A   
ATOM   2450  C   ALA A 260      15.155  10.862  18.077  1.00 10.00      A   
ATOM   2451  O   ALA A 260      14.143  11.464  17.706  1.00 10.00      A   
ATOM   2452  N   LEU A 261      15.133   9.616  18.530  1.00 10.00      A   
ATOM   2453  HN  LEU A 261      15.978   9.193  18.801  1.00 10.00      A   
ATOM   2454  CA  LEU A 261      13.899   8.851  18.618  1.00 10.00      A   
ATOM   2455  CB  LEU A 261      14.199   7.369  18.849  1.00 10.00      A   
ATOM   2456  CG  LEU A 261      14.703   6.598  17.626  1.00 10.00      A   
ATOM   2457  CD1 LEU A 261      15.579   5.432  18.051  1.00 10.00      A   
ATOM   2458  CD2 LEU A 261      13.534   6.110  16.780  1.00 10.00      A   
ATOM   2459  C   LEU A 261      12.968   9.395  19.698  1.00 10.00      A   
ATOM   2460  O   LEU A 261      11.765   9.522  19.480  1.00 10.00      A   
ATOM   2461  N   SER A 262      13.527   9.747  20.850  1.00 10.00      A   
ATOM   2462  HN  SER A 262      14.499   9.656  20.963  1.00 10.00      A   
ATOM   2463  CA  SER A 262      12.721  10.275  21.949  1.00 10.00      A   
ATOM   2464  CB  SER A 262      13.498  10.282  23.265  1.00 10.00      A   
ATOM   2465  OG  SER A 262      14.849  10.645  23.056  1.00 10.00      A   
ATOM   2466  HG  SER A 262      15.313   9.913  22.629  1.00 10.00      A   
ATOM   2467  C   SER A 262      12.168  11.660  21.621  1.00 10.00      A   
ATOM   2468  O   SER A 262      11.177  12.096  22.207  1.00 10.00      A   
ATOM   2469  N   GLY A 263      12.807  12.343  20.676  1.00 10.00      A   
ATOM   2470  HN  GLY A 263      13.603  11.951  20.257  1.00 10.00      A   
ATOM   2471  CA  GLY A 263      12.352  13.658  20.268  1.00 10.00      A   
ATOM   2472  C   GLY A 263      11.060  13.575  19.477  1.00 10.00      A   
ATOM   2473  O   GLY A 263      10.280  14.525  19.439  1.00 10.00      A   
ATOM   2474  N   CYS A 264      10.831  12.425  18.859  1.00 10.00      A   
ATOM   2475  HN  CYS A 264      11.483  11.700  18.942  1.00 10.00      A   
ATOM   2476  CA  CYS A 264       9.632  12.206  18.073  1.00 10.00      A   
ATOM   2477  CB  CYS A 264       9.918  11.221  16.939  1.00 10.00      A   
ATOM   2478  SG  CYS A 264      11.417  11.586  15.995  1.00 10.00      A   
ATOM   2479  HG  CYS A 264      12.463  11.324  16.766  1.00 10.00      A   
ATOM   2480  C   CYS A 264       8.504  11.690  18.961  1.00 10.00      A   
ATOM   2481  O   CYS A 264       8.417  10.495  19.257  1.00 10.00      A   
ATOM   2482  N   LYS A 265       7.651  12.599  19.402  1.00 10.00      A   
ATOM   2483  HN  LYS A 265       7.778  13.539  19.144  1.00 10.00      A   
ATOM   2484  CA  LYS A 265       6.535  12.242  20.265  1.00 10.00      A   
ATOM   2485  CB  LYS A 265       6.197  13.392  21.219  1.00 10.00      A   
ATOM   2486  CG  LYS A 265       6.961  13.368  22.536  1.00 10.00      A   
ATOM   2487  CD  LYS A 265       8.381  13.884  22.376  1.00 10.00      A   
ATOM   2488  CE  LYS A 265       9.096  13.964  23.717  1.00 10.00      A   
ATOM   2489  NZ  LYS A 265      10.496  14.450  23.573  1.00 10.00      A   
ATOM   2490  HZ1 LYS A 265      10.518  15.318  23.001  1.00 10.00      A   
ATOM   2491  HZ2 LYS A 265      11.085  13.726  23.110  1.00 10.00      A   
ATOM   2492  HZ3 LYS A 265      10.899  14.655  24.508  1.00 10.00      A   
ATOM   2493  C   LYS A 265       5.304  11.860  19.452  1.00 10.00      A   
ATOM   2494  O   LYS A 265       4.353  11.286  19.985  1.00 10.00      A   
ATOM   2495  N   GLU A 266       5.336  12.155  18.160  1.00 10.00      A   
ATOM   2496  HN  GLU A 266       6.129  12.592  17.788  1.00 10.00      A   
ATOM   2497  CA  GLU A 266       4.208  11.860  17.283  1.00 10.00      A   
ATOM   2498  CB  GLU A 266       4.086  12.924  16.185  1.00 10.00      A   
ATOM   2499  CG  GLU A 266       4.163  14.358  16.690  1.00 10.00      A   
ATOM   2500  CD  GLU A 266       3.279  14.606  17.895  1.00 10.00      A   
ATOM   2501  OE1 GLU A 266       3.816  14.837  18.996  1.00 10.00      A   
ATOM   2502  OE2 GLU A 266       2.039  14.563  17.751  1.00 10.00      A   
ATOM   2503  C   GLU A 266       4.305  10.466  16.666  1.00 10.00      A   
ATOM   2504  O   GLU A 266       3.357   9.998  16.037  1.00 10.00      A   
ATOM   2505  N   LEU A 267       5.442   9.804  16.865  1.00 10.00      A   
ATOM   2506  HN  LEU A 267       6.150  10.223  17.391  1.00 10.00      A   
ATOM   2507  CA  LEU A 267       5.659   8.466  16.320  1.00 10.00      A   
ATOM   2508  CB  LEU A 267       7.075   7.974  16.631  1.00 10.00      A   
ATOM   2509  CG  LEU A 267       8.165   8.334  15.615  1.00 10.00      A   
ATOM   2510  CD1 LEU A 267       9.522   7.825  16.085  1.00 10.00      A   
ATOM   2511  CD2 LEU A 267       7.832   7.762  14.244  1.00 10.00      A   
ATOM   2512  C   LEU A 267       4.630   7.472  16.852  1.00 10.00      A   
ATOM   2513  O   LEU A 267       4.385   7.399  18.059  1.00 10.00      A   
ATOM   2514  N   ARG A 268       4.019   6.725  15.942  1.00 10.00      A   
ATOM   2515  HN  ARG A 268       4.249   6.848  14.995  1.00 10.00      A   
ATOM   2516  CA  ARG A 268       3.014   5.732  16.307  1.00 10.00      A   
ATOM   2517  CB  ARG A 268       1.608   6.223  15.945  1.00 10.00      A   
ATOM   2518  CG  ARG A 268       1.201   7.534  16.593  1.00 10.00      A   
ATOM   2519  CD  ARG A 268       1.011   7.392  18.093  1.00 10.00      A   
ATOM   2520  NE  ARG A 268       0.555   8.641  18.686  1.00 10.00      A   
ATOM   2521  HE  ARG A 268      -0.411   8.835  18.641  1.00 10.00      A   
ATOM   2522  CZ  ARG A 268       1.357   9.519  19.280  1.00 10.00      A   
ATOM   2523  NH1 ARG A 268       2.660   9.288  19.375  1.00 10.00      A   
ATOM   2524 HH11 ARG A 268       3.284   9.989  19.845  1.00 10.00      A   
ATOM   2525 HH12 ARG A 268       3.070   8.409  18.986  1.00 10.00      A   
ATOM   2526  NH2 ARG A 268       0.851  10.649  19.757  1.00 10.00      A   
ATOM   2527 HH21 ARG A 268      -0.172  10.843  19.664  1.00 10.00      A   
ATOM   2528 HH22 ARG A 268       1.467  11.350  20.225  1.00 10.00      A   
ATOM   2529  C   ARG A 268       3.273   4.407  15.596  1.00 10.00      A   
ATOM   2530  O   ARG A 268       2.827   3.352  16.051  1.00 10.00      A   
ATOM   2531  N   CYS A 269       3.994   4.468  14.481  1.00 10.00      A   
ATOM   2532  HN  CYS A 269       4.336   5.334  14.179  1.00 10.00      A   
ATOM   2533  CA  CYS A 269       4.291   3.279  13.693  1.00 10.00      A   
ATOM   2534  CB  CYS A 269       3.490   3.308  12.388  1.00 10.00      A   
ATOM   2535  SG  CYS A 269       3.904   2.000  11.209  1.00 10.00      A   
ATOM   2536  HG  CYS A 269       4.684   2.535  10.278  1.00 10.00      A   
ATOM   2537  C   CYS A 269       5.778   3.163  13.386  1.00 10.00      A   
ATOM   2538  O   CYS A 269       6.383   4.086  12.837  1.00 10.00      A   
ATOM   2539  N   LEU A 270       6.360   2.025  13.742  1.00 10.00      A   
ATOM   2540  HN  LEU A 270       5.823   1.331  14.182  1.00 10.00      A   
ATOM   2541  CA  LEU A 270       7.769   1.772  13.489  1.00 10.00      A   
ATOM   2542  CB  LEU A 270       8.541   1.567  14.795  1.00 10.00      A   
ATOM   2543  CG  LEU A 270       8.742   2.802  15.675  1.00 10.00      A   
ATOM   2544  CD1 LEU A 270       9.697   2.487  16.812  1.00 10.00      A   
ATOM   2545  CD2 LEU A 270       9.251   3.977  14.859  1.00 10.00      A   
ATOM   2546  C   LEU A 270       7.926   0.560  12.579  1.00 10.00      A   
ATOM   2547  O   LEU A 270       7.348  -0.498  12.830  1.00 10.00      A   
ATOM   2548  N   SER A 271       8.689   0.724  11.512  1.00 10.00      A   
ATOM   2549  HN  SER A 271       9.124   1.593  11.365  1.00 10.00      A   
ATOM   2550  CA  SER A 271       8.914  -0.349  10.556  1.00 10.00      A   
ATOM   2551  CB  SER A 271       7.934  -0.218   9.387  1.00 10.00      A   
ATOM   2552  OG  SER A 271       6.607  -0.047   9.860  1.00 10.00      A   
ATOM   2553  HG  SER A 271       6.565  -0.309  10.788  1.00 10.00      A   
ATOM   2554  C   SER A 271      10.354  -0.336  10.060  1.00 10.00      A   
ATOM   2555  O   SER A 271      11.138   0.539  10.433  1.00 10.00      A   
ATOM   2556  N   GLY A 272      10.693  -1.303   9.219  1.00 10.00      A   
ATOM   2557  HN  GLY A 272      10.025  -1.969   8.961  1.00 10.00      A   
ATOM   2558  CA  GLY A 272      12.041  -1.396   8.695  1.00 10.00      A   
ATOM   2559  C   GLY A 272      12.851  -2.390   9.491  1.00 10.00      A   
ATOM   2560  O   GLY A 272      12.595  -3.591   9.418  1.00 10.00      A   
ATOM   2561  N   PHE A 273      13.813  -1.887  10.258  1.00 10.00      A   
ATOM   2562  HN  PHE A 273      13.967  -0.917  10.241  1.00 10.00      A   
ATOM   2563  CA  PHE A 273      14.663  -2.722  11.110  1.00 10.00      A   
ATOM   2564  CB  PHE A 273      13.848  -3.340  12.254  1.00 10.00      A   
ATOM   2565  CG  PHE A 273      13.243  -2.348  13.208  1.00 10.00      A   
ATOM   2566  CD1 PHE A 273      11.952  -1.882  13.020  1.00 10.00      A   
ATOM   2567  CD2 PHE A 273      13.960  -1.893  14.302  1.00 10.00      A   
ATOM   2568  CE1 PHE A 273      11.387  -0.982  13.902  1.00 10.00      A   
ATOM   2569  CE2 PHE A 273      13.402  -0.991  15.188  1.00 10.00      A   
ATOM   2570  CZ  PHE A 273      12.113  -0.536  14.987  1.00 10.00      A   
ATOM   2571  C   PHE A 273      15.371  -3.828  10.327  1.00 10.00      A   
ATOM   2572  O   PHE A 273      15.498  -4.951  10.820  1.00 10.00      A   
ATOM   2573  N   TRP A 274      15.838  -3.510   9.118  1.00 10.00      A   
ATOM   2574  HN  TRP A 274      15.714  -2.595   8.779  1.00 10.00      A   
ATOM   2575  CA  TRP A 274      16.535  -4.491   8.289  1.00 10.00      A   
ATOM   2576  CB  TRP A 274      16.876  -3.909   6.916  1.00 10.00      A   
ATOM   2577  CG  TRP A 274      15.826  -4.165   5.879  1.00 10.00      A   
ATOM   2578  CD1 TRP A 274      15.624  -5.328   5.193  1.00 10.00      A   
ATOM   2579  CD2 TRP A 274      14.839  -3.239   5.401  1.00 10.00      A   
ATOM   2580  NE1 TRP A 274      14.570  -5.188   4.322  1.00 10.00      A   
ATOM   2581  HE1 TRP A 274      14.230  -5.886   3.719  1.00 10.00      A   
ATOM   2582  CE2 TRP A 274      14.073  -3.916   4.430  1.00 10.00      A   
ATOM   2583  CE3 TRP A 274      14.525  -1.907   5.700  1.00 10.00      A   
ATOM   2584  CZ2 TRP A 274      13.015  -3.308   3.757  1.00 10.00      A   
ATOM   2585  CZ3 TRP A 274      13.476  -1.306   5.028  1.00 10.00      A   
ATOM   2586  CH2 TRP A 274      12.733  -2.007   4.069  1.00 10.00      A   
ATOM   2587  C   TRP A 274      17.800  -4.968   8.981  1.00 10.00      A   
ATOM   2588  O   TRP A 274      18.757  -4.203   9.127  1.00 10.00      A   
ATOM   2589  N   ASP A 275      17.775  -6.226   9.420  1.00 10.00      A   
ATOM   2590  HN  ASP A 275      16.962  -6.757   9.275  1.00 10.00      A   
ATOM   2591  CA  ASP A 275      18.903  -6.844  10.123  1.00 10.00      A   
ATOM   2592  CB  ASP A 275      20.129  -6.988   9.215  1.00 10.00      A   
ATOM   2593  CG  ASP A 275      20.509  -8.437   8.984  1.00 10.00      A   
ATOM   2594  OD1 ASP A 275      21.279  -8.999   9.794  1.00 10.00      A   
ATOM   2595  OD2 ASP A 275      20.037  -9.025   7.987  1.00 10.00      A   
ATOM   2596  C   ASP A 275      19.243  -6.047  11.375  1.00 10.00      A   
ATOM   2597  O   ASP A 275      20.412  -5.780  11.668  1.00 10.00      A   
ATOM   2598  N   ALA A 276      18.192  -5.657  12.087  1.00 10.00      A   
ATOM   2599  HN  ALA A 276      17.299  -5.897  11.766  1.00 10.00      A   
ATOM   2600  CA  ALA A 276      18.304  -4.875  13.309  1.00 10.00      A   
ATOM   2601  CB  ALA A 276      16.933  -4.691  13.937  1.00 10.00      A   
ATOM   2602  C   ALA A 276      19.255  -5.493  14.323  1.00 10.00      A   
ATOM   2603  O   ALA A 276      19.048  -6.620  14.783  1.00 10.00      A   
ATOM   2604  N   VAL A 277      20.291  -4.742  14.663  1.00 10.00      A   
ATOM   2605  HN  VAL A 277      20.400  -3.862  14.240  1.00 10.00      A   
ATOM   2606  CA  VAL A 277      21.266  -5.178  15.646  1.00 10.00      A   
ATOM   2607  CB  VAL A 277      22.552  -4.322  15.578  1.00 10.00      A   
ATOM   2608  CG1 VAL A 277      23.460  -4.589  16.767  1.00 10.00      A   
ATOM   2609  CG2 VAL A 277      23.299  -4.587  14.283  1.00 10.00      A   
ATOM   2610  C   VAL A 277      20.645  -5.074  17.039  1.00 10.00      A   
ATOM   2611  O   VAL A 277      20.184  -4.002  17.439  1.00 10.00      A   
ATOM   2612  N   PRO A 278      20.613  -6.191  17.779  1.00 10.00      A   
ATOM   2613  CA  PRO A 278      20.033  -6.249  19.130  1.00 10.00      A   
ATOM   2614  CB  PRO A 278      20.480  -7.620  19.641  1.00 10.00      A   
ATOM   2615  CG  PRO A 278      20.636  -8.440  18.407  1.00 10.00      A   
ATOM   2616  CD  PRO A 278      21.134  -7.501  17.347  1.00 10.00      A   
ATOM   2617  C   PRO A 278      20.546  -5.142  20.057  1.00 10.00      A   
ATOM   2618  O   PRO A 278      19.793  -4.606  20.869  1.00 10.00      A   
ATOM   2619  N   ALA A 279      21.819  -4.792  19.913  1.00 10.00      A   
ATOM   2620  HN  ALA A 279      22.367  -5.259  19.247  1.00 10.00      A   
ATOM   2621  CA  ALA A 279      22.433  -3.751  20.737  1.00 10.00      A   
ATOM   2622  CB  ALA A 279      23.945  -3.775  20.584  1.00 10.00      A   
ATOM   2623  C   ALA A 279      21.883  -2.353  20.429  1.00 10.00      A   
ATOM   2624  O   ALA A 279      22.151  -1.401  21.162  1.00 10.00      A   
ATOM   2625  N   TYR A 280      21.116  -2.228  19.353  1.00 10.00      A   
ATOM   2626  HN  TYR A 280      20.922  -3.022  18.804  1.00 10.00      A   
ATOM   2627  CA  TYR A 280      20.544  -0.938  18.974  1.00 10.00      A   
ATOM   2628  CB  TYR A 280      21.005  -0.520  17.573  1.00 10.00      A   
ATOM   2629  CG  TYR A 280      22.382   0.100  17.556  1.00 10.00      A   
ATOM   2630  CD1 TYR A 280      23.495  -0.639  17.178  1.00 10.00      A   
ATOM   2631  CD2 TYR A 280      22.570   1.425  17.927  1.00 10.00      A   
ATOM   2632  CE1 TYR A 280      24.754  -0.072  17.172  1.00 10.00      A   
ATOM   2633  CE2 TYR A 280      23.826   1.997  17.922  1.00 10.00      A   
ATOM   2634  CZ  TYR A 280      24.913   1.245  17.546  1.00 10.00      A   
ATOM   2635  OH  TYR A 280      26.164   1.808  17.545  1.00 10.00      A   
ATOM   2636  HH  TYR A 280      26.640   1.535  16.747  1.00 10.00      A   
ATOM   2637  C   TYR A 280      19.022  -0.947  19.061  1.00 10.00      A   
ATOM   2638  O   TYR A 280      18.363   0.027  18.693  1.00 10.00      A   
ATOM   2639  N   LEU A 281      18.469  -2.044  19.560  1.00 10.00      A   
ATOM   2640  HN  LEU A 281      19.049  -2.785  19.845  1.00 10.00      A   
ATOM   2641  CA  LEU A 281      17.020  -2.185  19.701  1.00 10.00      A   
ATOM   2642  CB  LEU A 281      16.606  -3.646  19.884  1.00 10.00      A   
ATOM   2643  CG  LEU A 281      16.593  -4.509  18.624  1.00 10.00      A   
ATOM   2644  CD1 LEU A 281      16.117  -5.909  18.962  1.00 10.00      A   
ATOM   2645  CD2 LEU A 281      15.703  -3.889  17.555  1.00 10.00      A   
ATOM   2646  C   LEU A 281      16.428  -1.311  20.814  1.00 10.00      A   
ATOM   2647  O   LEU A 281      15.446  -0.610  20.580  1.00 10.00      A   
ATOM   2648  N   PRO A 282      17.007  -1.320  22.041  1.00 10.00      A   
ATOM   2649  CA  PRO A 282      16.492  -0.525  23.168  1.00 10.00      A   
ATOM   2650  CB  PRO A 282      17.369  -0.946  24.353  1.00 10.00      A   
ATOM   2651  CG  PRO A 282      18.612  -1.474  23.730  1.00 10.00      A   
ATOM   2652  CD  PRO A 282      18.186  -2.113  22.442  1.00 10.00      A   
ATOM   2653  C   PRO A 282      16.570   0.990  22.961  1.00 10.00      A   
ATOM   2654  O   PRO A 282      16.253   1.758  23.866  1.00 10.00      A   
ATOM   2655  N   ALA A 283      16.977   1.421  21.778  1.00 10.00      A   
ATOM   2656  HN  ALA A 283      17.218   0.768  21.089  1.00 10.00      A   
ATOM   2657  CA  ALA A 283      17.072   2.843  21.479  1.00 10.00      A   
ATOM   2658  CB  ALA A 283      17.990   3.075  20.286  1.00 10.00      A   
ATOM   2659  C   ALA A 283      15.688   3.431  21.209  1.00 10.00      A   
ATOM   2660  O   ALA A 283      15.455   4.627  21.407  1.00 10.00      A   
ATOM   2661  N   VAL A 284      14.769   2.578  20.763  1.00 10.00      A   
ATOM   2662  HN  VAL A 284      15.020   1.638  20.630  1.00 10.00      A   
ATOM   2663  CA  VAL A 284      13.404   3.002  20.458  1.00 10.00      A   
ATOM   2664  CB  VAL A 284      12.808   2.222  19.260  1.00 10.00      A   
ATOM   2665  CG1 VAL A 284      13.650   2.421  18.009  1.00 10.00      A   
ATOM   2666  CG2 VAL A 284      12.669   0.738  19.576  1.00 10.00      A   
ATOM   2667  C   VAL A 284      12.490   2.840  21.674  1.00 10.00      A   
ATOM   2668  O   VAL A 284      11.284   3.076  21.592  1.00 10.00      A   
ATOM   2669  N   TYR A 285      13.082   2.462  22.805  1.00 10.00      A   
ATOM   2670  HN  TYR A 285      14.054   2.321  22.804  1.00 10.00      A   
ATOM   2671  CA  TYR A 285      12.343   2.250  24.049  1.00 10.00      A   
ATOM   2672  CB  TYR A 285      13.310   1.947  25.195  1.00 10.00      A   
ATOM   2673  CG  TYR A 285      13.539   0.479  25.471  1.00 10.00      A   
ATOM   2674  CD1 TYR A 285      13.071  -0.504  24.608  1.00 10.00      A   
ATOM   2675  CD2 TYR A 285      14.233   0.079  26.603  1.00 10.00      A   
ATOM   2676  CE1 TYR A 285      13.288  -1.843  24.865  1.00 10.00      A   
ATOM   2677  CE2 TYR A 285      14.455  -1.256  26.871  1.00 10.00      A   
ATOM   2678  CZ  TYR A 285      13.981  -2.214  25.999  1.00 10.00      A   
ATOM   2679  OH  TYR A 285      14.205  -3.545  26.261  1.00 10.00      A   
ATOM   2680  HH  TYR A 285      14.009  -3.728  27.188  1.00 10.00      A   
ATOM   2681  C   TYR A 285      11.478   3.454  24.421  1.00 10.00      A   
ATOM   2682  O   TYR A 285      10.393   3.299  24.975  1.00 10.00      A   
ATOM   2683  N   SER A 286      11.955   4.650  24.103  1.00 10.00      A   
ATOM   2684  HN  SER A 286      12.822   4.715  23.654  1.00 10.00      A   
ATOM   2685  CA  SER A 286      11.234   5.875  24.420  1.00 10.00      A   
ATOM   2686  CB  SER A 286      12.199   7.059  24.356  1.00 10.00      A   
ATOM   2687  OG  SER A 286      13.483   6.686  24.828  1.00 10.00      A   
ATOM   2688  HG  SER A 286      13.799   7.351  25.458  1.00 10.00      A   
ATOM   2689  C   SER A 286      10.038   6.113  23.493  1.00 10.00      A   
ATOM   2690  O   SER A 286       9.275   7.052  23.694  1.00 10.00      A   
ATOM   2691  N   VAL A 287       9.872   5.264  22.484  1.00 10.00      A   
ATOM   2692  HN  VAL A 287      10.504   4.520  22.373  1.00 10.00      A   
ATOM   2693  CA  VAL A 287       8.767   5.411  21.538  1.00 10.00      A   
ATOM   2694  CB  VAL A 287       9.273   5.416  20.079  1.00 10.00      A   
ATOM   2695  CG1 VAL A 287       8.139   5.729  19.112  1.00 10.00      A   
ATOM   2696  CG2 VAL A 287      10.412   6.411  19.910  1.00 10.00      A   
ATOM   2697  C   VAL A 287       7.734   4.298  21.713  1.00 10.00      A   
ATOM   2698  O   VAL A 287       6.548   4.490  21.438  1.00 10.00      A   
ATOM   2699  N   CYS A 288       8.185   3.147  22.201  1.00 10.00      A   
ATOM   2700  HN  CYS A 288       9.137   3.069  22.427  1.00 10.00      A   
ATOM   2701  CA  CYS A 288       7.319   1.984  22.400  1.00 10.00      A   
ATOM   2702  CB  CYS A 288       8.109   0.849  23.054  1.00 10.00      A   
ATOM   2703  SG  CYS A 288       9.693   0.490  22.262  1.00 10.00      A   
ATOM   2704  HG  CYS A 288       9.511  -0.521  21.425  1.00 10.00      A   
ATOM   2705  C   CYS A 288       6.071   2.302  23.225  1.00 10.00      A   
ATOM   2706  O   CYS A 288       5.015   1.697  23.029  1.00 10.00      A   
ATOM   2707  N   SER A 289       6.192   3.271  24.121  1.00 10.00      A   
ATOM   2708  HN  SER A 289       7.054   3.722  24.211  1.00 10.00      A   
ATOM   2709  CA  SER A 289       5.094   3.680  24.986  1.00 10.00      A   
ATOM   2710  CB  SER A 289       5.596   4.748  25.952  1.00 10.00      A   
ATOM   2711  OG  SER A 289       6.892   4.416  26.429  1.00 10.00      A   
ATOM   2712  HG  SER A 289       6.805   3.865  27.218  1.00 10.00      A   
ATOM   2713  C   SER A 289       3.881   4.202  24.203  1.00 10.00      A   
ATOM   2714  O   SER A 289       2.768   4.250  24.731  1.00 10.00      A   
ATOM   2715  N   ARG A 290       4.095   4.578  22.948  1.00 10.00      A   
ATOM   2716  HN  ARG A 290       4.998   4.488  22.568  1.00 10.00      A   
ATOM   2717  CA  ARG A 290       3.023   5.104  22.111  1.00 10.00      A   
ATOM   2718  CB  ARG A 290       3.174   6.620  21.949  1.00 10.00      A   
ATOM   2719  CG  ARG A 290       4.552   7.068  21.489  1.00 10.00      A   
ATOM   2720  CD  ARG A 290       4.826   8.500  21.913  1.00 10.00      A   
ATOM   2721  NE  ARG A 290       6.184   8.922  21.569  1.00 10.00      A   
ATOM   2722  HE  ARG A 290       6.365   9.132  20.627  1.00 10.00      A   
ATOM   2723  CZ  ARG A 290       7.175   9.034  22.451  1.00 10.00      A   
ATOM   2724  NH1 ARG A 290       6.970   8.764  23.739  1.00 10.00      A   
ATOM   2725 HH11 ARG A 290       6.029   8.466  24.070  1.00 10.00      A   
ATOM   2726 HH12 ARG A 290       7.753   8.849  24.430  1.00 10.00      A   
ATOM   2727  NH2 ARG A 290       8.378   9.426  22.045  1.00 10.00      A   
ATOM   2728 HH21 ARG A 290       8.545   9.650  21.037  1.00 10.00      A   
ATOM   2729 HH22 ARG A 290       9.160   9.507  22.729  1.00 10.00      A   
ATOM   2730  C   ARG A 290       3.004   4.419  20.748  1.00 10.00      A   
ATOM   2731  O   ARG A 290       2.568   4.993  19.753  1.00 10.00      A   
ATOM   2732  N   LEU A 291       3.469   3.183  20.711  1.00 10.00      A   
ATOM   2733  HN  LEU A 291       3.792   2.767  21.535  1.00 10.00      A   
ATOM   2734  CA  LEU A 291       3.505   2.424  19.473  1.00 10.00      A   
ATOM   2735  CB  LEU A 291       4.725   1.504  19.438  1.00 10.00      A   
ATOM   2736  CG  LEU A 291       6.055   2.152  19.060  1.00 10.00      A   
ATOM   2737  CD1 LEU A 291       7.143   1.095  18.954  1.00 10.00      A   
ATOM   2738  CD2 LEU A 291       5.921   2.923  17.757  1.00 10.00      A   
ATOM   2739  C   LEU A 291       2.241   1.601  19.281  1.00 10.00      A   
ATOM   2740  O   LEU A 291       1.959   0.692  20.066  1.00 10.00      A   
ATOM   2741  N   THR A 292       1.486   1.926  18.241  1.00 10.00      A   
ATOM   2742  HN  THR A 292       1.756   2.681  17.672  1.00 10.00      A   
ATOM   2743  CA  THR A 292       0.263   1.209  17.925  1.00 10.00      A   
ATOM   2744  CB  THR A 292      -0.827   2.184  17.433  1.00 10.00      A   
ATOM   2745  OG1 THR A 292      -0.214   3.431  17.060  1.00 10.00      A   
ATOM   2746  HG1 THR A 292      -0.633   4.150  17.552  1.00 10.00      A   
ATOM   2747  CG2 THR A 292      -1.850   2.436  18.529  1.00 10.00      A   
ATOM   2748  C   THR A 292       0.542   0.171  16.840  1.00 10.00      A   
ATOM   2749  O   THR A 292       0.002  -0.939  16.860  1.00 10.00      A   
ATOM   2750  N   THR A 293       1.421   0.537  15.918  1.00 10.00      A   
ATOM   2751  HN  THR A 293       1.839   1.422  15.988  1.00 10.00      A   
ATOM   2752  CA  THR A 293       1.797  -0.331  14.815  1.00 10.00      A   
ATOM   2753  CB  THR A 293       1.449   0.336  13.469  1.00 10.00      A   
ATOM   2754  OG1 THR A 293       0.229   1.084  13.596  1.00 10.00      A   
ATOM   2755  HG1 THR A 293      -0.457   0.523  13.981  1.00 10.00      A   
ATOM   2756  CG2 THR A 293       1.292  -0.709  12.376  1.00 10.00      A   
ATOM   2757  C   THR A 293       3.300  -0.605  14.861  1.00 10.00      A   
ATOM   2758  O   THR A 293       4.108   0.323  14.828  1.00 10.00      A   
ATOM   2759  N   LEU A 294       3.676  -1.878  14.946  1.00 10.00      A   
ATOM   2760  HN  LEU A 294       2.989  -2.583  14.966  1.00 10.00      A   
ATOM   2761  CA  LEU A 294       5.081  -2.255  15.006  1.00 10.00      A   
ATOM   2762  CB  LEU A 294       5.470  -2.626  16.439  1.00 10.00      A   
ATOM   2763  CG  LEU A 294       6.944  -2.953  16.681  1.00 10.00      A   
ATOM   2764  CD1 LEU A 294       7.826  -1.776  16.288  1.00 10.00      A   
ATOM   2765  CD2 LEU A 294       7.170  -3.332  18.137  1.00 10.00      A   
ATOM   2766  C   LEU A 294       5.388  -3.407  14.049  1.00 10.00      A   
ATOM   2767  O   LEU A 294       4.716  -4.442  14.062  1.00 10.00      A   
ATOM   2768  N   ASN A 295       6.400  -3.210  13.213  1.00 10.00      A   
ATOM   2769  HN  ASN A 295       6.886  -2.356  13.245  1.00 10.00      A   
ATOM   2770  CA  ASN A 295       6.810  -4.219  12.245  1.00 10.00      A   
ATOM   2771  CB  ASN A 295       6.697  -3.661  10.824  1.00 10.00      A   
ATOM   2772  CG  ASN A 295       6.847  -4.721   9.744  1.00 10.00      A   
ATOM   2773  OD1 ASN A 295       7.482  -5.756   9.942  1.00 10.00      A   
ATOM   2774  ND2 ASN A 295       6.263  -4.463   8.580  1.00 10.00      A   
ATOM   2775 HD21 ASN A 295       5.774  -3.616   8.483  1.00 10.00      A   
ATOM   2776 HD22 ASN A 295       6.343  -5.132   7.861  1.00 10.00      A   
ATOM   2777  C   ASN A 295       8.245  -4.662  12.520  1.00 10.00      A   
ATOM   2778  O   ASN A 295       9.185  -3.876  12.391  1.00 10.00      A   
ATOM   2779  N   LEU A 296       8.404  -5.922  12.893  1.00 10.00      A   
ATOM   2780  HN  LEU A 296       7.613  -6.510  12.957  1.00 10.00      A   
ATOM   2781  CA  LEU A 296       9.711  -6.481  13.193  1.00 10.00      A   
ATOM   2782  CB  LEU A 296       9.817  -6.802  14.688  1.00 10.00      A   
ATOM   2783  CG  LEU A 296       9.676  -5.623  15.650  1.00 10.00      A   
ATOM   2784  CD1 LEU A 296       9.474  -6.123  17.068  1.00 10.00      A   
ATOM   2785  CD2 LEU A 296      10.894  -4.717  15.573  1.00 10.00      A   
ATOM   2786  C   LEU A 296       9.944  -7.747  12.374  1.00 10.00      A   
ATOM   2787  O   LEU A 296      10.693  -8.636  12.785  1.00 10.00      A   
ATOM   2788  N   SER A 297       9.319  -7.809  11.199  1.00 10.00      A   
ATOM   2789  HN  SER A 297       8.758  -7.051  10.914  1.00 10.00      A   
ATOM   2790  CA  SER A 297       9.432  -8.973  10.319  1.00 10.00      A   
ATOM   2791  CB  SER A 297       8.319  -8.944   9.269  1.00 10.00      A   
ATOM   2792  OG  SER A 297       7.094  -8.512   9.836  1.00 10.00      A   
ATOM   2793  HG  SER A 297       7.041  -7.549   9.785  1.00 10.00      A   
ATOM   2794  C   SER A 297      10.802  -9.066   9.635  1.00 10.00      A   
ATOM   2795  O   SER A 297      11.131 -10.082   9.019  1.00 10.00      A   
ATOM   2796  N   TYR A 298      11.597  -8.010   9.742  1.00 10.00      A   
ATOM   2797  HN  TYR A 298      11.290  -7.231  10.250  1.00 10.00      A   
ATOM   2798  CA  TYR A 298      12.920  -7.984   9.127  1.00 10.00      A   
ATOM   2799  CB  TYR A 298      13.054  -6.777   8.190  1.00 10.00      A   
ATOM   2800  CG  TYR A 298      12.175  -6.856   6.962  1.00 10.00      A   
ATOM   2801  CD1 TYR A 298      10.970  -6.166   6.901  1.00 10.00      A   
ATOM   2802  CD2 TYR A 298      12.543  -7.630   5.868  1.00 10.00      A   
ATOM   2803  CE1 TYR A 298      10.156  -6.245   5.786  1.00 10.00      A   
ATOM   2804  CE2 TYR A 298      11.736  -7.713   4.748  1.00 10.00      A   
ATOM   2805  CZ  TYR A 298      10.544  -7.020   4.712  1.00 10.00      A   
ATOM   2806  OH  TYR A 298       9.736  -7.108   3.597  1.00 10.00      A   
ATOM   2807  HH  TYR A 298       9.302  -6.255   3.447  1.00 10.00      A   
ATOM   2808  C   TYR A 298      14.016  -7.961  10.187  1.00 10.00      A   
ATOM   2809  O   TYR A 298      15.207  -7.863   9.871  1.00 10.00      A   
ATOM   2810  N   ALA A 299      13.610  -8.070  11.444  1.00 10.00      A   
ATOM   2811  HN  ALA A 299      12.652  -8.174  11.630  1.00 10.00      A   
ATOM   2812  CA  ALA A 299      14.550  -8.054  12.550  1.00 10.00      A   
ATOM   2813  CB  ALA A 299      13.938  -7.361  13.756  1.00 10.00      A   
ATOM   2814  C   ALA A 299      15.002  -9.469  12.900  1.00 10.00      A   
ATOM   2815  O   ALA A 299      14.240 -10.253  13.470  1.00 10.00      A   
ATOM   2816  N   THR A 300      16.238  -9.793  12.549  1.00 10.00      A   
ATOM   2817  HN  THR A 300      16.791  -9.136  12.075  1.00 10.00      A   
ATOM   2818  CA  THR A 300      16.796 -11.107  12.821  1.00 10.00      A   
ATOM   2819  CB  THR A 300      17.973 -11.394  11.877  1.00 10.00      A   
ATOM   2820  OG1 THR A 300      17.988 -10.410  10.829  1.00 10.00      A   
ATOM   2821  HG1 THR A 300      18.792 -10.512  10.311  1.00 10.00      A   
ATOM   2822  CG2 THR A 300      17.833 -12.779  11.265  1.00 10.00      A   
ATOM   2823  C   THR A 300      17.274 -11.221  14.270  1.00 10.00      A   
ATOM   2824  O   THR A 300      18.435 -11.534  14.532  1.00 10.00      A   
ATOM   2825  N   VAL A 301      16.369 -10.977  15.205  1.00 10.00      A   
ATOM   2826  HN  VAL A 301      15.454 -10.750  14.931  1.00 10.00      A   
ATOM   2827  CA  VAL A 301      16.693 -11.050  16.625  1.00 10.00      A   
ATOM   2828  CB  VAL A 301      16.323  -9.752  17.369  1.00 10.00      A   
ATOM   2829  CG1 VAL A 301      17.176  -8.600  16.864  1.00 10.00      A   
ATOM   2830  CG2 VAL A 301      14.844  -9.436  17.212  1.00 10.00      A   
ATOM   2831  C   VAL A 301      16.011 -12.244  17.283  1.00 10.00      A   
ATOM   2832  O   VAL A 301      15.119 -12.853  16.695  1.00 10.00      A   
ATOM   2833  N   GLN A 302      16.440 -12.576  18.496  1.00 10.00      A   
ATOM   2834  HN  GLN A 302      17.156 -12.050  18.908  1.00 10.00      A   
ATOM   2835  CA  GLN A 302      15.876 -13.706  19.230  1.00 10.00      A   
ATOM   2836  CB  GLN A 302      16.921 -14.337  20.151  1.00 10.00      A   
ATOM   2837  CG  GLN A 302      18.107 -14.952  19.429  1.00 10.00      A   
ATOM   2838  CD  GLN A 302      17.691 -15.992  18.409  1.00 10.00      A   
ATOM   2839  OE1 GLN A 302      17.452 -17.149  18.747  1.00 10.00      A   
ATOM   2840  NE2 GLN A 302      17.620 -15.590  17.150  1.00 10.00      A   
ATOM   2841 HE21 GLN A 302      17.839 -14.652  16.951  1.00 10.00      A   
ATOM   2842 HE22 GLN A 302      17.366 -16.246  16.467  1.00 10.00      A   
ATOM   2843  C   GLN A 302      14.651 -13.300  20.047  1.00 10.00      A   
ATOM   2844  O   GLN A 302      14.357 -12.114  20.207  1.00 10.00      A   
ATOM   2845  N   SER A 303      13.967 -14.300  20.591  1.00 10.00      A   
ATOM   2846  HN  SER A 303      14.282 -15.217  20.451  1.00 10.00      A   
ATOM   2847  CA  SER A 303      12.768 -14.090  21.388  1.00 10.00      A   
ATOM   2848  CB  SER A 303      12.199 -15.439  21.838  1.00 10.00      A   
ATOM   2849  OG  SER A 303      10.967 -15.286  22.524  1.00 10.00      A   
ATOM   2850  HG  SER A 303      10.236 -15.508  21.927  1.00 10.00      A   
ATOM   2851  C   SER A 303      13.040 -13.212  22.604  1.00 10.00      A   
ATOM   2852  O   SER A 303      12.287 -12.279  22.872  1.00 10.00      A   
ATOM   2853  N   TYR A 304      14.127 -13.501  23.320  1.00 10.00      A   
ATOM   2854  HN  TYR A 304      14.700 -14.244  23.039  1.00 10.00      A   
ATOM   2855  CA  TYR A 304      14.488 -12.750  24.520  1.00 10.00      A   
ATOM   2856  CB  TYR A 304      15.831 -13.230  25.078  1.00 10.00      A   
ATOM   2857  CG  TYR A 304      16.090 -12.807  26.509  1.00 10.00      A   
ATOM   2858  CD1 TYR A 304      15.565 -13.529  27.572  1.00 10.00      A   
ATOM   2859  CD2 TYR A 304      16.859 -11.688  26.797  1.00 10.00      A   
ATOM   2860  CE1 TYR A 304      15.793 -13.147  28.879  1.00 10.00      A   
ATOM   2861  CE2 TYR A 304      17.093 -11.296  28.098  1.00 10.00      A   
ATOM   2862  CZ  TYR A 304      16.558 -12.027  29.136  1.00 10.00      A   
ATOM   2863  OH  TYR A 304      16.788 -11.639  30.438  1.00 10.00      A   
ATOM   2864  HH  TYR A 304      16.982 -12.417  30.970  1.00 10.00      A   
ATOM   2865  C   TYR A 304      14.531 -11.248  24.264  1.00 10.00      A   
ATOM   2866  O   TYR A 304      13.989 -10.461  25.046  1.00 10.00      A   
ATOM   2867  N   ASP A 305      15.162 -10.850  23.165  1.00 10.00      A   
ATOM   2868  HN  ASP A 305      15.565 -11.520  22.571  1.00 10.00      A   
ATOM   2869  CA  ASP A 305      15.262  -9.436  22.821  1.00 10.00      A   
ATOM   2870  CB  ASP A 305      16.320  -9.178  21.748  1.00 10.00      A   
ATOM   2871  CG  ASP A 305      17.688  -8.912  22.345  1.00 10.00      A   
ATOM   2872  OD1 ASP A 305      17.941  -7.775  22.792  1.00 10.00      A   
ATOM   2873  OD2 ASP A 305      18.514  -9.846  22.386  1.00 10.00      A   
ATOM   2874  C   ASP A 305      13.914  -8.861  22.408  1.00 10.00      A   
ATOM   2875  O   ASP A 305      13.615  -7.696  22.677  1.00 10.00      A   
ATOM   2876  N   LEU A 306      13.106  -9.680  21.750  1.00 10.00      A   
ATOM   2877  HN  LEU A 306      13.410 -10.593  21.548  1.00 10.00      A   
ATOM   2878  CA  LEU A 306      11.781  -9.258  21.321  1.00 10.00      A   
ATOM   2879  CB  LEU A 306      11.154 -10.305  20.396  1.00 10.00      A   
ATOM   2880  CG  LEU A 306      11.711 -10.381  18.972  1.00 10.00      A   
ATOM   2881  CD1 LEU A 306      11.251 -11.660  18.293  1.00 10.00      A   
ATOM   2882  CD2 LEU A 306      11.279  -9.167  18.165  1.00 10.00      A   
ATOM   2883  C   LEU A 306      10.887  -9.030  22.536  1.00 10.00      A   
ATOM   2884  O   LEU A 306      10.180  -8.030  22.616  1.00 10.00      A   
ATOM   2885  N   VAL A 307      10.948  -9.963  23.484  1.00 10.00      A   
ATOM   2886  HN  VAL A 307      11.541 -10.736  23.345  1.00 10.00      A   
ATOM   2887  CA  VAL A 307      10.162  -9.893  24.715  1.00 10.00      A   
ATOM   2888  CB  VAL A 307      10.497 -11.076  25.658  1.00 10.00      A   
ATOM   2889  CG1 VAL A 307       9.919 -10.872  27.051  1.00 10.00      A   
ATOM   2890  CG2 VAL A 307       9.999 -12.382  25.062  1.00 10.00      A   
ATOM   2891  C   VAL A 307      10.401  -8.568  25.439  1.00 10.00      A   
ATOM   2892  O   VAL A 307       9.457  -7.914  25.887  1.00 10.00      A   
ATOM   2893  N   LYS A 308      11.666  -8.162  25.516  1.00 10.00      A   
ATOM   2894  HN  LYS A 308      12.369  -8.709  25.105  1.00 10.00      A   
ATOM   2895  CA  LYS A 308      12.037  -6.922  26.184  1.00 10.00      A   
ATOM   2896  CB  LYS A 308      13.558  -6.756  26.183  1.00 10.00      A   
ATOM   2897  CG  LYS A 308      14.288  -7.715  27.110  1.00 10.00      A   
ATOM   2898  CD  LYS A 308      15.793  -7.503  27.056  1.00 10.00      A   
ATOM   2899  CE  LYS A 308      16.355  -7.902  25.703  1.00 10.00      A   
ATOM   2900  NZ  LYS A 308      17.807  -7.615  25.587  1.00 10.00      A   
ATOM   2901  HZ1 LYS A 308      18.137  -7.840  24.623  1.00 10.00      A   
ATOM   2902  HZ2 LYS A 308      18.349  -8.187  26.270  1.00 10.00      A   
ATOM   2903  HZ3 LYS A 308      17.986  -6.613  25.776  1.00 10.00      A   
ATOM   2904  C   LYS A 308      11.368  -5.721  25.524  1.00 10.00      A   
ATOM   2905  O   LYS A 308      10.959  -4.775  26.196  1.00 10.00      A   
ATOM   2906  N   LEU A 309      11.238  -5.778  24.205  1.00 10.00      A   
ATOM   2907  HN  LEU A 309      11.566  -6.568  23.728  1.00 10.00      A   
ATOM   2908  CA  LEU A 309      10.618  -4.699  23.448  1.00 10.00      A   
ATOM   2909  CB  LEU A 309      11.023  -4.791  21.973  1.00 10.00      A   
ATOM   2910  CG  LEU A 309      10.752  -3.555  21.113  1.00 10.00      A   
ATOM   2911  CD1 LEU A 309      11.621  -2.391  21.560  1.00 10.00      A   
ATOM   2912  CD2 LEU A 309      10.987  -3.866  19.644  1.00 10.00      A   
ATOM   2913  C   LEU A 309       9.099  -4.746  23.584  1.00 10.00      A   
ATOM   2914  O   LEU A 309       8.433  -3.710  23.639  1.00 10.00      A   
ATOM   2915  N   LEU A 310       8.560  -5.958  23.653  1.00 10.00      A   
ATOM   2916  HN  LEU A 310       9.149  -6.746  23.611  1.00 10.00      A   
ATOM   2917  CA  LEU A 310       7.118  -6.156  23.777  1.00 10.00      A   
ATOM   2918  CB  LEU A 310       6.754  -7.634  23.633  1.00 10.00      A   
ATOM   2919  CG  LEU A 310       7.104  -8.294  22.298  1.00 10.00      A   
ATOM   2920  CD1 LEU A 310       6.577  -9.719  22.259  1.00 10.00      A   
ATOM   2921  CD2 LEU A 310       6.566  -7.485  21.126  1.00 10.00      A   
ATOM   2922  C   LEU A 310       6.593  -5.617  25.102  1.00 10.00      A   
ATOM   2923  O   LEU A 310       5.501  -5.052  25.160  1.00 10.00      A   
ATOM   2924  N   CYS A 311       7.389  -5.766  26.161  1.00 10.00      A   
ATOM   2925  HN  CYS A 311       8.260  -6.208  26.046  1.00 10.00      A   
ATOM   2926  CA  CYS A 311       6.998  -5.297  27.488  1.00 10.00      A   
ATOM   2927  CB  CYS A 311       7.906  -5.906  28.555  1.00 10.00      A   
ATOM   2928  SG  CYS A 311       8.033  -7.707  28.480  1.00 10.00      A   
ATOM   2929  HG  CYS A 311       8.644  -8.029  27.343  1.00 10.00      A   
ATOM   2930  C   CYS A 311       7.017  -3.772  27.576  1.00 10.00      A   
ATOM   2931  O   CYS A 311       6.713  -3.194  28.620  1.00 10.00      A   
ATOM   2932  N   GLN A 312       7.388  -3.128  26.479  1.00 10.00      A   
ATOM   2933  HN  GLN A 312       7.640  -3.645  25.684  1.00 10.00      A   
ATOM   2934  CA  GLN A 312       7.437  -1.680  26.426  1.00 10.00      A   
ATOM   2935  CB  GLN A 312       8.789  -1.209  25.889  1.00 10.00      A   
ATOM   2936  CG  GLN A 312       9.930  -1.302  26.889  1.00 10.00      A   
ATOM   2937  CD  GLN A 312      10.100  -0.049  27.731  1.00 10.00      A   
ATOM   2938  OE1 GLN A 312      11.217   0.300  28.111  1.00 10.00      A   
ATOM   2939  NE2 GLN A 312       9.001   0.628  28.044  1.00 10.00      A   
ATOM   2940 HE21 GLN A 312       8.135   0.290  27.725  1.00 10.00      A   
ATOM   2941 HE22 GLN A 312       9.101   1.444  28.581  1.00 10.00      A   
ATOM   2942  C   GLN A 312       6.316  -1.129  25.556  1.00 10.00      A   
ATOM   2943  O   GLN A 312       6.139   0.082  25.464  1.00 10.00      A   
ATOM   2944  N   CYS A 313       5.553  -2.022  24.933  1.00 10.00      A   
ATOM   2945  HN  CYS A 313       5.721  -2.978  25.071  1.00 10.00      A   
ATOM   2946  CA  CYS A 313       4.457  -1.616  24.062  1.00 10.00      A   
ATOM   2947  CB  CYS A 313       4.657  -2.201  22.664  1.00 10.00      A   
ATOM   2948  SG  CYS A 313       6.318  -1.959  21.991  1.00 10.00      A   
ATOM   2949  HG  CYS A 313       7.161  -2.695  22.710  1.00 10.00      A   
ATOM   2950  C   CYS A 313       3.107  -2.060  24.625  1.00 10.00      A   
ATOM   2951  O   CYS A 313       2.638  -3.158  24.328  1.00 10.00      A   
ATOM   2952  N   PRO A 314       2.462  -1.214  25.446  1.00 10.00      A   
ATOM   2953  CA  PRO A 314       1.169  -1.528  26.050  1.00 10.00      A   
ATOM   2954  CB  PRO A 314       1.122  -0.614  27.289  1.00 10.00      A   
ATOM   2955  CG  PRO A 314       2.398   0.172  27.278  1.00 10.00      A   
ATOM   2956  CD  PRO A 314       2.939   0.101  25.880  1.00 10.00      A   
ATOM   2957  C   PRO A 314      -0.008  -1.210  25.124  1.00 10.00      A   
ATOM   2958  O   PRO A 314      -1.090  -1.787  25.261  1.00 10.00      A   
ATOM   2959  N   LYS A 315       0.198  -0.298  24.182  1.00 10.00      A   
ATOM   2960  HN  LYS A 315       1.089   0.117  24.098  1.00 10.00      A   
ATOM   2961  CA  LYS A 315      -0.862   0.095  23.254  1.00 10.00      A   
ATOM   2962  CB  LYS A 315      -0.974   1.622  23.153  1.00 10.00      A   
ATOM   2963  CG  LYS A 315      -1.682   2.281  24.327  1.00 10.00      A   
ATOM   2964  CD  LYS A 315      -2.271   3.624  23.928  1.00 10.00      A   
ATOM   2965  CE  LYS A 315      -2.979   4.284  25.097  1.00 10.00      A   
ATOM   2966  NZ  LYS A 315      -2.034   4.640  26.185  1.00 10.00      A   
ATOM   2967  HZ1 LYS A 315      -1.548   3.791  26.531  1.00 10.00      A   
ATOM   2968  HZ2 LYS A 315      -2.549   5.073  26.979  1.00 10.00      A   
ATOM   2969  HZ3 LYS A 315      -1.324   5.317  25.837  1.00 10.00      A   
ATOM   2970  C   LYS A 315      -0.661  -0.510  21.868  1.00 10.00      A   
ATOM   2971  O   LYS A 315      -1.172   0.002  20.871  1.00 10.00      A   
ATOM   2972  N   LEU A 316       0.075  -1.607  21.811  1.00 10.00      A   
ATOM   2973  HN  LEU A 316       0.454  -1.971  22.635  1.00 10.00      A   
ATOM   2974  CA  LEU A 316       0.336  -2.285  20.551  1.00 10.00      A   
ATOM   2975  CB  LEU A 316       1.451  -3.317  20.724  1.00 10.00      A   
ATOM   2976  CG  LEU A 316       2.159  -3.779  19.447  1.00 10.00      A   
ATOM   2977  CD1 LEU A 316       2.652  -2.584  18.642  1.00 10.00      A   
ATOM   2978  CD2 LEU A 316       3.318  -4.697  19.796  1.00 10.00      A   
ATOM   2979  C   LEU A 316      -0.939  -2.944  20.027  1.00 10.00      A   
ATOM   2980  O   LEU A 316      -1.504  -3.828  20.674  1.00 10.00      A   
ATOM   2981  N   GLN A 317      -1.394  -2.489  18.865  1.00 10.00      A   
ATOM   2982  HN  GLN A 317      -0.902  -1.770  18.409  1.00 10.00      A   
ATOM   2983  CA  GLN A 317      -2.606  -3.023  18.250  1.00 10.00      A   
ATOM   2984  CB  GLN A 317      -3.562  -1.891  17.866  1.00 10.00      A   
ATOM   2985  CG  GLN A 317      -4.177  -1.158  19.048  1.00 10.00      A   
ATOM   2986  CD  GLN A 317      -5.152  -0.082  18.610  1.00 10.00      A   
ATOM   2987  OE1 GLN A 317      -4.984   0.528  17.554  1.00 10.00      A   
ATOM   2988  NE2 GLN A 317      -6.173   0.162  19.416  1.00 10.00      A   
ATOM   2989 HE21 GLN A 317      -6.245  -0.358  20.254  1.00 10.00      A   
ATOM   2990 HE22 GLN A 317      -6.826   0.840  19.142  1.00 10.00      A   
ATOM   2991  C   GLN A 317      -2.289  -3.881  17.028  1.00 10.00      A   
ATOM   2992  O   GLN A 317      -2.979  -4.866  16.754  1.00 10.00      A   
ATOM   2993  N   ARG A 318      -1.256  -3.503  16.295  1.00 10.00      A   
ATOM   2994  HN  ARG A 318      -0.749  -2.702  16.557  1.00 10.00      A   
ATOM   2995  CA  ARG A 318      -0.850  -4.238  15.106  1.00 10.00      A   
ATOM   2996  CB  ARG A 318      -1.116  -3.399  13.853  1.00 10.00      A   
ATOM   2997  CG  ARG A 318      -0.872  -4.131  12.544  1.00 10.00      A   
ATOM   2998  CD  ARG A 318      -1.221  -3.252  11.352  1.00 10.00      A   
ATOM   2999  NE  ARG A 318      -2.038  -3.963  10.371  1.00 10.00      A   
ATOM   3000  HE  ARG A 318      -2.544  -4.744  10.692  1.00 10.00      A   
ATOM   3001  CZ  ARG A 318      -2.121  -3.639   9.079  1.00 10.00      A   
ATOM   3002  NH1 ARG A 318      -1.428  -2.613   8.595  1.00 10.00      A   
ATOM   3003 HH11 ARG A 318      -1.493  -2.369   7.582  1.00 10.00      A   
ATOM   3004 HH12 ARG A 318      -0.819  -2.044   9.224  1.00 10.00      A   
ATOM   3005  NH2 ARG A 318      -2.927  -4.332   8.282  1.00 10.00      A   
ATOM   3006 HH21 ARG A 318      -3.495  -5.120   8.671  1.00 10.00      A   
ATOM   3007 HH22 ARG A 318      -2.998  -4.098   7.267  1.00 10.00      A   
ATOM   3008  C   ARG A 318       0.628  -4.599  15.197  1.00 10.00      A   
ATOM   3009  O   ARG A 318       1.490  -3.719  15.201  1.00 10.00      A   
ATOM   3010  N   LEU A 319       0.917  -5.889  15.283  1.00 10.00      A   
ATOM   3011  HN  LEU A 319       0.188  -6.548  15.280  1.00 10.00      A   
ATOM   3012  CA  LEU A 319       2.296  -6.347  15.381  1.00 10.00      A   
ATOM   3013  CB  LEU A 319       2.605  -6.869  16.788  1.00 10.00      A   
ATOM   3014  CG  LEU A 319       4.018  -7.419  17.002  1.00 10.00      A   
ATOM   3015  CD1 LEU A 319       5.053  -6.311  16.906  1.00 10.00      A   
ATOM   3016  CD2 LEU A 319       4.123  -8.140  18.331  1.00 10.00      A   
ATOM   3017  C   LEU A 319       2.624  -7.417  14.349  1.00 10.00      A   
ATOM   3018  O   LEU A 319       1.932  -8.435  14.241  1.00 10.00      A   
ATOM   3019  N   TRP A 320       3.675  -7.163  13.583  1.00 10.00      A   
ATOM   3020  HN  TRP A 320       4.152  -6.310  13.703  1.00 10.00      A   
ATOM   3021  CA  TRP A 320       4.150  -8.098  12.571  1.00 10.00      A   
ATOM   3022  CB  TRP A 320       4.232  -7.417  11.199  1.00 10.00      A   
ATOM   3023  CG  TRP A 320       2.918  -6.971  10.630  1.00 10.00      A   
ATOM   3024  CD1 TRP A 320       1.699  -7.007  11.239  1.00 10.00      A   
ATOM   3025  CD2 TRP A 320       2.698  -6.413   9.330  1.00 10.00      A   
ATOM   3026  NE1 TRP A 320       0.737  -6.505  10.400  1.00 10.00      A   
ATOM   3027  HE1 TRP A 320      -0.228  -6.428  10.612  1.00 10.00      A   
ATOM   3028  CE2 TRP A 320       1.324  -6.135   9.221  1.00 10.00      A   
ATOM   3029  CE3 TRP A 320       3.531  -6.121   8.247  1.00 10.00      A   
ATOM   3030  CZ2 TRP A 320       0.763  -5.578   8.073  1.00 10.00      A   
ATOM   3031  CZ3 TRP A 320       2.974  -5.569   7.109  1.00 10.00      A   
ATOM   3032  CH2 TRP A 320       1.602  -5.303   7.031  1.00 10.00      A   
ATOM   3033  C   TRP A 320       5.542  -8.562  12.985  1.00 10.00      A   
ATOM   3034  O   TRP A 320       6.469  -7.754  13.046  1.00 10.00      A   
ATOM   3035  N   VAL A 321       5.684  -9.837  13.305  1.00 10.00      A   
ATOM   3036  HN  VAL A 321       4.910 -10.442  13.236  1.00 10.00      A   
ATOM   3037  CA  VAL A 321       6.976 -10.369  13.741  1.00 10.00      A   
ATOM   3038  CB  VAL A 321       7.034 -10.551  15.278  1.00 10.00      A   
ATOM   3039  CG1 VAL A 321       7.189  -9.211  15.985  1.00 10.00      A   
ATOM   3040  CG2 VAL A 321       5.800 -11.287  15.777  1.00 10.00      A   
ATOM   3041  C   VAL A 321       7.300 -11.703  13.080  1.00 10.00      A   
ATOM   3042  O   VAL A 321       6.516 -12.233  12.294  1.00 10.00      A   
ATOM   3043  N   LEU A 322       8.463 -12.238  13.416  1.00 10.00      A   
ATOM   3044  HN  LEU A 322       9.035 -11.763  14.056  1.00 10.00      A   
ATOM   3045  CA  LEU A 322       8.907 -13.514  12.882  1.00 10.00      A   
ATOM   3046  CB  LEU A 322      10.407 -13.481  12.576  1.00 10.00      A   
ATOM   3047  CG  LEU A 322      10.840 -12.654  11.363  1.00 10.00      A   
ATOM   3048  CD1 LEU A 322      12.357 -12.550  11.309  1.00 10.00      A   
ATOM   3049  CD2 LEU A 322      10.308 -13.265  10.076  1.00 10.00      A   
ATOM   3050  C   LEU A 322       8.613 -14.628  13.877  1.00 10.00      A   
ATOM   3051  O   LEU A 322       8.182 -14.372  15.003  1.00 10.00      A   
ATOM   3052  N   ASP A 323       8.867 -15.863  13.466  1.00 10.00      A   
ATOM   3053  HN  ASP A 323       9.215 -16.000  12.558  1.00 10.00      A   
ATOM   3054  CA  ASP A 323       8.638 -17.029  14.316  1.00 10.00      A   
ATOM   3055  CB  ASP A 323       8.614 -18.341  13.507  1.00 10.00      A   
ATOM   3056  CG  ASP A 323       9.877 -18.617  12.711  1.00 10.00      A   
ATOM   3057  OD1 ASP A 323      10.677 -17.680  12.506  1.00 10.00      A   
ATOM   3058  OD2 ASP A 323      10.064 -19.769  12.263  1.00 10.00      A   
ATOM   3059  C   ASP A 323       9.655 -17.094  15.450  1.00 10.00      A   
ATOM   3060  O   ASP A 323       9.537 -17.910  16.363  1.00 10.00      A   
ATOM   3061  N   TYR A 324      10.639 -16.205  15.392  1.00 10.00      A   
ATOM   3062  HN  TYR A 324      10.668 -15.587  14.633  1.00 10.00      A   
ATOM   3063  CA  TYR A 324      11.681 -16.127  16.409  1.00 10.00      A   
ATOM   3064  CB  TYR A 324      12.751 -15.109  16.015  1.00 10.00      A   
ATOM   3065  CG  TYR A 324      13.815 -15.657  15.092  1.00 10.00      A   
ATOM   3066  CD1 TYR A 324      14.032 -15.101  13.838  1.00 10.00      A   
ATOM   3067  CD2 TYR A 324      14.603 -16.734  15.476  1.00 10.00      A   
ATOM   3068  CE1 TYR A 324      15.004 -15.604  12.993  1.00 10.00      A   
ATOM   3069  CE2 TYR A 324      15.575 -17.241  14.639  1.00 10.00      A   
ATOM   3070  CZ  TYR A 324      15.771 -16.674  13.400  1.00 10.00      A   
ATOM   3071  OH  TYR A 324      16.738 -17.181  12.566  1.00 10.00      A   
ATOM   3072  HH  TYR A 324      17.030 -16.493  11.954  1.00 10.00      A   
ATOM   3073  C   TYR A 324      11.102 -15.760  17.771  1.00 10.00      A   
ATOM   3074  O   TYR A 324      11.745 -15.968  18.795  1.00 10.00      A   
ATOM   3075  N   ILE A 325       9.893 -15.205  17.773  1.00 10.00      A   
ATOM   3076  HN  ILE A 325       9.437 -15.052  16.918  1.00 10.00      A   
ATOM   3077  CA  ILE A 325       9.230 -14.819  19.012  1.00 10.00      A   
ATOM   3078  CB  ILE A 325       7.983 -13.937  18.753  1.00 10.00      A   
ATOM   3079  CG1 ILE A 325       7.412 -13.398  20.067  1.00 10.00      A   
ATOM   3080  CG2 ILE A 325       6.921 -14.688  17.964  1.00 10.00      A   
ATOM   3081  CD1 ILE A 325       8.378 -12.529  20.842  1.00 10.00      A   
ATOM   3082  C   ILE A 325       8.864 -16.059  19.831  1.00 10.00      A   
ATOM   3083  O   ILE A 325       8.900 -16.034  21.061  1.00 10.00      A   
ATOM   3084  N   GLU A 326       8.539 -17.142  19.126  1.00 10.00      A   
ATOM   3085  HN  GLU A 326       8.552 -17.084  18.147  1.00 10.00      A   
ATOM   3086  CA  GLU A 326       8.178 -18.417  19.744  1.00 10.00      A   
ATOM   3087  CB  GLU A 326       9.377 -19.017  20.484  1.00 10.00      A   
ATOM   3088  CG  GLU A 326      10.614 -19.148  19.606  1.00 10.00      A   
ATOM   3089  CD  GLU A 326      11.843 -19.595  20.361  1.00 10.00      A   
ATOM   3090  OE1 GLU A 326      12.271 -18.881  21.287  1.00 10.00      A   
ATOM   3091  OE2 GLU A 326      12.399 -20.657  20.019  1.00 10.00      A   
ATOM   3092  C   GLU A 326       6.934 -18.337  20.639  1.00 10.00      A   
ATOM   3093  O   GLU A 326       6.389 -17.257  20.882  1.00 10.00      A   
ATOM   3094  N   ASP A 327       6.488 -19.495  21.121  1.00 10.00      A   
ATOM   3095  HN  ASP A 327       6.963 -20.325  20.890  1.00 10.00      A   
ATOM   3096  CA  ASP A 327       5.305 -19.570  21.978  1.00 10.00      A   
ATOM   3097  CB  ASP A 327       5.005 -21.021  22.371  1.00 10.00      A   
ATOM   3098  CG  ASP A 327       4.753 -21.944  21.194  1.00 10.00      A   
ATOM   3099  OD1 ASP A 327       3.738 -21.772  20.495  1.00 10.00      A   
ATOM   3100  OD2 ASP A 327       5.563 -22.869  20.976  1.00 10.00      A   
ATOM   3101  C   ASP A 327       5.491 -18.751  23.252  1.00 10.00      A   
ATOM   3102  O   ASP A 327       4.611 -17.984  23.650  1.00 10.00      A   
ATOM   3103  N   ALA A 328       6.653 -18.913  23.879  1.00 10.00      A   
ATOM   3104  HN  ALA A 328       7.317 -19.524  23.495  1.00 10.00      A   
ATOM   3105  CA  ALA A 328       6.971 -18.213  25.120  1.00 10.00      A   
ATOM   3106  CB  ALA A 328       8.333 -18.646  25.644  1.00 10.00      A   
ATOM   3107  C   ALA A 328       6.906 -16.698  24.956  1.00 10.00      A   
ATOM   3108  O   ALA A 328       6.353 -15.998  25.809  1.00 10.00      A   
ATOM   3109  N   GLY A 329       7.455 -16.198  23.854  1.00 10.00      A   
ATOM   3110  HN  GLY A 329       7.866 -16.804  23.202  1.00 10.00      A   
ATOM   3111  CA  GLY A 329       7.445 -14.770  23.603  1.00 10.00      A   
ATOM   3112  C   GLY A 329       6.049 -14.246  23.335  1.00 10.00      A   
ATOM   3113  O   GLY A 329       5.683 -13.161  23.795  1.00 10.00      A   
ATOM   3114  N   LEU A 330       5.264 -15.027  22.600  1.00 10.00      A   
ATOM   3115  HN  LEU A 330       5.618 -15.882  22.263  1.00 10.00      A   
ATOM   3116  CA  LEU A 330       3.897 -14.651  22.269  1.00 10.00      A   
ATOM   3117  CB  LEU A 330       3.270 -15.677  21.327  1.00 10.00      A   
ATOM   3118  CG  LEU A 330       3.729 -15.614  19.869  1.00 10.00      A   
ATOM   3119  CD1 LEU A 330       3.175 -16.788  19.079  1.00 10.00      A   
ATOM   3120  CD2 LEU A 330       3.316 -14.295  19.232  1.00 10.00      A   
ATOM   3121  C   LEU A 330       3.056 -14.492  23.529  1.00 10.00      A   
ATOM   3122  O   LEU A 330       2.197 -13.613  23.604  1.00 10.00      A   
ATOM   3123  N   GLU A 331       3.318 -15.339  24.522  1.00 10.00      A   
ATOM   3124  HN  GLU A 331       4.010 -16.030  24.396  1.00 10.00      A   
ATOM   3125  CA  GLU A 331       2.597 -15.274  25.784  1.00 10.00      A   
ATOM   3126  CB  GLU A 331       3.018 -16.423  26.700  1.00 10.00      A   
ATOM   3127  CG  GLU A 331       2.500 -16.296  28.122  1.00 10.00      A   
ATOM   3128  CD  GLU A 331       2.944 -17.434  29.007  1.00 10.00      A   
ATOM   3129  OE1 GLU A 331       4.131 -17.468  29.390  1.00 10.00      A   
ATOM   3130  OE2 GLU A 331       2.104 -18.297  29.329  1.00 10.00      A   
ATOM   3131  C   GLU A 331       2.850 -13.935  26.473  1.00 10.00      A   
ATOM   3132  O   GLU A 331       1.930 -13.323  27.016  1.00 10.00      A   
ATOM   3133  N   VAL A 332       4.098 -13.478  26.424  1.00 10.00      A   
ATOM   3134  HN  VAL A 332       4.779 -14.000  25.947  1.00 10.00      A   
ATOM   3135  CA  VAL A 332       4.483 -12.211  27.040  1.00 10.00      A   
ATOM   3136  CB  VAL A 332       6.003 -11.966  26.924  1.00 10.00      A   
ATOM   3137  CG1 VAL A 332       6.388 -10.646  27.573  1.00 10.00      A   
ATOM   3138  CG2 VAL A 332       6.778 -13.117  27.551  1.00 10.00      A   
ATOM   3139  C   VAL A 332       3.725 -11.062  26.379  1.00 10.00      A   
ATOM   3140  O   VAL A 332       3.298 -10.113  27.043  1.00 10.00      A   
ATOM   3141  N   LEU A 333       3.549 -11.173  25.069  1.00 10.00      A   
ATOM   3142  HN  LEU A 333       3.918 -11.953  24.603  1.00 10.00      A   
ATOM   3143  CA  LEU A 333       2.835 -10.168  24.300  1.00 10.00      A   
ATOM   3144  CB  LEU A 333       2.866 -10.535  22.814  1.00 10.00      A   
ATOM   3145  CG  LEU A 333       2.121  -9.595  21.870  1.00 10.00      A   
ATOM   3146  CD1 LEU A 333       2.873  -8.283  21.716  1.00 10.00      A   
ATOM   3147  CD2 LEU A 333       1.905 -10.258  20.520  1.00 10.00      A   
ATOM   3148  C   LEU A 333       1.395 -10.062  24.783  1.00 10.00      A   
ATOM   3149  O   LEU A 333       0.905  -8.972  25.080  1.00 10.00      A   
ATOM   3150  N   ALA A 334       0.736 -11.212  24.894  1.00 10.00      A   
ATOM   3151  HN  ALA A 334       1.196 -12.047  24.656  1.00 10.00      A   
ATOM   3152  CA  ALA A 334      -0.655 -11.270  25.346  1.00 10.00      A   
ATOM   3153  CB  ALA A 334      -1.209 -12.673  25.182  1.00 10.00      A   
ATOM   3154  C   ALA A 334      -0.798 -10.810  26.794  1.00 10.00      A   
ATOM   3155  O   ALA A 334      -1.867 -10.365  27.217  1.00 10.00      A   
ATOM   3156  N   SER A 335       0.286 -10.913  27.551  1.00 10.00      A   
ATOM   3157  HN  SER A 335       1.108 -11.275  27.161  1.00 10.00      A   
ATOM   3158  CA  SER A 335       0.286 -10.508  28.947  1.00 10.00      A   
ATOM   3159  CB  SER A 335       1.305 -11.337  29.735  1.00 10.00      A   
ATOM   3160  OG  SER A 335       1.104 -12.728  29.523  1.00 10.00      A   
ATOM   3161  HG  SER A 335       1.327 -12.954  28.608  1.00 10.00      A   
ATOM   3162  C   SER A 335       0.599  -9.018  29.076  1.00 10.00      A   
ATOM   3163  O   SER A 335       0.683  -8.486  30.181  1.00 10.00      A   
ATOM   3164  N   THR A 336       0.775  -8.351  27.943  1.00 10.00      A   
ATOM   3165  HN  THR A 336       0.706  -8.829  27.086  1.00 10.00      A   
ATOM   3166  CA  THR A 336       1.075  -6.927  27.942  1.00 10.00      A   
ATOM   3167  CB  THR A 336       2.503  -6.661  27.424  1.00 10.00      A   
ATOM   3168  OG1 THR A 336       3.425  -7.528  28.107  1.00 10.00      A   
ATOM   3169  HG1 THR A 336       3.350  -8.424  27.746  1.00 10.00      A   
ATOM   3170  CG2 THR A 336       2.896  -5.211  27.664  1.00 10.00      A   
ATOM   3171  C   THR A 336       0.064  -6.146  27.100  1.00 10.00      A   
ATOM   3172  O   THR A 336      -0.641  -5.270  27.607  1.00 10.00      A   
ATOM   3173  N   CYS A 337      -0.017  -6.484  25.820  1.00 10.00      A   
ATOM   3174  HN  CYS A 337       0.550  -7.208  25.479  1.00 10.00      A   
ATOM   3175  CA  CYS A 337      -0.927  -5.816  24.905  1.00 10.00      A   
ATOM   3176  CB  CYS A 337      -0.366  -5.864  23.482  1.00 10.00      A   
ATOM   3177  SG  CYS A 337       1.435  -5.714  23.397  1.00 10.00      A   
ATOM   3178  HG  CYS A 337       1.785  -4.564  23.963  1.00 10.00      A   
ATOM   3179  C   CYS A 337      -2.318  -6.441  24.959  1.00 10.00      A   
ATOM   3180  O   CYS A 337      -2.592  -7.444  24.299  1.00 10.00      A   
ATOM   3181  N   LYS A 338      -3.193  -5.843  25.755  1.00 10.00      A   
ATOM   3182  HN  LYS A 338      -2.915  -5.047  26.258  1.00 10.00      A   
ATOM   3183  CA  LYS A 338      -4.552  -6.333  25.904  1.00 10.00      A   
ATOM   3184  CB  LYS A 338      -5.099  -5.988  27.291  1.00 10.00      A   
ATOM   3185  CG  LYS A 338      -4.393  -6.700  28.431  1.00 10.00      A   
ATOM   3186  CD  LYS A 338      -4.434  -8.204  28.247  1.00 10.00      A   
ATOM   3187  CE  LYS A 338      -3.889  -8.923  29.467  1.00 10.00      A   
ATOM   3188  NZ  LYS A 338      -3.807 -10.386  29.244  1.00 10.00      A   
ATOM   3189  HZ1 LYS A 338      -4.688 -10.730  28.818  1.00 10.00      A   
ATOM   3190  HZ2 LYS A 338      -3.657 -10.884  30.147  1.00 10.00      A   
ATOM   3191  HZ3 LYS A 338      -3.015 -10.605  28.601  1.00 10.00      A   
ATOM   3192  C   LYS A 338      -5.467  -5.766  24.830  1.00 10.00      A   
ATOM   3193  O   LYS A 338      -6.613  -6.194  24.688  1.00 10.00      A   
ATOM   3194  N   ASP A 339      -4.961  -4.807  24.065  1.00 10.00      A   
ATOM   3195  HN  ASP A 339      -4.038  -4.503  24.216  1.00 10.00      A   
ATOM   3196  CA  ASP A 339      -5.756  -4.193  23.011  1.00 10.00      A   
ATOM   3197  CB  ASP A 339      -5.793  -2.673  23.159  1.00 10.00      A   
ATOM   3198  CG  ASP A 339      -7.020  -2.065  22.506  1.00 10.00      A   
ATOM   3199  OD1 ASP A 339      -8.129  -2.605  22.703  1.00 10.00      A   
ATOM   3200  OD2 ASP A 339      -6.886  -1.052  21.792  1.00 10.00      A   
ATOM   3201  C   ASP A 339      -5.252  -4.588  21.627  1.00 10.00      A   
ATOM   3202  O   ASP A 339      -5.580  -3.942  20.634  1.00 10.00      A   
ATOM   3203  N   LEU A 340      -4.455  -5.651  21.572  1.00 10.00      A   
ATOM   3204  HN  LEU A 340      -4.224  -6.118  22.398  1.00 10.00      A   
ATOM   3205  CA  LEU A 340      -3.921  -6.144  20.307  1.00 10.00      A   
ATOM   3206  CB  LEU A 340      -2.949  -7.298  20.562  1.00 10.00      A   
ATOM   3207  CG  LEU A 340      -2.185  -7.835  19.350  1.00 10.00      A   
ATOM   3208  CD1 LEU A 340      -1.088  -6.870  18.931  1.00 10.00      A   
ATOM   3209  CD2 LEU A 340      -1.603  -9.208  19.653  1.00 10.00      A   
ATOM   3210  C   LEU A 340      -5.062  -6.618  19.415  1.00 10.00      A   
ATOM   3211  O   LEU A 340      -5.909  -7.400  19.845  1.00 10.00      A   
ATOM   3212  N   ARG A 341      -5.088  -6.138  18.180  1.00 10.00      A   
ATOM   3213  HN  ARG A 341      -4.377  -5.525  17.889  1.00 10.00      A   
ATOM   3214  CA  ARG A 341      -6.149  -6.499  17.244  1.00 10.00      A   
ATOM   3215  CB  ARG A 341      -6.724  -5.240  16.589  1.00 10.00      A   
ATOM   3216  CG  ARG A 341      -6.875  -4.049  17.518  1.00 10.00      A   
ATOM   3217  CD  ARG A 341      -8.057  -4.215  18.459  1.00 10.00      A   
ATOM   3218  NE  ARG A 341      -8.162  -3.086  19.384  1.00 10.00      A   
ATOM   3219  HE  ARG A 341      -7.492  -3.035  20.104  1.00 10.00      A   
ATOM   3220  CZ  ARG A 341      -9.092  -2.136  19.305  1.00 10.00      A   
ATOM   3221  NH1 ARG A 341     -10.004  -2.169  18.341  1.00 10.00      A   
ATOM   3222 HH11 ARG A 341     -10.732  -1.423  18.278  1.00 10.00      A   
ATOM   3223 HH12 ARG A 341      -9.998  -2.941  17.637  1.00 10.00      A   
ATOM   3224  NH2 ARG A 341      -9.101  -1.142  20.186  1.00 10.00      A   
ATOM   3225 HH21 ARG A 341      -8.375  -1.103  20.946  1.00 10.00      A   
ATOM   3226 HH22 ARG A 341      -9.823  -0.393  20.127  1.00 10.00      A   
ATOM   3227  C   ARG A 341      -5.635  -7.421  16.146  1.00 10.00      A   
ATOM   3228  O   ARG A 341      -6.256  -8.441  15.831  1.00 10.00      A   
ATOM   3229  N   GLU A 342      -4.501  -7.052  15.564  1.00 10.00      A   
ATOM   3230  HN  GLU A 342      -4.041  -6.243  15.879  1.00 10.00      A   
ATOM   3231  CA  GLU A 342      -3.913  -7.820  14.480  1.00 10.00      A   
ATOM   3232  CB  GLU A 342      -3.888  -6.980  13.201  1.00 10.00      A   
ATOM   3233  CG  GLU A 342      -3.670  -7.781  11.929  1.00 10.00      A   
ATOM   3234  CD  GLU A 342      -3.091  -6.948  10.811  1.00 10.00      A   
ATOM   3235  OE1 GLU A 342      -3.860  -6.434   9.972  1.00 10.00      A   
ATOM   3236  OE2 GLU A 342      -1.859  -6.810  10.757  1.00 10.00      A   
ATOM   3237  C   GLU A 342      -2.500  -8.266  14.823  1.00 10.00      A   
ATOM   3238  O   GLU A 342      -1.663  -7.464  15.247  1.00 10.00      A   
ATOM   3239  N   LEU A 343      -2.244  -9.544  14.621  1.00 10.00      A   
ATOM   3240  HN  LEU A 343      -2.959 -10.127  14.275  1.00 10.00      A   
ATOM   3241  CA  LEU A 343      -0.936 -10.114  14.888  1.00 10.00      A   
ATOM   3242  CB  LEU A 343      -0.926 -10.834  16.238  1.00 10.00      A   
ATOM   3243  CG  LEU A 343       0.360 -11.576  16.606  1.00 10.00      A   
ATOM   3244  CD1 LEU A 343       1.518 -10.603  16.784  1.00 10.00      A   
ATOM   3245  CD2 LEU A 343       0.151 -12.405  17.861  1.00 10.00      A   
ATOM   3246  C   LEU A 343      -0.538 -11.067  13.765  1.00 10.00      A   
ATOM   3247  O   LEU A 343      -1.235 -12.047  13.491  1.00 10.00      A   
ATOM   3248  N   ARG A 344       0.571 -10.761  13.107  1.00 10.00      A   
ATOM   3249  HN  ARG A 344       1.081  -9.962  13.375  1.00 10.00      A   
ATOM   3250  CA  ARG A 344       1.066 -11.584  12.011  1.00 10.00      A   
ATOM   3251  CB  ARG A 344       1.114 -10.783  10.702  1.00 10.00      A   
ATOM   3252  CG  ARG A 344      -0.203 -10.111  10.340  1.00 10.00      A   
ATOM   3253  CD  ARG A 344      -0.154  -9.456   8.967  1.00 10.00      A   
ATOM   3254  NE  ARG A 344      -1.296  -8.565   8.764  1.00 10.00      A   
ATOM   3255  HE  ARG A 344      -1.566  -7.999   9.533  1.00 10.00      A   
ATOM   3256  CZ  ARG A 344      -1.977  -8.445   7.621  1.00 10.00      A   
ATOM   3257  NH1 ARG A 344      -1.632  -9.148   6.549  1.00 10.00      A   
ATOM   3258 HH11 ARG A 344      -2.170  -9.043   5.658  1.00 10.00      A   
ATOM   3259 HH12 ARG A 344      -0.827  -9.801   6.589  1.00 10.00      A   
ATOM   3260  NH2 ARG A 344      -3.025  -7.641   7.571  1.00 10.00      A   
ATOM   3261 HH21 ARG A 344      -3.321  -7.107   8.422  1.00 10.00      A   
ATOM   3262 HH22 ARG A 344      -3.570  -7.533   6.681  1.00 10.00      A   
ATOM   3263  C   ARG A 344       2.448 -12.136  12.350  1.00 10.00      A   
ATOM   3264  O   ARG A 344       3.358 -11.387  12.706  1.00 10.00      A   
ATOM   3265  N   VAL A 345       2.589 -13.449  12.257  1.00 10.00      A   
ATOM   3266  HN  VAL A 345       1.820 -13.993  11.970  1.00 10.00      A   
ATOM   3267  CA  VAL A 345       3.854 -14.113  12.555  1.00 10.00      A   
ATOM   3268  CB  VAL A 345       3.712 -15.093  13.742  1.00 10.00      A   
ATOM   3269  CG1 VAL A 345       5.050 -15.731  14.078  1.00 10.00      A   
ATOM   3270  CG2 VAL A 345       3.141 -14.380  14.962  1.00 10.00      A   
ATOM   3271  C   VAL A 345       4.360 -14.865  11.324  1.00 10.00      A   
ATOM   3272  O   VAL A 345       3.717 -15.809  10.854  1.00 10.00      A   
ATOM   3273  N   PHE A 346       5.495 -14.431  10.794  1.00 10.00      A   
ATOM   3274  HN  PHE A 346       5.963 -13.673  11.218  1.00 10.00      A   
ATOM   3275  CA  PHE A 346       6.076 -15.056   9.611  1.00 10.00      A   
ATOM   3276  CB  PHE A 346       6.592 -13.982   8.644  1.00 10.00      A   
ATOM   3277  CG  PHE A 346       5.518 -13.143   8.017  1.00 10.00      A   
ATOM   3278  CD1 PHE A 346       5.183 -11.907   8.551  1.00 10.00      A   
ATOM   3279  CD2 PHE A 346       4.843 -13.590   6.892  1.00 10.00      A   
ATOM   3280  CE1 PHE A 346       4.194 -11.132   7.975  1.00 10.00      A   
ATOM   3281  CE2 PHE A 346       3.853 -12.821   6.310  1.00 10.00      A   
ATOM   3282  CZ  PHE A 346       3.529 -11.590   6.853  1.00 10.00      A   
ATOM   3283  C   PHE A 346       7.226 -15.974   9.996  1.00 10.00      A   
ATOM   3284  O   PHE A 346       7.966 -15.677  10.923  1.00 10.00      A   
ATOM   3285  N   PRO A 347       7.408 -17.092   9.280  1.00 10.00      A   
ATOM   3286  CA  PRO A 347       8.484 -18.038   9.572  1.00 10.00      A   
ATOM   3287  CB  PRO A 347       7.995 -19.320   8.897  1.00 10.00      A   
ATOM   3288  CG  PRO A 347       7.192 -18.846   7.731  1.00 10.00      A   
ATOM   3289  CD  PRO A 347       6.598 -17.515   8.122  1.00 10.00      A   
ATOM   3290  C   PRO A 347       9.809 -17.576   8.959  1.00 10.00      A   
ATOM   3291  O   PRO A 347       9.864 -17.222   7.778  1.00 10.00      A   
ATOM   3292  N   SER A 348      10.862 -17.557   9.765  1.00 10.00      A   
ATOM   3293  HN  SER A 348      10.750 -17.829  10.707  1.00 10.00      A   
ATOM   3294  CA  SER A 348      12.182 -17.134   9.301  1.00 10.00      A   
ATOM   3295  CB  SER A 348      13.176 -17.176  10.463  1.00 10.00      A   
ATOM   3296  OG  SER A 348      12.893 -18.267  11.326  1.00 10.00      A   
ATOM   3297  HG  SER A 348      12.089 -18.068  11.846  1.00 10.00      A   
ATOM   3298  C   SER A 348      12.665 -18.022   8.159  1.00 10.00      A   
ATOM   3299  O   SER A 348      12.917 -17.550   7.048  1.00 10.00      A   
ATOM   3300  N   GLU A 349      12.783 -19.311   8.440  1.00 10.00      A   
ATOM   3301  HN  GLU A 349      12.578 -19.618   9.348  1.00 10.00      A   
ATOM   3302  CA  GLU A 349      13.219 -20.278   7.446  1.00 10.00      A   
ATOM   3303  CB  GLU A 349      14.419 -21.070   7.966  1.00 10.00      A   
ATOM   3304  CG  GLU A 349      15.552 -20.209   8.505  1.00 10.00      A   
ATOM   3305  CD  GLU A 349      16.094 -19.239   7.479  1.00 10.00      A   
ATOM   3306  OE1 GLU A 349      16.273 -19.638   6.313  1.00 10.00      A   
ATOM   3307  OE2 GLU A 349      16.355 -18.071   7.838  1.00 10.00      A   
ATOM   3308  C   GLU A 349      12.071 -21.224   7.097  1.00 10.00      A   
ATOM   3309  O   GLU A 349      11.950 -22.309   7.670  1.00 10.00      A   
ATOM   3310  N   PRO A 350      11.211 -20.827   6.147  1.00 10.00      A   
ATOM   3311  CA  PRO A 350      10.060 -21.633   5.743  1.00 10.00      A   
ATOM   3312  CB  PRO A 350       9.174 -20.617   5.027  1.00 10.00      A   
ATOM   3313  CG  PRO A 350      10.131 -19.641   4.438  1.00 10.00      A   
ATOM   3314  CD  PRO A 350      11.296 -19.565   5.385  1.00 10.00      A   
ATOM   3315  C   PRO A 350      10.443 -22.766   4.794  1.00 10.00      A   
ATOM   3316  O   PRO A 350       9.645 -23.659   4.525  1.00 10.00      A   
ATOM   3317  N   PHE A 351      11.668 -22.728   4.292  1.00 10.00      A   
ATOM   3318  HN  PHE A 351      12.263 -21.988   4.541  1.00 10.00      A   
ATOM   3319  CA  PHE A 351      12.147 -23.760   3.374  1.00 10.00      A   
ATOM   3320  CB  PHE A 351      13.095 -23.168   2.330  1.00 10.00      A   
ATOM   3321  CG  PHE A 351      12.405 -22.382   1.247  1.00 10.00      A   
ATOM   3322  CD1 PHE A 351      12.044 -21.059   1.451  1.00 10.00      A   
ATOM   3323  CD2 PHE A 351      12.117 -22.968   0.024  1.00 10.00      A   
ATOM   3324  CE1 PHE A 351      11.408 -20.334   0.458  1.00 10.00      A   
ATOM   3325  CE2 PHE A 351      11.482 -22.249  -0.975  1.00 10.00      A   
ATOM   3326  CZ  PHE A 351      11.127 -20.930  -0.758  1.00 10.00      A   
ATOM   3327  C   PHE A 351      12.827 -24.891   4.139  1.00 10.00      A   
ATOM   3328  O   PHE A 351      13.539 -25.710   3.563  1.00 10.00      A   
ATOM   3329  N   VAL A 352      12.600 -24.922   5.444  1.00 10.00      A   
ATOM   3330  HN  VAL A 352      12.018 -24.243   5.841  1.00 10.00      A   
ATOM   3331  CA  VAL A 352      13.175 -25.942   6.304  1.00 10.00      A   
ATOM   3332  CB  VAL A 352      14.152 -25.324   7.331  1.00 10.00      A   
ATOM   3333  CG1 VAL A 352      14.817 -26.404   8.169  1.00 10.00      A   
ATOM   3334  CG2 VAL A 352      15.202 -24.469   6.640  1.00 10.00      A   
ATOM   3335  C   VAL A 352      12.060 -26.652   7.061  1.00 10.00      A   
ATOM   3336  O   VAL A 352      11.222 -26.001   7.689  1.00 10.00      A   
ATOM   3337  N   MET A 353      12.046 -27.979   6.991  1.00 10.00      A   
ATOM   3338  HN  MET A 353      12.736 -28.437   6.466  1.00 10.00      A   
ATOM   3339  CA  MET A 353      11.029 -28.774   7.675  1.00 10.00      A   
ATOM   3340  CB  MET A 353      10.951 -30.182   7.078  1.00 10.00      A   
ATOM   3341  CG  MET A 353       9.827 -31.039   7.649  1.00 10.00      A   
ATOM   3342  SD  MET A 353       9.930 -32.762   7.128  1.00 10.00      A   
ATOM   3343  CE  MET A 353       8.474 -33.432   7.927  1.00 10.00      A   
ATOM   3344  C   MET A 353      11.335 -28.862   9.164  1.00 10.00      A   
ATOM   3345  O   MET A 353      10.437 -29.040   9.992  1.00 10.00      A   
ATOM   3346  N   GLU A 354      12.612 -28.751   9.499  1.00 10.00      A   
ATOM   3347  HN  GLU A 354      13.282 -28.632   8.793  1.00 10.00      A   
ATOM   3348  CA  GLU A 354      13.044 -28.805  10.885  1.00 10.00      A   
ATOM   3349  CB  GLU A 354      14.558 -29.003  10.969  1.00 10.00      A   
ATOM   3350  CG  GLU A 354      15.049 -30.304  10.369  1.00 10.00      A   
ATOM   3351  CD  GLU A 354      14.429 -31.516  11.026  1.00 10.00      A   
ATOM   3352  OE1 GLU A 354      14.725 -31.773  12.210  1.00 10.00      A   
ATOM   3353  OE2 GLU A 354      13.653 -32.226  10.358  1.00 10.00      A   
ATOM   3354  C   GLU A 354      12.660 -27.525  11.616  1.00 10.00      A   
ATOM   3355  O   GLU A 354      12.821 -26.425  11.084  1.00 10.00      A   
ATOM   3356  N   PRO A 355      12.131 -27.650  12.841  1.00 10.00      A   
ATOM   3357  CA  PRO A 355      11.747 -26.494  13.649  1.00 10.00      A   
ATOM   3358  CB  PRO A 355      10.988 -27.108  14.837  1.00 10.00      A   
ATOM   3359  CG  PRO A 355      10.737 -28.532  14.459  1.00 10.00      A   
ATOM   3360  CD  PRO A 355      11.850 -28.917  13.531  1.00 10.00      A   
ATOM   3361  C   PRO A 355      12.985 -25.747  14.139  1.00 10.00      A   
ATOM   3362  O   PRO A 355      13.690 -26.218  15.028  1.00 10.00      A   
ATOM   3363  N   ASN A 356      13.264 -24.597  13.538  1.00 10.00      A   
ATOM   3364  HN  ASN A 356      12.680 -24.277  12.816  1.00 10.00      A   
ATOM   3365  CA  ASN A 356      14.430 -23.799  13.922  1.00 10.00      A   
ATOM   3366  CB  ASN A 356      14.824 -22.817  12.814  1.00 10.00      A   
ATOM   3367  CG  ASN A 356      13.791 -21.732  12.566  1.00 10.00      A   
ATOM   3368  OD1 ASN A 356      12.588 -21.986  12.574  1.00 10.00      A   
ATOM   3369  ND2 ASN A 356      14.258 -20.517  12.337  1.00 10.00      A   
ATOM   3370 HD21 ASN A 356      15.228 -20.386  12.341  1.00 10.00      A   
ATOM   3371 HD22 ASN A 356      13.611 -19.791  12.169  1.00 10.00      A   
ATOM   3372  C   ASN A 356      14.182 -23.053  15.226  1.00 10.00      A   
ATOM   3373  O   ASN A 356      15.121 -22.619  15.899  1.00 10.00      A   
ATOM   3374  N   VAL A 357      12.914 -22.907  15.572  1.00 10.00      A   
ATOM   3375  HN  VAL A 357      12.220 -23.282  14.994  1.00 10.00      A   
ATOM   3376  CA  VAL A 357      12.517 -22.218  16.790  1.00 10.00      A   
ATOM   3377  CB  VAL A 357      12.038 -20.777  16.504  1.00 10.00      A   
ATOM   3378  CG1 VAL A 357      13.189 -19.903  16.032  1.00 10.00      A   
ATOM   3379  CG2 VAL A 357      10.907 -20.776  15.484  1.00 10.00      A   
ATOM   3380  C   VAL A 357      11.385 -22.974  17.471  1.00 10.00      A   
ATOM   3381  O   VAL A 357      10.812 -23.901  16.896  1.00 10.00      A   
ATOM   3382  N   ALA A 358      11.061 -22.574  18.687  1.00 10.00      A   
ATOM   3383  HN  ALA A 358      11.555 -21.824  19.095  1.00 10.00      A   
ATOM   3384  CA  ALA A 358       9.995 -23.210  19.435  1.00 10.00      A   
ATOM   3385  CB  ALA A 358      10.349 -23.299  20.911  1.00 10.00      A   
ATOM   3386  C   ALA A 358       8.673 -22.479  19.233  1.00 10.00      A   
ATOM   3387  O   ALA A 358       8.120 -21.901  20.167  1.00 10.00      A   
ATOM   3388  N   LEU A 359       8.186 -22.488  17.997  1.00 10.00      A   
ATOM   3389  HN  LEU A 359       8.685 -22.948  17.289  1.00 10.00      A   
ATOM   3390  CA  LEU A 359       6.921 -21.846  17.674  1.00 10.00      A   
ATOM   3391  CB  LEU A 359       7.078 -20.849  16.530  1.00 10.00      A   
ATOM   3392  CG  LEU A 359       5.844 -19.999  16.221  1.00 10.00      A   
ATOM   3393  CD1 LEU A 359       5.948 -18.639  16.889  1.00 10.00      A   
ATOM   3394  CD2 LEU A 359       5.651 -19.849  14.721  1.00 10.00      A   
ATOM   3395  C   LEU A 359       5.892 -22.905  17.305  1.00 10.00      A   
ATOM   3396  O   LEU A 359       5.810 -23.333  16.149  1.00 10.00      A   
ATOM   3397  N   THR A 360       5.132 -23.348  18.294  1.00 10.00      A   
ATOM   3398  HN  THR A 360       5.245 -22.968  19.197  1.00 10.00      A   
ATOM   3399  CA  THR A 360       4.120 -24.363  18.078  1.00 10.00      A   
ATOM   3400  CB  THR A 360       4.168 -25.455  19.172  1.00 10.00      A   
ATOM   3401  OG1 THR A 360       3.946 -24.879  20.470  1.00 10.00      A   
ATOM   3402  HG1 THR A 360       4.481 -24.067  20.561  1.00 10.00      A   
ATOM   3403  CG2 THR A 360       5.522 -26.146  19.165  1.00 10.00      A   
ATOM   3404  C   THR A 360       2.736 -23.723  18.003  1.00 10.00      A   
ATOM   3405  O   THR A 360       2.590 -22.613  17.488  1.00 10.00      A   
ATOM   3406  N   GLU A 361       1.725 -24.410  18.505  1.00 10.00      A   
ATOM   3407  HN  GLU A 361       1.888 -25.301  18.901  1.00 10.00      A   
ATOM   3408  CA  GLU A 361       0.373 -23.883  18.482  1.00 10.00      A   
ATOM   3409  CB  GLU A 361      -0.630 -24.984  18.133  1.00 10.00      A   
ATOM   3410  CG  GLU A 361      -0.792 -26.048  19.202  1.00 10.00      A   
ATOM   3411  CD  GLU A 361       0.165 -27.208  19.030  1.00 10.00      A   
ATOM   3412  OE1 GLU A 361      -0.304 -28.329  18.761  1.00 10.00      A   
ATOM   3413  OE2 GLU A 361       1.388 -27.006  19.175  1.00 10.00      A   
ATOM   3414  C   GLU A 361       0.010 -23.246  19.819  1.00 10.00      A   
ATOM   3415  O   GLU A 361      -1.051 -22.633  19.954  1.00 10.00      A   
ATOM   3416  N   GLN A 362       0.900 -23.386  20.799  1.00 10.00      A   
ATOM   3417  HN  GLN A 362       1.739 -23.857  20.618  1.00 10.00      A   
ATOM   3418  CA  GLN A 362       0.669 -22.843  22.128  1.00 10.00      A   
ATOM   3419  CB  GLN A 362       1.758 -23.307  23.099  1.00 10.00      A   
ATOM   3420  CG  GLN A 362       1.556 -22.833  24.531  1.00 10.00      A   
ATOM   3421  CD  GLN A 362       0.303 -23.398  25.176  1.00 10.00      A   
ATOM   3422  OE1 GLN A 362      -0.107 -24.526  24.894  1.00 10.00      A   
ATOM   3423  NE2 GLN A 362      -0.323 -22.612  26.037  1.00 10.00      A   
ATOM   3424 HE21 GLN A 362       0.048 -21.717  26.203  1.00 10.00      A   
ATOM   3425 HE22 GLN A 362      -1.124 -22.957  26.483  1.00 10.00      A   
ATOM   3426  C   GLN A 362       0.587 -21.322  22.100  1.00 10.00      A   
ATOM   3427  O   GLN A 362      -0.269 -20.731  22.760  1.00 10.00      A   
ATOM   3428  N   GLY A 363       1.470 -20.705  21.323  1.00 10.00      A   
ATOM   3429  HN  GLY A 363       2.136 -21.243  20.826  1.00 10.00      A   
ATOM   3430  CA  GLY A 363       1.493 -19.260  21.209  1.00 10.00      A   
ATOM   3431  C   GLY A 363       0.140 -18.673  20.866  1.00 10.00      A   
ATOM   3432  O   GLY A 363      -0.351 -17.793  21.565  1.00 10.00      A   
ATOM   3433  N   LEU A 364      -0.476 -19.180  19.804  1.00 10.00      A   
ATOM   3434  HN  LEU A 364      -0.043 -19.901  19.304  1.00 10.00      A   
ATOM   3435  CA  LEU A 364      -1.784 -18.692  19.372  1.00 10.00      A   
ATOM   3436  CB  LEU A 364      -2.253 -19.439  18.120  1.00 10.00      A   
ATOM   3437  CG  LEU A 364      -2.759 -18.578  16.957  1.00 10.00      A   
ATOM   3438  CD1 LEU A 364      -3.166 -19.453  15.786  1.00 10.00      A   
ATOM   3439  CD2 LEU A 364      -3.922 -17.698  17.388  1.00 10.00      A   
ATOM   3440  C   LEU A 364      -2.817 -18.830  20.494  1.00 10.00      A   
ATOM   3441  O   LEU A 364      -3.648 -17.945  20.698  1.00 10.00      A   
ATOM   3442  N   VAL A 365      -2.741 -19.932  21.233  1.00 10.00      A   
ATOM   3443  HN  VAL A 365      -2.041 -20.589  21.038  1.00 10.00      A   
ATOM   3444  CA  VAL A 365      -3.662 -20.184  22.336  1.00 10.00      A   
ATOM   3445  CB  VAL A 365      -3.495 -21.613  22.901  1.00 10.00      A   
ATOM   3446  CG1 VAL A 365      -4.422 -21.837  24.088  1.00 10.00      A   
ATOM   3447  CG2 VAL A 365      -3.757 -22.648  21.817  1.00 10.00      A   
ATOM   3448  C   VAL A 365      -3.456 -19.168  23.459  1.00 10.00      A   
ATOM   3449  O   VAL A 365      -4.411 -18.571  23.959  1.00 10.00      A   
ATOM   3450  N   SER A 366      -2.206 -18.963  23.839  1.00 10.00      A   
ATOM   3451  HN  SER A 366      -1.482 -19.467  23.402  1.00 10.00      A   
ATOM   3452  CA  SER A 366      -1.880 -18.027  24.902  1.00 10.00      A   
ATOM   3453  CB  SER A 366      -0.408 -18.145  25.293  1.00 10.00      A   
ATOM   3454  OG  SER A 366      -0.086 -19.477  25.659  1.00 10.00      A   
ATOM   3455  HG  SER A 366       0.578 -19.464  26.358  1.00 10.00      A   
ATOM   3456  C   SER A 366      -2.225 -16.585  24.531  1.00 10.00      A   
ATOM   3457  O   SER A 366      -2.639 -15.803  25.389  1.00 10.00      A   
ATOM   3458  N   VAL A 367      -2.071 -16.234  23.258  1.00 10.00      A   
ATOM   3459  HN  VAL A 367      -1.749 -16.899  22.609  1.00 10.00      A   
ATOM   3460  CA  VAL A 367      -2.361 -14.876  22.809  1.00 10.00      A   
ATOM   3461  CB  VAL A 367      -1.612 -14.501  21.512  1.00 10.00      A   
ATOM   3462  CG1 VAL A 367      -1.799 -13.025  21.196  1.00 10.00      A   
ATOM   3463  CG2 VAL A 367      -0.133 -14.811  21.648  1.00 10.00      A   
ATOM   3464  C   VAL A 367      -3.861 -14.638  22.640  1.00 10.00      A   
ATOM   3465  O   VAL A 367      -4.371 -13.591  23.035  1.00 10.00      A   
ATOM   3466  N   SER A 368      -4.576 -15.615  22.085  1.00 10.00      A   
ATOM   3467  HN  SER A 368      -4.131 -16.448  21.808  1.00 10.00      A   
ATOM   3468  CA  SER A 368      -6.016 -15.471  21.879  1.00 10.00      A   
ATOM   3469  CB  SER A 368      -6.569 -16.610  21.019  1.00 10.00      A   
ATOM   3470  OG  SER A 368      -6.212 -17.871  21.550  1.00 10.00      A   
ATOM   3471  HG  SER A 368      -5.364 -18.144  21.178  1.00 10.00      A   
ATOM   3472  C   SER A 368      -6.756 -15.389  23.215  1.00 10.00      A   
ATOM   3473  O   SER A 368      -7.843 -14.808  23.307  1.00 10.00      A   
ATOM   3474  N   MET A 369      -6.160 -15.983  24.240  1.00 10.00      A   
ATOM   3475  HN  MET A 369      -5.318 -16.463  24.084  1.00 10.00      A   
ATOM   3476  CA  MET A 369      -6.731 -15.970  25.579  1.00 10.00      A   
ATOM   3477  CB  MET A 369      -6.347 -17.237  26.347  1.00 10.00      A   
ATOM   3478  CG  MET A 369      -7.144 -18.467  25.952  1.00 10.00      A   
ATOM   3479  SD  MET A 369      -6.660 -19.941  26.869  1.00 10.00      A   
ATOM   3480  CE  MET A 369      -8.142 -20.935  26.690  1.00 10.00      A   
ATOM   3481  C   MET A 369      -6.266 -14.742  26.344  1.00 10.00      A   
ATOM   3482  O   MET A 369      -6.944 -14.276  27.261  1.00 10.00      A   
ATOM   3483  N   GLY A 370      -5.116 -14.212  25.947  1.00 10.00      A   
ATOM   3484  HN  GLY A 370      -4.633 -14.622  25.199  1.00 10.00      A   
ATOM   3485  CA  GLY A 370      -4.564 -13.045  26.604  1.00 10.00      A   
ATOM   3486  C   GLY A 370      -5.166 -11.747  26.101  1.00 10.00      A   
ATOM   3487  O   GLY A 370      -5.541 -10.885  26.898  1.00 10.00      A   
ATOM   3488  N   CYS A 371      -5.259 -11.612  24.783  1.00 10.00      A   
ATOM   3489  HN  CYS A 371      -4.938 -12.337  24.204  1.00 10.00      A   
ATOM   3490  CA  CYS A 371      -5.815 -10.420  24.160  1.00 10.00      A   
ATOM   3491  CB  CYS A 371      -4.953 -10.002  22.966  1.00 10.00      A   
ATOM   3492  SG  CYS A 371      -3.176 -10.183  23.234  1.00 10.00      A   
ATOM   3493  HG  CYS A 371      -2.727  -9.044  23.743  1.00 10.00      A   
ATOM   3494  C   CYS A 371      -7.255 -10.662  23.703  1.00 10.00      A   
ATOM   3495  O   CYS A 371      -7.505 -11.453  22.792  1.00 10.00      A   
ATOM   3496  N   PRO A 372      -8.221  -9.973  24.328  1.00 10.00      A   
ATOM   3497  CA  PRO A 372      -9.640 -10.112  23.995  1.00 10.00      A   
ATOM   3498  CB  PRO A 372     -10.325  -9.640  25.278  1.00 10.00      A   
ATOM   3499  CG  PRO A 372      -9.401  -8.610  25.832  1.00 10.00      A   
ATOM   3500  CD  PRO A 372      -8.007  -9.012  25.425  1.00 10.00      A   
ATOM   3501  C   PRO A 372     -10.055  -9.227  22.818  1.00 10.00      A   
ATOM   3502  O   PRO A 372     -11.235  -9.148  22.476  1.00 10.00      A   
ATOM   3503  N   LYS A 373      -9.081  -8.575  22.194  1.00 10.00      A   
ATOM   3504  HN  LYS A 373      -8.158  -8.693  22.497  1.00 10.00      A   
ATOM   3505  CA  LYS A 373      -9.352  -7.690  21.070  1.00 10.00      A   
ATOM   3506  CB  LYS A 373      -8.719  -6.316  21.309  1.00 10.00      A   
ATOM   3507  CG  LYS A 373      -9.528  -5.405  22.215  1.00 10.00      A   
ATOM   3508  CD  LYS A 373     -10.779  -4.895  21.518  1.00 10.00      A   
ATOM   3509  CE  LYS A 373     -11.546  -3.919  22.397  1.00 10.00      A   
ATOM   3510  NZ  LYS A 373     -10.809  -2.642  22.606  1.00 10.00      A   
ATOM   3511  HZ1 LYS A 373     -10.975  -1.996  21.810  1.00 10.00      A   
ATOM   3512  HZ2 LYS A 373      -9.782  -2.822  22.680  1.00 10.00      A   
ATOM   3513  HZ3 LYS A 373     -11.132  -2.183  23.484  1.00 10.00      A   
ATOM   3514  C   LYS A 373      -8.850  -8.271  19.760  1.00 10.00      A   
ATOM   3515  O   LYS A 373      -8.984  -7.646  18.708  1.00 10.00      A   
ATOM   3516  N   LEU A 374      -8.278  -9.465  19.828  1.00 10.00      A   
ATOM   3517  HN  LEU A 374      -8.216  -9.915  20.695  1.00 10.00      A   
ATOM   3518  CA  LEU A 374      -7.747 -10.124  18.645  1.00 10.00      A   
ATOM   3519  CB  LEU A 374      -6.929 -11.350  19.040  1.00 10.00      A   
ATOM   3520  CG  LEU A 374      -5.420 -11.151  19.169  1.00 10.00      A   
ATOM   3521  CD1 LEU A 374      -4.765 -12.442  19.628  1.00 10.00      A   
ATOM   3522  CD2 LEU A 374      -4.824 -10.695  17.846  1.00 10.00      A   
ATOM   3523  C   LEU A 374      -8.851 -10.538  17.682  1.00 10.00      A   
ATOM   3524  O   LEU A 374      -9.812 -11.208  18.066  1.00 10.00      A   
ATOM   3525  N   GLU A 375      -8.711 -10.129  16.432  1.00 10.00      A   
ATOM   3526  HN  GLU A 375      -7.940  -9.567  16.196  1.00 10.00      A   
ATOM   3527  CA  GLU A 375      -9.681 -10.481  15.411  1.00 10.00      A   
ATOM   3528  CB  GLU A 375     -10.734  -9.386  15.226  1.00 10.00      A   
ATOM   3529  CG  GLU A 375     -10.183  -8.018  14.858  1.00 10.00      A   
ATOM   3530  CD  GLU A 375     -11.278  -7.082  14.396  1.00 10.00      A   
ATOM   3531  OE1 GLU A 375     -11.736  -7.228  13.244  1.00 10.00      A   
ATOM   3532  OE2 GLU A 375     -11.700  -6.206  15.184  1.00 10.00      A   
ATOM   3533  C   GLU A 375      -9.007 -10.822  14.090  1.00 10.00      A   
ATOM   3534  O   GLU A 375      -9.613 -11.451  13.222  1.00 10.00      A   
ATOM   3535  N   SER A 376      -7.753 -10.419  13.947  1.00 10.00      A   
ATOM   3536  HN  SER A 376      -7.322  -9.920  14.673  1.00 10.00      A   
ATOM   3537  CA  SER A 376      -6.994 -10.688  12.733  1.00 10.00      A   
ATOM   3538  CB  SER A 376      -6.635  -9.377  12.037  1.00 10.00      A   
ATOM   3539  OG  SER A 376      -7.714  -8.459  12.108  1.00 10.00      A   
ATOM   3540  HG  SER A 376      -7.413  -7.589  11.832  1.00 10.00      A   
ATOM   3541  C   SER A 376      -5.737 -11.486  13.064  1.00 10.00      A   
ATOM   3542  O   SER A 376      -4.798 -10.965  13.673  1.00 10.00      A   
ATOM   3543  N   VAL A 377      -5.725 -12.749  12.662  1.00 10.00      A   
ATOM   3544  HN  VAL A 377      -6.494 -13.101  12.155  1.00 10.00      A   
ATOM   3545  CA  VAL A 377      -4.604 -13.629  12.941  1.00 10.00      A   
ATOM   3546  CB  VAL A 377      -5.077 -14.846  13.770  1.00 10.00      A   
ATOM   3547  CG1 VAL A 377      -3.962 -15.872  13.947  1.00 10.00      A   
ATOM   3548  CG2 VAL A 377      -5.607 -14.394  15.119  1.00 10.00      A   
ATOM   3549  C   VAL A 377      -3.954 -14.136  11.660  1.00 10.00      A   
ATOM   3550  O   VAL A 377      -4.641 -14.492  10.706  1.00 10.00      A   
ATOM   3551  N   LEU A 378      -2.626 -14.145  11.656  1.00 10.00      A   
ATOM   3552  HN  LEU A 378      -2.148 -13.798  12.438  1.00 10.00      A   
ATOM   3553  CA  LEU A 378      -1.844 -14.651  10.535  1.00 10.00      A   
ATOM   3554  CB  LEU A 378      -1.345 -13.511   9.641  1.00 10.00      A   
ATOM   3555  CG  LEU A 378      -0.545 -13.922   8.397  1.00 10.00      A   
ATOM   3556  CD1 LEU A 378      -1.259 -15.011   7.613  1.00 10.00      A   
ATOM   3557  CD2 LEU A 378      -0.268 -12.720   7.508  1.00 10.00      A   
ATOM   3558  C   LEU A 378      -0.689 -15.462  11.111  1.00 10.00      A   
ATOM   3559  O   LEU A 378       0.371 -14.925  11.435  1.00 10.00      A   
ATOM   3560  N   TYR A 379      -0.915 -16.757  11.252  1.00 10.00      A   
ATOM   3561  HN  TYR A 379      -1.769 -17.127  10.930  1.00 10.00      A   
ATOM   3562  CA  TYR A 379       0.065 -17.651  11.852  1.00 10.00      A   
ATOM   3563  CB  TYR A 379      -0.622 -18.463  12.956  1.00 10.00      A   
ATOM   3564  CG  TYR A 379       0.255 -18.845  14.129  1.00 10.00      A   
ATOM   3565  CD1 TYR A 379       1.143 -17.934  14.691  1.00 10.00      A   
ATOM   3566  CD2 TYR A 379       0.169 -20.108  14.695  1.00 10.00      A   
ATOM   3567  CE1 TYR A 379       1.918 -18.276  15.783  1.00 10.00      A   
ATOM   3568  CE2 TYR A 379       0.943 -20.460  15.783  1.00 10.00      A   
ATOM   3569  CZ  TYR A 379       1.813 -19.540  16.326  1.00 10.00      A   
ATOM   3570  OH  TYR A 379       2.579 -19.880  17.420  1.00 10.00      A   
ATOM   3571  HH  TYR A 379       2.735 -20.836  17.423  1.00 10.00      A   
ATOM   3572  C   TYR A 379       0.693 -18.600  10.839  1.00 10.00      A   
ATOM   3573  O   TYR A 379       0.004 -19.172   9.991  1.00 10.00      A   
ATOM   3574  N   PHE A 380       2.007 -18.754  10.939  1.00 10.00      A   
ATOM   3575  HN  PHE A 380       2.488 -18.244  11.622  1.00 10.00      A   
ATOM   3576  CA  PHE A 380       2.767 -19.648  10.072  1.00 10.00      A   
ATOM   3577  CB  PHE A 380       3.708 -18.844   9.170  1.00 10.00      A   
ATOM   3578  CG  PHE A 380       3.089 -18.312   7.908  1.00 10.00      A   
ATOM   3579  CD1 PHE A 380       2.219 -17.237   7.940  1.00 10.00      A   
ATOM   3580  CD2 PHE A 380       3.396 -18.881   6.683  1.00 10.00      A   
ATOM   3581  CE1 PHE A 380       1.667 -16.741   6.776  1.00 10.00      A   
ATOM   3582  CE2 PHE A 380       2.846 -18.391   5.515  1.00 10.00      A   
ATOM   3583  CZ  PHE A 380       1.980 -17.319   5.562  1.00 10.00      A   
ATOM   3584  C   PHE A 380       3.591 -20.589  10.943  1.00 10.00      A   
ATOM   3585  O   PHE A 380       4.679 -20.230  11.399  1.00 10.00      A   
ATOM   3586  N   CYS A 381       3.070 -21.780  11.197  1.00 10.00      A   
ATOM   3587  HN  CYS A 381       2.203 -22.026  10.799  1.00 10.00      A   
ATOM   3588  CA  CYS A 381       3.766 -22.740  12.042  1.00 10.00      A   
ATOM   3589  CB  CYS A 381       2.934 -23.051  13.286  1.00 10.00      A   
ATOM   3590  SG  CYS A 381       1.234 -23.552  12.928  1.00 10.00      A   
ATOM   3591  HG  CYS A 381       1.002 -24.699  13.560  1.00 10.00      A   
ATOM   3592  C   CYS A 381       4.102 -24.023  11.290  1.00 10.00      A   
ATOM   3593  O   CYS A 381       3.786 -24.171  10.108  1.00 10.00      A   
ATOM   3594  N   ARG A 382       4.745 -24.952  11.984  1.00 10.00      A   
ATOM   3595  HN  ARG A 382       4.973 -24.776  12.920  1.00 10.00      A   
ATOM   3596  CA  ARG A 382       5.132 -26.222  11.387  1.00 10.00      A   
ATOM   3597  CB  ARG A 382       6.605 -26.504  11.666  1.00 10.00      A   
ATOM   3598  CG  ARG A 382       7.554 -25.594  10.911  1.00 10.00      A   
ATOM   3599  CD  ARG A 382       8.992 -25.816  11.337  1.00 10.00      A   
ATOM   3600  NE  ARG A 382       9.920 -24.944  10.619  1.00 10.00      A   
ATOM   3601  HE  ARG A 382      10.265 -25.268   9.753  1.00 10.00      A   
ATOM   3602  CZ  ARG A 382      10.310 -23.748  11.065  1.00 10.00      A   
ATOM   3603  NH1 ARG A 382       9.859 -23.282  12.231  1.00 10.00      A   
ATOM   3604 HH11 ARG A 382       9.184 -23.844  12.800  1.00 10.00      A   
ATOM   3605 HH12 ARG A 382      10.169 -22.343  12.576  1.00 10.00      A   
ATOM   3606  NH2 ARG A 382      11.148 -23.007  10.349  1.00 10.00      A   
ATOM   3607 HH21 ARG A 382      11.460 -22.076  10.708  1.00 10.00      A   
ATOM   3608 HH22 ARG A 382      11.492 -23.344   9.423  1.00 10.00      A   
ATOM   3609  C   ARG A 382       4.273 -27.370  11.903  1.00 10.00      A   
ATOM   3610  O   ARG A 382       4.389 -28.501  11.436  1.00 10.00      A   
ATOM   3611  N   GLN A 383       3.408 -27.079  12.861  1.00 10.00      A   
ATOM   3612  HN  GLN A 383       3.345 -26.159  13.185  1.00 10.00      A   
ATOM   3613  CA  GLN A 383       2.538 -28.098  13.436  1.00 10.00      A   
ATOM   3614  CB  GLN A 383       3.281 -28.889  14.522  1.00 10.00      A   
ATOM   3615  CG  GLN A 383       3.446 -28.159  15.848  1.00 10.00      A   
ATOM   3616  CD  GLN A 383       4.432 -28.857  16.766  1.00 10.00      A   
ATOM   3617  OE1 GLN A 383       5.436 -29.405  16.312  1.00 10.00      A   
ATOM   3618  NE2 GLN A 383       4.146 -28.862  18.060  1.00 10.00      A   
ATOM   3619 HE21 GLN A 383       3.321 -28.420  18.359  1.00 10.00      A   
ATOM   3620 HE22 GLN A 383       4.767 -29.312  18.667  1.00 10.00      A   
ATOM   3621  C   GLN A 383       1.275 -27.462  14.004  1.00 10.00      A   
ATOM   3622  O   GLN A 383       1.246 -26.256  14.262  1.00 10.00      A   
ATOM   3623  N   MET A 384       0.238 -28.266  14.186  1.00 10.00      A   
ATOM   3624  HN  MET A 384       0.322 -29.219  13.954  1.00 10.00      A   
ATOM   3625  CA  MET A 384      -1.026 -27.779  14.717  1.00 10.00      A   
ATOM   3626  CB  MET A 384      -1.787 -26.999  13.636  1.00 10.00      A   
ATOM   3627  CG  MET A 384      -3.071 -26.336  14.115  1.00 10.00      A   
ATOM   3628  SD  MET A 384      -2.794 -25.176  15.468  1.00 10.00      A   
ATOM   3629  CE  MET A 384      -1.722 -23.984  14.668  1.00 10.00      A   
ATOM   3630  C   MET A 384      -1.872 -28.947  15.207  1.00 10.00      A   
ATOM   3631  O   MET A 384      -1.768 -30.059  14.686  1.00 10.00      A   
ATOM   3632  N   THR A 385      -2.686 -28.702  16.217  1.00 10.00      A   
ATOM   3633  HN  THR A 385      -2.707 -27.807  16.614  1.00 10.00      A   
ATOM   3634  CA  THR A 385      -3.554 -29.735  16.753  1.00 10.00      A   
ATOM   3635  CB  THR A 385      -3.228 -30.057  18.224  1.00 10.00      A   
ATOM   3636  OG1 THR A 385      -2.824 -28.863  18.909  1.00 10.00      A   
ATOM   3637  HG1 THR A 385      -1.876 -28.703  18.743  1.00 10.00      A   
ATOM   3638  CG2 THR A 385      -2.125 -31.097  18.321  1.00 10.00      A   
ATOM   3639  C   THR A 385      -5.017 -29.318  16.634  1.00 10.00      A   
ATOM   3640  O   THR A 385      -5.333 -28.124  16.599  1.00 10.00      A   
ATOM   3641  N   ASN A 386      -5.904 -30.305  16.578  1.00 10.00      A   
ATOM   3642  HN  ASN A 386      -5.581 -31.241  16.612  1.00 10.00      A   
ATOM   3643  CA  ASN A 386      -7.341 -30.051  16.464  1.00 10.00      A   
ATOM   3644  CB  ASN A 386      -8.101 -31.360  16.239  1.00 10.00      A   
ATOM   3645  CG  ASN A 386      -8.384 -31.619  14.775  1.00 10.00      A   
ATOM   3646  OD1 ASN A 386      -8.873 -30.744  14.059  1.00 10.00      A   
ATOM   3647  ND2 ASN A 386      -8.066 -32.818  14.316  1.00 10.00      A   
ATOM   3648 HD21 ASN A 386      -7.671 -33.465  14.943  1.00 10.00      A   
ATOM   3649 HD22 ASN A 386      -8.227 -33.008  13.364  1.00 10.00      A   
ATOM   3650  C   ASN A 386      -7.875 -29.350  17.705  1.00 10.00      A   
ATOM   3651  O   ASN A 386      -8.684 -28.422  17.613  1.00 10.00      A   
ATOM   3652  N   ALA A 387      -7.406 -29.797  18.865  1.00 10.00      A   
ATOM   3653  HN  ALA A 387      -6.767 -30.545  18.864  1.00 10.00      A   
ATOM   3654  CA  ALA A 387      -7.821 -29.229  20.139  1.00 10.00      A   
ATOM   3655  CB  ALA A 387      -7.167 -29.987  21.281  1.00 10.00      A   
ATOM   3656  C   ALA A 387      -7.484 -27.740  20.226  1.00 10.00      A   
ATOM   3657  O   ALA A 387      -8.248 -26.955  20.794  1.00 10.00      A   
ATOM   3658  N   ALA A 388      -6.343 -27.359  19.656  1.00 10.00      A   
ATOM   3659  HN  ALA A 388      -5.783 -28.032  19.215  1.00 10.00      A   
ATOM   3660  CA  ALA A 388      -5.902 -25.967  19.669  1.00 10.00      A   
ATOM   3661  CB  ALA A 388      -4.510 -25.842  19.070  1.00 10.00      A   
ATOM   3662  C   ALA A 388      -6.885 -25.075  18.921  1.00 10.00      A   
ATOM   3663  O   ALA A 388      -7.336 -24.054  19.446  1.00 10.00      A   
ATOM   3664  N   LEU A 389      -7.227 -25.483  17.705  1.00 10.00      A   
ATOM   3665  HN  LEU A 389      -6.843 -26.314  17.359  1.00 10.00      A   
ATOM   3666  CA  LEU A 389      -8.155 -24.735  16.865  1.00 10.00      A   
ATOM   3667  CB  LEU A 389      -8.369 -25.455  15.531  1.00 10.00      A   
ATOM   3668  CG  LEU A 389      -7.218 -25.372  14.529  1.00 10.00      A   
ATOM   3669  CD1 LEU A 389      -7.267 -26.536  13.554  1.00 10.00      A   
ATOM   3670  CD2 LEU A 389      -7.255 -24.050  13.781  1.00 10.00      A   
ATOM   3671  C   LEU A 389      -9.493 -24.523  17.568  1.00 10.00      A   
ATOM   3672  O   LEU A 389     -10.016 -23.403  17.612  1.00 10.00      A   
ATOM   3673  N   ILE A 390     -10.039 -25.599  18.129  1.00 10.00      A   
ATOM   3674  HN  ILE A 390      -9.569 -26.461  18.066  1.00 10.00      A   
ATOM   3675  CA  ILE A 390     -11.316 -25.535  18.831  1.00 10.00      A   
ATOM   3676  CB  ILE A 390     -11.766 -26.934  19.303  1.00 10.00      A   
ATOM   3677  CG1 ILE A 390     -11.919 -27.862  18.095  1.00 10.00      A   
ATOM   3678  CG2 ILE A 390     -13.073 -26.851  20.082  1.00 10.00      A   
ATOM   3679  CD1 ILE A 390     -12.239 -29.296  18.450  1.00 10.00      A   
ATOM   3680  C   ILE A 390     -11.239 -24.580  20.023  1.00 10.00      A   
ATOM   3681  O   ILE A 390     -12.174 -23.821  20.287  1.00 10.00      A   
ATOM   3682  N   THR A 391     -10.110 -24.603  20.722  1.00 10.00      A   
ATOM   3683  HN  THR A 391      -9.390 -25.213  20.448  1.00 10.00      A   
ATOM   3684  CA  THR A 391      -9.907 -23.746  21.884  1.00 10.00      A   
ATOM   3685  CB  THR A 391      -8.599 -24.098  22.614  1.00 10.00      A   
ATOM   3686  OG1 THR A 391      -8.615 -25.491  22.974  1.00 10.00      A   
ATOM   3687  HG1 THR A 391      -8.320 -26.023  22.217  1.00 10.00      A   
ATOM   3688  CG2 THR A 391      -8.437 -23.250  23.867  1.00 10.00      A   
ATOM   3689  C   THR A 391      -9.896 -22.268  21.495  1.00 10.00      A   
ATOM   3690  O   THR A 391     -10.534 -21.443  22.148  1.00 10.00      A   
ATOM   3691  N   ILE A 392      -9.187 -21.946  20.420  1.00 10.00      A   
ATOM   3692  HN  ILE A 392      -8.712 -22.655  19.929  1.00 10.00      A   
ATOM   3693  CA  ILE A 392      -9.089 -20.570  19.953  1.00 10.00      A   
ATOM   3694  CB  ILE A 392      -8.064 -20.437  18.810  1.00 10.00      A   
ATOM   3695  CG1 ILE A 392      -6.695 -20.929  19.276  1.00 10.00      A   
ATOM   3696  CG2 ILE A 392      -7.977 -18.997  18.322  1.00 10.00      A   
ATOM   3697  CD1 ILE A 392      -5.684 -21.066  18.161  1.00 10.00      A   
ATOM   3698  C   ILE A 392     -10.442 -20.038  19.487  1.00 10.00      A   
ATOM   3699  O   ILE A 392     -10.839 -18.936  19.861  1.00 10.00      A   
ATOM   3700  N   ALA A 393     -11.146 -20.834  18.689  1.00 10.00      A   
ATOM   3701  HN  ALA A 393     -10.774 -21.711  18.443  1.00 10.00      A   
ATOM   3702  CA  ALA A 393     -12.452 -20.445  18.159  1.00 10.00      A   
ATOM   3703  CB  ALA A 393     -13.002 -21.541  17.265  1.00 10.00      A   
ATOM   3704  C   ALA A 393     -13.451 -20.119  19.267  1.00 10.00      A   
ATOM   3705  O   ALA A 393     -14.228 -19.170  19.158  1.00 10.00      A   
ATOM   3706  N   ARG A 394     -13.418 -20.900  20.336  1.00 10.00      A   
ATOM   3707  HN  ARG A 394     -12.763 -21.631  20.374  1.00 10.00      A   
ATOM   3708  CA  ARG A 394     -14.333 -20.705  21.452  1.00 10.00      A   
ATOM   3709  CB  ARG A 394     -14.448 -21.987  22.274  1.00 10.00      A   
ATOM   3710  CG  ARG A 394     -15.110 -23.136  21.533  1.00 10.00      A   
ATOM   3711  CD  ARG A 394     -15.084 -24.415  22.353  1.00 10.00      A   
ATOM   3712  NE  ARG A 394     -15.698 -24.243  23.668  1.00 10.00      A   
ATOM   3713  HE  ARG A 394     -15.170 -23.772  24.354  1.00 10.00      A   
ATOM   3714  CZ  ARG A 394     -16.917 -24.670  23.986  1.00 10.00      A   
ATOM   3715  NH1 ARG A 394     -17.666 -25.310  23.093  1.00 10.00      A   
ATOM   3716 HH11 ARG A 394     -17.309 -25.475  22.127  1.00 10.00      A   
ATOM   3717 HH12 ARG A 394     -18.621 -25.647  23.354  1.00 10.00      A   
ATOM   3718  NH2 ARG A 394     -17.384 -24.458  25.205  1.00 10.00      A   
ATOM   3719 HH21 ARG A 394     -16.801 -23.952  25.909  1.00 10.00      A   
ATOM   3720 HH22 ARG A 394     -18.338 -24.792  25.470  1.00 10.00      A   
ATOM   3721  C   ARG A 394     -13.912 -19.542  22.343  1.00 10.00      A   
ATOM   3722  O   ARG A 394     -14.716 -19.026  23.124  1.00 10.00      A   
ATOM   3723  N   ASN A 395     -12.657 -19.130  22.232  1.00 10.00      A   
ATOM   3724  HN  ASN A 395     -12.060 -19.571  21.593  1.00 10.00      A   
ATOM   3725  CA  ASN A 395     -12.152 -18.032  23.046  1.00 10.00      A   
ATOM   3726  CB  ASN A 395     -10.715 -18.292  23.509  1.00 10.00      A   
ATOM   3727  CG  ASN A 395     -10.444 -17.701  24.883  1.00 10.00      A   
ATOM   3728  OD1 ASN A 395     -10.715 -18.330  25.906  1.00 10.00      A   
ATOM   3729  ND2 ASN A 395      -9.885 -16.498  24.923  1.00 10.00      A   
ATOM   3730 HD21 ASN A 395      -9.685 -16.049  24.075  1.00 10.00      A   
ATOM   3731 HD22 ASN A 395      -9.712 -16.099  25.804  1.00 10.00      A   
ATOM   3732  C   ASN A 395     -12.243 -16.699  22.317  1.00 10.00      A   
ATOM   3733  O   ASN A 395     -12.461 -15.660  22.942  1.00 10.00      A   
ATOM   3734  N   ARG A 396     -12.079 -16.730  20.998  1.00 10.00      A   
ATOM   3735  HN  ARG A 396     -11.913 -17.593  20.557  1.00 10.00      A   
ATOM   3736  CA  ARG A 396     -12.139 -15.522  20.185  1.00 10.00      A   
ATOM   3737  CB  ARG A 396     -10.789 -15.271  19.498  1.00 10.00      A   
ATOM   3738  CG  ARG A 396      -9.647 -14.942  20.446  1.00 10.00      A   
ATOM   3739  CD  ARG A 396      -9.486 -13.440  20.630  1.00 10.00      A   
ATOM   3740  NE  ARG A 396     -10.709 -12.809  21.115  1.00 10.00      A   
ATOM   3741  HE  ARG A 396     -11.295 -12.383  20.443  1.00 10.00      A   
ATOM   3742  CZ  ARG A 396     -11.073 -12.771  22.397  1.00 10.00      A   
ATOM   3743  NH1 ARG A 396     -10.298 -13.313  23.334  1.00 10.00      A   
ATOM   3744 HH11 ARG A 396     -10.587 -13.283  24.340  1.00 10.00      A   
ATOM   3745 HH12 ARG A 396      -9.397 -13.771  23.073  1.00 10.00      A   
ATOM   3746  NH2 ARG A 396     -12.211 -12.180  22.737  1.00 10.00      A   
ATOM   3747 HH21 ARG A 396     -12.818 -11.753  22.006  1.00 10.00      A   
ATOM   3748 HH22 ARG A 396     -12.510 -12.142  23.739  1.00 10.00      A   
ATOM   3749  C   ARG A 396     -13.241 -15.619  19.132  1.00 10.00      A   
ATOM   3750  O   ARG A 396     -12.961 -15.840  17.954  1.00 10.00      A   
ATOM   3751  N   PRO A 397     -14.514 -15.444  19.530  1.00 10.00      A   
ATOM   3752  CA  PRO A 397     -15.645 -15.519  18.604  1.00 10.00      A   
ATOM   3753  CB  PRO A 397     -16.860 -15.723  19.527  1.00 10.00      A   
ATOM   3754  CG  PRO A 397     -16.313 -15.828  20.919  1.00 10.00      A   
ATOM   3755  CD  PRO A 397     -14.966 -15.168  20.897  1.00 10.00      A   
ATOM   3756  C   PRO A 397     -15.795 -14.222  17.813  1.00 10.00      A   
ATOM   3757  O   PRO A 397     -16.646 -14.109  16.933  1.00 10.00      A   
ATOM   3758  N   ASN A 398     -14.953 -13.246  18.127  1.00 10.00      A   
ATOM   3759  HN  ASN A 398     -14.290 -13.400  18.832  1.00 10.00      A   
ATOM   3760  CA  ASN A 398     -14.990 -11.952  17.457  1.00 10.00      A   
ATOM   3761  CB  ASN A 398     -14.748 -10.819  18.466  1.00 10.00      A   
ATOM   3762  CG  ASN A 398     -13.328 -10.798  18.996  1.00 10.00      A   
ATOM   3763  OD1 ASN A 398     -12.974 -11.580  19.882  1.00 10.00      A   
ATOM   3764  ND2 ASN A 398     -12.509  -9.896  18.472  1.00 10.00      A   
ATOM   3765 HD21 ASN A 398     -12.859  -9.295  17.781  1.00 10.00      A   
ATOM   3766 HD22 ASN A 398     -11.578  -9.874  18.788  1.00 10.00      A   
ATOM   3767  C   ASN A 398     -13.965 -11.888  16.327  1.00 10.00      A   
ATOM   3768  O   ASN A 398     -13.724 -10.826  15.754  1.00 10.00      A   
ATOM   3769  N   MET A 399     -13.371 -13.033  16.006  1.00 10.00      A   
ATOM   3770  HN  MET A 399     -13.615 -13.851  16.491  1.00 10.00      A   
ATOM   3771  CA  MET A 399     -12.370 -13.111  14.950  1.00 10.00      A   
ATOM   3772  CB  MET A 399     -11.749 -14.509  14.923  1.00 10.00      A   
ATOM   3773  CG  MET A 399     -10.350 -14.564  14.329  1.00 10.00      A   
ATOM   3774  SD  MET A 399      -9.075 -14.790  15.582  1.00 10.00      A   
ATOM   3775  CE  MET A 399      -9.547 -16.390  16.236  1.00 10.00      A   
ATOM   3776  C   MET A 399     -12.992 -12.793  13.591  1.00 10.00      A   
ATOM   3777  O   MET A 399     -14.061 -13.303  13.256  1.00 10.00      A   
ATOM   3778  N   THR A 400     -12.326 -11.947  12.820  1.00 10.00      A   
ATOM   3779  HN  THR A 400     -11.482 -11.562  13.142  1.00 10.00      A   
ATOM   3780  CA  THR A 400     -12.821 -11.564  11.505  1.00 10.00      A   
ATOM   3781  CB  THR A 400     -12.898 -10.032  11.371  1.00 10.00      A   
ATOM   3782  OG1 THR A 400     -11.692  -9.453  11.885  1.00 10.00      A   
ATOM   3783  HG1 THR A 400     -11.919  -8.720  12.480  1.00 10.00      A   
ATOM   3784  CG2 THR A 400     -14.091  -9.485  12.148  1.00 10.00      A   
ATOM   3785  C   THR A 400     -11.931 -12.120  10.400  1.00 10.00      A   
ATOM   3786  O   THR A 400     -12.394 -12.399   9.295  1.00 10.00      A   
ATOM   3787  N   ARG A 401     -10.650 -12.280  10.701  1.00 10.00      A   
ATOM   3788  HN  ARG A 401     -10.335 -12.043  11.601  1.00 10.00      A   
ATOM   3789  CA  ARG A 401      -9.697 -12.797   9.732  1.00 10.00      A   
ATOM   3790  CB  ARG A 401      -8.828 -11.662   9.178  1.00 10.00      A   
ATOM   3791  CG  ARG A 401      -9.562 -10.713   8.246  1.00 10.00      A   
ATOM   3792  CD  ARG A 401      -9.104  -9.276   8.436  1.00 10.00      A   
ATOM   3793  NE  ARG A 401      -9.654  -8.670   9.654  1.00 10.00      A   
ATOM   3794  HE  ARG A 401     -10.007  -9.275  10.347  1.00 10.00      A   
ATOM   3795  CZ  ARG A 401      -9.699  -7.357   9.867  1.00 10.00      A   
ATOM   3796  NH1 ARG A 401      -9.220  -6.524   8.959  1.00 10.00      A   
ATOM   3797 HH11 ARG A 401      -9.249  -5.498   9.124  1.00 10.00      A   
ATOM   3798 HH12 ARG A 401      -8.811  -6.887   8.062  1.00 10.00      A   
ATOM   3799  NH2 ARG A 401     -10.219  -6.873  10.990  1.00 10.00      A   
ATOM   3800 HH21 ARG A 401     -10.608  -7.517  11.719  1.00 10.00      A   
ATOM   3801 HH22 ARG A 401     -10.251  -5.843  11.149  1.00 10.00      A   
ATOM   3802  C   ARG A 401      -8.816 -13.866  10.353  1.00 10.00      A   
ATOM   3803  O   ARG A 401      -7.905 -13.565  11.126  1.00 10.00      A   
ATOM   3804  N   PHE A 402      -9.092 -15.114  10.021  1.00 10.00      A   
ATOM   3805  HN  PHE A 402      -9.831 -15.297   9.396  1.00 10.00      A   
ATOM   3806  CA  PHE A 402      -8.311 -16.223  10.544  1.00 10.00      A   
ATOM   3807  CB  PHE A 402      -9.207 -17.300  11.155  1.00 10.00      A   
ATOM   3808  CG  PHE A 402      -8.455 -18.314  11.974  1.00 10.00      A   
ATOM   3809  CD1 PHE A 402      -8.011 -17.999  13.245  1.00 10.00      A   
ATOM   3810  CD2 PHE A 402      -8.191 -19.580  11.471  1.00 10.00      A   
ATOM   3811  CE1 PHE A 402      -7.320 -18.924  14.003  1.00 10.00      A   
ATOM   3812  CE2 PHE A 402      -7.500 -20.511  12.225  1.00 10.00      A   
ATOM   3813  CZ  PHE A 402      -7.064 -20.183  13.493  1.00 10.00      A   
ATOM   3814  C   PHE A 402      -7.440 -16.816   9.450  1.00 10.00      A   
ATOM   3815  O   PHE A 402      -7.886 -17.652   8.666  1.00 10.00      A   
ATOM   3816  N   ARG A 403      -6.204 -16.360   9.396  1.00 10.00      A   
ATOM   3817  HN  ARG A 403      -5.916 -15.680  10.044  1.00 10.00      A   
ATOM   3818  CA  ARG A 403      -5.255 -16.832   8.404  1.00 10.00      A   
ATOM   3819  CB  ARG A 403      -4.567 -15.642   7.736  1.00 10.00      A   
ATOM   3820  CG  ARG A 403      -5.520 -14.630   7.118  1.00 10.00      A   
ATOM   3821  CD  ARG A 403      -4.824 -13.306   6.830  1.00 10.00      A   
ATOM   3822  NE  ARG A 403      -4.121 -13.305   5.546  1.00 10.00      A   
ATOM   3823  HE  ARG A 403      -3.757 -14.173   5.225  1.00 10.00      A   
ATOM   3824  CZ  ARG A 403      -3.951 -12.220   4.780  1.00 10.00      A   
ATOM   3825  NH1 ARG A 403      -4.428 -11.030   5.157  1.00 10.00      A   
ATOM   3826 HH11 ARG A 403      -4.939 -10.931   6.053  1.00 10.00      A   
ATOM   3827 HH12 ARG A 403      -4.291 -10.186   4.544  1.00 10.00      A   
ATOM   3828  NH2 ARG A 403      -3.305 -12.330   3.630  1.00 10.00      A   
ATOM   3829 HH21 ARG A 403      -2.936 -13.260   3.326  1.00 10.00      A   
ATOM   3830 HH22 ARG A 403      -3.166 -11.496   3.018  1.00 10.00      A   
ATOM   3831  C   ARG A 403      -4.218 -17.748   9.052  1.00 10.00      A   
ATOM   3832  O   ARG A 403      -3.338 -17.289   9.783  1.00 10.00      A   
ATOM   3833  N   LEU A 404      -4.336 -19.041   8.798  1.00 10.00      A   
ATOM   3834  HN  LEU A 404      -5.059 -19.351   8.212  1.00 10.00      A   
ATOM   3835  CA  LEU A 404      -3.411 -20.016   9.354  1.00 10.00      A   
ATOM   3836  CB  LEU A 404      -4.143 -20.974  10.293  1.00 10.00      A   
ATOM   3837  CG  LEU A 404      -3.295 -22.093  10.902  1.00 10.00      A   
ATOM   3838  CD1 LEU A 404      -2.238 -21.523  11.832  1.00 10.00      A   
ATOM   3839  CD2 LEU A 404      -4.171 -23.094  11.637  1.00 10.00      A   
ATOM   3840  C   LEU A 404      -2.721 -20.797   8.245  1.00 10.00      A   
ATOM   3841  O   LEU A 404      -3.368 -21.250   7.300  1.00 10.00      A   
ATOM   3842  N   CYS A 405      -1.411 -20.935   8.361  1.00 10.00      A   
ATOM   3843  HN  CYS A 405      -0.953 -20.523   9.127  1.00 10.00      A   
ATOM   3844  CA  CYS A 405      -0.623 -21.660   7.378  1.00 10.00      A   
ATOM   3845  CB  CYS A 405       0.082 -20.677   6.437  1.00 10.00      A   
ATOM   3846  SG  CYS A 405       1.130 -21.452   5.181  1.00 10.00      A   
ATOM   3847  HG  CYS A 405       0.925 -22.764   5.234  1.00 10.00      A   
ATOM   3848  C   CYS A 405       0.403 -22.561   8.060  1.00 10.00      A   
ATOM   3849  O   CYS A 405       1.037 -22.166   9.044  1.00 10.00      A   
ATOM   3850  N   ILE A 406       0.551 -23.771   7.539  1.00 10.00      A   
ATOM   3851  HN  ILE A 406       0.011 -24.022   6.760  1.00 10.00      A   
ATOM   3852  CA  ILE A 406       1.499 -24.730   8.070  1.00 10.00      A   
ATOM   3853  CB  ILE A 406       0.804 -26.035   8.517  1.00 10.00      A   
ATOM   3854  CG1 ILE A 406      -0.300 -25.727   9.534  1.00 10.00      A   
ATOM   3855  CG2 ILE A 406       1.816 -27.005   9.113  1.00 10.00      A   
ATOM   3856  CD1 ILE A 406      -1.164 -26.920   9.887  1.00 10.00      A   
ATOM   3857  C   ILE A 406       2.553 -25.032   7.008  1.00 10.00      A   
ATOM   3858  O   ILE A 406       2.220 -25.251   5.841  1.00 10.00      A   
ATOM   3859  N   ILE A 407       3.816 -25.015   7.422  1.00 10.00      A   
ATOM   3860  HN  ILE A 407       3.995 -24.827   8.372  1.00 10.00      A   
ATOM   3861  CA  ILE A 407       4.946 -25.260   6.520  1.00 10.00      A   
ATOM   3862  CB  ILE A 407       6.294 -25.209   7.276  1.00 10.00      A   
ATOM   3863  CG1 ILE A 407       6.473 -23.862   7.986  1.00 10.00      A   
ATOM   3864  CG2 ILE A 407       7.464 -25.483   6.337  1.00 10.00      A   
ATOM   3865  CD1 ILE A 407       6.418 -22.660   7.066  1.00 10.00      A   
ATOM   3866  C   ILE A 407       4.823 -26.600   5.786  1.00 10.00      A   
ATOM   3867  O   ILE A 407       5.017 -26.679   4.569  1.00 10.00      A   
ATOM   3868  N   GLU A 408       4.499 -27.646   6.523  1.00 10.00      A   
ATOM   3869  HN  GLU A 408       4.354 -27.530   7.483  1.00 10.00      A   
ATOM   3870  CA  GLU A 408       4.348 -28.963   5.928  1.00 10.00      A   
ATOM   3871  CB  GLU A 408       4.621 -30.057   6.966  1.00 10.00      A   
ATOM   3872  CG  GLU A 408       4.886 -31.433   6.373  1.00 10.00      A   
ATOM   3873  CD  GLU A 408       6.016 -31.425   5.361  1.00 10.00      A   
ATOM   3874  OE1 GLU A 408       7.078 -30.849   5.655  1.00 10.00      A   
ATOM   3875  OE2 GLU A 408       5.840 -31.996   4.260  1.00 10.00      A   
ATOM   3876  C   GLU A 408       2.950 -29.121   5.329  1.00 10.00      A   
ATOM   3877  O   GLU A 408       1.949 -28.977   6.030  1.00 10.00      A   
ATOM   3878  N   PRO A 409       2.865 -29.386   4.017  1.00 10.00      A   
ATOM   3879  CA  PRO A 409       1.585 -29.571   3.327  1.00 10.00      A   
ATOM   3880  CB  PRO A 409       1.975 -29.709   1.849  1.00 10.00      A   
ATOM   3881  CG  PRO A 409       3.378 -29.211   1.766  1.00 10.00      A   
ATOM   3882  CD  PRO A 409       4.002 -29.503   3.096  1.00 10.00      A   
ATOM   3883  C   PRO A 409       0.868 -30.837   3.790  1.00 10.00      A   
ATOM   3884  O   PRO A 409       1.498 -31.877   3.994  1.00 10.00      A   
ATOM   3885  N   LYS A 410      -0.448 -30.738   3.951  1.00 10.00      A   
ATOM   3886  HN  LYS A 410      -0.882 -29.877   3.764  1.00 10.00      A   
ATOM   3887  CA  LYS A 410      -1.272 -31.866   4.386  1.00 10.00      A   
ATOM   3888  CB  LYS A 410      -1.251 -33.001   3.354  1.00 10.00      A   
ATOM   3889  CG  LYS A 410      -1.757 -32.617   1.974  1.00 10.00      A   
ATOM   3890  CD  LYS A 410      -1.524 -33.742   0.980  1.00 10.00      A   
ATOM   3891  CE  LYS A 410      -2.040 -33.389  -0.404  1.00 10.00      A   
ATOM   3892  NZ  LYS A 410      -1.630 -34.402  -1.416  1.00 10.00      A   
ATOM   3893  HZ1 LYS A 410      -1.886 -34.081  -2.370  1.00 10.00      A   
ATOM   3894  HZ2 LYS A 410      -2.101 -35.313  -1.230  1.00 10.00      A   
ATOM   3895  HZ3 LYS A 410      -0.600 -34.549  -1.380  1.00 10.00      A   
ATOM   3896  C   LYS A 410      -0.846 -32.390   5.758  1.00 10.00      A   
ATOM   3897  O   LYS A 410      -0.906 -33.592   6.015  1.00 10.00      A   
ATOM   3898  N   ALA A 411      -0.413 -31.488   6.633  1.00 10.00      A   
ATOM   3899  HN  ALA A 411      -0.367 -30.547   6.367  1.00 10.00      A   
ATOM   3900  CA  ALA A 411       0.006 -31.872   7.978  1.00 10.00      A   
ATOM   3901  CB  ALA A 411       1.048 -30.899   8.508  1.00 10.00      A   
ATOM   3902  C   ALA A 411      -1.194 -31.938   8.924  1.00 10.00      A   
ATOM   3903  O   ALA A 411      -1.820 -30.919   9.213  1.00 10.00      A   
ATOM   3904  N   PRO A 412      -1.533 -33.138   9.411  1.00 10.00      A   
ATOM   3905  CA  PRO A 412      -2.661 -33.336  10.318  1.00 10.00      A   
ATOM   3906  CB  PRO A 412      -3.038 -34.791  10.039  1.00 10.00      A   
ATOM   3907  CG  PRO A 412      -1.741 -35.458   9.717  1.00 10.00      A   
ATOM   3908  CD  PRO A 412      -0.839 -34.404   9.121  1.00 10.00      A   
ATOM   3909  C   PRO A 412      -2.262 -33.179  11.784  1.00 10.00      A   
ATOM   3910  O   PRO A 412      -1.150 -32.742  12.098  1.00 10.00      A   
ATOM   3911  N   ASP A 413      -3.181 -33.539  12.670  1.00 10.00      A   
ATOM   3912  HN  ASP A 413      -4.044 -33.882  12.347  1.00 10.00      A   
ATOM   3913  CA  ASP A 413      -2.949 -33.463  14.107  1.00 10.00      A   
ATOM   3914  CB  ASP A 413      -4.236 -33.854  14.842  1.00 10.00      A   
ATOM   3915  CG  ASP A 413      -4.154 -33.687  16.341  1.00 10.00      A   
ATOM   3916  OD1 ASP A 413      -3.579 -34.568  17.005  1.00 10.00      A   
ATOM   3917  OD2 ASP A 413      -4.678 -32.686  16.864  1.00 10.00      A   
ATOM   3918  C   ASP A 413      -1.817 -34.419  14.469  1.00 10.00      A   
ATOM   3919  O   ASP A 413      -1.830 -35.572  14.049  1.00 10.00      A   
ATOM   3920  N   TYR A 414      -0.841 -33.944  15.233  1.00 10.00      A   
ATOM   3921  HN  TYR A 414      -0.890 -33.019  15.555  1.00 10.00      A   
ATOM   3922  CA  TYR A 414       0.308 -34.773  15.599  1.00 10.00      A   
ATOM   3923  CB  TYR A 414       1.599 -33.948  15.630  1.00 10.00      A   
ATOM   3924  CG  TYR A 414       1.628 -32.862  16.681  1.00 10.00      A   
ATOM   3925  CD1 TYR A 414       2.113 -33.115  17.959  1.00 10.00      A   
ATOM   3926  CD2 TYR A 414       1.178 -31.583  16.393  1.00 10.00      A   
ATOM   3927  CE1 TYR A 414       2.142 -32.128  18.921  1.00 10.00      A   
ATOM   3928  CE2 TYR A 414       1.206 -30.590  17.349  1.00 10.00      A   
ATOM   3929  CZ  TYR A 414       1.688 -30.867  18.610  1.00 10.00      A   
ATOM   3930  OH  TYR A 414       1.714 -29.877  19.562  1.00 10.00      A   
ATOM   3931  HH  TYR A 414       1.063 -29.190  19.324  1.00 10.00      A   
ATOM   3932  C   TYR A 414       0.125 -35.536  16.909  1.00 10.00      A   
ATOM   3933  O   TYR A 414       1.052 -36.193  17.382  1.00 10.00      A   
ATOM   3934  N   LEU A 415      -1.050 -35.452  17.503  1.00 10.00      A   
ATOM   3935  HN  LEU A 415      -1.765 -34.905  17.099  1.00 10.00      A   
ATOM   3936  CA  LEU A 415      -1.304 -36.159  18.748  1.00 10.00      A   
ATOM   3937  CB  LEU A 415      -1.839 -35.207  19.822  1.00 10.00      A   
ATOM   3938  CG  LEU A 415      -0.845 -34.182  20.375  1.00 10.00      A   
ATOM   3939  CD1 LEU A 415      -1.539 -33.232  21.337  1.00 10.00      A   
ATOM   3940  CD2 LEU A 415       0.323 -34.875  21.057  1.00 10.00      A   
ATOM   3941  C   LEU A 415      -2.280 -37.304  18.521  1.00 10.00      A   
ATOM   3942  O   LEU A 415      -2.050 -38.430  18.965  1.00 10.00      A   
ATOM   3943  N   THR A 416      -3.360 -37.005  17.820  1.00 10.00      A   
ATOM   3944  HN  THR A 416      -3.473 -36.079  17.494  1.00 10.00      A   
ATOM   3945  CA  THR A 416      -4.388 -37.990  17.519  1.00 10.00      A   
ATOM   3946  CB  THR A 416      -5.793 -37.383  17.680  1.00 10.00      A   
ATOM   3947  OG1 THR A 416      -5.684 -36.088  18.294  1.00 10.00      A   
ATOM   3948  HG1 THR A 416      -5.038 -35.555  17.811  1.00 10.00      A   
ATOM   3949  CG2 THR A 416      -6.677 -38.281  18.535  1.00 10.00      A   
ATOM   3950  C   THR A 416      -4.236 -38.514  16.094  1.00 10.00      A   
ATOM   3951  O   THR A 416      -4.856 -39.510  15.724  1.00 10.00      A   
ATOM   3952  N   LEU A 417      -3.401 -37.835  15.308  1.00 10.00      A   
ATOM   3953  HN  LEU A 417      -2.945 -37.048  15.673  1.00 10.00      A   
ATOM   3954  CA  LEU A 417      -3.143 -38.217  13.917  1.00 10.00      A   
ATOM   3955  CB  LEU A 417      -2.458 -39.585  13.821  1.00 10.00      A   
ATOM   3956  CG  LEU A 417      -1.197 -39.781  14.670  1.00 10.00      A   
ATOM   3957  CD1 LEU A 417      -0.619 -41.167  14.446  1.00 10.00      A   
ATOM   3958  CD2 LEU A 417      -0.159 -38.713  14.366  1.00 10.00      A   
ATOM   3959  C   LEU A 417      -4.423 -38.188  13.084  1.00 10.00      A   
ATOM   3960  O   LEU A 417      -4.745 -39.139  12.370  1.00 10.00      A   
ATOM   3961  N   GLU A 418      -5.145 -37.084  13.178  1.00 10.00      A   
ATOM   3962  HN  GLU A 418      -4.834 -36.358  13.755  1.00 10.00      A   
ATOM   3963  CA  GLU A 418      -6.389 -36.922  12.445  1.00 10.00      A   
ATOM   3964  CB  GLU A 418      -7.573 -36.958  13.418  1.00 10.00      A   
ATOM   3965  CG  GLU A 418      -7.607 -38.177  14.328  1.00 10.00      A   
ATOM   3966  CD  GLU A 418      -8.776 -38.149  15.290  1.00 10.00      A   
ATOM   3967  OE1 GLU A 418      -9.387 -39.213  15.522  1.00 10.00      A   
ATOM   3968  OE2 GLU A 418      -9.099 -37.063  15.810  1.00 10.00      A   
ATOM   3969  C   GLU A 418      -6.392 -35.597  11.683  1.00 10.00      A   
ATOM   3970  O   GLU A 418      -5.615 -34.693  12.001  1.00 10.00      A   
ATOM   3971  N   PRO A 419      -7.248 -35.474  10.652  1.00 10.00      A   
ATOM   3972  CA  PRO A 419      -7.370 -34.246   9.857  1.00 10.00      A   
ATOM   3973  CB  PRO A 419      -8.417 -34.604   8.795  1.00 10.00      A   
ATOM   3974  CG  PRO A 419      -8.445 -36.090   8.765  1.00 10.00      A   
ATOM   3975  CD  PRO A 419      -8.152 -36.526  10.169  1.00 10.00      A   
ATOM   3976  C   PRO A 419      -7.877 -33.091  10.715  1.00 10.00      A   
ATOM   3977  O   PRO A 419      -8.581 -33.309  11.705  1.00 10.00      A   
ATOM   3978  N   LEU A 420      -7.547 -31.866  10.320  1.00 10.00      A   
ATOM   3979  HN  LEU A 420      -7.048 -31.753   9.478  1.00 10.00      A   
ATOM   3980  CA  LEU A 420      -7.939 -30.681  11.077  1.00 10.00      A   
ATOM   3981  CB  LEU A 420      -6.912 -29.560  10.886  1.00 10.00      A   
ATOM   3982  CG  LEU A 420      -5.473 -29.877  11.307  1.00 10.00      A   
ATOM   3983  CD1 LEU A 420      -4.544 -28.732  10.933  1.00 10.00      A   
ATOM   3984  CD2 LEU A 420      -5.398 -30.161  12.800  1.00 10.00      A   
ATOM   3985  C   LEU A 420      -9.331 -30.194  10.682  1.00 10.00      A   
ATOM   3986  O   LEU A 420      -9.694 -29.042  10.935  1.00 10.00      A   
ATOM   3987  N   ASP A 421     -10.108 -31.090  10.079  1.00 10.00      A   
ATOM   3988  HN  ASP A 421      -9.755 -31.994   9.925  1.00 10.00      A   
ATOM   3989  CA  ASP A 421     -11.464 -30.784   9.629  1.00 10.00      A   
ATOM   3990  CB  ASP A 421     -12.117 -32.038   9.037  1.00 10.00      A   
ATOM   3991  CG  ASP A 421     -11.578 -32.399   7.666  1.00 10.00      A   
ATOM   3992  OD1 ASP A 421     -12.360 -32.415   6.696  1.00 10.00      A   
ATOM   3993  OD2 ASP A 421     -10.372 -32.677   7.549  1.00 10.00      A   
ATOM   3994  C   ASP A 421     -12.330 -30.244  10.761  1.00 10.00      A   
ATOM   3995  O   ASP A 421     -12.981 -29.207  10.618  1.00 10.00      A   
ATOM   3996  N   ILE A 422     -12.325 -30.942  11.892  1.00 10.00      A   
ATOM   3997  HN  ILE A 422     -11.773 -31.751  11.952  1.00 10.00      A   
ATOM   3998  CA  ILE A 422     -13.126 -30.528  13.044  1.00 10.00      A   
ATOM   3999  CB  ILE A 422     -13.258 -31.627  14.113  1.00 10.00      A   
ATOM   4000  CG1 ILE A 422     -11.885 -32.159  14.535  1.00 10.00      A   
ATOM   4001  CG2 ILE A 422     -14.140 -32.751  13.600  1.00 10.00      A   
ATOM   4002  CD1 ILE A 422     -11.929 -33.051  15.757  1.00 10.00      A   
ATOM   4003  C   ILE A 422     -12.600 -29.249  13.680  1.00 10.00      A   
ATOM   4004  O   ILE A 422     -13.359 -28.486  14.281  1.00 10.00      A   
ATOM   4005  N   GLY A 423     -11.303 -29.020  13.539  1.00 10.00      A   
ATOM   4006  HN  GLY A 423     -10.753 -29.668  13.051  1.00 10.00      A   
ATOM   4007  CA  GLY A 423     -10.696 -27.833  14.094  1.00 10.00      A   
ATOM   4008  C   GLY A 423     -11.168 -26.587  13.379  1.00 10.00      A   
ATOM   4009  O   GLY A 423     -11.689 -25.663  14.003  1.00 10.00      A   
ATOM   4010  N   PHE A 424     -11.010 -26.571  12.061  1.00 10.00      A   
ATOM   4011  HN  PHE A 424     -10.594 -27.345  11.618  1.00 10.00      A   
ATOM   4012  CA  PHE A 424     -11.436 -25.430  11.257  1.00 10.00      A   
ATOM   4013  CB  PHE A 424     -10.920 -25.545   9.826  1.00 10.00      A   
ATOM   4014  CG  PHE A 424      -9.483 -25.145   9.672  1.00 10.00      A   
ATOM   4015  CD1 PHE A 424      -8.485 -26.104   9.622  1.00 10.00      A   
ATOM   4016  CD2 PHE A 424      -9.128 -23.809   9.576  1.00 10.00      A   
ATOM   4017  CE1 PHE A 424      -7.162 -25.737   9.479  1.00 10.00      A   
ATOM   4018  CE2 PHE A 424      -7.807 -23.437   9.432  1.00 10.00      A   
ATOM   4019  CZ  PHE A 424      -6.821 -24.402   9.383  1.00 10.00      A   
ATOM   4020  C   PHE A 424     -12.951 -25.295  11.266  1.00 10.00      A   
ATOM   4021  O   PHE A 424     -13.489 -24.190  11.154  1.00 10.00      A   
ATOM   4022  N   GLY A 425     -13.631 -26.426  11.406  1.00 10.00      A   
ATOM   4023  HN  GLY A 425     -13.142 -27.277  11.467  1.00 10.00      A   
ATOM   4024  CA  GLY A 425     -15.080 -26.422  11.448  1.00 10.00      A   
ATOM   4025  C   GLY A 425     -15.604 -25.665  12.652  1.00 10.00      A   
ATOM   4026  O   GLY A 425     -16.646 -25.017  12.583  1.00 10.00      A   
ATOM   4027  N   ALA A 426     -14.870 -25.737  13.757  1.00 10.00      A   
ATOM   4028  HN  ALA A 426     -14.047 -26.271  13.754  1.00 10.00      A   
ATOM   4029  CA  ALA A 426     -15.261 -25.046  14.977  1.00 10.00      A   
ATOM   4030  CB  ALA A 426     -14.533 -25.632  16.178  1.00 10.00      A   
ATOM   4031  C   ALA A 426     -14.983 -23.553  14.854  1.00 10.00      A   
ATOM   4032  O   ALA A 426     -15.672 -22.725  15.455  1.00 10.00      A   
ATOM   4033  N   ILE A 427     -13.976 -23.216  14.054  1.00 10.00      A   
ATOM   4034  HN  ILE A 427     -13.478 -23.924  13.594  1.00 10.00      A   
ATOM   4035  CA  ILE A 427     -13.595 -21.826  13.838  1.00 10.00      A   
ATOM   4036  CB  ILE A 427     -12.366 -21.714  12.905  1.00 10.00      A   
ATOM   4037  CG1 ILE A 427     -11.160 -22.465  13.483  1.00 10.00      A   
ATOM   4038  CG2 ILE A 427     -12.014 -20.256  12.629  1.00 10.00      A   
ATOM   4039  CD1 ILE A 427     -10.543 -21.817  14.708  1.00 10.00      A   
ATOM   4040  C   ILE A 427     -14.757 -21.043  13.231  1.00 10.00      A   
ATOM   4041  O   ILE A 427     -15.227 -20.059  13.801  1.00 10.00      A   
ATOM   4042  N   VAL A 428     -15.240 -21.517  12.091  1.00 10.00      A   
ATOM   4043  HN  VAL A 428     -14.841 -22.329  11.711  1.00 10.00      A   
ATOM   4044  CA  VAL A 428     -16.344 -20.866  11.385  1.00 10.00      A   
ATOM   4045  CB  VAL A 428     -16.487 -21.370   9.933  1.00 10.00      A   
ATOM   4046  CG1 VAL A 428     -15.272 -20.977   9.111  1.00 10.00      A   
ATOM   4047  CG2 VAL A 428     -16.699 -22.876   9.894  1.00 10.00      A   
ATOM   4048  C   VAL A 428     -17.677 -21.022  12.116  1.00 10.00      A   
ATOM   4049  O   VAL A 428     -18.631 -20.301  11.837  1.00 10.00      A   
ATOM   4050  N   GLU A 429     -17.738 -21.968  13.042  1.00 10.00      A   
ATOM   4051  HN  GLU A 429     -16.950 -22.529  13.204  1.00 10.00      A   
ATOM   4052  CA  GLU A 429     -18.953 -22.204  13.812  1.00 10.00      A   
ATOM   4053  CB  GLU A 429     -18.888 -23.576  14.492  1.00 10.00      A   
ATOM   4054  CG  GLU A 429     -20.191 -24.023  15.130  1.00 10.00      A   
ATOM   4055  CD  GLU A 429     -20.083 -25.385  15.783  1.00 10.00      A   
ATOM   4056  OE1 GLU A 429     -19.464 -25.485  16.864  1.00 10.00      A   
ATOM   4057  OE2 GLU A 429     -20.627 -26.360  15.227  1.00 10.00      A   
ATOM   4058  C   GLU A 429     -19.150 -21.106  14.856  1.00 10.00      A   
ATOM   4059  O   GLU A 429     -20.276 -20.678  15.124  1.00 10.00      A   
ATOM   4060  N   HIS A 430     -18.047 -20.653  15.442  1.00 10.00      A   
ATOM   4061  HN  HIS A 430     -17.179 -21.033  15.186  1.00 10.00      A   
ATOM   4062  CA  HIS A 430     -18.097 -19.611  16.461  1.00 10.00      A   
ATOM   4063  CB  HIS A 430     -17.133 -19.917  17.610  1.00 10.00      A   
ATOM   4064  CG  HIS A 430     -17.531 -21.095  18.446  1.00 10.00      A   
ATOM   4065  ND1 HIS A 430     -18.356 -20.961  19.538  1.00 10.00      A   
ATOM   4066  CD2 HIS A 430     -17.186 -22.397  18.307  1.00 10.00      A   
ATOM   4067  CE1 HIS A 430     -18.491 -22.179  20.037  1.00 10.00      A   
ATOM   4068  NE2 HIS A 430     -17.802 -23.076  19.325  1.00 10.00      A   
ATOM   4069  HE2 HIS A 430     -17.750 -24.044  19.494  1.00 10.00      A   
ATOM   4070  C   HIS A 430     -17.819 -18.225  15.881  1.00 10.00      A   
ATOM   4071  O   HIS A 430     -18.347 -17.223  16.361  1.00 10.00      A   
ATOM   4072  N   CYS A 431     -16.980 -18.169  14.854  1.00 10.00      A   
ATOM   4073  HN  CYS A 431     -16.578 -18.998  14.518  1.00 10.00      A   
ATOM   4074  CA  CYS A 431     -16.641 -16.906  14.213  1.00 10.00      A   
ATOM   4075  CB  CYS A 431     -15.178 -16.898  13.777  1.00 10.00      A   
ATOM   4076  SG  CYS A 431     -14.022 -17.278  15.112  1.00 10.00      A   
ATOM   4077  HG  CYS A 431     -14.626 -18.114  15.944  1.00 10.00      A   
ATOM   4078  C   CYS A 431     -17.557 -16.635  13.027  1.00 10.00      A   
ATOM   4079  O   CYS A 431     -17.372 -17.186  11.940  1.00 10.00      A   
ATOM   4080  N   LYS A 432     -18.547 -15.784  13.246  1.00 10.00      A   
ATOM   4081  HN  LYS A 432     -18.632 -15.369  14.133  1.00 10.00      A   
ATOM   4082  CA  LYS A 432     -19.502 -15.444  12.207  1.00 10.00      A   
ATOM   4083  CB  LYS A 432     -20.851 -15.089  12.821  1.00 10.00      A   
ATOM   4084  CG  LYS A 432     -21.461 -16.191  13.670  1.00 10.00      A   
ATOM   4085  CD  LYS A 432     -21.967 -17.340  12.811  1.00 10.00      A   
ATOM   4086  CE  LYS A 432     -22.816 -18.305  13.624  1.00 10.00      A   
ATOM   4087  NZ  LYS A 432     -23.925 -17.605  14.324  1.00 10.00      A   
ATOM   4088  HZ1 LYS A 432     -23.549 -17.020  15.096  1.00 10.00      A   
ATOM   4089  HZ2 LYS A 432     -24.592 -18.293  14.725  1.00 10.00      A   
ATOM   4090  HZ3 LYS A 432     -24.437 -16.990  13.658  1.00 10.00      A   
ATOM   4091  C   LYS A 432     -19.002 -14.292  11.347  1.00 10.00      A   
ATOM   4092  O   LYS A 432     -19.253 -14.255  10.144  1.00 10.00      A   
ATOM   4093  N   ASP A 433     -18.264 -13.374  11.960  1.00 10.00      A   
ATOM   4094  HN  ASP A 433     -18.061 -13.484  12.915  1.00 10.00      A   
ATOM   4095  CA  ASP A 433     -17.736 -12.207  11.253  1.00 10.00      A   
ATOM   4096  CB  ASP A 433     -17.516 -11.037  12.217  1.00 10.00      A   
ATOM   4097  CG  ASP A 433     -18.772 -10.233  12.460  1.00 10.00      A   
ATOM   4098  OD1 ASP A 433     -19.271 -10.235  13.604  1.00 10.00      A   
ATOM   4099  OD2 ASP A 433     -19.271  -9.594  11.508  1.00 10.00      A   
ATOM   4100  C   ASP A 433     -16.445 -12.527  10.516  1.00 10.00      A   
ATOM   4101  O   ASP A 433     -15.715 -11.629  10.095  1.00 10.00      A   
ATOM   4102  N   LEU A 434     -16.164 -13.807  10.362  1.00 10.00      A   
ATOM   4103  HN  LEU A 434     -16.785 -14.476  10.713  1.00 10.00      A   
ATOM   4104  CA  LEU A 434     -14.969 -14.244   9.672  1.00 10.00      A   
ATOM   4105  CB  LEU A 434     -14.713 -15.726   9.964  1.00 10.00      A   
ATOM   4106  CG  LEU A 434     -13.252 -16.184   9.960  1.00 10.00      A   
ATOM   4107  CD1 LEU A 434     -12.488 -15.589  11.132  1.00 10.00      A   
ATOM   4108  CD2 LEU A 434     -13.169 -17.702   9.977  1.00 10.00      A   
ATOM   4109  C   LEU A 434     -15.132 -14.009   8.175  1.00 10.00      A   
ATOM   4110  O   LEU A 434     -15.788 -14.785   7.483  1.00 10.00      A   
ATOM   4111  N   ARG A 435     -14.547 -12.927   7.688  1.00 10.00      A   
ATOM   4112  HN  ARG A 435     -14.041 -12.346   8.298  1.00 10.00      A   
ATOM   4113  CA  ARG A 435     -14.633 -12.581   6.272  1.00 10.00      A   
ATOM   4114  CB  ARG A 435     -14.502 -11.070   6.061  1.00 10.00      A   
ATOM   4115  CG  ARG A 435     -15.324 -10.217   7.010  1.00 10.00      A   
ATOM   4116  CD  ARG A 435     -15.092  -8.735   6.749  1.00 10.00      A   
ATOM   4117  NE  ARG A 435     -13.669  -8.412   6.612  1.00 10.00      A   
ATOM   4118  HE  ARG A 435     -13.168  -8.858   5.888  1.00 10.00      A   
ATOM   4119  CZ  ARG A 435     -13.018  -7.556   7.401  1.00 10.00      A   
ATOM   4120  NH1 ARG A 435     -13.666  -6.937   8.387  1.00 10.00      A   
ATOM   4121 HH11 ARG A 435     -14.680  -7.114   8.542  1.00 10.00      A   
ATOM   4122 HH12 ARG A 435     -13.157  -6.267   9.012  1.00 10.00      A   
ATOM   4123  NH2 ARG A 435     -11.736  -7.296   7.191  1.00 10.00      A   
ATOM   4124 HH21 ARG A 435     -11.228  -6.626   7.810  1.00 10.00      A   
ATOM   4125 HH22 ARG A 435     -11.220  -7.751   6.395  1.00 10.00      A   
ATOM   4126  C   ARG A 435     -13.551 -13.283   5.463  1.00 10.00      A   
ATOM   4127  O   ARG A 435     -13.697 -13.477   4.259  1.00 10.00      A   
ATOM   4128  N   ARG A 436     -12.473 -13.670   6.125  1.00 10.00      A   
ATOM   4129  HN  ARG A 436     -12.431 -13.537   7.095  1.00 10.00      A   
ATOM   4130  CA  ARG A 436     -11.363 -14.325   5.448  1.00 10.00      A   
ATOM   4131  CB  ARG A 436     -10.234 -13.322   5.212  1.00 10.00      A   
ATOM   4132  CG  ARG A 436      -9.220 -13.761   4.173  1.00 10.00      A   
ATOM   4133  CD  ARG A 436      -8.241 -12.644   3.881  1.00 10.00      A   
ATOM   4134  NE  ARG A 436      -7.284 -12.995   2.836  1.00 10.00      A   
ATOM   4135  HE  ARG A 436      -7.292 -13.925   2.509  1.00 10.00      A   
ATOM   4136  CZ  ARG A 436      -6.414 -12.128   2.314  1.00 10.00      A   
ATOM   4137  NH1 ARG A 436      -6.384 -10.873   2.738  1.00 10.00      A   
ATOM   4138 HH11 ARG A 436      -5.690 -10.203   2.320  1.00 10.00      A   
ATOM   4139 HH12 ARG A 436      -7.041 -10.546   3.481  1.00 10.00      A   
ATOM   4140  NH2 ARG A 436      -5.575 -12.502   1.362  1.00 10.00      A   
ATOM   4141 HH21 ARG A 436      -5.575 -13.480   1.007  1.00 10.00      A   
ATOM   4142 HH22 ARG A 436      -4.899 -11.800   0.959  1.00 10.00      A   
ATOM   4143  C   ARG A 436     -10.840 -15.503   6.253  1.00 10.00      A   
ATOM   4144  O   ARG A 436     -10.568 -15.380   7.453  1.00 10.00      A   
ATOM   4145  N   LEU A 437     -10.689 -16.635   5.588  1.00 10.00      A   
ATOM   4146  HN  LEU A 437     -10.922 -16.666   4.630  1.00 10.00      A   
ATOM   4147  CA  LEU A 437     -10.196 -17.840   6.234  1.00 10.00      A   
ATOM   4148  CB  LEU A 437     -11.361 -18.786   6.533  1.00 10.00      A   
ATOM   4149  CG  LEU A 437     -10.996 -20.165   7.088  1.00 10.00      A   
ATOM   4150  CD1 LEU A 437     -10.464 -20.053   8.508  1.00 10.00      A   
ATOM   4151  CD2 LEU A 437     -12.194 -21.096   7.033  1.00 10.00      A   
ATOM   4152  C   LEU A 437      -9.173 -18.540   5.348  1.00 10.00      A   
ATOM   4153  O   LEU A 437      -9.377 -18.679   4.141  1.00 10.00      A   
ATOM   4154  N   SER A 438      -8.073 -18.958   5.946  1.00 10.00      A   
ATOM   4155  HN  SER A 438      -7.953 -18.783   6.906  1.00 10.00      A   
ATOM   4156  CA  SER A 438      -7.032 -19.663   5.225  1.00 10.00      A   
ATOM   4157  CB  SER A 438      -5.699 -18.926   5.376  1.00 10.00      A   
ATOM   4158  OG  SER A 438      -5.879 -17.529   5.195  1.00 10.00      A   
ATOM   4159  HG  SER A 438      -5.015 -17.104   5.099  1.00 10.00      A   
ATOM   4160  C   SER A 438      -6.923 -21.092   5.752  1.00 10.00      A   
ATOM   4161  O   SER A 438      -6.675 -21.309   6.939  1.00 10.00      A   
ATOM   4162  N   LEU A 439      -7.126 -22.062   4.872  1.00 10.00      A   
ATOM   4163  HN  LEU A 439      -7.311 -21.827   3.931  1.00 10.00      A   
ATOM   4164  CA  LEU A 439      -7.071 -23.468   5.261  1.00 10.00      A   
ATOM   4165  CB  LEU A 439      -7.983 -24.310   4.375  1.00 10.00      A   
ATOM   4166  CG  LEU A 439      -9.484 -24.051   4.521  1.00 10.00      A   
ATOM   4167  CD1 LEU A 439     -10.269 -24.951   3.581  1.00 10.00      A   
ATOM   4168  CD2 LEU A 439      -9.927 -24.260   5.960  1.00 10.00      A   
ATOM   4169  C   LEU A 439      -5.649 -24.005   5.217  1.00 10.00      A   
ATOM   4170  O   LEU A 439      -4.862 -23.617   4.351  1.00 10.00      A   
ATOM   4171  N   SER A 440      -5.329 -24.892   6.151  1.00 10.00      A   
ATOM   4172  HN  SER A 440      -6.002 -25.158   6.811  1.00 10.00      A   
ATOM   4173  CA  SER A 440      -4.001 -25.479   6.231  1.00 10.00      A   
ATOM   4174  CB  SER A 440      -3.092 -24.567   7.058  1.00 10.00      A   
ATOM   4175  OG  SER A 440      -3.829 -23.876   8.052  1.00 10.00      A   
ATOM   4176  HG  SER A 440      -3.957 -22.961   7.777  1.00 10.00      A   
ATOM   4177  C   SER A 440      -4.050 -26.869   6.863  1.00 10.00      A   
ATOM   4178  O   SER A 440      -5.022 -27.221   7.535  1.00 10.00      A   
ATOM   4179  N   GLY A 441      -3.000 -27.655   6.635  1.00 10.00      A   
ATOM   4180  HN  GLY A 441      -2.269 -27.327   6.070  1.00 10.00      A   
ATOM   4181  CA  GLY A 441      -2.927 -28.988   7.194  1.00 10.00      A   
ATOM   4182  C   GLY A 441      -3.725 -30.002   6.403  1.00 10.00      A   
ATOM   4183  O   GLY A 441      -4.190 -29.714   5.299  1.00 10.00      A   
ATOM   4184  N   LEU A 442      -3.867 -31.198   6.959  1.00 10.00      A   
ATOM   4185  HN  LEU A 442      -3.468 -31.369   7.842  1.00 10.00      A   
ATOM   4186  CA  LEU A 442      -4.617 -32.253   6.299  1.00 10.00      A   
ATOM   4187  CB  LEU A 442      -4.227 -33.627   6.847  1.00 10.00      A   
ATOM   4188  CG  LEU A 442      -4.920 -34.828   6.199  1.00 10.00      A   
ATOM   4189  CD1 LEU A 442      -4.458 -35.005   4.761  1.00 10.00      A   
ATOM   4190  CD2 LEU A 442      -4.674 -36.095   6.999  1.00 10.00      A   
ATOM   4191  C   LEU A 442      -6.108 -32.021   6.483  1.00 10.00      A   
ATOM   4192  O   LEU A 442      -6.614 -32.047   7.607  1.00 10.00      A   
ATOM   4193  N   LEU A 443      -6.799 -31.792   5.378  1.00 10.00      A   
ATOM   4194  HN  LEU A 443      -6.337 -31.807   4.512  1.00 10.00      A   
ATOM   4195  CA  LEU A 443      -8.225 -31.538   5.406  1.00 10.00      A   
ATOM   4196  CB  LEU A 443      -8.503 -30.061   5.110  1.00 10.00      A   
ATOM   4197  CG  LEU A 443      -7.907 -29.053   6.094  1.00 10.00      A   
ATOM   4198  CD1 LEU A 443      -7.943 -27.648   5.516  1.00 10.00      A   
ATOM   4199  CD2 LEU A 443      -8.649 -29.106   7.418  1.00 10.00      A   
ATOM   4200  C   LEU A 443      -8.939 -32.409   4.387  1.00 10.00      A   
ATOM   4201  O   LEU A 443      -8.485 -32.560   3.249  1.00 10.00      A   
ATOM   4202  N   THR A 444     -10.046 -32.985   4.804  1.00 10.00      A   
ATOM   4203  HN  THR A 444     -10.347 -32.827   5.730  1.00 10.00      A   
ATOM   4204  CA  THR A 444     -10.838 -33.833   3.932  1.00 10.00      A   
ATOM   4205  CB  THR A 444     -11.286 -35.131   4.644  1.00 10.00      A   
ATOM   4206  OG1 THR A 444     -12.123 -34.830   5.770  1.00 10.00      A   
ATOM   4207  HG1 THR A 444     -11.950 -33.919   6.075  1.00 10.00      A   
ATOM   4208  CG2 THR A 444     -10.079 -35.930   5.115  1.00 10.00      A   
ATOM   4209  C   THR A 444     -12.049 -33.064   3.406  1.00 10.00      A   
ATOM   4210  O   THR A 444     -12.066 -31.834   3.428  1.00 10.00      A   
ATOM   4211  N   ASP A 445     -13.057 -33.784   2.937  1.00 10.00      A   
ATOM   4212  HN  ASP A 445     -12.991 -34.761   2.946  1.00 10.00      A   
ATOM   4213  CA  ASP A 445     -14.267 -33.160   2.407  1.00 10.00      A   
ATOM   4214  CB  ASP A 445     -14.948 -34.095   1.405  1.00 10.00      A   
ATOM   4215  CG  ASP A 445     -14.863 -33.605  -0.029  1.00 10.00      A   
ATOM   4216  OD1 ASP A 445     -15.827 -33.825  -0.793  1.00 10.00      A   
ATOM   4217  OD2 ASP A 445     -13.827 -33.016  -0.408  1.00 10.00      A   
ATOM   4218  C   ASP A 445     -15.242 -32.817   3.532  1.00 10.00      A   
ATOM   4219  O   ASP A 445     -16.313 -32.255   3.294  1.00 10.00      A   
ATOM   4220  N   LYS A 446     -14.862 -33.145   4.761  1.00 10.00      A   
ATOM   4221  HN  LYS A 446     -13.985 -33.561   4.896  1.00 10.00      A   
ATOM   4222  CA  LYS A 446     -15.708 -32.890   5.915  1.00 10.00      A   
ATOM   4223  CB  LYS A 446     -15.314 -33.793   7.082  1.00 10.00      A   
ATOM   4224  CG  LYS A 446     -16.439 -34.051   8.064  1.00 10.00      A   
ATOM   4225  CD  LYS A 446     -17.652 -34.645   7.364  1.00 10.00      A   
ATOM   4226  CE  LYS A 446     -18.747 -34.976   8.360  1.00 10.00      A   
ATOM   4227  NZ  LYS A 446     -20.037 -35.291   7.696  1.00 10.00      A   
ATOM   4228  HZ1 LYS A 446     -20.776 -35.434   8.414  1.00 10.00      A   
ATOM   4229  HZ2 LYS A 446     -19.951 -36.158   7.128  1.00 10.00      A   
ATOM   4230  HZ3 LYS A 446     -20.326 -34.501   7.069  1.00 10.00      A   
ATOM   4231  C   LYS A 446     -15.667 -31.422   6.334  1.00 10.00      A   
ATOM   4232  O   LYS A 446     -16.707 -30.819   6.599  1.00 10.00      A   
ATOM   4233  N   VAL A 447     -14.469 -30.855   6.401  1.00 10.00      A   
ATOM   4234  HN  VAL A 447     -13.663 -31.401   6.209  1.00 10.00      A   
ATOM   4235  CA  VAL A 447     -14.303 -29.459   6.792  1.00 10.00      A   
ATOM   4236  CB  VAL A 447     -12.813 -29.050   6.882  1.00 10.00      A   
ATOM   4237  CG1 VAL A 447     -12.113 -29.171   5.536  1.00 10.00      A   
ATOM   4238  CG2 VAL A 447     -12.658 -27.650   7.454  1.00 10.00      A   
ATOM   4239  C   VAL A 447     -15.062 -28.524   5.851  1.00 10.00      A   
ATOM   4240  O   VAL A 447     -15.692 -27.560   6.289  1.00 10.00      A   
ATOM   4241  N   PHE A 448     -15.024 -28.833   4.559  1.00 10.00      A   
ATOM   4242  HN  PHE A 448     -14.516 -29.622   4.272  1.00 10.00      A   
ATOM   4243  CA  PHE A 448     -15.705 -28.024   3.559  1.00 10.00      A   
ATOM   4244  CB  PHE A 448     -15.363 -28.519   2.160  1.00 10.00      A   
ATOM   4245  CG  PHE A 448     -13.924 -28.326   1.795  1.00 10.00      A   
ATOM   4246  CD1 PHE A 448     -13.078 -29.413   1.672  1.00 10.00      A   
ATOM   4247  CD2 PHE A 448     -13.419 -27.056   1.573  1.00 10.00      A   
ATOM   4248  CE1 PHE A 448     -11.753 -29.238   1.334  1.00 10.00      A   
ATOM   4249  CE2 PHE A 448     -12.094 -26.873   1.234  1.00 10.00      A   
ATOM   4250  CZ  PHE A 448     -11.258 -27.966   1.114  1.00 10.00      A   
ATOM   4251  C   PHE A 448     -17.211 -28.049   3.767  1.00 10.00      A   
ATOM   4252  O   PHE A 448     -17.902 -27.063   3.510  1.00 10.00      A   
ATOM   4253  N   GLU A 449     -17.709 -29.184   4.236  1.00 10.00      A   
ATOM   4254  HN  GLU A 449     -17.102 -29.934   4.404  1.00 10.00      A   
ATOM   4255  CA  GLU A 449     -19.127 -29.355   4.504  1.00 10.00      A   
ATOM   4256  CB  GLU A 449     -19.382 -30.795   4.947  1.00 10.00      A   
ATOM   4257  CG  GLU A 449     -20.847 -31.175   5.044  1.00 10.00      A   
ATOM   4258  CD  GLU A 449     -21.126 -32.101   6.209  1.00 10.00      A   
ATOM   4259  OE1 GLU A 449     -20.810 -33.307   6.113  1.00 10.00      A   
ATOM   4260  OE2 GLU A 449     -21.665 -31.628   7.228  1.00 10.00      A   
ATOM   4261  C   GLU A 449     -19.570 -28.388   5.601  1.00 10.00      A   
ATOM   4262  O   GLU A 449     -20.680 -27.850   5.573  1.00 10.00      A   
ATOM   4263  N   TYR A 450     -18.685 -28.172   6.565  1.00 10.00      A   
ATOM   4264  HN  TYR A 450     -17.822 -28.638   6.529  1.00 10.00      A   
ATOM   4265  CA  TYR A 450     -18.956 -27.266   7.675  1.00 10.00      A   
ATOM   4266  CB  TYR A 450     -18.060 -27.594   8.871  1.00 10.00      A   
ATOM   4267  CG  TYR A 450     -18.239 -29.007   9.383  1.00 10.00      A   
ATOM   4268  CD1 TYR A 450     -17.147 -29.778   9.765  1.00 10.00      A   
ATOM   4269  CD2 TYR A 450     -19.504 -29.573   9.479  1.00 10.00      A   
ATOM   4270  CE1 TYR A 450     -17.314 -31.073  10.225  1.00 10.00      A   
ATOM   4271  CE2 TYR A 450     -19.679 -30.863   9.938  1.00 10.00      A   
ATOM   4272  CZ  TYR A 450     -18.583 -31.609  10.309  1.00 10.00      A   
ATOM   4273  OH  TYR A 450     -18.752 -32.897  10.763  1.00 10.00      A   
ATOM   4274  HH  TYR A 450     -18.269 -33.013  11.590  1.00 10.00      A   
ATOM   4275  C   TYR A 450     -18.763 -25.820   7.241  1.00 10.00      A   
ATOM   4276  O   TYR A 450     -19.563 -24.949   7.580  1.00 10.00      A   
ATOM   4277  N   ILE A 451     -17.702 -25.579   6.482  1.00 10.00      A   
ATOM   4278  HN  ILE A 451     -17.098 -26.319   6.258  1.00 10.00      A   
ATOM   4279  CA  ILE A 451     -17.399 -24.244   5.979  1.00 10.00      A   
ATOM   4280  CB  ILE A 451     -16.113 -24.242   5.127  1.00 10.00      A   
ATOM   4281  CG1 ILE A 451     -14.891 -24.511   6.008  1.00 10.00      A   
ATOM   4282  CG2 ILE A 451     -15.953 -22.926   4.380  1.00 10.00      A   
ATOM   4283  CD1 ILE A 451     -13.605 -24.663   5.228  1.00 10.00      A   
ATOM   4284  C   ILE A 451     -18.564 -23.713   5.152  1.00 10.00      A   
ATOM   4285  O   ILE A 451     -19.054 -22.609   5.396  1.00 10.00      A   
ATOM   4286  N   GLY A 452     -19.034 -24.523   4.205  1.00 10.00      A   
ATOM   4287  HN  GLY A 452     -18.616 -25.403   4.073  1.00 10.00      A   
ATOM   4288  CA  GLY A 452     -20.143 -24.122   3.361  1.00 10.00      A   
ATOM   4289  C   GLY A 452     -21.486 -24.236   4.057  1.00 10.00      A   
ATOM   4290  O   GLY A 452     -22.493 -24.553   3.426  1.00 10.00      A   
ATOM   4291  N   THR A 453     -21.498 -23.983   5.358  1.00 10.00      A   
ATOM   4292  HN  THR A 453     -20.656 -23.733   5.799  1.00 10.00      A   
ATOM   4293  CA  THR A 453     -22.715 -24.047   6.154  1.00 10.00      A   
ATOM   4294  CB  THR A 453     -22.903 -25.439   6.807  1.00 10.00      A   
ATOM   4295  OG1 THR A 453     -22.949 -26.451   5.794  1.00 10.00      A   
ATOM   4296  HG1 THR A 453     -22.059 -26.603   5.452  1.00 10.00      A   
ATOM   4297  CG2 THR A 453     -24.189 -25.489   7.616  1.00 10.00      A   
ATOM   4298  C   THR A 453     -22.683 -22.982   7.250  1.00 10.00      A   
ATOM   4299  O   THR A 453     -23.589 -22.155   7.352  1.00 10.00      A   
ATOM   4300  N   TYR A 454     -21.624 -23.001   8.057  1.00 10.00      A   
ATOM   4301  HN  TYR A 454     -20.924 -23.681   7.917  1.00 10.00      A   
ATOM   4302  CA  TYR A 454     -21.479 -22.046   9.151  1.00 10.00      A   
ATOM   4303  CB  TYR A 454     -20.587 -22.618  10.260  1.00 10.00      A   
ATOM   4304  CG  TYR A 454     -21.047 -23.955  10.802  1.00 10.00      A   
ATOM   4305  CD1 TYR A 454     -20.173 -25.029  10.887  1.00 10.00      A   
ATOM   4306  CD2 TYR A 454     -22.358 -24.142  11.226  1.00 10.00      A   
ATOM   4307  CE1 TYR A 454     -20.591 -26.251  11.376  1.00 10.00      A   
ATOM   4308  CE2 TYR A 454     -22.783 -25.359  11.719  1.00 10.00      A   
ATOM   4309  CZ  TYR A 454     -21.896 -26.410  11.790  1.00 10.00      A   
ATOM   4310  OH  TYR A 454     -22.315 -27.629  12.268  1.00 10.00      A   
ATOM   4311  HH  TYR A 454     -23.232 -27.773  12.006  1.00 10.00      A   
ATOM   4312  C   TYR A 454     -20.920 -20.720   8.654  1.00 10.00      A   
ATOM   4313  O   TYR A 454     -21.390 -19.652   9.048  1.00 10.00      A   
ATOM   4314  N   ALA A 455     -19.925 -20.790   7.776  1.00 10.00      A   
ATOM   4315  HN  ALA A 455     -19.601 -21.668   7.486  1.00 10.00      A   
ATOM   4316  CA  ALA A 455     -19.306 -19.593   7.226  1.00 10.00      A   
ATOM   4317  CB  ALA A 455     -17.920 -19.900   6.677  1.00 10.00      A   
ATOM   4318  C   ALA A 455     -20.191 -18.980   6.148  1.00 10.00      A   
ATOM   4319  O   ALA A 455     -20.199 -19.429   4.998  1.00 10.00      A   
ATOM   4320  N   LYS A 456     -20.956 -17.976   6.537  1.00 10.00      A   
ATOM   4321  HN  LYS A 456     -20.922 -17.691   7.478  1.00 10.00      A   
ATOM   4322  CA  LYS A 456     -21.854 -17.290   5.622  1.00 10.00      A   
ATOM   4323  CB  LYS A 456     -23.241 -17.160   6.255  1.00 10.00      A   
ATOM   4324  CG  LYS A 456     -24.027 -18.460   6.293  1.00 10.00      A   
ATOM   4325  CD  LYS A 456     -24.364 -18.930   4.889  1.00 10.00      A   
ATOM   4326  CE  LYS A 456     -25.464 -19.976   4.902  1.00 10.00      A   
ATOM   4327  NZ  LYS A 456     -26.045 -20.182   3.550  1.00 10.00      A   
ATOM   4328  HZ1 LYS A 456     -26.894 -20.780   3.613  1.00 10.00      A   
ATOM   4329  HZ2 LYS A 456     -25.350 -20.649   2.929  1.00 10.00      A   
ATOM   4330  HZ3 LYS A 456     -26.309 -19.262   3.127  1.00 10.00      A   
ATOM   4331  C   LYS A 456     -21.320 -15.908   5.261  1.00 10.00      A   
ATOM   4332  O   LYS A 456     -21.735 -15.308   4.266  1.00 10.00      A   
ATOM   4333  N   LYS A 457     -20.393 -15.414   6.074  1.00 10.00      A   
ATOM   4334  HN  LYS A 457     -20.094 -15.950   6.841  1.00 10.00      A   
ATOM   4335  CA  LYS A 457     -19.804 -14.100   5.861  1.00 10.00      A   
ATOM   4336  CB  LYS A 457     -19.856 -13.279   7.157  1.00 10.00      A   
ATOM   4337  CG  LYS A 457     -21.241 -13.191   7.786  1.00 10.00      A   
ATOM   4338  CD  LYS A 457     -22.207 -12.415   6.906  1.00 10.00      A   
ATOM   4339  CE  LYS A 457     -22.326 -10.967   7.350  1.00 10.00      A   
ATOM   4340  NZ  LYS A 457     -23.010 -10.843   8.663  1.00 10.00      A   
ATOM   4341  HZ1 LYS A 457     -23.154  -9.841   8.897  1.00 10.00      A   
ATOM   4342  HZ2 LYS A 457     -22.438 -11.284   9.410  1.00 10.00      A   
ATOM   4343  HZ3 LYS A 457     -23.937 -11.313   8.630  1.00 10.00      A   
ATOM   4344  C   LYS A 457     -18.366 -14.225   5.371  1.00 10.00      A   
ATOM   4345  O   LYS A 457     -17.633 -13.239   5.316  1.00 10.00      A   
ATOM   4346  N   MET A 458     -17.972 -15.450   5.024  1.00 10.00      A   
ATOM   4347  HN  MET A 458     -18.605 -16.192   5.101  1.00 10.00      A   
ATOM   4348  CA  MET A 458     -16.627 -15.721   4.525  1.00 10.00      A   
ATOM   4349  CB  MET A 458     -16.310 -17.214   4.631  1.00 10.00      A   
ATOM   4350  CG  MET A 458     -14.897 -17.583   4.208  1.00 10.00      A   
ATOM   4351  SD  MET A 458     -14.649 -19.365   4.139  1.00 10.00      A   
ATOM   4352  CE  MET A 458     -15.670 -19.772   2.724  1.00 10.00      A   
ATOM   4353  C   MET A 458     -16.525 -15.270   3.074  1.00 10.00      A   
ATOM   4354  O   MET A 458     -16.803 -16.037   2.148  1.00 10.00      A   
ATOM   4355  N   GLU A 459     -16.127 -14.027   2.890  1.00 10.00      A   
ATOM   4356  HN  GLU A 459     -15.898 -13.481   3.670  1.00 10.00      A   
ATOM   4357  CA  GLU A 459     -16.015 -13.446   1.567  1.00 10.00      A   
ATOM   4358  CB  GLU A 459     -16.146 -11.924   1.642  1.00 10.00      A   
ATOM   4359  CG  GLU A 459     -17.478 -11.470   2.223  1.00 10.00      A   
ATOM   4360  CD  GLU A 459     -17.617  -9.964   2.302  1.00 10.00      A   
ATOM   4361  OE1 GLU A 459     -17.965  -9.341   1.276  1.00 10.00      A   
ATOM   4362  OE2 GLU A 459     -17.378  -9.394   3.386  1.00 10.00      A   
ATOM   4363  C   GLU A 459     -14.745 -13.873   0.837  1.00 10.00      A   
ATOM   4364  O   GLU A 459     -14.592 -13.606  -0.356  1.00 10.00      A   
ATOM   4365  N   MET A 460     -13.834 -14.531   1.543  1.00 10.00      A   
ATOM   4366  HN  MET A 460     -13.993 -14.699   2.499  1.00 10.00      A   
ATOM   4367  CA  MET A 460     -12.596 -15.001   0.932  1.00 10.00      A   
ATOM   4368  CB  MET A 460     -11.523 -13.914   0.924  1.00 10.00      A   
ATOM   4369  CG  MET A 460     -10.255 -14.312   0.182  1.00 10.00      A   
ATOM   4370  SD  MET A 460      -9.093 -12.948   0.013  1.00 10.00      A   
ATOM   4371  CE  MET A 460      -7.884 -13.657  -1.105  1.00 10.00      A   
ATOM   4372  C   MET A 460     -12.071 -16.256   1.614  1.00 10.00      A   
ATOM   4373  O   MET A 460     -11.911 -16.289   2.833  1.00 10.00      A   
ATOM   4374  N   LEU A 461     -11.809 -17.278   0.816  1.00 10.00      A   
ATOM   4375  HN  LEU A 461     -11.967 -17.184  -0.146  1.00 10.00      A   
ATOM   4376  CA  LEU A 461     -11.291 -18.539   1.326  1.00 10.00      A   
ATOM   4377  CB  LEU A 461     -12.377 -19.620   1.293  1.00 10.00      A   
ATOM   4378  CG  LEU A 461     -11.947 -21.033   1.704  1.00 10.00      A   
ATOM   4379  CD1 LEU A 461     -11.554 -21.074   3.172  1.00 10.00      A   
ATOM   4380  CD2 LEU A 461     -13.053 -22.036   1.413  1.00 10.00      A   
ATOM   4381  C   LEU A 461     -10.080 -18.994   0.522  1.00 10.00      A   
ATOM   4382  O   LEU A 461     -10.140 -19.111  -0.705  1.00 10.00      A   
ATOM   4383  N   SER A 462      -8.982 -19.231   1.220  1.00 10.00      A   
ATOM   4384  HN  SER A 462      -8.994 -19.089   2.192  1.00 10.00      A   
ATOM   4385  CA  SER A 462      -7.752 -19.686   0.593  1.00 10.00      A   
ATOM   4386  CB  SER A 462      -6.573 -18.853   1.097  1.00 10.00      A   
ATOM   4387  OG  SER A 462      -6.846 -17.466   0.961  1.00 10.00      A   
ATOM   4388  HG  SER A 462      -6.422 -17.133   0.151  1.00 10.00      A   
ATOM   4389  C   SER A 462      -7.540 -21.170   0.892  1.00 10.00      A   
ATOM   4390  O   SER A 462      -7.395 -21.563   2.054  1.00 10.00      A   
ATOM   4391  N   VAL A 463      -7.551 -21.993  -0.156  1.00 10.00      A   
ATOM   4392  HN  VAL A 463      -7.667 -21.617  -1.057  1.00 10.00      A   
ATOM   4393  CA  VAL A 463      -7.385 -23.436  -0.007  1.00 10.00      A   
ATOM   4394  CB  VAL A 463      -8.641 -24.208  -0.473  1.00 10.00      A   
ATOM   4395  CG1 VAL A 463      -8.574 -25.665  -0.039  1.00 10.00      A   
ATOM   4396  CG2 VAL A 463      -9.911 -23.552   0.044  1.00 10.00      A   
ATOM   4397  C   VAL A 463      -6.177 -23.951  -0.786  1.00 10.00      A   
ATOM   4398  O   VAL A 463      -5.966 -23.598  -1.949  1.00 10.00      A   
ATOM   4399  N   ALA A 464      -5.385 -24.788  -0.134  1.00 10.00      A   
ATOM   4400  HN  ALA A 464      -5.591 -25.016   0.798  1.00 10.00      A   
ATOM   4401  CA  ALA A 464      -4.212 -25.367  -0.761  1.00 10.00      A   
ATOM   4402  CB  ALA A 464      -3.003 -24.470  -0.542  1.00 10.00      A   
ATOM   4403  C   ALA A 464      -3.944 -26.766  -0.217  1.00 10.00      A   
ATOM   4404  O   ALA A 464      -3.789 -26.945   0.992  1.00 10.00      A   
ATOM   4405  N   PHE A 465      -3.898 -27.750  -1.116  1.00 10.00      A   
ATOM   4406  HN  PHE A 465      -4.053 -27.536  -2.063  1.00 10.00      A   
ATOM   4407  CA  PHE A 465      -3.635 -29.142  -0.741  1.00 10.00      A   
ATOM   4408  CB  PHE A 465      -2.219 -29.305  -0.165  1.00 10.00      A   
ATOM   4409  CG  PHE A 465      -1.107 -29.101  -1.155  1.00 10.00      A   
ATOM   4410  CD1 PHE A 465      -0.647 -27.828  -1.450  1.00 10.00      A   
ATOM   4411  CD2 PHE A 465      -0.516 -30.184  -1.786  1.00 10.00      A   
ATOM   4412  CE1 PHE A 465       0.379 -27.637  -2.354  1.00 10.00      A   
ATOM   4413  CE2 PHE A 465       0.510 -30.000  -2.692  1.00 10.00      A   
ATOM   4414  CZ  PHE A 465       0.958 -28.726  -2.976  1.00 10.00      A   
ATOM   4415  C   PHE A 465      -4.668 -29.667   0.253  1.00 10.00      A   
ATOM   4416  O   PHE A 465      -4.311 -30.165   1.323  1.00 10.00      A   
ATOM   4417  N   ALA A 466      -5.943 -29.558  -0.099  1.00 10.00      A   
ATOM   4418  HN  ALA A 466      -6.171 -29.161  -0.966  1.00 10.00      A   
ATOM   4419  CA  ALA A 466      -7.017 -30.022   0.773  1.00 10.00      A   
ATOM   4420  CB  ALA A 466      -7.413 -28.929   1.757  1.00 10.00      A   
ATOM   4421  C   ALA A 466      -8.227 -30.473  -0.038  1.00 10.00      A   
ATOM   4422  O   ALA A 466      -8.426 -30.029  -1.172  1.00 10.00      A   
ATOM   4423  N   GLY A 467      -9.025 -31.360   0.541  1.00 10.00      A   
ATOM   4424  HN  GLY A 467      -8.805 -31.696   1.438  1.00 10.00      A   
ATOM   4425  CA  GLY A 467     -10.209 -31.845  -0.136  1.00 10.00      A   
ATOM   4426  C   GLY A 467     -10.153 -33.328  -0.433  1.00 10.00      A   
ATOM   4427  O   GLY A 467      -9.075 -33.923  -0.478  1.00 10.00      A   
ATOM   4428  N   ASP A 468     -11.318 -33.929  -0.629  1.00 10.00      A   
ATOM   4429  HN  ASP A 468     -12.154 -33.398  -0.567  1.00 10.00      A   
ATOM   4430  CA  ASP A 468     -11.408 -35.353  -0.931  1.00 10.00      A   
ATOM   4431  CB  ASP A 468     -12.195 -36.092   0.158  1.00 10.00      A   
ATOM   4432  CG  ASP A 468     -11.318 -36.946   1.049  1.00 10.00      A   
ATOM   4433  OD1 ASP A 468     -10.405 -37.621   0.530  1.00 10.00      A   
ATOM   4434  OD2 ASP A 468     -11.543 -36.952   2.274  1.00 10.00      A   
ATOM   4435  C   ASP A 468     -12.077 -35.575  -2.279  1.00 10.00      A   
ATOM   4436  O   ASP A 468     -11.649 -36.425  -3.064  1.00 10.00      A   
ATOM   4437  N   SER A 469     -13.122 -34.799  -2.545  1.00 10.00      A   
ATOM   4438  HN  SER A 469     -13.402 -34.123  -1.881  1.00 10.00      A   
ATOM   4439  CA  SER A 469     -13.863 -34.908  -3.794  1.00 10.00      A   
ATOM   4440  CB  SER A 469     -15.010 -35.908  -3.641  1.00 10.00      A   
ATOM   4441  OG  SER A 469     -15.472 -35.956  -2.300  1.00 10.00      A   
ATOM   4442  HG  SER A 469     -15.423 -35.066  -1.903  1.00 10.00      A   
ATOM   4443  C   SER A 469     -14.393 -33.546  -4.237  1.00 10.00      A   
ATOM   4444  O   SER A 469     -14.050 -32.522  -3.654  1.00 10.00      A   
ATOM   4445  N   ASP A 470     -15.232 -33.540  -5.269  1.00 10.00      A   
ATOM   4446  HN  ASP A 470     -15.471 -34.391  -5.692  1.00 10.00      A   
ATOM   4447  CA  ASP A 470     -15.806 -32.304  -5.793  1.00 10.00      A   
ATOM   4448  CB  ASP A 470     -16.505 -32.561  -7.130  1.00 10.00      A   
ATOM   4449  CG  ASP A 470     -15.622 -32.263  -8.323  1.00 10.00      A   
ATOM   4450  OD1 ASP A 470     -15.804 -31.202  -8.952  1.00 10.00      A   
ATOM   4451  OD2 ASP A 470     -14.746 -33.098  -8.641  1.00 10.00      A   
ATOM   4452  C   ASP A 470     -16.794 -31.687  -4.812  1.00 10.00      A   
ATOM   4453  O   ASP A 470     -17.028 -30.479  -4.838  1.00 10.00      A   
ATOM   4454  N   LEU A 471     -17.375 -32.523  -3.953  1.00 10.00      A   
ATOM   4455  HN  LEU A 471     -17.146 -33.475  -3.989  1.00 10.00      A   
ATOM   4456  CA  LEU A 471     -18.347 -32.063  -2.961  1.00 10.00      A   
ATOM   4457  CB  LEU A 471     -18.872 -33.224  -2.115  1.00 10.00      A   
ATOM   4458  CG  LEU A 471     -19.935 -34.114  -2.767  1.00 10.00      A   
ATOM   4459  CD1 LEU A 471     -20.398 -35.196  -1.804  1.00 10.00      A   
ATOM   4460  CD2 LEU A 471     -21.119 -33.285  -3.244  1.00 10.00      A   
ATOM   4461  C   LEU A 471     -17.768 -30.972  -2.070  1.00 10.00      A   
ATOM   4462  O   LEU A 471     -18.482 -30.059  -1.659  1.00 10.00      A   
ATOM   4463  N   GLY A 472     -16.473 -31.074  -1.788  1.00 10.00      A   
ATOM   4464  HN  GLY A 472     -15.970 -31.854  -2.116  1.00 10.00      A   
ATOM   4465  CA  GLY A 472     -15.802 -30.084  -0.967  1.00 10.00      A   
ATOM   4466  C   GLY A 472     -15.937 -28.683  -1.530  1.00 10.00      A   
ATOM   4467  O   GLY A 472     -16.081 -27.717  -0.786  1.00 10.00      A   
ATOM   4468  N   MET A 473     -15.894 -28.570  -2.848  1.00 10.00      A   
ATOM   4469  HN  MET A 473     -15.767 -29.376  -3.397  1.00 10.00      A   
ATOM   4470  CA  MET A 473     -16.024 -27.278  -3.503  1.00 10.00      A   
ATOM   4471  CB  MET A 473     -15.336 -27.299  -4.868  1.00 10.00      A   
ATOM   4472  CG  MET A 473     -15.475 -26.004  -5.654  1.00 10.00      A   
ATOM   4473  SD  MET A 473     -14.417 -25.964  -7.111  1.00 10.00      A   
ATOM   4474  CE  MET A 473     -14.990 -27.417  -7.987  1.00 10.00      A   
ATOM   4475  C   MET A 473     -17.492 -26.906  -3.658  1.00 10.00      A   
ATOM   4476  O   MET A 473     -17.876 -25.750  -3.493  1.00 10.00      A   
ATOM   4477  N   HIS A 474     -18.308 -27.906  -3.961  1.00 10.00      A   
ATOM   4478  HN  HIS A 474     -17.937 -28.808  -4.066  1.00 10.00      A   
ATOM   4479  CA  HIS A 474     -19.738 -27.706  -4.149  1.00 10.00      A   
ATOM   4480  CB  HIS A 474     -20.400 -29.018  -4.574  1.00 10.00      A   
ATOM   4481  CG  HIS A 474     -21.786 -28.850  -5.113  1.00 10.00      A   
ATOM   4482  ND1 HIS A 474     -22.001 -28.439  -6.405  1.00 10.00      A   
ATOM   4483  CD2 HIS A 474     -22.982 -29.052  -4.504  1.00 10.00      A   
ATOM   4484  CE1 HIS A 474     -23.312 -28.400  -6.559  1.00 10.00      A   
ATOM   4485  NE2 HIS A 474     -23.945 -28.762  -5.438  1.00 10.00      A   
ATOM   4486  HE2 HIS A 474     -24.917 -28.811  -5.307  1.00 10.00      A   
ATOM   4487  C   HIS A 474     -20.401 -27.185  -2.880  1.00 10.00      A   
ATOM   4488  O   HIS A 474     -21.136 -26.203  -2.915  1.00 10.00      A   
ATOM   4489  N   HIS A 475     -20.110 -27.837  -1.761  1.00 10.00      A   
ATOM   4490  HN  HIS A 475     -19.484 -28.596  -1.800  1.00 10.00      A   
ATOM   4491  CA  HIS A 475     -20.687 -27.459  -0.474  1.00 10.00      A   
ATOM   4492  CB  HIS A 475     -20.264 -28.441   0.622  1.00 10.00      A   
ATOM   4493  CG  HIS A 475     -20.949 -29.776   0.549  1.00 10.00      A   
ATOM   4494  ND1 HIS A 475     -22.027 -30.052  -0.266  1.00 10.00      A   
ATOM   4495  HD1 HIS A 475     -22.463 -29.421  -0.885  1.00 10.00      A   
ATOM   4496  CD2 HIS A 475     -20.686 -30.929   1.215  1.00 10.00      A   
ATOM   4497  CE1 HIS A 475     -22.376 -31.333  -0.074  1.00 10.00      A   
ATOM   4498  NE2 HIS A 475     -21.591 -31.911   0.817  1.00 10.00      A   
ATOM   4499  C   HIS A 475     -20.336 -26.030  -0.076  1.00 10.00      A   
ATOM   4500  O   HIS A 475     -21.115 -25.362   0.597  1.00 10.00      A   
ATOM   4501  N   VAL A 476     -19.167 -25.565  -0.489  1.00 10.00      A   
ATOM   4502  HN  VAL A 476     -18.581 -26.140  -1.023  1.00 10.00      A   
ATOM   4503  CA  VAL A 476     -18.737 -24.211  -0.163  1.00 10.00      A   
ATOM   4504  CB  VAL A 476     -17.205 -24.052  -0.269  1.00 10.00      A   
ATOM   4505  CG1 VAL A 476     -16.795 -22.598  -0.084  1.00 10.00      A   
ATOM   4506  CG2 VAL A 476     -16.507 -24.935   0.754  1.00 10.00      A   
ATOM   4507  C   VAL A 476     -19.431 -23.184  -1.057  1.00 10.00      A   
ATOM   4508  O   VAL A 476     -20.045 -22.235  -0.570  1.00 10.00      A   
ATOM   4509  N   LEU A 477     -19.355 -23.392  -2.361  1.00 10.00      A   
ATOM   4510  HN  LEU A 477     -18.871 -24.181  -2.694  1.00 10.00      A   
ATOM   4511  CA  LEU A 477     -19.965 -22.476  -3.317  1.00 10.00      A   
ATOM   4512  CB  LEU A 477     -19.580 -22.849  -4.749  1.00 10.00      A   
ATOM   4513  CG  LEU A 477     -18.124 -22.598  -5.152  1.00 10.00      A   
ATOM   4514  CD1 LEU A 477     -17.858 -23.128  -6.553  1.00 10.00      A   
ATOM   4515  CD2 LEU A 477     -17.792 -21.113  -5.069  1.00 10.00      A   
ATOM   4516  C   LEU A 477     -21.485 -22.406  -3.168  1.00 10.00      A   
ATOM   4517  O   LEU A 477     -22.074 -21.330  -3.256  1.00 10.00      A   
ATOM   4518  N   SER A 478     -22.116 -23.552  -2.931  1.00 10.00      A   
ATOM   4519  HN  SER A 478     -21.599 -24.385  -2.865  1.00 10.00      A   
ATOM   4520  CA  SER A 478     -23.564 -23.601  -2.777  1.00 10.00      A   
ATOM   4521  CB  SER A 478     -24.105 -24.953  -3.251  1.00 10.00      A   
ATOM   4522  OG  SER A 478     -23.606 -25.281  -4.540  1.00 10.00      A   
ATOM   4523  HG  SER A 478     -22.916 -24.651  -4.790  1.00 10.00      A   
ATOM   4524  C   SER A 478     -23.986 -23.341  -1.331  1.00 10.00      A   
ATOM   4525  O   SER A 478     -25.180 -23.268  -1.022  1.00 10.00      A   
ATOM   4526  N   GLY A 479     -23.008 -23.181  -0.452  1.00 10.00      A   
ATOM   4527  HN  GLY A 479     -22.076 -23.221  -0.753  1.00 10.00      A   
ATOM   4528  CA  GLY A 479     -23.306 -22.940   0.943  1.00 10.00      A   
ATOM   4529  C   GLY A 479     -23.049 -21.509   1.359  1.00 10.00      A   
ATOM   4530  O   GLY A 479     -23.941 -20.840   1.891  1.00 10.00      A   
ATOM   4531  N   CYS A 480     -21.836 -21.034   1.108  1.00 10.00      A   
ATOM   4532  HN  CYS A 480     -21.176 -21.615   0.661  1.00 10.00      A   
ATOM   4533  CA  CYS A 480     -21.447 -19.676   1.462  1.00 10.00      A   
ATOM   4534  CB  CYS A 480     -19.951 -19.476   1.235  1.00 10.00      A   
ATOM   4535  SG  CYS A 480     -18.918 -20.520   2.285  1.00 10.00      A   
ATOM   4536  HG  CYS A 480     -19.244 -20.275   3.550  1.00 10.00      A   
ATOM   4537  C   CYS A 480     -22.266 -18.639   0.698  1.00 10.00      A   
ATOM   4538  O   CYS A 480     -22.457 -18.745  -0.518  1.00 10.00      A   
ATOM   4539  N   ASP A 481     -22.745 -17.636   1.422  1.00 10.00      A   
ATOM   4540  HN  ASP A 481     -22.533 -17.595   2.378  1.00 10.00      A   
ATOM   4541  CA  ASP A 481     -23.560 -16.586   0.832  1.00 10.00      A   
ATOM   4542  CB  ASP A 481     -24.559 -16.043   1.858  1.00 10.00      A   
ATOM   4543  CG  ASP A 481     -25.927 -16.676   1.721  1.00 10.00      A   
ATOM   4544  OD1 ASP A 481     -26.200 -17.669   2.425  1.00 10.00      A   
ATOM   4545  OD2 ASP A 481     -26.737 -16.188   0.904  1.00 10.00      A   
ATOM   4546  C   ASP A 481     -22.702 -15.458   0.275  1.00 10.00      A   
ATOM   4547  O   ASP A 481     -22.632 -15.263  -0.940  1.00 10.00      A   
ATOM   4548  N   SER A 482     -22.055 -14.716   1.159  1.00 10.00      A   
ATOM   4549  HN  SER A 482     -22.156 -14.906   2.116  1.00 10.00      A   
ATOM   4550  CA  SER A 482     -21.205 -13.611   0.751  1.00 10.00      A   
ATOM   4551  CB  SER A 482     -21.133 -12.569   1.866  1.00 10.00      A   
ATOM   4552  OG  SER A 482     -22.430 -12.253   2.343  1.00 10.00      A   
ATOM   4553  HG  SER A 482     -22.354 -11.659   3.100  1.00 10.00      A   
ATOM   4554  C   SER A 482     -19.810 -14.106   0.402  1.00 10.00      A   
ATOM   4555  O   SER A 482     -18.976 -14.290   1.280  1.00 10.00      A   
ATOM   4556  N   LEU A 483     -19.576 -14.351  -0.874  1.00 10.00      A   
ATOM   4557  HN  LEU A 483     -20.297 -14.219  -1.526  1.00 10.00      A   
ATOM   4558  CA  LEU A 483     -18.277 -14.818  -1.340  1.00 10.00      A   
ATOM   4559  CB  LEU A 483     -18.376 -16.253  -1.871  1.00 10.00      A   
ATOM   4560  CG  LEU A 483     -17.403 -17.270  -1.262  1.00 10.00      A   
ATOM   4561  CD1 LEU A 483     -17.641 -18.658  -1.836  1.00 10.00      A   
ATOM   4562  CD2 LEU A 483     -15.956 -16.841  -1.466  1.00 10.00      A   
ATOM   4563  C   LEU A 483     -17.756 -13.897  -2.433  1.00 10.00      A   
ATOM   4564  O   LEU A 483     -18.431 -13.672  -3.434  1.00 10.00      A   
ATOM   4565  N   ARG A 484     -16.560 -13.364  -2.249  1.00 10.00      A   
ATOM   4566  HN  ARG A 484     -16.044 -13.593  -1.442  1.00 10.00      A   
ATOM   4567  CA  ARG A 484     -15.991 -12.461  -3.237  1.00 10.00      A   
ATOM   4568  CB  ARG A 484     -15.688 -11.089  -2.631  1.00 10.00      A   
ATOM   4569  CG  ARG A 484     -16.808 -10.515  -1.779  1.00 10.00      A   
ATOM   4570  CD  ARG A 484     -16.661  -9.008  -1.597  1.00 10.00      A   
ATOM   4571  NE  ARG A 484     -15.274  -8.599  -1.343  1.00 10.00      A   
ATOM   4572  HE  ARG A 484     -14.665  -8.579  -2.112  1.00 10.00      A   
ATOM   4573  CZ  ARG A 484     -14.801  -8.226  -0.151  1.00 10.00      A   
ATOM   4574  NH1 ARG A 484     -15.601  -8.205   0.911  1.00 10.00      A   
ATOM   4575 HH11 ARG A 484     -15.229  -7.908   1.842  1.00 10.00      A   
ATOM   4576 HH12 ARG A 484     -16.608  -8.493   0.827  1.00 10.00      A   
ATOM   4577  NH2 ARG A 484     -13.530  -7.872  -0.016  1.00 10.00      A   
ATOM   4578 HH21 ARG A 484     -13.161  -7.585   0.911  1.00 10.00      A   
ATOM   4579 HH22 ARG A 484     -12.879  -7.871  -0.839  1.00 10.00      A   
ATOM   4580  C   ARG A 484     -14.741 -13.040  -3.887  1.00 10.00      A   
ATOM   4581  O   ARG A 484     -14.599 -13.002  -5.108  1.00 10.00      A   
ATOM   4582  N   LYS A 485     -13.846 -13.581  -3.075  1.00 10.00      A   
ATOM   4583  HN  LYS A 485     -14.021 -13.602  -2.107  1.00 10.00      A   
ATOM   4584  CA  LYS A 485     -12.601 -14.141  -3.582  1.00 10.00      A   
ATOM   4585  CB  LYS A 485     -11.418 -13.282  -3.124  1.00 10.00      A   
ATOM   4586  CG  LYS A 485     -11.276 -11.965  -3.873  1.00 10.00      A   
ATOM   4587  CD  LYS A 485     -10.144 -11.120  -3.310  1.00 10.00      A   
ATOM   4588  CE  LYS A 485     -10.613 -10.270  -2.140  1.00 10.00      A   
ATOM   4589  NZ  LYS A 485      -9.641  -9.193  -1.804  1.00 10.00      A   
ATOM   4590  HZ1 LYS A 485      -8.784  -9.595  -1.383  1.00 10.00      A   
ATOM   4591  HZ2 LYS A 485     -10.066  -8.527  -1.128  1.00 10.00      A   
ATOM   4592  HZ3 LYS A 485      -9.375  -8.659  -2.659  1.00 10.00      A   
ATOM   4593  C   LYS A 485     -12.404 -15.587  -3.137  1.00 10.00      A   
ATOM   4594  O   LYS A 485     -12.647 -15.931  -1.979  1.00 10.00      A   
ATOM   4595  N   LEU A 486     -11.971 -16.426  -4.066  1.00 10.00      A   
ATOM   4596  HN  LEU A 486     -11.808 -16.088  -4.973  1.00 10.00      A   
ATOM   4597  CA  LEU A 486     -11.722 -17.832  -3.780  1.00 10.00      A   
ATOM   4598  CB  LEU A 486     -12.937 -18.690  -4.153  1.00 10.00      A   
ATOM   4599  CG  LEU A 486     -12.889 -20.164  -3.735  1.00 10.00      A   
ATOM   4600  CD1 LEU A 486     -12.909 -20.297  -2.221  1.00 10.00      A   
ATOM   4601  CD2 LEU A 486     -14.047 -20.935  -4.349  1.00 10.00      A   
ATOM   4602  C   LEU A 486     -10.485 -18.311  -4.532  1.00 10.00      A   
ATOM   4603  O   LEU A 486     -10.417 -18.224  -5.765  1.00 10.00      A   
ATOM   4604  N   GLU A 487      -9.508 -18.805  -3.787  1.00 10.00      A   
ATOM   4605  HN  GLU A 487      -9.621 -18.849  -2.811  1.00 10.00      A   
ATOM   4606  CA  GLU A 487      -8.270 -19.288  -4.373  1.00 10.00      A   
ATOM   4607  CB  GLU A 487      -7.096 -18.390  -3.970  1.00 10.00      A   
ATOM   4608  CG  GLU A 487      -7.238 -17.772  -2.590  1.00 10.00      A   
ATOM   4609  CD  GLU A 487      -6.313 -16.595  -2.386  1.00 10.00      A   
ATOM   4610  OE1 GLU A 487      -5.763 -16.450  -1.275  1.00 10.00      A   
ATOM   4611  OE2 GLU A 487      -6.138 -15.804  -3.336  1.00 10.00      A   
ATOM   4612  C   GLU A 487      -8.018 -20.741  -3.987  1.00 10.00      A   
ATOM   4613  O   GLU A 487      -7.926 -21.076  -2.805  1.00 10.00      A   
ATOM   4614  N   ILE A 488      -7.934 -21.596  -4.993  1.00 10.00      A   
ATOM   4615  HN  ILE A 488      -8.029 -21.261  -5.912  1.00 10.00      A   
ATOM   4616  CA  ILE A 488      -7.710 -23.017  -4.784  1.00 10.00      A   
ATOM   4617  CB  ILE A 488      -8.963 -23.831  -5.177  1.00 10.00      A   
ATOM   4618  CG1 ILE A 488     -10.179 -23.387  -4.355  1.00 10.00      A   
ATOM   4619  CG2 ILE A 488      -8.710 -25.318  -5.002  1.00 10.00      A   
ATOM   4620  CD1 ILE A 488     -11.499 -23.937  -4.852  1.00 10.00      A   
ATOM   4621  C   ILE A 488      -6.520 -23.505  -5.612  1.00 10.00      A   
ATOM   4622  O   ILE A 488      -6.522 -23.406  -6.842  1.00 10.00      A   
ATOM   4623  N   ARG A 489      -5.499 -24.017  -4.939  1.00 10.00      A   
ATOM   4624  HN  ARG A 489      -5.535 -24.048  -3.956  1.00 10.00      A   
ATOM   4625  CA  ARG A 489      -4.323 -24.528  -5.633  1.00 10.00      A   
ATOM   4626  CB  ARG A 489      -3.110 -23.614  -5.435  1.00 10.00      A   
ATOM   4627  CG  ARG A 489      -2.461 -23.721  -4.062  1.00 10.00      A   
ATOM   4628  CD  ARG A 489      -0.970 -23.429  -4.124  1.00 10.00      A   
ATOM   4629  NE  ARG A 489      -0.236 -24.446  -4.882  1.00 10.00      A   
ATOM   4630  HE  ARG A 489      -0.744 -25.227  -5.204  1.00 10.00      A   
ATOM   4631  CZ  ARG A 489       1.064 -24.381  -5.159  1.00 10.00      A   
ATOM   4632  NH1 ARG A 489       1.791 -23.357  -4.744  1.00 10.00      A   
ATOM   4633 HH11 ARG A 489       1.354 -22.591  -4.185  1.00 10.00      A   
ATOM   4634 HH12 ARG A 489       2.811 -23.311  -4.976  1.00 10.00      A   
ATOM   4635  NH2 ARG A 489       1.639 -25.350  -5.850  1.00 10.00      A   
ATOM   4636 HH21 ARG A 489       2.657 -25.305  -6.077  1.00 10.00      A   
ATOM   4637 HH22 ARG A 489       1.069 -26.168  -6.177  1.00 10.00      A   
ATOM   4638  C   ARG A 489      -3.991 -25.955  -5.205  1.00 10.00      A   
ATOM   4639  O   ARG A 489      -4.100 -26.300  -4.022  1.00 10.00      A   
ATOM   4640  N   ASP A 490      -3.615 -26.781  -6.186  1.00 10.00      A   
ATOM   4641  HN  ASP A 490      -3.605 -26.438  -7.108  1.00 10.00      A   
ATOM   4642  CA  ASP A 490      -3.235 -28.179  -5.951  1.00 10.00      A   
ATOM   4643  CB  ASP A 490      -1.851 -28.285  -5.300  1.00 10.00      A   
ATOM   4644  CG  ASP A 490      -0.712 -27.991  -6.257  1.00 10.00      A   
ATOM   4645  OD1 ASP A 490      -0.038 -28.946  -6.701  1.00 10.00      A   
ATOM   4646  OD2 ASP A 490      -0.481 -26.802  -6.559  1.00 10.00      A   
ATOM   4647  C   ASP A 490      -4.269 -28.926  -5.119  1.00 10.00      A   
ATOM   4648  O   ASP A 490      -3.973 -29.402  -4.021  1.00 10.00      A   
ATOM   4649  N   CYS A 491      -5.481 -29.018  -5.635  1.00 10.00      A   
ATOM   4650  HN  CYS A 491      -5.662 -28.615  -6.511  1.00 10.00      A   
ATOM   4651  CA  CYS A 491      -6.550 -29.717  -4.936  1.00 10.00      A   
ATOM   4652  CB  CYS A 491      -7.549 -28.722  -4.339  1.00 10.00      A   
ATOM   4653  SG  CYS A 491      -6.843 -27.603  -3.102  1.00 10.00      A   
ATOM   4654  HG  CYS A 491      -5.782 -27.018  -3.639  1.00 10.00      A   
ATOM   4655  C   CYS A 491      -7.245 -30.703  -5.875  1.00 10.00      A   
ATOM   4656  O   CYS A 491      -7.232 -30.511  -7.093  1.00 10.00      A   
ATOM   4657  N   PRO A 492      -7.857 -31.776  -5.330  1.00 10.00      A   
ATOM   4658  CA  PRO A 492      -8.548 -32.801  -6.134  1.00 10.00      A   
ATOM   4659  CB  PRO A 492      -8.759 -33.941  -5.137  1.00 10.00      A   
ATOM   4660  CG  PRO A 492      -8.858 -33.255  -3.821  1.00 10.00      A   
ATOM   4661  CD  PRO A 492      -7.911 -32.089  -3.886  1.00 10.00      A   
ATOM   4662  C   PRO A 492      -9.896 -32.334  -6.683  1.00 10.00      A   
ATOM   4663  O   PRO A 492     -10.692 -33.147  -7.160  1.00 10.00      A   
ATOM   4664  N   PHE A 493     -10.153 -31.034  -6.607  1.00 10.00      A   
ATOM   4665  HN  PHE A 493      -9.484 -30.434  -6.221  1.00 10.00      A   
ATOM   4666  CA  PHE A 493     -11.402 -30.481  -7.103  1.00 10.00      A   
ATOM   4667  CB  PHE A 493     -11.606 -29.051  -6.595  1.00 10.00      A   
ATOM   4668  CG  PHE A 493     -11.715 -28.939  -5.098  1.00 10.00      A   
ATOM   4669  CD1 PHE A 493     -11.076 -27.915  -4.423  1.00 10.00      A   
ATOM   4670  CD2 PHE A 493     -12.458 -29.854  -4.368  1.00 10.00      A   
ATOM   4671  CE1 PHE A 493     -11.172 -27.802  -3.049  1.00 10.00      A   
ATOM   4672  CE2 PHE A 493     -12.559 -29.750  -2.993  1.00 10.00      A   
ATOM   4673  CZ  PHE A 493     -11.915 -28.722  -2.335  1.00 10.00      A   
ATOM   4674  C   PHE A 493     -11.422 -30.514  -8.626  1.00 10.00      A   
ATOM   4675  O   PHE A 493     -10.460 -30.095  -9.276  1.00 10.00      A   
ATOM   4676  N   GLY A 494     -12.503 -31.030  -9.185  1.00 10.00      A   
ATOM   4677  HN  GLY A 494     -13.239 -31.350  -8.618  1.00 10.00      A   
ATOM   4678  CA  GLY A 494     -12.620 -31.114 -10.619  1.00 10.00      A   
ATOM   4679  C   GLY A 494     -13.561 -30.074 -11.174  1.00 10.00      A   
ATOM   4680  O   GLY A 494     -13.798 -29.039 -10.554  1.00 10.00      A   
ATOM   4681  N   ASP A 495     -14.097 -30.349 -12.347  1.00 10.00      A   
ATOM   4682  HN  ASP A 495     -13.862 -31.191 -12.796  1.00 10.00      A   
ATOM   4683  CA  ASP A 495     -15.020 -29.428 -12.995  1.00 10.00      A   
ATOM   4684  CB  ASP A 495     -14.690 -29.292 -14.480  1.00 10.00      A   
ATOM   4685  CG  ASP A 495     -14.626 -30.625 -15.197  1.00 10.00      A   
ATOM   4686  OD1 ASP A 495     -13.502 -31.100 -15.472  1.00 10.00      A   
ATOM   4687  OD2 ASP A 495     -15.691 -31.205 -15.488  1.00 10.00      A   
ATOM   4688  C   ASP A 495     -16.466 -29.875 -12.811  1.00 10.00      A   
ATOM   4689  O   ASP A 495     -17.397 -29.252 -13.330  1.00 10.00      A   
ATOM   4690  N   LYS A 496     -16.649 -30.936 -12.040  1.00 10.00      A   
ATOM   4691  HN  LYS A 496     -15.873 -31.361 -11.621  1.00 10.00      A   
ATOM   4692  CA  LYS A 496     -17.974 -31.475 -11.782  1.00 10.00      A   
ATOM   4693  CB  LYS A 496     -17.873 -32.812 -11.044  1.00 10.00      A   
ATOM   4694  CG  LYS A 496     -16.725 -33.696 -11.507  1.00 10.00      A   
ATOM   4695  CD  LYS A 496     -16.733 -35.028 -10.775  1.00 10.00      A   
ATOM   4696  CE  LYS A 496     -15.440 -35.794 -11.004  1.00 10.00      A   
ATOM   4697  NZ  LYS A 496     -14.317 -35.245 -10.199  1.00 10.00      A   
ATOM   4698  HZ1 LYS A 496     -14.078 -35.897  -9.426  1.00 10.00      A   
ATOM   4699  HZ2 LYS A 496     -14.582 -34.322  -9.787  1.00 10.00      A   
ATOM   4700  HZ3 LYS A 496     -13.478 -35.114 -10.798  1.00 10.00      A   
ATOM   4701  C   LYS A 496     -18.801 -30.487 -10.972  1.00 10.00      A   
ATOM   4702  O   LYS A 496     -19.908 -30.113 -11.365  1.00 10.00      A   
ATOM   4703  N   ALA A 497     -18.243 -30.041  -9.854  1.00 10.00      A   
ATOM   4704  HN  ALA A 497     -17.345 -30.369  -9.598  1.00 10.00      A   
ATOM   4705  CA  ALA A 497     -18.929 -29.085  -8.993  1.00 10.00      A   
ATOM   4706  CB  ALA A 497     -18.351 -29.121  -7.589  1.00 10.00      A   
ATOM   4707  C   ALA A 497     -18.844 -27.679  -9.572  1.00 10.00      A   
ATOM   4708  O   ALA A 497     -19.671 -26.819  -9.276  1.00 10.00      A   
ATOM   4709  N   LEU A 498     -17.844 -27.458 -10.411  1.00 10.00      A   
ATOM   4710  HN  LEU A 498     -17.223 -28.190 -10.611  1.00 10.00      A   
ATOM   4711  CA  LEU A 498     -17.640 -26.158 -11.041  1.00 10.00      A   
ATOM   4712  CB  LEU A 498     -16.317 -26.137 -11.814  1.00 10.00      A   
ATOM   4713  CG  LEU A 498     -15.984 -24.834 -12.547  1.00 10.00      A   
ATOM   4714  CD1 LEU A 498     -15.810 -23.694 -11.557  1.00 10.00      A   
ATOM   4715  CD2 LEU A 498     -14.741 -24.997 -13.405  1.00 10.00      A   
ATOM   4716  C   LEU A 498     -18.803 -25.805 -11.965  1.00 10.00      A   
ATOM   4717  O   LEU A 498     -19.355 -24.709 -11.894  1.00 10.00      A   
ATOM   4718  N   LEU A 499     -19.191 -26.749 -12.811  1.00 10.00      A   
ATOM   4719  HN  LEU A 499     -18.726 -27.615 -12.810  1.00 10.00      A   
ATOM   4720  CA  LEU A 499     -20.290 -26.530 -13.753  1.00 10.00      A   
ATOM   4721  CB  LEU A 499     -20.254 -27.569 -14.872  1.00 10.00      A   
ATOM   4722  CG  LEU A 499     -19.177 -27.364 -15.940  1.00 10.00      A   
ATOM   4723  CD1 LEU A 499     -19.030 -28.604 -16.807  1.00 10.00      A   
ATOM   4724  CD2 LEU A 499     -19.495 -26.145 -16.792  1.00 10.00      A   
ATOM   4725  C   LEU A 499     -21.647 -26.549 -13.054  1.00 10.00      A   
ATOM   4726  O   LEU A 499     -22.685 -26.316 -13.677  1.00 10.00      A   
ATOM   4727  N   ALA A 500     -21.629 -26.833 -11.761  1.00 10.00      A   
ATOM   4728  HN  ALA A 500     -20.772 -27.013 -11.323  1.00 10.00      A   
ATOM   4729  CA  ALA A 500     -22.848 -26.885 -10.972  1.00 10.00      A   
ATOM   4730  CB  ALA A 500     -22.845 -28.134 -10.104  1.00 10.00      A   
ATOM   4731  C   ALA A 500     -22.974 -25.639 -10.105  1.00 10.00      A   
ATOM   4732  O   ALA A 500     -23.855 -25.551  -9.247  1.00 10.00      A   
ATOM   4733  N   ASN A 501     -22.086 -24.676 -10.331  1.00 10.00      A   
ATOM   4734  HN  ASN A 501     -21.405 -24.804 -11.031  1.00 10.00      A   
ATOM   4735  CA  ASN A 501     -22.094 -23.432  -9.570  1.00 10.00      A   
ATOM   4736  CB  ASN A 501     -21.056 -23.483  -8.444  1.00 10.00      A   
ATOM   4737  CG  ASN A 501     -21.510 -24.324  -7.266  1.00 10.00      A   
ATOM   4738  OD1 ASN A 501     -22.183 -23.830  -6.359  1.00 10.00      A   
ATOM   4739  ND2 ASN A 501     -21.146 -25.596  -7.265  1.00 10.00      A   
ATOM   4740 HD21 ASN A 501     -20.606 -25.927  -8.020  1.00 10.00      A   
ATOM   4741 HD22 ASN A 501     -21.433 -26.166  -6.516  1.00 10.00      A   
ATOM   4742  C   ASN A 501     -21.831 -22.237 -10.482  1.00 10.00      A   
ATOM   4743  O   ASN A 501     -21.193 -21.262 -10.085  1.00 10.00      A   
ATOM   4744  N   ALA A 502     -22.350 -22.313 -11.699  1.00 10.00      A   
ATOM   4745  HN  ALA A 502     -22.882 -23.103 -11.938  1.00 10.00      A   
ATOM   4746  CA  ALA A 502     -22.171 -21.257 -12.690  1.00 10.00      A   
ATOM   4747  CB  ALA A 502     -22.701 -21.711 -14.043  1.00 10.00      A   
ATOM   4748  C   ALA A 502     -22.840 -19.952 -12.260  1.00 10.00      A   
ATOM   4749  O   ALA A 502     -22.319 -18.865 -12.507  1.00 10.00      A   
ATOM   4750  N   SER A 503     -23.986 -20.060 -11.604  1.00 10.00      A   
ATOM   4751  HN  SER A 503     -24.354 -20.951 -11.422  1.00 10.00      A   
ATOM   4752  CA  SER A 503     -24.720 -18.884 -11.149  1.00 10.00      A   
ATOM   4753  CB  SER A 503     -26.121 -19.297 -10.698  1.00 10.00      A   
ATOM   4754  OG  SER A 503     -26.546 -20.450 -11.407  1.00 10.00      A   
ATOM   4755  HG  SER A 503     -26.686 -20.218 -12.332  1.00 10.00      A   
ATOM   4756  C   SER A 503     -23.978 -18.177 -10.013  1.00 10.00      A   
ATOM   4757  O   SER A 503     -24.064 -16.955  -9.864  1.00 10.00      A   
ATOM   4758  N   LYS A 504     -23.225 -18.955  -9.240  1.00 10.00      A   
ATOM   4759  HN  LYS A 504     -23.174 -19.914  -9.438  1.00 10.00      A   
ATOM   4760  CA  LYS A 504     -22.467 -18.430  -8.111  1.00 10.00      A   
ATOM   4761  CB  LYS A 504     -21.936 -19.584  -7.251  1.00 10.00      A   
ATOM   4762  CG  LYS A 504     -21.284 -19.145  -5.950  1.00 10.00      A   
ATOM   4763  CD  LYS A 504     -22.297 -18.519  -5.008  1.00 10.00      A   
ATOM   4764  CE  LYS A 504     -21.618 -17.854  -3.825  1.00 10.00      A   
ATOM   4765  NZ  LYS A 504     -22.611 -17.233  -2.912  1.00 10.00      A   
ATOM   4766  HZ1 LYS A 504     -22.753 -17.833  -2.074  1.00 10.00      A   
ATOM   4767  HZ2 LYS A 504     -23.525 -17.121  -3.400  1.00 10.00      A   
ATOM   4768  HZ3 LYS A 504     -22.279 -16.296  -2.600  1.00 10.00      A   
ATOM   4769  C   LYS A 504     -21.307 -17.557  -8.581  1.00 10.00      A   
ATOM   4770  O   LYS A 504     -20.879 -16.639  -7.880  1.00 10.00      A   
ATOM   4771  N   LEU A 505     -20.818 -17.838  -9.779  1.00 10.00      A   
ATOM   4772  HN  LEU A 505     -21.227 -18.560 -10.300  1.00 10.00      A   
ATOM   4773  CA  LEU A 505     -19.696 -17.102 -10.348  1.00 10.00      A   
ATOM   4774  CB  LEU A 505     -19.305 -17.700 -11.704  1.00 10.00      A   
ATOM   4775  CG  LEU A 505     -19.134 -19.222 -11.774  1.00 10.00      A   
ATOM   4776  CD1 LEU A 505     -18.885 -19.663 -13.205  1.00 10.00      A   
ATOM   4777  CD2 LEU A 505     -18.002 -19.686 -10.874  1.00 10.00      A   
ATOM   4778  C   LEU A 505     -20.017 -15.614 -10.514  1.00 10.00      A   
ATOM   4779  O   LEU A 505     -19.148 -14.757 -10.351  1.00 10.00      A   
ATOM   4780  N   GLU A 506     -21.278 -15.314 -10.812  1.00 10.00      A   
ATOM   4781  HN  GLU A 506     -21.932 -16.038 -10.892  1.00 10.00      A   
ATOM   4782  CA  GLU A 506     -21.719 -13.937 -11.021  1.00 10.00      A   
ATOM   4783  CB  GLU A 506     -23.154 -13.909 -11.536  1.00 10.00      A   
ATOM   4784  CG  GLU A 506     -23.294 -14.227 -13.008  1.00 10.00      A   
ATOM   4785  CD  GLU A 506     -24.679 -13.913 -13.524  1.00 10.00      A   
ATOM   4786  OE1 GLU A 506     -25.558 -14.793 -13.440  1.00 10.00      A   
ATOM   4787  OE2 GLU A 506     -24.899 -12.784 -14.007  1.00 10.00      A   
ATOM   4788  C   GLU A 506     -21.628 -13.088  -9.761  1.00 10.00      A   
ATOM   4789  O   GLU A 506     -21.429 -11.877  -9.837  1.00 10.00      A   
ATOM   4790  N   THR A 507     -21.773 -13.721  -8.607  1.00 10.00      A   
ATOM   4791  HN  THR A 507     -21.903 -14.694  -8.607  1.00 10.00      A   
ATOM   4792  CA  THR A 507     -21.737 -13.008  -7.334  1.00 10.00      A   
ATOM   4793  CB  THR A 507     -22.725 -13.636  -6.332  1.00 10.00      A   
ATOM   4794  OG1 THR A 507     -23.766 -14.301  -7.061  1.00 10.00      A   
ATOM   4795  HG1 THR A 507     -24.091 -13.708  -7.752  1.00 10.00      A   
ATOM   4796  CG2 THR A 507     -23.350 -12.560  -5.453  1.00 10.00      A   
ATOM   4797  C   THR A 507     -20.338 -12.992  -6.721  1.00 10.00      A   
ATOM   4798  O   THR A 507     -20.165 -12.617  -5.560  1.00 10.00      A   
ATOM   4799  N   MET A 508     -19.342 -13.390  -7.501  1.00 10.00      A   
ATOM   4800  HN  MET A 508     -19.534 -13.662  -8.423  1.00 10.00      A   
ATOM   4801  CA  MET A 508     -17.966 -13.417  -7.022  1.00 10.00      A   
ATOM   4802  CB  MET A 508     -17.427 -14.847  -7.021  1.00 10.00      A   
ATOM   4803  CG  MET A 508     -18.069 -15.752  -5.985  1.00 10.00      A   
ATOM   4804  SD  MET A 508     -17.206 -17.325  -5.816  1.00 10.00      A   
ATOM   4805  CE  MET A 508     -15.547 -16.764  -5.448  1.00 10.00      A   
ATOM   4806  C   MET A 508     -17.078 -12.525  -7.878  1.00 10.00      A   
ATOM   4807  O   MET A 508     -17.343 -12.336  -9.062  1.00 10.00      A   
ATOM   4808  N   ARG A 509     -16.026 -11.978  -7.271  1.00 10.00      A   
ATOM   4809  HN  ARG A 509     -15.866 -12.175  -6.324  1.00 10.00      A   
ATOM   4810  CA  ARG A 509     -15.097 -11.107  -7.985  1.00 10.00      A   
ATOM   4811  CB  ARG A 509     -14.179 -10.353  -7.007  1.00 10.00      A   
ATOM   4812  CG  ARG A 509     -13.191  -9.398  -7.677  1.00 10.00      A   
ATOM   4813  CD  ARG A 509     -11.888  -9.255  -6.884  1.00 10.00      A   
ATOM   4814  NE  ARG A 509     -12.039  -8.437  -5.672  1.00 10.00      A   
ATOM   4815  HE  ARG A 509     -12.955  -8.198  -5.403  1.00 10.00      A   
ATOM   4816  CZ  ARG A 509     -11.014  -7.999  -4.917  1.00 10.00      A   
ATOM   4817  NH1 ARG A 509      -9.757  -8.290  -5.234  1.00 10.00      A   
ATOM   4818 HH11 ARG A 509      -9.537  -8.864  -6.075  1.00 10.00      A   
ATOM   4819 HH12 ARG A 509      -8.972  -7.933  -4.624  1.00 10.00      A   
ATOM   4820  NH2 ARG A 509     -11.243  -7.272  -3.834  1.00 10.00      A   
ATOM   4821 HH21 ARG A 509     -12.212  -7.029  -3.550  1.00 10.00      A   
ATOM   4822 HH22 ARG A 509     -10.435  -6.940  -3.243  1.00 10.00      A   
ATOM   4823  C   ARG A 509     -14.259 -11.913  -8.967  1.00 10.00      A   
ATOM   4824  O   ARG A 509     -14.104 -11.524 -10.124  1.00 10.00      A   
ATOM   4825  N   SER A 510     -13.731 -13.037  -8.501  1.00 10.00      A   
ATOM   4826  HN  SER A 510     -13.896 -13.298  -7.574  1.00 10.00      A   
ATOM   4827  CA  SER A 510     -12.908 -13.892  -9.332  1.00 10.00      A   
ATOM   4828  CB  SER A 510     -11.549 -13.232  -9.566  1.00 10.00      A   
ATOM   4829  OG  SER A 510     -11.112 -12.544  -8.403  1.00 10.00      A   
ATOM   4830  HG  SER A 510     -10.783 -13.179  -7.755  1.00 10.00      A   
ATOM   4831  C   SER A 510     -12.715 -15.262  -8.694  1.00 10.00      A   
ATOM   4832  O   SER A 510     -12.806 -15.412  -7.474  1.00 10.00      A   
ATOM   4833  N   LEU A 511     -12.475 -16.253  -9.531  1.00 10.00      A   
ATOM   4834  HN  LEU A 511     -12.462 -16.068 -10.497  1.00 10.00      A   
ATOM   4835  CA  LEU A 511     -12.243 -17.614  -9.085  1.00 10.00      A   
ATOM   4836  CB  LEU A 511     -13.347 -18.532  -9.615  1.00 10.00      A   
ATOM   4837  CG  LEU A 511     -13.169 -20.025  -9.341  1.00 10.00      A   
ATOM   4838  CD1 LEU A 511     -13.223 -20.308  -7.847  1.00 10.00      A   
ATOM   4839  CD2 LEU A 511     -14.226 -20.824 -10.081  1.00 10.00      A   
ATOM   4840  C   LEU A 511     -10.893 -18.081  -9.602  1.00 10.00      A   
ATOM   4841  O   LEU A 511     -10.671 -18.133 -10.814  1.00 10.00      A   
ATOM   4842  N   TRP A 512      -9.990 -18.403  -8.690  1.00 10.00      A   
ATOM   4843  HN  TRP A 512     -10.222 -18.349  -7.736  1.00 10.00      A   
ATOM   4844  CA  TRP A 512      -8.660 -18.847  -9.070  1.00 10.00      A   
ATOM   4845  CB  TRP A 512      -7.594 -17.973  -8.405  1.00 10.00      A   
ATOM   4846  CG  TRP A 512      -6.187 -18.406  -8.694  1.00 10.00      A   
ATOM   4847  CD1 TRP A 512      -5.285 -18.910  -7.800  1.00 10.00      A   
ATOM   4848  CD2 TRP A 512      -5.522 -18.378  -9.962  1.00 10.00      A   
ATOM   4849  NE1 TRP A 512      -4.096 -19.185  -8.432  1.00 10.00      A   
ATOM   4850  HE1 TRP A 512      -3.287 -19.552  -8.002  1.00 10.00      A   
ATOM   4851  CE2 TRP A 512      -4.219 -18.871  -9.761  1.00 10.00      A   
ATOM   4852  CE3 TRP A 512      -5.903 -17.984 -11.248  1.00 10.00      A   
ATOM   4853  CZ2 TRP A 512      -3.296 -18.977 -10.797  1.00 10.00      A   
ATOM   4854  CZ3 TRP A 512      -4.986 -18.092 -12.274  1.00 10.00      A   
ATOM   4855  CH2 TRP A 512      -3.698 -18.584 -12.043  1.00 10.00      A   
ATOM   4856  C   TRP A 512      -8.437 -20.308  -8.715  1.00 10.00      A   
ATOM   4857  O   TRP A 512      -8.387 -20.674  -7.540  1.00 10.00      A   
ATOM   4858  N   MET A 513      -8.307 -21.138  -9.736  1.00 10.00      A   
ATOM   4859  HN  MET A 513      -8.376 -20.784 -10.651  1.00 10.00      A   
ATOM   4860  CA  MET A 513      -8.065 -22.558  -9.548  1.00 10.00      A   
ATOM   4861  CB  MET A 513      -9.281 -23.385  -9.978  1.00 10.00      A   
ATOM   4862  CG  MET A 513     -10.473 -23.271  -9.041  1.00 10.00      A   
ATOM   4863  SD  MET A 513     -11.861 -24.302  -9.547  1.00 10.00      A   
ATOM   4864  CE  MET A 513     -11.293 -25.917  -9.022  1.00 10.00      A   
ATOM   4865  C   MET A 513      -6.830 -22.972 -10.337  1.00 10.00      A   
ATOM   4866  O   MET A 513      -6.755 -22.755 -11.551  1.00 10.00      A   
ATOM   4867  N   SER A 514      -5.852 -23.546  -9.654  1.00 10.00      A   
ATOM   4868  HN  SER A 514      -5.965 -23.694  -8.688  1.00 10.00      A   
ATOM   4869  CA  SER A 514      -4.618 -23.970 -10.304  1.00 10.00      A   
ATOM   4870  CB  SER A 514      -3.491 -22.988  -9.979  1.00 10.00      A   
ATOM   4871  OG  SER A 514      -3.796 -22.255  -8.803  1.00 10.00      A   
ATOM   4872  HG  SER A 514      -4.730 -22.009  -8.811  1.00 10.00      A   
ATOM   4873  C   SER A 514      -4.232 -25.394  -9.909  1.00 10.00      A   
ATOM   4874  O   SER A 514      -4.433 -25.801  -8.758  1.00 10.00      A   
ATOM   4875  N   SER A 515      -3.695 -26.147 -10.876  1.00 10.00      A   
ATOM   4876  HN  SER A 515      -3.578 -25.755 -11.772  1.00 10.00      A   
ATOM   4877  CA  SER A 515      -3.268 -27.530 -10.660  1.00 10.00      A   
ATOM   4878  CB  SER A 515      -2.075 -27.586  -9.701  1.00 10.00      A   
ATOM   4879  OG  SER A 515      -1.001 -26.806 -10.195  1.00 10.00      A   
ATOM   4880  HG  SER A 515      -0.568 -26.361  -9.461  1.00 10.00      A   
ATOM   4881  C   SER A 515      -4.420 -28.406 -10.171  1.00 10.00      A   
ATOM   4882  O   SER A 515      -4.221 -29.371  -9.425  1.00 10.00      A   
ATOM   4883  N   CYS A 516      -5.625 -28.061 -10.592  1.00 10.00      A   
ATOM   4884  HN  CYS A 516      -5.723 -27.279 -11.179  1.00 10.00      A   
ATOM   4885  CA  CYS A 516      -6.807 -28.811 -10.214  1.00 10.00      A   
ATOM   4886  CB  CYS A 516      -7.958 -27.864  -9.879  1.00 10.00      A   
ATOM   4887  SG  CYS A 516      -7.539 -26.645  -8.609  1.00 10.00      A   
ATOM   4888  HG  CYS A 516      -6.257 -26.330  -8.764  1.00 10.00      A   
ATOM   4889  C   CYS A 516      -7.191 -29.780 -11.325  1.00 10.00      A   
ATOM   4890  O   CYS A 516      -6.553 -29.805 -12.379  1.00 10.00      A   
ATOM   4891  N   SER A 517      -8.234 -30.564 -11.099  1.00 10.00      A   
ATOM   4892  HN  SER A 517      -8.735 -30.470 -10.259  1.00 10.00      A   
ATOM   4893  CA  SER A 517      -8.671 -31.553 -12.075  1.00 10.00      A   
ATOM   4894  CB  SER A 517      -9.135 -32.821 -11.360  1.00 10.00      A   
ATOM   4895  OG  SER A 517      -8.176 -33.213 -10.391  1.00 10.00      A   
ATOM   4896  HG  SER A 517      -8.559 -33.888  -9.818  1.00 10.00      A   
ATOM   4897  C   SER A 517      -9.760 -31.016 -12.998  1.00 10.00      A   
ATOM   4898  O   SER A 517     -10.667 -31.747 -13.401  1.00 10.00      A   
ATOM   4899  N   VAL A 518      -9.662 -29.739 -13.347  1.00 10.00      A   
ATOM   4900  HN  VAL A 518      -8.911 -29.205 -13.006  1.00 10.00      A   
ATOM   4901  CA  VAL A 518     -10.636 -29.115 -14.238  1.00 10.00      A   
ATOM   4902  CB  VAL A 518     -10.758 -27.592 -13.994  1.00 10.00      A   
ATOM   4903  CG1 VAL A 518     -11.808 -26.974 -14.911  1.00 10.00      A   
ATOM   4904  CG2 VAL A 518     -11.083 -27.305 -12.534  1.00 10.00      A   
ATOM   4905  C   VAL A 518     -10.242 -29.371 -15.690  1.00 10.00      A   
ATOM   4906  O   VAL A 518      -9.187 -28.917 -16.146  1.00 10.00      A   
ATOM   4907  N   SER A 519     -11.081 -30.106 -16.405  1.00 10.00      A   
ATOM   4908  HN  SER A 519     -11.913 -30.431 -15.980  1.00 10.00      A   
ATOM   4909  CA  SER A 519     -10.812 -30.442 -17.799  1.00 10.00      A   
ATOM   4910  CB  SER A 519     -11.675 -31.624 -18.253  1.00 10.00      A   
ATOM   4911  OG  SER A 519     -13.055 -31.364 -18.051  1.00 10.00      A   
ATOM   4912  HG  SER A 519     -13.234 -31.290 -17.095  1.00 10.00      A   
ATOM   4913  C   SER A 519     -11.007 -29.246 -18.731  1.00 10.00      A   
ATOM   4914  O   SER A 519     -11.811 -28.347 -18.458  1.00 10.00      A   
ATOM   4915  N   PHE A 520     -10.263 -29.243 -19.834  1.00 10.00      A   
ATOM   4916  HN  PHE A 520      -9.633 -29.982 -19.987  1.00 10.00      A   
ATOM   4917  CA  PHE A 520     -10.349 -28.172 -20.819  1.00 10.00      A   
ATOM   4918  CB  PHE A 520      -9.302 -28.382 -21.923  1.00 10.00      A   
ATOM   4919  CG  PHE A 520      -9.389 -27.409 -23.065  1.00 10.00      A   
ATOM   4920  CD1 PHE A 520      -9.351 -26.042 -22.831  1.00 10.00      A   
ATOM   4921  CD2 PHE A 520      -9.510 -27.860 -24.370  1.00 10.00      A   
ATOM   4922  CE1 PHE A 520      -9.434 -25.144 -23.874  1.00 10.00      A   
ATOM   4923  CE2 PHE A 520      -9.593 -26.967 -25.419  1.00 10.00      A   
ATOM   4924  CZ  PHE A 520      -9.555 -25.607 -25.171  1.00 10.00      A   
ATOM   4925  C   PHE A 520     -11.750 -28.116 -21.424  1.00 10.00      A   
ATOM   4926  O   PHE A 520     -12.271 -27.037 -21.712  1.00 10.00      A   
ATOM   4927  N   GLY A 521     -12.355 -29.285 -21.600  1.00 10.00      A   
ATOM   4928  HN  GLY A 521     -11.882 -30.112 -21.354  1.00 10.00      A   
ATOM   4929  CA  GLY A 521     -13.693 -29.360 -22.163  1.00 10.00      A   
ATOM   4930  C   GLY A 521     -14.710 -28.594 -21.345  1.00 10.00      A   
ATOM   4931  O   GLY A 521     -15.578 -27.919 -21.896  1.00 10.00      A   
ATOM   4932  N   ALA A 522     -14.598 -28.688 -20.026  1.00 10.00      A   
ATOM   4933  HN  ALA A 522     -13.881 -29.240 -19.643  1.00 10.00      A   
ATOM   4934  CA  ALA A 522     -15.517 -27.994 -19.135  1.00 10.00      A   
ATOM   4935  CB  ALA A 522     -15.383 -28.522 -17.723  1.00 10.00      A   
ATOM   4936  C   ALA A 522     -15.274 -26.493 -19.165  1.00 10.00      A   
ATOM   4937  O   ALA A 522     -16.206 -25.703 -19.022  1.00 10.00      A   
ATOM   4938  N   CYS A 523     -14.019 -26.106 -19.352  1.00 10.00      A   
ATOM   4939  HN  CYS A 523     -13.319 -26.787 -19.448  1.00 10.00      A   
ATOM   4940  CA  CYS A 523     -13.654 -24.696 -19.412  1.00 10.00      A   
ATOM   4941  CB  CYS A 523     -12.143 -24.536 -19.589  1.00 10.00      A   
ATOM   4942  SG  CYS A 523     -11.147 -25.379 -18.334  1.00 10.00      A   
ATOM   4943  HG  CYS A 523     -11.557 -26.640 -18.252  1.00 10.00      A   
ATOM   4944  C   CYS A 523     -14.397 -24.008 -20.555  1.00 10.00      A   
ATOM   4945  O   CYS A 523     -14.936 -22.913 -20.390  1.00 10.00      A   
ATOM   4946  N   LYS A 524     -14.440 -24.669 -21.708  1.00 10.00      A   
ATOM   4947  HN  LYS A 524     -14.001 -25.545 -21.775  1.00 10.00      A   
ATOM   4948  CA  LYS A 524     -15.129 -24.125 -22.872  1.00 10.00      A   
ATOM   4949  CB  LYS A 524     -14.784 -24.925 -24.126  1.00 10.00      A   
ATOM   4950  CG  LYS A 524     -13.310 -24.916 -24.492  1.00 10.00      A   
ATOM   4951  CD  LYS A 524     -13.048 -25.740 -25.742  1.00 10.00      A   
ATOM   4952  CE  LYS A 524     -13.407 -27.201 -25.525  1.00 10.00      A   
ATOM   4953  NZ  LYS A 524     -13.170 -28.027 -26.737  1.00 10.00      A   
ATOM   4954  HZ1 LYS A 524     -12.171 -27.981 -27.016  1.00 10.00      A   
ATOM   4955  HZ2 LYS A 524     -13.753 -27.684 -27.526  1.00 10.00      A   
ATOM   4956  HZ3 LYS A 524     -13.421 -29.025 -26.542  1.00 10.00      A   
ATOM   4957  C   LYS A 524     -16.637 -24.157 -22.657  1.00 10.00      A   
ATOM   4958  O   LYS A 524     -17.345 -23.209 -22.995  1.00 10.00      A   
ATOM   4959  N   LEU A 525     -17.113 -25.254 -22.083  1.00 10.00      A   
ATOM   4960  HN  LEU A 525     -16.487 -25.965 -21.827  1.00 10.00      A   
ATOM   4961  CA  LEU A 525     -18.534 -25.432 -21.815  1.00 10.00      A   
ATOM   4962  CB  LEU A 525     -18.788 -26.803 -21.182  1.00 10.00      A   
ATOM   4963  CG  LEU A 525     -20.242 -27.276 -21.164  1.00 10.00      A   
ATOM   4964  CD1 LEU A 525     -20.736 -27.543 -22.579  1.00 10.00      A   
ATOM   4965  CD2 LEU A 525     -20.391 -28.518 -20.304  1.00 10.00      A   
ATOM   4966  C   LEU A 525     -19.061 -24.328 -20.902  1.00 10.00      A   
ATOM   4967  O   LEU A 525     -20.152 -23.802 -21.113  1.00 10.00      A   
ATOM   4968  N   LEU A 526     -18.274 -23.977 -19.891  1.00 10.00      A   
ATOM   4969  HN  LEU A 526     -17.415 -24.440 -19.768  1.00 10.00      A   
ATOM   4970  CA  LEU A 526     -18.657 -22.935 -18.952  1.00 10.00      A   
ATOM   4971  CB  LEU A 526     -17.678 -22.878 -17.775  1.00 10.00      A   
ATOM   4972  CG  LEU A 526     -18.085 -21.998 -16.588  1.00 10.00      A   
ATOM   4973  CD1 LEU A 526     -19.458 -22.396 -16.064  1.00 10.00      A   
ATOM   4974  CD2 LEU A 526     -17.046 -22.084 -15.481  1.00 10.00      A   
ATOM   4975  C   LEU A 526     -18.749 -21.579 -19.642  1.00 10.00      A   
ATOM   4976  O   LEU A 526     -19.704 -20.836 -19.426  1.00 10.00      A   
ATOM   4977  N   GLY A 527     -17.762 -21.266 -20.476  1.00 10.00      A   
ATOM   4978  HN  GLY A 527     -17.021 -21.899 -20.607  1.00 10.00      A   
ATOM   4979  CA  GLY A 527     -17.761 -19.997 -21.186  1.00 10.00      A   
ATOM   4980  C   GLY A 527     -18.898 -19.905 -22.182  1.00 10.00      A   
ATOM   4981  O   GLY A 527     -19.482 -18.837 -22.390  1.00 10.00      A   
ATOM   4982  N   GLN A 528     -19.221 -21.037 -22.793  1.00 10.00      A   
ATOM   4983  HN  GLN A 528     -18.718 -21.853 -22.583  1.00 10.00      A   
ATOM   4984  CA  GLN A 528     -20.298 -21.100 -23.768  1.00 10.00      A   
ATOM   4985  CB  GLN A 528     -20.221 -22.402 -24.569  1.00 10.00      A   
ATOM   4986  CG  GLN A 528     -19.694 -22.234 -25.985  1.00 10.00      A   
ATOM   4987  CD  GLN A 528     -20.645 -21.449 -26.865  1.00 10.00      A   
ATOM   4988  OE1 GLN A 528     -21.860 -21.482 -26.666  1.00 10.00      A   
ATOM   4989  NE2 GLN A 528     -20.101 -20.738 -27.842  1.00 10.00      A   
ATOM   4990 HE21 GLN A 528     -19.124 -20.758 -27.941  1.00 10.00      A   
ATOM   4991 HE22 GLN A 528     -20.695 -20.221 -28.425  1.00 10.00      A   
ATOM   4992  C   GLN A 528     -21.654 -20.979 -23.079  1.00 10.00      A   
ATOM   4993  O   GLN A 528     -22.662 -20.685 -23.718  1.00 10.00      A   
ATOM   4994  N   LYS A 529     -21.670 -21.205 -21.772  1.00 10.00      A   
ATOM   4995  HN  LYS A 529     -20.831 -21.435 -21.318  1.00 10.00      A   
ATOM   4996  CA  LYS A 529     -22.896 -21.118 -20.994  1.00 10.00      A   
ATOM   4997  CB  LYS A 529     -22.942 -22.223 -19.931  1.00 10.00      A   
ATOM   4998  CG  LYS A 529     -24.190 -22.200 -19.060  1.00 10.00      A   
ATOM   4999  CD  LYS A 529     -24.163 -23.312 -18.025  1.00 10.00      A   
ATOM   5000  CE  LYS A 529     -25.311 -23.174 -17.036  1.00 10.00      A   
ATOM   5001  NZ  LYS A 529     -26.635 -23.414 -17.666  1.00 10.00      A   
ATOM   5002  HZ1 LYS A 529     -26.663 -24.358 -18.097  1.00 10.00      A   
ATOM   5003  HZ2 LYS A 529     -26.815 -22.704 -18.402  1.00 10.00      A   
ATOM   5004  HZ3 LYS A 529     -27.388 -23.350 -16.950  1.00 10.00      A   
ATOM   5005  C   LYS A 529     -23.018 -19.748 -20.335  1.00 10.00      A   
ATOM   5006  O   LYS A 529     -24.088 -19.136 -20.340  1.00 10.00      A   
ATOM   5007  N   MET A 530     -21.913 -19.267 -19.778  1.00 10.00      A   
ATOM   5008  HN  MET A 530     -21.084 -19.799 -19.819  1.00 10.00      A   
ATOM   5009  CA  MET A 530     -21.884 -17.971 -19.108  1.00 10.00      A   
ATOM   5010  CB  MET A 530     -21.413 -18.126 -17.657  1.00 10.00      A   
ATOM   5011  CG  MET A 530     -22.230 -19.104 -16.823  1.00 10.00      A   
ATOM   5012  SD  MET A 530     -23.927 -18.552 -16.541  1.00 10.00      A   
ATOM   5013  CE  MET A 530     -23.649 -16.981 -15.722  1.00 10.00      A   
ATOM   5014  C   MET A 530     -20.964 -17.002 -19.846  1.00 10.00      A   
ATOM   5015  O   MET A 530     -19.784 -16.880 -19.511  1.00 10.00      A   
ATOM   5016  N   PRO A 531     -21.492 -16.287 -20.857  1.00 10.00      A   
ATOM   5017  CA  PRO A 531     -20.706 -15.331 -21.650  1.00 10.00      A   
ATOM   5018  CB  PRO A 531     -21.626 -15.008 -22.829  1.00 10.00      A   
ATOM   5019  CG  PRO A 531     -23.001 -15.227 -22.298  1.00 10.00      A   
ATOM   5020  CD  PRO A 531     -22.894 -16.359 -21.313  1.00 10.00      A   
ATOM   5021  C   PRO A 531     -20.388 -14.057 -20.873  1.00 10.00      A   
ATOM   5022  O   PRO A 531     -19.596 -13.228 -21.320  1.00 10.00      A   
ATOM   5023  N   LYS A 532     -21.002 -13.911 -19.705  1.00 10.00      A   
ATOM   5024  HN  LYS A 532     -21.609 -14.615 -19.398  1.00 10.00      A   
ATOM   5025  CA  LYS A 532     -20.791 -12.737 -18.868  1.00 10.00      A   
ATOM   5026  CB  LYS A 532     -21.999 -12.509 -17.952  1.00 10.00      A   
ATOM   5027  CG  LYS A 532     -23.184 -11.848 -18.641  1.00 10.00      A   
ATOM   5028  CD  LYS A 532     -24.314 -11.555 -17.661  1.00 10.00      A   
ATOM   5029  CE  LYS A 532     -25.135 -12.801 -17.364  1.00 10.00      A   
ATOM   5030  NZ  LYS A 532     -26.161 -12.563 -16.315  1.00 10.00      A   
ATOM   5031  HZ1 LYS A 532     -26.869 -13.325 -16.328  1.00 10.00      A   
ATOM   5032  HZ2 LYS A 532     -26.645 -11.661 -16.479  1.00 10.00      A   
ATOM   5033  HZ3 LYS A 532     -25.709 -12.538 -15.370  1.00 10.00      A   
ATOM   5034  C   LYS A 532     -19.510 -12.861 -18.044  1.00 10.00      A   
ATOM   5035  O   LYS A 532     -19.151 -11.955 -17.292  1.00 10.00      A   
ATOM   5036  N   LEU A 533     -18.824 -13.984 -18.184  1.00 10.00      A   
ATOM   5037  HN  LEU A 533     -19.142 -14.670 -18.809  1.00 10.00      A   
ATOM   5038  CA  LEU A 533     -17.594 -14.215 -17.449  1.00 10.00      A   
ATOM   5039  CB  LEU A 533     -17.800 -15.278 -16.365  1.00 10.00      A   
ATOM   5040  CG  LEU A 533     -18.462 -14.809 -15.066  1.00 10.00      A   
ATOM   5041  CD1 LEU A 533     -19.959 -15.073 -15.087  1.00 10.00      A   
ATOM   5042  CD2 LEU A 533     -17.815 -15.471 -13.862  1.00 10.00      A   
ATOM   5043  C   LEU A 533     -16.474 -14.634 -18.388  1.00 10.00      A   
ATOM   5044  O   LEU A 533     -16.719 -15.242 -19.433  1.00 10.00      A   
ATOM   5045  N   ASN A 534     -15.248 -14.295 -18.020  1.00 10.00      A   
ATOM   5046  HN  ASN A 534     -15.118 -13.807 -17.178  1.00 10.00      A   
ATOM   5047  CA  ASN A 534     -14.089 -14.641 -18.825  1.00 10.00      A   
ATOM   5048  CB  ASN A 534     -13.116 -13.463 -18.949  1.00 10.00      A   
ATOM   5049  CG  ASN A 534     -13.546 -12.427 -19.968  1.00 10.00      A   
ATOM   5050  OD1 ASN A 534     -14.367 -12.696 -20.850  1.00 10.00      A   
ATOM   5051  ND2 ASN A 534     -12.975 -11.235 -19.870  1.00 10.00      A   
ATOM   5052 HD21 ASN A 534     -12.309 -11.093 -19.158  1.00 10.00      A   
ATOM   5053 HD22 ASN A 534     -13.247 -10.536 -20.508  1.00 10.00      A   
ATOM   5054  C   ASN A 534     -13.362 -15.828 -18.226  1.00 10.00      A   
ATOM   5055  O   ASN A 534     -12.824 -15.742 -17.118  1.00 10.00      A   
ATOM   5056  N   VAL A 535     -13.377 -16.940 -18.942  1.00 10.00      A   
ATOM   5057  HN  VAL A 535     -13.853 -16.947 -19.798  1.00 10.00      A   
ATOM   5058  CA  VAL A 535     -12.694 -18.142 -18.500  1.00 10.00      A   
ATOM   5059  CB  VAL A 535     -13.456 -19.424 -18.912  1.00 10.00      A   
ATOM   5060  CG1 VAL A 535     -12.815 -20.660 -18.295  1.00 10.00      A   
ATOM   5061  CG2 VAL A 535     -14.920 -19.331 -18.507  1.00 10.00      A   
ATOM   5062  C   VAL A 535     -11.297 -18.150 -19.106  1.00 10.00      A   
ATOM   5063  O   VAL A 535     -11.060 -18.765 -20.147  1.00 10.00      A   
ATOM   5064  N   GLU A 536     -10.385 -17.438 -18.464  1.00 10.00      A   
ATOM   5065  HN  GLU A 536     -10.633 -16.978 -17.632  1.00 10.00      A   
ATOM   5066  CA  GLU A 536      -9.022 -17.334 -18.940  1.00 10.00      A   
ATOM   5067  CB  GLU A 536      -8.343 -16.085 -18.372  1.00 10.00      A   
ATOM   5068  CG  GLU A 536      -8.998 -14.776 -18.790  1.00 10.00      A   
ATOM   5069  CD  GLU A 536      -8.105 -13.578 -18.551  1.00 10.00      A   
ATOM   5070  OE1 GLU A 536      -6.971 -13.761 -18.062  1.00 10.00      A   
ATOM   5071  OE2 GLU A 536      -8.529 -12.444 -18.867  1.00 10.00      A   
ATOM   5072  C   GLU A 536      -8.216 -18.578 -18.602  1.00 10.00      A   
ATOM   5073  O   GLU A 536      -7.849 -18.805 -17.445  1.00 10.00      A   
ATOM   5074  N   VAL A 537      -7.973 -19.395 -19.615  1.00 10.00      A   
ATOM   5075  HN  VAL A 537      -8.346 -19.183 -20.500  1.00 10.00      A   
ATOM   5076  CA  VAL A 537      -7.191 -20.605 -19.453  1.00 10.00      A   
ATOM   5077  CB  VAL A 537      -7.551 -21.657 -20.525  1.00 10.00      A   
ATOM   5078  CG1 VAL A 537      -6.662 -22.888 -20.400  1.00 10.00      A   
ATOM   5079  CG2 VAL A 537      -9.019 -22.047 -20.417  1.00 10.00      A   
ATOM   5080  C   VAL A 537      -5.709 -20.269 -19.554  1.00 10.00      A   
ATOM   5081  O   VAL A 537      -5.223 -19.889 -20.619  1.00 10.00      A   
ATOM   5082  N   ILE A 538      -5.006 -20.392 -18.436  1.00 10.00      A   
ATOM   5083  HN  ILE A 538      -5.457 -20.711 -17.624  1.00 10.00      A   
ATOM   5084  CA  ILE A 538      -3.579 -20.105 -18.387  1.00 10.00      A   
ATOM   5085  CB  ILE A 538      -3.193 -19.280 -17.136  1.00 10.00      A   
ATOM   5086  CG1 ILE A 538      -4.142 -18.087 -16.966  1.00 10.00      A   
ATOM   5087  CG2 ILE A 538      -1.748 -18.804 -17.240  1.00 10.00      A   
ATOM   5088  CD1 ILE A 538      -3.909 -17.292 -15.701  1.00 10.00      A   
ATOM   5089  C   ILE A 538      -2.799 -21.415 -18.401  1.00 10.00      A   
ATOM   5090  O   ILE A 538      -2.658 -22.078 -17.368  1.00 10.00      A   
ATOM   5091  N   ASP A 539      -2.307 -21.787 -19.571  1.00 10.00      A   
ATOM   5092  HN  ASP A 539      -2.434 -21.205 -20.357  1.00 10.00      A   
ATOM   5093  CA  ASP A 539      -1.567 -23.030 -19.727  1.00 10.00      A   
ATOM   5094  CB  ASP A 539      -2.450 -24.051 -20.450  1.00 10.00      A   
ATOM   5095  CG  ASP A 539      -1.935 -25.467 -20.339  1.00 10.00      A   
ATOM   5096  OD1 ASP A 539      -2.524 -26.266 -19.568  1.00 10.00      A   
ATOM   5097  OD2 ASP A 539      -0.956 -25.794 -21.030  1.00 10.00      A   
ATOM   5098  C   ASP A 539      -0.272 -22.790 -20.498  1.00 10.00      A   
ATOM   5099  O   ASP A 539      -0.256 -22.070 -21.500  1.00 10.00      A   
ATOM   5100  N   GLU A 540       0.816 -23.377 -20.020  1.00 10.00      A   
ATOM   5101  HN  GLU A 540       0.747 -23.926 -19.200  1.00 10.00      A   
ATOM   5102  CA  GLU A 540       2.119 -23.211 -20.652  1.00 10.00      A   
ATOM   5103  CB  GLU A 540       3.174 -22.878 -19.600  1.00 10.00      A   
ATOM   5104  CG  GLU A 540       2.829 -21.677 -18.735  1.00 10.00      A   
ATOM   5105  CD  GLU A 540       3.948 -21.308 -17.790  1.00 10.00      A   
ATOM   5106  OE1 GLU A 540       4.153 -22.030 -16.789  1.00 10.00      A   
ATOM   5107  OE2 GLU A 540       4.638 -20.301 -18.048  1.00 10.00      A   
ATOM   5108  C   GLU A 540       2.546 -24.444 -21.453  1.00 10.00      A   
ATOM   5109  O   GLU A 540       3.701 -24.548 -21.871  1.00 10.00      A   
ATOM   5110  N   ARG A 541       1.628 -25.374 -21.673  1.00 10.00      A   
ATOM   5111  HN  ARG A 541       0.709 -25.254 -21.317  1.00 10.00      A   
ATOM   5112  CA  ARG A 541       1.944 -26.581 -22.430  1.00 10.00      A   
ATOM   5113  CB  ARG A 541       1.256 -27.802 -21.818  1.00 10.00      A   
ATOM   5114  CG  ARG A 541       1.546 -28.009 -20.343  1.00 10.00      A   
ATOM   5115  CD  ARG A 541       0.261 -28.173 -19.549  1.00 10.00      A   
ATOM   5116  NE  ARG A 541      -0.261 -29.538 -19.601  1.00 10.00      A   
ATOM   5117  HE  ARG A 541       0.375 -30.253 -19.825  1.00 10.00      A   
ATOM   5118  CZ  ARG A 541      -1.537 -29.854 -19.374  1.00 10.00      A   
ATOM   5119  NH1 ARG A 541      -2.426 -28.908 -19.091  1.00 10.00      A   
ATOM   5120 HH11 ARG A 541      -2.133 -27.895 -19.061  1.00 10.00      A   
ATOM   5121 HH12 ARG A 541      -3.422 -29.162 -18.900  1.00 10.00      A   
ATOM   5122  NH2 ARG A 541      -1.924 -31.126 -19.426  1.00 10.00      A   
ATOM   5123 HH21 ARG A 541      -2.917 -31.380 -19.247  1.00 10.00      A   
ATOM   5124 HH22 ARG A 541      -1.230 -31.875 -19.644  1.00 10.00      A   
ATOM   5125  C   ARG A 541       1.528 -26.423 -23.891  1.00 10.00      A   
ATOM   5126  O   ARG A 541       1.496 -27.392 -24.653  1.00 10.00      A   
ATOM   5127  N   GLY A 542       1.214 -25.196 -24.281  1.00 10.00      A   
ATOM   5128  HN  GLY A 542       1.271 -24.455 -23.638  1.00 10.00      A   
ATOM   5129  CA  GLY A 542       0.795 -24.933 -25.641  1.00 10.00      A   
ATOM   5130  C   GLY A 542      -0.714 -24.895 -25.771  1.00 10.00      A   
ATOM   5131  O   GLY A 542      -1.420 -24.852 -24.765  1.00 10.00      A   
ATOM   5132  N   ALA A 543      -1.204 -24.930 -27.008  1.00 10.00      A   
ATOM   5133  HN  ALA A 543      -0.582 -24.995 -27.762  1.00 10.00      A   
ATOM   5134  CA  ALA A 543      -2.640 -24.891 -27.275  1.00 10.00      A   
ATOM   5135  CB  ALA A 543      -2.909 -24.845 -28.771  1.00 10.00      A   
ATOM   5136  C   ALA A 543      -3.354 -26.080 -26.639  1.00 10.00      A   
ATOM   5137  O   ALA A 543      -3.008 -27.237 -26.888  1.00 10.00      A   
ATOM   5138  N   PRO A 544      -4.354 -25.804 -25.794  1.00 10.00      A   
ATOM   5139  CA  PRO A 544      -5.124 -26.846 -25.109  1.00 10.00      A   
ATOM   5140  CB  PRO A 544      -6.040 -26.062 -24.160  1.00 10.00      A   
ATOM   5141  CG  PRO A 544      -5.456 -24.690 -24.085  1.00 10.00      A   
ATOM   5142  CD  PRO A 544      -4.796 -24.454 -25.411  1.00 10.00      A   
ATOM   5143  C   PRO A 544      -5.955 -27.688 -26.077  1.00 10.00      A   
ATOM   5144  O   PRO A 544      -6.309 -28.826 -25.770  1.00 10.00      A   
ATOM   5145  N   ASP A 545      -6.243 -27.127 -27.249  1.00 10.00      A   
ATOM   5146  HN  ASP A 545      -5.920 -26.219 -27.433  1.00 10.00      A   
ATOM   5147  CA  ASP A 545      -7.030 -27.824 -28.269  1.00 10.00      A   
ATOM   5148  CB  ASP A 545      -7.392 -26.889 -29.423  1.00 10.00      A   
ATOM   5149  CG  ASP A 545      -8.735 -26.219 -29.226  1.00 10.00      A   
ATOM   5150  OD1 ASP A 545      -9.760 -26.825 -29.599  1.00 10.00      A   
ATOM   5151  OD2 ASP A 545      -8.774 -25.083 -28.704  1.00 10.00      A   
ATOM   5152  C   ASP A 545      -6.291 -29.039 -28.805  1.00 10.00      A   
ATOM   5153  O   ASP A 545      -6.906 -29.988 -29.288  1.00 10.00      A   
ATOM   5154  N   SER A 546      -4.967 -29.010 -28.715  1.00 10.00      A   
ATOM   5155  HN  SER A 546      -4.526 -28.224 -28.324  1.00 10.00      A   
ATOM   5156  CA  SER A 546      -4.148 -30.111 -29.190  1.00 10.00      A   
ATOM   5157  CB  SER A 546      -2.725 -29.619 -29.441  1.00 10.00      A   
ATOM   5158  OG  SER A 546      -2.715 -28.218 -29.666  1.00 10.00      A   
ATOM   5159  HG  SER A 546      -2.866 -28.046 -30.601  1.00 10.00      A   
ATOM   5160  C   SER A 546      -4.139 -31.263 -28.184  1.00 10.00      A   
ATOM   5161  O   SER A 546      -3.533 -32.306 -28.425  1.00 10.00      A   
ATOM   5162  N   ARG A 547      -4.816 -31.070 -27.060  1.00 10.00      A   
ATOM   5163  HN  ARG A 547      -5.304 -30.226 -26.933  1.00 10.00      A   
ATOM   5164  CA  ARG A 547      -4.887 -32.083 -26.019  1.00 10.00      A   
ATOM   5165  CB  ARG A 547      -4.445 -31.494 -24.678  1.00 10.00      A   
ATOM   5166  CG  ARG A 547      -2.941 -31.444 -24.481  1.00 10.00      A   
ATOM   5167  CD  ARG A 547      -2.576 -30.856 -23.124  1.00 10.00      A
[truncated: 221,457 more chars]
