# Supplementary material for: Flexibility of intrinsically disordered degrons in AUX/IAA proteins reinforces auxin co-receptor assemblies
Source: Nat Commun. 2020 May 8;11:2277. doi: 10.1038/s41467-020-16147-2 (PMC7210949; doi:10.1038/s41467-020-16147-2)
Supplement: Supplementary file 9 — Supplementary Data 6 [file 41467_2020_16147_MOESM9_ESM.gz › haddock_files/IAA07/No_disorder_restraint/cluster5_2.pdb]

REMARK FILENAME="complex_229w.pdb0"
REMARK ===============================================================
REMARK HADDOCK run for complex
REMARK initial structure: complex_229.pdb
REMARK final NOE weights: unambig 50 amb: 50
REMARK ===============================================================
REMARK            total,bonds,angles,improper,dihe,vdw,elec,air,cdih,coup,rdcs,vean,dani,xpcs,rg
REMARK energies: -166.39, 0, 0, 0, 0, -40.3701, -127.897, 1.87705, 0, 0, 0, 0, 0, 0, 0
REMARK ===============================================================
REMARK            bonds,angles,impropers,dihe,air,cdih,coup,rdcs,vean,dani,xpcs
REMARK rms-dev.: 0,0,0,0,4.040068E-02,0,0, 0, 0, 0, 0
REMARK ===============================================================
REMARK               air,cdih,coup,rdcs,vean,dani,xpcs
REMARK               >0.3,>5,>1,>0,>5,>0.2,>0.2
REMARK violations.: 0, 0, 0, 0, 0, 0, 0
REMARK ===============================================================
REMARK                        CVpartition#,violations,rms
REMARK AIRs cross-validation: 2, 0, NaN
REMARK ===============================================================
REMARK NCS energy: 0
REMARK ===============================================================
REMARK Symmetry energy: 0
REMARK ===============================================================
REMARK Desolvation energy: 13.7641
REMARK Internal energy free molecules: -22432.8
REMARK Internal energy complex: -33637.9
REMARK Binding energy: -11359.6
REMARK ===============================================================
REMARK buried surface area: 1052.99
REMARK ===============================================================
REMARK water - chain1: 0 0 0
REMARK water - chain2: 0 0 0
REMARK water - chain3: 0 0 0
REMARK water - chain4: 0 0 0
REMARK water - chain5: 0 0 0
REMARK water - chain6: 0 0 0
REMARK ===============================================================
REMARK water - water: 0 0 0
REMARK ===============================================================
REMARK DATE:14-Feb-2019  05:56:22       created by user: enmr049
REMARK VERSION:1.3U
ATOM      1  N   PHE A   9     -34.742  19.922  -6.835  1.00 10.00      A   
ATOM      2  HN  PHE A   9     -34.882  20.046  -7.803  1.00 10.00      A   
ATOM      3  CA  PHE A   9     -33.572  20.523  -6.211  1.00 10.00      A   
ATOM      4  CB  PHE A   9     -32.926  19.545  -5.227  1.00 10.00      A   
ATOM      5  CG  PHE A   9     -33.845  19.110  -4.126  1.00 10.00      A   
ATOM      6  CD1 PHE A   9     -34.391  17.839  -4.126  1.00 10.00      A   
ATOM      7  CD2 PHE A   9     -34.164  19.975  -3.093  1.00 10.00      A   
ATOM      8  CE1 PHE A   9     -35.237  17.435  -3.116  1.00 10.00      A   
ATOM      9  CE2 PHE A   9     -35.011  19.578  -2.080  1.00 10.00      A   
ATOM     10  CZ  PHE A   9     -35.547  18.306  -2.090  1.00 10.00      A   
ATOM     11  C   PHE A   9     -32.551  20.939  -7.266  1.00 10.00      A   
ATOM     12  O   PHE A   9     -32.310  20.198  -8.221  1.00 10.00      A   
ATOM     13  N   PRO A  10     -31.956  22.132  -7.114  1.00 10.00      A   
ATOM     14  CA  PRO A  10     -30.945  22.643  -8.050  1.00 10.00      A   
ATOM     15  CB  PRO A  10     -30.588  24.022  -7.479  1.00 10.00      A   
ATOM     16  CG  PRO A  10     -31.736  24.386  -6.599  1.00 10.00      A   
ATOM     17  CD  PRO A  10     -32.240  23.093  -6.033  1.00 10.00      A   
ATOM     18  C   PRO A  10     -29.700  21.750  -8.096  1.00 10.00      A   
ATOM     19  O   PRO A  10     -29.399  21.032  -7.136  1.00 10.00      A   
ATOM     20  N   GLU A  11     -28.977  21.811  -9.210  1.00 10.00      A   
ATOM     21  HN  GLU A  11     -29.258  22.421  -9.926  1.00 10.00      A   
ATOM     22  CA  GLU A  11     -27.772  21.007  -9.402  1.00 10.00      A   
ATOM     23  CB  GLU A  11     -27.134  21.299 -10.764  1.00 10.00      A   
ATOM     24  CG  GLU A  11     -28.119  21.555 -11.895  1.00 10.00      A   
ATOM     25  CD  GLU A  11     -28.968  20.349 -12.238  1.00 10.00      A   
ATOM     26  OE1 GLU A  11     -28.399  19.287 -12.571  1.00 10.00      A   
ATOM     27  OE2 GLU A  11     -30.210  20.467 -12.207  1.00 10.00      A   
ATOM     28  C   GLU A  11     -26.751  21.271  -8.296  1.00 10.00      A   
ATOM     29  O   GLU A  11     -26.187  20.338  -7.720  1.00 10.00      A   
ATOM     30  N   GLU A  12     -26.526  22.552  -8.010  1.00 10.00      A   
ATOM     31  HN  GLU A  12     -27.001  23.243  -8.525  1.00 10.00      A   
ATOM     32  CA  GLU A  12     -25.580  22.968  -6.978  1.00 10.00      A   
ATOM     33  CB  GLU A  12     -25.522  24.495  -6.892  1.00 10.00      A   
ATOM     34  CG  GLU A  12     -26.881  25.169  -6.783  1.00 10.00      A   
ATOM     35  CD  GLU A  12     -26.799  26.672  -6.932  1.00 10.00      A   
ATOM     36  OE1 GLU A  12     -25.689  27.191  -7.174  1.00 10.00      A   
ATOM     37  OE2 GLU A  12     -27.845  27.344  -6.816  1.00 10.00      A   
ATOM     38  C   GLU A  12     -25.929  22.373  -5.616  1.00 10.00      A   
ATOM     39  O   GLU A  12     -25.042  22.005  -4.841  1.00 10.00      A   
ATOM     40  N   VAL A  13     -27.221  22.281  -5.331  1.00 10.00      A   
ATOM     41  HN  VAL A  13     -27.877  22.586  -5.991  1.00 10.00      A   
ATOM     42  CA  VAL A  13     -27.686  21.728  -4.070  1.00 10.00      A   
ATOM     43  CB  VAL A  13     -29.208  21.920  -3.895  1.00 10.00      A   
ATOM     44  CG1 VAL A  13     -29.746  21.029  -2.786  1.00 10.00      A   
ATOM     45  CG2 VAL A  13     -29.526  23.376  -3.606  1.00 10.00      A   
ATOM     46  C   VAL A  13     -27.357  20.244  -4.011  1.00 10.00      A   
ATOM     47  O   VAL A  13     -26.765  19.765  -3.043  1.00 10.00      A   
ATOM     48  N   LEU A  14     -27.718  19.528  -5.071  1.00 10.00      A   
ATOM     49  HN  LEU A  14     -28.161  19.979  -5.828  1.00 10.00      A   
ATOM     50  CA  LEU A  14     -27.473  18.095  -5.140  1.00 10.00      A   
ATOM     51  CB  LEU A  14     -28.133  17.488  -6.378  1.00 10.00      A   
ATOM     52  CG  LEU A  14     -29.664  17.509  -6.385  1.00 10.00      A   
ATOM     53  CD1 LEU A  14     -30.205  17.040  -7.725  1.00 10.00      A   
ATOM     54  CD2 LEU A  14     -30.216  16.653  -5.256  1.00 10.00      A   
ATOM     55  C   LEU A  14     -25.982  17.783  -5.100  1.00 10.00      A   
ATOM     56  O   LEU A  14     -25.566  16.832  -4.439  1.00 10.00      A   
ATOM     57  N   GLU A  15     -25.179  18.595  -5.790  1.00 10.00      A   
ATOM     58  HN  GLU A  15     -25.573  19.333  -6.312  1.00 10.00      A   
ATOM     59  CA  GLU A  15     -23.729  18.405  -5.804  1.00 10.00      A   
ATOM     60  CB  GLU A  15     -23.041  19.448  -6.691  1.00 10.00      A   
ATOM     61  CG  GLU A  15     -21.695  19.000  -7.252  1.00 10.00      A   
ATOM     62  CD  GLU A  15     -20.601  20.033  -7.061  1.00 10.00      A   
ATOM     63  OE1 GLU A  15     -20.901  21.247  -7.116  1.00 10.00      A   
ATOM     64  OE2 GLU A  15     -19.428  19.638  -6.863  1.00 10.00      A   
ATOM     65  C   GLU A  15     -23.186  18.495  -4.385  1.00 10.00      A   
ATOM     66  O   GLU A  15     -22.304  17.730  -3.991  1.00 10.00      A   
ATOM     67  N   HIS A  16     -23.740  19.419  -3.613  1.00 10.00      A   
ATOM     68  HN  HIS A  16     -24.445  19.993  -3.988  1.00 10.00      A   
ATOM     69  CA  HIS A  16     -23.329  19.608  -2.231  1.00 10.00      A   
ATOM     70  CB  HIS A  16     -23.974  20.861  -1.642  1.00 10.00      A   
ATOM     71  CG  HIS A  16     -23.129  21.524  -0.605  1.00 10.00      A   
ATOM     72  ND1 HIS A  16     -22.426  22.668  -0.888  1.00 10.00      A   
ATOM     73  CD2 HIS A  16     -22.887  21.155   0.678  1.00 10.00      A   
ATOM     74  CE1 HIS A  16     -21.772  22.970   0.217  1.00 10.00      A   
ATOM     75  NE2 HIS A  16     -22.019  22.084   1.186  1.00 10.00      A   
ATOM     76  HE2 HIS A  16     -21.628  22.084   2.098  1.00 10.00      A   
ATOM     77  C   HIS A  16     -23.692  18.383  -1.399  1.00 10.00      A   
ATOM     78  O   HIS A  16     -22.886  17.899  -0.607  1.00 10.00      A   
ATOM     79  N   VAL A  17     -24.906  17.886  -1.594  1.00 10.00      A   
ATOM     80  HN  VAL A  17     -25.505  18.327  -2.237  1.00 10.00      A   
ATOM     81  CA  VAL A  17     -25.383  16.713  -0.876  1.00 10.00      A   
ATOM     82  CB  VAL A  17     -26.847  16.394  -1.258  1.00 10.00      A   
ATOM     83  CG1 VAL A  17     -27.308  15.086  -0.635  1.00 10.00      A   
ATOM     84  CG2 VAL A  17     -27.767  17.533  -0.844  1.00 10.00      A   
ATOM     85  C   VAL A  17     -24.495  15.508  -1.187  1.00 10.00      A   
ATOM     86  O   VAL A  17     -24.100  14.758  -0.293  1.00 10.00      A   
ATOM     87  N   PHE A  18     -24.136  15.365  -2.457  1.00 10.00      A   
ATOM     88  HN  PHE A  18     -24.447  16.024  -3.117  1.00 10.00      A   
ATOM     89  CA  PHE A  18     -23.299  14.257  -2.903  1.00 10.00      A   
ATOM     90  CB  PHE A  18     -23.321  14.145  -4.434  1.00 10.00      A   
ATOM     91  CG  PHE A  18     -24.688  13.921  -5.026  1.00 10.00      A   
ATOM     92  CD1 PHE A  18     -24.925  14.190  -6.363  1.00 10.00      A   
ATOM     93  CD2 PHE A  18     -25.734  13.445  -4.248  1.00 10.00      A   
ATOM     94  CE1 PHE A  18     -26.173  13.991  -6.915  1.00 10.00      A   
ATOM     95  CE2 PHE A  18     -26.987  13.245  -4.792  1.00 10.00      A   
ATOM     96  CZ  PHE A  18     -27.206  13.518  -6.129  1.00 10.00      A   
ATOM     97  C   PHE A  18     -21.861  14.401  -2.404  1.00 10.00      A   
ATOM     98  O   PHE A  18     -21.090  13.439  -2.423  1.00 10.00      A   
ATOM     99  N   SER A  19     -21.509  15.593  -1.934  1.00 10.00      A   
ATOM    100  HN  SER A  19     -22.172  16.316  -1.911  1.00 10.00      A   
ATOM    101  CA  SER A  19     -20.166  15.846  -1.433  1.00 10.00      A   
ATOM    102  CB  SER A  19     -19.896  17.350  -1.332  1.00 10.00      A   
ATOM    103  OG  SER A  19     -20.054  17.984  -2.593  1.00 10.00      A   
ATOM    104  HG  SER A  19     -20.801  17.585  -3.062  1.00 10.00      A   
ATOM    105  C   SER A  19     -19.944  15.168  -0.078  1.00 10.00      A   
ATOM    106  O   SER A  19     -18.806  14.953   0.342  1.00 10.00      A   
ATOM    107  N   PHE A  20     -21.035  14.819   0.595  1.00 10.00      A   
ATOM    108  HN  PHE A  20     -21.922  15.009   0.210  1.00 10.00      A   
ATOM    109  CA  PHE A  20     -20.945  14.161   1.895  1.00 10.00      A   
ATOM    110  CB  PHE A  20     -22.070  14.627   2.819  1.00 10.00      A   
ATOM    111  CG  PHE A  20     -21.965  16.074   3.210  1.00 10.00      A   
ATOM    112  CD1 PHE A  20     -22.873  17.005   2.729  1.00 10.00      A   
ATOM    113  CD2 PHE A  20     -20.955  16.504   4.056  1.00 10.00      A   
ATOM    114  CE1 PHE A  20     -22.776  18.335   3.086  1.00 10.00      A   
ATOM    115  CE2 PHE A  20     -20.855  17.833   4.417  1.00 10.00      A   
ATOM    116  CZ  PHE A  20     -21.767  18.748   3.931  1.00 10.00      A   
ATOM    117  C   PHE A  20     -20.960  12.644   1.741  1.00 10.00      A   
ATOM    118  O   PHE A  20     -20.751  11.906   2.701  1.00 10.00      A   
ATOM    119  N   ILE A  21     -21.209  12.187   0.525  1.00 10.00      A   
ATOM    120  HN  ILE A  21     -21.365  12.826  -0.202  1.00 10.00      A   
ATOM    121  CA  ILE A  21     -21.244  10.762   0.233  1.00 10.00      A   
ATOM    122  CB  ILE A  21     -22.535  10.376  -0.525  1.00 10.00      A   
ATOM    123  CG1 ILE A  21     -23.763  10.902   0.225  1.00 10.00      A   
ATOM    124  CG2 ILE A  21     -22.625   8.867  -0.692  1.00 10.00      A   
ATOM    125  CD1 ILE A  21     -25.068  10.722  -0.518  1.00 10.00      A   
ATOM    126  C   ILE A  21     -20.035  10.403  -0.615  1.00 10.00      A   
ATOM    127  O   ILE A  21     -20.048  10.582  -1.831  1.00 10.00      A   
ATOM    128  N   GLN A  22     -18.984   9.920   0.032  1.00 10.00      A   
ATOM    129  HN  GLN A  22     -19.029   9.802   1.006  1.00 10.00      A   
ATOM    130  CA  GLN A  22     -17.762   9.562  -0.675  1.00 10.00      A   
ATOM    131  CB  GLN A  22     -16.551  10.280  -0.077  1.00 10.00      A   
ATOM    132  CG  GLN A  22     -16.651  11.798  -0.121  1.00 10.00      A   
ATOM    133  CD  GLN A  22     -16.845  12.342  -1.524  1.00 10.00      A   
ATOM    134  OE1 GLN A  22     -16.331  11.797  -2.500  1.00 10.00      A   
ATOM    135  NE2 GLN A  22     -17.595  13.423  -1.632  1.00 10.00      A   
ATOM    136 HE21 GLN A  22     -17.977  13.808  -0.810  1.00 10.00      A   
ATOM    137 HE22 GLN A  22     -17.744  13.798  -2.526  1.00 10.00      A   
ATOM    138  C   GLN A  22     -17.534   8.057  -0.717  1.00 10.00      A   
ATOM    139  O   GLN A  22     -16.499   7.595  -1.200  1.00 10.00      A   
ATOM    140  N   LEU A  23     -18.486   7.295  -0.191  1.00 10.00      A   
ATOM    141  HN  LEU A  23     -19.272   7.717   0.215  1.00 10.00      A   
ATOM    142  CA  LEU A  23     -18.380   5.844  -0.202  1.00 10.00      A   
ATOM    143  CB  LEU A  23     -19.228   5.221   0.912  1.00 10.00      A   
ATOM    144  CG  LEU A  23     -18.928   3.753   1.231  1.00 10.00      A   
ATOM    145  CD1 LEU A  23     -17.513   3.601   1.773  1.00 10.00      A   
ATOM    146  CD2 LEU A  23     -19.944   3.187   2.211  1.00 10.00      A   
ATOM    147  C   LEU A  23     -18.815   5.310  -1.562  1.00 10.00      A   
ATOM    148  O   LEU A  23     -19.940   5.560  -1.995  1.00 10.00      A   
ATOM    149  N   ASP A  24     -17.924   4.576  -2.222  1.00 10.00      A   
ATOM    150  HN  ASP A  24     -17.053   4.403  -1.806  1.00 10.00      A   
ATOM    151  CA  ASP A  24     -18.189   4.018  -3.550  1.00 10.00      A   
ATOM    152  CB  ASP A  24     -17.035   3.124  -4.018  1.00 10.00      A   
ATOM    153  CG  ASP A  24     -15.668   3.701  -3.710  1.00 10.00      A   
ATOM    154  OD1 ASP A  24     -15.060   4.323  -4.606  1.00 10.00      A   
ATOM    155  OD2 ASP A  24     -15.188   3.520  -2.567  1.00 10.00      A   
ATOM    156  C   ASP A  24     -19.497   3.236  -3.603  1.00 10.00      A   
ATOM    157  O   ASP A  24     -20.292   3.417  -4.522  1.00 10.00      A   
ATOM    158  N   LYS A  25     -19.720   2.378  -2.612  1.00 10.00      A   
ATOM    159  HN  LYS A  25     -19.044   2.278  -1.903  1.00 10.00      A   
ATOM    160  CA  LYS A  25     -20.939   1.567  -2.559  1.00 10.00      A   
ATOM    161  CB  LYS A  25     -20.930   0.624  -1.354  1.00 10.00      A   
ATOM    162  CG  LYS A  25     -20.208  -0.689  -1.607  1.00 10.00      A   
ATOM    163  CD  LYS A  25     -20.394  -1.660  -0.453  1.00 10.00      A   
ATOM    164  CE  LYS A  25     -20.026  -3.079  -0.858  1.00 10.00      A   
ATOM    165  NZ  LYS A  25     -21.040  -3.689  -1.758  1.00 10.00      A   
ATOM    166  HZ1 LYS A  25     -20.882  -4.714  -1.833  1.00 10.00      A   
ATOM    167  HZ2 LYS A  25     -20.977  -3.270  -2.714  1.00 10.00      A   
ATOM    168  HZ3 LYS A  25     -21.996  -3.525  -1.384  1.00 10.00      A   
ATOM    169  C   LYS A  25     -22.205   2.425  -2.570  1.00 10.00      A   
ATOM    170  O   LYS A  25     -23.149   2.150  -3.318  1.00 10.00      A   
ATOM    171  N   ASP A  26     -22.214   3.470  -1.752  1.00 10.00      A   
ATOM    172  HN  ASP A  26     -21.434   3.641  -1.185  1.00 10.00      A   
ATOM    173  CA  ASP A  26     -23.359   4.370  -1.682  1.00 10.00      A   
ATOM    174  CB  ASP A  26     -23.273   5.281  -0.456  1.00 10.00      A   
ATOM    175  CG  ASP A  26     -23.576   4.553   0.835  1.00 10.00      A   
ATOM    176  OD1 ASP A  26     -24.632   3.890   0.917  1.00 10.00      A   
ATOM    177  OD2 ASP A  26     -22.757   4.632   1.772  1.00 10.00      A   
ATOM    178  C   ASP A  26     -23.442   5.203  -2.950  1.00 10.00      A   
ATOM    179  O   ASP A  26     -24.529   5.461  -3.465  1.00 10.00      A   
ATOM    180  N   ARG A  27     -22.281   5.602  -3.459  1.00 10.00      A   
ATOM    181  HN  ARG A  27     -21.446   5.361  -2.993  1.00 10.00      A   
ATOM    182  CA  ARG A  27     -22.208   6.395  -4.679  1.00 10.00      A   
ATOM    183  CB  ARG A  27     -20.763   6.783  -4.995  1.00 10.00      A   
ATOM    184  CG  ARG A  27     -20.338   8.115  -4.403  1.00 10.00      A   
ATOM    185  CD  ARG A  27     -21.155   9.252  -4.986  1.00 10.00      A   
ATOM    186  NE  ARG A  27     -20.702  10.557  -4.521  1.00 10.00      A   
ATOM    187  HE  ARG A  27     -20.657  10.701  -3.541  1.00 10.00      A   
ATOM    188  CZ  ARG A  27     -20.324  11.540  -5.329  1.00 10.00      A   
ATOM    189  NH1 ARG A  27     -20.334  11.370  -6.649  1.00 10.00      A   
ATOM    190 HH11 ARG A  27     -20.629  10.446  -7.062  1.00 10.00      A   
ATOM    191 HH12 ARG A  27     -20.047  12.143  -7.281  1.00 10.00      A   
ATOM    192  NH2 ARG A  27     -19.975  12.714  -4.819  1.00 10.00      A   
ATOM    193 HH21 ARG A  27     -19.999  12.860  -3.779  1.00 10.00      A   
ATOM    194 HH22 ARG A  27     -19.676  13.493  -5.439  1.00 10.00      A   
ATOM    195  C   ARG A  27     -22.820   5.641  -5.854  1.00 10.00      A   
ATOM    196  O   ARG A  27     -23.531   6.223  -6.670  1.00 10.00      A   
ATOM    197  N   ASN A  28     -22.548   4.341  -5.921  1.00 10.00      A   
ATOM    198  HN  ASN A  28     -21.965   3.938  -5.238  1.00 10.00      A   
ATOM    199  CA  ASN A  28     -23.076   3.497  -6.990  1.00 10.00      A   
ATOM    200  CB  ASN A  28     -22.465   2.092  -6.936  1.00 10.00      A   
ATOM    201  CG  ASN A  28     -21.002   2.066  -7.330  1.00 10.00      A   
ATOM    202  OD1 ASN A  28     -20.522   2.942  -8.057  1.00 10.00      A   
ATOM    203  ND2 ASN A  28     -20.284   1.062  -6.857  1.00 10.00      A   
ATOM    204 HD21 ASN A  28     -20.735   0.391  -6.286  1.00 10.00      A   
ATOM    205 HD22 ASN A  28     -19.331   1.018  -7.093  1.00 10.00      A   
ATOM    206  C   ASN A  28     -24.592   3.402  -6.909  1.00 10.00      A   
ATOM    207  O   ASN A  28     -25.269   3.195  -7.917  1.00 10.00      A   
ATOM    208  N   SER A  29     -25.121   3.557  -5.703  1.00 10.00      A   
ATOM    209  HN  SER A  29     -24.529   3.724  -4.941  1.00 10.00      A   
ATOM    210  CA  SER A  29     -26.555   3.493  -5.486  1.00 10.00      A   
ATOM    211  CB  SER A  29     -26.848   3.208  -4.011  1.00 10.00      A   
ATOM    212  OG  SER A  29     -26.078   2.106  -3.546  1.00 10.00      A   
ATOM    213  HG  SER A  29     -25.169   2.393  -3.381  1.00 10.00      A   
ATOM    214  C   SER A  29     -27.229   4.793  -5.931  1.00 10.00      A   
ATOM    215  O   SER A  29     -28.358   4.783  -6.432  1.00 10.00      A   
ATOM    216  N   VAL A  30     -26.519   5.906  -5.765  1.00 10.00      A   
ATOM    217  HN  VAL A  30     -25.618   5.842  -5.380  1.00 10.00      A   
ATOM    218  CA  VAL A  30     -27.036   7.218  -6.138  1.00 10.00      A   
ATOM    219  CB  VAL A  30     -26.104   8.352  -5.656  1.00 10.00      A   
ATOM    220  CG1 VAL A  30     -26.643   9.713  -6.069  1.00 10.00      A   
ATOM    221  CG2 VAL A  30     -25.927   8.287  -4.146  1.00 10.00      A   
ATOM    222  C   VAL A  30     -27.239   7.332  -7.647  1.00 10.00      A   
ATOM    223  O   VAL A  30     -28.243   7.871  -8.108  1.00 10.00      A   
ATOM    224  N   SER A  31     -26.299   6.795  -8.416  1.00 10.00      A   
ATOM    225  HN  SER A  31     -25.526   6.356  -7.998  1.00 10.00      A   
ATOM    226  CA  SER A  31     -26.377   6.853  -9.871  1.00 10.00      A   
ATOM    227  CB  SER A  31     -24.993   6.618 -10.482  1.00 10.00      A   
ATOM    228  OG  SER A  31     -24.096   6.070  -9.529  1.00 10.00      A   
ATOM    229  HG  SER A  31     -23.481   6.764  -9.232  1.00 10.00      A   
ATOM    230  C   SER A  31     -27.388   5.857 -10.444  1.00 10.00      A   
ATOM    231  O   SER A  31     -27.505   5.711 -11.659  1.00 10.00      A   
ATOM    232  N   LEU A  32     -28.127   5.183  -9.573  1.00 10.00      A   
ATOM    233  HN  LEU A  32     -28.010   5.345  -8.611  1.00 10.00      A   
ATOM    234  CA  LEU A  32     -29.104   4.205 -10.019  1.00 10.00      A   
ATOM    235  CB  LEU A  32     -28.780   2.817  -9.463  1.00 10.00      A   
ATOM    236  CG  LEU A  32     -27.842   1.955 -10.308  1.00 10.00      A   
ATOM    237  CD1 LEU A  32     -27.379   0.738  -9.522  1.00 10.00      A   
ATOM    238  CD2 LEU A  32     -28.528   1.533 -11.598  1.00 10.00      A   
ATOM    239  C   LEU A  32     -30.528   4.603  -9.654  1.00 10.00      A   
ATOM    240  O   LEU A  32     -31.471   3.855  -9.920  1.00 10.00      A   
ATOM    241  N   VAL A  33     -30.689   5.769  -9.035  1.00 10.00      A   
ATOM    242  HN  VAL A  33     -29.904   6.321  -8.832  1.00 10.00      A   
ATOM    243  CA  VAL A  33     -32.017   6.234  -8.648  1.00 10.00      A   
ATOM    244  CB  VAL A  33     -31.994   7.234  -7.467  1.00 10.00      A   
ATOM    245  CG1 VAL A  33     -31.278   6.634  -6.268  1.00 10.00      A   
ATOM    246  CG2 VAL A  33     -31.364   8.559  -7.865  1.00 10.00      A   
ATOM    247  C   VAL A  33     -32.763   6.827  -9.840  1.00 10.00      A   
ATOM    248  O   VAL A  33     -33.973   6.644  -9.975  1.00 10.00      A   
ATOM    249  N   CYS A  34     -32.023   7.525 -10.693  1.00 10.00      A   
ATOM    250  HN  CYS A  34     -31.067   7.629 -10.511  1.00 10.00      A   
ATOM    251  CA  CYS A  34     -32.569   8.151 -11.889  1.00 10.00      A   
ATOM    252  CB  CYS A  34     -33.555   9.269 -11.524  1.00 10.00      A   
ATOM    253  SG  CYS A  34     -32.880  10.549 -10.439  1.00 10.00      A   
ATOM    254  HG  CYS A  34     -33.893  11.090  -9.775  1.00 10.00      A   
ATOM    255  C   CYS A  34     -31.421   8.711 -12.718  1.00 10.00      A   
ATOM    256  O   CYS A  34     -30.296   8.823 -12.222  1.00 10.00      A   
ATOM    257  N   LYS A  35     -31.693   9.059 -13.967  1.00 10.00      A   
ATOM    258  HN  LYS A  35     -32.614   8.943 -14.315  1.00 10.00      A   
ATOM    259  CA  LYS A  35     -30.661   9.596 -14.840  1.00 10.00      A   
ATOM    260  CB  LYS A  35     -31.126   9.624 -16.295  1.00 10.00      A   
ATOM    261  CG  LYS A  35     -30.054  10.093 -17.264  1.00 10.00      A   
ATOM    262  CD  LYS A  35     -30.592  10.228 -18.675  1.00 10.00      A   
ATOM    263  CE  LYS A  35     -29.534  10.783 -19.617  1.00 10.00      A   
ATOM    264  NZ  LYS A  35     -28.282   9.984 -19.589  1.00 10.00      A   
ATOM    265  HZ1 LYS A  35     -28.505   8.972 -19.506  1.00 10.00      A   
ATOM    266  HZ2 LYS A  35     -27.689  10.269 -18.775  1.00 10.00      A   
ATOM    267  HZ3 LYS A  35     -27.741  10.138 -20.462  1.00 10.00      A   
ATOM    268  C   LYS A  35     -30.213  10.986 -14.395  1.00 10.00      A   
ATOM    269  O   LYS A  35     -29.036  11.330 -14.499  1.00 10.00      A   
ATOM    270  N   SER A  36     -31.149  11.772 -13.882  1.00 10.00      A   
ATOM    271  HN  SER A  36     -32.068  11.437 -13.814  1.00 10.00      A   
ATOM    272  CA  SER A  36     -30.853  13.124 -13.427  1.00 10.00      A   
ATOM    273  CB  SER A  36     -32.118  13.754 -12.854  1.00 10.00      A   
ATOM    274  OG  SER A  36     -33.261  13.230 -13.508  1.00 10.00      A   
ATOM    275  HG  SER A  36     -33.263  13.521 -14.432  1.00 10.00      A   
ATOM    276  C   SER A  36     -29.733  13.135 -12.387  1.00 10.00      A   
ATOM    277  O   SER A  36     -28.784  13.913 -12.490  1.00 10.00      A   
ATOM    278  N   TRP A  37     -29.837  12.253 -11.397  1.00 10.00      A   
ATOM    279  HN  TRP A  37     -30.604  11.642 -11.377  1.00 10.00      A   
ATOM    280  CA  TRP A  37     -28.831  12.172 -10.348  1.00 10.00      A   
ATOM    281  CB  TRP A  37     -29.381  11.463  -9.106  1.00 10.00      A   
ATOM    282  CG  TRP A  37     -30.321  12.305  -8.288  1.00 10.00      A   
ATOM    283  CD1 TRP A  37     -31.082  13.354  -8.721  1.00 10.00      A   
ATOM    284  CD2 TRP A  37     -30.601  12.164  -6.890  1.00 10.00      A   
ATOM    285  NE1 TRP A  37     -31.818  13.871  -7.682  1.00 10.00      A   
ATOM    286  HE1 TRP A  37     -32.443  14.633  -7.740  1.00 10.00      A   
ATOM    287  CE2 TRP A  37     -31.538  13.159  -6.547  1.00 10.00      A   
ATOM    288  CE3 TRP A  37     -30.149  11.294  -5.892  1.00 10.00      A   
ATOM    289  CZ2 TRP A  37     -32.032  13.305  -5.254  1.00 10.00      A   
ATOM    290  CZ3 TRP A  37     -30.640  11.441  -4.609  1.00 10.00      A   
ATOM    291  CH2 TRP A  37     -31.572  12.439  -4.301  1.00 10.00      A   
ATOM    292  C   TRP A  37     -27.566  11.485 -10.859  1.00 10.00      A   
ATOM    293  O   TRP A  37     -26.461  11.780 -10.404  1.00 10.00      A   
ATOM    294  N   TYR A  38     -27.737  10.597 -11.831  1.00 10.00      A   
ATOM    295  HN  TYR A  38     -28.642  10.436 -12.172  1.00 10.00      A   
ATOM    296  CA  TYR A  38     -26.621   9.864 -12.420  1.00 10.00      A   
ATOM    297  CB  TYR A  38     -27.153   8.813 -13.409  1.00 10.00      A   
ATOM    298  CG  TYR A  38     -26.113   8.202 -14.330  1.00 10.00      A   
ATOM    299  CD1 TYR A  38     -26.000   8.614 -15.654  1.00 10.00      A   
ATOM    300  CD2 TYR A  38     -25.251   7.210 -13.883  1.00 10.00      A   
ATOM    301  CE1 TYR A  38     -25.060   8.055 -16.503  1.00 10.00      A   
ATOM    302  CE2 TYR A  38     -24.306   6.647 -14.723  1.00 10.00      A   
ATOM    303  CZ  TYR A  38     -24.215   7.075 -16.031  1.00 10.00      A   
ATOM    304  OH  TYR A  38     -23.276   6.518 -16.869  1.00 10.00      A   
ATOM    305  HH  TYR A  38     -23.332   5.555 -16.817  1.00 10.00      A   
ATOM    306  C   TYR A  38     -25.645  10.818 -13.111  1.00 10.00      A   
ATOM    307  O   TYR A  38     -24.426  10.680 -12.983  1.00 10.00      A   
ATOM    308  N   GLU A  39     -26.189  11.796 -13.826  1.00 10.00      A   
ATOM    309  HN  GLU A  39     -27.166  11.856 -13.887  1.00 10.00      A   
ATOM    310  CA  GLU A  39     -25.373  12.770 -14.540  1.00 10.00      A   
ATOM    311  CB  GLU A  39     -26.226  13.595 -15.501  1.00 10.00      A   
ATOM    312  CG  GLU A  39     -26.955  12.773 -16.550  1.00 10.00      A   
ATOM    313  CD  GLU A  39     -26.024  11.962 -17.427  1.00 10.00      A   
ATOM    314  OE1 GLU A  39     -26.447  10.893 -17.916  1.00 10.00      A   
ATOM    315  OE2 GLU A  39     -24.870  12.391 -17.641  1.00 10.00      A   
ATOM    316  C   GLU A  39     -24.620  13.690 -13.581  1.00 10.00      A   
ATOM    317  O   GLU A  39     -23.530  14.174 -13.899  1.00 10.00      A   
ATOM    318  N   ILE A  40     -25.208  13.939 -12.417  1.00 10.00      A   
ATOM    319  HN  ILE A  40     -26.086  13.538 -12.227  1.00 10.00      A   
ATOM    320  CA  ILE A  40     -24.579  14.800 -11.415  1.00 10.00      A   
ATOM    321  CB  ILE A  40     -25.614  15.411 -10.441  1.00 10.00      A   
ATOM    322  CG1 ILE A  40     -26.754  16.069 -11.219  1.00 10.00      A   
ATOM    323  CG2 ILE A  40     -24.951  16.430  -9.521  1.00 10.00      A   
ATOM    324  CD1 ILE A  40     -27.917  16.501 -10.355  1.00 10.00      A   
ATOM    325  C   ILE A  40     -23.541  14.013 -10.622  1.00 10.00      A   
ATOM    326  O   ILE A  40     -22.446  14.506 -10.352  1.00 10.00      A   
ATOM    327  N   GLU A  41     -23.894  12.780 -10.273  1.00 10.00      A   
ATOM    328  HN  GLU A  41     -24.782  12.450 -10.534  1.00 10.00      A   
ATOM    329  CA  GLU A  41     -23.017  11.896  -9.508  1.00 10.00      A   
ATOM    330  CB  GLU A  41     -23.712  10.543  -9.303  1.00 10.00      A   
ATOM    331  CG  GLU A  41     -23.180   9.712  -8.145  1.00 10.00      A   
ATOM    332  CD  GLU A  41     -21.987   8.859  -8.524  1.00 10.00      A   
ATOM    333  OE1 GLU A  41     -22.166   7.862  -9.256  1.00 10.00      A   
ATOM    334  OE2 GLU A  41     -20.865   9.171  -8.077  1.00 10.00      A   
ATOM    335  C   GLU A  41     -21.685  11.696 -10.232  1.00 10.00      A   
ATOM    336  O   GLU A  41     -20.614  11.835  -9.638  1.00 10.00      A   
ATOM    337  N   ARG A  42     -21.768  11.411 -11.527  1.00 10.00      A   
ATOM    338  HN  ARG A  42     -22.655  11.348 -11.941  1.00 10.00      A   
ATOM    339  CA  ARG A  42     -20.583  11.178 -12.353  1.00 10.00      A   
ATOM    340  CB  ARG A  42     -20.989  10.718 -13.762  1.00 10.00      A   
ATOM    341  CG  ARG A  42     -21.740  11.763 -14.579  1.00 10.00      A   
ATOM    342  CD  ARG A  42     -22.171  11.229 -15.939  1.00 10.00      A   
ATOM    343  NE  ARG A  42     -21.089  11.257 -16.927  1.00 10.00      A   
ATOM    344  HE  ARG A  42     -20.165  11.153 -16.593  1.00 10.00      A   
ATOM    345  CZ  ARG A  42     -21.286  11.417 -18.240  1.00 10.00      A   
ATOM    346  NH1 ARG A  42     -22.514  11.578 -18.725  1.00 10.00      A   
ATOM    347 HH11 ARG A  42     -23.346  11.587 -18.085  1.00 10.00      A   
ATOM    348 HH12 ARG A  42     -22.657  11.699 -19.754  1.00 10.00      A   
ATOM    349  NH2 ARG A  42     -20.256  11.446 -19.072  1.00 10.00      A   
ATOM    350 HH21 ARG A  42     -19.279  11.345 -18.710  1.00 10.00      A   
ATOM    351 HH22 ARG A  42     -20.416  11.569 -20.097  1.00 10.00      A   
ATOM    352  C   ARG A  42     -19.672  12.403 -12.436  1.00 10.00      A   
ATOM    353  O   ARG A  42     -18.490  12.285 -12.749  1.00 10.00      A   
ATOM    354  N   TRP A  43     -20.218  13.570 -12.138  1.00 10.00      A   
ATOM    355  HN  TRP A  43     -21.157  13.607 -11.860  1.00 10.00      A   
ATOM    356  CA  TRP A  43     -19.452  14.805 -12.208  1.00 10.00      A   
ATOM    357  CB  TRP A  43     -20.285  15.909 -12.866  1.00 10.00      A   
ATOM    358  CG  TRP A  43     -20.168  15.959 -14.361  1.00 10.00      A   
ATOM    359  CD1 TRP A  43     -20.056  14.900 -15.218  1.00 10.00      A   
ATOM    360  CD2 TRP A  43     -20.153  17.135 -15.179  1.00 10.00      A   
ATOM    361  NE1 TRP A  43     -19.976  15.345 -16.514  1.00 10.00      A   
ATOM    362  HE1 TRP A  43     -19.888  14.775 -17.312  1.00 10.00      A   
ATOM    363  CE2 TRP A  43     -20.031  16.714 -16.518  1.00 10.00      A   
ATOM    364  CE3 TRP A  43     -20.232  18.506 -14.908  1.00 10.00      A   
ATOM    365  CZ2 TRP A  43     -19.986  17.611 -17.583  1.00 10.00      A   
ATOM    366  CZ3 TRP A  43     -20.185  19.394 -15.965  1.00 10.00      A   
ATOM    367  CH2 TRP A  43     -20.064  18.945 -17.286  1.00 10.00      A   
ATOM    368  C   TRP A  43     -18.963  15.269 -10.838  1.00 10.00      A   
ATOM    369  O   TRP A  43     -18.403  16.356 -10.714  1.00 10.00      A   
ATOM    370  N   CYS A  44     -19.166  14.463  -9.806  1.00 10.00      A   
ATOM    371  HN  CYS A  44     -19.626  13.607  -9.936  1.00 10.00      A   
ATOM    372  CA  CYS A  44     -18.728  14.860  -8.476  1.00 10.00      A   
ATOM    373  CB  CYS A  44     -19.881  15.482  -7.683  1.00 10.00      A   
ATOM    374  SG  CYS A  44     -21.368  14.458  -7.597  1.00 10.00      A   
ATOM    375  HG  CYS A  44     -22.021  14.598  -8.747  1.00 10.00      A   
ATOM    376  C   CYS A  44     -18.087  13.723  -7.691  1.00 10.00      A   
ATOM    377  O   CYS A  44     -17.883  13.841  -6.484  1.00 10.00      A   
ATOM    378  N   ARG A  45     -17.780  12.616  -8.354  1.00 10.00      A   
ATOM    379  HN  ARG A  45     -17.967  12.554  -9.313  1.00 10.00      A   
ATOM    380  CA  ARG A  45     -17.153  11.493  -7.663  1.00 10.00      A   
ATOM    381  CB  ARG A  45     -17.424  10.155  -8.355  1.00 10.00      A   
ATOM    382  CG  ARG A  45     -17.241   8.961  -7.427  1.00 10.00      A   
ATOM    383  CD  ARG A  45     -17.449   7.634  -8.140  1.00 10.00      A   
ATOM    384  NE  ARG A  45     -18.866   7.293  -8.293  1.00 10.00      A   
ATOM    385  HE  ARG A  45     -19.501   8.042  -8.439  1.00 10.00      A   
ATOM    386  CZ  ARG A  45     -19.351   6.046  -8.232  1.00 10.00      A   
ATOM    387  NH1 ARG A  45     -18.544   5.016  -8.013  1.00 10.00      A   
ATOM    388 HH11 ARG A  45     -18.936   4.045  -7.965  1.00 10.00      A   
ATOM    389 HH12 ARG A  45     -17.524   5.166  -7.887  1.00 10.00      A   
ATOM    390  NH2 ARG A  45     -20.648   5.832  -8.424  1.00 10.00      A   
ATOM    391 HH21 ARG A  45     -21.293   6.640  -8.626  1.00 10.00      A   
ATOM    392 HH22 ARG A  45     -21.031   4.860  -8.378  1.00 10.00      A   
ATOM    393  C   ARG A  45     -15.656  11.749  -7.499  1.00 10.00      A   
ATOM    394  O   ARG A  45     -14.881  11.623  -8.449  1.00 10.00      A   
ATOM    395  N   ARG A  46     -15.269  12.118  -6.283  1.00 10.00      A   
ATOM    396  HN  ARG A  46     -15.944  12.192  -5.576  1.00 10.00      A   
ATOM    397  CA  ARG A  46     -13.879  12.432  -5.965  1.00 10.00      A   
ATOM    398  CB  ARG A  46     -13.767  13.035  -4.562  1.00 10.00      A   
ATOM    399  CG  ARG A  46     -14.493  14.363  -4.390  1.00 10.00      A   
ATOM    400  CD  ARG A  46     -14.391  14.868  -2.956  1.00 10.00      A   
ATOM    401  NE  ARG A  46     -15.089  16.142  -2.768  1.00 10.00      A   
ATOM    402  HE  ARG A  46     -15.084  16.772  -3.524  1.00 10.00      A   
ATOM    403  CZ  ARG A  46     -15.705  16.503  -1.638  1.00 10.00      A   
ATOM    404  NH1 ARG A  46     -15.717  15.688  -0.592  1.00 10.00      A   
ATOM    405 HH11 ARG A  46     -15.233  14.767  -0.642  1.00 10.00      A   
ATOM    406 HH12 ARG A  46     -16.203  15.971   0.288  1.00 10.00      A   
ATOM    407  NH2 ARG A  46     -16.313  17.682  -1.559  1.00 10.00      A   
ATOM    408 HH21 ARG A  46     -16.304  18.332  -2.377  1.00 10.00      A   
ATOM    409 HH22 ARG A  46     -16.797  17.970  -0.679  1.00 10.00      A   
ATOM    410  C   ARG A  46     -12.941  11.237  -6.105  1.00 10.00      A   
ATOM    411  O   ARG A  46     -11.774  11.401  -6.469  1.00 10.00      A   
ATOM    412  N   LYS A  47     -13.442  10.039  -5.833  1.00 10.00      A   
ATOM    413  HN  LYS A  47     -14.383   9.955  -5.581  1.00 10.00      A   
ATOM    414  CA  LYS A  47     -12.614   8.845  -5.920  1.00 10.00      A   
ATOM    415  CB  LYS A  47     -12.184   8.379  -4.523  1.00 10.00      A   
ATOM    416  CG  LYS A  47     -13.314   7.824  -3.666  1.00 10.00      A   
ATOM    417  CD  LYS A  47     -12.780   7.137  -2.417  1.00 10.00      A   
ATOM    418  CE  LYS A  47     -11.939   5.915  -2.762  1.00 10.00      A   
ATOM    419  NZ  LYS A  47     -12.769   4.759  -3.196  1.00 10.00      A   
ATOM    420  HZ1 LYS A  47     -13.392   4.450  -2.420  1.00 10.00      A   
ATOM    421  HZ2 LYS A  47     -12.158   3.961  -3.468  1.00 10.00      A   
ATOM    422  HZ3 LYS A  47     -13.367   5.018  -4.010  1.00 10.00      A   
ATOM    423  C   LYS A  47     -13.311   7.704  -6.643  1.00 10.00      A   
ATOM    424  O   LYS A  47     -14.535   7.600  -6.626  1.00 10.00      A   
ATOM    425  N   VAL A  48     -12.514   6.857  -7.278  1.00 10.00      A   
ATOM    426  HN  VAL A  48     -11.545   7.023  -7.272  1.00 10.00      A   
ATOM    427  CA  VAL A  48     -13.024   5.689  -7.988  1.00 10.00      A   
ATOM    428  CB  VAL A  48     -13.066   5.879  -9.523  1.00 10.00      A   
ATOM    429  CG1 VAL A  48     -14.152   6.868  -9.915  1.00 10.00      A   
ATOM    430  CG2 VAL A  48     -11.713   6.315 -10.071  1.00 10.00      A   
ATOM    431  C   VAL A  48     -12.185   4.462  -7.640  1.00 10.00      A   
ATOM    432  O   VAL A  48     -10.959   4.479  -7.764  1.00 10.00      A   
ATOM    433  N   PHE A  49     -12.839   3.415  -7.166  1.00 10.00      A   
ATOM    434  HN  PHE A  49     -13.811   3.462  -7.054  1.00 10.00      A   
ATOM    435  CA  PHE A  49     -12.138   2.190  -6.806  1.00 10.00      A   
ATOM    436  CB  PHE A  49     -12.678   1.597  -5.506  1.00 10.00      A   
ATOM    437  CG  PHE A  49     -12.005   0.310  -5.121  1.00 10.00      A   
ATOM    438  CD1 PHE A  49     -10.697   0.300  -4.665  1.00 10.00      A   
ATOM    439  CD2 PHE A  49     -12.684  -0.892  -5.224  1.00 10.00      A   
ATOM    440  CE1 PHE A  49     -10.080  -0.887  -4.319  1.00 10.00      A   
ATOM    441  CE2 PHE A  49     -12.074  -2.080  -4.879  1.00 10.00      A   
ATOM    442  CZ  PHE A  49     -10.771  -2.079  -4.426  1.00 10.00      A   
ATOM    443  C   PHE A  49     -12.221   1.168  -7.927  1.00 10.00      A   
ATOM    444  O   PHE A  49     -13.309   0.782  -8.354  1.00 10.00      A   
ATOM    445  N   ILE A  50     -11.062   0.734  -8.398  1.00 10.00      A   
ATOM    446  HN  ILE A  50     -10.227   1.079  -8.007  1.00 10.00      A   
ATOM    447  CA  ILE A  50     -10.983  -0.243  -9.467  1.00 10.00      A   
ATOM    448  CB  ILE A  50     -10.170   0.308 -10.662  1.00 10.00      A   
ATOM    449  CG1 ILE A  50     -10.763   1.636 -11.147  1.00 10.00      A   
ATOM    450  CG2 ILE A  50     -10.118  -0.698 -11.800  1.00 10.00      A   
ATOM    451  CD1 ILE A  50     -12.162   1.516 -11.715  1.00 10.00      A   
ATOM    452  C   ILE A  50     -10.334  -1.523  -8.947  1.00 10.00      A   
ATOM    453  O   ILE A  50      -9.112  -1.615  -8.844  1.00 10.00      A   
ATOM    454  N   GLY A  51     -11.162  -2.503  -8.607  1.00 10.00      A   
ATOM    455  HN  GLY A  51     -12.131  -2.369  -8.706  1.00 10.00      A   
ATOM    456  CA  GLY A  51     -10.653  -3.764  -8.091  1.00 10.00      A   
ATOM    457  C   GLY A  51      -9.962  -4.602  -9.154  1.00 10.00      A   
ATOM    458  O   GLY A  51      -9.156  -5.475  -8.837  1.00 10.00      A   
ATOM    459  N   ASN A  52     -10.282  -4.337 -10.413  1.00 10.00      A   
ATOM    460  HN  ASN A  52     -10.927  -3.624 -10.600  1.00 10.00      A   
ATOM    461  CA  ASN A  52      -9.688  -5.063 -11.531  1.00 10.00      A   
ATOM    462  CB  ASN A  52     -10.595  -6.220 -11.969  1.00 10.00      A   
ATOM    463  CG  ASN A  52      -9.909  -7.184 -12.920  1.00 10.00      A   
ATOM    464  OD1 ASN A  52      -9.785  -6.912 -14.110  1.00 10.00      A   
ATOM    465  ND2 ASN A  52      -9.469  -8.324 -12.405  1.00 10.00      A   
ATOM    466 HD21 ASN A  52      -9.607  -8.487 -11.446  1.00 10.00      A   
ATOM    467 HD22 ASN A  52      -9.030  -8.961 -13.005  1.00 10.00      A   
ATOM    468  C   ASN A  52      -9.461  -4.099 -12.689  1.00 10.00      A   
ATOM    469  O   ASN A  52     -10.418  -3.572 -13.264  1.00 10.00      A   
ATOM    470  N   CYS A  53      -8.195  -3.875 -13.030  1.00 10.00      A   
ATOM    471  HN  CYS A  53      -7.481  -4.355 -12.551  1.00 10.00      A   
ATOM    472  CA  CYS A  53      -7.828  -2.943 -14.100  1.00 10.00      A   
ATOM    473  CB  CYS A  53      -6.332  -2.630 -14.041  1.00 10.00      A   
ATOM    474  SG  CYS A  53      -5.271  -4.088 -13.954  1.00 10.00      A   
ATOM    475  HG  CYS A  53      -5.395  -4.607 -12.739  1.00 10.00      A   
ATOM    476  C   CYS A  53      -8.218  -3.439 -15.493  1.00 10.00      A   
ATOM    477  O   CYS A  53      -8.055  -2.727 -16.486  1.00 10.00      A   
ATOM    478  N   TYR A  54      -8.722  -4.658 -15.571  1.00 10.00      A   
ATOM    479  HN  TYR A  54      -8.808  -5.197 -14.753  1.00 10.00      A   
ATOM    480  CA  TYR A  54      -9.132  -5.227 -16.845  1.00 10.00      A   
ATOM    481  CB  TYR A  54      -8.370  -6.519 -17.124  1.00 10.00      A   
ATOM    482  CG  TYR A  54      -6.882  -6.304 -17.304  1.00 10.00      A   
ATOM    483  CD1 TYR A  54      -5.960  -7.009 -16.541  1.00 10.00      A   
ATOM    484  CD2 TYR A  54      -6.400  -5.394 -18.236  1.00 10.00      A   
ATOM    485  CE1 TYR A  54      -4.601  -6.815 -16.702  1.00 10.00      A   
ATOM    486  CE2 TYR A  54      -5.043  -5.193 -18.404  1.00 10.00      A   
ATOM    487  CZ  TYR A  54      -4.148  -5.906 -17.635  1.00 10.00      A   
ATOM    488  OH  TYR A  54      -2.795  -5.711 -17.799  1.00 10.00      A   
ATOM    489  HH  TYR A  54      -2.614  -5.440 -18.722  1.00 10.00      A   
ATOM    490  C   TYR A  54     -10.641  -5.446 -16.901  1.00 10.00      A   
ATOM    491  O   TYR A  54     -11.176  -5.944 -17.894  1.00 10.00      A   
ATOM    492  N   ALA A  55     -11.326  -5.053 -15.834  1.00 10.00      A   
ATOM    493  HN  ALA A  55     -10.846  -4.661 -15.076  1.00 10.00      A   
ATOM    494  CA  ALA A  55     -12.772  -5.193 -15.760  1.00 10.00      A   
ATOM    495  CB  ALA A  55     -13.213  -5.350 -14.312  1.00 10.00      A   
ATOM    496  C   ALA A  55     -13.445  -3.983 -16.393  1.00 10.00      A   
ATOM    497  O   ALA A  55     -14.656  -3.967 -16.608  1.00 10.00      A   
ATOM    498  N   VAL A  56     -12.643  -2.974 -16.692  1.00 10.00      A   
ATOM    499  HN  VAL A  56     -11.686  -3.061 -16.506  1.00 10.00      A   
ATOM    500  CA  VAL A  56     -13.134  -1.744 -17.298  1.00 10.00      A   
ATOM    501  CB  VAL A  56     -13.713  -0.785 -16.230  1.00 10.00      A   
ATOM    502  CG1 VAL A  56     -12.634  -0.303 -15.271  1.00 10.00      A   
ATOM    503  CG2 VAL A  56     -14.448   0.387 -16.867  1.00 10.00      A   
ATOM    504  C   VAL A  56     -12.002  -1.060 -18.063  1.00 10.00      A   
ATOM    505  O   VAL A  56     -10.833  -1.195 -17.700  1.00 10.00      A   
ATOM    506  N   SER A  57     -12.345  -0.362 -19.133  1.00 10.00      A   
ATOM    507  HN  SER A  57     -13.291  -0.312 -19.389  1.00 10.00      A   
ATOM    508  CA  SER A  57     -11.362   0.338 -19.945  1.00 10.00      A   
ATOM    509  CB  SER A  57     -11.889   0.482 -21.373  1.00 10.00      A   
ATOM    510  OG  SER A  57     -12.571  -0.694 -21.782  1.00 10.00      A   
ATOM    511  HG  SER A  57     -11.926  -1.392 -21.957  1.00 10.00      A   
ATOM    512  C   SER A  57     -11.062   1.715 -19.352  1.00 10.00      A   
ATOM    513  O   SER A  57     -11.947   2.358 -18.781  1.00 10.00      A   
ATOM    514  N   PRO A  58      -9.806   2.178 -19.467  1.00 10.00      A   
ATOM    515  CA  PRO A  58      -9.385   3.484 -18.938  1.00 10.00      A   
ATOM    516  CB  PRO A  58      -7.962   3.638 -19.479  1.00 10.00      A   
ATOM    517  CG  PRO A  58      -7.485   2.244 -19.680  1.00 10.00      A   
ATOM    518  CD  PRO A  58      -8.689   1.456 -20.106  1.00 10.00      A   
ATOM    519  C   PRO A  58     -10.261   4.623 -19.453  1.00 10.00      A   
ATOM    520  O   PRO A  58     -10.671   5.500 -18.690  1.00 10.00      A   
ATOM    521  N   ALA A  59     -10.566   4.586 -20.746  1.00 10.00      A   
ATOM    522  HN  ALA A  59     -10.233   3.841 -21.292  1.00 10.00      A   
ATOM    523  CA  ALA A  59     -11.382   5.618 -21.378  1.00 10.00      A   
ATOM    524  CB  ALA A  59     -11.396   5.435 -22.888  1.00 10.00      A   
ATOM    525  C   ALA A  59     -12.806   5.647 -20.825  1.00 10.00      A   
ATOM    526  O   ALA A  59     -13.416   6.709 -20.726  1.00 10.00      A   
ATOM    527  N   THR A  60     -13.329   4.484 -20.463  1.00 10.00      A   
ATOM    528  HN  THR A  60     -12.800   3.664 -20.567  1.00 10.00      A   
ATOM    529  CA  THR A  60     -14.677   4.385 -19.923  1.00 10.00      A   
ATOM    530  CB  THR A  60     -15.081   2.911 -19.734  1.00 10.00      A   
ATOM    531  OG1 THR A  60     -14.456   2.130 -20.763  1.00 10.00      A   
ATOM    532  HG1 THR A  60     -15.134   1.776 -21.353  1.00 10.00      A   
ATOM    533  CG2 THR A  60     -16.592   2.755 -19.833  1.00 10.00      A   
ATOM    534  C   THR A  60     -14.796   5.127 -18.593  1.00 10.00      A   
ATOM    535  O   THR A  60     -15.752   5.874 -18.371  1.00 10.00      A   
ATOM    536  N   VAL A  61     -13.812   4.933 -17.721  1.00 10.00      A   
ATOM    537  HN  VAL A  61     -13.068   4.337 -17.965  1.00 10.00      A   
ATOM    538  CA  VAL A  61     -13.801   5.582 -16.414  1.00 10.00      A   
ATOM    539  CB  VAL A  61     -12.598   5.112 -15.568  1.00 10.00      A   
ATOM    540  CG1 VAL A  61     -12.704   5.625 -14.142  1.00 10.00      A   
ATOM    541  CG2 VAL A  61     -12.486   3.596 -15.590  1.00 10.00      A   
ATOM    542  C   VAL A  61     -13.731   7.099 -16.579  1.00 10.00      A   
ATOM    543  O   VAL A  61     -14.466   7.843 -15.928  1.00 10.00      A   
ATOM    544  N   ILE A  62     -12.864   7.543 -17.485  1.00 10.00      A   
ATOM    545  HN  ILE A  62     -12.325   6.892 -17.984  1.00 10.00      A   
ATOM    546  CA  ILE A  62     -12.679   8.965 -17.760  1.00 10.00      A   
ATOM    547  CB  ILE A  62     -11.454   9.201 -18.670  1.00 10.00      A   
ATOM    548  CG1 ILE A  62     -10.210   8.542 -18.073  1.00 10.00      A   
ATOM    549  CG2 ILE A  62     -11.217  10.689 -18.874  1.00 10.00      A   
ATOM    550  CD1 ILE A  62      -8.988   8.625 -18.958  1.00 10.00      A   
ATOM    551  C   ILE A  62     -13.918   9.564 -18.428  1.00 10.00      A   
ATOM    552  O   ILE A  62     -14.207  10.753 -18.276  1.00 10.00      A   
ATOM    553  N   ARG A  63     -14.644   8.735 -19.167  1.00 10.00      A   
ATOM    554  HN  ARG A  63     -14.368   7.794 -19.240  1.00 10.00      A   
ATOM    555  CA  ARG A  63     -15.844   9.182 -19.859  1.00 10.00      A   
ATOM    556  CB  ARG A  63     -16.324   8.125 -20.854  1.00 10.00      A   
ATOM    557  CG  ARG A  63     -17.416   8.616 -21.789  1.00 10.00      A   
ATOM    558  CD  ARG A  63     -16.833   9.407 -22.946  1.00 10.00      A   
ATOM    559  NE  ARG A  63     -16.141   8.536 -23.894  1.00 10.00      A   
ATOM    560  HE  ARG A  63     -16.376   7.581 -23.878  1.00 10.00      A   
ATOM    561  CZ  ARG A  63     -15.232   8.956 -24.773  1.00 10.00      A   
ATOM    562  NH1 ARG A  63     -14.902  10.241 -24.829  1.00 10.00      A   
ATOM    563 HH11 ARG A  63     -14.196  10.576 -25.519  1.00 10.00      A   
ATOM    564 HH12 ARG A  63     -15.348  10.921 -24.180  1.00 10.00      A   
ATOM    565  NH2 ARG A  63     -14.660   8.088 -25.597  1.00 10.00      A   
ATOM    566 HH21 ARG A  63     -14.918   7.075 -25.556  1.00 10.00      A   
ATOM    567 HH22 ARG A  63     -13.951   8.407 -26.295  1.00 10.00      A   
ATOM    568  C   ARG A  63     -16.953   9.494 -18.864  1.00 10.00      A   
ATOM    569  O   ARG A  63     -17.600  10.539 -18.943  1.00 10.00      A   
ATOM    570  N   ARG A  64     -17.166   8.580 -17.928  1.00 10.00      A   
ATOM    571  HN  ARG A  64     -16.615   7.766 -17.917  1.00 10.00      A   
ATOM    572  CA  ARG A  64     -18.203   8.757 -16.924  1.00 10.00      A   
ATOM    573  CB  ARG A  64     -18.594   7.425 -16.274  1.00 10.00      A   
ATOM    574  CG  ARG A  64     -19.857   7.512 -15.425  1.00 10.00      A   
ATOM    575  CD  ARG A  64     -20.329   6.144 -14.963  1.00 10.00      A   
ATOM    576  NE  ARG A  64     -20.933   6.200 -13.632  1.00 10.00      A   
ATOM    577  HE  ARG A  64     -21.069   7.087 -13.239  1.00 10.00      A   
ATOM    578  CZ  ARG A  64     -21.298   5.127 -12.933  1.00 10.00      A   
ATOM    579  NH1 ARG A  64     -21.129   3.907 -13.428  1.00 10.00      A   
ATOM    580 HH11 ARG A  64     -21.418   3.074 -12.872  1.00 10.00      A   
ATOM    581 HH12 ARG A  64     -20.705   3.769 -14.385  1.00 10.00      A   
ATOM    582  NH2 ARG A  64     -21.816   5.269 -11.718  1.00 10.00      A   
ATOM    583 HH21 ARG A  64     -21.943   6.218 -11.299  1.00 10.00      A   
ATOM    584 HH22 ARG A  64     -22.097   4.420 -11.174  1.00 10.00      A   
ATOM    585  C   ARG A  64     -17.789   9.769 -15.865  1.00 10.00      A   
ATOM    586  O   ARG A  64     -18.531  10.705 -15.580  1.00 10.00      A   
ATOM    587  N   PHE A  65     -16.600   9.591 -15.298  1.00 10.00      A   
ATOM    588  HN  PHE A  65     -16.031   8.844 -15.594  1.00 10.00      A   
ATOM    589  CA  PHE A  65     -16.106  10.491 -14.256  1.00 10.00      A   
ATOM    590  CB  PHE A  65     -15.702   9.705 -13.005  1.00 10.00      A   
ATOM    591  CG  PHE A  65     -16.686   8.669 -12.558  1.00 10.00      A   
ATOM    592  CD1 PHE A  65     -16.419   7.322 -12.741  1.00 10.00      A   
ATOM    593  CD2 PHE A  65     -17.867   9.037 -11.944  1.00 10.00      A   
ATOM    594  CE1 PHE A  65     -17.317   6.362 -12.319  1.00 10.00      A   
ATOM    595  CE2 PHE A  65     -18.771   8.083 -11.522  1.00 10.00      A   
ATOM    596  CZ  PHE A  65     -18.493   6.743 -11.710  1.00 10.00      A   
ATOM    597  C   PHE A  65     -14.904  11.292 -14.741  1.00 10.00      A   
ATOM    598  O   PHE A  65     -13.783  10.780 -14.773  1.00 10.00      A   
ATOM    599  N   PRO A  66     -15.118  12.561 -15.120  1.00 10.00      A   
ATOM    600  CA  PRO A  66     -14.058  13.444 -15.602  1.00 10.00      A   
ATOM    601  CB  PRO A  66     -14.812  14.260 -16.652  1.00 10.00      A   
ATOM    602  CG  PRO A  66     -16.202  14.392 -16.105  1.00 10.00      A   
ATOM    603  CD  PRO A  66     -16.427  13.237 -15.155  1.00 10.00      A   
ATOM    604  C   PRO A  66     -13.539  14.388 -14.512  1.00 10.00      A   
ATOM    605  O   PRO A  66     -12.899  15.397 -14.809  1.00 10.00      A   
ATOM    606  N   LYS A  67     -13.806  14.058 -13.254  1.00 10.00      A   
ATOM    607  HN  LYS A  67     -14.299  13.233 -13.071  1.00 10.00      A   
ATOM    608  CA  LYS A  67     -13.388  14.909 -12.144  1.00 10.00      A   
ATOM    609  CB  LYS A  67     -14.563  15.783 -11.703  1.00 10.00      A   
ATOM    610  CG  LYS A  67     -14.207  17.239 -11.466  1.00 10.00      A   
ATOM    611  CD  LYS A  67     -15.460  18.083 -11.310  1.00 10.00      A   
ATOM    612  CE  LYS A  67     -15.125  19.551 -11.110  1.00 10.00      A   
ATOM    613  NZ  LYS A  67     -16.346  20.396 -11.063  1.00 10.00      A   
ATOM    614  HZ1 LYS A  67     -16.090  21.391 -10.911  1.00 10.00      A   
ATOM    615  HZ2 LYS A  67     -16.964  20.088 -10.286  1.00 10.00      A   
ATOM    616  HZ3 LYS A  67     -16.870  20.316 -11.956  1.00 10.00      A   
ATOM    617  C   LYS A  67     -12.862  14.100 -10.960  1.00 10.00      A   
ATOM    618  O   LYS A  67     -12.993  14.514  -9.807  1.00 10.00      A   
ATOM    619  N   VAL A  68     -12.257  12.956 -11.246  1.00 10.00      A   
ATOM    620  HN  VAL A  68     -12.167  12.684 -12.180  1.00 10.00      A   
ATOM    621  CA  VAL A  68     -11.715  12.102 -10.192  1.00 10.00      A   
ATOM    622  CB  VAL A  68     -11.579  10.632 -10.643  1.00 10.00      A   
ATOM    623  CG1 VAL A  68     -11.181   9.751  -9.472  1.00 10.00      A   
ATOM    624  CG2 VAL A  68     -12.875  10.135 -11.258  1.00 10.00      A   
ATOM    625  C   VAL A  68     -10.354  12.611  -9.724  1.00 10.00      A   
ATOM    626  O   VAL A  68      -9.515  13.009 -10.536  1.00 10.00      A   
ATOM    627  N   ARG A  69     -10.145  12.596  -8.412  1.00 10.00      A   
ATOM    628  HN  ARG A  69     -10.854  12.264  -7.820  1.00 10.00      A   
ATOM    629  CA  ARG A  69      -8.891  13.052  -7.830  1.00 10.00      A   
ATOM    630  CB  ARG A  69      -9.133  14.182  -6.828  1.00 10.00      A   
ATOM    631  CG  ARG A  69      -9.873  15.377  -7.403  1.00 10.00      A   
ATOM    632  CD  ARG A  69      -9.922  16.519  -6.404  1.00 10.00      A   
ATOM    633  NE  ARG A  69     -10.806  17.597  -6.844  1.00 10.00      A   
ATOM    634  HE  ARG A  69     -11.741  17.364  -7.030  1.00 10.00      A   
ATOM    635  CZ  ARG A  69     -10.417  18.863  -6.991  1.00 10.00      A   
ATOM    636  NH1 ARG A  69      -9.157  19.209  -6.746  1.00 10.00      A   
ATOM    637 HH11 ARG A  69      -8.854  20.201  -6.857  1.00 10.00      A   
ATOM    638 HH12 ARG A  69      -8.459  18.488  -6.434  1.00 10.00      A   
ATOM    639  NH2 ARG A  69     -11.290  19.783  -7.389  1.00 10.00      A   
ATOM    640 HH21 ARG A  69     -10.991  20.776  -7.512  1.00 10.00      A   
ATOM    641 HH22 ARG A  69     -12.282  19.519  -7.580  1.00 10.00      A   
ATOM    642  C   ARG A  69      -8.145  11.902  -7.155  1.00 10.00      A   
ATOM    643  O   ARG A  69      -6.928  11.964  -6.984  1.00 10.00      A   
ATOM    644  N   SER A  70      -8.868  10.852  -6.781  1.00 10.00      A   
ATOM    645  HN  SER A  70      -9.835  10.846  -6.946  1.00 10.00      A   
ATOM    646  CA  SER A  70      -8.254   9.704  -6.125  1.00 10.00      A   
ATOM    647  CB  SER A  70      -8.703   9.641  -4.658  1.00 10.00      A   
ATOM    648  OG  SER A  70      -7.932   8.713  -3.911  1.00 10.00      A   
ATOM    649  HG  SER A  70      -7.403   9.189  -3.255  1.00 10.00      A   
ATOM    650  C   SER A  70      -8.615   8.408  -6.849  1.00 10.00      A   
ATOM    651  O   SER A  70      -9.786   8.025  -6.912  1.00 10.00      A   
ATOM    652  N   VAL A  71      -7.609   7.742  -7.408  1.00 10.00      A   
ATOM    653  HN  VAL A  71      -6.695   8.099  -7.330  1.00 10.00      A   
ATOM    654  CA  VAL A  71      -7.822   6.490  -8.128  1.00 10.00      A   
ATOM    655  CB  VAL A  71      -7.507   6.623  -9.638  1.00 10.00      A   
ATOM    656  CG1 VAL A  71      -8.006   5.404 -10.397  1.00 10.00      A   
ATOM    657  CG2 VAL A  71      -8.112   7.893 -10.219  1.00 10.00      A   
ATOM    658  C   VAL A  71      -6.970   5.367  -7.539  1.00 10.00      A   
ATOM    659  O   VAL A  71      -5.769   5.534  -7.317  1.00 10.00      A   
ATOM    660  N   GLU A  72      -7.604   4.231  -7.279  1.00 10.00      A   
ATOM    661  HN  GLU A  72      -8.567   4.168  -7.466  1.00 10.00      A   
ATOM    662  CA  GLU A  72      -6.920   3.067  -6.730  1.00 10.00      A   
ATOM    663  CB  GLU A  72      -7.317   2.850  -5.265  1.00 10.00      A   
ATOM    664  CG  GLU A  72      -6.670   1.634  -4.619  1.00 10.00      A   
ATOM    665  CD  GLU A  72      -6.713   1.672  -3.105  1.00 10.00      A   
ATOM    666  OE1 GLU A  72      -7.790   1.950  -2.538  1.00 10.00      A   
ATOM    667  OE2 GLU A  72      -5.666   1.422  -2.474  1.00 10.00      A   
ATOM    668  C   GLU A  72      -7.252   1.838  -7.570  1.00 10.00      A   
ATOM    669  O   GLU A  72      -8.423   1.483  -7.730  1.00 10.00      A   
ATOM    670  N   LEU A  73      -6.226   1.190  -8.107  1.00 10.00      A   
ATOM    671  HN  LEU A  73      -5.310   1.499  -7.926  1.00 10.00      A   
ATOM    672  CA  LEU A  73      -6.433   0.022  -8.952  1.00 10.00      A   
ATOM    673  CB  LEU A  73      -6.085   0.345 -10.410  1.00 10.00      A   
ATOM    674  CG  LEU A  73      -6.653   1.644 -10.985  1.00 10.00      A   
ATOM    675  CD1 LEU A  73      -5.627   2.763 -10.896  1.00 10.00      A   
ATOM    676  CD2 LEU A  73      -7.087   1.439 -12.424  1.00 10.00      A   
ATOM    677  C   LEU A  73      -5.620  -1.182  -8.494  1.00 10.00      A   
ATOM    678  O   LEU A  73      -4.522  -1.040  -7.946  1.00 10.00      A   
ATOM    679  N   LYS A  74      -6.178  -2.368  -8.717  1.00 10.00      A   
ATOM    680  HN  LYS A  74      -7.070  -2.403  -9.127  1.00 10.00      A   
ATOM    681  CA  LYS A  74      -5.512  -3.623  -8.379  1.00 10.00      A   
ATOM    682  CB  LYS A  74      -6.397  -4.487  -7.474  1.00 10.00      A   
ATOM    683  CG  LYS A  74      -6.711  -3.859  -6.127  1.00 10.00      A   
ATOM    684  CD  LYS A  74      -7.573  -4.780  -5.276  1.00 10.00      A   
ATOM    685  CE  LYS A  74      -7.779  -4.219  -3.877  1.00 10.00      A   
ATOM    686  NZ  LYS A  74      -8.533  -5.155  -3.003  1.00 10.00      A   
ATOM    687  HZ1 LYS A  74      -9.534  -4.887  -2.957  1.00 10.00      A   
ATOM    688  HZ2 LYS A  74      -8.142  -5.138  -2.039  1.00 10.00      A   
ATOM    689  HZ3 LYS A  74      -8.464  -6.125  -3.366  1.00 10.00      A   
ATOM    690  C   LYS A  74      -5.204  -4.367  -9.670  1.00 10.00      A   
ATOM    691  O   LYS A  74      -5.991  -4.308 -10.616  1.00 10.00      A   
ATOM    692  N   GLY A  75      -4.063  -5.045  -9.724  1.00 10.00      A   
ATOM    693  HN  GLY A  75      -3.468  -5.059  -8.943  1.00 10.00      A   
ATOM    694  CA  GLY A  75      -3.692  -5.754 -10.934  1.00 10.00      A   
ATOM    695  C   GLY A  75      -3.641  -7.258 -10.774  1.00 10.00      A   
ATOM    696  O   GLY A  75      -4.656  -7.938 -10.934  1.00 10.00      A   
ATOM    697  N   LYS A  76      -2.458  -7.773 -10.456  1.00 10.00      A   
ATOM    698  HN  LYS A  76      -1.701  -7.164 -10.307  1.00 10.00      A   
ATOM    699  CA  LYS A  76      -2.250  -9.209 -10.292  1.00 10.00      A   
ATOM    700  CB  LYS A  76      -0.751  -9.522 -10.170  1.00 10.00      A   
ATOM    701  CG  LYS A  76       0.016  -9.428 -11.486  1.00 10.00      A   
ATOM    702  CD  LYS A  76       1.479  -9.823 -11.329  1.00 10.00      A   
ATOM    703  CE  LYS A  76       2.346  -8.629 -10.964  1.00 10.00      A   
ATOM    704  NZ  LYS A  76       3.767  -9.019 -10.764  1.00 10.00      A   
ATOM    705  HZ1 LYS A  76       3.837  -9.761 -10.038  1.00 10.00      A   
ATOM    706  HZ2 LYS A  76       4.330  -8.192 -10.454  1.00 10.00      A   
ATOM    707  HZ3 LYS A  76       4.169  -9.381 -11.652  1.00 10.00      A   
ATOM    708  C   LYS A  76      -3.019  -9.759  -9.087  1.00 10.00      A   
ATOM    709  O   LYS A  76      -3.178  -9.073  -8.077  1.00 10.00      A   
ATOM    710  N   PRO A  77      -3.508 -11.009  -9.189  1.00 10.00      A   
ATOM    711  CA  PRO A  77      -4.270 -11.667  -8.119  1.00 10.00      A   
ATOM    712  CB  PRO A  77      -4.736 -12.987  -8.752  1.00 10.00      A   
ATOM    713  CG  PRO A  77      -4.541 -12.807 -10.219  1.00 10.00      A   
ATOM    714  CD  PRO A  77      -3.373 -11.880 -10.364  1.00 10.00      A   
ATOM    715  C   PRO A  77      -3.431 -11.939  -6.866  1.00 10.00      A   
ATOM    716  O   PRO A  77      -2.238 -11.641  -6.819  1.00 10.00      A   
ATOM    717  N   HIS A  78      -4.069 -12.535  -5.867  1.00 10.00      A   
ATOM    718  HN  HIS A  78      -5.007 -12.791  -5.995  1.00 10.00      A   
ATOM    719  CA  HIS A  78      -3.427 -12.839  -4.589  1.00 10.00      A   
ATOM    720  CB  HIS A  78      -4.474 -13.334  -3.583  1.00 10.00      A   
ATOM    721  CG  HIS A  78      -3.969 -13.521  -2.181  1.00 10.00      A   
ATOM    722  ND1 HIS A  78      -4.140 -14.678  -1.452  1.00 10.00      A   
ATOM    723  HD1 HIS A  78      -4.619 -15.492  -1.753  1.00 10.00      A   
ATOM    724  CD2 HIS A  78      -3.296 -12.668  -1.371  1.00 10.00      A   
ATOM    725  CE1 HIS A  78      -3.578 -14.495  -0.249  1.00 10.00      A   
ATOM    726  NE2 HIS A  78      -3.051 -13.286  -0.149  1.00 10.00      A   
ATOM    727  C   HIS A  78      -2.296 -13.856  -4.738  1.00 10.00      A   
ATOM    728  O   HIS A  78      -1.214 -13.680  -4.179  1.00 10.00      A   
ATOM    729  N   PHE A  79      -2.541 -14.906  -5.513  1.00 10.00      A   
ATOM    730  HN  PHE A  79      -3.419 -14.986  -5.948  1.00 10.00      A   
ATOM    731  CA  PHE A  79      -1.539 -15.951  -5.721  1.00 10.00      A   
ATOM    732  CB  PHE A  79      -2.134 -17.181  -6.407  1.00 10.00      A   
ATOM    733  CG  PHE A  79      -2.651 -18.213  -5.446  1.00 10.00      A   
ATOM    734  CD1 PHE A  79      -2.033 -18.405  -4.222  1.00 10.00      A   
ATOM    735  CD2 PHE A  79      -3.746 -18.995  -5.766  1.00 10.00      A   
ATOM    736  CE1 PHE A  79      -2.499 -19.356  -3.336  1.00 10.00      A   
ATOM    737  CE2 PHE A  79      -4.217 -19.947  -4.886  1.00 10.00      A   
ATOM    738  CZ  PHE A  79      -3.594 -20.129  -3.668  1.00 10.00      A   
ATOM    739  C   PHE A  79      -0.309 -15.445  -6.472  1.00 10.00      A   
ATOM    740  O   PHE A  79       0.712 -16.131  -6.541  1.00 10.00      A   
ATOM    741  N   ALA A  80      -0.402 -14.243  -7.023  1.00 10.00      A   
ATOM    742  HN  ALA A  80      -1.236 -13.737  -6.931  1.00 10.00      A   
ATOM    743  CA  ALA A  80       0.712 -13.657  -7.750  1.00 10.00      A   
ATOM    744  CB  ALA A  80       0.242 -12.492  -8.601  1.00 10.00      A   
ATOM    745  C   ALA A  80       1.798 -13.207  -6.779  1.00 10.00      A   
ATOM    746  O   ALA A  80       2.956 -13.035  -7.156  1.00 10.00      A   
ATOM    747  N   ASP A  81       1.420 -13.038  -5.520  1.00 10.00      A   
ATOM    748  HN  ASP A  81       0.481 -13.196  -5.273  1.00 10.00      A   
ATOM    749  CA  ASP A  81       2.364 -12.617  -4.490  1.00 10.00      A   
ATOM    750  CB  ASP A  81       1.615 -12.021  -3.295  1.00 10.00      A   
ATOM    751  CG  ASP A  81       2.149 -10.665  -2.884  1.00 10.00      A   
ATOM    752  OD1 ASP A  81       1.591  -9.638  -3.329  1.00 10.00      A   
ATOM    753  OD2 ASP A  81       3.130 -10.613  -2.116  1.00 10.00      A   
ATOM    754  C   ASP A  81       3.225 -13.795  -4.036  1.00 10.00      A   
ATOM    755  O   ASP A  81       4.171 -13.629  -3.269  1.00 10.00      A   
ATOM    756  N   PHE A  82       2.897 -14.986  -4.525  1.00 10.00      A   
ATOM    757  HN  PHE A  82       2.134 -15.056  -5.136  1.00 10.00      A   
ATOM    758  CA  PHE A  82       3.633 -16.193  -4.163  1.00 10.00      A   
ATOM    759  CB  PHE A  82       2.703 -17.211  -3.501  1.00 10.00      A   
ATOM    760  CG  PHE A  82       1.920 -16.640  -2.352  1.00 10.00      A   
ATOM    761  CD1 PHE A  82       2.567 -16.210  -1.204  1.00 10.00      A   
ATOM    762  CD2 PHE A  82       0.541 -16.527  -2.421  1.00 10.00      A   
ATOM    763  CE1 PHE A  82       1.855 -15.677  -0.147  1.00 10.00      A   
ATOM    764  CE2 PHE A  82      -0.178 -15.996  -1.369  1.00 10.00      A   
ATOM    765  CZ  PHE A  82       0.481 -15.570  -0.230  1.00 10.00      A   
ATOM    766  C   PHE A  82       4.338 -16.811  -5.368  1.00 10.00      A   
ATOM    767  O   PHE A  82       4.765 -17.968  -5.318  1.00 10.00      A   
ATOM    768  N   ASN A  83       4.448 -16.031  -6.445  1.00 10.00      A   
ATOM    769  HN  ASN A  83       4.068 -15.130  -6.410  1.00 10.00      A   
ATOM    770  CA  ASN A  83       5.120 -16.465  -7.676  1.00 10.00      A   
ATOM    771  CB  ASN A  83       6.587 -16.856  -7.423  1.00 10.00      A   
ATOM    772  CG  ASN A  83       7.532 -15.667  -7.443  1.00 10.00      A   
ATOM    773  OD1 ASN A  83       7.296 -14.682  -8.144  1.00 10.00      A   
ATOM    774  ND2 ASN A  83       8.611 -15.756  -6.678  1.00 10.00      A   
ATOM    775 HD21 ASN A  83       8.737 -16.572  -6.147  1.00 10.00      A   
ATOM    776 HD22 ASN A  83       9.245 -15.005  -6.680  1.00 10.00      A   
ATOM    777  C   ASN A  83       4.376 -17.579  -8.416  1.00 10.00      A   
ATOM    778  O   ASN A  83       4.986 -18.530  -8.906  1.00 10.00      A   
ATOM    779  N   LEU A  84       3.060 -17.464  -8.503  1.00 10.00      A   
ATOM    780  HN  LEU A  84       2.615 -16.698  -8.085  1.00 10.00      A   
ATOM    781  CA  LEU A  84       2.263 -18.462  -9.208  1.00 10.00      A   
ATOM    782  CB  LEU A  84       1.054 -18.893  -8.379  1.00 10.00      A   
ATOM    783  CG  LEU A  84       1.350 -19.717  -7.123  1.00 10.00      A   
ATOM    784  CD1 LEU A  84       0.071 -20.327  -6.584  1.00 10.00      A   
ATOM    785  CD2 LEU A  84       2.388 -20.796  -7.396  1.00 10.00      A   
ATOM    786  C   LEU A  84       1.815 -17.923 -10.562  1.00 10.00      A   
ATOM    787  O   LEU A  84       1.267 -18.654 -11.389  1.00 10.00      A   
ATOM    788  N   VAL A  85       2.054 -16.634 -10.771  1.00 10.00      A   
ATOM    789  HN  VAL A  85       2.497 -16.115 -10.064  1.00 10.00      A   
ATOM    790  CA  VAL A  85       1.696 -15.967 -12.018  1.00 10.00      A   
ATOM    791  CB  VAL A  85       0.871 -14.686 -11.752  1.00 10.00      A   
ATOM    792  CG1 VAL A  85       0.659 -13.890 -13.032  1.00 10.00      A   
ATOM    793  CG2 VAL A  85      -0.464 -15.042 -11.119  1.00 10.00      A   
ATOM    794  C   VAL A  85       2.953 -15.607 -12.808  1.00 10.00      A   
ATOM    795  O   VAL A  85       3.761 -14.790 -12.360  1.00 10.00      A   
ATOM    796  N   PRO A  86       3.130 -16.220 -13.989  1.00 10.00      A   
ATOM    797  CA  PRO A  86       4.288 -15.963 -14.854  1.00 10.00      A   
ATOM    798  CB  PRO A  86       3.977 -16.772 -16.120  1.00 10.00      A   
ATOM    799  CG  PRO A  86       3.036 -17.834 -15.669  1.00 10.00      A   
ATOM    800  CD  PRO A  86       2.219 -17.219 -14.570  1.00 10.00      A   
ATOM    801  C   PRO A  86       4.417 -14.485 -15.203  1.00 10.00      A   
ATOM    802  O   PRO A  86       3.430 -13.822 -15.532  1.00 10.00      A   
ATOM    803  N   ASP A  87       5.638 -13.975 -15.117  1.00 10.00      A   
ATOM    804  HN  ASP A  87       6.377 -14.556 -14.836  1.00 10.00      A   
ATOM    805  CA  ASP A  87       5.908 -12.574 -15.420  1.00 10.00      A   
ATOM    806  CB  ASP A  87       7.351 -12.201 -15.069  1.00 10.00      A   
ATOM    807  CG  ASP A  87       7.539 -11.905 -13.596  1.00 10.00      A   
ATOM    808  OD1 ASP A  87       7.628 -12.863 -12.802  1.00 10.00      A   
ATOM    809  OD2 ASP A  87       7.613 -10.711 -13.227  1.00 10.00      A   
ATOM    810  C   ASP A  87       5.617 -12.257 -16.882  1.00 10.00      A   
ATOM    811  O   ASP A  87       6.087 -12.950 -17.790  1.00 10.00      A   
ATOM    812  N   GLY A  88       4.827 -11.218 -17.101  1.00 10.00      A   
ATOM    813  HN  GLY A  88       4.475 -10.714 -16.336  1.00 10.00      A   
ATOM    814  CA  GLY A  88       4.474 -10.820 -18.445  1.00 10.00      A   
ATOM    815  C   GLY A  88       3.002 -11.033 -18.722  1.00 10.00      A   
ATOM    816  O   GLY A  88       2.514 -10.717 -19.804  1.00 10.00      A   
ATOM    817  N   TRP A  89       2.296 -11.578 -17.737  1.00 10.00      A   
ATOM    818  HN  TRP A  89       2.752 -11.816 -16.903  1.00 10.00      A   
ATOM    819  CA  TRP A  89       0.868 -11.838 -17.866  1.00 10.00      A   
ATOM    820  CB  TRP A  89       0.340 -12.604 -16.642  1.00 10.00      A   
ATOM    821  CG  TRP A  89      -1.156 -12.573 -16.508  1.00 10.00      A   
ATOM    822  CD1 TRP A  89      -2.061 -13.307 -17.221  1.00 10.00      A   
ATOM    823  CD2 TRP A  89      -1.919 -11.758 -15.610  1.00 10.00      A   
ATOM    824  NE1 TRP A  89      -3.339 -12.992 -16.829  1.00 10.00      A   
ATOM    825  HE1 TRP A  89      -4.166 -13.380 -17.204  1.00 10.00      A   
ATOM    826  CE2 TRP A  89      -3.280 -12.044 -15.842  1.00 10.00      A   
ATOM    827  CE3 TRP A  89      -1.586 -10.809 -14.640  1.00 10.00      A   
ATOM    828  CZ2 TRP A  89      -4.303 -11.421 -15.136  1.00 10.00      A   
ATOM    829  CZ3 TRP A  89      -2.603 -10.193 -13.940  1.00 10.00      A   
ATOM    830  CH2 TRP A  89      -3.946 -10.500 -14.192  1.00 10.00      A   
ATOM    831  C   TRP A  89       0.081 -10.544 -18.073  1.00 10.00      A   
ATOM    832  O   TRP A  89      -0.829 -10.485 -18.903  1.00 10.00      A   
ATOM    833  N   GLY A  90       0.437  -9.513 -17.328  1.00 10.00      A   
ATOM    834  HN  GLY A  90       1.180  -9.605 -16.696  1.00 10.00      A   
ATOM    835  CA  GLY A  90      -0.252  -8.252 -17.446  1.00 10.00      A   
ATOM    836  C   GLY A  90      -0.064  -7.391 -16.221  1.00 10.00      A   
ATOM    837  O   GLY A  90       0.925  -7.534 -15.500  1.00 10.00      A   
ATOM    838  N   GLY A  91      -1.020  -6.512 -15.980  1.00 10.00      A   
ATOM    839  HN  GLY A  91      -1.788  -6.453 -16.595  1.00 10.00      A   
ATOM    840  CA  GLY A  91      -0.949  -5.623 -14.843  1.00 10.00      A   
ATOM    841  C   GLY A  91      -0.227  -4.346 -15.205  1.00 10.00      A   
ATOM    842  O   GLY A  91       0.354  -3.685 -14.348  1.00 10.00      A   
ATOM    843  N   TYR A  92      -0.261  -4.000 -16.483  1.00 10.00      A   
ATOM    844  HN  TYR A  92      -0.757  -4.561 -17.118  1.00 10.00      A   
ATOM    845  CA  TYR A  92       0.409  -2.799 -16.965  1.00 10.00      A   
ATOM    846  CB  TYR A  92       0.746  -2.927 -18.452  1.00 10.00      A   
ATOM    847  CG  TYR A  92       1.633  -4.109 -18.767  1.00 10.00      A   
ATOM    848  CD1 TYR A  92       1.156  -5.190 -19.500  1.00 10.00      A   
ATOM    849  CD2 TYR A  92       2.946  -4.147 -18.322  1.00 10.00      A   
ATOM    850  CE1 TYR A  92       1.964  -6.277 -19.778  1.00 10.00      A   
ATOM    851  CE2 TYR A  92       3.761  -5.228 -18.598  1.00 10.00      A   
ATOM    852  CZ  TYR A  92       3.266  -6.289 -19.326  1.00 10.00      A   
ATOM    853  OH  TYR A  92       4.076  -7.370 -19.596  1.00 10.00      A   
ATOM    854  HH  TYR A  92       4.348  -7.778 -18.763  1.00 10.00      A   
ATOM    855  C   TYR A  92      -0.432  -1.558 -16.713  1.00 10.00      A   
ATOM    856  O   TYR A  92      -1.617  -1.521 -17.042  1.00 10.00      A   
ATOM    857  N   VAL A  93       0.192  -0.543 -16.136  1.00 10.00      A   
ATOM    858  HN  VAL A  93       1.144  -0.631 -15.911  1.00 10.00      A   
ATOM    859  CA  VAL A  93      -0.494   0.704 -15.829  1.00 10.00      A   
ATOM    860  CB  VAL A  93      -0.080   1.237 -14.440  1.00 10.00      A   
ATOM    861  CG1 VAL A  93       1.351   1.758 -14.448  1.00 10.00      A   
ATOM    862  CG2 VAL A  93      -1.062   2.288 -13.936  1.00 10.00      A   
ATOM    863  C   VAL A  93      -0.219   1.755 -16.911  1.00 10.00      A   
ATOM    864  O   VAL A  93      -0.791   2.851 -16.898  1.00 10.00      A   
ATOM    865  N   TYR A  94       0.638   1.396 -17.858  1.00 10.00      A   
ATOM    866  HN  TYR A  94       1.049   0.507 -17.809  1.00 10.00      A   
ATOM    867  CA  TYR A  94       1.004   2.285 -18.956  1.00 10.00      A   
ATOM    868  CB  TYR A  94       1.946   1.593 -19.949  1.00 10.00      A   
ATOM    869  CG  TYR A  94       2.602   2.535 -20.934  1.00 10.00      A   
ATOM    870  CD1 TYR A  94       3.715   3.284 -20.572  1.00 10.00      A   
ATOM    871  CD2 TYR A  94       2.111   2.672 -22.225  1.00 10.00      A   
ATOM    872  CE1 TYR A  94       4.317   4.145 -21.472  1.00 10.00      A   
ATOM    873  CE2 TYR A  94       2.708   3.531 -23.131  1.00 10.00      A   
ATOM    874  CZ  TYR A  94       3.811   4.266 -22.750  1.00 10.00      A   
ATOM    875  OH  TYR A  94       4.412   5.122 -23.648  1.00 10.00      A   
ATOM    876  HH  TYR A  94       3.733   5.619 -24.127  1.00 10.00      A   
ATOM    877  C   TYR A  94      -0.211   2.903 -19.666  1.00 10.00      A   
ATOM    878  O   TYR A  94      -0.314   4.129 -19.726  1.00 10.00      A   
ATOM    879  N   PRO A  95      -1.154   2.084 -20.197  1.00 10.00      A   
ATOM    880  CA  PRO A  95      -2.340   2.602 -20.899  1.00 10.00      A   
ATOM    881  CB  PRO A  95      -3.109   1.340 -21.305  1.00 10.00      A   
ATOM    882  CG  PRO A  95      -2.091   0.256 -21.295  1.00 10.00      A   
ATOM    883  CD  PRO A  95      -1.143   0.605 -20.185  1.00 10.00      A   
ATOM    884  C   PRO A  95      -3.211   3.485 -20.009  1.00 10.00      A   
ATOM    885  O   PRO A  95      -3.863   4.411 -20.489  1.00 10.00      A   
ATOM    886  N   TRP A  96      -3.210   3.199 -18.717  1.00 10.00      A   
ATOM    887  HN  TRP A  96      -2.661   2.454 -18.395  1.00 10.00      A   
ATOM    888  CA  TRP A  96      -3.996   3.967 -17.761  1.00 10.00      A   
ATOM    889  CB  TRP A  96      -4.068   3.241 -16.416  1.00 10.00      A   
ATOM    890  CG  TRP A  96      -4.991   2.063 -16.429  1.00 10.00      A   
ATOM    891  CD1 TRP A  96      -4.672   0.769 -16.727  1.00 10.00      A   
ATOM    892  CD2 TRP A  96      -6.388   2.074 -16.130  1.00 10.00      A   
ATOM    893  NE1 TRP A  96      -5.789  -0.023 -16.636  1.00 10.00      A   
ATOM    894  HE1 TRP A  96      -5.818  -0.990 -16.806  1.00 10.00      A   
ATOM    895  CE2 TRP A  96      -6.857   0.755 -16.270  1.00 10.00      A   
ATOM    896  CE3 TRP A  96      -7.289   3.074 -15.761  1.00 10.00      A   
ATOM    897  CZ2 TRP A  96      -8.188   0.408 -16.050  1.00 10.00      A   
ATOM    898  CZ3 TRP A  96      -8.609   2.729 -15.542  1.00 10.00      A   
ATOM    899  CH2 TRP A  96      -9.047   1.409 -15.688  1.00 10.00      A   
ATOM    900  C   TRP A  96      -3.420   5.366 -17.579  1.00 10.00      A   
ATOM    901  O   TRP A  96      -4.098   6.361 -17.815  1.00 10.00      A   
ATOM    902  N   ILE A  97      -2.153   5.434 -17.189  1.00 10.00      A   
ATOM    903  HN  ILE A  97      -1.652   4.600 -17.036  1.00 10.00      A   
ATOM    904  CA  ILE A  97      -1.485   6.714 -16.974  1.00 10.00      A   
ATOM    905  CB  ILE A  97      -0.043   6.519 -16.463  1.00 10.00      A   
ATOM    906  CG1 ILE A  97      -0.046   5.755 -15.132  1.00 10.00      A   
ATOM    907  CG2 ILE A  97       0.678   7.856 -16.318  1.00 10.00      A   
ATOM    908  CD1 ILE A  97      -0.906   6.389 -14.052  1.00 10.00      A   
ATOM    909  C   ILE A  97      -1.477   7.547 -18.253  1.00 10.00      A   
ATOM    910  O   ILE A  97      -1.555   8.778 -18.209  1.00 10.00      A   
ATOM    911  N   GLU A  98      -1.409   6.862 -19.387  1.00 10.00      A   
ATOM    912  HN  GLU A  98      -1.368   5.882 -19.349  1.00 10.00      A   
ATOM    913  CA  GLU A  98      -1.403   7.514 -20.685  1.00 10.00      A   
ATOM    914  CB  GLU A  98      -1.249   6.464 -21.786  1.00 10.00      A   
ATOM    915  CG  GLU A  98      -1.407   6.993 -23.200  1.00 10.00      A   
ATOM    916  CD  GLU A  98      -1.635   5.877 -24.192  1.00 10.00      A   
ATOM    917  OE1 GLU A  98      -0.650   5.405 -24.798  1.00 10.00      A   
ATOM    918  OE2 GLU A  98      -2.794   5.448 -24.352  1.00 10.00      A   
ATOM    919  C   GLU A  98      -2.687   8.314 -20.898  1.00 10.00      A   
ATOM    920  O   GLU A  98      -2.650   9.459 -21.347  1.00 10.00      A   
ATOM    921  N   ALA A  99      -3.817   7.715 -20.560  1.00 10.00      A   
ATOM    922  HN  ALA A  99      -3.790   6.805 -20.191  1.00 10.00      A   
ATOM    923  CA  ALA A  99      -5.101   8.380 -20.728  1.00 10.00      A   
ATOM    924  CB  ALA A  99      -6.219   7.355 -20.857  1.00 10.00      A   
ATOM    925  C   ALA A  99      -5.381   9.351 -19.583  1.00 10.00      A   
ATOM    926  O   ALA A  99      -6.018  10.388 -19.775  1.00 10.00      A   
ATOM    927  N   MET A 100      -4.891   9.013 -18.397  1.00 10.00      A   
ATOM    928  HN  MET A 100      -4.386   8.176 -18.313  1.00 10.00      A   
ATOM    929  CA  MET A 100      -5.090   9.841 -17.215  1.00 10.00      A   
ATOM    930  CB  MET A 100      -4.542   9.139 -15.969  1.00 10.00      A   
ATOM    931  CG  MET A 100      -5.369   7.958 -15.495  1.00 10.00      A   
ATOM    932  SD  MET A 100      -4.664   7.182 -14.030  1.00 10.00      A   
ATOM    933  CE  MET A 100      -5.703   5.731 -13.881  1.00 10.00      A   
ATOM    934  C   MET A 100      -4.429  11.207 -17.358  1.00 10.00      A   
ATOM    935  O   MET A 100      -4.999  12.223 -16.968  1.00 10.00      A   
ATOM    936  N   SER A 101      -3.235  11.227 -17.934  1.00 10.00      A   
ATOM    937  HN  SER A 101      -2.851  10.389 -18.262  1.00 10.00      A   
ATOM    938  CA  SER A 101      -2.477  12.462 -18.102  1.00 10.00      A   
ATOM    939  CB  SER A 101      -1.063  12.156 -18.603  1.00 10.00      A   
ATOM    940  OG  SER A 101      -1.071  11.059 -19.499  1.00 10.00      A   
ATOM    941  HG  SER A 101      -1.077  10.234 -18.995  1.00 10.00      A   
ATOM    942  C   SER A 101      -3.163  13.467 -19.027  1.00 10.00      A   
ATOM    943  O   SER A 101      -2.931  14.672 -18.924  1.00 10.00      A   
ATOM    944  N   SER A 102      -4.026  12.984 -19.908  1.00 10.00      A   
ATOM    945  HN  SER A 102      -4.204  12.018 -19.936  1.00 10.00      A   
ATOM    946  CA  SER A 102      -4.706  13.862 -20.849  1.00 10.00      A   
ATOM    947  CB  SER A 102      -4.649  13.262 -22.252  1.00 10.00      A   
ATOM    948  OG  SER A 102      -4.352  11.875 -22.194  1.00 10.00      A   
ATOM    949  HG  SER A 102      -3.398  11.750 -22.273  1.00 10.00      A   
ATOM    950  C   SER A 102      -6.151  14.169 -20.449  1.00 10.00      A   
ATOM    951  O   SER A 102      -6.952  14.604 -21.281  1.00 10.00      A   
ATOM    952  N   SER A 103      -6.491  13.950 -19.182  1.00 10.00      A   
ATOM    953  HN  SER A 103      -5.820  13.603 -18.558  1.00 10.00      A   
ATOM    954  CA  SER A 103      -7.844  14.219 -18.705  1.00 10.00      A   
ATOM    955  CB  SER A 103      -8.784  13.063 -19.055  1.00 10.00      A   
ATOM    956  OG  SER A 103      -8.996  12.984 -20.456  1.00 10.00      A   
ATOM    957  HG  SER A 103      -8.339  13.535 -20.906  1.00 10.00      A   
ATOM    958  C   SER A 103      -7.886  14.513 -17.202  1.00 10.00      A   
ATOM    959  O   SER A 103      -8.509  15.484 -16.768  1.00 10.00      A   
ATOM    960  N   TYR A 104      -7.213  13.686 -16.413  1.00 10.00      A   
ATOM    961  HN  TYR A 104      -6.697  12.950 -16.813  1.00 10.00      A   
ATOM    962  CA  TYR A 104      -7.192  13.858 -14.965  1.00 10.00      A   
ATOM    963  CB  TYR A 104      -6.999  12.516 -14.254  1.00 10.00      A   
ATOM    964  CG  TYR A 104      -8.199  11.599 -14.327  1.00 10.00      A   
ATOM    965  CD1 TYR A 104      -8.059  10.279 -14.730  1.00 10.00      A   
ATOM    966  CD2 TYR A 104      -9.467  12.050 -13.987  1.00 10.00      A   
ATOM    967  CE1 TYR A 104      -9.147   9.434 -14.792  1.00 10.00      A   
ATOM    968  CE2 TYR A 104     -10.563  11.210 -14.049  1.00 10.00      A   
ATOM    969  CZ  TYR A 104     -10.397   9.903 -14.451  1.00 10.00      A   
ATOM    970  OH  TYR A 104     -11.481   9.057 -14.505  1.00 10.00      A   
ATOM    971  HH  TYR A 104     -12.275   9.559 -14.737  1.00 10.00      A   
ATOM    972  C   TYR A 104      -6.104  14.840 -14.552  1.00 10.00      A   
ATOM    973  O   TYR A 104      -5.164  14.488 -13.847  1.00 10.00      A   
ATOM    974  N   THR A 105      -6.243  16.076 -15.002  1.00 10.00      A   
ATOM    975  HN  THR A 105      -7.017  16.293 -15.566  1.00 10.00      A   
ATOM    976  CA  THR A 105      -5.283  17.126 -14.694  1.00 10.00      A   
ATOM    977  CB  THR A 105      -5.566  18.371 -15.550  1.00 10.00      A   
ATOM    978  OG1 THR A 105      -6.685  18.100 -16.411  1.00 10.00      A   
ATOM    979  HG1 THR A 105      -7.496  18.396 -15.982  1.00 10.00      A   
ATOM    980  CG2 THR A 105      -4.353  18.707 -16.401  1.00 10.00      A   
ATOM    981  C   THR A 105      -5.344  17.505 -13.215  1.00 10.00      A   
ATOM    982  O   THR A 105      -4.433  18.140 -12.687  1.00 10.00      A   
ATOM    983  N   TRP A 106      -6.418  17.100 -12.549  1.00 10.00      A   
ATOM    984  HN  TRP A 106      -7.111  16.583 -13.017  1.00 10.00      A   
ATOM    985  CA  TRP A 106      -6.593  17.398 -11.137  1.00 10.00      A   
ATOM    986  CB  TRP A 106      -7.969  18.022 -10.884  1.00 10.00      A   
ATOM    987  CG  TRP A 106      -8.153  19.341 -11.568  1.00 10.00      A   
ATOM    988  CD1 TRP A 106      -8.866  19.583 -12.707  1.00 10.00      A   
ATOM    989  CD2 TRP A 106      -7.607  20.599 -11.161  1.00 10.00      A   
ATOM    990  NE1 TRP A 106      -8.798  20.917 -13.032  1.00 10.00      A   
ATOM    991  HE1 TRP A 106      -9.227  21.343 -13.809  1.00 10.00      A   
ATOM    992  CE2 TRP A 106      -8.028  21.561 -12.097  1.00 10.00      A   
ATOM    993  CE3 TRP A 106      -6.804  21.005 -10.093  1.00 10.00      A   
ATOM    994  CZ2 TRP A 106      -7.670  22.902 -11.999  1.00 10.00      A   
ATOM    995  CZ3 TRP A 106      -6.449  22.335  -9.997  1.00 10.00      A   
ATOM    996  CH2 TRP A 106      -6.882  23.268 -10.943  1.00 10.00      A   
ATOM    997  C   TRP A 106      -6.403  16.148 -10.285  1.00 10.00      A   
ATOM    998  O   TRP A 106      -6.856  16.090  -9.143  1.00 10.00      A   
ATOM    999  N   LEU A 107      -5.735  15.145 -10.848  1.00 10.00      A   
ATOM   1000  HN  LEU A 107      -5.413  15.243 -11.770  1.00 10.00      A   
ATOM   1001  CA  LEU A 107      -5.473  13.902 -10.130  1.00 10.00      A   
ATOM   1002  CB  LEU A 107      -4.914  12.842 -11.083  1.00 10.00      A   
ATOM   1003  CG  LEU A 107      -5.022  11.387 -10.622  1.00 10.00      A   
ATOM   1004  CD1 LEU A 107      -6.468  11.028 -10.322  1.00 10.00      A   
ATOM   1005  CD2 LEU A 107      -4.449  10.457 -11.679  1.00 10.00      A   
ATOM   1006  C   LEU A 107      -4.489  14.174  -9.000  1.00 10.00      A   
ATOM   1007  O   LEU A 107      -3.421  14.742  -9.226  1.00 10.00      A   
ATOM   1008  N   GLU A 108      -4.842  13.755  -7.792  1.00 10.00      A   
ATOM   1009  HN  GLU A 108      -5.685  13.269  -7.680  1.00 10.00      A   
ATOM   1010  CA  GLU A 108      -4.003  14.003  -6.627  1.00 10.00      A   
ATOM   1011  CB  GLU A 108      -4.753  14.914  -5.647  1.00 10.00      A   
ATOM   1012  CG  GLU A 108      -5.302  16.173  -6.306  1.00 10.00      A   
ATOM   1013  CD  GLU A 108      -6.163  17.015  -5.391  1.00 10.00      A   
ATOM   1014  OE1 GLU A 108      -6.111  16.819  -4.160  1.00 10.00      A   
ATOM   1015  OE2 GLU A 108      -6.890  17.896  -5.898  1.00 10.00      A   
ATOM   1016  C   GLU A 108      -3.551  12.718  -5.932  1.00 10.00      A   
ATOM   1017  O   GLU A 108      -2.527  12.708  -5.245  1.00 10.00      A   
ATOM   1018  N   GLU A 109      -4.304  11.636  -6.107  1.00 10.00      A   
ATOM   1019  HN  GLU A 109      -5.100  11.687  -6.677  1.00 10.00      A   
ATOM   1020  CA  GLU A 109      -3.963  10.369  -5.475  1.00 10.00      A   
ATOM   1021  CB  GLU A 109      -4.947  10.040  -4.355  1.00 10.00      A   
ATOM   1022  CG  GLU A 109      -4.680  10.766  -3.051  1.00 10.00      A   
ATOM   1023  CD  GLU A 109      -5.719  10.457  -1.997  1.00 10.00      A   
ATOM   1024  OE1 GLU A 109      -5.916   9.263  -1.682  1.00 10.00      A   
ATOM   1025  OE2 GLU A 109      -6.349  11.406  -1.488  1.00 10.00      A   
ATOM   1026  C   GLU A 109      -3.919   9.216  -6.466  1.00 10.00      A   
ATOM   1027  O   GLU A 109      -4.871   8.985  -7.215  1.00 10.00      A   
ATOM   1028  N   ILE A 110      -2.803   8.503  -6.464  1.00 10.00      A   
ATOM   1029  HN  ILE A 110      -2.074   8.763  -5.857  1.00 10.00      A   
ATOM   1030  CA  ILE A 110      -2.616   7.348  -7.330  1.00 10.00      A   
ATOM   1031  CB  ILE A 110      -1.567   7.620  -8.431  1.00 10.00      A   
ATOM   1032  CG1 ILE A 110      -2.025   8.775  -9.332  1.00 10.00      A   
ATOM   1033  CG2 ILE A 110      -1.314   6.361  -9.256  1.00 10.00      A   
ATOM   1034  CD1 ILE A 110      -1.033   9.142 -10.415  1.00 10.00      A   
ATOM   1035  C   ILE A 110      -2.183   6.147  -6.494  1.00 10.00      A   
ATOM   1036  O   ILE A 110      -1.098   6.141  -5.906  1.00 10.00      A   
ATOM   1037  N   ARG A 111      -3.041   5.144  -6.416  1.00 10.00      A   
ATOM   1038  HN  ARG A 111      -3.902   5.200  -6.897  1.00 10.00      A   
ATOM   1039  CA  ARG A 111      -2.739   3.953  -5.640  1.00 10.00      A   
ATOM   1040  CB  ARG A 111      -3.697   3.834  -4.456  1.00 10.00      A   
ATOM   1041  CG  ARG A 111      -3.772   5.084  -3.595  1.00 10.00      A   
ATOM   1042  CD  ARG A 111      -4.743   4.910  -2.444  1.00 10.00      A   
ATOM   1043  NE  ARG A 111      -4.972   6.164  -1.730  1.00 10.00      A   
ATOM   1044  HE  ARG A 111      -5.302   6.924  -2.256  1.00 10.00      A   
ATOM   1045  CZ  ARG A 111      -4.779   6.331  -0.427  1.00 10.00      A   
ATOM   1046  NH1 ARG A 111      -4.354   5.320   0.319  1.00 10.00      A   
ATOM   1047 HH11 ARG A 111      -4.170   4.391  -0.116  1.00 10.00      A   
ATOM   1048 HH12 ARG A 111      -4.203   5.447   1.341  1.00 10.00      A   
ATOM   1049  NH2 ARG A 111      -5.013   7.512   0.127  1.00 10.00      A   
ATOM   1050 HH21 ARG A 111      -5.351   8.313  -0.470  1.00 10.00      A   
ATOM   1051 HH22 ARG A 111      -4.869   7.656   1.150  1.00 10.00      A   
ATOM   1052  C   ARG A 111      -2.823   2.713  -6.517  1.00 10.00      A   
ATOM   1053  O   ARG A 111      -3.792   2.531  -7.255  1.00 10.00      A   
ATOM   1054  N   LEU A 112      -1.805   1.865  -6.426  1.00 10.00      A   
ATOM   1055  HN  LEU A 112      -1.068   2.069  -5.803  1.00 10.00      A   
ATOM   1056  CA  LEU A 112      -1.748   0.638  -7.211  1.00 10.00      A   
ATOM   1057  CB  LEU A 112      -0.826   0.820  -8.423  1.00 10.00      A   
ATOM   1058  CG  LEU A 112      -1.289   1.805  -9.495  1.00 10.00      A   
ATOM   1059  CD1 LEU A 112      -0.116   2.233 -10.358  1.00 10.00      A   
ATOM   1060  CD2 LEU A 112      -2.380   1.188 -10.350  1.00 10.00      A   
ATOM   1061  C   LEU A 112      -1.248  -0.525  -6.364  1.00 10.00      A   
ATOM   1062  O   LEU A 112      -0.335  -0.366  -5.551  1.00 10.00      A   
ATOM   1063  N   LYS A 113      -1.856  -1.690  -6.551  1.00 10.00      A   
ATOM   1064  HN  LYS A 113      -2.590  -1.746  -7.198  1.00 10.00      A   
ATOM   1065  CA  LYS A 113      -1.463  -2.887  -5.818  1.00 10.00      A   
ATOM   1066  CB  LYS A 113      -2.496  -3.263  -4.750  1.00 10.00      A   
ATOM   1067  CG  LYS A 113      -2.059  -4.423  -3.865  1.00 10.00      A   
ATOM   1068  CD  LYS A 113      -3.054  -4.687  -2.748  1.00 10.00      A   
ATOM   1069  CE  LYS A 113      -2.824  -6.051  -2.116  1.00 10.00      A   
ATOM   1070  NZ  LYS A 113      -3.753  -6.308  -0.986  1.00 10.00      A   
ATOM   1071  HZ1 LYS A 113      -4.692  -5.910  -1.198  1.00 10.00      A   
ATOM   1072  HZ2 LYS A 113      -3.388  -5.874  -0.115  1.00 10.00      A   
ATOM   1073  HZ3 LYS A 113      -3.853  -7.331  -0.829  1.00 10.00      A   
ATOM   1074  C   LYS A 113      -1.219  -4.057  -6.774  1.00 10.00      A   
ATOM   1075  O   LYS A 113      -2.089  -4.405  -7.579  1.00 10.00      A   
ATOM   1076  N   ARG A 114      -0.023  -4.636  -6.685  1.00 10.00      A   
ATOM   1077  HN  ARG A 114       0.619  -4.288  -6.027  1.00 10.00      A   
ATOM   1078  CA  ARG A 114       0.375  -5.768  -7.527  1.00 10.00      A   
ATOM   1079  CB  ARG A 114      -0.429  -7.034  -7.187  1.00 10.00      A   
ATOM   1080  CG  ARG A 114      -0.209  -7.542  -5.767  1.00 10.00      A   
ATOM   1081  CD  ARG A 114      -0.936  -8.856  -5.508  1.00 10.00      A   
ATOM   1082  NE  ARG A 114      -0.943  -9.200  -4.082  1.00 10.00      A   
ATOM   1083  HE  ARG A 114      -0.064  -9.357  -3.648  1.00 10.00      A   
ATOM   1084  CZ  ARG A 114      -2.055  -9.322  -3.351  1.00 10.00      A   
ATOM   1085  NH1 ARG A 114      -3.236  -9.134  -3.908  1.00 10.00      A   
ATOM   1086 HH11 ARG A 114      -3.310  -8.897  -4.918  1.00 10.00      A   
ATOM   1087 HH12 ARG A 114      -4.108  -9.216  -3.335  1.00 10.00      A   
ATOM   1088  NH2 ARG A 114      -1.981  -9.621  -2.057  1.00 10.00      A   
ATOM   1089 HH21 ARG A 114      -1.053  -9.764  -1.601  1.00 10.00      A   
ATOM   1090 HH22 ARG A 114      -2.857  -9.710  -1.483  1.00 10.00      A   
ATOM   1091  C   ARG A 114       0.274  -5.421  -9.013  1.00 10.00      A   
ATOM   1092  O   ARG A 114      -0.303  -6.164  -9.807  1.00 10.00      A   
ATOM   1093  N   MET A 115       0.844  -4.280  -9.375  1.00 10.00      A   
ATOM   1094  HN  MET A 115       1.304  -3.740  -8.698  1.00 10.00      A   
ATOM   1095  CA  MET A 115       0.823  -3.811 -10.754  1.00 10.00      A   
ATOM   1096  CB  MET A 115       0.053  -2.491 -10.854  1.00 10.00      A   
ATOM   1097  CG  MET A 115      -1.455  -2.636 -10.731  1.00 10.00      A   
ATOM   1098  SD  MET A 115      -2.237  -3.145 -12.274  1.00 10.00      A   
ATOM   1099  CE  MET A 115      -2.195  -1.616 -13.208  1.00 10.00      A   
ATOM   1100  C   MET A 115       2.237  -3.618 -11.280  1.00 10.00      A   
ATOM   1101  O   MET A 115       3.183  -3.461 -10.508  1.00 10.00      A   
ATOM   1102  N   VAL A 116       2.378  -3.632 -12.593  1.00 10.00      A   
ATOM   1103  HN  VAL A 116       1.584  -3.766 -13.164  1.00 10.00      A   
ATOM   1104  CA  VAL A 116       3.675  -3.444 -13.216  1.00 10.00      A   
ATOM   1105  CB  VAL A 116       3.848  -4.336 -14.462  1.00 10.00      A   
ATOM   1106  CG1 VAL A 116       5.251  -4.194 -15.033  1.00 10.00      A   
ATOM   1107  CG2 VAL A 116       3.549  -5.790 -14.126  1.00 10.00      A   
ATOM   1108  C   VAL A 116       3.846  -1.981 -13.611  1.00 10.00      A   
ATOM   1109  O   VAL A 116       3.386  -1.549 -14.672  1.00 10.00      A   
ATOM   1110  N   VAL A 117       4.492  -1.224 -12.742  1.00 10.00      A   
ATOM   1111  HN  VAL A 117       4.846  -1.636 -11.928  1.00 10.00      A   
ATOM   1112  CA  VAL A 117       4.722   0.192 -12.974  1.00 10.00      A   
ATOM   1113  CB  VAL A 117       4.557   1.005 -11.673  1.00 10.00      A   
ATOM   1114  CG1 VAL A 117       4.635   2.496 -11.962  1.00 10.00      A   
ATOM   1115  CG2 VAL A 117       3.244   0.658 -10.986  1.00 10.00      A   
ATOM   1116  C   VAL A 117       6.132   0.396 -13.504  1.00 10.00      A   
ATOM   1117  O   VAL A 117       7.093  -0.064 -12.901  1.00 10.00      A   
ATOM   1118  N   THR A 118       6.253   1.069 -14.634  1.00 10.00      A   
ATOM   1119  HN  THR A 118       5.455   1.410 -15.081  1.00 10.00      A   
ATOM   1120  CA  THR A 118       7.551   1.316 -15.224  1.00 10.00      A   
ATOM   1121  CB  THR A 118       7.548   0.999 -16.730  1.00 10.00      A   
ATOM   1122  OG1 THR A 118       6.326   1.466 -17.321  1.00 10.00      A   
ATOM   1123  HG1 THR A 118       6.492   1.710 -18.237  1.00 10.00      A   
ATOM   1124  CG2 THR A 118       7.669  -0.500 -16.953  1.00 10.00      A   
ATOM   1125  C   THR A 118       7.992   2.756 -14.991  1.00 10.00      A   
ATOM   1126  O   THR A 118       7.174   3.627 -14.676  1.00 10.00      A   
ATOM   1127  N   ASP A 119       9.284   3.003 -15.155  1.00 10.00      A   
ATOM   1128  HN  ASP A 119       9.878   2.265 -15.414  1.00 10.00      A   
ATOM   1129  CA  ASP A 119       9.852   4.339 -14.958  1.00 10.00      A   
ATOM   1130  CB  ASP A 119      11.368   4.333 -15.188  1.00 10.00      A   
ATOM   1131  CG  ASP A 119      12.104   3.362 -14.287  1.00 10.00      A   
ATOM   1132  OD1 ASP A 119      12.613   3.785 -13.228  1.00 10.00      A   
ATOM   1133  OD2 ASP A 119      12.182   2.168 -14.635  1.00 10.00      A   
ATOM   1134  C   ASP A 119       9.189   5.356 -15.876  1.00 10.00      A   
ATOM   1135  O   ASP A 119       9.074   6.535 -15.536  1.00 10.00      A   
ATOM   1136  N   ASP A 120       8.757   4.886 -17.041  1.00 10.00      A   
ATOM   1137  HN  ASP A 120       8.906   3.939 -17.253  1.00 10.00      A   
ATOM   1138  CA  ASP A 120       8.090   5.722 -18.028  1.00 10.00      A   
ATOM   1139  CB  ASP A 120       7.710   4.884 -19.254  1.00 10.00      A   
ATOM   1140  CG  ASP A 120       8.833   3.997 -19.751  1.00 10.00      A   
ATOM   1141  OD1 ASP A 120       9.416   4.307 -20.811  1.00 10.00      A   
ATOM   1142  OD2 ASP A 120       9.134   2.982 -19.085  1.00 10.00      A   
ATOM   1143  C   ASP A 120       6.828   6.327 -17.434  1.00 10.00      A   
ATOM   1144  O   ASP A 120       6.591   7.533 -17.543  1.00 10.00      A   
ATOM   1145  N   CYS A 121       6.024   5.482 -16.792  1.00 10.00      A   
ATOM   1146  HN  CYS A 121       6.278   4.533 -16.730  1.00 10.00      A   
ATOM   1147  CA  CYS A 121       4.783   5.923 -16.172  1.00 10.00      A   
ATOM   1148  CB  CYS A 121       4.028   4.727 -15.593  1.00 10.00      A   
ATOM   1149  SG  CYS A 121       3.833   3.350 -16.745  1.00 10.00      A   
ATOM   1150  HG  CYS A 121       3.336   3.835 -17.872  1.00 10.00      A   
ATOM   1151  C   CYS A 121       5.069   6.949 -15.079  1.00 10.00      A   
ATOM   1152  O   CYS A 121       4.352   7.940 -14.941  1.00 10.00      A   
ATOM   1153  N   LEU A 122       6.133   6.705 -14.317  1.00 10.00      A   
ATOM   1154  HN  LEU A 122       6.658   5.889 -14.480  1.00 10.00      A   
ATOM   1155  CA  LEU A 122       6.536   7.607 -13.240  1.00 10.00      A   
ATOM   1156  CB  LEU A 122       7.771   7.062 -12.516  1.00 10.00      A   
ATOM   1157  CG  LEU A 122       7.604   5.710 -11.819  1.00 10.00      A   
ATOM   1158  CD1 LEU A 122       8.959   5.144 -11.435  1.00 10.00      A   
ATOM   1159  CD2 LEU A 122       6.719   5.847 -10.590  1.00 10.00      A   
ATOM   1160  C   LEU A 122       6.829   8.997 -13.791  1.00 10.00      A   
ATOM   1161  O   LEU A 122       6.315   9.996 -13.289  1.00 10.00      A   
ATOM   1162  N   GLU A 123       7.639   9.042 -14.842  1.00 10.00      A   
ATOM   1163  HN  GLU A 123       7.998   8.202 -15.205  1.00 10.00      A   
ATOM   1164  CA  GLU A 123       8.004  10.302 -15.476  1.00 10.00      A   
ATOM   1165  CB  GLU A 123       9.033  10.070 -16.582  1.00 10.00      A   
ATOM   1166  CG  GLU A 123      10.430   9.774 -16.069  1.00 10.00      A   
ATOM   1167  CD  GLU A 123      11.472   9.882 -17.157  1.00 10.00      A   
ATOM   1168  OE1 GLU A 123      11.320  10.751 -18.043  1.00 10.00      A   
ATOM   1169  OE2 GLU A 123      12.444   9.093 -17.140  1.00 10.00      A   
ATOM   1170  C   GLU A 123       6.775  11.012 -16.036  1.00 10.00      A   
ATOM   1171  O   GLU A 123       6.632  12.231 -15.901  1.00 10.00      A   
ATOM   1172  N   LEU A 124       5.888  10.239 -16.656  1.00 10.00      A   
ATOM   1173  HN  LEU A 124       6.065   9.275 -16.731  1.00 10.00      A   
ATOM   1174  CA  LEU A 124       4.667  10.781 -17.233  1.00 10.00      A   
ATOM   1175  CB  LEU A 124       3.870   9.690 -17.956  1.00 10.00      A   
ATOM   1176  CG  LEU A 124       4.489   9.144 -19.246  1.00 10.00      A   
ATOM   1177  CD1 LEU A 124       3.636   8.022 -19.813  1.00 10.00      A   
ATOM   1178  CD2 LEU A 124       4.674  10.252 -20.273  1.00 10.00      A   
ATOM   1179  C   LEU A 124       3.810  11.444 -16.162  1.00 10.00      A   
ATOM   1180  O   LEU A 124       3.299  12.543 -16.360  1.00 10.00      A   
ATOM   1181  N   ILE A 125       3.672  10.774 -15.026  1.00 10.00      A   
ATOM   1182  HN  ILE A 125       4.117   9.901 -14.932  1.00 10.00      A   
ATOM   1183  CA  ILE A 125       2.886  11.291 -13.911  1.00 10.00      A   
ATOM   1184  CB  ILE A 125       2.860  10.280 -12.738  1.00 10.00      A   
ATOM   1185  CG1 ILE A 125       1.975   9.079 -13.084  1.00 10.00      A   
ATOM   1186  CG2 ILE A 125       2.402  10.936 -11.439  1.00 10.00      A   
ATOM   1187  CD1 ILE A 125       1.986   7.987 -12.037  1.00 10.00      A   
ATOM   1188  C   ILE A 125       3.455  12.621 -13.419  1.00 10.00      A   
ATOM   1189  O   ILE A 125       2.729  13.613 -13.291  1.00 10.00      A   
ATOM   1190  N   ALA A 126       4.764  12.635 -13.182  1.00 10.00      A   
ATOM   1191  HN  ALA A 126       5.287  11.819 -13.347  1.00 10.00      A   
ATOM   1192  CA  ALA A 126       5.453  13.814 -12.683  1.00 10.00      A   
ATOM   1193  CB  ALA A 126       6.930  13.515 -12.475  1.00 10.00      A   
ATOM   1194  C   ALA A 126       5.278  15.033 -13.583  1.00 10.00      A   
ATOM   1195  O   ALA A 126       5.087  16.146 -13.095  1.00 10.00      A   
ATOM   1196  N   LYS A 127       5.326  14.825 -14.893  1.00 10.00      A   
ATOM   1197  HN  LYS A 127       5.452  13.910 -15.231  1.00 10.00      A   
ATOM   1198  CA  LYS A 127       5.205  15.932 -15.839  1.00 10.00      A   
ATOM   1199  CB  LYS A 127       6.101  15.703 -17.063  1.00 10.00      A   
ATOM   1200  CG  LYS A 127       5.676  14.537 -17.944  1.00 10.00      A   
ATOM   1201  CD  LYS A 127       6.631  14.344 -19.110  1.00 10.00      A   
ATOM   1202  CE  LYS A 127       6.516  15.470 -20.129  1.00 10.00      A   
ATOM   1203  NZ  LYS A 127       5.302  15.338 -20.980  1.00 10.00      A   
ATOM   1204  HZ1 LYS A 127       4.460  15.669 -20.462  1.00 10.00      A   
ATOM   1205  HZ2 LYS A 127       5.160  14.344 -21.254  1.00 10.00      A   
ATOM   1206  HZ3 LYS A 127       5.406  15.904 -21.843  1.00 10.00      A   
ATOM   1207  C   LYS A 127       3.764  16.203 -16.278  1.00 10.00      A   
ATOM   1208  O   LYS A 127       3.541  16.888 -17.275  1.00 10.00      A   
ATOM   1209  N   SER A 128       2.788  15.673 -15.554  1.00 10.00      A   
ATOM   1210  HN  SER A 128       3.005  15.129 -14.768  1.00 10.00      A   
ATOM   1211  CA  SER A 128       1.396  15.892 -15.917  1.00 10.00      A   
ATOM   1212  CB  SER A 128       0.811  14.650 -16.591  1.00 10.00      A   
ATOM   1213  OG  SER A 128       1.679  14.162 -17.598  1.00 10.00      A   
ATOM   1214  HG  SER A 128       2.387  13.649 -17.182  1.00 10.00      A   
ATOM   1215  C   SER A 128       0.547  16.290 -14.715  1.00 10.00      A   
ATOM   1216  O   SER A 128      -0.144  17.310 -14.741  1.00 10.00      A   
ATOM   1217  N   PHE A 129       0.609  15.495 -13.661  1.00 10.00      A   
ATOM   1218  HN  PHE A 129       1.209  14.719 -13.674  1.00 10.00      A   
ATOM   1219  CA  PHE A 129      -0.180  15.755 -12.472  1.00 10.00      A   
ATOM   1220  CB  PHE A 129      -0.570  14.444 -11.784  1.00 10.00      A   
ATOM   1221  CG  PHE A 129      -1.090  13.396 -12.725  1.00 10.00      A   
ATOM   1222  CD1 PHE A 129      -0.528  12.131 -12.750  1.00 10.00      A   
ATOM   1223  CD2 PHE A 129      -2.134  13.675 -13.586  1.00 10.00      A   
ATOM   1224  CE1 PHE A 129      -0.998  11.166 -13.620  1.00 10.00      A   
ATOM   1225  CE2 PHE A 129      -2.610  12.717 -14.458  1.00 10.00      A   
ATOM   1226  CZ  PHE A 129      -2.040  11.460 -14.475  1.00 10.00      A   
ATOM   1227  C   PHE A 129       0.559  16.660 -11.500  1.00 10.00      A   
ATOM   1228  O   PHE A 129       1.417  16.211 -10.744  1.00 10.00      A   
ATOM   1229  N   LYS A 130       0.218  17.938 -11.526  1.00 10.00      A   
ATOM   1230  HN  LYS A 130      -0.467  18.240 -12.162  1.00 10.00      A   
ATOM   1231  CA  LYS A 130       0.841  18.907 -10.641  1.00 10.00      A   
ATOM   1232  CB  LYS A 130       0.805  20.298 -11.267  1.00 10.00      A   
ATOM   1233  CG  LYS A 130       1.701  20.421 -12.489  1.00 10.00      A   
ATOM   1234  CD  LYS A 130       1.381  21.660 -13.305  1.00 10.00      A   
ATOM   1235  CE  LYS A 130       2.170  21.659 -14.603  1.00 10.00      A   
ATOM   1236  NZ  LYS A 130       1.786  22.782 -15.498  1.00 10.00      A   
ATOM   1237  HZ1 LYS A 130       0.767  22.756 -15.685  1.00 10.00      A   
ATOM   1238  HZ2 LYS A 130       2.293  22.704 -16.405  1.00 10.00      A   
ATOM   1239  HZ3 LYS A 130       2.025  23.694 -15.058  1.00 10.00      A   
ATOM   1240  C   LYS A 130       0.167  18.893  -9.275  1.00 10.00      A   
ATOM   1241  O   LYS A 130       0.703  19.413  -8.296  1.00 10.00      A   
ATOM   1242  N   ASN A 131      -0.998  18.263  -9.218  1.00 10.00      A   
ATOM   1243  HN  ASN A 131      -1.364  17.868 -10.035  1.00 10.00      A   
ATOM   1244  CA  ASN A 131      -1.757  18.144  -7.982  1.00 10.00      A   
ATOM   1245  CB  ASN A 131      -3.258  18.205  -8.276  1.00 10.00      A   
ATOM   1246  CG  ASN A 131      -3.845  19.587  -8.085  1.00 10.00      A   
ATOM   1247  OD1 ASN A 131      -3.200  20.598  -8.367  1.00 10.00      A   
ATOM   1248  ND2 ASN A 131      -5.075  19.642  -7.596  1.00 10.00      A   
ATOM   1249 HD21 ASN A 131      -5.532  18.796  -7.386  1.00 10.00      A   
ATOM   1250 HD22 ASN A 131      -5.480  20.527  -7.460  1.00 10.00      A   
ATOM   1251  C   ASN A 131      -1.427  16.833  -7.278  1.00 10.00      A   
ATOM   1252  O   ASN A 131      -2.048  16.481  -6.280  1.00 10.00      A   
ATOM   1253  N   PHE A 132      -0.447  16.119  -7.818  1.00 10.00      A   
ATOM   1254  HN  PHE A 132      -0.002  16.463  -8.618  1.00 10.00      A   
ATOM   1255  CA  PHE A 132      -0.009  14.841  -7.267  1.00 10.00      A   
ATOM   1256  CB  PHE A 132       1.118  14.282  -8.135  1.00 10.00      A   
ATOM   1257  CG  PHE A 132       1.439  12.841  -7.889  1.00 10.00      A   
ATOM   1258  CD1 PHE A 132       0.433  11.913  -7.684  1.00 10.00      A   
ATOM   1259  CD2 PHE A 132       2.754  12.410  -7.878  1.00 10.00      A   
ATOM   1260  CE1 PHE A 132       0.731  10.583  -7.473  1.00 10.00      A   
ATOM   1261  CE2 PHE A 132       3.060  11.083  -7.665  1.00 10.00      A   
ATOM   1262  CZ  PHE A 132       2.046  10.169  -7.464  1.00 10.00      A   
ATOM   1263  C   PHE A 132       0.474  15.009  -5.828  1.00 10.00      A   
ATOM   1264  O   PHE A 132       1.433  15.735  -5.573  1.00 10.00      A   
ATOM   1265  N   LYS A 133      -0.197  14.337  -4.895  1.00 10.00      A   
ATOM   1266  HN  LYS A 133      -0.951  13.767  -5.163  1.00 10.00      A   
ATOM   1267  CA  LYS A 133       0.153  14.436  -3.485  1.00 10.00      A   
ATOM   1268  CB  LYS A 133      -0.967  15.138  -2.708  1.00 10.00      A   
ATOM   1269  CG  LYS A 133      -1.293  16.542  -3.195  1.00 10.00      A   
ATOM   1270  CD  LYS A 133      -2.664  16.980  -2.714  1.00 10.00      A   
ATOM   1271  CE  LYS A 133      -3.090  18.275  -3.378  1.00 10.00      A   
ATOM   1272  NZ  LYS A 133      -4.498  18.614  -3.054  1.00 10.00      A   
ATOM   1273  HZ1 LYS A 133      -4.736  19.555  -3.428  1.00 10.00      A   
ATOM   1274  HZ2 LYS A 133      -4.640  18.619  -2.026  1.00 10.00      A   
ATOM   1275  HZ3 LYS A 133      -5.143  17.910  -3.479  1.00 10.00      A   
ATOM   1276  C   LYS A 133       0.433  13.075  -2.843  1.00 10.00      A   
ATOM   1277  O   LYS A 133       1.394  12.929  -2.084  1.00 10.00      A   
ATOM   1278  N   VAL A 134      -0.399  12.078  -3.136  1.00 10.00      A   
ATOM   1279  HN  VAL A 134      -1.129  12.228  -3.774  1.00 10.00      A   
ATOM   1280  CA  VAL A 134      -0.234  10.760  -2.538  1.00 10.00      A   
ATOM   1281  CB  VAL A 134      -1.449  10.386  -1.657  1.00 10.00      A   
ATOM   1282  CG1 VAL A 134      -1.225   9.060  -0.944  1.00 10.00      A   
ATOM   1283  CG2 VAL A 134      -1.736  11.488  -0.652  1.00 10.00      A   
ATOM   1284  C   VAL A 134      -0.002   9.667  -3.573  1.00 10.00      A   
ATOM   1285  O   VAL A 134      -0.779   9.507  -4.519  1.00 10.00      A   
ATOM   1286  N   LEU A 135       1.073   8.916  -3.372  1.00 10.00      A   
ATOM   1287  HN  LEU A 135       1.653   9.114  -2.602  1.00 10.00      A   
ATOM   1288  CA  LEU A 135       1.425   7.809  -4.244  1.00 10.00      A   
ATOM   1289  CB  LEU A 135       2.703   8.109  -5.030  1.00 10.00      A   
ATOM   1290  CG  LEU A 135       3.181   6.994  -5.967  1.00 10.00      A   
ATOM   1291  CD1 LEU A 135       2.111   6.659  -6.997  1.00 10.00      A   
ATOM   1292  CD2 LEU A 135       4.481   7.389  -6.648  1.00 10.00      A   
ATOM   1293  C   LEU A 135       1.628   6.553  -3.411  1.00 10.00      A   
ATOM   1294  O   LEU A 135       2.516   6.505  -2.556  1.00 10.00      A   
ATOM   1295  N   VAL A 136       0.795   5.548  -3.645  1.00 10.00      A   
ATOM   1296  HN  VAL A 136       0.100   5.649  -4.332  1.00 10.00      A   
ATOM   1297  CA  VAL A 136       0.891   4.296  -2.910  1.00 10.00      A   
ATOM   1298  CB  VAL A 136      -0.339   4.047  -2.012  1.00 10.00      A   
ATOM   1299  CG1 VAL A 136      -0.132   2.804  -1.157  1.00 10.00      A   
ATOM   1300  CG2 VAL A 136      -0.621   5.255  -1.133  1.00 10.00      A   
ATOM   1301  C   VAL A 136       1.054   3.122  -3.861  1.00 10.00      A   
ATOM   1302  O   VAL A 136       0.108   2.726  -4.546  1.00 10.00      A   
ATOM   1303  N   LEU A 137       2.260   2.582  -3.907  1.00 10.00      A   
ATOM   1304  HN  LEU A 137       2.974   2.957  -3.343  1.00 10.00      A   
ATOM   1305  CA  LEU A 137       2.562   1.445  -4.758  1.00 10.00      A   
ATOM   1306  CB  LEU A 137       3.756   1.746  -5.666  1.00 10.00      A   
ATOM   1307  CG  LEU A 137       3.577   2.893  -6.663  1.00 10.00      A   
ATOM   1308  CD1 LEU A 137       4.818   3.047  -7.527  1.00 10.00      A   
ATOM   1309  CD2 LEU A 137       2.344   2.664  -7.526  1.00 10.00      A   
ATOM   1310  C   LEU A 137       2.859   0.233  -3.894  1.00 10.00      A   
ATOM   1311  O   LEU A 137       3.924   0.145  -3.281  1.00 10.00      A   
ATOM   1312  N   SER A 138       1.908  -0.683  -3.824  1.00 10.00      A   
ATOM   1313  HN  SER A 138       1.072  -0.551  -4.328  1.00 10.00      A   
ATOM   1314  CA  SER A 138       2.064  -1.884  -3.025  1.00 10.00      A   
ATOM   1315  CB  SER A 138       0.816  -2.091  -2.165  1.00 10.00      A   
ATOM   1316  OG  SER A 138       0.400  -0.865  -1.587  1.00 10.00      A   
ATOM   1317  HG  SER A 138       0.998  -0.162  -1.869  1.00 10.00      A   
ATOM   1318  C   SER A 138       2.305  -3.108  -3.910  1.00 10.00      A   
ATOM   1319  O   SER A 138       1.527  -3.379  -4.828  1.00 10.00      A   
ATOM   1320  N   SER A 139       3.400  -3.817  -3.645  1.00 10.00      A   
ATOM   1321  HN  SER A 139       3.991  -3.517  -2.921  1.00 10.00      A   
ATOM   1322  CA  SER A 139       3.761  -5.026  -4.387  1.00 10.00      A   
ATOM   1323  CB  SER A 139       2.778  -6.163  -4.081  1.00 10.00      A   
ATOM   1324  OG  SER A 139       2.557  -6.300  -2.684  1.00 10.00      A   
ATOM   1325  HG  SER A 139       2.421  -7.232  -2.476  1.00 10.00      A   
ATOM   1326  C   SER A 139       3.858  -4.780  -5.895  1.00 10.00      A   
ATOM   1327  O   SER A 139       3.410  -5.600  -6.699  1.00 10.00      A   
ATOM   1328  N   CYS A 140       4.441  -3.650  -6.272  1.00 10.00      A   
ATOM   1329  HN  CYS A 140       4.780  -3.030  -5.586  1.00 10.00      A   
ATOM   1330  CA  CYS A 140       4.589  -3.300  -7.677  1.00 10.00      A   
ATOM   1331  CB  CYS A 140       4.022  -1.901  -7.932  1.00 10.00      A   
ATOM   1332  SG  CYS A 140       2.302  -1.697  -7.410  1.00 10.00      A   
ATOM   1333  HG  CYS A 140       2.162  -2.305  -6.238  1.00 10.00      A   
ATOM   1334  C   CYS A 140       6.048  -3.370  -8.106  1.00 10.00      A   
ATOM   1335  O   CYS A 140       6.941  -3.021  -7.339  1.00 10.00      A   
ATOM   1336  N   GLU A 141       6.287  -3.831  -9.324  1.00 10.00      A   
ATOM   1337  HN  GLU A 141       5.532  -4.101  -9.893  1.00 10.00      A   
ATOM   1338  CA  GLU A 141       7.643  -3.941  -9.848  1.00 10.00      A   
ATOM   1339  CB  GLU A 141       8.141  -5.392  -9.786  1.00 10.00      A   
ATOM   1340  CG  GLU A 141       7.386  -6.366 -10.682  1.00 10.00      A   
ATOM   1341  CD  GLU A 141       6.268  -7.094  -9.966  1.00 10.00      A   
ATOM   1342  OE1 GLU A 141       6.564  -8.014  -9.178  1.00 10.00      A   
ATOM   1343  OE2 GLU A 141       5.089  -6.766 -10.201  1.00 10.00      A   
ATOM   1344  C   GLU A 141       7.714  -3.425 -11.282  1.00 10.00      A   
ATOM   1345  O   GLU A 141       6.688  -3.117 -11.891  1.00 10.00      A   
ATOM   1346  N   GLY A 142       8.929  -3.330 -11.814  1.00 10.00      A   
ATOM   1347  HN  GLY A 142       9.710  -3.586 -11.280  1.00 10.00      A   
ATOM   1348  CA  GLY A 142       9.107  -2.862 -13.178  1.00 10.00      A   
ATOM   1349  C   GLY A 142       9.735  -1.485 -13.262  1.00 10.00      A   
ATOM   1350  O   GLY A 142      10.030  -1.000 -14.353  1.00 10.00      A   
ATOM   1351  N   PHE A 143       9.951  -0.856 -12.116  1.00 10.00      A   
ATOM   1352  HN  PHE A 143       9.710  -1.296 -11.277  1.00 10.00      A   
ATOM   1353  CA  PHE A 143      10.542   0.478 -12.084  1.00 10.00      A   
ATOM   1354  CB  PHE A 143       9.550   1.520 -11.544  1.00 10.00      A   
ATOM   1355  CG  PHE A 143       9.012   1.242 -10.165  1.00 10.00      A   
ATOM   1356  CD1 PHE A 143       9.488   1.940  -9.068  1.00 10.00      A   
ATOM   1357  CD2 PHE A 143       8.025   0.290  -9.967  1.00 10.00      A   
ATOM   1358  CE1 PHE A 143       8.994   1.694  -7.802  1.00 10.00      A   
ATOM   1359  CE2 PHE A 143       7.526   0.039  -8.706  1.00 10.00      A   
ATOM   1360  CZ  PHE A 143       8.011   0.741  -7.620  1.00 10.00      A   
ATOM   1361  C   PHE A 143      11.849   0.504 -11.300  1.00 10.00      A   
ATOM   1362  O   PHE A 143      12.135  -0.402 -10.512  1.00 10.00      A   
ATOM   1363  N   SER A 144      12.647   1.537 -11.530  1.00 10.00      A   
ATOM   1364  HN  SER A 144      12.375   2.224 -12.183  1.00 10.00      A   
ATOM   1365  CA  SER A 144      13.915   1.678 -10.847  1.00 10.00      A   
ATOM   1366  CB  SER A 144      15.068   1.544 -11.846  1.00 10.00      A   
ATOM   1367  OG  SER A 144      14.918   2.429 -12.945  1.00 10.00      A   
ATOM   1368  HG  SER A 144      14.014   2.798 -12.955  1.00 10.00      A   
ATOM   1369  C   SER A 144      13.995   3.012 -10.112  1.00 10.00      A   
ATOM   1370  O   SER A 144      13.042   3.793 -10.108  1.00 10.00      A   
ATOM   1371  N   THR A 145      15.139   3.276  -9.504  1.00 10.00      A   
ATOM   1372  HN  THR A 145      15.865   2.617  -9.542  1.00 10.00      A   
ATOM   1373  CA  THR A 145      15.347   4.512  -8.766  1.00 10.00      A   
ATOM   1374  CB  THR A 145      16.638   4.440  -7.927  1.00 10.00      A   
ATOM   1375  OG1 THR A 145      17.687   3.851  -8.711  1.00 10.00      A   
ATOM   1376  HG1 THR A 145      18.107   4.540  -9.246  1.00 10.00      A   
ATOM   1377  CG2 THR A 145      16.416   3.597  -6.680  1.00 10.00      A   
ATOM   1378  C   THR A 145      15.401   5.716  -9.706  1.00 10.00      A   
ATOM   1379  O   THR A 145      15.254   6.860  -9.275  1.00 10.00      A   
ATOM   1380  N   ASP A 146      15.589   5.444 -10.992  1.00 10.00      A   
ATOM   1381  HN  ASP A 146      15.672   4.512 -11.276  1.00 10.00      A   
ATOM   1382  CA  ASP A 146      15.667   6.498 -11.994  1.00 10.00      A   
ATOM   1383  CB  ASP A 146      16.062   5.925 -13.356  1.00 10.00      A   
ATOM   1384  CG  ASP A 146      17.548   6.030 -13.629  1.00 10.00      A   
ATOM   1385  OD1 ASP A 146      18.315   6.318 -12.687  1.00 10.00      A   
ATOM   1386  OD2 ASP A 146      17.953   5.824 -14.791  1.00 10.00      A   
ATOM   1387  C   ASP A 146      14.347   7.244 -12.103  1.00 10.00      A   
ATOM   1388  O   ASP A 146      14.320   8.476 -12.108  1.00 10.00      A   
ATOM   1389  N   GLY A 147      13.253   6.494 -12.196  1.00 10.00      A   
ATOM   1390  HN  GLY A 147      13.340   5.514 -12.218  1.00 10.00      A   
ATOM   1391  CA  GLY A 147      11.938   7.103 -12.285  1.00 10.00      A   
ATOM   1392  C   GLY A 147      11.557   7.793 -10.990  1.00 10.00      A   
ATOM   1393  O   GLY A 147      10.809   8.771 -10.986  1.00 10.00      A   
ATOM   1394  N   LEU A 148      12.091   7.283  -9.886  1.00 10.00      A   
ATOM   1395  HN  LEU A 148      12.682   6.506  -9.961  1.00 10.00      A   
ATOM   1396  CA  LEU A 148      11.820   7.845  -8.568  1.00 10.00      A   
ATOM   1397  CB  LEU A 148      12.382   6.942  -7.465  1.00 10.00      A   
ATOM   1398  CG  LEU A 148      11.903   5.487  -7.457  1.00 10.00      A   
ATOM   1399  CD1 LEU A 148      12.494   4.742  -6.270  1.00 10.00      A   
ATOM   1400  CD2 LEU A 148      10.384   5.420  -7.429  1.00 10.00      A   
ATOM   1401  C   LEU A 148      12.414   9.245  -8.453  1.00 10.00      A   
ATOM   1402  O   LEU A 148      11.842  10.122  -7.801  1.00 10.00      A   
ATOM   1403  N   ALA A 149      13.563   9.443  -9.098  1.00 10.00      A   
ATOM   1404  HN  ALA A 149      13.971   8.693  -9.583  1.00 10.00      A   
ATOM   1405  CA  ALA A 149      14.243  10.731  -9.096  1.00 10.00      A   
ATOM   1406  CB  ALA A 149      15.616  10.595  -9.739  1.00 10.00      A   
ATOM   1407  C   ALA A 149      13.414  11.765  -9.848  1.00 10.00      A   
ATOM   1408  O   ALA A 149      13.369  12.938  -9.475  1.00 10.00      A   
ATOM   1409  N   ALA A 150      12.740  11.315 -10.898  1.00 10.00      A   
ATOM   1410  HN  ALA A 150      12.801  10.365 -11.137  1.00 10.00      A   
ATOM   1411  CA  ALA A 150      11.905  12.201 -11.697  1.00 10.00      A   
ATOM   1412  CB  ALA A 150      11.376  11.483 -12.928  1.00 10.00      A   
ATOM   1413  C   ALA A 150      10.759  12.754 -10.854  1.00 10.00      A   
ATOM   1414  O   ALA A 150      10.458  13.945 -10.909  1.00 10.00      A   
ATOM   1415  N   ILE A 151      10.136  11.882 -10.067  1.00 10.00      A   
ATOM   1416  HN  ILE A 151      10.426  10.944 -10.074  1.00 10.00      A   
ATOM   1417  CA  ILE A 151       9.028  12.275  -9.196  1.00 10.00      A   
ATOM   1418  CB  ILE A 151       8.427  11.043  -8.474  1.00 10.00      A   
ATOM   1419  CG1 ILE A 151       7.850  10.046  -9.485  1.00 10.00      A   
ATOM   1420  CG2 ILE A 151       7.370  11.454  -7.453  1.00 10.00      A   
ATOM   1421  CD1 ILE A 151       6.573  10.509 -10.150  1.00 10.00      A   
ATOM   1422  C   ILE A 151       9.510  13.279  -8.149  1.00 10.00      A   
ATOM   1423  O   ILE A 151       8.898  14.328  -7.946  1.00 10.00      A   
ATOM   1424  N   ALA A 152      10.641  12.963  -7.535  1.00 10.00      A   
ATOM   1425  HN  ALA A 152      11.104  12.137  -7.793  1.00 10.00      A   
ATOM   1426  CA  ALA A 152      11.224  13.797  -6.491  1.00 10.00      A   
ATOM   1427  CB  ALA A 152      12.453  13.110  -5.916  1.00 10.00      A   
ATOM   1428  C   ALA A 152      11.584  15.203  -6.974  1.00 10.00      A   
ATOM   1429  O   ALA A 152      11.405  16.179  -6.243  1.00 10.00      A   
ATOM   1430  N   ALA A 153      12.073  15.309  -8.204  1.00 10.00      A   
ATOM   1431  HN  ALA A 153      12.163  14.502  -8.756  1.00 10.00      A   
ATOM   1432  CA  ALA A 153      12.490  16.596  -8.752  1.00 10.00      A   
ATOM   1433  CB  ALA A 153      13.675  16.413  -9.690  1.00 10.00      A   
ATOM   1434  C   ALA A 153      11.368  17.357  -9.456  1.00 10.00      A   
ATOM   1435  O   ALA A 153      11.528  18.540  -9.769  1.00 10.00      A   
ATOM   1436  N   THR A 154      10.237  16.710  -9.701  1.00 10.00      A   
ATOM   1437  HN  THR A 154      10.136  15.779  -9.409  1.00 10.00      A   
ATOM   1438  CA  THR A 154       9.143  17.378 -10.392  1.00 10.00      A   
ATOM   1439  CB  THR A 154       8.742  16.644 -11.684  1.00 10.00      A   
ATOM   1440  OG1 THR A 154       9.920  16.167 -12.347  1.00 10.00      A   
ATOM   1441  HG1 THR A 154      10.358  15.509 -11.789  1.00 10.00      A   
ATOM   1442  CG2 THR A 154       8.001  17.590 -12.616  1.00 10.00      A   
ATOM   1443  C   THR A 154       7.913  17.595  -9.508  1.00 10.00      A   
ATOM   1444  O   THR A 154       7.340  18.688  -9.488  1.00 10.00      A   
ATOM   1445  N   CYS A 155       7.511  16.569  -8.778  1.00 10.00      A   
ATOM   1446  HN  CYS A 155       8.019  15.729  -8.802  1.00 10.00      A   
ATOM   1447  CA  CYS A 155       6.341  16.663  -7.917  1.00 10.00      A   
ATOM   1448  CB  CYS A 155       5.718  15.283  -7.703  1.00 10.00      A   
ATOM   1449  SG  CYS A 155       5.259  14.452  -9.240  1.00 10.00      A   
ATOM   1450  HG  CYS A 155       4.299  15.164  -9.815  1.00 10.00      A   
ATOM   1451  C   CYS A 155       6.675  17.322  -6.583  1.00 10.00      A   
ATOM   1452  O   CYS A 155       7.227  16.688  -5.683  1.00 10.00      A   
ATOM   1453  N   ARG A 156       6.356  18.604  -6.473  1.00 10.00      A   
ATOM   1454  HN  ARG A 156       5.944  19.060  -7.236  1.00 10.00      A   
ATOM   1455  CA  ARG A 156       6.610  19.356  -5.249  1.00 10.00      A   
ATOM   1456  CB  ARG A 156       7.056  20.788  -5.561  1.00 10.00      A   
ATOM   1457  CG  ARG A 156       6.744  21.253  -6.974  1.00 10.00      A   
ATOM   1458  CD  ARG A 156       7.311  22.635  -7.245  1.00 10.00      A   
ATOM   1459  NE  ARG A 156       6.568  23.682  -6.547  1.00 10.00      A   
ATOM   1460  HE  ARG A 156       5.886  23.397  -5.897  1.00 10.00      A   
ATOM   1461  CZ  ARG A 156       6.752  24.986  -6.742  1.00 10.00      A   
ATOM   1462  NH1 ARG A 156       7.658  25.418  -7.616  1.00 10.00      A   
ATOM   1463 HH11 ARG A 156       8.232  24.740  -8.163  1.00 10.00      A   
ATOM   1464 HH12 ARG A 156       7.793  26.443  -7.761  1.00 10.00      A   
ATOM   1465  NH2 ARG A 156       6.025  25.861  -6.064  1.00 10.00      A   
ATOM   1466 HH21 ARG A 156       5.309  25.529  -5.381  1.00 10.00      A   
ATOM   1467 HH22 ARG A 156       6.167  26.887  -6.206  1.00 10.00      A   
ATOM   1468  C   ARG A 156       5.374  19.354  -4.358  1.00 10.00      A   
ATOM   1469  O   ARG A 156       5.431  19.720  -3.184  1.00 10.00      A   
ATOM   1470  N   ASN A 157       4.258  18.927  -4.933  1.00 10.00      A   
ATOM   1471  HN  ASN A 157       4.283  18.654  -5.876  1.00 10.00      A   
ATOM   1472  CA  ASN A 157       2.994  18.858  -4.207  1.00 10.00      A   
ATOM   1473  CB  ASN A 157       1.821  19.053  -5.173  1.00 10.00      A   
ATOM   1474  CG  ASN A 157       0.666  19.832  -4.575  1.00 10.00      A   
ATOM   1475  OD1 ASN A 157       0.411  19.776  -3.375  1.00 10.00      A   
ATOM   1476  ND2 ASN A 157      -0.048  20.565  -5.417  1.00 10.00      A   
ATOM   1477 HD21 ASN A 157       0.207  20.565  -6.369  1.00 10.00      A   
ATOM   1478 HD22 ASN A 157      -0.799  21.084  -5.056  1.00 10.00      A   
ATOM   1479  C   ASN A 157       2.876  17.513  -3.499  1.00 10.00      A   
ATOM   1480  O   ASN A 157       1.915  17.258  -2.774  1.00 10.00      A   
ATOM   1481  N   LEU A 158       3.880  16.665  -3.716  1.00 10.00      A   
ATOM   1482  HN  LEU A 158       4.615  16.945  -4.297  1.00 10.00      A   
ATOM   1483  CA  LEU A 158       3.927  15.339  -3.118  1.00 10.00      A   
ATOM   1484  CB  LEU A 158       5.176  14.595  -3.605  1.00 10.00      A   
ATOM   1485  CG  LEU A 158       5.284  13.116  -3.222  1.00 10.00      A   
ATOM   1486  CD1 LEU A 158       4.216  12.300  -3.932  1.00 10.00      A   
ATOM   1487  CD2 LEU A 158       6.672  12.581  -3.542  1.00 10.00      A   
ATOM   1488  C   LEU A 158       3.934  15.431  -1.600  1.00 10.00      A   
ATOM   1489  O   LEU A 158       4.584  16.303  -1.025  1.00 10.00      A   
ATOM   1490  N   LYS A 159       3.204  14.535  -0.960  1.00 10.00      A   
ATOM   1491  HN  LYS A 159       2.702  13.869  -1.482  1.00 10.00      A   
ATOM   1492  CA  LYS A 159       3.116  14.513   0.494  1.00 10.00      A   
ATOM   1493  CB  LYS A 159       1.727  14.980   0.951  1.00 10.00      A   
ATOM   1494  CG  LYS A 159       1.448  16.452   0.687  1.00 10.00      A   
ATOM   1495  CD  LYS A 159       0.015  16.831   1.030  1.00 10.00      A   
ATOM   1496  CE  LYS A 159      -0.260  16.701   2.519  1.00 10.00      A   
ATOM   1497  NZ  LYS A 159      -1.686  16.956   2.842  1.00 10.00      A   
ATOM   1498  HZ1 LYS A 159      -2.296  16.298   2.312  1.00 10.00      A   
ATOM   1499  HZ2 LYS A 159      -1.944  17.929   2.590  1.00 10.00      A   
ATOM   1500  HZ3 LYS A 159      -1.854  16.820   3.862  1.00 10.00      A   
ATOM   1501  C   LYS A 159       3.403  13.119   1.038  1.00 10.00      A   
ATOM   1502  O   LYS A 159       4.234  12.947   1.933  1.00 10.00      A   
ATOM   1503  N   GLU A 160       2.732  12.124   0.477  1.00 10.00      A   
ATOM   1504  HN  GLU A 160       2.117  12.317  -0.263  1.00 10.00      A   
ATOM   1505  CA  GLU A 160       2.901  10.751   0.923  1.00 10.00      A   
ATOM   1506  CB  GLU A 160       1.582  10.198   1.464  1.00 10.00      A   
ATOM   1507  CG  GLU A 160       0.995  10.990   2.623  1.00 10.00      A   
ATOM   1508  CD  GLU A 160      -0.048  10.207   3.388  1.00 10.00      A   
ATOM   1509  OE1 GLU A 160      -1.241  10.565   3.312  1.00 10.00      A   
ATOM   1510  OE2 GLU A 160       0.321   9.226   4.070  1.00 10.00      A   
ATOM   1511  C   GLU A 160       3.429   9.853  -0.194  1.00 10.00      A   
ATOM   1512  O   GLU A 160       2.814   9.735  -1.257  1.00 10.00      A   
ATOM   1513  N   LEU A 161       4.569   9.228   0.066  1.00 10.00      A   
ATOM   1514  HN  LEU A 161       5.004   9.374   0.938  1.00 10.00      A   
ATOM   1515  CA  LEU A 161       5.203   8.333  -0.887  1.00 10.00      A   
ATOM   1516  CB  LEU A 161       6.536   8.931  -1.347  1.00 10.00      A   
ATOM   1517  CG  LEU A 161       7.323   8.124  -2.379  1.00 10.00      A   
ATOM   1518  CD1 LEU A 161       6.633   8.174  -3.734  1.00 10.00      A   
ATOM   1519  CD2 LEU A 161       8.747   8.646  -2.479  1.00 10.00      A   
ATOM   1520  C   LEU A 161       5.438   6.974  -0.235  1.00 10.00      A   
ATOM   1521  O   LEU A 161       6.376   6.807   0.549  1.00 10.00      A   
ATOM   1522  N   ASP A 162       4.582   6.012  -0.550  1.00 10.00      A   
ATOM   1523  HN  ASP A 162       3.861   6.202  -1.188  1.00 10.00      A   
ATOM   1524  CA  ASP A 162       4.692   4.672   0.019  1.00 10.00      A   
ATOM   1525  CB  ASP A 162       3.443   4.328   0.843  1.00 10.00      A   
ATOM   1526  CG  ASP A 162       3.668   3.169   1.799  1.00 10.00      A   
ATOM   1527  OD1 ASP A 162       4.096   2.093   1.343  1.00 10.00      A   
ATOM   1528  OD2 ASP A 162       3.421   3.332   3.014  1.00 10.00      A   
ATOM   1529  C   ASP A 162       4.899   3.630  -1.073  1.00 10.00      A   
ATOM   1530  O   ASP A 162       4.125   3.556  -2.032  1.00 10.00      A   
ATOM   1531  N   LEU A 163       5.952   2.833  -0.922  1.00 10.00      A   
ATOM   1532  HN  LEU A 163       6.530   2.958  -0.138  1.00 10.00      A   
ATOM   1533  CA  LEU A 163       6.282   1.781  -1.880  1.00 10.00      A   
ATOM   1534  CB  LEU A 163       7.614   2.098  -2.575  1.00 10.00      A   
ATOM   1535  CG  LEU A 163       7.765   3.504  -3.168  1.00 10.00      A   
ATOM   1536  CD1 LEU A 163       9.209   3.765  -3.564  1.00 10.00      A   
ATOM   1537  CD2 LEU A 163       6.841   3.692  -4.363  1.00 10.00      A   
ATOM   1538  C   LEU A 163       6.378   0.429  -1.167  1.00 10.00      A   
ATOM   1539  O   LEU A 163       7.258  -0.384  -1.464  1.00 10.00      A   
ATOM   1540  N   ARG A 164       5.475   0.210  -0.218  1.00 10.00      A   
ATOM   1541  HN  ARG A 164       4.817   0.917  -0.017  1.00 10.00      A   
ATOM   1542  CA  ARG A 164       5.437  -1.025   0.562  1.00 10.00      A   
ATOM   1543  CB  ARG A 164       4.266  -1.013   1.551  1.00 10.00      A   
ATOM   1544  CG  ARG A 164       2.891  -0.893   0.910  1.00 10.00      A   
ATOM   1545  CD  ARG A 164       1.819  -0.649   1.959  1.00 10.00      A   
ATOM   1546  NE  ARG A 164       0.471  -0.726   1.398  1.00 10.00      A   
ATOM   1547  HE  ARG A 164       0.315  -1.403   0.700  1.00 10.00      A   
ATOM   1548  CZ  ARG A 164      -0.541   0.060   1.767  1.00 10.00      A   
ATOM   1549  NH1 ARG A 164      -0.364   0.986   2.704  1.00 10.00      A   
ATOM   1550 HH11 ARG A 164       0.568   1.100   3.158  1.00 10.00      A   
ATOM   1551 HH12 ARG A 164      -1.156   1.607   2.988  1.00 10.00      A   
ATOM   1552  NH2 ARG A 164      -1.736  -0.103   1.215  1.00 10.00      A   
ATOM   1553 HH21 ARG A 164      -2.532   0.507   1.498  1.00 10.00      A   
ATOM   1554 HH22 ARG A 164      -1.887  -0.848   0.501  1.00 10.00      A   
ATOM   1555  C   ARG A 164       5.411  -2.299  -0.291  1.00 10.00      A   
ATOM   1556  O   ARG A 164       4.594  -2.442  -1.208  1.00 10.00      A   
ATOM   1557  N   GLU A 165       6.338  -3.207   0.020  1.00 10.00      A   
ATOM   1558  HN  GLU A 165       6.967  -3.001   0.744  1.00 10.00      A   
ATOM   1559  CA  GLU A 165       6.459  -4.500  -0.655  1.00 10.00      A   
ATOM   1560  CB  GLU A 165       5.290  -5.426  -0.297  1.00 10.00      A   
ATOM   1561  CG  GLU A 165       5.376  -6.045   1.094  1.00 10.00      A   
ATOM   1562  CD  GLU A 165       4.813  -5.151   2.182  1.00 10.00      A   
ATOM   1563  OE1 GLU A 165       3.577  -4.982   2.234  1.00 10.00      A   
ATOM   1564  OE2 GLU A 165       5.602  -4.623   2.996  1.00 10.00      A   
ATOM   1565  C   GLU A 165       6.632  -4.399  -2.175  1.00 10.00      A   
ATOM   1566  O   GLU A 165       6.315  -5.342  -2.900  1.00 10.00      A   
ATOM   1567  N   SER A 166       7.141  -3.275  -2.661  1.00 10.00      A   
ATOM   1568  HN  SER A 166       7.382  -2.548  -2.047  1.00 10.00      A   
ATOM   1569  CA  SER A 166       7.348  -3.093  -4.092  1.00 10.00      A   
ATOM   1570  CB  SER A 166       6.913  -1.692  -4.525  1.00 10.00      A   
ATOM   1571  OG  SER A 166       5.499  -1.598  -4.558  1.00 10.00      A   
ATOM   1572  HG  SER A 166       5.205  -0.937  -3.911  1.00 10.00      A   
ATOM   1573  C   SER A 166       8.798  -3.361  -4.484  1.00 10.00      A   
ATOM   1574  O   SER A 166       9.722  -2.991  -3.762  1.00 10.00      A   
ATOM   1575  N   ASP A 167       8.991  -4.009  -5.626  1.00 10.00      A   
ATOM   1576  HN  ASP A 167       8.214  -4.266  -6.170  1.00 10.00      A   
ATOM   1577  CA  ASP A 167      10.332  -4.328  -6.102  1.00 10.00      A   
ATOM   1578  CB  ASP A 167      10.350  -5.645  -6.882  1.00 10.00      A   
ATOM   1579  CG  ASP A 167      11.741  -6.021  -7.353  1.00 10.00      A   
ATOM   1580  OD1 ASP A 167      12.606  -6.289  -6.492  1.00 10.00      A   
ATOM   1581  OD2 ASP A 167      11.975  -6.060  -8.579  1.00 10.00      A   
ATOM   1582  C   ASP A 167      10.886  -3.202  -6.960  1.00 10.00      A   
ATOM   1583  O   ASP A 167      10.535  -3.062  -8.134  1.00 10.00      A   
ATOM   1584  N   VAL A 168      11.736  -2.389  -6.361  1.00 10.00      A   
ATOM   1585  HN  VAL A 168      11.969  -2.547  -5.421  1.00 10.00      A   
ATOM   1586  CA  VAL A 168      12.348  -1.277  -7.062  1.00 10.00      A   
ATOM   1587  CB  VAL A 168      12.343   0.001  -6.197  1.00 10.00      A   
ATOM   1588  CG1 VAL A 168      12.601   1.233  -7.048  1.00 10.00      A   
ATOM   1589  CG2 VAL A 168      11.042   0.136  -5.420  1.00 10.00      A   
ATOM   1590  C   VAL A 168      13.789  -1.627  -7.391  1.00 10.00      A   
ATOM   1591  O   VAL A 168      14.508  -2.167  -6.549  1.00 10.00      A   
ATOM   1592  N   ASP A 169      14.196  -1.355  -8.624  1.00 10.00      A   
ATOM   1593  HN  ASP A 169      13.555  -0.982  -9.270  1.00 10.00      A   
ATOM   1594  CA  ASP A 169      15.565  -1.627  -9.051  1.00 10.00      A   
ATOM   1595  CB  ASP A 169      15.680  -1.611 -10.576  1.00 10.00      A   
ATOM   1596  CG  ASP A 169      16.939  -2.297 -11.078  1.00 10.00      A   
ATOM   1597  OD1 ASP A 169      18.052  -1.794 -10.819  1.00 10.00      A   
ATOM   1598  OD2 ASP A 169      16.819  -3.354 -11.733  1.00 10.00      A   
ATOM   1599  C   ASP A 169      16.525  -0.606  -8.448  1.00 10.00      A   
ATOM   1600  O   ASP A 169      16.440   0.593  -8.735  1.00 10.00      A   
ATOM   1601  N   ASP A 170      17.436  -1.093  -7.619  1.00 10.00      A   
ATOM   1602  HN  ASP A 170      17.453  -2.058  -7.450  1.00 10.00      A   
ATOM   1603  CA  ASP A 170      18.414  -0.242  -6.951  1.00 10.00      A   
ATOM   1604  CB  ASP A 170      19.018  -0.964  -5.739  1.00 10.00      A   
ATOM   1605  CG  ASP A 170      18.060  -1.115  -4.577  1.00 10.00      A   
ATOM   1606  OD1 ASP A 170      17.850  -0.129  -3.841  1.00 10.00      A   
ATOM   1607  OD2 ASP A 170      17.536  -2.231  -4.376  1.00 10.00      A   
ATOM   1608  C   ASP A 170      19.535   0.176  -7.896  1.00 10.00      A   
ATOM   1609  O   ASP A 170      20.516  -0.551  -8.068  1.00 10.00      A   
ATOM   1610  N   VAL A 171      19.383   1.332  -8.527  1.00 10.00      A   
ATOM   1611  HN  VAL A 171      18.563   1.858  -8.383  1.00 10.00      A   
ATOM   1612  CA  VAL A 171      20.407   1.833  -9.436  1.00 10.00      A   
ATOM   1613  CB  VAL A 171      19.805   2.498 -10.694  1.00 10.00      A   
ATOM   1614  CG1 VAL A 171      20.887   2.770 -11.729  1.00 10.00      A   
ATOM   1615  CG2 VAL A 171      18.702   1.638 -11.290  1.00 10.00      A   
ATOM   1616  C   VAL A 171      21.293   2.835  -8.707  1.00 10.00      A   
ATOM   1617  O   VAL A 171      22.520   2.813  -8.838  1.00 10.00      A   
ATOM   1618  N   SER A 172      20.662   3.699  -7.924  1.00 10.00      A   
ATOM   1619  HN  SER A 172      19.684   3.651  -7.851  1.00 10.00      A   
ATOM   1620  CA  SER A 172      21.367   4.717  -7.165  1.00 10.00      A   
ATOM   1621  CB  SER A 172      21.875   5.824  -8.098  1.00 10.00      A   
ATOM   1622  OG  SER A 172      22.780   6.689  -7.428  1.00 10.00      A   
ATOM   1623  HG  SER A 172      23.243   7.228  -8.078  1.00 10.00      A   
ATOM   1624  C   SER A 172      20.444   5.311  -6.108  1.00 10.00      A   
ATOM   1625  O   SER A 172      19.241   5.435  -6.328  1.00 10.00      A   
ATOM   1626  N   GLY A 173      21.008   5.677  -4.963  1.00 10.00      A   
ATOM   1627  HN  GLY A 173      21.973   5.561  -4.846  1.00 10.00      A   
ATOM   1628  CA  GLY A 173      20.214   6.255  -3.891  1.00 10.00      A   
ATOM   1629  C   GLY A 173      20.262   7.769  -3.913  1.00 10.00      A   
ATOM   1630  O   GLY A 173      19.866   8.430  -2.949  1.00 10.00      A   
ATOM   1631  N   HIS A 174      20.729   8.317  -5.030  1.00 10.00      A   
ATOM   1632  HN  HIS A 174      21.010   7.728  -5.763  1.00 10.00      A   
ATOM   1633  CA  HIS A 174      20.851   9.763  -5.195  1.00 10.00      A   
ATOM   1634  CB  HIS A 174      21.880  10.090  -6.287  1.00 10.00      A   
ATOM   1635  CG  HIS A 174      22.355  11.513  -6.269  1.00 10.00      A   
ATOM   1636  ND1 HIS A 174      23.273  11.944  -5.340  1.00 10.00      A   
ATOM   1637  CD2 HIS A 174      22.003  12.554  -7.068  1.00 10.00      A   
ATOM   1638  CE1 HIS A 174      23.462  13.228  -5.588  1.00 10.00      A   
ATOM   1639  NE2 HIS A 174      22.713  13.637  -6.620  1.00 10.00      A   
ATOM   1640  HE2 HIS A 174      22.662  14.553  -6.974  1.00 10.00      A   
ATOM   1641  C   HIS A 174      19.503  10.414  -5.512  1.00 10.00      A   
ATOM   1642  O   HIS A 174      19.384  11.639  -5.545  1.00 10.00      A   
ATOM   1643  N   TRP A 175      18.481   9.594  -5.718  1.00 10.00      A   
ATOM   1644  HN  TRP A 175      18.626   8.628  -5.652  1.00 10.00      A   
ATOM   1645  CA  TRP A 175      17.147  10.097  -6.032  1.00 10.00      A   
ATOM   1646  CB  TRP A 175      16.184   8.944  -6.339  1.00 10.00      A   
ATOM   1647  CG  TRP A 175      15.915   8.045  -5.172  1.00 10.00      A   
ATOM   1648  CD1 TRP A 175      16.612   6.927  -4.822  1.00 10.00      A   
ATOM   1649  CD2 TRP A 175      14.870   8.185  -4.200  1.00 10.00      A   
ATOM   1650  NE1 TRP A 175      16.070   6.362  -3.693  1.00 10.00      A   
ATOM   1651  HE1 TRP A 175      16.397   5.548  -3.248  1.00 10.00      A   
ATOM   1652  CE2 TRP A 175      15.000   7.117  -3.291  1.00 10.00      A   
ATOM   1653  CE3 TRP A 175      13.841   9.111  -4.010  1.00 10.00      A   
ATOM   1654  CZ2 TRP A 175      14.141   6.950  -2.211  1.00 10.00      A   
ATOM   1655  CZ3 TRP A 175      12.990   8.944  -2.936  1.00 10.00      A   
ATOM   1656  CH2 TRP A 175      13.144   7.872  -2.049  1.00 10.00      A   
ATOM   1657  C   TRP A 175      16.599  10.974  -4.904  1.00 10.00      A   
ATOM   1658  O   TRP A 175      15.773  11.859  -5.134  1.00 10.00      A   
ATOM   1659  N   LEU A 176      17.080  10.733  -3.685  1.00 10.00      A   
ATOM   1660  HN  LEU A 176      17.751  10.023  -3.567  1.00 10.00      A   
ATOM   1661  CA  LEU A 176      16.640  11.494  -2.523  1.00 10.00      A   
ATOM   1662  CB  LEU A 176      17.047  10.767  -1.243  1.00 10.00      A   
ATOM   1663  CG  LEU A 176      16.327  11.187   0.038  1.00 10.00      A   
ATOM   1664  CD1 LEU A 176      14.850  10.841  -0.043  1.00 10.00      A   
ATOM   1665  CD2 LEU A 176      16.966  10.512   1.237  1.00 10.00      A   
ATOM   1666  C   LEU A 176      17.226  12.902  -2.542  1.00 10.00      A   
ATOM   1667  O   LEU A 176      16.667  13.835  -1.964  1.00 10.00      A   
ATOM   1668  N   SER A 177      18.352  13.046  -3.223  1.00 10.00      A   
ATOM   1669  HN  SER A 177      18.753  12.264  -3.660  1.00 10.00      A   
ATOM   1670  CA  SER A 177      19.020  14.331  -3.334  1.00 10.00      A   
ATOM   1671  CB  SER A 177      20.483  14.116  -3.722  1.00 10.00      A   
ATOM   1672  OG  SER A 177      20.966  12.882  -3.211  1.00 10.00      A   
ATOM   1673  HG  SER A 177      21.671  12.557  -3.783  1.00 10.00      A   
ATOM   1674  C   SER A 177      18.328  15.210  -4.373  1.00 10.00      A   
ATOM   1675  O   SER A 177      18.595  16.411  -4.466  1.00 10.00      A   
ATOM   1676  N   HIS A 178      17.426  14.606  -5.148  1.00 10.00      A   
ATOM   1677  HN  HIS A 178      17.252  13.650  -5.021  1.00 10.00      A   
ATOM   1678  CA  HIS A 178      16.695  15.325  -6.186  1.00 10.00      A   
ATOM   1679  CB  HIS A 178      16.105  14.364  -7.227  1.00 10.00      A   
ATOM   1680  CG  HIS A 178      17.097  13.885  -8.245  1.00 10.00      A   
ATOM   1681  ND1 HIS A 178      16.974  14.202  -9.580  1.00 10.00      A   
ATOM   1682  CD2 HIS A 178      18.199  13.121  -8.070  1.00 10.00      A   
ATOM   1683  CE1 HIS A 178      18.000  13.627 -10.183  1.00 10.00      A   
ATOM   1684  NE2 HIS A 178      18.766  12.963  -9.310  1.00 10.00      A   
ATOM   1685  HE2 HIS A 178      19.587  12.462  -9.518  1.00 10.00      A   
ATOM   1686  C   HIS A 178      15.605  16.215  -5.593  1.00 10.00      A   
ATOM   1687  O   HIS A 178      15.042  17.065  -6.285  1.00 10.00      A   
ATOM   1688  N   PHE A 179      15.307  16.012  -4.313  1.00 10.00      A   
ATOM   1689  HN  PHE A 179      15.774  15.305  -3.822  1.00 10.00      A   
ATOM   1690  CA  PHE A 179      14.302  16.814  -3.624  1.00 10.00      A   
ATOM   1691  CB  PHE A 179      13.897  16.163  -2.301  1.00 10.00      A   
ATOM   1692  CG  PHE A 179      12.908  15.036  -2.426  1.00 10.00      A   
ATOM   1693  CD1 PHE A 179      13.329  13.719  -2.378  1.00 10.00      A   
ATOM   1694  CD2 PHE A 179      11.556  15.295  -2.570  1.00 10.00      A   
ATOM   1695  CE1 PHE A 179      12.422  12.680  -2.470  1.00 10.00      A   
ATOM   1696  CE2 PHE A 179      10.642  14.263  -2.666  1.00 10.00      A   
ATOM   1697  CZ  PHE A 179      11.076  12.953  -2.615  1.00 10.00      A   
ATOM   1698  C   PHE A 179      14.844  18.221  -3.368  1.00 10.00      A   
ATOM   1699  O   PHE A 179      15.878  18.386  -2.715  1.00 10.00      A   
ATOM   1700  N   PRO A 180      14.165  19.245  -3.895  1.00 10.00      A   
ATOM   1701  CA  PRO A 180      14.585  20.641  -3.731  1.00 10.00      A   
ATOM   1702  CB  PRO A 180      13.708  21.390  -4.738  1.00 10.00      A   
ATOM   1703  CG  PRO A 180      12.485  20.545  -4.866  1.00 10.00      A   
ATOM   1704  CD  PRO A 180      12.938  19.122  -4.705  1.00 10.00      A   
ATOM   1705  C   PRO A 180      14.348  21.173  -2.315  1.00 10.00      A   
ATOM   1706  O   PRO A 180      13.607  20.578  -1.524  1.00 10.00      A   
ATOM   1707  N   ASP A 181      14.978  22.303  -2.012  1.00 10.00      A   
ATOM   1708  HN  ASP A 181      15.557  22.718  -2.688  1.00 10.00      A   
ATOM   1709  CA  ASP A 181      14.859  22.939  -0.703  1.00 10.00      A   
ATOM   1710  CB  ASP A 181      15.899  24.057  -0.573  1.00 10.00      A   
ATOM   1711  CG  ASP A 181      16.139  24.486   0.861  1.00 10.00      A   
ATOM   1712  OD1 ASP A 181      17.006  23.882   1.532  1.00 10.00      A   
ATOM   1713  OD2 ASP A 181      15.478  25.441   1.323  1.00 10.00      A   
ATOM   1714  C   ASP A 181      13.450  23.493  -0.483  1.00 10.00      A   
ATOM   1715  O   ASP A 181      12.999  23.644   0.652  1.00 10.00      A   
ATOM   1716  N   THR A 182      12.756  23.784  -1.577  1.00 10.00      A   
ATOM   1717  HN  THR A 182      13.177  23.661  -2.456  1.00 10.00      A   
ATOM   1718  CA  THR A 182      11.398  24.312  -1.510  1.00 10.00      A   
ATOM   1719  CB  THR A 182      10.972  24.896  -2.871  1.00 10.00      A   
ATOM   1720  OG1 THR A 182      11.770  24.310  -3.918  1.00 10.00      A   
ATOM   1721  HG1 THR A 182      11.299  23.551  -4.289  1.00 10.00      A   
ATOM   1722  CG2 THR A 182      11.160  26.402  -2.882  1.00 10.00      A   
ATOM   1723  C   THR A 182      10.393  23.241  -1.087  1.00 10.00      A   
ATOM   1724  O   THR A 182       9.261  23.549  -0.722  1.00 10.00      A   
ATOM   1725  N   TYR A 183      10.820  21.986  -1.121  1.00 10.00      A   
ATOM   1726  HN  TYR A 183      11.746  21.805  -1.377  1.00 10.00      A   
ATOM   1727  CA  TYR A 183       9.956  20.876  -0.756  1.00 10.00      A   
ATOM   1728  CB  TYR A 183      10.442  19.577  -1.405  1.00 10.00      A   
ATOM   1729  CG  TYR A 183       9.518  18.402  -1.174  1.00 10.00      A   
ATOM   1730  CD1 TYR A 183       8.416  18.195  -1.991  1.00 10.00      A   
ATOM   1731  CD2 TYR A 183       9.742  17.506  -0.137  1.00 10.00      A   
ATOM   1732  CE1 TYR A 183       7.562  17.130  -1.780  1.00 10.00      A   
ATOM   1733  CE2 TYR A 183       8.897  16.436   0.079  1.00 10.00      A   
ATOM   1734  CZ  TYR A 183       7.808  16.252  -0.742  1.00 10.00      A   
ATOM   1735  OH  TYR A 183       6.953  15.200  -0.521  1.00 10.00      A   
ATOM   1736  HH  TYR A 183       6.043  15.532  -0.512  1.00 10.00      A   
ATOM   1737  C   TYR A 183       9.879  20.716   0.757  1.00 10.00      A   
ATOM   1738  O   TYR A 183      10.854  20.321   1.397  1.00 10.00      A   
ATOM   1739  N   THR A 184       8.718  21.033   1.315  1.00 10.00      A   
ATOM   1740  HN  THR A 184       7.992  21.361   0.746  1.00 10.00      A   
ATOM   1741  CA  THR A 184       8.491  20.927   2.754  1.00 10.00      A   
ATOM   1742  CB  THR A 184       8.485  22.324   3.410  1.00 10.00      A   
ATOM   1743  OG1 THR A 184       7.670  23.218   2.635  1.00 10.00      A   
ATOM   1744  HG1 THR A 184       8.199  23.979   2.361  1.00 10.00      A   
ATOM   1745  CG2 THR A 184       9.896  22.884   3.497  1.00 10.00      A   
ATOM   1746  C   THR A 184       7.152  20.241   3.032  1.00 10.00      A   
ATOM   1747  O   THR A 184       6.617  20.305   4.143  1.00 10.00      A   
ATOM   1748  N   SER A 185       6.622  19.575   2.016  1.00 10.00      A   
ATOM   1749  HN  SER A 185       7.098  19.548   1.162  1.00 10.00      A   
ATOM   1750  CA  SER A 185       5.341  18.895   2.123  1.00 10.00      A   
ATOM   1751  CB  SER A 185       4.565  19.097   0.819  1.00 10.00      A   
ATOM   1752  OG  SER A 185       5.437  19.496  -0.231  1.00 10.00      A   
ATOM   1753  HG  SER A 185       5.217  19.006  -1.035  1.00 10.00      A   
ATOM   1754  C   SER A 185       5.492  17.404   2.425  1.00 10.00      A   
ATOM   1755  O   SER A 185       4.568  16.624   2.198  1.00 10.00      A   
ATOM   1756  N   LEU A 186       6.646  17.011   2.946  1.00 10.00      A   
ATOM   1757  HN  LEU A 186       7.342  17.675   3.124  1.00 10.00      A   
ATOM   1758  CA  LEU A 186       6.896  15.612   3.268  1.00 10.00      A   
ATOM   1759  CB  LEU A 186       8.391  15.369   3.478  1.00 10.00      A   
ATOM   1760  CG  LEU A 186       8.786  13.973   3.957  1.00 10.00      A   
ATOM   1761  CD1 LEU A 186       8.510  12.934   2.881  1.00 10.00      A   
ATOM   1762  CD2 LEU A 186      10.244  13.947   4.381  1.00 10.00      A   
ATOM   1763  C   LEU A 186       6.108  15.176   4.499  1.00 10.00      A   
ATOM   1764  O   LEU A 186       6.345  15.661   5.608  1.00 10.00      A   
ATOM   1765  N   VAL A 187       5.170  14.259   4.291  1.00 10.00      A   
ATOM   1766  HN  VAL A 187       5.035  13.910   3.383  1.00 10.00      A   
ATOM   1767  CA  VAL A 187       4.338  13.751   5.373  1.00 10.00      A   
ATOM   1768  CB  VAL A 187       2.829  13.953   5.088  1.00 10.00      A   
ATOM   1769  CG1 VAL A 187       1.985  13.422   6.237  1.00 10.00      A   
ATOM   1770  CG2 VAL A 187       2.521  15.425   4.843  1.00 10.00      A   
ATOM   1771  C   VAL A 187       4.625  12.271   5.616  1.00 10.00      A   
ATOM   1772  O   VAL A 187       4.802  11.842   6.757  1.00 10.00      A   
ATOM   1773  N   SER A 188       4.691  11.495   4.544  1.00 10.00      A   
ATOM   1774  HN  SER A 188       4.567  11.888   3.653  1.00 10.00      A   
ATOM   1775  CA  SER A 188       4.952  10.067   4.666  1.00 10.00      A   
ATOM   1776  CB  SER A 188       3.654   9.265   4.524  1.00 10.00      A   
ATOM   1777  OG  SER A 188       2.625   9.801   5.338  1.00 10.00      A   
ATOM   1778  HG  SER A 188       1.764   9.586   4.944  1.00 10.00      A   
ATOM   1779  C   SER A 188       5.972   9.597   3.635  1.00 10.00      A   
ATOM   1780  O   SER A 188       5.882   9.939   2.453  1.00 10.00      A   
ATOM   1781  N   LEU A 189       6.938   8.813   4.092  1.00 10.00      A   
ATOM   1782  HN  LEU A 189       6.950   8.579   5.048  1.00 10.00      A   
ATOM   1783  CA  LEU A 189       7.982   8.285   3.226  1.00 10.00      A   
ATOM   1784  CB  LEU A 189       9.241   9.161   3.295  1.00 10.00      A   
ATOM   1785  CG  LEU A 189      10.473   8.636   2.543  1.00 10.00      A   
ATOM   1786  CD1 LEU A 189      10.253   8.669   1.038  1.00 10.00      A   
ATOM   1787  CD2 LEU A 189      11.718   9.422   2.922  1.00 10.00      A   
ATOM   1788  C   LEU A 189       8.325   6.847   3.605  1.00 10.00      A   
ATOM   1789  O   LEU A 189       8.879   6.588   4.676  1.00 10.00      A   
ATOM   1790  N   ASN A 190       7.983   5.917   2.731  1.00 10.00      A   
ATOM   1791  HN  ASN A 190       7.519   6.182   1.902  1.00 10.00      A   
ATOM   1792  CA  ASN A 190       8.266   4.509   2.963  1.00 10.00      A   
ATOM   1793  CB  ASN A 190       6.972   3.722   3.172  1.00 10.00      A   
ATOM   1794  CG  ASN A 190       7.218   2.233   3.354  1.00 10.00      A   
ATOM   1795  OD1 ASN A 190       8.264   1.820   3.859  1.00 10.00      A   
ATOM   1796  ND2 ASN A 190       6.262   1.418   2.941  1.00 10.00      A   
ATOM   1797 HD21 ASN A 190       5.447   1.814   2.533  1.00 10.00      A   
ATOM   1798 HD22 ASN A 190       6.393   0.454   3.059  1.00 10.00      A   
ATOM   1799  C   ASN A 190       9.047   3.920   1.799  1.00 10.00      A   
ATOM   1800  O   ASN A 190       8.497   3.688   0.722  1.00 10.00      A   
ATOM   1801  N   ILE A 191      10.334   3.686   2.020  1.00 10.00      A   
ATOM   1802  HN  ILE A 191      10.713   3.893   2.902  1.00 10.00      A   
ATOM   1803  CA  ILE A 191      11.206   3.125   0.994  1.00 10.00      A   
ATOM   1804  CB  ILE A 191      12.162   4.189   0.407  1.00 10.00      A   
ATOM   1805  CG1 ILE A 191      12.947   4.893   1.518  1.00 10.00      A   
ATOM   1806  CG2 ILE A 191      11.390   5.192  -0.433  1.00 10.00      A   
ATOM   1807  CD1 ILE A 191      14.186   5.610   1.035  1.00 10.00      A   
ATOM   1808  C   ILE A 191      12.025   1.975   1.570  1.00 10.00      A   
ATOM   1809  O   ILE A 191      13.177   1.760   1.200  1.00 10.00      A   
ATOM   1810  N   SER A 192      11.399   1.221   2.463  1.00 10.00      A   
ATOM   1811  HN  SER A 192      10.466   1.426   2.686  1.00 10.00      A   
ATOM   1812  CA  SER A 192      12.046   0.090   3.123  1.00 10.00      A   
ATOM   1813  CB  SER A 192      11.156  -0.405   4.267  1.00 10.00      A   
ATOM   1814  OG  SER A 192       9.794  -0.431   3.868  1.00 10.00      A   
ATOM   1815  HG  SER A 192       9.344   0.360   4.193  1.00 10.00      A   
ATOM   1816  C   SER A 192      12.337  -1.051   2.143  1.00 10.00      A   
ATOM   1817  O   SER A 192      13.040  -2.001   2.472  1.00 10.00      A   
ATOM   1818  N   CYS A 193      11.802  -0.936   0.937  1.00 10.00      A   
ATOM   1819  HN  CYS A 193      11.269  -0.141   0.728  1.00 10.00      A   
ATOM   1820  CA  CYS A 193      11.979  -1.949  -0.093  1.00 10.00      A   
ATOM   1821  CB  CYS A 193      10.803  -1.878  -1.060  1.00 10.00      A   
ATOM   1822  SG  CYS A 193      10.228  -0.191  -1.365  1.00 10.00      A   
ATOM   1823  HG  CYS A 193       8.905  -0.228  -1.476  1.00 10.00      A   
ATOM   1824  C   CYS A 193      13.287  -1.760  -0.860  1.00 10.00      A   
ATOM   1825  O   CYS A 193      13.714  -2.646  -1.602  1.00 10.00      A   
ATOM   1826  N   LEU A 194      13.918  -0.607  -0.682  1.00 10.00      A   
ATOM   1827  HN  LEU A 194      13.542   0.055  -0.061  1.00 10.00      A   
ATOM   1828  CA  LEU A 194      15.169  -0.307  -1.370  1.00 10.00      A   
ATOM   1829  CB  LEU A 194      15.344   1.208  -1.524  1.00 10.00      A   
ATOM   1830  CG  LEU A 194      14.446   1.895  -2.552  1.00 10.00      A   
ATOM   1831  CD1 LEU A 194      14.594   3.404  -2.461  1.00 10.00      A   
ATOM   1832  CD2 LEU A 194      14.784   1.411  -3.954  1.00 10.00      A   
ATOM   1833  C   LEU A 194      16.359  -0.894  -0.619  1.00 10.00      A   
ATOM   1834  O   LEU A 194      16.309  -1.059   0.601  1.00 10.00      A   
ATOM   1835  N   ALA A 195      17.420  -1.215  -1.346  1.00 10.00      A   
ATOM   1836  HN  ALA A 195      17.395  -1.074  -2.324  1.00 10.00      A   
ATOM   1837  CA  ALA A 195      18.625  -1.772  -0.742  1.00 10.00      A   
ATOM   1838  CB  ALA A 195      19.007  -3.082  -1.414  1.00 10.00      A   
ATOM   1839  C   ALA A 195      19.773  -0.772  -0.829  1.00 10.00      A   
ATOM   1840  O   ALA A 195      20.808  -0.935  -0.182  1.00 10.00      A   
ATOM   1841  N   SER A 196      19.579   0.267  -1.628  1.00 10.00      A   
ATOM   1842  HN  SER A 196      18.728   0.343  -2.115  1.00 10.00      A   
ATOM   1843  CA  SER A 196      20.590   1.296  -1.806  1.00 10.00      A   
ATOM   1844  CB  SER A 196      20.337   2.061  -3.109  1.00 10.00      A   
ATOM   1845  OG  SER A 196      18.949   2.234  -3.345  1.00 10.00      A   
ATOM   1846  HG  SER A 196      18.557   1.388  -3.621  1.00 10.00      A   
ATOM   1847  C   SER A 196      20.621   2.258  -0.618  1.00 10.00      A   
ATOM   1848  O   SER A 196      19.593   2.506   0.017  1.00 10.00      A   
ATOM   1849  N   GLU A 197      21.801   2.789  -0.314  1.00 10.00      A   
ATOM   1850  HN  GLU A 197      22.589   2.553  -0.850  1.00 10.00      A   
ATOM   1851  CA  GLU A 197      21.947   3.726   0.788  1.00 10.00      A   
ATOM   1852  CB  GLU A 197      23.319   3.599   1.465  1.00 10.00      A   
ATOM   1853  CG  GLU A 197      23.342   4.126   2.895  1.00 10.00      A   
ATOM   1854  CD  GLU A 197      24.710   4.606   3.343  1.00 10.00      A   
ATOM   1855  OE1 GLU A 197      25.660   3.794   3.357  1.00 10.00      A   
ATOM   1856  OE2 GLU A 197      24.834   5.799   3.698  1.00 10.00      A   
ATOM   1857  C   GLU A 197      21.747   5.147   0.296  1.00 10.00      A   
ATOM   1858  O   GLU A 197      22.627   5.720  -0.347  1.00 10.00      A   
ATOM   1859  N   VAL A 198      20.581   5.698   0.579  1.00 10.00      A   
ATOM   1860  HN  VAL A 198      19.916   5.178   1.075  1.00 10.00      A   
ATOM   1861  CA  VAL A 198      20.264   7.059   0.182  1.00 10.00      A   
ATOM   1862  CB  VAL A 198      18.778   7.399   0.441  1.00 10.00      A   
ATOM   1863  CG1 VAL A 198      17.884   6.705  -0.576  1.00 10.00      A   
ATOM   1864  CG2 VAL A 198      18.370   7.018   1.859  1.00 10.00      A   
ATOM   1865  C   VAL A 198      21.156   8.046   0.931  1.00 10.00      A   
ATOM   1866  O   VAL A 198      21.594   7.767   2.052  1.00 10.00      A   
ATOM   1867  N   SER A 199      21.451   9.174   0.296  1.00 10.00      A   
ATOM   1868  HN  SER A 199      21.110   9.312  -0.613  1.00 10.00      A   
ATOM   1869  CA  SER A 199      22.290  10.206   0.897  1.00 10.00      A   
ATOM   1870  CB  SER A 199      22.410  11.412  -0.037  1.00 10.00      A   
ATOM   1871  OG  SER A 199      23.062  12.497   0.607  1.00 10.00      A   
ATOM   1872  HG  SER A 199      23.991  12.275   0.749  1.00 10.00      A   
ATOM   1873  C   SER A 199      21.755  10.646   2.256  1.00 10.00      A   
ATOM   1874  O   SER A 199      20.651  11.192   2.355  1.00 10.00      A   
ATOM   1875  N   PHE A 200      22.543  10.401   3.298  1.00 10.00      A   
ATOM   1876  HN  PHE A 200      23.403   9.953   3.148  1.00 10.00      A   
ATOM   1877  CA  PHE A 200      22.167  10.778   4.654  1.00 10.00      A   
ATOM   1878  CB  PHE A 200      23.209  10.258   5.654  1.00 10.00      A   
ATOM   1879  CG  PHE A 200      22.890  10.560   7.091  1.00 10.00      A   
ATOM   1880  CD1 PHE A 200      22.074   9.713   7.823  1.00 10.00      A   
ATOM   1881  CD2 PHE A 200      23.410  11.686   7.712  1.00 10.00      A   
ATOM   1882  CE1 PHE A 200      21.779   9.982   9.145  1.00 10.00      A   
ATOM   1883  CE2 PHE A 200      23.118  11.960   9.035  1.00 10.00      A   
ATOM   1884  CZ  PHE A 200      22.301  11.107   9.752  1.00 10.00      A   
ATOM   1885  C   PHE A 200      22.074  12.293   4.746  1.00 10.00      A   
ATOM   1886  O   PHE A 200      21.192  12.837   5.408  1.00 10.00      A   
ATOM   1887  N   SER A 201      22.985  12.960   4.049  1.00 10.00      A   
ATOM   1888  HN  SER A 201      23.643  12.455   3.521  1.00 10.00      A   
ATOM   1889  CA  SER A 201      23.039  14.409   4.023  1.00 10.00      A   
ATOM   1890  CB  SER A 201      24.217  14.838   3.151  1.00 10.00      A   
ATOM   1891  OG  SER A 201      24.915  13.694   2.681  1.00 10.00      A   
ATOM   1892  HG  SER A 201      25.790  13.658   3.096  1.00 10.00      A   
ATOM   1893  C   SER A 201      21.736  14.986   3.472  1.00 10.00      A   
ATOM   1894  O   SER A 201      21.194  15.956   4.011  1.00 10.00      A   
ATOM   1895  N   ALA A 202      21.232  14.380   2.402  1.00 10.00      A   
ATOM   1896  HN  ALA A 202      21.713  13.614   2.015  1.00 10.00      A   
ATOM   1897  CA  ALA A 202      19.989  14.821   1.785  1.00 10.00      A   
ATOM   1898  CB  ALA A 202      19.831  14.192   0.409  1.00 10.00      A   
ATOM   1899  C   ALA A 202      18.797  14.475   2.673  1.00 10.00      A   
ATOM   1900  O   ALA A 202      17.908  15.298   2.885  1.00 10.00      A   
ATOM   1901  N   LEU A 203      18.803  13.257   3.202  1.00 10.00      A   
ATOM   1902  HN  LEU A 203      19.551  12.653   2.993  1.00 10.00      A   
ATOM   1903  CA  LEU A 203      17.732  12.779   4.072  1.00 10.00      A   
ATOM   1904  CB  LEU A 203      17.991  11.326   4.483  1.00 10.00      A   
ATOM   1905  CG  LEU A 203      16.956  10.686   5.416  1.00 10.00      A   
ATOM   1906  CD1 LEU A 203      15.599  10.588   4.735  1.00 10.00      A   
ATOM   1907  CD2 LEU A 203      17.430   9.316   5.871  1.00 10.00      A   
ATOM   1908  C   LEU A 203      17.591  13.650   5.313  1.00 10.00      A   
ATOM   1909  O   LEU A 203      16.481  14.028   5.692  1.00 10.00      A   
ATOM   1910  N   GLU A 204      18.723  13.970   5.934  1.00 10.00      A   
ATOM   1911  HN  GLU A 204      19.575  13.638   5.575  1.00 10.00      A   
ATOM   1912  CA  GLU A 204      18.734  14.792   7.134  1.00 10.00      A   
ATOM   1913  CB  GLU A 204      20.162  14.958   7.661  1.00 10.00      A   
ATOM   1914  CG  GLU A 204      20.249  15.363   9.124  1.00 10.00      A   
ATOM   1915  CD  GLU A 204      20.823  16.751   9.309  1.00 10.00      A   
ATOM   1916  OE1 GLU A 204      22.062  16.900   9.256  1.00 10.00      A   
ATOM   1917  OE2 GLU A 204      20.044  17.705   9.514  1.00 10.00      A   
ATOM   1918  C   GLU A 204      18.111  16.156   6.861  1.00 10.00      A   
ATOM   1919  O   GLU A 204      17.169  16.561   7.540  1.00 10.00      A   
ATOM   1920  N   ARG A 205      18.616  16.846   5.841  1.00 10.00      A   
ATOM   1921  HN  ARG A 205      19.341  16.454   5.308  1.00 10.00      A   
ATOM   1922  CA  ARG A 205      18.112  18.170   5.491  1.00 10.00      A   
ATOM   1923  CB  ARG A 205      18.956  18.804   4.384  1.00 10.00      A   
ATOM   1924  CG  ARG A 205      20.398  19.074   4.780  1.00 10.00      A   
ATOM   1925  CD  ARG A 205      21.060  20.070   3.837  1.00 10.00      A   
ATOM   1926  NE  ARG A 205      21.107  19.596   2.449  1.00 10.00      A   
ATOM   1927  HE  ARG A 205      20.378  19.009   2.145  1.00 10.00      A   
ATOM   1928  CZ  ARG A 205      22.069  19.929   1.586  1.00 10.00      A   
ATOM   1929  NH1 ARG A 205      23.066  20.717   1.973  1.00 10.00      A   
ATOM   1930 HH11 ARG A 205      23.817  20.981   1.299  1.00 10.00      A   
ATOM   1931 HH12 ARG A 205      23.106  21.081   2.953  1.00 10.00      A   
ATOM   1932  NH2 ARG A 205      22.039  19.466   0.339  1.00 10.00      A   
ATOM   1933 HH21 ARG A 205      22.794  19.723  -0.334  1.00 10.00      A   
ATOM   1934 HH22 ARG A 205      21.259  18.844   0.022  1.00 10.00      A   
ATOM   1935  C   ARG A 205      16.640  18.125   5.078  1.00 10.00      A   
ATOM   1936  O   ARG A 205      15.877  19.046   5.370  1.00 10.00      A   
ATOM   1937  N   LEU A 206      16.250  17.048   4.409  1.00 10.00      A   
ATOM   1938  HN  LEU A 206      16.909  16.350   4.202  1.00 10.00      A   
ATOM   1939  CA  LEU A 206      14.878  16.878   3.951  1.00 10.00      A   
ATOM   1940  CB  LEU A 206      14.753  15.608   3.107  1.00 10.00      A   
ATOM   1941  CG  LEU A 206      14.163  15.779   1.707  1.00 10.00      A   
ATOM   1942  CD1 LEU A 206      14.334  14.504   0.899  1.00 10.00      A   
ATOM   1943  CD2 LEU A 206      12.698  16.179   1.784  1.00 10.00      A   
ATOM   1944  C   LEU A 206      13.897  16.820   5.115  1.00 10.00      A   
ATOM   1945  O   LEU A 206      12.931  17.581   5.157  1.00 10.00      A   
ATOM   1946  N   VAL A 207      14.153  15.922   6.051  1.00 10.00      A   
ATOM   1947  HN  VAL A 207      14.950  15.350   5.964  1.00 10.00      A   
ATOM   1948  CA  VAL A 207      13.278  15.756   7.208  1.00 10.00      A   
ATOM   1949  CB  VAL A 207      13.628  14.486   8.014  1.00 10.00      A   
ATOM   1950  CG1 VAL A 207      12.708  14.338   9.217  1.00 10.00      A   
ATOM   1951  CG2 VAL A 207      13.549  13.250   7.128  1.00 10.00      A   
ATOM   1952  C   VAL A 207      13.308  16.987   8.122  1.00 10.00      A   
ATOM   1953  O   VAL A 207      12.277  17.406   8.646  1.00 10.00      A   
ATOM   1954  N   THR A 208      14.487  17.578   8.280  1.00 10.00      A   
ATOM   1955  HN  THR A 208      15.271  17.212   7.818  1.00 10.00      A   
ATOM   1956  CA  THR A 208      14.653  18.753   9.129  1.00 10.00      A   
ATOM   1957  CB  THR A 208      16.124  19.213   9.165  1.00 10.00      A   
ATOM   1958  OG1 THR A 208      16.954  18.121   9.585  1.00 10.00      A   
ATOM   1959  HG1 THR A 208      17.106  17.521   8.838  1.00 10.00      A   
ATOM   1960  CG2 THR A 208      16.305  20.375  10.129  1.00 10.00      A   
ATOM   1961  C   THR A 208      13.754  19.916   8.688  1.00 10.00      A   
ATOM   1962  O   THR A 208      13.291  20.703   9.521  1.00 10.00      A   
ATOM   1963  N   ARG A 209      13.499  20.022   7.389  1.00 10.00      A   
ATOM   1964  HN  ARG A 209      13.888  19.369   6.765  1.00 10.00      A   
ATOM   1965  CA  ARG A 209      12.654  21.099   6.877  1.00 10.00      A   
ATOM   1966  CB  ARG A 209      13.167  21.655   5.542  1.00 10.00      A   
ATOM   1967  CG  ARG A 209      13.136  20.676   4.377  1.00 10.00      A   
ATOM   1968  CD  ARG A 209      13.658  21.324   3.104  1.00 10.00      A   
ATOM   1969  NE  ARG A 209      13.856  20.359   2.020  1.00 10.00      A   
ATOM   1970  HE  ARG A 209      13.050  20.043   1.546  1.00 10.00      A   
ATOM   1971  CZ  ARG A 209      15.052  19.895   1.646  1.00 10.00      A   
ATOM   1972  NH1 ARG A 209      16.153  20.296   2.275  1.00 10.00      A   
ATOM   1973 HH11 ARG A 209      16.091  20.972   3.069  1.00 10.00      A   
ATOM   1974 HH12 ARG A 209      17.086  19.937   1.976  1.00 10.00      A   
ATOM   1975  NH2 ARG A 209      15.149  19.034   0.641  1.00 10.00      A   
ATOM   1976 HH21 ARG A 209      14.297  18.718   0.138  1.00 10.00      A   
ATOM   1977 HH22 ARG A 209      16.081  18.669   0.349  1.00 10.00      A   
ATOM   1978  C   ARG A 209      11.184  20.696   6.774  1.00 10.00      A   
ATOM   1979  O   ARG A 209      10.337  21.511   6.411  1.00 10.00      A   
ATOM   1980  N   CYS A 210      10.882  19.451   7.112  1.00 10.00      A   
ATOM   1981  HN  CYS A 210      11.594  18.851   7.427  1.00 10.00      A   
ATOM   1982  CA  CYS A 210       9.512  18.958   7.046  1.00 10.00      A   
ATOM   1983  CB  CYS A 210       9.401  17.803   6.047  1.00 10.00      A   
ATOM   1984  SG  CYS A 210      10.093  18.167   4.414  1.00 10.00      A   
ATOM   1985  HG  CYS A 210      11.406  17.966   4.482  1.00 10.00      A   
ATOM   1986  C   CYS A 210       9.017  18.532   8.427  1.00 10.00      A   
ATOM   1987  O   CYS A 210       9.139  17.368   8.814  1.00 10.00      A   
ATOM   1988  N   PRO A 211       8.440  19.476   9.191  1.00 10.00      A   
ATOM   1989  CA  PRO A 211       7.940  19.208  10.538  1.00 10.00      A   
ATOM   1990  CB  PRO A 211       7.893  20.606  11.155  1.00 10.00      A   
ATOM   1991  CG  PRO A 211       7.561  21.496  10.006  1.00 10.00      A   
ATOM   1992  CD  PRO A 211       8.228  20.888   8.800  1.00 10.00      A   
ATOM   1993  C   PRO A 211       6.543  18.590  10.524  1.00 10.00      A   
ATOM   1994  O   PRO A 211       5.887  18.486  11.561  1.00 10.00      A   
ATOM   1995  N   ASN A 212       6.091  18.183   9.344  1.00 10.00      A   
ATOM   1996  HN  ASN A 212       6.660  18.289   8.555  1.00 10.00      A   
ATOM   1997  CA  ASN A 212       4.775  17.578   9.194  1.00 10.00      A   
ATOM   1998  CB  ASN A 212       3.955  18.309   8.125  1.00 10.00      A   
ATOM   1999  CG  ASN A 212       3.252  19.538   8.677  1.00 10.00      A   
ATOM   2000  OD1 ASN A 212       2.854  19.572   9.843  1.00 10.00      A   
ATOM   2001  ND2 ASN A 212       3.095  20.557   7.846  1.00 10.00      A   
ATOM   2002 HD21 ASN A 212       3.435  20.468   6.929  1.00 10.00      A   
ATOM   2003 HD22 ASN A 212       2.653  21.362   8.182  1.00 10.00      A   
ATOM   2004  C   ASN A 212       4.880  16.093   8.882  1.00 10.00      A   
ATOM   2005  O   ASN A 212       3.886  15.448   8.539  1.00 10.00      A   
ATOM   2006  N   LEU A 213       6.092  15.559   9.004  1.00 10.00      A   
ATOM   2007  HN  LEU A 213       6.840  16.134   9.268  1.00 10.00      A   
ATOM   2008  CA  LEU A 213       6.344  14.147   8.753  1.00 10.00      A   
ATOM   2009  CB  LEU A 213       7.852  13.883   8.738  1.00 10.00      A   
ATOM   2010  CG  LEU A 213       8.295  12.443   8.468  1.00 10.00      A   
ATOM   2011  CD1 LEU A 213       8.061  12.064   7.016  1.00 10.00      A   
ATOM   2012  CD2 LEU A 213       9.755  12.262   8.839  1.00 10.00      A   
ATOM   2013  C   LEU A 213       5.669  13.295   9.824  1.00 10.00      A   
ATOM   2014  O   LEU A 213       5.856  13.526  11.019  1.00 10.00      A   
ATOM   2015  N   LYS A 214       4.879  12.323   9.394  1.00 10.00      A   
ATOM   2016  HN  LYS A 214       4.770  12.189   8.424  1.00 10.00      A   
ATOM   2017  CA  LYS A 214       4.167  11.451  10.318  1.00 10.00      A   
ATOM   2018  CB  LYS A 214       2.649  11.624  10.169  1.00 10.00      A   
ATOM   2019  CG  LYS A 214       2.111  12.918  10.766  1.00 10.00      A   
ATOM   2020  CD  LYS A 214       2.424  13.001  12.255  1.00 10.00      A   
ATOM   2021  CE  LYS A 214       2.079  14.364  12.831  1.00 10.00      A   
ATOM   2022  NZ  LYS A 214       2.272  14.410  14.308  1.00 10.00      A   
ATOM   2023  HZ1 LYS A 214       1.508  13.890  14.785  1.00 10.00      A   
ATOM   2024  HZ2 LYS A 214       2.259  15.396  14.636  1.00 10.00      A   
ATOM   2025  HZ3 LYS A 214       3.184  13.980  14.567  1.00 10.00      A   
ATOM   2026  C   LYS A 214       4.568   9.989  10.147  1.00 10.00      A   
ATOM   2027  O   LYS A 214       4.586   9.224  11.115  1.00 10.00      A   
ATOM   2028  N   SER A 215       4.901   9.610   8.922  1.00 10.00      A   
ATOM   2029  HN  SER A 215       4.882  10.267   8.191  1.00 10.00      A   
ATOM   2030  CA  SER A 215       5.301   8.244   8.634  1.00 10.00      A   
ATOM   2031  CB  SER A 215       4.239   7.543   7.776  1.00 10.00      A   
ATOM   2032  OG  SER A 215       4.422   6.136   7.779  1.00 10.00      A   
ATOM   2033  HG  SER A 215       4.166   5.778   6.918  1.00 10.00      A   
ATOM   2034  C   SER A 215       6.659   8.214   7.941  1.00 10.00      A   
ATOM   2035  O   SER A 215       6.813   8.738   6.839  1.00 10.00      A   
ATOM   2036  N   LEU A 216       7.642   7.613   8.595  1.00 10.00      A   
ATOM   2037  HN  LEU A 216       7.459   7.209   9.476  1.00 10.00      A   
ATOM   2038  CA  LEU A 216       8.985   7.517   8.040  1.00 10.00      A   
ATOM   2039  CB  LEU A 216       9.917   8.543   8.689  1.00 10.00      A   
ATOM   2040  CG  LEU A 216      11.364   8.549   8.185  1.00 10.00      A   
ATOM   2041  CD1 LEU A 216      11.440   9.048   6.749  1.00 10.00      A   
ATOM   2042  CD2 LEU A 216      12.248   9.384   9.096  1.00 10.00      A   
ATOM   2043  C   LEU A 216       9.541   6.115   8.230  1.00 10.00      A   
ATOM   2044  O   LEU A 216       9.846   5.702   9.349  1.00 10.00      A   
ATOM   2045  N   LYS A 217       9.658   5.379   7.139  1.00 10.00      A   
ATOM   2046  HN  LYS A 217       9.381   5.758   6.272  1.00 10.00      A   
ATOM   2047  CA  LYS A 217      10.185   4.025   7.189  1.00 10.00      A   
ATOM   2048  CB  LYS A 217       9.139   3.016   6.712  1.00 10.00      A   
ATOM   2049  CG  LYS A 217       7.777   3.192   7.374  1.00 10.00      A   
ATOM   2050  CD  LYS A 217       6.969   1.904   7.378  1.00 10.00      A   
ATOM   2051  CE  LYS A 217       5.623   2.122   8.050  1.00 10.00      A   
ATOM   2052  NZ  LYS A 217       4.896   0.850   8.306  1.00 10.00      A   
ATOM   2053  HZ1 LYS A 217       3.945   1.056   8.679  1.00 10.00      A   
ATOM   2054  HZ2 LYS A 217       5.408   0.273   9.002  1.00 10.00      A   
ATOM   2055  HZ3 LYS A 217       4.801   0.306   7.426  1.00 10.00      A   
ATOM   2056  C   LYS A 217      11.471   3.925   6.381  1.00 10.00      A   
ATOM   2057  O   LYS A 217      11.463   4.090   5.157  1.00 10.00      A   
ATOM   2058  N   LEU A 218      12.574   3.679   7.081  1.00 10.00      A   
ATOM   2059  HN  LEU A 218      12.504   3.555   8.052  1.00 10.00      A   
ATOM   2060  CA  LEU A 218      13.884   3.577   6.458  1.00 10.00      A   
ATOM   2061  CB  LEU A 218      14.970   3.994   7.456  1.00 10.00      A   
ATOM   2062  CG  LEU A 218      14.750   5.328   8.171  1.00 10.00      A   
ATOM   2063  CD1 LEU A 218      15.617   5.408   9.413  1.00 10.00      A   
ATOM   2064  CD2 LEU A 218      15.044   6.491   7.239  1.00 10.00      A   
ATOM   2065  C   LEU A 218      14.151   2.160   5.973  1.00 10.00      A   
ATOM   2066  O   LEU A 218      13.416   1.228   6.308  1.00 10.00      A   
ATOM   2067  N   ASN A 219      15.207   2.003   5.184  1.00 10.00      A   
ATOM   2068  HN  ASN A 219      15.750   2.787   4.949  1.00 10.00      A   
ATOM   2069  CA  ASN A 219      15.583   0.702   4.658  1.00 10.00      A   
ATOM   2070  CB  ASN A 219      15.892   0.766   3.157  1.00 10.00      A   
ATOM   2071  CG  ASN A 219      17.165   1.517   2.808  1.00 10.00      A   
ATOM   2072  OD1 ASN A 219      17.622   2.390   3.541  1.00 10.00      A   
ATOM   2073  ND2 ASN A 219      17.743   1.177   1.668  1.00 10.00      A   
ATOM   2074 HD21 ASN A 219      17.322   0.470   1.129  1.00 10.00      A   
ATOM   2075 HD22 ASN A 219      18.563   1.648   1.399  1.00 10.00      A   
ATOM   2076  C   ASN A 219      16.739   0.097   5.453  1.00 10.00      A   
ATOM   2077  O   ASN A 219      17.343   0.767   6.289  1.00 10.00      A   
ATOM   2078  N   ARG A 220      17.044  -1.166   5.169  1.00 10.00      A   
ATOM   2079  HN  ARG A 220      16.538  -1.624   4.458  1.00 10.00      A   
ATOM   2080  CA  ARG A 220      18.100  -1.908   5.862  1.00 10.00      A   
ATOM   2081  CB  ARG A 220      18.106  -3.359   5.370  1.00 10.00      A   
ATOM   2082  CG  ARG A 220      18.919  -4.330   6.209  1.00 10.00      A   
ATOM   2083  CD  ARG A 220      18.767  -5.747   5.680  1.00 10.00      A   
ATOM   2084  NE  ARG A 220      19.540  -6.724   6.445  1.00 10.00      A   
ATOM   2085  HE  ARG A 220      19.284  -6.874   7.385  1.00 10.00      A   
ATOM   2086  CZ  ARG A 220      20.559  -7.418   5.944  1.00 10.00      A   
ATOM   2087  NH1 ARG A 220      20.939  -7.238   4.682  1.00 10.00      A   
ATOM   2088 HH11 ARG A 220      21.737  -7.782   4.291  1.00 10.00      A   
ATOM   2089 HH12 ARG A 220      20.443  -6.547   4.075  1.00 10.00      A   
ATOM   2090  NH2 ARG A 220      21.192  -8.298   6.709  1.00 10.00      A   
ATOM   2091 HH21 ARG A 220      20.886  -8.440   7.708  1.00 10.00      A   
ATOM   2092 HH22 ARG A 220      21.987  -8.854   6.325  1.00 10.00      A   
ATOM   2093  C   ARG A 220      19.486  -1.285   5.682  1.00 10.00      A   
ATOM   2094  O   ARG A 220      20.394  -1.539   6.473  1.00 10.00      A   
ATOM   2095  N   ALA A 221      19.645  -0.466   4.649  1.00 10.00      A   
ATOM   2096  HN  ALA A 221      18.883  -0.286   4.058  1.00 10.00      A   
ATOM   2097  CA  ALA A 221      20.925   0.176   4.378  1.00 10.00      A   
ATOM   2098  CB  ALA A 221      20.909   0.844   3.014  1.00 10.00      A   
ATOM   2099  C   ALA A 221      21.302   1.183   5.465  1.00 10.00      A   
ATOM   2100  O   ALA A 221      22.481   1.342   5.791  1.00 10.00      A   
ATOM   2101  N   VAL A 222      20.296   1.845   6.028  1.00 10.00      A   
ATOM   2102  HN  VAL A 222      19.378   1.637   5.750  1.00 10.00      A   
ATOM   2103  CA  VAL A 222      20.515   2.849   7.066  1.00 10.00      A   
ATOM   2104  CB  VAL A 222      19.219   3.628   7.382  1.00 10.00      A   
ATOM   2105  CG1 VAL A 222      19.455   4.671   8.467  1.00 10.00      A   
ATOM   2106  CG2 VAL A 222      18.683   4.287   6.123  1.00 10.00      A   
ATOM   2107  C   VAL A 222      21.066   2.218   8.345  1.00 10.00      A   
ATOM   2108  O   VAL A 222      20.456   1.312   8.916  1.00 10.00      A   
ATOM   2109  N   PRO A 223      22.242   2.682   8.795  1.00 10.00      A   
ATOM   2110  CA  PRO A 223      22.890   2.183  10.012  1.00 10.00      A   
ATOM   2111  CB  PRO A 223      24.304   2.786   9.948  1.00 10.00      A   
ATOM   2112  CG  PRO A 223      24.439   3.347   8.570  1.00 10.00      A   
ATOM   2113  CD  PRO A 223      23.051   3.716   8.139  1.00 10.00      A   
ATOM   2114  C   PRO A 223      22.173   2.642  11.285  1.00 10.00      A   
ATOM   2115  O   PRO A 223      21.650   3.756  11.347  1.00 10.00      A   
ATOM   2116  N   LEU A 224      22.166   1.780  12.299  1.00 10.00      A   
ATOM   2117  HN  LEU A 224      22.609   0.912  12.186  1.00 10.00      A   
ATOM   2118  CA  LEU A 224      21.515   2.077  13.571  1.00 10.00      A   
ATOM   2119  CB  LEU A 224      21.550   0.843  14.479  1.00 10.00      A   
ATOM   2120  CG  LEU A 224      20.705   0.907  15.754  1.00 10.00      A   
ATOM   2121  CD1 LEU A 224      19.219   0.943  15.422  1.00 10.00      A   
ATOM   2122  CD2 LEU A 224      21.030  -0.258  16.676  1.00 10.00      A   
ATOM   2123  C   LEU A 224      22.184   3.256  14.274  1.00 10.00      A   
ATOM   2124  O   LEU A 224      21.541   3.995  15.018  1.00 10.00      A   
ATOM   2125  N   GLU A 225      23.475   3.431  14.026  1.00 10.00      A   
ATOM   2126  HN  GLU A 225      23.944   2.795  13.430  1.00 10.00      A   
ATOM   2127  CA  GLU A 225      24.234   4.516  14.637  1.00 10.00      A   
ATOM   2128  CB  GLU A 225      25.735   4.249  14.532  1.00 10.00      A   
ATOM   2129  CG  GLU A 225      26.119   2.796  14.767  1.00 10.00      A   
ATOM   2130  CD  GLU A 225      26.253   2.017  13.475  1.00 10.00      A   
ATOM   2131  OE1 GLU A 225      25.216   1.604  12.913  1.00 10.00      A   
ATOM   2132  OE2 GLU A 225      27.400   1.820  13.017  1.00 10.00      A   
ATOM   2133  C   GLU A 225      23.885   5.874  14.024  1.00 10.00      A   
ATOM   2134  O   GLU A 225      24.315   6.918  14.514  1.00 10.00      A   
ATOM   2135  N   LYS A 226      23.109   5.855  12.948  1.00 10.00      A   
ATOM   2136  HN  LYS A 226      22.798   4.993  12.594  1.00 10.00      A   
ATOM   2137  CA  LYS A 226      22.699   7.086  12.288  1.00 10.00      A   
ATOM   2138  CB  LYS A 226      22.895   6.978  10.772  1.00 10.00      A   
ATOM   2139  CG  LYS A 226      24.342   6.850  10.320  1.00 10.00      A   
ATOM   2140  CD  LYS A 226      25.140   8.109  10.624  1.00 10.00      A   
ATOM   2141  CE  LYS A 226      26.540   8.042  10.026  1.00 10.00      A   
ATOM   2142  NZ  LYS A 226      26.587   8.596   8.645  1.00 10.00      A   
ATOM   2143  HZ1 LYS A 226      26.062   7.982   7.990  1.00 10.00      A   
ATOM   2144  HZ2 LYS A 226      27.574   8.670   8.318  1.00 10.00      A   
ATOM   2145  HZ3 LYS A 226      26.163   9.546   8.627  1.00 10.00      A   
ATOM   2146  C   LYS A 226      21.239   7.391  12.605  1.00 10.00      A   
ATOM   2147  O   LYS A 226      20.712   8.434  12.226  1.00 10.00      A   
ATOM   2148  N   LEU A 227      20.596   6.476  13.325  1.00 10.00      A   
ATOM   2149  HN  LEU A 227      21.082   5.676  13.625  1.00 10.00      A   
ATOM   2150  CA  LEU A 227      19.190   6.623  13.682  1.00 10.00      A   
ATOM   2151  CB  LEU A 227      18.644   5.305  14.232  1.00 10.00      A   
ATOM   2152  CG  LEU A 227      17.135   5.237  14.466  1.00 10.00      A   
ATOM   2153  CD1 LEU A 227      16.381   5.270  13.146  1.00 10.00      A   
ATOM   2154  CD2 LEU A 227      16.777   3.989  15.254  1.00 10.00      A   
ATOM   2155  C   LEU A 227      18.959   7.760  14.677  1.00 10.00      A   
ATOM   2156  O   LEU A 227      17.985   8.502  14.558  1.00 10.00      A   
ATOM   2157  N   ALA A 228      19.860   7.898  15.645  1.00 10.00      A   
ATOM   2158  HN  ALA A 228      20.623   7.282  15.677  1.00 10.00      A   
ATOM   2159  CA  ALA A 228      19.744   8.941  16.668  1.00 10.00      A   
ATOM   2160  CB  ALA A 228      20.928   8.887  17.621  1.00 10.00      A   
ATOM   2161  C   ALA A 228      19.618  10.334  16.048  1.00 10.00      A   
ATOM   2162  O   ALA A 228      18.752  11.125  16.437  1.00 10.00      A   
ATOM   2163  N   THR A 229      20.470  10.617  15.071  1.00 10.00      A   
ATOM   2164  HN  THR A 229      21.128   9.944  14.799  1.00 10.00      A   
ATOM   2165  CA  THR A 229      20.467  11.901  14.391  1.00 10.00      A   
ATOM   2166  CB  THR A 229      21.602  11.958  13.351  1.00 10.00      A   
ATOM   2167  OG1 THR A 229      22.746  11.260  13.865  1.00 10.00      A   
ATOM   2168  HG1 THR A 229      23.277  11.863  14.398  1.00 10.00      A   
ATOM   2169  CG2 THR A 229      21.982  13.399  13.047  1.00 10.00      A   
ATOM   2170  C   THR A 229      19.131  12.144  13.688  1.00 10.00      A   
ATOM   2171  O   THR A 229      18.601  13.255  13.706  1.00 10.00      A   
ATOM   2172  N   LEU A 230      18.583  11.090  13.096  1.00 10.00      A   
ATOM   2173  HN  LEU A 230      19.048  10.225  13.136  1.00 10.00      A   
ATOM   2174  CA  LEU A 230      17.316  11.179  12.381  1.00 10.00      A   
ATOM   2175  CB  LEU A 230      17.110   9.939  11.503  1.00 10.00      A   
ATOM   2176  CG  LEU A 230      18.212   9.644  10.480  1.00 10.00      A   
ATOM   2177  CD1 LEU A 230      18.006   8.279   9.844  1.00 10.00      A   
ATOM   2178  CD2 LEU A 230      18.259  10.725   9.412  1.00 10.00      A   
ATOM   2179  C   LEU A 230      16.139  11.348  13.341  1.00 10.00      A   
ATOM   2180  O   LEU A 230      15.240  12.158  13.099  1.00 10.00      A   
ATOM   2181  N   LEU A 231      16.157  10.594  14.438  1.00 10.00      A   
ATOM   2182  HN  LEU A 231      16.916   9.980  14.589  1.00 10.00      A   
ATOM   2183  CA  LEU A 231      15.086  10.649  15.426  1.00 10.00      A   
ATOM   2184  CB  LEU A 231      15.317   9.610  16.525  1.00 10.00      A   
ATOM   2185  CG  LEU A 231      15.315   8.142  16.091  1.00 10.00      A   
ATOM   2186  CD1 LEU A 231      15.561   7.231  17.284  1.00 10.00      A   
ATOM   2187  CD2 LEU A 231      14.003   7.787  15.413  1.00 10.00      A   
ATOM   2188  C   LEU A 231      14.945  12.037  16.041  1.00 10.00      A   
ATOM   2189  O   LEU A 231      13.835  12.536  16.222  1.00 10.00      A   
ATOM   2190  N   GLN A 232      16.076  12.665  16.348  1.00 10.00      A   
ATOM   2191  HN  GLN A 232      16.934  12.224  16.163  1.00 10.00      A   
ATOM   2192  CA  GLN A 232      16.073  13.992  16.959  1.00 10.00      A   
ATOM   2193  CB  GLN A 232      17.475  14.383  17.427  1.00 10.00      A   
ATOM   2194  CG  GLN A 232      17.931  13.717  18.718  1.00 10.00      A   
ATOM   2195  CD  GLN A 232      16.951  13.888  19.872  1.00 10.00      A   
ATOM   2196  OE1 GLN A 232      16.111  14.791  19.876  1.00 10.00      A   
ATOM   2197  NE2 GLN A 232      17.074  13.037  20.879  1.00 10.00      A   
ATOM   2198 HE21 GLN A 232      17.783  12.355  20.825  1.00 10.00      A   
ATOM   2199 HE22 GLN A 232      16.460  13.121  21.638  1.00 10.00      A   
ATOM   2200  C   GLN A 232      15.522  15.069  16.024  1.00 10.00      A   
ATOM   2201  O   GLN A 232      15.088  16.128  16.476  1.00 10.00      A   
ATOM   2202  N   ARG A 233      15.538  14.800  14.726  1.00 10.00      A   
ATOM   2203  HN  ARG A 233      15.890  13.938  14.422  1.00 10.00      A   
ATOM   2204  CA  ARG A 233      15.057  15.765  13.744  1.00 10.00      A   
ATOM   2205  CB  ARG A 233      15.693  15.516  12.380  1.00 10.00      A   
ATOM   2206  CG  ARG A 233      17.176  15.847  12.312  1.00 10.00      A   
ATOM   2207  CD  ARG A 233      17.452  17.279  12.740  1.00 10.00      A   
ATOM   2208  NE  ARG A 233      18.559  17.867  11.988  1.00 10.00      A   
ATOM   2209  HE  ARG A 233      18.684  17.555  11.056  1.00 10.00      A   
ATOM   2210  CZ  ARG A 233      19.389  18.793  12.464  1.00 10.00      A   
ATOM   2211  NH1 ARG A 233      19.248  19.252  13.704  1.00 10.00      A   
ATOM   2212 HH11 ARG A 233      18.480  18.890  14.314  1.00 10.00      A   
ATOM   2213 HH12 ARG A 233      19.903  19.973  14.077  1.00 10.00      A   
ATOM   2214  NH2 ARG A 233      20.367  19.248  11.694  1.00 10.00      A   
ATOM   2215 HH21 ARG A 233      21.027  19.976  12.048  1.00 10.00      A   
ATOM   2216 HH22 ARG A 233      20.481  18.872  10.719  1.00 10.00      A   
ATOM   2217  C   ARG A 233      13.534  15.773  13.626  1.00 10.00      A   
ATOM   2218  O   ARG A 233      12.938  16.800  13.285  1.00 10.00      A   
ATOM   2219  N   ALA A 234      12.904  14.646  13.926  1.00 10.00      A   
ATOM   2220  HN  ALA A 234      13.421  13.867  14.228  1.00 10.00      A   
ATOM   2221  CA  ALA A 234      11.455  14.547  13.836  1.00 10.00      A   
ATOM   2222  CB  ALA A 234      11.053  13.919  12.512  1.00 10.00      A   
ATOM   2223  C   ALA A 234      10.872  13.752  15.004  1.00 10.00      A   
ATOM   2224  O   ALA A 234      10.575  12.567  14.873  1.00 10.00      A   
ATOM   2225  N   PRO A 235      10.699  14.395  16.166  1.00 10.00      A   
ATOM   2226  CA  PRO A 235      10.147  13.746  17.358  1.00 10.00      A   
ATOM   2227  CB  PRO A 235      10.604  14.659  18.508  1.00 10.00      A   
ATOM   2228  CG  PRO A 235      11.428  15.744  17.882  1.00 10.00      A   
ATOM   2229  CD  PRO A 235      11.039  15.795  16.434  1.00 10.00      A   
ATOM   2230  C   PRO A 235       8.619  13.683  17.320  1.00 10.00      A   
ATOM   2231  O   PRO A 235       7.982  13.201  18.258  1.00 10.00      A   
ATOM   2232  N   GLN A 236       8.035  14.184  16.237  1.00 10.00      A   
ATOM   2233  HN  GLN A 236       8.597  14.573  15.530  1.00 10.00      A   
ATOM   2234  CA  GLN A 236       6.585  14.190  16.076  1.00 10.00      A   
ATOM   2235  CB  GLN A 236       6.115  15.533  15.495  1.00 10.00      A   
ATOM   2236  CG  GLN A 236       6.184  15.641  13.975  1.00 10.00      A   
ATOM   2237  CD  GLN A 236       7.601  15.661  13.436  1.00 10.00      A   
ATOM   2238  OE1 GLN A 236       8.515  16.193  14.064  1.00 10.00      A   
ATOM   2239  NE2 GLN A 236       7.796  15.054  12.277  1.00 10.00      A   
ATOM   2240 HE21 GLN A 236       7.021  14.628  11.838  1.00 10.00      A   
ATOM   2241 HE22 GLN A 236       8.697  15.064  11.895  1.00 10.00      A   
ATOM   2242  C   GLN A 236       6.121  13.026  15.199  1.00 10.00      A   
ATOM   2243  O   GLN A 236       4.961  12.965  14.781  1.00 10.00      A   
ATOM   2244  N   LEU A 237       7.039  12.109  14.936  1.00 10.00      A   
ATOM   2245  HN  LEU A 237       7.933  12.215  15.321  1.00 10.00      A   
ATOM   2246  CA  LEU A 237       6.767  10.940  14.103  1.00 10.00      A   
ATOM   2247  CB  LEU A 237       8.079  10.208  13.808  1.00 10.00      A   
ATOM   2248  CG  LEU A 237       8.082   9.276  12.596  1.00 10.00      A   
ATOM   2249  CD1 LEU A 237       7.868  10.070  11.318  1.00 10.00      A   
ATOM   2250  CD2 LEU A 237       9.382   8.492  12.529  1.00 10.00      A   
ATOM   2251  C   LEU A 237       5.782   9.981  14.777  1.00 10.00      A   
ATOM   2252  O   LEU A 237       5.809   9.809  15.996  1.00 10.00      A   
ATOM   2253  N   GLU A 238       4.913   9.368  13.969  1.00 10.00      A   
ATOM   2254  HN  GLU A 238       4.940   9.563  13.007  1.00 10.00      A   
ATOM   2255  CA  GLU A 238       3.923   8.414  14.465  1.00 10.00      A   
ATOM   2256  CB  GLU A 238       2.531   8.731  13.914  1.00 10.00      A   
ATOM   2257  CG  GLU A 238       1.938  10.018  14.455  1.00 10.00      A   
ATOM   2258  CD  GLU A 238       0.473  10.180  14.121  1.00 10.00      A   
ATOM   2259  OE1 GLU A 238       0.164  10.634  13.004  1.00 10.00      A   
ATOM   2260  OE2 GLU A 238      -0.376   9.873  14.984  1.00 10.00      A   
ATOM   2261  C   GLU A 238       4.318   6.994  14.084  1.00 10.00      A   
ATOM   2262  O   GLU A 238       4.277   6.081  14.909  1.00 10.00      A   
ATOM   2263  N   GLU A 239       4.690   6.808  12.826  1.00 10.00      A   
ATOM   2264  HN  GLU A 239       4.686   7.568  12.206  1.00 10.00      A   
ATOM   2265  CA  GLU A 239       5.117   5.502  12.344  1.00 10.00      A   
ATOM   2266  CB  GLU A 239       4.325   5.071  11.104  1.00 10.00      A   
ATOM   2267  CG  GLU A 239       2.936   4.533  11.405  1.00 10.00      A   
ATOM   2268  CD  GLU A 239       2.436   3.574  10.342  1.00 10.00      A   
ATOM   2269  OE1 GLU A 239       3.014   2.474  10.207  1.00 10.00      A   
ATOM   2270  OE2 GLU A 239       1.447   3.906   9.653  1.00 10.00      A   
ATOM   2271  C   GLU A 239       6.609   5.524  12.042  1.00 10.00      A   
ATOM   2272  O   GLU A 239       7.054   6.212  11.125  1.00 10.00      A   
ATOM   2273  N   LEU A 240       7.380   4.774  12.815  1.00 10.00      A   
ATOM   2274  HN  LEU A 240       6.968   4.225  13.524  1.00 10.00      A   
ATOM   2275  CA  LEU A 240       8.825   4.734  12.634  1.00 10.00      A   
ATOM   2276  CB  LEU A 240       9.546   5.033  13.950  1.00 10.00      A   
ATOM   2277  CG  LEU A 240      11.056   4.785  13.964  1.00 10.00      A   
ATOM   2278  CD1 LEU A 240      11.773   5.762  13.047  1.00 10.00      A   
ATOM   2279  CD2 LEU A 240      11.603   4.873  15.378  1.00 10.00      A   
ATOM   2280  C   LEU A 240       9.290   3.398  12.075  1.00 10.00      A   
ATOM   2281  O   LEU A 240       9.091   2.345  12.687  1.00 10.00      A   
ATOM   2282  N   GLY A 241       9.896   3.450  10.905  1.00 10.00      A   
ATOM   2283  HN  GLY A 241       9.999   4.322  10.455  1.00 10.00      A   
ATOM   2284  CA  GLY A 241      10.415   2.258  10.283  1.00 10.00      A   
ATOM   2285  C   GLY A 241      11.917   2.208  10.441  1.00 10.00      A   
ATOM   2286  O   GLY A 241      12.642   2.950   9.776  1.00 10.00      A   
ATOM   2287  N   THR A 242      12.388   1.354  11.332  1.00 10.00      A   
ATOM   2288  HN  THR A 242      11.762   0.769  11.819  1.00 10.00      A   
ATOM   2289  CA  THR A 242      13.809   1.233  11.585  1.00 10.00      A   
ATOM   2290  CB  THR A 242      14.063   0.637  12.978  1.00 10.00      A   
ATOM   2291  OG1 THR A 242      13.129   1.203  13.905  1.00 10.00      A   
ATOM   2292  HG1 THR A 242      12.505   1.761  13.432  1.00 10.00      A   
ATOM   2293  CG2 THR A 242      15.475   0.951  13.442  1.00 10.00      A   
ATOM   2294  C   THR A 242      14.475   0.361  10.531  1.00 10.00      A   
ATOM   2295  O   THR A 242      13.969  -0.708  10.190  1.00 10.00      A   
ATOM   2296  N   GLY A 243      15.596   0.833  10.006  1.00 10.00      A   
ATOM   2297  HN  GLY A 243      15.935   1.704  10.299  1.00 10.00      A   
ATOM   2298  CA  GLY A 243      16.318   0.078   9.005  1.00 10.00      A   
ATOM   2299  C   GLY A 243      17.187  -0.996   9.623  1.00 10.00      A   
ATOM   2300  O   GLY A 243      16.685  -2.021  10.084  1.00 10.00      A   
ATOM   2301  N   GLY A 244      18.490  -0.764   9.644  1.00 10.00      A   
ATOM   2302  HN  GLY A 244      18.841   0.071   9.264  1.00 10.00      A   
ATOM   2303  CA  GLY A 244      19.402  -1.729  10.219  1.00 10.00      A   
ATOM   2304  C   GLY A 244      19.449  -1.634  11.730  1.00 10.00      A   
ATOM   2305  O   GLY A 244      19.965  -0.667  12.280  1.00 10.00      A   
ATOM   2306  N   TYR A 245      18.915  -2.643  12.401  1.00 10.00      A   
ATOM   2307  HN  TYR A 245      18.524  -3.398  11.902  1.00 10.00      A   
ATOM   2308  CA  TYR A 245      18.899  -2.675  13.857  1.00 10.00      A   
ATOM   2309  CB  TYR A 245      17.680  -3.456  14.350  1.00 10.00      A   
ATOM   2310  CG  TYR A 245      17.072  -2.936  15.634  1.00 10.00      A   
ATOM   2311  CD1 TYR A 245      16.197  -1.859  15.621  1.00 10.00      A   
ATOM   2312  CD2 TYR A 245      17.357  -3.532  16.858  1.00 10.00      A   
ATOM   2313  CE1 TYR A 245      15.622  -1.389  16.786  1.00 10.00      A   
ATOM   2314  CE2 TYR A 245      16.790  -3.068  18.027  1.00 10.00      A   
ATOM   2315  CZ  TYR A 245      15.921  -1.997  17.986  1.00 10.00      A   
ATOM   2316  OH  TYR A 245      15.342  -1.536  19.146  1.00 10.00      A   
ATOM   2317  HH  TYR A 245      16.003  -1.518  19.850  1.00 10.00      A   
ATOM   2318  C   TYR A 245      20.173  -3.334  14.370  1.00 10.00      A   
ATOM   2319  O   TYR A 245      20.359  -3.509  15.574  1.00 10.00      A   
ATOM   2320  N   THR A 246      21.039  -3.709  13.438  1.00 10.00      A   
ATOM   2321  HN  THR A 246      20.816  -3.553  12.496  1.00 10.00      A   
ATOM   2322  CA  THR A 246      22.302  -4.350  13.764  1.00 10.00      A   
ATOM   2323  CB  THR A 246      22.708  -5.358  12.662  1.00 10.00      A   
ATOM   2324  OG1 THR A 246      24.070  -5.779  12.829  1.00 10.00      A   
ATOM   2325  HG1 THR A 246      24.135  -6.377  13.586  1.00 10.00      A   
ATOM   2326  CG2 THR A 246      22.540  -4.746  11.280  1.00 10.00      A   
ATOM   2327  C   THR A 246      23.407  -3.309  13.949  1.00 10.00      A   
ATOM   2328  O   THR A 246      23.633  -2.464  13.080  1.00 10.00      A   
ATOM   2329  N   ALA A 247      24.087  -3.369  15.085  1.00 10.00      A   
ATOM   2330  HN  ALA A 247      23.862  -4.064  15.744  1.00 10.00      A   
ATOM   2331  CA  ALA A 247      25.165  -2.441  15.387  1.00 10.00      A   
ATOM   2332  CB  ALA A 247      24.605  -1.078  15.775  1.00 10.00      A   
ATOM   2333  C   ALA A 247      26.044  -2.990  16.502  1.00 10.00      A   
ATOM   2334  O   ALA A 247      25.757  -4.049  17.071  1.00 10.00      A   
ATOM   2335  N   GLU A 248      27.121  -2.279  16.794  1.00 10.00      A   
ATOM   2336  HN  GLU A 248      27.303  -1.460  16.284  1.00 10.00      A   
ATOM   2337  CA  GLU A 248      28.040  -2.668  17.848  1.00 10.00      A   
ATOM   2338  CB  GLU A 248      29.343  -1.878  17.712  1.00 10.00      A   
ATOM   2339  CG  GLU A 248      30.437  -2.293  18.681  1.00 10.00      A   
ATOM   2340  CD  GLU A 248      31.703  -1.475  18.511  1.00 10.00      A   
ATOM   2341  OE1 GLU A 248      32.530  -1.826  17.644  1.00 10.00      A   
ATOM   2342  OE2 GLU A 248      31.876  -0.477  19.244  1.00 10.00      A   
ATOM   2343  C   GLU A 248      27.400  -2.389  19.202  1.00 10.00      A   
ATOM   2344  O   GLU A 248      26.820  -1.323  19.408  1.00 10.00      A   
ATOM   2345  N   VAL A 249      27.485  -3.351  20.111  1.00 10.00      A   
ATOM   2346  HN  VAL A 249      27.959  -4.179  19.888  1.00 10.00      A   
ATOM   2347  CA  VAL A 249      26.907  -3.201  21.440  1.00 10.00      A   
ATOM   2348  CB  VAL A 249      26.885  -4.538  22.212  1.00 10.00      A   
ATOM   2349  CG1 VAL A 249      26.169  -4.380  23.545  1.00 10.00      A   
ATOM   2350  CG2 VAL A 249      26.227  -5.627  21.376  1.00 10.00      A   
ATOM   2351  C   VAL A 249      27.686  -2.161  22.235  1.00 10.00      A   
ATOM   2352  O   VAL A 249      28.787  -2.429  22.723  1.00 10.00      A   
ATOM   2353  N   ARG A 250      27.118  -0.967  22.337  1.00 10.00      A   
ATOM   2354  HN  ARG A 250      26.243  -0.815  21.914  1.00 10.00      A   
ATOM   2355  CA  ARG A 250      27.749   0.126  23.048  1.00 10.00      A   
ATOM   2356  CB  ARG A 250      28.276   1.159  22.056  1.00 10.00      A   
ATOM   2357  CG  ARG A 250      29.276   0.633  21.045  1.00 10.00      A   
ATOM   2358  CD  ARG A 250      29.717   1.744  20.109  1.00 10.00      A   
ATOM   2359  NE  ARG A 250      30.231   2.895  20.849  1.00 10.00      A   
ATOM   2360  HE  ARG A 250      29.599   3.374  21.442  1.00 10.00      A   
ATOM   2361  CZ  ARG A 250      31.488   3.319  20.775  1.00 10.00      A   
ATOM   2362  NH1 ARG A 250      32.358   2.689  19.997  1.00 10.00      A   
ATOM   2363 HH11 ARG A 250      32.060   1.858  19.439  1.00 10.00      A   
ATOM   2364 HH12 ARG A 250      33.344   3.020  19.942  1.00 10.00      A   
ATOM   2365  NH2 ARG A 250      31.870   4.371  21.487  1.00 10.00      A   
ATOM   2366 HH21 ARG A 250      31.182   4.862  22.109  1.00 10.00      A   
ATOM   2367 HH22 ARG A 250      32.853   4.717  21.431  1.00 10.00      A   
ATOM   2368  C   ARG A 250      26.758   0.805  23.980  1.00 10.00      A   
ATOM   2369  O   ARG A 250      25.589   0.988  23.632  1.00 10.00      A   
ATOM   2370  N   PRO A 251      27.208   1.187  25.180  1.00 10.00      A   
ATOM   2371  CA  PRO A 251      26.354   1.861  26.156  1.00 10.00      A   
ATOM   2372  CB  PRO A 251      27.219   1.926  27.415  1.00 10.00      A   
ATOM   2373  CG  PRO A 251      28.623   1.812  26.928  1.00 10.00      A   
ATOM   2374  CD  PRO A 251      28.576   0.971  25.685  1.00 10.00      A   
ATOM   2375  C   PRO A 251      25.971   3.267  25.694  1.00 10.00      A   
ATOM   2376  O   PRO A 251      24.843   3.713  25.906  1.00 10.00      A   
ATOM   2377  N   ASP A 252      26.903   3.941  25.025  1.00 10.00      A   
ATOM   2378  HN  ASP A 252      27.762   3.509  24.843  1.00 10.00      A   
ATOM   2379  CA  ASP A 252      26.668   5.299  24.536  1.00 10.00      A   
ATOM   2380  CB  ASP A 252      27.968   6.011  24.109  1.00 10.00      A   
ATOM   2381  CG  ASP A 252      28.884   5.192  23.209  1.00 10.00      A   
ATOM   2382  OD1 ASP A 252      30.071   5.563  23.076  1.00 10.00      A   
ATOM   2383  OD2 ASP A 252      28.437   4.179  22.639  1.00 10.00      A   
ATOM   2384  C   ASP A 252      25.618   5.335  23.429  1.00 10.00      A   
ATOM   2385  O   ASP A 252      24.690   6.146  23.472  1.00 10.00      A   
ATOM   2386  N   VAL A 253      25.757   4.455  22.445  1.00 10.00      A   
ATOM   2387  HN  VAL A 253      26.537   3.851  22.449  1.00 10.00      A   
ATOM   2388  CA  VAL A 253      24.804   4.386  21.343  1.00 10.00      A   
ATOM   2389  CB  VAL A 253      25.256   3.389  20.252  1.00 10.00      A   
ATOM   2390  CG1 VAL A 253      24.264   3.358  19.100  1.00 10.00      A   
ATOM   2391  CG2 VAL A 253      26.640   3.753  19.741  1.00 10.00      A   
ATOM   2392  C   VAL A 253      23.425   3.995  21.868  1.00 10.00      A   
ATOM   2393  O   VAL A 253      22.408   4.555  21.450  1.00 10.00      A   
ATOM   2394  N   TYR A 254      23.405   3.047  22.801  1.00 10.00      A   
ATOM   2395  HN  TYR A 254      24.253   2.647  23.090  1.00 10.00      A   
ATOM   2396  CA  TYR A 254      22.162   2.583  23.401  1.00 10.00      A   
ATOM   2397  CB  TYR A 254      22.429   1.434  24.384  1.00 10.00      A   
ATOM   2398  CG  TYR A 254      21.192   0.914  25.084  1.00 10.00      A   
ATOM   2399  CD1 TYR A 254      20.178   0.282  24.375  1.00 10.00      A   
ATOM   2400  CD2 TYR A 254      21.039   1.053  26.458  1.00 10.00      A   
ATOM   2401  CE1 TYR A 254      19.047  -0.190  25.013  1.00 10.00      A   
ATOM   2402  CE2 TYR A 254      19.915   0.582  27.103  1.00 10.00      A   
ATOM   2403  CZ  TYR A 254      18.921  -0.038  26.379  1.00 10.00      A   
ATOM   2404  OH  TYR A 254      17.793  -0.496  27.021  1.00 10.00      A   
ATOM   2405  HH  TYR A 254      17.451   0.200  27.594  1.00 10.00      A   
ATOM   2406  C   TYR A 254      21.435   3.734  24.099  1.00 10.00      A   
ATOM   2407  O   TYR A 254      20.241   3.948  23.878  1.00 10.00      A   
ATOM   2408  N   SER A 255      22.161   4.478  24.931  1.00 10.00      A   
ATOM   2409  HN  SER A 255      23.110   4.258  25.072  1.00 10.00      A   
ATOM   2410  CA  SER A 255      21.587   5.610  25.648  1.00 10.00      A   
ATOM   2411  CB  SER A 255      22.624   6.224  26.590  1.00 10.00      A   
ATOM   2412  OG  SER A 255      23.054   5.270  27.546  1.00 10.00      A   
ATOM   2413  HG  SER A 255      22.581   5.415  28.375  1.00 10.00      A   
ATOM   2414  C   SER A 255      21.066   6.660  24.678  1.00 10.00      A   
ATOM   2415  O   SER A 255      19.949   7.154  24.829  1.00 10.00      A   
ATOM   2416  N   GLY A 256      21.874   6.977  23.670  1.00 10.00      A   
ATOM   2417  HN  GLY A 256      22.751   6.538  23.604  1.00 10.00      A   
ATOM   2418  CA  GLY A 256      21.482   7.961  22.677  1.00 10.00      A   
ATOM   2419  C   GLY A 256      20.177   7.591  21.995  1.00 10.00      A   
ATOM   2420  O   GLY A 256      19.299   8.439  21.817  1.00 10.00      A   
ATOM   2421  N   LEU A 257      20.045   6.322  21.625  1.00 10.00      A   
ATOM   2422  HN  LEU A 257      20.786   5.693  21.785  1.00 10.00      A   
ATOM   2423  CA  LEU A 257      18.832   5.839  20.976  1.00 10.00      A   
ATOM   2424  CB  LEU A 257      19.030   4.410  20.467  1.00 10.00      A   
ATOM   2425  CG  LEU A 257      19.909   4.262  19.226  1.00 10.00      A   
ATOM   2426  CD1 LEU A 257      20.184   2.796  18.939  1.00 10.00      A   
ATOM   2427  CD2 LEU A 257      19.246   4.925  18.032  1.00 10.00      A   
ATOM   2428  C   LEU A 257      17.642   5.899  21.928  1.00 10.00      A   
ATOM   2429  O   LEU A 257      16.551   6.312  21.546  1.00 10.00      A   
ATOM   2430  N   SER A 258      17.868   5.502  23.175  1.00 10.00      A   
ATOM   2431  HN  SER A 258      18.765   5.204  23.421  1.00 10.00      A   
ATOM   2432  CA  SER A 258      16.818   5.506  24.185  1.00 10.00      A   
ATOM   2433  CB  SER A 258      17.343   4.959  25.517  1.00 10.00      A   
ATOM   2434  OG  SER A 258      17.965   3.691  25.352  1.00 10.00      A   
ATOM   2435  HG  SER A 258      18.650   3.750  24.672  1.00 10.00      A   
ATOM   2436  C   SER A 258      16.251   6.911  24.379  1.00 10.00      A   
ATOM   2437  O   SER A 258      15.037   7.095  24.422  1.00 10.00      A   
ATOM   2438  N   VAL A 259      17.141   7.900  24.467  1.00 10.00      A   
ATOM   2439  HN  VAL A 259      18.101   7.688  24.400  1.00 10.00      A   
ATOM   2440  CA  VAL A 259      16.734   9.292  24.660  1.00 10.00      A   
ATOM   2441  CB  VAL A 259      17.962  10.204  24.880  1.00 10.00      A   
ATOM   2442  CG1 VAL A 259      17.552  11.661  24.998  1.00 10.00      A   
ATOM   2443  CG2 VAL A 259      18.740   9.771  26.110  1.00 10.00      A   
ATOM   2444  C   VAL A 259      15.927   9.808  23.467  1.00 10.00      A   
ATOM   2445  O   VAL A 259      14.915  10.492  23.630  1.00 10.00      A   
ATOM   2446  N   ALA A 260      16.376   9.466  22.267  1.00 10.00      A   
ATOM   2447  HN  ALA A 260      17.186   8.914  22.195  1.00 10.00      A   
ATOM   2448  CA  ALA A 260      15.696   9.896  21.054  1.00 10.00      A   
ATOM   2449  CB  ALA A 260      16.569   9.634  19.841  1.00 10.00      A   
ATOM   2450  C   ALA A 260      14.341   9.210  20.908  1.00 10.00      A   
ATOM   2451  O   ALA A 260      13.373   9.814  20.438  1.00 10.00      A   
ATOM   2452  N   LEU A 261      14.275   7.953  21.326  1.00 10.00      A   
ATOM   2453  HN  LEU A 261      15.081   7.527  21.696  1.00 10.00      A   
ATOM   2454  CA  LEU A 261      13.044   7.188  21.242  1.00 10.00      A   
ATOM   2455  CB  LEU A 261      13.304   5.698  21.454  1.00 10.00      A   
ATOM   2456  CG  LEU A 261      13.947   4.971  20.272  1.00 10.00      A   
ATOM   2457  CD1 LEU A 261      14.472   3.612  20.698  1.00 10.00      A   
ATOM   2458  CD2 LEU A 261      12.958   4.827  19.126  1.00 10.00      A   
ATOM   2459  C   LEU A 261      11.988   7.710  22.207  1.00 10.00      A   
ATOM   2460  O   LEU A 261      10.810   7.777  21.860  1.00 10.00      A   
ATOM   2461  N   SER A 262      12.403   8.099  23.409  1.00 10.00      A   
ATOM   2462  HN  SER A 262      13.358   8.030  23.642  1.00 10.00      A   
ATOM   2463  CA  SER A 262      11.465   8.625  24.395  1.00 10.00      A   
ATOM   2464  CB  SER A 262      12.072   8.617  25.799  1.00 10.00      A   
ATOM   2465  OG  SER A 262      13.455   8.924  25.762  1.00 10.00      A   
ATOM   2466  HG  SER A 262      13.666   9.535  26.478  1.00 10.00      A   
ATOM   2467  C   SER A 262      11.011  10.028  24.010  1.00 10.00      A   
ATOM   2468  O   SER A 262       9.984  10.516  24.485  1.00 10.00      A   
ATOM   2469  N   GLY A 263      11.791  10.673  23.147  1.00 10.00      A   
ATOM   2470  HN  GLY A 263      12.615  10.243  22.829  1.00 10.00      A   
ATOM   2471  CA  GLY A 263      11.454  12.002  22.685  1.00 10.00      A   
ATOM   2472  C   GLY A 263      10.284  11.971  21.726  1.00 10.00      A   
ATOM   2473  O   GLY A 263       9.495  12.914  21.658  1.00 10.00      A   
ATOM   2474  N   CYS A 264      10.162  10.874  20.994  1.00 10.00      A   
ATOM   2475  HN  CYS A 264      10.815  10.154  21.103  1.00 10.00      A   
ATOM   2476  CA  CYS A 264       9.081  10.707  20.040  1.00 10.00      A   
ATOM   2477  CB  CYS A 264       9.500   9.735  18.938  1.00 10.00      A   
ATOM   2478  SG  CYS A 264      11.128  10.084  18.229  1.00 10.00      A   
ATOM   2479  HG  CYS A 264      12.033   9.969  19.196  1.00 10.00      A   
ATOM   2480  C   CYS A 264       7.825  10.213  20.756  1.00 10.00      A   
ATOM   2481  O   CYS A 264       7.522   9.019  20.765  1.00 10.00      A   
ATOM   2482  N   LYS A 265       7.108  11.148  21.369  1.00 10.00      A   
ATOM   2483  HN  LYS A 265       7.405  12.081  21.317  1.00 10.00      A   
ATOM   2484  CA  LYS A 265       5.896  10.834  22.116  1.00 10.00      A   
ATOM   2485  CB  LYS A 265       5.480  12.032  22.974  1.00 10.00      A   
ATOM   2486  CG  LYS A 265       6.090  12.080  24.366  1.00 10.00      A   
ATOM   2487  CD  LYS A 265       7.523  12.584  24.338  1.00 10.00      A   
ATOM   2488  CE  LYS A 265       8.009  12.940  25.732  1.00 10.00      A   
ATOM   2489  NZ  LYS A 265       9.488  12.922  25.830  1.00 10.00      A   
ATOM   2490  HZ1 LYS A 265       9.903  13.593  25.158  1.00 10.00      A   
ATOM   2491  HZ2 LYS A 265       9.851  11.969  25.621  1.00 10.00      A   
ATOM   2492  HZ3 LYS A 265       9.782  13.189  26.791  1.00 10.00      A   
ATOM   2493  C   LYS A 265       4.737  10.460  21.202  1.00 10.00      A   
ATOM   2494  O   LYS A 265       3.822   9.752  21.616  1.00 10.00      A   
ATOM   2495  N   GLU A 266       4.782  10.922  19.960  1.00 10.00      A   
ATOM   2496  HN  GLU A 266       5.556  11.447  19.670  1.00 10.00      A   
ATOM   2497  CA  GLU A 266       3.703  10.663  19.013  1.00 10.00      A   
ATOM   2498  CB  GLU A 266       3.605  11.787  17.979  1.00 10.00      A   
ATOM   2499  CG  GLU A 266       3.391  13.169  18.582  1.00 10.00      A   
ATOM   2500  CD  GLU A 266       2.117  13.272  19.399  1.00 10.00      A   
ATOM   2501  OE1 GLU A 266       2.133  12.895  20.590  1.00 10.00      A   
ATOM   2502  OE2 GLU A 266       1.095  13.752  18.863  1.00 10.00      A   
ATOM   2503  C   GLU A 266       3.813   9.302  18.327  1.00 10.00      A   
ATOM   2504  O   GLU A 266       2.981   8.968  17.485  1.00 10.00      A   
ATOM   2505  N   LEU A 267       4.821   8.514  18.692  1.00 10.00      A   
ATOM   2506  HN  LEU A 267       5.448   8.825  19.375  1.00 10.00      A   
ATOM   2507  CA  LEU A 267       5.011   7.196  18.092  1.00 10.00      A   
ATOM   2508  CB  LEU A 267       6.351   6.579  18.500  1.00 10.00      A   
ATOM   2509  CG  LEU A 267       7.571   6.999  17.680  1.00 10.00      A   
ATOM   2510  CD1 LEU A 267       8.818   6.292  18.184  1.00 10.00      A   
ATOM   2511  CD2 LEU A 267       7.347   6.712  16.203  1.00 10.00      A   
ATOM   2512  C   LEU A 267       3.862   6.255  18.438  1.00 10.00      A   
ATOM   2513  O   LEU A 267       3.528   6.068  19.612  1.00 10.00      A   
ATOM   2514  N   ARG A 268       3.257   5.671  17.412  1.00 10.00      A   
ATOM   2515  HN  ARG A 268       3.573   5.865  16.497  1.00 10.00      A   
ATOM   2516  CA  ARG A 268       2.138   4.753  17.601  1.00 10.00      A   
ATOM   2517  CB  ARG A 268       0.843   5.352  17.042  1.00 10.00      A   
ATOM   2518  CG  ARG A 268       0.502   6.737  17.565  1.00 10.00      A   
ATOM   2519  CD  ARG A 268       0.177   6.718  19.047  1.00 10.00      A   
ATOM   2520  NE  ARG A 268      -0.083   8.064  19.553  1.00 10.00      A   
ATOM   2521  HE  ARG A 268      -0.905   8.511  19.239  1.00 10.00      A   
ATOM   2522  CZ  ARG A 268       0.726   8.717  20.388  1.00 10.00      A   
ATOM   2523  NH1 ARG A 268       1.852   8.152  20.813  1.00 10.00      A   
ATOM   2524 HH11 ARG A 268       2.486   8.674  21.466  1.00 10.00      A   
ATOM   2525 HH12 ARG A 268       2.118   7.192  20.492  1.00 10.00      A   
ATOM   2526  NH2 ARG A 268       0.413   9.942  20.792  1.00 10.00      A   
ATOM   2527 HH21 ARG A 268      -0.464  10.397  20.456  1.00 10.00      A   
ATOM   2528 HH22 ARG A 268       1.043  10.456  21.448  1.00 10.00      A   
ATOM   2529  C   ARG A 268       2.399   3.412  16.921  1.00 10.00      A   
ATOM   2530  O   ARG A 268       1.801   2.400  17.284  1.00 10.00      A   
ATOM   2531  N   CYS A 269       3.295   3.404  15.942  1.00 10.00      A   
ATOM   2532  HN  CYS A 269       3.766   4.233  15.709  1.00 10.00      A   
ATOM   2533  CA  CYS A 269       3.605   2.187  15.208  1.00 10.00      A   
ATOM   2534  CB  CYS A 269       2.775   2.133  13.918  1.00 10.00      A   
ATOM   2535  SG  CYS A 269       3.315   0.908  12.701  1.00 10.00      A   
ATOM   2536  HG  CYS A 269       3.343   1.509  11.512  1.00 10.00      A   
ATOM   2537  C   CYS A 269       5.093   2.088  14.892  1.00 10.00      A   
ATOM   2538  O   CYS A 269       5.737   3.084  14.549  1.00 10.00      A   
ATOM   2539  N   LEU A 270       5.636   0.883  15.027  1.00 10.00      A   
ATOM   2540  HN  LEU A 270       5.071   0.134  15.321  1.00 10.00      A   
ATOM   2541  CA  LEU A 270       7.042   0.630  14.746  1.00 10.00      A   
ATOM   2542  CB  LEU A 270       7.789   0.219  16.018  1.00 10.00      A   
ATOM   2543  CG  LEU A 270       7.928   1.281  17.113  1.00 10.00      A   
ATOM   2544  CD1 LEU A 270       8.658   0.707  18.316  1.00 10.00      A   
ATOM   2545  CD2 LEU A 270       8.651   2.512  16.588  1.00 10.00      A   
ATOM   2546  C   LEU A 270       7.171  -0.462  13.688  1.00 10.00      A   
ATOM   2547  O   LEU A 270       6.435  -1.449  13.708  1.00 10.00      A   
ATOM   2548  N   SER A 271       8.089  -0.271  12.755  1.00 10.00      A   
ATOM   2549  HN  SER A 271       8.640   0.545  12.787  1.00 10.00      A   
ATOM   2550  CA  SER A 271       8.314  -1.235  11.684  1.00 10.00      A   
ATOM   2551  CB  SER A 271       7.633  -0.752  10.398  1.00 10.00      A   
ATOM   2552  OG  SER A 271       6.349  -0.214  10.669  1.00 10.00      A   
ATOM   2553  HG  SER A 271       6.165  -0.303  11.613  1.00 10.00      A   
ATOM   2554  C   SER A 271       9.810  -1.417  11.440  1.00 10.00      A   
ATOM   2555  O   SER A 271      10.623  -0.656  11.969  1.00 10.00      A   
ATOM   2556  N   GLY A 272      10.166  -2.422  10.643  1.00 10.00      A   
ATOM   2557  HN  GLY A 272       9.476  -2.998  10.258  1.00 10.00      A   
ATOM   2558  CA  GLY A 272      11.556  -2.676  10.333  1.00 10.00      A   
ATOM   2559  C   GLY A 272      12.174  -3.718  11.237  1.00 10.00      A   
ATOM   2560  O   GLY A 272      11.770  -4.882  11.222  1.00 10.00      A   
ATOM   2561  N   PHE A 273      13.160  -3.288  12.019  1.00 10.00      A   
ATOM   2562  HN  PHE A 273      13.426  -2.348  11.957  1.00 10.00      A   
ATOM   2563  CA  PHE A 273      13.867  -4.159  12.956  1.00 10.00      A   
ATOM   2564  CB  PHE A 273      12.915  -4.825  13.960  1.00 10.00      A   
ATOM   2565  CG  PHE A 273      12.299  -3.878  14.953  1.00 10.00      A   
ATOM   2566  CD1 PHE A 273      11.232  -3.074  14.593  1.00 10.00      A   
ATOM   2567  CD2 PHE A 273      12.785  -3.795  16.248  1.00 10.00      A   
ATOM   2568  CE1 PHE A 273      10.663  -2.205  15.504  1.00 10.00      A   
ATOM   2569  CE2 PHE A 273      12.221  -2.928  17.164  1.00 10.00      A   
ATOM   2570  CZ  PHE A 273      11.157  -2.132  16.792  1.00 10.00      A   
ATOM   2571  C   PHE A 273      14.722  -5.197  12.235  1.00 10.00      A   
ATOM   2572  O   PHE A 273      14.888  -6.320  12.712  1.00 10.00      A   
ATOM   2573  N   TRP A 274      15.269  -4.810  11.088  1.00 10.00      A   
ATOM   2574  HN  TRP A 274      15.094  -3.904  10.758  1.00 10.00      A   
ATOM   2575  CA  TRP A 274      16.122  -5.697  10.308  1.00 10.00      A   
ATOM   2576  CB  TRP A 274      16.526  -5.028   8.995  1.00 10.00      A   
ATOM   2577  CG  TRP A 274      15.588  -5.275   7.856  1.00 10.00      A   
ATOM   2578  CD1 TRP A 274      15.444  -6.433   7.147  1.00 10.00      A   
ATOM   2579  CD2 TRP A 274      14.680  -4.333   7.280  1.00 10.00      A   
ATOM   2580  NE1 TRP A 274      14.502  -6.269   6.163  1.00 10.00      A   
ATOM   2581  HE1 TRP A 274      14.223  -6.961   5.519  1.00 10.00      A   
ATOM   2582  CE2 TRP A 274      14.016  -4.989   6.225  1.00 10.00      A   
ATOM   2583  CE3 TRP A 274      14.364  -3.001   7.556  1.00 10.00      A   
ATOM   2584  CZ2 TRP A 274      13.055  -4.354   5.444  1.00 10.00      A   
ATOM   2585  CZ3 TRP A 274      13.409  -2.375   6.780  1.00 10.00      A   
ATOM   2586  CH2 TRP A 274      12.766  -3.051   5.738  1.00 10.00      A   
ATOM   2587  C   TRP A 274      17.383  -6.032  11.088  1.00 10.00      A   
ATOM   2588  O   TRP A 274      18.086  -5.129  11.552  1.00 10.00      A   
ATOM   2589  N   ASP A 275      17.665  -7.325  11.227  1.00 10.00      A   
ATOM   2590  HN  ASP A 275      17.056  -7.989  10.839  1.00 10.00      A   
ATOM   2591  CA  ASP A 275      18.850  -7.782  11.953  1.00 10.00      A   
ATOM   2592  CB  ASP A 275      20.137  -7.319  11.253  1.00 10.00      A   
ATOM   2593  CG  ASP A 275      20.520  -8.171  10.060  1.00 10.00      A   
ATOM   2594  OD1 ASP A 275      21.537  -8.892  10.146  1.00 10.00      A   
ATOM   2595  OD2 ASP A 275      19.818  -8.121   9.028  1.00 10.00      A   
ATOM   2596  C   ASP A 275      18.812  -7.270  13.388  1.00 10.00      A   
ATOM   2597  O   ASP A 275      19.817  -6.808  13.927  1.00 10.00      A   
ATOM   2598  N   ALA A 276      17.629  -7.344  13.987  1.00 10.00      A   
ATOM   2599  HN  ALA A 276      16.868  -7.709  13.483  1.00 10.00      A   
ATOM   2600  CA  ALA A 276      17.414  -6.883  15.353  1.00 10.00      A   
ATOM   2601  CB  ALA A 276      15.949  -7.049  15.735  1.00 10.00      A   
ATOM   2602  C   ALA A 276      18.305  -7.594  16.370  1.00 10.00      A   
ATOM   2603  O   ALA A 276      18.314  -8.824  16.452  1.00 10.00      A   
ATOM   2604  N   VAL A 277      19.055  -6.805  17.134  1.00 10.00      A   
ATOM   2605  HN  VAL A 277      19.027  -5.839  16.990  1.00 10.00      A   
ATOM   2606  CA  VAL A 277      19.929  -7.330  18.170  1.00 10.00      A   
ATOM   2607  CB  VAL A 277      21.322  -6.663  18.112  1.00 10.00      A   
ATOM   2608  CG1 VAL A 277      22.242  -7.197  19.202  1.00 10.00      A   
ATOM   2609  CG2 VAL A 277      21.948  -6.871  16.741  1.00 10.00      A   
ATOM   2610  C   VAL A 277      19.284  -7.072  19.533  1.00 10.00      A   
ATOM   2611  O   VAL A 277      18.984  -5.924  19.878  1.00 10.00      A   
ATOM   2612  N   PRO A 278      19.044  -8.148  20.304  1.00 10.00      A   
ATOM   2613  CA  PRO A 278      18.410  -8.086  21.630  1.00 10.00      A   
ATOM   2614  CB  PRO A 278      18.674  -9.473  22.212  1.00 10.00      A   
ATOM   2615  CG  PRO A 278      18.758 -10.362  21.019  1.00 10.00      A   
ATOM   2616  CD  PRO A 278      19.364  -9.536  19.922  1.00 10.00      A   
ATOM   2617  C   PRO A 278      18.973  -7.004  22.552  1.00 10.00      A   
ATOM   2618  O   PRO A 278      18.227  -6.397  23.321  1.00 10.00      A   
ATOM   2619  N   ALA A 279      20.275  -6.761  22.462  1.00 10.00      A   
ATOM   2620  HN  ALA A 279      20.810  -7.281  21.828  1.00 10.00      A   
ATOM   2621  CA  ALA A 279      20.942  -5.758  23.294  1.00 10.00      A   
ATOM   2622  CB  ALA A 279      22.442  -5.760  23.028  1.00 10.00      A   
ATOM   2623  C   ALA A 279      20.366  -4.349  23.098  1.00 10.00      A   
ATOM   2624  O   ALA A 279      20.421  -3.519  24.003  1.00 10.00      A   
ATOM   2625  N   TYR A 280      19.808  -4.083  21.924  1.00 10.00      A   
ATOM   2626  HN  TYR A 280      19.774  -4.786  21.236  1.00 10.00      A   
ATOM   2627  CA  TYR A 280      19.243  -2.765  21.634  1.00 10.00      A   
ATOM   2628  CB  TYR A 280      19.794  -2.217  20.314  1.00 10.00      A   
ATOM   2629  CG  TYR A 280      21.183  -1.624  20.430  1.00 10.00      A   
ATOM   2630  CD1 TYR A 280      22.314  -2.434  20.428  1.00 10.00      A   
ATOM   2631  CD2 TYR A 280      21.366  -0.252  20.544  1.00 10.00      A   
ATOM   2632  CE1 TYR A 280      23.583  -1.894  20.538  1.00 10.00      A   
ATOM   2633  CE2 TYR A 280      22.630   0.295  20.652  1.00 10.00      A   
ATOM   2634  CZ  TYR A 280      23.734  -0.528  20.650  1.00 10.00      A   
ATOM   2635  OH  TYR A 280      24.990   0.020  20.767  1.00 10.00      A   
ATOM   2636  HH  TYR A 280      25.569  -0.348  20.082  1.00 10.00      A   
ATOM   2637  C   TYR A 280      17.718  -2.784  21.612  1.00 10.00      A   
ATOM   2638  O   TYR A 280      17.081  -1.811  21.213  1.00 10.00      A   
ATOM   2639  N   LEU A 281      17.141  -3.888  22.052  1.00 10.00      A   
ATOM   2640  HN  LEU A 281      17.702  -4.625  22.375  1.00 10.00      A   
ATOM   2641  CA  LEU A 281      15.689  -4.036  22.074  1.00 10.00      A   
ATOM   2642  CB  LEU A 281      15.276  -5.506  22.190  1.00 10.00      A   
ATOM   2643  CG  LEU A 281      15.509  -6.385  20.959  1.00 10.00      A   
ATOM   2644  CD1 LEU A 281      14.877  -7.753  21.163  1.00 10.00      A   
ATOM   2645  CD2 LEU A 281      14.960  -5.720  19.705  1.00 10.00      A   
ATOM   2646  C   LEU A 281      15.001  -3.192  23.158  1.00 10.00      A   
ATOM   2647  O   LEU A 281      14.040  -2.486  22.859  1.00 10.00      A   
ATOM   2648  N   PRO A 282      15.481  -3.222  24.427  1.00 10.00      A   
ATOM   2649  CA  PRO A 282      14.854  -2.468  25.532  1.00 10.00      A   
ATOM   2650  CB  PRO A 282      15.688  -2.854  26.761  1.00 10.00      A   
ATOM   2651  CG  PRO A 282      16.392  -4.105  26.373  1.00 10.00      A   
ATOM   2652  CD  PRO A 282      16.652  -3.984  24.903  1.00 10.00      A   
ATOM   2653  C   PRO A 282      14.859  -0.948  25.349  1.00 10.00      A   
ATOM   2654  O   PRO A 282      14.349  -0.218  26.199  1.00 10.00      A   
ATOM   2655  N   ALA A 283      15.413  -0.475  24.245  1.00 10.00      A   
ATOM   2656  HN  ALA A 283      15.788  -1.103  23.592  1.00 10.00      A   
ATOM   2657  CA  ALA A 283      15.473   0.956  23.974  1.00 10.00      A   
ATOM   2658  CB  ALA A 283      16.482   1.246  22.872  1.00 10.00      A   
ATOM   2659  C   ALA A 283      14.101   1.517  23.607  1.00 10.00      A   
ATOM   2660  O   ALA A 283      13.821   2.691  23.840  1.00 10.00      A   
ATOM   2661  N   VAL A 284      13.238   0.667  23.056  1.00 10.00      A   
ATOM   2662  HN  VAL A 284      13.499  -0.270  22.926  1.00 10.00      A   
ATOM   2663  CA  VAL A 284      11.905   1.098  22.645  1.00 10.00      A   
ATOM   2664  CB  VAL A 284      11.418   0.340  21.387  1.00 10.00      A   
ATOM   2665  CG1 VAL A 284      12.339   0.608  20.206  1.00 10.00      A   
ATOM   2666  CG2 VAL A 284      11.306  -1.157  21.656  1.00 10.00      A   
ATOM   2667  C   VAL A 284      10.873   0.946  23.767  1.00 10.00      A   
ATOM   2668  O   VAL A 284       9.673   1.075  23.528  1.00 10.00      A   
ATOM   2669  N   TYR A 285      11.343   0.701  24.986  1.00 10.00      A   
ATOM   2670  HN  TYR A 285      12.313   0.635  25.116  1.00 10.00      A   
ATOM   2671  CA  TYR A 285      10.453   0.522  26.140  1.00 10.00      A   
ATOM   2672  CB  TYR A 285      11.258   0.275  27.419  1.00 10.00      A   
ATOM   2673  CG  TYR A 285      11.510  -1.184  27.731  1.00 10.00      A   
ATOM   2674  CD1 TYR A 285      10.767  -2.187  27.124  1.00 10.00      A   
ATOM   2675  CD2 TYR A 285      12.490  -1.558  28.642  1.00 10.00      A   
ATOM   2676  CE1 TYR A 285      10.992  -3.519  27.414  1.00 10.00      A   
ATOM   2677  CE2 TYR A 285      12.723  -2.887  28.936  1.00 10.00      A   
ATOM   2678  CZ  TYR A 285      11.970  -3.864  28.318  1.00 10.00      A   
ATOM   2679  OH  TYR A 285      12.195  -5.190  28.609  1.00 10.00      A   
ATOM   2680  HH  TYR A 285      11.905  -5.369  29.511  1.00 10.00      A   
ATOM   2681  C   TYR A 285       9.504   1.706  26.345  1.00 10.00      A   
ATOM   2682  O   TYR A 285       8.333   1.525  26.684  1.00 10.00      A   
ATOM   2683  N   SER A 286      10.010   2.910  26.124  1.00 10.00      A   
ATOM   2684  HN  SER A 286      10.946   2.991  25.846  1.00 10.00      A   
ATOM   2685  CA  SER A 286       9.225   4.129  26.296  1.00 10.00      A   
ATOM   2686  CB  SER A 286      10.175   5.323  26.313  1.00 10.00      A   
ATOM   2687  OG  SER A 286      11.517   4.870  26.415  1.00 10.00      A   
ATOM   2688  HG  SER A 286      12.106   5.625  26.528  1.00 10.00      A   
ATOM   2689  C   SER A 286       8.176   4.301  25.193  1.00 10.00      A   
ATOM   2690  O   SER A 286       7.301   5.166  25.282  1.00 10.00      A   
ATOM   2691  N   VAL A 287       8.264   3.469  24.165  1.00 10.00      A   
ATOM   2692  HN  VAL A 287       8.974   2.791  24.162  1.00 10.00      A   
ATOM   2693  CA  VAL A 287       7.334   3.527  23.044  1.00 10.00      A   
ATOM   2694  CB  VAL A 287       8.059   3.250  21.707  1.00 10.00      A   
ATOM   2695  CG1 VAL A 287       7.138   3.514  20.527  1.00 10.00      A   
ATOM   2696  CG2 VAL A 287       9.337   4.072  21.594  1.00 10.00      A   
ATOM   2697  C   VAL A 287       6.211   2.503  23.214  1.00 10.00      A   
ATOM   2698  O   VAL A 287       5.056   2.767  22.870  1.00 10.00      A   
ATOM   2699  N   CYS A 288       6.566   1.348  23.764  1.00 10.00      A   
ATOM   2700  HN  CYS A 288       7.502   1.222  24.027  1.00 10.00      A   
ATOM   2701  CA  CYS A 288       5.628   0.245  23.983  1.00 10.00      A   
ATOM   2702  CB  CYS A 288       6.316  -0.873  24.769  1.00 10.00      A   
ATOM   2703  SG  CYS A 288       7.928  -1.365  24.117  1.00 10.00      A   
ATOM   2704  HG  CYS A 288       7.722  -2.222  23.125  1.00 10.00      A   
ATOM   2705  C   CYS A 288       4.348   0.678  24.701  1.00 10.00      A   
ATOM   2706  O   CYS A 288       3.251   0.215  24.370  1.00 10.00      A   
ATOM   2707  N   SER A 289       4.490   1.584  25.666  1.00 10.00      A   
ATOM   2708  HN  SER A 289       5.386   1.929  25.863  1.00 10.00      A   
ATOM   2709  CA  SER A 289       3.360   2.071  26.451  1.00 10.00      A   
ATOM   2710  CB  SER A 289       3.847   3.056  27.511  1.00 10.00      A   
ATOM   2711  OG  SER A 289       4.865   2.476  28.305  1.00 10.00      A   
ATOM   2712  HG  SER A 289       4.501   1.719  28.777  1.00 10.00      A   
ATOM   2713  C   SER A 289       2.252   2.699  25.604  1.00 10.00      A   
ATOM   2714  O   SER A 289       1.113   2.803  26.056  1.00 10.00      A   
ATOM   2715  N   ARG A 290       2.568   3.110  24.385  1.00 10.00      A   
ATOM   2716  HN  ARG A 290       3.488   2.990  24.053  1.00 10.00      A   
ATOM   2717  CA  ARG A 290       1.574   3.728  23.519  1.00 10.00      A   
ATOM   2718  CB  ARG A 290       1.743   5.252  23.511  1.00 10.00      A   
ATOM   2719  CG  ARG A 290       3.175   5.709  23.297  1.00 10.00      A   
ATOM   2720  CD  ARG A 290       3.486   6.988  24.058  1.00 10.00      A   
ATOM   2721  NE  ARG A 290       4.928   7.225  24.122  1.00 10.00      A   
ATOM   2722  HE  ARG A 290       5.494   6.643  23.568  1.00 10.00      A   
ATOM   2723  CZ  ARG A 290       5.516   8.166  24.862  1.00 10.00      A   
ATOM   2724  NH1 ARG A 290       4.787   8.982  25.620  1.00 10.00      A   
ATOM   2725 HH11 ARG A 290       3.748   8.892  25.640  1.00 10.00      A   
ATOM   2726 HH12 ARG A 290       5.248   9.715  26.201  1.00 10.00      A   
ATOM   2727  NH2 ARG A 290       6.841   8.278  24.858  1.00 10.00      A   
ATOM   2728 HH21 ARG A 290       7.418   7.628  24.279  1.00 10.00      A   
ATOM   2729 HH22 ARG A 290       7.310   9.010  25.429  1.00 10.00      A   
ATOM   2730  C   ARG A 290       1.643   3.148  22.108  1.00 10.00      A   
ATOM   2731  O   ARG A 290       1.266   3.801  21.131  1.00 10.00      A   
ATOM   2732  N   LEU A 291       2.103   1.909  22.015  1.00 10.00      A   
ATOM   2733  HN  LEU A 291       2.355   1.432  22.834  1.00 10.00      A   
ATOM   2734  CA  LEU A 291       2.228   1.229  20.730  1.00 10.00      A   
ATOM   2735  CB  LEU A 291       3.352   0.190  20.775  1.00 10.00      A   
ATOM   2736  CG  LEU A 291       4.731   0.652  20.309  1.00 10.00      A   
ATOM   2737  CD1 LEU A 291       5.750  -0.467  20.453  1.00 10.00      A   
ATOM   2738  CD2 LEU A 291       4.675   1.152  18.877  1.00 10.00      A   
ATOM   2739  C   LEU A 291       0.921   0.549  20.332  1.00 10.00      A   
ATOM   2740  O   LEU A 291       0.401  -0.292  21.067  1.00 10.00      A   
ATOM   2741  N   THR A 292       0.394   0.914  19.169  1.00 10.00      A   
ATOM   2742  HN  THR A 292       0.844   1.602  18.633  1.00 10.00      A   
ATOM   2743  CA  THR A 292      -0.842   0.326  18.676  1.00 10.00      A   
ATOM   2744  CB  THR A 292      -1.778   1.397  18.073  1.00 10.00      A   
ATOM   2745  OG1 THR A 292      -1.254   2.710  18.340  1.00 10.00      A   
ATOM   2746  HG1 THR A 292      -1.476   3.299  17.606  1.00 10.00      A   
ATOM   2747  CG2 THR A 292      -3.175   1.273  18.669  1.00 10.00      A   
ATOM   2748  C   THR A 292      -0.551  -0.747  17.624  1.00 10.00      A   
ATOM   2749  O   THR A 292      -1.256  -1.758  17.531  1.00 10.00      A   
ATOM   2750  N   THR A 293       0.500  -0.522  16.841  1.00 10.00      A   
ATOM   2751  HN  THR A 293       1.032   0.290  16.979  1.00 10.00      A   
ATOM   2752  CA  THR A 293       0.893  -1.451  15.792  1.00 10.00      A   
ATOM   2753  CB  THR A 293       0.594  -0.863  14.397  1.00 10.00      A   
ATOM   2754  OG1 THR A 293      -0.660  -0.162  14.423  1.00 10.00      A   
ATOM   2755  HG1 THR A 293      -0.848   0.121  15.322  1.00 10.00      A   
ATOM   2756  CG2 THR A 293       0.529  -1.968  13.354  1.00 10.00      A   
ATOM   2757  C   THR A 293       2.385  -1.767  15.894  1.00 10.00      A   
ATOM   2758  O   THR A 293       3.215  -0.861  16.023  1.00 10.00      A   
ATOM   2759  N   LEU A 294       2.723  -3.046  15.845  1.00 10.00      A   
ATOM   2760  HN  LEU A 294       2.022  -3.731  15.746  1.00 10.00      A   
ATOM   2761  CA  LEU A 294       4.114  -3.460  15.939  1.00 10.00      A   
ATOM   2762  CB  LEU A 294       4.432  -3.934  17.359  1.00 10.00      A   
ATOM   2763  CG  LEU A 294       5.899  -4.231  17.672  1.00 10.00      A   
ATOM   2764  CD1 LEU A 294       6.758  -2.999  17.441  1.00 10.00      A   
ATOM   2765  CD2 LEU A 294       6.044  -4.724  19.102  1.00 10.00      A   
ATOM   2766  C   LEU A 294       4.436  -4.552  14.923  1.00 10.00      A   
ATOM   2767  O   LEU A 294       3.804  -5.610  14.912  1.00 10.00      A   
ATOM   2768  N   ASN A 295       5.406  -4.277  14.061  1.00 10.00      A   
ATOM   2769  HN  ASN A 295       5.854  -3.405  14.113  1.00 10.00      A   
ATOM   2770  CA  ASN A 295       5.831  -5.228  13.036  1.00 10.00      A   
ATOM   2771  CB  ASN A 295       5.861  -4.548  11.660  1.00 10.00      A   
ATOM   2772  CG  ASN A 295       5.982  -5.527  10.501  1.00 10.00      A   
ATOM   2773  OD1 ASN A 295       6.511  -6.629  10.645  1.00 10.00      A   
ATOM   2774  ND2 ASN A 295       5.488  -5.125   9.339  1.00 10.00      A   
ATOM   2775 HD21 ASN A 295       5.074  -4.238   9.294  1.00 10.00      A   
ATOM   2776 HD22 ASN A 295       5.565  -5.723   8.568  1.00 10.00      A   
ATOM   2777  C   ASN A 295       7.217  -5.771  13.369  1.00 10.00      A   
ATOM   2778  O   ASN A 295       8.207  -5.042  13.322  1.00 10.00      A   
ATOM   2779  N   LEU A 296       7.282  -7.046  13.719  1.00 10.00      A   
ATOM   2780  HN  LEU A 296       6.453  -7.579  13.749  1.00 10.00      A   
ATOM   2781  CA  LEU A 296       8.543  -7.684  14.070  1.00 10.00      A   
ATOM   2782  CB  LEU A 296       8.519  -8.108  15.540  1.00 10.00      A   
ATOM   2783  CG  LEU A 296       8.267  -7.000  16.563  1.00 10.00      A   
ATOM   2784  CD1 LEU A 296       8.111  -7.592  17.953  1.00 10.00      A   
ATOM   2785  CD2 LEU A 296       9.390  -5.974  16.535  1.00 10.00      A   
ATOM   2786  C   LEU A 296       8.799  -8.901  13.185  1.00 10.00      A   
ATOM   2787  O   LEU A 296       9.454  -9.855  13.602  1.00 10.00      A   
ATOM   2788  N   SER A 297       8.296  -8.853  11.958  1.00 10.00      A   
ATOM   2789  HN  SER A 297       7.791  -8.060  11.683  1.00 10.00      A   
ATOM   2790  CA  SER A 297       8.458  -9.952  11.007  1.00 10.00      A   
ATOM   2791  CB  SER A 297       7.534  -9.745   9.802  1.00 10.00      A   
ATOM   2792  OG  SER A 297       6.244  -9.312  10.213  1.00 10.00      A   
ATOM   2793  HG  SER A 297       6.245  -8.350  10.313  1.00 10.00      A   
ATOM   2794  C   SER A 297       9.914 -10.104  10.549  1.00 10.00      A   
ATOM   2795  O   SER A 297      10.284 -11.106   9.936  1.00 10.00      A   
ATOM   2796  N   TYR A 298      10.738  -9.110  10.857  1.00 10.00      A   
ATOM   2797  HN  TYR A 298      10.394  -8.344  11.358  1.00 10.00      A   
ATOM   2798  CA  TYR A 298      12.143  -9.139  10.476  1.00 10.00      A   
ATOM   2799  CB  TYR A 298      12.494  -7.897   9.649  1.00 10.00      A   
ATOM   2800  CG  TYR A 298      11.773  -7.817   8.318  1.00 10.00      A   
ATOM   2801  CD1 TYR A 298      10.615  -7.063   8.176  1.00 10.00      A   
ATOM   2802  CD2 TYR A 298      12.256  -8.494   7.204  1.00 10.00      A   
ATOM   2803  CE1 TYR A 298       9.958  -6.986   6.962  1.00 10.00      A   
ATOM   2804  CE2 TYR A 298      11.605  -8.422   5.988  1.00 10.00      A   
ATOM   2805  CZ  TYR A 298      10.456  -7.666   5.873  1.00 10.00      A   
ATOM   2806  OH  TYR A 298       9.805  -7.585   4.661  1.00 10.00      A   
ATOM   2807  HH  TYR A 298       9.034  -7.004   4.745  1.00 10.00      A   
ATOM   2808  C   TYR A 298      13.033  -9.219  11.711  1.00 10.00      A   
ATOM   2809  O   TYR A 298      14.258  -9.154  11.613  1.00 10.00      A   
ATOM   2810  N   ALA A 299      12.411  -9.384  12.873  1.00 10.00      A   
ATOM   2811  HN  ALA A 299      11.432  -9.479  12.885  1.00 10.00      A   
ATOM   2812  CA  ALA A 299      13.148  -9.458  14.128  1.00 10.00      A   
ATOM   2813  CB  ALA A 299      12.411  -8.719  15.239  1.00 10.00      A   
ATOM   2814  C   ALA A 299      13.428 -10.904  14.524  1.00 10.00      A   
ATOM   2815  O   ALA A 299      12.567 -11.593  15.073  1.00 10.00      A   
ATOM   2816  N   THR A 300      14.635 -11.359  14.236  1.00 10.00      A   
ATOM   2817  HN  THR A 300      15.274 -10.768  13.786  1.00 10.00      A   
ATOM   2818  CA  THR A 300      15.039 -12.719  14.563  1.00 10.00      A   
ATOM   2819  CB  THR A 300      16.101 -13.234  13.580  1.00 10.00      A   
ATOM   2820  OG1 THR A 300      16.894 -12.130  13.112  1.00 10.00      A   
ATOM   2821  HG1 THR A 300      17.674 -12.041  13.675  1.00 10.00      A   
ATOM   2822  CG2 THR A 300      15.436 -13.924  12.399  1.00 10.00      A   
ATOM   2823  C   THR A 300      15.567 -12.808  15.991  1.00 10.00      A   
ATOM   2824  O   THR A 300      16.770 -12.939  16.219  1.00 10.00      A   
ATOM   2825  N   VAL A 301      14.656 -12.726  16.947  1.00 10.00      A   
ATOM   2826  HN  VAL A 301      13.712 -12.634  16.697  1.00 10.00      A   
ATOM   2827  CA  VAL A 301      15.012 -12.791  18.360  1.00 10.00      A   
ATOM   2828  CB  VAL A 301      14.613 -11.502  19.112  1.00 10.00      A   
ATOM   2829  CG1 VAL A 301      15.481 -10.332  18.673  1.00 10.00      A   
ATOM   2830  CG2 VAL A 301      13.139 -11.184  18.905  1.00 10.00      A   
ATOM   2831  C   VAL A 301      14.355 -14.005  19.015  1.00 10.00      A   
ATOM   2832  O   VAL A 301      13.657 -14.769  18.348  1.00 10.00      A   
ATOM   2833  N   GLN A 302      14.571 -14.184  20.314  1.00 10.00      A   
ATOM   2834  HN  GLN A 302      15.119 -13.533  20.807  1.00 10.00      A   
ATOM   2835  CA  GLN A 302      13.997 -15.320  21.028  1.00 10.00      A   
ATOM   2836  CB  GLN A 302      14.957 -15.828  22.104  1.00 10.00      A   
ATOM   2837  CG  GLN A 302      16.187 -16.530  21.550  1.00 10.00      A   
ATOM   2838  CD  GLN A 302      15.834 -17.648  20.586  1.00 10.00      A   
ATOM   2839  OE1 GLN A 302      15.638 -18.798  20.986  1.00 10.00      A   
ATOM   2840  NE2 GLN A 302      15.752 -17.321  19.306  1.00 10.00      A   
ATOM   2841 HE21 GLN A 302      15.922 -16.389  19.056  1.00 10.00      A   
ATOM   2842 HE22 GLN A 302      15.530 -18.023  18.660  1.00 10.00      A   
ATOM   2843  C   GLN A 302      12.639 -14.980  21.635  1.00 10.00      A   
ATOM   2844  O   GLN A 302      12.243 -13.813  21.685  1.00 10.00      A   
ATOM   2845  N   SER A 303      11.942 -16.007  22.109  1.00 10.00      A   
ATOM   2846  HN  SER A 303      12.324 -16.909  22.049  1.00 10.00      A   
ATOM   2847  CA  SER A 303      10.626 -15.850  22.711  1.00 10.00      A   
ATOM   2848  CB  SER A 303      10.125 -17.201  23.217  1.00 10.00      A   
ATOM   2849  OG  SER A 303      11.213 -18.028  23.603  1.00 10.00      A   
ATOM   2850  HG  SER A 303      10.917 -18.958  23.610  1.00 10.00      A   
ATOM   2851  C   SER A 303      10.644 -14.846  23.853  1.00 10.00      A   
ATOM   2852  O   SER A 303       9.861 -13.895  23.868  1.00 10.00      A   
ATOM   2853  N   TYR A 304      11.557 -15.044  24.799  1.00 10.00      A   
ATOM   2854  HN  TYR A 304      12.170 -15.805  24.720  1.00 10.00      A   
ATOM   2855  CA  TYR A 304      11.665 -14.157  25.947  1.00 10.00      A   
ATOM   2856  CB  TYR A 304      12.640 -14.701  26.996  1.00 10.00      A   
ATOM   2857  CG  TYR A 304      12.526 -14.000  28.336  1.00 10.00      A   
ATOM   2858  CD1 TYR A 304      11.322 -13.990  29.026  1.00 10.00      A   
ATOM   2859  CD2 TYR A 304      13.612 -13.341  28.905  1.00 10.00      A   
ATOM   2860  CE1 TYR A 304      11.195 -13.345  30.239  1.00 10.00      A   
ATOM   2861  CE2 TYR A 304      13.494 -12.693  30.126  1.00 10.00      A   
ATOM   2862  CZ  TYR A 304      12.281 -12.699  30.786  1.00 10.00      A   
ATOM   2863  OH  TYR A 304      12.146 -12.054  31.992  1.00 10.00      A   
ATOM   2864  HH  TYR A 304      11.800 -12.674  32.647  1.00 10.00      A   
ATOM   2865  C   TYR A 304      12.047 -12.743  25.517  1.00 10.00      A   
ATOM   2866  O   TYR A 304      11.652 -11.768  26.154  1.00 10.00      A   
ATOM   2867  N   ASP A 305      12.804 -12.636  24.428  1.00 10.00      A   
ATOM   2868  HN  ASP A 305      13.086 -13.449  23.959  1.00 10.00      A   
ATOM   2869  CA  ASP A 305      13.213 -11.334  23.909  1.00 10.00      A   
ATOM   2870  CB  ASP A 305      14.153 -11.480  22.712  1.00 10.00      A   
ATOM   2871  CG  ASP A 305      15.550 -11.913  23.104  1.00 10.00      A   
ATOM   2872  OD1 ASP A 305      16.012 -11.525  24.201  1.00 10.00      A   
ATOM   2873  OD2 ASP A 305      16.184 -12.651  22.318  1.00 10.00      A   
ATOM   2874  C   ASP A 305      11.986 -10.543  23.498  1.00 10.00      A   
ATOM   2875  O   ASP A 305      11.891  -9.338  23.738  1.00 10.00      A   
ATOM   2876  N   LEU A 306      11.049 -11.241  22.874  1.00 10.00      A   
ATOM   2877  HN  LEU A 306      11.204 -12.196  22.695  1.00 10.00      A   
ATOM   2878  CA  LEU A 306       9.805 -10.635  22.439  1.00 10.00      A   
ATOM   2879  CB  LEU A 306       9.070 -11.582  21.489  1.00 10.00      A   
ATOM   2880  CG  LEU A 306       9.775 -11.901  20.168  1.00 10.00      A   
ATOM   2881  CD1 LEU A 306       9.494 -13.334  19.745  1.00 10.00      A   
ATOM   2882  CD2 LEU A 306       9.330 -10.938  19.081  1.00 10.00      A   
ATOM   2883  C   LEU A 306       8.931 -10.339  23.654  1.00 10.00      A   
ATOM   2884  O   LEU A 306       8.420  -9.234  23.804  1.00 10.00      A   
ATOM   2885  N   VAL A 307       8.793 -11.337  24.525  1.00 10.00      A   
ATOM   2886  HN  VAL A 307       9.235 -12.196  24.329  1.00 10.00      A   
ATOM   2887  CA  VAL A 307       7.992 -11.221  25.746  1.00 10.00      A   
ATOM   2888  CB  VAL A 307       8.083 -12.508  26.600  1.00 10.00      A   
ATOM   2889  CG1 VAL A 307       7.457 -12.307  27.973  1.00 10.00      A   
ATOM   2890  CG2 VAL A 307       7.399 -13.660  25.880  1.00 10.00      A   
ATOM   2891  C   VAL A 307       8.398 -10.009  26.589  1.00 10.00      A   
ATOM   2892  O   VAL A 307       7.542  -9.277  27.081  1.00 10.00      A   
ATOM   2893  N   LYS A 308       9.708  -9.801  26.737  1.00 10.00      A   
ATOM   2894  HN  LYS A 308      10.342 -10.422  26.311  1.00 10.00      A   
ATOM   2895  CA  LYS A 308      10.232  -8.680  27.520  1.00 10.00      A   
ATOM   2896  CB  LYS A 308      11.762  -8.629  27.434  1.00 10.00      A   
ATOM   2897  CG  LYS A 308      12.488  -9.582  28.378  1.00 10.00      A   
ATOM   2898  CD  LYS A 308      13.998  -9.535  28.168  1.00 10.00      A   
ATOM   2899  CE  LYS A 308      14.395 -10.184  26.851  1.00 10.00      A   
ATOM   2900  NZ  LYS A 308      15.863 -10.146  26.614  1.00 10.00      A   
ATOM   2901  HZ1 LYS A 308      16.096 -10.646  25.724  1.00 10.00      A   
ATOM   2902  HZ2 LYS A 308      16.368 -10.606  27.399  1.00 10.00      A   
ATOM   2903  HZ3 LYS A 308      16.187  -9.162  26.541  1.00 10.00      A   
ATOM   2904  C   LYS A 308       9.639  -7.347  27.057  1.00 10.00      A   
ATOM   2905  O   LYS A 308       9.243  -6.518  27.873  1.00 10.00      A   
ATOM   2906  N   LEU A 309       9.558  -7.162  25.747  1.00 10.00      A   
ATOM   2907  HN  LEU A 309       9.858  -7.876  25.143  1.00 10.00      A   
ATOM   2908  CA  LEU A 309       9.023  -5.926  25.182  1.00 10.00      A   
ATOM   2909  CB  LEU A 309       9.618  -5.690  23.791  1.00 10.00      A   
ATOM   2910  CG  LEU A 309      11.140  -5.561  23.720  1.00 10.00      A   
ATOM   2911  CD1 LEU A 309      11.614  -5.735  22.289  1.00 10.00      A   
ATOM   2912  CD2 LEU A 309      11.583  -4.213  24.257  1.00 10.00      A   
ATOM   2913  C   LEU A 309       7.495  -5.962  25.095  1.00 10.00      A   
ATOM   2914  O   LEU A 309       6.813  -4.975  25.393  1.00 10.00      A   
ATOM   2915  N   LEU A 310       6.964  -7.113  24.707  1.00 10.00      A   
ATOM   2916  HN  LEU A 310       7.561  -7.871  24.509  1.00 10.00      A   
ATOM   2917  CA  LEU A 310       5.521  -7.289  24.558  1.00 10.00      A   
ATOM   2918  CB  LEU A 310       5.191  -8.660  23.971  1.00 10.00      A   
ATOM   2919  CG  LEU A 310       5.592  -8.892  22.512  1.00 10.00      A   
ATOM   2920  CD1 LEU A 310       5.275 -10.320  22.095  1.00 10.00      A   
ATOM   2921  CD2 LEU A 310       4.898  -7.892  21.593  1.00 10.00      A   
ATOM   2922  C   LEU A 310       4.775  -7.070  25.869  1.00 10.00      A   
ATOM   2923  O   LEU A 310       3.650  -6.574  25.869  1.00 10.00      A   
ATOM   2924  N   CYS A 311       5.410  -7.419  26.980  1.00 10.00      A   
ATOM   2925  HN  CYS A 311       6.306  -7.821  26.913  1.00 10.00      A   
ATOM   2926  CA  CYS A 311       4.802  -7.248  28.301  1.00 10.00      A   
ATOM   2927  CB  CYS A 311       5.644  -7.918  29.387  1.00 10.00      A   
ATOM   2928  SG  CYS A 311       5.516  -9.718  29.420  1.00 10.00      A   
ATOM   2929  HG  CYS A 311       4.292 -10.029  29.819  1.00 10.00      A   
ATOM   2930  C   CYS A 311       4.574  -5.777  28.647  1.00 10.00      A   
ATOM   2931  O   CYS A 311       3.894  -5.457  29.624  1.00 10.00      A   
ATOM   2932  N   GLN A 312       5.148  -4.885  27.855  1.00 10.00      A   
ATOM   2933  HN  GLN A 312       5.689  -5.193  27.093  1.00 10.00      A   
ATOM   2934  CA  GLN A 312       4.991  -3.459  28.087  1.00 10.00      A   
ATOM   2935  CB  GLN A 312       6.347  -2.760  28.194  1.00 10.00      A   
ATOM   2936  CG  GLN A 312       7.125  -3.154  29.439  1.00 10.00      A   
ATOM   2937  CD  GLN A 312       8.301  -2.242  29.723  1.00 10.00      A   
ATOM   2938  OE1 GLN A 312       9.290  -2.660  30.322  1.00 10.00      A   
ATOM   2939  NE2 GLN A 312       8.209  -0.992  29.292  1.00 10.00      A   
ATOM   2940 HE21 GLN A 312       7.396  -0.722  28.809  1.00 10.00      A   
ATOM   2941 HE22 GLN A 312       8.956  -0.383  29.482  1.00 10.00      A   
ATOM   2942  C   GLN A 312       4.102  -2.819  27.024  1.00 10.00      A   
ATOM   2943  O   GLN A 312       4.024  -1.597  26.917  1.00 10.00      A   
ATOM   2944  N   CYS A 313       3.428  -3.661  26.248  1.00 10.00      A   
ATOM   2945  HN  CYS A 313       3.539  -4.629  26.380  1.00 10.00      A   
ATOM   2946  CA  CYS A 313       2.524  -3.196  25.203  1.00 10.00      A   
ATOM   2947  CB  CYS A 313       2.934  -3.779  23.848  1.00 10.00      A   
ATOM   2948  SG  CYS A 313       4.700  -3.657  23.477  1.00 10.00      A   
ATOM   2949  HG  CYS A 313       5.380  -4.097  24.531  1.00 10.00      A   
ATOM   2950  C   CYS A 313       1.089  -3.618  25.532  1.00 10.00      A   
ATOM   2951  O   CYS A 313       0.620  -4.661  25.072  1.00 10.00      A   
ATOM   2952  N   PRO A 314       0.370  -2.822  26.341  1.00 10.00      A   
ATOM   2953  CA  PRO A 314      -1.001  -3.136  26.728  1.00 10.00      A   
ATOM   2954  CB  PRO A 314      -1.125  -2.411  28.066  1.00 10.00      A   
ATOM   2955  CG  PRO A 314      -0.271  -1.195  27.908  1.00 10.00      A   
ATOM   2956  CD  PRO A 314       0.835  -1.559  26.950  1.00 10.00      A   
ATOM   2957  C   PRO A 314      -2.033  -2.589  25.741  1.00 10.00      A   
ATOM   2958  O   PRO A 314      -3.196  -2.990  25.764  1.00 10.00      A   
ATOM   2959  N   LYS A 315      -1.598  -1.689  24.864  1.00 10.00      A   
ATOM   2960  HN  LYS A 315      -0.652  -1.434  24.873  1.00 10.00      A   
ATOM   2961  CA  LYS A 315      -2.493  -1.072  23.886  1.00 10.00      A   
ATOM   2962  CB  LYS A 315      -2.293   0.444  23.874  1.00 10.00      A   
ATOM   2963  CG  LYS A 315      -2.294   1.067  25.260  1.00 10.00      A   
ATOM   2964  CD  LYS A 315      -1.878   2.528  25.223  1.00 10.00      A   
ATOM   2965  CE  LYS A 315      -2.941   3.399  24.573  1.00 10.00      A   
ATOM   2966  NZ  LYS A 315      -4.200   3.451  25.363  1.00 10.00      A   
ATOM   2967  HZ1 LYS A 315      -4.768   4.276  25.081  1.00 10.00      A   
ATOM   2968  HZ2 LYS A 315      -3.986   3.528  26.377  1.00 10.00      A   
ATOM   2969  HZ3 LYS A 315      -4.757   2.590  25.204  1.00 10.00      A   
ATOM   2970  C   LYS A 315      -2.262  -1.634  22.491  1.00 10.00      A   
ATOM   2971  O   LYS A 315      -2.768  -1.100  21.504  1.00 10.00      A   
ATOM   2972  N   LEU A 316      -1.502  -2.712  22.421  1.00 10.00      A   
ATOM   2973  HN  LEU A 316      -1.145  -3.093  23.246  1.00 10.00      A   
ATOM   2974  CA  LEU A 316      -1.194  -3.350  21.152  1.00 10.00      A   
ATOM   2975  CB  LEU A 316      -0.134  -4.433  21.358  1.00 10.00      A   
ATOM   2976  CG  LEU A 316       0.513  -5.007  20.100  1.00 10.00      A   
ATOM   2977  CD1 LEU A 316       1.144  -3.901  19.269  1.00 10.00      A   
ATOM   2978  CD2 LEU A 316       1.550  -6.047  20.478  1.00 10.00      A   
ATOM   2979  C   LEU A 316      -2.455  -3.943  20.529  1.00 10.00      A   
ATOM   2980  O   LEU A 316      -3.089  -4.826  21.107  1.00 10.00      A   
ATOM   2981  N   GLN A 317      -2.819  -3.439  19.355  1.00 10.00      A   
ATOM   2982  HN  GLN A 317      -2.272  -2.736  18.947  1.00 10.00      A   
ATOM   2983  CA  GLN A 317      -4.008  -3.908  18.657  1.00 10.00      A   
ATOM   2984  CB  GLN A 317      -4.867  -2.729  18.198  1.00 10.00      A   
ATOM   2985  CG  GLN A 317      -5.522  -1.952  19.325  1.00 10.00      A   
ATOM   2986  CD  GLN A 317      -6.367  -0.800  18.817  1.00 10.00      A   
ATOM   2987  OE1 GLN A 317      -6.059  -0.194  17.790  1.00 10.00      A   
ATOM   2988  NE2 GLN A 317      -7.448  -0.505  19.517  1.00 10.00      A   
ATOM   2989 HE21 GLN A 317      -7.645  -1.047  20.322  1.00 10.00      A   
ATOM   2990 HE22 GLN A 317      -8.010   0.239  19.216  1.00 10.00      A   
ATOM   2991  C   GLN A 317      -3.648  -4.780  17.460  1.00 10.00      A   
ATOM   2992  O   GLN A 317      -4.361  -5.732  17.135  1.00 10.00      A   
ATOM   2993  N   ARG A 318      -2.551  -4.450  16.797  1.00 10.00      A   
ATOM   2994  HN  ARG A 318      -2.021  -3.679  17.097  1.00 10.00      A   
ATOM   2995  CA  ARG A 318      -2.108  -5.213  15.638  1.00 10.00      A   
ATOM   2996  CB  ARG A 318      -2.312  -4.408  14.349  1.00 10.00      A   
ATOM   2997  CG  ARG A 318      -2.075  -5.213  13.080  1.00 10.00      A   
ATOM   2998  CD  ARG A 318      -2.131  -4.345  11.830  1.00 10.00      A   
ATOM   2999  NE  ARG A 318      -3.461  -3.772  11.591  1.00 10.00      A   
ATOM   3000  HE  ARG A 318      -3.946  -3.414  12.369  1.00 10.00      A   
ATOM   3001  CZ  ARG A 318      -4.045  -3.719  10.386  1.00 10.00      A   
ATOM   3002  NH1 ARG A 318      -3.419  -4.201   9.314  1.00 10.00      A   
ATOM   3003 HH11 ARG A 318      -3.874  -4.158   8.372  1.00 10.00      A   
ATOM   3004 HH12 ARG A 318      -2.477  -4.628   9.407  1.00 10.00      A   
ATOM   3005  NH2 ARG A 318      -5.250  -3.176  10.254  1.00 10.00      A   
ATOM   3006 HH21 ARG A 318      -5.750  -2.796  11.087  1.00 10.00      A   
ATOM   3007 HH22 ARG A 318      -5.705  -3.130   9.315  1.00 10.00      A   
ATOM   3008  C   ARG A 318      -0.643  -5.604  15.792  1.00 10.00      A   
ATOM   3009  O   ARG A 318       0.240  -4.742  15.823  1.00 10.00      A   
ATOM   3010  N   LEU A 319      -0.386  -6.898  15.902  1.00 10.00      A   
ATOM   3011  HN  LEU A 319      -1.127  -7.546  15.876  1.00 10.00      A   
ATOM   3012  CA  LEU A 319       0.976  -7.378  16.063  1.00 10.00      A   
ATOM   3013  CB  LEU A 319       1.195  -7.949  17.462  1.00 10.00      A   
ATOM   3014  CG  LEU A 319       2.575  -8.562  17.722  1.00 10.00      A   
ATOM   3015  CD1 LEU A 319       3.652  -7.489  17.744  1.00 10.00      A   
ATOM   3016  CD2 LEU A 319       2.580  -9.350  19.017  1.00 10.00      A   
ATOM   3017  C   LEU A 319       1.360  -8.417  15.017  1.00 10.00      A   
ATOM   3018  O   LEU A 319       0.654  -9.406  14.808  1.00 10.00      A   
ATOM   3019  N   TRP A 320       2.479  -8.169  14.358  1.00 10.00      A   
ATOM   3020  HN  TRP A 320       2.974  -7.343  14.555  1.00 10.00      A   
ATOM   3021  CA  TRP A 320       3.012  -9.080  13.358  1.00 10.00      A   
ATOM   3022  CB  TRP A 320       3.257  -8.345  12.031  1.00 10.00      A   
ATOM   3023  CG  TRP A 320       2.014  -7.862  11.337  1.00 10.00      A   
ATOM   3024  CD1 TRP A 320       0.740  -7.853  11.828  1.00 10.00      A   
ATOM   3025  CD2 TRP A 320       1.935  -7.310  10.017  1.00 10.00      A   
ATOM   3026  NE1 TRP A 320      -0.123  -7.334  10.896  1.00 10.00      A   
ATOM   3027  HE1 TRP A 320      -1.103  -7.227  11.015  1.00 10.00      A   
ATOM   3028  CE2 TRP A 320       0.584  -6.995   9.774  1.00 10.00      A   
ATOM   3029  CE3 TRP A 320       2.877  -7.060   9.014  1.00 10.00      A   
ATOM   3030  CZ2 TRP A 320       0.153  -6.432   8.573  1.00 10.00      A   
ATOM   3031  CZ3 TRP A 320       2.450  -6.503   7.823  1.00 10.00      A   
ATOM   3032  CH2 TRP A 320       1.099  -6.198   7.610  1.00 10.00      A   
ATOM   3033  C   TRP A 320       4.327  -9.624  13.897  1.00 10.00      A   
ATOM   3034  O   TRP A 320       5.297  -8.880  14.036  1.00 10.00      A   
ATOM   3035  N   VAL A 321       4.360 -10.907  14.216  1.00 10.00      A   
ATOM   3036  HN  VAL A 321       3.569 -11.467  14.043  1.00 10.00      A   
ATOM   3037  CA  VAL A 321       5.565 -11.511  14.777  1.00 10.00      A   
ATOM   3038  CB  VAL A 321       5.434 -11.801  16.289  1.00 10.00      A   
ATOM   3039  CG1 VAL A 321       5.674 -10.542  17.107  1.00 10.00      A   
ATOM   3040  CG2 VAL A 321       4.073 -12.401  16.608  1.00 10.00      A   
ATOM   3041  C   VAL A 321       5.976 -12.787  14.058  1.00 10.00      A   
ATOM   3042  O   VAL A 321       5.253 -13.306  13.204  1.00 10.00      A   
ATOM   3043  N   LEU A 322       7.151 -13.282  14.424  1.00 10.00      A   
ATOM   3044  HN  LEU A 322       7.668 -12.813  15.109  1.00 10.00      A   
ATOM   3045  CA  LEU A 322       7.697 -14.497  13.846  1.00 10.00      A   
ATOM   3046  CB  LEU A 322       9.225 -14.399  13.790  1.00 10.00      A   
ATOM   3047  CG  LEU A 322       9.886 -14.769  12.461  1.00 10.00      A   
ATOM   3048  CD1 LEU A 322       9.213 -14.046  11.308  1.00 10.00      A   
ATOM   3049  CD2 LEU A 322      11.369 -14.441  12.498  1.00 10.00      A   
ATOM   3050  C   LEU A 322       7.286 -15.706  14.679  1.00 10.00      A   
ATOM   3051  O   LEU A 322       6.696 -15.560  15.750  1.00 10.00      A   
ATOM   3052  N   ASP A 323       7.622 -16.897  14.196  1.00 10.00      A   
ATOM   3053  HN  ASP A 323       8.110 -16.947  13.341  1.00 10.00      A   
ATOM   3054  CA  ASP A 323       7.284 -18.144  14.886  1.00 10.00      A   
ATOM   3055  CB  ASP A 323       7.415 -19.347  13.940  1.00 10.00      A   
ATOM   3056  CG  ASP A 323       8.829 -19.540  13.412  1.00 10.00      A   
ATOM   3057  OD1 ASP A 323       9.420 -18.557  12.924  1.00 10.00      A   
ATOM   3058  OD2 ASP A 323       9.347 -20.674  13.464  1.00 10.00      A   
ATOM   3059  C   ASP A 323       8.151 -18.357  16.120  1.00 10.00      A   
ATOM   3060  O   ASP A 323       7.921 -19.280  16.899  1.00 10.00      A   
ATOM   3061  N   TYR A 324       9.131 -17.485  16.306  1.00 10.00      A   
ATOM   3062  HN  TYR A 324       9.254 -16.763  15.655  1.00 10.00      A   
ATOM   3063  CA  TYR A 324      10.036 -17.577  17.446  1.00 10.00      A   
ATOM   3064  CB  TYR A 324      11.282 -16.719  17.224  1.00 10.00      A   
ATOM   3065  CG  TYR A 324      12.224 -17.258  16.175  1.00 10.00      A   
ATOM   3066  CD1 TYR A 324      12.977 -16.404  15.380  1.00 10.00      A   
ATOM   3067  CD2 TYR A 324      12.353 -18.623  15.973  1.00 10.00      A   
ATOM   3068  CE1 TYR A 324      13.829 -16.895  14.411  1.00 10.00      A   
ATOM   3069  CE2 TYR A 324      13.205 -19.125  15.009  1.00 10.00      A   
ATOM   3070  CZ  TYR A 324      13.941 -18.258  14.230  1.00 10.00      A   
ATOM   3071  OH  TYR A 324      14.780 -18.756  13.261  1.00 10.00      A   
ATOM   3072  HH  TYR A 324      14.247 -19.101  12.536  1.00 10.00      A   
ATOM   3073  C   TYR A 324       9.359 -17.179  18.756  1.00 10.00      A   
ATOM   3074  O   TYR A 324       9.946 -17.324  19.826  1.00 10.00      A   
ATOM   3075  N   ILE A 325       8.124 -16.697  18.665  1.00 10.00      A   
ATOM   3076  HN  ILE A 325       7.710 -16.621  17.781  1.00 10.00      A   
ATOM   3077  CA  ILE A 325       7.367 -16.273  19.842  1.00 10.00      A   
ATOM   3078  CB  ILE A 325       6.069 -15.532  19.443  1.00 10.00      A   
ATOM   3079  CG1 ILE A 325       5.335 -14.990  20.672  1.00 10.00      A   
ATOM   3080  CG2 ILE A 325       5.152 -16.420  18.612  1.00 10.00      A   
ATOM   3081  CD1 ILE A 325       6.084 -13.901  21.406  1.00 10.00      A   
ATOM   3082  C   ILE A 325       7.051 -17.450  20.774  1.00 10.00      A   
ATOM   3083  O   ILE A 325       7.014 -17.292  21.994  1.00 10.00      A   
ATOM   3084  N   GLU A 326       6.843 -18.628  20.181  1.00 10.00      A   
ATOM   3085  HN  GLU A 326       6.893 -18.675  19.205  1.00 10.00      A   
ATOM   3086  CA  GLU A 326       6.536 -19.854  20.928  1.00 10.00      A   
ATOM   3087  CB  GLU A 326       7.637 -20.209  21.940  1.00 10.00      A   
ATOM   3088  CG  GLU A 326       9.036 -20.286  21.348  1.00 10.00      A   
ATOM   3089  CD  GLU A 326      10.012 -21.013  22.245  1.00 10.00      A   
ATOM   3090  OE1 GLU A 326      10.337 -20.489  23.331  1.00 10.00      A   
ATOM   3091  OE2 GLU A 326      10.469 -22.107  21.866  1.00 10.00      A   
ATOM   3092  C   GLU A 326       5.167 -19.804  21.602  1.00 10.00      A   
ATOM   3093  O   GLU A 326       4.558 -18.740  21.729  1.00 10.00      A   
ATOM   3094  N   ASP A 327       4.690 -20.970  22.032  1.00 10.00      A   
ATOM   3095  HN  ASP A 327       5.216 -21.784  21.880  1.00 10.00      A   
ATOM   3096  CA  ASP A 327       3.392 -21.078  22.705  1.00 10.00      A   
ATOM   3097  CB  ASP A 327       3.110 -22.526  23.123  1.00 10.00      A   
ATOM   3098  CG  ASP A 327       2.770 -23.449  21.968  1.00 10.00      A   
ATOM   3099  OD1 ASP A 327       2.414 -22.960  20.878  1.00 10.00      A   
ATOM   3100  OD2 ASP A 327       2.859 -24.682  22.152  1.00 10.00      A   
ATOM   3101  C   ASP A 327       3.359 -20.193  23.946  1.00 10.00      A   
ATOM   3102  O   ASP A 327       2.367 -19.510  24.217  1.00 10.00      A   
ATOM   3103  N   ALA A 328       4.460 -20.211  24.690  1.00 10.00      A   
ATOM   3104  HN  ALA A 328       5.209 -20.774  24.406  1.00 10.00      A   
ATOM   3105  CA  ALA A 328       4.591 -19.425  25.911  1.00 10.00      A   
ATOM   3106  CB  ALA A 328       5.936 -19.692  26.567  1.00 10.00      A   
ATOM   3107  C   ALA A 328       4.430 -17.937  25.633  1.00 10.00      A   
ATOM   3108  O   ALA A 328       3.742 -17.230  26.373  1.00 10.00      A   
ATOM   3109  N   GLY A 329       5.052 -17.470  24.554  1.00 10.00      A   
ATOM   3110  HN  GLY A 329       5.572 -18.084  23.994  1.00 10.00      A   
ATOM   3111  CA  GLY A 329       4.967 -16.071  24.194  1.00 10.00      A   
ATOM   3112  C   GLY A 329       3.543 -15.631  23.935  1.00 10.00      A   
ATOM   3113  O   GLY A 329       3.113 -14.587  24.426  1.00 10.00      A   
ATOM   3114  N   LEU A 330       2.807 -16.435  23.177  1.00 10.00      A   
ATOM   3115  HN  LEU A 330       3.208 -17.261  22.824  1.00 10.00      A   
ATOM   3116  CA  LEU A 330       1.422 -16.122  22.850  1.00 10.00      A   
ATOM   3117  CB  LEU A 330       0.895 -17.071  21.774  1.00 10.00      A   
ATOM   3118  CG  LEU A 330       1.548 -16.933  20.395  1.00 10.00      A   
ATOM   3119  CD1 LEU A 330       0.992 -17.960  19.423  1.00 10.00      A   
ATOM   3120  CD2 LEU A 330       1.369 -15.523  19.852  1.00 10.00      A   
ATOM   3121  C   LEU A 330       0.539 -16.152  24.089  1.00 10.00      A   
ATOM   3122  O   LEU A 330      -0.380 -15.345  24.229  1.00 10.00      A   
ATOM   3123  N   GLU A 331       0.833 -17.075  24.994  1.00 10.00      A   
ATOM   3124  HN  GLU A 331       1.576 -17.696  24.818  1.00 10.00      A   
ATOM   3125  CA  GLU A 331       0.081 -17.196  26.236  1.00 10.00      A   
ATOM   3126  CB  GLU A 331       0.517 -18.447  27.014  1.00 10.00      A   
ATOM   3127  CG  GLU A 331      -0.168 -18.615  28.363  1.00 10.00      A   
ATOM   3128  CD  GLU A 331       0.125 -19.951  29.017  1.00 10.00      A   
ATOM   3129  OE1 GLU A 331       1.148 -20.060  29.727  1.00 10.00      A   
ATOM   3130  OE2 GLU A 331      -0.675 -20.893  28.830  1.00 10.00      A   
ATOM   3131  C   GLU A 331       0.257 -15.936  27.085  1.00 10.00      A   
ATOM   3132  O   GLU A 331      -0.703 -15.418  27.660  1.00 10.00      A   
ATOM   3133  N   VAL A 332       1.485 -15.433  27.137  1.00 10.00      A   
ATOM   3134  HN  VAL A 332       2.208 -15.882  26.640  1.00 10.00      A   
ATOM   3135  CA  VAL A 332       1.786 -14.231  27.902  1.00 10.00      A   
ATOM   3136  CB  VAL A 332       3.310 -14.033  28.057  1.00 10.00      A   
ATOM   3137  CG1 VAL A 332       3.619 -12.714  28.745  1.00 10.00      A   
ATOM   3138  CG2 VAL A 332       3.916 -15.191  28.838  1.00 10.00      A   
ATOM   3139  C   VAL A 332       1.169 -13.015  27.215  1.00 10.00      A   
ATOM   3140  O   VAL A 332       0.571 -12.154  27.863  1.00 10.00      A   
ATOM   3141  N   LEU A 333       1.290 -12.976  25.893  1.00 10.00      A   
ATOM   3142  HN  LEU A 333       1.768 -13.708  25.440  1.00 10.00      A   
ATOM   3143  CA  LEU A 333       0.751 -11.881  25.089  1.00 10.00      A   
ATOM   3144  CB  LEU A 333       1.080 -12.100  23.609  1.00 10.00      A   
ATOM   3145  CG  LEU A 333       0.797 -10.930  22.665  1.00 10.00      A   
ATOM   3146  CD1 LEU A 333       1.710  -9.754  22.968  1.00 10.00      A   
ATOM   3147  CD2 LEU A 333       0.942 -11.363  21.216  1.00 10.00      A   
ATOM   3148  C   LEU A 333      -0.758 -11.751  25.277  1.00 10.00      A   
ATOM   3149  O   LEU A 333      -1.291 -10.639  25.365  1.00 10.00      A   
ATOM   3150  N   ALA A 334      -1.440 -12.892  25.355  1.00 10.00      A   
ATOM   3151  HN  ALA A 334      -0.956 -13.743  25.273  1.00 10.00      A   
ATOM   3152  CA  ALA A 334      -2.885 -12.923  25.541  1.00 10.00      A   
ATOM   3153  CB  ALA A 334      -3.401 -14.347  25.417  1.00 10.00      A   
ATOM   3154  C   ALA A 334      -3.269 -12.334  26.894  1.00 10.00      A   
ATOM   3155  O   ALA A 334      -4.385 -11.851  27.082  1.00 10.00      A   
ATOM   3156  N   SER A 335      -2.324 -12.352  27.823  1.00 10.00      A   
ATOM   3157  HN  SER A 335      -1.446 -12.724  27.602  1.00 10.00      A   
ATOM   3158  CA  SER A 335      -2.549 -11.823  29.155  1.00 10.00      A   
ATOM   3159  CB  SER A 335      -1.924 -12.758  30.191  1.00 10.00      A   
ATOM   3160  OG  SER A 335      -2.257 -14.111  29.915  1.00 10.00      A   
ATOM   3161  HG  SER A 335      -1.631 -14.472  29.268  1.00 10.00      A   
ATOM   3162  C   SER A 335      -1.963 -10.419  29.282  1.00 10.00      A   
ATOM   3163  O   SER A 335      -1.841  -9.881  30.380  1.00 10.00      A   
ATOM   3164  N   THR A 336      -1.606  -9.830  28.151  1.00 10.00      A   
ATOM   3165  HN  THR A 336      -1.731 -10.307  27.302  1.00 10.00      A   
ATOM   3166  CA  THR A 336      -1.033  -8.491  28.142  1.00 10.00      A   
ATOM   3167  CB  THR A 336       0.421  -8.506  27.628  1.00 10.00      A   
ATOM   3168  OG1 THR A 336       1.145  -9.559  28.282  1.00 10.00      A   
ATOM   3169  HG1 THR A 336       0.763 -10.413  28.036  1.00 10.00      A   
ATOM   3170  CG2 THR A 336       1.096  -7.177  27.925  1.00 10.00      A   
ATOM   3171  C   THR A 336      -1.865  -7.535  27.288  1.00 10.00      A   
ATOM   3172  O   THR A 336      -2.261  -6.458  27.744  1.00 10.00      A   
ATOM   3173  N   CYS A 337      -2.130  -7.929  26.051  1.00 10.00      A   
ATOM   3174  HN  CYS A 337      -1.791  -8.797  25.739  1.00 10.00      A   
ATOM   3175  CA  CYS A 337      -2.909  -7.104  25.140  1.00 10.00      A   
ATOM   3176  CB  CYS A 337      -2.308  -7.171  23.736  1.00 10.00      A   
ATOM   3177  SG  CYS A 337      -0.501  -7.102  23.714  1.00 10.00      A   
ATOM   3178  HG  CYS A 337      -0.118  -6.020  24.388  1.00 10.00      A   
ATOM   3179  C   CYS A 337      -4.369  -7.551  25.119  1.00 10.00      A   
ATOM   3180  O   CYS A 337      -4.716  -8.549  24.490  1.00 10.00      A   
ATOM   3181  N   LYS A 338      -5.221  -6.818  25.829  1.00 10.00      A   
ATOM   3182  HN  LYS A 338      -4.885  -6.044  26.328  1.00 10.00      A   
ATOM   3183  CA  LYS A 338      -6.643  -7.145  25.896  1.00 10.00      A   
ATOM   3184  CB  LYS A 338      -7.233  -6.723  27.242  1.00 10.00      A   
ATOM   3185  CG  LYS A 338      -6.926  -7.673  28.389  1.00 10.00      A   
ATOM   3186  CD  LYS A 338      -7.686  -8.980  28.241  1.00 10.00      A   
ATOM   3187  CE  LYS A 338      -7.293  -9.976  29.318  1.00 10.00      A   
ATOM   3188  NZ  LYS A 338      -7.918 -11.306  29.089  1.00 10.00      A   
ATOM   3189  HZ1 LYS A 338      -8.941 -11.256  29.254  1.00 10.00      A   
ATOM   3190  HZ2 LYS A 338      -7.508 -12.012  29.737  1.00 10.00      A   
ATOM   3191  HZ3 LYS A 338      -7.754 -11.614  28.106  1.00 10.00      A   
ATOM   3192  C   LYS A 338      -7.425  -6.505  24.754  1.00 10.00      A   
ATOM   3193  O   LYS A 338      -8.595  -6.827  24.530  1.00 10.00      A   
ATOM   3194  N   ASP A 339      -6.780  -5.610  24.021  1.00 10.00      A   
ATOM   3195  HN  ASP A 339      -5.845  -5.402  24.229  1.00 10.00      A   
ATOM   3196  CA  ASP A 339      -7.435  -4.931  22.908  1.00 10.00      A   
ATOM   3197  CB  ASP A 339      -7.341  -3.410  23.063  1.00 10.00      A   
ATOM   3198  CG  ASP A 339      -8.547  -2.687  22.485  1.00 10.00      A   
ATOM   3199  OD1 ASP A 339      -9.620  -2.717  23.118  1.00 10.00      A   
ATOM   3200  OD2 ASP A 339      -8.428  -2.071  21.406  1.00 10.00      A   
ATOM   3201  C   ASP A 339      -6.854  -5.365  21.567  1.00 10.00      A   
ATOM   3202  O   ASP A 339      -7.060  -4.704  20.549  1.00 10.00      A   
ATOM   3203  N   LEU A 340      -6.134  -6.483  21.569  1.00 10.00      A   
ATOM   3204  HN  LEU A 340      -6.017  -6.973  22.404  1.00 10.00      A   
ATOM   3205  CA  LEU A 340      -5.534  -7.004  20.347  1.00 10.00      A   
ATOM   3206  CB  LEU A 340      -4.626  -8.196  20.652  1.00 10.00      A   
ATOM   3207  CG  LEU A 340      -3.785  -8.714  19.481  1.00 10.00      A   
ATOM   3208  CD1 LEU A 340      -2.514  -7.895  19.321  1.00 10.00      A   
ATOM   3209  CD2 LEU A 340      -3.464 -10.189  19.656  1.00 10.00      A   
ATOM   3210  C   LEU A 340      -6.628  -7.426  19.377  1.00 10.00      A   
ATOM   3211  O   LEU A 340      -7.509  -8.210  19.730  1.00 10.00      A   
ATOM   3212  N   ARG A 341      -6.570  -6.904  18.161  1.00 10.00      A   
ATOM   3213  HN  ARG A 341      -5.826  -6.305  17.933  1.00 10.00      A   
ATOM   3214  CA  ARG A 341      -7.568  -7.205  17.148  1.00 10.00      A   
ATOM   3215  CB  ARG A 341      -8.014  -5.914  16.447  1.00 10.00      A   
ATOM   3216  CG  ARG A 341      -8.162  -4.708  17.354  1.00 10.00      A   
ATOM   3217  CD  ARG A 341      -9.445  -4.774  18.161  1.00 10.00      A   
ATOM   3218  NE  ARG A 341      -9.567  -3.639  19.074  1.00 10.00      A   
ATOM   3219  HE  ARG A 341      -8.888  -3.558  19.787  1.00 10.00      A   
ATOM   3220  CZ  ARG A 341     -10.526  -2.719  18.995  1.00 10.00      A   
ATOM   3221  NH1 ARG A 341     -11.455  -2.789  18.044  1.00 10.00      A   
ATOM   3222 HH11 ARG A 341     -12.205  -2.063  17.989  1.00 10.00      A   
ATOM   3223 HH12 ARG A 341     -11.444  -3.568  17.349  1.00 10.00      A   
ATOM   3224  NH2 ARG A 341     -10.553  -1.729  19.875  1.00 10.00      A   
ATOM   3225 HH21 ARG A 341      -9.817  -1.677  20.629  1.00 10.00      A   
ATOM   3226 HH22 ARG A 341     -11.299  -1.001  19.827  1.00 10.00      A   
ATOM   3227  C   ARG A 341      -7.009  -8.138  16.090  1.00 10.00      A   
ATOM   3228  O   ARG A 341      -7.714  -9.021  15.594  1.00 10.00      A   
ATOM   3229  N   GLU A 342      -5.740  -7.940  15.747  1.00 10.00      A   
ATOM   3230  HN  GLU A 342      -5.214  -7.248  16.208  1.00 10.00      A   
ATOM   3231  CA  GLU A 342      -5.106  -8.728  14.709  1.00 10.00      A   
ATOM   3232  CB  GLU A 342      -4.934  -7.860  13.463  1.00 10.00      A   
ATOM   3233  CG  GLU A 342      -4.447  -8.611  12.240  1.00 10.00      A   
ATOM   3234  CD  GLU A 342      -3.985  -7.678  11.146  1.00 10.00      A   
ATOM   3235  OE1 GLU A 342      -4.838  -7.144  10.411  1.00 10.00      A   
ATOM   3236  OE2 GLU A 342      -2.762  -7.478  11.010  1.00 10.00      A   
ATOM   3237  C   GLU A 342      -3.753  -9.271  15.148  1.00 10.00      A   
ATOM   3238  O   GLU A 342      -2.953  -8.566  15.767  1.00 10.00      A   
ATOM   3239  N   LEU A 343      -3.509 -10.528  14.818  1.00 10.00      A   
ATOM   3240  HN  LEU A 343      -4.197 -11.028  14.327  1.00 10.00      A   
ATOM   3241  CA  LEU A 343      -2.259 -11.193  15.146  1.00 10.00      A   
ATOM   3242  CB  LEU A 343      -2.429 -12.096  16.373  1.00 10.00      A   
ATOM   3243  CG  LEU A 343      -1.194 -12.906  16.782  1.00 10.00      A   
ATOM   3244  CD1 LEU A 343      -0.114 -12.002  17.357  1.00 10.00      A   
ATOM   3245  CD2 LEU A 343      -1.562 -14.006  17.765  1.00 10.00      A   
ATOM   3246  C   LEU A 343      -1.789 -12.023  13.957  1.00 10.00      A   
ATOM   3247  O   LEU A 343      -2.456 -12.981  13.557  1.00 10.00      A   
ATOM   3248  N   ARG A 344      -0.653 -11.648  13.387  1.00 10.00      A   
ATOM   3249  HN  ARG A 344      -0.160 -10.879  13.756  1.00 10.00      A   
ATOM   3250  CA  ARG A 344      -0.105 -12.362  12.244  1.00 10.00      A   
ATOM   3251  CB  ARG A 344       0.036 -11.438  11.031  1.00 10.00      A   
ATOM   3252  CG  ARG A 344      -1.289 -10.885  10.537  1.00 10.00      A   
ATOM   3253  CD  ARG A 344      -1.159 -10.200   9.187  1.00 10.00      A   
ATOM   3254  NE  ARG A 344      -2.158  -9.148   9.053  1.00 10.00      A   
ATOM   3255  HE  ARG A 344      -2.369  -8.624   9.873  1.00 10.00      A   
ATOM   3256  CZ  ARG A 344      -2.805  -8.839   7.929  1.00 10.00      A   
ATOM   3257  NH1 ARG A 344      -2.564  -9.488   6.799  1.00 10.00      A   
ATOM   3258 HH11 ARG A 344      -3.084  -9.224   5.925  1.00 10.00      A   
ATOM   3259 HH12 ARG A 344      -1.865 -10.258   6.770  1.00 10.00      A   
ATOM   3260  NH2 ARG A 344      -3.716  -7.887   7.947  1.00 10.00      A   
ATOM   3261 HH21 ARG A 344      -3.937  -7.382   8.840  1.00 10.00      A   
ATOM   3262 HH22 ARG A 344      -4.231  -7.636   7.072  1.00 10.00      A   
ATOM   3263  C   ARG A 344       1.229 -13.009  12.594  1.00 10.00      A   
ATOM   3264  O   ARG A 344       2.183 -12.324  12.960  1.00 10.00      A   
ATOM   3265  N   VAL A 345       1.271 -14.333  12.502  1.00 10.00      A   
ATOM   3266  HN  VAL A 345       0.461 -14.819  12.225  1.00 10.00      A   
ATOM   3267  CA  VAL A 345       2.476 -15.098  12.803  1.00 10.00      A   
ATOM   3268  CB  VAL A 345       2.154 -16.345  13.662  1.00 10.00      A   
ATOM   3269  CG1 VAL A 345       3.432 -17.044  14.111  1.00 10.00      A   
ATOM   3270  CG2 VAL A 345       1.303 -15.964  14.863  1.00 10.00      A   
ATOM   3271  C   VAL A 345       3.154 -15.543  11.511  1.00 10.00      A   
ATOM   3272  O   VAL A 345       2.535 -16.187  10.658  1.00 10.00      A   
ATOM   3273  N   PHE A 346       4.415 -15.180  11.361  1.00 10.00      A   
ATOM   3274  HN  PHE A 346       4.847 -14.651  12.069  1.00 10.00      A   
ATOM   3275  CA  PHE A 346       5.181 -15.535  10.178  1.00 10.00      A   
ATOM   3276  CB  PHE A 346       5.856 -14.289   9.592  1.00 10.00      A   
ATOM   3277  CG  PHE A 346       4.896 -13.245   9.089  1.00 10.00      A   
ATOM   3278  CD1 PHE A 346       4.304 -12.346   9.963  1.00 10.00      A   
ATOM   3279  CD2 PHE A 346       4.585 -13.164   7.742  1.00 10.00      A   
ATOM   3280  CE1 PHE A 346       3.423 -11.386   9.504  1.00 10.00      A   
ATOM   3281  CE2 PHE A 346       3.703 -12.207   7.276  1.00 10.00      A   
ATOM   3282  CZ  PHE A 346       3.121 -11.315   8.159  1.00 10.00      A   
ATOM   3283  C   PHE A 346       6.236 -16.576  10.522  1.00 10.00      A   
ATOM   3284  O   PHE A 346       6.962 -16.425  11.498  1.00 10.00      A   
ATOM   3285  N   PRO A 347       6.330 -17.651   9.731  1.00 10.00      A   
ATOM   3286  CA  PRO A 347       7.308 -18.711   9.958  1.00 10.00      A   
ATOM   3287  CB  PRO A 347       6.706 -19.891   9.191  1.00 10.00      A   
ATOM   3288  CG  PRO A 347       5.942 -19.268   8.069  1.00 10.00      A   
ATOM   3289  CD  PRO A 347       5.489 -17.915   8.551  1.00 10.00      A   
ATOM   3290  C   PRO A 347       8.681 -18.347   9.388  1.00 10.00      A   
ATOM   3291  O   PRO A 347       8.832 -18.140   8.180  1.00 10.00      A   
ATOM   3292  N   SER A 348       9.677 -18.269  10.260  1.00 10.00      A   
ATOM   3293  HN  SER A 348       9.495 -18.438  11.218  1.00 10.00      A   
ATOM   3294  CA  SER A 348      11.030 -17.928   9.845  1.00 10.00      A   
ATOM   3295  CB  SER A 348      11.909 -17.660  11.069  1.00 10.00      A   
ATOM   3296  OG  SER A 348      11.831 -18.728  12.000  1.00 10.00      A   
ATOM   3297  HG  SER A 348      10.963 -18.710  12.444  1.00 10.00      A   
ATOM   3298  C   SER A 348      11.639 -19.033   8.990  1.00 10.00      A   
ATOM   3299  O   SER A 348      12.391 -18.766   8.045  1.00 10.00      A   
ATOM   3300  N   GLU A 349      11.306 -20.273   9.327  1.00 10.00      A   
ATOM   3301  HN  GLU A 349      10.704 -20.413  10.089  1.00 10.00      A   
ATOM   3302  CA  GLU A 349      11.814 -21.428   8.603  1.00 10.00      A   
ATOM   3303  CB  GLU A 349      12.674 -22.297   9.523  1.00 10.00      A   
ATOM   3304  CG  GLU A 349      13.962 -21.634   9.981  1.00 10.00      A   
ATOM   3305  CD  GLU A 349      14.856 -21.249   8.822  1.00 10.00      A   
ATOM   3306  OE1 GLU A 349      15.271 -22.149   8.062  1.00 10.00      A   
ATOM   3307  OE2 GLU A 349      15.146 -20.047   8.660  1.00 10.00      A   
ATOM   3308  C   GLU A 349      10.677 -22.253   8.004  1.00 10.00      A   
ATOM   3309  O   GLU A 349      10.327 -23.315   8.520  1.00 10.00      A   
ATOM   3310  N   PRO A 350      10.073 -21.776   6.903  1.00 10.00      A   
ATOM   3311  CA  PRO A 350       8.975 -22.478   6.243  1.00 10.00      A   
ATOM   3312  CB  PRO A 350       8.291 -21.367   5.446  1.00 10.00      A   
ATOM   3313  CG  PRO A 350       9.389 -20.416   5.109  1.00 10.00      A   
ATOM   3314  CD  PRO A 350      10.404 -20.507   6.221  1.00 10.00      A   
ATOM   3315  C   PRO A 350       9.475 -23.576   5.308  1.00 10.00      A   
ATOM   3316  O   PRO A 350       8.688 -24.352   4.767  1.00 10.00      A   
ATOM   3317  N   PHE A 351      10.791 -23.644   5.135  1.00 10.00      A   
ATOM   3318  HN  PHE A 351      11.371 -23.008   5.611  1.00 10.00      A   
ATOM   3319  CA  PHE A 351      11.399 -24.642   4.264  1.00 10.00      A   
ATOM   3320  CB  PHE A 351      12.491 -24.007   3.399  1.00 10.00      A   
ATOM   3321  CG  PHE A 351      11.978 -22.981   2.429  1.00 10.00      A   
ATOM   3322  CD1 PHE A 351      11.900 -21.645   2.788  1.00 10.00      A   
ATOM   3323  CD2 PHE A 351      11.575 -23.351   1.157  1.00 10.00      A   
ATOM   3324  CE1 PHE A 351      11.431 -20.700   1.896  1.00 10.00      A   
ATOM   3325  CE2 PHE A 351      11.105 -22.413   0.261  1.00 10.00      A   
ATOM   3326  CZ  PHE A 351      11.033 -21.086   0.631  1.00 10.00      A   
ATOM   3327  C   PHE A 351      11.966 -25.807   5.072  1.00 10.00      A   
ATOM   3328  O   PHE A 351      12.722 -26.632   4.552  1.00 10.00      A   
ATOM   3329  N   VAL A 352      11.602 -25.863   6.349  1.00 10.00      A   
ATOM   3330  HN  VAL A 352      11.011 -25.167   6.706  1.00 10.00      A   
ATOM   3331  CA  VAL A 352      12.059 -26.929   7.233  1.00 10.00      A   
ATOM   3332  CB  VAL A 352      12.771 -26.372   8.486  1.00 10.00      A   
ATOM   3333  CG1 VAL A 352      13.328 -27.502   9.339  1.00 10.00      A   
ATOM   3334  CG2 VAL A 352      13.881 -25.413   8.085  1.00 10.00      A   
ATOM   3335  C   VAL A 352      10.876 -27.794   7.657  1.00 10.00      A   
ATOM   3336  O   VAL A 352       9.903 -27.291   8.224  1.00 10.00      A   
ATOM   3337  N   MET A 353      10.972 -29.087   7.379  1.00 10.00      A   
ATOM   3338  HN  MET A 353      11.789 -29.419   6.943  1.00 10.00      A   
ATOM   3339  CA  MET A 353       9.912 -30.034   7.711  1.00 10.00      A   
ATOM   3340  CB  MET A 353      10.210 -31.413   7.118  1.00 10.00      A   
ATOM   3341  CG  MET A 353       9.206 -32.492   7.505  1.00 10.00      A   
ATOM   3342  SD  MET A 353       9.636 -34.110   6.829  1.00 10.00      A   
ATOM   3343  CE  MET A 353       8.292 -35.115   7.456  1.00 10.00      A   
ATOM   3344  C   MET A 353       9.705 -30.141   9.218  1.00 10.00      A   
ATOM   3345  O   MET A 353       8.602 -29.912   9.716  1.00 10.00      A   
ATOM   3346  N   GLU A 354      10.768 -30.481   9.937  1.00 10.00      A   
ATOM   3347  HN  GLU A 354      11.626 -30.631   9.484  1.00 10.00      A   
ATOM   3348  CA  GLU A 354      10.692 -30.625  11.386  1.00 10.00      A   
ATOM   3349  CB  GLU A 354      11.928 -31.349  11.924  1.00 10.00      A   
ATOM   3350  CG  GLU A 354      11.985 -32.826  11.570  1.00 10.00      A   
ATOM   3351  CD  GLU A 354      10.833 -33.617  12.156  1.00 10.00      A   
ATOM   3352  OE1 GLU A 354      10.932 -34.041  13.327  1.00 10.00      A   
ATOM   3353  OE2 GLU A 354       9.828 -33.830  11.447  1.00 10.00      A   
ATOM   3354  C   GLU A 354      10.533 -29.267  12.063  1.00 10.00      A   
ATOM   3355  O   GLU A 354      11.076 -28.268  11.591  1.00 10.00      A   
ATOM   3356  N   PRO A 355       9.766 -29.209  13.167  1.00 10.00      A   
ATOM   3357  CA  PRO A 355       9.537 -27.964  13.909  1.00 10.00      A   
ATOM   3358  CB  PRO A 355       8.688 -28.396  15.105  1.00 10.00      A   
ATOM   3359  CG  PRO A 355       8.066 -29.681  14.683  1.00 10.00      A   
ATOM   3360  CD  PRO A 355       9.058 -30.349  13.773  1.00 10.00      A   
ATOM   3361  C   PRO A 355      10.843 -27.340  14.387  1.00 10.00      A   
ATOM   3362  O   PRO A 355      11.598 -27.950  15.146  1.00 10.00      A   
ATOM   3363  N   ASN A 356      11.106 -26.125  13.925  1.00 10.00      A   
ATOM   3364  HN  ASN A 356      10.467 -25.699  13.312  1.00 10.00      A   
ATOM   3365  CA  ASN A 356      12.323 -25.407  14.292  1.00 10.00      A   
ATOM   3366  CB  ASN A 356      12.677 -24.353  13.234  1.00 10.00      A   
ATOM   3367  CG  ASN A 356      11.557 -23.359  12.984  1.00 10.00      A   
ATOM   3368  OD1 ASN A 356      10.580 -23.673  12.303  1.00 10.00      A   
ATOM   3369  ND2 ASN A 356      11.690 -22.155  13.518  1.00 10.00      A   
ATOM   3370 HD21 ASN A 356      12.499 -21.963  14.041  1.00 10.00      A   
ATOM   3371 HD22 ASN A 356      10.962 -21.500  13.374  1.00 10.00      A   
ATOM   3372  C   ASN A 356      12.195 -24.763  15.667  1.00 10.00      A   
ATOM   3373  O   ASN A 356      13.193 -24.361  16.265  1.00 10.00      A   
ATOM   3374  N   VAL A 357      10.966 -24.666  16.166  1.00 10.00      A   
ATOM   3375  HN  VAL A 357      10.211 -24.998  15.641  1.00 10.00      A   
ATOM   3376  CA  VAL A 357      10.714 -24.072  17.476  1.00 10.00      A   
ATOM   3377  CB  VAL A 357      10.400 -22.569  17.369  1.00 10.00      A   
ATOM   3378  CG1 VAL A 357      11.681 -21.754  17.349  1.00 10.00      A   
ATOM   3379  CG2 VAL A 357       9.556 -22.288  16.136  1.00 10.00      A   
ATOM   3380  C   VAL A 357       9.563 -24.773  18.196  1.00 10.00      A   
ATOM   3381  O   VAL A 357       9.087 -25.822  17.757  1.00 10.00      A   
ATOM   3382  N   ALA A 358       9.110 -24.177  19.294  1.00 10.00      A   
ATOM   3383  HN  ALA A 358       9.513 -23.326  19.575  1.00 10.00      A   
ATOM   3384  CA  ALA A 358       8.027 -24.742  20.086  1.00 10.00      A   
ATOM   3385  CB  ALA A 358       8.410 -24.761  21.559  1.00 10.00      A   
ATOM   3386  C   ALA A 358       6.724 -23.974  19.880  1.00 10.00      A   
ATOM   3387  O   ALA A 358       6.148 -23.442  20.833  1.00 10.00      A   
ATOM   3388  N   LEU A 359       6.266 -23.915  18.635  1.00 10.00      A   
ATOM   3389  HN  LEU A 359       6.769 -24.352  17.917  1.00 10.00      A   
ATOM   3390  CA  LEU A 359       5.031 -23.223  18.306  1.00 10.00      A   
ATOM   3391  CB  LEU A 359       5.280 -22.195  17.198  1.00 10.00      A   
ATOM   3392  CG  LEU A 359       4.139 -21.214  16.923  1.00 10.00      A   
ATOM   3393  CD1 LEU A 359       4.112 -20.115  17.975  1.00 10.00      A   
ATOM   3394  CD2 LEU A 359       4.253 -20.629  15.524  1.00 10.00      A   
ATOM   3395  C   LEU A 359       3.992 -24.234  17.839  1.00 10.00      A   
ATOM   3396  O   LEU A 359       4.169 -24.875  16.799  1.00 10.00      A   
ATOM   3397  N   THR A 360       2.924 -24.392  18.606  1.00 10.00      A   
ATOM   3398  HN  THR A 360       2.831 -23.848  19.426  1.00 10.00      A   
ATOM   3399  CA  THR A 360       1.875 -25.337  18.259  1.00 10.00      A   
ATOM   3400  CB  THR A 360       1.752 -26.458  19.313  1.00 10.00      A   
ATOM   3401  OG1 THR A 360       1.248 -25.923  20.542  1.00 10.00      A   
ATOM   3402  HG1 THR A 360       1.933 -25.363  20.963  1.00 10.00      A   
ATOM   3403  CG2 THR A 360       3.100 -27.115  19.569  1.00 10.00      A   
ATOM   3404  C   THR A 360       0.528 -24.629  18.105  1.00 10.00      A   
ATOM   3405  O   THR A 360       0.465 -23.398  18.027  1.00 10.00      A   
ATOM   3406  N   GLU A 361      -0.549 -25.407  18.070  1.00 10.00      A   
ATOM   3407  HN  GLU A 361      -0.446 -26.387  18.150  1.00 10.00      A   
ATOM   3408  CA  GLU A 361      -1.883 -24.856  17.926  1.00 10.00      A   
ATOM   3409  CB  GLU A 361      -2.851 -25.937  17.438  1.00 10.00      A   
ATOM   3410  CG  GLU A 361      -3.311 -26.907  18.516  1.00 10.00      A   
ATOM   3411  CD  GLU A 361      -2.401 -28.110  18.680  1.00 10.00      A   
ATOM   3412  OE1 GLU A 361      -2.900 -29.173  19.110  1.00 10.00      A   
ATOM   3413  OE2 GLU A 361      -1.190 -28.002  18.392  1.00 10.00      A   
ATOM   3414  C   GLU A 361      -2.376 -24.270  19.248  1.00 10.00      A   
ATOM   3415  O   GLU A 361      -3.353 -23.516  19.287  1.00 10.00      A   
ATOM   3416  N   GLN A 362      -1.687 -24.618  20.331  1.00 10.00      A   
ATOM   3417  HN  GLN A 362      -0.910 -25.211  20.231  1.00 10.00      A   
ATOM   3418  CA  GLN A 362      -2.050 -24.143  21.661  1.00 10.00      A   
ATOM   3419  CB  GLN A 362      -1.170 -24.804  22.724  1.00 10.00      A   
ATOM   3420  CG  GLN A 362      -1.700 -24.674  24.144  1.00 10.00      A   
ATOM   3421  CD  GLN A 362      -3.018 -25.396  24.345  1.00 10.00      A   
ATOM   3422  OE1 GLN A 362      -3.281 -26.427  23.727  1.00 10.00      A   
ATOM   3423  NE2 GLN A 362      -3.860 -24.855  25.210  1.00 10.00      A   
ATOM   3424 HE21 GLN A 362      -3.588 -24.028  25.670  1.00 10.00      A   
ATOM   3425 HE22 GLN A 362      -4.725 -25.295  25.356  1.00 10.00      A   
ATOM   3426  C   GLN A 362      -1.924 -22.626  21.741  1.00 10.00      A   
ATOM   3427  O   GLN A 362      -2.632 -21.965  22.511  1.00 10.00      A   
ATOM   3428  N   GLY A 363      -1.025 -22.082  20.934  1.00 10.00      A   
ATOM   3429  HN  GLY A 363      -0.493 -22.665  20.344  1.00 10.00      A   
ATOM   3430  CA  GLY A 363      -0.815 -20.650  20.910  1.00 10.00      A   
ATOM   3431  C   GLY A 363      -2.077 -19.904  20.520  1.00 10.00      A   
ATOM   3432  O   GLY A 363      -2.543 -19.041  21.261  1.00 10.00      A   
ATOM   3433  N   LEU A 364      -2.653 -20.270  19.377  1.00 10.00      A   
ATOM   3434  HN  LEU A 364      -2.248 -20.992  18.852  1.00 10.00      A   
ATOM   3435  CA  LEU A 364      -3.873 -19.630  18.886  1.00 10.00      A   
ATOM   3436  CB  LEU A 364      -4.299 -20.224  17.538  1.00 10.00      A   
ATOM   3437  CG  LEU A 364      -4.648 -19.225  16.425  1.00 10.00      A   
ATOM   3438  CD1 LEU A 364      -5.028 -19.956  15.146  1.00 10.00      A   
ATOM   3439  CD2 LEU A 364      -5.765 -18.287  16.854  1.00 10.00      A   
ATOM   3440  C   LEU A 364      -5.009 -19.780  19.893  1.00 10.00      A   
ATOM   3441  O   LEU A 364      -5.737 -18.825  20.160  1.00 10.00      A   
ATOM   3442  N   VAL A 365      -5.142 -20.980  20.457  1.00 10.00      A   
ATOM   3443  HN  VAL A 365      -4.519 -21.697  20.202  1.00 10.00      A   
ATOM   3444  CA  VAL A 365      -6.187 -21.260  21.442  1.00 10.00      A   
ATOM   3445  CB  VAL A 365      -6.091 -22.714  21.964  1.00 10.00      A   
ATOM   3446  CG1 VAL A 365      -7.175 -22.999  22.995  1.00 10.00      A   
ATOM   3447  CG2 VAL A 365      -6.175 -23.709  20.814  1.00 10.00      A   
ATOM   3448  C   VAL A 365      -6.097 -20.283  22.618  1.00 10.00      A   
ATOM   3449  O   VAL A 365      -7.108 -19.750  23.081  1.00 10.00      A   
ATOM   3450  N   SER A 366      -4.878 -20.029  23.073  1.00 10.00      A   
ATOM   3451  HN  SER A 366      -4.108 -20.461  22.648  1.00 10.00      A   
ATOM   3452  CA  SER A 366      -4.654 -19.117  24.184  1.00 10.00      A   
ATOM   3453  CB  SER A 366      -3.197 -19.196  24.649  1.00 10.00      A   
ATOM   3454  OG  SER A 366      -2.798 -20.548  24.838  1.00 10.00      A   
ATOM   3455  HG  SER A 366      -2.643 -20.959  23.977  1.00 10.00      A   
ATOM   3456  C   SER A 366      -5.016 -17.686  23.787  1.00 10.00      A   
ATOM   3457  O   SER A 366      -5.579 -16.936  24.585  1.00 10.00      A   
ATOM   3458  N   VAL A 367      -4.716 -17.328  22.539  1.00 10.00      A   
ATOM   3459  HN  VAL A 367      -4.292 -17.983  21.943  1.00 10.00      A   
ATOM   3460  CA  VAL A 367      -5.003 -15.989  22.028  1.00 10.00      A   
ATOM   3461  CB  VAL A 367      -4.454 -15.792  20.595  1.00 10.00      A   
ATOM   3462  CG1 VAL A 367      -4.720 -14.378  20.097  1.00 10.00      A   
ATOM   3463  CG2 VAL A 367      -2.970 -16.102  20.541  1.00 10.00      A   
ATOM   3464  C   VAL A 367      -6.507 -15.715  22.029  1.00 10.00      A   
ATOM   3465  O   VAL A 367      -6.955 -14.650  22.456  1.00 10.00      A   
ATOM   3466  N   SER A 368      -7.280 -16.687  21.562  1.00 10.00      A   
ATOM   3467  HN  SER A 368      -6.862 -17.515  21.236  1.00 10.00      A   
ATOM   3468  CA  SER A 368      -8.734 -16.550  21.496  1.00 10.00      A   
ATOM   3469  CB  SER A 368      -9.352 -17.770  20.801  1.00 10.00      A   
ATOM   3470  OG  SER A 368      -8.498 -18.898  20.895  1.00 10.00      A   
ATOM   3471  HG  SER A 368      -8.232 -19.030  21.816  1.00 10.00      A   
ATOM   3472  C   SER A 368      -9.376 -16.328  22.872  1.00 10.00      A   
ATOM   3473  O   SER A 368     -10.449 -15.727  22.978  1.00 10.00      A   
ATOM   3474  N   MET A 369      -8.715 -16.801  23.916  1.00 10.00      A   
ATOM   3475  HN  MET A 369      -7.849 -17.239  23.775  1.00 10.00      A   
ATOM   3476  CA  MET A 369      -9.235 -16.665  25.271  1.00 10.00      A   
ATOM   3477  CB  MET A 369      -8.843 -17.878  26.118  1.00 10.00      A   
ATOM   3478  CG  MET A 369      -9.459 -19.187  25.650  1.00 10.00      A   
ATOM   3479  SD  MET A 369      -8.959 -20.598  26.655  1.00 10.00      A   
ATOM   3480  CE  MET A 369      -9.857 -21.913  25.845  1.00 10.00      A   
ATOM   3481  C   MET A 369      -8.733 -15.387  25.931  1.00 10.00      A   
ATOM   3482  O   MET A 369      -9.456 -14.746  26.694  1.00 10.00      A   
ATOM   3483  N   GLY A 370      -7.497 -15.016  25.626  1.00 10.00      A   
ATOM   3484  HN  GLY A 370      -6.969 -15.559  24.999  1.00 10.00      A   
ATOM   3485  CA  GLY A 370      -6.917 -13.827  26.213  1.00 10.00      A   
ATOM   3486  C   GLY A 370      -7.410 -12.536  25.592  1.00 10.00      A   
ATOM   3487  O   GLY A 370      -7.637 -11.555  26.300  1.00 10.00      A   
ATOM   3488  N   CYS A 371      -7.583 -12.527  24.278  1.00 10.00      A   
ATOM   3489  HN  CYS A 371      -7.406 -13.346  23.761  1.00 10.00      A   
ATOM   3490  CA  CYS A 371      -8.026 -11.329  23.582  1.00 10.00      A   
ATOM   3491  CB  CYS A 371      -7.082 -11.016  22.424  1.00 10.00      A   
ATOM   3492  SG  CYS A 371      -5.340 -10.982  22.898  1.00 10.00      A   
ATOM   3493  HG  CYS A 371      -5.175 -10.000  23.777  1.00 10.00      A   
ATOM   3494  C   CYS A 371      -9.463 -11.442  23.084  1.00 10.00      A   
ATOM   3495  O   CYS A 371      -9.755 -12.206  22.164  1.00 10.00      A   
ATOM   3496  N   PRO A 372     -10.381 -10.673  23.690  1.00 10.00      A   
ATOM   3497  CA  PRO A 372     -11.790 -10.668  23.299  1.00 10.00      A   
ATOM   3498  CB  PRO A 372     -12.480 -10.056  24.516  1.00 10.00      A   
ATOM   3499  CG  PRO A 372     -11.458  -9.143  25.104  1.00 10.00      A   
ATOM   3500  CD  PRO A 372     -10.117  -9.768  24.827  1.00 10.00      A   
ATOM   3501  C   PRO A 372     -12.036  -9.799  22.068  1.00 10.00      A   
ATOM   3502  O   PRO A 372     -13.103  -9.854  21.457  1.00 10.00      A   
ATOM   3503  N   LYS A 373     -11.040  -8.996  21.709  1.00 10.00      A   
ATOM   3504  HN  LYS A 373     -10.211  -9.003  22.233  1.00 10.00      A   
ATOM   3505  CA  LYS A 373     -11.140  -8.111  20.558  1.00 10.00      A   
ATOM   3506  CB  LYS A 373     -10.437  -6.785  20.854  1.00 10.00      A   
ATOM   3507  CG  LYS A 373     -11.170  -5.882  21.832  1.00 10.00      A   
ATOM   3508  CD  LYS A 373     -12.358  -5.197  21.174  1.00 10.00      A   
ATOM   3509  CE  LYS A 373     -13.080  -4.270  22.142  1.00 10.00      A   
ATOM   3510  NZ  LYS A 373     -12.242  -3.112  22.561  1.00 10.00      A   
ATOM   3511  HZ1 LYS A 373     -12.093  -2.466  21.758  1.00 10.00      A   
ATOM   3512  HZ2 LYS A 373     -11.311  -3.438  22.905  1.00 10.00      A   
ATOM   3513  HZ3 LYS A 373     -12.712  -2.588  23.328  1.00 10.00      A   
ATOM   3514  C   LYS A 373     -10.503  -8.755  19.338  1.00 10.00      A   
ATOM   3515  O   LYS A 373     -10.403  -8.139  18.279  1.00 10.00      A   
ATOM   3516  N   LEU A 374     -10.073  -9.995  19.496  1.00 10.00      A   
ATOM   3517  HN  LEU A 374     -10.199 -10.436  20.364  1.00 10.00      A   
ATOM   3518  CA  LEU A 374      -9.429 -10.726  18.417  1.00 10.00      A   
ATOM   3519  CB  LEU A 374      -8.705 -11.954  18.995  1.00 10.00      A   
ATOM   3520  CG  LEU A 374      -7.655 -12.645  18.118  1.00 10.00      A   
ATOM   3521  CD1 LEU A 374      -8.306 -13.601  17.131  1.00 10.00      A   
ATOM   3522  CD2 LEU A 374      -6.776 -11.629  17.406  1.00 10.00      A   
ATOM   3523  C   LEU A 374     -10.448 -11.153  17.364  1.00 10.00      A   
ATOM   3524  O   LEU A 374     -11.406 -11.863  17.672  1.00 10.00      A   
ATOM   3525  N   GLU A 375     -10.248 -10.705  16.130  1.00 10.00      A   
ATOM   3526  HN  GLU A 375      -9.493 -10.102  15.955  1.00 10.00      A   
ATOM   3527  CA  GLU A 375     -11.139 -11.068  15.031  1.00 10.00      A   
ATOM   3528  CB  GLU A 375     -12.247 -10.030  14.831  1.00 10.00      A   
ATOM   3529  CG  GLU A 375     -11.770  -8.599  14.634  1.00 10.00      A   
ATOM   3530  CD  GLU A 375     -12.897  -7.675  14.229  1.00 10.00      A   
ATOM   3531  OE1 GLU A 375     -13.122  -7.503  13.010  1.00 10.00      A   
ATOM   3532  OE2 GLU A 375     -13.573  -7.122  15.122  1.00 10.00      A   
ATOM   3533  C   GLU A 375     -10.368 -11.303  13.734  1.00 10.00      A   
ATOM   3534  O   GLU A 375     -10.910 -11.826  12.757  1.00 10.00      A   
ATOM   3535  N   SER A 376      -9.103 -10.915  13.726  1.00 10.00      A   
ATOM   3536  HN  SER A 376      -8.721 -10.497  14.527  1.00 10.00      A   
ATOM   3537  CA  SER A 376      -8.263 -11.088  12.556  1.00 10.00      A   
ATOM   3538  CB  SER A 376      -7.928  -9.725  11.951  1.00 10.00      A   
ATOM   3539  OG  SER A 376      -9.096  -8.945  11.758  1.00 10.00      A   
ATOM   3540  HG  SER A 376      -8.885  -8.206  11.173  1.00 10.00      A   
ATOM   3541  C   SER A 376      -6.981 -11.819  12.938  1.00 10.00      A   
ATOM   3542  O   SER A 376      -6.207 -11.335  13.763  1.00 10.00      A   
ATOM   3543  N   VAL A 377      -6.759 -12.989  12.352  1.00 10.00      A   
ATOM   3544  HN  VAL A 377      -7.403 -13.331  11.690  1.00 10.00      A   
ATOM   3545  CA  VAL A 377      -5.566 -13.770  12.664  1.00 10.00      A   
ATOM   3546  CB  VAL A 377      -5.821 -14.841  13.752  1.00 10.00      A   
ATOM   3547  CG1 VAL A 377      -5.490 -14.295  15.129  1.00 10.00      A   
ATOM   3548  CG2 VAL A 377      -7.253 -15.360  13.697  1.00 10.00      A   
ATOM   3549  C   VAL A 377      -4.968 -14.452  11.445  1.00 10.00      A   
ATOM   3550  O   VAL A 377      -5.679 -14.819  10.510  1.00 10.00      A   
ATOM   3551  N   LEU A 378      -3.652 -14.593  11.475  1.00 10.00      A   
ATOM   3552  HN  LEU A 378      -3.161 -14.226  12.245  1.00 10.00      A   
ATOM   3553  CA  LEU A 378      -2.895 -15.263  10.427  1.00 10.00      A   
ATOM   3554  CB  LEU A 378      -2.137 -14.248   9.565  1.00 10.00      A   
ATOM   3555  CG  LEU A 378      -1.174 -14.832   8.527  1.00 10.00      A   
ATOM   3556  CD1 LEU A 378      -1.799 -14.823   7.143  1.00 10.00      A   
ATOM   3557  CD2 LEU A 378       0.142 -14.073   8.526  1.00 10.00      A   
ATOM   3558  C   LEU A 378      -1.912 -16.194  11.115  1.00 10.00      A   
ATOM   3559  O   LEU A 378      -0.945 -15.737  11.724  1.00 10.00      A   
ATOM   3560  N   TYR A 379      -2.162 -17.489  11.047  1.00 10.00      A   
ATOM   3561  HN  TYR A 379      -2.939 -17.809  10.531  1.00 10.00      A   
ATOM   3562  CA  TYR A 379      -1.301 -18.446  11.714  1.00 10.00      A   
ATOM   3563  CB  TYR A 379      -2.094 -19.191  12.789  1.00 10.00      A   
ATOM   3564  CG  TYR A 379      -1.280 -19.600  13.998  1.00 10.00      A   
ATOM   3565  CD1 TYR A 379      -1.354 -18.880  15.185  1.00 10.00      A   
ATOM   3566  CD2 TYR A 379      -0.446 -20.709  13.957  1.00 10.00      A   
ATOM   3567  CE1 TYR A 379      -0.624 -19.257  16.296  1.00 10.00      A   
ATOM   3568  CE2 TYR A 379       0.290 -21.091  15.062  1.00 10.00      A   
ATOM   3569  CZ  TYR A 379       0.197 -20.364  16.229  1.00 10.00      A   
ATOM   3570  OH  TYR A 379       0.926 -20.743  17.332  1.00 10.00      A   
ATOM   3571  HH  TYR A 379       0.680 -21.643  17.592  1.00 10.00      A   
ATOM   3572  C   TYR A 379      -0.661 -19.431  10.746  1.00 10.00      A   
ATOM   3573  O   TYR A 379      -1.315 -19.965   9.851  1.00 10.00      A   
ATOM   3574  N   PHE A 380       0.628 -19.660  10.942  1.00 10.00      A   
ATOM   3575  HN  PHE A 380       1.083 -19.192  11.670  1.00 10.00      A   
ATOM   3576  CA  PHE A 380       1.395 -20.585  10.124  1.00 10.00      A   
ATOM   3577  CB  PHE A 380       2.422 -19.826   9.280  1.00 10.00      A   
ATOM   3578  CG  PHE A 380       1.920 -19.393   7.930  1.00 10.00      A   
ATOM   3579  CD1 PHE A 380       0.943 -18.417   7.815  1.00 10.00      A   
ATOM   3580  CD2 PHE A 380       2.433 -19.960   6.772  1.00 10.00      A   
ATOM   3581  CE1 PHE A 380       0.490 -18.015   6.574  1.00 10.00      A   
ATOM   3582  CE2 PHE A 380       1.984 -19.564   5.528  1.00 10.00      A   
ATOM   3583  CZ  PHE A 380       1.010 -18.589   5.429  1.00 10.00      A   
ATOM   3584  C   PHE A 380       2.106 -21.576  11.032  1.00 10.00      A   
ATOM   3585  O   PHE A 380       3.083 -21.228  11.696  1.00 10.00      A   
ATOM   3586  N   CYS A 381       1.600 -22.799  11.082  1.00 10.00      A   
ATOM   3587  HN  CYS A 381       0.814 -23.018  10.534  1.00 10.00      A   
ATOM   3588  CA  CYS A 381       2.189 -23.830  11.924  1.00 10.00      A   
ATOM   3589  CB  CYS A 381       1.340 -24.035  13.180  1.00 10.00      A   
ATOM   3590  SG  CYS A 381      -0.405 -24.358  12.848  1.00 10.00      A   
ATOM   3591  HG  CYS A 381      -0.703 -25.541  13.377  1.00 10.00      A   
ATOM   3592  C   CYS A 381       2.348 -25.143  11.163  1.00 10.00      A   
ATOM   3593  O   CYS A 381       2.051 -25.217   9.971  1.00 10.00      A   
ATOM   3594  N   ARG A 382       2.836 -26.169  11.849  1.00 10.00      A   
ATOM   3595  HN  ARG A 382       3.075 -26.042  12.792  1.00 10.00      A   
ATOM   3596  CA  ARG A 382       3.034 -27.477  11.237  1.00 10.00      A   
ATOM   3597  CB  ARG A 382       4.423 -28.011  11.582  1.00 10.00      A   
ATOM   3598  CG  ARG A 382       5.558 -27.216  10.968  1.00 10.00      A   
ATOM   3599  CD  ARG A 382       6.904 -27.717  11.457  1.00 10.00      A   
ATOM   3600  NE  ARG A 382       8.015 -27.096  10.736  1.00 10.00      A   
ATOM   3601  HE  ARG A 382       8.380 -27.584   9.960  1.00 10.00      A   
ATOM   3602  CZ  ARG A 382       8.563 -25.933  11.075  1.00 10.00      A   
ATOM   3603  NH1 ARG A 382       8.111 -25.258  12.127  1.00 10.00      A   
ATOM   3604 HH11 ARG A 382       7.322 -25.637  12.701  1.00 10.00      A   
ATOM   3605 HH12 ARG A 382       8.541 -24.338  12.386  1.00 10.00      A   
ATOM   3606  NH2 ARG A 382       9.559 -25.441  10.354  1.00 10.00      A   
ATOM   3607 HH21 ARG A 382       9.995 -24.524  10.612  1.00 10.00      A   
ATOM   3608 HH22 ARG A 382       9.915 -25.966   9.522  1.00 10.00      A   
ATOM   3609  C   ARG A 382       1.974 -28.467  11.702  1.00 10.00      A   
ATOM   3610  O   ARG A 382       1.623 -29.400  10.985  1.00 10.00      A   
ATOM   3611  N   GLN A 383       1.464 -28.256  12.903  1.00 10.00      A   
ATOM   3612  HN  GLN A 383       1.760 -27.481  13.424  1.00 10.00      A   
ATOM   3613  CA  GLN A 383       0.459 -29.143  13.459  1.00 10.00      A   
ATOM   3614  CB  GLN A 383       0.999 -29.848  14.707  1.00 10.00      A   
ATOM   3615  CG  GLN A 383       0.986 -29.003  15.972  1.00 10.00      A   
ATOM   3616  CD  GLN A 383       1.640 -29.701  17.145  1.00 10.00      A   
ATOM   3617  OE1 GLN A 383       2.632 -30.413  16.985  1.00 10.00      A   
ATOM   3618  NE2 GLN A 383       1.076 -29.526  18.327  1.00 10.00      A   
ATOM   3619 HE21 GLN A 383       0.263 -28.958  18.379  1.00 10.00      A   
ATOM   3620 HE22 GLN A 383       1.484 -29.960  19.105  1.00 10.00      A   
ATOM   3621  C   GLN A 383      -0.820 -28.387  13.783  1.00 10.00      A   
ATOM   3622  O   GLN A 383      -0.798 -27.175  14.010  1.00 10.00      A   
ATOM   3623  N   MET A 384      -1.926 -29.107  13.787  1.00 10.00      A   
ATOM   3624  HN  MET A 384      -1.873 -30.064  13.578  1.00 10.00      A   
ATOM   3625  CA  MET A 384      -3.223 -28.531  14.088  1.00 10.00      A   
ATOM   3626  CB  MET A 384      -3.788 -27.810  12.859  1.00 10.00      A   
ATOM   3627  CG  MET A 384      -5.105 -27.087  13.109  1.00 10.00      A   
ATOM   3628  SD  MET A 384      -4.994 -25.881  14.445  1.00 10.00      A   
ATOM   3629  CE  MET A 384      -3.766 -24.762  13.778  1.00 10.00      A   
ATOM   3630  C   MET A 384      -4.170 -29.633  14.536  1.00 10.00      A   
ATOM   3631  O   MET A 384      -4.087 -30.760  14.047  1.00 10.00      A   
ATOM   3632  N   THR A 385      -5.046 -29.321  15.475  1.00 10.00      A   
ATOM   3633  HN  THR A 385      -5.063 -28.412  15.838  1.00 10.00      A   
ATOM   3634  CA  THR A 385      -5.998 -30.301  15.971  1.00 10.00      A   
ATOM   3635  CB  THR A 385      -5.832 -30.549  17.478  1.00 10.00      A   
ATOM   3636  OG1 THR A 385      -5.381 -29.347  18.113  1.00 10.00      A   
ATOM   3637  HG1 THR A 385      -4.438 -29.426  18.326  1.00 10.00      A   
ATOM   3638  CG2 THR A 385      -4.839 -31.666  17.730  1.00 10.00      A   
ATOM   3639  C   THR A 385      -7.431 -29.877  15.685  1.00 10.00      A   
ATOM   3640  O   THR A 385      -7.750 -28.685  15.687  1.00 10.00      A   
ATOM   3641  N   ASN A 386      -8.286 -30.863  15.444  1.00 10.00      A   
ATOM   3642  HN  ASN A 386      -7.954 -31.795  15.464  1.00 10.00      A   
ATOM   3643  CA  ASN A 386      -9.695 -30.618  15.154  1.00 10.00      A   
ATOM   3644  CB  ASN A 386     -10.408 -31.934  14.826  1.00 10.00      A   
ATOM   3645  CG  ASN A 386     -10.643 -32.129  13.343  1.00 10.00      A   
ATOM   3646  OD1 ASN A 386     -11.150 -31.241  12.655  1.00 10.00      A   
ATOM   3647  ND2 ASN A 386     -10.268 -33.293  12.838  1.00 10.00      A   
ATOM   3648 HD21 ASN A 386      -9.862 -33.949  13.440  1.00 10.00      A   
ATOM   3649 HD22 ASN A 386     -10.404 -33.448  11.874  1.00 10.00      A   
ATOM   3650  C   ASN A 386     -10.385 -29.962  16.338  1.00 10.00      A   
ATOM   3651  O   ASN A 386     -11.119 -28.985  16.183  1.00 10.00      A   
ATOM   3652  N   ALA A 387     -10.123 -30.500  17.521  1.00 10.00      A   
ATOM   3653  HN  ALA A 387      -9.510 -31.265  17.568  1.00 10.00      A   
ATOM   3654  CA  ALA A 387     -10.717 -29.994  18.752  1.00 10.00      A   
ATOM   3655  CB  ALA A 387     -10.354 -30.890  19.922  1.00 10.00      A   
ATOM   3656  C   ALA A 387     -10.316 -28.549  19.034  1.00 10.00      A   
ATOM   3657  O   ALA A 387     -11.141 -27.748  19.476  1.00 10.00      A   
ATOM   3658  N   ALA A 388      -9.059 -28.217  18.757  1.00 10.00      A   
ATOM   3659  HN  ALA A 388      -8.458 -28.892  18.386  1.00 10.00      A   
ATOM   3660  CA  ALA A 388      -8.551 -26.869  18.993  1.00 10.00      A   
ATOM   3661  CB  ALA A 388      -7.064 -26.792  18.701  1.00 10.00      A   
ATOM   3662  C   ALA A 388      -9.305 -25.841  18.166  1.00 10.00      A   
ATOM   3663  O   ALA A 388      -9.642 -24.764  18.660  1.00 10.00      A   
ATOM   3664  N   LEU A 389      -9.576 -26.182  16.908  1.00 10.00      A   
ATOM   3665  HN  LEU A 389      -9.280 -27.056  16.572  1.00 10.00      A   
ATOM   3666  CA  LEU A 389     -10.298 -25.287  16.014  1.00 10.00      A   
ATOM   3667  CB  LEU A 389     -10.394 -25.890  14.613  1.00 10.00      A   
ATOM   3668  CG  LEU A 389      -9.080 -26.017  13.841  1.00 10.00      A   
ATOM   3669  CD1 LEU A 389      -9.272 -26.889  12.612  1.00 10.00      A   
ATOM   3670  CD2 LEU A 389      -8.559 -24.644  13.445  1.00 10.00      A   
ATOM   3671  C   LEU A 389     -11.689 -24.996  16.561  1.00 10.00      A   
ATOM   3672  O   LEU A 389     -12.189 -23.876  16.453  1.00 10.00      A   
ATOM   3673  N   ILE A 390     -12.305 -26.010  17.164  1.00 10.00      A   
ATOM   3674  HN  ILE A 390     -11.854 -26.881  17.218  1.00 10.00      A   
ATOM   3675  CA  ILE A 390     -13.634 -25.858  17.739  1.00 10.00      A   
ATOM   3676  CB  ILE A 390     -14.210 -27.204  18.225  1.00 10.00      A   
ATOM   3677  CG1 ILE A 390     -14.134 -28.250  17.108  1.00 10.00      A   
ATOM   3678  CG2 ILE A 390     -15.650 -27.028  18.693  1.00 10.00      A   
ATOM   3679  CD1 ILE A 390     -14.434 -29.661  17.567  1.00 10.00      A   
ATOM   3680  C   ILE A 390     -13.603 -24.872  18.903  1.00 10.00      A   
ATOM   3681  O   ILE A 390     -14.455 -23.994  19.003  1.00 10.00      A   
ATOM   3682  N   THR A 391     -12.598 -25.008  19.765  1.00 10.00      A   
ATOM   3683  HN  THR A 391     -11.935 -25.719  19.619  1.00 10.00      A   
ATOM   3684  CA  THR A 391     -12.454 -24.129  20.922  1.00 10.00      A   
ATOM   3685  CB  THR A 391     -11.248 -24.544  21.786  1.00 10.00      A   
ATOM   3686  OG1 THR A 391     -11.170 -25.976  21.845  1.00 10.00      A   
ATOM   3687  HG1 THR A 391     -10.402 -26.233  22.372  1.00 10.00      A   
ATOM   3688  CG2 THR A 391     -11.392 -23.995  23.194  1.00 10.00      A   
ATOM   3689  C   THR A 391     -12.278 -22.674  20.490  1.00 10.00      A   
ATOM   3690  O   THR A 391     -12.918 -21.773  21.031  1.00 10.00      A   
ATOM   3691  N   ILE A 392     -11.426 -22.460  19.495  1.00 10.00      A   
ATOM   3692  HN  ILE A 392     -10.964 -23.227  19.089  1.00 10.00      A   
ATOM   3693  CA  ILE A 392     -11.160 -21.116  18.988  1.00 10.00      A   
ATOM   3694  CB  ILE A 392     -10.080 -21.124  17.885  1.00 10.00      A   
ATOM   3695  CG1 ILE A 392      -8.766 -21.692  18.425  1.00 10.00      A   
ATOM   3696  CG2 ILE A 392      -9.865 -19.722  17.331  1.00 10.00      A   
ATOM   3697  CD1 ILE A 392      -7.737 -21.960  17.350  1.00 10.00      A   
ATOM   3698  C   ILE A 392     -12.435 -20.466  18.450  1.00 10.00      A   
ATOM   3699  O   ILE A 392     -12.743 -19.322  18.777  1.00 10.00      A   
ATOM   3700  N   ALA A 393     -13.181 -21.215  17.649  1.00 10.00      A   
ATOM   3701  HN  ALA A 393     -12.885 -22.126  17.441  1.00 10.00      A   
ATOM   3702  CA  ALA A 393     -14.423 -20.722  17.062  1.00 10.00      A   
ATOM   3703  CB  ALA A 393     -14.974 -21.729  16.067  1.00 10.00      A   
ATOM   3704  C   ALA A 393     -15.474 -20.413  18.121  1.00 10.00      A   
ATOM   3705  O   ALA A 393     -16.229 -19.449  17.995  1.00 10.00      A   
ATOM   3706  N   ARG A 394     -15.523 -21.237  19.158  1.00 10.00      A   
ATOM   3707  HN  ARG A 394     -14.889 -21.989  19.202  1.00 10.00      A   
ATOM   3708  CA  ARG A 394     -16.492 -21.057  20.229  1.00 10.00      A   
ATOM   3709  CB  ARG A 394     -16.630 -22.334  21.055  1.00 10.00      A   
ATOM   3710  CG  ARG A 394     -17.288 -23.485  20.311  1.00 10.00      A   
ATOM   3711  CD  ARG A 394     -17.648 -24.616  21.259  1.00 10.00      A   
ATOM   3712  NE  ARG A 394     -18.465 -24.138  22.372  1.00 10.00      A   
ATOM   3713  HE  ARG A 394     -18.041 -23.510  23.000  1.00 10.00      A   
ATOM   3714  CZ  ARG A 394     -19.731 -24.490  22.578  1.00 10.00      A   
ATOM   3715  NH1 ARG A 394     -20.334 -25.340  21.751  1.00 10.00      A   
ATOM   3716 HH11 ARG A 394     -19.819 -25.735  20.935  1.00 10.00      A   
ATOM   3717 HH12 ARG A 394     -21.331 -25.611  21.912  1.00 10.00      A   
ATOM   3718  NH2 ARG A 394     -20.394 -23.997  23.618  1.00 10.00      A   
ATOM   3719 HH21 ARG A 394     -19.927 -23.328  24.272  1.00 10.00      A   
ATOM   3720 HH22 ARG A 394     -21.385 -24.272  23.786  1.00 10.00      A   
ATOM   3721  C   ARG A 394     -16.142 -19.878  21.131  1.00 10.00      A   
ATOM   3722  O   ARG A 394     -17.019 -19.102  21.514  1.00 10.00      A   
ATOM   3723  N   ASN A 395     -14.866 -19.752  21.476  1.00 10.00      A   
ATOM   3724  HN  ASN A 395     -14.214 -20.409  21.145  1.00 10.00      A   
ATOM   3725  CA  ASN A 395     -14.414 -18.664  22.341  1.00 10.00      A   
ATOM   3726  CB  ASN A 395     -13.060 -18.979  22.991  1.00 10.00      A   
ATOM   3727  CG  ASN A 395     -13.172 -19.934  24.171  1.00 10.00      A   
ATOM   3728  OD1 ASN A 395     -13.143 -21.151  24.006  1.00 10.00      A   
ATOM   3729  ND2 ASN A 395     -13.284 -19.390  25.370  1.00 10.00      A   
ATOM   3730 HD21 ASN A 395     -13.284 -18.414  25.441  1.00 10.00      A   
ATOM   3731 HD22 ASN A 395     -13.362 -19.983  26.143  1.00 10.00      A   
ATOM   3732  C   ASN A 395     -14.358 -17.337  21.591  1.00 10.00      A   
ATOM   3733  O   ASN A 395     -14.499 -16.270  22.192  1.00 10.00      A   
ATOM   3734  N   ARG A 396     -14.146 -17.408  20.281  1.00 10.00      A   
ATOM   3735  HN  ARG A 396     -14.031 -18.290  19.863  1.00 10.00      A   
ATOM   3736  CA  ARG A 396     -14.074 -16.220  19.436  1.00 10.00      A   
ATOM   3737  CB  ARG A 396     -12.629 -15.955  19.001  1.00 10.00      A   
ATOM   3738  CG  ARG A 396     -11.733 -15.423  20.103  1.00 10.00      A   
ATOM   3739  CD  ARG A 396     -11.702 -13.903  20.125  1.00 10.00      A   
ATOM   3740  NE  ARG A 396     -13.022 -13.312  20.344  1.00 10.00      A   
ATOM   3741  HE  ARG A 396     -13.500 -12.977  19.550  1.00 10.00      A   
ATOM   3742  CZ  ARG A 396     -13.601 -13.198  21.540  1.00 10.00      A   
ATOM   3743  NH1 ARG A 396     -12.979 -13.632  22.630  1.00 10.00      A   
ATOM   3744 HH11 ARG A 396     -13.435 -13.545  23.569  1.00 10.00      A   
ATOM   3745 HH12 ARG A 396     -12.036 -14.067  22.556  1.00 10.00      A   
ATOM   3746  NH2 ARG A 396     -14.801 -12.643  21.641  1.00 10.00      A   
ATOM   3747 HH21 ARG A 396     -15.292 -12.297  20.784  1.00 10.00      A   
ATOM   3748 HH22 ARG A 396     -15.259 -12.551  22.574  1.00 10.00      A   
ATOM   3749  C   ARG A 396     -14.969 -16.372  18.207  1.00 10.00      A   
ATOM   3750  O   ARG A 396     -14.494 -16.685  17.115  1.00 10.00      A   
ATOM   3751  N   PRO A 397     -16.279 -16.151  18.372  1.00 10.00      A   
ATOM   3752  CA  PRO A 397     -17.248 -16.273  17.284  1.00 10.00      A   
ATOM   3753  CB  PRO A 397     -18.525 -16.629  18.040  1.00 10.00      A   
ATOM   3754  CG  PRO A 397     -18.402 -15.900  19.339  1.00 10.00      A   
ATOM   3755  CD  PRO A 397     -16.930 -15.789  19.644  1.00 10.00      A   
ATOM   3756  C   PRO A 397     -17.441 -14.970  16.505  1.00 10.00      A   
ATOM   3757  O   PRO A 397     -18.313 -14.877  15.641  1.00 10.00      A   
ATOM   3758  N   ASN A 398     -16.621 -13.970  16.801  1.00 10.00      A   
ATOM   3759  HN  ASN A 398     -15.929 -14.105  17.483  1.00 10.00      A   
ATOM   3760  CA  ASN A 398     -16.718 -12.681  16.125  1.00 10.00      A   
ATOM   3761  CB  ASN A 398     -16.756 -11.521  17.134  1.00 10.00      A   
ATOM   3762  CG  ASN A 398     -15.459 -11.337  17.907  1.00 10.00      A   
ATOM   3763  OD1 ASN A 398     -15.223 -12.009  18.913  1.00 10.00      A   
ATOM   3764  ND2 ASN A 398     -14.627 -10.406  17.463  1.00 10.00      A   
ATOM   3765 HD21 ASN A 398     -14.889  -9.890  16.671  1.00 10.00      A   
ATOM   3766 HD22 ASN A 398     -13.782 -10.272  17.941  1.00 10.00      A   
ATOM   3767  C   ASN A 398     -15.574 -12.506  15.136  1.00 10.00      A   
ATOM   3768  O   ASN A 398     -15.244 -11.389  14.742  1.00 10.00      A   
ATOM   3769  N   MET A 399     -14.983 -13.628  14.732  1.00 10.00      A   
ATOM   3770  HN  MET A 399     -15.308 -14.486  15.077  1.00 10.00      A   
ATOM   3771  CA  MET A 399     -13.868 -13.622  13.792  1.00 10.00      A   
ATOM   3772  CB  MET A 399     -13.271 -15.025  13.664  1.00 10.00      A   
ATOM   3773  CG  MET A 399     -11.797 -15.050  13.295  1.00 10.00      A   
ATOM   3774  SD  MET A 399     -10.731 -14.790  14.725  1.00 10.00      A   
ATOM   3775  CE  MET A 399     -10.992 -16.325  15.612  1.00 10.00      A   
ATOM   3776  C   MET A 399     -14.310 -13.137  12.420  1.00 10.00      A   
ATOM   3777  O   MET A 399     -15.299 -13.622  11.872  1.00 10.00      A   
ATOM   3778  N   THR A 400     -13.569 -12.185  11.873  1.00 10.00      A   
ATOM   3779  HN  THR A 400     -12.799 -11.832  12.369  1.00 10.00      A   
ATOM   3780  CA  THR A 400     -13.870 -11.635  10.564  1.00 10.00      A   
ATOM   3781  CB  THR A 400     -13.775 -10.097  10.581  1.00 10.00      A   
ATOM   3782  OG1 THR A 400     -12.709  -9.694  11.454  1.00 10.00      A   
ATOM   3783  HG1 THR A 400     -13.038  -9.016  12.068  1.00 10.00      A   
ATOM   3784  CG2 THR A 400     -15.079  -9.484  11.071  1.00 10.00      A   
ATOM   3785  C   THR A 400     -12.901 -12.178   9.519  1.00 10.00      A   
ATOM   3786  O   THR A 400     -13.277 -12.440   8.372  1.00 10.00      A   
ATOM   3787  N   ARG A 401     -11.650 -12.353   9.923  1.00 10.00      A   
ATOM   3788  HN  ARG A 401     -11.415 -12.142  10.857  1.00 10.00      A   
ATOM   3789  CA  ARG A 401     -10.619 -12.851   9.027  1.00 10.00      A   
ATOM   3790  CB  ARG A 401      -9.684 -11.709   8.615  1.00 10.00      A   
ATOM   3791  CG  ARG A 401     -10.325 -10.717   7.656  1.00 10.00      A   
ATOM   3792  CD  ARG A 401      -9.908  -9.293   7.967  1.00 10.00      A   
ATOM   3793  NE  ARG A 401     -10.471  -8.826   9.232  1.00 10.00      A   
ATOM   3794  HE  ARG A 401     -10.469  -9.456   9.991  1.00 10.00      A   
ATOM   3795  CZ  ARG A 401     -10.968  -7.607   9.418  1.00 10.00      A   
ATOM   3796  NH1 ARG A 401     -10.967  -6.722   8.432  1.00 10.00      A   
ATOM   3797 HH11 ARG A 401     -11.356  -5.769   8.579  1.00 10.00      A   
ATOM   3798 HH12 ARG A 401     -10.571  -6.977   7.488  1.00 10.00      A   
ATOM   3799  NH2 ARG A 401     -11.475  -7.274  10.595  1.00 10.00      A   
ATOM   3800 HH21 ARG A 401     -11.493  -7.969  11.373  1.00 10.00      A   
ATOM   3801 HH22 ARG A 401     -11.863  -6.319  10.750  1.00 10.00      A   
ATOM   3802  C   ARG A 401      -9.831 -13.980   9.674  1.00 10.00      A   
ATOM   3803  O   ARG A 401      -9.083 -13.762  10.627  1.00 10.00      A   
ATOM   3804  N   PHE A 402     -10.004 -15.189   9.157  1.00 10.00      A   
ATOM   3805  HN  PHE A 402     -10.610 -15.305   8.387  1.00 10.00      A   
ATOM   3806  CA  PHE A 402      -9.310 -16.350   9.690  1.00 10.00      A   
ATOM   3807  CB  PHE A 402     -10.315 -17.418  10.137  1.00 10.00      A   
ATOM   3808  CG  PHE A 402      -9.714 -18.563  10.909  1.00 10.00      A   
ATOM   3809  CD1 PHE A 402      -9.233 -18.374  12.196  1.00 10.00      A   
ATOM   3810  CD2 PHE A 402      -9.633 -19.829  10.349  1.00 10.00      A   
ATOM   3811  CE1 PHE A 402      -8.680 -19.424  12.908  1.00 10.00      A   
ATOM   3812  CE2 PHE A 402      -9.082 -20.883  11.054  1.00 10.00      A   
ATOM   3813  CZ  PHE A 402      -8.606 -20.679  12.335  1.00 10.00      A   
ATOM   3814  C   PHE A 402      -8.354 -16.918   8.649  1.00 10.00      A   
ATOM   3815  O   PHE A 402      -8.750 -17.693   7.779  1.00 10.00      A   
ATOM   3816  N   ARG A 403      -7.101 -16.508   8.732  1.00 10.00      A   
ATOM   3817  HN  ARG A 403      -6.846 -15.880   9.445  1.00 10.00      A   
ATOM   3818  CA  ARG A 403      -6.086 -16.970   7.803  1.00 10.00      A   
ATOM   3819  CB  ARG A 403      -5.252 -15.787   7.292  1.00 10.00      A   
ATOM   3820  CG  ARG A 403      -6.071 -14.556   6.909  1.00 10.00      A   
ATOM   3821  CD  ARG A 403      -5.195 -13.454   6.319  1.00 10.00      A   
ATOM   3822  NE  ARG A 403      -4.887 -13.700   4.910  1.00 10.00      A   
ATOM   3823  HE  ARG A 403      -4.893 -14.644   4.604  1.00 10.00      A   
ATOM   3824  CZ  ARG A 403      -4.572 -12.753   4.024  1.00 10.00      A   
ATOM   3825  NH1 ARG A 403      -4.524 -11.470   4.373  1.00 10.00      A   
ATOM   3826 HH11 ARG A 403      -4.712 -11.179   5.356  1.00 10.00      A   
ATOM   3827 HH12 ARG A 403      -4.284 -10.742   3.650  1.00 10.00      A   
ATOM   3828  NH2 ARG A 403      -4.351 -13.085   2.768  1.00 10.00      A   
ATOM   3829 HH21 ARG A 403      -4.410 -14.088   2.475  1.00 10.00      A   
ATOM   3830 HH22 ARG A 403      -4.118 -12.343   2.064  1.00 10.00      A   
ATOM   3831  C   ARG A 403      -5.195 -18.004   8.488  1.00 10.00      A   
ATOM   3832  O   ARG A 403      -4.427 -17.674   9.395  1.00 10.00      A   
ATOM   3833  N   LEU A 404      -5.325 -19.259   8.083  1.00 10.00      A   
ATOM   3834  HN  LEU A 404      -5.965 -19.472   7.369  1.00 10.00      A   
ATOM   3835  CA  LEU A 404      -4.533 -20.328   8.663  1.00 10.00      A   
ATOM   3836  CB  LEU A 404      -5.406 -21.203   9.573  1.00 10.00      A   
ATOM   3837  CG  LEU A 404      -4.742 -22.451  10.161  1.00 10.00      A   
ATOM   3838  CD1 LEU A 404      -3.650 -22.076  11.149  1.00 10.00      A   
ATOM   3839  CD2 LEU A 404      -5.777 -23.349  10.816  1.00 10.00      A   
ATOM   3840  C   LEU A 404      -3.895 -21.177   7.575  1.00 10.00      A   
ATOM   3841  O   LEU A 404      -4.574 -21.647   6.655  1.00 10.00      A   
ATOM   3842  N   CYS A 405      -2.592 -21.373   7.677  1.00 10.00      A   
ATOM   3843  HN  CYS A 405      -2.096 -20.960   8.419  1.00 10.00      A   
ATOM   3844  CA  CYS A 405      -1.875 -22.170   6.705  1.00 10.00      A   
ATOM   3845  CB  CYS A 405      -1.191 -21.295   5.661  1.00 10.00      A   
ATOM   3846  SG  CYS A 405      -0.471 -22.222   4.286  1.00 10.00      A   
ATOM   3847  HG  CYS A 405       0.100 -23.313   4.785  1.00 10.00      A   
ATOM   3848  C   CYS A 405      -0.860 -23.089   7.369  1.00 10.00      A   
ATOM   3849  O   CYS A 405       0.063 -22.634   8.048  1.00 10.00      A   
ATOM   3850  N   ILE A 406      -1.058 -24.383   7.179  1.00 10.00      A   
ATOM   3851  HN  ILE A 406      -1.840 -24.673   6.664  1.00 10.00      A   
ATOM   3852  CA  ILE A 406      -0.161 -25.388   7.719  1.00 10.00      A   
ATOM   3853  CB  ILE A 406      -0.904 -26.722   7.975  1.00 10.00      A   
ATOM   3854  CG1 ILE A 406      -2.119 -26.488   8.881  1.00 10.00      A   
ATOM   3855  CG2 ILE A 406       0.024 -27.766   8.586  1.00 10.00      A   
ATOM   3856  CD1 ILE A 406      -3.022 -27.696   9.029  1.00 10.00      A   
ATOM   3857  C   ILE A 406       0.984 -25.614   6.734  1.00 10.00      A   
ATOM   3858  O   ILE A 406       0.770 -25.630   5.520  1.00 10.00      A   
ATOM   3859  N   ILE A 407       2.198 -25.738   7.260  1.00 10.00      A   
ATOM   3860  HN  ILE A 407       2.304 -25.662   8.237  1.00 10.00      A   
ATOM   3861  CA  ILE A 407       3.381 -25.959   6.429  1.00 10.00      A   
ATOM   3862  CB  ILE A 407       4.675 -25.972   7.279  1.00 10.00      A   
ATOM   3863  CG1 ILE A 407       4.797 -24.682   8.102  1.00 10.00      A   
ATOM   3864  CG2 ILE A 407       5.902 -26.165   6.398  1.00 10.00      A   
ATOM   3865  CD1 ILE A 407       4.836 -23.412   7.273  1.00 10.00      A   
ATOM   3866  C   ILE A 407       3.265 -27.277   5.667  1.00 10.00      A   
ATOM   3867  O   ILE A 407       3.639 -27.367   4.498  1.00 10.00      A   
ATOM   3868  N   GLU A 408       2.718 -28.284   6.332  1.00 10.00      A   
ATOM   3869  HN  GLU A 408       2.409 -28.138   7.248  1.00 10.00      A   
ATOM   3870  CA  GLU A 408       2.550 -29.595   5.733  1.00 10.00      A   
ATOM   3871  CB  GLU A 408       2.485 -30.664   6.828  1.00 10.00      A   
ATOM   3872  CG  GLU A 408       2.977 -32.031   6.392  1.00 10.00      A   
ATOM   3873  CD  GLU A 408       4.457 -32.037   6.087  1.00 10.00      A   
ATOM   3874  OE1 GLU A 408       5.264 -32.143   7.034  1.00 10.00      A   
ATOM   3875  OE2 GLU A 408       4.822 -31.938   4.898  1.00 10.00      A   
ATOM   3876  C   GLU A 408       1.289 -29.646   4.876  1.00 10.00      A   
ATOM   3877  O   GLU A 408       0.180 -29.432   5.373  1.00 10.00      A   
ATOM   3878  N   PRO A 409       1.438 -29.922   3.570  1.00 10.00      A   
ATOM   3879  CA  PRO A 409       0.308 -30.007   2.647  1.00 10.00      A   
ATOM   3880  CB  PRO A 409       0.959 -30.130   1.258  1.00 10.00      A   
ATOM   3881  CG  PRO A 409       2.412 -29.850   1.463  1.00 10.00      A   
ATOM   3882  CD  PRO A 409       2.715 -30.186   2.895  1.00 10.00      A   
ATOM   3883  C   PRO A 409      -0.528 -31.242   2.935  1.00 10.00      A   
ATOM   3884  O   PRO A 409       0.005 -32.349   3.005  1.00 10.00      A   
ATOM   3885  N   LYS A 410      -1.834 -31.042   3.110  1.00 10.00      A   
ATOM   3886  HN  LYS A 410      -2.186 -30.124   3.046  1.00 10.00      A   
ATOM   3887  CA  LYS A 410      -2.759 -32.140   3.394  1.00 10.00      A   
ATOM   3888  CB  LYS A 410      -2.764 -33.188   2.272  1.00 10.00      A   
ATOM   3889  CG  LYS A 410      -3.445 -32.743   0.988  1.00 10.00      A   
ATOM   3890  CD  LYS A 410      -3.635 -33.912   0.035  1.00 10.00      A   
ATOM   3891  CE  LYS A 410      -4.419 -33.495  -1.197  1.00 10.00      A   
ATOM   3892  NZ  LYS A 410      -4.684 -34.646  -2.099  1.00 10.00      A   
ATOM   3893  HZ1 LYS A 410      -5.112 -34.314  -2.986  1.00 10.00      A   
ATOM   3894  HZ2 LYS A 410      -5.335 -35.319  -1.642  1.00 10.00      A   
ATOM   3895  HZ3 LYS A 410      -3.796 -35.142  -2.319  1.00 10.00      A   
ATOM   3896  C   LYS A 410      -2.466 -32.801   4.746  1.00 10.00      A   
ATOM   3897  O   LYS A 410      -2.563 -34.017   4.885  1.00 10.00      A   
ATOM   3898  N   ALA A 411      -2.098 -31.994   5.731  1.00 10.00      A   
ATOM   3899  HN  ALA A 411      -2.007 -31.037   5.556  1.00 10.00      A   
ATOM   3900  CA  ALA A 411      -1.809 -32.502   7.069  1.00 10.00      A   
ATOM   3901  CB  ALA A 411      -0.800 -31.607   7.769  1.00 10.00      A   
ATOM   3902  C   ALA A 411      -3.093 -32.587   7.893  1.00 10.00      A   
ATOM   3903  O   ALA A 411      -3.799 -31.591   8.052  1.00 10.00      A   
ATOM   3904  N   PRO A 412      -3.428 -33.782   8.394  1.00 10.00      A   
ATOM   3905  CA  PRO A 412      -4.629 -33.988   9.200  1.00 10.00      A   
ATOM   3906  CB  PRO A 412      -4.949 -35.454   8.908  1.00 10.00      A   
ATOM   3907  CG  PRO A 412      -3.610 -36.097   8.741  1.00 10.00      A   
ATOM   3908  CD  PRO A 412      -2.679 -35.037   8.200  1.00 10.00      A   
ATOM   3909  C   PRO A 412      -4.355 -33.812  10.687  1.00 10.00      A   
ATOM   3910  O   PRO A 412      -3.259 -33.406  11.085  1.00 10.00      A   
ATOM   3911  N   ASP A 413      -5.359 -34.118  11.502  1.00 10.00      A   
ATOM   3912  HN  ASP A 413      -6.214 -34.420  11.117  1.00 10.00      A   
ATOM   3913  CA  ASP A 413      -5.232 -34.028  12.949  1.00 10.00      A   
ATOM   3914  CB  ASP A 413      -6.589 -34.319  13.595  1.00 10.00      A   
ATOM   3915  CG  ASP A 413      -6.563 -34.225  15.104  1.00 10.00      A   
ATOM   3916  OD1 ASP A 413      -6.220 -35.228  15.757  1.00 10.00      A   
ATOM   3917  OD2 ASP A 413      -6.906 -33.158  15.641  1.00 10.00      A   
ATOM   3918  C   ASP A 413      -4.187 -35.047  13.413  1.00 10.00      A   
ATOM   3919  O   ASP A 413      -4.282 -36.225  13.089  1.00 10.00      A   
ATOM   3920  N   TYR A 414      -3.189 -34.596  14.160  1.00 10.00      A   
ATOM   3921  HN  TYR A 414      -3.166 -33.648  14.405  1.00 10.00      A   
ATOM   3922  CA  TYR A 414      -2.110 -35.481  14.610  1.00 10.00      A   
ATOM   3923  CB  TYR A 414      -0.839 -34.691  14.957  1.00 10.00      A   
ATOM   3924  CG  TYR A 414      -0.968 -33.762  16.146  1.00 10.00      A   
ATOM   3925  CD1 TYR A 414      -0.687 -34.205  17.433  1.00 10.00      A   
ATOM   3926  CD2 TYR A 414      -1.364 -32.442  15.982  1.00 10.00      A   
ATOM   3927  CE1 TYR A 414      -0.799 -33.360  18.520  1.00 10.00      A   
ATOM   3928  CE2 TYR A 414      -1.479 -31.591  17.062  1.00 10.00      A   
ATOM   3929  CZ  TYR A 414      -1.198 -32.054  18.329  1.00 10.00      A   
ATOM   3930  OH  TYR A 414      -1.308 -31.207  19.409  1.00 10.00      A   
ATOM   3931  HH  TYR A 414      -1.929 -30.482  19.194  1.00 10.00      A   
ATOM   3932  C   TYR A 414      -2.498 -36.445  15.735  1.00 10.00      A   
ATOM   3933  O   TYR A 414      -1.687 -37.273  16.150  1.00 10.00      A   
ATOM   3934  N   LEU A 415      -3.721 -36.354  16.230  1.00 10.00      A   
ATOM   3935  HN  LEU A 415      -4.346 -35.682  15.869  1.00 10.00      A   
ATOM   3936  CA  LEU A 415      -4.164 -37.241  17.300  1.00 10.00      A   
ATOM   3937  CB  LEU A 415      -4.825 -36.440  18.423  1.00 10.00      A   
ATOM   3938  CG  LEU A 415      -3.916 -35.490  19.205  1.00 10.00      A   
ATOM   3939  CD1 LEU A 415      -4.746 -34.560  20.072  1.00 10.00      A   
ATOM   3940  CD2 LEU A 415      -2.928 -36.270  20.059  1.00 10.00      A   
ATOM   3941  C   LEU A 415      -5.135 -38.288  16.768  1.00 10.00      A   
ATOM   3942  O   LEU A 415      -4.942 -39.490  16.962  1.00 10.00      A   
ATOM   3943  N   THR A 416      -6.162 -37.820  16.077  1.00 10.00      A   
ATOM   3944  HN  THR A 416      -6.234 -36.845  15.937  1.00 10.00      A   
ATOM   3945  CA  THR A 416      -7.184 -38.698  15.521  1.00 10.00      A   
ATOM   3946  CB  THR A 416      -8.572 -38.027  15.563  1.00 10.00      A   
ATOM   3947  OG1 THR A 416      -8.472 -36.666  15.105  1.00 10.00      A   
ATOM   3948  HG1 THR A 416      -7.732 -36.222  15.551  1.00 10.00      A   
ATOM   3949  CG2 THR A 416      -9.124 -38.041  16.982  1.00 10.00      A   
ATOM   3950  C   THR A 416      -6.852 -39.121  14.090  1.00 10.00      A   
ATOM   3951  O   THR A 416      -7.446 -40.060  13.554  1.00 10.00      A   
ATOM   3952  N   LEU A 417      -5.894 -38.416  13.485  1.00 10.00      A   
ATOM   3953  HN  LEU A 417      -5.462 -37.688  13.981  1.00 10.00      A   
ATOM   3954  CA  LEU A 417      -5.454 -38.679  12.111  1.00 10.00      A   
ATOM   3955  CB  LEU A 417      -4.851 -40.079  11.963  1.00 10.00      A   
ATOM   3956  CG  LEU A 417      -3.487 -40.300  12.623  1.00 10.00      A   
ATOM   3957  CD1 LEU A 417      -2.998 -41.719  12.386  1.00 10.00      A   
ATOM   3958  CD2 LEU A 417      -2.470 -39.287  12.119  1.00 10.00      A   
ATOM   3959  C   LEU A 417      -6.569 -38.441  11.094  1.00 10.00      A   
ATOM   3960  O   LEU A 417      -6.506 -38.914   9.961  1.00 10.00      A   
ATOM   3961  N   GLU A 418      -7.578 -37.687  11.500  1.00 10.00      A   
ATOM   3962  HN  GLU A 418      -7.557 -37.310  12.401  1.00 10.00      A   
ATOM   3963  CA  GLU A 418      -8.709 -37.388  10.636  1.00 10.00      A   
ATOM   3964  CB  GLU A 418     -10.018 -37.533  11.413  1.00 10.00      A   
ATOM   3965  CG  GLU A 418     -10.386 -38.964  11.760  1.00 10.00      A   
ATOM   3966  CD  GLU A 418     -11.859 -39.111  12.065  1.00 10.00      A   
ATOM   3967  OE1 GLU A 418     -12.661 -39.164  11.107  1.00 10.00      A   
ATOM   3968  OE2 GLU A 418     -12.225 -39.160  13.262  1.00 10.00      A   
ATOM   3969  C   GLU A 418      -8.597 -35.978  10.071  1.00 10.00      A   
ATOM   3970  O   GLU A 418      -7.911 -35.129  10.643  1.00 10.00      A   
ATOM   3971  N   PRO A 419      -9.254 -35.714   8.931  1.00 10.00      A   
ATOM   3972  CA  PRO A 419      -9.241 -34.389   8.296  1.00 10.00      A   
ATOM   3973  CB  PRO A 419     -10.140 -34.580   7.068  1.00 10.00      A   
ATOM   3974  CG  PRO A 419     -10.143 -36.047   6.814  1.00 10.00      A   
ATOM   3975  CD  PRO A 419     -10.048 -36.690   8.162  1.00 10.00      A   
ATOM   3976  C   PRO A 419      -9.832 -33.327   9.224  1.00 10.00      A   
ATOM   3977  O   PRO A 419     -10.655 -33.636  10.090  1.00 10.00      A   
ATOM   3978  N   LEU A 420      -9.439 -32.075   9.027  1.00 10.00      A   
ATOM   3979  HN  LEU A 420      -8.815 -31.874   8.291  1.00 10.00      A   
ATOM   3980  CA  LEU A 420      -9.926 -30.983   9.869  1.00 10.00      A   
ATOM   3981  CB  LEU A 420      -8.868 -29.884   9.991  1.00 10.00      A   
ATOM   3982  CG  LEU A 420      -7.487 -30.316  10.501  1.00 10.00      A   
ATOM   3983  CD1 LEU A 420      -6.516 -29.147  10.480  1.00 10.00      A   
ATOM   3984  CD2 LEU A 420      -7.579 -30.907  11.898  1.00 10.00      A   
ATOM   3985  C   LEU A 420     -11.242 -30.408   9.342  1.00 10.00      A   
ATOM   3986  O   LEU A 420     -11.595 -29.262   9.632  1.00 10.00      A   
ATOM   3987  N   ASP A 421     -11.962 -31.218   8.575  1.00 10.00      A   
ATOM   3988  HN  ASP A 421     -11.611 -32.111   8.376  1.00 10.00      A   
ATOM   3989  CA  ASP A 421     -13.244 -30.814   7.995  1.00 10.00      A   
ATOM   3990  CB  ASP A 421     -13.864 -31.967   7.193  1.00 10.00      A   
ATOM   3991  CG  ASP A 421     -13.181 -32.217   5.865  1.00 10.00      A   
ATOM   3992  OD1 ASP A 421     -13.869 -32.212   4.823  1.00 10.00      A   
ATOM   3993  OD2 ASP A 421     -11.957 -32.431   5.849  1.00 10.00      A   
ATOM   3994  C   ASP A 421     -14.229 -30.361   9.070  1.00 10.00      A   
ATOM   3995  O   ASP A 421     -14.934 -29.364   8.900  1.00 10.00      A   
ATOM   3996  N   ILE A 422     -14.268 -31.096  10.174  1.00 10.00      A   
ATOM   3997  HN  ILE A 422     -13.670 -31.864  10.253  1.00 10.00      A   
ATOM   3998  CA  ILE A 422     -15.170 -30.781  11.278  1.00 10.00      A   
ATOM   3999  CB  ILE A 422     -15.387 -31.981  12.228  1.00 10.00      A   
ATOM   4000  CG1 ILE A 422     -14.074 -32.739  12.461  1.00 10.00      A   
ATOM   4001  CG2 ILE A 422     -16.468 -32.905  11.685  1.00 10.00      A   
ATOM   4002  CD1 ILE A 422     -14.133 -33.736  13.600  1.00 10.00      A   
ATOM   4003  C   ILE A 422     -14.684 -29.575  12.073  1.00 10.00      A   
ATOM   4004  O   ILE A 422     -15.488 -28.739  12.491  1.00 10.00      A   
ATOM   4005  N   GLY A 423     -13.368 -29.485  12.264  1.00 10.00      A   
ATOM   4006  HN  GLY A 423     -12.780 -30.183  11.899  1.00 10.00      A   
ATOM   4007  CA  GLY A 423     -12.791 -28.376  13.002  1.00 10.00      A   
ATOM   4008  C   GLY A 423     -13.073 -27.049  12.328  1.00 10.00      A   
ATOM   4009  O   GLY A 423     -13.523 -26.099  12.970  1.00 10.00      A   
ATOM   4010  N   PHE A 424     -12.822 -26.993  11.025  1.00 10.00      A   
ATOM   4011  HN  PHE A 424     -12.462 -27.790  10.569  1.00 10.00      A   
ATOM   4012  CA  PHE A 424     -13.065 -25.781  10.252  1.00 10.00      A   
ATOM   4013  CB  PHE A 424     -12.455 -25.898   8.853  1.00 10.00      A   
ATOM   4014  CG  PHE A 424     -10.989 -25.582   8.798  1.00 10.00      A   
ATOM   4015  CD1 PHE A 424     -10.098 -26.466   8.217  1.00 10.00      A   
ATOM   4016  CD2 PHE A 424     -10.503 -24.398   9.326  1.00 10.00      A   
ATOM   4017  CE1 PHE A 424      -8.750 -26.176   8.161  1.00 10.00      A   
ATOM   4018  CE2 PHE A 424      -9.157 -24.100   9.275  1.00 10.00      A   
ATOM   4019  CZ  PHE A 424      -8.277 -24.990   8.692  1.00 10.00      A   
ATOM   4020  C   PHE A 424     -14.562 -25.511  10.158  1.00 10.00      A   
ATOM   4021  O   PHE A 424     -14.994 -24.364  10.024  1.00 10.00      A   
ATOM   4022  N   GLY A 425     -15.348 -26.583  10.250  1.00 10.00      A   
ATOM   4023  HN  GLY A 425     -14.938 -27.467  10.364  1.00 10.00      A   
ATOM   4024  CA  GLY A 425     -16.791 -26.466  10.188  1.00 10.00      A   
ATOM   4025  C   GLY A 425     -17.335 -25.652  11.339  1.00 10.00      A   
ATOM   4026  O   GLY A 425     -18.343 -24.959  11.200  1.00 10.00      A   
ATOM   4027  N   ALA A 426     -16.665 -25.732  12.481  1.00 10.00      A   
ATOM   4028  HN  ALA A 426     -15.867 -26.302  12.530  1.00 10.00      A   
ATOM   4029  CA  ALA A 426     -17.077 -24.989  13.659  1.00 10.00      A   
ATOM   4030  CB  ALA A 426     -16.369 -25.523  14.897  1.00 10.00      A   
ATOM   4031  C   ALA A 426     -16.782 -23.506  13.478  1.00 10.00      A   
ATOM   4032  O   ALA A 426     -17.500 -22.655  13.995  1.00 10.00      A   
ATOM   4033  N   ILE A 427     -15.730 -23.206  12.719  1.00 10.00      A   
ATOM   4034  HN  ILE A 427     -15.215 -23.932  12.311  1.00 10.00      A   
ATOM   4035  CA  ILE A 427     -15.329 -21.828  12.466  1.00 10.00      A   
ATOM   4036  CB  ILE A 427     -14.042 -21.759  11.611  1.00 10.00      A   
ATOM   4037  CG1 ILE A 427     -12.926 -22.623  12.216  1.00 10.00      A   
ATOM   4038  CG2 ILE A 427     -13.580 -20.318  11.435  1.00 10.00      A   
ATOM   4039  CD1 ILE A 427     -12.392 -22.122  13.539  1.00 10.00      A   
ATOM   4040  C   ILE A 427     -16.443 -21.075  11.751  1.00 10.00      A   
ATOM   4041  O   ILE A 427     -16.957 -20.084  12.257  1.00 10.00      A   
ATOM   4042  N   VAL A 428     -16.841 -21.576  10.590  1.00 10.00      A   
ATOM   4043  HN  VAL A 428     -16.415 -22.396  10.254  1.00 10.00      A   
ATOM   4044  CA  VAL A 428     -17.889 -20.933   9.797  1.00 10.00      A   
ATOM   4045  CB  VAL A 428     -17.992 -21.539   8.379  1.00 10.00      A   
ATOM   4046  CG1 VAL A 428     -16.728 -21.263   7.581  1.00 10.00      A   
ATOM   4047  CG2 VAL A 428     -18.264 -23.032   8.445  1.00 10.00      A   
ATOM   4048  C   VAL A 428     -19.260 -20.993  10.479  1.00 10.00      A   
ATOM   4049  O   VAL A 428     -20.153 -20.195  10.180  1.00 10.00      A   
ATOM   4050  N   GLU A 429     -19.417 -21.939  11.394  1.00 10.00      A   
ATOM   4051  HN  GLU A 429     -18.668 -22.541  11.588  1.00 10.00      A   
ATOM   4052  CA  GLU A 429     -20.674 -22.114  12.108  1.00 10.00      A   
ATOM   4053  CB  GLU A 429     -20.794 -23.539  12.646  1.00 10.00      A   
ATOM   4054  CG  GLU A 429     -22.215 -23.943  13.000  1.00 10.00      A   
ATOM   4055  CD  GLU A 429     -22.268 -25.077  13.998  1.00 10.00      A   
ATOM   4056  OE1 GLU A 429     -22.113 -26.245  13.587  1.00 10.00      A   
ATOM   4057  OE2 GLU A 429     -22.473 -24.806  15.200  1.00 10.00      A   
ATOM   4058  C   GLU A 429     -20.831 -21.107  13.246  1.00 10.00      A   
ATOM   4059  O   GLU A 429     -21.951 -20.798  13.659  1.00 10.00      A   
ATOM   4060  N   HIS A 430     -19.714 -20.598  13.753  1.00 10.00      A   
ATOM   4061  HN  HIS A 430     -18.845 -20.878  13.385  1.00 10.00      A   
ATOM   4062  CA  HIS A 430     -19.752 -19.635  14.848  1.00 10.00      A   
ATOM   4063  CB  HIS A 430     -18.825 -20.059  15.991  1.00 10.00      A   
ATOM   4064  CG  HIS A 430     -19.334 -21.220  16.790  1.00 10.00      A   
ATOM   4065  ND1 HIS A 430     -20.023 -21.037  17.968  1.00 10.00      A   
ATOM   4066  CD2 HIS A 430     -19.245 -22.546  16.526  1.00 10.00      A   
ATOM   4067  CE1 HIS A 430     -20.339 -22.249  18.389  1.00 10.00      A   
ATOM   4068  NE2 HIS A 430     -19.889 -23.188  17.549  1.00 10.00      A   
ATOM   4069  HE2 HIS A 430     -20.012 -24.157  17.638  1.00 10.00      A   
ATOM   4070  C   HIS A 430     -19.403 -18.234  14.367  1.00 10.00      A   
ATOM   4071  O   HIS A 430     -20.074 -17.261  14.720  1.00 10.00      A   
ATOM   4072  N   CYS A 431     -18.356 -18.131  13.560  1.00 10.00      A   
ATOM   4073  HN  CYS A 431     -17.858 -18.942  13.309  1.00 10.00      A   
ATOM   4074  CA  CYS A 431     -17.926 -16.848  13.028  1.00 10.00      A   
ATOM   4075  CB  CYS A 431     -16.459 -16.908  12.596  1.00 10.00      A   
ATOM   4076  SG  CYS A 431     -15.365 -17.688  13.807  1.00 10.00      A   
ATOM   4077  HG  CYS A 431     -16.044 -17.828  14.938  1.00 10.00      A   
ATOM   4078  C   CYS A 431     -18.820 -16.433  11.867  1.00 10.00      A   
ATOM   4079  O   CYS A 431     -18.613 -16.845  10.723  1.00 10.00      A   
ATOM   4080  N   LYS A 432     -19.833 -15.639  12.174  1.00 10.00      A   
ATOM   4081  HN  LYS A 432     -19.952 -15.354  13.106  1.00 10.00      A   
ATOM   4082  CA  LYS A 432     -20.770 -15.177  11.165  1.00 10.00      A   
ATOM   4083  CB  LYS A 432     -22.065 -14.688  11.821  1.00 10.00      A   
ATOM   4084  CG  LYS A 432     -22.694 -15.678  12.790  1.00 10.00      A   
ATOM   4085  CD  LYS A 432     -23.183 -16.923  12.068  1.00 10.00      A   
ATOM   4086  CE  LYS A 432     -23.677 -17.984  13.042  1.00 10.00      A   
ATOM   4087  NZ  LYS A 432     -24.928 -17.572  13.733  1.00 10.00      A   
ATOM   4088  HZ1 LYS A 432     -24.790 -16.655  14.201  1.00 10.00      A   
ATOM   4089  HZ2 LYS A 432     -25.192 -18.273  14.451  1.00 10.00      A   
ATOM   4090  HZ3 LYS A 432     -25.708 -17.486  13.049  1.00 10.00      A   
ATOM   4091  C   LYS A 432     -20.153 -14.065  10.330  1.00 10.00      A   
ATOM   4092  O   LYS A 432     -20.404 -13.964   9.131  1.00 10.00      A   
ATOM   4093  N   ASP A 433     -19.325 -13.251  10.969  1.00 10.00      A   
ATOM   4094  HN  ASP A 433     -19.161 -13.397  11.929  1.00 10.00      A   
ATOM   4095  CA  ASP A 433     -18.665 -12.134  10.302  1.00 10.00      A   
ATOM   4096  CB  ASP A 433     -18.282 -11.065  11.327  1.00 10.00      A   
ATOM   4097  CG  ASP A 433     -19.414 -10.107  11.616  1.00 10.00      A   
ATOM   4098  OD1 ASP A 433     -20.151 -10.323  12.604  1.00 10.00      A   
ATOM   4099  OD2 ASP A 433     -19.581  -9.136  10.849  1.00 10.00      A   
ATOM   4100  C   ASP A 433     -17.426 -12.575   9.529  1.00 10.00      A   
ATOM   4101  O   ASP A 433     -16.638 -11.745   9.080  1.00 10.00      A   
ATOM   4102  N   LEU A 434     -17.259 -13.878   9.371  1.00 10.00      A   
ATOM   4103  HN  LEU A 434     -17.926 -14.492   9.744  1.00 10.00      A   
ATOM   4104  CA  LEU A 434     -16.118 -14.416   8.652  1.00 10.00      A   
ATOM   4105  CB  LEU A 434     -16.000 -15.925   8.887  1.00 10.00      A   
ATOM   4106  CG  LEU A 434     -14.783 -16.616   8.274  1.00 10.00      A   
ATOM   4107  CD1 LEU A 434     -13.501 -16.108   8.912  1.00 10.00      A   
ATOM   4108  CD2 LEU A 434     -14.899 -18.123   8.426  1.00 10.00      A   
ATOM   4109  C   LEU A 434     -16.231 -14.117   7.160  1.00 10.00      A   
ATOM   4110  O   LEU A 434     -17.020 -14.740   6.449  1.00 10.00      A   
ATOM   4111  N   ARG A 435     -15.458 -13.140   6.704  1.00 10.00      A   
ATOM   4112  HN  ARG A 435     -14.873 -12.663   7.335  1.00 10.00      A   
ATOM   4113  CA  ARG A 435     -15.458 -12.752   5.299  1.00 10.00      A   
ATOM   4114  CB  ARG A 435     -15.426 -11.230   5.147  1.00 10.00      A   
ATOM   4115  CG  ARG A 435     -16.355 -10.472   6.079  1.00 10.00      A   
ATOM   4116  CD  ARG A 435     -16.141  -8.973   5.954  1.00 10.00      A   
ATOM   4117  NE  ARG A 435     -14.725  -8.638   5.779  1.00 10.00      A   
ATOM   4118  HE  ARG A 435     -14.176  -9.265   5.253  1.00 10.00      A   
ATOM   4119  CZ  ARG A 435     -14.140  -7.553   6.267  1.00 10.00      A   
ATOM   4120  NH1 ARG A 435     -14.831  -6.667   6.980  1.00 10.00      A   
ATOM   4121 HH11 ARG A 435     -15.845  -6.811   7.170  1.00 10.00      A   
ATOM   4122 HH12 ARG A 435     -14.352  -5.818   7.353  1.00 10.00      A   
ATOM   4123  NH2 ARG A 435     -12.852  -7.358   6.043  1.00 10.00      A   
ATOM   4124 HH21 ARG A 435     -12.367  -6.510   6.408  1.00 10.00      A   
ATOM   4125 HH22 ARG A 435     -12.302  -8.054   5.489  1.00 10.00      A   
ATOM   4126  C   ARG A 435     -14.263 -13.350   4.571  1.00 10.00      A   
ATOM   4127  O   ARG A 435     -14.375 -13.778   3.425  1.00 10.00      A   
ATOM   4128  N   ARG A 436     -13.118 -13.386   5.241  1.00 10.00      A   
ATOM   4129  HN  ARG A 436     -13.091 -13.067   6.169  1.00 10.00      A   
ATOM   4130  CA  ARG A 436     -11.905 -13.916   4.641  1.00 10.00      A   
ATOM   4131  CB  ARG A 436     -10.786 -12.872   4.698  1.00 10.00      A   
ATOM   4132  CG  ARG A 436      -9.908 -12.833   3.461  1.00 10.00      A   
ATOM   4133  CD  ARG A 436      -9.729 -11.410   2.958  1.00 10.00      A   
ATOM   4134  NE  ARG A 436      -8.860 -11.364   1.788  1.00 10.00      A   
ATOM   4135  HE  ARG A 436      -9.280 -11.522   0.908  1.00 10.00      A   
ATOM   4136  CZ  ARG A 436      -7.555 -11.115   1.841  1.00 10.00      A   
ATOM   4137  NH1 ARG A 436      -6.963 -10.873   2.997  1.00 10.00      A   
ATOM   4138 HH11 ARG A 436      -5.931 -10.679   3.018  1.00 10.00      A   
ATOM   4139 HH12 ARG A 436      -7.511 -10.867   3.885  1.00 10.00      A   
ATOM   4140  NH2 ARG A 436      -6.830 -11.098   0.734  1.00 10.00      A   
ATOM   4141 HH21 ARG A 436      -7.272 -11.273  -0.189  1.00 10.00      A   
ATOM   4142 HH22 ARG A 436      -5.800 -10.915   0.792  1.00 10.00      A   
ATOM   4143  C   ARG A 436     -11.489 -15.195   5.348  1.00 10.00      A   
ATOM   4144  O   ARG A 436     -11.198 -15.185   6.547  1.00 10.00      A   
ATOM   4145  N   LEU A 437     -11.474 -16.293   4.607  1.00 10.00      A   
ATOM   4146  HN  LEU A 437     -11.707 -16.232   3.651  1.00 10.00      A   
ATOM   4147  CA  LEU A 437     -11.112 -17.587   5.168  1.00 10.00      A   
ATOM   4148  CB  LEU A 437     -12.357 -18.478   5.290  1.00 10.00      A   
ATOM   4149  CG  LEU A 437     -12.129 -19.912   5.783  1.00 10.00      A   
ATOM   4150  CD1 LEU A 437     -11.683 -19.925   7.238  1.00 10.00      A   
ATOM   4151  CD2 LEU A 437     -13.384 -20.752   5.597  1.00 10.00      A   
ATOM   4152  C   LEU A 437     -10.044 -18.286   4.334  1.00 10.00      A   
ATOM   4153  O   LEU A 437     -10.177 -18.420   3.116  1.00 10.00      A   
ATOM   4154  N   SER A 438      -8.979 -18.709   4.999  1.00 10.00      A   
ATOM   4155  HN  SER A 438      -8.913 -18.525   5.961  1.00 10.00      A   
ATOM   4156  CA  SER A 438      -7.891 -19.420   4.344  1.00 10.00      A   
ATOM   4157  CB  SER A 438      -6.568 -18.688   4.579  1.00 10.00      A   
ATOM   4158  OG  SER A 438      -6.735 -17.288   4.423  1.00 10.00      A   
ATOM   4159  HG  SER A 438      -5.950 -16.912   3.993  1.00 10.00      A   
ATOM   4160  C   SER A 438      -7.829 -20.847   4.894  1.00 10.00      A   
ATOM   4161  O   SER A 438      -7.749 -21.046   6.108  1.00 10.00      A   
ATOM   4162  N   LEU A 439      -7.877 -21.840   4.006  1.00 10.00      A   
ATOM   4163  HN  LEU A 439      -7.910 -21.630   3.048  1.00 10.00      A   
ATOM   4164  CA  LEU A 439      -7.859 -23.235   4.426  1.00 10.00      A   
ATOM   4165  CB  LEU A 439      -8.988 -24.009   3.747  1.00 10.00      A   
ATOM   4166  CG  LEU A 439     -10.413 -23.523   4.011  1.00 10.00      A   
ATOM   4167  CD1 LEU A 439     -11.397 -24.306   3.160  1.00 10.00      A   
ATOM   4168  CD2 LEU A 439     -10.762 -23.649   5.488  1.00 10.00      A   
ATOM   4169  C   LEU A 439      -6.530 -23.918   4.123  1.00 10.00      A   
ATOM   4170  O   LEU A 439      -5.797 -23.517   3.219  1.00 10.00      A   
ATOM   4171  N   SER A 440      -6.237 -24.961   4.887  1.00 10.00      A   
ATOM   4172  HN  SER A 440      -6.857 -25.216   5.601  1.00 10.00      A   
ATOM   4173  CA  SER A 440      -5.018 -25.737   4.713  1.00 10.00      A   
ATOM   4174  CB  SER A 440      -3.797 -24.936   5.168  1.00 10.00      A   
ATOM   4175  OG  SER A 440      -4.007 -24.365   6.448  1.00 10.00      A   
ATOM   4176  HG  SER A 440      -4.411 -23.491   6.349  1.00 10.00      A   
ATOM   4177  C   SER A 440      -5.123 -27.054   5.478  1.00 10.00      A   
ATOM   4178  O   SER A 440      -6.015 -27.220   6.313  1.00 10.00      A   
ATOM   4179  N   GLY A 441      -4.233 -27.994   5.176  1.00 10.00      A   
ATOM   4180  HN  GLY A 441      -3.562 -27.816   4.482  1.00 10.00      A   
ATOM   4181  CA  GLY A 441      -4.252 -29.280   5.847  1.00 10.00      A   
ATOM   4182  C   GLY A 441      -5.061 -30.309   5.084  1.00 10.00      A   
ATOM   4183  O   GLY A 441      -5.427 -30.088   3.927  1.00 10.00      A   
ATOM   4184  N   LEU A 442      -5.337 -31.440   5.722  1.00 10.00      A   
ATOM   4185  HN  LEU A 442      -5.023 -31.558   6.648  1.00 10.00      A   
ATOM   4186  CA  LEU A 442      -6.111 -32.497   5.087  1.00 10.00      A   
ATOM   4187  CB  LEU A 442      -5.849 -33.863   5.727  1.00 10.00      A   
ATOM   4188  CG  LEU A 442      -6.391 -35.076   4.958  1.00 10.00      A   
ATOM   4189  CD1 LEU A 442      -5.599 -35.305   3.683  1.00 10.00      A   
ATOM   4190  CD2 LEU A 442      -6.391 -36.325   5.826  1.00 10.00      A   
ATOM   4191  C   LEU A 442      -7.587 -32.163   5.154  1.00 10.00      A   
ATOM   4192  O   LEU A 442      -8.181 -32.143   6.231  1.00 10.00      A   
ATOM   4193  N   LEU A 443      -8.169 -31.887   4.004  1.00 10.00      A   
ATOM   4194  HN  LEU A 443      -7.640 -31.913   3.180  1.00 10.00      A   
ATOM   4195  CA  LEU A 443      -9.575 -31.542   3.928  1.00 10.00      A   
ATOM   4196  CB  LEU A 443      -9.736 -30.037   3.701  1.00 10.00      A   
ATOM   4197  CG  LEU A 443      -9.277 -29.124   4.839  1.00 10.00      A   
ATOM   4198  CD1 LEU A 443      -9.244 -27.675   4.382  1.00 10.00      A   
ATOM   4199  CD2 LEU A 443     -10.185 -29.283   6.046  1.00 10.00      A   
ATOM   4200  C   LEU A 443     -10.253 -32.301   2.798  1.00 10.00      A   
ATOM   4201  O   LEU A 443      -9.682 -32.463   1.715  1.00 10.00      A   
ATOM   4202  N   THR A 444     -11.457 -32.775   3.055  1.00 10.00      A   
ATOM   4203  HN  THR A 444     -11.846 -32.632   3.950  1.00 10.00      A   
ATOM   4204  CA  THR A 444     -12.221 -33.496   2.053  1.00 10.00      A   
ATOM   4205  CB  THR A 444     -12.819 -34.804   2.615  1.00 10.00      A   
ATOM   4206  OG1 THR A 444     -13.347 -34.585   3.932  1.00 10.00      A   
ATOM   4207  HG1 THR A 444     -13.378 -33.629   4.122  1.00 10.00      A   
ATOM   4208  CG2 THR A 444     -11.753 -35.889   2.682  1.00 10.00      A   
ATOM   4209  C   THR A 444     -13.325 -32.600   1.486  1.00 10.00      A   
ATOM   4210  O   THR A 444     -13.246 -31.377   1.581  1.00 10.00      A   
ATOM   4211  N   ASP A 445     -14.350 -33.200   0.902  1.00 10.00      A   
ATOM   4212  HN  ASP A 445     -14.366 -34.175   0.846  1.00 10.00      A   
ATOM   4213  CA  ASP A 445     -15.453 -32.431   0.326  1.00 10.00      A   
ATOM   4214  CB  ASP A 445     -16.148 -33.226  -0.781  1.00 10.00      A   
ATOM   4215  CG  ASP A 445     -15.574 -32.939  -2.154  1.00 10.00      A   
ATOM   4216  OD1 ASP A 445     -16.169 -33.374  -3.158  1.00 10.00      A   
ATOM   4217  OD2 ASP A 445     -14.519 -32.282  -2.235  1.00 10.00      A   
ATOM   4218  C   ASP A 445     -16.464 -32.028   1.392  1.00 10.00      A   
ATOM   4219  O   ASP A 445     -17.400 -31.271   1.127  1.00 10.00      A   
ATOM   4220  N   LYS A 446     -16.259 -32.525   2.604  1.00 10.00      A   
ATOM   4221  HN  LYS A 446     -15.478 -33.094   2.759  1.00 10.00      A   
ATOM   4222  CA  LYS A 446     -17.157 -32.238   3.708  1.00 10.00      A   
ATOM   4223  CB  LYS A 446     -16.983 -33.250   4.844  1.00 10.00      A   
ATOM   4224  CG  LYS A 446     -18.248 -33.470   5.660  1.00 10.00      A   
ATOM   4225  CD  LYS A 446     -19.404 -33.901   4.768  1.00 10.00      A   
ATOM   4226  CE  LYS A 446     -20.683 -34.116   5.560  1.00 10.00      A   
ATOM   4227  NZ  LYS A 446     -21.805 -34.522   4.676  1.00 10.00      A   
ATOM   4228  HZ1 LYS A 446     -22.669 -34.683   5.235  1.00 10.00      A   
ATOM   4229  HZ2 LYS A 446     -21.563 -35.397   4.172  1.00 10.00      A   
ATOM   4230  HZ3 LYS A 446     -21.996 -33.770   3.973  1.00 10.00      A   
ATOM   4231  C   LYS A 446     -16.978 -30.813   4.210  1.00 10.00      A   
ATOM   4232  O   LYS A 446     -17.958 -30.118   4.475  1.00 10.00      A   
ATOM   4233  N   VAL A 447     -15.730 -30.385   4.337  1.00 10.00      A   
ATOM   4234  HN  VAL A 447     -14.988 -31.008   4.141  1.00 10.00      A   
ATOM   4235  CA  VAL A 447     -15.417 -29.035   4.795  1.00 10.00      A   
ATOM   4236  CB  VAL A 447     -13.886 -28.783   4.886  1.00 10.00      A   
ATOM   4237  CG1 VAL A 447     -13.201 -28.966   3.541  1.00 10.00      A   
ATOM   4238  CG2 VAL A 447     -13.581 -27.408   5.461  1.00 10.00      A   
ATOM   4239  C   VAL A 447     -16.086 -27.986   3.902  1.00 10.00      A   
ATOM   4240  O   VAL A 447     -16.677 -27.022   4.392  1.00 10.00      A   
ATOM   4241  N   PHE A 448     -16.041 -28.214   2.596  1.00 10.00      A   
ATOM   4242  HN  PHE A 448     -15.603 -29.028   2.271  1.00 10.00      A   
ATOM   4243  CA  PHE A 448     -16.627 -27.293   1.635  1.00 10.00      A   
ATOM   4244  CB  PHE A 448     -16.178 -27.645   0.221  1.00 10.00      A   
ATOM   4245  CG  PHE A 448     -14.693 -27.572   0.033  1.00 10.00      A   
ATOM   4246  CD1 PHE A 448     -13.957 -28.722  -0.187  1.00 10.00      A   
ATOM   4247  CD2 PHE A 448     -14.034 -26.356   0.079  1.00 10.00      A   
ATOM   4248  CE1 PHE A 448     -12.590 -28.664  -0.358  1.00 10.00      A   
ATOM   4249  CE2 PHE A 448     -12.667 -26.288  -0.091  1.00 10.00      A   
ATOM   4250  CZ  PHE A 448     -11.942 -27.445  -0.310  1.00 10.00      A   
ATOM   4251  C   PHE A 448     -18.147 -27.281   1.736  1.00 10.00      A   
ATOM   4252  O   PHE A 448     -18.779 -26.238   1.557  1.00 10.00      A   
ATOM   4253  N   GLU A 449     -18.725 -28.437   2.050  1.00 10.00      A   
ATOM   4254  HN  GLU A 449     -18.162 -29.230   2.189  1.00 10.00      A   
ATOM   4255  CA  GLU A 449     -20.172 -28.557   2.194  1.00 10.00      A   
ATOM   4256  CB  GLU A 449     -20.558 -30.011   2.483  1.00 10.00      A   
ATOM   4257  CG  GLU A 449     -22.052 -30.284   2.443  1.00 10.00      A   
ATOM   4258  CD  GLU A 449     -22.431 -31.549   3.186  1.00 10.00      A   
ATOM   4259  OE1 GLU A 449     -22.020 -32.646   2.755  1.00 10.00      A   
ATOM   4260  OE2 GLU A 449     -23.141 -31.452   4.210  1.00 10.00      A   
ATOM   4261  C   GLU A 449     -20.661 -27.646   3.320  1.00 10.00      A   
ATOM   4262  O   GLU A 449     -21.665 -26.944   3.177  1.00 10.00      A   
ATOM   4263  N   TYR A 450     -19.927 -27.646   4.430  1.00 10.00      A   
ATOM   4264  HN  TYR A 450     -19.134 -28.222   4.475  1.00 10.00      A   
ATOM   4265  CA  TYR A 450     -20.270 -26.813   5.580  1.00 10.00      A   
ATOM   4266  CB  TYR A 450     -19.449 -27.202   6.817  1.00 10.00      A   
ATOM   4267  CG  TYR A 450     -19.915 -28.472   7.494  1.00 10.00      A   
ATOM   4268  CD1 TYR A 450     -19.305 -29.688   7.224  1.00 10.00      A   
ATOM   4269  CD2 TYR A 450     -20.969 -28.457   8.401  1.00 10.00      A   
ATOM   4270  CE1 TYR A 450     -19.730 -30.854   7.833  1.00 10.00      A   
ATOM   4271  CE2 TYR A 450     -21.399 -29.617   9.017  1.00 10.00      A   
ATOM   4272  CZ  TYR A 450     -20.777 -30.814   8.728  1.00 10.00      A   
ATOM   4273  OH  TYR A 450     -21.206 -31.976   9.330  1.00 10.00      A   
ATOM   4274  HH  TYR A 450     -20.511 -32.315   9.909  1.00 10.00      A   
ATOM   4275  C   TYR A 450     -20.065 -25.339   5.256  1.00 10.00      A   
ATOM   4276  O   TYR A 450     -20.826 -24.482   5.710  1.00 10.00      A   
ATOM   4277  N   ILE A 451     -19.044 -25.048   4.458  1.00 10.00      A   
ATOM   4278  HN  ILE A 451     -18.472 -25.774   4.129  1.00 10.00      A   
ATOM   4279  CA  ILE A 451     -18.745 -23.678   4.061  1.00 10.00      A   
ATOM   4280  CB  ILE A 451     -17.477 -23.596   3.183  1.00 10.00      A   
ATOM   4281  CG1 ILE A 451     -16.237 -23.979   3.990  1.00 10.00      A   
ATOM   4282  CG2 ILE A 451     -17.313 -22.199   2.598  1.00 10.00      A   
ATOM   4283  CD1 ILE A 451     -14.980 -24.094   3.153  1.00 10.00      A   
ATOM   4284  C   ILE A 451     -19.925 -23.060   3.315  1.00 10.00      A   
ATOM   4285  O   ILE A 451     -20.387 -21.976   3.661  1.00 10.00      A   
ATOM   4286  N   GLY A 452     -20.444 -23.772   2.323  1.00 10.00      A   
ATOM   4287  HN  GLY A 452     -20.064 -24.653   2.110  1.00 10.00      A   
ATOM   4288  CA  GLY A 452     -21.561 -23.260   1.550  1.00 10.00      A   
ATOM   4289  C   GLY A 452     -22.858 -23.178   2.341  1.00 10.00      A   
ATOM   4290  O   GLY A 452     -23.856 -22.629   1.864  1.00 10.00      A   
ATOM   4291  N   THR A 453     -22.850 -23.708   3.553  1.00 10.00      A   
ATOM   4292  HN  THR A 453     -22.023 -24.111   3.896  1.00 10.00      A   
ATOM   4293  CA  THR A 453     -24.038 -23.693   4.388  1.00 10.00      A   
ATOM   4294  CB  THR A 453     -24.257 -25.066   5.050  1.00 10.00      A   
ATOM   4295  OG1 THR A 453     -24.125 -26.092   4.055  1.00 10.00      A   
ATOM   4296  HG1 THR A 453     -23.208 -26.398   4.020  1.00 10.00      A   
ATOM   4297  CG2 THR A 453     -25.641 -25.149   5.680  1.00 10.00      A   
ATOM   4298  C   THR A 453     -23.963 -22.614   5.468  1.00 10.00      A   
ATOM   4299  O   THR A 453     -24.927 -21.882   5.694  1.00 10.00      A   
ATOM   4300  N   TYR A 454     -22.809 -22.495   6.116  1.00 10.00      A   
ATOM   4301  HN  TYR A 454     -22.054 -23.073   5.865  1.00 10.00      A   
ATOM   4302  CA  TYR A 454     -22.650 -21.525   7.195  1.00 10.00      A   
ATOM   4303  CB  TYR A 454     -21.971 -22.169   8.402  1.00 10.00      A   
ATOM   4304  CG  TYR A 454     -22.700 -23.374   8.952  1.00 10.00      A   
ATOM   4305  CD1 TYR A 454     -22.102 -24.627   8.966  1.00 10.00      A   
ATOM   4306  CD2 TYR A 454     -23.992 -23.260   9.455  1.00 10.00      A   
ATOM   4307  CE1 TYR A 454     -22.767 -25.731   9.464  1.00 10.00      A   
ATOM   4308  CE2 TYR A 454     -24.664 -24.358   9.958  1.00 10.00      A   
ATOM   4309  CZ  TYR A 454     -24.047 -25.591   9.959  1.00 10.00      A   
ATOM   4310  OH  TYR A 454     -24.709 -26.692  10.448  1.00 10.00      A   
ATOM   4311  HH  TYR A 454     -25.578 -26.752  10.032  1.00 10.00      A   
ATOM   4312  C   TYR A 454     -21.902 -20.257   6.782  1.00 10.00      A   
ATOM   4313  O   TYR A 454     -22.188 -19.173   7.297  1.00 10.00      A   
ATOM   4314  N   ALA A 455     -20.956 -20.377   5.858  1.00 10.00      A   
ATOM   4315  HN  ALA A 455     -20.781 -21.255   5.449  1.00 10.00      A   
ATOM   4316  CA  ALA A 455     -20.184 -19.218   5.421  1.00 10.00      A   
ATOM   4317  CB  ALA A 455     -18.788 -19.627   4.981  1.00 10.00      A   
ATOM   4318  C   ALA A 455     -20.903 -18.451   4.317  1.00 10.00      A   
ATOM   4319  O   ALA A 455     -20.646 -18.653   3.130  1.00 10.00      A   
ATOM   4320  N   LYS A 456     -21.826 -17.588   4.717  1.00 10.00      A   
ATOM   4321  HN  LYS A 456     -22.005 -17.495   5.679  1.00 10.00      A   
ATOM   4322  CA  LYS A 456     -22.582 -16.785   3.768  1.00 10.00      A   
ATOM   4323  CB  LYS A 456     -24.031 -16.622   4.233  1.00 10.00      A   
ATOM   4324  CG  LYS A 456     -24.797 -17.928   4.356  1.00 10.00      A   
ATOM   4325  CD  LYS A 456     -24.976 -18.598   3.006  1.00 10.00      A   
ATOM   4326  CE  LYS A 456     -25.913 -19.788   3.107  1.00 10.00      A   
ATOM   4327  NZ  LYS A 456     -26.123 -20.443   1.792  1.00 10.00      A   
ATOM   4328  HZ1 LYS A 456     -27.051 -20.915   1.769  1.00 10.00      A   
ATOM   4329  HZ2 LYS A 456     -25.382 -21.152   1.621  1.00 10.00      A   
ATOM   4330  HZ3 LYS A 456     -26.089 -19.736   1.030  1.00 10.00      A   
ATOM   4331  C   LYS A 456     -21.930 -15.420   3.586  1.00 10.00      A   
ATOM   4332  O   LYS A 456     -22.004 -14.820   2.512  1.00 10.00      A   
ATOM   4333  N   LYS A 457     -21.280 -14.945   4.644  1.00 10.00      A   
ATOM   4334  HN  LYS A 457     -21.260 -15.483   5.468  1.00 10.00      A   
ATOM   4335  CA  LYS A 457     -20.595 -13.655   4.627  1.00 10.00      A   
ATOM   4336  CB  LYS A 457     -20.521 -13.064   6.039  1.00 10.00      A   
ATOM   4337  CG  LYS A 457     -21.822 -12.465   6.551  1.00 10.00      A   
ATOM   4338  CD  LYS A 457     -22.177 -11.186   5.809  1.00 10.00      A   
ATOM   4339  CE  LYS A 457     -23.300 -10.430   6.500  1.00 10.00      A   
ATOM   4340  NZ  LYS A 457     -24.517 -11.270   6.679  1.00 10.00      A   
ATOM   4341  HZ1 LYS A 457     -24.724 -11.790   5.804  1.00 10.00      A   
ATOM   4342  HZ2 LYS A 457     -25.334 -10.671   6.912  1.00 10.00      A   
ATOM   4343  HZ3 LYS A 457     -24.371 -11.952   7.451  1.00 10.00      A   
ATOM   4344  C   LYS A 457     -19.187 -13.799   4.065  1.00 10.00      A   
ATOM   4345  O   LYS A 457     -18.472 -12.811   3.895  1.00 10.00      A   
ATOM   4346  N   MET A 458     -18.793 -15.035   3.778  1.00 10.00      A   
ATOM   4347  HN  MET A 458     -19.409 -15.779   3.927  1.00 10.00      A   
ATOM   4348  CA  MET A 458     -17.470 -15.307   3.236  1.00 10.00      A   
ATOM   4349  CB  MET A 458     -17.195 -16.806   3.193  1.00 10.00      A   
ATOM   4350  CG  MET A 458     -15.728 -17.155   3.006  1.00 10.00      A   
ATOM   4351  SD  MET A 458     -15.494 -18.808   2.337  1.00 10.00      A   
ATOM   4352  CE  MET A 458     -16.157 -18.585   0.689  1.00 10.00      A   
ATOM   4353  C   MET A 458     -17.346 -14.709   1.844  1.00 10.00      A   
ATOM   4354  O   MET A 458     -18.106 -15.050   0.937  1.00 10.00      A   
ATOM   4355  N   GLU A 459     -16.390 -13.814   1.690  1.00 10.00      A   
ATOM   4356  HN  GLU A 459     -15.818 -13.597   2.457  1.00 10.00      A   
ATOM   4357  CA  GLU A 459     -16.162 -13.137   0.431  1.00 10.00      A   
ATOM   4358  CB  GLU A 459     -16.043 -11.635   0.673  1.00 10.00      A   
ATOM   4359  CG  GLU A 459     -17.201 -11.070   1.481  1.00 10.00      A   
ATOM   4360  CD  GLU A 459     -17.206  -9.561   1.550  1.00 10.00      A   
ATOM   4361  OE1 GLU A 459     -16.205  -8.940   1.155  1.00 10.00      A   
ATOM   4362  OE2 GLU A 459     -18.222  -8.989   2.000  1.00 10.00      A   
ATOM   4363  C   GLU A 459     -14.929 -13.671  -0.284  1.00 10.00      A   
ATOM   4364  O   GLU A 459     -14.906 -13.760  -1.510  1.00 10.00      A   
ATOM   4365  N   MET A 460     -13.905 -14.022   0.477  1.00 10.00      A   
ATOM   4366  HN  MET A 460     -13.972 -13.928   1.452  1.00 10.00      A   
ATOM   4367  CA  MET A 460     -12.683 -14.556  -0.109  1.00 10.00      A   
ATOM   4368  CB  MET A 460     -11.528 -13.554  -0.044  1.00 10.00      A   
ATOM   4369  CG  MET A 460     -10.184 -14.142  -0.464  1.00 10.00      A   
ATOM   4370  SD  MET A 460      -8.946 -12.886  -0.838  1.00 10.00      A   
ATOM   4371  CE  MET A 460      -7.485 -13.904  -1.042  1.00 10.00      A   
ATOM   4372  C   MET A 460     -12.285 -15.869   0.544  1.00 10.00      A   
ATOM   4373  O   MET A 460     -12.280 -15.990   1.772  1.00 10.00      A   
ATOM   4374  N   LEU A 461     -11.941 -16.842  -0.288  1.00 10.00      A   
ATOM   4375  HN  LEU A 461     -11.951 -16.667  -1.258  1.00 10.00      A   
ATOM   4376  CA  LEU A 461     -11.540 -18.155   0.192  1.00 10.00      A   
ATOM   4377  CB  LEU A 461     -12.695 -19.147   0.029  1.00 10.00      A   
ATOM   4378  CG  LEU A 461     -12.426 -20.594   0.456  1.00 10.00      A   
ATOM   4379  CD1 LEU A 461     -12.161 -20.680   1.950  1.00 10.00      A   
ATOM   4380  CD2 LEU A 461     -13.592 -21.492   0.072  1.00 10.00      A   
ATOM   4381  C   LEU A 461     -10.310 -18.660  -0.555  1.00 10.00      A   
ATOM   4382  O   LEU A 461     -10.296 -18.706  -1.789  1.00 10.00      A   
ATOM   4383  N   SER A 462      -9.279 -19.014   0.193  1.00 10.00      A   
ATOM   4384  HN  SER A 462      -9.339 -18.917   1.169  1.00 10.00      A   
ATOM   4385  CA  SER A 462      -8.054 -19.534  -0.387  1.00 10.00      A   
ATOM   4386  CB  SER A 462      -6.846 -18.835   0.236  1.00 10.00      A   
ATOM   4387  OG  SER A 462      -6.942 -17.433   0.061  1.00 10.00      A   
ATOM   4388  HG  SER A 462      -6.399 -17.169  -0.701  1.00 10.00      A   
ATOM   4389  C   SER A 462      -7.969 -21.043  -0.173  1.00 10.00      A   
ATOM   4390  O   SER A 462      -7.840 -21.510   0.962  1.00 10.00      A   
ATOM   4391  N   VAL A 463      -8.065 -21.802  -1.261  1.00 10.00      A   
ATOM   4392  HN  VAL A 463      -8.176 -21.372  -2.144  1.00 10.00      A   
ATOM   4393  CA  VAL A 463      -8.010 -23.258  -1.190  1.00 10.00      A   
ATOM   4394  CB  VAL A 463      -9.285 -23.898  -1.780  1.00 10.00      A   
ATOM   4395  CG1 VAL A 463      -9.234 -25.415  -1.677  1.00 10.00      A   
ATOM   4396  CG2 VAL A 463     -10.527 -23.362  -1.090  1.00 10.00      A   
ATOM   4397  C   VAL A 463      -6.791 -23.798  -1.936  1.00 10.00      A   
ATOM   4398  O   VAL A 463      -6.552 -23.445  -3.090  1.00 10.00      A   
ATOM   4399  N   ALA A 464      -6.031 -24.655  -1.266  1.00 10.00      A   
ATOM   4400  HN  ALA A 464      -6.283 -24.896  -0.349  1.00 10.00      A   
ATOM   4401  CA  ALA A 464      -4.840 -25.259  -1.842  1.00 10.00      A   
ATOM   4402  CB  ALA A 464      -3.617 -24.401  -1.554  1.00 10.00      A   
ATOM   4403  C   ALA A 464      -4.641 -26.657  -1.274  1.00 10.00      A   
ATOM   4404  O   ALA A 464      -4.534 -26.827  -0.058  1.00 10.00      A   
ATOM   4405  N   PHE A 465      -4.598 -27.647  -2.165  1.00 10.00      A   
ATOM   4406  HN  PHE A 465      -4.699 -27.429  -3.118  1.00 10.00      A   
ATOM   4407  CA  PHE A 465      -4.413 -29.045  -1.776  1.00 10.00      A   
ATOM   4408  CB  PHE A 465      -3.062 -29.259  -1.077  1.00 10.00      A   
ATOM   4409  CG  PHE A 465      -1.861 -28.943  -1.923  1.00 10.00      A   
ATOM   4410  CD1 PHE A 465      -1.358 -27.654  -1.989  1.00 10.00      A   
ATOM   4411  CD2 PHE A 465      -1.222 -29.941  -2.639  1.00 10.00      A   
ATOM   4412  CE1 PHE A 465      -0.243 -27.365  -2.755  1.00 10.00      A   
ATOM   4413  CE2 PHE A 465      -0.107 -29.661  -3.409  1.00 10.00      A   
ATOM   4414  CZ  PHE A 465       0.384 -28.371  -3.467  1.00 10.00      A   
ATOM   4415  C   PHE A 465      -5.553 -29.522  -0.878  1.00 10.00      A   
ATOM   4416  O   PHE A 465      -5.320 -30.042   0.212  1.00 10.00      A   
ATOM   4417  N   ALA A 466      -6.783 -29.334  -1.331  1.00 10.00      A   
ATOM   4418  HN  ALA A 466      -6.915 -28.911  -2.206  1.00 10.00      A   
ATOM   4419  CA  ALA A 466      -7.949 -29.744  -0.555  1.00 10.00      A   
ATOM   4420  CB  ALA A 466      -8.377 -28.628   0.387  1.00 10.00      A   
ATOM   4421  C   ALA A 466      -9.105 -30.136  -1.463  1.00 10.00      A   
ATOM   4422  O   ALA A 466      -9.204 -29.663  -2.598  1.00 10.00      A   
ATOM   4423  N   GLY A 467      -9.973 -30.999  -0.956  1.00 10.00      A   
ATOM   4424  HN  GLY A 467      -9.832 -31.346  -0.048  1.00 10.00      A   
ATOM   4425  CA  GLY A 467     -11.119 -31.436  -1.724  1.00 10.00      A   
ATOM   4426  C   GLY A 467     -11.033 -32.894  -2.112  1.00 10.00      A   
ATOM   4427  O   GLY A 467      -9.947 -33.481  -2.129  1.00 10.00      A   
ATOM   4428  N   ASP A 468     -12.179 -33.480  -2.418  1.00 10.00      A   
ATOM   4429  HN  ASP A 468     -13.015 -32.953  -2.365  1.00 10.00      A   
ATOM   4430  CA  ASP A 468     -12.249 -34.876  -2.816  1.00 10.00      A   
ATOM   4431  CB  ASP A 468     -13.093 -35.687  -1.830  1.00 10.00      A   
ATOM   4432  CG  ASP A 468     -12.856 -37.183  -1.946  1.00 10.00      A   
ATOM   4433  OD1 ASP A 468     -11.724 -37.588  -2.290  1.00 10.00      A   
ATOM   4434  OD2 ASP A 468     -13.790 -37.964  -1.675  1.00 10.00      A   
ATOM   4435  C   ASP A 468     -12.809 -35.010  -4.227  1.00 10.00      A   
ATOM   4436  O   ASP A 468     -12.375 -35.869  -4.993  1.00 10.00      A   
ATOM   4437  N   SER A 469     -13.765 -34.154  -4.572  1.00 10.00      A   
ATOM   4438  HN  SER A 469     -14.077 -33.485  -3.919  1.00 10.00      A   
ATOM   4439  CA  SER A 469     -14.372 -34.181  -5.895  1.00 10.00      A   
ATOM   4440  CB  SER A 469     -15.410 -35.306  -5.990  1.00 10.00      A   
ATOM   4441  OG  SER A 469     -16.421 -35.183  -5.000  1.00 10.00      A   
ATOM   4442  HG  SER A 469     -16.136 -34.549  -4.312  1.00 10.00      A   
ATOM   4443  C   SER A 469     -14.996 -32.828  -6.240  1.00 10.00      A   
ATOM   4444  O   SER A 469     -14.791 -31.845  -5.530  1.00 10.00      A   
ATOM   4445  N   ASP A 470     -15.761 -32.786  -7.333  1.00 10.00      A   
ATOM   4446  HN  ASP A 470     -15.872 -33.602  -7.863  1.00 10.00      A   
ATOM   4447  CA  ASP A 470     -16.419 -31.557  -7.786  1.00 10.00      A   
ATOM   4448  CB  ASP A 470     -17.109 -31.780  -9.136  1.00 10.00      A   
ATOM   4449  CG  ASP A 470     -16.164 -31.719 -10.317  1.00 10.00      A   
ATOM   4450  OD1 ASP A 470     -15.987 -30.620 -10.886  1.00 10.00      A   
ATOM   4451  OD2 ASP A 470     -15.609 -32.776 -10.693  1.00 10.00      A   
ATOM   4452  C   ASP A 470     -17.451 -31.061  -6.780  1.00 10.00      A   
ATOM   4453  O   ASP A 470     -17.842 -29.892  -6.807  1.00 10.00      A   
ATOM   4454  N   LEU A 471     -17.890 -31.953  -5.899  1.00 10.00      A   
ATOM   4455  HN  LEU A 471     -17.526 -32.867  -5.921  1.00 10.00      A   
ATOM   4456  CA  LEU A 471     -18.887 -31.606  -4.891  1.00 10.00      A   
ATOM   4457  CB  LEU A 471     -19.219 -32.809  -4.010  1.00 10.00      A   
ATOM   4458  CG  LEU A 471     -19.732 -34.056  -4.731  1.00 10.00      A   
ATOM   4459  CD1 LEU A 471     -19.952 -35.186  -3.738  1.00 10.00      A   
ATOM   4460  CD2 LEU A 471     -21.014 -33.754  -5.492  1.00 10.00      A   
ATOM   4461  C   LEU A 471     -18.413 -30.447  -4.027  1.00 10.00      A   
ATOM   4462  O   LEU A 471     -19.171 -29.510  -3.760  1.00 10.00      A   
ATOM   4463  N   GLY A 472     -17.152 -30.512  -3.612  1.00 10.00      A   
ATOM   4464  HN  GLY A 472     -16.604 -31.294  -3.861  1.00 10.00      A   
ATOM   4465  CA  GLY A 472     -16.579 -29.469  -2.786  1.00 10.00      A   
ATOM   4466  C   GLY A 472     -16.640 -28.104  -3.443  1.00 10.00      A   
ATOM   4467  O   GLY A 472     -16.926 -27.104  -2.789  1.00 10.00      A   
ATOM   4468  N   MET A 473     -16.384 -28.057  -4.741  1.00 10.00      A   
ATOM   4469  HN  MET A 473     -16.164 -28.884  -5.219  1.00 10.00      A   
ATOM   4470  CA  MET A 473     -16.417 -26.799  -5.470  1.00 10.00      A   
ATOM   4471  CB  MET A 473     -15.737 -26.956  -6.830  1.00 10.00      A   
ATOM   4472  CG  MET A 473     -15.607 -25.662  -7.613  1.00 10.00      A   
ATOM   4473  SD  MET A 473     -14.935 -25.921  -9.264  1.00 10.00      A   
ATOM   4474  CE  MET A 473     -14.827 -24.232  -9.846  1.00 10.00      A   
ATOM   4475  C   MET A 473     -17.852 -26.315  -5.650  1.00 10.00      A   
ATOM   4476  O   MET A 473     -18.155 -25.135  -5.448  1.00 10.00      A   
ATOM   4477  N   HIS A 474     -18.732 -27.243  -6.005  1.00 10.00      A   
ATOM   4478  HN  HIS A 474     -18.424 -28.171  -6.127  1.00 10.00      A   
ATOM   4479  CA  HIS A 474     -20.135 -26.934  -6.225  1.00 10.00      A   
ATOM   4480  CB  HIS A 474     -20.872 -28.176  -6.730  1.00 10.00      A   
ATOM   4481  CG  HIS A 474     -22.339 -27.971  -6.957  1.00 10.00      A   
ATOM   4482  ND1 HIS A 474     -22.801 -27.206  -8.001  1.00 10.00      A   
ATOM   4483  CD2 HIS A 474     -23.394 -28.452  -6.251  1.00 10.00      A   
ATOM   4484  CE1 HIS A 474     -24.120 -27.236  -7.912  1.00 10.00      A   
ATOM   4485  NE2 HIS A 474     -24.521 -27.977  -6.871  1.00 10.00      A   
ATOM   4486  HE2 HIS A 474     -25.452 -28.156  -6.604  1.00 10.00      A   
ATOM   4487  C   HIS A 474     -20.808 -26.395  -4.965  1.00 10.00      A   
ATOM   4488  O   HIS A 474     -21.508 -25.383  -5.017  1.00 10.00      A   
ATOM   4489  N   HIS A 475     -20.587 -27.068  -3.837  1.00 10.00      A   
ATOM   4490  HN  HIS A 475     -20.002 -27.862  -3.857  1.00 10.00      A   
ATOM   4491  CA  HIS A 475     -21.193 -26.664  -2.573  1.00 10.00      A   
ATOM   4492  CB  HIS A 475     -20.943 -27.697  -1.474  1.00 10.00      A   
ATOM   4493  CG  HIS A 475     -21.914 -28.839  -1.501  1.00 10.00      A   
ATOM   4494  ND1 HIS A 475     -23.047 -28.905  -0.717  1.00 10.00      A   
ATOM   4495  HD1 HIS A 475     -23.336 -28.234  -0.063  1.00 10.00      A   
ATOM   4496  CD2 HIS A 475     -21.911 -29.972  -2.245  1.00 10.00      A   
ATOM   4497  CE1 HIS A 475     -23.679 -30.050  -1.001  1.00 10.00      A   
ATOM   4498  NE2 HIS A 475     -23.030 -30.735  -1.926  1.00 10.00      A   
ATOM   4499  C   HIS A 475     -20.770 -25.266  -2.129  1.00 10.00      A   
ATOM   4500  O   HIS A 475     -21.536 -24.564  -1.472  1.00 10.00      A   
ATOM   4501  N   VAL A 476     -19.558 -24.862  -2.489  1.00 10.00      A   
ATOM   4502  HN  VAL A 476     -18.984 -25.467  -3.006  1.00 10.00      A   
ATOM   4503  CA  VAL A 476     -19.068 -23.537  -2.130  1.00 10.00      A   
ATOM   4504  CB  VAL A 476     -17.527 -23.446  -2.194  1.00 10.00      A   
ATOM   4505  CG1 VAL A 476     -17.059 -22.006  -2.038  1.00 10.00      A   
ATOM   4506  CG2 VAL A 476     -16.904 -24.318  -1.118  1.00 10.00      A   
ATOM   4507  C   VAL A 476     -19.687 -22.482  -3.043  1.00 10.00      A   
ATOM   4508  O   VAL A 476     -20.223 -21.478  -2.574  1.00 10.00      A   
ATOM   4509  N   LEU A 477     -19.632 -22.731  -4.348  1.00 10.00      A   
ATOM   4510  HN  LEU A 477     -19.206 -23.557  -4.657  1.00 10.00      A   
ATOM   4511  CA  LEU A 477     -20.183 -21.810  -5.332  1.00 10.00      A   
ATOM   4512  CB  LEU A 477     -19.825 -22.255  -6.750  1.00 10.00      A   
ATOM   4513  CG  LEU A 477     -18.345 -22.156  -7.128  1.00 10.00      A   
ATOM   4514  CD1 LEU A 477     -18.083 -22.852  -8.454  1.00 10.00      A   
ATOM   4515  CD2 LEU A 477     -17.899 -20.701  -7.189  1.00 10.00      A   
ATOM   4516  C   LEU A 477     -21.693 -21.671  -5.178  1.00 10.00      A   
ATOM   4517  O   LEU A 477     -22.232 -20.569  -5.242  1.00 10.00      A   
ATOM   4518  N   SER A 478     -22.374 -22.788  -4.961  1.00 10.00      A   
ATOM   4519  HN  SER A 478     -21.890 -23.647  -4.914  1.00 10.00      A   
ATOM   4520  CA  SER A 478     -23.822 -22.780  -4.784  1.00 10.00      A   
ATOM   4521  CB  SER A 478     -24.435 -24.074  -5.330  1.00 10.00      A   
ATOM   4522  OG  SER A 478     -24.335 -24.132  -6.745  1.00 10.00      A   
ATOM   4523  HG  SER A 478     -23.465 -23.805  -7.020  1.00 10.00      A   
ATOM   4524  C   SER A 478     -24.190 -22.608  -3.313  1.00 10.00      A   
ATOM   4525  O   SER A 478     -25.318 -22.894  -2.904  1.00 10.00      A   
ATOM   4526  N   GLY A 479     -23.238 -22.140  -2.516  1.00 10.00      A   
ATOM   4527  HN  GLY A 479     -22.353 -21.929  -2.889  1.00 10.00      A   
ATOM   4528  CA  GLY A 479     -23.495 -21.951  -1.104  1.00 10.00      A   
ATOM   4529  C   GLY A 479     -23.168 -20.553  -0.627  1.00 10.00      A   
ATOM   4530  O   GLY A 479     -24.019 -19.870  -0.057  1.00 10.00      A   
ATOM   4531  N   CYS A 480     -21.939 -20.122  -0.859  1.00 10.00      A   
ATOM   4532  HN  CYS A 480     -21.300 -20.709  -1.325  1.00 10.00      A   
ATOM   4533  CA  CYS A 480     -21.509 -18.796  -0.442  1.00 10.00      A   
ATOM   4534  CB  CYS A 480     -19.988 -18.719  -0.412  1.00 10.00      A   
ATOM   4535  SG  CYS A 480     -19.227 -20.022   0.581  1.00 10.00      A   
ATOM   4536  HG  CYS A 480     -19.599 -19.843   1.844  1.00 10.00      A   
ATOM   4537  C   CYS A 480     -22.104 -17.720  -1.341  1.00 10.00      A   
ATOM   4538  O   CYS A 480     -21.963 -17.762  -2.563  1.00 10.00      A   
ATOM   4539  N   ASP A 481     -22.777 -16.760  -0.727  1.00 10.00      A   
ATOM   4540  HN  ASP A 481     -22.850 -16.778   0.249  1.00 10.00      A   
ATOM   4541  CA  ASP A 481     -23.421 -15.687  -1.473  1.00 10.00      A   
ATOM   4542  CB  ASP A 481     -24.700 -15.232  -0.775  1.00 10.00      A   
ATOM   4543  CG  ASP A 481     -25.918 -15.411  -1.652  1.00 10.00      A   
ATOM   4544  OD1 ASP A 481     -25.793 -15.260  -2.885  1.00 10.00      A   
ATOM   4545  OD2 ASP A 481     -27.002 -15.719  -1.113  1.00 10.00      A   
ATOM   4546  C   ASP A 481     -22.498 -14.498  -1.699  1.00 10.00      A   
ATOM   4547  O   ASP A 481     -22.390 -13.992  -2.815  1.00 10.00      A   
ATOM   4548  N   SER A 482     -21.819 -14.074  -0.644  1.00 10.00      A   
ATOM   4549  HN  SER A 482     -21.939 -14.532   0.214  1.00 10.00      A   
ATOM   4550  CA  SER A 482     -20.916 -12.924  -0.716  1.00 10.00      A   
ATOM   4551  CB  SER A 482     -20.692 -12.355   0.684  1.00 10.00      A   
ATOM   4552  OG  SER A 482     -21.920 -12.281   1.396  1.00 10.00      A   
ATOM   4553  HG  SER A 482     -22.032 -13.084   1.923  1.00 10.00      A   
ATOM   4554  C   SER A 482     -19.576 -13.260  -1.376  1.00 10.00      A   
ATOM   4555  O   SER A 482     -18.589 -12.555  -1.179  1.00 10.00      A   
ATOM   4556  N   LEU A 483     -19.553 -14.323  -2.173  1.00 10.00      A   
ATOM   4557  HN  LEU A 483     -20.379 -14.823  -2.312  1.00 10.00      A   
ATOM   4558  CA  LEU A 483     -18.339 -14.752  -2.859  1.00 10.00      A   
ATOM   4559  CB  LEU A 483     -18.573 -16.053  -3.632  1.00 10.00      A   
ATOM   4560  CG  LEU A 483     -17.922 -17.318  -3.059  1.00 10.00      A   
ATOM   4561  CD1 LEU A 483     -18.321 -18.538  -3.878  1.00 10.00      A   
ATOM   4562  CD2 LEU A 483     -16.404 -17.174  -3.013  1.00 10.00      A   
ATOM   4563  C   LEU A 483     -17.822 -13.669  -3.800  1.00 10.00      A   
ATOM   4564  O   LEU A 483     -18.480 -13.314  -4.778  1.00 10.00      A   
ATOM   4565  N   ARG A 484     -16.642 -13.154  -3.492  1.00 10.00      A   
ATOM   4566  HN  ARG A 484     -16.167 -13.494  -2.702  1.00 10.00      A   
ATOM   4567  CA  ARG A 484     -16.021 -12.109  -4.291  1.00 10.00      A   
ATOM   4568  CB  ARG A 484     -15.703 -10.885  -3.423  1.00 10.00      A   
ATOM   4569  CG  ARG A 484     -16.919 -10.086  -2.971  1.00 10.00      A   
ATOM   4570  CD  ARG A 484     -16.536  -9.027  -1.942  1.00 10.00      A   
ATOM   4571  NE  ARG A 484     -15.457  -8.154  -2.413  1.00 10.00      A   
ATOM   4572  HE  ARG A 484     -15.534  -7.799  -3.323  1.00 10.00      A   
ATOM   4573  CZ  ARG A 484     -14.368  -7.840  -1.699  1.00 10.00      A   
ATOM   4574  NH1 ARG A 484     -14.205  -8.287  -0.464  1.00 10.00      A   
ATOM   4575 HH11 ARG A 484     -13.343  -8.024   0.073  1.00 10.00      A   
ATOM   4576 HH12 ARG A 484     -14.924  -8.904  -0.019  1.00 10.00      A   
ATOM   4577  NH2 ARG A 484     -13.455  -7.037  -2.215  1.00 10.00      A   
ATOM   4578 HH21 ARG A 484     -12.602  -6.786  -1.652  1.00 10.00      A   
ATOM   4579 HH22 ARG A 484     -13.565  -6.658  -3.174  1.00 10.00      A   
ATOM   4580  C   ARG A 484     -14.743 -12.620  -4.942  1.00 10.00      A   
ATOM   4581  O   ARG A 484     -14.565 -12.498  -6.151  1.00 10.00      A   
ATOM   4582  N   LYS A 485     -13.859 -13.198  -4.139  1.00 10.00      A   
ATOM   4583  HN  LYS A 485     -14.067 -13.299  -3.184  1.00 10.00      A   
ATOM   4584  CA  LYS A 485     -12.595 -13.712  -4.638  1.00 10.00      A   
ATOM   4585  CB  LYS A 485     -11.436 -12.867  -4.093  1.00 10.00      A   
ATOM   4586  CG  LYS A 485     -10.157 -12.924  -4.916  1.00 10.00      A   
ATOM   4587  CD  LYS A 485      -9.022 -12.184  -4.216  1.00 10.00      A   
ATOM   4588  CE  LYS A 485      -9.316 -10.696  -4.077  1.00 10.00      A   
ATOM   4589  NZ  LYS A 485      -8.632 -10.095  -2.900  1.00 10.00      A   
ATOM   4590  HZ1 LYS A 485      -8.969 -10.544  -2.027  1.00 10.00      A   
ATOM   4591  HZ2 LYS A 485      -8.840  -9.068  -2.844  1.00 10.00      A   
ATOM   4592  HZ3 LYS A 485      -7.604 -10.221  -2.974  1.00 10.00      A   
ATOM   4593  C   LYS A 485     -12.421 -15.171  -4.235  1.00 10.00      A   
ATOM   4594  O   LYS A 485     -12.606 -15.534  -3.070  1.00 10.00      A   
ATOM   4595  N   LEU A 486     -12.097 -16.008  -5.204  1.00 10.00      A   
ATOM   4596  HN  LEU A 486     -11.991 -15.671  -6.118  1.00 10.00      A   
ATOM   4597  CA  LEU A 486     -11.897 -17.422  -4.948  1.00 10.00      A   
ATOM   4598  CB  LEU A 486     -13.140 -18.218  -5.355  1.00 10.00      A   
ATOM   4599  CG  LEU A 486     -13.120 -19.718  -5.050  1.00 10.00      A   
ATOM   4600  CD1 LEU A 486     -12.977 -19.961  -3.557  1.00 10.00      A   
ATOM   4601  CD2 LEU A 486     -14.375 -20.392  -5.586  1.00 10.00      A   
ATOM   4602  C   LEU A 486     -10.668 -17.935  -5.683  1.00 10.00      A   
ATOM   4603  O   LEU A 486     -10.547 -17.787  -6.905  1.00 10.00      A   
ATOM   4604  N   GLU A 487      -9.754 -18.527  -4.929  1.00 10.00      A   
ATOM   4605  HN  GLU A 487      -9.904 -18.598  -3.959  1.00 10.00      A   
ATOM   4606  CA  GLU A 487      -8.536 -19.080  -5.495  1.00 10.00      A   
ATOM   4607  CB  GLU A 487      -7.307 -18.280  -5.057  1.00 10.00      A   
ATOM   4608  CG  GLU A 487      -7.182 -18.074  -3.557  1.00 10.00      A   
ATOM   4609  CD  GLU A 487      -6.441 -16.800  -3.211  1.00 10.00      A   
ATOM   4610  OE1 GLU A 487      -5.647 -16.809  -2.246  1.00 10.00      A   
ATOM   4611  OE2 GLU A 487      -6.666 -15.778  -3.895  1.00 10.00      A   
ATOM   4612  C   GLU A 487      -8.396 -20.553  -5.129  1.00 10.00      A   
ATOM   4613  O   GLU A 487      -8.475 -20.930  -3.957  1.00 10.00      A   
ATOM   4614  N   ILE A 488      -8.201 -21.380  -6.137  1.00 10.00      A   
ATOM   4615  HN  ILE A 488      -8.137 -21.016  -7.049  1.00 10.00      A   
ATOM   4616  CA  ILE A 488      -8.076 -22.813  -5.938  1.00 10.00      A   
ATOM   4617  CB  ILE A 488      -9.332 -23.542  -6.472  1.00 10.00      A   
ATOM   4618  CG1 ILE A 488     -10.582 -23.127  -5.682  1.00 10.00      A   
ATOM   4619  CG2 ILE A 488      -9.143 -25.049  -6.412  1.00 10.00      A   
ATOM   4620  CD1 ILE A 488     -11.886 -23.571  -6.315  1.00 10.00      A   
ATOM   4621  C   ILE A 488      -6.841 -23.351  -6.658  1.00 10.00      A   
ATOM   4622  O   ILE A 488      -6.673 -23.144  -7.863  1.00 10.00      A   
ATOM   4623  N   ARG A 489      -5.967 -24.023  -5.920  1.00 10.00      A   
ATOM   4624  HN  ARG A 489      -6.139 -24.146  -4.958  1.00 10.00      A   
ATOM   4625  CA  ARG A 489      -4.761 -24.586  -6.512  1.00 10.00      A   
ATOM   4626  CB  ARG A 489      -3.529 -23.703  -6.269  1.00 10.00      A   
ATOM   4627  CG  ARG A 489      -3.012 -23.701  -4.839  1.00 10.00      A   
ATOM   4628  CD  ARG A 489      -1.511 -23.463  -4.793  1.00 10.00      A   
ATOM   4629  NE  ARG A 489      -0.769 -24.557  -5.414  1.00 10.00      A   
ATOM   4630  HE  ARG A 489      -1.287 -25.327  -5.737  1.00 10.00      A   
ATOM   4631  CZ  ARG A 489       0.551 -24.572  -5.570  1.00 10.00      A   
ATOM   4632  NH1 ARG A 489       1.291 -23.558  -5.149  1.00 10.00      A   
ATOM   4633 HH11 ARG A 489       0.842 -22.739  -4.687  1.00 10.00      A   
ATOM   4634 HH12 ARG A 489       2.328 -23.573  -5.281  1.00 10.00      A   
ATOM   4635  NH2 ARG A 489       1.123 -25.610  -6.151  1.00 10.00      A   
ATOM   4636 HH21 ARG A 489       2.154 -25.639  -6.283  1.00 10.00      A   
ATOM   4637 HH22 ARG A 489       0.530 -26.415  -6.484  1.00 10.00      A   
ATOM   4638  C   ARG A 489      -4.516 -26.018  -6.039  1.00 10.00      A   
ATOM   4639  O   ARG A 489      -4.617 -26.316  -4.843  1.00 10.00      A   
ATOM   4640  N   ASP A 490      -4.212 -26.897  -6.995  1.00 10.00      A   
ATOM   4641  HN  ASP A 490      -4.175 -26.586  -7.927  1.00 10.00      A   
ATOM   4642  CA  ASP A 490      -3.930 -28.306  -6.716  1.00 10.00      A   
ATOM   4643  CB  ASP A 490      -2.671 -28.464  -5.861  1.00 10.00      A   
ATOM   4644  CG  ASP A 490      -1.407 -28.291  -6.665  1.00 10.00      A   
ATOM   4645  OD1 ASP A 490      -0.884 -29.303  -7.173  1.00 10.00      A   
ATOM   4646  OD2 ASP A 490      -0.931 -27.141  -6.798  1.00 10.00      A   
ATOM   4647  C   ASP A 490      -5.113 -29.027  -6.082  1.00 10.00      A   
ATOM   4648  O   ASP A 490      -4.971 -29.720  -5.075  1.00 10.00      A   
ATOM   4649  N   CYS A 491      -6.278 -28.882  -6.686  1.00 10.00      A   
ATOM   4650  HN  CYS A 491      -6.332 -28.341  -7.502  1.00 10.00      A   
ATOM   4651  CA  CYS A 491      -7.477 -29.515  -6.173  1.00 10.00      A   
ATOM   4652  CB  CYS A 491      -8.467 -28.452  -5.691  1.00 10.00      A   
ATOM   4653  SG  CYS A 491      -7.901 -27.474  -4.276  1.00 10.00      A   
ATOM   4654  HG  CYS A 491      -8.750 -27.686  -3.274  1.00 10.00      A   
ATOM   4655  C   CYS A 491      -8.118 -30.412  -7.234  1.00 10.00      A   
ATOM   4656  O   CYS A 491      -7.916 -30.206  -8.433  1.00 10.00      A   
ATOM   4657  N   PRO A 492      -8.900 -31.419  -6.808  1.00 10.00      A   
ATOM   4658  CA  PRO A 492      -9.563 -32.356  -7.724  1.00 10.00      A   
ATOM   4659  CB  PRO A 492      -9.947 -33.513  -6.811  1.00 10.00      A   
ATOM   4660  CG  PRO A 492     -10.169 -32.874  -5.487  1.00 10.00      A   
ATOM   4661  CD  PRO A 492      -9.180 -31.744  -5.395  1.00 10.00      A   
ATOM   4662  C   PRO A 492     -10.816 -31.784  -8.382  1.00 10.00      A   
ATOM   4663  O   PRO A 492     -11.596 -32.525  -8.988  1.00 10.00      A   
ATOM   4664  N   PHE A 493     -11.013 -30.479  -8.257  1.00 10.00      A   
ATOM   4665  HN  PHE A 493     -10.359 -29.943  -7.765  1.00 10.00      A   
ATOM   4666  CA  PHE A 493     -12.166 -29.825  -8.860  1.00 10.00      A   
ATOM   4667  CB  PHE A 493     -12.344 -28.416  -8.287  1.00 10.00      A   
ATOM   4668  CG  PHE A 493     -12.373 -28.369  -6.782  1.00 10.00      A   
ATOM   4669  CD1 PHE A 493     -11.761 -27.334  -6.101  1.00 10.00      A   
ATOM   4670  CD2 PHE A 493     -13.004 -29.362  -6.048  1.00 10.00      A   
ATOM   4671  CE1 PHE A 493     -11.772 -27.286  -4.720  1.00 10.00      A   
ATOM   4672  CE2 PHE A 493     -13.021 -29.320  -4.665  1.00 10.00      A   
ATOM   4673  CZ  PHE A 493     -12.404 -28.280  -3.999  1.00 10.00      A   
ATOM   4674  C   PHE A 493     -11.959 -29.773 -10.369  1.00 10.00      A   
ATOM   4675  O   PHE A 493     -10.885 -29.387 -10.839  1.00 10.00      A   
ATOM   4676  N   GLY A 494     -12.973 -30.159 -11.126  1.00 10.00      A   
ATOM   4677  HN  GLY A 494     -13.825 -30.413 -10.708  1.00 10.00      A   
ATOM   4678  CA  GLY A 494     -12.840 -30.189 -12.564  1.00 10.00      A   
ATOM   4679  C   GLY A 494     -13.651 -29.142 -13.296  1.00 10.00      A   
ATOM   4680  O   GLY A 494     -13.594 -27.953 -12.980  1.00 10.00      A   
ATOM   4681  N   ASP A 495     -14.408 -29.595 -14.287  1.00 10.00      A   
ATOM   4682  HN  ASP A 495     -14.418 -30.559 -14.473  1.00 10.00      A   
ATOM   4683  CA  ASP A 495     -15.215 -28.711 -15.113  1.00 10.00      A   
ATOM   4684  CB  ASP A 495     -14.998 -29.050 -16.594  1.00 10.00      A   
ATOM   4685  CG  ASP A 495     -13.694 -29.788 -16.863  1.00 10.00      A   
ATOM   4686  OD1 ASP A 495     -12.661 -29.126 -17.108  1.00 10.00      A   
ATOM   4687  OD2 ASP A 495     -13.696 -31.038 -16.830  1.00 10.00      A   
ATOM   4688  C   ASP A 495     -16.696 -28.839 -14.787  1.00 10.00      A   
ATOM   4689  O   ASP A 495     -17.498 -27.983 -15.161  1.00 10.00      A   
ATOM   4690  N   LYS A 496     -17.052 -29.903 -14.078  1.00 10.00      A   
ATOM   4691  HN  LYS A 496     -16.363 -30.527 -13.775  1.00 10.00      A   
ATOM   4692  CA  LYS A 496     -18.443 -30.156 -13.725  1.00 10.00      A   
ATOM   4693  CB  LYS A 496     -18.585 -31.494 -12.996  1.00 10.00      A   
ATOM   4694  CG  LYS A 496     -17.857 -32.649 -13.663  1.00 10.00      A   
ATOM   4695  CD  LYS A 496     -17.921 -33.902 -12.811  1.00 10.00      A   
ATOM   4696  CE  LYS A 496     -16.803 -34.864 -13.171  1.00 10.00      A   
ATOM   4697  NZ  LYS A 496     -15.464 -34.279 -12.901  1.00 10.00      A   
ATOM   4698  HZ1 LYS A 496     -15.206 -33.618 -13.658  1.00 10.00      A   
ATOM   4699  HZ2 LYS A 496     -14.744 -35.030 -12.856  1.00 10.00      A   
ATOM   4700  HZ3 LYS A 496     -15.472 -33.760 -11.990  1.00 10.00      A   
ATOM   4701  C   LYS A 496     -19.010 -29.034 -12.868  1.00 10.00      A   
ATOM   4702  O   LYS A 496     -19.974 -28.374 -13.255  1.00 10.00      A   
ATOM   4703  N   ALA A 497     -18.389 -28.805 -11.717  1.00 10.00      A   
ATOM   4704  HN  ALA A 497     -17.602 -29.351 -11.478  1.00 10.00      A   
ATOM   4705  CA  ALA A 497     -18.842 -27.768 -10.797  1.00 10.00      A   
ATOM   4706  CB  ALA A 497     -18.085 -27.863  -9.483  1.00 10.00      A   
ATOM   4707  C   ALA A 497     -18.695 -26.376 -11.403  1.00 10.00      A   
ATOM   4708  O   ALA A 497     -19.514 -25.490 -11.149  1.00 10.00      A   
ATOM   4709  N   LEU A 498     -17.663 -26.201 -12.220  1.00 10.00      A   
ATOM   4710  HN  LEU A 498     -17.063 -26.955 -12.394  1.00 10.00      A   
ATOM   4711  CA  LEU A 498     -17.401 -24.922 -12.863  1.00 10.00      A   
ATOM   4712  CB  LEU A 498     -16.049 -24.950 -13.580  1.00 10.00      A   
ATOM   4713  CG  LEU A 498     -15.638 -23.660 -14.295  1.00 10.00      A   
ATOM   4714  CD1 LEU A 498     -15.424 -22.537 -13.292  1.00 10.00      A   
ATOM   4715  CD2 LEU A 498     -14.380 -23.884 -15.119  1.00 10.00      A   
ATOM   4716  C   LEU A 498     -18.508 -24.545 -13.842  1.00 10.00      A   
ATOM   4717  O   LEU A 498     -19.120 -23.485 -13.715  1.00 10.00      A   
ATOM   4718  N   LEU A 499     -18.775 -25.422 -14.808  1.00 10.00      A   
ATOM   4719  HN  LEU A 499     -18.271 -26.267 -14.843  1.00 10.00      A   
ATOM   4720  CA  LEU A 499     -19.802 -25.160 -15.816  1.00 10.00      A   
ATOM   4721  CB  LEU A 499     -19.814 -26.261 -16.882  1.00 10.00      A   
ATOM   4722  CG  LEU A 499     -18.558 -26.377 -17.753  1.00 10.00      A   
ATOM   4723  CD1 LEU A 499     -18.585 -27.664 -18.564  1.00 10.00      A   
ATOM   4724  CD2 LEU A 499     -18.430 -25.173 -18.674  1.00 10.00      A   
ATOM   4725  C   LEU A 499     -21.185 -25.026 -15.188  1.00 10.00      A   
ATOM   4726  O   LEU A 499     -21.999 -24.204 -15.613  1.00 10.00      A   
ATOM   4727  N   ALA A 500     -21.445 -25.820 -14.158  1.00 10.00      A   
ATOM   4728  HN  ALA A 500     -20.753 -26.442 -13.841  1.00 10.00      A   
ATOM   4729  CA  ALA A 500     -22.736 -25.794 -13.491  1.00 10.00      A   
ATOM   4730  CB  ALA A 500     -22.934 -27.048 -12.658  1.00 10.00      A   
ATOM   4731  C   ALA A 500     -22.918 -24.544 -12.633  1.00 10.00      A   
ATOM   4732  O   ALA A 500     -24.018 -24.274 -12.149  1.00 10.00      A   
ATOM   4733  N   ASN A 501     -21.851 -23.777 -12.446  1.00 10.00      A   
ATOM   4734  HN  ASN A 501     -20.996 -24.025 -12.869  1.00 10.00      A   
ATOM   4735  CA  ASN A 501     -21.920 -22.569 -11.633  1.00 10.00      A   
ATOM   4736  CB  ASN A 501     -21.115 -22.732 -10.342  1.00 10.00      A   
ATOM   4737  CG  ASN A 501     -21.822 -23.583  -9.305  1.00 10.00      A   
ATOM   4738  OD1 ASN A 501     -22.578 -23.074  -8.476  1.00 10.00      A   
ATOM   4739  ND2 ASN A 501     -21.562 -24.881  -9.329  1.00 10.00      A   
ATOM   4740 HD21 ASN A 501     -20.930 -25.215 -10.009  1.00 10.00      A   
ATOM   4741 HD22 ASN A 501     -22.011 -25.460  -8.675  1.00 10.00      A   
ATOM   4742  C   ASN A 501     -21.420 -21.366 -12.413  1.00 10.00      A   
ATOM   4743  O   ASN A 501     -20.877 -20.426 -11.837  1.00 10.00      A   
ATOM   4744  N   ALA A 502     -21.616 -21.401 -13.725  1.00 10.00      A   
ATOM   4745  HN  ALA A 502     -22.049 -22.189 -14.119  1.00 10.00      A   
ATOM   4746  CA  ALA A 502     -21.189 -20.315 -14.597  1.00 10.00      A   
ATOM   4747  CB  ALA A 502     -21.508 -20.646 -16.046  1.00 10.00      A   
ATOM   4748  C   ALA A 502     -21.831 -18.985 -14.196  1.00 10.00      A   
ATOM   4749  O   ALA A 502     -21.154 -17.963 -14.105  1.00 10.00      A   
ATOM   4750  N   SER A 503     -23.132 -19.013 -13.933  1.00 10.00      A   
ATOM   4751  HN  SER A 503     -23.615 -19.863 -14.007  1.00 10.00      A   
ATOM   4752  CA  SER A 503     -23.876 -17.817 -13.549  1.00 10.00      A   
ATOM   4753  CB  SER A 503     -25.356 -18.168 -13.414  1.00 10.00      A   
ATOM   4754  OG  SER A 503     -25.675 -19.293 -14.219  1.00 10.00      A   
ATOM   4755  HG  SER A 503     -26.135 -18.996 -15.015  1.00 10.00      A   
ATOM   4756  C   SER A 503     -23.363 -17.213 -12.240  1.00 10.00      A   
ATOM   4757  O   SER A 503     -23.447 -16.002 -12.026  1.00 10.00      A   
ATOM   4758  N   LYS A 504     -22.816 -18.059 -11.378  1.00 10.00      A   
ATOM   4759  HN  LYS A 504     -22.750 -19.009 -11.618  1.00 10.00      A   
ATOM   4760  CA  LYS A 504     -22.299 -17.617 -10.088  1.00 10.00      A   
ATOM   4761  CB  LYS A 504     -21.941 -18.831  -9.220  1.00 10.00      A   
ATOM   4762  CG  LYS A 504     -21.405 -18.487  -7.839  1.00 10.00      A   
ATOM   4763  CD  LYS A 504     -22.383 -17.615  -7.070  1.00 10.00      A   
ATOM   4764  CE  LYS A 504     -21.828 -17.233  -5.712  1.00 10.00      A   
ATOM   4765  NZ  LYS A 504     -22.812 -16.469  -4.903  1.00 10.00      A   
ATOM   4766  HZ1 LYS A 504     -23.781 -16.745  -5.160  1.00 10.00      A   
ATOM   4767  HZ2 LYS A 504     -22.700 -15.449  -5.069  1.00 10.00      A   
ATOM   4768  HZ3 LYS A 504     -22.667 -16.664  -3.890  1.00 10.00      A   
ATOM   4769  C   LYS A 504     -21.082 -16.714 -10.264  1.00 10.00      A   
ATOM   4770  O   LYS A 504     -20.872 -15.775  -9.493  1.00 10.00      A   
ATOM   4771  N   LEU A 505     -20.311 -16.986 -11.310  1.00 10.00      A   
ATOM   4772  HN  LEU A 505     -20.562 -17.722 -11.905  1.00 10.00      A   
ATOM   4773  CA  LEU A 505     -19.103 -16.225 -11.605  1.00 10.00      A   
ATOM   4774  CB  LEU A 505     -18.332 -16.872 -12.759  1.00 10.00      A   
ATOM   4775  CG  LEU A 505     -17.994 -18.354 -12.602  1.00 10.00      A   
ATOM   4776  CD1 LEU A 505     -17.314 -18.885 -13.853  1.00 10.00      A   
ATOM   4777  CD2 LEU A 505     -17.119 -18.574 -11.380  1.00 10.00      A   
ATOM   4778  C   LEU A 505     -19.418 -14.764 -11.926  1.00 10.00      A   
ATOM   4779  O   LEU A 505     -18.561 -13.896 -11.783  1.00 10.00      A   
ATOM   4780  N   GLU A 506     -20.646 -14.499 -12.363  1.00 10.00      A   
ATOM   4781  HN  GLU A 506     -21.280 -15.235 -12.477  1.00 10.00      A   
ATOM   4782  CA  GLU A 506     -21.068 -13.140 -12.692  1.00 10.00      A   
ATOM   4783  CB  GLU A 506     -22.435 -13.155 -13.375  1.00 10.00      A   
ATOM   4784  CG  GLU A 506     -22.384 -12.990 -14.883  1.00 10.00      A   
ATOM   4785  CD  GLU A 506     -23.757 -12.988 -15.509  1.00 10.00      A   
ATOM   4786  OE1 GLU A 506     -24.701 -12.459 -14.885  1.00 10.00      A   
ATOM   4787  OE2 GLU A 506     -23.902 -13.517 -16.628  1.00 10.00      A   
ATOM   4788  C   GLU A 506     -21.129 -12.268 -11.441  1.00 10.00      A   
ATOM   4789  O   GLU A 506     -20.867 -11.067 -11.488  1.00 10.00      A   
ATOM   4790  N   THR A 507     -21.474 -12.882 -10.324  1.00 10.00      A   
ATOM   4791  HN  THR A 507     -21.679 -13.841 -10.349  1.00 10.00      A   
ATOM   4792  CA  THR A 507     -21.575 -12.171  -9.059  1.00 10.00      A   
ATOM   4793  CB  THR A 507     -22.710 -12.760  -8.208  1.00 10.00      A   
ATOM   4794  OG1 THR A 507     -22.901 -14.138  -8.567  1.00 10.00      A   
ATOM   4795  HG1 THR A 507     -22.050 -14.597  -8.540  1.00 10.00      A   
ATOM   4796  CG2 THR A 507     -24.005 -12.000  -8.441  1.00 10.00      A   
ATOM   4797  C   THR A 507     -20.262 -12.244  -8.271  1.00 10.00      A   
ATOM   4798  O   THR A 507     -20.210 -11.894  -7.092  1.00 10.00      A   
ATOM   4799  N   MET A 508     -19.208 -12.710  -8.932  1.00 10.00      A   
ATOM   4800  HN  MET A 508     -19.307 -12.960  -9.873  1.00 10.00      A   
ATOM   4801  CA  MET A 508     -17.902 -12.837  -8.307  1.00 10.00      A   
ATOM   4802  CB  MET A 508     -17.415 -14.288  -8.371  1.00 10.00      A   
ATOM   4803  CG  MET A 508     -18.147 -15.233  -7.434  1.00 10.00      A   
ATOM   4804  SD  MET A 508     -17.608 -16.945  -7.611  1.00 10.00      A   
ATOM   4805  CE  MET A 508     -15.833 -16.761  -7.431  1.00 10.00      A   
ATOM   4806  C   MET A 508     -16.909 -11.930  -9.010  1.00 10.00      A   
ATOM   4807  O   MET A 508     -17.020 -11.701 -10.213  1.00 10.00      A   
ATOM   4808  N   ARG A 509     -15.951 -11.403  -8.261  1.00 10.00      A   
ATOM   4809  HN  ARG A 509     -15.909 -11.630  -7.306  1.00 10.00      A   
ATOM   4810  CA  ARG A 509     -14.946 -10.511  -8.825  1.00 10.00      A   
ATOM   4811  CB  ARG A 509     -14.159  -9.797  -7.716  1.00 10.00      A   
ATOM   4812  CG  ARG A 509     -12.980  -8.974  -8.218  1.00 10.00      A   
ATOM   4813  CD  ARG A 509     -12.008  -8.640  -7.096  1.00 10.00      A   
ATOM   4814  NE  ARG A 509     -12.359  -7.398  -6.408  1.00 10.00      A   
ATOM   4815  HE  ARG A 509     -12.989  -6.794  -6.865  1.00 10.00      A   
ATOM   4816  CZ  ARG A 509     -11.889  -7.046  -5.213  1.00 10.00      A   
ATOM   4817  NH1 ARG A 509     -11.050  -7.844  -4.564  1.00 10.00      A   
ATOM   4818 HH11 ARG A 509     -10.760  -8.749  -4.979  1.00 10.00      A   
ATOM   4819 HH12 ARG A 509     -10.682  -7.569  -3.617  1.00 10.00      A   
ATOM   4820  NH2 ARG A 509     -12.252  -5.895  -4.664  1.00 10.00      A   
ATOM   4821 HH21 ARG A 509     -12.910  -5.260  -5.169  1.00 10.00      A   
ATOM   4822 HH22 ARG A 509     -11.879  -5.621  -3.717  1.00 10.00      A   
ATOM   4823  C   ARG A 509     -13.999 -11.270  -9.746  1.00 10.00      A   
ATOM   4824  O   ARG A 509     -13.867 -10.934 -10.925  1.00 10.00      A   
ATOM   4825  N   SER A 510     -13.351 -12.296  -9.208  1.00 10.00      A   
ATOM   4826  HN  SER A 510     -13.496 -12.518  -8.263  1.00 10.00      A   
ATOM   4827  CA  SER A 510     -12.415 -13.091  -9.987  1.00 10.00      A   
ATOM   4828  CB  SER A 510     -11.066 -12.366 -10.071  1.00 10.00      A   
ATOM   4829  OG  SER A 510     -10.846 -11.546  -8.929  1.00 10.00      A   
ATOM   4830  HG  SER A 510     -10.128 -10.928  -9.113  1.00 10.00      A   
ATOM   4831  C   SER A 510     -12.236 -14.497  -9.408  1.00 10.00      A   
ATOM   4832  O   SER A 510     -12.331 -14.704  -8.196  1.00 10.00      A   
ATOM   4833  N   LEU A 511     -11.997 -15.459 -10.288  1.00 10.00      A   
ATOM   4834  HN  LEU A 511     -11.969 -15.232 -11.246  1.00 10.00      A   
ATOM   4835  CA  LEU A 511     -11.783 -16.842  -9.893  1.00 10.00      A   
ATOM   4836  CB  LEU A 511     -12.934 -17.723 -10.387  1.00 10.00      A   
ATOM   4837  CG  LEU A 511     -12.707 -19.237 -10.317  1.00 10.00      A   
ATOM   4838  CD1 LEU A 511     -12.761 -19.729  -8.879  1.00 10.00      A   
ATOM   4839  CD2 LEU A 511     -13.718 -19.973 -11.183  1.00 10.00      A   
ATOM   4840  C   LEU A 511     -10.470 -17.345 -10.476  1.00 10.00      A   
ATOM   4841  O   LEU A 511     -10.264 -17.293 -11.693  1.00 10.00      A   
ATOM   4842  N   TRP A 512      -9.590 -17.824  -9.610  1.00 10.00      A   
ATOM   4843  HN  TRP A 512      -9.820 -17.844  -8.653  1.00 10.00      A   
ATOM   4844  CA  TRP A 512      -8.299 -18.338 -10.033  1.00 10.00      A   
ATOM   4845  CB  TRP A 512      -7.166 -17.596  -9.310  1.00 10.00      A   
ATOM   4846  CG  TRP A 512      -5.817 -18.230  -9.491  1.00 10.00      A   
ATOM   4847  CD1 TRP A 512      -5.248 -19.185  -8.700  1.00 10.00      A   
ATOM   4848  CD2 TRP A 512      -4.869 -17.957 -10.530  1.00 10.00      A   
ATOM   4849  NE1 TRP A 512      -4.011 -19.529  -9.184  1.00 10.00      A   
ATOM   4850  HE1 TRP A 512      -3.410 -20.201  -8.791  1.00 10.00      A   
ATOM   4851  CE2 TRP A 512      -3.752 -18.788 -10.305  1.00 10.00      A   
ATOM   4852  CE3 TRP A 512      -4.857 -17.094 -11.629  1.00 10.00      A   
ATOM   4853  CZ2 TRP A 512      -2.635 -18.781 -11.138  1.00 10.00      A   
ATOM   4854  CZ3 TRP A 512      -3.749 -17.089 -12.452  1.00 10.00      A   
ATOM   4855  CH2 TRP A 512      -2.654 -17.926 -12.204  1.00 10.00      A   
ATOM   4856  C   TRP A 512      -8.204 -19.830  -9.743  1.00 10.00      A   
ATOM   4857  O   TRP A 512      -8.482 -20.268  -8.627  1.00 10.00      A   
ATOM   4858  N   MET A 513      -7.819 -20.609 -10.741  1.00 10.00      A   
ATOM   4859  HN  MET A 513      -7.629 -20.210 -11.621  1.00 10.00      A   
ATOM   4860  CA  MET A 513      -7.676 -22.047 -10.568  1.00 10.00      A   
ATOM   4861  CB  MET A 513      -8.904 -22.790 -11.105  1.00 10.00      A   
ATOM   4862  CG  MET A 513     -10.166 -22.595 -10.279  1.00 10.00      A   
ATOM   4863  SD  MET A 513     -11.552 -23.591 -10.867  1.00 10.00      A   
ATOM   4864  CE  MET A 513     -11.030 -25.235 -10.377  1.00 10.00      A   
ATOM   4865  C   MET A 513      -6.416 -22.547 -11.259  1.00 10.00      A   
ATOM   4866  O   MET A 513      -6.278 -22.428 -12.479  1.00 10.00      A   
ATOM   4867  N   SER A 514      -5.492 -23.091 -10.483  1.00 10.00      A   
ATOM   4868  HN  SER A 514      -5.645 -23.138  -9.512  1.00 10.00      A   
ATOM   4869  CA  SER A 514      -4.249 -23.610 -11.033  1.00 10.00      A   
ATOM   4870  CB  SER A 514      -3.074 -22.707 -10.643  1.00 10.00      A   
ATOM   4871  OG  SER A 514      -3.098 -22.387  -9.258  1.00 10.00      A   
ATOM   4872  HG  SER A 514      -2.591 -23.052  -8.774  1.00 10.00      A   
ATOM   4873  C   SER A 514      -4.003 -25.048 -10.582  1.00 10.00      A   
ATOM   4874  O   SER A 514      -4.369 -25.429  -9.466  1.00 10.00      A   
ATOM   4875  N   SER A 515      -3.409 -25.845 -11.471  1.00 10.00      A   
ATOM   4876  HN  SER A 515      -3.177 -25.478 -12.353  1.00 10.00      A   
ATOM   4877  CA  SER A 515      -3.095 -27.247 -11.194  1.00 10.00      A   
ATOM   4878  CB  SER A 515      -1.974 -27.363 -10.158  1.00 10.00      A   
ATOM   4879  OG  SER A 515      -0.808 -26.677 -10.589  1.00 10.00      A   
ATOM   4880  HG  SER A 515      -0.554 -27.002 -11.461  1.00 10.00      A   
ATOM   4881  C   SER A 515      -4.328 -28.043 -10.765  1.00 10.00      A   
ATOM   4882  O   SER A 515      -4.255 -28.920  -9.905  1.00 10.00      A   
ATOM   4883  N   CYS A 516      -5.462 -27.726 -11.367  1.00 10.00      A   
ATOM   4884  HN  CYS A 516      -5.468 -27.002 -12.031  1.00 10.00      A   
ATOM   4885  CA  CYS A 516      -6.702 -28.419 -11.067  1.00 10.00      A   
ATOM   4886  CB  CYS A 516      -7.797 -27.406 -10.732  1.00 10.00      A   
ATOM   4887  SG  CYS A 516      -7.389 -26.316  -9.347  1.00 10.00      A   
ATOM   4888  HG  CYS A 516      -6.174 -25.818  -9.563  1.00 10.00      A   
ATOM   4889  C   CYS A 516      -7.110 -29.286 -12.255  1.00 10.00      A   
ATOM   4890  O   CYS A 516      -6.324 -29.484 -13.187  1.00 10.00      A   
ATOM   4891  N   SER A 517      -8.326 -29.802 -12.230  1.00 10.00      A   
ATOM   4892  HN  SER A 517      -8.917 -29.620 -11.465  1.00 10.00      A   
ATOM   4893  CA  SER A 517      -8.813 -30.641 -13.312  1.00 10.00      A   
ATOM   4894  CB  SER A 517      -9.725 -31.733 -12.748  1.00 10.00      A   
ATOM   4895  OG  SER A 517      -9.156 -32.311 -11.584  1.00 10.00      A   
ATOM   4896  HG  SER A 517      -9.414 -33.238 -11.536  1.00 10.00      A   
ATOM   4897  C   SER A 517      -9.550 -29.798 -14.353  1.00 10.00      A   
ATOM   4898  O   SER A 517     -10.568 -30.214 -14.900  1.00 10.00      A   
ATOM   4899  N   VAL A 518      -9.015 -28.615 -14.625  1.00 10.00      A   
ATOM   4900  HN  VAL A 518      -8.192 -28.347 -14.166  1.00 10.00      A   
ATOM   4901  CA  VAL A 518      -9.604 -27.704 -15.594  1.00 10.00      A   
ATOM   4902  CB  VAL A 518      -9.204 -26.244 -15.287  1.00 10.00      A   
ATOM   4903  CG1 VAL A 518      -9.818 -25.288 -16.298  1.00 10.00      A   
ATOM   4904  CG2 VAL A 518      -9.615 -25.862 -13.872  1.00 10.00      A   
ATOM   4905  C   VAL A 518      -9.139 -28.065 -17.003  1.00 10.00      A   
ATOM   4906  O   VAL A 518      -7.984 -27.822 -17.365  1.00 10.00      A   
ATOM   4907  N   SER A 519     -10.027 -28.667 -17.784  1.00 10.00      A   
ATOM   4908  HN  SER A 519     -10.934 -28.847 -17.438  1.00 10.00      A   
ATOM   4909  CA  SER A 519      -9.693 -29.059 -19.144  1.00 10.00      A   
ATOM   4910  CB  SER A 519     -10.496 -30.293 -19.573  1.00 10.00      A   
ATOM   4911  OG  SER A 519     -11.895 -30.094 -19.422  1.00 10.00      A   
ATOM   4912  HG  SER A 519     -12.074 -29.653 -18.571  1.00 10.00      A   
ATOM   4913  C   SER A 519      -9.909 -27.901 -20.113  1.00 10.00      A   
ATOM   4914  O   SER A 519     -10.840 -27.110 -19.950  1.00 10.00      A   
ATOM   4915  N   PHE A 520      -9.046 -27.809 -21.120  1.00 10.00      A   
ATOM   4916  HN  PHE A 520      -8.324 -28.470 -21.190  1.00 10.00      A   
ATOM   4917  CA  PHE A 520      -9.134 -26.746 -22.114  1.00 10.00      A   
ATOM   4918  CB  PHE A 520      -7.974 -26.838 -23.109  1.00 10.00      A   
ATOM   4919  CG  PHE A 520      -7.947 -25.718 -24.112  1.00 10.00      A   
ATOM   4920  CD1 PHE A 520      -7.832 -24.399 -23.700  1.00 10.00      A   
ATOM   4921  CD2 PHE A 520      -8.031 -25.983 -25.467  1.00 10.00      A   
ATOM   4922  CE1 PHE A 520      -7.805 -23.368 -24.621  1.00 10.00      A   
ATOM   4923  CE2 PHE A 520      -8.006 -24.957 -26.391  1.00 10.00      A   
ATOM   4924  CZ  PHE A 520      -7.892 -23.648 -25.970  1.00 10.00      A   
ATOM   4925  C   PHE A 520     -10.472 -26.779 -22.848  1.00 10.00      A   
ATOM   4926  O   PHE A 520     -11.004 -25.739 -23.242  1.00 10.00      A   
ATOM   4927  N   GLY A 521     -11.019 -27.979 -23.013  1.00 10.00      A   
ATOM   4928  HN  GLY A 521     -10.554 -28.775 -22.671  1.00 10.00      A   
ATOM   4929  CA  GLY A 521     -12.287 -28.128 -23.694  1.00 10.00      A   
ATOM   4930  C   GLY A 521     -13.423 -27.432 -22.971  1.00 10.00      A   
ATOM   4931  O   GLY A 521     -14.400 -27.009 -23.593  1.00 10.00      A   
ATOM   4932  N   ALA A 522     -13.296 -27.309 -21.659  1.00 10.00      A   
ATOM   4933  HN  ALA A 522     -12.489 -27.656 -21.220  1.00 10.00      A   
ATOM   4934  CA  ALA A 522     -14.317 -26.660 -20.855  1.00 10.00      A   
ATOM   4935  CB  ALA A 522     -14.315 -27.204 -19.438  1.00 10.00      A   
ATOM   4936  C   ALA A 522     -14.120 -25.152 -20.862  1.00 10.00      A   
ATOM   4937  O   ALA A 522     -15.089 -24.395 -20.871  1.00 10.00      A   
ATOM   4938  N   CYS A 523     -12.862 -24.724 -20.883  1.00 10.00      A   
ATOM   4939  HN  CYS A 523     -12.136 -25.382 -20.881  1.00 10.00      A   
ATOM   4940  CA  CYS A 523     -12.532 -23.302 -20.895  1.00 10.00      A   
ATOM   4941  CB  CYS A 523     -11.013 -23.106 -20.939  1.00 10.00      A   
ATOM   4942  SG  CYS A 523     -10.101 -24.037 -19.689  1.00 10.00      A   
ATOM   4943  HG  CYS A 523     -10.971 -24.810 -19.049  1.00 10.00      A   
ATOM   4944  C   CYS A 523     -13.176 -22.613 -22.092  1.00 10.00      A   
ATOM   4945  O   CYS A 523     -13.733 -21.523 -21.972  1.00 10.00      A   
ATOM   4946  N   LYS A 524     -13.105 -23.268 -23.245  1.00 10.00      A   
ATOM   4947  HN  LYS A 524     -12.650 -24.135 -23.275  1.00 10.00      A   
ATOM   4948  CA  LYS A 524     -13.682 -22.729 -24.468  1.00 10.00      A   
ATOM   4949  CB  LYS A 524     -13.302 -23.600 -25.668  1.00 10.00      A   
ATOM   4950  CG  LYS A 524     -11.809 -23.794 -25.858  1.00 10.00      A   
ATOM   4951  CD  LYS A 524     -11.500 -24.422 -27.207  1.00 10.00      A   
ATOM   4952  CE  LYS A 524     -11.967 -25.867 -27.277  1.00 10.00      A   
ATOM   4953  NZ  LYS A 524     -11.691 -26.462 -28.610  1.00 10.00      A   
ATOM   4954  HZ1 LYS A 524     -10.671 -26.430 -28.809  1.00 10.00      A   
ATOM   4955  HZ2 LYS A 524     -12.191 -25.928 -29.350  1.00 10.00      A   
ATOM   4956  HZ3 LYS A 524     -12.011 -27.458 -28.636  1.00 10.00      A   
ATOM   4957  C   LYS A 524     -15.201 -22.656 -24.349  1.00 10.00      A   
ATOM   4958  O   LYS A 524     -15.812 -21.640 -24.676  1.00 10.00      A   
ATOM   4959  N   LEU A 525     -15.793 -23.742 -23.860  1.00 10.00      A   
ATOM   4960  HN  LEU A 525     -15.240 -24.509 -23.600  1.00 10.00      A   
ATOM   4961  CA  LEU A 525     -17.239 -23.834 -23.694  1.00 10.00      A   
ATOM   4962  CB  LEU A 525     -17.613 -25.219 -23.161  1.00 10.00      A   
ATOM   4963  CG  LEU A 525     -19.106 -25.542 -23.102  1.00 10.00      A   
ATOM   4964  CD1 LEU A 525     -19.689 -25.621 -24.503  1.00 10.00      A   
ATOM   4965  CD2 LEU A 525     -19.341 -26.841 -22.347  1.00 10.00      A   
ATOM   4966  C   LEU A 525     -17.752 -22.750 -22.749  1.00 10.00      A   
ATOM   4967  O   LEU A 525     -18.768 -22.102 -23.020  1.00 10.00      A   
ATOM   4968  N   LEU A 526     -17.038 -22.550 -21.648  1.00 10.00      A   
ATOM   4969  HN  LEU A 526     -16.240 -23.104 -21.487  1.00 10.00      A   
ATOM   4970  CA  LEU A 526     -17.410 -21.542 -20.664  1.00 10.00      A   
ATOM   4971  CB  LEU A 526     -16.523 -21.650 -19.424  1.00 10.00      A   
ATOM   4972  CG  LEU A 526     -16.976 -20.856 -18.200  1.00 10.00      A   
ATOM   4973  CD1 LEU A 526     -18.174 -21.520 -17.541  1.00 10.00      A   
ATOM   4974  CD2 LEU A 526     -15.836 -20.697 -17.212  1.00 10.00      A   
ATOM   4975  C   LEU A 526     -17.313 -20.141 -21.260  1.00 10.00      A   
ATOM   4976  O   LEU A 526     -18.140 -19.278 -20.975  1.00 10.00      A   
ATOM   4977  N   GLY A 527     -16.307 -19.932 -22.104  1.00 10.00      A   
ATOM   4978  HN  GLY A 527     -15.683 -20.663 -22.297  1.00 10.00      A   
ATOM   4979  CA  GLY A 527     -16.120 -18.640 -22.738  1.00 10.00      A   
ATOM   4980  C   GLY A 527     -17.251 -18.299 -23.690  1.00 10.00      A   
ATOM   4981  O   GLY A 527     -17.535 -17.128 -23.929  1.00 10.00      A   
ATOM   4982  N   GLN A 528     -17.888 -19.323 -24.244  1.00 10.00      A   
ATOM   4983  HN  GLN A 528     -17.597 -20.237 -24.038  1.00 10.00      A   
ATOM   4984  CA  GLN A 528     -19.000 -19.124 -25.159  1.00 10.00      A   
ATOM   4985  CB  GLN A 528     -19.212 -20.364 -26.033  1.00 10.00      A   
ATOM   4986  CG  GLN A 528     -17.977 -20.833 -26.793  1.00 10.00      A   
ATOM   4987  CD  GLN A 528     -17.440 -19.797 -27.768  1.00 10.00      A   
ATOM   4988  OE1 GLN A 528     -18.189 -18.980 -28.309  1.00 10.00      A   
ATOM   4989  NE2 GLN A 528     -16.137 -19.830 -28.005  1.00 10.00      A   
ATOM   4990 HE21 GLN A 528     -15.597 -20.508 -27.543  1.00 10.00      A   
ATOM   4991 HE22 GLN A 528     -15.762 -19.180 -28.636  1.00 10.00      A   
ATOM   4992  C   GLN A 528     -20.274 -18.823 -24.384  1.00 10.00      A   
ATOM   4993  O   GLN A 528     -21.095 -18.008 -24.809  1.00 10.00      A   
ATOM   4994  N   LYS A 529     -20.431 -19.488 -23.244  1.00 10.00      A   
ATOM   4995  HN  LYS A 529     -19.736 -20.122 -22.962  1.00 10.00      A   
ATOM   4996  CA  LYS A 529     -21.607 -19.307 -22.403  1.00 10.00      A   
ATOM   4997  CB  LYS A 529     -21.756 -20.495 -21.448  1.00 10.00      A   
ATOM   4998  CG  LYS A 529     -23.015 -20.471 -20.597  1.00 10.00      A   
ATOM   4999  CD  LYS A 529     -23.055 -21.656 -19.644  1.00 10.00      A   
ATOM   5000  CE  LYS A 529     -24.242 -21.570 -18.698  1.00 10.00      A   
ATOM   5001  NZ  LYS A 529     -25.537 -21.654 -19.419  1.00 10.00      A   
ATOM   5002  HZ1 LYS A 529     -25.515 -22.436 -20.104  1.00 10.00      A   
ATOM   5003  HZ2 LYS A 529     -25.726 -20.765 -19.926  1.00 10.00      A   
ATOM   5004  HZ3 LYS A 529     -26.312 -21.824 -18.746  1.00 10.00      A   
ATOM   5005  C   LYS A 529     -21.529 -18.003 -21.618  1.00 10.00      A   
ATOM   5006  O   LYS A 529     -22.547 -17.360 -21.361  1.00 10.00      A   
ATOM   5007  N   MET A 530     -20.320 -17.611 -21.243  1.00 10.00      A   
ATOM   5008  HN  MET A 530     -19.539 -18.155 -21.494  1.00 10.00      A   
ATOM   5009  CA  MET A 530     -20.120 -16.385 -20.478  1.00 10.00      A   
ATOM   5010  CB  MET A 530     -19.436 -16.689 -19.141  1.00 10.00      A   
ATOM   5011  CG  MET A 530     -20.142 -17.742 -18.302  1.00 10.00      A   
ATOM   5012  SD  MET A 530     -21.699 -17.156 -17.607  1.00 10.00      A   
ATOM   5013  CE  MET A 530     -21.107 -15.851 -16.534  1.00 10.00      A   
ATOM   5014  C   MET A 530     -19.285 -15.380 -21.264  1.00 10.00      A   
ATOM   5015  O   MET A 530     -18.071 -15.300 -21.086  1.00 10.00      A   
ATOM   5016  N   PRO A 531     -19.920 -14.589 -22.144  1.00 10.00      A   
ATOM   5017  CA  PRO A 531     -19.214 -13.593 -22.958  1.00 10.00      A   
ATOM   5018  CB  PRO A 531     -20.239 -13.229 -24.031  1.00 10.00      A   
ATOM   5019  CG  PRO A 531     -21.560 -13.460 -23.381  1.00 10.00      A   
ATOM   5020  CD  PRO A 531     -21.370 -14.609 -22.428  1.00 10.00      A   
ATOM   5021  C   PRO A 531     -18.814 -12.352 -22.159  1.00 10.00      A   
ATOM   5022  O   PRO A 531     -17.899 -11.627 -22.545  1.00 10.00      A   
ATOM   5023  N   LYS A 532     -19.497 -12.118 -21.042  1.00 10.00      A   
ATOM   5024  HN  LYS A 532     -20.207 -12.740 -20.779  1.00 10.00      A   
ATOM   5025  CA  LYS A 532     -19.211 -10.966 -20.196  1.00 10.00      A   
ATOM   5026  CB  LYS A 532     -20.444 -10.583 -19.373  1.00 10.00      A   
ATOM   5027  CG  LYS A 532     -21.627 -10.108 -20.199  1.00 10.00      A   
ATOM   5028  CD  LYS A 532     -22.742  -9.581 -19.308  1.00 10.00      A   
ATOM   5029  CE  LYS A 532     -23.904  -9.032 -20.123  1.00 10.00      A   
ATOM   5030  NZ  LYS A 532     -24.637 -10.107 -20.843  1.00 10.00      A   
ATOM   5031  HZ1 LYS A 532     -25.543  -9.746 -21.199  1.00 10.00      A   
ATOM   5032  HZ2 LYS A 532     -24.826 -10.905 -20.202  1.00 10.00      A   
ATOM   5033  HZ3 LYS A 532     -24.073 -10.450 -21.650  1.00 10.00      A   
ATOM   5034  C   LYS A 532     -18.029 -11.242 -19.271  1.00 10.00      A   
ATOM   5035  O   LYS A 532     -17.599 -10.374 -18.507  1.00 10.00      A   
ATOM   5036  N   LEU A 533     -17.505 -12.455 -19.343  1.00 10.00      A   
ATOM   5037  HN  LEU A 533     -17.881 -13.104 -19.974  1.00 10.00      A   
ATOM   5038  CA  LEU A 533     -16.377 -12.845 -18.519  1.00 10.00      A   
ATOM   5039  CB  LEU A 533     -16.759 -13.998 -17.587  1.00 10.00      A   
ATOM   5040  CG  LEU A 533     -17.301 -13.613 -16.209  1.00 10.00      A   
ATOM   5041  CD1 LEU A 533     -18.726 -13.091 -16.303  1.00 10.00      A   
ATOM   5042  CD2 LEU A 533     -17.222 -14.794 -15.260  1.00 10.00      A   
ATOM   5043  C   LEU A 533     -15.191 -13.238 -19.386  1.00 10.00      A   
ATOM   5044  O   LEU A 533     -15.359 -13.789 -20.476  1.00 10.00      A   
ATOM   5045  N   ASN A 534     -13.998 -12.934 -18.909  1.00 10.00      A   
ATOM   5046  HN  ASN A 534     -13.927 -12.486 -18.035  1.00 10.00      A   
ATOM   5047  CA  ASN A 534     -12.785 -13.260 -19.640  1.00 10.00      A   
ATOM   5048  CB  ASN A 534     -11.766 -12.117 -19.578  1.00 10.00      A   
ATOM   5049  CG  ASN A 534     -12.037 -11.008 -20.575  1.00 10.00      A   
ATOM   5050  OD1 ASN A 534     -12.839 -11.159 -21.496  1.00 10.00      A   
ATOM   5051  ND2 ASN A 534     -11.349  -9.887 -20.408  1.00 10.00      A   
ATOM   5052 HD21 ASN A 534     -10.705  -9.841 -19.662  1.00 10.00      A   
ATOM   5053 HD22 ASN A 534     -11.521  -9.141 -21.027  1.00 10.00      A   
ATOM   5054  C   ASN A 534     -12.159 -14.521 -19.079  1.00 10.00      A   
ATOM   5055  O   ASN A 534     -11.745 -14.553 -17.921  1.00 10.00      A   
ATOM   5056  N   VAL A 535     -12.122 -15.564 -19.891  1.00 10.00      A   
ATOM   5057  HN  VAL A 535     -12.498 -15.482 -20.791  1.00 10.00      A   
ATOM   5058  CA  VAL A 535     -11.528 -16.821 -19.486  1.00 10.00      A   
ATOM   5059  CB  VAL A 535     -12.330 -18.025 -20.019  1.00 10.00      A   
ATOM   5060  CG1 VAL A 535     -11.789 -19.328 -19.451  1.00 10.00      A   
ATOM   5061  CG2 VAL A 535     -13.808 -17.870 -19.693  1.00 10.00      A   
ATOM   5062  C   VAL A 535     -10.104 -16.882 -20.017  1.00 10.00      A   
ATOM   5063  O   VAL A 535      -9.857 -17.395 -21.111  1.00 10.00      A   
ATOM   5064  N   GLU A 536      -9.182 -16.323 -19.250  1.00 10.00      A   
ATOM   5065  HN  GLU A 536      -9.452 -15.930 -18.388  1.00 10.00      A   
ATOM   5066  CA  GLU A 536      -7.780 -16.284 -19.632  1.00 10.00      A   
ATOM   5067  CB  GLU A 536      -7.082 -15.078 -19.008  1.00 10.00      A   
ATOM   5068  CG  GLU A 536      -7.458 -13.753 -19.650  1.00 10.00      A   
ATOM   5069  CD  GLU A 536      -6.679 -12.581 -19.088  1.00 10.00      A   
ATOM   5070  OE1 GLU A 536      -5.530 -12.778 -18.637  1.00 10.00      A   
ATOM   5071  OE2 GLU A 536      -7.205 -11.448 -19.107  1.00 10.00      A   
ATOM   5072  C   GLU A 536      -7.065 -17.566 -19.245  1.00 10.00      A   
ATOM   5073  O   GLU A 536      -6.917 -17.881 -18.061  1.00 10.00      A   
ATOM   5074  N   VAL A 537      -6.636 -18.304 -20.250  1.00 10.00      A   
ATOM   5075  HN  VAL A 537      -6.795 -17.994 -21.170  1.00 10.00      A   
ATOM   5076  CA  VAL A 537      -5.928 -19.552 -20.037  1.00 10.00      A   
ATOM   5077  CB  VAL A 537      -6.269 -20.594 -21.130  1.00 10.00      A   
ATOM   5078  CG1 VAL A 537      -5.551 -21.909 -20.862  1.00 10.00      A   
ATOM   5079  CG2 VAL A 537      -7.774 -20.814 -21.210  1.00 10.00      A   
ATOM   5080  C   VAL A 537      -4.425 -19.292 -20.028  1.00 10.00      A   
ATOM   5081  O   VAL A 537      -3.839 -18.954 -21.058  1.00 10.00      A   
ATOM   5082  N   ILE A 538      -3.815 -19.412 -18.857  1.00 10.00      A   
ATOM   5083  HN  ILE A 538      -4.342 -19.665 -18.071  1.00 10.00      A   
ATOM   5084  CA  ILE A 538      -2.380 -19.202 -18.713  1.00 10.00      A   
ATOM   5085  CB  ILE A 538      -2.020 -18.444 -17.414  1.00 10.00      A   
ATOM   5086  CG1 ILE A 538      -2.886 -17.190 -17.255  1.00 10.00      A   
ATOM   5087  CG2 ILE A 538      -0.542 -18.071 -17.413  1.00 10.00      A   
ATOM   5088  CD1 ILE A 538      -4.032 -17.349 -16.277  1.00 10.00      A   
ATOM   5089  C   ILE A 538      -1.673 -20.550 -18.715  1.00 10.00      A   
ATOM   5090  O   ILE A 538      -1.648 -21.257 -17.700  1.00 10.00      A   
ATOM   5091  N   ASP A 539      -1.091 -20.902 -19.846  1.00 10.00      A   
ATOM   5092  HN  ASP A 539      -1.092 -20.276 -20.607  1.00 10.00      A   
ATOM   5093  CA  ASP A 539      -0.421 -22.180 -19.982  1.00 10.00      A   
ATOM   5094  CB  ASP A 539      -1.341 -23.146 -20.726  1.00 10.00      A   
ATOM   5095  CG  ASP A 539      -0.840 -24.568 -20.720  1.00 10.00      A   
ATOM   5096  OD1 ASP A 539      -1.283 -25.354 -19.854  1.00 10.00      A   
ATOM   5097  OD2 ASP A 539      -0.015 -24.909 -21.588  1.00 10.00      A   
ATOM   5098  C   ASP A 539       0.891 -22.009 -20.731  1.00 10.00      A   
ATOM   5099  O   ASP A 539       0.918 -21.451 -21.825  1.00 10.00      A   
ATOM   5100  N   GLU A 540       1.976 -22.486 -20.136  1.00 10.00      A   
ATOM   5101  HN  GLU A 540       1.892 -22.927 -19.257  1.00 10.00      A   
ATOM   5102  CA  GLU A 540       3.299 -22.361 -20.737  1.00 10.00      A   
ATOM   5103  CB  GLU A 540       4.357 -22.128 -19.654  1.00 10.00      A   
ATOM   5104  CG  GLU A 540       4.051 -21.003 -18.677  1.00 10.00      A   
ATOM   5105  CD  GLU A 540       5.098 -20.897 -17.586  1.00 10.00      A   
ATOM   5106  OE1 GLU A 540       4.821 -21.315 -16.440  1.00 10.00      A   
ATOM   5107  OE2 GLU A 540       6.212 -20.408 -17.872  1.00 10.00      A   
ATOM   5108  C   GLU A 540       3.691 -23.599 -21.544  1.00 10.00      A   
ATOM   5109  O   GLU A 540       4.866 -23.789 -21.855  1.00 10.00      A   
ATOM   5110  N   ARG A 541       2.727 -24.441 -21.891  1.00 10.00      A   
ATOM   5111  HN  ARG A 541       1.794 -24.253 -21.631  1.00 10.00      A   
ATOM   5112  CA  ARG A 541       3.030 -25.649 -22.654  1.00 10.00      A   
ATOM   5113  CB  ARG A 541       2.280 -26.862 -22.099  1.00 10.00      A   
ATOM   5114  CG  ARG A 541       2.590 -27.164 -20.644  1.00 10.00      A   
ATOM   5115  CD  ARG A 541       1.315 -27.267 -19.828  1.00 10.00      A   
ATOM   5116  NE  ARG A 541       0.790 -28.628 -19.794  1.00 10.00      A   
ATOM   5117  HE  ARG A 541       1.437 -29.360 -19.913  1.00 10.00      A   
ATOM   5118  CZ  ARG A 541      -0.501 -28.927 -19.626  1.00 10.00      A   
ATOM   5119  NH1 ARG A 541      -1.400 -27.967 -19.488  1.00 10.00      A   
ATOM   5120 HH11 ARG A 541      -1.109 -26.955 -19.515  1.00 10.00      A   
ATOM   5121 HH12 ARG A 541      -2.408 -28.210 -19.359  1.00 10.00      A   
ATOM   5122  NH2 ARG A 541      -0.885 -30.198 -19.580  1.00 10.00      A   
ATOM   5123 HH21 ARG A 541      -1.891 -30.436 -19.441  1.00 10.00      A   
ATOM   5124 HH22 ARG A 541      -0.182 -30.964 -19.680  1.00 10.00      A   
ATOM   5125  C   ARG A 541       2.745 -25.471 -24.142  1.00 10.00      A   
ATOM   5126  O   ARG A 541       2.566 -26.447 -24.872  1.00 10.00      A   
ATOM   5127  N   GLY A 542       2.708 -24.225 -24.587  1.00 10.00      A   
ATOM   5128  HN  GLY A 542       2.830 -23.485 -23.956  1.00 10.00      A   
ATOM   5129  CA  GLY A 542       2.468 -23.948 -25.990  1.00 10.00      A   
ATOM   5130  C   GLY A 542       0.997 -23.837 -26.322  1.00 10.00      A   
ATOM   5131  O   GLY A 542       0.159 -23.728 -25.424  1.00 10.00      A   
ATOM   5132  N   ALA A 543       0.688 -23.869 -27.615  1.00 10.00      A   
ATOM   5133  HN  ALA A 543       1.407 -23.973 -28.273  1.00 10.00      A   
ATOM   5134  CA  ALA A 543      -0.686 -23.763 -28.083  1.00 10.00      A   
ATOM   5135  CB  ALA A 543      -0.730 -23.670 -29.599  1.00 10.00      A   
ATOM   5136  C   ALA A 543      -1.530 -24.937 -27.593  1.00 10.00      A   
ATOM   5137  O   ALA A 543      -1.228 -26.099 -27.879  1.00 10.00      A   
ATOM   5138  N   PRO A 544      -2.607 -24.644 -26.855  1.00 10.00      A   
ATOM   5139  CA  PRO A 544      -3.501 -25.670 -26.309  1.00 10.00      A   
ATOM   5140  CB  PRO A 544      -4.410 -24.884 -25.363  1.00 10.00      A   
ATOM   5141  CG  PRO A 544      -4.398 -23.493 -25.899  1.00 10.00      A   
ATOM   5142  CD  PRO A 544      -3.035 -23.282 -26.488  1.00 10.00      A   
ATOM   5143  C   PRO A 544      -4.328 -26.356 -27.392  1.00 10.00      A   
ATOM   5144  O   PRO A 544      -4.860 -27.449 -27.182  1.00 10.00      A   
ATOM   5145  N   ASP A 545      -4.418 -25.711 -28.556  1.00 10.00      A   
ATOM   5146  HN  ASP A 545      -3.972 -24.841 -28.653  1.00 10.00      A   
ATOM   5147  CA  ASP A 545      -5.172 -26.253 -29.683  1.00 10.00      A   
ATOM   5148  CB  ASP A 545      -5.346 -25.201 -30.779  1.00 10.00      A   
ATOM   5149  CG  ASP A 545      -6.548 -24.308 -30.557  1.00 10.00      A   
ATOM   5150  OD1 ASP A 545      -7.653 -24.840 -30.321  1.00 10.00      A   
ATOM   5151  OD2 ASP A 545      -6.394 -23.068 -30.622  1.00 10.00      A   
ATOM   5152  C   ASP A 545      -4.489 -27.485 -30.260  1.00 10.00      A   
ATOM   5153  O   ASP A 545      -5.136 -28.349 -30.853  1.00 10.00      A   
ATOM   5154  N   SER A 546      -3.179 -27.565 -30.071  1.00 10.00      A   
ATOM   5155  HN  SER A 546      -2.721 -26.841 -29.597  1.00 10.00      A   
ATOM   5156  CA  SER A 546      -2.396 -28.688 -30.566  1.00 10.00      A   
ATOM   5157  CB  SER A 546      -0.973 -28.224 -30.876  1.00 10.00      A   
ATOM   5158  OG  SER A 546      -0.777 -26.882 -30.451  1.00 10.00      A   
ATOM   5159  HG  SER A 546      -0.648 -26.860 -29.493  1.00 10.00      A   
ATOM   5160  C   SER A 546      -2.376 -29.832 -29.555  1.00 10.00      A   
ATOM   5161  O   SER A 546      -1.586 -30.770 -29.670  1.00 10.00      A   
ATOM   5162  N   ARG A 547      -3.237 -29.738 -28.558  1.00 10.00      A   
ATOM   5163  HN  ARG A 547      -3.836 -28.960 -28.513  1.00 10.00      A   
ATOM   5164  CA  ARG A 547      -3.336 -30.756 -27.529  1.00 10.00      A   
ATOM   5165  CB  ARG A 547      -2.798 -30.219 -26.198  1.00 10.00      A   
ATOM   5166  CG  ARG A 547      -1.423 -29.573 -26.274  1.00 10.00      A   
ATOM   5167  CD  ARG A 547      -0.939 -29.142 -24.898  1.00 10.00      A
[truncated: 221,457 more chars]
