# Supplementary material for: Flexibility of intrinsically disordered degrons in AUX/IAA proteins reinforces auxin co-receptor assemblies
Source: Nat Commun. 2020 May 8;11:2277. doi: 10.1038/s41467-020-16147-2 (PMC7210949; doi:10.1038/s41467-020-16147-2)
Supplement: Supplementary file 9 — Supplementary Data 6 [file 41467_2020_16147_MOESM9_ESM.gz › haddock_files/IAA07/No_disorder_restraint/cluster5_3.pdb]

REMARK FILENAME="complex_240w.pdb0"
REMARK ===============================================================
REMARK HADDOCK run for complex
REMARK initial structure: complex_240.pdb
REMARK final NOE weights: unambig 50 amb: 50
REMARK ===============================================================
REMARK            total,bonds,angles,improper,dihe,vdw,elec,air,cdih,coup,rdcs,vean,dani,xpcs,rg
REMARK energies: -128.905, 0, 0, 0, 0, -42.3047, -89.5535, 2.95355, 0, 0, 0, 0, 0, 0, 0
REMARK ===============================================================
REMARK            bonds,angles,impropers,dihe,air,cdih,coup,rdcs,vean,dani,xpcs
REMARK rms-dev.: 0,0,0,0,5.067846E-02,0,0, 0, 0, 0, 0
REMARK ===============================================================
REMARK               air,cdih,coup,rdcs,vean,dani,xpcs
REMARK               >0.3,>5,>1,>0,>5,>0.2,>0.2
REMARK violations.: 0, 0, 0, 0, 0, 0, 0
REMARK ===============================================================
REMARK                        CVpartition#,violations,rms
REMARK AIRs cross-validation: 2, 0, NaN
REMARK ===============================================================
REMARK NCS energy: 0
REMARK ===============================================================
REMARK Symmetry energy: 0
REMARK ===============================================================
REMARK Desolvation energy: 18.1999
REMARK Internal energy free molecules: -22360.1
REMARK Internal energy complex: -33730.5
REMARK Binding energy: -11484.1
REMARK ===============================================================
REMARK buried surface area: 1035.96
REMARK ===============================================================
REMARK water - chain1: 0 0 0
REMARK water - chain2: 0 0 0
REMARK water - chain3: 0 0 0
REMARK water - chain4: 0 0 0
REMARK water - chain5: 0 0 0
REMARK water - chain6: 0 0 0
REMARK ===============================================================
REMARK water - water: 0 0 0
REMARK ===============================================================
REMARK DATE:14-Feb-2019  05:51:15       created by user: enmr049
REMARK VERSION:1.3U
ATOM      1  N   PHE A   9     -34.199 -20.397   6.821  1.00 10.00      A   
ATOM      2  HN  PHE A   9     -34.282 -20.565   7.787  1.00 10.00      A   
ATOM      3  CA  PHE A   9     -33.026 -20.899   6.114  1.00 10.00      A   
ATOM      4  CB  PHE A   9     -32.318 -19.763   5.369  1.00 10.00      A   
ATOM      5  CG  PHE A   9     -33.119 -19.149   4.259  1.00 10.00      A   
ATOM      6  CD1 PHE A   9     -33.521 -17.825   4.333  1.00 10.00      A   
ATOM      7  CD2 PHE A   9     -33.463 -19.892   3.139  1.00 10.00      A   
ATOM      8  CE1 PHE A   9     -34.251 -17.250   3.313  1.00 10.00      A   
ATOM      9  CE2 PHE A   9     -34.195 -19.322   2.115  1.00 10.00      A   
ATOM     10  CZ  PHE A   9     -34.589 -18.000   2.202  1.00 10.00      A   
ATOM     11  C   PHE A   9     -32.046 -21.550   7.081  1.00 10.00      A   
ATOM     12  O   PHE A   9     -31.848 -21.053   8.191  1.00 10.00      A   
ATOM     13  N   PRO A  10     -31.448 -22.684   6.684  1.00 10.00      A   
ATOM     14  CA  PRO A  10     -30.464 -23.395   7.507  1.00 10.00      A   
ATOM     15  CB  PRO A  10     -30.123 -24.640   6.675  1.00 10.00      A   
ATOM     16  CG  PRO A  10     -31.247 -24.778   5.708  1.00 10.00      A   
ATOM     17  CD  PRO A  10     -31.708 -23.382   5.417  1.00 10.00      A   
ATOM     18  C   PRO A  10     -29.208 -22.554   7.729  1.00 10.00      A   
ATOM     19  O   PRO A  10     -28.825 -21.752   6.870  1.00 10.00      A   
ATOM     20  N   GLU A  11     -28.564 -22.759   8.871  1.00 10.00      A   
ATOM     21  HN  GLU A  11     -28.910 -23.435   9.494  1.00 10.00      A   
ATOM     22  CA  GLU A  11     -27.359 -22.016   9.234  1.00 10.00      A   
ATOM     23  CB  GLU A  11     -26.852 -22.448  10.616  1.00 10.00      A   
ATOM     24  CG  GLU A  11     -27.904 -22.408  11.715  1.00 10.00      A   
ATOM     25  CD  GLU A  11     -28.283 -20.999  12.131  1.00 10.00      A   
ATOM     26  OE1 GLU A  11     -27.715 -20.494  13.124  1.00 10.00      A   
ATOM     27  OE2 GLU A  11     -29.159 -20.394  11.480  1.00 10.00      A   
ATOM     28  C   GLU A  11     -26.256 -22.193   8.189  1.00 10.00      A   
ATOM     29  O   GLU A  11     -25.616 -21.221   7.782  1.00 10.00      A   
ATOM     30  N   GLU A  12     -26.055 -23.430   7.743  1.00 10.00      A   
ATOM     31  HN  GLU A  12     -26.604 -24.165   8.102  1.00 10.00      A   
ATOM     32  CA  GLU A  12     -25.029 -23.729   6.743  1.00 10.00      A   
ATOM     33  CB  GLU A  12     -24.856 -25.242   6.560  1.00 10.00      A   
ATOM     34  CG  GLU A  12     -26.100 -25.967   6.069  1.00 10.00      A   
ATOM     35  CD  GLU A  12     -26.927 -26.558   7.189  1.00 10.00      A   
ATOM     36  OE1 GLU A  12     -27.585 -27.595   6.963  1.00 10.00      A   
ATOM     37  OE2 GLU A  12     -26.930 -25.987   8.298  1.00 10.00      A   
ATOM     38  C   GLU A  12     -25.342 -23.063   5.404  1.00 10.00      A   
ATOM     39  O   GLU A  12     -24.441 -22.750   4.625  1.00 10.00      A   
ATOM     40  N   VAL A  13     -26.623 -22.841   5.146  1.00 10.00      A   
ATOM     41  HN  VAL A  13     -27.298 -23.101   5.809  1.00 10.00      A   
ATOM     42  CA  VAL A  13     -27.049 -22.211   3.906  1.00 10.00      A   
ATOM     43  CB  VAL A  13     -28.536 -22.496   3.602  1.00 10.00      A   
ATOM     44  CG1 VAL A  13     -29.074 -21.536   2.551  1.00 10.00      A   
ATOM     45  CG2 VAL A  13     -28.712 -23.934   3.141  1.00 10.00      A   
ATOM     46  C   VAL A  13     -26.805 -20.703   3.962  1.00 10.00      A   
ATOM     47  O   VAL A  13     -26.284 -20.114   3.015  1.00 10.00      A   
ATOM     48  N   LEU A  14     -27.157 -20.091   5.088  1.00 10.00      A   
ATOM     49  HN  LEU A  14     -27.547 -20.619   5.820  1.00 10.00      A   
ATOM     50  CA  LEU A  14     -26.978 -18.656   5.270  1.00 10.00      A   
ATOM     51  CB  LEU A  14     -27.575 -18.208   6.601  1.00 10.00      A   
ATOM     52  CG  LEU A  14     -29.102 -18.247   6.677  1.00 10.00      A   
ATOM     53  CD1 LEU A  14     -29.576 -18.083   8.111  1.00 10.00      A   
ATOM     54  CD2 LEU A  14     -29.705 -17.175   5.785  1.00 10.00      A   
ATOM     55  C   LEU A  14     -25.507 -18.276   5.172  1.00 10.00      A   
ATOM     56  O   LEU A  14     -25.164 -17.252   4.582  1.00 10.00      A   
ATOM     57  N   GLU A  15     -24.642 -19.111   5.744  1.00 10.00      A   
ATOM     58  HN  GLU A  15     -24.982 -19.899   6.224  1.00 10.00      A   
ATOM     59  CA  GLU A  15     -23.204 -18.875   5.693  1.00 10.00      A   
ATOM     60  CB  GLU A  15     -22.463 -19.956   6.482  1.00 10.00      A   
ATOM     61  CG  GLU A  15     -20.962 -19.733   6.578  1.00 10.00      A   
ATOM     62  CD  GLU A  15     -20.245 -20.865   7.286  1.00 10.00      A   
ATOM     63  OE1 GLU A  15     -20.427 -21.021   8.513  1.00 10.00      A   
ATOM     64  OE2 GLU A  15     -19.490 -21.605   6.623  1.00 10.00      A   
ATOM     65  C   GLU A  15     -22.734 -18.879   4.239  1.00 10.00      A   
ATOM     66  O   GLU A  15     -21.892 -18.074   3.835  1.00 10.00      A   
ATOM     67  N   HIS A  16     -23.311 -19.782   3.454  1.00 10.00      A   
ATOM     68  HN  HIS A  16     -23.987 -20.379   3.837  1.00 10.00      A   
ATOM     69  CA  HIS A  16     -22.981 -19.910   2.044  1.00 10.00      A   
ATOM     70  CB  HIS A  16     -23.744 -21.098   1.453  1.00 10.00      A   
ATOM     71  CG  HIS A  16     -23.155 -21.662   0.199  1.00 10.00      A   
ATOM     72  ND1 HIS A  16     -23.686 -22.783  -0.391  1.00 10.00      A   
ATOM     73  CD2 HIS A  16     -22.084 -21.244  -0.519  1.00 10.00      A   
ATOM     74  CE1 HIS A  16     -22.930 -23.027  -1.443  1.00 10.00      A   
ATOM     75  NE2 HIS A  16     -21.953 -22.126  -1.560  1.00 10.00      A   
ATOM     76  HE2 HIS A  16     -21.261 -22.106  -2.253  1.00 10.00      A   
ATOM     77  C   HIS A  16     -23.355 -18.627   1.305  1.00 10.00      A   
ATOM     78  O   HIS A  16     -22.592 -18.127   0.480  1.00 10.00      A   
ATOM     79  N   VAL A  17     -24.530 -18.095   1.618  1.00 10.00      A   
ATOM     80  HN  VAL A  17     -25.095 -18.552   2.279  1.00 10.00      A   
ATOM     81  CA  VAL A  17     -25.011 -16.860   1.002  1.00 10.00      A   
ATOM     82  CB  VAL A  17     -26.457 -16.534   1.452  1.00 10.00      A   
ATOM     83  CG1 VAL A  17     -26.939 -15.217   0.858  1.00 10.00      A   
ATOM     84  CG2 VAL A  17     -27.407 -17.662   1.080  1.00 10.00      A   
ATOM     85  C   VAL A  17     -24.088 -15.692   1.366  1.00 10.00      A   
ATOM     86  O   VAL A  17     -23.705 -14.891   0.510  1.00 10.00      A   
ATOM     87  N   PHE A  18     -23.706 -15.628   2.636  1.00 10.00      A   
ATOM     88  HN  PHE A  18     -24.028 -16.311   3.266  1.00 10.00      A   
ATOM     89  CA  PHE A  18     -22.839 -14.564   3.128  1.00 10.00      A   
ATOM     90  CB  PHE A  18     -22.782 -14.580   4.658  1.00 10.00      A   
ATOM     91  CG  PHE A  18     -24.094 -14.307   5.348  1.00 10.00      A   
ATOM     92  CD1 PHE A  18     -24.195 -14.438   6.723  1.00 10.00      A   
ATOM     93  CD2 PHE A  18     -25.220 -13.921   4.635  1.00 10.00      A   
ATOM     94  CE1 PHE A  18     -25.388 -14.193   7.376  1.00 10.00      A   
ATOM     95  CE2 PHE A  18     -26.417 -13.673   5.281  1.00 10.00      A   
ATOM     96  CZ  PHE A  18     -26.501 -13.810   6.653  1.00 10.00      A   
ATOM     97  C   PHE A  18     -21.424 -14.663   2.550  1.00 10.00      A   
ATOM     98  O   PHE A  18     -20.689 -13.676   2.513  1.00 10.00      A   
ATOM     99  N   SER A  19     -21.047 -15.846   2.082  1.00 10.00      A   
ATOM    100  HN  SER A  19     -21.671 -16.602   2.128  1.00 10.00      A   
ATOM    101  CA  SER A  19     -19.716 -16.050   1.519  1.00 10.00      A   
ATOM    102  CB  SER A  19     -19.378 -17.543   1.423  1.00 10.00      A   
ATOM    103  OG  SER A  19     -19.994 -18.160   0.299  1.00 10.00      A   
ATOM    104  HG  SER A  19     -20.960 -18.125   0.392  1.00 10.00      A   
ATOM    105  C   SER A  19     -19.555 -15.367   0.158  1.00 10.00      A   
ATOM    106  O   SER A  19     -18.437 -15.186  -0.329  1.00 10.00      A   
ATOM    107  N   PHE A  20     -20.672 -14.982  -0.451  1.00 10.00      A   
ATOM    108  HN  PHE A  20     -21.538 -15.137  -0.013  1.00 10.00      A   
ATOM    109  CA  PHE A  20     -20.638 -14.325  -1.750  1.00 10.00      A   
ATOM    110  CB  PHE A  20     -21.779 -14.819  -2.645  1.00 10.00      A   
ATOM    111  CG  PHE A  20     -21.658 -16.264  -3.048  1.00 10.00      A   
ATOM    112  CD1 PHE A  20     -22.666 -17.166  -2.753  1.00 10.00      A   
ATOM    113  CD2 PHE A  20     -20.534 -16.719  -3.718  1.00 10.00      A   
ATOM    114  CE1 PHE A  20     -22.559 -18.493  -3.116  1.00 10.00      A   
ATOM    115  CE2 PHE A  20     -20.422 -18.045  -4.083  1.00 10.00      A   
ATOM    116  CZ  PHE A  20     -21.435 -18.933  -3.782  1.00 10.00      A   
ATOM    117  C   PHE A  20     -20.691 -12.810  -1.593  1.00 10.00      A   
ATOM    118  O   PHE A  20     -20.726 -12.071  -2.577  1.00 10.00      A   
ATOM    119  N   ILE A  21     -20.700 -12.357  -0.348  1.00 10.00      A   
ATOM    120  HN  ILE A  21     -20.679 -12.998   0.392  1.00 10.00      A   
ATOM    121  CA  ILE A  21     -20.737 -10.938  -0.046  1.00 10.00      A   
ATOM    122  CB  ILE A  21     -22.032 -10.553   0.705  1.00 10.00      A   
ATOM    123  CG1 ILE A  21     -23.266 -11.086  -0.035  1.00 10.00      A   
ATOM    124  CG2 ILE A  21     -22.124  -9.043   0.870  1.00 10.00      A   
ATOM    125  CD1 ILE A  21     -24.548 -11.005   0.768  1.00 10.00      A   
ATOM    126  C   ILE A  21     -19.526 -10.565   0.802  1.00 10.00      A   
ATOM    127  O   ILE A  21     -19.514 -10.788   2.011  1.00 10.00      A   
ATOM    128  N   GLN A  22     -18.501 -10.018   0.163  1.00 10.00      A   
ATOM    129  HN  GLN A  22     -18.561  -9.878  -0.806  1.00 10.00      A   
ATOM    130  CA  GLN A  22     -17.284  -9.629   0.868  1.00 10.00      A   
ATOM    131  CB  GLN A  22     -16.044 -10.189   0.167  1.00 10.00      A   
ATOM    132  CG  GLN A  22     -16.038 -11.705   0.030  1.00 10.00      A   
ATOM    133  CD  GLN A  22     -16.065 -12.425   1.365  1.00 10.00      A   
ATOM    134  OE1 GLN A  22     -15.549 -11.926   2.366  1.00 10.00      A   
ATOM    135  NE2 GLN A  22     -16.674 -13.601   1.395  1.00 10.00      A   
ATOM    136 HE21 GLN A  22     -17.072 -13.942   0.561  1.00 10.00      A   
ATOM    137 HE22 GLN A  22     -16.699 -14.091   2.248  1.00 10.00      A   
ATOM    138  C   GLN A  22     -17.172  -8.116   1.024  1.00 10.00      A   
ATOM    139  O   GLN A  22     -16.412  -7.623   1.867  1.00 10.00      A   
ATOM    140  N   LEU A  23     -17.933  -7.385   0.213  1.00 10.00      A   
ATOM    141  HN  LEU A  23     -18.520  -7.841  -0.429  1.00 10.00      A   
ATOM    142  CA  LEU A  23     -17.925  -5.923   0.261  1.00 10.00      A   
ATOM    143  CB  LEU A  23     -18.722  -5.334  -0.902  1.00 10.00      A   
ATOM    144  CG  LEU A  23     -18.172  -5.599  -2.303  1.00 10.00      A   
ATOM    145  CD1 LEU A  23     -19.020  -4.888  -3.340  1.00 10.00      A   
ATOM    146  CD2 LEU A  23     -16.717  -5.162  -2.408  1.00 10.00      A   
ATOM    147  C   LEU A  23     -18.492  -5.437   1.590  1.00 10.00      A   
ATOM    148  O   LEU A  23     -19.601  -5.807   1.968  1.00 10.00      A   
ATOM    149  N   ASP A  24     -17.730  -4.604   2.287  1.00 10.00      A   
ATOM    150  HN  ASP A  24     -16.864  -4.328   1.918  1.00 10.00      A   
ATOM    151  CA  ASP A  24     -18.140  -4.089   3.592  1.00 10.00      A   
ATOM    152  CB  ASP A  24     -17.033  -3.252   4.225  1.00 10.00      A   
ATOM    153  CG  ASP A  24     -15.854  -4.100   4.639  1.00 10.00      A   
ATOM    154  OD1 ASP A  24     -15.983  -4.878   5.602  1.00 10.00      A   
ATOM    155  OD2 ASP A  24     -14.796  -4.012   3.984  1.00 10.00      A   
ATOM    156  C   ASP A  24     -19.436  -3.303   3.534  1.00 10.00      A   
ATOM    157  O   ASP A  24     -20.252  -3.381   4.452  1.00 10.00      A   
ATOM    158  N   LYS A  25     -19.628  -2.558   2.452  1.00 10.00      A   
ATOM    159  HN  LYS A  25     -18.940  -2.544   1.756  1.00 10.00      A   
ATOM    160  CA  LYS A  25     -20.834  -1.761   2.279  1.00 10.00      A   
ATOM    161  CB  LYS A  25     -20.802  -0.989   0.959  1.00 10.00      A   
ATOM    162  CG  LYS A  25     -19.984   0.293   1.024  1.00 10.00      A   
ATOM    163  CD  LYS A  25     -20.289   1.213  -0.144  1.00 10.00      A   
ATOM    164  CE  LYS A  25     -19.878   2.647   0.160  1.00 10.00      A   
ATOM    165  NZ  LYS A  25     -20.628   3.209   1.319  1.00 10.00      A   
ATOM    166  HZ1 LYS A  25     -21.649   3.043   1.202  1.00 10.00      A   
ATOM    167  HZ2 LYS A  25     -20.466   4.232   1.387  1.00 10.00      A   
ATOM    168  HZ3 LYS A  25     -20.315   2.759   2.209  1.00 10.00      A   
ATOM    169  C   LYS A  25     -22.086  -2.627   2.380  1.00 10.00      A   
ATOM    170  O   LYS A  25     -23.007  -2.310   3.131  1.00 10.00      A   
ATOM    171  N   ASP A  26     -22.099  -3.734   1.647  1.00 10.00      A   
ATOM    172  HN  ASP A  26     -21.327  -3.941   1.079  1.00 10.00      A   
ATOM    173  CA  ASP A  26     -23.240  -4.646   1.665  1.00 10.00      A   
ATOM    174  CB  ASP A  26     -23.257  -5.529   0.418  1.00 10.00      A   
ATOM    175  CG  ASP A  26     -23.622  -4.762  -0.833  1.00 10.00      A   
ATOM    176  OD1 ASP A  26     -24.822  -4.489  -1.039  1.00 10.00      A   
ATOM    177  OD2 ASP A  26     -22.709  -4.423  -1.615  1.00 10.00      A   
ATOM    178  C   ASP A  26     -23.225  -5.508   2.920  1.00 10.00      A   
ATOM    179  O   ASP A  26     -24.271  -5.859   3.463  1.00 10.00      A   
ATOM    180  N   ARG A  27     -22.025  -5.828   3.390  1.00 10.00      A   
ATOM    181  HN  ARG A  27     -21.227  -5.508   2.916  1.00 10.00      A   
ATOM    182  CA  ARG A  27     -21.859  -6.644   4.586  1.00 10.00      A   
ATOM    183  CB  ARG A  27     -20.379  -6.923   4.841  1.00 10.00      A   
ATOM    184  CG  ARG A  27     -19.915  -8.284   4.350  1.00 10.00      A   
ATOM    185  CD  ARG A  27     -20.518  -9.397   5.190  1.00 10.00      A   
ATOM    186  NE  ARG A  27     -20.157 -10.724   4.698  1.00 10.00      A   
ATOM    187  HE  ARG A  27     -20.148 -10.854   3.720  1.00 10.00      A   
ATOM    188  CZ  ARG A  27     -19.852 -11.754   5.484  1.00 10.00      A   
ATOM    189  NH1 ARG A  27     -19.855 -11.615   6.806  1.00 10.00      A   
ATOM    190 HH11 ARG A  27     -20.096 -10.689   7.243  1.00 10.00      A   
ATOM    191 HH12 ARG A  27     -19.625 -12.423   7.424  1.00 10.00      A   
ATOM    192  NH2 ARG A  27     -19.557 -12.930   4.942  1.00 10.00      A   
ATOM    193 HH21 ARG A  27     -19.575 -13.048   3.901  1.00 10.00      A   
ATOM    194 HH22 ARG A  27     -19.314 -13.741   5.545  1.00 10.00      A   
ATOM    195  C   ARG A  27     -22.489  -5.975   5.804  1.00 10.00      A   
ATOM    196  O   ARG A  27     -23.126  -6.636   6.628  1.00 10.00      A   
ATOM    197  N   ASN A  28     -22.325  -4.658   5.897  1.00 10.00      A   
ATOM    198  HN  ASN A  28     -21.816  -4.189   5.198  1.00 10.00      A   
ATOM    199  CA  ASN A  28     -22.875  -3.892   7.007  1.00 10.00      A   
ATOM    200  CB  ASN A  28     -22.345  -2.454   7.018  1.00 10.00      A   
ATOM    201  CG  ASN A  28     -20.916  -2.370   7.524  1.00 10.00      A   
ATOM    202  OD1 ASN A  28     -20.464  -3.236   8.275  1.00 10.00      A   
ATOM    203  ND2 ASN A  28     -20.192  -1.340   7.118  1.00 10.00      A   
ATOM    204 HD21 ASN A  28     -20.604  -0.678   6.513  1.00 10.00      A   
ATOM    205 HD22 ASN A  28     -19.263  -1.277   7.436  1.00 10.00      A   
ATOM    206  C   ASN A  28     -24.395  -3.917   6.989  1.00 10.00      A   
ATOM    207  O   ASN A  28     -25.030  -3.981   8.042  1.00 10.00      A   
ATOM    208  N   SER A  29     -24.979  -3.895   5.797  1.00 10.00      A   
ATOM    209  HN  SER A  29     -24.424  -3.850   4.983  1.00 10.00      A   
ATOM    210  CA  SER A  29     -26.426  -3.928   5.662  1.00 10.00      A   
ATOM    211  CB  SER A  29     -26.811  -3.744   4.198  1.00 10.00      A   
ATOM    212  OG  SER A  29     -25.880  -2.903   3.540  1.00 10.00      A   
ATOM    213  HG  SER A  29     -25.718  -3.243   2.649  1.00 10.00      A   
ATOM    214  C   SER A  29     -26.981  -5.246   6.191  1.00 10.00      A   
ATOM    215  O   SER A  29     -28.020  -5.272   6.850  1.00 10.00      A   
ATOM    216  N   VAL A  30     -26.262  -6.333   5.922  1.00 10.00      A   
ATOM    217  HN  VAL A  30     -25.427  -6.237   5.411  1.00 10.00      A   
ATOM    218  CA  VAL A  30     -26.674  -7.664   6.362  1.00 10.00      A   
ATOM    219  CB  VAL A  30     -25.722  -8.756   5.824  1.00 10.00      A   
ATOM    220  CG1 VAL A  30     -26.179 -10.143   6.258  1.00 10.00      A   
ATOM    221  CG2 VAL A  30     -25.635  -8.680   4.306  1.00 10.00      A   
ATOM    222  C   VAL A  30     -26.732  -7.740   7.885  1.00 10.00      A   
ATOM    223  O   VAL A  30     -27.638  -8.346   8.452  1.00 10.00      A   
ATOM    224  N   SER A  31     -25.773  -7.103   8.546  1.00 10.00      A   
ATOM    225  HN  SER A  31     -25.070  -6.634   8.042  1.00 10.00      A   
ATOM    226  CA  SER A  31     -25.725  -7.105  10.006  1.00 10.00      A   
ATOM    227  CB  SER A  31     -24.321  -6.733  10.497  1.00 10.00      A   
ATOM    228  OG  SER A  31     -23.879  -5.503   9.935  1.00 10.00      A   
ATOM    229  HG  SER A  31     -24.519  -5.199   9.276  1.00 10.00      A   
ATOM    230  C   SER A  31     -26.775  -6.174  10.625  1.00 10.00      A   
ATOM    231  O   SER A  31     -26.852  -6.031  11.846  1.00 10.00      A   
ATOM    232  N   LEU A  32     -27.592  -5.555   9.784  1.00 10.00      A   
ATOM    233  HN  LEU A  32     -27.499  -5.712   8.820  1.00 10.00      A   
ATOM    234  CA  LEU A  32     -28.616  -4.636  10.260  1.00 10.00      A   
ATOM    235  CB  LEU A  32     -28.385  -3.246   9.668  1.00 10.00      A   
ATOM    236  CG  LEU A  32     -27.139  -2.500  10.143  1.00 10.00      A   
ATOM    237  CD1 LEU A  32     -26.879  -1.286   9.263  1.00 10.00      A   
ATOM    238  CD2 LEU A  32     -27.290  -2.086  11.596  1.00 10.00      A   
ATOM    239  C   LEU A  32     -30.024  -5.118   9.914  1.00 10.00      A   
ATOM    240  O   LEU A  32     -31.003  -4.409  10.148  1.00 10.00      A   
ATOM    241  N   VAL A  33     -30.132  -6.321   9.358  1.00 10.00      A   
ATOM    242  HN  VAL A  33     -29.325  -6.856   9.200  1.00 10.00      A   
ATOM    243  CA  VAL A  33     -31.439  -6.853   8.989  1.00 10.00      A   
ATOM    244  CB  VAL A  33     -31.390  -7.814   7.777  1.00 10.00      A   
ATOM    245  CG1 VAL A  33     -30.849  -7.104   6.548  1.00 10.00      A   
ATOM    246  CG2 VAL A  33     -30.576  -9.062   8.076  1.00 10.00      A   
ATOM    247  C   VAL A  33     -32.151  -7.506  10.171  1.00 10.00      A   
ATOM    248  O   VAL A  33     -33.345  -7.280  10.383  1.00 10.00      A   
ATOM    249  N   CYS A  34     -31.411  -8.298  10.941  1.00 10.00      A   
ATOM    250  HN  CYS A  34     -30.465  -8.419  10.726  1.00 10.00      A   
ATOM    251  CA  CYS A  34     -31.957  -8.988  12.103  1.00 10.00      A   
ATOM    252  CB  CYS A  34     -32.923 -10.092  11.670  1.00 10.00      A   
ATOM    253  SG  CYS A  34     -32.162 -11.409  10.693  1.00 10.00      A   
ATOM    254  HG  CYS A  34     -32.571 -11.275   9.441  1.00 10.00      A   
ATOM    255  C   CYS A  34     -30.827  -9.583  12.930  1.00 10.00      A   
ATOM    256  O   CYS A  34     -29.711  -9.749  12.429  1.00 10.00      A   
ATOM    257  N   LYS A  35     -31.117  -9.907  14.184  1.00 10.00      A   
ATOM    258  HN  LYS A  35     -32.037  -9.746  14.523  1.00 10.00      A   
ATOM    259  CA  LYS A  35     -30.125 -10.480  15.087  1.00 10.00      A   
ATOM    260  CB  LYS A  35     -30.694 -10.593  16.504  1.00 10.00      A   
ATOM    261  CG  LYS A  35     -29.676 -10.348  17.607  1.00 10.00      A   
ATOM    262  CD  LYS A  35     -30.362 -10.092  18.942  1.00 10.00      A   
ATOM    263  CE  LYS A  35     -29.356  -9.884  20.066  1.00 10.00      A   
ATOM    264  NZ  LYS A  35     -28.711  -8.542  20.017  1.00 10.00      A   
ATOM    265  HZ1 LYS A  35     -28.177  -8.425  19.130  1.00 10.00      A   
ATOM    266  HZ2 LYS A  35     -28.053  -8.437  20.814  1.00 10.00      A   
ATOM    267  HZ3 LYS A  35     -29.431  -7.787  20.081  1.00 10.00      A   
ATOM    268  C   LYS A  35     -29.634 -11.839  14.597  1.00 10.00      A   
ATOM    269  O   LYS A  35     -28.448 -12.148  14.703  1.00 10.00      A   
ATOM    270  N   SER A  36     -30.544 -12.634  14.043  1.00 10.00      A   
ATOM    271  HN  SER A  36     -31.470 -12.319  13.978  1.00 10.00      A   
ATOM    272  CA  SER A  36     -30.209 -13.965  13.539  1.00 10.00      A   
ATOM    273  CB  SER A  36     -31.457 -14.656  12.982  1.00 10.00      A   
ATOM    274  OG  SER A  36     -32.493 -14.690  13.952  1.00 10.00      A   
ATOM    275  HG  SER A  36     -33.325 -14.423  13.542  1.00 10.00      A   
ATOM    276  C   SER A  36     -29.113 -13.907  12.475  1.00 10.00      A   
ATOM    277  O   SER A  36     -28.136 -14.661  12.529  1.00 10.00      A   
ATOM    278  N   TRP A  37     -29.267 -13.001  11.516  1.00 10.00      A   
ATOM    279  HN  TRP A  37     -30.057 -12.419  11.525  1.00 10.00      A   
ATOM    280  CA  TRP A  37     -28.286 -12.857  10.450  1.00 10.00      A   
ATOM    281  CB  TRP A  37     -28.874 -12.115   9.245  1.00 10.00      A   
ATOM    282  CG  TRP A  37     -29.826 -12.943   8.421  1.00 10.00      A   
ATOM    283  CD1 TRP A  37     -30.557 -14.020   8.840  1.00 10.00      A   
ATOM    284  CD2 TRP A  37     -30.154 -12.758   7.035  1.00 10.00      A   
ATOM    285  NE1 TRP A  37     -31.312 -14.517   7.806  1.00 10.00      A   
ATOM    286  HE1 TRP A  37     -31.919 -15.290   7.862  1.00 10.00      A   
ATOM    287  CE2 TRP A  37     -31.084 -13.760   6.688  1.00 10.00      A   
ATOM    288  CE3 TRP A  37     -29.753 -11.847   6.053  1.00 10.00      A   
ATOM    289  CZ2 TRP A  37     -31.616 -13.873   5.406  1.00 10.00      A   
ATOM    290  CZ3 TRP A  37     -30.285 -11.960   4.783  1.00 10.00      A   
ATOM    291  CH2 TRP A  37     -31.207 -12.965   4.469  1.00 10.00      A   
ATOM    292  C   TRP A  37     -27.025 -12.168  10.961  1.00 10.00      A   
ATOM    293  O   TRP A  37     -25.912 -12.518  10.567  1.00 10.00      A   
ATOM    294  N   TYR A  38     -27.207 -11.211  11.863  1.00 10.00      A   
ATOM    295  HN  TYR A  38     -28.121 -10.990  12.144  1.00 10.00      A   
ATOM    296  CA  TYR A  38     -26.095 -10.471  12.448  1.00 10.00      A   
ATOM    297  CB  TYR A  38     -26.636  -9.411  13.415  1.00 10.00      A   
ATOM    298  CG  TYR A  38     -25.620  -8.824  14.370  1.00 10.00      A   
ATOM    299  CD1 TYR A  38     -25.567  -9.238  15.693  1.00 10.00      A   
ATOM    300  CD2 TYR A  38     -24.724  -7.848  13.952  1.00 10.00      A   
ATOM    301  CE1 TYR A  38     -24.650  -8.697  16.574  1.00 10.00      A   
ATOM    302  CE2 TYR A  38     -23.803  -7.304  14.825  1.00 10.00      A   
ATOM    303  CZ  TYR A  38     -23.772  -7.732  16.137  1.00 10.00      A   
ATOM    304  OH  TYR A  38     -22.860  -7.191  17.014  1.00 10.00      A   
ATOM    305  HH  TYR A  38     -22.816  -6.234  16.878  1.00 10.00      A   
ATOM    306  C   TYR A  38     -25.117 -11.404  13.163  1.00 10.00      A   
ATOM    307  O   TYR A  38     -23.899 -11.251  13.035  1.00 10.00      A   
ATOM    308  N   GLU A  39     -25.658 -12.376  13.890  1.00 10.00      A   
ATOM    309  HN  GLU A  39     -26.636 -12.451  13.933  1.00 10.00      A   
ATOM    310  CA  GLU A  39     -24.847 -13.333  14.636  1.00 10.00      A   
ATOM    311  CB  GLU A  39     -25.716 -14.170  15.575  1.00 10.00      A   
ATOM    312  CG  GLU A  39     -26.173 -13.426  16.821  1.00 10.00      A   
ATOM    313  CD  GLU A  39     -25.079 -13.304  17.861  1.00 10.00      A   
ATOM    314  OE1 GLU A  39     -25.217 -13.906  18.948  1.00 10.00      A   
ATOM    315  OE2 GLU A  39     -24.068 -12.626  17.596  1.00 10.00      A   
ATOM    316  C   GLU A  39     -24.015 -14.230  13.722  1.00 10.00      A   
ATOM    317  O   GLU A  39     -22.923 -14.657  14.094  1.00 10.00      A   
ATOM    318  N   ILE A  40     -24.522 -14.522  12.528  1.00 10.00      A   
ATOM    319  HN  ILE A  40     -25.402 -14.171  12.272  1.00 10.00      A   
ATOM    320  CA  ILE A  40     -23.780 -15.356  11.590  1.00 10.00      A   
ATOM    321  CB  ILE A  40     -24.703 -16.192  10.672  1.00 10.00      A   
ATOM    322  CG1 ILE A  40     -25.430 -17.248  11.513  1.00 10.00      A   
ATOM    323  CG2 ILE A  40     -23.909 -16.860   9.553  1.00 10.00      A   
ATOM    324  CD1 ILE A  40     -26.190 -18.280  10.705  1.00 10.00      A   
ATOM    325  C   ILE A  40     -22.803 -14.511  10.774  1.00 10.00      A   
ATOM    326  O   ILE A  40     -21.704 -14.957  10.452  1.00 10.00      A   
ATOM    327  N   GLU A  41     -23.206 -13.281  10.468  1.00 10.00      A   
ATOM    328  HN  GLU A  41     -24.101 -12.989  10.756  1.00 10.00      A   
ATOM    329  CA  GLU A  41     -22.377 -12.351   9.702  1.00 10.00      A   
ATOM    330  CB  GLU A  41     -23.115 -11.015   9.547  1.00 10.00      A   
ATOM    331  CG  GLU A  41     -22.608 -10.126   8.421  1.00 10.00      A   
ATOM    332  CD  GLU A  41     -21.430  -9.252   8.821  1.00 10.00      A   
ATOM    333  OE1 GLU A  41     -21.621  -8.297   9.603  1.00 10.00      A   
ATOM    334  OE2 GLU A  41     -20.309  -9.507   8.335  1.00 10.00      A   
ATOM    335  C   GLU A  41     -21.038 -12.127  10.399  1.00 10.00      A   
ATOM    336  O   GLU A  41     -19.978 -12.210   9.777  1.00 10.00      A   
ATOM    337  N   ARG A  42     -21.103 -11.902  11.703  1.00 10.00      A   
ATOM    338  HN  ARG A  42     -21.984 -11.900  12.137  1.00 10.00      A   
ATOM    339  CA  ARG A  42     -19.913 -11.652  12.510  1.00 10.00      A   
ATOM    340  CB  ARG A  42     -20.296 -11.206  13.922  1.00 10.00      A   
ATOM    341  CG  ARG A  42     -21.075 -12.237  14.721  1.00 10.00      A   
ATOM    342  CD  ARG A  42     -21.564 -11.667  16.043  1.00 10.00      A   
ATOM    343  NE  ARG A  42     -20.482 -11.483  17.010  1.00 10.00      A   
ATOM    344  HE  ARG A  42     -19.576 -11.323  16.649  1.00 10.00      A   
ATOM    345  CZ  ARG A  42     -20.657 -11.531  18.335  1.00 10.00      A   
ATOM    346  NH1 ARG A  42     -21.864 -11.752  18.843  1.00 10.00      A   
ATOM    347 HH11 ARG A  42     -22.690 -11.901  18.205  1.00 10.00      A   
ATOM    348 HH12 ARG A  42     -22.003 -11.788  19.876  1.00 10.00      A   
ATOM    349  NH2 ARG A  42     -19.626 -11.364  19.156  1.00 10.00      A   
ATOM    350 HH21 ARG A  42     -18.666 -11.201  18.778  1.00 10.00      A   
ATOM    351 HH22 ARG A  42     -19.768 -11.405  20.191  1.00 10.00      A   
ATOM    352  C   ARG A  42     -18.959 -12.847  12.556  1.00 10.00      A   
ATOM    353  O   ARG A  42     -17.780 -12.697  12.872  1.00 10.00      A   
ATOM    354  N   TRP A  43     -19.458 -14.027  12.228  1.00 10.00      A   
ATOM    355  HN  TRP A  43     -20.397 -14.098  11.966  1.00 10.00      A   
ATOM    356  CA  TRP A  43     -18.633 -15.222  12.248  1.00 10.00      A   
ATOM    357  CB  TRP A  43     -19.363 -16.380  12.935  1.00 10.00      A   
ATOM    358  CG  TRP A  43     -19.360 -16.297  14.432  1.00 10.00      A   
ATOM    359  CD1 TRP A  43     -20.229 -15.600  15.214  1.00 10.00      A   
ATOM    360  CD2 TRP A  43     -18.441 -16.932  15.329  1.00 10.00      A   
ATOM    361  NE1 TRP A  43     -19.916 -15.765  16.540  1.00 10.00      A   
ATOM    362  HE1 TRP A  43     -20.406 -15.363  17.295  1.00 10.00      A   
ATOM    363  CE2 TRP A  43     -18.819 -16.578  16.638  1.00 10.00      A   
ATOM    364  CE3 TRP A  43     -17.337 -17.768  15.153  1.00 10.00      A   
ATOM    365  CZ2 TRP A  43     -18.136 -17.033  17.762  1.00 10.00      A   
ATOM    366  CZ3 TRP A  43     -16.659 -18.217  16.268  1.00 10.00      A   
ATOM    367  CH2 TRP A  43     -17.060 -17.850  17.558  1.00 10.00      A   
ATOM    368  C   TRP A  43     -18.190 -15.634  10.846  1.00 10.00      A   
ATOM    369  O   TRP A  43     -17.574 -16.687  10.669  1.00 10.00      A   
ATOM    370  N   CYS A  44     -18.485 -14.815   9.848  1.00 10.00      A   
ATOM    371  HN  CYS A  44     -18.979 -13.985  10.026  1.00 10.00      A   
ATOM    372  CA  CYS A  44     -18.099 -15.158   8.487  1.00 10.00      A   
ATOM    373  CB  CYS A  44     -19.276 -15.743   7.707  1.00 10.00      A   
ATOM    374  SG  CYS A  44     -20.740 -14.686   7.675  1.00 10.00      A   
ATOM    375  HG  CYS A  44     -21.376 -14.845   8.834  1.00 10.00      A   
ATOM    376  C   CYS A  44     -17.454 -14.006   7.722  1.00 10.00      A   
ATOM    377  O   CYS A  44     -17.204 -14.123   6.519  1.00 10.00      A   
ATOM    378  N   ARG A  45     -17.185 -12.891   8.392  1.00 10.00      A   
ATOM    379  HN  ARG A  45     -17.402 -12.828   9.347  1.00 10.00      A   
ATOM    380  CA  ARG A  45     -16.549 -11.767   7.712  1.00 10.00      A   
ATOM    381  CB  ARG A  45     -16.876 -10.419   8.368  1.00 10.00      A   
ATOM    382  CG  ARG A  45     -16.679  -9.230   7.431  1.00 10.00      A   
ATOM    383  CD  ARG A  45     -16.909  -7.895   8.128  1.00 10.00      A   
ATOM    384  NE  ARG A  45     -18.330  -7.611   8.356  1.00 10.00      A   
ATOM    385  HE  ARG A  45     -18.927  -8.383   8.534  1.00 10.00      A   
ATOM    386  CZ  ARG A  45     -18.861  -6.385   8.329  1.00 10.00      A   
ATOM    387  NH1 ARG A  45     -18.096  -5.330   8.076  1.00 10.00      A   
ATOM    388 HH11 ARG A  45     -18.509  -4.373   8.057  1.00 10.00      A   
ATOM    389 HH12 ARG A  45     -17.077  -5.450   7.896  1.00 10.00      A   
ATOM    390  NH2 ARG A  45     -20.152  -6.214   8.589  1.00 10.00      A   
ATOM    391 HH21 ARG A  45     -20.760  -7.043   8.824  1.00 10.00      A   
ATOM    392 HH22 ARG A  45     -20.570  -5.256   8.563  1.00 10.00      A   
ATOM    393  C   ARG A  45     -15.042 -12.005   7.647  1.00 10.00      A   
ATOM    394  O   ARG A  45     -14.333 -11.846   8.639  1.00 10.00      A   
ATOM    395  N   ARG A  46     -14.571 -12.398   6.472  1.00 10.00      A   
ATOM    396  HN  ARG A  46     -15.191 -12.478   5.717  1.00 10.00      A   
ATOM    397  CA  ARG A  46     -13.163 -12.712   6.260  1.00 10.00      A   
ATOM    398  CB  ARG A  46     -12.984 -13.454   4.932  1.00 10.00      A   
ATOM    399  CG  ARG A  46     -13.835 -14.708   4.791  1.00 10.00      A   
ATOM    400  CD  ARG A  46     -13.648 -15.352   3.425  1.00 10.00      A   
ATOM    401  NE  ARG A  46     -14.575 -16.464   3.214  1.00 10.00      A   
ATOM    402  HE  ARG A  46     -15.133 -16.731   3.978  1.00 10.00      A   
ATOM    403  CZ  ARG A  46     -14.702 -17.127   2.065  1.00 10.00      A   
ATOM    404  NH1 ARG A  46     -13.959 -16.795   1.014  1.00 10.00      A   
ATOM    405 HH11 ARG A  46     -13.272 -16.011   1.083  1.00 10.00      A   
ATOM    406 HH12 ARG A  46     -14.056 -17.315   0.116  1.00 10.00      A   
ATOM    407  NH2 ARG A  46     -15.579 -18.120   1.966  1.00 10.00      A   
ATOM    408 HH21 ARG A  46     -16.171 -18.383   2.786  1.00 10.00      A   
ATOM    409 HH22 ARG A  46     -15.679 -18.642   1.071  1.00 10.00      A   
ATOM    410  C   ARG A  46     -12.265 -11.482   6.278  1.00 10.00      A   
ATOM    411  O   ARG A  46     -11.097 -11.569   6.653  1.00 10.00      A   
ATOM    412  N   LYS A  47     -12.804 -10.338   5.893  1.00 10.00      A   
ATOM    413  HN  LYS A  47     -13.757 -10.304   5.658  1.00 10.00      A   
ATOM    414  CA  LYS A  47     -12.008  -9.121   5.837  1.00 10.00      A   
ATOM    415  CB  LYS A  47     -11.617  -8.822   4.384  1.00 10.00      A   
ATOM    416  CG  LYS A  47     -12.735  -9.066   3.377  1.00 10.00      A   
ATOM    417  CD  LYS A  47     -12.740  -8.017   2.275  1.00 10.00      A   
ATOM    418  CE  LYS A  47     -13.004  -6.622   2.829  1.00 10.00      A   
ATOM    419  NZ  LYS A  47     -14.255  -6.558   3.634  1.00 10.00      A   
ATOM    420  HZ1 LYS A  47     -15.059  -6.915   3.079  1.00 10.00      A   
ATOM    421  HZ2 LYS A  47     -14.451  -5.565   3.910  1.00 10.00      A   
ATOM    422  HZ3 LYS A  47     -14.160  -7.129   4.501  1.00 10.00      A   
ATOM    423  C   LYS A  47     -12.728  -7.927   6.442  1.00 10.00      A   
ATOM    424  O   LYS A  47     -13.915  -7.716   6.192  1.00 10.00      A   
ATOM    425  N   VAL A  48     -11.998  -7.156   7.234  1.00 10.00      A   
ATOM    426  HN  VAL A  48     -11.054  -7.393   7.388  1.00 10.00      A   
ATOM    427  CA  VAL A  48     -12.537  -5.959   7.867  1.00 10.00      A   
ATOM    428  CB  VAL A  48     -12.607  -6.075   9.408  1.00 10.00      A   
ATOM    429  CG1 VAL A  48     -13.678  -7.067   9.833  1.00 10.00      A   
ATOM    430  CG2 VAL A  48     -11.254  -6.445  10.002  1.00 10.00      A   
ATOM    431  C   VAL A  48     -11.698  -4.742   7.482  1.00 10.00      A   
ATOM    432  O   VAL A  48     -10.468  -4.822   7.407  1.00 10.00      A   
ATOM    433  N   PHE A  49     -12.364  -3.626   7.230  1.00 10.00      A   
ATOM    434  HN  PHE A  49     -13.341  -3.621   7.316  1.00 10.00      A   
ATOM    435  CA  PHE A  49     -11.682  -2.400   6.843  1.00 10.00      A   
ATOM    436  CB  PHE A  49     -11.986  -2.047   5.380  1.00 10.00      A   
ATOM    437  CG  PHE A  49     -11.501  -0.683   4.967  1.00 10.00      A   
ATOM    438  CD1 PHE A  49     -10.146  -0.396   4.927  1.00 10.00      A   
ATOM    439  CD2 PHE A  49     -12.403   0.313   4.625  1.00 10.00      A   
ATOM    440  CE1 PHE A  49      -9.699   0.856   4.553  1.00 10.00      A   
ATOM    441  CE2 PHE A  49     -11.963   1.567   4.249  1.00 10.00      A   
ATOM    442  CZ  PHE A  49     -10.609   1.838   4.214  1.00 10.00      A   
ATOM    443  C   PHE A  49     -12.076  -1.253   7.763  1.00 10.00      A   
ATOM    444  O   PHE A  49     -13.249  -0.878   7.839  1.00 10.00      A   
ATOM    445  N   ILE A  50     -11.093  -0.707   8.467  1.00 10.00      A   
ATOM    446  HN  ILE A  50     -10.177  -1.054   8.367  1.00 10.00      A   
ATOM    447  CA  ILE A  50     -11.332   0.400   9.378  1.00 10.00      A   
ATOM    448  CB  ILE A  50     -10.828   0.086  10.802  1.00 10.00      A   
ATOM    449  CG1 ILE A  50     -11.240  -1.322  11.253  1.00 10.00      A   
ATOM    450  CG2 ILE A  50     -11.305   1.139  11.794  1.00 10.00      A   
ATOM    451  CD1 ILE A  50     -12.732  -1.515  11.432  1.00 10.00      A   
ATOM    452  C   ILE A  50     -10.619   1.650   8.871  1.00 10.00      A   
ATOM    453  O   ILE A  50      -9.410   1.630   8.632  1.00 10.00      A   
ATOM    454  N   GLY A  51     -11.375   2.725   8.693  1.00 10.00      A   
ATOM    455  HN  GLY A  51     -12.335   2.671   8.885  1.00 10.00      A   
ATOM    456  CA  GLY A  51     -10.802   3.973   8.215  1.00 10.00      A   
ATOM    457  C   GLY A  51      -9.832   4.579   9.211  1.00 10.00      A   
ATOM    458  O   GLY A  51      -8.650   4.743   8.916  1.00 10.00      A   
ATOM    459  N   ASN A  52     -10.332   4.912  10.392  1.00 10.00      A   
ATOM    460  HN  ASN A  52     -11.282   4.750  10.572  1.00 10.00      A   
ATOM    461  CA  ASN A  52      -9.502   5.499  11.437  1.00 10.00      A   
ATOM    462  CB  ASN A  52     -10.144   6.789  11.970  1.00 10.00      A   
ATOM    463  CG  ASN A  52      -9.227   7.606  12.866  1.00 10.00      A   
ATOM    464  OD1 ASN A  52      -8.435   7.062  13.634  1.00 10.00      A   
ATOM    465  ND2 ASN A  52      -9.323   8.925  12.766  1.00 10.00      A   
ATOM    466 HD21 ASN A  52      -9.971   9.300  12.124  1.00 10.00      A   
ATOM    467 HD22 ASN A  52      -8.746   9.477  13.334  1.00 10.00      A   
ATOM    468  C   ASN A  52      -9.306   4.485  12.559  1.00 10.00      A   
ATOM    469  O   ASN A  52     -10.275   4.002  13.145  1.00 10.00      A   
ATOM    470  N   CYS A  53      -8.051   4.166  12.852  1.00 10.00      A   
ATOM    471  HN  CYS A  53      -7.324   4.595  12.353  1.00 10.00      A   
ATOM    472  CA  CYS A  53      -7.715   3.192  13.888  1.00 10.00      A   
ATOM    473  CB  CYS A  53      -6.202   2.981  13.942  1.00 10.00      A   
ATOM    474  SG  CYS A  53      -5.240   4.509  13.846  1.00 10.00      A   
ATOM    475  HG  CYS A  53      -5.075   4.801  12.564  1.00 10.00      A   
ATOM    476  C   CYS A  53      -8.223   3.591  15.272  1.00 10.00      A   
ATOM    477  O   CYS A  53      -8.454   2.736  16.120  1.00 10.00      A   
ATOM    478  N   TYR A  54      -8.409   4.879  15.500  1.00 10.00      A   
ATOM    479  HN  TYR A  54      -8.240   5.527  14.782  1.00 10.00      A   
ATOM    480  CA  TYR A  54      -8.864   5.352  16.798  1.00 10.00      A   
ATOM    481  CB  TYR A  54      -8.104   6.611  17.209  1.00 10.00      A   
ATOM    482  CG  TYR A  54      -6.631   6.349  17.433  1.00 10.00      A   
ATOM    483  CD1 TYR A  54      -5.656   7.144  16.843  1.00 10.00      A   
ATOM    484  CD2 TYR A  54      -6.218   5.292  18.234  1.00 10.00      A   
ATOM    485  CE1 TYR A  54      -4.311   6.894  17.051  1.00 10.00      A   
ATOM    486  CE2 TYR A  54      -4.880   5.035  18.445  1.00 10.00      A   
ATOM    487  CZ  TYR A  54      -3.931   5.836  17.854  1.00 10.00      A   
ATOM    488  OH  TYR A  54      -2.597   5.587  18.074  1.00 10.00      A   
ATOM    489  HH  TYR A  54      -2.357   5.918  18.959  1.00 10.00      A   
ATOM    490  C   TYR A  54     -10.373   5.556  16.847  1.00 10.00      A   
ATOM    491  O   TYR A  54     -10.906   6.127  17.801  1.00 10.00      A   
ATOM    492  N   ALA A  55     -11.062   5.074  15.822  1.00 10.00      A   
ATOM    493  HN  ALA A  55     -10.584   4.635  15.082  1.00 10.00      A   
ATOM    494  CA  ALA A  55     -12.512   5.188  15.763  1.00 10.00      A   
ATOM    495  CB  ALA A  55     -12.990   5.230  14.319  1.00 10.00      A   
ATOM    496  C   ALA A  55     -13.172   4.032  16.512  1.00 10.00      A   
ATOM    497  O   ALA A  55     -14.321   4.132  16.936  1.00 10.00      A   
ATOM    498  N   VAL A  56     -12.432   2.942  16.681  1.00 10.00      A   
ATOM    499  HN  VAL A  56     -11.516   2.927  16.334  1.00 10.00      A   
ATOM    500  CA  VAL A  56     -12.945   1.765  17.370  1.00 10.00      A   
ATOM    501  CB  VAL A  56     -13.581   0.768  16.367  1.00 10.00      A   
ATOM    502  CG1 VAL A  56     -12.548   0.215  15.391  1.00 10.00      A   
ATOM    503  CG2 VAL A  56     -14.325  -0.350  17.084  1.00 10.00      A   
ATOM    504  C   VAL A  56     -11.838   1.076  18.169  1.00 10.00      A   
ATOM    505  O   VAL A  56     -10.671   1.115  17.783  1.00 10.00      A   
ATOM    506  N   SER A  57     -12.206   0.480  19.291  1.00 10.00      A   
ATOM    507  HN  SER A  57     -13.143   0.515  19.567  1.00 10.00      A   
ATOM    508  CA  SER A  57     -11.256  -0.221  20.135  1.00 10.00      A   
ATOM    509  CB  SER A  57     -11.860  -0.411  21.527  1.00 10.00      A   
ATOM    510  OG  SER A  57     -13.108   0.267  21.624  1.00 10.00      A   
ATOM    511  HG  SER A  57     -13.233   0.578  22.530  1.00 10.00      A   
ATOM    512  C   SER A  57     -10.899  -1.574  19.517  1.00 10.00      A   
ATOM    513  O   SER A  57     -11.765  -2.254  18.953  1.00 10.00      A   
ATOM    514  N   PRO A  58      -9.617  -1.972  19.604  1.00 10.00      A   
ATOM    515  CA  PRO A  58      -9.132  -3.244  19.048  1.00 10.00      A   
ATOM    516  CB  PRO A  58      -7.689  -3.325  19.555  1.00 10.00      A   
ATOM    517  CG  PRO A  58      -7.292  -1.908  19.775  1.00 10.00      A   
ATOM    518  CD  PRO A  58      -8.532  -1.203  20.242  1.00 10.00      A   
ATOM    519  C   PRO A  58      -9.932  -4.444  19.545  1.00 10.00      A   
ATOM    520  O   PRO A  58     -10.312  -5.318  18.761  1.00 10.00      A   
ATOM    521  N   ALA A  59     -10.201  -4.473  20.846  1.00 10.00      A   
ATOM    522  HN  ALA A  59      -9.890  -3.734  21.417  1.00 10.00      A   
ATOM    523  CA  ALA A  59     -10.948  -5.570  21.449  1.00 10.00      A   
ATOM    524  CB  ALA A  59     -10.981  -5.425  22.962  1.00 10.00      A   
ATOM    525  C   ALA A  59     -12.365  -5.655  20.894  1.00 10.00      A   
ATOM    526  O   ALA A  59     -12.903  -6.744  20.721  1.00 10.00      A   
ATOM    527  N   THR A  60     -12.959  -4.503  20.610  1.00 10.00      A   
ATOM    528  HN  THR A  60     -12.474  -3.664  20.760  1.00 10.00      A   
ATOM    529  CA  THR A  60     -14.317  -4.449  20.082  1.00 10.00      A   
ATOM    530  CB  THR A  60     -14.814  -2.997  19.972  1.00 10.00      A   
ATOM    531  OG1 THR A  60     -14.405  -2.275  21.145  1.00 10.00      A   
ATOM    532  HG1 THR A  60     -14.675  -1.353  21.065  1.00 10.00      A   
ATOM    533  CG2 THR A  60     -16.332  -2.960  19.859  1.00 10.00      A   
ATOM    534  C   THR A  60     -14.424  -5.138  18.723  1.00 10.00      A   
ATOM    535  O   THR A  60     -15.378  -5.873  18.466  1.00 10.00      A   
ATOM    536  N   VAL A  61     -13.439  -4.901  17.860  1.00 10.00      A   
ATOM    537  HN  VAL A  61     -12.702  -4.305  18.123  1.00 10.00      A   
ATOM    538  CA  VAL A  61     -13.427  -5.504  16.533  1.00 10.00      A   
ATOM    539  CB  VAL A  61     -12.231  -4.993  15.700  1.00 10.00      A   
ATOM    540  CG1 VAL A  61     -12.227  -5.610  14.310  1.00 10.00      A   
ATOM    541  CG2 VAL A  61     -12.236  -3.478  15.616  1.00 10.00      A   
ATOM    542  C   VAL A  61     -13.339  -7.022  16.641  1.00 10.00      A   
ATOM    543  O   VAL A  61     -14.134  -7.750  16.049  1.00 10.00      A   
ATOM    544  N   ILE A  62     -12.379  -7.481  17.433  1.00 10.00      A   
ATOM    545  HN  ILE A  62     -11.803  -6.837  17.895  1.00 10.00      A   
ATOM    546  CA  ILE A  62     -12.144  -8.906  17.635  1.00 10.00      A   
ATOM    547  CB  ILE A  62     -10.868  -9.140  18.466  1.00 10.00      A   
ATOM    548  CG1 ILE A  62      -9.669  -8.464  17.797  1.00 10.00      A   
ATOM    549  CG2 ILE A  62     -10.613 -10.627  18.643  1.00 10.00      A   
ATOM    550  CD1 ILE A  62      -8.432  -8.402  18.666  1.00 10.00      A   
ATOM    551  C   ILE A  62     -13.321  -9.585  18.329  1.00 10.00      A   
ATOM    552  O   ILE A  62     -13.651 -10.730  18.032  1.00 10.00      A   
ATOM    553  N   ARG A  63     -13.942  -8.878  19.261  1.00 10.00      A   
ATOM    554  HN  ARG A  63     -13.625  -7.971  19.463  1.00 10.00      A   
ATOM    555  CA  ARG A  63     -15.076  -9.416  20.001  1.00 10.00      A   
ATOM    556  CB  ARG A  63     -15.489  -8.468  21.127  1.00 10.00      A   
ATOM    557  CG  ARG A  63     -16.330  -9.124  22.206  1.00 10.00      A   
ATOM    558  CD  ARG A  63     -15.849  -8.729  23.591  1.00 10.00      A   
ATOM    559  NE  ARG A  63     -16.005  -7.297  23.847  1.00 10.00      A   
ATOM    560  HE  ARG A  63     -16.578  -6.789  23.228  1.00 10.00      A   
ATOM    561  CZ  ARG A  63     -15.415  -6.656  24.852  1.00 10.00      A   
ATOM    562  NH1 ARG A  63     -14.625  -7.311  25.687  1.00 10.00      A   
ATOM    563 HH11 ARG A  63     -14.162  -6.812  26.473  1.00 10.00      A   
ATOM    564 HH12 ARG A  63     -14.467  -8.335  25.563  1.00 10.00      A   
ATOM    565  NH2 ARG A  63     -15.632  -5.359  25.029  1.00 10.00      A   
ATOM    566 HH21 ARG A  63     -16.272  -4.842  24.384  1.00 10.00      A   
ATOM    567 HH22 ARG A  63     -15.172  -4.850  25.812  1.00 10.00      A   
ATOM    568  C   ARG A  63     -16.251  -9.699  19.076  1.00 10.00      A   
ATOM    569  O   ARG A  63     -16.922 -10.724  19.201  1.00 10.00      A   
ATOM    570  N   ARG A  64     -16.491  -8.796  18.139  1.00 10.00      A   
ATOM    571  HN  ARG A  64     -15.921  -7.996  18.082  1.00 10.00      A   
ATOM    572  CA  ARG A  64     -17.583  -8.966  17.201  1.00 10.00      A   
ATOM    573  CB  ARG A  64     -18.043  -7.624  16.633  1.00 10.00      A   
ATOM    574  CG  ARG A  64     -19.306  -7.719  15.792  1.00 10.00      A   
ATOM    575  CD  ARG A  64     -19.773  -6.349  15.338  1.00 10.00      A   
ATOM    576  NE  ARG A  64     -20.454  -6.415  14.050  1.00 10.00      A   
ATOM    577  HE  ARG A  64     -20.619  -7.307  13.676  1.00 10.00      A   
ATOM    578  CZ  ARG A  64     -20.862  -5.348  13.364  1.00 10.00      A   
ATOM    579  NH1 ARG A  64     -20.669  -4.123  13.844  1.00 10.00      A   
ATOM    580 HH11 ARG A  64     -20.992  -3.292  13.297  1.00 10.00      A   
ATOM    581 HH12 ARG A  64     -20.195  -3.978  14.774  1.00 10.00      A   
ATOM    582  NH2 ARG A  64     -21.446  -5.503  12.183  1.00 10.00      A   
ATOM    583 HH21 ARG A  64     -21.590  -6.456  11.782  1.00 10.00      A   
ATOM    584 HH22 ARG A  64     -21.762  -4.662  11.644  1.00 10.00      A   
ATOM    585  C   ARG A  64     -17.208  -9.937  16.084  1.00 10.00      A   
ATOM    586  O   ARG A  64     -17.946 -10.882  15.807  1.00 10.00      A   
ATOM    587  N   PHE A  65     -16.056  -9.717  15.465  1.00 10.00      A   
ATOM    588  HN  PHE A  65     -15.484  -8.971  15.761  1.00 10.00      A   
ATOM    589  CA  PHE A  65     -15.593 -10.570  14.373  1.00 10.00      A   
ATOM    590  CB  PHE A  65     -15.292  -9.727  13.128  1.00 10.00      A   
ATOM    591  CG  PHE A  65     -16.460  -8.941  12.609  1.00 10.00      A   
ATOM    592  CD1 PHE A  65     -16.546  -7.578  12.821  1.00 10.00      A   
ATOM    593  CD2 PHE A  65     -17.470  -9.567  11.905  1.00 10.00      A   
ATOM    594  CE1 PHE A  65     -17.621  -6.856  12.341  1.00 10.00      A   
ATOM    595  CE2 PHE A  65     -18.547  -8.852  11.423  1.00 10.00      A   
ATOM    596  CZ  PHE A  65     -18.623  -7.494  11.642  1.00 10.00      A   
ATOM    597  C   PHE A  65     -14.340 -11.341  14.782  1.00 10.00      A   
ATOM    598  O   PHE A  65     -13.226 -10.831  14.666  1.00 10.00      A   
ATOM    599  N   PRO A  66     -14.498 -12.582  15.260  1.00 10.00      A   
ATOM    600  CA  PRO A  66     -13.379 -13.410  15.693  1.00 10.00      A   
ATOM    601  CB  PRO A  66     -14.016 -14.223  16.819  1.00 10.00      A   
ATOM    602  CG  PRO A  66     -15.451 -14.386  16.418  1.00 10.00      A   
ATOM    603  CD  PRO A  66     -15.782 -13.273  15.451  1.00 10.00      A   
ATOM    604  C   PRO A  66     -12.854 -14.350  14.599  1.00 10.00      A   
ATOM    605  O   PRO A  66     -11.953 -15.156  14.848  1.00 10.00      A   
ATOM    606  N   LYS A  67     -13.401 -14.242  13.390  1.00 10.00      A   
ATOM    607  HN  LYS A  67     -14.089 -13.565  13.237  1.00 10.00      A   
ATOM    608  CA  LYS A  67     -12.987 -15.103  12.285  1.00 10.00      A   
ATOM    609  CB  LYS A  67     -14.131 -16.032  11.863  1.00 10.00      A   
ATOM    610  CG  LYS A  67     -14.324 -17.243  12.763  1.00 10.00      A   
ATOM    611  CD  LYS A  67     -15.211 -18.291  12.101  1.00 10.00      A   
ATOM    612  CE  LYS A  67     -15.318 -19.545  12.957  1.00 10.00      A   
ATOM    613  NZ  LYS A  67     -16.115 -20.616  12.300  1.00 10.00      A   
ATOM    614  HZ1 LYS A  67     -16.251 -21.411  12.955  1.00 10.00      A   
ATOM    615  HZ2 LYS A  67     -15.625 -20.963  11.452  1.00 10.00      A   
ATOM    616  HZ3 LYS A  67     -17.051 -20.249  12.024  1.00 10.00      A   
ATOM    617  C   LYS A  67     -12.503 -14.295  11.085  1.00 10.00      A   
ATOM    618  O   LYS A  67     -12.786 -14.639   9.936  1.00 10.00      A   
ATOM    619  N   VAL A  68     -11.762 -13.232  11.353  1.00 10.00      A   
ATOM    620  HN  VAL A  68     -11.552 -13.016  12.285  1.00 10.00      A   
ATOM    621  CA  VAL A  68     -11.242 -12.378  10.292  1.00 10.00      A   
ATOM    622  CB  VAL A  68     -11.182 -10.899  10.738  1.00 10.00      A   
ATOM    623  CG1 VAL A  68     -10.735 -10.000   9.595  1.00 10.00      A   
ATOM    624  CG2 VAL A  68     -12.531 -10.445  11.268  1.00 10.00      A   
ATOM    625  C   VAL A  68      -9.844 -12.837   9.884  1.00 10.00      A   
ATOM    626  O   VAL A  68      -9.056 -13.272  10.727  1.00 10.00      A   
ATOM    627  N   ARG A  69      -9.549 -12.755   8.591  1.00 10.00      A   
ATOM    628  HN  ARG A  69     -10.228 -12.418   7.965  1.00 10.00      A   
ATOM    629  CA  ARG A  69      -8.247 -13.153   8.075  1.00 10.00      A   
ATOM    630  CB  ARG A  69      -8.385 -14.314   7.087  1.00 10.00      A   
ATOM    631  CG  ARG A  69      -8.941 -15.588   7.702  1.00 10.00      A   
ATOM    632  CD  ARG A  69      -8.911 -16.738   6.712  1.00 10.00      A   
ATOM    633  NE  ARG A  69      -9.584 -17.924   7.227  1.00 10.00      A   
ATOM    634  HE  ARG A  69     -10.398 -17.781   7.766  1.00 10.00      A   
ATOM    635  CZ  ARG A  69      -9.166 -19.169   7.012  1.00 10.00      A   
ATOM    636  NH1 ARG A  69      -8.068 -19.392   6.297  1.00 10.00      A   
ATOM    637 HH11 ARG A  69      -7.740 -20.367   6.126  1.00 10.00      A   
ATOM    638 HH12 ARG A  69      -7.520 -18.582   5.908  1.00 10.00      A   
ATOM    639  NH2 ARG A  69      -9.841 -20.191   7.519  1.00 10.00      A   
ATOM    640 HH21 ARG A  69      -9.518 -21.165   7.352  1.00 10.00      A   
ATOM    641 HH22 ARG A  69     -10.700 -20.021   8.088  1.00 10.00      A   
ATOM    642  C   ARG A  69      -7.529 -11.974   7.416  1.00 10.00      A   
ATOM    643  O   ARG A  69      -6.308 -11.986   7.267  1.00 10.00      A   
ATOM    644  N   SER A  70      -8.286 -10.957   7.028  1.00 10.00      A   
ATOM    645  HN  SER A  70      -9.255 -10.997   7.169  1.00 10.00      A   
ATOM    646  CA  SER A  70      -7.716  -9.780   6.390  1.00 10.00      A   
ATOM    647  CB  SER A  70      -8.189  -9.691   4.934  1.00 10.00      A   
ATOM    648  OG  SER A  70      -8.007 -10.927   4.262  1.00 10.00      A   
ATOM    649  HG  SER A  70      -7.130 -10.947   3.873  1.00 10.00      A   
ATOM    650  C   SER A  70      -8.106  -8.512   7.148  1.00 10.00      A   
ATOM    651  O   SER A  70      -9.287  -8.163   7.236  1.00 10.00      A   
ATOM    652  N   VAL A  71      -7.116  -7.825   7.700  1.00 10.00      A   
ATOM    653  HN  VAL A  71      -6.189  -8.144   7.597  1.00 10.00      A   
ATOM    654  CA  VAL A  71      -7.368  -6.601   8.448  1.00 10.00      A   
ATOM    655  CB  VAL A  71      -6.913  -6.724   9.923  1.00 10.00      A   
ATOM    656  CG1 VAL A  71      -7.232  -5.451  10.696  1.00 10.00      A   
ATOM    657  CG2 VAL A  71      -7.565  -7.926  10.592  1.00 10.00      A   
ATOM    658  C   VAL A  71      -6.670  -5.410   7.797  1.00 10.00      A   
ATOM    659  O   VAL A  71      -5.456  -5.430   7.576  1.00 10.00      A   
ATOM    660  N   GLU A  72      -7.452  -4.389   7.476  1.00 10.00      A   
ATOM    661  HN  GLU A  72      -8.414  -4.450   7.660  1.00 10.00      A   
ATOM    662  CA  GLU A  72      -6.934  -3.174   6.864  1.00 10.00      A   
ATOM    663  CB  GLU A  72      -7.607  -2.934   5.511  1.00 10.00      A   
ATOM    664  CG  GLU A  72      -7.435  -4.078   4.524  1.00 10.00      A   
ATOM    665  CD  GLU A  72      -8.019  -3.771   3.158  1.00 10.00      A   
ATOM    666  OE1 GLU A  72      -9.078  -4.342   2.817  1.00 10.00      A   
ATOM    667  OE2 GLU A  72      -7.417  -2.972   2.416  1.00 10.00      A   
ATOM    668  C   GLU A  72      -7.191  -1.997   7.799  1.00 10.00      A   
ATOM    669  O   GLU A  72      -8.320  -1.804   8.261  1.00 10.00      A   
ATOM    670  N   LEU A  73      -6.151  -1.220   8.082  1.00 10.00      A   
ATOM    671  HN  LEU A  73      -5.275  -1.418   7.674  1.00 10.00      A   
ATOM    672  CA  LEU A  73      -6.276  -0.086   8.988  1.00 10.00      A   
ATOM    673  CB  LEU A  73      -5.849  -0.519  10.393  1.00 10.00      A   
ATOM    674  CG  LEU A  73      -6.933  -1.137  11.275  1.00 10.00      A   
ATOM    675  CD1 LEU A  73      -6.315  -2.120  12.254  1.00 10.00      A   
ATOM    676  CD2 LEU A  73      -7.680  -0.049  12.027  1.00 10.00      A   
ATOM    677  C   LEU A  73      -5.422   1.103   8.551  1.00 10.00      A   
ATOM    678  O   LEU A  73      -4.368   0.938   7.937  1.00 10.00      A   
ATOM    679  N   LYS A  74      -5.889   2.302   8.869  1.00 10.00      A   
ATOM    680  HN  LYS A  74      -6.746   2.369   9.334  1.00 10.00      A   
ATOM    681  CA  LYS A  74      -5.167   3.526   8.551  1.00 10.00      A   
ATOM    682  CB  LYS A  74      -5.916   4.362   7.511  1.00 10.00      A   
ATOM    683  CG  LYS A  74      -6.252   3.612   6.233  1.00 10.00      A   
ATOM    684  CD  LYS A  74      -7.045   4.478   5.269  1.00 10.00      A   
ATOM    685  CE  LYS A  74      -7.535   3.666   4.079  1.00 10.00      A   
ATOM    686  NZ  LYS A  74      -8.216   4.513   3.071  1.00 10.00      A   
ATOM    687  HZ1 LYS A  74      -9.121   4.089   2.785  1.00 10.00      A   
ATOM    688  HZ2 LYS A  74      -7.614   4.608   2.224  1.00 10.00      A   
ATOM    689  HZ3 LYS A  74      -8.395   5.462   3.455  1.00 10.00      A   
ATOM    690  C   LYS A  74      -4.958   4.328   9.832  1.00 10.00      A   
ATOM    691  O   LYS A  74      -5.753   4.220  10.772  1.00 10.00      A   
ATOM    692  N   GLY A  75      -3.887   5.105   9.884  1.00 10.00      A   
ATOM    693  HN  GLY A  75      -3.283   5.147   9.109  1.00 10.00      A   
ATOM    694  CA  GLY A  75      -3.599   5.888  11.074  1.00 10.00      A   
ATOM    695  C   GLY A  75      -3.572   7.381  10.832  1.00 10.00      A   
ATOM    696  O   GLY A  75      -4.582   8.063  11.009  1.00 10.00      A   
ATOM    697  N   LYS A  76      -2.412   7.883  10.430  1.00 10.00      A   
ATOM    698  HN  LYS A  76      -1.652   7.272  10.286  1.00 10.00      A   
ATOM    699  CA  LYS A  76      -2.235   9.306  10.174  1.00 10.00      A   
ATOM    700  CB  LYS A  76      -0.761   9.625   9.887  1.00 10.00      A   
ATOM    701  CG  LYS A  76       0.197   9.272  11.016  1.00 10.00      A   
ATOM    702  CD  LYS A  76       1.621   9.688  10.679  1.00 10.00      A   
ATOM    703  CE  LYS A  76       2.591   9.298  11.783  1.00 10.00      A   
ATOM    704  NZ  LYS A  76       3.967   9.796  11.521  1.00 10.00      A   
ATOM    705  HZ1 LYS A  76       4.450   9.183  10.825  1.00 10.00      A   
ATOM    706  HZ2 LYS A  76       4.518   9.802  12.399  1.00 10.00      A   
ATOM    707  HZ3 LYS A  76       3.935  10.762  11.146  1.00 10.00      A   
ATOM    708  C   LYS A  76      -3.097   9.760   9.003  1.00 10.00      A   
ATOM    709  O   LYS A  76      -3.305   9.010   8.051  1.00 10.00      A   
ATOM    710  N   PRO A  77      -3.625  10.988   9.068  1.00 10.00      A   
ATOM    711  CA  PRO A  77      -4.457  11.545   7.995  1.00 10.00      A   
ATOM    712  CB  PRO A  77      -5.017  12.826   8.617  1.00 10.00      A   
ATOM    713  CG  PRO A  77      -4.011  13.212   9.645  1.00 10.00      A   
ATOM    714  CD  PRO A  77      -3.471  11.923  10.195  1.00 10.00      A   
ATOM    715  C   PRO A  77      -3.627  11.872   6.752  1.00 10.00      A   
ATOM    716  O   PRO A  77      -2.399  11.806   6.785  1.00 10.00      A   
ATOM    717  N   HIS A  78      -4.303  12.245   5.672  1.00 10.00      A   
ATOM    718  HN  HIS A  78      -5.282  12.307   5.721  1.00 10.00      A   
ATOM    719  CA  HIS A  78      -3.638  12.571   4.411  1.00 10.00      A   
ATOM    720  CB  HIS A  78      -4.685  12.838   3.314  1.00 10.00      A   
ATOM    721  CG  HIS A  78      -4.185  13.566   2.100  1.00 10.00      A   
ATOM    722  ND1 HIS A  78      -4.507  14.872   1.814  1.00 10.00      A   
ATOM    723  HD1 HIS A  78      -5.085  15.461   2.367  1.00 10.00      A   
ATOM    724  CD2 HIS A  78      -3.389  13.147   1.082  1.00 10.00      A   
ATOM    725  CE1 HIS A  78      -3.918  15.202   0.660  1.00 10.00      A   
ATOM    726  NE2 HIS A  78      -3.224  14.190   0.171  1.00 10.00      A   
ATOM    727  C   HIS A  78      -2.654  13.737   4.560  1.00 10.00      A   
ATOM    728  O   HIS A  78      -1.532  13.678   4.053  1.00 10.00      A   
ATOM    729  N   PHE A  79      -3.060  14.784   5.276  1.00 10.00      A   
ATOM    730  HN  PHE A  79      -3.972  14.784   5.658  1.00 10.00      A   
ATOM    731  CA  PHE A  79      -2.202  15.954   5.476  1.00 10.00      A   
ATOM    732  CB  PHE A  79      -2.977  17.125   6.087  1.00 10.00      A   
ATOM    733  CG  PHE A  79      -3.575  18.066   5.070  1.00 10.00      A   
ATOM    734  CD1 PHE A  79      -3.562  17.756   3.717  1.00 10.00      A   
ATOM    735  CD2 PHE A  79      -4.152  19.260   5.471  1.00 10.00      A   
ATOM    736  CE1 PHE A  79      -4.112  18.616   2.787  1.00 10.00      A   
ATOM    737  CE2 PHE A  79      -4.703  20.125   4.548  1.00 10.00      A   
ATOM    738  CZ  PHE A  79      -4.684  19.803   3.204  1.00 10.00      A   
ATOM    739  C   PHE A  79      -0.945  15.643   6.293  1.00 10.00      A   
ATOM    740  O   PHE A  79      -0.036  16.471   6.383  1.00 10.00      A   
ATOM    741  N   ALA A  80      -0.882  14.451   6.878  1.00 10.00      A   
ATOM    742  HN  ALA A  80      -1.623  13.817   6.758  1.00 10.00      A   
ATOM    743  CA  ALA A  80       0.277  14.058   7.678  1.00 10.00      A   
ATOM    744  CB  ALA A  80      -0.040  12.843   8.531  1.00 10.00      A   
ATOM    745  C   ALA A  80       1.484  13.791   6.782  1.00 10.00      A   
ATOM    746  O   ALA A  80       2.630  13.907   7.216  1.00 10.00      A   
ATOM    747  N   ASP A  81       1.216  13.460   5.524  1.00 10.00      A   
ATOM    748  HN  ASP A  81       0.278  13.394   5.240  1.00 10.00      A   
ATOM    749  CA  ASP A  81       2.272  13.180   4.550  1.00 10.00      A   
ATOM    750  CB  ASP A  81       1.677  12.606   3.256  1.00 10.00      A   
ATOM    751  CG  ASP A  81       1.249  11.153   3.373  1.00 10.00      A   
ATOM    752  OD1 ASP A  81       1.741  10.452   4.277  1.00 10.00      A   
ATOM    753  OD2 ASP A  81       0.417  10.702   2.555  1.00 10.00      A   
ATOM    754  C   ASP A  81       3.067  14.445   4.227  1.00 10.00      A   
ATOM    755  O   ASP A  81       4.157  14.383   3.656  1.00 10.00      A   
ATOM    756  N   PHE A  82       2.513  15.594   4.600  1.00 10.00      A   
ATOM    757  HN  PHE A  82       1.648  15.576   5.058  1.00 10.00      A   
ATOM    758  CA  PHE A  82       3.152  16.877   4.339  1.00 10.00      A   
ATOM    759  CB  PHE A  82       2.143  17.858   3.739  1.00 10.00      A   
ATOM    760  CG  PHE A  82       1.324  17.262   2.630  1.00 10.00      A   
ATOM    761  CD1 PHE A  82       1.935  16.587   1.583  1.00 10.00      A   
ATOM    762  CD2 PHE A  82      -0.055  17.369   2.640  1.00 10.00      A   
ATOM    763  CE1 PHE A  82       1.180  16.031   0.568  1.00 10.00      A   
ATOM    764  CE2 PHE A  82      -0.816  16.817   1.629  1.00 10.00      A   
ATOM    765  CZ  PHE A  82      -0.196  16.147   0.593  1.00 10.00      A   
ATOM    766  C   PHE A  82       3.792  17.457   5.594  1.00 10.00      A   
ATOM    767  O   PHE A  82       4.101  18.649   5.647  1.00 10.00      A   
ATOM    768  N   ASN A  83       3.974  16.609   6.607  1.00 10.00      A   
ATOM    769  HN  ASN A  83       3.677  15.680   6.501  1.00 10.00      A   
ATOM    770  CA  ASN A  83       4.603  17.010   7.871  1.00 10.00      A   
ATOM    771  CB  ASN A  83       6.050  17.477   7.641  1.00 10.00      A   
ATOM    772  CG  ASN A  83       6.885  17.515   8.912  1.00 10.00      A   
ATOM    773  OD1 ASN A  83       6.686  16.715   9.829  1.00 10.00      A   
ATOM    774  ND2 ASN A  83       7.823  18.448   8.978  1.00 10.00      A   
ATOM    775 HD21 ASN A  83       7.923  19.058   8.217  1.00 10.00      A   
ATOM    776 HD22 ASN A  83       8.384  18.487   9.782  1.00 10.00      A   
ATOM    777  C   ASN A  83       3.794  18.078   8.616  1.00 10.00      A   
ATOM    778  O   ASN A  83       4.349  18.930   9.314  1.00 10.00      A   
ATOM    779  N   LEU A  84       2.476  18.024   8.481  1.00 10.00      A   
ATOM    780  HN  LEU A  84       2.081  17.334   7.911  1.00 10.00      A   
ATOM    781  CA  LEU A  84       1.606  18.982   9.159  1.00 10.00      A   
ATOM    782  CB  LEU A  84       0.356  19.269   8.324  1.00 10.00      A   
ATOM    783  CG  LEU A  84       0.537  20.215   7.138  1.00 10.00      A   
ATOM    784  CD1 LEU A  84      -0.798  20.489   6.469  1.00 10.00      A   
ATOM    785  CD2 LEU A  84       1.189  21.512   7.584  1.00 10.00      A   
ATOM    786  C   LEU A  84       1.219  18.479  10.545  1.00 10.00      A   
ATOM    787  O   LEU A  84       0.655  19.213  11.356  1.00 10.00      A   
ATOM    788  N   VAL A  85       1.530  17.219  10.803  1.00 10.00      A   
ATOM    789  HN  VAL A  85       1.996  16.695  10.121  1.00 10.00      A   
ATOM    790  CA  VAL A  85       1.230  16.596  12.080  1.00 10.00      A   
ATOM    791  CB  VAL A  85       0.358  15.332  11.906  1.00 10.00      A   
ATOM    792  CG1 VAL A  85      -0.194  14.869  13.246  1.00 10.00      A   
ATOM    793  CG2 VAL A  85      -0.773  15.579  10.918  1.00 10.00      A   
ATOM    794  C   VAL A  85       2.532  16.206  12.770  1.00 10.00      A   
ATOM    795  O   VAL A  85       3.270  15.361  12.263  1.00 10.00      A   
ATOM    796  N   PRO A  86       2.829  16.830  13.922  1.00 10.00      A   
ATOM    797  CA  PRO A  86       4.048  16.553  14.694  1.00 10.00      A   
ATOM    798  CB  PRO A  86       3.832  17.329  15.996  1.00 10.00      A   
ATOM    799  CG  PRO A  86       2.894  18.427  15.627  1.00 10.00      A   
ATOM    800  CD  PRO A  86       2.000  17.867  14.557  1.00 10.00      A   
ATOM    801  C   PRO A  86       4.230  15.062  14.985  1.00 10.00      A   
ATOM    802  O   PRO A  86       3.260  14.350  15.279  1.00 10.00      A   
ATOM    803  N   ASP A  87       5.474  14.602  14.884  1.00 10.00      A   
ATOM    804  HN  ASP A  87       6.192  15.226  14.646  1.00 10.00      A   
ATOM    805  CA  ASP A  87       5.806  13.204  15.119  1.00 10.00      A   
ATOM    806  CB  ASP A  87       7.304  12.959  14.897  1.00 10.00      A   
ATOM    807  CG  ASP A  87       7.818  13.477  13.568  1.00 10.00      A   
ATOM    808  OD1 ASP A  87       8.281  14.640  13.516  1.00 10.00      A   
ATOM    809  OD2 ASP A  87       7.774  12.724  12.572  1.00 10.00      A   
ATOM    810  C   ASP A  87       5.440  12.806  16.537  1.00 10.00      A   
ATOM    811  O   ASP A  87       5.575  13.598  17.468  1.00 10.00      A   
ATOM    812  N   GLY A  88       4.980  11.578  16.698  1.00 10.00      A   
ATOM    813  HN  GLY A  88       4.911  10.985  15.921  1.00 10.00      A   
ATOM    814  CA  GLY A  88       4.602  11.099  18.011  1.00 10.00      A   
ATOM    815  C   GLY A  88       3.140  11.341  18.316  1.00 10.00      A   
ATOM    816  O   GLY A  88       2.696  11.111  19.439  1.00 10.00      A   
ATOM    817  N   TRP A  89       2.396  11.819  17.320  1.00 10.00      A   
ATOM    818  HN  TRP A  89       2.826  12.021  16.460  1.00 10.00      A   
ATOM    819  CA  TRP A  89       0.965  12.081  17.481  1.00 10.00      A   
ATOM    820  CB  TRP A  89       0.376  12.654  16.183  1.00 10.00      A   
ATOM    821  CG  TRP A  89      -1.120  12.576  16.102  1.00 10.00      A   
ATOM    822  CD1 TRP A  89      -2.019  13.290  16.839  1.00 10.00      A   
ATOM    823  CD2 TRP A  89      -1.893  11.734  15.234  1.00 10.00      A   
ATOM    824  NE1 TRP A  89      -3.300  12.945  16.492  1.00 10.00      A   
ATOM    825  HE1 TRP A  89      -4.121  13.320  16.889  1.00 10.00      A   
ATOM    826  CE2 TRP A  89      -3.251  11.991  15.505  1.00 10.00      A   
ATOM    827  CE3 TRP A  89      -1.569  10.789  14.256  1.00 10.00      A   
ATOM    828  CZ2 TRP A  89      -4.282  11.336  14.834  1.00 10.00      A   
ATOM    829  CZ3 TRP A  89      -2.594  10.141  13.592  1.00 10.00      A   
ATOM    830  CH2 TRP A  89      -3.934  10.418  13.883  1.00 10.00      A   
ATOM    831  C   TRP A  89       0.215  10.809  17.876  1.00 10.00      A   
ATOM    832  O   TRP A  89      -0.529  10.789  18.858  1.00 10.00      A   
ATOM    833  N   GLY A  90       0.421   9.759  17.103  1.00 10.00      A   
ATOM    834  HN  GLY A  90       1.026   9.838  16.339  1.00 10.00      A   
ATOM    835  CA  GLY A  90      -0.234   8.503  17.362  1.00 10.00      A   
ATOM    836  C   GLY A  90      -0.108   7.573  16.182  1.00 10.00      A   
ATOM    837  O   GLY A  90       0.822   7.703  15.382  1.00 10.00      A   
ATOM    838  N   GLY A  91      -1.042   6.646  16.066  1.00 10.00      A   
ATOM    839  HN  GLY A  91      -1.755   6.590  16.740  1.00 10.00      A   
ATOM    840  CA  GLY A  91      -1.012   5.699  14.975  1.00 10.00      A   
ATOM    841  C   GLY A  91      -0.171   4.499  15.331  1.00 10.00      A   
ATOM    842  O   GLY A  91       0.586   3.986  14.508  1.00 10.00      A   
ATOM    843  N   TYR A  92      -0.293   4.063  16.573  1.00 10.00      A   
ATOM    844  HN  TYR A  92      -0.919   4.515  17.180  1.00 10.00      A   
ATOM    845  CA  TYR A  92       0.461   2.921  17.057  1.00 10.00      A   
ATOM    846  CB  TYR A  92       0.790   3.087  18.539  1.00 10.00      A   
ATOM    847  CG  TYR A  92       1.632   4.313  18.818  1.00 10.00      A   
ATOM    848  CD1 TYR A  92       1.104   5.415  19.479  1.00 10.00      A   
ATOM    849  CD2 TYR A  92       2.956   4.372  18.404  1.00 10.00      A   
ATOM    850  CE1 TYR A  92       1.876   6.539  19.721  1.00 10.00      A   
ATOM    851  CE2 TYR A  92       3.733   5.487  18.643  1.00 10.00      A   
ATOM    852  CZ  TYR A  92       3.191   6.569  19.301  1.00 10.00      A   
ATOM    853  OH  TYR A  92       3.965   7.682  19.546  1.00 10.00      A   
ATOM    854  HH  TYR A  92       4.742   7.666  18.973  1.00 10.00      A   
ATOM    855  C   TYR A  92      -0.302   1.629  16.797  1.00 10.00      A   
ATOM    856  O   TYR A  92      -1.442   1.468  17.230  1.00 10.00      A   
ATOM    857  N   VAL A  93       0.332   0.712  16.080  1.00 10.00      A   
ATOM    858  HN  VAL A  93       1.249   0.891  15.774  1.00 10.00      A   
ATOM    859  CA  VAL A  93      -0.296  -0.555  15.738  1.00 10.00      A   
ATOM    860  CB  VAL A  93       0.128  -1.034  14.332  1.00 10.00      A   
ATOM    861  CG1 VAL A  93       1.533  -1.619  14.347  1.00 10.00      A   
ATOM    862  CG2 VAL A  93      -0.880  -2.026  13.770  1.00 10.00      A   
ATOM    863  C   VAL A  93      -0.003  -1.635  16.777  1.00 10.00      A   
ATOM    864  O   VAL A  93      -0.607  -2.709  16.751  1.00 10.00      A   
ATOM    865  N   TYR A  94       0.911  -1.339  17.697  1.00 10.00      A   
ATOM    866  HN  TYR A  94       1.357  -0.466  17.662  1.00 10.00      A   
ATOM    867  CA  TYR A  94       1.285  -2.285  18.747  1.00 10.00      A   
ATOM    868  CB  TYR A  94       2.268  -1.671  19.753  1.00 10.00      A   
ATOM    869  CG  TYR A  94       2.818  -2.674  20.738  1.00 10.00      A   
ATOM    870  CD1 TYR A  94       3.831  -3.553  20.370  1.00 10.00      A   
ATOM    871  CD2 TYR A  94       2.316  -2.752  22.027  1.00 10.00      A   
ATOM    872  CE1 TYR A  94       4.322  -4.484  21.263  1.00 10.00      A   
ATOM    873  CE2 TYR A  94       2.803  -3.675  22.925  1.00 10.00      A   
ATOM    874  CZ  TYR A  94       3.805  -4.539  22.539  1.00 10.00      A   
ATOM    875  OH  TYR A  94       4.280  -5.467  23.435  1.00 10.00      A   
ATOM    876  HH  TYR A  94       3.539  -6.017  23.741  1.00 10.00      A   
ATOM    877  C   TYR A  94       0.074  -2.924  19.450  1.00 10.00      A   
ATOM    878  O   TYR A  94      -0.027  -4.154  19.499  1.00 10.00      A   
ATOM    879  N   PRO A  95      -0.865  -2.119  20.004  1.00 10.00      A   
ATOM    880  CA  PRO A  95      -2.054  -2.658  20.683  1.00 10.00      A   
ATOM    881  CB  PRO A  95      -2.880  -1.412  21.011  1.00 10.00      A   
ATOM    882  CG  PRO A  95      -1.885  -0.309  21.066  1.00 10.00      A   
ATOM    883  CD  PRO A  95      -0.842  -0.643  20.039  1.00 10.00      A   
ATOM    884  C   PRO A  95      -2.856  -3.588  19.772  1.00 10.00      A   
ATOM    885  O   PRO A  95      -3.334  -4.636  20.208  1.00 10.00      A   
ATOM    886  N   TRP A  96      -2.982  -3.205  18.504  1.00 10.00      A   
ATOM    887  HN  TRP A  96      -2.553  -2.372  18.213  1.00 10.00      A   
ATOM    888  CA  TRP A  96      -3.724  -4.000  17.533  1.00 10.00      A   
ATOM    889  CB  TRP A  96      -3.850  -3.252  16.204  1.00 10.00      A   
ATOM    890  CG  TRP A  96      -4.774  -2.075  16.247  1.00 10.00      A   
ATOM    891  CD1 TRP A  96      -4.441  -0.778  16.513  1.00 10.00      A   
ATOM    892  CD2 TRP A  96      -6.186  -2.085  16.009  1.00 10.00      A   
ATOM    893  NE1 TRP A  96      -5.557   0.019  16.453  1.00 10.00      A   
ATOM    894  HE1 TRP A  96      -5.574   0.986  16.606  1.00 10.00      A   
ATOM    895  CE2 TRP A  96      -6.642  -0.760  16.148  1.00 10.00      A   
ATOM    896  CE3 TRP A  96      -7.109  -3.087  15.695  1.00 10.00      A   
ATOM    897  CZ2 TRP A  96      -7.979  -0.410  15.979  1.00 10.00      A   
ATOM    898  CZ3 TRP A  96      -8.435  -2.739  15.530  1.00 10.00      A   
ATOM    899  CH2 TRP A  96      -8.858  -1.411  15.674  1.00 10.00      A   
ATOM    900  C   TRP A  96      -3.041  -5.342  17.300  1.00 10.00      A   
ATOM    901  O   TRP A  96      -3.669  -6.391  17.392  1.00 10.00      A   
ATOM    902  N   ILE A  97      -1.745  -5.294  17.020  1.00 10.00      A   
ATOM    903  HN  ILE A  97      -1.300  -4.417  16.987  1.00 10.00      A   
ATOM    904  CA  ILE A  97      -0.960  -6.496  16.766  1.00 10.00      A   
ATOM    905  CB  ILE A  97       0.509  -6.140  16.443  1.00 10.00      A   
ATOM    906  CG1 ILE A  97       0.591  -5.234  15.207  1.00 10.00      A   
ATOM    907  CG2 ILE A  97       1.351  -7.397  16.255  1.00 10.00      A   
ATOM    908  CD1 ILE A  97       0.084  -5.870  13.928  1.00 10.00      A   
ATOM    909  C   ILE A  97      -0.994  -7.436  17.965  1.00 10.00      A   
ATOM    910  O   ILE A  97      -1.231  -8.636  17.818  1.00 10.00      A   
ATOM    911  N   GLU A  98      -0.792  -6.873  19.150  1.00 10.00      A   
ATOM    912  HN  GLU A  98      -0.644  -5.900  19.195  1.00 10.00      A   
ATOM    913  CA  GLU A  98      -0.778  -7.650  20.385  1.00 10.00      A   
ATOM    914  CB  GLU A  98      -0.350  -6.777  21.566  1.00 10.00      A   
ATOM    915  CG  GLU A  98      -0.077  -7.553  22.840  1.00 10.00      A   
ATOM    916  CD  GLU A  98       0.683  -6.737  23.861  1.00 10.00      A   
ATOM    917  OE1 GLU A  98       1.933  -6.795  23.867  1.00 10.00      A   
ATOM    918  OE2 GLU A  98       0.036  -6.037  24.668  1.00 10.00      A   
ATOM    919  C   GLU A  98      -2.123  -8.319  20.671  1.00 10.00      A   
ATOM    920  O   GLU A  98      -2.174  -9.484  21.070  1.00 10.00      A   
ATOM    921  N   ALA A  99      -3.207  -7.587  20.464  1.00 10.00      A   
ATOM    922  HN  ALA A  99      -3.108  -6.665  20.140  1.00 10.00      A   
ATOM    923  CA  ALA A  99      -4.545  -8.117  20.714  1.00 10.00      A   
ATOM    924  CB  ALA A  99      -5.570  -6.992  20.724  1.00 10.00      A   
ATOM    925  C   ALA A  99      -4.929  -9.185  19.693  1.00 10.00      A   
ATOM    926  O   ALA A  99      -5.755 -10.060  19.973  1.00 10.00      A   
ATOM    927  N   MET A 100      -4.323  -9.118  18.514  1.00 10.00      A   
ATOM    928  HN  MET A 100      -3.664  -8.407  18.355  1.00 10.00      A   
ATOM    929  CA  MET A 100      -4.615 -10.068  17.451  1.00 10.00      A   
ATOM    930  CB  MET A 100      -4.267  -9.491  16.077  1.00 10.00      A   
ATOM    931  CG  MET A 100      -5.184  -8.370  15.612  1.00 10.00      A   
ATOM    932  SD  MET A 100      -4.926  -7.923  13.881  1.00 10.00      A   
ATOM    933  CE  MET A 100      -3.158  -7.634  13.862  1.00 10.00      A   
ATOM    934  C   MET A 100      -3.912 -11.407  17.655  1.00 10.00      A   
ATOM    935  O   MET A 100      -4.435 -12.444  17.253  1.00 10.00      A   
ATOM    936  N   SER A 101      -2.740 -11.388  18.287  1.00 10.00      A   
ATOM    937  HN  SER A 101      -2.372 -10.530  18.589  1.00 10.00      A   
ATOM    938  CA  SER A 101      -1.967 -12.608  18.532  1.00 10.00      A   
ATOM    939  CB  SER A 101      -0.738 -12.293  19.386  1.00 10.00      A   
ATOM    940  OG  SER A 101      -0.339 -10.944  19.224  1.00 10.00      A   
ATOM    941  HG  SER A 101       0.050 -10.626  20.051  1.00 10.00      A   
ATOM    942  C   SER A 101      -2.798 -13.700  19.208  1.00 10.00      A   
ATOM    943  O   SER A 101      -2.829 -14.846  18.755  1.00 10.00      A   
ATOM    944  N   SER A 102      -3.489 -13.335  20.276  1.00 10.00      A   
ATOM    945  HN  SER A 102      -3.454 -12.400  20.574  1.00 10.00      A   
ATOM    946  CA  SER A 102      -4.298 -14.283  21.025  1.00 10.00      A   
ATOM    947  CB  SER A 102      -4.256 -13.905  22.504  1.00 10.00      A   
ATOM    948  OG  SER A 102      -4.052 -12.506  22.657  1.00 10.00      A   
ATOM    949  HG  SER A 102      -4.822 -12.123  23.100  1.00 10.00      A   
ATOM    950  C   SER A 102      -5.744 -14.323  20.529  1.00 10.00      A   
ATOM    951  O   SER A 102      -6.658 -14.691  21.275  1.00 10.00      A   
ATOM    952  N   SER A 103      -5.955 -13.960  19.270  1.00 10.00      A   
ATOM    953  HN  SER A 103      -5.195 -13.694  18.710  1.00 10.00      A   
ATOM    954  CA  SER A 103      -7.298 -13.951  18.711  1.00 10.00      A   
ATOM    955  CB  SER A 103      -7.889 -12.547  18.784  1.00 10.00      A   
ATOM    956  OG  SER A 103      -7.828 -12.039  20.106  1.00 10.00      A   
ATOM    957  HG  SER A 103      -7.189 -11.313  20.139  1.00 10.00      A   
ATOM    958  C   SER A 103      -7.351 -14.472  17.277  1.00 10.00      A   
ATOM    959  O   SER A 103      -8.138 -15.363  16.961  1.00 10.00      A   
ATOM    960  N   TYR A 104      -6.516 -13.927  16.410  1.00 10.00      A   
ATOM    961  HN  TYR A 104      -5.881 -13.241  16.714  1.00 10.00      A   
ATOM    962  CA  TYR A 104      -6.498 -14.335  15.018  1.00 10.00      A   
ATOM    963  CB  TYR A 104      -6.462 -13.112  14.103  1.00 10.00      A   
ATOM    964  CG  TYR A 104      -7.637 -12.173  14.254  1.00 10.00      A   
ATOM    965  CD1 TYR A 104      -7.436 -10.833  14.551  1.00 10.00      A   
ATOM    966  CD2 TYR A 104      -8.943 -12.618  14.088  1.00 10.00      A   
ATOM    967  CE1 TYR A 104      -8.499  -9.961  14.679  1.00 10.00      A   
ATOM    968  CE2 TYR A 104     -10.014 -11.754  14.217  1.00 10.00      A   
ATOM    969  CZ  TYR A 104      -9.786 -10.426  14.512  1.00 10.00      A   
ATOM    970  OH  TYR A 104     -10.846  -9.556  14.632  1.00 10.00      A   
ATOM    971  HH  TYR A 104     -11.670 -10.056  14.743  1.00 10.00      A   
ATOM    972  C   TYR A 104      -5.300 -15.221  14.720  1.00 10.00      A   
ATOM    973  O   TYR A 104      -4.179 -14.736  14.615  1.00 10.00      A   
ATOM    974  N   THR A 105      -5.536 -16.520  14.607  1.00 10.00      A   
ATOM    975  HN  THR A 105      -6.448 -16.855  14.743  1.00 10.00      A   
ATOM    976  CA  THR A 105      -4.471 -17.466  14.300  1.00 10.00      A   
ATOM    977  CB  THR A 105      -4.597 -18.739  15.155  1.00 10.00      A   
ATOM    978  OG1 THR A 105      -5.978 -18.982  15.453  1.00 10.00      A   
ATOM    979  HG1 THR A 105      -6.191 -18.593  16.310  1.00 10.00      A   
ATOM    980  CG2 THR A 105      -3.819 -18.589  16.452  1.00 10.00      A   
ATOM    981  C   THR A 105      -4.515 -17.838  12.822  1.00 10.00      A   
ATOM    982  O   THR A 105      -3.634 -18.529  12.301  1.00 10.00      A   
ATOM    983  N   TRP A 106      -5.550 -17.364  12.150  1.00 10.00      A   
ATOM    984  HN  TRP A 106      -6.216 -16.815  12.622  1.00 10.00      A   
ATOM    985  CA  TRP A 106      -5.731 -17.629  10.734  1.00 10.00      A   
ATOM    986  CB  TRP A 106      -7.111 -18.243  10.472  1.00 10.00      A   
ATOM    987  CG  TRP A 106      -7.194 -19.707  10.773  1.00 10.00      A   
ATOM    988  CD1 TRP A 106      -7.672 -20.287  11.910  1.00 10.00      A   
ATOM    989  CD2 TRP A 106      -6.787 -20.781   9.915  1.00 10.00      A   
ATOM    990  NE1 TRP A 106      -7.592 -21.654  11.815  1.00 10.00      A   
ATOM    991  HE1 TRP A 106      -7.877 -22.291  12.503  1.00 10.00      A   
ATOM    992  CE2 TRP A 106      -7.051 -21.983  10.600  1.00 10.00      A   
ATOM    993  CE3 TRP A 106      -6.226 -20.841   8.636  1.00 10.00      A   
ATOM    994  CZ2 TRP A 106      -6.775 -23.229  10.047  1.00 10.00      A   
ATOM    995  CZ3 TRP A 106      -5.953 -22.078   8.091  1.00 10.00      A   
ATOM    996  CH2 TRP A 106      -6.227 -23.256   8.795  1.00 10.00      A   
ATOM    997  C   TRP A 106      -5.567 -16.349   9.928  1.00 10.00      A   
ATOM    998  O   TRP A 106      -5.920 -16.306   8.752  1.00 10.00      A   
ATOM    999  N   LEU A 107      -5.040 -15.307  10.574  1.00 10.00      A   
ATOM   1000  HN  LEU A 107      -4.793 -15.407  11.516  1.00 10.00      A   
ATOM   1001  CA  LEU A 107      -4.822 -14.028   9.915  1.00 10.00      A   
ATOM   1002  CB  LEU A 107      -4.319 -12.981  10.908  1.00 10.00      A   
ATOM   1003  CG  LEU A 107      -4.673 -11.529  10.580  1.00 10.00      A   
ATOM   1004  CD1 LEU A 107      -6.175 -11.314  10.667  1.00 10.00      A   
ATOM   1005  CD2 LEU A 107      -3.946 -10.572  11.507  1.00 10.00      A   
ATOM   1006  C   LEU A 107      -3.825 -14.193   8.779  1.00 10.00      A   
ATOM   1007  O   LEU A 107      -2.697 -14.645   8.990  1.00 10.00      A   
ATOM   1008  N   GLU A 108      -4.247 -13.828   7.577  1.00 10.00      A   
ATOM   1009  HN  GLU A 108      -5.145 -13.446   7.481  1.00 10.00      A   
ATOM   1010  CA  GLU A 108      -3.407 -13.973   6.402  1.00 10.00      A   
ATOM   1011  CB  GLU A 108      -4.120 -14.829   5.350  1.00 10.00      A   
ATOM   1012  CG  GLU A 108      -4.668 -16.147   5.877  1.00 10.00      A   
ATOM   1013  CD  GLU A 108      -5.393 -16.951   4.816  1.00 10.00      A   
ATOM   1014  OE1 GLU A 108      -5.040 -16.834   3.624  1.00 10.00      A   
ATOM   1015  OE2 GLU A 108      -6.310 -17.724   5.164  1.00 10.00      A   
ATOM   1016  C   GLU A 108      -3.016 -12.629   5.790  1.00 10.00      A   
ATOM   1017  O   GLU A 108      -1.943 -12.505   5.199  1.00 10.00      A   
ATOM   1018  N   GLU A 109      -3.862 -11.615   5.941  1.00 10.00      A   
ATOM   1019  HN  GLU A 109      -4.680 -11.740   6.474  1.00 10.00      A   
ATOM   1020  CA  GLU A 109      -3.576 -10.310   5.349  1.00 10.00      A   
ATOM   1021  CB  GLU A 109      -4.560  -9.990   4.219  1.00 10.00      A   
ATOM   1022  CG  GLU A 109      -4.331 -10.767   2.934  1.00 10.00      A   
ATOM   1023  CD  GLU A 109      -5.088 -10.180   1.753  1.00 10.00      A   
ATOM   1024  OE1 GLU A 109      -5.035  -8.946   1.553  1.00 10.00      A   
ATOM   1025  OE2 GLU A 109      -5.734 -10.947   1.012  1.00 10.00      A   
ATOM   1026  C   GLU A 109      -3.583  -9.168   6.360  1.00 10.00      A   
ATOM   1027  O   GLU A 109      -4.527  -9.010   7.135  1.00 10.00      A   
ATOM   1028  N   ILE A 110      -2.523  -8.376   6.333  1.00 10.00      A   
ATOM   1029  HN  ILE A 110      -1.794  -8.586   5.708  1.00 10.00      A   
ATOM   1030  CA  ILE A 110      -2.391  -7.208   7.195  1.00 10.00      A   
ATOM   1031  CB  ILE A 110      -1.335  -7.407   8.307  1.00 10.00      A   
ATOM   1032  CG1 ILE A 110      -1.811  -8.441   9.331  1.00 10.00      A   
ATOM   1033  CG2 ILE A 110      -1.015  -6.086   8.996  1.00 10.00      A   
ATOM   1034  CD1 ILE A 110      -0.816  -8.696  10.445  1.00 10.00      A   
ATOM   1035  C   ILE A 110      -2.004  -6.008   6.336  1.00 10.00      A   
ATOM   1036  O   ILE A 110      -0.939  -5.995   5.713  1.00 10.00      A   
ATOM   1037  N   ARG A 111      -2.884  -5.019   6.276  1.00 10.00      A   
ATOM   1038  HN  ARG A 111      -3.724  -5.087   6.789  1.00 10.00      A   
ATOM   1039  CA  ARG A 111      -2.639  -3.827   5.479  1.00 10.00      A   
ATOM   1040  CB  ARG A 111      -3.605  -3.780   4.294  1.00 10.00      A   
ATOM   1041  CG  ARG A 111      -3.467  -4.972   3.361  1.00 10.00      A   
ATOM   1042  CD  ARG A 111      -4.529  -4.979   2.276  1.00 10.00      A   
ATOM   1043  NE  ARG A 111      -4.415  -6.167   1.431  1.00 10.00      A   
ATOM   1044  HE  ARG A 111      -4.784  -7.016   1.786  1.00 10.00      A   
ATOM   1045  CZ  ARG A 111      -3.845  -6.177   0.224  1.00 10.00      A   
ATOM   1046  NH1 ARG A 111      -3.345  -5.056  -0.291  1.00 10.00      A   
ATOM   1047 HH11 ARG A 111      -3.392  -4.161   0.243  1.00 10.00      A   
ATOM   1048 HH12 ARG A 111      -2.896  -5.070  -1.238  1.00 10.00      A   
ATOM   1049  NH2 ARG A 111      -3.774  -7.309  -0.461  1.00 10.00      A   
ATOM   1050 HH21 ARG A 111      -4.166  -8.194  -0.056  1.00 10.00      A   
ATOM   1051 HH22 ARG A 111      -3.325  -7.326  -1.405  1.00 10.00      A   
ATOM   1052  C   ARG A 111      -2.774  -2.573   6.328  1.00 10.00      A   
ATOM   1053  O   ARG A 111      -3.815  -2.337   6.940  1.00 10.00      A   
ATOM   1054  N   LEU A 112      -1.723  -1.770   6.365  1.00 10.00      A   
ATOM   1055  HN  LEU A 112      -0.925  -1.992   5.833  1.00 10.00      A   
ATOM   1056  CA  LEU A 112      -1.729  -0.552   7.159  1.00 10.00      A   
ATOM   1057  CB  LEU A 112      -0.831  -0.721   8.385  1.00 10.00      A   
ATOM   1058  CG  LEU A 112      -1.190  -1.863   9.336  1.00 10.00      A   
ATOM   1059  CD1 LEU A 112      -0.022  -2.176  10.255  1.00 10.00      A   
ATOM   1060  CD2 LEU A 112      -2.426  -1.511  10.147  1.00 10.00      A   
ATOM   1061  C   LEU A 112      -1.245   0.631   6.337  1.00 10.00      A   
ATOM   1062  O   LEU A 112      -0.352   0.492   5.501  1.00 10.00      A   
ATOM   1063  N   LYS A 113      -1.845   1.790   6.565  1.00 10.00      A   
ATOM   1064  HN  LYS A 113      -2.578   1.830   7.222  1.00 10.00      A   
ATOM   1065  CA  LYS A 113      -1.455   3.001   5.860  1.00 10.00      A   
ATOM   1066  CB  LYS A 113      -2.528   3.418   4.847  1.00 10.00      A   
ATOM   1067  CG  LYS A 113      -2.098   4.551   3.926  1.00 10.00      A   
ATOM   1068  CD  LYS A 113      -3.273   5.112   3.138  1.00 10.00      A   
ATOM   1069  CE  LYS A 113      -2.829   6.215   2.186  1.00 10.00      A   
ATOM   1070  NZ  LYS A 113      -3.985   6.943   1.604  1.00 10.00      A   
ATOM   1071  HZ1 LYS A 113      -3.656   7.695   0.969  1.00 10.00      A   
ATOM   1072  HZ2 LYS A 113      -4.557   7.377   2.358  1.00 10.00      A   
ATOM   1073  HZ3 LYS A 113      -4.587   6.290   1.065  1.00 10.00      A   
ATOM   1074  C   LYS A 113      -1.198   4.128   6.854  1.00 10.00      A   
ATOM   1075  O   LYS A 113      -2.070   4.460   7.658  1.00 10.00      A   
ATOM   1076  N   ARG A 114       0.004   4.702   6.794  1.00 10.00      A   
ATOM   1077  HN  ARG A 114       0.652   4.374   6.130  1.00 10.00      A   
ATOM   1078  CA  ARG A 114       0.401   5.794   7.685  1.00 10.00      A   
ATOM   1079  CB  ARG A 114      -0.444   7.052   7.441  1.00 10.00      A   
ATOM   1080  CG  ARG A 114      -0.303   7.662   6.054  1.00 10.00      A   
ATOM   1081  CD  ARG A 114      -1.149   8.919   5.925  1.00 10.00      A   
ATOM   1082  NE  ARG A 114      -1.212   9.420   4.554  1.00 10.00      A   
ATOM   1083  HE  ARG A 114      -0.374   9.783   4.166  1.00 10.00      A   
ATOM   1084  CZ  ARG A 114      -2.320   9.420   3.804  1.00 10.00      A   
ATOM   1085  NH1 ARG A 114      -3.467   8.941   4.286  1.00 10.00      A   
ATOM   1086 HH11 ARG A 114      -3.515   8.569   5.255  1.00 10.00      A   
ATOM   1087 HH12 ARG A 114      -4.337   8.936   3.687  1.00 10.00      A   
ATOM   1088  NH2 ARG A 114      -2.278   9.928   2.582  1.00 10.00      A   
ATOM   1089 HH21 ARG A 114      -1.387  10.329   2.217  1.00 10.00      A   
ATOM   1090 HH22 ARG A 114      -3.134   9.926   1.972  1.00 10.00      A   
ATOM   1091  C   ARG A 114       0.309   5.368   9.147  1.00 10.00      A   
ATOM   1092  O   ARG A 114      -0.406   5.983   9.941  1.00 10.00      A   
ATOM   1093  N   MET A 115       1.029   4.312   9.500  1.00 10.00      A   
ATOM   1094  HN  MET A 115       1.597   3.870   8.833  1.00 10.00      A   
ATOM   1095  CA  MET A 115       1.010   3.801  10.863  1.00 10.00      A   
ATOM   1096  CB  MET A 115       0.221   2.490  10.931  1.00 10.00      A   
ATOM   1097  CG  MET A 115      -1.288   2.665  10.884  1.00 10.00      A   
ATOM   1098  SD  MET A 115      -1.963   3.320  12.426  1.00 10.00      A   
ATOM   1099  CE  MET A 115      -1.834   1.884  13.489  1.00 10.00      A   
ATOM   1100  C   MET A 115       2.418   3.578  11.385  1.00 10.00      A   
ATOM   1101  O   MET A 115       3.358   3.372  10.610  1.00 10.00      A   
ATOM   1102  N   VAL A 116       2.559   3.628  12.701  1.00 10.00      A   
ATOM   1103  HN  VAL A 116       1.767   3.813  13.264  1.00 10.00      A   
ATOM   1104  CA  VAL A 116       3.847   3.415  13.343  1.00 10.00      A   
ATOM   1105  CB  VAL A 116       4.024   4.303  14.598  1.00 10.00      A   
ATOM   1106  CG1 VAL A 116       5.431   4.162  15.164  1.00 10.00      A   
ATOM   1107  CG2 VAL A 116       3.729   5.761  14.274  1.00 10.00      A   
ATOM   1108  C   VAL A 116       3.994   1.942  13.725  1.00 10.00      A   
ATOM   1109  O   VAL A 116       3.495   1.498  14.763  1.00 10.00      A   
ATOM   1110  N   VAL A 117       4.661   1.190  12.867  1.00 10.00      A   
ATOM   1111  HN  VAL A 117       5.049   1.613  12.069  1.00 10.00      A   
ATOM   1112  CA  VAL A 117       4.876  -0.230  13.088  1.00 10.00      A   
ATOM   1113  CB  VAL A 117       4.620  -1.046  11.803  1.00 10.00      A   
ATOM   1114  CG1 VAL A 117       4.643  -2.539  12.098  1.00 10.00      A   
ATOM   1115  CG2 VAL A 117       3.304  -0.639  11.157  1.00 10.00      A   
ATOM   1116  C   VAL A 117       6.309  -0.463  13.540  1.00 10.00      A   
ATOM   1117  O   VAL A 117       7.246  -0.253  12.779  1.00 10.00      A   
ATOM   1118  N   THR A 118       6.476  -0.878  14.778  1.00 10.00      A   
ATOM   1119  HN  THR A 118       5.695  -1.018  15.349  1.00 10.00      A   
ATOM   1120  CA  THR A 118       7.799  -1.127  15.313  1.00 10.00      A   
ATOM   1121  CB  THR A 118       7.798  -0.968  16.843  1.00 10.00      A   
ATOM   1122  OG1 THR A 118       6.752  -1.774  17.408  1.00 10.00      A   
ATOM   1123  HG1 THR A 118       6.631  -1.533  18.340  1.00 10.00      A   
ATOM   1124  CG2 THR A 118       7.560   0.486  17.217  1.00 10.00      A   
ATOM   1125  C   THR A 118       8.287  -2.528  14.949  1.00 10.00      A   
ATOM   1126  O   THR A 118       7.489  -3.399  14.585  1.00 10.00      A   
ATOM   1127  N   ASP A 119       9.600  -2.743  15.049  1.00 10.00      A   
ATOM   1128  HN  ASP A 119      10.188  -2.002  15.320  1.00 10.00      A   
ATOM   1129  CA  ASP A 119      10.193  -4.049  14.749  1.00 10.00      A   
ATOM   1130  CB  ASP A 119      11.718  -4.011  14.916  1.00 10.00      A   
ATOM   1131  CG  ASP A 119      12.398  -2.975  14.040  1.00 10.00      A   
ATOM   1132  OD1 ASP A 119      12.802  -3.310  12.907  1.00 10.00      A   
ATOM   1133  OD2 ASP A 119      12.540  -1.820  14.487  1.00 10.00      A   
ATOM   1134  C   ASP A 119       9.604  -5.102  15.681  1.00 10.00      A   
ATOM   1135  O   ASP A 119       9.505  -6.281  15.338  1.00 10.00      A   
ATOM   1136  N   ASP A 120       9.202  -4.643  16.864  1.00 10.00      A   
ATOM   1137  HN  ASP A 120       9.317  -3.689  17.057  1.00 10.00      A   
ATOM   1138  CA  ASP A 120       8.595  -5.497  17.880  1.00 10.00      A   
ATOM   1139  CB  ASP A 120       8.256  -4.654  19.115  1.00 10.00      A   
ATOM   1140  CG  ASP A 120       8.112  -5.463  20.390  1.00 10.00      A   
ATOM   1141  OD1 ASP A 120       8.126  -6.707  20.322  1.00 10.00      A   
ATOM   1142  OD2 ASP A 120       7.998  -4.852  21.474  1.00 10.00      A   
ATOM   1143  C   ASP A 120       7.327  -6.133  17.328  1.00 10.00      A   
ATOM   1144  O   ASP A 120       7.118  -7.336  17.447  1.00 10.00      A   
ATOM   1145  N   CYS A 121       6.500  -5.313  16.689  1.00 10.00      A   
ATOM   1146  HN  CYS A 121       6.741  -4.367  16.604  1.00 10.00      A   
ATOM   1147  CA  CYS A 121       5.252  -5.782  16.104  1.00 10.00      A   
ATOM   1148  CB  CYS A 121       4.459  -4.607  15.528  1.00 10.00      A   
ATOM   1149  SG  CYS A 121       4.198  -3.234  16.676  1.00 10.00      A   
ATOM   1150  HG  CYS A 121       5.386  -2.735  17.000  1.00 10.00      A   
ATOM   1151  C   CYS A 121       5.527  -6.804  15.005  1.00 10.00      A   
ATOM   1152  O   CYS A 121       4.818  -7.801  14.878  1.00 10.00      A   
ATOM   1153  N   LEU A 122       6.573  -6.553  14.224  1.00 10.00      A   
ATOM   1154  HN  LEU A 122       7.109  -5.746  14.388  1.00 10.00      A   
ATOM   1155  CA  LEU A 122       6.945  -7.446  13.133  1.00 10.00      A   
ATOM   1156  CB  LEU A 122       8.075  -6.844  12.295  1.00 10.00      A   
ATOM   1157  CG  LEU A 122       7.751  -5.524  11.589  1.00 10.00      A   
ATOM   1158  CD1 LEU A 122       8.979  -4.986  10.878  1.00 10.00      A   
ATOM   1159  CD2 LEU A 122       6.602  -5.709  10.608  1.00 10.00      A   
ATOM   1160  C   LEU A 122       7.328  -8.826  13.659  1.00 10.00      A   
ATOM   1161  O   LEU A 122       6.922  -9.849  13.101  1.00 10.00      A   
ATOM   1162  N   GLU A 123       8.094  -8.849  14.747  1.00 10.00      A   
ATOM   1163  HN  GLU A 123       8.385  -8.001  15.145  1.00 10.00      A   
ATOM   1164  CA  GLU A 123       8.512 -10.104  15.360  1.00 10.00      A   
ATOM   1165  CB  GLU A 123       9.483  -9.855  16.516  1.00 10.00      A   
ATOM   1166  CG  GLU A 123      10.813  -9.241  16.111  1.00 10.00      A   
ATOM   1167  CD  GLU A 123      11.774  -9.149  17.278  1.00 10.00      A   
ATOM   1168  OE1 GLU A 123      11.459  -8.441  18.258  1.00 10.00      A   
ATOM   1169  OE2 GLU A 123      12.840  -9.799  17.232  1.00 10.00      A   
ATOM   1170  C   GLU A 123       7.291 -10.861  15.871  1.00 10.00      A   
ATOM   1171  O   GLU A 123       7.190 -12.080  15.719  1.00 10.00      A   
ATOM   1172  N   LEU A 124       6.357 -10.120  16.467  1.00 10.00      A   
ATOM   1173  HN  LEU A 124       6.504  -9.154  16.557  1.00 10.00      A   
ATOM   1174  CA  LEU A 124       5.130 -10.701  16.992  1.00 10.00      A   
ATOM   1175  CB  LEU A 124       4.289  -9.642  17.711  1.00 10.00      A   
ATOM   1176  CG  LEU A 124       4.862  -9.094  19.019  1.00 10.00      A   
ATOM   1177  CD1 LEU A 124       3.996  -7.963  19.545  1.00 10.00      A   
ATOM   1178  CD2 LEU A 124       4.988 -10.200  20.056  1.00 10.00      A   
ATOM   1179  C   LEU A 124       4.321 -11.338  15.873  1.00 10.00      A   
ATOM   1180  O   LEU A 124       3.841 -12.461  16.012  1.00 10.00      A   
ATOM   1181  N   ILE A 125       4.200 -10.623  14.757  1.00 10.00      A   
ATOM   1182  HN  ILE A 125       4.625  -9.736  14.712  1.00 10.00      A   
ATOM   1183  CA  ILE A 125       3.455 -11.110  13.598  1.00 10.00      A   
ATOM   1184  CB  ILE A 125       3.506 -10.094  12.431  1.00 10.00      A   
ATOM   1185  CG1 ILE A 125       2.703  -8.840  12.782  1.00 10.00      A   
ATOM   1186  CG2 ILE A 125       2.988 -10.713  11.139  1.00 10.00      A   
ATOM   1187  CD1 ILE A 125       2.905  -7.694  11.816  1.00 10.00      A   
ATOM   1188  C   ILE A 125       4.009 -12.452  13.121  1.00 10.00      A   
ATOM   1189  O   ILE A 125       3.271 -13.425  12.962  1.00 10.00      A   
ATOM   1190  N   ALA A 126       5.320 -12.494  12.940  1.00 10.00      A   
ATOM   1191  HN  ALA A 126       5.845 -11.689  13.127  1.00 10.00      A   
ATOM   1192  CA  ALA A 126       6.009 -13.691  12.468  1.00 10.00      A   
ATOM   1193  CB  ALA A 126       7.488 -13.400  12.261  1.00 10.00      A   
ATOM   1194  C   ALA A 126       5.827 -14.896  13.390  1.00 10.00      A   
ATOM   1195  O   ALA A 126       5.666 -16.024  12.921  1.00 10.00      A   
ATOM   1196  N   LYS A 127       5.831 -14.665  14.696  1.00 10.00      A   
ATOM   1197  HN  LYS A 127       5.916 -13.741  15.025  1.00 10.00      A   
ATOM   1198  CA  LYS A 127       5.701 -15.760  15.649  1.00 10.00      A   
ATOM   1199  CB  LYS A 127       6.527 -15.496  16.911  1.00 10.00      A   
ATOM   1200  CG  LYS A 127       6.055 -14.305  17.732  1.00 10.00      A   
ATOM   1201  CD  LYS A 127       7.015 -13.990  18.869  1.00 10.00      A   
ATOM   1202  CE  LYS A 127       6.875 -14.982  20.013  1.00 10.00      A   
ATOM   1203  NZ  LYS A 127       5.606 -14.796  20.763  1.00 10.00      A   
ATOM   1204  HZ1 LYS A 127       4.788 -14.980  20.145  1.00 10.00      A   
ATOM   1205  HZ2 LYS A 127       5.539 -13.823  21.126  1.00 10.00      A   
ATOM   1206  HZ3 LYS A 127       5.567 -15.455  21.566  1.00 10.00      A   
ATOM   1207  C   LYS A 127       4.252 -16.079  16.008  1.00 10.00      A   
ATOM   1208  O   LYS A 127       3.978 -17.101  16.633  1.00 10.00      A   
ATOM   1209  N   SER A 128       3.324 -15.223  15.625  1.00 10.00      A   
ATOM   1210  HN  SER A 128       3.583 -14.413  15.129  1.00 10.00      A   
ATOM   1211  CA  SER A 128       1.919 -15.465  15.947  1.00 10.00      A   
ATOM   1212  CB  SER A 128       1.284 -14.237  16.593  1.00 10.00      A   
ATOM   1213  OG  SER A 128       2.110 -13.742  17.630  1.00 10.00      A   
ATOM   1214  HG  SER A 128       2.704 -13.073  17.266  1.00 10.00      A   
ATOM   1215  C   SER A 128       1.108 -15.916  14.738  1.00 10.00      A   
ATOM   1216  O   SER A 128       0.370 -16.899  14.813  1.00 10.00      A   
ATOM   1217  N   PHE A 129       1.253 -15.213  13.625  1.00 10.00      A   
ATOM   1218  HN  PHE A 129       1.888 -14.467  13.605  1.00 10.00      A   
ATOM   1219  CA  PHE A 129       0.512 -15.540  12.418  1.00 10.00      A   
ATOM   1220  CB  PHE A 129       0.089 -14.267  11.669  1.00 10.00      A   
ATOM   1221  CG  PHE A 129      -0.473 -13.195  12.561  1.00 10.00      A   
ATOM   1222  CD1 PHE A 129       0.052 -11.915  12.539  1.00 10.00      A   
ATOM   1223  CD2 PHE A 129      -1.517 -13.468  13.429  1.00 10.00      A   
ATOM   1224  CE1 PHE A 129      -0.450 -10.927  13.364  1.00 10.00      A   
ATOM   1225  CE2 PHE A 129      -2.026 -12.484  14.256  1.00 10.00      A   
ATOM   1226  CZ  PHE A 129      -1.491 -11.212  14.222  1.00 10.00      A   
ATOM   1227  C   PHE A 129       1.326 -16.451  11.506  1.00 10.00      A   
ATOM   1228  O   PHE A 129       2.064 -15.982  10.639  1.00 10.00      A   
ATOM   1229  N   LYS A 130       1.198 -17.760  11.712  1.00 10.00      A   
ATOM   1230  HN  LYS A 130       0.612 -18.080  12.436  1.00 10.00      A   
ATOM   1231  CA  LYS A 130       1.915 -18.735  10.891  1.00 10.00      A   
ATOM   1232  CB  LYS A 130       1.979 -20.100  11.588  1.00 10.00      A   
ATOM   1233  CG  LYS A 130       3.036 -20.212  12.680  1.00 10.00      A   
ATOM   1234  CD  LYS A 130       2.539 -19.669  14.010  1.00 10.00      A   
ATOM   1235  CE  LYS A 130       3.365 -20.215  15.166  1.00 10.00      A   
ATOM   1236  NZ  LYS A 130       2.953 -19.641  16.474  1.00 10.00      A   
ATOM   1237  HZ1 LYS A 130       1.918 -19.678  16.575  1.00 10.00      A   
ATOM   1238  HZ2 LYS A 130       3.265 -18.651  16.547  1.00 10.00      A   
ATOM   1239  HZ3 LYS A 130       3.384 -20.180  17.254  1.00 10.00      A   
ATOM   1240  C   LYS A 130       1.220 -18.877   9.544  1.00 10.00      A   
ATOM   1241  O   LYS A 130       1.769 -19.439   8.592  1.00 10.00      A   
ATOM   1242  N   ASN A 131       0.001 -18.362   9.484  1.00 10.00      A   
ATOM   1243  HN  ASN A 131      -0.374 -17.942  10.287  1.00 10.00      A   
ATOM   1244  CA  ASN A 131      -0.804 -18.407   8.275  1.00 10.00      A   
ATOM   1245  CB  ASN A 131      -2.256 -18.729   8.633  1.00 10.00      A   
ATOM   1246  CG  ASN A 131      -2.835 -19.832   7.776  1.00 10.00      A   
ATOM   1247  OD1 ASN A 131      -2.688 -21.016   8.089  1.00 10.00      A   
ATOM   1248  ND2 ASN A 131      -3.499 -19.458   6.694  1.00 10.00      A   
ATOM   1249 HD21 ASN A 131      -3.585 -18.497   6.510  1.00 10.00      A   
ATOM   1250 HD22 ASN A 131      -3.883 -20.159   6.119  1.00 10.00      A   
ATOM   1251  C   ASN A 131      -0.737 -17.074   7.535  1.00 10.00      A   
ATOM   1252  O   ASN A 131      -1.509 -16.823   6.609  1.00 10.00      A   
ATOM   1253  N   PHE A 132       0.204 -16.233   7.952  1.00 10.00      A   
ATOM   1254  HN  PHE A 132       0.789 -16.510   8.685  1.00 10.00      A   
ATOM   1255  CA  PHE A 132       0.400 -14.915   7.359  1.00 10.00      A   
ATOM   1256  CB  PHE A 132       1.445 -14.152   8.168  1.00 10.00      A   
ATOM   1257  CG  PHE A 132       1.462 -12.683   7.902  1.00 10.00      A   
ATOM   1258  CD1 PHE A 132       0.284 -11.955   7.914  1.00 10.00      A   
ATOM   1259  CD2 PHE A 132       2.652 -12.030   7.641  1.00 10.00      A   
ATOM   1260  CE1 PHE A 132       0.295 -10.600   7.669  1.00 10.00      A   
ATOM   1261  CE2 PHE A 132       2.671 -10.674   7.397  1.00 10.00      A   
ATOM   1262  CZ  PHE A 132       1.489  -9.961   7.412  1.00 10.00      A   
ATOM   1263  C   PHE A 132       0.854 -15.031   5.907  1.00 10.00      A   
ATOM   1264  O   PHE A 132       1.743 -15.820   5.595  1.00 10.00      A   
ATOM   1265  N   LYS A 133       0.259 -14.232   5.024  1.00 10.00      A   
ATOM   1266  HN  LYS A 133      -0.418 -13.592   5.333  1.00 10.00      A   
ATOM   1267  CA  LYS A 133       0.602 -14.285   3.608  1.00 10.00      A   
ATOM   1268  CB  LYS A 133      -0.475 -15.040   2.823  1.00 10.00      A   
ATOM   1269  CG  LYS A 133      -0.634 -16.495   3.223  1.00 10.00      A   
ATOM   1270  CD  LYS A 133      -1.874 -17.109   2.603  1.00 10.00      A   
ATOM   1271  CE  LYS A 133      -2.141 -18.487   3.179  1.00 10.00      A   
ATOM   1272  NZ  LYS A 133      -3.519 -18.944   2.875  1.00 10.00      A   
ATOM   1273  HZ1 LYS A 133      -3.753 -19.782   3.444  1.00 10.00      A   
ATOM   1274  HZ2 LYS A 133      -3.603 -19.190   1.867  1.00 10.00      A   
ATOM   1275  HZ3 LYS A 133      -4.201 -18.186   3.097  1.00 10.00      A   
ATOM   1276  C   LYS A 133       0.827 -12.907   2.982  1.00 10.00      A   
ATOM   1277  O   LYS A 133       1.758 -12.723   2.201  1.00 10.00      A   
ATOM   1278  N   VAL A 134      -0.010 -11.936   3.313  1.00 10.00      A   
ATOM   1279  HN  VAL A 134      -0.719 -12.105   3.975  1.00 10.00      A   
ATOM   1280  CA  VAL A 134       0.120 -10.607   2.720  1.00 10.00      A   
ATOM   1281  CB  VAL A 134      -1.112 -10.245   1.860  1.00 10.00      A   
ATOM   1282  CG1 VAL A 134      -0.954  -8.866   1.236  1.00 10.00      A   
ATOM   1283  CG2 VAL A 134      -1.341 -11.295   0.781  1.00 10.00      A   
ATOM   1284  C   VAL A 134       0.360  -9.514   3.756  1.00 10.00      A   
ATOM   1285  O   VAL A 134      -0.430  -9.332   4.682  1.00 10.00      A   
ATOM   1286  N   LEU A 135       1.462  -8.793   3.585  1.00 10.00      A   
ATOM   1287  HN  LEU A 135       2.063  -9.015   2.837  1.00 10.00      A   
ATOM   1288  CA  LEU A 135       1.821  -7.690   4.468  1.00 10.00      A   
ATOM   1289  CB  LEU A 135       3.088  -8.023   5.260  1.00 10.00      A   
ATOM   1290  CG  LEU A 135       3.559  -6.958   6.257  1.00 10.00      A   
ATOM   1291  CD1 LEU A 135       2.425  -6.550   7.187  1.00 10.00      A   
ATOM   1292  CD2 LEU A 135       4.749  -7.469   7.055  1.00 10.00      A   
ATOM   1293  C   LEU A 135       2.051  -6.433   3.645  1.00 10.00      A   
ATOM   1294  O   LEU A 135       3.010  -6.353   2.874  1.00 10.00      A   
ATOM   1295  N   VAL A 136       1.174  -5.460   3.801  1.00 10.00      A   
ATOM   1296  HN  VAL A 136       0.434  -5.576   4.438  1.00 10.00      A   
ATOM   1297  CA  VAL A 136       1.289  -4.218   3.059  1.00 10.00      A   
ATOM   1298  CB  VAL A 136       0.114  -4.017   2.073  1.00 10.00      A   
ATOM   1299  CG1 VAL A 136       0.280  -2.725   1.285  1.00 10.00      A   
ATOM   1300  CG2 VAL A 136      -0.009  -5.206   1.129  1.00 10.00      A   
ATOM   1301  C   VAL A 136       1.383  -3.024   3.998  1.00 10.00      A   
ATOM   1302  O   VAL A 136       0.395  -2.622   4.620  1.00 10.00      A   
ATOM   1303  N   LEU A 137       2.584  -2.485   4.120  1.00 10.00      A   
ATOM   1304  HN  LEU A 137       3.341  -2.882   3.629  1.00 10.00      A   
ATOM   1305  CA  LEU A 137       2.817  -1.321   4.954  1.00 10.00      A   
ATOM   1306  CB  LEU A 137       4.053  -1.523   5.836  1.00 10.00      A   
ATOM   1307  CG  LEU A 137       3.975  -2.673   6.845  1.00 10.00      A   
ATOM   1308  CD1 LEU A 137       5.271  -2.797   7.630  1.00 10.00      A   
ATOM   1309  CD2 LEU A 137       2.793  -2.483   7.785  1.00 10.00      A   
ATOM   1310  C   LEU A 137       2.983  -0.100   4.063  1.00 10.00      A   
ATOM   1311  O   LEU A 137       4.053   0.135   3.506  1.00 10.00      A   
ATOM   1312  N   SER A 138       1.914   0.663   3.917  1.00 10.00      A   
ATOM   1313  HN  SER A 138       1.093   0.429   4.402  1.00 10.00      A   
ATOM   1314  CA  SER A 138       1.922   1.849   3.080  1.00 10.00      A   
ATOM   1315  CB  SER A 138       0.597   1.946   2.311  1.00 10.00      A   
ATOM   1316  OG  SER A 138       0.717   2.763   1.155  1.00 10.00      A   
ATOM   1317  HG  SER A 138       1.112   3.610   1.400  1.00 10.00      A   
ATOM   1318  C   SER A 138       2.142   3.101   3.925  1.00 10.00      A   
ATOM   1319  O   SER A 138       1.419   3.338   4.894  1.00 10.00      A   
ATOM   1320  N   SER A 139       3.164   3.873   3.567  1.00 10.00      A   
ATOM   1321  HN  SER A 139       3.720   3.593   2.806  1.00 10.00      A   
ATOM   1322  CA  SER A 139       3.495   5.119   4.259  1.00 10.00      A   
ATOM   1323  CB  SER A 139       2.433   6.181   3.954  1.00 10.00      A   
ATOM   1324  OG  SER A 139       1.956   6.051   2.621  1.00 10.00      A   
ATOM   1325  HG  SER A 139       1.548   6.882   2.342  1.00 10.00      A   
ATOM   1326  C   SER A 139       3.656   4.913   5.771  1.00 10.00      A   
ATOM   1327  O   SER A 139       3.248   5.752   6.577  1.00 10.00      A   
ATOM   1328  N   CYS A 140       4.255   3.792   6.151  1.00 10.00      A   
ATOM   1329  HN  CYS A 140       4.573   3.160   5.467  1.00 10.00      A   
ATOM   1330  CA  CYS A 140       4.465   3.481   7.555  1.00 10.00      A   
ATOM   1331  CB  CYS A 140       4.193   2.000   7.824  1.00 10.00      A   
ATOM   1332  SG  CYS A 140       2.497   1.486   7.459  1.00 10.00      A   
ATOM   1333  HG  CYS A 140       2.135   2.053   6.313  1.00 10.00      A   
ATOM   1334  C   CYS A 140       5.874   3.871   8.009  1.00 10.00      A   
ATOM   1335  O   CYS A 140       6.714   4.277   7.201  1.00 10.00      A   
ATOM   1336  N   GLU A 141       6.118   3.756   9.304  1.00 10.00      A   
ATOM   1337  HN  GLU A 141       5.404   3.433   9.897  1.00 10.00      A   
ATOM   1338  CA  GLU A 141       7.408   4.098   9.884  1.00 10.00      A   
ATOM   1339  CB  GLU A 141       7.476   5.613  10.114  1.00 10.00      A   
ATOM   1340  CG  GLU A 141       6.388   6.126  11.048  1.00 10.00      A   
ATOM   1341  CD  GLU A 141       6.265   7.632  11.063  1.00 10.00      A   
ATOM   1342  OE1 GLU A 141       6.822   8.267  11.985  1.00 10.00      A   
ATOM   1343  OE2 GLU A 141       5.582   8.184  10.174  1.00 10.00      A   
ATOM   1344  C   GLU A 141       7.571   3.383  11.219  1.00 10.00      A   
ATOM   1345  O   GLU A 141       6.632   2.746  11.699  1.00 10.00      A   
ATOM   1346  N   GLY A 142       8.759   3.489  11.806  1.00 10.00      A   
ATOM   1347  HN  GLY A 142       9.471   3.997  11.360  1.00 10.00      A   
ATOM   1348  CA  GLY A 142       9.014   2.876  13.098  1.00 10.00      A   
ATOM   1349  C   GLY A 142       9.767   1.559  13.037  1.00 10.00      A   
ATOM   1350  O   GLY A 142      10.299   1.104  14.052  1.00 10.00      A   
ATOM   1351  N   PHE A 143       9.834   0.954  11.860  1.00 10.00      A   
ATOM   1352  HN  PHE A 143       9.426   1.380  11.079  1.00 10.00      A   
ATOM   1353  CA  PHE A 143      10.510  -0.330  11.707  1.00 10.00      A   
ATOM   1354  CB  PHE A 143       9.591  -1.363  11.042  1.00 10.00      A   
ATOM   1355  CG  PHE A 143       9.037  -0.937   9.709  1.00 10.00      A   
ATOM   1356  CD1 PHE A 143       9.643  -1.338   8.529  1.00 10.00      A   
ATOM   1357  CD2 PHE A 143       7.907  -0.136   9.634  1.00 10.00      A   
ATOM   1358  CE1 PHE A 143       9.135  -0.950   7.306  1.00 10.00      A   
ATOM   1359  CE2 PHE A 143       7.395   0.256   8.414  1.00 10.00      A   
ATOM   1360  CZ  PHE A 143       8.011  -0.152   7.248  1.00 10.00      A   
ATOM   1361  C   PHE A 143      11.831  -0.212  10.955  1.00 10.00      A   
ATOM   1362  O   PHE A 143      12.022   0.687  10.133  1.00 10.00      A   
ATOM   1363  N   SER A 144      12.740  -1.127  11.247  1.00 10.00      A   
ATOM   1364  HN  SER A 144      12.533  -1.816  11.923  1.00 10.00      A   
ATOM   1365  CA  SER A 144      14.037  -1.152  10.601  1.00 10.00      A   
ATOM   1366  CB  SER A 144      15.149  -1.055  11.651  1.00 10.00      A   
ATOM   1367  OG  SER A 144      15.186  -2.206  12.480  1.00 10.00      A   
ATOM   1368  HG  SER A 144      14.278  -2.432  12.760  1.00 10.00      A   
ATOM   1369  C   SER A 144      14.187  -2.434   9.787  1.00 10.00      A   
ATOM   1370  O   SER A 144      13.230  -3.200   9.636  1.00 10.00      A   
ATOM   1371  N   THR A 145      15.382  -2.673   9.273  1.00 10.00      A   
ATOM   1372  HN  THR A 145      16.106  -2.024   9.415  1.00 10.00      A   
ATOM   1373  CA  THR A 145      15.648  -3.868   8.486  1.00 10.00      A   
ATOM   1374  CB  THR A 145      16.963  -3.725   7.704  1.00 10.00      A   
ATOM   1375  OG1 THR A 145      17.896  -2.964   8.486  1.00 10.00      A   
ATOM   1376  HG1 THR A 145      18.242  -3.522   9.195  1.00 10.00      A   
ATOM   1377  CG2 THR A 145      16.713  -3.015   6.383  1.00 10.00      A   
ATOM   1378  C   THR A 145      15.687  -5.119   9.369  1.00 10.00      A   
ATOM   1379  O   THR A 145      15.572  -6.246   8.883  1.00 10.00      A   
ATOM   1380  N   ASP A 146      15.815  -4.905  10.674  1.00 10.00      A   
ATOM   1381  HN  ASP A 146      15.872  -3.986  11.002  1.00 10.00      A   
ATOM   1382  CA  ASP A 146      15.864  -6.005  11.631  1.00 10.00      A   
ATOM   1383  CB  ASP A 146      16.271  -5.519  13.021  1.00 10.00      A   
ATOM   1384  CG  ASP A 146      17.665  -5.966  13.406  1.00 10.00      A   
ATOM   1385  OD1 ASP A 146      18.624  -5.202  13.168  1.00 10.00      A   
ATOM   1386  OD2 ASP A 146      17.812  -7.080  13.952  1.00 10.00      A   
ATOM   1387  C   ASP A 146      14.523  -6.717  11.698  1.00 10.00      A   
ATOM   1388  O   ASP A 146      14.465  -7.946  11.696  1.00 10.00      A   
ATOM   1389  N   GLY A 147      13.445  -5.937  11.755  1.00 10.00      A   
ATOM   1390  HN  GLY A 147      13.555  -4.959  11.783  1.00 10.00      A   
ATOM   1391  CA  GLY A 147      12.115  -6.513  11.798  1.00 10.00      A   
ATOM   1392  C   GLY A 147      11.802  -7.261  10.519  1.00 10.00      A   
ATOM   1393  O   GLY A 147      11.078  -8.257  10.532  1.00 10.00      A   
ATOM   1394  N   LEU A 148      12.362  -6.780   9.416  1.00 10.00      A   
ATOM   1395  HN  LEU A 148      12.927  -5.983   9.480  1.00 10.00      A   
ATOM   1396  CA  LEU A 148      12.160  -7.407   8.117  1.00 10.00      A   
ATOM   1397  CB  LEU A 148      12.776  -6.554   7.000  1.00 10.00      A   
ATOM   1398  CG  LEU A 148      12.354  -5.083   6.947  1.00 10.00      A   
ATOM   1399  CD1 LEU A 148      12.993  -4.391   5.757  1.00 10.00      A   
ATOM   1400  CD2 LEU A 148      10.842  -4.947   6.894  1.00 10.00      A   
ATOM   1401  C   LEU A 148      12.788  -8.796   8.116  1.00 10.00      A   
ATOM   1402  O   LEU A 148      12.248  -9.735   7.527  1.00 10.00      A   
ATOM   1403  N   ALA A 149      13.931  -8.913   8.792  1.00 10.00      A   
ATOM   1404  HN  ALA A 149      14.308  -8.121   9.224  1.00 10.00      A   
ATOM   1405  CA  ALA A 149      14.641 -10.182   8.898  1.00 10.00      A   
ATOM   1406  CB  ALA A 149      15.997  -9.980   9.554  1.00 10.00      A   
ATOM   1407  C   ALA A 149      13.816 -11.185   9.693  1.00 10.00      A   
ATOM   1408  O   ALA A 149      13.798 -12.376   9.382  1.00 10.00      A   
ATOM   1409  N   ALA A 150      13.122 -10.691  10.713  1.00 10.00      A   
ATOM   1410  HN  ALA A 150      13.173  -9.732  10.905  1.00 10.00      A   
ATOM   1411  CA  ALA A 150      12.284 -11.538  11.550  1.00 10.00      A   
ATOM   1412  CB  ALA A 150      11.665 -10.722  12.670  1.00 10.00      A   
ATOM   1413  C   ALA A 150      11.201 -12.205  10.711  1.00 10.00      A   
ATOM   1414  O   ALA A 150      10.953 -13.402  10.834  1.00 10.00      A   
ATOM   1415  N   ILE A 151      10.569 -11.423   9.846  1.00 10.00      A   
ATOM   1416  HN  ILE A 151      10.811 -10.471   9.793  1.00 10.00      A   
ATOM   1417  CA  ILE A 151       9.524 -11.942   8.970  1.00 10.00      A   
ATOM   1418  CB  ILE A 151       8.801 -10.799   8.213  1.00 10.00      A   
ATOM   1419  CG1 ILE A 151       8.098  -9.851   9.195  1.00 10.00      A   
ATOM   1420  CG2 ILE A 151       7.813 -11.352   7.190  1.00 10.00      A   
ATOM   1421  CD1 ILE A 151       6.919 -10.471   9.919  1.00 10.00      A   
ATOM   1422  C   ILE A 151      10.129 -12.910   7.955  1.00 10.00      A   
ATOM   1423  O   ILE A 151       9.622 -14.017   7.754  1.00 10.00      A   
ATOM   1424  N   ALA A 152      11.235 -12.489   7.354  1.00 10.00      A   
ATOM   1425  HN  ALA A 152      11.596 -11.609   7.595  1.00 10.00      A   
ATOM   1426  CA  ALA A 152      11.930 -13.274   6.341  1.00 10.00      A   
ATOM   1427  CB  ALA A 152      13.168 -12.529   5.861  1.00 10.00      A   
ATOM   1428  C   ALA A 152      12.316 -14.667   6.829  1.00 10.00      A   
ATOM   1429  O   ALA A 152      12.096 -15.658   6.132  1.00 10.00      A   
ATOM   1430  N   ALA A 153      12.877 -14.742   8.026  1.00 10.00      A   
ATOM   1431  HN  ALA A 153      13.005 -13.919   8.551  1.00 10.00      A   
ATOM   1432  CA  ALA A 153      13.322 -16.019   8.576  1.00 10.00      A   
ATOM   1433  CB  ALA A 153      14.509 -15.816   9.506  1.00 10.00      A   
ATOM   1434  C   ALA A 153      12.216 -16.796   9.289  1.00 10.00      A   
ATOM   1435  O   ALA A 153      12.480 -17.838   9.888  1.00 10.00      A   
ATOM   1436  N   THR A 154      10.984 -16.313   9.232  1.00 10.00      A   
ATOM   1437  HN  THR A 154      10.805 -15.487   8.733  1.00 10.00      A   
ATOM   1438  CA  THR A 154       9.893 -17.007   9.902  1.00 10.00      A   
ATOM   1439  CB  THR A 154       9.429 -16.263  11.168  1.00 10.00      A   
ATOM   1440  OG1 THR A 154      10.577 -15.781  11.880  1.00 10.00      A   
ATOM   1441  HG1 THR A 154      10.889 -14.964  11.460  1.00 10.00      A   
ATOM   1442  CG2 THR A 154       8.642 -17.197  12.074  1.00 10.00      A   
ATOM   1443  C   THR A 154       8.703 -17.266   8.978  1.00 10.00      A   
ATOM   1444  O   THR A 154       8.366 -18.419   8.703  1.00 10.00      A   
ATOM   1445  N   CYS A 155       8.087 -16.203   8.480  1.00 10.00      A   
ATOM   1446  HN  CYS A 155       8.428 -15.304   8.692  1.00 10.00      A   
ATOM   1447  CA  CYS A 155       6.923 -16.331   7.612  1.00 10.00      A   
ATOM   1448  CB  CYS A 155       6.203 -14.992   7.474  1.00 10.00      A   
ATOM   1449  SG  CYS A 155       5.762 -14.227   9.050  1.00 10.00      A   
ATOM   1450  HG  CYS A 155       4.648 -14.802   9.484  1.00 10.00      A   
ATOM   1451  C   CYS A 155       7.279 -16.885   6.237  1.00 10.00      A   
ATOM   1452  O   CYS A 155       7.749 -16.159   5.360  1.00 10.00      A   
ATOM   1453  N   ARG A 156       7.069 -18.182   6.063  1.00 10.00      A   
ATOM   1454  HN  ARG A 156       6.724 -18.716   6.816  1.00 10.00      A   
ATOM   1455  CA  ARG A 156       7.339 -18.836   4.788  1.00 10.00      A   
ATOM   1456  CB  ARG A 156       7.972 -20.213   4.987  1.00 10.00      A   
ATOM   1457  CG  ARG A 156       7.122 -21.189   5.779  1.00 10.00      A   
ATOM   1458  CD  ARG A 156       7.908 -22.440   6.132  1.00 10.00      A   
ATOM   1459  NE  ARG A 156       7.080 -23.431   6.812  1.00 10.00      A   
ATOM   1460  HE  ARG A 156       6.201 -23.628   6.416  1.00 10.00      A   
ATOM   1461  CZ  ARG A 156       7.439 -24.069   7.928  1.00 10.00      A   
ATOM   1462  NH1 ARG A 156       8.616 -23.827   8.496  1.00 10.00      A   
ATOM   1463 HH11 ARG A 156       9.267 -23.130   8.075  1.00 10.00      A   
ATOM   1464 HH12 ARG A 156       8.890 -24.329   9.366  1.00 10.00      A   
ATOM   1465  NH2 ARG A 156       6.623 -24.960   8.471  1.00 10.00      A   
ATOM   1466 HH21 ARG A 156       5.699 -25.157   8.030  1.00 10.00      A   
ATOM   1467 HH22 ARG A 156       6.896 -25.465   9.346  1.00 10.00      A   
ATOM   1468  C   ARG A 156       6.047 -18.945   3.992  1.00 10.00      A   
ATOM   1469  O   ARG A 156       6.039 -19.360   2.835  1.00 10.00      A   
ATOM   1470  N   ASN A 157       4.953 -18.573   4.640  1.00 10.00      A   
ATOM   1471  HN  ASN A 157       5.030 -18.293   5.576  1.00 10.00      A   
ATOM   1472  CA  ASN A 157       3.637 -18.587   4.018  1.00 10.00      A   
ATOM   1473  CB  ASN A 157       2.566 -18.772   5.100  1.00 10.00      A   
ATOM   1474  CG  ASN A 157       1.467 -19.738   4.707  1.00 10.00      A   
ATOM   1475  OD1 ASN A 157       1.201 -19.958   3.526  1.00 10.00      A   
ATOM   1476  ND2 ASN A 157       0.813 -20.319   5.704  1.00 10.00      A   
ATOM   1477 HD21 ASN A 157       1.074 -20.095   6.623  1.00 10.00      A   
ATOM   1478 HD22 ASN A 157       0.098 -20.953   5.484  1.00 10.00      A   
ATOM   1479  C   ASN A 157       3.414 -17.254   3.314  1.00 10.00      A   
ATOM   1480  O   ASN A 157       2.428 -17.066   2.602  1.00 10.00      A   
ATOM   1481  N   LEU A 158       4.360 -16.339   3.528  1.00 10.00      A   
ATOM   1482  HN  LEU A 158       5.121 -16.580   4.090  1.00 10.00      A   
ATOM   1483  CA  LEU A 158       4.314 -15.002   2.951  1.00 10.00      A   
ATOM   1484  CB  LEU A 158       5.519 -14.185   3.426  1.00 10.00      A   
ATOM   1485  CG  LEU A 158       5.530 -12.703   3.041  1.00 10.00      A   
ATOM   1486  CD1 LEU A 158       4.541 -11.919   3.892  1.00 10.00      A   
ATOM   1487  CD2 LEU A 158       6.932 -12.128   3.170  1.00 10.00      A   
ATOM   1488  C   LEU A 158       4.295 -15.057   1.428  1.00 10.00      A   
ATOM   1489  O   LEU A 158       5.049 -15.812   0.816  1.00 10.00      A   
ATOM   1490  N   LYS A 159       3.434 -14.248   0.830  1.00 10.00      A   
ATOM   1491  HN  LYS A 159       2.871 -13.663   1.383  1.00 10.00      A   
ATOM   1492  CA  LYS A 159       3.298 -14.188  -0.613  1.00 10.00      A   
ATOM   1493  CB  LYS A 159       1.888 -14.616  -1.023  1.00 10.00      A   
ATOM   1494  CG  LYS A 159       1.593 -16.096  -0.856  1.00 10.00      A   
ATOM   1495  CD  LYS A 159       0.134 -16.398  -1.166  1.00 10.00      A   
ATOM   1496  CE  LYS A 159      -0.222 -15.981  -2.584  1.00 10.00      A   
ATOM   1497  NZ  LYS A 159      -1.682 -15.771  -2.755  1.00 10.00      A   
ATOM   1498  HZ1 LYS A 159      -2.008 -14.993  -2.142  1.00 10.00      A   
ATOM   1499  HZ2 LYS A 159      -2.203 -16.633  -2.504  1.00 10.00      A   
ATOM   1500  HZ3 LYS A 159      -1.895 -15.525  -3.740  1.00 10.00      A   
ATOM   1501  C   LYS A 159       3.542 -12.770  -1.110  1.00 10.00      A   
ATOM   1502  O   LYS A 159       4.246 -12.557  -2.100  1.00 10.00      A   
ATOM   1503  N   GLU A 160       2.968 -11.798  -0.409  1.00 10.00      A   
ATOM   1504  HN  GLU A 160       2.462 -12.023   0.401  1.00 10.00      A   
ATOM   1505  CA  GLU A 160       3.099 -10.403  -0.795  1.00 10.00      A   
ATOM   1506  CB  GLU A 160       1.746  -9.830  -1.230  1.00 10.00      A   
ATOM   1507  CG  GLU A 160       1.156 -10.501  -2.460  1.00 10.00      A   
ATOM   1508  CD  GLU A 160      -0.134  -9.855  -2.919  1.00 10.00      A   
ATOM   1509  OE1 GLU A 160      -1.165 -10.556  -2.973  1.00 10.00      A   
ATOM   1510  OE2 GLU A 160      -0.124  -8.644  -3.226  1.00 10.00      A   
ATOM   1511  C   GLU A 160       3.679  -9.561   0.328  1.00 10.00      A   
ATOM   1512  O   GLU A 160       3.140  -9.523   1.434  1.00 10.00      A   
ATOM   1513  N   LEU A 161       4.776  -8.893   0.031  1.00 10.00      A   
ATOM   1514  HN  LEU A 161       5.165  -8.993  -0.869  1.00 10.00      A   
ATOM   1515  CA  LEU A 161       5.434  -8.019   0.988  1.00 10.00      A   
ATOM   1516  CB  LEU A 161       6.790  -8.604   1.396  1.00 10.00      A   
ATOM   1517  CG  LEU A 161       7.509  -7.912   2.557  1.00 10.00      A   
ATOM   1518  CD1 LEU A 161       6.692  -8.008   3.834  1.00 10.00      A   
ATOM   1519  CD2 LEU A 161       8.900  -8.493   2.759  1.00 10.00      A   
ATOM   1520  C   LEU A 161       5.609  -6.636   0.366  1.00 10.00      A   
ATOM   1521  O   LEU A 161       6.460  -6.439  -0.508  1.00 10.00      A   
ATOM   1522  N   ASP A 162       4.801  -5.683   0.805  1.00 10.00      A   
ATOM   1523  HN  ASP A 162       4.158  -5.885   1.527  1.00 10.00      A   
ATOM   1524  CA  ASP A 162       4.856  -4.335   0.262  1.00 10.00      A   
ATOM   1525  CB  ASP A 162       3.537  -4.002  -0.438  1.00 10.00      A   
ATOM   1526  CG  ASP A 162       3.705  -3.002  -1.560  1.00 10.00      A   
ATOM   1527  OD1 ASP A 162       4.149  -1.870  -1.290  1.00 10.00      A   
ATOM   1528  OD2 ASP A 162       3.388  -3.347  -2.721  1.00 10.00      A   
ATOM   1529  C   ASP A 162       5.138  -3.314   1.354  1.00 10.00      A   
ATOM   1530  O   ASP A 162       4.581  -3.398   2.449  1.00 10.00      A   
ATOM   1531  N   LEU A 163       6.002  -2.356   1.049  1.00 10.00      A   
ATOM   1532  HN  LEU A 163       6.405  -2.345   0.153  1.00 10.00      A   
ATOM   1533  CA  LEU A 163       6.367  -1.313   1.999  1.00 10.00      A   
ATOM   1534  CB  LEU A 163       7.760  -1.593   2.577  1.00 10.00      A   
ATOM   1535  CG  LEU A 163       7.995  -2.975   3.190  1.00 10.00      A   
ATOM   1536  CD1 LEU A 163       9.482  -3.214   3.398  1.00 10.00      A   
ATOM   1537  CD2 LEU A 163       7.244  -3.112   4.507  1.00 10.00      A   
ATOM   1538  C   LEU A 163       6.377   0.045   1.304  1.00 10.00      A   
ATOM   1539  O   LEU A 163       7.174   0.916   1.639  1.00 10.00      A   
ATOM   1540  N   ARG A 164       5.480   0.217   0.342  1.00 10.00      A   
ATOM   1541  HN  ARG A 164       4.857  -0.517   0.142  1.00 10.00      A   
ATOM   1542  CA  ARG A 164       5.388   1.455  -0.437  1.00 10.00      A   
ATOM   1543  CB  ARG A 164       4.195   1.430  -1.397  1.00 10.00      A   
ATOM   1544  CG  ARG A 164       2.857   1.142  -0.739  1.00 10.00      A   
ATOM   1545  CD  ARG A 164       1.741   1.112  -1.768  1.00 10.00      A   
ATOM   1546  NE  ARG A 164       0.457   0.741  -1.179  1.00 10.00      A   
ATOM   1547  HE  ARG A 164       0.078   1.352  -0.504  1.00 10.00      A   
ATOM   1548  CZ  ARG A 164      -0.219  -0.358  -1.511  1.00 10.00      A   
ATOM   1549  NH1 ARG A 164       0.262  -1.188  -2.429  1.00 10.00      A   
ATOM   1550 HH11 ARG A 164       1.172  -0.982  -2.897  1.00 10.00      A   
ATOM   1551 HH12 ARG A 164      -0.267  -2.047  -2.690  1.00 10.00      A   
ATOM   1552  NH2 ARG A 164      -1.381  -0.630  -0.934  1.00 10.00      A   
ATOM   1553 HH21 ARG A 164      -1.906  -1.493  -1.194  1.00 10.00      A   
ATOM   1554 HH22 ARG A 164      -1.778   0.021  -0.218  1.00 10.00      A   
ATOM   1555  C   ARG A 164       5.376   2.736   0.402  1.00 10.00      A   
ATOM   1556  O   ARG A 164       4.503   2.935   1.251  1.00 10.00      A   
ATOM   1557  N   GLU A 165       6.376   3.584   0.148  1.00 10.00      A   
ATOM   1558  HN  GLU A 165       7.048   3.324  -0.522  1.00 10.00      A   
ATOM   1559  CA  GLU A 165       6.525   4.886   0.813  1.00 10.00      A   
ATOM   1560  CB  GLU A 165       5.401   5.858   0.432  1.00 10.00      A   
ATOM   1561  CG  GLU A 165       5.728   6.728  -0.773  1.00 10.00      A   
ATOM   1562  CD  GLU A 165       5.975   5.925  -2.034  1.00 10.00      A   
ATOM   1563  OE1 GLU A 165       5.006   5.672  -2.774  1.00 10.00      A   
ATOM   1564  OE2 GLU A 165       7.140   5.544  -2.288  1.00 10.00      A   
ATOM   1565  C   GLU A 165       6.709   4.812   2.327  1.00 10.00      A   
ATOM   1566  O   GLU A 165       6.435   5.779   3.043  1.00 10.00      A   
ATOM   1567  N   SER A 166       7.184   3.685   2.817  1.00 10.00      A   
ATOM   1568  HN  SER A 166       7.388   2.940   2.210  1.00 10.00      A   
ATOM   1569  CA  SER A 166       7.415   3.531   4.241  1.00 10.00      A   
ATOM   1570  CB  SER A 166       7.044   2.123   4.705  1.00 10.00      A   
ATOM   1571  OG  SER A 166       5.640   1.931   4.649  1.00 10.00      A   
ATOM   1572  HG  SER A 166       5.432   1.271   3.970  1.00 10.00      A   
ATOM   1573  C   SER A 166       8.865   3.856   4.588  1.00 10.00      A   
ATOM   1574  O   SER A 166       9.782   3.483   3.858  1.00 10.00      A   
ATOM   1575  N   ASP A 167       9.077   4.567   5.686  1.00 10.00      A   
ATOM   1576  HN  ASP A 167       8.313   4.838   6.244  1.00 10.00      A   
ATOM   1577  CA  ASP A 167      10.428   4.923   6.095  1.00 10.00      A   
ATOM   1578  CB  ASP A 167      10.462   6.201   6.935  1.00 10.00      A   
ATOM   1579  CG  ASP A 167      11.882   6.628   7.268  1.00 10.00      A   
ATOM   1580  OD1 ASP A 167      12.516   7.307   6.430  1.00 10.00      A   
ATOM   1581  OD2 ASP A 167      12.379   6.277   8.358  1.00 10.00      A   
ATOM   1582  C   ASP A 167      11.059   3.779   6.862  1.00 10.00      A   
ATOM   1583  O   ASP A 167      10.778   3.578   8.042  1.00 10.00      A   
ATOM   1584  N   VAL A 168      11.880   3.009   6.176  1.00 10.00      A   
ATOM   1585  HN  VAL A 168      12.038   3.204   5.228  1.00 10.00      A   
ATOM   1586  CA  VAL A 168      12.559   1.886   6.794  1.00 10.00      A   
ATOM   1587  CB  VAL A 168      12.720   0.703   5.812  1.00 10.00      A   
ATOM   1588  CG1 VAL A 168      13.059  -0.577   6.564  1.00 10.00      A   
ATOM   1589  CG2 VAL A 168      11.469   0.515   4.964  1.00 10.00      A   
ATOM   1590  C   VAL A 168      13.938   2.331   7.265  1.00 10.00      A   
ATOM   1591  O   VAL A 168      14.652   3.032   6.542  1.00 10.00      A   
ATOM   1592  N   ASP A 169      14.296   1.966   8.486  1.00 10.00      A   
ATOM   1593  HN  ASP A 169      13.667   1.454   9.041  1.00 10.00      A   
ATOM   1594  CA  ASP A 169      15.601   2.328   9.023  1.00 10.00      A   
ATOM   1595  CB  ASP A 169      15.630   2.188  10.545  1.00 10.00      A   
ATOM   1596  CG  ASP A 169      15.853   3.510  11.246  1.00 10.00      A   
ATOM   1597  OD1 ASP A 169      16.831   3.621  12.010  1.00 10.00      A   
ATOM   1598  OD2 ASP A 169      15.045   4.448  11.045  1.00 10.00      A   
ATOM   1599  C   ASP A 169      16.678   1.472   8.373  1.00 10.00      A   
ATOM   1600  O   ASP A 169      16.776   0.272   8.638  1.00 10.00      A   
ATOM   1601  N   ASP A 170      17.451   2.089   7.490  1.00 10.00      A   
ATOM   1602  HN  ASP A 170      17.295   3.039   7.311  1.00 10.00      A   
ATOM   1603  CA  ASP A 170      18.512   1.399   6.762  1.00 10.00      A   
ATOM   1604  CB  ASP A 170      19.035   2.267   5.616  1.00 10.00      A   
ATOM   1605  CG  ASP A 170      18.038   2.432   4.495  1.00 10.00      A   
ATOM   1606  OD1 ASP A 170      17.830   1.464   3.734  1.00 10.00      A   
ATOM   1607  OD2 ASP A 170      17.475   3.536   4.360  1.00 10.00      A   
ATOM   1608  C   ASP A 170      19.684   1.013   7.649  1.00 10.00      A   
ATOM   1609  O   ASP A 170      20.604   1.809   7.852  1.00 10.00      A   
ATOM   1610  N   VAL A 171      19.646  -0.197   8.183  1.00 10.00      A   
ATOM   1611  HN  VAL A 171      18.863  -0.769   8.021  1.00 10.00      A   
ATOM   1612  CA  VAL A 171      20.733  -0.698   9.009  1.00 10.00      A   
ATOM   1613  CB  VAL A 171      20.216  -1.581  10.169  1.00 10.00      A   
ATOM   1614  CG1 VAL A 171      21.363  -1.988  11.084  1.00 10.00      A   
ATOM   1615  CG2 VAL A 171      19.140  -0.844  10.955  1.00 10.00      A   
ATOM   1616  C   VAL A 171      21.668  -1.511   8.122  1.00 10.00      A   
ATOM   1617  O   VAL A 171      22.884  -1.319   8.134  1.00 10.00      A   
ATOM   1618  N   SER A 172      21.076  -2.403   7.336  1.00 10.00      A   
ATOM   1619  HN  SER A 172      20.099  -2.497   7.377  1.00 10.00      A   
ATOM   1620  CA  SER A 172      21.818  -3.252   6.419  1.00 10.00      A   
ATOM   1621  CB  SER A 172      22.759  -4.187   7.184  1.00 10.00      A   
ATOM   1622  OG  SER A 172      24.044  -4.207   6.581  1.00 10.00      A   
ATOM   1623  HG  SER A 172      24.621  -3.581   7.040  1.00 10.00      A   
ATOM   1624  C   SER A 172      20.847  -4.064   5.565  1.00 10.00      A   
ATOM   1625  O   SER A 172      19.637  -4.007   5.775  1.00 10.00      A   
ATOM   1626  N   GLY A 173      21.375  -4.810   4.606  1.00 10.00      A   
ATOM   1627  HN  GLY A 173      22.346  -4.812   4.474  1.00 10.00      A   
ATOM   1628  CA  GLY A 173      20.530  -5.619   3.750  1.00 10.00      A   
ATOM   1629  C   GLY A 173      20.794  -7.097   3.932  1.00 10.00      A   
ATOM   1630  O   GLY A 173      20.653  -7.885   2.994  1.00 10.00      A   
ATOM   1631  N   HIS A 174      21.167  -7.475   5.148  1.00 10.00      A   
ATOM   1632  HN  HIS A 174      21.224  -6.801   5.859  1.00 10.00      A   
ATOM   1633  CA  HIS A 174      21.466  -8.866   5.467  1.00 10.00      A   
ATOM   1634  CB  HIS A 174      22.407  -8.943   6.677  1.00 10.00      A   
ATOM   1635  CG  HIS A 174      22.852 -10.329   7.039  1.00 10.00      A   
ATOM   1636  ND1 HIS A 174      23.373 -11.186   6.097  1.00 10.00      A   
ATOM   1637  CD2 HIS A 174      22.832 -10.948   8.246  1.00 10.00      A   
ATOM   1638  CE1 HIS A 174      23.660 -12.300   6.744  1.00 10.00      A   
ATOM   1639  NE2 HIS A 174      23.350 -12.202   8.042  1.00 10.00      A   
ATOM   1640  HE2 HIS A 174      23.465 -12.900   8.727  1.00 10.00      A   
ATOM   1641  C   HIS A 174      20.178  -9.640   5.728  1.00 10.00      A   
ATOM   1642  O   HIS A 174      20.161 -10.870   5.708  1.00 10.00      A   
ATOM   1643  N   TRP A 175      19.098  -8.902   5.953  1.00 10.00      A   
ATOM   1644  HN  TRP A 175      19.189  -7.925   5.951  1.00 10.00      A   
ATOM   1645  CA  TRP A 175      17.788  -9.492   6.215  1.00 10.00      A   
ATOM   1646  CB  TRP A 175      16.756  -8.391   6.498  1.00 10.00      A   
ATOM   1647  CG  TRP A 175      16.425  -7.537   5.308  1.00 10.00      A   
ATOM   1648  CD1 TRP A 175      17.117  -6.451   4.861  1.00 10.00      A   
ATOM   1649  CD2 TRP A 175      15.319  -7.703   4.410  1.00 10.00      A   
ATOM   1650  NE1 TRP A 175      16.514  -5.932   3.739  1.00 10.00      A   
ATOM   1651  HE1 TRP A 175      16.824  -5.148   3.235  1.00 10.00      A   
ATOM   1652  CE2 TRP A 175      15.407  -6.684   3.443  1.00 10.00      A   
ATOM   1653  CE3 TRP A 175      14.263  -8.615   4.329  1.00 10.00      A   
ATOM   1654  CZ2 TRP A 175      14.483  -6.554   2.408  1.00 10.00      A   
ATOM   1655  CZ3 TRP A 175      13.348  -8.485   3.304  1.00 10.00      A   
ATOM   1656  CH2 TRP A 175      13.463  -7.462   2.355  1.00 10.00      A   
ATOM   1657  C   TRP A 175      17.332 -10.350   5.037  1.00 10.00      A   
ATOM   1658  O   TRP A 175      16.561 -11.298   5.199  1.00 10.00      A   
ATOM   1659  N   LEU A 176      17.836 -10.014   3.855  1.00 10.00      A   
ATOM   1660  HN  LEU A 176      18.457  -9.255   3.803  1.00 10.00      A   
ATOM   1661  CA  LEU A 176      17.494 -10.730   2.637  1.00 10.00      A   
ATOM   1662  CB  LEU A 176      17.997  -9.942   1.430  1.00 10.00      A   
ATOM   1663  CG  LEU A 176      17.356 -10.258   0.082  1.00 10.00      A   
ATOM   1664  CD1 LEU A 176      15.902  -9.811   0.059  1.00 10.00      A   
ATOM   1665  CD2 LEU A 176      18.141  -9.585  -1.026  1.00 10.00      A   
ATOM   1666  C   LEU A 176      18.089 -12.135   2.642  1.00 10.00      A   
ATOM   1667  O   LEU A 176      17.584 -13.040   1.981  1.00 10.00      A   
ATOM   1668  N   SER A 177      19.151 -12.317   3.411  1.00 10.00      A   
ATOM   1669  HN  SER A 177      19.505 -11.562   3.929  1.00 10.00      A   
ATOM   1670  CA  SER A 177      19.811 -13.610   3.506  1.00 10.00      A   
ATOM   1671  CB  SER A 177      21.294 -13.410   3.829  1.00 10.00      A   
ATOM   1672  OG  SER A 177      21.704 -12.079   3.539  1.00 10.00      A   
ATOM   1673  HG  SER A 177      22.082 -11.682   4.338  1.00 10.00      A   
ATOM   1674  C   SER A 177      19.144 -14.486   4.570  1.00 10.00      A   
ATOM   1675  O   SER A 177      19.576 -15.615   4.822  1.00 10.00      A   
ATOM   1676  N   HIS A 178      18.080 -13.967   5.181  1.00 10.00      A   
ATOM   1677  HN  HIS A 178      17.768 -13.070   4.926  1.00 10.00      A   
ATOM   1678  CA  HIS A 178      17.363 -14.699   6.218  1.00 10.00      A   
ATOM   1679  CB  HIS A 178      16.765 -13.745   7.261  1.00 10.00      A   
ATOM   1680  CG  HIS A 178      17.756 -13.262   8.281  1.00 10.00      A   
ATOM   1681  ND1 HIS A 178      17.418 -13.147   9.609  1.00 10.00      A   
ATOM   1682  CD2 HIS A 178      19.050 -12.883   8.119  1.00 10.00      A   
ATOM   1683  CE1 HIS A 178      18.502 -12.708  10.224  1.00 10.00      A   
ATOM   1684  NE2 HIS A 178      19.512 -12.534   9.365  1.00 10.00      A   
ATOM   1685  HE2 HIS A 178      20.420 -12.229   9.588  1.00 10.00      A   
ATOM   1686  C   HIS A 178      16.284 -15.593   5.624  1.00 10.00      A   
ATOM   1687  O   HIS A 178      15.755 -16.473   6.301  1.00 10.00      A   
ATOM   1688  N   PHE A 179      15.961 -15.367   4.357  1.00 10.00      A   
ATOM   1689  HN  PHE A 179      16.418 -14.655   3.866  1.00 10.00      A   
ATOM   1690  CA  PHE A 179      14.951 -16.165   3.678  1.00 10.00      A   
ATOM   1691  CB  PHE A 179      14.620 -15.567   2.308  1.00 10.00      A   
ATOM   1692  CG  PHE A 179      13.800 -14.308   2.353  1.00 10.00      A   
ATOM   1693  CD1 PHE A 179      14.398 -13.066   2.198  1.00 10.00      A   
ATOM   1694  CD2 PHE A 179      12.430 -14.365   2.537  1.00 10.00      A   
ATOM   1695  CE1 PHE A 179      13.644 -11.907   2.228  1.00 10.00      A   
ATOM   1696  CE2 PHE A 179      11.670 -13.212   2.570  1.00 10.00      A   
ATOM   1697  CZ  PHE A 179      12.278 -11.980   2.415  1.00 10.00      A   
ATOM   1698  C   PHE A 179      15.443 -17.598   3.506  1.00 10.00      A   
ATOM   1699  O   PHE A 179      16.496 -17.826   2.905  1.00 10.00      A   
ATOM   1700  N   PRO A 180      14.697 -18.578   4.041  1.00 10.00      A   
ATOM   1701  CA  PRO A 180      15.059 -19.992   3.941  1.00 10.00      A   
ATOM   1702  CB  PRO A 180      14.070 -20.687   4.881  1.00 10.00      A   
ATOM   1703  CG  PRO A 180      12.895 -19.777   4.921  1.00 10.00      A   
ATOM   1704  CD  PRO A 180      13.442 -18.382   4.788  1.00 10.00      A   
ATOM   1705  C   PRO A 180      14.896 -20.515   2.518  1.00 10.00      A   
ATOM   1706  O   PRO A 180      14.035 -20.056   1.764  1.00 10.00      A   
ATOM   1707  N   ASP A 181      15.724 -21.480   2.164  1.00 10.00      A   
ATOM   1708  HN  ASP A 181      16.388 -21.794   2.813  1.00 10.00      A   
ATOM   1709  CA  ASP A 181      15.701 -22.081   0.835  1.00 10.00      A   
ATOM   1710  CB  ASP A 181      16.832 -23.109   0.697  1.00 10.00      A   
ATOM   1711  CG  ASP A 181      18.152 -22.633   1.275  1.00 10.00      A   
ATOM   1712  OD1 ASP A 181      19.062 -22.282   0.494  1.00 10.00      A   
ATOM   1713  OD2 ASP A 181      18.290 -22.614   2.520  1.00 10.00      A   
ATOM   1714  C   ASP A 181      14.362 -22.760   0.562  1.00 10.00      A   
ATOM   1715  O   ASP A 181      13.992 -22.980  -0.588  1.00 10.00      A   
ATOM   1716  N   THR A 182      13.642 -23.088   1.628  1.00 10.00      A   
ATOM   1717  HN  THR A 182      13.992 -22.889   2.523  1.00 10.00      A   
ATOM   1718  CA  THR A 182      12.349 -23.745   1.521  1.00 10.00      A   
ATOM   1719  CB  THR A 182      12.003 -24.424   2.856  1.00 10.00      A   
ATOM   1720  OG1 THR A 182      12.860 -23.897   3.882  1.00 10.00      A   
ATOM   1721  HG1 THR A 182      13.216 -24.621   4.408  1.00 10.00      A   
ATOM   1722  CG2 THR A 182      12.202 -25.925   2.758  1.00 10.00      A   
ATOM   1723  C   THR A 182      11.234 -22.757   1.163  1.00 10.00      A   
ATOM   1724  O   THR A 182      10.115 -23.163   0.838  1.00 10.00      A   
ATOM   1725  N   TYR A 183      11.539 -21.465   1.220  1.00 10.00      A   
ATOM   1726  HN  TYR A 183      12.454 -21.195   1.460  1.00 10.00      A   
ATOM   1727  CA  TYR A 183      10.554 -20.438   0.913  1.00 10.00      A   
ATOM   1728  CB  TYR A 183      10.867 -19.148   1.674  1.00 10.00      A   
ATOM   1729  CG  TYR A 183       9.982 -17.985   1.290  1.00 10.00      A   
ATOM   1730  CD1 TYR A 183       8.602 -18.088   1.369  1.00 10.00      A   
ATOM   1731  CD2 TYR A 183      10.526 -16.789   0.847  1.00 10.00      A   
ATOM   1732  CE1 TYR A 183       7.787 -17.033   1.016  1.00 10.00      A   
ATOM   1733  CE2 TYR A 183       9.716 -15.724   0.492  1.00 10.00      A   
ATOM   1734  CZ  TYR A 183       8.348 -15.853   0.578  1.00 10.00      A   
ATOM   1735  OH  TYR A 183       7.536 -14.802   0.225  1.00 10.00      A   
ATOM   1736  HH  TYR A 183       6.621 -15.014   0.456  1.00 10.00      A   
ATOM   1737  C   TYR A 183      10.496 -20.175  -0.589  1.00 10.00      A   
ATOM   1738  O   TYR A 183      11.429 -19.618  -1.172  1.00 10.00      A   
ATOM   1739  N   THR A 184       9.402 -20.591  -1.210  1.00 10.00      A   
ATOM   1740  HN  THR A 184       8.707 -21.057  -0.693  1.00 10.00      A   
ATOM   1741  CA  THR A 184       9.217 -20.401  -2.646  1.00 10.00      A   
ATOM   1742  CB  THR A 184       9.409 -21.731  -3.405  1.00 10.00      A   
ATOM   1743  OG1 THR A 184       8.805 -22.800  -2.662  1.00 10.00      A   
ATOM   1744  HG1 THR A 184       7.871 -22.859  -2.892  1.00 10.00      A   
ATOM   1745  CG2 THR A 184      10.886 -22.033  -3.585  1.00 10.00      A   
ATOM   1746  C   THR A 184       7.832 -19.828  -2.962  1.00 10.00      A   
ATOM   1747  O   THR A 184       7.313 -19.994  -4.068  1.00 10.00      A   
ATOM   1748  N   SER A 185       7.238 -19.152  -1.988  1.00 10.00      A   
ATOM   1749  HN  SER A 185       7.689 -19.057  -1.127  1.00 10.00      A   
ATOM   1750  CA  SER A 185       5.912 -18.567  -2.160  1.00 10.00      A   
ATOM   1751  CB  SER A 185       5.060 -18.846  -0.919  1.00 10.00      A   
ATOM   1752  OG  SER A 185       5.826 -19.494   0.085  1.00 10.00      A   
ATOM   1753  HG  SER A 185       5.578 -19.144   0.954  1.00 10.00      A   
ATOM   1754  C   SER A 185       5.973 -17.063  -2.434  1.00 10.00      A   
ATOM   1755  O   SER A 185       4.980 -16.357  -2.279  1.00 10.00      A   
ATOM   1756  N   LEU A 186       7.136 -16.581  -2.853  1.00 10.00      A   
ATOM   1757  HN  LEU A 186       7.888 -17.193  -2.982  1.00 10.00      A   
ATOM   1758  CA  LEU A 186       7.312 -15.162  -3.144  1.00 10.00      A   
ATOM   1759  CB  LEU A 186       8.800 -14.833  -3.304  1.00 10.00      A   
ATOM   1760  CG  LEU A 186       9.155 -13.356  -3.493  1.00 10.00      A   
ATOM   1761  CD1 LEU A 186       8.756 -12.541  -2.271  1.00 10.00      A   
ATOM   1762  CD2 LEU A 186      10.637 -13.194  -3.792  1.00 10.00      A   
ATOM   1763  C   LEU A 186       6.540 -14.770  -4.403  1.00 10.00      A   
ATOM   1764  O   LEU A 186       6.830 -15.255  -5.495  1.00 10.00      A   
ATOM   1765  N   VAL A 187       5.550 -13.899  -4.240  1.00 10.00      A   
ATOM   1766  HN  VAL A 187       5.359 -13.555  -3.341  1.00 10.00      A   
ATOM   1767  CA  VAL A 187       4.731 -13.450  -5.361  1.00 10.00      A   
ATOM   1768  CB  VAL A 187       3.232 -13.717  -5.099  1.00 10.00      A   
ATOM   1769  CG1 VAL A 187       2.381 -13.272  -6.282  1.00 10.00      A   
ATOM   1770  CG2 VAL A 187       2.993 -15.185  -4.786  1.00 10.00      A   
ATOM   1771  C   VAL A 187       4.926 -11.960  -5.626  1.00 10.00      A   
ATOM   1772  O   VAL A 187       5.107 -11.542  -6.772  1.00 10.00      A   
ATOM   1773  N   SER A 188       4.886 -11.164  -4.567  1.00 10.00      A   
ATOM   1774  HN  SER A 188       4.746 -11.556  -3.677  1.00 10.00      A   
ATOM   1775  CA  SER A 188       5.041  -9.723  -4.689  1.00 10.00      A   
ATOM   1776  CB  SER A 188       3.682  -9.035  -4.503  1.00 10.00      A   
ATOM   1777  OG  SER A 188       3.741  -7.661  -4.849  1.00 10.00      A   
ATOM   1778  HG  SER A 188       3.076  -7.471  -5.523  1.00 10.00      A   
ATOM   1779  C   SER A 188       6.046  -9.194  -3.673  1.00 10.00      A   
ATOM   1780  O   SER A 188       5.891  -9.401  -2.470  1.00 10.00      A   
ATOM   1781  N   LEU A 189       7.073  -8.516  -4.160  1.00 10.00      A   
ATOM   1782  HN  LEU A 189       7.147  -8.388  -5.134  1.00 10.00      A   
ATOM   1783  CA  LEU A 189       8.096  -7.958  -3.294  1.00 10.00      A   
ATOM   1784  CB  LEU A 189       9.366  -8.812  -3.355  1.00 10.00      A   
ATOM   1785  CG  LEU A 189      10.507  -8.401  -2.418  1.00 10.00      A   
ATOM   1786  CD1 LEU A 189      10.077  -8.509  -0.961  1.00 10.00      A   
ATOM   1787  CD2 LEU A 189      11.745  -9.245  -2.680  1.00 10.00      A   
ATOM   1788  C   LEU A 189       8.405  -6.515  -3.679  1.00 10.00      A   
ATOM   1789  O   LEU A 189       8.919  -6.249  -4.766  1.00 10.00      A   
ATOM   1790  N   ASN A 190       8.065  -5.588  -2.796  1.00 10.00      A   
ATOM   1791  HN  ASN A 190       7.623  -5.862  -1.960  1.00 10.00      A   
ATOM   1792  CA  ASN A 190       8.317  -4.170  -3.035  1.00 10.00      A   
ATOM   1793  CB  ASN A 190       7.004  -3.388  -3.111  1.00 10.00      A   
ATOM   1794  CG  ASN A 190       7.219  -1.891  -3.250  1.00 10.00      A   
ATOM   1795  OD1 ASN A 190       8.228  -1.442  -3.798  1.00 10.00      A   
ATOM   1796  ND2 ASN A 190       6.279  -1.104  -2.749  1.00 10.00      A   
ATOM   1797 HD21 ASN A 190       5.494  -1.525  -2.317  1.00 10.00      A   
ATOM   1798 HD22 ASN A 190       6.396  -0.134  -2.828  1.00 10.00      A   
ATOM   1799  C   ASN A 190       9.194  -3.590  -1.933  1.00 10.00      A   
ATOM   1800  O   ASN A 190       8.730  -3.370  -0.814  1.00 10.00      A   
ATOM   1801  N   ILE A 191      10.461  -3.348  -2.248  1.00 10.00      A   
ATOM   1802  HN  ILE A 191      10.777  -3.542  -3.160  1.00 10.00      A   
ATOM   1803  CA  ILE A 191      11.399  -2.797  -1.276  1.00 10.00      A   
ATOM   1804  CB  ILE A 191      12.467  -3.834  -0.862  1.00 10.00      A   
ATOM   1805  CG1 ILE A 191      13.055  -4.542  -2.093  1.00 10.00      A   
ATOM   1806  CG2 ILE A 191      11.883  -4.837   0.123  1.00 10.00      A   
ATOM   1807  CD1 ILE A 191      14.175  -5.512  -1.771  1.00 10.00      A   
ATOM   1808  C   ILE A 191      12.095  -1.565  -1.839  1.00 10.00      A   
ATOM   1809  O   ILE A 191      13.252  -1.298  -1.527  1.00 10.00      A   
ATOM   1810  N   SER A 192      11.366  -0.792  -2.635  1.00 10.00      A   
ATOM   1811  HN  SER A 192      10.427  -1.022  -2.796  1.00 10.00      A   
ATOM   1812  CA  SER A 192      11.921   0.405  -3.265  1.00 10.00      A   
ATOM   1813  CB  SER A 192      11.063   0.825  -4.461  1.00 10.00      A   
ATOM   1814  OG  SER A 192       9.679   0.730  -4.160  1.00 10.00      A   
ATOM   1815  HG  SER A 192       9.362  -0.157  -4.382  1.00 10.00      A   
ATOM   1816  C   SER A 192      12.097   1.570  -2.283  1.00 10.00      A   
ATOM   1817  O   SER A 192      12.512   2.663  -2.670  1.00 10.00      A   
ATOM   1818  N   CYS A 193      11.783   1.341  -1.016  1.00 10.00      A   
ATOM   1819  HN  CYS A 193      11.443   0.460  -0.758  1.00 10.00      A   
ATOM   1820  CA  CYS A 193      11.918   2.374   0.001  1.00 10.00      A   
ATOM   1821  CB  CYS A 193      10.762   2.285   0.991  1.00 10.00      A   
ATOM   1822  SG  CYS A 193      10.076   0.624   1.156  1.00 10.00      A   
ATOM   1823  HG  CYS A 193       8.856   0.635   0.626  1.00 10.00      A   
ATOM   1824  C   CYS A 193      13.251   2.259   0.736  1.00 10.00      A   
ATOM   1825  O   CYS A 193      13.637   3.159   1.482  1.00 10.00      A   
ATOM   1826  N   LEU A 194      13.950   1.153   0.515  1.00 10.00      A   
ATOM   1827  HN  LEU A 194      13.595   0.477  -0.103  1.00 10.00      A   
ATOM   1828  CA  LEU A 194      15.238   0.924   1.158  1.00 10.00      A   
ATOM   1829  CB  LEU A 194      15.550  -0.575   1.206  1.00 10.00      A   
ATOM   1830  CG  LEU A 194      14.903  -1.374   2.338  1.00 10.00      A   
ATOM   1831  CD1 LEU A 194      15.187  -2.861   2.169  1.00 10.00      A   
ATOM   1832  CD2 LEU A 194      15.395  -0.882   3.690  1.00 10.00      A   
ATOM   1833  C   LEU A 194      16.357   1.645   0.420  1.00 10.00      A   
ATOM   1834  O   LEU A 194      16.323   1.772  -0.806  1.00 10.00      A   
ATOM   1835  N   ALA A 195      17.350   2.102   1.168  1.00 10.00      A   
ATOM   1836  HN  ALA A 195      17.317   1.965   2.148  1.00 10.00      A   
ATOM   1837  CA  ALA A 195      18.495   2.793   0.591  1.00 10.00      A   
ATOM   1838  CB  ALA A 195      18.660   4.167   1.220  1.00 10.00      A   
ATOM   1839  C   ALA A 195      19.752   1.958   0.805  1.00 10.00      A   
ATOM   1840  O   ALA A 195      20.790   2.191   0.177  1.00 10.00      A   
ATOM   1841  N   SER A 196      19.637   0.972   1.688  1.00 10.00      A   
ATOM   1842  HN  SER A 196      18.773   0.834   2.140  1.00 10.00      A   
ATOM   1843  CA  SER A 196      20.743   0.088   2.009  1.00 10.00      A   
ATOM   1844  CB  SER A 196      20.513  -0.551   3.382  1.00 10.00      A   
ATOM   1845  OG  SER A 196      19.138  -0.821   3.598  1.00 10.00      A   
ATOM   1846  HG  SER A 196      18.657   0.015   3.713  1.00 10.00      A   
ATOM   1847  C   SER A 196      20.914  -0.990   0.943  1.00 10.00      A   
ATOM   1848  O   SER A 196      19.981  -1.294   0.199  1.00 10.00      A   
ATOM   1849  N   GLU A 197      22.109  -1.563   0.878  1.00 10.00      A   
ATOM   1850  HN  GLU A 197      22.803  -1.294   1.518  1.00 10.00      A   
ATOM   1851  CA  GLU A 197      22.414  -2.600  -0.089  1.00 10.00      A   
ATOM   1852  CB  GLU A 197      23.918  -2.625  -0.370  1.00 10.00      A   
ATOM   1853  CG  GLU A 197      24.323  -2.074  -1.725  1.00 10.00      A   
ATOM   1854  CD  GLU A 197      25.277  -3.001  -2.446  1.00 10.00      A   
ATOM   1855  OE1 GLU A 197      26.440  -3.120  -2.009  1.00 10.00      A   
ATOM   1856  OE2 GLU A 197      24.862  -3.620  -3.447  1.00 10.00      A   
ATOM   1857  C   GLU A 197      21.972  -3.956   0.446  1.00 10.00      A   
ATOM   1858  O   GLU A 197      22.271  -4.306   1.590  1.00 10.00      A   
ATOM   1859  N   VAL A 198      21.258  -4.709  -0.377  1.00 10.00      A   
ATOM   1860  HN  VAL A 198      21.066  -4.378  -1.280  1.00 10.00      A   
ATOM   1861  CA  VAL A 198      20.780  -6.025   0.009  1.00 10.00      A   
ATOM   1862  CB  VAL A 198      19.316  -6.261  -0.436  1.00 10.00      A   
ATOM   1863  CG1 VAL A 198      18.357  -5.462   0.436  1.00 10.00      A   
ATOM   1864  CG2 VAL A 198      19.126  -5.904  -1.906  1.00 10.00      A   
ATOM   1865  C   VAL A 198      21.679  -7.094  -0.595  1.00 10.00      A   
ATOM   1866  O   VAL A 198      22.345  -6.847  -1.598  1.00 10.00      A   
ATOM   1867  N   SER A 199      21.711  -8.267   0.019  1.00 10.00      A   
ATOM   1868  HN  SER A 199      21.170  -8.404   0.827  1.00 10.00      A   
ATOM   1869  CA  SER A 199      22.536  -9.360  -0.467  1.00 10.00      A   
ATOM   1870  CB  SER A 199      22.523 -10.507   0.542  1.00 10.00      A   
ATOM   1871  OG  SER A 199      21.362 -10.448   1.354  1.00 10.00      A   
ATOM   1872  HG  SER A 199      21.472 -11.039   2.114  1.00 10.00      A   
ATOM   1873  C   SER A 199      22.068  -9.839  -1.841  1.00 10.00      A   
ATOM   1874  O   SER A 199      21.131 -10.635  -1.947  1.00 10.00      A   
ATOM   1875  N   PHE A 200      22.728  -9.348  -2.891  1.00 10.00      A   
ATOM   1876  HN  PHE A 200      23.455  -8.705  -2.736  1.00 10.00      A   
ATOM   1877  CA  PHE A 200      22.386  -9.718  -4.264  1.00 10.00      A   
ATOM   1878  CB  PHE A 200      23.287  -8.993  -5.268  1.00 10.00      A   
ATOM   1879  CG  PHE A 200      22.810  -9.090  -6.692  1.00 10.00      A   
ATOM   1880  CD1 PHE A 200      21.664  -8.423  -7.100  1.00 10.00      A   
ATOM   1881  CD2 PHE A 200      23.504  -9.845  -7.620  1.00 10.00      A   
ATOM   1882  CE1 PHE A 200      21.220  -8.510  -8.406  1.00 10.00      A   
ATOM   1883  CE2 PHE A 200      23.066  -9.936  -8.928  1.00 10.00      A   
ATOM   1884  CZ  PHE A 200      21.922  -9.268  -9.320  1.00 10.00      A   
ATOM   1885  C   PHE A 200      22.471 -11.227  -4.471  1.00 10.00      A   
ATOM   1886  O   PHE A 200      21.747 -11.792  -5.296  1.00 10.00      A   
ATOM   1887  N   SER A 201      23.354 -11.868  -3.715  1.00 10.00      A   
ATOM   1888  HN  SER A 201      23.915 -11.351  -3.097  1.00 10.00      A   
ATOM   1889  CA  SER A 201      23.536 -13.309  -3.781  1.00 10.00      A   
ATOM   1890  CB  SER A 201      24.580 -13.725  -2.744  1.00 10.00      A   
ATOM   1891  OG  SER A 201      25.229 -12.584  -2.200  1.00 10.00      A   
ATOM   1892  HG  SER A 201      25.956 -12.321  -2.786  1.00 10.00      A   
ATOM   1893  C   SER A 201      22.215 -14.021  -3.502  1.00 10.00      A   
ATOM   1894  O   SER A 201      21.821 -14.936  -4.230  1.00 10.00      A   
ATOM   1895  N   ALA A 202      21.522 -13.570  -2.462  1.00 10.00      A   
ATOM   1896  HN  ALA A 202      21.872 -12.816  -1.943  1.00 10.00      A   
ATOM   1897  CA  ALA A 202      20.245 -14.152  -2.086  1.00 10.00      A   
ATOM   1898  CB  ALA A 202      19.951 -13.880  -0.618  1.00 10.00      A   
ATOM   1899  C   ALA A 202      19.134 -13.594  -2.966  1.00 10.00      A   
ATOM   1900  O   ALA A 202      18.223 -14.319  -3.359  1.00 10.00      A   
ATOM   1901  N   LEU A 203      19.239 -12.306  -3.286  1.00 10.00      A   
ATOM   1902  HN  LEU A 203      20.001 -11.793  -2.936  1.00 10.00      A   
ATOM   1903  CA  LEU A 203      18.254 -11.618  -4.125  1.00 10.00      A   
ATOM   1904  CB  LEU A 203      18.735 -10.195  -4.444  1.00 10.00      A   
ATOM   1905  CG  LEU A 203      17.716  -9.256  -5.095  1.00 10.00      A   
ATOM   1906  CD1 LEU A 203      16.610  -8.903  -4.112  1.00 10.00      A   
ATOM   1907  CD2 LEU A 203      18.399  -7.994  -5.601  1.00 10.00      A   
ATOM   1908  C   LEU A 203      17.988 -12.382  -5.421  1.00 10.00      A   
ATOM   1909  O   LEU A 203      16.834 -12.600  -5.799  1.00 10.00      A   
ATOM   1910  N   GLU A 204      19.056 -12.796  -6.090  1.00 10.00      A   
ATOM   1911  HN  GLU A 204      19.954 -12.596  -5.737  1.00 10.00      A   
ATOM   1912  CA  GLU A 204      18.926 -13.534  -7.338  1.00 10.00      A   
ATOM   1913  CB  GLU A 204      20.288 -13.692  -8.019  1.00 10.00      A   
ATOM   1914  CG  GLU A 204      20.217 -14.216  -9.448  1.00 10.00      A   
ATOM   1915  CD  GLU A 204      21.457 -14.988  -9.846  1.00 10.00      A   
ATOM   1916  OE1 GLU A 204      22.558 -14.636  -9.377  1.00 10.00      A   
ATOM   1917  OE2 GLU A 204      21.334 -15.956 -10.620  1.00 10.00      A   
ATOM   1918  C   GLU A 204      18.300 -14.904  -7.094  1.00 10.00      A   
ATOM   1919  O   GLU A 204      17.347 -15.294  -7.771  1.00 10.00      A   
ATOM   1920  N   ARG A 205      18.826 -15.621  -6.105  1.00 10.00      A   
ATOM   1921  HN  ARG A 205      19.555 -15.237  -5.576  1.00 10.00      A   
ATOM   1922  CA  ARG A 205      18.336 -16.956  -5.775  1.00 10.00      A   
ATOM   1923  CB  ARG A 205      19.165 -17.583  -4.653  1.00 10.00      A   
ATOM   1924  CG  ARG A 205      20.022 -18.752  -5.110  1.00 10.00      A   
ATOM   1925  CD  ARG A 205      20.810 -19.350  -3.956  1.00 10.00      A   
ATOM   1926  NE  ARG A 205      21.899 -18.477  -3.520  1.00 10.00      A   
ATOM   1927  HE  ARG A 205      22.550 -18.197  -4.204  1.00 10.00      A   
ATOM   1928  CZ  ARG A 205      22.059 -18.047  -2.269  1.00 10.00      A   
ATOM   1929  NH1 ARG A 205      21.202 -18.399  -1.318  1.00 10.00      A   
ATOM   1930 HH11 ARG A 205      21.327 -18.055  -0.339  1.00 10.00      A   
ATOM   1931 HH12 ARG A 205      20.399 -19.027  -1.542  1.00 10.00      A   
ATOM   1932  NH2 ARG A 205      23.089 -17.263  -1.972  1.00 10.00      A   
ATOM   1933 HH21 ARG A 205      23.225 -16.923  -0.994  1.00 10.00      A   
ATOM   1934 HH22 ARG A 205      23.768 -16.988  -2.717  1.00 10.00      A   
ATOM   1935  C   ARG A 205      16.861 -16.939  -5.398  1.00 10.00      A   
ATOM   1936  O   ARG A 205      16.119 -17.866  -5.727  1.00 10.00      A   
ATOM   1937  N   LEU A 206      16.446 -15.881  -4.710  1.00 10.00      A   
ATOM   1938  HN  LEU A 206      17.099 -15.187  -4.462  1.00 10.00      A   
ATOM   1939  CA  LEU A 206      15.060 -15.723  -4.289  1.00 10.00      A   
ATOM   1940  CB  LEU A 206      14.875 -14.386  -3.560  1.00 10.00      A   
ATOM   1941  CG  LEU A 206      14.565 -14.463  -2.064  1.00 10.00      A   
ATOM   1942  CD1 LEU A 206      15.779 -14.936  -1.278  1.00 10.00      A   
ATOM   1943  CD2 LEU A 206      14.080 -13.120  -1.549  1.00 10.00      A   
ATOM   1944  C   LEU A 206      14.121 -15.790  -5.487  1.00 10.00      A   
ATOM   1945  O   LEU A 206      13.118 -16.503  -5.464  1.00 10.00      A   
ATOM   1946  N   VAL A 207      14.474 -15.065  -6.542  1.00 10.00      A   
ATOM   1947  HN  VAL A 207      15.304 -14.541  -6.502  1.00 10.00      A   
ATOM   1948  CA  VAL A 207      13.668 -15.023  -7.755  1.00 10.00      A   
ATOM   1949  CB  VAL A 207      14.084 -13.841  -8.658  1.00 10.00      A   
ATOM   1950  CG1 VAL A 207      13.187 -13.753  -9.884  1.00 10.00      A   
ATOM   1951  CG2 VAL A 207      14.049 -12.537  -7.882  1.00 10.00      A   
ATOM   1952  C   VAL A 207      13.805 -16.318  -8.550  1.00 10.00      A   
ATOM   1953  O   VAL A 207      12.821 -16.858  -9.061  1.00 10.00      A   
ATOM   1954  N   THR A 208      15.030 -16.822  -8.632  1.00 10.00      A   
ATOM   1955  HN  THR A 208      15.765 -16.356  -8.179  1.00 10.00      A   
ATOM   1956  CA  THR A 208      15.320 -18.043  -9.378  1.00 10.00      A   
ATOM   1957  CB  THR A 208      16.826 -18.375  -9.350  1.00 10.00      A   
ATOM   1958  OG1 THR A 208      17.579 -17.180  -9.602  1.00 10.00      A   
ATOM   1959  HG1 THR A 208      17.532 -16.599  -8.835  1.00 10.00      A   
ATOM   1960  CG2 THR A 208      17.164 -19.405 -10.418  1.00 10.00      A   
ATOM   1961  C   THR A 208      14.518 -19.249  -8.880  1.00 10.00      A   
ATOM   1962  O   THR A 208      14.158 -20.128  -9.664  1.00 10.00      A   
ATOM   1963  N   ARG A 209      14.227 -19.293  -7.587  1.00 10.00      A   
ATOM   1964  HN  ARG A 209      14.525 -18.565  -7.000  1.00 10.00      A   
ATOM   1965  CA  ARG A 209      13.478 -20.413  -7.027  1.00 10.00      A   
ATOM   1966  CB  ARG A 209      14.065 -20.869  -5.687  1.00 10.00      A   
ATOM   1967  CG  ARG A 209      13.837 -19.898  -4.544  1.00 10.00      A   
ATOM   1968  CD  ARG A 209      14.270 -20.492  -3.218  1.00 10.00      A   
ATOM   1969  NE  ARG A 209      14.096 -19.540  -2.124  1.00 10.00      A   
ATOM   1970  HE  ARG A 209      13.173 -19.271  -1.902  1.00 10.00      A   
ATOM   1971  CZ  ARG A 209      15.099 -19.040  -1.414  1.00 10.00      A   
ATOM   1972  NH1 ARG A 209      16.343 -19.413  -1.672  1.00 10.00      A   
ATOM   1973 HH11 ARG A 209      16.540 -20.100  -2.431  1.00 10.00      A   
ATOM   1974 HH12 ARG A 209      17.133 -19.021  -1.114  1.00 10.00      A   
ATOM   1975  NH2 ARG A 209      14.863 -18.141  -0.467  1.00 10.00      A   
ATOM   1976 HH21 ARG A 209      13.889 -17.821  -0.278  1.00 10.00      A   
ATOM   1977 HH22 ARG A 209      15.655 -17.750   0.090  1.00 10.00      A   
ATOM   1978  C   ARG A 209      11.986 -20.118  -6.886  1.00 10.00      A   
ATOM   1979  O   ARG A 209      11.203 -21.015  -6.577  1.00 10.00      A   
ATOM   1980  N   CYS A 210      11.585 -18.873  -7.112  1.00 10.00      A   
ATOM   1981  HN  CYS A 210      12.240 -18.193  -7.375  1.00 10.00      A   
ATOM   1982  CA  CYS A 210      10.178 -18.507  -6.990  1.00 10.00      A   
ATOM   1983  CB  CYS A 210       9.978 -17.400  -5.951  1.00 10.00      A   
ATOM   1984  SG  CYS A 210      10.708 -17.741  -4.332  1.00 10.00      A   
ATOM   1985  HG  CYS A 210      11.965 -17.314  -4.366  1.00 10.00      A   
ATOM   1986  C   CYS A 210       9.579 -18.090  -8.330  1.00 10.00      A   
ATOM   1987  O   CYS A 210       9.640 -16.922  -8.710  1.00 10.00      A   
ATOM   1988  N   PRO A 211       8.988 -19.049  -9.066  1.00 10.00      A   
ATOM   1989  CA  PRO A 211       8.358 -18.793 -10.364  1.00 10.00      A   
ATOM   1990  CB  PRO A 211       8.249 -20.193 -10.996  1.00 10.00      A   
ATOM   1991  CG  PRO A 211       8.906 -21.137 -10.038  1.00 10.00      A   
ATOM   1992  CD  PRO A 211       8.894 -20.464  -8.701  1.00 10.00      A   
ATOM   1993  C   PRO A 211       6.967 -18.192 -10.186  1.00 10.00      A   
ATOM   1994  O   PRO A 211       6.280 -17.867 -11.156  1.00 10.00      A   
ATOM   1995  N   ASN A 212       6.566 -18.044  -8.929  1.00 10.00      A   
ATOM   1996  HN  ASN A 212       7.166 -18.326  -8.206  1.00 10.00      A   
ATOM   1997  CA  ASN A 212       5.266 -17.483  -8.590  1.00 10.00      A   
ATOM   1998  CB  ASN A 212       4.727 -18.099  -7.291  1.00 10.00      A   
ATOM   1999  CG  ASN A 212       4.390 -19.577  -7.416  1.00 10.00      A   
ATOM   2000  OD1 ASN A 212       5.082 -20.336  -8.097  1.00 10.00      A   
ATOM   2001  ND2 ASN A 212       3.313 -19.995  -6.770  1.00 10.00      A   
ATOM   2002 HD21 ASN A 212       2.793 -19.338  -6.256  1.00 10.00      A   
ATOM   2003 HD22 ASN A 212       3.078 -20.946  -6.829  1.00 10.00      A   
ATOM   2004  C   ASN A 212       5.362 -15.967  -8.454  1.00 10.00      A   
ATOM   2005  O   ASN A 212       4.358 -15.286  -8.244  1.00 10.00      A   
ATOM   2006  N   LEU A 213       6.579 -15.448  -8.581  1.00 10.00      A   
ATOM   2007  HN  LEU A 213       7.335 -16.045  -8.748  1.00 10.00      A   
ATOM   2008  CA  LEU A 213       6.821 -14.016  -8.480  1.00 10.00      A   
ATOM   2009  CB  LEU A 213       8.319 -13.736  -8.347  1.00 10.00      A   
ATOM   2010  CG  LEU A 213       8.724 -12.274  -8.137  1.00 10.00      A   
ATOM   2011  CD1 LEU A 213       8.370 -11.812  -6.731  1.00 10.00      A   
ATOM   2012  CD2 LEU A 213      10.211 -12.093  -8.398  1.00 10.00      A   
ATOM   2013  C   LEU A 213       6.261 -13.297  -9.699  1.00 10.00      A   
ATOM   2014  O   LEU A 213       6.673 -13.561 -10.829  1.00 10.00      A   
ATOM   2015  N   LYS A 214       5.312 -12.402  -9.466  1.00 10.00      A   
ATOM   2016  HN  LYS A 214       5.023 -12.243  -8.540  1.00 10.00      A   
ATOM   2017  CA  LYS A 214       4.688 -11.650 -10.547  1.00 10.00      A   
ATOM   2018  CB  LYS A 214       3.188 -11.963 -10.633  1.00 10.00      A   
ATOM   2019  CG  LYS A 214       2.853 -13.442 -10.769  1.00 10.00      A   
ATOM   2020  CD  LYS A 214       3.459 -14.039 -12.030  1.00 10.00      A   
ATOM   2021  CE  LYS A 214       2.499 -13.969 -13.206  1.00 10.00      A   
ATOM   2022  NZ  LYS A 214       1.554 -15.116 -13.216  1.00 10.00      A   
ATOM   2023  HZ1 LYS A 214       2.077 -16.016 -13.154  1.00 10.00      A   
ATOM   2024  HZ2 LYS A 214       1.002 -15.112 -14.098  1.00 10.00      A   
ATOM   2025  HZ3 LYS A 214       0.898 -15.049 -12.410  1.00 10.00      A   
ATOM   2026  C   LYS A 214       4.902 -10.147 -10.372  1.00 10.00      A   
ATOM   2027  O   LYS A 214       4.690  -9.368 -11.304  1.00 10.00      A   
ATOM   2028  N   SER A 215       5.339  -9.749  -9.184  1.00 10.00      A   
ATOM   2029  HN  SER A 215       5.508 -10.416  -8.486  1.00 10.00      A   
ATOM   2030  CA  SER A 215       5.577  -8.345  -8.888  1.00 10.00      A   
ATOM   2031  CB  SER A 215       4.412  -7.778  -8.072  1.00 10.00      A   
ATOM   2032  OG  SER A 215       4.495  -6.368  -7.958  1.00 10.00      A   
ATOM   2033  HG  SER A 215       3.738  -5.964  -8.411  1.00 10.00      A   
ATOM   2034  C   SER A 215       6.886  -8.180  -8.128  1.00 10.00      A   
ATOM   2035  O   SER A 215       7.048  -8.714  -7.032  1.00 10.00      A   
ATOM   2036  N   LEU A 216       7.813  -7.434  -8.710  1.00 10.00      A   
ATOM   2037  HN  LEU A 216       7.617  -7.008  -9.576  1.00 10.00      A   
ATOM   2038  CA  LEU A 216       9.110  -7.216  -8.091  1.00 10.00      A   
ATOM   2039  CB  LEU A 216      10.147  -8.175  -8.687  1.00 10.00      A   
ATOM   2040  CG  LEU A 216      11.559  -8.095  -8.101  1.00 10.00      A   
ATOM   2041  CD1 LEU A 216      11.606  -8.706  -6.709  1.00 10.00      A   
ATOM   2042  CD2 LEU A 216      12.566  -8.762  -9.025  1.00 10.00      A   
ATOM   2043  C   LEU A 216       9.572  -5.776  -8.266  1.00 10.00      A   
ATOM   2044  O   LEU A 216       9.825  -5.327  -9.382  1.00 10.00      A   
ATOM   2045  N   LYS A 217       9.668  -5.057  -7.157  1.00 10.00      A   
ATOM   2046  HN  LYS A 217       9.430  -5.476  -6.296  1.00 10.00      A   
ATOM   2047  CA  LYS A 217      10.115  -3.669  -7.168  1.00 10.00      A   
ATOM   2048  CB  LYS A 217       9.014  -2.737  -6.649  1.00 10.00      A   
ATOM   2049  CG  LYS A 217       7.815  -2.605  -7.581  1.00 10.00      A   
ATOM   2050  CD  LYS A 217       6.535  -3.095  -6.919  1.00 10.00      A   
ATOM   2051  CE  LYS A 217       5.355  -3.044  -7.880  1.00 10.00      A   
ATOM   2052  NZ  LYS A 217       4.103  -3.542  -7.252  1.00 10.00      A   
ATOM   2053  HZ1 LYS A 217       3.708  -2.820  -6.619  1.00 10.00      A   
ATOM   2054  HZ2 LYS A 217       4.301  -4.397  -6.697  1.00 10.00      A   
ATOM   2055  HZ3 LYS A 217       3.395  -3.775  -7.986  1.00 10.00      A   
ATOM   2056  C   LYS A 217      11.386  -3.521  -6.338  1.00 10.00      A   
ATOM   2057  O   LYS A 217      11.360  -3.666  -5.111  1.00 10.00      A   
ATOM   2058  N   LEU A 218      12.492  -3.239  -7.015  1.00 10.00      A   
ATOM   2059  HN  LEU A 218      12.437  -3.109  -7.990  1.00 10.00      A   
ATOM   2060  CA  LEU A 218      13.784  -3.095  -6.354  1.00 10.00      A   
ATOM   2061  CB  LEU A 218      14.916  -3.462  -7.315  1.00 10.00      A   
ATOM   2062  CG  LEU A 218      14.820  -4.843  -7.962  1.00 10.00      A   
ATOM   2063  CD1 LEU A 218      15.885  -5.001  -9.031  1.00 10.00      A   
ATOM   2064  CD2 LEU A 218      14.940  -5.943  -6.915  1.00 10.00      A   
ATOM   2065  C   LEU A 218      13.991  -1.687  -5.814  1.00 10.00      A   
ATOM   2066  O   LEU A 218      13.190  -0.786  -6.069  1.00 10.00      A   
ATOM   2067  N   ASN A 219      15.072  -1.510  -5.067  1.00 10.00      A   
ATOM   2068  HN  ASN A 219      15.667  -2.275  -4.905  1.00 10.00      A   
ATOM   2069  CA  ASN A 219      15.402  -0.220  -4.480  1.00 10.00      A   
ATOM   2070  CB  ASN A 219      15.737  -0.356  -2.990  1.00 10.00      A   
ATOM   2071  CG  ASN A 219      17.081  -1.010  -2.712  1.00 10.00      A   
ATOM   2072  OD1 ASN A 219      17.566  -1.840  -3.479  1.00 10.00      A   
ATOM   2073  ND2 ASN A 219      17.697  -0.631  -1.605  1.00 10.00      A   
ATOM   2074 HD21 ASN A 219      17.256   0.039  -1.041  1.00 10.00      A   
ATOM   2075 HD22 ASN A 219      18.563  -1.041  -1.386  1.00 10.00      A   
ATOM   2076  C   ASN A 219      16.546   0.463  -5.226  1.00 10.00      A   
ATOM   2077  O   ASN A 219      17.109  -0.097  -6.168  1.00 10.00      A   
ATOM   2078  N   ARG A 220      16.903   1.664  -4.779  1.00 10.00      A   
ATOM   2079  HN  ARG A 220      16.427   2.042  -4.006  1.00 10.00      A   
ATOM   2080  CA  ARG A 220      17.966   2.451  -5.405  1.00 10.00      A   
ATOM   2081  CB  ARG A 220      17.823   3.924  -5.004  1.00 10.00      A   
ATOM   2082  CG  ARG A 220      18.410   4.912  -5.999  1.00 10.00      A   
ATOM   2083  CD  ARG A 220      18.450   6.316  -5.418  1.00 10.00      A   
ATOM   2084  NE  ARG A 220      18.803   7.319  -6.422  1.00 10.00      A   
ATOM   2085  HE  ARG A 220      19.389   7.034  -7.160  1.00 10.00      A   
ATOM   2086  CZ  ARG A 220      18.395   8.588  -6.379  1.00 10.00      A   
ATOM   2087  NH1 ARG A 220      17.632   9.008  -5.376  1.00 10.00      A   
ATOM   2088 HH11 ARG A 220      17.313  10.001  -5.341  1.00 10.00      A   
ATOM   2089 HH12 ARG A 220      17.351   8.351  -4.619  1.00 10.00      A   
ATOM   2090  NH2 ARG A 220      18.745   9.443  -7.338  1.00 10.00      A   
ATOM   2091 HH21 ARG A 220      19.348   9.133  -8.143  1.00 10.00      A   
ATOM   2092 HH22 ARG A 220      18.419  10.432  -7.296  1.00 10.00      A   
ATOM   2093  C   ARG A 220      19.368   1.940  -5.042  1.00 10.00      A   
ATOM   2094  O   ARG A 220      20.336   2.699  -5.063  1.00 10.00      A   
ATOM   2095  N   ALA A 221      19.476   0.657  -4.716  1.00 10.00      A   
ATOM   2096  HN  ALA A 221      18.673   0.092  -4.719  1.00 10.00      A   
ATOM   2097  CA  ALA A 221      20.761   0.065  -4.361  1.00 10.00      A   
ATOM   2098  CB  ALA A 221      20.712  -0.542  -2.966  1.00 10.00      A   
ATOM   2099  C   ALA A 221      21.172  -0.990  -5.384  1.00 10.00      A   
ATOM   2100  O   ALA A 221      22.277  -1.523  -5.329  1.00 10.00      A   
ATOM   2101  N   VAL A 222      20.273  -1.291  -6.313  1.00 10.00      A   
ATOM   2102  HN  VAL A 222      19.412  -0.828  -6.314  1.00 10.00      A   
ATOM   2103  CA  VAL A 222      20.546  -2.283  -7.343  1.00 10.00      A   
ATOM   2104  CB  VAL A 222      19.324  -3.197  -7.591  1.00 10.00      A   
ATOM   2105  CG1 VAL A 222      19.663  -4.290  -8.596  1.00 10.00      A   
ATOM   2106  CG2 VAL A 222      18.840  -3.803  -6.283  1.00 10.00      A   
ATOM   2107  C   VAL A 222      20.952  -1.602  -8.649  1.00 10.00      A   
ATOM   2108  O   VAL A 222      20.199  -0.793  -9.193  1.00 10.00      A   
ATOM   2109  N   PRO A 223      22.160  -1.904  -9.146  1.00 10.00      A   
ATOM   2110  CA  PRO A 223      22.680  -1.330 -10.397  1.00 10.00      A   
ATOM   2111  CB  PRO A 223      24.132  -1.819 -10.442  1.00 10.00      A   
ATOM   2112  CG  PRO A 223      24.148  -3.043  -9.595  1.00 10.00      A   
ATOM   2113  CD  PRO A 223      23.130  -2.816  -8.515  1.00 10.00      A   
ATOM   2114  C   PRO A 223      21.906  -1.808 -11.633  1.00 10.00      A   
ATOM   2115  O   PRO A 223      21.298  -2.882 -11.629  1.00 10.00      A   
ATOM   2116  N   LEU A 224      21.951  -1.008 -12.692  1.00 10.00      A   
ATOM   2117  HN  LEU A 224      22.474  -0.182 -12.635  1.00 10.00      A   
ATOM   2118  CA  LEU A 224      21.252  -1.309 -13.937  1.00 10.00      A   
ATOM   2119  CB  LEU A 224      21.232  -0.065 -14.833  1.00 10.00      A   
ATOM   2120  CG  LEU A 224      20.458  -0.176 -16.147  1.00 10.00      A   
ATOM   2121  CD1 LEU A 224      18.982  -0.417 -15.885  1.00 10.00      A   
ATOM   2122  CD2 LEU A 224      20.659   1.069 -16.994  1.00 10.00      A   
ATOM   2123  C   LEU A 224      21.892  -2.478 -14.680  1.00 10.00      A   
ATOM   2124  O   LEU A 224      21.218  -3.201 -15.415  1.00 10.00      A   
ATOM   2125  N   GLU A 225      23.189  -2.669 -14.475  1.00 10.00      A   
ATOM   2126  HN  GLU A 225      23.674  -2.056 -13.871  1.00 10.00      A   
ATOM   2127  CA  GLU A 225      23.925  -3.746 -15.134  1.00 10.00      A   
ATOM   2128  CB  GLU A 225      25.436  -3.494 -15.082  1.00 10.00      A   
ATOM   2129  CG  GLU A 225      25.857  -2.078 -15.441  1.00 10.00      A   
ATOM   2130  CD  GLU A 225      26.028  -1.203 -14.219  1.00 10.00      A   
ATOM   2131  OE1 GLU A 225      25.009  -0.839 -13.597  1.00 10.00      A   
ATOM   2132  OE2 GLU A 225      27.184  -0.878 -13.877  1.00 10.00      A   
ATOM   2133  C   GLU A 225      23.613  -5.111 -14.524  1.00 10.00      A   
ATOM   2134  O   GLU A 225      24.081  -6.136 -15.022  1.00 10.00      A   
ATOM   2135  N   LYS A 226      22.840  -5.126 -13.445  1.00 10.00      A   
ATOM   2136  HN  LYS A 226      22.512  -4.277 -13.078  1.00 10.00      A   
ATOM   2137  CA  LYS A 226      22.475  -6.377 -12.786  1.00 10.00      A   
ATOM   2138  CB  LYS A 226      22.876  -6.347 -11.305  1.00 10.00      A   
ATOM   2139  CG  LYS A 226      24.381  -6.351 -11.058  1.00 10.00      A   
ATOM   2140  CD  LYS A 226      24.989  -7.721 -11.324  1.00 10.00      A   
ATOM   2141  CE  LYS A 226      26.506  -7.694 -11.201  1.00 10.00      A   
ATOM   2142  NZ  LYS A 226      27.082  -9.064 -11.150  1.00 10.00      A   
ATOM   2143  HZ1 LYS A 226      26.706  -9.573 -10.325  1.00 10.00      A   
ATOM   2144  HZ2 LYS A 226      28.118  -9.019 -11.069  1.00 10.00      A   
ATOM   2145  HZ3 LYS A 226      26.836  -9.592 -12.009  1.00 10.00      A   
ATOM   2146  C   LYS A 226      20.979  -6.665 -12.927  1.00 10.00      A   
ATOM   2147  O   LYS A 226      20.447  -7.582 -12.301  1.00 10.00      A   
ATOM   2148  N   LEU A 227      20.308  -5.886 -13.763  1.00 10.00      A   
ATOM   2149  HN  LEU A 227      20.785  -5.180 -14.247  1.00 10.00      A   
ATOM   2150  CA  LEU A 227      18.875  -6.055 -13.976  1.00 10.00      A   
ATOM   2151  CB  LEU A 227      18.251  -4.768 -14.505  1.00 10.00      A   
ATOM   2152  CG  LEU A 227      17.611  -3.856 -13.464  1.00 10.00      A   
ATOM   2153  CD1 LEU A 227      16.877  -2.721 -14.154  1.00 10.00      A   
ATOM   2154  CD2 LEU A 227      16.661  -4.645 -12.575  1.00 10.00      A   
ATOM   2155  C   LEU A 227      18.568  -7.208 -14.924  1.00 10.00      A   
ATOM   2156  O   LEU A 227      17.657  -8.002 -14.673  1.00 10.00      A   
ATOM   2157  N   ALA A 228      19.341  -7.302 -16.003  1.00 10.00      A   
ATOM   2158  HN  ALA A 228      20.059  -6.647 -16.130  1.00 10.00      A   
ATOM   2159  CA  ALA A 228      19.157  -8.348 -17.006  1.00 10.00      A   
ATOM   2160  CB  ALA A 228      20.217  -8.239 -18.091  1.00 10.00      A   
ATOM   2161  C   ALA A 228      19.183  -9.736 -16.382  1.00 10.00      A   
ATOM   2162  O   ALA A 228      18.438 -10.624 -16.790  1.00 10.00      A   
ATOM   2163  N   THR A 229      20.039  -9.910 -15.387  1.00 10.00      A   
ATOM   2164  HN  THR A 229      20.599  -9.159 -15.108  1.00 10.00      A   
ATOM   2165  CA  THR A 229      20.170 -11.183 -14.697  1.00 10.00      A   
ATOM   2166  CB  THR A 229      21.380 -11.157 -13.742  1.00 10.00      A   
ATOM   2167  OG1 THR A 229      22.459 -10.467 -14.385  1.00 10.00      A   
ATOM   2168  HG1 THR A 229      22.717 -10.958 -15.176  1.00 10.00      A   
ATOM   2169  CG2 THR A 229      21.824 -12.573 -13.406  1.00 10.00      A   
ATOM   2170  C   THR A 229      18.897 -11.518 -13.914  1.00 10.00      A   
ATOM   2171  O   THR A 229      18.445 -12.661 -13.908  1.00 10.00      A   
ATOM   2172  N   LEU A 230      18.303 -10.512 -13.282  1.00 10.00      A   
ATOM   2173  HN  LEU A 230      18.684  -9.611 -13.350  1.00 10.00      A   
ATOM   2174  CA  LEU A 230      17.095 -10.717 -12.493  1.00 10.00      A   
ATOM   2175  CB  LEU A 230      16.867  -9.546 -11.537  1.00 10.00      A   
ATOM   2176  CG  LEU A 230      17.838  -9.438 -10.358  1.00 10.00      A   
ATOM   2177  CD1 LEU A 230      17.563  -8.174  -9.556  1.00 10.00      A   
ATOM   2178  CD2 LEU A 230      17.741 -10.672  -9.468  1.00 10.00      A   
ATOM   2179  C   LEU A 230      15.868 -10.944 -13.368  1.00 10.00      A   
ATOM   2180  O   LEU A 230      15.046 -11.817 -13.080  1.00 10.00      A   
ATOM   2181  N   LEU A 231      15.748 -10.165 -14.439  1.00 10.00      A   
ATOM   2182  HN  LEU A 231      16.430  -9.481 -14.615  1.00 10.00      A   
ATOM   2183  CA  LEU A 231      14.615 -10.291 -15.352  1.00 10.00      A   
ATOM   2184  CB  LEU A 231      14.590  -9.151 -16.372  1.00 10.00      A   
ATOM   2185  CG  LEU A 231      13.756  -7.924 -15.994  1.00 10.00      A   
ATOM   2186  CD1 LEU A 231      14.518  -7.022 -15.038  1.00 10.00      A   
ATOM   2187  CD2 LEU A 231      13.328  -7.161 -17.235  1.00 10.00      A   
ATOM   2188  C   LEU A 231      14.614 -11.638 -16.067  1.00 10.00      A   
ATOM   2189  O   LEU A 231      13.561 -12.154 -16.444  1.00 10.00      A   
ATOM   2190  N   GLN A 232      15.796 -12.207 -16.242  1.00 10.00      A   
ATOM   2191  HN  GLN A 232      16.602 -11.742 -15.925  1.00 10.00      A   
ATOM   2192  CA  GLN A 232      15.931 -13.499 -16.903  1.00 10.00      A   
ATOM   2193  CB  GLN A 232      17.362 -13.713 -17.389  1.00 10.00      A   
ATOM   2194  CG  GLN A 232      17.640 -13.117 -18.758  1.00 10.00      A   
ATOM   2195  CD  GLN A 232      17.077 -13.952 -19.890  1.00 10.00      A   
ATOM   2196  OE1 GLN A 232      16.084 -14.666 -19.728  1.00 10.00      A   
ATOM   2197  NE2 GLN A 232      17.711 -13.868 -21.049  1.00 10.00      A   
ATOM   2198 HE21 GLN A 232      18.495 -13.282 -21.107  1.00 10.00      A   
ATOM   2199 HE22 GLN A 232      17.368 -14.390 -21.804  1.00 10.00      A   
ATOM   2200  C   GLN A 232      15.512 -14.639 -15.981  1.00 10.00      A   
ATOM   2201  O   GLN A 232      15.242 -15.749 -16.436  1.00 10.00      A   
ATOM   2202  N   ARG A 233      15.445 -14.357 -14.686  1.00 10.00      A   
ATOM   2203  HN  ARG A 233      15.660 -13.447 -14.384  1.00 10.00      A   
ATOM   2204  CA  ARG A 233      15.060 -15.362 -13.700  1.00 10.00      A   
ATOM   2205  CB  ARG A 233      15.696 -15.060 -12.340  1.00 10.00      A   
ATOM   2206  CG  ARG A 233      17.213 -15.136 -12.320  1.00 10.00      A   
ATOM   2207  CD  ARG A 233      17.713 -16.499 -12.766  1.00 10.00      A   
ATOM   2208  NE  ARG A 233      19.126 -16.691 -12.439  1.00 10.00      A   
ATOM   2209  HE  ARG A 233      19.496 -16.150 -11.703  1.00 10.00      A   
ATOM   2210  CZ  ARG A 233      19.930 -17.548 -13.064  1.00 10.00      A   
ATOM   2211  NH1 ARG A 233      19.468 -18.309 -14.050  1.00 10.00      A   
ATOM   2212 HH11 ARG A 233      18.467 -18.238 -14.341  1.00 10.00      A   
ATOM   2213 HH12 ARG A 233      20.099 -18.980 -14.539  1.00 10.00      A   
ATOM   2214  NH2 ARG A 233      21.198 -17.642 -12.689  1.00 10.00      A   
ATOM   2215 HH21 ARG A 233      21.843 -18.305 -13.169  1.00 10.00      A   
ATOM   2216 HH22 ARG A 233      21.557 -17.041 -11.902  1.00 10.00      A   
ATOM   2217  C   ARG A 233      13.545 -15.435 -13.554  1.00 10.00      A   
ATOM   2218  O   ARG A 233      13.014 -16.376 -12.960  1.00 10.00      A   
ATOM   2219  N   ALA A 234      12.855 -14.442 -14.103  1.00 10.00      A   
ATOM   2220  HN  ALA A 234      13.336 -13.733 -14.578  1.00 10.00      A   
ATOM   2221  CA  ALA A 234      11.400 -14.385 -14.034  1.00 10.00      A   
ATOM   2222  CB  ALA A 234      10.947 -13.742 -12.732  1.00 10.00      A   
ATOM   2223  C   ALA A 234      10.818 -13.636 -15.230  1.00 10.00      A   
ATOM   2224  O   ALA A 234      10.580 -12.427 -15.164  1.00 10.00      A   
ATOM   2225  N   PRO A 235      10.595 -14.341 -16.348  1.00 10.00      A   
ATOM   2226  CA  PRO A 235      10.025 -13.741 -17.557  1.00 10.00      A   
ATOM   2227  CB  PRO A 235      10.302 -14.799 -18.626  1.00 10.00      A   
ATOM   2228  CG  PRO A 235      10.321 -16.086 -17.880  1.00 10.00      A   
ATOM   2229  CD  PRO A 235      10.901 -15.775 -16.530  1.00 10.00      A   
ATOM   2230  C   PRO A 235       8.520 -13.519 -17.417  1.00 10.00      A   
ATOM   2231  O   PRO A 235       7.898 -12.833 -18.229  1.00 10.00      A   
ATOM   2232  N   GLN A 236       7.939 -14.102 -16.375  1.00 10.00      A   
ATOM   2233  HN  GLN A 236       8.488 -14.633 -15.758  1.00 10.00      A   
ATOM   2234  CA  GLN A 236       6.508 -13.983 -16.130  1.00 10.00      A   
ATOM   2235  CB  GLN A 236       5.932 -15.292 -15.572  1.00 10.00      A   
ATOM   2236  CG  GLN A 236       6.190 -15.543 -14.091  1.00 10.00      A   
ATOM   2237  CD  GLN A 236       7.631 -15.896 -13.779  1.00 10.00      A   
ATOM   2238  OE1 GLN A 236       8.344 -16.470 -14.604  1.00 10.00      A   
ATOM   2239  NE2 GLN A 236       8.072 -15.551 -12.580  1.00 10.00      A   
ATOM   2240 HE21 GLN A 236       7.448 -15.095 -11.969  1.00 10.00      A   
ATOM   2241 HE22 GLN A 236       9.000 -15.763 -12.348  1.00 10.00      A   
ATOM   2242  C   GLN A 236       6.178 -12.798 -15.221  1.00 10.00      A   
ATOM   2243  O   GLN A 236       5.065 -12.687 -14.704  1.00 10.00      A   
ATOM   2244  N   LEU A 237       7.147 -11.913 -15.032  1.00 10.00      A   
ATOM   2245  HN  LEU A 237       8.013 -12.052 -15.467  1.00 10.00      A   
ATOM   2246  CA  LEU A 237       6.950 -10.738 -14.193  1.00 10.00      A   
ATOM   2247  CB  LEU A 237       8.286 -10.035 -13.938  1.00 10.00      A   
ATOM   2248  CG  LEU A 237       8.440  -9.344 -12.580  1.00 10.00      A   
ATOM   2249  CD1 LEU A 237       8.380 -10.360 -11.450  1.00 10.00      A   
ATOM   2250  CD2 LEU A 237       9.742  -8.563 -12.525  1.00 10.00      A   
ATOM   2251  C   LEU A 237       5.957  -9.771 -14.835  1.00 10.00      A   
ATOM   2252  O   LEU A 237       6.093  -9.416 -16.006  1.00 10.00      A   
ATOM   2253  N   GLU A 238       4.951  -9.364 -14.069  1.00 10.00      A   
ATOM   2254  HN  GLU A 238       4.885  -9.700 -13.146  1.00 10.00      A   
ATOM   2255  CA  GLU A 238       3.938  -8.437 -14.562  1.00 10.00      A   
ATOM   2256  CB  GLU A 238       2.551  -8.840 -14.054  1.00 10.00      A   
ATOM   2257  CG  GLU A 238       2.102 -10.230 -14.484  1.00 10.00      A   
ATOM   2258  CD  GLU A 238       0.694 -10.554 -14.026  1.00 10.00      A   
ATOM   2259  OE1 GLU A 238       0.296 -10.076 -12.943  1.00 10.00      A   
ATOM   2260  OE2 GLU A 238      -0.021 -11.292 -14.741  1.00 10.00      A   
ATOM   2261  C   GLU A 238       4.255  -7.009 -14.125  1.00 10.00      A   
ATOM   2262  O   GLU A 238       4.202  -6.069 -14.921  1.00 10.00      A   
ATOM   2263  N   GLU A 239       4.576  -6.854 -12.852  1.00 10.00      A   
ATOM   2264  HN  GLU A 239       4.592  -7.641 -12.267  1.00 10.00      A   
ATOM   2265  CA  GLU A 239       4.914  -5.553 -12.295  1.00 10.00      A   
ATOM   2266  CB  GLU A 239       4.101  -5.279 -11.026  1.00 10.00      A   
ATOM   2267  CG  GLU A 239       2.590  -5.302 -11.216  1.00 10.00      A   
ATOM   2268  CD  GLU A 239       1.838  -4.977  -9.941  1.00 10.00      A   
ATOM   2269  OE1 GLU A 239       2.470  -4.967  -8.862  1.00 10.00      A   
ATOM   2270  OE2 GLU A 239       0.617  -4.729 -10.005  1.00 10.00      A   
ATOM   2271  C   GLU A 239       6.400  -5.512 -11.972  1.00 10.00      A   
ATOM   2272  O   GLU A 239       6.883  -6.293 -11.152  1.00 10.00      A   
ATOM   2273  N   LEU A 240       7.125  -4.618 -12.621  1.00 10.00      A   
ATOM   2274  HN  LEU A 240       6.691  -4.023 -13.275  1.00 10.00      A   
ATOM   2275  CA  LEU A 240       8.555  -4.505 -12.395  1.00 10.00      A   
ATOM   2276  CB  LEU A 240       9.329  -4.904 -13.652  1.00 10.00      A   
ATOM   2277  CG  LEU A 240      10.825  -4.588 -13.662  1.00 10.00      A   
ATOM   2278  CD1 LEU A 240      11.573  -5.456 -12.661  1.00 10.00      A   
ATOM   2279  CD2 LEU A 240      11.395  -4.759 -15.059  1.00 10.00      A   
ATOM   2280  C   LEU A 240       8.962  -3.110 -11.939  1.00 10.00      A   
ATOM   2281  O   LEU A 240       8.610  -2.103 -12.561  1.00 10.00      A   
ATOM   2282  N   GLY A 241       9.695  -3.067 -10.841  1.00 10.00      A   
ATOM   2283  HN  GLY A 241       9.912  -3.910 -10.377  1.00 10.00      A   
ATOM   2284  CA  GLY A 241      10.181  -1.818 -10.308  1.00 10.00      A   
ATOM   2285  C   GLY A 241      11.685  -1.760 -10.429  1.00 10.00      A   
ATOM   2286  O   GLY A 241      12.397  -2.465  -9.716  1.00 10.00      A   
ATOM   2287  N   THR A 242      12.166  -0.942 -11.345  1.00 10.00      A   
ATOM   2288  HN  THR A 242      11.543  -0.389 -11.861  1.00 10.00      A   
ATOM   2289  CA  THR A 242      13.595  -0.812 -11.581  1.00 10.00      A   
ATOM   2290  CB  THR A 242      13.870  -0.241 -12.988  1.00 10.00      A   
ATOM   2291  OG1 THR A 242      13.080   0.941 -13.196  1.00 10.00      A   
ATOM   2292  HG1 THR A 242      12.149   0.741 -13.042  1.00 10.00      A   
ATOM   2293  CG2 THR A 242      13.521  -1.264 -14.057  1.00 10.00      A   
ATOM   2294  C   THR A 242      14.241   0.089 -10.533  1.00 10.00      A   
ATOM   2295  O   THR A 242      13.653   1.090 -10.122  1.00 10.00      A   
ATOM   2296  N   GLY A 243      15.439  -0.276 -10.096  1.00 10.00      A   
ATOM   2297  HN  GLY A 243      15.851  -1.095 -10.443  1.00 10.00      A   
ATOM   2298  CA  GLY A 243      16.139   0.517  -9.108  1.00 10.00      A   
ATOM   2299  C   GLY A 243      16.989   1.597  -9.746  1.00 10.00      A   
ATOM   2300  O   GLY A 243      16.465   2.553 -10.322  1.00 10.00      A   
ATOM   2301  N   GLY A 244      18.301   1.437  -9.669  1.00 10.00      A   
ATOM   2302  HN  GLY A 244      18.665   0.638  -9.230  1.00 10.00      A   
ATOM   2303  CA  GLY A 244      19.200   2.411 -10.252  1.00 10.00      A   
ATOM   2304  C   GLY A 244      19.261   2.275 -11.759  1.00 10.00      A   
ATOM   2305  O   GLY A 244      19.759   1.278 -12.274  1.00 10.00      A   
ATOM   2306  N   TYR A 245      18.733   3.263 -12.471  1.00 10.00      A   
ATOM   2307  HN  TYR A 245      18.334   4.035 -12.004  1.00 10.00      A   
ATOM   2308  CA  TYR A 245      18.729   3.235 -13.929  1.00 10.00      A   
ATOM   2309  CB  TYR A 245      17.408   3.796 -14.461  1.00 10.00      A   
ATOM   2310  CG  TYR A 245      16.909   3.127 -15.727  1.00 10.00      A   
ATOM   2311  CD1 TYR A 245      16.219   1.922 -15.673  1.00 10.00      A   
ATOM   2312  CD2 TYR A 245      17.119   3.703 -16.975  1.00 10.00      A   
ATOM   2313  CE1 TYR A 245      15.754   1.313 -16.825  1.00 10.00      A   
ATOM   2314  CE2 TYR A 245      16.660   3.101 -18.129  1.00 10.00      A   
ATOM   2315  CZ  TYR A 245      15.977   1.906 -18.049  1.00 10.00      A   
ATOM   2316  OH  TYR A 245      15.508   1.308 -19.198  1.00 10.00      A   
ATOM   2317  HH  TYR A 245      16.119   1.490 -19.927  1.00 10.00      A   
ATOM   2318  C   TYR A 245      19.906   4.031 -14.482  1.00 10.00      A   
ATOM   2319  O   TYR A 245      19.943   4.382 -15.661  1.00 10.00      A   
ATOM   2320  N   THR A 246      20.870   4.301 -13.614  1.00 10.00      A   
ATOM   2321  HN  THR A 246      20.783   3.977 -12.695  1.00 10.00      A   
ATOM   2322  CA  THR A 246      22.058   5.049 -13.986  1.00 10.00      A   
ATOM   2323  CB  THR A 246      22.414   6.113 -12.913  1.00 10.00      A   
ATOM   2324  OG1 THR A 246      23.754   6.593 -13.100  1.00 10.00      A   
ATOM   2325  HG1 THR A 246      23.731   7.515 -13.386  1.00 10.00      A   
ATOM   2326  CG2 THR A 246      22.264   5.553 -11.504  1.00 10.00      A   
ATOM   2327  C   THR A 246      23.231   4.095 -14.208  1.00 10.00      A   
ATOM   2328  O   THR A 246      23.689   3.428 -13.280  1.00 10.00      A   
ATOM   2329  N   ALA A 247      23.701   4.015 -15.443  1.00 10.00      A   
ATOM   2330  HN  ALA A 247      23.301   4.565 -16.150  1.00 10.00      A   
ATOM   2331  CA  ALA A 247      24.812   3.138 -15.775  1.00 10.00      A   
ATOM   2332  CB  ALA A 247      24.309   1.730 -16.054  1.00 10.00      A   
ATOM   2333  C   ALA A 247      25.571   3.677 -16.975  1.00 10.00      A   
ATOM   2334  O   ALA A 247      25.035   4.468 -17.748  1.00 10.00      A   
ATOM   2335  N   GLU A 248      26.822   3.257 -17.112  1.00 10.00      A   
ATOM   2336  HN  GLU A 248      27.193   2.640 -16.444  1.00 10.00      A   
ATOM   2337  CA  GLU A 248      27.661   3.685 -18.224  1.00 10.00      A   
ATOM   2338  CB  GLU A 248      29.101   3.218 -17.995  1.00 10.00      A   
ATOM   2339  CG  GLU A 248      30.105   3.727 -19.015  1.00 10.00      A   
ATOM   2340  CD  GLU A 248      31.533   3.593 -18.531  1.00 10.00      A   
ATOM   2341  OE1 GLU A 248      31.882   2.532 -17.969  1.00 10.00      A   
ATOM   2342  OE2 GLU A 248      32.316   4.547 -18.713  1.00 10.00      A   
ATOM   2343  C   GLU A 248      27.114   3.119 -19.530  1.00 10.00      A   
ATOM   2344  O   GLU A 248      26.759   1.942 -19.599  1.00 10.00      A   
ATOM   2345  N   VAL A 249      27.036   3.964 -20.551  1.00 10.00      A   
ATOM   2346  HN  VAL A 249      27.345   4.888 -20.428  1.00 10.00      A   
ATOM   2347  CA  VAL A 249      26.513   3.557 -21.854  1.00 10.00      A   
ATOM   2348  CB  VAL A 249      26.320   4.760 -22.800  1.00 10.00      A   
ATOM   2349  CG1 VAL A 249      25.659   4.323 -24.098  1.00 10.00      A   
ATOM   2350  CG2 VAL A 249      25.492   5.841 -22.122  1.00 10.00      A   
ATOM   2351  C   VAL A 249      27.415   2.518 -22.516  1.00 10.00      A   
ATOM   2352  O   VAL A 249      28.551   2.812 -22.890  1.00 10.00      A   
ATOM   2353  N   ARG A 250      26.901   1.301 -22.638  1.00 10.00      A   
ATOM   2354  HN  ARG A 250      25.992   1.129 -22.298  1.00 10.00      A   
ATOM   2355  CA  ARG A 250      27.639   0.209 -23.248  1.00 10.00      A   
ATOM   2356  CB  ARG A 250      28.224  -0.703 -22.172  1.00 10.00      A   
ATOM   2357  CG  ARG A 250      29.315  -0.075 -21.327  1.00 10.00      A   
ATOM   2358  CD  ARG A 250      29.935  -1.109 -20.407  1.00 10.00      A   
ATOM   2359  NE  ARG A 250      30.422  -2.275 -21.149  1.00 10.00      A   
ATOM   2360  HE  ARG A 250      29.748  -2.806 -21.656  1.00 10.00      A   
ATOM   2361  CZ  ARG A 250      31.696  -2.657 -21.189  1.00 10.00      A   
ATOM   2362  NH1 ARG A 250      32.615  -1.970 -20.526  1.00 10.00      A   
ATOM   2363 HH11 ARG A 250      32.341  -1.130 -19.975  1.00 10.00      A   
ATOM   2364 HH12 ARG A 250      33.617  -2.261 -20.557  1.00 10.00      A   
ATOM   2365  NH2 ARG A 250      32.046  -3.735 -21.889  1.00 10.00      A   
ATOM   2366 HH21 ARG A 250      31.319  -4.285 -22.407  1.00 10.00      A   
ATOM   2367 HH22 ARG A 250      33.042  -4.039 -21.929  1.00 10.00      A   
ATOM   2368  C   ARG A 250      26.730  -0.607 -24.155  1.00 10.00      A   
ATOM   2369  O   ARG A 250      25.581  -0.884 -23.806  1.00 10.00      A   
ATOM   2370  N   PRO A 251      27.239  -1.011 -25.328  1.00 10.00      A   
ATOM   2371  CA  PRO A 251      26.473  -1.802 -26.296  1.00 10.00      A   
ATOM   2372  CB  PRO A 251      27.432  -1.952 -27.483  1.00 10.00      A   
ATOM   2373  CG  PRO A 251      28.437  -0.869 -27.299  1.00 10.00      A   
ATOM   2374  CD  PRO A 251      28.596  -0.714 -25.818  1.00 10.00      A   
ATOM   2375  C   PRO A 251      26.101  -3.177 -25.750  1.00 10.00      A   
ATOM   2376  O   PRO A 251      25.053  -3.728 -26.094  1.00 10.00      A   
ATOM   2377  N   ASP A 252      26.958  -3.724 -24.899  1.00 10.00      A   
ATOM   2378  HN  ASP A 252      27.768  -3.223 -24.648  1.00 10.00      A   
ATOM   2379  CA  ASP A 252      26.721  -5.043 -24.311  1.00 10.00      A   
ATOM   2380  CB  ASP A 252      28.022  -5.677 -23.798  1.00 10.00      A   
ATOM   2381  CG  ASP A 252      28.604  -4.958 -22.601  1.00 10.00      A   
ATOM   2382  OD1 ASP A 252      28.814  -5.610 -21.559  1.00 10.00      A   
ATOM   2383  OD2 ASP A 252      28.840  -3.735 -22.694  1.00 10.00      A   
ATOM   2384  C   ASP A 252      25.668  -4.973 -23.206  1.00 10.00      A   
ATOM   2385  O   ASP A 252      24.797  -5.839 -23.110  1.00 10.00      A   
ATOM   2386  N   VAL A 253      25.739  -3.935 -22.380  1.00 10.00      A   
ATOM   2387  HN  VAL A 253      26.466  -3.282 -22.491  1.00 10.00      A   
ATOM   2388  CA  VAL A 253      24.773  -3.758 -21.298  1.00 10.00      A   
ATOM   2389  CB  VAL A 253      25.181  -2.613 -20.339  1.00 10.00      A   
ATOM   2390  CG1 VAL A 253      24.141  -2.424 -19.240  1.00 10.00      A   
ATOM   2391  CG2 VAL A 253      26.548  -2.893 -19.730  1.00 10.00      A   
ATOM   2392  C   VAL A 253      23.388  -3.488 -21.878  1.00 10.00      A   
ATOM   2393  O   VAL A 253      22.393  -4.067 -21.439  1.00 10.00      A   
ATOM   2394  N   TYR A 254      23.343  -2.619 -22.884  1.00 10.00      A   
ATOM   2395  HN  TYR A 254      24.179  -2.193 -23.182  1.00 10.00      A   
ATOM   2396  CA  TYR A 254      22.094  -2.270 -23.549  1.00 10.00      A   
ATOM   2397  CB  TYR A 254      22.350  -1.200 -24.619  1.00 10.00      A   
ATOM   2398  CG  TYR A 254      21.097  -0.657 -25.268  1.00 10.00      A   
ATOM   2399  CD1 TYR A 254      20.309   0.290 -24.622  1.00 10.00      A   
ATOM   2400  CD2 TYR A 254      20.699  -1.093 -26.522  1.00 10.00      A   
ATOM   2401  CE1 TYR A 254      19.159   0.784 -25.208  1.00 10.00      A   
ATOM   2402  CE2 TYR A 254      19.554  -0.604 -27.117  1.00 10.00      A   
ATOM   2403  CZ  TYR A 254      18.786   0.332 -26.459  1.00 10.00      A   
ATOM   2404  OH  TYR A 254      17.638   0.811 -27.050  1.00 10.00      A   
ATOM   2405  HH  TYR A 254      17.053   0.070 -27.255  1.00 10.00      A   
ATOM   2406  C   TYR A 254      21.472  -3.517 -24.175  1.00 10.00      A   
ATOM   2407  O   TYR A 254      20.252  -3.703 -24.150  1.00 10.00      A   
ATOM   2408  N   SER A 255      22.325  -4.376 -24.716  1.00 10.00      A   
ATOM   2409  HN  SER A 255      23.284  -4.174 -24.689  1.00 10.00      A   
ATOM   2410  CA  SER A 255      21.882  -5.610 -25.341  1.00 10.00      A   
ATOM   2411  CB  SER A 255      23.060  -6.316 -26.018  1.00 10.00      A   
ATOM   2412  OG  SER A 255      22.617  -7.340 -26.891  1.00 10.00      A   
ATOM   2413  HG  SER A 255      22.921  -8.196 -26.563  1.00 10.00      A   
ATOM   2414  C   SER A 255      21.237  -6.528 -24.310  1.00 10.00      A   
ATOM   2415  O   SER A 255      20.116  -6.996 -24.505  1.00 10.00      A   
ATOM   2416  N   GLY A 256      21.943  -6.748 -23.196  1.00 10.00      A   
ATOM   2417  HN  GLY A 256      22.818  -6.313 -23.091  1.00 10.00      A   
ATOM   2418  CA  GLY A 256      21.440  -7.609 -22.140  1.00 10.00      A   
ATOM   2419  C   GLY A 256      20.093  -7.155 -21.623  1.00 10.00      A   
ATOM   2420  O   GLY A 256      19.179  -7.967 -21.461  1.00 10.00      A   
ATOM   2421  N   LEU A 257      19.968  -5.856 -21.379  1.00 10.00      A   
ATOM   2422  HN  LEU A 257      20.744  -5.265 -21.524  1.00 10.00      A   
ATOM   2423  CA  LEU A 257      18.723  -5.282 -20.883  1.00 10.00      A   
ATOM   2424  CB  LEU A 257      18.893  -3.783 -20.625  1.00 10.00      A   
ATOM   2425  CG  LEU A 257      19.724  -3.401 -19.400  1.00 10.00      A   
ATOM   2426  CD1 LEU A 257      20.119  -1.937 -19.464  1.00 10.00      A   
ATOM   2427  CD2 LEU A 257      18.948  -3.686 -18.125  1.00 10.00      A   
ATOM   2428  C   LEU A 257      17.572  -5.516 -21.859  1.00 10.00      A   
ATOM   2429  O   LEU A 257      16.480  -5.931 -21.462  1.00 10.00      A   
ATOM   2430  N   SER A 258      17.835  -5.275 -23.139  1.00 10.00      A   
ATOM   2431  HN  SER A 258      18.732  -4.978 -23.387  1.00 10.00      A   
ATOM   2432  CA  SER A 258      16.832  -5.445 -24.182  1.00 10.00      A   
ATOM   2433  CB  SER A 258      17.382  -4.978 -25.535  1.00 10.00      A   
ATOM   2434  OG  SER A 258      17.853  -3.640 -25.464  1.00 10.00      A   
ATOM   2435  HG  SER A 258      18.703  -3.626 -25.001  1.00 10.00      A   
ATOM   2436  C   SER A 258      16.359  -6.896 -24.273  1.00 10.00      A   
ATOM   2437  O   SER A 258      15.167  -7.153 -24.445  1.00 10.00      A   
ATOM   2438  N   VAL A 259      17.293  -7.840 -24.147  1.00 10.00      A   
ATOM   2439  HN  VAL A 259      18.230  -7.573 -24.005  1.00 10.00      A   
ATOM   2440  CA  VAL A 259      16.965  -9.262 -24.218  1.00 10.00      A   
ATOM   2441  CB  VAL A 259      18.238 -10.137 -24.259  1.00 10.00      A   
ATOM   2442  CG1 VAL A 259      17.888 -11.618 -24.217  1.00 10.00      A   
ATOM   2443  CG2 VAL A 259      19.051  -9.824 -25.506  1.00 10.00      A   
ATOM   2444  C   VAL A 259      16.082  -9.687 -23.043  1.00 10.00      A   
ATOM   2445  O   VAL A 259      15.135 -10.459 -23.207  1.00 10.00      A   
ATOM   2446  N   ALA A 260      16.391  -9.172 -21.863  1.00 10.00      A   
ATOM   2447  HN  ALA A 260      17.155  -8.560 -21.792  1.00 10.00      A   
ATOM   2448  CA  ALA A 260      15.629  -9.495 -20.667  1.00 10.00      A   
ATOM   2449  CB  ALA A 260      16.377  -9.039 -19.425  1.00 10.00      A   
ATOM   2450  C   ALA A 260      14.236  -8.873 -20.717  1.00 10.00      A   
ATOM   2451  O   ALA A 260      13.242  -9.535 -20.415  1.00 10.00      A   
ATOM   2452  N   LEU A 261      14.172  -7.610 -21.122  1.00 10.00      A   
ATOM   2453  HN  LEU A 261      15.006  -7.145 -21.358  1.00 10.00      A   
ATOM   2454  CA  LEU A 261      12.906  -6.884 -21.211  1.00 10.00      A   
ATOM   2455  CB  LEU A 261      13.155  -5.404 -21.509  1.00 10.00      A   
ATOM   2456  CG  LEU A 261      13.715  -4.573 -20.350  1.00 10.00      A   
ATOM   2457  CD1 LEU A 261      14.443  -3.348 -20.874  1.00 10.00      A   
ATOM   2458  CD2 LEU A 261      12.603  -4.167 -19.393  1.00 10.00      A   
ATOM   2459  C   LEU A 261      11.951  -7.489 -22.242  1.00 10.00      A   
ATOM   2460  O   LEU A 261      10.760  -7.652 -21.972  1.00 10.00      A   
ATOM   2461  N   SER A 262      12.470  -7.843 -23.411  1.00 10.00      A   
ATOM   2462  HN  SER A 262      13.431  -7.714 -23.573  1.00 10.00      A   
ATOM   2463  CA  SER A 262      11.636  -8.424 -24.456  1.00 10.00      A   
ATOM   2464  CB  SER A 262      12.359  -8.414 -25.803  1.00 10.00      A   
ATOM   2465  OG  SER A 262      13.673  -8.929 -25.676  1.00 10.00      A   
ATOM   2466  HG  SER A 262      14.259  -8.230 -25.350  1.00 10.00      A   
ATOM   2467  C   SER A 262      11.182  -9.838 -24.085  1.00 10.00      A   
ATOM   2468  O   SER A 262      10.231 -10.368 -24.659  1.00 10.00      A   
ATOM   2469  N   GLY A 263      11.866 -10.440 -23.118  1.00 10.00      A   
ATOM   2470  HN  GLY A 263      12.621  -9.973 -22.703  1.00 10.00      A   
ATOM   2471  CA  GLY A 263      11.512 -11.774 -22.683  1.00 10.00      A   
ATOM   2472  C   GLY A 263      10.268 -11.773 -21.819  1.00 10.00      A   
ATOM   2473  O   GLY A 263       9.415 -12.655 -21.944  1.00 10.00      A   
ATOM   2474  N   CYS A 264      10.163 -10.780 -20.941  1.00 10.00      A   
ATOM   2475  HN  CYS A 264      10.876 -10.110 -20.888  1.00 10.00      A   
ATOM   2476  CA  CYS A 264       9.018 -10.657 -20.053  1.00 10.00      A   
ATOM   2477  CB  CYS A 264       9.363  -9.778 -18.848  1.00 10.00      A   
ATOM   2478  SG  CYS A 264      10.912 -10.221 -18.029  1.00 10.00      A   
ATOM   2479  HG  CYS A 264      10.620 -10.700 -16.829  1.00 10.00      A   
ATOM   2480  C   CYS A 264       7.815 -10.092 -20.802  1.00 10.00      A   
ATOM   2481  O   CYS A 264       7.657  -8.873 -20.948  1.00 10.00      A   
ATOM   2482  N   LYS A 265       6.971 -10.991 -21.280  1.00 10.00      A   
ATOM   2483  HN  LYS A 265       7.156 -11.943 -21.128  1.00 10.00      A   
ATOM   2484  CA  LYS A 265       5.785 -10.609 -22.034  1.00 10.00      A   
ATOM   2485  CB  LYS A 265       5.408 -11.706 -23.032  1.00 10.00      A   
ATOM   2486  CG  LYS A 265       5.590 -11.311 -24.490  1.00 10.00      A   
ATOM   2487  CD  LYS A 265       6.839 -10.458 -24.679  1.00 10.00      A   
ATOM   2488  CE  LYS A 265       7.323 -10.473 -26.120  1.00 10.00      A   
ATOM   2489  NZ  LYS A 265       8.234 -11.619 -26.393  1.00 10.00      A   
ATOM   2490  HZ1 LYS A 265       7.775 -12.517 -26.138  1.00 10.00      A   
ATOM   2491  HZ2 LYS A 265       9.109 -11.524 -25.837  1.00 10.00      A   
ATOM   2492  HZ3 LYS A 265       8.481 -11.645 -27.402  1.00 10.00      A   
ATOM   2493  C   LYS A 265       4.606 -10.287 -21.130  1.00 10.00      A   
ATOM   2494  O   LYS A 265       3.587  -9.780 -21.591  1.00 10.00      A   
ATOM   2495  N   GLU A 266       4.748 -10.574 -19.845  1.00 10.00      A   
ATOM   2496  HN  GLU A 266       5.584 -10.979 -19.532  1.00 10.00      A   
ATOM   2497  CA  GLU A 266       3.678 -10.311 -18.891  1.00 10.00      A   
ATOM   2498  CB  GLU A 266       3.625 -11.391 -17.811  1.00 10.00      A   
ATOM   2499  CG  GLU A 266       3.175 -12.752 -18.318  1.00 10.00      A   
ATOM   2500  CD  GLU A 266       1.693 -12.812 -18.660  1.00 10.00      A   
ATOM   2501  OE1 GLU A 266       1.148 -11.819 -19.193  1.00 10.00      A   
ATOM   2502  OE2 GLU A 266       1.067 -13.863 -18.411  1.00 10.00      A   
ATOM   2503  C   GLU A 266       3.788  -8.925 -18.266  1.00 10.00      A   
ATOM   2504  O   GLU A 266       2.912  -8.515 -17.507  1.00 10.00      A   
ATOM   2505  N   LEU A 267       4.853  -8.205 -18.599  1.00 10.00      A   
ATOM   2506  HN  LEU A 267       5.513  -8.586 -19.210  1.00 10.00      A   
ATOM   2507  CA  LEU A 267       5.071  -6.862 -18.061  1.00 10.00      A   
ATOM   2508  CB  LEU A 267       6.399  -6.282 -18.556  1.00 10.00      A   
ATOM   2509  CG  LEU A 267       7.668  -6.802 -17.876  1.00 10.00      A   
ATOM   2510  CD1 LEU A 267       8.907  -6.197 -18.520  1.00 10.00      A   
ATOM   2511  CD2 LEU A 267       7.638  -6.498 -16.388  1.00 10.00      A   
ATOM   2512  C   LEU A 267       3.923  -5.916 -18.407  1.00 10.00      A   
ATOM   2513  O   LEU A 267       3.675  -5.630 -19.574  1.00 10.00      A   
ATOM   2514  N   ARG A 268       3.217  -5.454 -17.379  1.00 10.00      A   
ATOM   2515  HN  ARG A 268       3.461  -5.743 -16.469  1.00 10.00      A   
ATOM   2516  CA  ARG A 268       2.094  -4.537 -17.555  1.00 10.00      A   
ATOM   2517  CB  ARG A 268       0.797  -5.164 -17.035  1.00 10.00      A   
ATOM   2518  CG  ARG A 268       0.453  -6.525 -17.609  1.00 10.00      A   
ATOM   2519  CD  ARG A 268       0.245  -6.467 -19.115  1.00 10.00      A   
ATOM   2520  NE  ARG A 268      -0.754  -7.441 -19.565  1.00 10.00      A   
ATOM   2521  HE  ARG A 268      -1.614  -7.085 -19.885  1.00 10.00      A   
ATOM   2522  CZ  ARG A 268      -0.569  -8.765 -19.567  1.00 10.00      A   
ATOM   2523  NH1 ARG A 268       0.578  -9.274 -19.138  1.00 10.00      A   
ATOM   2524 HH11 ARG A 268       0.732 -10.319 -19.137  1.00 10.00      A   
ATOM   2525 HH12 ARG A 268       1.339  -8.643 -18.801  1.00 10.00      A   
ATOM   2526  NH2 ARG A 268      -1.537  -9.572 -19.983  1.00 10.00      A   
ATOM   2527 HH21 ARG A 268      -2.444  -9.174 -20.314  1.00 10.00      A   
ATOM   2528 HH22 ARG A 268      -1.398 -10.608 -19.984  1.00 10.00      A   
ATOM   2529  C   ARG A 268       2.336  -3.247 -16.783  1.00 10.00      A   
ATOM   2530  O   ARG A 268       1.781  -2.197 -17.110  1.00 10.00      A   
ATOM   2531  N   CYS A 269       3.168  -3.328 -15.757  1.00 10.00      A   
ATOM   2532  HN  CYS A 269       3.611  -4.181 -15.559  1.00 10.00      A   
ATOM   2533  CA  CYS A 269       3.458  -2.173 -14.927  1.00 10.00      A   
ATOM   2534  CB  CYS A 269       2.779  -2.340 -13.566  1.00 10.00      A   
ATOM   2535  SG  CYS A 269       2.518  -0.803 -12.655  1.00 10.00      A   
ATOM   2536  HG  CYS A 269       1.273  -0.813 -12.194  1.00 10.00      A   
ATOM   2537  C   CYS A 269       4.959  -1.989 -14.741  1.00 10.00      A   
ATOM   2538  O   CYS A 269       5.660  -2.907 -14.311  1.00 10.00      A   
ATOM   2539  N   LEU A 270       5.448  -0.804 -15.079  1.00 10.00      A   
ATOM   2540  HN  LEU A 270       4.838  -0.120 -15.434  1.00 10.00      A   
ATOM   2541  CA  LEU A 270       6.861  -0.485 -14.937  1.00 10.00      A   
ATOM   2542  CB  LEU A 270       7.520  -0.260 -16.304  1.00 10.00      A   
ATOM   2543  CG  LEU A 270       7.810  -1.513 -17.138  1.00 10.00      A   
ATOM   2544  CD1 LEU A 270       8.592  -1.154 -18.391  1.00 10.00      A   
ATOM   2545  CD2 LEU A 270       8.561  -2.548 -16.316  1.00 10.00      A   
ATOM   2546  C   LEU A 270       7.038   0.746 -14.055  1.00 10.00      A   
ATOM   2547  O   LEU A 270       6.428   1.791 -14.294  1.00 10.00      A   
ATOM   2548  N   SER A 271       7.867   0.623 -13.034  1.00 10.00      A   
ATOM   2549  HN  SER A 271       8.331  -0.232 -12.887  1.00 10.00      A   
ATOM   2550  CA  SER A 271       8.104   1.727 -12.121  1.00 10.00      A   
ATOM   2551  CB  SER A 271       7.282   1.521 -10.848  1.00 10.00      A   
ATOM   2552  OG  SER A 271       5.968   1.077 -11.153  1.00 10.00      A   
ATOM   2553  HG  SER A 271       5.486   1.782 -11.601  1.00 10.00      A   
ATOM   2554  C   SER A 271       9.586   1.855 -11.784  1.00 10.00      A   
ATOM   2555  O   SER A 271      10.399   1.026 -12.206  1.00 10.00      A   
ATOM   2556  N   GLY A 272       9.932   2.901 -11.042  1.00 10.00      A   
ATOM   2557  HN  GLY A 272       9.247   3.543 -10.764  1.00 10.00      A   
ATOM   2558  CA  GLY A 272      11.312   3.116 -10.657  1.00 10.00      A   
ATOM   2559  C   GLY A 272      11.998   4.111 -11.564  1.00 10.00      A   
ATOM   2560  O   GLY A 272      11.645   5.290 -11.575  1.00 10.00      A   
ATOM   2561  N   PHE A 273      12.973   3.626 -12.326  1.00 10.00      A   
ATOM   2562  HN  PHE A 273      13.194   2.672 -12.258  1.00 10.00      A   
ATOM   2563  CA  PHE A 273      13.724   4.451 -13.265  1.00 10.00      A   
ATOM   2564  CB  PHE A 273      12.816   4.989 -14.381  1.00 10.00      A   
ATOM   2565  CG  PHE A 273      12.160   3.909 -15.197  1.00 10.00      A   
ATOM   2566  CD1 PHE A 273      10.862   3.511 -14.927  1.00 10.00      A   
ATOM   2567  CD2 PHE A 273      12.845   3.288 -16.226  1.00 10.00      A   
ATOM   2568  CE1 PHE A 273      10.257   2.513 -15.667  1.00 10.00      A   
ATOM   2569  CE2 PHE A 273      12.246   2.290 -16.973  1.00 10.00      A   
ATOM   2570  CZ  PHE A 273      10.950   1.901 -16.693  1.00 10.00      A   
ATOM   2571  C   PHE A 273      14.478   5.579 -12.563  1.00 10.00      A   
ATOM   2572  O   PHE A 273      14.580   6.691 -13.085  1.00 10.00      A   
ATOM   2573  N   TRP A 274      15.011   5.285 -11.381  1.00 10.00      A   
ATOM   2574  HN  TRP A 274      14.894   4.382 -11.012  1.00 10.00      A   
ATOM   2575  CA  TRP A 274      15.767   6.274 -10.623  1.00 10.00      A   
ATOM   2576  CB  TRP A 274      16.130   5.735  -9.238  1.00 10.00      A   
ATOM   2577  CG  TRP A 274      15.074   5.965  -8.201  1.00 10.00      A   
ATOM   2578  CD1 TRP A 274      14.803   7.135  -7.553  1.00 10.00      A   
ATOM   2579  CD2 TRP A 274      14.156   4.997  -7.685  1.00 10.00      A   
ATOM   2580  NE1 TRP A 274      13.771   6.955  -6.666  1.00 10.00      A   
ATOM   2581  HE1 TRP A 274      13.390   7.649  -6.083  1.00 10.00      A   
ATOM   2582  CE2 TRP A 274      13.354   5.652  -6.730  1.00 10.00      A   
ATOM   2583  CE3 TRP A 274      13.932   3.644  -7.939  1.00 10.00      A   
ATOM   2584  CZ2 TRP A 274      12.347   4.997  -6.027  1.00 10.00      A   
ATOM   2585  CZ3 TRP A 274      12.929   2.995  -7.242  1.00 10.00      A   
ATOM   2586  CH2 TRP A 274      12.149   3.672  -6.299  1.00 10.00      A   
ATOM   2587  C   TRP A 274      17.032   6.658 -11.381  1.00 10.00      A   
ATOM   2588  O   TRP A 274      17.897   5.813 -11.616  1.00 10.00      A   
ATOM   2589  N   ASP A 275      17.112   7.926 -11.784  1.00 10.00      A   
ATOM   2590  HN  ASP A 275      16.364   8.530 -11.590  1.00 10.00      A   
ATOM   2591  CA  ASP A 275      18.268   8.437 -12.530  1.00 10.00      A   
ATOM   2592  CB  ASP A 275      19.573   8.248 -11.748  1.00 10.00      A   
ATOM   2593  CG  ASP A 275      19.933   9.451 -10.904  1.00 10.00      A   
ATOM   2594  OD1 ASP A 275      20.041  10.564 -11.463  1.00 10.00      A   
ATOM   2595  OD2 ASP A 275      20.121   9.293  -9.678  1.00 10.00      A   
ATOM   2596  C   ASP A 275      18.359   7.767 -13.895  1.00 10.00      A   
ATOM   2597  O   ASP A 275      19.446   7.419 -14.366  1.00 10.00      A   
ATOM   2598  N   ALA A 276      17.197   7.585 -14.513  1.00 10.00      A   
ATOM   2599  HN  ALA A 276      16.376   7.882 -14.070  1.00 10.00      A   
ATOM   2600  CA  ALA A 276      17.097   6.950 -15.819  1.00 10.00      A   
ATOM   2601  CB  ALA A 276      15.643   6.858 -16.248  1.00 10.00      A   
ATOM   2602  C   ALA A 276      17.911   7.674 -16.883  1.00 10.00      A   
ATOM   2603  O   ALA A 276      17.667   8.845 -17.184  1.00 10.00      A   
ATOM   2604  N   VAL A 277      18.885   6.969 -17.435  1.00 10.00      A   
ATOM   2605  HN  VAL A 277      19.046   6.053 -17.117  1.00 10.00      A   
ATOM   2606  CA  VAL A 277      19.730   7.515 -18.488  1.00 10.00      A   
ATOM   2607  CB  VAL A 277      21.089   6.778 -18.559  1.00 10.00      A   
ATOM   2608  CG1 VAL A 277      21.952   7.326 -19.687  1.00 10.00      A   
ATOM   2609  CG2 VAL A 277      21.823   6.879 -17.229  1.00 10.00      A   
ATOM   2610  C   VAL A 277      19.011   7.393 -19.833  1.00 10.00      A   
ATOM   2611  O   VAL A 277      18.572   6.302 -20.205  1.00 10.00      A   
ATOM   2612  N   PRO A 278      18.875   8.511 -20.569  1.00 10.00      A   
ATOM   2613  CA  PRO A 278      18.193   8.544 -21.872  1.00 10.00      A   
ATOM   2614  CB  PRO A 278      18.498   9.946 -22.401  1.00 10.00      A   
ATOM   2615  CG  PRO A 278      18.711  10.762 -21.173  1.00 10.00      A   
ATOM   2616  CD  PRO A 278      19.365   9.846 -20.176  1.00 10.00      A   
ATOM   2617  C   PRO A 278      18.701   7.484 -22.851  1.00 10.00      A   
ATOM   2618  O   PRO A 278      17.927   6.932 -23.634  1.00 10.00      A   
ATOM   2619  N   ALA A 279      19.992   7.182 -22.786  1.00 10.00      A   
ATOM   2620  HN  ALA A 279      20.556   7.649 -22.132  1.00 10.00      A   
ATOM   2621  CA  ALA A 279      20.597   6.193 -23.670  1.00 10.00      A   
ATOM   2622  CB  ALA A 279      22.114   6.269 -23.595  1.00 10.00      A   
ATOM   2623  C   ALA A 279      20.113   4.773 -23.371  1.00 10.00      A   
ATOM   2624  O   ALA A 279      20.333   3.858 -24.165  1.00 10.00      A   
ATOM   2625  N   TYR A 280      19.458   4.592 -22.230  1.00 10.00      A   
ATOM   2626  HN  TYR A 280      19.310   5.360 -21.634  1.00 10.00      A   
ATOM   2627  CA  TYR A 280      18.952   3.283 -21.838  1.00 10.00      A   
ATOM   2628  CB  TYR A 280      19.551   2.849 -20.503  1.00 10.00      A   
ATOM   2629  CG  TYR A 280      20.953   2.301 -20.624  1.00 10.00      A   
ATOM   2630  CD1 TYR A 280      22.056   3.052 -20.234  1.00 10.00      A   
ATOM   2631  CD2 TYR A 280      21.175   1.031 -21.136  1.00 10.00      A   
ATOM   2632  CE1 TYR A 280      23.339   2.551 -20.352  1.00 10.00      A   
ATOM   2633  CE2 TYR A 280      22.453   0.522 -21.255  1.00 10.00      A   
ATOM   2634  CZ  TYR A 280      23.530   1.283 -20.863  1.00 10.00      A   
ATOM   2635  OH  TYR A 280      24.801   0.775 -20.991  1.00 10.00      A   
ATOM   2636  HH  TYR A 280      25.353   1.091 -20.258  1.00 10.00      A   
ATOM   2637  C   TYR A 280      17.428   3.266 -21.769  1.00 10.00      A   
ATOM   2638  O   TYR A 280      16.828   2.271 -21.364  1.00 10.00      A   
ATOM   2639  N   LEU A 281      16.809   4.366 -22.172  1.00 10.00      A   
ATOM   2640  HN  LEU A 281      17.344   5.127 -22.486  1.00 10.00      A   
ATOM   2641  CA  LEU A 281      15.353   4.473 -22.163  1.00 10.00      A   
ATOM   2642  CB  LEU A 281      14.896   5.928 -22.306  1.00 10.00      A   
ATOM   2643  CG  LEU A 281      15.182   6.852 -21.120  1.00 10.00      A   
ATOM   2644  CD1 LEU A 281      14.659   8.254 -21.400  1.00 10.00      A   
ATOM   2645  CD2 LEU A 281      14.569   6.293 -19.844  1.00 10.00      A   
ATOM   2646  C   LEU A 281      14.683   3.580 -23.221  1.00 10.00      A   
ATOM   2647  O   LEU A 281      13.761   2.829 -22.892  1.00 10.00      A   
ATOM   2648  N   PRO A 282      15.136   3.629 -24.500  1.00 10.00      A   
ATOM   2649  CA  PRO A 282      14.550   2.816 -25.587  1.00 10.00      A   
ATOM   2650  CB  PRO A 282      15.349   3.229 -26.830  1.00 10.00      A   
ATOM   2651  CG  PRO A 282      15.940   4.549 -26.481  1.00 10.00      A   
ATOM   2652  CD  PRO A 282      16.224   4.488 -25.011  1.00 10.00      A   
ATOM   2653  C   PRO A 282      14.666   1.305 -25.371  1.00 10.00      A   
ATOM   2654  O   PRO A 282      14.160   0.518 -26.170  1.00 10.00      A   
ATOM   2655  N   ALA A 283      15.323   0.898 -24.298  1.00 10.00      A   
ATOM   2656  HN  ALA A 283      15.706   1.563 -23.689  1.00 10.00      A   
ATOM   2657  CA  ALA A 283      15.488  -0.520 -24.006  1.00 10.00      A   
ATOM   2658  CB  ALA A 283      16.443  -0.717 -22.839  1.00 10.00      A   
ATOM   2659  C   ALA A 283      14.144  -1.190 -23.722  1.00 10.00      A   
ATOM   2660  O   ALA A 283      13.958  -2.374 -24.002  1.00 10.00      A   
ATOM   2661  N   VAL A 284      13.198  -0.419 -23.196  1.00 10.00      A   
ATOM   2662  HN  VAL A 284      13.391   0.527 -23.027  1.00 10.00      A   
ATOM   2663  CA  VAL A 284      11.877  -0.949 -22.866  1.00 10.00      A   
ATOM   2664  CB  VAL A 284      11.277  -0.270 -21.613  1.00 10.00      A   
ATOM   2665  CG1 VAL A 284      12.198  -0.434 -20.411  1.00 10.00      A   
ATOM   2666  CG2 VAL A 284      10.993   1.204 -21.875  1.00 10.00      A   
ATOM   2667  C   VAL A 284      10.894  -0.818 -24.028  1.00 10.00      A   
ATOM   2668  O   VAL A 284       9.687  -0.981 -23.845  1.00 10.00      A   
ATOM   2669  N   TYR A 285      11.407  -0.549 -25.230  1.00 10.00      A   
ATOM   2670  HN  TYR A 285      12.381  -0.456 -25.325  1.00 10.00      A   
ATOM   2671  CA  TYR A 285      10.553  -0.389 -26.409  1.00 10.00      A   
ATOM   2672  CB  TYR A 285      11.345   0.091 -27.627  1.00 10.00      A   
ATOM   2673  CG  TYR A 285      11.515   1.592 -27.700  1.00 10.00      A   
ATOM   2674  CD1 TYR A 285      10.964   2.426 -26.733  1.00 10.00      A   
ATOM   2675  CD2 TYR A 285      12.230   2.175 -28.736  1.00 10.00      A   
ATOM   2676  CE1 TYR A 285      11.122   3.794 -26.797  1.00 10.00      A   
ATOM   2677  CE2 TYR A 285      12.392   3.543 -28.808  1.00 10.00      A   
ATOM   2678  CZ  TYR A 285      11.837   4.349 -27.837  1.00 10.00      A   
ATOM   2679  OH  TYR A 285      12.001   5.712 -27.905  1.00 10.00      A   
ATOM   2680  HH  TYR A 285      11.922   5.996 -28.824  1.00 10.00      A   
ATOM   2681  C   TYR A 285       9.768  -1.653 -26.745  1.00 10.00      A   
ATOM   2682  O   TYR A 285       8.757  -1.597 -27.441  1.00 10.00      A   
ATOM   2683  N   SER A 286      10.226  -2.784 -26.244  1.00 10.00      A   
ATOM   2684  HN  SER A 286      11.042  -2.772 -25.700  1.00 10.00      A   
ATOM   2685  CA  SER A 286       9.563  -4.054 -26.492  1.00 10.00      A   
ATOM   2686  CB  SER A 286      10.621  -5.148 -26.598  1.00 10.00      A   
ATOM   2687  OG  SER A 286      11.753  -4.814 -25.808  1.00 10.00      A   
ATOM   2688  HG  SER A 286      12.535  -4.772 -26.367  1.00 10.00      A   
ATOM   2689  C   SER A 286       8.568  -4.391 -25.377  1.00 10.00      A   
ATOM   2690  O   SER A 286       8.068  -5.512 -25.295  1.00 10.00      A   
ATOM   2691  N   VAL A 287       8.277  -3.417 -24.519  1.00 10.00      A   
ATOM   2692  HN  VAL A 287       8.695  -2.539 -24.634  1.00 10.00      A   
ATOM   2693  CA  VAL A 287       7.361  -3.634 -23.403  1.00 10.00      A   
ATOM   2694  CB  VAL A 287       8.103  -3.544 -22.051  1.00 10.00      A   
ATOM   2695  CG1 VAL A 287       7.165  -3.860 -20.896  1.00 10.00      A   
ATOM   2696  CG2 VAL A 287       9.308  -4.473 -22.035  1.00 10.00      A   
ATOM   2697  C   VAL A 287       6.201  -2.635 -23.398  1.00 10.00      A   
ATOM   2698  O   VAL A 287       5.066  -2.991 -23.073  1.00 10.00      A   
ATOM   2699  N   CYS A 288       6.482  -1.395 -23.792  1.00 10.00      A   
ATOM   2700  HN  CYS A 288       7.393  -1.186 -24.090  1.00 10.00      A   
ATOM   2701  CA  CYS A 288       5.474  -0.325 -23.796  1.00 10.00      A   
ATOM   2702  CB  CYS A 288       6.073   0.990 -24.299  1.00 10.00      A   
ATOM   2703  SG  CYS A 288       7.650   0.809 -25.161  1.00 10.00      A   
ATOM   2704  HG  CYS A 288       8.606   1.258 -24.357  1.00 10.00      A   
ATOM   2705  C   CYS A 288       4.200  -0.672 -24.572  1.00 10.00      A   
ATOM   2706  O   CYS A 288       3.134  -0.119 -24.294  1.00 10.00      A   
ATOM   2707  N   SER A 289       4.304  -1.601 -25.516  1.00 10.00      A   
ATOM   2708  HN  SER A 289       5.171  -2.028 -25.671  1.00 10.00      A   
ATOM   2709  CA  SER A 289       3.166  -2.009 -26.331  1.00 10.00      A   
ATOM   2710  CB  SER A 289       3.619  -3.056 -27.349  1.00 10.00      A   
ATOM   2711  OG  SER A 289       5.018  -2.977 -27.567  1.00 10.00      A   
ATOM   2712  HG  SER A 289       5.247  -2.081 -27.847  1.00 10.00      A   
ATOM   2713  C   SER A 289       2.010  -2.562 -25.487  1.00 10.00      A   
ATOM   2714  O   SER A 289       0.861  -2.576 -25.935  1.00 10.00      A   
ATOM   2715  N   ARG A 290       2.308  -3.011 -24.270  1.00 10.00      A   
ATOM   2716  HN  ARG A 290       3.238  -2.969 -23.956  1.00 10.00      A   
ATOM   2717  CA  ARG A 290       1.281  -3.566 -23.389  1.00 10.00      A   
ATOM   2718  CB  ARG A 290       1.456  -5.080 -23.265  1.00 10.00      A   
ATOM   2719  CG  ARG A 290       2.781  -5.488 -22.648  1.00 10.00      A   
ATOM   2720  CD  ARG A 290       3.194  -6.880 -23.084  1.00 10.00      A   
ATOM   2721  NE  ARG A 290       4.602  -7.134 -22.792  1.00 10.00      A   
ATOM   2722  HE  ARG A 290       4.818  -7.488 -21.901  1.00 10.00      A   
ATOM   2723  CZ  ARG A 290       5.588  -6.924 -23.663  1.00 10.00      A   
ATOM   2724  NH1 ARG A 290       5.328  -6.450 -24.881  1.00 10.00      A   
ATOM   2725 HH11 ARG A 290       4.345  -6.240 -25.170  1.00 10.00      A   
ATOM   2726 HH12 ARG A 290       6.107  -6.293 -25.561  1.00 10.00      A   
ATOM   2727  NH2 ARG A 290       6.844  -7.170 -23.313  1.00 10.00      A   
ATOM   2728 HH21 ARG A 290       7.066  -7.534 -22.358  1.00 10.00      A   
ATOM   2729 HH22 ARG A 290       7.616  -7.003 -23.995  1.00 10.00      A   
ATOM   2730  C   ARG A 290       1.319  -2.927 -22.003  1.00 10.00      A   
ATOM   2731  O   ARG A 290       0.715  -3.440 -21.058  1.00 10.00      A   
ATOM   2732  N   LEU A 291       2.021  -1.809 -21.888  1.00 10.00      A   
ATOM   2733  HN  LEU A 291       2.465  -1.440 -22.680  1.00 10.00      A   
ATOM   2734  CA  LEU A 291       2.137  -1.107 -20.613  1.00 10.00      A   
ATOM   2735  CB  LEU A 291       3.328  -0.147 -20.617  1.00 10.00      A   
ATOM   2736  CG  LEU A 291       4.704  -0.767 -20.368  1.00 10.00      A   
ATOM   2737  CD1 LEU A 291       5.771   0.316 -20.312  1.00 10.00      A   
ATOM   2738  CD2 LEU A 291       4.701  -1.585 -19.087  1.00 10.00      A   
ATOM   2739  C   LEU A 291       0.861  -0.345 -20.282  1.00 10.00      A   
ATOM   2740  O   LEU A 291       0.501   0.612 -20.968  1.00 10.00      A   
ATOM   2741  N   THR A 292       0.184  -0.783 -19.235  1.00 10.00      A   
ATOM   2742  HN  THR A 292       0.518  -1.564 -18.740  1.00 10.00      A   
ATOM   2743  CA  THR A 292      -1.046  -0.145 -18.800  1.00 10.00      A   
ATOM   2744  CB  THR A 292      -2.031  -1.187 -18.237  1.00 10.00      A   
ATOM   2745  OG1 THR A 292      -1.308  -2.369 -17.866  1.00 10.00      A   
ATOM   2746  HG1 THR A 292      -1.732  -3.143 -18.263  1.00 10.00      A   
ATOM   2747  CG2 THR A 292      -3.082  -1.546 -19.273  1.00 10.00      A   
ATOM   2748  C   THR A 292      -0.748   0.900 -17.730  1.00 10.00      A   
ATOM   2749  O   THR A 292      -1.523   1.836 -17.521  1.00 10.00      A   
ATOM   2750  N   THR A 293       0.383   0.734 -17.057  1.00 10.00      A   
ATOM   2751  HN  THR A 293       0.961  -0.031 -17.270  1.00 10.00      A   
ATOM   2752  CA  THR A 293       0.792   1.656 -16.012  1.00 10.00      A   
ATOM   2753  CB  THR A 293       0.370   1.139 -14.622  1.00 10.00      A   
ATOM   2754  OG1 THR A 293      -1.037   0.858 -14.625  1.00 10.00      A   
ATOM   2755  HG1 THR A 293      -1.373   0.939 -15.521  1.00 10.00      A   
ATOM   2756  CG2 THR A 293       0.680   2.166 -13.546  1.00 10.00      A   
ATOM   2757  C   THR A 293       2.305   1.876 -16.041  1.00 10.00      A   
ATOM   2758  O   THR A 293       3.084   0.919 -16.048  1.00 10.00      A   
ATOM   2759  N   LEU A 294       2.710   3.137 -16.078  1.00 10.00      A   
ATOM   2760  HN  LEU A 294       2.039   3.858 -16.092  1.00 10.00      A   
ATOM   2761  CA  LEU A 294       4.119   3.485 -16.099  1.00 10.00      A   
ATOM   2762  CB  LEU A 294       4.569   3.852 -17.518  1.00 10.00      A   
ATOM   2763  CG  LEU A 294       6.042   4.235 -17.683  1.00 10.00      A   
ATOM   2764  CD1 LEU A 294       6.944   3.035 -17.443  1.00 10.00      A   
ATOM   2765  CD2 LEU A 294       6.285   4.810 -19.063  1.00 10.00      A   
ATOM   2766  C   LEU A 294       4.406   4.636 -15.142  1.00 10.00      A   
ATOM   2767  O   LEU A 294       3.690   5.642 -15.129  1.00 10.00      A   
ATOM   2768  N   ASN A 295       5.445   4.475 -14.337  1.00 10.00      A   
ATOM   2769  HN  ASN A 295       5.968   3.642 -14.391  1.00 10.00      A   
ATOM   2770  CA  ASN A 295       5.841   5.500 -13.380  1.00 10.00      A   
ATOM   2771  CB  ASN A 295       5.864   4.933 -11.953  1.00 10.00      A   
ATOM   2772  CG  ASN A 295       6.066   5.995 -10.880  1.00 10.00      A   
ATOM   2773  OD1 ASN A 295       6.601   7.073 -11.134  1.00 10.00      A   
ATOM   2774  ND2 ASN A 295       5.646   5.692  -9.667  1.00 10.00      A   
ATOM   2775 HD21 ASN A 295       5.230   4.812  -9.524  1.00 10.00      A   
ATOM   2776 HD22 ASN A 295       5.767   6.354  -8.955  1.00 10.00      A   
ATOM   2777  C   ASN A 295       7.214   6.051 -13.744  1.00 10.00      A   
ATOM   2778  O   ASN A 295       8.208   5.324 -13.742  1.00 10.00      A   
ATOM   2779  N   LEU A 296       7.256   7.337 -14.059  1.00 10.00      A   
ATOM   2780  HN  LEU A 296       6.420   7.859 -14.045  1.00 10.00      A   
ATOM   2781  CA  LEU A 296       8.496   8.007 -14.421  1.00 10.00      A   
ATOM   2782  CB  LEU A 296       8.480   8.394 -15.902  1.00 10.00      A   
ATOM   2783  CG  LEU A 296       8.515   7.240 -16.907  1.00 10.00      A   
ATOM   2784  CD1 LEU A 296       8.268   7.757 -18.313  1.00 10.00      A   
ATOM   2785  CD2 LEU A 296       9.846   6.507 -16.841  1.00 10.00      A   
ATOM   2786  C   LEU A 296       8.691   9.252 -13.564  1.00 10.00      A   
ATOM   2787  O   LEU A 296       9.390  10.190 -13.954  1.00 10.00      A   
ATOM   2788  N   SER A 297       8.093   9.241 -12.378  1.00 10.00      A   
ATOM   2789  HN  SER A 297       7.576   8.449 -12.110  1.00 10.00      A   
ATOM   2790  CA  SER A 297       8.182  10.370 -11.460  1.00 10.00      A   
ATOM   2791  CB  SER A 297       7.126  10.235 -10.363  1.00 10.00      A   
ATOM   2792  OG  SER A 297       5.915   9.721 -10.892  1.00 10.00      A   
ATOM   2793  HG  SER A 297       5.986   8.765 -10.982  1.00 10.00      A   
ATOM   2794  C   SER A 297       9.574  10.483 -10.831  1.00 10.00      A   
ATOM   2795  O   SER A 297       9.831  11.382 -10.031  1.00 10.00      A   
ATOM   2796  N   TYR A 298      10.467   9.566 -11.193  1.00 10.00      A   
ATOM   2797  HN  TYR A 298      10.207   8.874 -11.832  1.00 10.00      A   
ATOM   2798  CA  TYR A 298      11.821   9.567 -10.660  1.00 10.00      A   
ATOM   2799  CB  TYR A 298      12.044   8.343  -9.768  1.00 10.00      A   
ATOM   2800  CG  TYR A 298      11.034   8.239  -8.645  1.00 10.00      A   
ATOM   2801  CD1 TYR A 298       9.993   7.321  -8.698  1.00 10.00      A   
ATOM   2802  CD2 TYR A 298      11.109   9.080  -7.541  1.00 10.00      A   
ATOM   2803  CE1 TYR A 298       9.057   7.244  -7.686  1.00 10.00      A   
ATOM   2804  CE2 TYR A 298      10.181   9.006  -6.521  1.00 10.00      A   
ATOM   2805  CZ  TYR A 298       9.156   8.088  -6.600  1.00 10.00      A   
ATOM   2806  OH  TYR A 298       8.221   8.015  -5.592  1.00 10.00      A   
ATOM   2807  HH  TYR A 298       8.122   7.095  -5.313  1.00 10.00      A   
ATOM   2808  C   TYR A 298      12.847   9.618 -11.786  1.00 10.00      A   
ATOM   2809  O   TYR A 298      14.051   9.481 -11.560  1.00 10.00      A   
ATOM   2810  N   ALA A 299      12.361   9.832 -13.003  1.00 10.00      A   
ATOM   2811  HN  ALA A 299      11.395   9.962 -13.117  1.00 10.00      A   
ATOM   2812  CA  ALA A 299      13.226   9.907 -14.171  1.00 10.00      A   
ATOM   2813  CB  ALA A 299      12.640   9.107 -15.326  1.00 10.00      A   
ATOM   2814  C   ALA A 299      13.432  11.358 -14.576  1.00 10.00      A   
ATOM   2815  O   ALA A 299      12.534  11.994 -15.132  1.00 10.00      A   
ATOM   2816  N   THR A 300      14.611  11.882 -14.287  1.00 10.00      A   
ATOM   2817  HN  THR A 300      15.284  11.329 -13.841  1.00 10.00      A   
ATOM   2818  CA  THR A 300      14.935  13.264 -14.608  1.00 10.00      A   
ATOM   2819  CB  THR A 300      16.044  13.792 -13.677  1.00 10.00      A   
ATOM   2820  OG1 THR A 300      16.967  12.729 -13.393  1.00 10.00      A   
ATOM   2821  HG1 THR A 300      17.352  12.416 -14.223  1.00 10.00      A   
ATOM   2822  CG2 THR A 300      15.448  14.288 -12.373  1.00 10.00      A   
ATOM   2823  C   THR A 300      15.372  13.415 -16.068  1.00 10.00      A   
ATOM   2824  O   THR A 300      16.533  13.714 -16.357  1.00 10.00      A   
ATOM   2825  N   VAL A 301      14.438  13.205 -16.984  1.00 10.00      A   
ATOM   2826  HN  VAL A 301      13.526  12.980 -16.698  1.00 10.00      A   
ATOM   2827  CA  VAL A 301      14.727  13.314 -18.408  1.00 10.00      A   
ATOM   2828  CB  VAL A 301      14.399  12.004 -19.159  1.00 10.00      A   
ATOM   2829  CG1 VAL A 301      15.426  10.930 -18.825  1.00 10.00      A   
ATOM   2830  CG2 VAL A 301      12.995  11.521 -18.822  1.00 10.00      A   
ATOM   2831  C   VAL A 301      13.967  14.482 -19.032  1.00 10.00      A   
ATOM   2832  O   VAL A 301      13.198  15.163 -18.352  1.00 10.00      A   
ATOM   2833  N   GLN A 302      14.191  14.716 -20.318  1.00 10.00      A   
ATOM   2834  HN  GLN A 302      14.810  14.137 -20.808  1.00 10.00      A   
ATOM   2835  CA  GLN A 302      13.532  15.807 -21.023  1.00 10.00      A   
ATOM   2836  CB  GLN A 302      14.483  16.460 -22.029  1.00 10.00      A   
ATOM   2837  CG  GLN A 302      15.768  17.009 -21.425  1.00 10.00      A   
ATOM   2838  CD  GLN A 302      15.524  18.057 -20.355  1.00 10.00      A   
ATOM   2839  OE1 GLN A 302      15.375  19.242 -20.651  1.00 10.00      A   
ATOM   2840  NE2 GLN A 302      15.511  17.632 -19.101  1.00 10.00      A   
ATOM   2841 HE21 GLN A 302      15.649  16.677 -18.934  1.00 10.00      A   
ATOM   2842 HE22 GLN A 302      15.374  18.292 -18.388  1.00 10.00      A   
ATOM   2843  C   GLN A 302      12.285  15.316 -21.746  1.00 10.00      A   
ATOM   2844  O   GLN A 302      12.128  14.116 -21.990  1.00 10.00      A   
ATOM   2845  N   SER A 303      11.410  16.250 -22.097  1.00 10.00      A   
ATOM   2846  HN  SER A 303      11.595  17.190 -21.871  1.00 10.00      A   
ATOM   2847  CA  SER A 303      10.176  15.927 -22.795  1.00 10.00      A   
ATOM   2848  CB  SER A 303       9.359  17.198 -23.038  1.00 10.00      A   
ATOM   2849  OG  SER A 303      10.192  18.267 -23.463  1.00 10.00      A   
ATOM   2850  HG  SER A 303       9.975  19.068 -22.945  1.00 10.00      A   
ATOM   2851  C   SER A 303      10.455  15.222 -24.117  1.00 10.00      A   
ATOM   2852  O   SER A 303       9.707  14.338 -24.527  1.00 10.00      A   
ATOM   2853  N   TYR A 304      11.549  15.606 -24.767  1.00 10.00      A   
ATOM   2854  HN  TYR A 304      12.114  16.306 -24.376  1.00 10.00      A   
ATOM   2855  CA  TYR A 304      11.932  15.020 -26.045  1.00 10.00      A   
ATOM   2856  CB  TYR A 304      13.251  15.623 -26.532  1.00 10.00      A   
ATOM   2857  CG  TYR A 304      13.589  15.278 -27.962  1.00 10.00      A   
ATOM   2858  CD1 TYR A 304      12.944  15.909 -29.019  1.00 10.00      A   
ATOM   2859  CD2 TYR A 304      14.554  14.324 -28.256  1.00 10.00      A   
ATOM   2860  CE1 TYR A 304      13.251  15.598 -30.329  1.00 10.00      A   
ATOM   2861  CE2 TYR A 304      14.868  14.008 -29.563  1.00 10.00      A   
ATOM   2862  CZ  TYR A 304      14.213  14.647 -30.596  1.00 10.00      A   
ATOM   2863  OH  TYR A 304      14.525  14.334 -31.902  1.00 10.00      A   
ATOM   2864  HH  TYR A 304      14.441  15.127 -32.451  1.00 10.00      A   
ATOM   2865  C   TYR A 304      12.038  13.496 -25.948  1.00 10.00      A   
ATOM   2866  O   TYR A 304      11.585  12.774 -26.838  1.00 10.00      A   
ATOM   2867  N   ASP A 305      12.618  13.013 -24.854  1.00 10.00      A   
ATOM   2868  HN  ASP A 305      12.940  13.632 -24.165  1.00 10.00      A   
ATOM   2869  CA  ASP A 305      12.772  11.577 -24.651  1.00 10.00      A   
ATOM   2870  CB  ASP A 305      13.932  11.264 -23.705  1.00 10.00      A   
ATOM   2871  CG  ASP A 305      15.274  11.295 -24.413  1.00 10.00      A   
ATOM   2872  OD1 ASP A 305      15.618  10.302 -25.087  1.00 10.00      A   
ATOM   2873  OD2 ASP A 305      15.986  12.315 -24.308  1.00 10.00      A   
ATOM   2874  C   ASP A 305      11.473  10.964 -24.151  1.00 10.00      A   
ATOM   2875  O   ASP A 305      11.124   9.839 -24.512  1.00 10.00      A   
ATOM   2876  N   LEU A 306      10.749  11.720 -23.336  1.00 10.00      A   
ATOM   2877  HN  LEU A 306      11.087  12.609 -23.085  1.00 10.00      A   
ATOM   2878  CA  LEU A 306       9.474  11.263 -22.793  1.00 10.00      A   
ATOM   2879  CB  LEU A 306       8.923  12.261 -21.768  1.00 10.00      A   
ATOM   2880  CG  LEU A 306       9.648  12.317 -20.418  1.00 10.00      A   
ATOM   2881  CD1 LEU A 306       9.174  13.507 -19.596  1.00 10.00      A   
ATOM   2882  CD2 LEU A 306       9.452  11.020 -19.647  1.00 10.00      A   
ATOM   2883  C   LEU A 306       8.452  11.021 -23.905  1.00 10.00      A   
ATOM   2884  O   LEU A 306       7.749  10.010 -23.898  1.00 10.00      A   
ATOM   2885  N   VAL A 307       8.389  11.942 -24.865  1.00 10.00      A   
ATOM   2886  HN  VAL A 307       8.983  12.723 -24.817  1.00 10.00      A   
ATOM   2887  CA  VAL A 307       7.463  11.832 -25.986  1.00 10.00      A   
ATOM   2888  CB  VAL A 307       7.566  13.058 -26.931  1.00 10.00      A   
ATOM   2889  CG1 VAL A 307       6.743  12.850 -28.194  1.00 10.00      A   
ATOM   2890  CG2 VAL A 307       7.124  14.328 -26.218  1.00 10.00      A   
ATOM   2891  C   VAL A 307       7.724  10.550 -26.773  1.00 10.00      A   
ATOM   2892  O   VAL A 307       6.791   9.838 -27.141  1.00 10.00      A   
ATOM   2893  N   LYS A 308       9.001  10.242 -26.997  1.00 10.00      A   
ATOM   2894  HN  LYS A 308       9.701  10.837 -26.651  1.00 10.00      A   
ATOM   2895  CA  LYS A 308       9.386   9.045 -27.741  1.00 10.00      A   
ATOM   2896  CB  LYS A 308      10.905   8.974 -27.919  1.00 10.00      A   
ATOM   2897  CG  LYS A 308      11.487  10.015 -28.865  1.00 10.00      A   
ATOM   2898  CD  LYS A 308      12.995   9.858 -28.994  1.00 10.00      A   
ATOM   2899  CE  LYS A 308      13.703  10.182 -27.689  1.00 10.00      A   
ATOM   2900  NZ  LYS A 308      14.833   9.255 -27.418  1.00 10.00      A   
ATOM   2901  HZ1 LYS A 308      15.293   9.505 -26.513  1.00 10.00      A   
ATOM   2902  HZ2 LYS A 308      15.538   9.314 -28.181  1.00 10.00      A   
ATOM   2903  HZ3 LYS A 308      14.484   8.276 -27.355  1.00 10.00      A   
ATOM   2904  C   LYS A 308       8.893   7.780 -27.050  1.00 10.00      A   
ATOM   2905  O   LYS A 308       8.500   6.814 -27.709  1.00 10.00      A   
ATOM   2906  N   LEU A 309       8.906   7.805 -25.721  1.00 10.00      A   
ATOM   2907  HN  LEU A 309       9.211   8.619 -25.268  1.00 10.00      A   
ATOM   2908  CA  LEU A 309       8.471   6.671 -24.918  1.00 10.00      A   
ATOM   2909  CB  LEU A 309       9.001   6.793 -23.486  1.00 10.00      A   
ATOM   2910  CG  LEU A 309      10.519   6.842 -23.318  1.00 10.00      A   
ATOM   2911  CD1 LEU A 309      10.881   7.285 -21.908  1.00 10.00      A   
ATOM   2912  CD2 LEU A 309      11.138   5.488 -23.626  1.00 10.00      A   
ATOM   2913  C   LEU A 309       6.950   6.574 -24.888  1.00 10.00      A   
ATOM   2914  O   LEU A 309       6.388   5.492 -25.056  1.00 10.00      A   
ATOM   2915  N   LEU A 310       6.285   7.709 -24.685  1.00 10.00      A   
ATOM   2916  HN  LEU A 310       6.790   8.547 -24.569  1.00 10.00      A   
ATOM   2917  CA  LEU A 310       4.826   7.749 -24.617  1.00 10.00      A   
ATOM   2918  CB  LEU A 310       4.334   9.136 -24.197  1.00 10.00      A   
ATOM   2919  CG  LEU A 310       4.796   9.619 -22.819  1.00 10.00      A   
ATOM   2920  CD1 LEU A 310       4.208  10.983 -22.504  1.00 10.00      A   
ATOM   2921  CD2 LEU A 310       4.437   8.610 -21.738  1.00 10.00      A   
ATOM   2922  C   LEU A 310       4.172   7.317 -25.924  1.00 10.00      A   
ATOM   2923  O   LEU A 310       3.108   6.701 -25.917  1.00 10.00      A   
ATOM   2924  N   CYS A 311       4.822   7.608 -27.046  1.00 10.00      A   
ATOM   2925  HN  CYS A 311       5.680   8.084 -26.993  1.00 10.00      A   
ATOM   2926  CA  CYS A 311       4.287   7.242 -28.355  1.00 10.00      A   
ATOM   2927  CB  CYS A 311       4.994   8.026 -29.465  1.00 10.00      A   
ATOM   2928  SG  CYS A 311       4.833   9.822 -29.333  1.00 10.00      A   
ATOM   2929  HG  CYS A 311       5.675  10.237 -28.394  1.00 10.00      A   
ATOM   2930  C   CYS A 311       4.407   5.740 -28.617  1.00 10.00      A   
ATOM   2931  O   CYS A 311       4.220   5.278 -29.741  1.00 10.00      A   
ATOM   2932  N   GLN A 312       4.730   4.980 -27.583  1.00 10.00      A   
ATOM   2933  HN  GLN A 312       4.887   5.401 -26.710  1.00 10.00      A   
ATOM   2934  CA  GLN A 312       4.871   3.542 -27.711  1.00 10.00      A   
ATOM   2935  CB  GLN A 312       6.286   3.119 -27.317  1.00 10.00      A   
ATOM   2936  CG  GLN A 312       7.367   3.601 -28.270  1.00 10.00      A   
ATOM   2937  CD  GLN A 312       7.336   2.866 -29.594  1.00 10.00      A   
ATOM   2938  OE1 GLN A 312       8.025   1.861 -29.779  1.00 10.00      A   
ATOM   2939  NE2 GLN A 312       6.536   3.359 -30.527  1.00 10.00      A   
ATOM   2940 HE21 GLN A 312       6.010   4.161 -30.312  1.00 10.00      A   
ATOM   2941 HE22 GLN A 312       6.494   2.896 -31.392  1.00 10.00      A   
ATOM   2942  C   GLN A 312       3.845   2.806 -26.860  1.00 10.00      A   
ATOM   2943  O   GLN A 312       3.763   1.579 -26.905  1.00 10.00      A   
ATOM   2944  N   CYS A 313       3.056   3.558 -26.100  1.00 10.00      A   
ATOM   2945  HN  CYS A 313       3.156   4.535 -26.123  1.00 10.00      A   
ATOM   2946  CA  CYS A 313       2.041   2.967 -25.233  1.00 10.00      A   
ATOM   2947  CB  CYS A 313       2.189   3.480 -23.798  1.00 10.00      A   
ATOM   2948  SG  CYS A 313       3.704   2.951 -22.968  1.00 10.00      A   
ATOM   2949  HG  CYS A 313       3.756   3.560 -21.791  1.00 10.00      A   
ATOM   2950  C   CYS A 313       0.627   3.235 -25.748  1.00 10.00      A   
ATOM   2951  O   CYS A 313       0.046   4.288 -25.483  1.00 10.00      A   
ATOM   2952  N   PRO A 314       0.056   2.280 -26.496  1.00 10.00      A   
ATOM   2953  CA  PRO A 314      -1.287   2.401 -27.051  1.00 10.00      A   
ATOM   2954  CB  PRO A 314      -1.177   1.555 -28.314  1.00 10.00      A   
ATOM   2955  CG  PRO A 314      -0.240   0.454 -27.940  1.00 10.00      A   
ATOM   2956  CD  PRO A 314       0.686   1.006 -26.883  1.00 10.00      A   
ATOM   2957  C   PRO A 314      -2.354   1.817 -26.123  1.00 10.00      A   
ATOM   2958  O   PRO A 314      -3.541   1.834 -26.443  1.00 10.00      A   
ATOM   2959  N   LYS A 315      -1.930   1.297 -24.978  1.00 10.00      A   
ATOM   2960  HN  LYS A 315      -0.970   1.304 -24.776  1.00 10.00      A   
ATOM   2961  CA  LYS A 315      -2.851   0.710 -24.015  1.00 10.00      A   
ATOM   2962  CB  LYS A 315      -2.710  -0.817 -23.973  1.00 10.00      A   
ATOM   2963  CG  LYS A 315      -3.348  -1.537 -25.151  1.00 10.00      A   
ATOM   2964  CD  LYS A 315      -3.511  -3.023 -24.866  1.00 10.00      A   
ATOM   2965  CE  LYS A 315      -4.311  -3.722 -25.956  1.00 10.00      A   
ATOM   2966  NZ  LYS A 315      -3.518  -3.906 -27.201  1.00 10.00      A   
ATOM   2967  HZ1 LYS A 315      -4.051  -4.479 -27.888  1.00 10.00      A   
ATOM   2968  HZ2 LYS A 315      -2.625  -4.389 -26.985  1.00 10.00      A   
ATOM   2969  HZ3 LYS A 315      -3.302  -2.987 -27.631  1.00 10.00      A   
ATOM   2970  C   LYS A 315      -2.628   1.290 -22.626  1.00 10.00      A   
ATOM   2971  O   LYS A 315      -3.083   0.728 -21.631  1.00 10.00      A   
ATOM   2972  N   LEU A 316      -1.930   2.418 -22.566  1.00 10.00      A   
ATOM   2973  HN  LEU A 316      -1.604   2.822 -23.395  1.00 10.00      A   
ATOM   2974  CA  LEU A 316      -1.644   3.073 -21.299  1.00 10.00      A   
ATOM   2975  CB  LEU A 316      -0.679   4.240 -21.509  1.00 10.00      A   
ATOM   2976  CG  LEU A 316      -0.083   4.865 -20.247  1.00 10.00      A   
ATOM   2977  CD1 LEU A 316       0.848   3.886 -19.545  1.00 10.00      A   
ATOM   2978  CD2 LEU A 316       0.646   6.155 -20.586  1.00 10.00      A   
ATOM   2979  C   LEU A 316      -2.926   3.560 -20.633  1.00 10.00      A   
ATOM   2980  O   LEU A 316      -3.751   4.223 -21.263  1.00 10.00      A   
ATOM   2981  N   GLN A 317      -3.085   3.221 -19.359  1.00 10.00      A   
ATOM   2982  HN  GLN A 317      -2.381   2.697 -18.914  1.00 10.00      A   
ATOM   2983  CA  GLN A 317      -4.267   3.612 -18.599  1.00 10.00      A   
ATOM   2984  CB  GLN A 317      -5.001   2.379 -18.063  1.00 10.00      A   
ATOM   2985  CG  GLN A 317      -5.653   1.523 -19.136  1.00 10.00      A   
ATOM   2986  CD  GLN A 317      -6.341   0.300 -18.567  1.00 10.00      A   
ATOM   2987  OE1 GLN A 317      -5.913  -0.256 -17.554  1.00 10.00      A   
ATOM   2988  NE2 GLN A 317      -7.405  -0.133 -19.218  1.00 10.00      A   
ATOM   2989 HE21 GLN A 317      -7.687   0.359 -20.030  1.00 10.00      A   
ATOM   2990 HE22 GLN A 317      -7.879  -0.919 -18.869  1.00 10.00      A   
ATOM   2991  C   GLN A 317      -3.893   4.532 -17.443  1.00 10.00      A   
ATOM   2992  O   GLN A 317      -4.598   5.498 -17.151  1.00 10.00      A   
ATOM   2993  N   ARG A 318      -2.774   4.237 -16.794  1.00 10.00      A   
ATOM   2994  HN  ARG A 318      -2.240   3.462 -17.081  1.00 10.00      A   
ATOM   2995  CA  ARG A 318      -2.308   5.037 -15.672  1.00 10.00      A   
ATOM   2996  CB  ARG A 318      -2.374   4.225 -14.376  1.00 10.00      A   
ATOM   2997  CG  ARG A 318      -2.107   5.045 -13.123  1.00 10.00      A   
ATOM   2998  CD  ARG A 318      -1.803   4.160 -11.925  1.00 10.00      A   
ATOM   2999  NE  ARG A 318      -2.891   3.226 -11.632  1.00 10.00      A   
ATOM   3000  HE  ARG A 318      -3.094   2.540 -12.312  1.00 10.00      A   
ATOM   3001  CZ  ARG A 318      -3.611   3.249 -10.509  1.00 10.00      A   
ATOM   3002  NH1 ARG A 318      -3.366   4.160  -9.577  1.00 10.00      A   
ATOM   3003 HH11 ARG A 318      -3.929   4.176  -8.698  1.00 10.00      A   
ATOM   3004 HH12 ARG A 318      -2.615   4.869  -9.721  1.00 10.00      A   
ATOM   3005  NH2 ARG A 318      -4.577   2.362 -10.320  1.00 10.00      A   
ATOM   3006 HH21 ARG A 318      -4.779   1.641 -11.049  1.00 10.00      A   
ATOM   3007 HH22 ARG A 318      -5.140   2.378  -9.440  1.00 10.00      A   
ATOM   3008  C   ARG A 318      -0.879   5.508 -15.919  1.00 10.00      A   
ATOM   3009  O   ARG A 318       0.010   4.701 -16.205  1.00 10.00      A   
ATOM   3010  N   LEU A 319      -0.657   6.810 -15.813  1.00 10.00      A   
ATOM   3011  HN  LEU A 319      -1.403   7.412 -15.579  1.00 10.00      A   
ATOM   3012  CA  LEU A 319       0.669   7.366 -16.038  1.00 10.00      A   
ATOM   3013  CB  LEU A 319       0.733   8.054 -17.404  1.00 10.00      A   
ATOM   3014  CG  LEU A 319       2.089   8.642 -17.802  1.00 10.00      A   
ATOM   3015  CD1 LEU A 319       3.114   7.541 -18.022  1.00 10.00      A   
ATOM   3016  CD2 LEU A 319       1.950   9.508 -19.043  1.00 10.00      A   
ATOM   3017  C   LEU A 319       1.070   8.346 -14.944  1.00 10.00      A   
ATOM   3018  O   LEU A 319       0.331   9.282 -14.624  1.00 10.00      A   
ATOM   3019  N   TRP A 320       2.236   8.104 -14.364  1.00 10.00      A   
ATOM   3020  HN  TRP A 320       2.754   7.321 -14.651  1.00 10.00      A   
ATOM   3021  CA  TRP A 320       2.785   8.961 -13.325  1.00 10.00      A   
ATOM   3022  CB  TRP A 320       3.083   8.147 -12.061  1.00 10.00      A   
ATOM   3023  CG  TRP A 320       1.874   7.726 -11.270  1.00 10.00      A   
ATOM   3024  CD1 TRP A 320       0.600   7.552 -11.728  1.00 10.00      A   
ATOM   3025  CD2 TRP A 320       1.837   7.416  -9.870  1.00 10.00      A   
ATOM   3026  NE1 TRP A 320      -0.228   7.160 -10.704  1.00 10.00      A   
ATOM   3027  HE1 TRP A 320      -1.200   6.976 -10.786  1.00 10.00      A   
ATOM   3028  CE2 TRP A 320       0.507   7.069  -9.552  1.00 10.00      A   
ATOM   3029  CE3 TRP A 320       2.799   7.399  -8.853  1.00 10.00      A   
ATOM   3030  CZ2 TRP A 320       0.119   6.708  -8.264  1.00 10.00      A   
ATOM   3031  CZ3 TRP A 320       2.412   7.042  -7.576  1.00 10.00      A   
ATOM   3032  CH2 TRP A 320       1.084   6.701  -7.292  1.00 10.00      A   
ATOM   3033  C   TRP A 320       4.083   9.559 -13.855  1.00 10.00      A   
ATOM   3034  O   TRP A 320       5.088   8.857 -13.971  1.00 10.00      A   
ATOM   3035  N   VAL A 321       4.065  10.841 -14.194  1.00 10.00      A   
ATOM   3036  HN  VAL A 321       3.246  11.367 -14.052  1.00 10.00      A   
ATOM   3037  CA  VAL A 321       5.248  11.493 -14.741  1.00 10.00      A   
ATOM   3038  CB  VAL A 321       5.131  11.736 -16.263  1.00 10.00      A   
ATOM   3039  CG1 VAL A 321       5.373  10.449 -17.036  1.00 10.00      A   
ATOM   3040  CG2 VAL A 321       3.777  12.334 -16.619  1.00 10.00      A   
ATOM   3041  C   VAL A 321       5.555  12.814 -14.052  1.00 10.00      A   
ATOM   3042  O   VAL A 321       4.792  13.289 -13.209  1.00 10.00      A   
ATOM   3043  N   LEU A 322       6.680  13.403 -14.433  1.00 10.00      A   
ATOM   3044  HN  LEU A 322       7.231  12.975 -15.118  1.00 10.00      A   
ATOM   3045  CA  LEU A 322       7.110  14.670 -13.874  1.00 10.00      A   
ATOM   3046  CB  LEU A 322       8.633  14.696 -13.706  1.00 10.00      A   
ATOM   3047  CG  LEU A 322       9.211  13.827 -12.587  1.00 10.00      A   
ATOM   3048  CD1 LEU A 322      10.733  13.837 -12.638  1.00 10.00      A   
ATOM   3049  CD2 LEU A 322       8.711  14.302 -11.231  1.00 10.00      A   
ATOM   3050  C   LEU A 322       6.661  15.827 -14.756  1.00 10.00      A   
ATOM   3051  O   LEU A 322       6.118  15.615 -15.841  1.00 10.00      A   
ATOM   3052  N   ASP A 323       6.913  17.043 -14.290  1.00 10.00      A   
ATOM   3053  HN  ASP A 323       7.359  17.133 -13.418  1.00 10.00      A   
ATOM   3054  CA  ASP A 323       6.545  18.257 -15.010  1.00 10.00      A   
ATOM   3055  CB  ASP A 323       6.666  19.479 -14.090  1.00 10.00      A   
ATOM   3056  CG  ASP A 323       8.087  19.757 -13.638  1.00 10.00      A   
ATOM   3057  OD1 ASP A 323       8.747  18.833 -13.125  1.00 10.00      A   
ATOM   3058  OD2 ASP A 323       8.541  20.912 -13.770  1.00 10.00      A   
ATOM   3059  C   ASP A 323       7.399  18.450 -16.258  1.00 10.00      A   
ATOM   3060  O   ASP A 323       7.112  19.310 -17.090  1.00 10.00      A   
ATOM   3061  N   TYR A 324       8.432  17.627 -16.389  1.00 10.00      A   
ATOM   3062  HN  TYR A 324       8.583  16.951 -15.697  1.00 10.00      A   
ATOM   3063  CA  TYR A 324       9.348  17.687 -17.527  1.00 10.00      A   
ATOM   3064  CB  TYR A 324      10.553  16.772 -17.289  1.00 10.00      A   
ATOM   3065  CG  TYR A 324      11.568  17.317 -16.309  1.00 10.00      A   
ATOM   3066  CD1 TYR A 324      12.025  16.544 -15.247  1.00 10.00      A   
ATOM   3067  CD2 TYR A 324      12.070  18.602 -16.446  1.00 10.00      A   
ATOM   3068  CE1 TYR A 324      12.955  17.040 -14.351  1.00 10.00      A   
ATOM   3069  CE2 TYR A 324      12.998  19.107 -15.556  1.00 10.00      A   
ATOM   3070  CZ  TYR A 324      13.438  18.324 -14.512  1.00 10.00      A   
ATOM   3071  OH  TYR A 324      14.363  18.830 -13.623  1.00 10.00      A   
ATOM   3072  HH  TYR A 324      14.096  19.721 -13.360  1.00 10.00      A   
ATOM   3073  C   TYR A 324       8.658  17.303 -18.837  1.00 10.00      A   
ATOM   3074  O   TYR A 324       9.221  17.474 -19.916  1.00 10.00      A   
ATOM   3075  N   ILE A 325       7.446  16.768 -18.740  1.00 10.00      A   
ATOM   3076  HN  ILE A 325       7.053  16.630 -17.851  1.00 10.00      A   
ATOM   3077  CA  ILE A 325       6.693  16.379 -19.927  1.00 10.00      A   
ATOM   3078  CB  ILE A 325       5.472  15.496 -19.575  1.00 10.00      A   
ATOM   3079  CG1 ILE A 325       4.768  14.992 -20.838  1.00 10.00      A   
ATOM   3080  CG2 ILE A 325       4.499  16.230 -18.662  1.00 10.00      A   
ATOM   3081  CD1 ILE A 325       5.642  14.136 -21.728  1.00 10.00      A   
ATOM   3082  C   ILE A 325       6.261  17.619 -20.717  1.00 10.00      A   
ATOM   3083  O   ILE A 325       6.194  17.592 -21.948  1.00 10.00      A   
ATOM   3084  N   GLU A 326       5.995  18.704 -19.984  1.00 10.00      A   
ATOM   3085  HN  GLU A 326       6.087  18.639 -19.010  1.00 10.00      A   
ATOM   3086  CA  GLU A 326       5.584  19.986 -20.564  1.00 10.00      A   
ATOM   3087  CB  GLU A 326       6.708  20.581 -21.415  1.00 10.00      A   
ATOM   3088  CG  GLU A 326       8.023  20.691 -20.655  1.00 10.00      A   
ATOM   3089  CD  GLU A 326       9.152  21.262 -21.485  1.00 10.00      A   
ATOM   3090  OE1 GLU A 326       9.798  20.497 -22.230  1.00 10.00      A   
ATOM   3091  OE2 GLU A 326       9.407  22.478 -21.386  1.00 10.00      A   
ATOM   3092  C   GLU A 326       4.259  19.898 -21.329  1.00 10.00      A   
ATOM   3093  O   GLU A 326       3.720  18.807 -21.540  1.00 10.00      A   
ATOM   3094  N   ASP A 327       3.725  21.052 -21.724  1.00 10.00      A   
ATOM   3095  HN  ASP A 327       4.191  21.894 -21.510  1.00 10.00      A   
ATOM   3096  CA  ASP A 327       2.456  21.105 -22.458  1.00 10.00      A   
ATOM   3097  CB  ASP A 327       2.028  22.553 -22.730  1.00 10.00      A   
ATOM   3098  CG  ASP A 327       1.734  23.349 -21.475  1.00 10.00      A   
ATOM   3099  OD1 ASP A 327       0.735  23.054 -20.793  1.00 10.00      A   
ATOM   3100  OD2 ASP A 327       2.496  24.291 -21.175  1.00 10.00      A   
ATOM   3101  C   ASP A 327       2.560  20.364 -23.782  1.00 10.00      A   
ATOM   3102  O   ASP A 327       1.636  19.660 -24.195  1.00 10.00      A   
ATOM   3103  N   ALA A 328       3.698  20.532 -24.442  1.00 10.00      A   
ATOM   3104  HN  ALA A 328       4.387  21.111 -24.050  1.00 10.00      A   
ATOM   3105  CA  ALA A 328       3.956  19.899 -25.731  1.00 10.00      A   
ATOM   3106  CB  ALA A 328       5.298  20.356 -26.282  1.00 10.00      A   
ATOM   3107  C   ALA A 328       3.902  18.376 -25.642  1.00 10.00      A   
ATOM   3108  O   ALA A 328       3.360  17.712 -26.526  1.00 10.00      A   
ATOM   3109  N   GLY A 329       4.460  17.828 -24.571  1.00 10.00      A   
ATOM   3110  HN  GLY A 329       4.872  18.404 -23.895  1.00 10.00      A   
ATOM   3111  CA  GLY A 329       4.459  16.389 -24.390  1.00 10.00      A   
ATOM   3112  C   GLY A 329       3.073  15.855 -24.096  1.00 10.00      A   
ATOM   3113  O   GLY A 329       2.666  14.821 -24.634  1.00 10.00      A   
ATOM   3114  N   LEU A 330       2.340  16.573 -23.250  1.00 10.00      A   
ATOM   3115  HN  LEU A 330       2.726  17.389 -22.856  1.00 10.00      A   
ATOM   3116  CA  LEU A 330       0.985  16.181 -22.878  1.00 10.00      A   
ATOM   3117  CB  LEU A 330       0.447  17.087 -21.767  1.00 10.00      A   
ATOM   3118  CG  LEU A 330       1.111  16.939 -20.396  1.00 10.00      A   
ATOM   3119  CD1 LEU A 330       0.580  17.987 -19.431  1.00 10.00      A   
ATOM   3120  CD2 LEU A 330       0.883  15.540 -19.845  1.00 10.00      A   
ATOM   3121  C   LEU A 330       0.052  16.206 -24.089  1.00 10.00      A   
ATOM   3122  O   LEU A 330      -0.837  15.361 -24.220  1.00 10.00      A   
ATOM   3123  N   GLU A 331       0.275  17.172 -24.973  1.00 10.00      A   
ATOM   3124  HN  GLU A 331       1.003  17.809 -24.802  1.00 10.00      A   
ATOM   3125  CA  GLU A 331      -0.527  17.322 -26.181  1.00 10.00      A   
ATOM   3126  CB  GLU A 331      -0.054  18.546 -26.968  1.00 10.00      A   
ATOM   3127  CG  GLU A 331      -1.007  19.000 -28.058  1.00 10.00      A   
ATOM   3128  CD  GLU A 331      -0.538  20.268 -28.742  1.00 10.00      A   
ATOM   3129  OE1 GLU A 331       0.091  20.167 -29.816  1.00 10.00      A   
ATOM   3130  OE2 GLU A 331      -0.798  21.372 -28.211  1.00 10.00      A   
ATOM   3131  C   GLU A 331      -0.428  16.068 -27.050  1.00 10.00      A   
ATOM   3132  O   GLU A 331      -1.437  15.546 -27.530  1.00 10.00      A   
ATOM   3133  N   VAL A 332       0.792  15.583 -27.239  1.00 10.00      A   
ATOM   3134  HN  VAL A 332       1.557  16.047 -26.839  1.00 10.00      A   
ATOM   3135  CA  VAL A 332       1.025  14.385 -28.038  1.00 10.00      A   
ATOM   3136  CB  VAL A 332       2.512  14.239 -28.427  1.00 10.00      A   
ATOM   3137  CG1 VAL A 332       2.710  13.067 -29.379  1.00 10.00      A   
ATOM   3138  CG2 VAL A 332       3.020  15.523 -29.059  1.00 10.00      A   
ATOM   3139  C   VAL A 332       0.556  13.132 -27.292  1.00 10.00      A   
ATOM   3140  O   VAL A 332       0.058  12.182 -27.899  1.00 10.00      A   
ATOM   3141  N   LEU A 333       0.699  13.151 -25.971  1.00 10.00      A   
ATOM   3142  HN  LEU A 333       1.097  13.944 -25.547  1.00 10.00      A   
ATOM   3143  CA  LEU A 333       0.292  12.028 -25.128  1.00 10.00      A   
ATOM   3144  CB  LEU A 333       0.575  12.356 -23.660  1.00 10.00      A   
ATOM   3145  CG  LEU A 333      -0.044  11.428 -22.615  1.00 10.00      A   
ATOM   3146  CD1 LEU A 333       0.600  10.051 -22.663  1.00 10.00      A   
ATOM   3147  CD2 LEU A 333       0.087  12.036 -21.229  1.00 10.00      A   
ATOM   3148  C   LEU A 333      -1.190  11.712 -25.322  1.00 10.00      A   
ATOM   3149  O   LEU A 333      -1.567  10.561 -25.560  1.00 10.00      A   
ATOM   3150  N   ALA A 334      -2.016  12.749 -25.265  1.00 10.00      A   
ATOM   3151  HN  ALA A 334      -1.645  13.645 -25.102  1.00 10.00      A   
ATOM   3152  CA  ALA A 334      -3.457  12.596 -25.432  1.00 10.00      A   
ATOM   3153  CB  ALA A 334      -4.173  13.874 -25.029  1.00 10.00      A   
ATOM   3154  C   ALA A 334      -3.809  12.216 -26.867  1.00 10.00      A   
ATOM   3155  O   ALA A 334      -4.950  11.861 -27.172  1.00 10.00      A   
ATOM   3156  N   SER A 335      -2.823  12.294 -27.748  1.00 10.00      A   
ATOM   3157  HN  SER A 335      -1.935  12.591 -27.450  1.00 10.00      A   
ATOM   3158  CA  SER A 335      -3.020  11.947 -29.144  1.00 10.00      A   
ATOM   3159  CB  SER A 335      -2.342  12.984 -30.043  1.00 10.00      A   
ATOM   3160  OG  SER A 335      -2.779  14.297 -29.706  1.00 10.00      A   
ATOM   3161  HG  SER A 335      -2.237  14.643 -28.980  1.00 10.00      A   
ATOM   3162  C   SER A 335      -2.486  10.537 -29.413  1.00 10.00      A   
ATOM   3163  O   SER A 335      -2.554  10.030 -30.532  1.00 10.00      A   
ATOM   3164  N   THR A 336      -1.966   9.909 -28.366  1.00 10.00      A   
ATOM   3165  HN  THR A 336      -1.950  10.362 -27.496  1.00 10.00      A   
ATOM   3166  CA  THR A 336      -1.430   8.560 -28.468  1.00 10.00      A   
ATOM   3167  CB  THR A 336       0.043   8.502 -28.008  1.00 10.00      A   
ATOM   3168  OG1 THR A 336       0.757   9.630 -28.535  1.00 10.00      A   
ATOM   3169  HG1 THR A 336       0.190  10.412 -28.511  1.00 10.00      A   
ATOM   3170  CG2 THR A 336       0.704   7.218 -28.493  1.00 10.00      A   
ATOM   3171  C   THR A 336      -2.260   7.589 -27.625  1.00 10.00      A   
ATOM   3172  O   THR A 336      -2.782   6.594 -28.132  1.00 10.00      A   
ATOM   3173  N   CYS A 337      -2.388   7.895 -26.339  1.00 10.00      A   
ATOM   3174  HN  CYS A 337      -1.967   8.711 -25.997  1.00 10.00      A   
ATOM   3175  CA  CYS A 337      -3.144   7.058 -25.421  1.00 10.00      A   
ATOM   3176  CB  CYS A 337      -2.478   7.069 -24.039  1.00 10.00      A   
ATOM   3177  SG  CYS A 337      -0.673   6.914 -24.082  1.00 10.00      A   
ATOM   3178  HG  CYS A 337      -0.368   5.830 -24.790  1.00 10.00      A   
ATOM   3179  C   CYS A 337      -4.584   7.547 -25.323  1.00 10.00      A   
ATOM   3180  O   CYS A 337      -4.834   8.721 -25.048  1.00 10.00      A   
ATOM   3181  N   LYS A 338      -5.524   6.648 -25.570  1.00 10.00      A   
ATOM   3182  HN  LYS A 338      -5.263   5.732 -25.806  1.00 10.00      A   
ATOM   3183  CA  LYS A 338      -6.936   6.991 -25.516  1.00 10.00      A   
ATOM   3184  CB  LYS A 338      -7.635   6.603 -26.820  1.00 10.00      A   
ATOM   3185  CG  LYS A 338      -7.129   7.352 -28.042  1.00 10.00      A   
ATOM   3186  CD  LYS A 338      -7.327   8.850 -27.890  1.00 10.00      A   
ATOM   3187  CE  LYS A 338      -6.799   9.597 -29.101  1.00 10.00      A   
ATOM   3188  NZ  LYS A 338      -6.967  11.066 -28.962  1.00 10.00      A   
ATOM   3189  HZ1 LYS A 338      -7.959  11.290 -28.745  1.00 10.00      A   
ATOM   3190  HZ2 LYS A 338      -6.703  11.543 -29.847  1.00 10.00      A   
ATOM   3191  HZ3 LYS A 338      -6.361  11.424 -28.194  1.00 10.00      A   
ATOM   3192  C   LYS A 338      -7.629   6.340 -24.325  1.00 10.00      A   
ATOM   3193  O   LYS A 338      -8.722   6.745 -23.936  1.00 10.00      A   
ATOM   3194  N   ASP A 339      -6.994   5.328 -23.751  1.00 10.00      A   
ATOM   3195  HN  ASP A 339      -6.133   5.037 -24.115  1.00 10.00      A   
ATOM   3196  CA  ASP A 339      -7.558   4.624 -22.600  1.00 10.00      A   
ATOM   3197  CB  ASP A 339      -7.318   3.116 -22.720  1.00 10.00      A   
ATOM   3198  CG  ASP A 339      -8.251   2.294 -21.847  1.00 10.00      A   
ATOM   3199  OD1 ASP A 339      -9.318   2.811 -21.446  1.00 10.00      A   
ATOM   3200  OD2 ASP A 339      -7.929   1.123 -21.570  1.00 10.00      A   
ATOM   3201  C   ASP A 339      -6.972   5.159 -21.295  1.00 10.00      A   
ATOM   3202  O   ASP A 339      -7.183   4.597 -20.218  1.00 10.00      A   
ATOM   3203  N   LEU A 340      -6.226   6.250 -21.407  1.00 10.00      A   
ATOM   3204  HN  LEU A 340      -6.085   6.639 -22.293  1.00 10.00      A   
ATOM   3205  CA  LEU A 340      -5.606   6.884 -20.252  1.00 10.00      A   
ATOM   3206  CB  LEU A 340      -4.658   7.992 -20.715  1.00 10.00      A   
ATOM   3207  CG  LEU A 340      -3.596   8.449 -19.711  1.00 10.00      A   
ATOM   3208  CD1 LEU A 340      -2.682   7.300 -19.315  1.00 10.00      A   
ATOM   3209  CD2 LEU A 340      -2.790   9.609 -20.273  1.00 10.00      A   
ATOM   3210  C   LEU A 340      -6.683   7.441 -19.323  1.00 10.00      A   
ATOM   3211  O   LEU A 340      -7.411   8.372 -19.680  1.00 10.00      A   
ATOM   3212  N   ARG A 341      -6.773   6.873 -18.127  1.00 10.00      A   
ATOM   3213  HN  ARG A 341      -6.131   6.169 -17.882  1.00 10.00      A   
ATOM   3214  CA  ARG A 341      -7.784   7.275 -17.162  1.00 10.00      A   
ATOM   3215  CB  ARG A 341      -8.556   6.048 -16.677  1.00 10.00      A   
ATOM   3216  CG  ARG A 341      -7.667   4.894 -16.248  1.00 10.00      A   
ATOM   3217  CD  ARG A 341      -8.428   3.583 -16.236  1.00 10.00      A   
ATOM   3218  NE  ARG A 341      -8.831   3.163 -17.578  1.00 10.00      A   
ATOM   3219  HE  ARG A 341      -8.372   3.582 -18.344  1.00 10.00      A   
ATOM   3220  CZ  ARG A 341      -9.767   2.248 -17.809  1.00 10.00      A   
ATOM   3221  NH1 ARG A 341     -10.395   1.672 -16.791  1.00 10.00      A   
ATOM   3222 HH11 ARG A 341     -11.130   0.954 -16.967  1.00 10.00      A   
ATOM   3223 HH12 ARG A 341     -10.151   1.931 -15.806  1.00 10.00      A   
ATOM   3224  NH2 ARG A 341     -10.083   1.915 -19.056  1.00 10.00      A   
ATOM   3225 HH21 ARG A 341      -9.589   2.370 -19.870  1.00 10.00      A   
ATOM   3226 HH22 ARG A 341     -10.816   1.199 -19.238  1.00 10.00      A   
ATOM   3227  C   ARG A 341      -7.201   8.044 -15.977  1.00 10.00      A   
ATOM   3228  O   ARG A 341      -7.888   8.875 -15.376  1.00 10.00      A   
ATOM   3229  N   GLU A 342      -5.940   7.773 -15.644  1.00 10.00      A   
ATOM   3230  HN  GLU A 342      -5.429   7.122 -16.170  1.00 10.00      A   
ATOM   3231  CA  GLU A 342      -5.293   8.446 -14.529  1.00 10.00      A   
ATOM   3232  CB  GLU A 342      -5.109   7.502 -13.335  1.00 10.00      A   
ATOM   3233  CG  GLU A 342      -4.575   8.198 -12.090  1.00 10.00      A   
ATOM   3234  CD  GLU A 342      -4.185   7.239 -10.985  1.00 10.00      A   
ATOM   3235  OE1 GLU A 342      -5.085   6.717 -10.300  1.00 10.00      A   
ATOM   3236  OE2 GLU A 342      -2.970   7.027 -10.777  1.00 10.00      A   
ATOM   3237  C   GLU A 342      -3.951   9.035 -14.942  1.00 10.00      A   
ATOM   3238  O   GLU A 342      -3.045   8.314 -15.375  1.00 10.00      A   
ATOM   3239  N   LEU A 343      -3.832  10.345 -14.800  1.00 10.00      A   
ATOM   3240  HN  LEU A 343      -4.594  10.858 -14.442  1.00 10.00      A   
ATOM   3241  CA  LEU A 343      -2.607  11.046 -15.142  1.00 10.00      A   
ATOM   3242  CB  LEU A 343      -2.789  11.906 -16.398  1.00 10.00      A   
ATOM   3243  CG  LEU A 343      -1.555  12.686 -16.866  1.00 10.00      A   
ATOM   3244  CD1 LEU A 343      -0.408  11.739 -17.183  1.00 10.00      A   
ATOM   3245  CD2 LEU A 343      -1.891  13.539 -18.078  1.00 10.00      A   
ATOM   3246  C   LEU A 343      -2.144  11.902 -13.967  1.00 10.00      A   
ATOM   3247  O   LEU A 343      -2.776  12.910 -13.633  1.00 10.00      A   
ATOM   3248  N   ARG A 344      -1.048  11.493 -13.337  1.00 10.00      A   
ATOM   3249  HN  ARG A 344      -0.581  10.684 -13.657  1.00 10.00      A   
ATOM   3250  CA  ARG A 344      -0.501  12.222 -12.199  1.00 10.00      A   
ATOM   3251  CB  ARG A 344      -0.332  11.299 -10.981  1.00 10.00      A   
ATOM   3252  CG  ARG A 344      -1.623  10.616 -10.543  1.00 10.00      A   
ATOM   3253  CD  ARG A 344      -1.503   9.967  -9.172  1.00 10.00      A   
ATOM   3254  NE  ARG A 344      -2.559   8.982  -8.962  1.00 10.00      A   
ATOM   3255  HE  ARG A 344      -2.753   8.370  -9.720  1.00 10.00      A   
ATOM   3256  CZ  ARG A 344      -3.265   8.841  -7.838  1.00 10.00      A   
ATOM   3257  NH1 ARG A 344      -3.028   9.613  -6.778  1.00 10.00      A   
ATOM   3258 HH11 ARG A 344      -3.594   9.482  -5.907  1.00 10.00      A   
ATOM   3259 HH12 ARG A 344      -2.285  10.345  -6.803  1.00 10.00      A   
ATOM   3260  NH2 ARG A 344      -4.235   7.941  -7.784  1.00 10.00      A   
ATOM   3261 HH21 ARG A 344      -4.447   7.346  -8.621  1.00 10.00      A   
ATOM   3262 HH22 ARG A 344      -4.804   7.826  -6.907  1.00 10.00      A   
ATOM   3263  C   ARG A 344       0.822  12.879 -12.580  1.00 10.00      A   
ATOM   3264  O   ARG A 344       1.812  12.196 -12.848  1.00 10.00      A   
ATOM   3265  N   VAL A 345       0.817  14.206 -12.629  1.00 10.00      A   
ATOM   3266  HN  VAL A 345      -0.014  14.688 -12.413  1.00 10.00      A   
ATOM   3267  CA  VAL A 345       2.006  14.971 -12.986  1.00 10.00      A   
ATOM   3268  CB  VAL A 345       1.686  16.058 -14.036  1.00 10.00      A   
ATOM   3269  CG1 VAL A 345       2.950  16.789 -14.467  1.00 10.00      A   
ATOM   3270  CG2 VAL A 345       0.987  15.450 -15.242  1.00 10.00      A   
ATOM   3271  C   VAL A 345       2.600  15.629 -11.748  1.00 10.00      A   
ATOM   3272  O   VAL A 345       1.992  16.521 -11.155  1.00 10.00      A   
ATOM   3273  N   PHE A 346       3.779  15.174 -11.357  1.00 10.00      A   
ATOM   3274  HN  PHE A 346       4.211  14.459 -11.877  1.00 10.00      A   
ATOM   3275  CA  PHE A 346       4.463  15.710 -10.188  1.00 10.00      A   
ATOM   3276  CB  PHE A 346       5.045  14.569  -9.348  1.00 10.00      A   
ATOM   3277  CG  PHE A 346       4.025  13.575  -8.872  1.00 10.00      A   
ATOM   3278  CD1 PHE A 346       3.780  12.416  -9.591  1.00 10.00      A   
ATOM   3279  CD2 PHE A 346       3.316  13.799  -7.703  1.00 10.00      A   
ATOM   3280  CE1 PHE A 346       2.847  11.496  -9.153  1.00 10.00      A   
ATOM   3281  CE2 PHE A 346       2.380  12.882  -7.260  1.00 10.00      A   
ATOM   3282  CZ  PHE A 346       2.145  11.728  -7.985  1.00 10.00      A   
ATOM   3283  C   PHE A 346       5.580  16.655 -10.612  1.00 10.00      A   
ATOM   3284  O   PHE A 346       6.221  16.440 -11.640  1.00 10.00      A   
ATOM   3285  N   PRO A 347       5.829  17.721  -9.831  1.00 10.00      A   
ATOM   3286  CA  PRO A 347       6.877  18.690 -10.140  1.00 10.00      A   
ATOM   3287  CB  PRO A 347       6.442  19.927  -9.354  1.00 10.00      A   
ATOM   3288  CG  PRO A 347       5.721  19.381  -8.168  1.00 10.00      A   
ATOM   3289  CD  PRO A 347       5.109  18.068  -8.592  1.00 10.00      A   
ATOM   3290  C   PRO A 347       8.247  18.215  -9.667  1.00 10.00      A   
ATOM   3291  O   PRO A 347       8.373  17.597  -8.608  1.00 10.00      A   
ATOM   3292  N   SER A 348       9.266  18.492 -10.463  1.00 10.00      A   
ATOM   3293  HN  SER A 348       9.097  18.955 -11.316  1.00 10.00      A   
ATOM   3294  CA  SER A 348      10.628  18.105 -10.121  1.00 10.00      A   
ATOM   3295  CB  SER A 348      11.521  18.179 -11.359  1.00 10.00      A   
ATOM   3296  OG  SER A 348      11.139  19.260 -12.197  1.00 10.00      A   
ATOM   3297  HG  SER A 348      10.297  19.045 -12.638  1.00 10.00      A   
ATOM   3298  C   SER A 348      11.183  18.995  -9.015  1.00 10.00      A   
ATOM   3299  O   SER A 348      11.761  18.511  -8.039  1.00 10.00      A   
ATOM   3300  N   GLU A 349      11.007  20.300  -9.178  1.00 10.00      A   
ATOM   3301  HN  GLU A 349      10.547  20.620  -9.986  1.00 10.00      A   
ATOM   3302  CA  GLU A 349      11.473  21.272  -8.199  1.00 10.00      A   
ATOM   3303  CB  GLU A 349      12.678  22.047  -8.742  1.00 10.00      A   
ATOM   3304  CG  GLU A 349      14.003  21.310  -8.626  1.00 10.00      A   
ATOM   3305  CD  GLU A 349      14.661  21.494  -7.275  1.00 10.00      A   
ATOM   3306  OE1 GLU A 349      15.326  22.532  -7.071  1.00 10.00      A   
ATOM   3307  OE2 GLU A 349      14.526  20.599  -6.415  1.00 10.00      A   
ATOM   3308  C   GLU A 349      10.340  22.229  -7.836  1.00 10.00      A   
ATOM   3309  O   GLU A 349      10.232  23.321  -8.395  1.00 10.00      A   
ATOM   3310  N   PRO A 350       9.473  21.828  -6.894  1.00 10.00      A   
ATOM   3311  CA  PRO A 350       8.334  22.643  -6.469  1.00 10.00      A   
ATOM   3312  CB  PRO A 350       7.486  21.653  -5.673  1.00 10.00      A   
ATOM   3313  CG  PRO A 350       8.470  20.685  -5.120  1.00 10.00      A   
ATOM   3314  CD  PRO A 350       9.536  20.542  -6.168  1.00 10.00      A   
ATOM   3315  C   PRO A 350       8.756  23.811  -5.589  1.00 10.00      A   
ATOM   3316  O   PRO A 350       7.974  24.722  -5.343  1.00 10.00      A   
ATOM   3317  N   PHE A 351      10.003  23.789  -5.135  1.00 10.00      A   
ATOM   3318  HN  PHE A 351      10.588  23.042  -5.384  1.00 10.00      A   
ATOM   3319  CA  PHE A 351      10.524  24.853  -4.281  1.00 10.00      A   
ATOM   3320  CB  PHE A 351      11.683  24.343  -3.426  1.00 10.00      A   
ATOM   3321  CG  PHE A 351      11.362  23.101  -2.646  1.00 10.00      A   
ATOM   3322  CD1 PHE A 351      11.895  21.877  -3.016  1.00 10.00      A   
ATOM   3323  CD2 PHE A 351      10.526  23.155  -1.544  1.00 10.00      A   
ATOM   3324  CE1 PHE A 351      11.601  20.732  -2.302  1.00 10.00      A   
ATOM   3325  CE2 PHE A 351      10.228  22.015  -0.825  1.00 10.00      A   
ATOM   3326  CZ  PHE A 351      10.766  20.802  -1.205  1.00 10.00      A   
ATOM   3327  C   PHE A 351      10.966  26.056  -5.112  1.00 10.00      A   
ATOM   3328  O   PHE A 351      11.407  27.074  -4.576  1.00 10.00      A   
ATOM   3329  N   VAL A 352      10.858  25.923  -6.427  1.00 10.00      A   
ATOM   3330  HN  VAL A 352      10.522  25.082  -6.795  1.00 10.00      A   
ATOM   3331  CA  VAL A 352      11.229  26.992  -7.338  1.00 10.00      A   
ATOM   3332  CB  VAL A 352      11.981  26.445  -8.573  1.00 10.00      A   
ATOM   3333  CG1 VAL A 352      12.476  27.582  -9.457  1.00 10.00      A   
ATOM   3334  CG2 VAL A 352      13.142  25.561  -8.152  1.00 10.00      A   
ATOM   3335  C   VAL A 352       9.977  27.721  -7.811  1.00 10.00      A   
ATOM   3336  O   VAL A 352       9.085  27.111  -8.403  1.00 10.00      A   
ATOM   3337  N   MET A 353       9.906  29.014  -7.539  1.00 10.00      A   
ATOM   3338  HN  MET A 353      10.646  29.446  -7.061  1.00 10.00      A   
ATOM   3339  CA  MET A 353       8.765  29.813  -7.946  1.00 10.00      A   
ATOM   3340  CB  MET A 353       8.813  31.188  -7.277  1.00 10.00      A   
ATOM   3341  CG  MET A 353       7.634  32.078  -7.628  1.00 10.00      A   
ATOM   3342  SD  MET A 353       7.741  33.717  -6.889  1.00 10.00      A   
ATOM   3343  CE  MET A 353       6.149  34.393  -7.366  1.00 10.00      A   
ATOM   3344  C   MET A 353       8.768  29.989  -9.454  1.00 10.00      A   
ATOM   3345  O   MET A 353       7.728  29.889 -10.106  1.00 10.00      A   
ATOM   3346  N   GLU A 354       9.950  30.227  -9.996  1.00 10.00      A   
ATOM   3347  HN  GLU A 354      10.743  30.253  -9.413  1.00 10.00      A   
ATOM   3348  CA  GLU A 354      10.116  30.428 -11.427  1.00 10.00      A   
ATOM   3349  CB  GLU A 354      11.484  31.053 -11.718  1.00 10.00      A   
ATOM   3350  CG  GLU A 354      11.645  32.471 -11.197  1.00 10.00      A   
ATOM   3351  CD  GLU A 354      10.703  33.447 -11.867  1.00 10.00      A   
ATOM   3352  OE1 GLU A 354      11.094  34.042 -12.891  1.00 10.00      A   
ATOM   3353  OE2 GLU A 354       9.568  33.627 -11.374  1.00 10.00      A   
ATOM   3354  C   GLU A 354       9.959  29.115 -12.190  1.00 10.00      A   
ATOM   3355  O   GLU A 354      10.482  28.080 -11.773  1.00 10.00      A   
ATOM   3356  N   PRO A 355       9.216  29.145 -13.307  1.00 10.00      A   
ATOM   3357  CA  PRO A 355       8.982  27.961 -14.144  1.00 10.00      A   
ATOM   3358  CB  PRO A 355       8.124  28.498 -15.298  1.00 10.00      A   
ATOM   3359  CG  PRO A 355       7.514  29.750 -14.770  1.00 10.00      A   
ATOM   3360  CD  PRO A 355       8.531  30.336 -13.835  1.00 10.00      A   
ATOM   3361  C   PRO A 355      10.287  27.379 -14.684  1.00 10.00      A   
ATOM   3362  O   PRO A 355      11.100  28.092 -15.276  1.00 10.00      A   
ATOM   3363  N   ASN A 356      10.477  26.083 -14.481  1.00 10.00      A   
ATOM   3364  HN  ASN A 356       9.784  25.569 -14.012  1.00 10.00      A   
ATOM   3365  CA  ASN A 356      11.683  25.397 -14.936  1.00 10.00      A   
ATOM   3366  CB  ASN A 356      12.121  24.324 -13.932  1.00 10.00      A   
ATOM   3367  CG  ASN A 356      11.014  23.345 -13.595  1.00 10.00      A   
ATOM   3368  OD1 ASN A 356      10.166  23.626 -12.749  1.00 10.00      A   
ATOM   3369  ND2 ASN A 356      11.020  22.186 -14.235  1.00 10.00      A   
ATOM   3370 HD21 ASN A 356      11.732  22.019 -14.886  1.00 10.00      A   
ATOM   3371 HD22 ASN A 356      10.299  21.538 -14.035  1.00 10.00      A   
ATOM   3372  C   ASN A 356      11.488  24.788 -16.317  1.00 10.00      A   
ATOM   3373  O   ASN A 356      12.455  24.514 -17.026  1.00 10.00      A   
ATOM   3374  N   VAL A 357      10.233  24.580 -16.690  1.00 10.00      A   
ATOM   3375  HN  VAL A 357       9.510  24.829 -16.077  1.00 10.00      A   
ATOM   3376  CA  VAL A 357       9.894  24.009 -17.994  1.00 10.00      A   
ATOM   3377  CB  VAL A 357       9.660  22.483 -17.933  1.00 10.00      A   
ATOM   3378  CG1 VAL A 357      10.969  21.731 -17.755  1.00 10.00      A   
ATOM   3379  CG2 VAL A 357       8.676  22.129 -16.829  1.00 10.00      A   
ATOM   3380  C   VAL A 357       8.638  24.664 -18.549  1.00 10.00      A   
ATOM   3381  O   VAL A 357       7.961  25.424 -17.850  1.00 10.00      A   
ATOM   3382  N   ALA A 358       8.315  24.350 -19.794  1.00 10.00      A   
ATOM   3383  HN  ALA A 358       8.881  23.715 -20.293  1.00 10.00      A   
ATOM   3384  CA  ALA A 358       7.139  24.903 -20.443  1.00 10.00      A   
ATOM   3385  CB  ALA A 358       7.333  24.959 -21.950  1.00 10.00      A   
ATOM   3386  C   ALA A 358       5.899  24.094 -20.089  1.00 10.00      A   
ATOM   3387  O   ALA A 358       5.308  23.430 -20.943  1.00 10.00      A   
ATOM   3388  N   LEU A 359       5.532  24.135 -18.815  1.00 10.00      A   
ATOM   3389  HN  LEU A 359       6.071  24.656 -18.182  1.00 10.00      A   
ATOM   3390  CA  LEU A 359       4.358  23.434 -18.325  1.00 10.00      A   
ATOM   3391  CB  LEU A 359       4.750  22.424 -17.243  1.00 10.00      A   
ATOM   3392  CG  LEU A 359       3.628  21.505 -16.758  1.00 10.00      A   
ATOM   3393  CD1 LEU A 359       3.587  20.223 -17.574  1.00 10.00      A   
ATOM   3394  CD2 LEU A 359       3.770  21.206 -15.277  1.00 10.00      A   
ATOM   3395  C   LEU A 359       3.377  24.448 -17.757  1.00 10.00      A   
ATOM   3396  O   LEU A 359       3.526  24.898 -16.615  1.00 10.00      A   
ATOM   3397  N   THR A 360       2.400  24.831 -18.565  1.00 10.00      A   
ATOM   3398  HN  THR A 360       2.347  24.442 -19.471  1.00 10.00      A   
ATOM   3399  CA  THR A 360       1.404  25.807 -18.160  1.00 10.00      A   
ATOM   3400  CB  THR A 360       1.220  26.900 -19.234  1.00 10.00      A   
ATOM   3401  OG1 THR A 360       0.912  26.293 -20.498  1.00 10.00      A   
ATOM   3402  HG1 THR A 360       1.536  25.565 -20.669  1.00 10.00      A   
ATOM   3403  CG2 THR A 360       2.489  27.734 -19.369  1.00 10.00      A   
ATOM   3404  C   THR A 360       0.063  25.143 -17.849  1.00 10.00      A   
ATOM   3405  O   THR A 360      -0.048  24.361 -16.901  1.00 10.00      A   
ATOM   3406  N   GLU A 361      -0.945  25.456 -18.645  1.00 10.00      A   
ATOM   3407  HN  GLU A 361      -0.792  26.087 -19.384  1.00 10.00      A   
ATOM   3408  CA  GLU A 361      -2.271  24.898 -18.455  1.00 10.00      A   
ATOM   3409  CB  GLU A 361      -3.242  25.983 -17.968  1.00 10.00      A   
ATOM   3410  CG  GLU A 361      -3.628  27.021 -19.017  1.00 10.00      A   
ATOM   3411  CD  GLU A 361      -2.484  27.927 -19.436  1.00 10.00      A   
ATOM   3412  OE1 GLU A 361      -2.267  28.092 -20.655  1.00 10.00      A   
ATOM   3413  OE2 GLU A 361      -1.804  28.491 -18.556  1.00 10.00      A   
ATOM   3414  C   GLU A 361      -2.778  24.268 -19.745  1.00 10.00      A   
ATOM   3415  O   GLU A 361      -3.837  23.638 -19.771  1.00 10.00      A   
ATOM   3416  N   GLN A 362      -2.000  24.421 -20.809  1.00 10.00      A   
ATOM   3417  HN  GLN A 362      -1.142  24.887 -20.712  1.00 10.00      A   
ATOM   3418  CA  GLN A 362      -2.372  23.889 -22.108  1.00 10.00      A   
ATOM   3419  CB  GLN A 362      -1.360  24.324 -23.167  1.00 10.00      A   
ATOM   3420  CG  GLN A 362      -1.760  23.978 -24.594  1.00 10.00      A   
ATOM   3421  CD  GLN A 362      -3.035  24.671 -25.029  1.00 10.00      A   
ATOM   3422  OE1 GLN A 362      -3.342  25.785 -24.591  1.00 10.00      A   
ATOM   3423  NE2 GLN A 362      -3.787  24.021 -25.896  1.00 10.00      A   
ATOM   3424 HE21 GLN A 362      -3.482  23.139 -26.204  1.00 10.00      A   
ATOM   3425 HE22 GLN A 362      -4.619  24.442 -26.199  1.00 10.00      A   
ATOM   3426  C   GLN A 362      -2.483  22.369 -22.065  1.00 10.00      A   
ATOM   3427  O   GLN A 362      -3.438  21.794 -22.590  1.00 10.00      A   
ATOM   3428  N   GLY A 363      -1.508  21.733 -21.423  1.00 10.00      A   
ATOM   3429  HN  GLY A 363      -0.766  22.262 -21.031  1.00 10.00      A   
ATOM   3430  CA  GLY A 363      -1.494  20.286 -21.311  1.00 10.00      A   
ATOM   3431  C   GLY A 363      -2.779  19.721 -20.734  1.00 10.00      A   
ATOM   3432  O   GLY A 363      -3.291  18.713 -21.221  1.00 10.00      A   
ATOM   3433  N   LEU A 364      -3.307  20.378 -19.706  1.00 10.00      A   
ATOM   3434  HN  LEU A 364      -2.861  21.187 -19.377  1.00 10.00      A   
ATOM   3435  CA  LEU A 364      -4.539  19.933 -19.063  1.00 10.00      A   
ATOM   3436  CB  LEU A 364      -4.888  20.824 -17.870  1.00 10.00      A   
ATOM   3437  CG  LEU A 364      -4.414  20.347 -16.496  1.00 10.00      A   
ATOM   3438  CD1 LEU A 364      -5.092  21.148 -15.398  1.00 10.00      A   
ATOM   3439  CD2 LEU A 364      -4.679  18.860 -16.315  1.00 10.00      A   
ATOM   3440  C   LEU A 364      -5.698  19.910 -20.049  1.00 10.00      A   
ATOM   3441  O   LEU A 364      -6.504  18.980 -20.049  1.00 10.00      A   
ATOM   3442  N   VAL A 365      -5.767  20.930 -20.893  1.00 10.00      A   
ATOM   3443  HN  VAL A 365      -5.081  21.631 -20.853  1.00 10.00      A   
ATOM   3444  CA  VAL A 365      -6.831  21.035 -21.886  1.00 10.00      A   
ATOM   3445  CB  VAL A 365      -6.864  22.435 -22.530  1.00 10.00      A   
ATOM   3446  CG1 VAL A 365      -8.104  22.599 -23.395  1.00 10.00      A   
ATOM   3447  CG2 VAL A 365      -6.811  23.518 -21.463  1.00 10.00      A   
ATOM   3448  C   VAL A 365      -6.665  19.982 -22.981  1.00 10.00      A   
ATOM   3449  O   VAL A 365      -7.625  19.318 -23.373  1.00 10.00      A   
ATOM   3450  N   SER A 366      -5.442  19.827 -23.465  1.00 10.00      A   
ATOM   3451  HN  SER A 366      -4.711  20.385 -23.117  1.00 10.00      A   
ATOM   3452  CA  SER A 366      -5.152  18.864 -24.514  1.00 10.00      A   
ATOM   3453  CB  SER A 366      -3.716  19.041 -24.999  1.00 10.00      A   
ATOM   3454  OG  SER A 366      -3.431  20.413 -25.210  1.00 10.00      A   
ATOM   3455  HG  SER A 366      -3.640  20.647 -26.122  1.00 10.00      A   
ATOM   3456  C   SER A 366      -5.397  17.423 -24.065  1.00 10.00      A   
ATOM   3457  O   SER A 366      -5.942  16.616 -24.822  1.00 10.00      A   
ATOM   3458  N   VAL A 367      -5.013  17.107 -22.831  1.00 10.00      A   
ATOM   3459  HN  VAL A 367      -4.604  17.798 -22.264  1.00 10.00      A   
ATOM   3460  CA  VAL A 367      -5.182  15.755 -22.301  1.00 10.00      A   
ATOM   3461  CB  VAL A 367      -4.328  15.497 -21.040  1.00 10.00      A   
ATOM   3462  CG1 VAL A 367      -4.593  14.108 -20.480  1.00 10.00      A   
ATOM   3463  CG2 VAL A 367      -2.854  15.649 -21.364  1.00 10.00      A   
ATOM   3464  C   VAL A 367      -6.649  15.414 -22.034  1.00 10.00      A   
ATOM   3465  O   VAL A 367      -7.088  14.300 -22.329  1.00 10.00      A   
ATOM   3466  N   SER A 368      -7.409  16.367 -21.505  1.00 10.00      A   
ATOM   3467  HN  SER A 368      -7.020  17.249 -21.314  1.00 10.00      A   
ATOM   3468  CA  SER A 368      -8.817  16.128 -21.211  1.00 10.00      A   
ATOM   3469  CB  SER A 368      -9.412  17.283 -20.407  1.00 10.00      A   
ATOM   3470  OG  SER A 368      -8.973  18.531 -20.910  1.00 10.00      A   
ATOM   3471  HG  SER A 368      -8.160  18.795 -20.457  1.00 10.00      A   
ATOM   3472  C   SER A 368      -9.621  15.868 -22.488  1.00 10.00      A   
ATOM   3473  O   SER A 368     -10.530  15.033 -22.503  1.00 10.00      A   
ATOM   3474  N   MET A 369      -9.272  16.579 -23.555  1.00 10.00      A   
ATOM   3475  HN  MET A 369      -8.551  17.239 -23.470  1.00 10.00      A   
ATOM   3476  CA  MET A 369      -9.941  16.422 -24.842  1.00 10.00      A   
ATOM   3477  CB  MET A 369      -9.608  17.601 -25.765  1.00 10.00      A   
ATOM   3478  CG  MET A 369     -10.274  18.917 -25.401  1.00 10.00      A   
ATOM   3479  SD  MET A 369      -9.824  20.247 -26.538  1.00 10.00      A   
ATOM   3480  CE  MET A 369     -10.755  21.614 -25.851  1.00 10.00      A   
ATOM   3481  C   MET A 369      -9.495  15.131 -25.521  1.00 10.00      A   
ATOM   3482  O   MET A 369     -10.303  14.407 -26.106  1.00 10.00      A   
ATOM   3483  N   GLY A 370      -8.201  14.849 -25.432  1.00 10.00      A   
ATOM   3484  HN  GLY A 370      -7.610  15.462 -24.941  1.00 10.00      A   
ATOM   3485  CA  GLY A 370      -7.644  13.664 -26.056  1.00 10.00      A   
ATOM   3486  C   GLY A 370      -8.036  12.363 -25.382  1.00 10.00      A   
ATOM   3487  O   GLY A 370      -8.344  11.383 -26.060  1.00 10.00      A   
ATOM   3488  N   CYS A 371      -8.030  12.350 -24.057  1.00 10.00      A   
ATOM   3489  HN  CYS A 371      -7.802  13.171 -23.569  1.00 10.00      A   
ATOM   3490  CA  CYS A 371      -8.366  11.148 -23.306  1.00 10.00      A   
ATOM   3491  CB  CYS A 371      -7.380  10.937 -22.154  1.00 10.00      A   
ATOM   3492  SG  CYS A 371      -5.646  11.197 -22.601  1.00 10.00      A   
ATOM   3493  HG  CYS A 371      -5.418  12.503 -22.619  1.00 10.00      A   
ATOM   3494  C   CYS A 371      -9.797  11.195 -22.776  1.00 10.00      A   
ATOM   3495  O   CYS A 371     -10.091  11.907 -21.814  1.00 10.00      A   
ATOM   3496  N   PRO A 372     -10.707  10.426 -23.398  1.00 10.00      A   
ATOM   3497  CA  PRO A 372     -12.111  10.362 -22.989  1.00 10.00      A   
ATOM   3498  CB  PRO A 372     -12.818   9.737 -24.203  1.00 10.00      A   
ATOM   3499  CG  PRO A 372     -11.775   9.607 -25.265  1.00 10.00      A   
ATOM   3500  CD  PRO A 372     -10.454   9.571 -24.560  1.00 10.00      A   
ATOM   3501  C   PRO A 372     -12.304   9.480 -21.758  1.00 10.00      A   
ATOM   3502  O   PRO A 372     -13.347   9.521 -21.103  1.00 10.00      A   
ATOM   3503  N   LYS A 373     -11.287   8.694 -21.442  1.00 10.00      A   
ATOM   3504  HN  LYS A 373     -10.483   8.708 -22.000  1.00 10.00      A   
ATOM   3505  CA  LYS A 373     -11.337   7.801 -20.295  1.00 10.00      A   
ATOM   3506  CB  LYS A 373     -10.522   6.544 -20.587  1.00 10.00      A   
ATOM   3507  CG  LYS A 373     -11.132   5.636 -21.637  1.00 10.00      A   
ATOM   3508  CD  LYS A 373     -12.141   4.688 -21.015  1.00 10.00      A   
ATOM   3509  CE  LYS A 373     -12.708   3.730 -22.048  1.00 10.00      A   
ATOM   3510  NZ  LYS A 373     -11.650   2.930 -22.717  1.00 10.00      A   
ATOM   3511  HZ1 LYS A 373     -11.990   1.965 -22.882  1.00 10.00      A   
ATOM   3512  HZ2 LYS A 373     -10.789   2.888 -22.121  1.00 10.00      A   
ATOM   3513  HZ3 LYS A 373     -11.399   3.357 -23.632  1.00 10.00      A   
ATOM   3514  C   LYS A 373     -10.789   8.479 -19.046  1.00 10.00      A   
ATOM   3515  O   LYS A 373     -10.827   7.910 -17.957  1.00 10.00      A   
ATOM   3516  N   LEU A 374     -10.286   9.690 -19.216  1.00 10.00      A   
ATOM   3517  HN  LEU A 374     -10.308  10.089 -20.108  1.00 10.00      A   
ATOM   3518  CA  LEU A 374      -9.708  10.449 -18.119  1.00 10.00      A   
ATOM   3519  CB  LEU A 374      -9.137  11.764 -18.653  1.00 10.00      A   
ATOM   3520  CG  LEU A 374      -7.739  12.161 -18.175  1.00 10.00      A   
ATOM   3521  CD1 LEU A 374      -7.464  13.620 -18.503  1.00 10.00      A   
ATOM   3522  CD2 LEU A 374      -7.580  11.909 -16.684  1.00 10.00      A   
ATOM   3523  C   LEU A 374     -10.742  10.743 -17.034  1.00 10.00      A   
ATOM   3524  O   LEU A 374     -11.805  11.299 -17.315  1.00 10.00      A   
ATOM   3525  N   GLU A 375     -10.430  10.358 -15.803  1.00 10.00      A   
ATOM   3526  HN  GLU A 375      -9.578   9.894 -15.650  1.00 10.00      A   
ATOM   3527  CA  GLU A 375     -11.327  10.601 -14.675  1.00 10.00      A   
ATOM   3528  CB  GLU A 375     -12.250   9.410 -14.417  1.00 10.00      A   
ATOM   3529  CG  GLU A 375     -11.543   8.179 -13.884  1.00 10.00      A   
ATOM   3530  CD  GLU A 375     -12.516   7.106 -13.464  1.00 10.00      A   
ATOM   3531  OE1 GLU A 375     -13.217   7.290 -12.445  1.00 10.00      A   
ATOM   3532  OE2 GLU A 375     -12.592   6.073 -14.155  1.00 10.00      A   
ATOM   3533  C   GLU A 375     -10.556  10.966 -13.410  1.00 10.00      A   
ATOM   3534  O   GLU A 375     -11.127  11.506 -12.466  1.00 10.00      A   
ATOM   3535  N   SER A 376      -9.265  10.667 -13.393  1.00 10.00      A   
ATOM   3536  HN  SER A 376      -8.861  10.232 -14.171  1.00 10.00      A   
ATOM   3537  CA  SER A 376      -8.429  10.971 -12.242  1.00 10.00      A   
ATOM   3538  CB  SER A 376      -7.930   9.677 -11.600  1.00 10.00      A   
ATOM   3539  OG  SER A 376      -8.993   8.762 -11.394  1.00 10.00      A   
ATOM   3540  HG  SER A 376      -8.833   8.267 -10.578  1.00 10.00      A   
ATOM   3541  C   SER A 376      -7.247  11.838 -12.667  1.00 10.00      A   
ATOM   3542  O   SER A 376      -6.299  11.351 -13.290  1.00 10.00      A   
ATOM   3543  N   VAL A 377      -7.311  13.120 -12.335  1.00 10.00      A   
ATOM   3544  HN  VAL A 377      -8.099  13.450 -11.843  1.00 10.00      A   
ATOM   3545  CA  VAL A 377      -6.257  14.058 -12.696  1.00 10.00      A   
ATOM   3546  CB  VAL A 377      -6.823  15.240 -13.520  1.00 10.00      A   
ATOM   3547  CG1 VAL A 377      -5.765  16.305 -13.768  1.00 10.00      A   
ATOM   3548  CG2 VAL A 377      -7.392  14.751 -14.837  1.00 10.00      A   
ATOM   3549  C   VAL A 377      -5.526  14.615 -11.481  1.00 10.00      A   
ATOM   3550  O   VAL A 377      -6.143  15.034 -10.505  1.00 10.00      A   
ATOM   3551  N   LEU A 378      -4.204  14.580 -11.557  1.00 10.00      A   
ATOM   3552  HN  LEU A 378      -3.790  14.163 -12.345  1.00 10.00      A   
ATOM   3553  CA  LEU A 378      -3.336  15.135 -10.532  1.00 10.00      A   
ATOM   3554  CB  LEU A 378      -2.593  14.026  -9.783  1.00 10.00      A   
ATOM   3555  CG  LEU A 378      -1.813  14.451  -8.535  1.00 10.00      A   
ATOM   3556  CD1 LEU A 378      -1.838  13.344  -7.494  1.00 10.00      A   
ATOM   3557  CD2 LEU A 378      -0.378  14.802  -8.894  1.00 10.00      A   
ATOM   3558  C   LEU A 378      -2.358  16.044 -11.265  1.00 10.00      A   
ATOM   3559  O   LEU A 378      -1.544  15.568 -12.064  1.00 10.00      A   
ATOM   3560  N   TYR A 379      -2.451  17.345 -11.029  1.00 10.00      A   
ATOM   3561  HN  TYR A 379      -3.095  17.676 -10.359  1.00 10.00      A   
ATOM   3562  CA  TYR A 379      -1.609  18.291 -11.736  1.00 10.00      A   
ATOM   3563  CB  TYR A 379      -2.435  18.944 -12.848  1.00 10.00      A   
ATOM   3564  CG  TYR A 379      -1.638  19.647 -13.923  1.00 10.00      A   
ATOM   3565  CD1 TYR A 379      -0.755  18.949 -14.737  1.00 10.00      A   
ATOM   3566  CD2 TYR A 379      -1.790  21.009 -14.141  1.00 10.00      A   
ATOM   3567  CE1 TYR A 379      -0.046  19.590 -15.736  1.00 10.00      A   
ATOM   3568  CE2 TYR A 379      -1.086  21.659 -15.133  1.00 10.00      A   
ATOM   3569  CZ  TYR A 379      -0.217  20.948 -15.929  1.00 10.00      A   
ATOM   3570  OH  TYR A 379       0.471  21.593 -16.927  1.00 10.00      A   
ATOM   3571  HH  TYR A 379       0.386  22.550 -16.810  1.00 10.00      A   
ATOM   3572  C   TYR A 379      -1.022  19.364 -10.825  1.00 10.00      A   
ATOM   3573  O   TYR A 379      -1.702  19.911  -9.953  1.00 10.00      A   
ATOM   3574  N   PHE A 380       0.253  19.640 -11.037  1.00 10.00      A   
ATOM   3575  HN  PHE A 380       0.737  19.132 -11.720  1.00 10.00      A   
ATOM   3576  CA  PHE A 380       0.970  20.660 -10.294  1.00 10.00      A   
ATOM   3577  CB  PHE A 380       2.156  20.036  -9.553  1.00 10.00      A   
ATOM   3578  CG  PHE A 380       1.837  19.503  -8.186  1.00 10.00      A   
ATOM   3579  CD1 PHE A 380       1.206  18.280  -8.030  1.00 10.00      A   
ATOM   3580  CD2 PHE A 380       2.187  20.221  -7.055  1.00 10.00      A   
ATOM   3581  CE1 PHE A 380       0.930  17.785  -6.770  1.00 10.00      A   
ATOM   3582  CE2 PHE A 380       1.913  19.734  -5.792  1.00 10.00      A   
ATOM   3583  CZ  PHE A 380       1.284  18.513  -5.651  1.00 10.00      A   
ATOM   3584  C   PHE A 380       1.488  21.696 -11.285  1.00 10.00      A   
ATOM   3585  O   PHE A 380       2.336  21.384 -12.120  1.00 10.00      A   
ATOM   3586  N   CYS A 381       0.970  22.912 -11.206  1.00 10.00      A   
ATOM   3587  HN  CYS A 381       0.308  23.109 -10.510  1.00 10.00      A   
ATOM   3588  CA  CYS A 381       1.381  23.972 -12.116  1.00 10.00      A   
ATOM   3589  CB  CYS A 381       0.305  24.220 -13.177  1.00 10.00      A   
ATOM   3590  SG  CYS A 381      -1.327  24.642 -12.517  1.00 10.00      A   
ATOM   3591  HG  CYS A 381      -1.726  25.774 -13.096  1.00 10.00      A   
ATOM   3592  C   CYS A 381       1.696  25.257 -11.364  1.00 10.00      A   
ATOM   3593  O   CYS A 381       1.495  25.344 -10.153  1.00 10.00      A   
ATOM   3594  N   ARG A 382       2.198  26.248 -12.085  1.00 10.00      A   
ATOM   3595  HN  ARG A 382       2.349  26.111 -13.047  1.00 10.00      A   
ATOM   3596  CA  ARG A 382       2.546  27.530 -11.486  1.00 10.00      A   
ATOM   3597  CB  ARG A 382       3.963  27.937 -11.887  1.00 10.00      A   
ATOM   3598  CG  ARG A 382       5.042  27.260 -11.063  1.00 10.00      A   
ATOM   3599  CD  ARG A 382       6.385  27.279 -11.773  1.00 10.00      A   
ATOM   3600  NE  ARG A 382       7.445  26.725 -10.932  1.00 10.00      A   
ATOM   3601  HE  ARG A 382       7.862  27.332 -10.276  1.00 10.00      A   
ATOM   3602  CZ  ARG A 382       7.879  25.465 -10.999  1.00 10.00      A   
ATOM   3603  NH1 ARG A 382       7.355  24.614 -11.874  1.00 10.00      A   
ATOM   3604 HH11 ARG A 382       6.597  24.923 -12.521  1.00 10.00      A   
ATOM   3605 HH12 ARG A 382       7.701  23.628 -11.918  1.00 10.00      A   
ATOM   3606  NH2 ARG A 382       8.837  25.061 -10.189  1.00 10.00      A   
ATOM   3607 HH21 ARG A 382       9.185  24.078 -10.229  1.00 10.00      A   
ATOM   3608 HH22 ARG A 382       9.252  25.729  -9.502  1.00 10.00      A   
ATOM   3609  C   ARG A 382       1.550  28.619 -11.863  1.00 10.00      A   
ATOM   3610  O   ARG A 382       1.603  29.733 -11.337  1.00 10.00      A   
ATOM   3611  N   GLN A 383       0.649  28.293 -12.779  1.00 10.00      A   
ATOM   3612  HN  GLN A 383       0.664  27.393 -13.169  1.00 10.00      A   
ATOM   3613  CA  GLN A 383      -0.365  29.237 -13.221  1.00 10.00      A   
ATOM   3614  CB  GLN A 383       0.143  30.082 -14.392  1.00 10.00      A   
ATOM   3615  CG  GLN A 383       0.208  29.347 -15.721  1.00 10.00      A   
ATOM   3616  CD  GLN A 383       0.894  30.159 -16.798  1.00 10.00      A   
ATOM   3617  OE1 GLN A 383       1.826  30.918 -16.524  1.00 10.00      A   
ATOM   3618  NE2 GLN A 383       0.434  30.014 -18.026  1.00 10.00      A   
ATOM   3619 HE21 GLN A 383      -0.322  29.392 -18.172  1.00 10.00      A   
ATOM   3620 HE22 GLN A 383       0.857  30.533 -18.742  1.00 10.00      A   
ATOM   3621  C   GLN A 383      -1.631  28.491 -13.611  1.00 10.00      A   
ATOM   3622  O   GLN A 383      -1.586  27.295 -13.904  1.00 10.00      A   
ATOM   3623  N   MET A 384      -2.752  29.190 -13.600  1.00 10.00      A   
ATOM   3624  HN  MET A 384      -2.722  30.139 -13.347  1.00 10.00      A   
ATOM   3625  CA  MET A 384      -4.030  28.592 -13.955  1.00 10.00      A   
ATOM   3626  CB  MET A 384      -4.633  27.847 -12.756  1.00 10.00      A   
ATOM   3627  CG  MET A 384      -5.934  27.114 -13.052  1.00 10.00      A   
ATOM   3628  SD  MET A 384      -5.872  26.159 -14.585  1.00 10.00      A   
ATOM   3629  CE  MET A 384      -4.647  24.918 -14.170  1.00 10.00      A   
ATOM   3630  C   MET A 384      -4.988  29.663 -14.465  1.00 10.00      A   
ATOM   3631  O   MET A 384      -4.862  30.836 -14.109  1.00 10.00      A   
ATOM   3632  N   THR A 385      -5.928  29.259 -15.308  1.00 10.00      A   
ATOM   3633  HN  THR A 385      -5.981  28.306 -15.551  1.00 10.00      A   
ATOM   3634  CA  THR A 385      -6.902  30.178 -15.866  1.00 10.00      A   
ATOM   3635  CB  THR A 385      -6.691  30.342 -17.381  1.00 10.00      A   
ATOM   3636  OG1 THR A 385      -5.662  29.439 -17.815  1.00 10.00      A   
ATOM   3637  HG1 THR A 385      -4.989  29.369 -17.129  1.00 10.00      A   
ATOM   3638  CG2 THR A 385      -6.280  31.767 -17.711  1.00 10.00      A   
ATOM   3639  C   THR A 385      -8.317  29.668 -15.618  1.00 10.00      A   
ATOM   3640  O   THR A 385      -8.564  28.461 -15.655  1.00 10.00      A   
ATOM   3641  N   ASN A 386      -9.237  30.588 -15.377  1.00 10.00      A   
ATOM   3642  HN  ASN A 386      -8.970  31.541 -15.366  1.00 10.00      A   
ATOM   3643  CA  ASN A 386     -10.631  30.238 -15.123  1.00 10.00      A   
ATOM   3644  CB  ASN A 386     -11.440  31.485 -14.767  1.00 10.00      A   
ATOM   3645  CG  ASN A 386     -11.575  31.685 -13.275  1.00 10.00      A   
ATOM   3646  OD1 ASN A 386     -11.663  30.725 -12.512  1.00 10.00      A   
ATOM   3647  ND2 ASN A 386     -11.610  32.938 -12.850  1.00 10.00      A   
ATOM   3648 HD21 ASN A 386     -11.552  33.656 -13.516  1.00 10.00      A   
ATOM   3649 HD22 ASN A 386     -11.680  33.096 -11.882  1.00 10.00      A   
ATOM   3650  C   ASN A 386     -11.248  29.562 -16.332  1.00 10.00      A   
ATOM   3651  O   ASN A 386     -11.878  28.511 -16.212  1.00 10.00      A   
ATOM   3652  N   ALA A 387     -11.044  30.160 -17.499  1.00 10.00      A   
ATOM   3653  HN  ALA A 387     -10.519  30.991 -17.523  1.00 10.00      A   
ATOM   3654  CA  ALA A 387     -11.581  29.624 -18.742  1.00 10.00      A   
ATOM   3655  CB  ALA A 387     -11.262  30.549 -19.905  1.00 10.00      A   
ATOM   3656  C   ALA A 387     -11.054  28.221 -19.013  1.00 10.00      A   
ATOM   3657  O   ALA A 387     -11.765  27.378 -19.559  1.00 10.00      A   
ATOM   3658  N   ALA A 388      -9.806  27.977 -18.626  1.00 10.00      A   
ATOM   3659  HN  ALA A 388      -9.293  28.692 -18.202  1.00 10.00      A   
ATOM   3660  CA  ALA A 388      -9.186  26.672 -18.814  1.00 10.00      A   
ATOM   3661  CB  ALA A 388      -7.720  26.712 -18.415  1.00 10.00      A   
ATOM   3662  C   ALA A 388      -9.931  25.615 -18.008  1.00 10.00      A   
ATOM   3663  O   ALA A 388     -10.329  24.582 -18.545  1.00 10.00      A   
ATOM   3664  N   LEU A 389     -10.146  25.899 -16.726  1.00 10.00      A   
ATOM   3665  HN  LEU A 389      -9.817  26.751 -16.365  1.00 10.00      A   
ATOM   3666  CA  LEU A 389     -10.856  24.984 -15.838  1.00 10.00      A   
ATOM   3667  CB  LEU A 389     -10.933  25.571 -14.430  1.00 10.00      A   
ATOM   3668  CG  LEU A 389      -9.610  25.679 -13.671  1.00 10.00      A   
ATOM   3669  CD1 LEU A 389      -9.774  26.536 -12.426  1.00 10.00      A   
ATOM   3670  CD2 LEU A 389      -9.096  24.297 -13.302  1.00 10.00      A   
ATOM   3671  C   LEU A 389     -12.258  24.701 -16.360  1.00 10.00      A   
ATOM   3672  O   LEU A 389     -12.708  23.554 -16.378  1.00 10.00      A   
ATOM   3673  N   ILE A 390     -12.939  25.754 -16.801  1.00 10.00      A   
ATOM   3674  HN  ILE A 390     -12.529  26.645 -16.754  1.00 10.00      A   
ATOM   3675  CA  ILE A 390     -14.287  25.621 -17.339  1.00 10.00      A   
ATOM   3676  CB  ILE A 390     -14.901  26.991 -17.697  1.00 10.00      A   
ATOM   3677  CG1 ILE A 390     -14.974  27.878 -16.449  1.00 10.00      A   
ATOM   3678  CG2 ILE A 390     -16.288  26.815 -18.306  1.00 10.00      A   
ATOM   3679  CD1 ILE A 390     -15.371  29.315 -16.730  1.00 10.00      A   
ATOM   3680  C   ILE A 390     -14.289  24.715 -18.568  1.00 10.00      A   
ATOM   3681  O   ILE A 390     -15.160  23.858 -18.715  1.00 10.00      A   
ATOM   3682  N   THR A 391     -13.298  24.897 -19.436  1.00 10.00      A   
ATOM   3683  HN  THR A 391     -12.626  25.590 -19.259  1.00 10.00      A   
ATOM   3684  CA  THR A 391     -13.183  24.091 -20.643  1.00 10.00      A   
ATOM   3685  CB  THR A 391     -12.035  24.591 -21.548  1.00 10.00      A   
ATOM   3686  OG1 THR A 391     -12.191  26.001 -21.784  1.00 10.00      A   
ATOM   3687  HG1 THR A 391     -11.995  26.486 -20.968  1.00 10.00      A   
ATOM   3688  CG2 THR A 391     -12.038  23.857 -22.881  1.00 10.00      A   
ATOM   3689  C   THR A 391     -12.967  22.619 -20.287  1.00 10.00      A   
ATOM   3690  O   THR A 391     -13.665  21.742 -20.796  1.00 10.00      A   
ATOM   3691  N   ILE A 392     -12.027  22.364 -19.378  1.00 10.00      A   
ATOM   3692  HN  ILE A 392     -11.528  23.114 -18.988  1.00 10.00      A   
ATOM   3693  CA  ILE A 392     -11.715  21.003 -18.943  1.00 10.00      A   
ATOM   3694  CB  ILE A 392     -10.588  20.988 -17.883  1.00 10.00      A   
ATOM   3695  CG1 ILE A 392      -9.313  21.619 -18.446  1.00 10.00      A   
ATOM   3696  CG2 ILE A 392     -10.309  19.567 -17.408  1.00 10.00      A   
ATOM   3697  CD1 ILE A 392      -8.296  21.975 -17.385  1.00 10.00      A   
ATOM   3698  C   ILE A 392     -12.956  20.309 -18.373  1.00 10.00      A   
ATOM   3699  O   ILE A 392     -13.200  19.129 -18.637  1.00 10.00      A   
ATOM   3700  N   ALA A 393     -13.741  21.054 -17.600  1.00 10.00      A   
ATOM   3701  HN  ALA A 393     -13.486  21.985 -17.422  1.00 10.00      A   
ATOM   3702  CA  ALA A 393     -14.960  20.527 -16.994  1.00 10.00      A   
ATOM   3703  CB  ALA A 393     -15.584  21.571 -16.084  1.00 10.00      A   
ATOM   3704  C   ALA A 393     -15.965  20.103 -18.056  1.00 10.00      A   
ATOM   3705  O   ALA A 393     -16.674  19.110 -17.893  1.00 10.00      A   
ATOM   3706  N   ARG A 394     -16.020  20.856 -19.145  1.00 10.00      A   
ATOM   3707  HN  ARG A 394     -15.419  21.631 -19.227  1.00 10.00      A   
ATOM   3708  CA  ARG A 394     -16.943  20.552 -20.225  1.00 10.00      A   
ATOM   3709  CB  ARG A 394     -17.185  21.783 -21.100  1.00 10.00      A   
ATOM   3710  CG  ARG A 394     -17.694  22.999 -20.346  1.00 10.00      A   
ATOM   3711  CD  ARG A 394     -18.298  24.015 -21.298  1.00 10.00      A   
ATOM   3712  NE  ARG A 394     -19.508  23.502 -21.936  1.00 10.00      A   
ATOM   3713  HE  ARG A 394     -19.406  22.735 -22.548  1.00 10.00      A   
ATOM   3714  CZ  ARG A 394     -20.728  23.997 -21.736  1.00 10.00      A   
ATOM   3715  NH1 ARG A 394     -20.910  25.031 -20.913  1.00 10.00      A   
ATOM   3716 HH11 ARG A 394     -20.099  25.460 -20.417  1.00 10.00      A   
ATOM   3717 HH12 ARG A 394     -21.869  25.415 -20.759  1.00 10.00      A   
ATOM   3718  NH2 ARG A 394     -21.766  23.448 -22.354  1.00 10.00      A   
ATOM   3719 HH21 ARG A 394     -21.625  22.627 -22.990  1.00 10.00      A   
ATOM   3720 HH22 ARG A 394     -22.731  23.826 -22.206  1.00 10.00      A   
ATOM   3721  C   ARG A 394     -16.419  19.403 -21.078  1.00 10.00      A   
ATOM   3722  O   ARG A 394     -17.193  18.619 -21.632  1.00 10.00      A   
ATOM   3723  N   ASN A 395     -15.100  19.307 -21.178  1.00 10.00      A   
ATOM   3724  HN  ASN A 395     -14.539  19.968 -20.715  1.00 10.00      A   
ATOM   3725  CA  ASN A 395     -14.463  18.259 -21.966  1.00 10.00      A   
ATOM   3726  CB  ASN A 395     -12.996  18.591 -22.252  1.00 10.00      A   
ATOM   3727  CG  ASN A 395     -12.818  19.829 -23.106  1.00 10.00      A   
ATOM   3728  OD1 ASN A 395     -11.847  20.566 -22.950  1.00 10.00      A   
ATOM   3729  ND2 ASN A 395     -13.743  20.060 -24.026  1.00 10.00      A   
ATOM   3730 HD21 ASN A 395     -14.487  19.424 -24.113  1.00 10.00      A   
ATOM   3731 HD22 ASN A 395     -13.653  20.864 -24.578  1.00 10.00      A   
ATOM   3732  C   ASN A 395     -14.570  16.909 -21.284  1.00 10.00      A   
ATOM   3733  O   ASN A 395     -14.875  15.905 -21.928  1.00 10.00      A   
ATOM   3734  N   ARG A 396     -14.328  16.884 -19.978  1.00 10.00      A   
ATOM   3735  HN  ARG A 396     -14.098  17.724 -19.512  1.00 10.00      A   
ATOM   3736  CA  ARG A 396     -14.402  15.641 -19.214  1.00 10.00      A   
ATOM   3737  CB  ARG A 396     -13.029  15.263 -18.657  1.00 10.00      A   
ATOM   3738  CG  ARG A 396     -12.043  14.755 -19.694  1.00 10.00      A   
ATOM   3739  CD  ARG A 396     -12.160  13.252 -19.902  1.00 10.00      A   
ATOM   3740  NE  ARG A 396     -13.453  12.848 -20.452  1.00 10.00      A   
ATOM   3741  HE  ARG A 396     -14.102  12.445 -19.824  1.00 10.00      A   
ATOM   3742  CZ  ARG A 396     -13.799  12.971 -21.733  1.00 10.00      A   
ATOM   3743  NH1 ARG A 396     -12.947  13.496 -22.616  1.00 10.00      A   
ATOM   3744 HH11 ARG A 396     -13.222  13.586 -23.616  1.00 10.00      A   
ATOM   3745 HH12 ARG A 396     -12.001  13.825 -22.312  1.00 10.00      A   
ATOM   3746  NH2 ARG A 396     -14.997  12.564 -22.134  1.00 10.00      A   
ATOM   3747 HH21 ARG A 396     -15.673  12.151 -21.447  1.00 10.00      A   
ATOM   3748 HH22 ARG A 396     -15.276  12.653 -23.134  1.00 10.00      A   
ATOM   3749  C   ARG A 396     -15.414  15.747 -18.075  1.00 10.00      A   
ATOM   3750  O   ARG A 396     -15.057  16.093 -16.949  1.00 10.00      A   
ATOM   3751  N   PRO A 397     -16.693  15.439 -18.346  1.00 10.00      A   
ATOM   3752  CA  PRO A 397     -17.751  15.506 -17.335  1.00 10.00      A   
ATOM   3753  CB  PRO A 397     -19.016  15.600 -18.186  1.00 10.00      A   
ATOM   3754  CG  PRO A 397     -18.688  14.824 -19.415  1.00 10.00      A   
ATOM   3755  CD  PRO A 397     -17.212  15.009 -19.658  1.00 10.00      A   
ATOM   3756  C   PRO A 397     -17.786  14.246 -16.472  1.00 10.00      A   
ATOM   3757  O   PRO A 397     -18.512  14.177 -15.479  1.00 10.00      A   
ATOM   3758  N   ASN A 398     -16.997  13.248 -16.865  1.00 10.00      A   
ATOM   3759  HN  ASN A 398     -16.452  13.364 -17.674  1.00 10.00      A   
ATOM   3760  CA  ASN A 398     -16.925  11.981 -16.138  1.00 10.00      A   
ATOM   3761  CB  ASN A 398     -16.759  10.806 -17.113  1.00 10.00      A   
ATOM   3762  CG  ASN A 398     -15.409  10.801 -17.815  1.00 10.00      A   
ATOM   3763  OD1 ASN A 398     -15.187  11.556 -18.763  1.00 10.00      A   
ATOM   3764  ND2 ASN A 398     -14.510   9.936 -17.370  1.00 10.00      A   
ATOM   3765 HD21 ASN A 398     -14.760   9.348 -16.624  1.00 10.00      A   
ATOM   3766 HD22 ASN A 398     -13.624   9.929 -17.792  1.00 10.00      A   
ATOM   3767  C   ASN A 398     -15.779  11.990 -15.134  1.00 10.00      A   
ATOM   3768  O   ASN A 398     -15.428  10.954 -14.566  1.00 10.00      A   
ATOM   3769  N   MET A 399     -15.207  13.169 -14.922  1.00 10.00      A   
ATOM   3770  HN  MET A 399     -15.546  13.955 -15.402  1.00 10.00      A   
ATOM   3771  CA  MET A 399     -14.099  13.336 -13.991  1.00 10.00      A   
ATOM   3772  CB  MET A 399     -13.557  14.763 -14.073  1.00 10.00      A   
ATOM   3773  CG  MET A 399     -12.202  14.956 -13.415  1.00 10.00      A   
ATOM   3774  SD  MET A 399     -10.864  14.182 -14.341  1.00 10.00      A   
ATOM   3775  CE  MET A 399     -10.846  15.186 -15.824  1.00 10.00      A   
ATOM   3776  C   MET A 399     -14.544  13.028 -12.565  1.00 10.00      A   
ATOM   3777  O   MET A 399     -15.446  13.672 -12.031  1.00 10.00      A   
ATOM   3778  N   THR A 400     -13.909  12.043 -11.954  1.00 10.00      A   
ATOM   3779  HN  THR A 400     -13.189  11.569 -12.425  1.00 10.00      A   
ATOM   3780  CA  THR A 400     -14.251  11.643 -10.602  1.00 10.00      A   
ATOM   3781  CB  THR A 400     -14.298  10.108 -10.478  1.00 10.00      A   
ATOM   3782  OG1 THR A 400     -13.091   9.543 -11.015  1.00 10.00      A   
ATOM   3783  HG1 THR A 400     -13.317   8.863 -11.671  1.00 10.00      A   
ATOM   3784  CG2 THR A 400     -15.489   9.552 -11.239  1.00 10.00      A   
ATOM   3785  C   THR A 400     -13.266  12.209  -9.584  1.00 10.00      A   
ATOM   3786  O   THR A 400     -13.606  12.399  -8.414  1.00 10.00      A   
ATOM   3787  N   ARG A 401     -12.046  12.480 -10.034  1.00 10.00      A   
ATOM   3788  HN  ARG A 401     -11.837  12.315 -10.983  1.00 10.00      A   
ATOM   3789  CA  ARG A 401     -11.005  13.012  -9.166  1.00 10.00      A   
ATOM   3790  CB  ARG A 401     -10.031  11.903  -8.772  1.00 10.00      A   
ATOM   3791  CG  ARG A 401     -10.615  10.880  -7.819  1.00 10.00      A   
ATOM   3792  CD  ARG A 401     -10.078   9.491  -8.105  1.00 10.00      A   
ATOM   3793  NE  ARG A 401     -10.897   8.765  -9.077  1.00 10.00      A   
ATOM   3794  HE  ARG A 401     -11.283   9.281  -9.825  1.00 10.00      A   
ATOM   3795  CZ  ARG A 401     -11.127   7.453  -9.002  1.00 10.00      A   
ATOM   3796  NH1 ARG A 401     -10.606   6.754  -7.996  1.00 10.00      A   
ATOM   3797 HH11 ARG A 401     -10.769   5.728  -7.918  1.00 10.00      A   
ATOM   3798 HH12 ARG A 401     -10.012   7.227  -7.267  1.00 10.00      A   
ATOM   3799  NH2 ARG A 401     -11.885   6.845  -9.913  1.00 10.00      A   
ATOM   3800 HH21 ARG A 401     -12.303   7.389 -10.702  1.00 10.00      A   
ATOM   3801 HH22 ARG A 401     -12.062   5.820  -9.849  1.00 10.00      A   
ATOM   3802  C   ARG A 401     -10.241  14.138  -9.844  1.00 10.00      A   
ATOM   3803  O   ARG A 401      -9.544  13.920 -10.836  1.00 10.00      A   
ATOM   3804  N   PHE A 402     -10.363  15.337  -9.295  1.00 10.00      A   
ATOM   3805  HN  PHE A 402     -10.923  15.443  -8.492  1.00 10.00      A   
ATOM   3806  CA  PHE A 402      -9.679  16.499  -9.840  1.00 10.00      A   
ATOM   3807  CB  PHE A 402     -10.687  17.529 -10.354  1.00 10.00      A   
ATOM   3808  CG  PHE A 402     -10.085  18.559 -11.264  1.00 10.00      A   
ATOM   3809  CD1 PHE A 402      -9.622  18.207 -12.524  1.00 10.00      A   
ATOM   3810  CD2 PHE A 402      -9.981  19.878 -10.861  1.00 10.00      A   
ATOM   3811  CE1 PHE A 402      -9.066  19.153 -13.366  1.00 10.00      A   
ATOM   3812  CE2 PHE A 402      -9.427  20.827 -11.696  1.00 10.00      A   
ATOM   3813  CZ  PHE A 402      -8.969  20.465 -12.949  1.00 10.00      A   
ATOM   3814  C   PHE A 402      -8.758  17.115  -8.791  1.00 10.00      A   
ATOM   3815  O   PHE A 402      -9.197  17.883  -7.933  1.00 10.00      A   
ATOM   3816  N   ARG A 403      -7.483  16.759  -8.857  1.00 10.00      A   
ATOM   3817  HN  ARG A 403      -7.191  16.146  -9.570  1.00 10.00      A   
ATOM   3818  CA  ARG A 403      -6.495  17.257  -7.912  1.00 10.00      A   
ATOM   3819  CB  ARG A 403      -5.640  16.102  -7.370  1.00 10.00      A   
ATOM   3820  CG  ARG A 403      -6.437  14.950  -6.782  1.00 10.00      A   
ATOM   3821  CD  ARG A 403      -5.538  13.764  -6.479  1.00 10.00      A   
ATOM   3822  NE  ARG A 403      -4.886  13.876  -5.176  1.00 10.00      A   
ATOM   3823  HE  ARG A 403      -4.652  14.787  -4.856  1.00 10.00      A   
ATOM   3824  CZ  ARG A 403      -4.606  12.830  -4.396  1.00 10.00      A   
ATOM   3825  NH1 ARG A 403      -4.915  11.604  -4.791  1.00 10.00      A   
ATOM   3826 HH11 ARG A 403      -5.377  11.451  -5.709  1.00 10.00      A   
ATOM   3827 HH12 ARG A 403      -4.700  10.783  -4.180  1.00 10.00      A   
ATOM   3828  NH2 ARG A 403      -4.020  13.011  -3.223  1.00 10.00      A   
ATOM   3829 HH21 ARG A 403      -3.772  13.975  -2.907  1.00 10.00      A   
ATOM   3830 HH22 ARG A 403      -3.814  12.191  -2.605  1.00 10.00      A   
ATOM   3831  C   ARG A 403      -5.604  18.303  -8.571  1.00 10.00      A   
ATOM   3832  O   ARG A 403      -4.682  17.969  -9.319  1.00 10.00      A   
ATOM   3833  N   LEU A 404      -5.905  19.569  -8.325  1.00 10.00      A   
ATOM   3834  HN  LEU A 404      -6.673  19.776  -7.751  1.00 10.00      A   
ATOM   3835  CA  LEU A 404      -5.122  20.660  -8.884  1.00 10.00      A   
ATOM   3836  CB  LEU A 404      -6.028  21.678  -9.583  1.00 10.00      A   
ATOM   3837  CG  LEU A 404      -5.337  22.929 -10.146  1.00 10.00      A   
ATOM   3838  CD1 LEU A 404      -4.336  22.559 -11.232  1.00 10.00      A   
ATOM   3839  CD2 LEU A 404      -6.361  23.922 -10.675  1.00 10.00      A   
ATOM   3840  C   LEU A 404      -4.338  21.345  -7.782  1.00 10.00      A   
ATOM   3841  O   LEU A 404      -4.894  21.676  -6.734  1.00 10.00      A   
ATOM   3842  N   CYS A 405      -3.050  21.540  -8.005  1.00 10.00      A   
ATOM   3843  HN  CYS A 405      -2.652  21.226  -8.848  1.00 10.00      A   
ATOM   3844  CA  CYS A 405      -2.212  22.192  -7.018  1.00 10.00      A   
ATOM   3845  CB  CYS A 405      -1.410  21.162  -6.226  1.00 10.00      A   
ATOM   3846  SG  CYS A 405      -0.781  21.774  -4.645  1.00 10.00      A   
ATOM   3847  HG  CYS A 405       0.378  22.382  -4.871  1.00 10.00      A   
ATOM   3848  C   CYS A 405      -1.276  23.208  -7.653  1.00 10.00      A   
ATOM   3849  O   CYS A 405      -0.336  22.849  -8.360  1.00 10.00      A   
ATOM   3850  N   ILE A 406      -1.549  24.477  -7.407  1.00 10.00      A   
ATOM   3851  HN  ILE A 406      -2.330  24.702  -6.860  1.00 10.00      A   
ATOM   3852  CA  ILE A 406      -0.716  25.547  -7.923  1.00 10.00      A   
ATOM   3853  CB  ILE A 406      -1.525  26.848  -8.122  1.00 10.00      A   
ATOM   3854  CG1 ILE A 406      -2.763  26.570  -8.979  1.00 10.00      A   
ATOM   3855  CG2 ILE A 406      -0.660  27.920  -8.773  1.00 10.00      A   
ATOM   3856  CD1 ILE A 406      -3.762  27.707  -9.006  1.00 10.00      A   
ATOM   3857  C   ILE A 406       0.438  25.783  -6.947  1.00 10.00      A   
ATOM   3858  O   ILE A 406       0.222  25.842  -5.734  1.00 10.00      A   
ATOM   3859  N   ILE A 407       1.656  25.869  -7.476  1.00 10.00      A   
ATOM   3860  HN  ILE A 407       1.756  25.774  -8.451  1.00 10.00      A   
ATOM   3861  CA  ILE A 407       2.851  26.079  -6.661  1.00 10.00      A   
ATOM   3862  CB  ILE A 407       4.117  26.221  -7.534  1.00 10.00      A   
ATOM   3863  CG1 ILE A 407       4.293  24.978  -8.415  1.00 10.00      A   
ATOM   3864  CG2 ILE A 407       5.351  26.438  -6.671  1.00 10.00      A   
ATOM   3865  CD1 ILE A 407       4.408  23.682  -7.639  1.00 10.00      A   
ATOM   3866  C   ILE A 407       2.704  27.284  -5.732  1.00 10.00      A   
ATOM   3867  O   ILE A 407       2.939  27.178  -4.525  1.00 10.00      A   
ATOM   3868  N   GLU A 408       2.303  28.418  -6.287  1.00 10.00      A   
ATOM   3869  HN  GLU A 408       2.121  28.446  -7.247  1.00 10.00      A   
ATOM   3870  CA  GLU A 408       2.115  29.623  -5.495  1.00 10.00      A   
ATOM   3871  CB  GLU A 408       2.506  30.863  -6.304  1.00 10.00      A   
ATOM   3872  CG  GLU A 408       2.739  32.111  -5.463  1.00 10.00      A   
ATOM   3873  CD  GLU A 408       3.757  31.900  -4.356  1.00 10.00      A   
ATOM   3874  OE1 GLU A 408       4.938  31.631  -4.663  1.00 10.00      A   
ATOM   3875  OE2 GLU A 408       3.382  32.004  -3.172  1.00 10.00      A   
ATOM   3876  C   GLU A 408       0.660  29.714  -5.039  1.00 10.00      A   
ATOM   3877  O   GLU A 408      -0.254  29.795  -5.863  1.00 10.00      A   
ATOM   3878  N   PRO A 409       0.423  29.660  -3.720  1.00 10.00      A   
ATOM   3879  CA  PRO A 409      -0.927  29.727  -3.157  1.00 10.00      A   
ATOM   3880  CB  PRO A 409      -0.717  29.388  -1.681  1.00 10.00      A   
ATOM   3881  CG  PRO A 409       0.694  29.771  -1.402  1.00 10.00      A   
ATOM   3882  CD  PRO A 409       1.454  29.524  -2.674  1.00 10.00      A   
ATOM   3883  C   PRO A 409      -1.559  31.111  -3.308  1.00 10.00      A   
ATOM   3884  O   PRO A 409      -0.855  32.123  -3.394  1.00 10.00      A   
ATOM   3885  N   LYS A 410      -2.892  31.131  -3.360  1.00 10.00      A   
ATOM   3886  HN  LYS A 410      -3.378  30.278  -3.292  1.00 10.00      A   
ATOM   3887  CA  LYS A 410      -3.665  32.367  -3.502  1.00 10.00      A   
ATOM   3888  CB  LYS A 410      -3.443  33.321  -2.324  1.00 10.00      A   
ATOM   3889  CG  LYS A 410      -4.020  32.817  -1.012  1.00 10.00      A   
ATOM   3890  CD  LYS A 410      -3.727  33.779   0.129  1.00 10.00      A   
ATOM   3891  CE  LYS A 410      -4.251  33.246   1.453  1.00 10.00      A   
ATOM   3892  NZ  LYS A 410      -3.835  34.092   2.602  1.00 10.00      A   
ATOM   3893  HZ1 LYS A 410      -4.093  33.629   3.499  1.00 10.00      A   
ATOM   3894  HZ2 LYS A 410      -4.304  35.019   2.554  1.00 10.00      A   
ATOM   3895  HZ3 LYS A 410      -2.805  34.240   2.587  1.00 10.00      A   
ATOM   3896  C   LYS A 410      -3.431  33.061  -4.842  1.00 10.00      A   
ATOM   3897  O   LYS A 410      -3.793  34.224  -5.019  1.00 10.00      A   
ATOM   3898  N   ALA A 411      -2.830  32.343  -5.786  1.00 10.00      A   
ATOM   3899  HN  ALA A 411      -2.530  31.431  -5.578  1.00 10.00      A   
ATOM   3900  CA  ALA A 411      -2.581  32.890  -7.117  1.00 10.00      A   
ATOM   3901  CB  ALA A 411      -1.495  32.101  -7.831  1.00 10.00      A   
ATOM   3902  C   ALA A 411      -3.870  32.883  -7.934  1.00 10.00      A   
ATOM   3903  O   ALA A 411      -4.508  31.839  -8.100  1.00 10.00      A   
ATOM   3904  N   PRO A 412      -4.277  34.048  -8.452  1.00 10.00      A   
ATOM   3905  CA  PRO A 412      -5.500  34.176  -9.236  1.00 10.00      A   
ATOM   3906  CB  PRO A 412      -5.842  35.652  -9.046  1.00 10.00      A   
ATOM   3907  CG  PRO A 412      -4.515  36.328  -8.955  1.00 10.00      A   
ATOM   3908  CD  PRO A 412      -3.569  35.338  -8.324  1.00 10.00      A   
ATOM   3909  C   PRO A 412      -5.270  33.881 -10.713  1.00 10.00      A   
ATOM   3910  O   PRO A 412      -4.193  33.421 -11.109  1.00 10.00      A   
ATOM   3911  N   ASP A 413      -6.300  34.133 -11.514  1.00 10.00      A   
ATOM   3912  HN  ASP A 413      -7.135  34.470 -11.122  1.00 10.00      A   
ATOM   3913  CA  ASP A 413      -6.233  33.931 -12.956  1.00 10.00      A   
ATOM   3914  CB  ASP A 413      -7.585  34.297 -13.580  1.00 10.00      A   
ATOM   3915  CG  ASP A 413      -7.638  34.077 -15.076  1.00 10.00      A   
ATOM   3916  OD1 ASP A 413      -7.118  34.929 -15.823  1.00 10.00      A   
ATOM   3917  OD2 ASP A 413      -8.210  33.060 -15.510  1.00 10.00      A   
ATOM   3918  C   ASP A 413      -5.131  34.824 -13.514  1.00 10.00      A   
ATOM   3919  O   ASP A 413      -5.169  36.040 -13.340  1.00 10.00      A   
ATOM   3920  N   TYR A 414      -4.152  34.231 -14.181  1.00 10.00      A   
ATOM   3921  HN  TYR A 414      -4.186  33.260 -14.322  1.00 10.00      A   
ATOM   3922  CA  TYR A 414      -3.016  34.992 -14.706  1.00 10.00      A   
ATOM   3923  CB  TYR A 414      -1.829  34.080 -15.043  1.00 10.00      A   
ATOM   3924  CG  TYR A 414      -1.966  33.282 -16.324  1.00 10.00      A   
ATOM   3925  CD1 TYR A 414      -1.322  33.689 -17.484  1.00 10.00      A   
ATOM   3926  CD2 TYR A 414      -2.717  32.116 -16.370  1.00 10.00      A   
ATOM   3927  CE1 TYR A 414      -1.420  32.961 -18.654  1.00 10.00      A   
ATOM   3928  CE2 TYR A 414      -2.825  31.381 -17.537  1.00 10.00      A   
ATOM   3929  CZ  TYR A 414      -2.172  31.808 -18.677  1.00 10.00      A   
ATOM   3930  OH  TYR A 414      -2.268  31.078 -19.842  1.00 10.00      A   
ATOM   3931  HH  TYR A 414      -2.259  30.132 -19.630  1.00 10.00      A   
ATOM   3932  C   TYR A 414      -3.345  35.940 -15.866  1.00 10.00      A   
ATOM   3933  O   TYR A 414      -2.470  36.664 -16.340  1.00 10.00      A   
ATOM   3934  N   LEU A 415      -4.584  35.950 -16.325  1.00 10.00      A   
ATOM   3935  HN  LEU A 415      -5.257  35.359 -15.919  1.00 10.00      A   
ATOM   3936  CA  LEU A 415      -4.966  36.824 -17.429  1.00 10.00      A   
ATOM   3937  CB  LEU A 415      -5.542  36.009 -18.592  1.00 10.00      A   
ATOM   3938  CG  LEU A 415      -4.573  35.047 -19.282  1.00 10.00      A   
ATOM   3939  CD1 LEU A 415      -5.306  34.186 -20.295  1.00 10.00      A   
ATOM   3940  CD2 LEU A 415      -3.438  35.809 -19.946  1.00 10.00      A   
ATOM   3941  C   LEU A 415      -5.960  37.898 -16.992  1.00 10.00      A   
ATOM   3942  O   LEU A 415      -5.869  39.053 -17.416  1.00 10.00      A   
ATOM   3943  N   THR A 416      -6.898  37.512 -16.138  1.00 10.00      A   
ATOM   3944  HN  THR A 416      -6.904  36.574 -15.829  1.00 10.00      A   
ATOM   3945  CA  THR A 416      -7.925  38.430 -15.655  1.00 10.00      A   
ATOM   3946  CB  THR A 416      -9.318  37.776 -15.716  1.00 10.00      A   
ATOM   3947  OG1 THR A 416      -9.255  36.588 -16.521  1.00 10.00      A   
ATOM   3948  HG1 THR A 416      -8.424  36.122 -16.344  1.00 10.00      A   
ATOM   3949  CG2 THR A 416     -10.330  38.740 -16.315  1.00 10.00      A   
ATOM   3950  C   THR A 416      -7.661  38.896 -14.222  1.00 10.00      A   
ATOM   3951  O   THR A 416      -8.259  39.867 -13.756  1.00 10.00      A   
ATOM   3952  N   LEU A 417      -6.765  38.197 -13.529  1.00 10.00      A   
ATOM   3953  HN  LEU A 417      -6.314  37.438 -13.962  1.00 10.00      A   
ATOM   3954  CA  LEU A 417      -6.422  38.519 -12.141  1.00 10.00      A   
ATOM   3955  CB  LEU A 417      -5.790  39.909 -12.011  1.00 10.00      A   
ATOM   3956  CG  LEU A 417      -4.366  40.053 -12.551  1.00 10.00      A   
ATOM   3957  CD1 LEU A 417      -3.859  41.472 -12.346  1.00 10.00      A   
ATOM   3958  CD2 LEU A 417      -3.436  39.047 -11.886  1.00 10.00      A   
ATOM   3959  C   LEU A 417      -7.627  38.363 -11.215  1.00 10.00      A   
ATOM   3960  O   LEU A 417      -7.752  39.050 -10.200  1.00 10.00      A   
ATOM   3961  N   GLU A 418      -8.500  37.435 -11.569  1.00 10.00      A   
ATOM   3962  HN  GLU A 418      -8.334  36.914 -12.381  1.00 10.00      A   
ATOM   3963  CA  GLU A 418      -9.695  37.161 -10.788  1.00 10.00      A   
ATOM   3964  CB  GLU A 418     -10.930  37.189 -11.690  1.00 10.00      A   
ATOM   3965  CG  GLU A 418     -11.339  38.578 -12.149  1.00 10.00      A   
ATOM   3966  CD  GLU A 418     -12.755  38.608 -12.682  1.00 10.00      A   
ATOM   3967  OE1 GLU A 418     -13.668  38.141 -11.970  1.00 10.00      A   
ATOM   3968  OE2 GLU A 418     -12.965  39.100 -13.807  1.00 10.00      A   
ATOM   3969  C   GLU A 418      -9.583  35.797 -10.114  1.00 10.00      A   
ATOM   3970  O   GLU A 418      -8.824  34.939 -10.570  1.00 10.00      A   
ATOM   3971  N   PRO A 419     -10.311  35.585  -9.011  1.00 10.00      A   
ATOM   3972  CA  PRO A 419     -10.297  34.306  -8.291  1.00 10.00      A   
ATOM   3973  CB  PRO A 419     -11.276  34.536  -7.136  1.00 10.00      A   
ATOM   3974  CG  PRO A 419     -11.332  36.015  -6.975  1.00 10.00      A   
ATOM   3975  CD  PRO A 419     -11.190  36.572  -8.358  1.00 10.00      A   
ATOM   3976  C   PRO A 419     -10.792  33.164  -9.176  1.00 10.00      A   
ATOM   3977  O   PRO A 419     -11.591  33.374 -10.093  1.00 10.00      A   
ATOM   3978  N   LEU A 420     -10.342  31.957  -8.882  1.00 10.00      A   
ATOM   3979  HN  LEU A 420      -9.737  31.847  -8.114  1.00 10.00      A   
ATOM   3980  CA  LEU A 420     -10.721  30.782  -9.657  1.00 10.00      A   
ATOM   3981  CB  LEU A 420      -9.600  29.743  -9.617  1.00 10.00      A   
ATOM   3982  CG  LEU A 420      -8.225  30.210 -10.103  1.00 10.00      A   
ATOM   3983  CD1 LEU A 420      -7.167  29.168  -9.773  1.00 10.00      A   
ATOM   3984  CD2 LEU A 420      -8.250  30.500 -11.596  1.00 10.00      A   
ATOM   3985  C   LEU A 420     -12.024  30.168  -9.142  1.00 10.00      A   
ATOM   3986  O   LEU A 420     -12.273  28.972  -9.323  1.00 10.00      A   
ATOM   3987  N   ASP A 421     -12.847  30.999  -8.506  1.00 10.00      A   
ATOM   3988  HN  ASP A 421     -12.587  31.937  -8.411  1.00 10.00      A   
ATOM   3989  CA  ASP A 421     -14.123  30.561  -7.943  1.00 10.00      A   
ATOM   3990  CB  ASP A 421     -14.880  31.738  -7.316  1.00 10.00      A   
ATOM   3991  CG  ASP A 421     -14.276  32.220  -6.010  1.00 10.00      A   
ATOM   3992  OD1 ASP A 421     -14.176  31.423  -5.061  1.00 10.00      A   
ATOM   3993  OD2 ASP A 421     -13.918  33.413  -5.921  1.00 10.00      A   
ATOM   3994  C   ASP A 421     -14.996  29.900  -8.999  1.00 10.00      A   
ATOM   3995  O   ASP A 421     -15.484  28.787  -8.805  1.00 10.00      A   
ATOM   3996  N   ILE A 422     -15.176  30.585 -10.125  1.00 10.00      A   
ATOM   3997  HN  ILE A 422     -14.752  31.466 -10.225  1.00 10.00      A   
ATOM   3998  CA  ILE A 422     -15.999  30.055 -11.212  1.00 10.00      A   
ATOM   3999  CB  ILE A 422     -16.372  31.126 -12.255  1.00 10.00      A   
ATOM   4000  CG1 ILE A 422     -15.121  31.698 -12.926  1.00 10.00      A   
ATOM   4001  CG2 ILE A 422     -17.188  32.230 -11.603  1.00 10.00      A   
ATOM   4002  CD1 ILE A 422     -15.421  32.559 -14.130  1.00 10.00      A   
ATOM   4003  C   ILE A 422     -15.330  28.871 -11.905  1.00 10.00      A   
ATOM   4004  O   ILE A 422     -16.008  27.997 -12.441  1.00 10.00      A   
ATOM   4005  N   GLY A 423     -14.001  28.843 -11.875  1.00 10.00      A   
ATOM   4006  HN  GLY A 423     -13.518  29.560 -11.413  1.00 10.00      A   
ATOM   4007  CA  GLY A 423     -13.262  27.762 -12.500  1.00 10.00      A   
ATOM   4008  C   GLY A 423     -13.560  26.432 -11.842  1.00 10.00      A   
ATOM   4009  O   GLY A 423     -13.988  25.482 -12.500  1.00 10.00      A   
ATOM   4010  N   PHE A 424     -13.359  26.370 -10.531  1.00 10.00      A   
ATOM   4011  HN  PHE A 424     -13.021  27.164 -10.058  1.00 10.00      A   
ATOM   4012  CA  PHE A 424     -13.630  25.149  -9.780  1.00 10.00      A   
ATOM   4013  CB  PHE A 424     -13.047  25.221  -8.369  1.00 10.00      A   
ATOM   4014  CG  PHE A 424     -11.555  25.082  -8.315  1.00 10.00      A   
ATOM   4015  CD1 PHE A 424     -10.753  26.186  -8.081  1.00 10.00      A   
ATOM   4016  CD2 PHE A 424     -10.953  23.849  -8.496  1.00 10.00      A   
ATOM   4017  CE1 PHE A 424      -9.379  26.067  -8.029  1.00 10.00      A   
ATOM   4018  CE2 PHE A 424      -9.577  23.722  -8.447  1.00 10.00      A   
ATOM   4019  CZ  PHE A 424      -8.789  24.834  -8.212  1.00 10.00      A   
ATOM   4020  C   PHE A 424     -15.131  24.898  -9.717  1.00 10.00      A   
ATOM   4021  O   PHE A 424     -15.578  23.756  -9.604  1.00 10.00      A   
ATOM   4022  N   GLY A 425     -15.901  25.981  -9.794  1.00 10.00      A   
ATOM   4023  HN  GLY A 425     -15.479  26.862  -9.857  1.00 10.00      A   
ATOM   4024  CA  GLY A 425     -17.349  25.881  -9.764  1.00 10.00      A   
ATOM   4025  C   GLY A 425     -17.887  25.135 -10.966  1.00 10.00      A   
ATOM   4026  O   GLY A 425     -18.819  24.338 -10.849  1.00 10.00      A   
ATOM   4027  N   ALA A 426     -17.293  25.389 -12.126  1.00 10.00      A   
ATOM   4028  HN  ALA A 426     -16.571  26.052 -12.157  1.00 10.00      A   
ATOM   4029  CA  ALA A 426     -17.699  24.722 -13.353  1.00 10.00      A   
ATOM   4030  CB  ALA A 426     -17.056  25.386 -14.561  1.00 10.00      A   
ATOM   4031  C   ALA A 426     -17.327  23.248 -13.290  1.00 10.00      A   
ATOM   4032  O   ALA A 426     -18.031  22.396 -13.833  1.00 10.00      A   
ATOM   4033  N   ILE A 427     -16.220  22.959 -12.606  1.00 10.00      A   
ATOM   4034  HN  ILE A 427     -15.705  23.694 -12.202  1.00 10.00      A   
ATOM   4035  CA  ILE A 427     -15.743  21.588 -12.448  1.00 10.00      A   
ATOM   4036  CB  ILE A 427     -14.416  21.536 -11.654  1.00 10.00      A   
ATOM   4037  CG1 ILE A 427     -13.293  22.258 -12.405  1.00 10.00      A   
ATOM   4038  CG2 ILE A 427     -14.017  20.099 -11.340  1.00 10.00      A   
ATOM   4039  CD1 ILE A 427     -12.842  21.554 -13.667  1.00 10.00      A   
ATOM   4040  C   ILE A 427     -16.783  20.738 -11.728  1.00 10.00      A   
ATOM   4041  O   ILE A 427     -17.246  19.734 -12.260  1.00 10.00      A   
ATOM   4042  N   VAL A 428     -17.171  21.169 -10.531  1.00 10.00      A   
ATOM   4043  HN  VAL A 428     -16.789  22.003 -10.173  1.00 10.00      A   
ATOM   4044  CA  VAL A 428     -18.149  20.437  -9.734  1.00 10.00      A   
ATOM   4045  CB  VAL A 428     -18.235  20.973  -8.285  1.00 10.00      A   
ATOM   4046  CG1 VAL A 428     -16.869  20.943  -7.619  1.00 10.00      A   
ATOM   4047  CG2 VAL A 428     -18.818  22.379  -8.240  1.00 10.00      A   
ATOM   4048  C   VAL A 428     -19.537  20.461 -10.372  1.00 10.00      A   
ATOM   4049  O   VAL A 428     -20.358  19.576 -10.132  1.00 10.00      A   
ATOM   4050  N   GLU A 429     -19.793  21.477 -11.182  1.00 10.00      A   
ATOM   4051  HN  GLU A 429     -19.100  22.155 -11.333  1.00 10.00      A   
ATOM   4052  CA  GLU A 429     -21.079  21.618 -11.842  1.00 10.00      A   
ATOM   4053  CB  GLU A 429     -21.210  23.008 -12.457  1.00 10.00      A   
ATOM   4054  CG  GLU A 429     -22.635  23.396 -12.804  1.00 10.00      A   
ATOM   4055  CD  GLU A 429     -22.697  24.529 -13.802  1.00 10.00      A   
ATOM   4056  OE1 GLU A 429     -22.235  25.642 -13.479  1.00 10.00      A   
ATOM   4057  OE2 GLU A 429     -23.198  24.310 -14.925  1.00 10.00      A   
ATOM   4058  C   GLU A 429     -21.279  20.555 -12.916  1.00 10.00      A   
ATOM   4059  O   GLU A 429     -22.331  19.926 -12.988  1.00 10.00      A   
ATOM   4060  N   HIS A 430     -20.263  20.346 -13.745  1.00 10.00      A   
ATOM   4061  HN  HIS A 430     -19.436  20.863 -13.634  1.00 10.00      A   
ATOM   4062  CA  HIS A 430     -20.359  19.365 -14.821  1.00 10.00      A   
ATOM   4063  CB  HIS A 430     -19.566  19.802 -16.055  1.00 10.00      A   
ATOM   4064  CG  HIS A 430     -20.307  20.775 -16.923  1.00 10.00      A   
ATOM   4065  ND1 HIS A 430     -21.138  20.349 -17.933  1.00 10.00      A   
ATOM   4066  CD2 HIS A 430     -20.328  22.131 -16.872  1.00 10.00      A   
ATOM   4067  CE1 HIS A 430     -21.645  21.446 -18.469  1.00 10.00      A   
ATOM   4068  NE2 HIS A 430     -21.184  22.544 -17.860  1.00 10.00      A   
ATOM   4069  HE2 HIS A 430     -21.431  23.473 -18.067  1.00 10.00      A   
ATOM   4070  C   HIS A 430     -19.969  17.958 -14.375  1.00 10.00      A   
ATOM   4071  O   HIS A 430     -20.471  16.970 -14.912  1.00 10.00      A   
ATOM   4072  N   CYS A 431     -19.088  17.863 -13.390  1.00 10.00      A   
ATOM   4073  HN  CYS A 431     -18.719  18.683 -12.990  1.00 10.00      A   
ATOM   4074  CA  CYS A 431     -18.653  16.564 -12.888  1.00 10.00      A   
ATOM   4075  CB  CYS A 431     -17.179  16.599 -12.487  1.00 10.00      A   
ATOM   4076  SG  CYS A 431     -16.092  17.289 -13.756  1.00 10.00      A   
ATOM   4077  HG  CYS A 431     -16.227  18.608 -13.726  1.00 10.00      A   
ATOM   4078  C   CYS A 431     -19.528  16.112 -11.724  1.00 10.00      A   
ATOM   4079  O   CYS A 431     -19.238  16.396 -10.563  1.00 10.00      A   
ATOM   4080  N   LYS A 432     -20.610  15.418 -12.053  1.00 10.00      A   
ATOM   4081  HN  LYS A 432     -20.784  15.235 -12.999  1.00 10.00      A   
ATOM   4082  CA  LYS A 432     -21.551  14.926 -11.047  1.00 10.00      A   
ATOM   4083  CB  LYS A 432     -22.875  14.505 -11.702  1.00 10.00      A   
ATOM   4084  CG  LYS A 432     -23.216  15.249 -12.985  1.00 10.00      A   
ATOM   4085  CD  LYS A 432     -23.724  16.654 -12.706  1.00 10.00      A   
ATOM   4086  CE  LYS A 432     -23.848  17.459 -13.989  1.00 10.00      A   
ATOM   4087  NZ  LYS A 432     -24.951  16.975 -14.858  1.00 10.00      A   
ATOM   4088  HZ1 LYS A 432     -24.900  15.944 -14.963  1.00 10.00      A   
ATOM   4089  HZ2 LYS A 432     -24.875  17.406 -15.798  1.00 10.00      A   
ATOM   4090  HZ3 LYS A 432     -25.871  17.229 -14.444  1.00 10.00      A   
ATOM   4091  C   LYS A 432     -20.960  13.744 -10.281  1.00 10.00      A   
ATOM   4092  O   LYS A 432     -21.355  13.463  -9.148  1.00 10.00      A   
ATOM   4093  N   ASP A 433     -20.002  13.068 -10.907  1.00 10.00      A   
ATOM   4094  HN  ASP A 433     -19.719  13.360 -11.799  1.00 10.00      A   
ATOM   4095  CA  ASP A 433     -19.355  11.904 -10.304  1.00 10.00      A   
ATOM   4096  CB  ASP A 433     -19.020  10.868 -11.381  1.00 10.00      A   
ATOM   4097  CG  ASP A 433     -19.846   9.600 -11.270  1.00 10.00      A   
ATOM   4098  OD1 ASP A 433     -20.327   9.111 -12.316  1.00 10.00      A   
ATOM   4099  OD2 ASP A 433     -20.021   9.085 -10.144  1.00 10.00      A   
ATOM   4100  C   ASP A 433     -18.076  12.287  -9.570  1.00 10.00      A   
ATOM   4101  O   ASP A 433     -17.277  11.419  -9.209  1.00 10.00      A   
ATOM   4102  N   LEU A 434     -17.882  13.580  -9.348  1.00 10.00      A   
ATOM   4103  HN  LEU A 434     -18.563  14.224  -9.631  1.00 10.00      A   
ATOM   4104  CA  LEU A 434     -16.691  14.061  -8.670  1.00 10.00      A   
ATOM   4105  CB  LEU A 434     -16.566  15.581  -8.814  1.00 10.00      A   
ATOM   4106  CG  LEU A 434     -15.226  16.188  -8.389  1.00 10.00      A   
ATOM   4107  CD1 LEU A 434     -14.161  15.948  -9.449  1.00 10.00      A   
ATOM   4108  CD2 LEU A 434     -15.378  17.671  -8.103  1.00 10.00      A   
ATOM   4109  C   LEU A 434     -16.709  13.671  -7.197  1.00 10.00      A   
ATOM   4110  O   LEU A 434     -17.576  14.105  -6.441  1.00 10.00      A   
ATOM   4111  N   ARG A 435     -15.753  12.845  -6.797  1.00 10.00      A   
ATOM   4112  HN  ARG A 435     -15.086  12.529  -7.450  1.00 10.00      A   
ATOM   4113  CA  ARG A 435     -15.665  12.400  -5.413  1.00 10.00      A   
ATOM   4114  CB  ARG A 435     -15.498  10.880  -5.334  1.00 10.00      A   
ATOM   4115  CG  ARG A 435     -16.535  10.079  -6.102  1.00 10.00      A   
ATOM   4116  CD  ARG A 435     -16.470   8.596  -5.757  1.00 10.00      A   
ATOM   4117  NE  ARG A 435     -15.099   8.082  -5.714  1.00 10.00      A   
ATOM   4118  HE  ARG A 435     -14.525   8.392  -4.975  1.00 10.00      A   
ATOM   4119  CZ  ARG A 435     -14.595   7.221  -6.600  1.00 10.00      A   
ATOM   4120  NH1 ARG A 435     -15.341   6.789  -7.611  1.00 10.00      A   
ATOM   4121 HH11 ARG A 435     -16.325   7.118  -7.718  1.00 10.00      A   
ATOM   4122 HH12 ARG A 435     -14.942   6.118  -8.307  1.00 10.00      A   
ATOM   4123  NH2 ARG A 435     -13.343   6.796  -6.477  1.00 10.00      A   
ATOM   4124 HH21 ARG A 435     -12.948   6.117  -7.162  1.00 10.00      A   
ATOM   4125 HH22 ARG A 435     -12.740   7.137  -5.694  1.00 10.00      A   
ATOM   4126  C   ARG A 435     -14.493  13.063  -4.711  1.00 10.00      A   
ATOM   4127  O   ARG A 435     -14.495  13.217  -3.492  1.00 10.00      A   
ATOM   4128  N   ARG A 436     -13.495  13.463  -5.481  1.00 10.00      A   
ATOM   4129  HN  ARG A 436     -13.556  13.343  -6.454  1.00 10.00      A   
ATOM   4130  CA  ARG A 436     -12.311  14.086  -4.911  1.00 10.00      A   
ATOM   4131  CB  ARG A 436     -11.122  13.129  -5.002  1.00 10.00      A   
ATOM   4132  CG  ARG A 436      -9.857  13.644  -4.345  1.00 10.00      A   
ATOM   4133  CD  ARG A 436      -8.917  12.511  -3.982  1.00 10.00      A   
ATOM   4134  NE  ARG A 436      -8.000  12.917  -2.924  1.00 10.00      A   
ATOM   4135  HE  ARG A 436      -8.017  13.863  -2.653  1.00 10.00      A   
ATOM   4136  CZ  ARG A 436      -7.139  12.111  -2.327  1.00 10.00      A   
ATOM   4137  NH1 ARG A 436      -7.054  10.835  -2.672  1.00 10.00      A   
ATOM   4138 HH11 ARG A 436      -6.366  10.214  -2.190  1.00 10.00      A   
ATOM   4139 HH12 ARG A 436      -7.663  10.447  -3.429  1.00 10.00      A   
ATOM   4140  NH2 ARG A 436      -6.354  12.586  -1.373  1.00 10.00      A   
ATOM   4141 HH21 ARG A 436      -6.410  13.587  -1.097  1.00 10.00      A   
ATOM   4142 HH22 ARG A 436      -5.664  11.954  -0.900  1.00 10.00      A   
ATOM   4143  C   ARG A 436     -11.990  15.406  -5.597  1.00 10.00      A   
ATOM   4144  O   ARG A 436     -11.927  15.476  -6.826  1.00 10.00      A   
ATOM   4145  N   LEU A 437     -11.796  16.449  -4.799  1.00 10.00      A   
ATOM   4146  HN  LEU A 437     -11.886  16.335  -3.823  1.00 10.00      A   
ATOM   4147  CA  LEU A 437     -11.473  17.763  -5.329  1.00 10.00      A   
ATOM   4148  CB  LEU A 437     -12.737  18.621  -5.427  1.00 10.00      A   
ATOM   4149  CG  LEU A 437     -12.550  20.043  -5.964  1.00 10.00      A   
ATOM   4150  CD1 LEU A 437     -12.219  20.022  -7.448  1.00 10.00      A   
ATOM   4151  CD2 LEU A 437     -13.782  20.890  -5.691  1.00 10.00      A   
ATOM   4152  C   LEU A 437     -10.433  18.467  -4.463  1.00 10.00      A   
ATOM   4153  O   LEU A 437     -10.537  18.486  -3.235  1.00 10.00      A   
ATOM   4154  N   SER A 438      -9.427  19.034  -5.111  1.00 10.00      A   
ATOM   4155  HN  SER A 438      -9.381  18.950  -6.088  1.00 10.00      A   
ATOM   4156  CA  SER A 438      -8.372  19.757  -4.418  1.00 10.00      A   
ATOM   4157  CB  SER A 438      -7.024  19.114  -4.735  1.00 10.00      A   
ATOM   4158  OG  SER A 438      -7.143  17.701  -4.766  1.00 10.00      A   
ATOM   4159  HG  SER A 438      -6.368  17.300  -4.346  1.00 10.00      A   
ATOM   4160  C   SER A 438      -8.382  21.221  -4.853  1.00 10.00      A   
ATOM   4161  O   SER A 438      -8.338  21.518  -6.049  1.00 10.00      A   
ATOM   4162  N   LEU A 439      -8.444  22.130  -3.890  1.00 10.00      A   
ATOM   4163  HN  LEU A 439      -8.445  21.842  -2.950  1.00 10.00      A   
ATOM   4164  CA  LEU A 439      -8.491  23.551  -4.195  1.00 10.00      A   
ATOM   4165  CB  LEU A 439      -9.529  24.247  -3.313  1.00 10.00      A   
ATOM   4166  CG  LEU A 439     -10.959  23.710  -3.385  1.00 10.00      A   
ATOM   4167  CD1 LEU A 439     -11.844  24.426  -2.377  1.00 10.00      A   
ATOM   4168  CD2 LEU A 439     -11.518  23.862  -4.791  1.00 10.00      A   
ATOM   4169  C   LEU A 439      -7.139  24.220  -4.008  1.00 10.00      A   
ATOM   4170  O   LEU A 439      -6.408  23.913  -3.069  1.00 10.00      A   
ATOM   4171  N   SER A 440      -6.820  25.137  -4.909  1.00 10.00      A   
ATOM   4172  HN  SER A 440      -7.443  25.322  -5.644  1.00 10.00      A   
ATOM   4173  CA  SER A 440      -5.575  25.884  -4.851  1.00 10.00      A   
ATOM   4174  CB  SER A 440      -4.397  25.044  -5.353  1.00 10.00      A   
ATOM   4175  OG  SER A 440      -4.703  24.398  -6.576  1.00 10.00      A   
ATOM   4176  HG  SER A 440      -5.020  23.502  -6.396  1.00 10.00      A   
ATOM   4177  C   SER A 440      -5.712  27.173  -5.656  1.00 10.00      A   
ATOM   4178  O   SER A 440      -6.485  27.233  -6.616  1.00 10.00      A   
ATOM   4179  N   GLY A 441      -4.984  28.202  -5.250  1.00 10.00      A   
ATOM   4180  HN  GLY A 441      -4.414  28.104  -4.457  1.00 10.00      A   
ATOM   4181  CA  GLY A 441      -5.043  29.473  -5.946  1.00 10.00      A   
ATOM   4182  C   GLY A 441      -5.934  30.460  -5.219  1.00 10.00      A   
ATOM   4183  O   GLY A 441      -6.336  30.208  -4.084  1.00 10.00      A   
ATOM   4184  N   LEU A 442      -6.239  31.587  -5.855  1.00 10.00      A   
ATOM   4185  HN  LEU A 442      -5.893  31.740  -6.761  1.00 10.00      A   
ATOM   4186  CA  LEU A 442      -7.090  32.591  -5.232  1.00 10.00      A   
ATOM   4187  CB  LEU A 442      -6.918  33.965  -5.885  1.00 10.00      A   
ATOM   4188  CG  LEU A 442      -7.656  35.122  -5.205  1.00 10.00      A   
ATOM   4189  CD1 LEU A 442      -7.167  35.303  -3.773  1.00 10.00      A   
ATOM   4190  CD2 LEU A 442      -7.492  36.408  -5.997  1.00 10.00      A   
ATOM   4191  C   LEU A 442      -8.550  32.165  -5.288  1.00 10.00      A   
ATOM   4192  O   LEU A 442      -9.142  32.091  -6.365  1.00 10.00      A   
ATOM   4193  N   LEU A 443      -9.117  31.890  -4.125  1.00 10.00      A   
ATOM   4194  HN  LEU A 443      -8.590  31.980  -3.303  1.00 10.00      A   
ATOM   4195  CA  LEU A 443     -10.502  31.463  -4.021  1.00 10.00      A   
ATOM   4196  CB  LEU A 443     -10.563  29.948  -3.804  1.00 10.00      A   
ATOM   4197  CG  LEU A 443     -10.055  29.073  -4.950  1.00 10.00      A   
ATOM   4198  CD1 LEU A 443      -9.796  27.656  -4.470  1.00 10.00      A   
ATOM   4199  CD2 LEU A 443     -11.050  29.073  -6.093  1.00 10.00      A   
ATOM   4200  C   LEU A 443     -11.177  32.162  -2.847  1.00 10.00      A   
ATOM   4201  O   LEU A 443     -10.564  32.349  -1.793  1.00 10.00      A   
ATOM   4202  N   THR A 444     -12.426  32.560  -3.040  1.00 10.00      A   
ATOM   4203  HN  THR A 444     -12.856  32.400  -3.913  1.00 10.00      A   
ATOM   4204  CA  THR A 444     -13.187  33.217  -1.994  1.00 10.00      A   
ATOM   4205  CB  THR A 444     -13.914  34.471  -2.531  1.00 10.00      A   
ATOM   4206  OG1 THR A 444     -14.863  34.099  -3.541  1.00 10.00      A   
ATOM   4207  HG1 THR A 444     -14.391  33.806  -4.341  1.00 10.00      A   
ATOM   4208  CG2 THR A 444     -12.915  35.460  -3.118  1.00 10.00      A   
ATOM   4209  C   THR A 444     -14.199  32.222  -1.433  1.00 10.00      A   
ATOM   4210  O   THR A 444     -13.950  31.017  -1.437  1.00 10.00      A   
ATOM   4211  N   ASP A 445     -15.329  32.711  -0.945  1.00 10.00      A   
ATOM   4212  HN  ASP A 445     -15.480  33.680  -0.951  1.00 10.00      A   
ATOM   4213  CA  ASP A 445     -16.356  31.830  -0.410  1.00 10.00      A   
ATOM   4214  CB  ASP A 445     -17.153  32.515   0.707  1.00 10.00      A   
ATOM   4215  CG  ASP A 445     -16.284  33.149   1.775  1.00 10.00      A   
ATOM   4216  OD1 ASP A 445     -16.472  34.355   2.053  1.00 10.00      A   
ATOM   4217  OD2 ASP A 445     -15.412  32.458   2.341  1.00 10.00      A   
ATOM   4218  C   ASP A 445     -17.295  31.407  -1.534  1.00 10.00      A   
ATOM   4219  O   ASP A 445     -18.153  30.537  -1.358  1.00 10.00      A   
ATOM   4220  N   LYS A 446     -17.107  32.020  -2.701  1.00 10.00      A   
ATOM   4221  HN  LYS A 446     -16.385  32.681  -2.782  1.00 10.00      A   
ATOM   4222  CA  LYS A 446     -17.933  31.736  -3.864  1.00 10.00      A   
ATOM   4223  CB  LYS A 446     -17.661  32.744  -4.985  1.00 10.00      A   
ATOM   4224  CG  LYS A 446     -18.793  32.867  -5.993  1.00 10.00      A   
ATOM   4225  CD  LYS A 446     -20.098  33.232  -5.306  1.00 10.00      A   
ATOM   4226  CE  LYS A 446     -21.236  33.366  -6.302  1.00 10.00      A   
ATOM   4227  NZ  LYS A 446     -22.517  33.691  -5.621  1.00 10.00      A   
ATOM   4228  HZ1 LYS A 446     -23.292  33.736  -6.314  1.00 10.00      A   
ATOM   4229  HZ2 LYS A 446     -22.445  34.612  -5.143  1.00 10.00      A   
ATOM   4230  HZ3 LYS A 446     -22.742  32.959  -4.909  1.00 10.00      A   
ATOM   4231  C   LYS A 446     -17.719  30.310  -4.358  1.00 10.00      A   
ATOM   4232  O   LYS A 446     -18.681  29.602  -4.661  1.00 10.00      A   
ATOM   4233  N   VAL A 447     -16.462  29.889  -4.436  1.00 10.00      A   
ATOM   4234  HN  VAL A 447     -15.728  30.508  -4.204  1.00 10.00      A   
ATOM   4235  CA  VAL A 447     -16.140  28.539  -4.882  1.00 10.00      A   
ATOM   4236  CB  VAL A 447     -14.612  28.304  -4.976  1.00 10.00      A   
ATOM   4237  CG1 VAL A 447     -13.939  28.451  -3.619  1.00 10.00      A   
ATOM   4238  CG2 VAL A 447     -14.308  26.946  -5.586  1.00 10.00      A   
ATOM   4239  C   VAL A 447     -16.782  27.497  -3.960  1.00 10.00      A   
ATOM   4240  O   VAL A 447     -17.229  26.442  -4.409  1.00 10.00      A   
ATOM   4241  N   PHE A 448     -16.858  27.824  -2.676  1.00 10.00      A   
ATOM   4242  HN  PHE A 448     -16.519  28.696  -2.388  1.00 10.00      A   
ATOM   4243  CA  PHE A 448     -17.440  26.932  -1.688  1.00 10.00      A   
ATOM   4244  CB  PHE A 448     -17.087  27.397  -0.281  1.00 10.00      A   
ATOM   4245  CG  PHE A 448     -15.621  27.329   0.013  1.00 10.00      A   
ATOM   4246  CD1 PHE A 448     -14.878  28.483   0.163  1.00 10.00      A   
ATOM   4247  CD2 PHE A 448     -14.985  26.108   0.142  1.00 10.00      A   
ATOM   4248  CE1 PHE A 448     -13.526  28.421   0.436  1.00 10.00      A   
ATOM   4249  CE2 PHE A 448     -13.633  26.036   0.415  1.00 10.00      A   
ATOM   4250  CZ  PHE A 448     -12.902  27.196   0.563  1.00 10.00      A   
ATOM   4251  C   PHE A 448     -18.948  26.839  -1.865  1.00 10.00      A   
ATOM   4252  O   PHE A 448     -19.551  25.793  -1.615  1.00 10.00      A   
ATOM   4253  N   GLU A 449     -19.551  27.941  -2.304  1.00 10.00      A   
ATOM   4254  HN  GLU A 449     -19.018  28.752  -2.454  1.00 10.00      A   
ATOM   4255  CA  GLU A 449     -20.987  27.982  -2.548  1.00 10.00      A   
ATOM   4256  CB  GLU A 449     -21.414  29.389  -2.977  1.00 10.00      A   
ATOM   4257  CG  GLU A 449     -22.916  29.575  -3.118  1.00 10.00      A   
ATOM   4258  CD  GLU A 449     -23.280  30.785  -3.949  1.00 10.00      A   
ATOM   4259  OE1 GLU A 449     -22.958  31.918  -3.534  1.00 10.00      A   
ATOM   4260  OE2 GLU A 449     -23.909  30.615  -5.014  1.00 10.00      A   
ATOM   4261  C   GLU A 449     -21.350  26.974  -3.636  1.00 10.00      A   
ATOM   4262  O   GLU A 449     -22.344  26.254  -3.531  1.00 10.00      A   
ATOM   4263  N   TYR A 450     -20.525  26.921  -4.677  1.00 10.00      A   
ATOM   4264  HN  TYR A 450     -19.750  27.523  -4.706  1.00 10.00      A   
ATOM   4265  CA  TYR A 450     -20.743  25.995  -5.777  1.00 10.00      A   
ATOM   4266  CB  TYR A 450     -19.813  26.322  -6.947  1.00 10.00      A   
ATOM   4267  CG  TYR A 450     -19.979  27.718  -7.501  1.00 10.00      A   
ATOM   4268  CD1 TYR A 450     -18.875  28.487  -7.846  1.00 10.00      A   
ATOM   4269  CD2 TYR A 450     -21.241  28.267  -7.680  1.00 10.00      A   
ATOM   4270  CE1 TYR A 450     -19.024  29.764  -8.352  1.00 10.00      A   
ATOM   4271  CE2 TYR A 450     -21.399  29.542  -8.185  1.00 10.00      A   
ATOM   4272  CZ  TYR A 450     -20.290  30.287  -8.519  1.00 10.00      A   
ATOM   4273  OH  TYR A 450     -20.449  31.560  -9.021  1.00 10.00      A   
ATOM   4274  HH  TYR A 450     -20.027  31.616  -9.886  1.00 10.00      A   
ATOM   4275  C   TYR A 450     -20.512  24.562  -5.308  1.00 10.00      A   
ATOM   4276  O   TYR A 450     -21.251  23.647  -5.681  1.00 10.00      A   
ATOM   4277  N   ILE A 451     -19.491  24.383  -4.471  1.00 10.00      A   
ATOM   4278  HN  ILE A 451     -18.943  25.158  -4.215  1.00 10.00      A   
ATOM   4279  CA  ILE A 451     -19.155  23.070  -3.927  1.00 10.00      A   
ATOM   4280  CB  ILE A 451     -17.884  23.124  -3.042  1.00 10.00      A   
ATOM   4281  CG1 ILE A 451     -16.639  23.340  -3.903  1.00 10.00      A   
ATOM   4282  CG2 ILE A 451     -17.739  21.855  -2.214  1.00 10.00      A   
ATOM   4283  CD1 ILE A 451     -15.381  23.612  -3.107  1.00 10.00      A   
ATOM   4284  C   ILE A 451     -20.328  22.517  -3.116  1.00 10.00      A   
ATOM   4285  O   ILE A 451     -20.742  21.375  -3.303  1.00 10.00      A   
ATOM   4286  N   GLY A 452     -20.891  23.352  -2.252  1.00 10.00      A   
ATOM   4287  HN  GLY A 452     -20.548  24.270  -2.173  1.00 10.00      A   
ATOM   4288  CA  GLY A 452     -22.002  22.923  -1.422  1.00 10.00      A   
ATOM   4289  C   GLY A 452     -23.317  22.824  -2.176  1.00 10.00      A   
ATOM   4290  O   GLY A 452     -24.365  22.581  -1.578  1.00 10.00      A   
ATOM   4291  N   THR A 453     -23.270  23.010  -3.486  1.00 10.00      A   
ATOM   4292  HN  THR A 453     -22.409  23.199  -3.912  1.00 10.00      A   
ATOM   4293  CA  THR A 453     -24.470  22.940  -4.303  1.00 10.00      A   
ATOM   4294  CB  THR A 453     -24.762  24.296  -4.986  1.00 10.00      A   
ATOM   4295  OG1 THR A 453     -24.808  25.333  -3.994  1.00 10.00      A   
ATOM   4296  HG1 THR A 453     -23.906  25.641  -3.803  1.00 10.00      A   
ATOM   4297  CG2 THR A 453     -26.091  24.255  -5.728  1.00 10.00      A   
ATOM   4298  C   THR A 453     -24.375  21.842  -5.365  1.00 10.00      A   
ATOM   4299  O   THR A 453     -25.306  21.054  -5.535  1.00 10.00      A   
ATOM   4300  N   TYR A 454     -23.245  21.781  -6.063  1.00 10.00      A   
ATOM   4301  HN  TYR A 454     -22.520  22.413  -5.864  1.00 10.00      A   
ATOM   4302  CA  TYR A 454     -23.064  20.799  -7.129  1.00 10.00      A   
ATOM   4303  CB  TYR A 454     -22.542  21.482  -8.396  1.00 10.00      A   
ATOM   4304  CG  TYR A 454     -23.348  22.700  -8.802  1.00 10.00      A   
ATOM   4305  CD1 TYR A 454     -22.814  23.979  -8.710  1.00 10.00      A   
ATOM   4306  CD2 TYR A 454     -24.652  22.568  -9.263  1.00 10.00      A   
ATOM   4307  CE1 TYR A 454     -23.555  25.091  -9.062  1.00 10.00      A   
ATOM   4308  CE2 TYR A 454     -25.401  23.674  -9.621  1.00 10.00      A   
ATOM   4309  CZ  TYR A 454     -24.848  24.933  -9.516  1.00 10.00      A   
ATOM   4310  OH  TYR A 454     -25.589  26.042  -9.864  1.00 10.00      A   
ATOM   4311  HH  TYR A 454     -26.473  25.970  -9.483  1.00 10.00      A   
ATOM   4312  C   TYR A 454     -22.170  19.619  -6.728  1.00 10.00      A   
ATOM   4313  O   TYR A 454     -22.255  18.539  -7.317  1.00 10.00      A   
ATOM   4314  N   ALA A 455     -21.325  19.812  -5.729  1.00 10.00      A   
ATOM   4315  HN  ALA A 455     -21.302  20.678  -5.277  1.00 10.00      A   
ATOM   4316  CA  ALA A 455     -20.441  18.745  -5.275  1.00 10.00      A   
ATOM   4317  CB  ALA A 455     -19.076  19.285  -4.878  1.00 10.00      A   
ATOM   4318  C   ALA A 455     -21.085  17.977  -4.128  1.00 10.00      A   
ATOM   4319  O   ALA A 455     -20.761  18.184  -2.958  1.00 10.00      A   
ATOM   4320  N   LYS A 456     -22.012  17.097  -4.477  1.00 10.00      A   
ATOM   4321  HN  LYS A 456     -22.222  16.977  -5.428  1.00 10.00      A   
ATOM   4322  CA  LYS A 456     -22.724  16.305  -3.493  1.00 10.00      A   
ATOM   4323  CB  LYS A 456     -24.176  16.117  -3.932  1.00 10.00      A   
ATOM   4324  CG  LYS A 456     -25.023  17.378  -3.853  1.00 10.00      A   
ATOM   4325  CD  LYS A 456     -25.315  17.758  -2.410  1.00 10.00      A   
ATOM   4326  CE  LYS A 456     -26.552  18.635  -2.310  1.00 10.00      A   
ATOM   4327  NZ  LYS A 456     -27.062  18.715  -0.917  1.00 10.00      A   
ATOM   4328  HZ1 LYS A 456     -27.946  19.264  -0.890  1.00 10.00      A   
ATOM   4329  HZ2 LYS A 456     -26.359  19.177  -0.307  1.00 10.00      A   
ATOM   4330  HZ3 LYS A 456     -27.250  17.753  -0.545  1.00 10.00      A   
ATOM   4331  C   LYS A 456     -22.069  14.948  -3.288  1.00 10.00      A   
ATOM   4332  O   LYS A 456     -22.144  14.374  -2.199  1.00 10.00      A   
ATOM   4333  N   LYS A 457     -21.422  14.445  -4.332  1.00 10.00      A   
ATOM   4334  HN  LYS A 457     -21.383  14.966  -5.167  1.00 10.00      A   
ATOM   4335  CA  LYS A 457     -20.760  13.143  -4.272  1.00 10.00      A   
ATOM   4336  CB  LYS A 457     -20.819  12.437  -5.629  1.00 10.00      A   
ATOM   4337  CG  LYS A 457     -22.215  12.021  -6.061  1.00 10.00      A   
ATOM   4338  CD  LYS A 457     -22.636  10.711  -5.413  1.00 10.00      A   
ATOM   4339  CE  LYS A 457     -23.981  10.236  -5.944  1.00 10.00      A   
ATOM   4340  NZ  LYS A 457     -25.106  11.077  -5.452  1.00 10.00      A   
ATOM   4341  HZ1 LYS A 457     -25.069  11.154  -4.418  1.00 10.00      A   
ATOM   4342  HZ2 LYS A 457     -26.016  10.650  -5.719  1.00 10.00      A   
ATOM   4343  HZ3 LYS A 457     -25.051  12.031  -5.862  1.00 10.00      A   
ATOM   4344  C   LYS A 457     -19.311  13.276  -3.834  1.00 10.00      A   
ATOM   4345  O   LYS A 457     -18.581  12.285  -3.763  1.00 10.00      A   
ATOM   4346  N   MET A 458     -18.900  14.503  -3.552  1.00 10.00      A   
ATOM   4347  HN  MET A 458     -19.530  15.249  -3.630  1.00 10.00      A   
ATOM   4348  CA  MET A 458     -17.536  14.768  -3.127  1.00 10.00      A   
ATOM   4349  CB  MET A 458     -17.237  16.262  -3.205  1.00 10.00      A   
ATOM   4350  CG  MET A 458     -15.779  16.618  -2.987  1.00 10.00      A   
ATOM   4351  SD  MET A 458     -15.550  18.377  -2.699  1.00 10.00      A   
ATOM   4352  CE  MET A 458     -16.495  18.576  -1.189  1.00 10.00      A   
ATOM   4353  C   MET A 458     -17.300  14.247  -1.712  1.00 10.00      A   
ATOM   4354  O   MET A 458     -17.890  14.741  -0.755  1.00 10.00      A   
ATOM   4355  N   GLU A 459     -16.443  13.242  -1.599  1.00 10.00      A   
ATOM   4356  HN  GLU A 459     -16.014  12.893  -2.410  1.00 10.00      A   
ATOM   4357  CA  GLU A 459     -16.124  12.631  -0.314  1.00 10.00      A   
ATOM   4358  CB  GLU A 459     -16.156  11.108  -0.441  1.00 10.00      A   
ATOM   4359  CG  GLU A 459     -17.498  10.559  -0.894  1.00 10.00      A   
ATOM   4360  CD  GLU A 459     -17.448   9.083  -1.214  1.00 10.00      A   
ATOM   4361  OE1 GLU A 459     -17.635   8.264  -0.290  1.00 10.00      A   
ATOM   4362  OE2 GLU A 459     -17.234   8.730  -2.392  1.00 10.00      A   
ATOM   4363  C   GLU A 459     -14.758  13.081   0.207  1.00 10.00      A   
ATOM   4364  O   GLU A 459     -14.405  12.822   1.359  1.00 10.00      A   
ATOM   4365  N   MET A 460     -13.989  13.753  -0.639  1.00 10.00      A   
ATOM   4366  HN  MET A 460     -14.314  13.933  -1.547  1.00 10.00      A   
ATOM   4367  CA  MET A 460     -12.669  14.231  -0.254  1.00 10.00      A   
ATOM   4368  CB  MET A 460     -11.582  13.270  -0.748  1.00 10.00      A   
ATOM   4369  CG  MET A 460     -10.163  13.744  -0.474  1.00 10.00      A   
ATOM   4370  SD  MET A 460      -9.878  14.100   1.268  1.00 10.00      A   
ATOM   4371  CE  MET A 460      -8.129  14.492   1.256  1.00 10.00      A   
ATOM   4372  C   MET A 460     -12.421  15.633  -0.792  1.00 10.00      A   
ATOM   4373  O   MET A 460     -12.460  15.860  -2.003  1.00 10.00      A   
ATOM   4374  N   LEU A 461     -12.161  16.566   0.116  1.00 10.00      A   
ATOM   4375  HN  LEU A 461     -12.124  16.313   1.063  1.00 10.00      A   
ATOM   4376  CA  LEU A 461     -11.908  17.950  -0.255  1.00 10.00      A   
ATOM   4377  CB  LEU A 461     -13.140  18.820   0.011  1.00 10.00      A   
ATOM   4378  CG  LEU A 461     -12.985  20.315  -0.295  1.00 10.00      A   
ATOM   4379  CD1 LEU A 461     -12.729  20.543  -1.776  1.00 10.00      A   
ATOM   4380  CD2 LEU A 461     -14.205  21.096   0.170  1.00 10.00      A   
ATOM   4381  C   LEU A 461     -10.712  18.506   0.500  1.00 10.00      A   
ATOM   4382  O   LEU A 461     -10.649  18.435   1.729  1.00 10.00      A   
ATOM   4383  N   SER A 462      -9.761  19.039  -0.246  1.00 10.00      A   
ATOM   4384  HN  SER A 462      -9.860  19.023  -1.222  1.00 10.00      A   
ATOM   4385  CA  SER A 462      -8.564  19.629   0.336  1.00 10.00      A   
ATOM   4386  CB  SER A 462      -7.317  19.025  -0.308  1.00 10.00      A   
ATOM   4387  OG  SER A 462      -7.420  17.616  -0.372  1.00 10.00      A   
ATOM   4388  HG  SER A 462      -7.514  17.267   0.520  1.00 10.00      A   
ATOM   4389  C   SER A 462      -8.571  21.142   0.145  1.00 10.00      A   
ATOM   4390  O   SER A 462      -8.490  21.636  -0.984  1.00 10.00      A   
ATOM   4391  N   VAL A 463      -8.678  21.871   1.247  1.00 10.00      A   
ATOM   4392  HN  VAL A 463      -8.737  21.417   2.119  1.00 10.00      A   
ATOM   4393  CA  VAL A 463      -8.708  23.327   1.201  1.00 10.00      A   
ATOM   4394  CB  VAL A 463      -9.960  23.891   1.905  1.00 10.00      A   
ATOM   4395  CG1 VAL A 463     -10.062  25.393   1.694  1.00 10.00      A   
ATOM   4396  CG2 VAL A 463     -11.219  23.194   1.411  1.00 10.00      A   
ATOM   4397  C   VAL A 463      -7.464  23.933   1.843  1.00 10.00      A   
ATOM   4398  O   VAL A 463      -7.180  23.701   3.022  1.00 10.00      A   
ATOM   4399  N   ALA A 464      -6.725  24.707   1.064  1.00 10.00      A   
ATOM   4400  HN  ALA A 464      -6.989  24.847   0.130  1.00 10.00      A   
ATOM   4401  CA  ALA A 464      -5.524  25.351   1.560  1.00 10.00      A   
ATOM   4402  CB  ALA A 464      -4.300  24.510   1.240  1.00 10.00      A   
ATOM   4403  C   ALA A 464      -5.384  26.751   0.976  1.00 10.00      A   
ATOM   4404  O   ALA A 464      -5.331  26.918  -0.248  1.00 10.00      A   
ATOM   4405  N   PHE A 465      -5.336  27.751   1.855  1.00 10.00      A   
ATOM   4406  HN  PHE A 465      -5.411  27.545   2.814  1.00 10.00      A   
ATOM   4407  CA  PHE A 465      -5.191  29.148   1.441  1.00 10.00      A   
ATOM   4408  CB  PHE A 465      -3.848  29.384   0.738  1.00 10.00      A   
ATOM   4409  CG  PHE A 465      -2.644  29.001   1.551  1.00 10.00      A   
ATOM   4410  CD1 PHE A 465      -2.056  27.757   1.400  1.00 10.00      A   
ATOM   4411  CD2 PHE A 465      -2.093  29.887   2.460  1.00 10.00      A   
ATOM   4412  CE1 PHE A 465      -0.945  27.404   2.141  1.00 10.00      A   
ATOM   4413  CE2 PHE A 465      -0.983  29.540   3.206  1.00 10.00      A   
ATOM   4414  CZ  PHE A 465      -0.409  28.296   3.046  1.00 10.00      A   
ATOM   4415  C   PHE A 465      -6.346  29.572   0.535  1.00 10.00      A   
ATOM   4416  O   PHE A 465      -6.137  30.191  -0.514  1.00 10.00      A   
ATOM   4417  N   ALA A 466      -7.563  29.225   0.947  1.00 10.00      A   
ATOM   4418  HN  ALA A 466      -7.661  28.744   1.797  1.00 10.00      A   
ATOM   4419  CA  ALA A 466      -8.759  29.556   0.185  1.00 10.00      A   
ATOM   4420  CB  ALA A 466      -9.164  28.389  -0.702  1.00 10.00      A   
ATOM   4421  C   ALA A 466      -9.899  29.928   1.123  1.00 10.00      A   
ATOM   4422  O   ALA A 466      -9.991  29.409   2.239  1.00 10.00      A   
ATOM   4423  N   GLY A 467     -10.761  30.820   0.665  1.00 10.00      A   
ATOM   4424  HN  GLY A 467     -10.630  31.194  -0.236  1.00 10.00      A   
ATOM   4425  CA  GLY A 467     -11.885  31.261   1.470  1.00 10.00      A   
ATOM   4426  C   GLY A 467     -11.722  32.702   1.898  1.00 10.00      A   
ATOM   4427  O   GLY A 467     -10.604  33.229   1.904  1.00 10.00      A   
ATOM   4428  N   ASP A 468     -12.820  33.350   2.250  1.00 10.00      A   
ATOM   4429  HN  ASP A 468     -13.691  32.880   2.231  1.00 10.00      A   
ATOM   4430  CA  ASP A 468     -12.764  34.744   2.669  1.00 10.00      A   
ATOM   4431  CB  ASP A 468     -13.372  35.664   1.612  1.00 10.00      A   
ATOM   4432  CG  ASP A 468     -12.756  37.042   1.638  1.00 10.00      A   
ATOM   4433  OD1 ASP A 468     -11.521  37.143   1.497  1.00 10.00      A   
ATOM   4434  OD2 ASP A 468     -13.499  38.032   1.798  1.00 10.00      A   
ATOM   4435  C   ASP A 468     -13.431  34.961   4.022  1.00 10.00      A   
ATOM   4436  O   ASP A 468     -13.158  35.944   4.708  1.00 10.00      A   
ATOM   4437  N   SER A 469     -14.310  34.044   4.400  1.00 10.00      A   
ATOM   4438  HN  SER A 469     -14.516  33.299   3.794  1.00 10.00      A   
ATOM   4439  CA  SER A 469     -15.004  34.126   5.677  1.00 10.00      A   
ATOM   4440  CB  SER A 469     -16.216  35.052   5.559  1.00 10.00      A   
ATOM   4441  OG  SER A 469     -17.149  34.556   4.613  1.00 10.00      A   
ATOM   4442  HG  SER A 469     -16.689  34.361   3.780  1.00 10.00      A   
ATOM   4443  C   SER A 469     -15.440  32.737   6.138  1.00 10.00      A   
ATOM   4444  O   SER A 469     -15.105  31.735   5.505  1.00 10.00      A   
ATOM   4445  N   ASP A 470     -16.207  32.683   7.227  1.00 10.00      A   
ATOM   4446  HN  ASP A 470     -16.474  33.519   7.664  1.00 10.00      A   
ATOM   4447  CA  ASP A 470     -16.687  31.415   7.776  1.00 10.00      A   
ATOM   4448  CB  ASP A 470     -17.312  31.624   9.159  1.00 10.00      A   
ATOM   4449  CG  ASP A 470     -16.432  31.132  10.290  1.00 10.00      A   
ATOM   4450  OD1 ASP A 470     -16.479  29.926  10.609  1.00 10.00      A   
ATOM   4451  OD2 ASP A 470     -15.693  31.957  10.875  1.00 10.00      A   
ATOM   4452  C   ASP A 470     -17.712  30.780   6.851  1.00 10.00      A   
ATOM   4453  O   ASP A 470     -17.927  29.570   6.881  1.00 10.00      A   
ATOM   4454  N   LEU A 471     -18.327  31.606   6.015  1.00 10.00      A   
ATOM   4455  HN  LEU A 471     -18.089  32.556   6.035  1.00 10.00      A   
ATOM   4456  CA  LEU A 471     -19.344  31.150   5.070  1.00 10.00      A   
ATOM   4457  CB  LEU A 471     -19.868  32.321   4.234  1.00 10.00      A   
ATOM   4458  CG  LEU A 471     -20.805  33.292   4.958  1.00 10.00      A   
ATOM   4459  CD1 LEU A 471     -21.118  34.495   4.082  1.00 10.00      A   
ATOM   4460  CD2 LEU A 471     -22.085  32.586   5.385  1.00 10.00      A   
ATOM   4461  C   LEU A 471     -18.823  30.044   4.158  1.00 10.00      A   
ATOM   4462  O   LEU A 471     -19.566  29.131   3.794  1.00 10.00      A   
ATOM   4463  N   GLY A 472     -17.546  30.131   3.805  1.00 10.00      A   
ATOM   4464  HN  GLY A 472     -17.007  30.881   4.137  1.00 10.00      A   
ATOM   4465  CA  GLY A 472     -16.939  29.140   2.941  1.00 10.00      A   
ATOM   4466  C   GLY A 472     -17.069  27.731   3.484  1.00 10.00      A   
ATOM   4467  O   GLY A 472     -17.498  26.822   2.777  1.00 10.00      A   
ATOM   4468  N   MET A 473     -16.727  27.550   4.752  1.00 10.00      A   
ATOM   4469  HN  MET A 473     -16.423  28.317   5.280  1.00 10.00      A   
ATOM   4470  CA  MET A 473     -16.803  26.238   5.376  1.00 10.00      A   
ATOM   4471  CB  MET A 473     -16.035  26.219   6.698  1.00 10.00      A   
ATOM   4472  CG  MET A 473     -15.878  24.834   7.299  1.00 10.00      A   
ATOM   4473  SD  MET A 473     -14.708  24.798   8.667  1.00 10.00      A   
ATOM   4474  CE  MET A 473     -15.518  25.876   9.841  1.00 10.00      A   
ATOM   4475  C   MET A 473     -18.253  25.820   5.592  1.00 10.00      A   
ATOM   4476  O   MET A 473     -18.596  24.644   5.457  1.00 10.00      A   
ATOM   4477  N   HIS A 474     -19.097  26.792   5.917  1.00 10.00      A   
ATOM   4478  HN  HIS A 474     -18.759  27.708   6.002  1.00 10.00      A   
ATOM   4479  CA  HIS A 474     -20.513  26.534   6.153  1.00 10.00      A   
ATOM   4480  CB  HIS A 474     -21.222  27.803   6.646  1.00 10.00      A   
ATOM   4481  CG  HIS A 474     -22.616  27.572   7.153  1.00 10.00      A   
ATOM   4482  ND1 HIS A 474     -22.859  27.306   8.481  1.00 10.00      A   
ATOM   4483  CD2 HIS A 474     -23.792  27.583   6.474  1.00 10.00      A   
ATOM   4484  CE1 HIS A 474     -24.168  27.161   8.584  1.00 10.00      A   
ATOM   4485  NE2 HIS A 474     -24.770  27.319   7.398  1.00 10.00      A   
ATOM   4486  HE2 HIS A 474     -25.732  27.246   7.219  1.00 10.00      A   
ATOM   4487  C   HIS A 474     -21.185  26.013   4.889  1.00 10.00      A   
ATOM   4488  O   HIS A 474     -21.926  25.034   4.931  1.00 10.00      A   
ATOM   4489  N   HIS A 475     -20.912  26.667   3.765  1.00 10.00      A   
ATOM   4490  HN  HIS A 475     -20.312  27.446   3.798  1.00 10.00      A   
ATOM   4491  CA  HIS A 475     -21.492  26.278   2.484  1.00 10.00      A   
ATOM   4492  CB  HIS A 475     -20.985  27.185   1.361  1.00 10.00      A   
ATOM   4493  CG  HIS A 475     -21.791  28.433   1.161  1.00 10.00      A   
ATOM   4494  ND1 HIS A 475     -23.143  28.442   0.896  1.00 10.00      A   
ATOM   4495  HD1 HIS A 475     -23.724  27.650   0.818  1.00 10.00      A   
ATOM   4496  CD2 HIS A 475     -21.407  29.735   1.179  1.00 10.00      A   
ATOM   4497  CE1 HIS A 475     -23.529  29.716   0.764  1.00 10.00      A   
ATOM   4498  NE2 HIS A 475     -22.513  30.542   0.928  1.00 10.00      A   
ATOM   4499  C   HIS A 475     -21.196  24.819   2.146  1.00 10.00      A   
ATOM   4500  O   HIS A 475     -22.046  24.117   1.595  1.00 10.00      A   
ATOM   4501  N   VAL A 476     -19.994  24.369   2.478  1.00 10.00      A   
ATOM   4502  HN  VAL A 476     -19.357  24.978   2.907  1.00 10.00      A   
ATOM   4503  CA  VAL A 476     -19.594  22.997   2.213  1.00 10.00      A   
ATOM   4504  CB  VAL A 476     -18.060  22.836   2.264  1.00 10.00      A   
ATOM   4505  CG1 VAL A 476     -17.660  21.389   2.011  1.00 10.00      A   
ATOM   4506  CG2 VAL A 476     -17.402  23.754   1.247  1.00 10.00      A   
ATOM   4507  C   VAL A 476     -20.238  22.038   3.213  1.00 10.00      A   
ATOM   4508  O   VAL A 476     -20.894  21.071   2.825  1.00 10.00      A   
ATOM   4509  N   LEU A 477     -20.069  22.332   4.496  1.00 10.00      A   
ATOM   4510  HN  LEU A 477     -19.570  23.144   4.737  1.00 10.00      A   
ATOM   4511  CA  LEU A 477     -20.606  21.488   5.561  1.00 10.00      A   
ATOM   4512  CB  LEU A 477     -20.185  22.019   6.930  1.00 10.00      A   
ATOM   4513  CG  LEU A 477     -18.744  21.733   7.349  1.00 10.00      A   
ATOM   4514  CD1 LEU A 477     -18.399  22.505   8.613  1.00 10.00      A   
ATOM   4515  CD2 LEU A 477     -18.540  20.241   7.564  1.00 10.00      A   
ATOM   4516  C   LEU A 477     -22.126  21.340   5.494  1.00 10.00      A   
ATOM   4517  O   LEU A 477     -22.666  20.258   5.733  1.00 10.00      A   
ATOM   4518  N   SER A 478     -22.814  22.421   5.170  1.00 10.00      A   
ATOM   4519  HN  SER A 478     -22.337  23.262   4.988  1.00 10.00      A   
ATOM   4520  CA  SER A 478     -24.266  22.396   5.078  1.00 10.00      A   
ATOM   4521  CB  SER A 478     -24.848  23.718   5.579  1.00 10.00      A   
ATOM   4522  OG  SER A 478     -24.320  24.053   6.851  1.00 10.00      A   
ATOM   4523  HG  SER A 478     -23.750  23.333   7.160  1.00 10.00      A   
ATOM   4524  C   SER A 478     -24.732  22.118   3.649  1.00 10.00      A   
ATOM   4525  O   SER A 478     -25.933  22.106   3.369  1.00 10.00      A   
ATOM   4526  N   GLY A 479     -23.785  21.869   2.751  1.00 10.00      A   
ATOM   4527  HN  GLY A 479     -22.842  21.861   3.028  1.00 10.00      A   
ATOM   4528  CA  GLY A 479     -24.135  21.611   1.369  1.00 10.00      A   
ATOM   4529  C   GLY A 479     -23.855  20.189   0.928  1.00 10.00      A   
ATOM   4530  O   GLY A 479     -24.775  19.465   0.538  1.00 10.00      A   
ATOM   4531  N   CYS A 480     -22.594  19.783   1.005  1.00 10.00      A   
ATOM   4532  HN  CYS A 480     -21.917  20.392   1.376  1.00 10.00      A   
ATOM   4533  CA  CYS A 480     -22.185  18.447   0.589  1.00 10.00      A   
ATOM   4534  CB  CYS A 480     -20.662  18.328   0.603  1.00 10.00      A   
ATOM   4535  SG  CYS A 480     -19.814  19.600  -0.365  1.00 10.00      A   
ATOM   4536  HG  CYS A 480     -20.103  19.402  -1.649  1.00 10.00      A   
ATOM   4537  C   CYS A 480     -22.819  17.370   1.461  1.00 10.00      A   
ATOM   4538  O   CYS A 480     -22.820  17.464   2.689  1.00 10.00      A   
ATOM   4539  N   ASP A 481     -23.363  16.350   0.816  1.00 10.00      A   
ATOM   4540  HN  ASP A 481     -23.329  16.334  -0.162  1.00 10.00      A   
ATOM   4541  CA  ASP A 481     -24.021  15.261   1.523  1.00 10.00      A   
ATOM   4542  CB  ASP A 481     -25.201  14.727   0.708  1.00 10.00      A   
ATOM   4543  CG  ASP A 481     -26.471  15.523   0.910  1.00 10.00      A   
ATOM   4544  OD1 ASP A 481     -26.929  16.178  -0.048  1.00 10.00      A   
ATOM   4545  OD2 ASP A 481     -27.027  15.483   2.025  1.00 10.00      A   
ATOM   4546  C   ASP A 481     -23.066  14.117   1.836  1.00 10.00      A   
ATOM   4547  O   ASP A 481     -23.077  13.582   2.944  1.00 10.00      A   
ATOM   4548  N   SER A 482     -22.238  13.746   0.864  1.00 10.00      A   
ATOM   4549  HN  SER A 482     -22.260  14.217   0.006  1.00 10.00      A   
ATOM   4550  CA  SER A 482     -21.298  12.643   1.035  1.00 10.00      A   
ATOM   4551  CB  SER A 482     -21.069  11.950  -0.312  1.00 10.00      A   
ATOM   4552  OG  SER A 482     -22.269  11.934  -1.073  1.00 10.00      A   
ATOM   4553  HG  SER A 482     -22.278  12.700  -1.666  1.00 10.00      A   
ATOM   4554  C   SER A 482     -19.963  13.086   1.640  1.00 10.00      A   
ATOM   4555  O   SER A 482     -18.899  12.688   1.172  1.00 10.00      A   
ATOM   4556  N   LEU A 483     -20.019  13.898   2.684  1.00 10.00      A   
ATOM   4557  HN  LEU A 483     -20.892  14.182   3.025  1.00 10.00      A   
ATOM   4558  CA  LEU A 483     -18.806  14.363   3.347  1.00 10.00      A   
ATOM   4559  CB  LEU A 483     -19.122  15.503   4.318  1.00 10.00      A   
ATOM   4560  CG  LEU A 483     -19.333  16.882   3.689  1.00 10.00      A   
ATOM   4561  CD1 LEU A 483     -19.829  17.872   4.728  1.00 10.00      A   
ATOM   4562  CD2 LEU A 483     -18.044  17.382   3.054  1.00 10.00      A   
ATOM   4563  C   LEU A 483     -18.139  13.209   4.082  1.00 10.00      A   
ATOM   4564  O   LEU A 483     -18.764  12.551   4.917  1.00 10.00      A   
ATOM   4565  N   ARG A 484     -16.883  12.945   3.753  1.00 10.00      A   
ATOM   4566  HN  ARG A 484     -16.441  13.494   3.064  1.00 10.00      A   
ATOM   4567  CA  ARG A 484     -16.145  11.861   4.386  1.00 10.00      A   
ATOM   4568  CB  ARG A 484     -15.922  10.711   3.400  1.00 10.00      A   
ATOM   4569  CG  ARG A 484     -16.815   9.503   3.636  1.00 10.00      A   
ATOM   4570  CD  ARG A 484     -16.509   8.392   2.644  1.00 10.00      A   
ATOM   4571  NE  ARG A 484     -15.085   8.039   2.633  1.00 10.00      A   
ATOM   4572  HE  ARG A 484     -14.606   8.084   3.485  1.00 10.00      A   
ATOM   4573  CZ  ARG A 484     -14.421   7.642   1.544  1.00 10.00      A   
ATOM   4574  NH1 ARG A 484     -15.049   7.555   0.370  1.00 10.00      A   
ATOM   4575 HH11 ARG A 484     -14.527   7.242  -0.479  1.00 10.00      A   
ATOM   4576 HH12 ARG A 484     -16.070   7.797   0.287  1.00 10.00      A   
ATOM   4577  NH2 ARG A 484     -13.123   7.342   1.619  1.00 10.00      A   
ATOM   4578 HH21 ARG A 484     -12.603   7.025   0.768  1.00 10.00      A   
ATOM   4579 HH22 ARG A 484     -12.602   7.408   2.523  1.00 10.00      A   
ATOM   4580  C   ARG A 484     -14.812  12.354   4.935  1.00 10.00      A   
ATOM   4581  O   ARG A 484     -14.492  12.123   6.098  1.00 10.00      A   
ATOM   4582  N   LYS A 485     -14.037  13.022   4.091  1.00 10.00      A   
ATOM   4583  HN  LYS A 485     -14.347  13.164   3.165  1.00 10.00      A   
ATOM   4584  CA  LYS A 485     -12.742  13.558   4.490  1.00 10.00      A   
ATOM   4585  CB  LYS A 485     -11.600  12.774   3.832  1.00 10.00      A   
ATOM   4586  CG  LYS A 485     -11.319  11.413   4.461  1.00 10.00      A   
ATOM   4587  CD  LYS A 485     -10.029  10.796   3.924  1.00 10.00      A   
ATOM   4588  CE  LYS A 485     -10.268   9.971   2.667  1.00 10.00      A   
ATOM   4589  NZ  LYS A 485      -9.175   8.990   2.424  1.00 10.00      A   
ATOM   4590  HZ1 LYS A 485      -9.563   8.121   1.997  1.00 10.00      A   
ATOM   4591  HZ2 LYS A 485      -8.710   8.732   3.321  1.00 10.00      A   
ATOM   4592  HZ3 LYS A 485      -8.462   9.387   1.783  1.00 10.00      A   
ATOM   4593  C   LYS A 485     -12.649  15.042   4.139  1.00 10.00      A   
ATOM   4594  O   LYS A 485     -12.756  15.423   2.971  1.00 10.00      A   
ATOM   4595  N   LEU A 486     -12.473  15.876   5.156  1.00 10.00      A   
ATOM   4596  HN  LEU A 486     -12.403  15.516   6.065  1.00 10.00      A   
ATOM   4597  CA  LEU A 486     -12.366  17.314   4.956  1.00 10.00      A   
ATOM   4598  CB  LEU A 486     -13.623  18.033   5.467  1.00 10.00      A   
ATOM   4599  CG  LEU A 486     -13.687  19.545   5.217  1.00 10.00      A   
ATOM   4600  CD1 LEU A 486     -13.676  19.844   3.727  1.00 10.00      A   
ATOM   4601  CD2 LEU A 486     -14.920  20.146   5.873  1.00 10.00      A   
ATOM   4602  C   LEU A 486     -11.120  17.854   5.645  1.00 10.00      A   
ATOM   4603  O   LEU A 486     -11.029  17.860   6.875  1.00 10.00      A   
ATOM   4604  N   GLU A 487     -10.159  18.299   4.846  1.00 10.00      A   
ATOM   4605  HN  GLU A 487     -10.296  18.278   3.873  1.00 10.00      A   
ATOM   4606  CA  GLU A 487      -8.916  18.842   5.375  1.00 10.00      A   
ATOM   4607  CB  GLU A 487      -7.715  18.041   4.872  1.00 10.00      A   
ATOM   4608  CG  GLU A 487      -7.702  16.588   5.310  1.00 10.00      A   
ATOM   4609  CD  GLU A 487      -6.494  15.841   4.790  1.00 10.00      A   
ATOM   4610  OE1 GLU A 487      -6.203  15.949   3.580  1.00 10.00      A   
ATOM   4611  OE2 GLU A 487      -5.837  15.135   5.589  1.00 10.00      A   
ATOM   4612  C   GLU A 487      -8.769  20.305   4.988  1.00 10.00      A   
ATOM   4613  O   GLU A 487      -8.810  20.653   3.806  1.00 10.00      A   
ATOM   4614  N   ILE A 488      -8.603  21.157   5.986  1.00 10.00      A   
ATOM   4615  HN  ILE A 488      -8.570  20.815   6.910  1.00 10.00      A   
ATOM   4616  CA  ILE A 488      -8.463  22.586   5.758  1.00 10.00      A   
ATOM   4617  CB  ILE A 488      -9.720  23.347   6.244  1.00 10.00      A   
ATOM   4618  CG1 ILE A 488     -10.955  22.901   5.453  1.00 10.00      A   
ATOM   4619  CG2 ILE A 488      -9.526  24.849   6.116  1.00 10.00      A   
ATOM   4620  CD1 ILE A 488     -12.266  23.410   6.013  1.00 10.00      A   
ATOM   4621  C   ILE A 488      -7.231  23.135   6.479  1.00 10.00      A   
ATOM   4622  O   ILE A 488      -7.063  22.924   7.684  1.00 10.00      A   
ATOM   4623  N   ARG A 489      -6.367  23.825   5.744  1.00 10.00      A   
ATOM   4624  HN  ARG A 489      -6.540  23.948   4.779  1.00 10.00      A   
ATOM   4625  CA  ARG A 489      -5.168  24.409   6.332  1.00 10.00      A   
ATOM   4626  CB  ARG A 489      -3.913  23.589   6.003  1.00 10.00      A   
ATOM   4627  CG  ARG A 489      -3.451  23.691   4.558  1.00 10.00      A   
ATOM   4628  CD  ARG A 489      -1.939  23.610   4.455  1.00 10.00      A   
ATOM   4629  NE  ARG A 489      -1.279  24.641   5.255  1.00 10.00      A   
ATOM   4630  HE  ARG A 489      -1.848  25.341   5.649  1.00 10.00      A   
ATOM   4631  CZ  ARG A 489       0.029  24.684   5.483  1.00 10.00      A   
ATOM   4632  NH1 ARG A 489       0.834  23.762   4.975  1.00 10.00      A   
ATOM   4633 HH11 ARG A 489       0.450  22.988   4.388  1.00 10.00      A   
ATOM   4634 HH12 ARG A 489       1.866  23.808   5.165  1.00 10.00      A   
ATOM   4635  NH2 ARG A 489       0.531  25.659   6.219  1.00 10.00      A   
ATOM   4636 HH21 ARG A 489       1.558  25.704   6.410  1.00 10.00      A   
ATOM   4637 HH22 ARG A 489      -0.109  26.400   6.617  1.00 10.00      A   
ATOM   4638  C   ARG A 489      -4.993  25.867   5.903  1.00 10.00      A   
ATOM   4639  O   ARG A 489      -5.140  26.201   4.722  1.00 10.00      A   
ATOM   4640  N   ASP A 490      -4.684  26.721   6.878  1.00 10.00      A   
ATOM   4641  HN  ASP A 490      -4.591  26.376   7.793  1.00 10.00      A   
ATOM   4642  CA  ASP A 490      -4.477  28.154   6.645  1.00 10.00      A   
ATOM   4643  CB  ASP A 490      -3.176  28.426   5.882  1.00 10.00      A   
ATOM   4644  CG  ASP A 490      -1.948  28.337   6.761  1.00 10.00      A   
ATOM   4645  OD1 ASP A 490      -1.511  29.379   7.296  1.00 10.00      A   
ATOM   4646  OD2 ASP A 490      -1.414  27.222   6.927  1.00 10.00      A   
ATOM   4647  C   ASP A 490      -5.663  28.797   5.936  1.00 10.00      A   
ATOM   4648  O   ASP A 490      -5.544  29.277   4.805  1.00 10.00      A   
ATOM   4649  N   CYS A 491      -6.806  28.807   6.605  1.00 10.00      A   
ATOM   4650  HN  CYS A 491      -6.837  28.425   7.506  1.00 10.00      A   
ATOM   4651  CA  CYS A 491      -8.017  29.380   6.047  1.00 10.00      A   
ATOM   4652  CB  CYS A 491      -8.926  28.277   5.509  1.00 10.00      A   
ATOM   4653  SG  CYS A 491      -8.394  27.576   3.930  1.00 10.00      A   
ATOM   4654  HG  CYS A 491      -9.191  28.063   2.985  1.00 10.00      A   
ATOM   4655  C   CYS A 491      -8.751  30.209   7.094  1.00 10.00      A   
ATOM   4656  O   CYS A 491      -8.662  29.930   8.291  1.00 10.00      A   
ATOM   4657  N   PRO A 492      -9.506  31.230   6.655  1.00 10.00      A   
ATOM   4658  CA  PRO A 492     -10.249  32.117   7.558  1.00 10.00      A   
ATOM   4659  CB  PRO A 492     -10.563  33.321   6.667  1.00 10.00      A   
ATOM   4660  CG  PRO A 492     -10.682  32.742   5.301  1.00 10.00      A   
ATOM   4661  CD  PRO A 492      -9.696  31.604   5.240  1.00 10.00      A   
ATOM   4662  C   PRO A 492     -11.547  31.494   8.080  1.00 10.00      A   
ATOM   4663  O   PRO A 492     -12.580  32.156   8.140  1.00 10.00      A   
ATOM   4664  N   PHE A 493     -11.490  30.227   8.464  1.00 10.00      A   
ATOM   4665  HN  PHE A 493     -10.633  29.747   8.403  1.00 10.00      A   
ATOM   4666  CA  PHE A 493     -12.662  29.534   8.989  1.00 10.00      A   
ATOM   4667  CB  PHE A 493     -12.788  28.138   8.368  1.00 10.00      A   
ATOM   4668  CG  PHE A 493     -12.862  28.133   6.865  1.00 10.00      A   
ATOM   4669  CD1 PHE A 493     -12.210  27.157   6.135  1.00 10.00      A   
ATOM   4670  CD2 PHE A 493     -13.580  29.102   6.184  1.00 10.00      A   
ATOM   4671  CE1 PHE A 493     -12.272  27.144   4.755  1.00 10.00      A   
ATOM   4672  CE2 PHE A 493     -13.645  29.097   4.804  1.00 10.00      A   
ATOM   4673  CZ  PHE A 493     -12.990  28.116   4.088  1.00 10.00      A   
ATOM   4674  C   PHE A 493     -12.551  29.429  10.506  1.00 10.00      A   
ATOM   4675  O   PHE A 493     -11.445  29.298  11.035  1.00 10.00      A   
ATOM   4676  N   GLY A 494     -13.677  29.486  11.204  1.00 10.00      A   
ATOM   4677  HN  GLY A 494     -14.544  29.567  10.738  1.00 10.00      A   
ATOM   4678  CA  GLY A 494     -13.638  29.416  12.649  1.00 10.00      A   
ATOM   4679  C   GLY A 494     -14.738  28.569  13.258  1.00 10.00      A   
ATOM   4680  O   GLY A 494     -15.207  27.603  12.657  1.00 10.00      A   
ATOM   4681  N   ASP A 495     -15.153  28.949  14.457  1.00 10.00      A   
ATOM   4682  HN  ASP A 495     -14.753  29.745  14.866  1.00 10.00      A   
ATOM   4683  CA  ASP A 495     -16.181  28.226  15.197  1.00 10.00      A   
ATOM   4684  CB  ASP A 495     -16.063  28.536  16.691  1.00 10.00      A   
ATOM   4685  CG  ASP A 495     -16.302  30.001  17.008  1.00 10.00      A   
ATOM   4686  OD1 ASP A 495     -15.449  30.837  16.636  1.00 10.00      A   
ATOM   4687  OD2 ASP A 495     -17.339  30.326  17.628  1.00 10.00      A   
ATOM   4688  C   ASP A 495     -17.587  28.565  14.727  1.00 10.00      A   
ATOM   4689  O   ASP A 495     -18.532  27.832  15.023  1.00 10.00      A   
ATOM   4690  N   LYS A 496     -17.724  29.663  13.996  1.00 10.00      A   
ATOM   4691  HN  LYS A 496     -16.931  30.188  13.768  1.00 10.00      A   
ATOM   4692  CA  LYS A 496     -19.028  30.098  13.511  1.00 10.00      A   
ATOM   4693  CB  LYS A 496     -18.914  31.398  12.719  1.00 10.00      A   
ATOM   4694  CG  LYS A 496     -18.176  32.504  13.446  1.00 10.00      A   
ATOM   4695  CD  LYS A 496     -18.029  33.730  12.566  1.00 10.00      A   
ATOM   4696  CE  LYS A 496     -16.809  34.542  12.961  1.00 10.00      A   
ATOM   4697  NZ  LYS A 496     -15.555  33.744  12.853  1.00 10.00      A   
ATOM   4698  HZ1 LYS A 496     -14.746  34.373  12.685  1.00 10.00      A   
ATOM   4699  HZ2 LYS A 496     -15.626  33.060  12.062  1.00 10.00      A   
ATOM   4700  HZ3 LYS A 496     -15.388  33.216  13.734  1.00 10.00      A   
ATOM   4701  C   LYS A 496     -19.692  29.023  12.662  1.00 10.00      A   
ATOM   4702  O   LYS A 496     -20.808  28.593  12.952  1.00 10.00      A   
ATOM   4703  N   ALA A 497     -19.004  28.586  11.617  1.00 10.00      A   
ATOM   4704  HN  ALA A 497     -18.115  28.973  11.423  1.00 10.00      A   
ATOM   4705  CA  ALA A 497     -19.543  27.560  10.733  1.00 10.00      A   
ATOM   4706  CB  ALA A 497     -18.886  27.643   9.367  1.00 10.00      A   
ATOM   4707  C   ALA A 497     -19.360  26.167  11.325  1.00 10.00      A   
ATOM   4708  O   ALA A 497     -20.166  25.266  11.087  1.00 10.00      A   
ATOM   4709  N   LEU A 498     -18.308  26.006  12.110  1.00 10.00      A   
ATOM   4710  HN  LEU A 498     -17.717  26.772  12.276  1.00 10.00      A   
ATOM   4711  CA  LEU A 498     -17.995  24.725  12.731  1.00 10.00      A   
ATOM   4712  CB  LEU A 498     -16.648  24.808  13.451  1.00 10.00      A   
ATOM   4713  CG  LEU A 498     -16.064  23.487  13.952  1.00 10.00      A   
ATOM   4714  CD1 LEU A 498     -15.753  22.569  12.782  1.00 10.00      A   
ATOM   4715  CD2 LEU A 498     -14.819  23.737  14.789  1.00 10.00      A   
ATOM   4716  C   LEU A 498     -19.081  24.269  13.707  1.00 10.00      A   
ATOM   4717  O   LEU A 498     -19.649  23.187  13.562  1.00 10.00      A   
ATOM   4718  N   LEU A 499     -19.383  25.112  14.686  1.00 10.00      A   
ATOM   4719  HN  LEU A 499     -18.925  25.980  14.727  1.00 10.00      A   
ATOM   4720  CA  LEU A 499     -20.384  24.785  15.703  1.00 10.00      A   
ATOM   4721  CB  LEU A 499     -20.275  25.726  16.903  1.00 10.00      A   
ATOM   4722  CG  LEU A 499     -18.957  25.672  17.681  1.00 10.00      A   
ATOM   4723  CD1 LEU A 499     -18.830  26.877  18.597  1.00 10.00      A   
ATOM   4724  CD2 LEU A 499     -18.851  24.379  18.477  1.00 10.00      A   
ATOM   4725  C   LEU A 499     -21.805  24.778  15.137  1.00 10.00      A   
ATOM   4726  O   LEU A 499     -22.747  24.350  15.805  1.00 10.00      A   
ATOM   4727  N   ALA A 500     -21.952  25.240  13.904  1.00 10.00      A   
ATOM   4728  HN  ALA A 500     -21.166  25.567  13.419  1.00 10.00      A   
ATOM   4729  CA  ALA A 500     -23.254  25.270  13.251  1.00 10.00      A   
ATOM   4730  CB  ALA A 500     -23.396  26.528  12.409  1.00 10.00      A   
ATOM   4731  C   ALA A 500     -23.445  24.029  12.385  1.00 10.00      A   
ATOM   4732  O   ALA A 500     -24.469  23.875  11.714  1.00 10.00      A   
ATOM   4733  N   ASN A 501     -22.457  23.142  12.411  1.00 10.00      A   
ATOM   4734  HN  ASN A 501     -21.674  23.314  12.977  1.00 10.00      A   
ATOM   4735  CA  ASN A 501     -22.500  21.920  11.620  1.00 10.00      A   
ATOM   4736  CB  ASN A 501     -21.697  22.093  10.331  1.00 10.00      A   
ATOM   4737  CG  ASN A 501     -22.436  22.899   9.285  1.00 10.00      A   
ATOM   4738  OD1 ASN A 501     -23.241  22.361   8.524  1.00 10.00      A   
ATOM   4739  ND2 ASN A 501     -22.157  24.190   9.232  1.00 10.00      A   
ATOM   4740 HD21 ASN A 501     -21.491  24.544   9.866  1.00 10.00      A   
ATOM   4741 HD22 ASN A 501     -22.625  24.744   8.569  1.00 10.00      A   
ATOM   4742  C   ASN A 501     -21.951  20.739  12.408  1.00 10.00      A   
ATOM   4743  O   ASN A 501     -21.351  19.827  11.837  1.00 10.00      A   
ATOM   4744  N   ALA A 502     -22.177  20.750  13.716  1.00 10.00      A   
ATOM   4745  HN  ALA A 502     -22.686  21.493  14.104  1.00 10.00      A   
ATOM   4746  CA  ALA A 502     -21.698  19.681  14.590  1.00 10.00      A   
ATOM   4747  CB  ALA A 502     -21.951  20.030  16.050  1.00 10.00      A   
ATOM   4748  C   ALA A 502     -22.340  18.338  14.246  1.00 10.00      A   
ATOM   4749  O   ALA A 502     -21.729  17.285  14.417  1.00 10.00      A   
ATOM   4750  N   SER A 503     -23.572  18.383  13.761  1.00 10.00      A   
ATOM   4751  HN  SER A 503     -24.010  19.252  13.650  1.00 10.00      A   
ATOM   4752  CA  SER A 503     -24.296  17.173  13.398  1.00 10.00      A   
ATOM   4753  CB  SER A 503     -25.780  17.481  13.205  1.00 10.00      A   
ATOM   4754  OG  SER A 503     -26.269  18.284  14.269  1.00 10.00      A   
ATOM   4755  HG  SER A 503     -26.208  19.215  14.018  1.00 10.00      A   
ATOM   4756  C   SER A 503     -23.719  16.520  12.146  1.00 10.00      A   
ATOM   4757  O   SER A 503     -23.706  15.296  12.024  1.00 10.00      A   
ATOM   4758  N   LYS A 504     -23.220  17.338  11.226  1.00 10.00      A   
ATOM   4759  HN  LYS A 504     -23.235  18.306  11.383  1.00 10.00      A   
ATOM   4760  CA  LYS A 504     -22.649  16.827   9.987  1.00 10.00      A   
ATOM   4761  CB  LYS A 504     -22.473  17.949   8.958  1.00 10.00      A   
ATOM   4762  CG  LYS A 504     -22.215  17.455   7.541  1.00 10.00      A   
ATOM   4763  CD  LYS A 504     -23.295  16.483   7.092  1.00 10.00      A   
ATOM   4764  CE  LYS A 504     -22.904  15.763   5.809  1.00 10.00      A   
ATOM   4765  NZ  LYS A 504     -23.867  14.679   5.465  1.00 10.00      A   
ATOM   4766  HZ1 LYS A 504     -23.476  14.071   4.711  1.00 10.00      A   
ATOM   4767  HZ2 LYS A 504     -24.765  15.088   5.136  1.00 10.00      A   
ATOM   4768  HZ3 LYS A 504     -24.057  14.091   6.300  1.00 10.00      A   
ATOM   4769  C   LYS A 504     -21.319  16.133  10.254  1.00 10.00      A   
ATOM   4770  O   LYS A 504     -20.854  15.322   9.454  1.00 10.00      A   
ATOM   4771  N   LEU A 505     -20.723  16.439  11.398  1.00 10.00      A   
ATOM   4772  HN  LEU A 505     -21.150  17.085  12.002  1.00 10.00      A   
ATOM   4773  CA  LEU A 505     -19.449  15.848  11.778  1.00 10.00      A   
ATOM   4774  CB  LEU A 505     -18.819  16.634  12.926  1.00 10.00      A   
ATOM   4775  CG  LEU A 505     -18.696  18.148  12.729  1.00 10.00      A   
ATOM   4776  CD1 LEU A 505     -18.043  18.792  13.940  1.00 10.00      A   
ATOM   4777  CD2 LEU A 505     -17.931  18.484  11.457  1.00 10.00      A   
ATOM   4778  C   LEU A 505     -19.614  14.376  12.163  1.00 10.00      A   
ATOM   4779  O   LEU A 505     -18.635  13.636  12.282  1.00 10.00      A   
ATOM   4780  N   GLU A 506     -20.859  13.958  12.356  1.00 10.00      A   
ATOM   4781  HN  GLU A 506     -21.597  14.596  12.262  1.00 10.00      A   
ATOM   4782  CA  GLU A 506     -21.150  12.575  12.715  1.00 10.00      A   
ATOM   4783  CB  GLU A 506     -22.513  12.466  13.400  1.00 10.00      A   
ATOM   4784  CG  GLU A 506     -22.582  13.126  14.768  1.00 10.00      A   
ATOM   4785  CD  GLU A 506     -23.855  12.781  15.516  1.00 10.00      A   
ATOM   4786  OE1 GLU A 506     -24.899  13.421  15.259  1.00 10.00      A   
ATOM   4787  OE2 GLU A 506     -23.821  11.870  16.367  1.00 10.00      A   
ATOM   4788  C   GLU A 506     -21.117  11.671  11.482  1.00 10.00      A   
ATOM   4789  O   GLU A 506     -20.802  10.485  11.576  1.00 10.00      A   
ATOM   4790  N   THR A 507     -21.430  12.241  10.324  1.00 10.00      A   
ATOM   4791  HN  THR A 507     -21.653  13.197  10.302  1.00 10.00      A   
ATOM   4792  CA  THR A 507     -21.451  11.488   9.080  1.00 10.00      A   
ATOM   4793  CB  THR A 507     -22.594  11.974   8.165  1.00 10.00      A   
ATOM   4794  OG1 THR A 507     -23.103  13.228   8.660  1.00 10.00      A   
ATOM   4795  HG1 THR A 507     -23.835  13.061   9.261  1.00 10.00      A   
ATOM   4796  CG2 THR A 507     -23.723  10.952   8.130  1.00 10.00      A   
ATOM   4797  C   THR A 507     -20.115  11.582   8.340  1.00 10.00      A   
ATOM   4798  O   THR A 507     -19.946  11.017   7.260  1.00 10.00      A   
ATOM   4799  N   MET A 508     -19.167  12.295   8.932  1.00 10.00      A   
ATOM   4800  HN  MET A 508     -19.357  12.717   9.795  1.00 10.00      A   
ATOM   4801  CA  MET A 508     -17.849  12.469   8.338  1.00 10.00      A   
ATOM   4802  CB  MET A 508     -17.467  13.953   8.352  1.00 10.00      A   
ATOM   4803  CG  MET A 508     -16.131  14.276   7.700  1.00 10.00      A   
ATOM   4804  SD  MET A 508     -16.063  15.954   7.039  1.00 10.00      A   
ATOM   4805  CE  MET A 508     -16.324  16.924   8.522  1.00 10.00      A   
ATOM   4806  C   MET A 508     -16.815  11.640   9.094  1.00 10.00      A   
ATOM   4807  O   MET A 508     -16.837  11.590  10.325  1.00 10.00      A   
ATOM   4808  N   ARG A 509     -15.918  10.994   8.351  1.00 10.00      A   
ATOM   4809  HN  ARG A 509     -15.950  11.094   7.377  1.00 10.00      A   
ATOM   4810  CA  ARG A 509     -14.879  10.152   8.945  1.00 10.00      A   
ATOM   4811  CB  ARG A 509     -14.007   9.508   7.854  1.00 10.00      A   
ATOM   4812  CG  ARG A 509     -13.007   8.482   8.373  1.00 10.00      A   
ATOM   4813  CD  ARG A 509     -11.935   8.158   7.339  1.00 10.00      A   
ATOM   4814  NE  ARG A 509     -12.420   7.277   6.268  1.00 10.00      A   
ATOM   4815  HE  ARG A 509     -13.338   6.929   6.348  1.00 10.00      A   
ATOM   4816  CZ  ARG A 509     -11.697   6.929   5.196  1.00 10.00      A   
ATOM   4817  NH1 ARG A 509     -10.460   7.387   5.036  1.00 10.00      A   
ATOM   4818 HH11 ARG A 509     -10.036   8.021   5.746  1.00 10.00      A   
ATOM   4819 HH12 ARG A 509      -9.902   7.110   4.183  1.00 10.00      A   
ATOM   4820  NH2 ARG A 509     -12.204   6.110   4.285  1.00 10.00      A   
ATOM   4821 HH21 ARG A 509     -13.168   5.725   4.395  1.00 10.00      A   
ATOM   4822 HH22 ARG A 509     -11.634   5.848   3.441  1.00 10.00      A   
ATOM   4823  C   ARG A 509     -14.007  10.948   9.912  1.00 10.00      A   
ATOM   4824  O   ARG A 509     -13.917  10.619  11.097  1.00 10.00      A   
ATOM   4825  N   SER A 510     -13.367  11.995   9.403  1.00 10.00      A   
ATOM   4826  HN  SER A 510     -13.479  12.214   8.456  1.00 10.00      A   
ATOM   4827  CA  SER A 510     -12.498  12.832  10.219  1.00 10.00      A   
ATOM   4828  CB  SER A 510     -11.112  12.186  10.360  1.00 10.00      A   
ATOM   4829  OG  SER A 510     -11.196  10.949  11.055  1.00 10.00      A   
ATOM   4830  HG  SER A 510     -12.126  10.734  11.209  1.00 10.00      A   
ATOM   4831  C   SER A 510     -12.377  14.240   9.638  1.00 10.00      A   
ATOM   4832  O   SER A 510     -12.415  14.431   8.420  1.00 10.00      A   
ATOM   4833  N   LEU A 511     -12.259  15.222  10.523  1.00 10.00      A   
ATOM   4834  HN  LEU A 511     -12.265  15.005  11.484  1.00 10.00      A   
ATOM   4835  CA  LEU A 511     -12.118  16.613  10.122  1.00 10.00      A   
ATOM   4836  CB  LEU A 511     -13.255  17.456  10.702  1.00 10.00      A   
ATOM   4837  CG  LEU A 511     -13.112  18.975  10.572  1.00 10.00      A   
ATOM   4838  CD1 LEU A 511     -13.159  19.399   9.115  1.00 10.00      A   
ATOM   4839  CD2 LEU A 511     -14.199  19.676  11.366  1.00 10.00      A   
ATOM   4840  C   LEU A 511     -10.779  17.146  10.607  1.00 10.00      A   
ATOM   4841  O   LEU A 511     -10.472  17.077  11.801  1.00 10.00      A   
ATOM   4842  N   TRP A 512      -9.984  17.661   9.682  1.00 10.00      A   
ATOM   4843  HN  TRP A 512     -10.287  17.689   8.747  1.00 10.00      A   
ATOM   4844  CA  TRP A 512      -8.674  18.193  10.014  1.00 10.00      A   
ATOM   4845  CB  TRP A 512      -7.590  17.417   9.257  1.00 10.00      A   
ATOM   4846  CG  TRP A 512      -6.215  17.989   9.411  1.00 10.00      A   
ATOM   4847  CD1 TRP A 512      -5.575  18.818   8.538  1.00 10.00      A   
ATOM   4848  CD2 TRP A 512      -5.313  17.775  10.500  1.00 10.00      A   
ATOM   4849  NE1 TRP A 512      -4.332  19.137   9.019  1.00 10.00      A   
ATOM   4850  HE1 TRP A 512      -3.684  19.724   8.573  1.00 10.00      A   
ATOM   4851  CE2 TRP A 512      -4.146  18.510  10.223  1.00 10.00      A   
ATOM   4852  CE3 TRP A 512      -5.381  17.038  11.685  1.00 10.00      A   
ATOM   4853  CZ2 TRP A 512      -3.054  18.528  11.086  1.00 10.00      A   
ATOM   4854  CZ3 TRP A 512      -4.298  17.056  12.541  1.00 10.00      A   
ATOM   4855  CH2 TRP A 512      -3.149  17.797  12.238  1.00 10.00      A   
ATOM   4856  C   TRP A 512      -8.584  19.680   9.693  1.00 10.00      A   
ATOM   4857  O   TRP A 512      -8.791  20.094   8.552  1.00 10.00      A   
ATOM   4858  N   MET A 513      -8.286  20.481  10.705  1.00 10.00      A   
ATOM   4859  HN  MET A 513      -8.159  20.094  11.599  1.00 10.00      A   
ATOM   4860  CA  MET A 513      -8.150  21.922  10.530  1.00 10.00      A   
ATOM   4861  CB  MET A 513      -9.334  22.665  11.160  1.00 10.00      A   
ATOM   4862  CG  MET A 513     -10.680  22.348  10.528  1.00 10.00      A   
ATOM   4863  SD  MET A 513     -12.033  23.296  11.248  1.00 10.00      A   
ATOM   4864  CE  MET A 513     -11.678  24.931  10.610  1.00 10.00      A   
ATOM   4865  C   MET A 513      -6.841  22.396  11.156  1.00 10.00      A   
ATOM   4866  O   MET A 513      -6.587  22.149  12.338  1.00 10.00      A   
ATOM   4867  N   SER A 514      -6.005  23.054  10.368  1.00 10.00      A   
ATOM   4868  HN  SER A 514      -6.252  23.210   9.427  1.00 10.00      A   
ATOM   4869  CA  SER A 514      -4.728  23.548  10.864  1.00 10.00      A   
ATOM   4870  CB  SER A 514      -3.591  22.659  10.360  1.00 10.00      A   
ATOM   4871  OG  SER A 514      -3.984  21.963   9.190  1.00 10.00      A   
ATOM   4872  HG  SER A 514      -4.865  21.590   9.323  1.00 10.00      A   
ATOM   4873  C   SER A 514      -4.494  25.002  10.457  1.00 10.00      A   
ATOM   4874  O   SER A 514      -4.843  25.401   9.345  1.00 10.00      A   
ATOM   4875  N   SER A 515      -3.914  25.784  11.369  1.00 10.00      A   
ATOM   4876  HN  SER A 515      -3.677  25.397  12.247  1.00 10.00      A   
ATOM   4877  CA  SER A 515      -3.620  27.196  11.125  1.00 10.00      A   
ATOM   4878  CB  SER A 515      -2.518  27.360  10.072  1.00 10.00      A   
ATOM   4879  OG  SER A 515      -1.301  26.765  10.503  1.00 10.00      A   
ATOM   4880  HG  SER A 515      -1.089  26.020   9.925  1.00 10.00      A   
ATOM   4881  C   SER A 515      -4.874  27.978  10.733  1.00 10.00      A   
ATOM   4882  O   SER A 515      -4.842  28.826   9.843  1.00 10.00      A   
ATOM   4883  N   CYS A 516      -5.978  27.683  11.405  1.00 10.00      A   
ATOM   4884  HN  CYS A 516      -5.943  27.002  12.112  1.00 10.00      A   
ATOM   4885  CA  CYS A 516      -7.239  28.353  11.138  1.00 10.00      A   
ATOM   4886  CB  CYS A 516      -8.306  27.326  10.747  1.00 10.00      A   
ATOM   4887  SG  CYS A 516      -7.837  26.274   9.351  1.00 10.00      A   
ATOM   4888  HG  CYS A 516      -6.536  26.024   9.445  1.00 10.00      A   
ATOM   4889  C   CYS A 516      -7.672  29.152  12.364  1.00 10.00      A   
ATOM   4890  O   CYS A 516      -6.986  29.135  13.388  1.00 10.00      A   
ATOM   4891  N   SER A 517      -8.798  29.851  12.261  1.00 10.00      A   
ATOM   4892  HN  SER A 517      -9.306  29.824  11.420  1.00 10.00      A   
ATOM   4893  CA  SER A 517      -9.306  30.662  13.363  1.00 10.00      A   
ATOM   4894  CB  SER A 517     -10.128  31.822  12.804  1.00 10.00      A   
ATOM   4895  OG  SER A 517      -9.453  32.418  11.706  1.00 10.00      A   
ATOM   4896  HG  SER A 517      -8.549  32.640  11.969  1.00 10.00      A   
ATOM   4897  C   SER A 517     -10.138  29.825  14.340  1.00 10.00      A   
ATOM   4898  O   SER A 517     -11.248  30.207  14.728  1.00 10.00      A   
ATOM   4899  N   VAL A 518      -9.586  28.686  14.741  1.00 10.00      A   
ATOM   4900  HN  VAL A 518      -8.690  28.454  14.419  1.00 10.00      A   
ATOM   4901  CA  VAL A 518     -10.261  27.791  15.668  1.00 10.00      A   
ATOM   4902  CB  VAL A 518      -9.959  26.303  15.377  1.00 10.00      A   
ATOM   4903  CG1 VAL A 518     -10.848  25.400  16.222  1.00 10.00      A   
ATOM   4904  CG2 VAL A 518     -10.132  25.994  13.898  1.00 10.00      A   
ATOM   4905  C   VAL A 518      -9.862  28.122  17.101  1.00 10.00      A   
ATOM   4906  O   VAL A 518      -8.782  27.746  17.560  1.00 10.00      A   
ATOM   4907  N   SER A 519     -10.723  28.856  17.784  1.00 10.00      A   
ATOM   4908  HN  SER A 519     -11.546  29.159  17.347  1.00 10.00      A   
ATOM   4909  CA  SER A 519     -10.481  29.247  19.161  1.00 10.00      A   
ATOM   4910  CB  SER A 519     -11.552  30.246  19.598  1.00 10.00      A   
ATOM   4911  OG  SER A 519     -12.179  30.834  18.470  1.00 10.00      A   
ATOM   4912  HG  SER A 519     -12.796  31.508  18.768  1.00 10.00      A   
ATOM   4913  C   SER A 519     -10.487  28.027  20.081  1.00 10.00      A   
ATOM   4914  O   SER A 519     -11.218  27.058  19.842  1.00 10.00      A   
ATOM   4915  N   PHE A 520      -9.670  28.081  21.128  1.00 10.00      A   
ATOM   4916  HN  PHE A 520      -9.109  28.882  21.257  1.00 10.00      A   
ATOM   4917  CA  PHE A 520      -9.576  26.987  22.091  1.00 10.00      A   
ATOM   4918  CB  PHE A 520      -8.494  27.284  23.135  1.00 10.00      A   
ATOM   4919  CG  PHE A 520      -8.387  26.255  24.229  1.00 10.00      A   
ATOM   4920  CD1 PHE A 520      -8.200  24.913  23.921  1.00 10.00      A   
ATOM   4921  CD2 PHE A 520      -8.470  26.628  25.562  1.00 10.00      A   
ATOM   4922  CE1 PHE A 520      -8.101  23.967  24.922  1.00 10.00      A   
ATOM   4923  CE2 PHE A 520      -8.371  25.687  26.568  1.00 10.00      A   
ATOM   4924  CZ  PHE A 520      -8.187  24.355  26.247  1.00 10.00      A   
ATOM   4925  C   PHE A 520     -10.920  26.750  22.772  1.00 10.00      A   
ATOM   4926  O   PHE A 520     -11.288  25.612  23.070  1.00 10.00      A   
ATOM   4927  N   GLY A 521     -11.655  27.831  23.011  1.00 10.00      A   
ATOM   4928  HN  GLY A 521     -11.309  28.716  22.751  1.00 10.00      A   
ATOM   4929  CA  GLY A 521     -12.954  27.719  23.651  1.00 10.00      A   
ATOM   4930  C   GLY A 521     -13.935  26.914  22.815  1.00 10.00      A   
ATOM   4931  O   GLY A 521     -14.764  26.175  23.353  1.00 10.00      A   
ATOM   4932  N   ALA A 522     -13.818  27.036  21.501  1.00 10.00      A   
ATOM   4933  HN  ALA A 522     -13.122  27.621  21.139  1.00 10.00      A   
ATOM   4934  CA  ALA A 522     -14.686  26.320  20.580  1.00 10.00      A   
ATOM   4935  CB  ALA A 522     -14.477  26.820  19.162  1.00 10.00      A   
ATOM   4936  C   ALA A 522     -14.425  24.821  20.659  1.00 10.00      A   
ATOM   4937  O   ALA A 522     -15.361  24.018  20.645  1.00 10.00      A   
ATOM   4938  N   CYS A 523     -13.151  24.454  20.766  1.00 10.00      A   
ATOM   4939  HN  CYS A 523     -12.453  25.147  20.783  1.00 10.00      A   
ATOM   4940  CA  CYS A 523     -12.759  23.052  20.858  1.00 10.00      A   
ATOM   4941  CB  CYS A 523     -11.233  22.940  20.900  1.00 10.00      A   
ATOM   4942  SG  CYS A 523     -10.389  23.829  19.567  1.00 10.00      A   
ATOM   4943  HG  CYS A 523     -10.676  25.122  19.678  1.00 10.00      A   
ATOM   4944  C   CYS A 523     -13.374  22.409  22.101  1.00 10.00      A   
ATOM   4945  O   CYS A 523     -13.848  21.271  22.059  1.00 10.00      A   
ATOM   4946  N   LYS A 524     -13.375  23.153  23.204  1.00 10.00      A   
ATOM   4947  HN  LYS A 524     -12.978  24.053  23.174  1.00 10.00      A   
ATOM   4948  CA  LYS A 524     -13.939  22.663  24.456  1.00 10.00      A   
ATOM   4949  CB  LYS A 524     -13.568  23.587  25.616  1.00 10.00      A   
ATOM   4950  CG  LYS A 524     -12.075  23.711  25.859  1.00 10.00      A   
ATOM   4951  CD  LYS A 524     -11.782  24.221  27.260  1.00 10.00      A   
ATOM   4952  CE  LYS A 524     -12.345  25.614  27.478  1.00 10.00      A   
ATOM   4953  NZ  LYS A 524     -12.064  26.122  28.846  1.00 10.00      A   
ATOM   4954  HZ1 LYS A 524     -11.045  26.084  29.043  1.00 10.00      A   
ATOM   4955  HZ2 LYS A 524     -12.560  25.546  29.557  1.00 10.00      A   
ATOM   4956  HZ3 LYS A 524     -12.384  27.114  28.933  1.00 10.00      A   
ATOM   4957  C   LYS A 524     -15.456  22.542  24.358  1.00 10.00      A   
ATOM   4958  O   LYS A 524     -16.046  21.565  24.821  1.00 10.00      A   
ATOM   4959  N   LEU A 525     -16.077  23.540  23.746  1.00 10.00      A   
ATOM   4960  HN  LEU A 525     -15.546  24.288  23.399  1.00 10.00      A   
ATOM   4961  CA  LEU A 525     -17.524  23.560  23.577  1.00 10.00      A   
ATOM   4962  CB  LEU A 525     -17.963  24.886  22.955  1.00 10.00      A   
ATOM   4963  CG  LEU A 525     -19.468  25.088  22.757  1.00 10.00      A   
ATOM   4964  CD1 LEU A 525     -20.211  24.954  24.077  1.00 10.00      A   
ATOM   4965  CD2 LEU A 525     -19.740  26.446  22.130  1.00 10.00      A   
ATOM   4966  C   LEU A 525     -17.984  22.392  22.710  1.00 10.00      A   
ATOM   4967  O   LEU A 525     -18.959  21.708  23.031  1.00 10.00      A   
ATOM   4968  N   LEU A 526     -17.266  22.163  21.619  1.00 10.00      A   
ATOM   4969  HN  LEU A 526     -16.503  22.752  21.416  1.00 10.00      A   
ATOM   4970  CA  LEU A 526     -17.587  21.078  20.703  1.00 10.00      A   
ATOM   4971  CB  LEU A 526     -16.697  21.146  19.460  1.00 10.00      A   
ATOM   4972  CG  LEU A 526     -17.049  20.189  18.321  1.00 10.00      A   
ATOM   4973  CD1 LEU A 526     -18.444  20.477  17.787  1.00 10.00      A   
ATOM   4974  CD2 LEU A 526     -16.019  20.287  17.210  1.00 10.00      A   
ATOM   4975  C   LEU A 526     -17.435  19.722  21.385  1.00 10.00      A   
ATOM   4976  O   LEU A 526     -18.292  18.848  21.243  1.00 10.00      A   
ATOM   4977  N   GLY A 527     -16.349  19.563  22.136  1.00 10.00      A   
ATOM   4978  HN  GLY A 527     -15.703  20.301  22.208  1.00 10.00      A   
ATOM   4979  CA  GLY A 527     -16.098  18.315  22.833  1.00 10.00      A   
ATOM   4980  C   GLY A 527     -17.139  18.010  23.895  1.00 10.00      A   
ATOM   4981  O   GLY A 527     -17.463  16.850  24.142  1.00 10.00      A   
ATOM   4982  N   GLN A 528     -17.655  19.051  24.531  1.00 10.00      A   
ATOM   4983  HN  GLN A 528     -17.336  19.953  24.312  1.00 10.00      A   
ATOM   4984  CA  GLN A 528     -18.670  18.884  25.563  1.00 10.00      A   
ATOM   4985  CB  GLN A 528     -18.722  20.111  26.474  1.00 10.00      A   
ATOM   4986  CG  GLN A 528     -17.883  19.990  27.734  1.00 10.00      A   
ATOM   4987  CD  GLN A 528     -18.381  18.904  28.671  1.00 10.00      A   
ATOM   4988  OE1 GLN A 528     -19.259  19.138  29.501  1.00 10.00      A   
ATOM   4989  NE2 GLN A 528     -17.817  17.714  28.557  1.00 10.00      A   
ATOM   4990 HE21 GLN A 528     -17.113  17.594  27.878  1.00 10.00      A   
ATOM   4991 HE22 GLN A 528     -18.117  17.001  29.159  1.00 10.00      A   
ATOM   4992  C   GLN A 528     -20.041  18.640  24.943  1.00 10.00      A   
ATOM   4993  O   GLN A 528     -20.876  17.942  25.514  1.00 10.00      A   
ATOM   4994  N   LYS A 529     -20.263  19.219  23.771  1.00 10.00      A   
ATOM   4995  HN  LYS A 529     -19.552  19.760  23.361  1.00 10.00      A   
ATOM   4996  CA  LYS A 529     -21.529  19.074  23.075  1.00 10.00      A   
ATOM   4997  CB  LYS A 529     -21.687  20.187  22.032  1.00 10.00      A   
ATOM   4998  CG  LYS A 529     -22.886  20.028  21.112  1.00 10.00      A   
ATOM   4999  CD  LYS A 529     -22.955  21.163  20.106  1.00 10.00      A   
ATOM   5000  CE  LYS A 529     -24.027  20.916  19.056  1.00 10.00      A   
ATOM   5001  NZ  LYS A 529     -25.377  20.743  19.653  1.00 10.00      A   
ATOM   5002  HZ1 LYS A 529     -25.454  21.291  20.536  1.00 10.00      A   
ATOM   5003  HZ2 LYS A 529     -25.552  19.740  19.862  1.00 10.00      A   
ATOM   5004  HZ3 LYS A 529     -26.105  21.077  18.990  1.00 10.00      A   
ATOM   5005  C   LYS A 529     -21.649  17.705  22.412  1.00 10.00      A   
ATOM   5006  O   LYS A 529     -22.693  17.064  22.485  1.00 10.00      A   
ATOM   5007  N   MET A 530     -20.575  17.256  21.777  1.00 10.00      A   
ATOM   5008  HN  MET A 530     -19.753  17.797  21.777  1.00 10.00      A   
ATOM   5009  CA  MET A 530     -20.577  15.971  21.087  1.00 10.00      A   
ATOM   5010  CB  MET A 530     -20.051  16.133  19.659  1.00 10.00      A   
ATOM   5011  CG  MET A 530     -20.902  17.026  18.768  1.00 10.00      A   
ATOM   5012  SD  MET A 530     -22.609  16.458  18.636  1.00 10.00      A   
ATOM   5013  CE  MET A 530     -22.352  14.760  18.128  1.00 10.00      A   
ATOM   5014  C   MET A 530     -19.744  14.932  21.831  1.00 10.00      A   
ATOM   5015  O   MET A 530     -18.522  14.918  21.722  1.00 10.00      A   
ATOM   5016  N   PRO A 531     -20.399  14.037  22.587  1.00 10.00      A   
ATOM   5017  CA  PRO A 531     -19.711  12.992  23.355  1.00 10.00      A   
ATOM   5018  CB  PRO A 531     -20.783  12.533  24.343  1.00 10.00      A   
ATOM   5019  CG  PRO A 531     -22.071  12.769  23.632  1.00 10.00      A   
ATOM   5020  CD  PRO A 531     -21.863  13.981  22.763  1.00 10.00      A   
ATOM   5021  C   PRO A 531     -19.264  11.819  22.476  1.00 10.00      A   
ATOM   5022  O   PRO A 531     -18.564  10.914  22.934  1.00 10.00      A   
ATOM   5023  N   LYS A 532     -19.674  11.837  21.214  1.00 10.00      A   
ATOM   5024  HN  LYS A 532     -20.230  12.580  20.907  1.00 10.00      A   
ATOM   5025  CA  LYS A 532     -19.319  10.782  20.276  1.00 10.00      A   
ATOM   5026  CB  LYS A 532     -20.547  10.371  19.458  1.00 10.00      A   
ATOM   5027  CG  LYS A 532     -21.606   9.625  20.249  1.00 10.00      A   
ATOM   5028  CD  LYS A 532     -22.788   9.250  19.370  1.00 10.00      A   
ATOM   5029  CE  LYS A 532     -23.692   8.245  20.062  1.00 10.00      A   
ATOM   5030  NZ  LYS A 532     -24.367   8.823  21.253  1.00 10.00      A   
ATOM   5031  HZ1 LYS A 532     -24.916   8.086  21.742  1.00 10.00      A   
ATOM   5032  HZ2 LYS A 532     -25.012   9.588  20.967  1.00 10.00      A   
ATOM   5033  HZ3 LYS A 532     -23.663   9.209  21.913  1.00 10.00      A   
ATOM   5034  C   LYS A 532     -18.216  11.257  19.339  1.00 10.00      A   
ATOM   5035  O   LYS A 532     -17.778  10.530  18.447  1.00 10.00      A   
ATOM   5036  N   LEU A 533     -17.765  12.482  19.554  1.00 10.00      A   
ATOM   5037  HN  LEU A 533     -18.122  13.001  20.307  1.00 10.00      A   
ATOM   5038  CA  LEU A 533     -16.727  13.067  18.726  1.00 10.00      A   
ATOM   5039  CB  LEU A 533     -17.227  14.372  18.096  1.00 10.00      A   
ATOM   5040  CG  LEU A 533     -17.832  14.277  16.691  1.00 10.00      A   
ATOM   5041  CD1 LEU A 533     -19.048  13.360  16.670  1.00 10.00      A   
ATOM   5042  CD2 LEU A 533     -18.202  15.660  16.189  1.00 10.00      A   
ATOM   5043  C   LEU A 533     -15.485  13.338  19.553  1.00 10.00      A   
ATOM   5044  O   LEU A 533     -15.569  13.932  20.627  1.00 10.00      A   
ATOM   5045  N   ASN A 534     -14.344  12.894  19.060  1.00 10.00      A   
ATOM   5046  HN  ASN A 534     -14.346  12.423  18.199  1.00 10.00      A   
ATOM   5047  CA  ASN A 534     -13.081  13.101  19.746  1.00 10.00      A   
ATOM   5048  CB  ASN A 534     -12.173  11.884  19.582  1.00 10.00      A   
ATOM   5049  CG  ASN A 534     -12.155  10.965  20.790  1.00 10.00      A   
ATOM   5050  OD1 ASN A 534     -13.022  11.033  21.660  1.00 10.00      A   
ATOM   5051  ND2 ASN A 534     -11.158  10.089  20.849  1.00 10.00      A   
ATOM   5052 HD21 ASN A 534     -10.495  10.089  20.119  1.00 10.00      A   
ATOM   5053 HD22 ASN A 534     -11.140   9.460  21.599  1.00 10.00      A   
ATOM   5054  C   ASN A 534     -12.392  14.329  19.174  1.00 10.00      A   
ATOM   5055  O   ASN A 534     -11.981  14.336  18.012  1.00 10.00      A   
ATOM   5056  N   VAL A 535     -12.302  15.374  19.982  1.00 10.00      A   
ATOM   5057  HN  VAL A 535     -12.669  15.307  20.892  1.00 10.00      A   
ATOM   5058  CA  VAL A 535     -11.662  16.612  19.564  1.00 10.00      A   
ATOM   5059  CB  VAL A 535     -12.450  17.852  20.038  1.00 10.00      A   
ATOM   5060  CG1 VAL A 535     -11.878  19.121  19.422  1.00 10.00      A   
ATOM   5061  CG2 VAL A 535     -13.925  17.715  19.695  1.00 10.00      A   
ATOM   5062  C   VAL A 535     -10.235  16.677  20.100  1.00 10.00      A   
ATOM   5063  O   VAL A 535      -9.994  17.160  21.211  1.00 10.00      A   
ATOM   5064  N   GLU A 536      -9.297  16.180  19.309  1.00 10.00      A   
ATOM   5065  HN  GLU A 536      -9.551  15.812  18.433  1.00 10.00      A   
ATOM   5066  CA  GLU A 536      -7.899  16.175  19.691  1.00 10.00      A   
ATOM   5067  CB  GLU A 536      -7.163  15.005  19.039  1.00 10.00      A   
ATOM   5068  CG  GLU A 536      -7.485  13.652  19.655  1.00 10.00      A   
ATOM   5069  CD  GLU A 536      -6.562  12.551  19.178  1.00 10.00      A   
ATOM   5070  OE1 GLU A 536      -5.470  12.859  18.651  1.00 10.00      A   
ATOM   5071  OE2 GLU A 536      -6.912  11.361  19.345  1.00 10.00      A   
ATOM   5072  C   GLU A 536      -7.228  17.493  19.327  1.00 10.00      A   
ATOM   5073  O   GLU A 536      -7.055  17.813  18.151  1.00 10.00      A   
ATOM   5074  N   VAL A 537      -6.883  18.266  20.344  1.00 10.00      A   
ATOM   5075  HN  VAL A 537      -7.086  17.968  21.259  1.00 10.00      A   
ATOM   5076  CA  VAL A 537      -6.219  19.544  20.145  1.00 10.00      A   
ATOM   5077  CB  VAL A 537      -6.557  20.537  21.277  1.00 10.00      A   
ATOM   5078  CG1 VAL A 537      -5.850  21.868  21.063  1.00 10.00      A   
ATOM   5079  CG2 VAL A 537      -8.061  20.740  21.379  1.00 10.00      A   
ATOM   5080  C   VAL A 537      -4.711  19.338  20.088  1.00 10.00      A   
ATOM   5081  O   VAL A 537      -4.116  18.813  21.027  1.00 10.00      A   
ATOM   5082  N   ILE A 538      -4.110  19.728  18.975  1.00 10.00      A   
ATOM   5083  HN  ILE A 538      -4.651  20.123  18.253  1.00 10.00      A   
ATOM   5084  CA  ILE A 538      -2.673  19.591  18.788  1.00 10.00      A   
ATOM   5085  CB  ILE A 538      -2.339  18.846  17.476  1.00 10.00      A   
ATOM   5086  CG1 ILE A 538      -3.181  17.568  17.361  1.00 10.00      A   
ATOM   5087  CG2 ILE A 538      -0.853  18.519  17.418  1.00 10.00      A   
ATOM   5088  CD1 ILE A 538      -3.080  16.883  16.017  1.00 10.00      A   
ATOM   5089  C   ILE A 538      -2.016  20.965  18.766  1.00 10.00      A   
ATOM   5090  O   ILE A 538      -2.096  21.688  17.768  1.00 10.00      A   
ATOM   5091  N   ASP A 539      -1.364  21.314  19.861  1.00 10.00      A   
ATOM   5092  HN  ASP A 539      -1.308  20.678  20.609  1.00 10.00      A   
ATOM   5093  CA  ASP A 539      -0.713  22.608  19.982  1.00 10.00      A   
ATOM   5094  CB  ASP A 539      -1.591  23.538  20.819  1.00 10.00      A   
ATOM   5095  CG  ASP A 539      -1.216  24.996  20.663  1.00 10.00      A   
ATOM   5096  OD1 ASP A 539      -1.659  25.630  19.677  1.00 10.00      A   
ATOM   5097  OD2 ASP A 539      -0.496  25.524  21.536  1.00 10.00      A   
ATOM   5098  C   ASP A 539       0.661  22.452  20.629  1.00 10.00      A   
ATOM   5099  O   ASP A 539       0.775  21.937  21.740  1.00 10.00      A   
ATOM   5100  N   GLU A 540       1.704  22.890  19.933  1.00 10.00      A   
ATOM   5101  HN  GLU A 540       1.558  23.308  19.049  1.00 10.00      A   
ATOM   5102  CA  GLU A 540       3.067  22.775  20.442  1.00 10.00      A   
ATOM   5103  CB  GLU A 540       4.050  22.531  19.294  1.00 10.00      A   
ATOM   5104  CG  GLU A 540       3.913  21.171  18.627  1.00 10.00      A   
ATOM   5105  CD  GLU A 540       4.789  21.041  17.397  1.00 10.00      A   
ATOM   5106  OE1 GLU A 540       4.453  21.652  16.361  1.00 10.00      A   
ATOM   5107  OE2 GLU A 540       5.821  20.333  17.459  1.00 10.00      A   
ATOM   5108  C   GLU A 540       3.486  24.015  21.223  1.00 10.00      A   
ATOM   5109  O   GLU A 540       4.662  24.202  21.525  1.00 10.00      A   
ATOM   5110  N   ARG A 541       2.527  24.856  21.569  1.00 10.00      A   
ATOM   5111  HN  ARG A 541       1.593  24.651  21.334  1.00 10.00      A   
ATOM   5112  CA  ARG A 541       2.830  26.072  22.316  1.00 10.00      A   
ATOM   5113  CB  ARG A 541       2.049  27.269  21.770  1.00 10.00      A   
ATOM   5114  CG  ARG A 541       2.266  27.527  20.287  1.00 10.00      A   
ATOM   5115  CD  ARG A 541       0.944  27.601  19.536  1.00 10.00      A   
ATOM   5116  NE  ARG A 541       0.397  28.958  19.502  1.00 10.00      A   
ATOM   5117  HE  ARG A 541       1.028  29.699  19.643  1.00 10.00      A   
ATOM   5118  CZ  ARG A 541      -0.892  29.239  19.318  1.00 10.00      A   
ATOM   5119  NH1 ARG A 541      -1.784  28.264  19.169  1.00 10.00      A   
ATOM   5120 HH11 ARG A 541      -1.482  27.251  19.205  1.00 10.00      A   
ATOM   5121 HH12 ARG A 541      -2.793  28.496  19.019  1.00 10.00      A   
ATOM   5122  NH2 ARG A 541      -1.291  30.505  19.273  1.00 10.00      A   
ATOM   5123 HH21 ARG A 541      -2.296  30.736  19.130  1.00 10.00      A   
ATOM   5124 HH22 ARG A 541      -0.595  31.281  19.381  1.00 10.00      A   
ATOM   5125  C   ARG A 541       2.549  25.869  23.801  1.00 10.00      A   
ATOM   5126  O   ARG A 541       2.494  26.823  24.576  1.00 10.00      A   
ATOM   5127  N   GLY A 542       2.383  24.614  24.188  1.00 10.00      A   
ATOM   5128  HN  GLY A 542       2.432  23.899  23.519  1.00 10.00      A   
ATOM   5129  CA  GLY A 542       2.113  24.289  25.578  1.00 10.00      A   
ATOM   5130  C   GLY A 542       0.634  24.122  25.841  1.00 10.00      A   
ATOM   5131  O   GLY A 542      -0.180  24.253  24.923  1.00 10.00      A   
ATOM   5132  N   ALA A 543       0.291  23.842  27.091  1.00 10.00      A   
ATOM   5133  HN  ALA A 543       0.994  23.772  27.773  1.00 10.00      A   
ATOM   5134  CA  ALA A 543      -1.102  23.655  27.479  1.00 10.00      A   
ATOM   5135  CB  ALA A 543      -1.202  23.337  28.963  1.00 10.00      A   
ATOM   5136  C   ALA A 543      -1.916  24.896  27.132  1.00 10.00      A   
ATOM   5137  O   ALA A 543      -1.652  25.981  27.646  1.00 10.00      A   
ATOM   5138  N   PRO A 544      -2.921  24.751  26.253  1.00 10.00      A   
ATOM   5139  CA  PRO A 544      -3.765  25.868  25.805  1.00 10.00      A   
ATOM   5140  CB  PRO A 544      -4.750  25.216  24.831  1.00 10.00      A   
ATOM   5141  CG  PRO A 544      -4.095  23.943  24.424  1.00 10.00      A   
ATOM   5142  CD  PRO A 544      -3.314  23.484  25.619  1.00 10.00      A   
ATOM   5143  C   PRO A 544      -4.517  26.552  26.941  1.00 10.00      A   
ATOM   5144  O   PRO A 544      -4.977  27.682  26.794  1.00 10.00      A   
ATOM   5145  N   ASP A 545      -4.625  25.874  28.077  1.00 10.00      A   
ATOM   5146  HN  ASP A 545      -4.228  24.979  28.137  1.00 10.00      A   
ATOM   5147  CA  ASP A 545      -5.325  26.430  29.234  1.00 10.00      A   
ATOM   5148  CB  ASP A 545      -5.575  25.376  30.315  1.00 10.00      A   
ATOM   5149  CG  ASP A 545      -6.857  24.605  30.100  1.00 10.00      A   
ATOM   5150  OD1 ASP A 545      -6.776  23.393  29.814  1.00 10.00      A   
ATOM   5151  OD2 ASP A 545      -7.951  25.203  30.216  1.00 10.00      A   
ATOM   5152  C   ASP A 545      -4.579  27.612  29.836  1.00 10.00      A   
ATOM   5153  O   ASP A 545      -5.140  28.374  30.620  1.00 10.00      A   
ATOM   5154  N   SER A 546      -3.309  27.758  29.486  1.00 10.00      A   
ATOM   5155  HN  SER A 546      -2.896  27.106  28.877  1.00 10.00      A   
ATOM   5156  CA  SER A 546      -2.515  28.864  29.998  1.00 10.00      A   
ATOM   5157  CB  SER A 546      -1.027  28.501  30.019  1.00 10.00      A   
ATOM   5158  OG  SER A 546      -0.578  28.093  28.735  1.00 10.00      A   
ATOM   5159  HG  SER A 546      -0.694  27.135  28.643  1.00 10.00      A   
ATOM   5160  C   SER A 546      -2.753  30.121  29.166  1.00 10.00      A   
ATOM   5161  O   SER A 546      -2.211  31.188  29.453  1.00 10.00      A   
ATOM   5162  N   ARG A 547      -3.569  29.980  28.130  1.00 10.00      A   
ATOM   5163  HN  ARG A 547      -3.980  29.104  27.963  1.00 10.00      A   
ATOM   5164  CA  ARG A 547      -3.890  31.087  27.246  1.00 10.00      A   
ATOM   5165  CB  ARG A 547      -3.314  30.828  25.846  1.00 10.00      A   
ATOM   5166  CG  ARG A 547      -1.847  30.432  25.850  1.00 10.00      A   
ATOM   5167  CD  ARG A 547      -1.187  30.671  24.501  1.00 10.00      A
[truncated: 221,457 more chars]
