# Supplementary material for: Flexibility of intrinsically disordered degrons in AUX/IAA proteins reinforces auxin co-receptor assemblies
Source: Nat Commun. 2020 May 8;11:2277. doi: 10.1038/s41467-020-16147-2 (PMC7210949; doi:10.1038/s41467-020-16147-2)
Supplement: Supplementary file 9 — Supplementary Data 6 [file 41467_2020_16147_MOESM9_ESM.gz › haddock_files/IAA07/No_disorder_restraint/cluster5_4.pdb]

REMARK FILENAME="complex_181w.pdb0"
REMARK ===============================================================
REMARK HADDOCK run for complex
REMARK initial structure: complex_181.pdb
REMARK final NOE weights: unambig 50 amb: 50
REMARK ===============================================================
REMARK            total,bonds,angles,improper,dihe,vdw,elec,air,cdih,coup,rdcs,vean,dani,xpcs,rg
REMARK energies: -208.514, 0, 0, 0, 0, -32.2121, -178.448, 2.14555, 0, 0, 0, 0, 0, 0, 0
REMARK ===============================================================
REMARK            bonds,angles,impropers,dihe,air,cdih,coup,rdcs,vean,dani,xpcs
REMARK rms-dev.: 0,0,0,0,4.319366E-02,0,0, 0, 0, 0, 0
REMARK ===============================================================
REMARK               air,cdih,coup,rdcs,vean,dani,xpcs
REMARK               >0.3,>5,>1,>0,>5,>0.2,>0.2
REMARK violations.: 0, 0, 0, 0, 0, 0, 0
REMARK ===============================================================
REMARK                        CVpartition#,violations,rms
REMARK AIRs cross-validation: 2, 0, NaN
REMARK ===============================================================
REMARK NCS energy: 0
REMARK ===============================================================
REMARK Symmetry energy: 0
REMARK ===============================================================
REMARK Desolvation energy: 30.6259
REMARK Internal energy free molecules: -22500
REMARK Internal energy complex: -33922.9
REMARK Binding energy: -11602.9
REMARK ===============================================================
REMARK buried surface area: 969.441
REMARK ===============================================================
REMARK water - chain1: 0 0 0
REMARK water - chain2: 0 0 0
REMARK water - chain3: 0 0 0
REMARK water - chain4: 0 0 0
REMARK water - chain5: 0 0 0
REMARK water - chain6: 0 0 0
REMARK ===============================================================
REMARK water - water: 0 0 0
REMARK ===============================================================
REMARK DATE:14-Feb-2019  05:44:18       created by user: enmr049
REMARK VERSION:1.3U
ATOM      1  N   PHE A   9     -34.524  20.445  -7.790  1.00 10.00      A   
ATOM      2  HN  PHE A   9     -34.107  19.885  -8.480  1.00 10.00      A   
ATOM      3  CA  PHE A   9     -33.663  21.196  -6.887  1.00 10.00      A   
ATOM      4  CB  PHE A   9     -33.286  20.342  -5.670  1.00 10.00      A   
ATOM      5  CG  PHE A   9     -34.439  20.048  -4.749  1.00 10.00      A   
ATOM      6  CD1 PHE A   9     -34.976  18.775  -4.669  1.00 10.00      A   
ATOM      7  CD2 PHE A   9     -34.987  21.050  -3.966  1.00 10.00      A   
ATOM      8  CE1 PHE A   9     -36.039  18.507  -3.825  1.00 10.00      A   
ATOM      9  CE2 PHE A   9     -36.048  20.792  -3.119  1.00 10.00      A   
ATOM     10  CZ  PHE A   9     -36.576  19.517  -3.048  1.00 10.00      A   
ATOM     11  C   PHE A   9     -32.411  21.680  -7.621  1.00 10.00      A   
ATOM     12  O   PHE A   9     -31.973  21.050  -8.589  1.00 10.00      A   
ATOM     13  N   PRO A  10     -31.837  22.820  -7.186  1.00 10.00      A   
ATOM     14  CA  PRO A  10     -30.633  23.390  -7.805  1.00 10.00      A   
ATOM     15  CB  PRO A  10     -30.295  24.585  -6.909  1.00 10.00      A   
ATOM     16  CG  PRO A  10     -31.586  24.941  -6.254  1.00 10.00      A   
ATOM     17  CD  PRO A  10     -32.327  23.648  -6.068  1.00 10.00      A   
ATOM     18  C   PRO A  10     -29.477  22.396  -7.826  1.00 10.00      A   
ATOM     19  O   PRO A  10     -29.162  21.767  -6.813  1.00 10.00      A   
ATOM     20  N   GLU A  11     -28.851  22.269  -8.991  1.00 10.00      A   
ATOM     21  HN  GLU A  11     -29.149  22.822  -9.746  1.00 10.00      A   
ATOM     22  CA  GLU A  11     -27.734  21.350  -9.183  1.00 10.00      A   
ATOM     23  CB  GLU A  11     -27.260  21.375 -10.638  1.00 10.00      A   
ATOM     24  CG  GLU A  11     -27.021  22.770 -11.187  1.00 10.00      A   
ATOM     25  CD  GLU A  11     -26.326  22.759 -12.526  1.00 10.00      A   
ATOM     26  OE1 GLU A  11     -25.078  22.723 -12.551  1.00 10.00      A   
ATOM     27  OE2 GLU A  11     -27.021  22.806 -13.560  1.00 10.00      A   
ATOM     28  C   GLU A  11     -26.572  21.665  -8.244  1.00 10.00      A   
ATOM     29  O   GLU A  11     -25.930  20.757  -7.715  1.00 10.00      A   
ATOM     30  N   GLU A  12     -26.307  22.953  -8.032  1.00 10.00      A   
ATOM     31  HN  GLU A  12     -26.852  23.636  -8.483  1.00 10.00      A   
ATOM     32  CA  GLU A  12     -25.217  23.369  -7.153  1.00 10.00      A   
ATOM     33  CB  GLU A  12     -24.991  24.879  -7.216  1.00 10.00      A   
ATOM     34  CG  GLU A  12     -26.236  25.713  -6.981  1.00 10.00      A   
ATOM     35  CD  GLU A  12     -26.166  27.051  -7.684  1.00 10.00      A   
ATOM     36  OE1 GLU A  12     -25.590  28.004  -7.115  1.00 10.00      A   
ATOM     37  OE2 GLU A  12     -26.686  27.158  -8.811  1.00 10.00      A   
ATOM     38  C   GLU A  12     -25.462  22.909  -5.721  1.00 10.00      A   
ATOM     39  O   GLU A  12     -24.521  22.629  -4.977  1.00 10.00      A   
ATOM     40  N   VAL A  13     -26.732  22.809  -5.350  1.00 10.00      A   
ATOM     41  HN  VAL A  13     -27.433  23.033  -5.992  1.00 10.00      A   
ATOM     42  CA  VAL A  13     -27.108  22.363  -4.018  1.00 10.00      A   
ATOM     43  CB  VAL A  13     -28.586  22.689  -3.710  1.00 10.00      A   
ATOM     44  CG1 VAL A  13     -29.031  22.029  -2.412  1.00 10.00      A   
ATOM     45  CG2 VAL A  13     -28.805  24.193  -3.644  1.00 10.00      A   
ATOM     46  C   VAL A  13     -26.889  20.851  -3.917  1.00 10.00      A   
ATOM     47  O   VAL A  13     -26.322  20.352  -2.942  1.00 10.00      A   
ATOM     48  N   LEU A  14     -27.322  20.135  -4.954  1.00 10.00      A   
ATOM     49  HN  LEU A  14     -27.754  20.603  -5.703  1.00 10.00      A   
ATOM     50  CA  LEU A  14     -27.182  18.679  -5.011  1.00 10.00      A   
ATOM     51  CB  LEU A  14     -27.861  18.136  -6.272  1.00 10.00      A   
ATOM     52  CG  LEU A  14     -29.357  18.437  -6.405  1.00 10.00      A   
ATOM     53  CD1 LEU A  14     -29.823  18.245  -7.837  1.00 10.00      A   
ATOM     54  CD2 LEU A  14     -30.168  17.567  -5.460  1.00 10.00      A   
ATOM     55  C   LEU A  14     -25.709  18.278  -4.964  1.00 10.00      A   
ATOM     56  O   LEU A  14     -25.341  17.292  -4.323  1.00 10.00      A   
ATOM     57  N   GLU A  15     -24.870  19.062  -5.636  1.00 10.00      A   
ATOM     58  HN  GLU A  15     -25.232  19.817  -6.148  1.00 10.00      A   
ATOM     59  CA  GLU A  15     -23.433  18.815  -5.651  1.00 10.00      A   
ATOM     60  CB  GLU A  15     -22.735  19.824  -6.565  1.00 10.00      A   
ATOM     61  CG  GLU A  15     -21.230  19.634  -6.657  1.00 10.00      A   
ATOM     62  CD  GLU A  15     -20.546  20.751  -7.411  1.00 10.00      A   
ATOM     63  OE1 GLU A  15     -20.889  21.930  -7.180  1.00 10.00      A   
ATOM     64  OE2 GLU A  15     -19.654  20.459  -8.233  1.00 10.00      A   
ATOM     65  C   GLU A  15     -22.871  18.925  -4.235  1.00 10.00      A   
ATOM     66  O   GLU A  15     -22.005  18.145  -3.830  1.00 10.00      A   
ATOM     67  N   HIS A  16     -23.392  19.892  -3.484  1.00 10.00      A   
ATOM     68  HN  HIS A  16     -24.085  20.470  -3.868  1.00 10.00      A   
ATOM     69  CA  HIS A  16     -22.968  20.119  -2.108  1.00 10.00      A   
ATOM     70  CB  HIS A  16     -23.582  21.417  -1.566  1.00 10.00      A   
ATOM     71  CG  HIS A  16     -22.773  22.073  -0.488  1.00 10.00      A   
ATOM     72  ND1 HIS A  16     -21.880  23.082  -0.773  1.00 10.00      A   
ATOM     73  CD2 HIS A  16     -22.756  21.829   0.847  1.00 10.00      A   
ATOM     74  CE1 HIS A  16     -21.344  23.426   0.384  1.00 10.00      A   
ATOM     75  NE2 HIS A  16     -21.841  22.696   1.387  1.00 10.00      A   
ATOM     76  HE2 HIS A  16     -21.588  22.762   2.344  1.00 10.00      A   
ATOM     77  C   HIS A  16     -23.369  18.932  -1.235  1.00 10.00      A   
ATOM     78  O   HIS A  16     -22.664  18.571  -0.294  1.00 10.00      A   
ATOM     79  N   VAL A  17     -24.495  18.318  -1.565  1.00 10.00      A   
ATOM     80  HN  VAL A  17     -25.015  18.652  -2.329  1.00 10.00      A   
ATOM     81  CA  VAL A  17     -24.984  17.162  -0.824  1.00 10.00      A   
ATOM     82  CB  VAL A  17     -26.430  16.796  -1.241  1.00 10.00      A   
ATOM     83  CG1 VAL A  17     -26.902  15.528  -0.543  1.00 10.00      A   
ATOM     84  CG2 VAL A  17     -27.383  17.948  -0.960  1.00 10.00      A   
ATOM     85  C   VAL A  17     -24.067  15.966  -1.060  1.00 10.00      A   
ATOM     86  O   VAL A  17     -23.674  15.270  -0.125  1.00 10.00      A   
ATOM     87  N   PHE A  18     -23.695  15.761  -2.318  1.00 10.00      A   
ATOM     88  HN  PHE A  18     -24.014  16.377  -3.016  1.00 10.00      A   
ATOM     89  CA  PHE A  18     -22.830  14.645  -2.691  1.00 10.00      A   
ATOM     90  CB  PHE A  18     -22.825  14.442  -4.207  1.00 10.00      A   
ATOM     91  CG  PHE A  18     -24.186  14.201  -4.796  1.00 10.00      A   
ATOM     92  CD1 PHE A  18     -24.484  14.649  -6.071  1.00 10.00      A   
ATOM     93  CD2 PHE A  18     -25.166  13.530  -4.080  1.00 10.00      A   
ATOM     94  CE1 PHE A  18     -25.730  14.434  -6.622  1.00 10.00      A   
ATOM     95  CE2 PHE A  18     -26.416  13.312  -4.625  1.00 10.00      A   
ATOM     96  CZ  PHE A  18     -26.697  13.766  -5.899  1.00 10.00      A   
ATOM     97  C   PHE A  18     -21.405  14.814  -2.167  1.00 10.00      A   
ATOM     98  O   PHE A  18     -20.622  13.861  -2.147  1.00 10.00      A   
ATOM     99  N   SER A  19     -21.070  16.021  -1.730  1.00 10.00      A   
ATOM    100  HN  SER A  19     -21.731  16.746  -1.765  1.00 10.00      A   
ATOM    101  CA  SER A  19     -19.737  16.291  -1.202  1.00 10.00      A   
ATOM    102  CB  SER A  19     -19.495  17.798  -1.067  1.00 10.00      A   
ATOM    103  OG  SER A  19     -20.114  18.321   0.097  1.00 10.00      A   
ATOM    104  HG  SER A  19     -21.056  18.476  -0.072  1.00 10.00      A   
ATOM    105  C   SER A  19     -19.536  15.578   0.139  1.00 10.00      A   
ATOM    106  O   SER A  19     -18.405  15.329   0.568  1.00 10.00      A   
ATOM    107  N   PHE A  20     -20.646  15.243   0.789  1.00 10.00      A   
ATOM    108  HN  PHE A  20     -21.516  15.471   0.396  1.00 10.00      A   
ATOM    109  CA  PHE A  20     -20.607  14.554   2.071  1.00 10.00      A   
ATOM    110  CB  PHE A  20     -21.708  15.072   3.002  1.00 10.00      A   
ATOM    111  CG  PHE A  20     -21.492  16.476   3.488  1.00 10.00      A   
ATOM    112  CD1 PHE A  20     -22.293  17.511   3.031  1.00 10.00      A   
ATOM    113  CD2 PHE A  20     -20.495  16.762   4.405  1.00 10.00      A   
ATOM    114  CE1 PHE A  20     -22.104  18.804   3.480  1.00 10.00      A   
ATOM    115  CE2 PHE A  20     -20.298  18.053   4.857  1.00 10.00      A   
ATOM    116  CZ  PHE A  20     -21.104  19.075   4.394  1.00 10.00      A   
ATOM    117  C   PHE A  20     -20.748  13.052   1.877  1.00 10.00      A   
ATOM    118  O   PHE A  20     -20.931  12.305   2.839  1.00 10.00      A   
ATOM    119  N   ILE A  21     -20.676  12.619   0.625  1.00 10.00      A   
ATOM    120  HN  ILE A  21     -20.543  13.272  -0.099  1.00 10.00      A   
ATOM    121  CA  ILE A  21     -20.785  11.206   0.294  1.00 10.00      A   
ATOM    122  CB  ILE A  21     -22.039  10.899  -0.555  1.00 10.00      A   
ATOM    123  CG1 ILE A  21     -23.284  11.537   0.064  1.00 10.00      A   
ATOM    124  CG2 ILE A  21     -22.231   9.395  -0.692  1.00 10.00      A   
ATOM    125  CD1 ILE A  21     -24.508  11.482  -0.828  1.00 10.00      A   
ATOM    126  C   ILE A  21     -19.551  10.756  -0.475  1.00 10.00      A   
ATOM    127  O   ILE A  21     -19.479  10.914  -1.694  1.00 10.00      A   
ATOM    128  N   GLN A  22     -18.575  10.219   0.243  1.00 10.00      A   
ATOM    129  HN  GLN A  22     -18.685  10.132   1.216  1.00 10.00      A   
ATOM    130  CA  GLN A  22     -17.346   9.744  -0.377  1.00 10.00      A   
ATOM    131  CB  GLN A  22     -16.120  10.211   0.413  1.00 10.00      A   
ATOM    132  CG  GLN A  22     -15.997  11.720   0.530  1.00 10.00      A   
ATOM    133  CD  GLN A  22     -15.867  12.406  -0.819  1.00 10.00      A   
ATOM    134  OE1 GLN A  22     -15.276  11.873  -1.760  1.00 10.00      A   
ATOM    135  NE2 GLN A  22     -16.427  13.595  -0.923  1.00 10.00      A   
ATOM    136 HE21 GLN A  22     -16.889  13.960  -0.139  1.00 10.00      A   
ATOM    137 HE22 GLN A  22     -16.351  14.071  -1.776  1.00 10.00      A   
ATOM    138  C   GLN A  22     -17.363   8.226  -0.477  1.00 10.00      A   
ATOM    139  O   GLN A  22     -16.473   7.617  -1.073  1.00 10.00      A   
ATOM    140  N   LEU A  23     -18.382   7.623   0.121  1.00 10.00      A   
ATOM    141  HN  LEU A  23     -19.050   8.167   0.588  1.00 10.00      A   
ATOM    142  CA  LEU A  23     -18.539   6.176   0.100  1.00 10.00      A   
ATOM    143  CB  LEU A  23     -19.629   5.749   1.088  1.00 10.00      A   
ATOM    144  CG  LEU A  23     -19.164   5.410   2.509  1.00 10.00      A   
ATOM    145  CD1 LEU A  23     -18.194   6.456   3.036  1.00 10.00      A   
ATOM    146  CD2 LEU A  23     -20.353   5.267   3.443  1.00 10.00      A   
ATOM    147  C   LEU A  23     -18.877   5.700  -1.308  1.00 10.00      A   
ATOM    148  O   LEU A  23     -19.951   5.995  -1.830  1.00 10.00      A   
ATOM    149  N   ASP A  24     -17.951   4.961  -1.904  1.00 10.00      A   
ATOM    150  HN  ASP A  24     -17.128   4.749  -1.410  1.00 10.00      A   
ATOM    151  CA  ASP A  24     -18.102   4.444  -3.265  1.00 10.00      A   
ATOM    152  CB  ASP A  24     -16.872   3.617  -3.664  1.00 10.00      A   
ATOM    153  CG  ASP A  24     -15.565   4.273  -3.270  1.00 10.00      A   
ATOM    154  OD1 ASP A  24     -14.989   4.997  -4.102  1.00 10.00      A   
ATOM    155  OD2 ASP A  24     -15.111   4.065  -2.119  1.00 10.00      A   
ATOM    156  C   ASP A  24     -19.359   3.597  -3.422  1.00 10.00      A   
ATOM    157  O   ASP A  24     -20.078   3.718  -4.415  1.00 10.00      A   
ATOM    158  N   LYS A  25     -19.625   2.749  -2.433  1.00 10.00      A   
ATOM    159  HN  LYS A  25     -19.020   2.714  -1.660  1.00 10.00      A   
ATOM    160  CA  LYS A  25     -20.792   1.875  -2.467  1.00 10.00      A   
ATOM    161  CB  LYS A  25     -20.832   0.983  -1.224  1.00 10.00      A   
ATOM    162  CG  LYS A  25     -19.633   0.064  -1.094  1.00 10.00      A   
ATOM    163  CD  LYS A  25     -19.733  -0.801   0.151  1.00 10.00      A   
ATOM    164  CE  LYS A  25     -18.765  -1.969   0.089  1.00 10.00      A   
ATOM    165  NZ  LYS A  25     -19.096  -2.905  -1.018  1.00 10.00      A   
ATOM    166  HZ1 LYS A  25     -18.453  -3.722  -1.004  1.00 10.00      A   
ATOM    167  HZ2 LYS A  25     -19.004  -2.421  -1.944  1.00 10.00      A   
ATOM    168  HZ3 LYS A  25     -20.072  -3.243  -0.919  1.00 10.00      A   
ATOM    169  C   LYS A  25     -22.082   2.674  -2.575  1.00 10.00      A   
ATOM    170  O   LYS A  25     -22.934   2.386  -3.419  1.00 10.00      A   
ATOM    171  N   ASP A  26     -22.212   3.690  -1.732  1.00 10.00      A   
ATOM    172  HN  ASP A  26     -21.490   3.879  -1.094  1.00 10.00      A   
ATOM    173  CA  ASP A  26     -23.400   4.532  -1.724  1.00 10.00      A   
ATOM    174  CB  ASP A  26     -23.469   5.361  -0.442  1.00 10.00      A   
ATOM    175  CG  ASP A  26     -23.542   4.493   0.799  1.00 10.00      A   
ATOM    176  OD1 ASP A  26     -24.656   4.090   1.187  1.00 10.00      A   
ATOM    177  OD2 ASP A  26     -22.481   4.205   1.390  1.00 10.00      A   
ATOM    178  C   ASP A  26     -23.434   5.431  -2.951  1.00 10.00      A   
ATOM    179  O   ASP A  26     -24.505   5.733  -3.479  1.00 10.00      A   
ATOM    180  N   ARG A  27     -22.253   5.841  -3.411  1.00 10.00      A   
ATOM    181  HN  ARG A  27     -21.437   5.565  -2.938  1.00 10.00      A   
ATOM    182  CA  ARG A  27     -22.131   6.693  -4.587  1.00 10.00      A   
ATOM    183  CB  ARG A  27     -20.661   7.027  -4.868  1.00 10.00      A   
ATOM    184  CG  ARG A  27     -20.160   8.302  -4.208  1.00 10.00      A   
ATOM    185  CD  ARG A  27     -20.837   9.523  -4.800  1.00 10.00      A   
ATOM    186  NE  ARG A  27     -20.237  10.768  -4.327  1.00 10.00      A   
ATOM    187  HE  ARG A  27     -20.131  10.879  -3.350  1.00 10.00      A   
ATOM    188  CZ  ARG A  27     -19.804  11.737  -5.131  1.00 10.00      A   
ATOM    189  NH1 ARG A  27     -19.885  11.607  -6.450  1.00 10.00      A   
ATOM    190 HH11 ARG A  27     -20.288  10.733  -6.878  1.00 10.00      A   
ATOM    191 HH12 ARG A  27     -19.548  12.369  -7.072  1.00 10.00      A   
ATOM    192  NH2 ARG A  27     -19.294  12.845  -4.607  1.00 10.00      A   
ATOM    193 HH21 ARG A  27     -19.240  12.958  -3.570  1.00 10.00      A   
ATOM    194 HH22 ARG A  27     -18.944  13.605  -5.229  1.00 10.00      A   
ATOM    195  C   ARG A  27     -22.747   6.010  -5.803  1.00 10.00      A   
ATOM    196  O   ARG A  27     -23.423   6.648  -6.613  1.00 10.00      A   
ATOM    197  N   ASN A  28     -22.512   4.706  -5.914  1.00 10.00      A   
ATOM    198  HN  ASN A  28     -21.957   4.261  -5.231  1.00 10.00      A   
ATOM    199  CA  ASN A  28     -23.043   3.918  -7.021  1.00 10.00      A   
ATOM    200  CB  ASN A  28     -22.526   2.473  -6.960  1.00 10.00      A   
ATOM    201  CG  ASN A  28     -21.041   2.369  -7.260  1.00 10.00      A   
ATOM    202  OD1 ASN A  28     -20.473   3.227  -7.939  1.00 10.00      A   
ATOM    203  ND2 ASN A  28     -20.401   1.321  -6.754  1.00 10.00      A   
ATOM    204 HD21 ASN A  28     -20.910   0.676  -6.216  1.00 10.00      A   
ATOM    205 HD22 ASN A  28     -19.438   1.230  -6.947  1.00 10.00      A   
ATOM    206  C   ASN A  28     -24.568   3.941  -7.017  1.00 10.00      A   
ATOM    207  O   ASN A  28     -25.202   4.058  -8.067  1.00 10.00      A   
ATOM    208  N   SER A  29     -25.152   3.849  -5.830  1.00 10.00      A   
ATOM    209  HN  SER A  29     -24.594   3.764  -5.027  1.00 10.00      A   
ATOM    210  CA  SER A  29     -26.597   3.865  -5.682  1.00 10.00      A   
ATOM    211  CB  SER A  29     -26.961   3.590  -4.223  1.00 10.00      A   
ATOM    212  OG  SER A  29     -26.194   2.510  -3.715  1.00 10.00      A   
ATOM    213  HG  SER A  29     -25.968   2.685  -2.795  1.00 10.00      A   
ATOM    214  C   SER A  29     -27.176   5.204  -6.139  1.00 10.00      A   
ATOM    215  O   SER A  29     -28.244   5.253  -6.754  1.00 10.00      A   
ATOM    216  N   VAL A  30     -26.442   6.283  -5.862  1.00 10.00      A   
ATOM    217  HN  VAL A  30     -25.587   6.169  -5.396  1.00 10.00      A   
ATOM    218  CA  VAL A  30     -26.864   7.628  -6.233  1.00 10.00      A   
ATOM    219  CB  VAL A  30     -25.873   8.691  -5.702  1.00 10.00      A   
ATOM    220  CG1 VAL A  30     -26.234  10.081  -6.209  1.00 10.00      A   
ATOM    221  CG2 VAL A  30     -25.837   8.676  -4.184  1.00 10.00      A   
ATOM    222  C   VAL A  30     -26.977   7.763  -7.749  1.00 10.00      A   
ATOM    223  O   VAL A  30     -27.923   8.359  -8.264  1.00 10.00      A   
ATOM    224  N   SER A  31     -26.028   7.176  -8.462  1.00 10.00      A   
ATOM    225  HN  SER A  31     -25.312   6.693  -7.999  1.00 10.00      A   
ATOM    226  CA  SER A  31     -26.015   7.244  -9.918  1.00 10.00      A   
ATOM    227  CB  SER A  31     -24.603   6.971 -10.447  1.00 10.00      A   
ATOM    228  OG  SER A  31     -24.099   5.733  -9.966  1.00 10.00      A   
ATOM    229  HG  SER A  31     -24.745   5.335  -9.366  1.00 10.00      A   
ATOM    230  C   SER A  31     -27.013   6.274 -10.552  1.00 10.00      A   
ATOM    231  O   SER A  31     -27.017   6.092 -11.768  1.00 10.00      A   
ATOM    232  N   LEU A  32     -27.865   5.663  -9.736  1.00 10.00      A   
ATOM    233  HN  LEU A  32     -27.839   5.866  -8.775  1.00 10.00      A   
ATOM    234  CA  LEU A  32     -28.840   4.705 -10.242  1.00 10.00      A   
ATOM    235  CB  LEU A  32     -28.568   3.313  -9.675  1.00 10.00      A   
ATOM    236  CG  LEU A  32     -27.464   2.508 -10.357  1.00 10.00      A   
ATOM    237  CD1 LEU A  32     -27.090   1.304  -9.506  1.00 10.00      A   
ATOM    238  CD2 LEU A  32     -27.911   2.064 -11.742  1.00 10.00      A   
ATOM    239  C   LEU A  32     -30.279   5.116  -9.943  1.00 10.00      A   
ATOM    240  O   LEU A  32     -31.208   4.344 -10.179  1.00 10.00      A   
ATOM    241  N   VAL A  33     -30.474   6.325  -9.434  1.00 10.00      A   
ATOM    242  HN  VAL A  33     -29.704   6.913  -9.272  1.00 10.00      A   
ATOM    243  CA  VAL A  33     -31.822   6.790  -9.117  1.00 10.00      A   
ATOM    244  CB  VAL A  33     -31.883   7.691  -7.861  1.00 10.00      A   
ATOM    245  CG1 VAL A  33     -31.470   6.913  -6.619  1.00 10.00      A   
ATOM    246  CG2 VAL A  33     -31.018   8.925  -8.032  1.00 10.00      A   
ATOM    247  C   VAL A  33     -32.490   7.478 -10.308  1.00 10.00      A   
ATOM    248  O   VAL A  33     -33.695   7.326 -10.515  1.00 10.00      A   
ATOM    249  N   CYS A  34     -31.707   8.233 -11.077  1.00 10.00      A   
ATOM    250  HN  CYS A  34     -30.759   8.322 -10.848  1.00 10.00      A   
ATOM    251  CA  CYS A  34     -32.212   8.940 -12.252  1.00 10.00      A   
ATOM    252  CB  CYS A  34     -33.217  10.023 -11.859  1.00 10.00      A   
ATOM    253  SG  CYS A  34     -32.714  11.046 -10.457  1.00 10.00      A   
ATOM    254  HG  CYS A  34     -33.521  10.762  -9.439  1.00 10.00      A   
ATOM    255  C   CYS A  34     -31.058   9.549 -13.040  1.00 10.00      A   
ATOM    256  O   CYS A  34     -29.931   9.622 -12.541  1.00 10.00      A   
ATOM    257  N   LYS A  35     -31.347   9.995 -14.258  1.00 10.00      A   
ATOM    258  HN  LYS A  35     -32.279   9.926 -14.590  1.00 10.00      A   
ATOM    259  CA  LYS A  35     -30.335  10.583 -15.127  1.00 10.00      A   
ATOM    260  CB  LYS A  35     -30.912  10.828 -16.522  1.00 10.00      A   
ATOM    261  CG  LYS A  35     -29.897  11.280 -17.558  1.00 10.00      A   
ATOM    262  CD  LYS A  35     -29.408  10.127 -18.424  1.00 10.00      A   
ATOM    263  CE  LYS A  35     -30.540   9.520 -19.244  1.00 10.00      A   
ATOM    264  NZ  LYS A  35     -30.034   8.655 -20.349  1.00 10.00      A   
ATOM    265  HZ1 LYS A  35     -29.186   8.131 -20.043  1.00 10.00      A   
ATOM    266  HZ2 LYS A  35     -29.789   9.234 -21.176  1.00 10.00      A   
ATOM    267  HZ3 LYS A  35     -30.767   7.967 -20.634  1.00 10.00      A   
ATOM    268  C   LYS A  35     -29.753  11.877 -14.553  1.00 10.00      A   
ATOM    269  O   LYS A  35     -28.544  12.080 -14.593  1.00 10.00      A   
ATOM    270  N   SER A  36     -30.613  12.742 -14.018  1.00 10.00      A   
ATOM    271  HN  SER A  36     -31.572  12.525 -14.015  1.00 10.00      A   
ATOM    272  CA  SER A  36     -30.168  14.016 -13.451  1.00 10.00      A   
ATOM    273  CB  SER A  36     -31.366  14.828 -12.965  1.00 10.00      A   
ATOM    274  OG  SER A  36     -32.379  14.860 -13.954  1.00 10.00      A   
ATOM    275  HG  SER A  36     -33.135  14.342 -13.651  1.00 10.00      A   
ATOM    276  C   SER A  36     -29.153  13.825 -12.322  1.00 10.00      A   
ATOM    277  O   SER A  36     -28.120  14.492 -12.282  1.00 10.00      A   
ATOM    278  N   TRP A  37     -29.448  12.900 -11.413  1.00 10.00      A   
ATOM    279  HN  TRP A  37     -30.286  12.397 -11.495  1.00 10.00      A   
ATOM    280  CA  TRP A  37     -28.550  12.626 -10.299  1.00 10.00      A   
ATOM    281  CB  TRP A  37     -29.217  11.714  -9.268  1.00 10.00      A   
ATOM    282  CG  TRP A  37     -30.148  12.431  -8.333  1.00 10.00      A   
ATOM    283  CD1 TRP A  37     -31.105  13.346  -8.667  1.00 10.00      A   
ATOM    284  CD2 TRP A  37     -30.214  12.284  -6.908  1.00 10.00      A   
ATOM    285  NE1 TRP A  37     -31.757  13.780  -7.542  1.00 10.00      A   
ATOM    286  HE1 TRP A  37     -32.489  14.439  -7.524  1.00 10.00      A   
ATOM    287  CE2 TRP A  37     -31.233  13.143  -6.449  1.00 10.00      A   
ATOM    288  CE3 TRP A  37     -29.513  11.512  -5.975  1.00 10.00      A   
ATOM    289  CZ2 TRP A  37     -31.567  13.249  -5.101  1.00 10.00      A   
ATOM    290  CZ3 TRP A  37     -29.847  11.619  -4.638  1.00 10.00      A   
ATOM    291  CH2 TRP A  37     -30.866  12.481  -4.214  1.00 10.00      A   
ATOM    292  C   TRP A  37     -27.257  12.003 -10.804  1.00 10.00      A   
ATOM    293  O   TRP A  37     -26.171  12.337 -10.337  1.00 10.00      A   
ATOM    294  N   TYR A  38     -27.387  11.109 -11.776  1.00 10.00      A   
ATOM    295  HN  TYR A  38     -28.286  10.890 -12.104  1.00 10.00      A   
ATOM    296  CA  TYR A  38     -26.235  10.439 -12.368  1.00 10.00      A   
ATOM    297  CB  TYR A  38     -26.713   9.406 -13.398  1.00 10.00      A   
ATOM    298  CG  TYR A  38     -25.626   8.846 -14.291  1.00 10.00      A   
ATOM    299  CD1 TYR A  38     -25.396   9.379 -15.555  1.00 10.00      A   
ATOM    300  CD2 TYR A  38     -24.836   7.784 -13.876  1.00 10.00      A   
ATOM    301  CE1 TYR A  38     -24.410   8.867 -16.377  1.00 10.00      A   
ATOM    302  CE2 TYR A  38     -23.849   7.268 -14.691  1.00 10.00      A   
ATOM    303  CZ  TYR A  38     -23.640   7.814 -15.940  1.00 10.00      A   
ATOM    304  OH  TYR A  38     -22.661   7.297 -16.753  1.00 10.00      A   
ATOM    305  HH  TYR A  38     -22.702   6.333 -16.719  1.00 10.00      A   
ATOM    306  C   TYR A  38     -25.306  11.459 -13.024  1.00 10.00      A   
ATOM    307  O   TYR A  38     -24.081  11.356 -12.922  1.00 10.00      A   
ATOM    308  N   GLU A  39     -25.907  12.443 -13.689  1.00 10.00      A   
ATOM    309  HN  GLU A  39     -26.889  12.453 -13.734  1.00 10.00      A   
ATOM    310  CA  GLU A  39     -25.163  13.498 -14.369  1.00 10.00      A   
ATOM    311  CB  GLU A  39     -26.124  14.430 -15.107  1.00 10.00      A   
ATOM    312  CG  GLU A  39     -26.088  14.286 -16.619  1.00 10.00      A   
ATOM    313  CD  GLU A  39     -24.758  14.710 -17.204  1.00 10.00      A   
ATOM    314  OE1 GLU A  39     -23.919  13.826 -17.478  1.00 10.00      A   
ATOM    315  OE2 GLU A  39     -24.549  15.929 -17.394  1.00 10.00      A   
ATOM    316  C   GLU A  39     -24.302  14.299 -13.398  1.00 10.00      A   
ATOM    317  O   GLU A  39     -23.185  14.693 -13.726  1.00 10.00      A   
ATOM    318  N   ILE A  40     -24.823  14.543 -12.208  1.00 10.00      A   
ATOM    319  HN  ILE A  40     -25.727  14.217 -12.000  1.00 10.00      A   
ATOM    320  CA  ILE A  40     -24.086  15.292 -11.207  1.00 10.00      A   
ATOM    321  CB  ILE A  40     -25.028  15.983 -10.200  1.00 10.00      A   
ATOM    322  CG1 ILE A  40     -26.015  16.877 -10.957  1.00 10.00      A   
ATOM    323  CG2 ILE A  40     -24.232  16.804  -9.193  1.00 10.00      A   
ATOM    324  CD1 ILE A  40     -27.083  17.504 -10.085  1.00 10.00      A   
ATOM    325  C   ILE A  40     -23.084  14.391 -10.487  1.00 10.00      A   
ATOM    326  O   ILE A  40     -21.963  14.808 -10.196  1.00 10.00      A   
ATOM    327  N   GLU A  41     -23.486  13.151 -10.227  1.00 10.00      A   
ATOM    328  HN  GLU A  41     -24.397  12.881 -10.489  1.00 10.00      A   
ATOM    329  CA  GLU A  41     -22.627  12.177  -9.549  1.00 10.00      A   
ATOM    330  CB  GLU A  41     -23.347  10.824  -9.454  1.00 10.00      A   
ATOM    331  CG  GLU A  41     -22.883   9.916  -8.321  1.00 10.00      A   
ATOM    332  CD  GLU A  41     -21.586   9.187  -8.622  1.00 10.00      A   
ATOM    333  OE1 GLU A  41     -21.585   8.297  -9.502  1.00 10.00      A   
ATOM    334  OE2 GLU A  41     -20.566   9.493  -7.972  1.00 10.00      A   
ATOM    335  C   GLU A  41     -21.308  12.012 -10.297  1.00 10.00      A   
ATOM    336  O   GLU A  41     -20.227  12.078  -9.702  1.00 10.00      A   
ATOM    337  N   ARG A  42     -21.410  11.840 -11.611  1.00 10.00      A   
ATOM    338  HN  ARG A  42     -22.304  11.844 -12.019  1.00 10.00      A   
ATOM    339  CA  ARG A  42     -20.242  11.643 -12.462  1.00 10.00      A   
ATOM    340  CB  ARG A  42     -20.667  11.249 -13.881  1.00 10.00      A   
ATOM    341  CG  ARG A  42     -21.538  12.278 -14.583  1.00 10.00      A   
ATOM    342  CD  ARG A  42     -21.825  11.888 -16.024  1.00 10.00      A   
ATOM    343  NE  ARG A  42     -20.615  11.922 -16.844  1.00 10.00      A   
ATOM    344  HE  ARG A  42     -19.859  11.363 -16.553  1.00 10.00      A   
ATOM    345  CZ  ARG A  42     -20.476  12.674 -17.940  1.00 10.00      A   
ATOM    346  NH1 ARG A  42     -21.468  13.459 -18.351  1.00 10.00      A   
ATOM    347 HH11 ARG A  42     -22.377  13.499 -17.818  1.00 10.00      A   
ATOM    348 HH12 ARG A  42     -21.353  14.042 -19.211  1.00 10.00      A   
ATOM    349  NH2 ARG A  42     -19.349  12.632 -18.631  1.00 10.00      A   
ATOM    350 HH21 ARG A  42     -18.567  12.011 -18.330  1.00 10.00      A   
ATOM    351 HH22 ARG A  42     -19.236  13.220 -19.486  1.00 10.00      A   
ATOM    352  C   ARG A  42     -19.321  12.867 -12.499  1.00 10.00      A   
ATOM    353  O   ARG A  42     -18.149  12.757 -12.850  1.00 10.00      A   
ATOM    354  N   TRP A  43     -19.844  14.023 -12.127  1.00 10.00      A   
ATOM    355  HN  TRP A  43     -20.777  14.057 -11.828  1.00 10.00      A   
ATOM    356  CA  TRP A  43     -19.053  15.247 -12.140  1.00 10.00      A   
ATOM    357  CB  TRP A  43     -19.797  16.369 -12.870  1.00 10.00      A   
ATOM    358  CG  TRP A  43     -19.680  16.298 -14.366  1.00 10.00      A   
ATOM    359  CD1 TRP A  43     -20.492  15.612 -15.220  1.00 10.00      A   
ATOM    360  CD2 TRP A  43     -18.689  16.932 -15.186  1.00 10.00      A   
ATOM    361  NE1 TRP A  43     -20.076  15.781 -16.516  1.00 10.00      A   
ATOM    362  HE1 TRP A  43     -20.505  15.388 -17.311  1.00 10.00      A   
ATOM    363  CE2 TRP A  43     -18.969  16.589 -16.522  1.00 10.00      A   
ATOM    364  CE3 TRP A  43     -17.595  17.759 -14.921  1.00 10.00      A   
ATOM    365  CZ2 TRP A  43     -18.194  17.044 -17.588  1.00 10.00      A   
ATOM    366  CZ3 TRP A  43     -16.828  18.208 -15.980  1.00 10.00      A   
ATOM    367  CH2 TRP A  43     -17.131  17.850 -17.296  1.00 10.00      A   
ATOM    368  C   TRP A  43     -18.655  15.690 -10.735  1.00 10.00      A   
ATOM    369  O   TRP A  43     -18.181  16.811 -10.541  1.00 10.00      A   
ATOM    370  N   CYS A  44     -18.832  14.816  -9.752  1.00 10.00      A   
ATOM    371  HN  CYS A  44     -19.219  13.936  -9.946  1.00 10.00      A   
ATOM    372  CA  CYS A  44     -18.468  15.160  -8.385  1.00 10.00      A   
ATOM    373  CB  CYS A  44     -19.673  15.667  -7.587  1.00 10.00      A   
ATOM    374  SG  CYS A  44     -21.025  14.480  -7.428  1.00 10.00      A   
ATOM    375  HG  CYS A  44     -21.703  14.489  -8.571  1.00 10.00      A   
ATOM    376  C   CYS A  44     -17.751  14.030  -7.651  1.00 10.00      A   
ATOM    377  O   CYS A  44     -17.418  14.170  -6.476  1.00 10.00      A   
ATOM    378  N   ARG A  45     -17.523  12.901  -8.320  1.00 10.00      A   
ATOM    379  HN  ARG A  45     -17.819  12.820  -9.251  1.00 10.00      A   
ATOM    380  CA  ARG A  45     -16.817  11.788  -7.682  1.00 10.00      A   
ATOM    381  CB  ARG A  45     -17.295  10.423  -8.188  1.00 10.00      A   
ATOM    382  CG  ARG A  45     -17.004   9.284  -7.214  1.00 10.00      A   
ATOM    383  CD  ARG A  45     -17.166   7.914  -7.855  1.00 10.00      A   
ATOM    384  NE  ARG A  45     -18.565   7.578  -8.120  1.00 10.00      A   
ATOM    385  HE  ARG A  45     -19.184   8.329  -8.315  1.00 10.00      A   
ATOM    386  CZ  ARG A  45     -19.053   6.336  -8.099  1.00 10.00      A   
ATOM    387  NH1 ARG A  45     -18.265   5.306  -7.804  1.00 10.00      A   
ATOM    388 HH11 ARG A  45     -18.656   4.338  -7.787  1.00 10.00      A   
ATOM    389 HH12 ARG A  45     -17.254   5.458  -7.586  1.00 10.00      A   
ATOM    390  NH2 ARG A  45     -20.325   6.117  -8.402  1.00 10.00      A   
ATOM    391 HH21 ARG A  45     -20.950   6.923  -8.665  1.00 10.00      A   
ATOM    392 HH22 ARG A  45     -20.709   5.145  -8.385  1.00 10.00      A   
ATOM    393  C   ARG A  45     -15.317  11.949  -7.888  1.00 10.00      A   
ATOM    394  O   ARG A  45     -14.796  11.715  -8.977  1.00 10.00      A   
ATOM    395  N   ARG A  46     -14.631  12.366  -6.837  1.00 10.00      A   
ATOM    396  HN  ARG A  46     -15.103  12.524  -5.991  1.00 10.00      A   
ATOM    397  CA  ARG A  46     -13.197  12.586  -6.904  1.00 10.00      A   
ATOM    398  CB  ARG A  46     -12.801  13.781  -6.034  1.00 10.00      A   
ATOM    399  CG  ARG A  46     -13.536  15.068  -6.378  1.00 10.00      A   
ATOM    400  CD  ARG A  46     -13.214  16.170  -5.383  1.00 10.00      A   
ATOM    401  NE  ARG A  46     -14.204  17.245  -5.417  1.00 10.00      A   
ATOM    402  HE  ARG A  46     -14.529  17.535  -6.299  1.00 10.00      A   
ATOM    403  CZ  ARG A  46     -14.676  17.850  -4.332  1.00 10.00      A   
ATOM    404  NH1 ARG A  46     -14.254  17.476  -3.127  1.00 10.00      A   
ATOM    405 HH11 ARG A  46     -13.548  16.713  -3.028  1.00 10.00      A   
ATOM    406 HH12 ARG A  46     -14.625  17.951  -2.276  1.00 10.00      A   
ATOM    407  NH2 ARG A  46     -15.579  18.816  -4.445  1.00 10.00      A   
ATOM    408 HH21 ARG A  46     -15.924  19.111  -5.390  1.00 10.00      A   
ATOM    409 HH22 ARG A  46     -15.945  19.288  -3.592  1.00 10.00      A   
ATOM    410  C   ARG A  46     -12.413  11.348  -6.487  1.00 10.00      A   
ATOM    411  O   ARG A  46     -11.189  11.315  -6.611  1.00 10.00      A   
ATOM    412  N   LYS A  47     -13.111  10.335  -5.997  1.00 10.00      A   
ATOM    413  HN  LYS A  47     -14.088  10.411  -5.921  1.00 10.00      A   
ATOM    414  CA  LYS A  47     -12.460   9.105  -5.569  1.00 10.00      A   
ATOM    415  CB  LYS A  47     -12.663   8.881  -4.068  1.00 10.00      A   
ATOM    416  CG  LYS A  47     -11.991   7.627  -3.531  1.00 10.00      A   
ATOM    417  CD  LYS A  47     -12.761   7.059  -2.354  1.00 10.00      A   
ATOM    418  CE  LYS A  47     -12.133   5.774  -1.845  1.00 10.00      A   
ATOM    419  NZ  LYS A  47     -13.014   5.087  -0.871  1.00 10.00      A   
ATOM    420  HZ1 LYS A  47     -12.539   4.247  -0.484  1.00 10.00      A   
ATOM    421  HZ2 LYS A  47     -13.897   4.784  -1.344  1.00 10.00      A   
ATOM    422  HZ3 LYS A  47     -13.253   5.730  -0.089  1.00 10.00      A   
ATOM    423  C   LYS A  47     -12.985   7.903  -6.346  1.00 10.00      A   
ATOM    424  O   LYS A  47     -14.165   7.567  -6.259  1.00 10.00      A   
ATOM    425  N   VAL A  48     -12.112   7.269  -7.119  1.00 10.00      A   
ATOM    426  HN  VAL A  48     -11.183   7.592  -7.168  1.00 10.00      A   
ATOM    427  CA  VAL A  48     -12.500   6.097  -7.892  1.00 10.00      A   
ATOM    428  CB  VAL A  48     -12.367   6.306  -9.417  1.00 10.00      A   
ATOM    429  CG1 VAL A  48     -13.323   7.391  -9.883  1.00 10.00      A   
ATOM    430  CG2 VAL A  48     -10.937   6.648  -9.811  1.00 10.00      A   
ATOM    431  C   VAL A  48     -11.711   4.873  -7.452  1.00 10.00      A   
ATOM    432  O   VAL A  48     -10.480   4.901  -7.384  1.00 10.00      A   
ATOM    433  N   PHE A  49     -12.428   3.809  -7.130  1.00 10.00      A   
ATOM    434  HN  PHE A  49     -13.408   3.856  -7.186  1.00 10.00      A   
ATOM    435  CA  PHE A  49     -11.807   2.574  -6.690  1.00 10.00      A   
ATOM    436  CB  PHE A  49     -12.304   2.222  -5.288  1.00 10.00      A   
ATOM    437  CG  PHE A  49     -11.707   0.967  -4.726  1.00 10.00      A   
ATOM    438  CD1 PHE A  49     -10.348   0.885  -4.478  1.00 10.00      A   
ATOM    439  CD2 PHE A  49     -12.502  -0.131  -4.444  1.00 10.00      A   
ATOM    440  CE1 PHE A  49      -9.793  -0.269  -3.959  1.00 10.00      A   
ATOM    441  CE2 PHE A  49     -11.955  -1.289  -3.926  1.00 10.00      A   
ATOM    442  CZ  PHE A  49     -10.598  -1.357  -3.683  1.00 10.00      A   
ATOM    443  C   PHE A  49     -12.118   1.445  -7.663  1.00 10.00      A   
ATOM    444  O   PHE A  49     -13.247   0.961  -7.724  1.00 10.00      A   
ATOM    445  N   ILE A  50     -11.116   1.032  -8.420  1.00 10.00      A   
ATOM    446  HN  ILE A  50     -10.229   1.447  -8.313  1.00 10.00      A   
ATOM    447  CA  ILE A  50     -11.292  -0.035  -9.395  1.00 10.00      A   
ATOM    448  CB  ILE A  50     -10.657   0.331 -10.751  1.00 10.00      A   
ATOM    449  CG1 ILE A  50     -11.178   1.691 -11.237  1.00 10.00      A   
ATOM    450  CG2 ILE A  50     -10.932  -0.746 -11.789  1.00 10.00      A   
ATOM    451  CD1 ILE A  50     -12.672   1.735 -11.479  1.00 10.00      A   
ATOM    452  C   ILE A  50     -10.694  -1.340  -8.877  1.00 10.00      A   
ATOM    453  O   ILE A  50      -9.488  -1.427  -8.636  1.00 10.00      A   
ATOM    454  N   GLY A  51     -11.548  -2.344  -8.698  1.00 10.00      A   
ATOM    455  HN  GLY A  51     -12.499  -2.203  -8.899  1.00 10.00      A   
ATOM    456  CA  GLY A  51     -11.102  -3.634  -8.199  1.00 10.00      A   
ATOM    457  C   GLY A  51     -10.068  -4.293  -9.092  1.00 10.00      A   
ATOM    458  O   GLY A  51      -9.075  -4.830  -8.606  1.00 10.00      A   
ATOM    459  N   ASN A  52     -10.300  -4.258 -10.396  1.00 10.00      A   
ATOM    460  HN  ASN A  52     -11.108  -3.814 -10.726  1.00 10.00      A   
ATOM    461  CA  ASN A  52      -9.377  -4.857 -11.354  1.00 10.00      A   
ATOM    462  CB  ASN A  52      -9.875  -6.232 -11.803  1.00 10.00      A   
ATOM    463  CG  ASN A  52      -8.838  -6.979 -12.614  1.00 10.00      A   
ATOM    464  OD1 ASN A  52      -8.762  -6.827 -13.830  1.00 10.00      A   
ATOM    465  ND2 ASN A  52      -8.030  -7.787 -11.947  1.00 10.00      A   
ATOM    466 HD21 ASN A  52      -8.144  -7.860 -10.971  1.00 10.00      A   
ATOM    467 HD22 ASN A  52      -7.343  -8.271 -12.449  1.00 10.00      A   
ATOM    468  C   ASN A  52      -9.194  -3.936 -12.555  1.00 10.00      A   
ATOM    469  O   ASN A  52     -10.169  -3.497 -13.163  1.00 10.00      A   
ATOM    470  N   CYS A  53      -7.944  -3.654 -12.893  1.00 10.00      A   
ATOM    471  HN  CYS A  53      -7.208  -4.053 -12.377  1.00 10.00      A   
ATOM    472  CA  CYS A  53      -7.619  -2.760 -13.999  1.00 10.00      A   
ATOM    473  CB  CYS A  53      -6.112  -2.509 -14.045  1.00 10.00      A   
ATOM    474  SG  CYS A  53      -5.109  -4.011 -13.950  1.00 10.00      A   
ATOM    475  HG  CYS A  53      -4.269  -3.877 -12.931  1.00 10.00      A   
ATOM    476  C   CYS A  53      -8.118  -3.250 -15.361  1.00 10.00      A   
ATOM    477  O   CYS A  53      -8.217  -2.468 -16.303  1.00 10.00      A   
ATOM    478  N   TYR A  54      -8.436  -4.529 -15.474  1.00 10.00      A   
ATOM    479  HN  TYR A  54      -8.355  -5.118 -14.695  1.00 10.00      A   
ATOM    480  CA  TYR A  54      -8.908  -5.077 -16.740  1.00 10.00      A   
ATOM    481  CB  TYR A  54      -8.142  -6.345 -17.111  1.00 10.00      A   
ATOM    482  CG  TYR A  54      -6.675  -6.084 -17.371  1.00 10.00      A   
ATOM    483  CD1 TYR A  54      -5.688  -6.810 -16.717  1.00 10.00      A   
ATOM    484  CD2 TYR A  54      -6.280  -5.100 -18.268  1.00 10.00      A   
ATOM    485  CE1 TYR A  54      -4.350  -6.564 -16.954  1.00 10.00      A   
ATOM    486  CE2 TYR A  54      -4.947  -4.849 -18.510  1.00 10.00      A   
ATOM    487  CZ  TYR A  54      -3.988  -5.582 -17.852  1.00 10.00      A   
ATOM    488  OH  TYR A  54      -2.656  -5.340 -18.098  1.00 10.00      A   
ATOM    489  HH  TYR A  54      -2.397  -5.814 -18.913  1.00 10.00      A   
ATOM    490  C   TYR A  54     -10.418  -5.299 -16.747  1.00 10.00      A   
ATOM    491  O   TYR A  54     -10.968  -5.884 -17.680  1.00 10.00      A   
ATOM    492  N   ALA A  55     -11.086  -4.816 -15.708  1.00 10.00      A   
ATOM    493  HN  ALA A  55     -10.593  -4.371 -14.988  1.00 10.00      A   
ATOM    494  CA  ALA A  55     -12.538  -4.939 -15.606  1.00 10.00      A   
ATOM    495  CB  ALA A  55     -12.971  -4.955 -14.146  1.00 10.00      A   
ATOM    496  C   ALA A  55     -13.201  -3.781 -16.345  1.00 10.00      A   
ATOM    497  O   ALA A  55     -14.363  -3.861 -16.755  1.00 10.00      A   
ATOM    498  N   VAL A  56     -12.437  -2.712 -16.519  1.00 10.00      A   
ATOM    499  HN  VAL A  56     -11.516  -2.726 -16.185  1.00 10.00      A   
ATOM    500  CA  VAL A  56     -12.909  -1.520 -17.200  1.00 10.00      A   
ATOM    501  CB  VAL A  56     -13.551  -0.528 -16.198  1.00 10.00      A   
ATOM    502  CG1 VAL A  56     -12.509   0.102 -15.282  1.00 10.00      A   
ATOM    503  CG2 VAL A  56     -14.378   0.536 -16.906  1.00 10.00      A   
ATOM    504  C   VAL A  56     -11.737  -0.851 -17.921  1.00 10.00      A   
ATOM    505  O   VAL A  56     -10.581  -1.066 -17.557  1.00 10.00      A   
ATOM    506  N   SER A  57     -12.032  -0.059 -18.942  1.00 10.00      A   
ATOM    507  HN  SER A  57     -12.969   0.078 -19.190  1.00 10.00      A   
ATOM    508  CA  SER A  57     -10.993   0.621 -19.699  1.00 10.00      A   
ATOM    509  CB  SER A  57     -11.368   0.671 -21.181  1.00 10.00      A   
ATOM    510  OG  SER A  57     -11.877  -0.579 -21.616  1.00 10.00      A   
ATOM    511  HG  SER A  57     -12.702  -0.767 -21.152  1.00 10.00      A   
ATOM    512  C   SER A  57     -10.760   2.033 -19.157  1.00 10.00      A   
ATOM    513  O   SER A  57     -11.679   2.662 -18.631  1.00 10.00      A   
ATOM    514  N   PRO A  58      -9.520   2.541 -19.271  1.00 10.00      A   
ATOM    515  CA  PRO A  58      -9.156   3.880 -18.793  1.00 10.00      A   
ATOM    516  CB  PRO A  58      -7.726   4.072 -19.308  1.00 10.00      A   
ATOM    517  CG  PRO A  58      -7.195   2.694 -19.481  1.00 10.00      A   
ATOM    518  CD  PRO A  58      -8.371   1.839 -19.867  1.00 10.00      A   
ATOM    519  C   PRO A  58     -10.060   4.963 -19.370  1.00 10.00      A   
ATOM    520  O   PRO A  58     -10.539   5.832 -18.639  1.00 10.00      A   
ATOM    521  N   ALA A  59     -10.305   4.887 -20.679  1.00 10.00      A   
ATOM    522  HN  ALA A  59      -9.901   4.153 -21.199  1.00 10.00      A   
ATOM    523  CA  ALA A  59     -11.146   5.864 -21.368  1.00 10.00      A   
ATOM    524  CB  ALA A  59     -11.129   5.622 -22.870  1.00 10.00      A   
ATOM    525  C   ALA A  59     -12.576   5.860 -20.833  1.00 10.00      A   
ATOM    526  O   ALA A  59     -13.221   6.904 -20.761  1.00 10.00      A   
ATOM    527  N   THR A  60     -13.062   4.686 -20.448  1.00 10.00      A   
ATOM    528  HN  THR A  60     -12.501   3.890 -20.525  1.00 10.00      A   
ATOM    529  CA  THR A  60     -14.410   4.550 -19.911  1.00 10.00      A   
ATOM    530  CB  THR A  60     -14.746   3.072 -19.645  1.00 10.00      A   
ATOM    531  OG1 THR A  60     -14.134   2.261 -20.661  1.00 10.00      A   
ATOM    532  HG1 THR A  60     -14.379   2.602 -21.533  1.00 10.00      A   
ATOM    533  CG2 THR A  60     -16.250   2.850 -19.664  1.00 10.00      A   
ATOM    534  C   THR A  60     -14.550   5.350 -18.618  1.00 10.00      A   
ATOM    535  O   THR A  60     -15.570   6.001 -18.383  1.00 10.00      A   
ATOM    536  N   VAL A  61     -13.510   5.311 -17.798  1.00 10.00      A   
ATOM    537  HN  VAL A  61     -12.730   4.772 -18.044  1.00 10.00      A   
ATOM    538  CA  VAL A  61     -13.501   6.037 -16.539  1.00 10.00      A   
ATOM    539  CB  VAL A  61     -12.288   5.648 -15.673  1.00 10.00      A   
ATOM    540  CG1 VAL A  61     -12.283   6.432 -14.370  1.00 10.00      A   
ATOM    541  CG2 VAL A  61     -12.294   4.152 -15.395  1.00 10.00      A   
ATOM    542  C   VAL A  61     -13.484   7.540 -16.792  1.00 10.00      A   
ATOM    543  O   VAL A  61     -14.252   8.283 -16.186  1.00 10.00      A   
ATOM    544  N   ILE A  62     -12.618   7.970 -17.703  1.00 10.00      A   
ATOM    545  HN  ILE A  62     -12.048   7.314 -18.159  1.00 10.00      A   
ATOM    546  CA  ILE A  62     -12.485   9.384 -18.048  1.00 10.00      A   
ATOM    547  CB  ILE A  62     -11.327   9.608 -19.040  1.00 10.00      A   
ATOM    548  CG1 ILE A  62     -10.037   8.989 -18.496  1.00 10.00      A   
ATOM    549  CG2 ILE A  62     -11.134  11.093 -19.307  1.00 10.00      A   
ATOM    550  CD1 ILE A  62      -8.916   8.914 -19.506  1.00 10.00      A   
ATOM    551  C   ILE A  62     -13.770   9.923 -18.664  1.00 10.00      A   
ATOM    552  O   ILE A  62     -14.167  11.064 -18.417  1.00 10.00      A   
ATOM    553  N   ARG A  63     -14.413   9.093 -19.472  1.00 10.00      A   
ATOM    554  HN  ARG A  63     -14.043   8.195 -19.628  1.00 10.00      A   
ATOM    555  CA  ARG A  63     -15.647   9.475 -20.136  1.00 10.00      A   
ATOM    556  CB  ARG A  63     -16.083   8.392 -21.124  1.00 10.00      A   
ATOM    557  CG  ARG A  63     -16.887   8.916 -22.300  1.00 10.00      A   
ATOM    558  CD  ARG A  63     -15.979   9.350 -23.436  1.00 10.00      A   
ATOM    559  NE  ARG A  63     -15.345   8.206 -24.081  1.00 10.00      A   
ATOM    560  HE  ARG A  63     -15.913   7.421 -24.267  1.00 10.00      A   
ATOM    561  CZ  ARG A  63     -14.059   8.158 -24.419  1.00 10.00      A   
ATOM    562  NH1 ARG A  63     -13.267   9.191 -24.174  1.00 10.00      A   
ATOM    563 HH11 ARG A  63     -12.257   9.148 -24.433  1.00 10.00      A   
ATOM    564 HH12 ARG A  63     -13.645  10.047 -23.720  1.00 10.00      A   
ATOM    565  NH2 ARG A  63     -13.566   7.073 -24.987  1.00 10.00      A   
ATOM    566 HH21 ARG A  63     -14.182   6.247 -25.168  1.00 10.00      A   
ATOM    567 HH22 ARG A  63     -12.562   7.037 -25.260  1.00 10.00      A   
ATOM    568  C   ARG A  63     -16.760   9.743 -19.127  1.00 10.00      A   
ATOM    569  O   ARG A  63     -17.568  10.649 -19.310  1.00 10.00      A   
ATOM    570  N   ARG A  64     -16.806   8.954 -18.060  1.00 10.00      A   
ATOM    571  HN  ARG A  64     -16.141   8.240 -17.958  1.00 10.00      A   
ATOM    572  CA  ARG A  64     -17.832   9.130 -17.047  1.00 10.00      A   
ATOM    573  CB  ARG A  64     -18.254   7.800 -16.419  1.00 10.00      A   
ATOM    574  CG  ARG A  64     -19.408   7.937 -15.441  1.00 10.00      A   
ATOM    575  CD  ARG A  64     -19.807   6.600 -14.847  1.00 10.00      A   
ATOM    576  NE  ARG A  64     -20.422   6.763 -13.530  1.00 10.00      A   
ATOM    577  HE  ARG A  64     -20.289   7.625 -13.077  1.00 10.00      A   
ATOM    578  CZ  ARG A  64     -21.133   5.821 -12.913  1.00 10.00      A   
ATOM    579  NH1 ARG A  64     -21.329   4.641 -13.491  1.00 10.00      A   
ATOM    580 HH11 ARG A  64     -21.886   3.906 -12.999  1.00 10.00      A   
ATOM    581 HH12 ARG A  64     -20.922   4.432 -14.444  1.00 10.00      A   
ATOM    582  NH2 ARG A  64     -21.632   6.049 -11.699  1.00 10.00      A   
ATOM    583 HH21 ARG A  64     -21.472   6.967 -11.220  1.00 10.00      A   
ATOM    584 HH22 ARG A  64     -22.188   5.308 -11.215  1.00 10.00      A   
ATOM    585  C   ARG A  64     -17.412  10.128 -15.975  1.00 10.00      A   
ATOM    586  O   ARG A  64     -18.129  11.087 -15.712  1.00 10.00      A   
ATOM    587  N   PHE A  65     -16.246   9.910 -15.377  1.00 10.00      A   
ATOM    588  HN  PHE A  65     -15.692   9.148 -15.666  1.00 10.00      A   
ATOM    589  CA  PHE A  65     -15.745  10.788 -14.325  1.00 10.00      A   
ATOM    590  CB  PHE A  65     -15.298   9.976 -13.106  1.00 10.00      A   
ATOM    591  CG  PHE A  65     -16.358   9.108 -12.495  1.00 10.00      A   
ATOM    592  CD1 PHE A  65     -16.209   7.732 -12.473  1.00 10.00      A   
ATOM    593  CD2 PHE A  65     -17.493   9.666 -11.935  1.00 10.00      A   
ATOM    594  CE1 PHE A  65     -17.173   6.924 -11.906  1.00 10.00      A   
ATOM    595  CE2 PHE A  65     -18.464   8.864 -11.367  1.00 10.00      A   
ATOM    596  CZ  PHE A  65     -18.301   7.493 -11.352  1.00 10.00      A   
ATOM    597  C   PHE A  65     -14.572  11.626 -14.819  1.00 10.00      A   
ATOM    598  O   PHE A  65     -13.443  11.142 -14.891  1.00 10.00      A   
ATOM    599  N   PRO A  66     -14.816  12.892 -15.183  1.00 10.00      A   
ATOM    600  CA  PRO A  66     -13.779  13.797 -15.663  1.00 10.00      A   
ATOM    601  CB  PRO A  66     -14.552  14.742 -16.600  1.00 10.00      A   
ATOM    602  CG  PRO A  66     -16.007  14.403 -16.437  1.00 10.00      A   
ATOM    603  CD  PRO A  66     -16.125  13.539 -15.214  1.00 10.00      A   
ATOM    604  C   PRO A  66     -13.133  14.605 -14.535  1.00 10.00      A   
ATOM    605  O   PRO A  66     -12.148  15.309 -14.756  1.00 10.00      A   
ATOM    606  N   LYS A  67     -13.685  14.497 -13.330  1.00 10.00      A   
ATOM    607  HN  LYS A  67     -14.453  13.896 -13.211  1.00 10.00      A   
ATOM    608  CA  LYS A  67     -13.169  15.235 -12.179  1.00 10.00      A   
ATOM    609  CB  LYS A  67     -14.201  16.250 -11.677  1.00 10.00      A   
ATOM    610  CG  LYS A  67     -14.346  17.489 -12.543  1.00 10.00      A   
ATOM    611  CD  LYS A  67     -15.454  18.391 -12.021  1.00 10.00      A   
ATOM    612  CE  LYS A  67     -15.509  19.702 -12.785  1.00 10.00      A   
ATOM    613  NZ  LYS A  67     -16.714  20.495 -12.440  1.00 10.00      A   
ATOM    614  HZ1 LYS A  67     -16.734  21.377 -12.993  1.00 10.00      A   
ATOM    615  HZ2 LYS A  67     -16.713  20.731 -11.429  1.00 10.00      A   
ATOM    616  HZ3 LYS A  67     -17.578  19.952 -12.650  1.00 10.00      A   
ATOM    617  C   LYS A  67     -12.764  14.307 -11.039  1.00 10.00      A   
ATOM    618  O   LYS A  67     -13.387  14.302  -9.979  1.00 10.00      A   
ATOM    619  N   VAL A  68     -11.717  13.529 -11.257  1.00 10.00      A   
ATOM    620  HN  VAL A  68     -11.258  13.579 -12.120  1.00 10.00      A   
ATOM    621  CA  VAL A  68     -11.227  12.602 -10.244  1.00 10.00      A   
ATOM    622  CB  VAL A  68     -11.034  11.183 -10.821  1.00 10.00      A   
ATOM    623  CG1 VAL A  68     -10.638  10.199  -9.730  1.00 10.00      A   
ATOM    624  CG2 VAL A  68     -12.300  10.715 -11.516  1.00 10.00      A   
ATOM    625  C   VAL A  68      -9.905  13.104  -9.660  1.00 10.00      A   
ATOM    626  O   VAL A  68      -9.129  13.770 -10.347  1.00 10.00      A   
ATOM    627  N   ARG A  69      -9.665  12.800  -8.387  1.00 10.00      A   
ATOM    628  HN  ARG A  69     -10.333  12.277  -7.891  1.00 10.00      A   
ATOM    629  CA  ARG A  69      -8.440  13.210  -7.708  1.00 10.00      A   
ATOM    630  CB  ARG A  69      -8.758  14.192  -6.577  1.00 10.00      A   
ATOM    631  CG  ARG A  69      -9.026  15.619  -7.014  1.00 10.00      A   
ATOM    632  CD  ARG A  69      -9.015  16.546  -5.811  1.00 10.00      A   
ATOM    633  NE  ARG A  69      -9.396  17.918  -6.148  1.00 10.00      A   
ATOM    634  HE  ARG A  69     -10.102  18.040  -6.823  1.00 10.00      A   
ATOM    635  CZ  ARG A  69      -8.839  18.998  -5.597  1.00 10.00      A   
ATOM    636  NH1 ARG A  69      -7.871  18.862  -4.696  1.00 10.00      A   
ATOM    637 HH11 ARG A  69      -7.441  19.705  -4.259  1.00 10.00      A   
ATOM    638 HH12 ARG A  69      -7.529  17.905  -4.423  1.00 10.00      A   
ATOM    639  NH2 ARG A  69      -9.246  20.212  -5.948  1.00 10.00      A   
ATOM    640 HH21 ARG A  69      -8.814  21.058  -5.517  1.00 10.00      A   
ATOM    641 HH22 ARG A  69     -10.005  20.322  -6.656  1.00 10.00      A   
ATOM    642  C   ARG A  69      -7.715  12.005  -7.114  1.00 10.00      A   
ATOM    643  O   ARG A  69      -6.485  11.943  -7.118  1.00 10.00      A   
ATOM    644  N   SER A  70      -8.488  11.059  -6.598  1.00 10.00      A   
ATOM    645  HN  SER A  70      -9.464  11.163  -6.634  1.00 10.00      A   
ATOM    646  CA  SER A  70      -7.942   9.866  -5.980  1.00 10.00      A   
ATOM    647  CB  SER A  70      -8.553   9.712  -4.583  1.00 10.00      A   
ATOM    648  OG  SER A  70      -7.719   8.949  -3.733  1.00 10.00      A   
ATOM    649  HG  SER A  70      -7.251   9.549  -3.129  1.00 10.00      A   
ATOM    650  C   SER A  70      -8.257   8.637  -6.824  1.00 10.00      A   
ATOM    651  O   SER A  70      -9.424   8.304  -7.037  1.00 10.00      A   
ATOM    652  N   VAL A  71      -7.220   7.973  -7.316  1.00 10.00      A   
ATOM    653  HN  VAL A  71      -6.308   8.295  -7.128  1.00 10.00      A   
ATOM    654  CA  VAL A  71      -7.396   6.780  -8.135  1.00 10.00      A   
ATOM    655  CB  VAL A  71      -6.902   7.012  -9.582  1.00 10.00      A   
ATOM    656  CG1 VAL A  71      -7.198   5.804 -10.456  1.00 10.00      A   
ATOM    657  CG2 VAL A  71      -7.516   8.268 -10.179  1.00 10.00      A   
ATOM    658  C   VAL A  71      -6.638   5.596  -7.541  1.00 10.00      A   
ATOM    659  O   VAL A  71      -5.420   5.659  -7.359  1.00 10.00      A   
ATOM    660  N   GLU A  72      -7.367   4.530  -7.223  1.00 10.00      A   
ATOM    661  HN  GLU A  72      -8.340   4.553  -7.367  1.00 10.00      A   
ATOM    662  CA  GLU A  72      -6.767   3.319  -6.665  1.00 10.00      A   
ATOM    663  CB  GLU A  72      -7.264   3.071  -5.237  1.00 10.00      A   
ATOM    664  CG  GLU A  72      -6.484   2.001  -4.484  1.00 10.00      A   
ATOM    665  CD  GLU A  72      -6.660   2.093  -2.979  1.00 10.00      A   
ATOM    666  OE1 GLU A  72      -7.561   1.425  -2.434  1.00 10.00      A   
ATOM    667  OE2 GLU A  72      -5.890   2.834  -2.330  1.00 10.00      A   
ATOM    668  C   GLU A  72      -7.094   2.129  -7.559  1.00 10.00      A   
ATOM    669  O   GLU A  72      -8.267   1.811  -7.778  1.00 10.00      A   
ATOM    670  N   LEU A  73      -6.062   1.480  -8.086  1.00 10.00      A   
ATOM    671  HN  LEU A  73      -5.147   1.771  -7.865  1.00 10.00      A   
ATOM    672  CA  LEU A  73      -6.252   0.347  -8.981  1.00 10.00      A   
ATOM    673  CB  LEU A  73      -5.824   0.722 -10.405  1.00 10.00      A   
ATOM    674  CG  LEU A  73      -6.207   2.119 -10.899  1.00 10.00      A   
ATOM    675  CD1 LEU A  73      -5.349   2.509 -12.094  1.00 10.00      A   
ATOM    676  CD2 LEU A  73      -7.681   2.168 -11.264  1.00 10.00      A   
ATOM    677  C   LEU A  73      -5.455  -0.877  -8.538  1.00 10.00      A   
ATOM    678  O   LEU A  73      -4.374  -0.760  -7.958  1.00 10.00      A   
ATOM    679  N   LYS A  74      -5.999  -2.051  -8.833  1.00 10.00      A   
ATOM    680  HN  LYS A  74      -6.869  -2.068  -9.287  1.00 10.00      A   
ATOM    681  CA  LYS A  74      -5.348  -3.320  -8.513  1.00 10.00      A   
ATOM    682  CB  LYS A  74      -6.205  -4.150  -7.555  1.00 10.00      A   
ATOM    683  CG  LYS A  74      -6.607  -3.434  -6.279  1.00 10.00      A   
ATOM    684  CD  LYS A  74      -7.447  -4.341  -5.399  1.00 10.00      A   
ATOM    685  CE  LYS A  74      -7.916  -3.623  -4.147  1.00 10.00      A   
ATOM    686  NZ  LYS A  74      -8.581  -4.552  -3.201  1.00 10.00      A   
ATOM    687  HZ1 LYS A  74      -8.686  -4.107  -2.267  1.00 10.00      A   
ATOM    688  HZ2 LYS A  74      -8.013  -5.414  -3.095  1.00 10.00      A   
ATOM    689  HZ3 LYS A  74      -9.520  -4.825  -3.550  1.00 10.00      A   
ATOM    690  C   LYS A  74      -5.131  -4.097  -9.809  1.00 10.00      A   
ATOM    691  O   LYS A  74      -5.819  -3.840 -10.805  1.00 10.00      A   
ATOM    692  N   GLY A  75      -4.192  -5.036  -9.811  1.00 10.00      A   
ATOM    693  HN  GLY A  75      -3.677  -5.214  -8.994  1.00 10.00      A   
ATOM    694  CA  GLY A  75      -3.932  -5.798 -11.020  1.00 10.00      A   
ATOM    695  C   GLY A  75      -3.790  -7.290 -10.795  1.00 10.00      A   
ATOM    696  O   GLY A  75      -4.747  -8.047 -10.970  1.00 10.00      A   
ATOM    697  N   LYS A  76      -2.589  -7.712 -10.419  1.00 10.00      A   
ATOM    698  HN  LYS A  76      -1.875  -7.050 -10.283  1.00 10.00      A   
ATOM    699  CA  LYS A  76      -2.299  -9.125 -10.186  1.00 10.00      A   
ATOM    700  CB  LYS A  76      -0.799  -9.335  -9.967  1.00 10.00      A   
ATOM    701  CG  LYS A  76       0.091  -8.771 -11.060  1.00 10.00      A   
ATOM    702  CD  LYS A  76       1.555  -8.996 -10.727  1.00 10.00      A   
ATOM    703  CE  LYS A  76       2.450  -8.015 -11.457  1.00 10.00      A   
ATOM    704  NZ  LYS A  76       3.858  -8.144 -11.014  1.00 10.00      A   
ATOM    705  HZ1 LYS A  76       4.472  -7.488 -11.556  1.00 10.00      A   
ATOM    706  HZ2 LYS A  76       4.194  -9.113 -11.164  1.00 10.00      A   
ATOM    707  HZ3 LYS A  76       3.941  -7.917 -10.002  1.00 10.00      A   
ATOM    708  C   LYS A  76      -3.064  -9.658  -8.979  1.00 10.00      A   
ATOM    709  O   LYS A  76      -3.334  -8.917  -8.032  1.00 10.00      A   
ATOM    710  N   PRO A  77      -3.428 -10.951  -9.005  1.00 10.00      A   
ATOM    711  CA  PRO A  77      -4.156 -11.594  -7.909  1.00 10.00      A   
ATOM    712  CB  PRO A  77      -4.691 -12.873  -8.551  1.00 10.00      A   
ATOM    713  CG  PRO A  77      -3.702 -13.199  -9.613  1.00 10.00      A   
ATOM    714  CD  PRO A  77      -3.175 -11.884 -10.119  1.00 10.00      A   
ATOM    715  C   PRO A  77      -3.246 -11.935  -6.729  1.00 10.00      A   
ATOM    716  O   PRO A  77      -2.029 -11.766  -6.796  1.00 10.00      A   
ATOM    717  N   HIS A  78      -3.853 -12.445  -5.669  1.00 10.00      A   
ATOM    718  HN  HIS A  78      -4.827 -12.581  -5.707  1.00 10.00      A   
ATOM    719  CA  HIS A  78      -3.142 -12.812  -4.443  1.00 10.00      A   
ATOM    720  CB  HIS A  78      -4.164 -13.289  -3.395  1.00 10.00      A   
ATOM    721  CG  HIS A  78      -3.597 -13.745  -2.083  1.00 10.00      A   
ATOM    722  ND1 HIS A  78      -4.114 -14.794  -1.349  1.00 10.00      A   
ATOM    723  HD1 HIS A  78      -4.881 -15.367  -1.611  1.00 10.00      A   
ATOM    724  CD2 HIS A  78      -2.555 -13.265  -1.358  1.00 10.00      A   
ATOM    725  CE1 HIS A  78      -3.391 -14.911  -0.229  1.00 10.00      A   
ATOM    726  NE2 HIS A  78      -2.426 -14.006  -0.185  1.00 10.00      A   
ATOM    727  C   HIS A  78      -2.074 -13.883  -4.692  1.00 10.00      A   
ATOM    728  O   HIS A  78      -0.993 -13.841  -4.109  1.00 10.00      A   
ATOM    729  N   PHE A  79      -2.368 -14.820  -5.585  1.00 10.00      A   
ATOM    730  HN  PHE A  79      -3.237 -14.789  -6.042  1.00 10.00      A   
ATOM    731  CA  PHE A  79      -1.442 -15.905  -5.888  1.00 10.00      A   
ATOM    732  CB  PHE A  79      -2.150 -17.058  -6.602  1.00 10.00      A   
ATOM    733  CG  PHE A  79      -2.920 -17.959  -5.670  1.00 10.00      A   
ATOM    734  CD1 PHE A  79      -3.062 -17.642  -4.328  1.00 10.00      A   
ATOM    735  CD2 PHE A  79      -3.497 -19.128  -6.134  1.00 10.00      A   
ATOM    736  CE1 PHE A  79      -3.762 -18.470  -3.471  1.00 10.00      A   
ATOM    737  CE2 PHE A  79      -4.198 -19.961  -5.284  1.00 10.00      A   
ATOM    738  CZ  PHE A  79      -4.330 -19.631  -3.951  1.00 10.00      A   
ATOM    739  C   PHE A  79      -0.195 -15.443  -6.647  1.00 10.00      A   
ATOM    740  O   PHE A  79       0.717 -16.234  -6.904  1.00 10.00      A   
ATOM    741  N   ALA A  80      -0.142 -14.159  -6.990  1.00 10.00      A   
ATOM    742  HN  ALA A  80      -0.889 -13.564  -6.752  1.00 10.00      A   
ATOM    743  CA  ALA A  80       1.008 -13.612  -7.699  1.00 10.00      A   
ATOM    744  CB  ALA A  80       0.657 -12.289  -8.363  1.00 10.00      A   
ATOM    745  C   ALA A  80       2.179 -13.442  -6.736  1.00 10.00      A   
ATOM    746  O   ALA A  80       3.344 -13.451  -7.146  1.00 10.00      A   
ATOM    747  N   ASP A  81       1.851 -13.314  -5.449  1.00 10.00      A   
ATOM    748  HN  ASP A  81       0.902 -13.319  -5.199  1.00 10.00      A   
ATOM    749  CA  ASP A  81       2.849 -13.150  -4.393  1.00 10.00      A   
ATOM    750  CB  ASP A  81       2.183 -12.681  -3.090  1.00 10.00      A   
ATOM    751  CG  ASP A  81       1.666 -11.256  -3.158  1.00 10.00      A   
ATOM    752  OD1 ASP A  81       1.433 -10.646  -2.093  1.00 10.00      A   
ATOM    753  OD2 ASP A  81       1.486 -10.740  -4.278  1.00 10.00      A   
ATOM    754  C   ASP A  81       3.572 -14.466  -4.150  1.00 10.00      A   
ATOM    755  O   ASP A  81       4.677 -14.498  -3.608  1.00 10.00      A   
ATOM    756  N   PHE A  82       2.938 -15.554  -4.569  1.00 10.00      A   
ATOM    757  HN  PHE A  82       2.061 -15.457  -4.994  1.00 10.00      A   
ATOM    758  CA  PHE A  82       3.501 -16.885  -4.406  1.00 10.00      A   
ATOM    759  CB  PHE A  82       2.415 -17.865  -3.959  1.00 10.00      A   
ATOM    760  CG  PHE A  82       1.552 -17.332  -2.850  1.00 10.00      A   
ATOM    761  CD1 PHE A  82       2.117 -16.703  -1.748  1.00 10.00      A   
ATOM    762  CD2 PHE A  82       0.177 -17.456  -2.910  1.00 10.00      A   
ATOM    763  CE1 PHE A  82       1.323 -16.207  -0.732  1.00 10.00      A   
ATOM    764  CE2 PHE A  82      -0.624 -16.965  -1.898  1.00 10.00      A   
ATOM    765  CZ  PHE A  82      -0.050 -16.340  -0.809  1.00 10.00      A   
ATOM    766  C   PHE A  82       4.155 -17.346  -5.704  1.00 10.00      A   
ATOM    767  O   PHE A  82       4.527 -18.510  -5.851  1.00 10.00      A   
ATOM    768  N   ASN A  83       4.271 -16.408  -6.643  1.00 10.00      A   
ATOM    769  HN  ASN A  83       3.932 -15.509  -6.447  1.00 10.00      A   
ATOM    770  CA  ASN A  83       4.894 -16.654  -7.946  1.00 10.00      A   
ATOM    771  CB  ASN A  83       6.371 -17.044  -7.802  1.00 10.00      A   
ATOM    772  CG  ASN A  83       7.202 -15.950  -7.162  1.00 10.00      A   
ATOM    773  OD1 ASN A  83       6.900 -14.764  -7.300  1.00 10.00      A   
ATOM    774  ND2 ASN A  83       8.251 -16.337  -6.455  1.00 10.00      A   
ATOM    775 HD21 ASN A  83       8.437 -17.298  -6.383  1.00 10.00      A   
ATOM    776 HD22 ASN A  83       8.794 -15.650  -6.018  1.00 10.00      A   
ATOM    777  C   ASN A  83       4.137 -17.672  -8.795  1.00 10.00      A   
ATOM    778  O   ASN A  83       4.719 -18.324  -9.666  1.00 10.00      A   
ATOM    779  N   LEU A  84       2.834 -17.792  -8.555  1.00 10.00      A   
ATOM    780  HN  LEU A  84       2.422 -17.247  -7.853  1.00 10.00      A   
ATOM    781  CA  LEU A  84       2.009 -18.722  -9.318  1.00 10.00      A   
ATOM    782  CB  LEU A  84       0.779 -19.161  -8.524  1.00 10.00      A   
ATOM    783  CG  LEU A  84       1.046 -20.044  -7.304  1.00 10.00      A   
ATOM    784  CD1 LEU A  84      -0.265 -20.508  -6.695  1.00 10.00      A   
ATOM    785  CD2 LEU A  84       1.926 -21.230  -7.674  1.00 10.00      A   
ATOM    786  C   LEU A  84       1.596 -18.095 -10.638  1.00 10.00      A   
ATOM    787  O   LEU A  84       1.288 -18.788 -11.607  1.00 10.00      A   
ATOM    788  N   VAL A  85       1.592 -16.771 -10.659  1.00 10.00      A   
ATOM    789  HN  VAL A  85       1.840 -16.286  -9.847  1.00 10.00      A   
ATOM    790  CA  VAL A  85       1.241 -16.021 -11.852  1.00 10.00      A   
ATOM    791  CB  VAL A  85       0.468 -14.733 -11.498  1.00 10.00      A   
ATOM    792  CG1 VAL A  85       0.077 -13.978 -12.760  1.00 10.00      A   
ATOM    793  CG2 VAL A  85      -0.763 -15.063 -10.667  1.00 10.00      A   
ATOM    794  C   VAL A  85       2.512 -15.660 -12.616  1.00 10.00      A   
ATOM    795  O   VAL A  85       3.387 -14.974 -12.079  1.00 10.00      A   
ATOM    796  N   PRO A  86       2.637 -16.141 -13.865  1.00 10.00      A   
ATOM    797  CA  PRO A  86       3.806 -15.883 -14.714  1.00 10.00      A   
ATOM    798  CB  PRO A  86       3.385 -16.426 -16.080  1.00 10.00      A   
ATOM    799  CG  PRO A  86       2.379 -17.473 -15.765  1.00 10.00      A   
ATOM    800  CD  PRO A  86       1.642 -16.987 -14.548  1.00 10.00      A   
ATOM    801  C   PRO A  86       4.141 -14.398 -14.821  1.00 10.00      A   
ATOM    802  O   PRO A  86       3.252 -13.547 -14.930  1.00 10.00      A   
ATOM    803  N   ASP A  87       5.432 -14.099 -14.790  1.00 10.00      A   
ATOM    804  HN  ASP A  87       6.084 -14.825 -14.719  1.00 10.00      A   
ATOM    805  CA  ASP A  87       5.908 -12.728 -14.883  1.00 10.00      A   
ATOM    806  CB  ASP A  87       7.378 -12.645 -14.453  1.00 10.00      A   
ATOM    807  CG  ASP A  87       7.758 -11.279 -13.919  1.00 10.00      A   
ATOM    808  OD1 ASP A  87       8.041 -10.370 -14.729  1.00 10.00      A   
ATOM    809  OD2 ASP A  87       7.785 -11.114 -12.681  1.00 10.00      A   
ATOM    810  C   ASP A  87       5.753 -12.229 -16.310  1.00 10.00      A   
ATOM    811  O   ASP A  87       6.352 -12.782 -17.235  1.00 10.00      A   
ATOM    812  N   GLY A  88       4.936 -11.200 -16.483  1.00 10.00      A   
ATOM    813  HN  GLY A  88       4.493 -10.803 -15.704  1.00 10.00      A   
ATOM    814  CA  GLY A  88       4.697 -10.648 -17.802  1.00 10.00      A   
ATOM    815  C   GLY A  88       3.281 -10.923 -18.264  1.00 10.00      A   
ATOM    816  O   GLY A  88       2.916 -10.618 -19.396  1.00 10.00      A   
ATOM    817  N   TRP A  89       2.484 -11.509 -17.373  1.00 10.00      A   
ATOM    818  HN  TRP A  89       2.844 -11.731 -16.490  1.00 10.00      A   
ATOM    819  CA  TRP A  89       1.096 -11.835 -17.666  1.00 10.00      A   
ATOM    820  CB  TRP A  89       0.486 -12.622 -16.495  1.00 10.00      A   
ATOM    821  CG  TRP A  89      -1.014 -12.605 -16.442  1.00 10.00      A   
ATOM    822  CD1 TRP A  89      -1.874 -13.350 -17.196  1.00 10.00      A   
ATOM    823  CD2 TRP A  89      -1.829 -11.802 -15.578  1.00 10.00      A   
ATOM    824  NE1 TRP A  89      -3.172 -13.049 -16.867  1.00 10.00      A   
ATOM    825  HE1 TRP A  89      -3.976 -13.447 -17.284  1.00 10.00      A   
ATOM    826  CE2 TRP A  89      -3.172 -12.104 -15.873  1.00 10.00      A   
ATOM    827  CE3 TRP A  89      -1.553 -10.855 -14.586  1.00 10.00      A   
ATOM    828  CZ2 TRP A  89      -4.235 -11.492 -15.213  1.00 10.00      A   
ATOM    829  CZ3 TRP A  89      -2.609 -10.249 -13.932  1.00 10.00      A   
ATOM    830  CH2 TRP A  89      -3.934 -10.570 -14.247  1.00 10.00      A   
ATOM    831  C   TRP A  89       0.283 -10.576 -17.961  1.00 10.00      A   
ATOM    832  O   TRP A  89      -0.485 -10.534 -18.925  1.00 10.00      A   
ATOM    833  N   GLY A  90       0.457  -9.554 -17.135  1.00 10.00      A   
ATOM    834  HN  GLY A  90       1.087  -9.639 -16.387  1.00 10.00      A   
ATOM    835  CA  GLY A  90      -0.269  -8.315 -17.330  1.00 10.00      A   
ATOM    836  C   GLY A  90      -0.218  -7.417 -16.113  1.00 10.00      A   
ATOM    837  O   GLY A  90       0.640  -7.591 -15.245  1.00 10.00      A   
ATOM    838  N   GLY A  91      -1.141  -6.462 -16.051  1.00 10.00      A   
ATOM    839  HN  GLY A  91      -1.802  -6.384 -16.777  1.00 10.00      A   
ATOM    840  CA  GLY A  91      -1.192  -5.534 -14.941  1.00 10.00      A   
ATOM    841  C   GLY A  91      -0.380  -4.287 -15.223  1.00 10.00      A   
ATOM    842  O   GLY A  91       0.288  -3.759 -14.339  1.00 10.00      A   
ATOM    843  N   TYR A  92      -0.443  -3.808 -16.456  1.00 10.00      A   
ATOM    844  HN  TYR A  92      -1.019  -4.254 -17.116  1.00 10.00      A   
ATOM    845  CA  TYR A  92       0.312  -2.626 -16.851  1.00 10.00      A   
ATOM    846  CB  TYR A  92       0.628  -2.667 -18.345  1.00 10.00      A   
ATOM    847  CG  TYR A  92       1.351  -3.909 -18.808  1.00 10.00      A   
ATOM    848  CD1 TYR A  92       0.739  -4.807 -19.673  1.00 10.00      A   
ATOM    849  CD2 TYR A  92       2.648  -4.180 -18.393  1.00 10.00      A   
ATOM    850  CE1 TYR A  92       1.396  -5.940 -20.113  1.00 10.00      A   
ATOM    851  CE2 TYR A  92       3.314  -5.312 -18.827  1.00 10.00      A   
ATOM    852  CZ  TYR A  92       2.682  -6.189 -19.688  1.00 10.00      A   
ATOM    853  OH  TYR A  92       3.339  -7.314 -20.132  1.00 10.00      A   
ATOM    854  HH  TYR A  92       3.947  -7.621 -19.446  1.00 10.00      A   
ATOM    855  C   TYR A  92      -0.448  -1.343 -16.543  1.00 10.00      A   
ATOM    856  O   TYR A  92      -1.633  -1.222 -16.851  1.00 10.00      A   
ATOM    857  N   VAL A  93       0.237  -0.382 -15.937  1.00 10.00      A   
ATOM    858  HN  VAL A  93       1.173  -0.545 -15.677  1.00 10.00      A   
ATOM    859  CA  VAL A  93      -0.379   0.904 -15.624  1.00 10.00      A   
ATOM    860  CB  VAL A  93       0.096   1.448 -14.254  1.00 10.00      A   
ATOM    861  CG1 VAL A  93       1.537   1.941 -14.315  1.00 10.00      A   
ATOM    862  CG2 VAL A  93      -0.840   2.535 -13.737  1.00 10.00      A   
ATOM    863  C   VAL A  93      -0.064   1.913 -16.733  1.00 10.00      A   
ATOM    864  O   VAL A  93      -0.570   3.041 -16.741  1.00 10.00      A   
ATOM    865  N   TYR A  94       0.765   1.470 -17.682  1.00 10.00      A   
ATOM    866  HN  TYR A  94       1.104   0.554 -17.616  1.00 10.00      A   
ATOM    867  CA  TYR A  94       1.189   2.294 -18.813  1.00 10.00      A   
ATOM    868  CB  TYR A  94       2.056   1.477 -19.781  1.00 10.00      A   
ATOM    869  CG  TYR A  94       3.272   2.202 -20.305  1.00 10.00      A   
ATOM    870  CD1 TYR A  94       4.514   2.021 -19.714  1.00 10.00      A   
ATOM    871  CD2 TYR A  94       3.183   3.061 -21.392  1.00 10.00      A   
ATOM    872  CE1 TYR A  94       5.636   2.672 -20.188  1.00 10.00      A   
ATOM    873  CE2 TYR A  94       4.299   3.719 -21.874  1.00 10.00      A   
ATOM    874  CZ  TYR A  94       5.523   3.520 -21.269  1.00 10.00      A   
ATOM    875  OH  TYR A  94       6.639   4.171 -21.744  1.00 10.00      A   
ATOM    876  HH  TYR A  94       6.475   5.120 -21.752  1.00 10.00      A   
ATOM    877  C   TYR A  94       0.011   2.958 -19.545  1.00 10.00      A   
ATOM    878  O   TYR A  94      -0.035   4.186 -19.641  1.00 10.00      A   
ATOM    879  N   PRO A  95      -0.970   2.174 -20.057  1.00 10.00      A   
ATOM    880  CA  PRO A  95      -2.133   2.726 -20.772  1.00 10.00      A   
ATOM    881  CB  PRO A  95      -2.938   1.484 -21.173  1.00 10.00      A   
ATOM    882  CG  PRO A  95      -1.967   0.359 -21.109  1.00 10.00      A   
ATOM    883  CD  PRO A  95      -1.027   0.702 -19.996  1.00 10.00      A   
ATOM    884  C   PRO A  95      -2.982   3.633 -19.884  1.00 10.00      A   
ATOM    885  O   PRO A  95      -3.504   4.655 -20.338  1.00 10.00      A   
ATOM    886  N   TRP A  96      -3.100   3.262 -18.613  1.00 10.00      A   
ATOM    887  HN  TRP A  96      -2.643   2.450 -18.313  1.00 10.00      A   
ATOM    888  CA  TRP A  96      -3.881   4.035 -17.658  1.00 10.00      A   
ATOM    889  CB  TRP A  96      -3.999   3.308 -16.313  1.00 10.00      A   
ATOM    890  CG  TRP A  96      -4.971   2.166 -16.339  1.00 10.00      A   
ATOM    891  CD1 TRP A  96      -4.729   0.899 -16.782  1.00 10.00      A   
ATOM    892  CD2 TRP A  96      -6.338   2.186 -15.910  1.00 10.00      A   
ATOM    893  NE1 TRP A  96      -5.857   0.131 -16.660  1.00 10.00      A   
ATOM    894  HE1 TRP A  96      -5.932  -0.812 -16.918  1.00 10.00      A   
ATOM    895  CE2 TRP A  96      -6.861   0.897 -16.127  1.00 10.00      A   
ATOM    896  CE3 TRP A  96      -7.175   3.170 -15.367  1.00 10.00      A   
ATOM    897  CZ2 TRP A  96      -8.176   0.565 -15.819  1.00 10.00      A   
ATOM    898  CZ3 TRP A  96      -8.481   2.838 -15.061  1.00 10.00      A   
ATOM    899  CH2 TRP A  96      -8.969   1.547 -15.289  1.00 10.00      A   
ATOM    900  C   TRP A  96      -3.302   5.431 -17.474  1.00 10.00      A   
ATOM    901  O   TRP A  96      -4.002   6.425 -17.655  1.00 10.00      A   
ATOM    902  N   ILE A  97      -2.018   5.500 -17.142  1.00 10.00      A   
ATOM    903  HN  ILE A  97      -1.510   4.666 -17.026  1.00 10.00      A   
ATOM    904  CA  ILE A  97      -1.345   6.779 -16.935  1.00 10.00      A   
ATOM    905  CB  ILE A  97       0.085   6.585 -16.368  1.00 10.00      A   
ATOM    906  CG1 ILE A  97       0.036   5.888 -15.005  1.00 10.00      A   
ATOM    907  CG2 ILE A  97       0.837   7.908 -16.262  1.00 10.00      A   
ATOM    908  CD1 ILE A  97      -0.784   6.623 -13.966  1.00 10.00      A   
ATOM    909  C   ILE A  97      -1.292   7.590 -18.231  1.00 10.00      A   
ATOM    910  O   ILE A  97      -1.366   8.822 -18.209  1.00 10.00      A   
ATOM    911  N   GLU A  98      -1.193   6.892 -19.358  1.00 10.00      A   
ATOM    912  HN  GLU A  98      -1.152   5.911 -19.309  1.00 10.00      A   
ATOM    913  CA  GLU A  98      -1.136   7.535 -20.669  1.00 10.00      A   
ATOM    914  CB  GLU A  98      -1.013   6.477 -21.763  1.00 10.00      A   
ATOM    915  CG  GLU A  98      -0.783   7.038 -23.157  1.00 10.00      A   
ATOM    916  CD  GLU A  98      -1.144   6.055 -24.249  1.00 10.00      A   
ATOM    917  OE1 GLU A  98      -0.258   5.290 -24.677  1.00 10.00      A   
ATOM    918  OE2 GLU A  98      -2.315   6.049 -24.685  1.00 10.00      A   
ATOM    919  C   GLU A  98      -2.371   8.399 -20.922  1.00 10.00      A   
ATOM    920  O   GLU A  98      -2.261   9.567 -21.287  1.00 10.00      A   
ATOM    921  N   ALA A  99      -3.545   7.824 -20.706  1.00 10.00      A   
ATOM    922  HN  ALA A  99      -3.572   6.887 -20.410  1.00 10.00      A   
ATOM    923  CA  ALA A  99      -4.799   8.542 -20.912  1.00 10.00      A   
ATOM    924  CB  ALA A  99      -5.928   7.558 -21.175  1.00 10.00      A   
ATOM    925  C   ALA A  99      -5.139   9.436 -19.720  1.00 10.00      A   
ATOM    926  O   ALA A  99      -5.832  10.448 -19.862  1.00 10.00      A   
ATOM    927  N   MET A 100      -4.640   9.060 -18.551  1.00 10.00      A   
ATOM    928  HN  MET A 100      -4.082   8.252 -18.512  1.00 10.00      A   
ATOM    929  CA  MET A 100      -4.898   9.802 -17.321  1.00 10.00      A   
ATOM    930  CB  MET A 100      -4.446   8.982 -16.108  1.00 10.00      A   
ATOM    931  CG  MET A 100      -4.853   9.555 -14.761  1.00 10.00      A   
ATOM    932  SD  MET A 100      -4.739   8.343 -13.429  1.00 10.00      A   
ATOM    933  CE  MET A 100      -5.872   7.086 -14.018  1.00 10.00      A   
ATOM    934  C   MET A 100      -4.212  11.167 -17.318  1.00 10.00      A   
ATOM    935  O   MET A 100      -4.803  12.165 -16.899  1.00 10.00      A   
ATOM    936  N   SER A 101      -2.974  11.207 -17.795  1.00 10.00      A   
ATOM    937  HN  SER A 101      -2.567  10.380 -18.137  1.00 10.00      A   
ATOM    938  CA  SER A 101      -2.197  12.445 -17.828  1.00 10.00      A   
ATOM    939  CB  SER A 101      -0.765  12.171 -18.287  1.00 10.00      A   
ATOM    940  OG  SER A 101      -0.739  11.229 -19.344  1.00 10.00      A   
ATOM    941  HG  SER A 101      -0.739  10.337 -18.976  1.00 10.00      A   
ATOM    942  C   SER A 101      -2.838  13.513 -18.704  1.00 10.00      A   
ATOM    943  O   SER A 101      -2.850  14.691 -18.353  1.00 10.00      A   
ATOM    944  N   SER A 102      -3.399  13.091 -19.829  1.00 10.00      A   
ATOM    945  HN  SER A 102      -3.391  12.131 -20.039  1.00 10.00      A   
ATOM    946  CA  SER A 102      -4.029  14.010 -20.767  1.00 10.00      A   
ATOM    947  CB  SER A 102      -3.884  13.460 -22.184  1.00 10.00      A   
ATOM    948  OG  SER A 102      -3.818  12.043 -22.161  1.00 10.00      A   
ATOM    949  HG  SER A 102      -2.974  11.753 -22.532  1.00 10.00      A   
ATOM    950  C   SER A 102      -5.502  14.245 -20.438  1.00 10.00      A   
ATOM    951  O   SER A 102      -6.276  14.694 -21.288  1.00 10.00      A   
ATOM    952  N   SER A 103      -5.889  13.954 -19.201  1.00 10.00      A   
ATOM    953  HN  SER A 103      -5.229  13.616 -18.560  1.00 10.00      A   
ATOM    954  CA  SER A 103      -7.272  14.135 -18.780  1.00 10.00      A   
ATOM    955  CB  SER A 103      -8.040  12.813 -18.866  1.00 10.00      A   
ATOM    956  OG  SER A 103      -7.897  12.213 -20.146  1.00 10.00      A   
ATOM    957  HG  SER A 103      -7.120  11.632 -20.144  1.00 10.00      A   
ATOM    958  C   SER A 103      -7.377  14.721 -17.373  1.00 10.00      A   
ATOM    959  O   SER A 103      -8.044  15.736 -17.165  1.00 10.00      A   
ATOM    960  N   TYR A 104      -6.714  14.090 -16.413  1.00 10.00      A   
ATOM    961  HN  TYR A 104      -6.169  13.302 -16.640  1.00 10.00      A   
ATOM    962  CA  TYR A 104      -6.758  14.551 -15.033  1.00 10.00      A   
ATOM    963  CB  TYR A 104      -6.880  13.368 -14.069  1.00 10.00      A   
ATOM    964  CG  TYR A 104      -8.011  12.413 -14.383  1.00 10.00      A   
ATOM    965  CD1 TYR A 104      -7.774  11.248 -15.093  1.00 10.00      A   
ATOM    966  CD2 TYR A 104      -9.308  12.668 -13.954  1.00 10.00      A   
ATOM    967  CE1 TYR A 104      -8.793  10.361 -15.372  1.00 10.00      A   
ATOM    968  CE2 TYR A 104     -10.336  11.786 -14.233  1.00 10.00      A   
ATOM    969  CZ  TYR A 104     -10.071  10.633 -14.940  1.00 10.00      A   
ATOM    970  OH  TYR A 104     -11.086   9.741 -15.207  1.00 10.00      A   
ATOM    971  HH  TYR A 104     -11.943  10.197 -15.167  1.00 10.00      A   
ATOM    972  C   TYR A 104      -5.521  15.365 -14.688  1.00 10.00      A   
ATOM    973  O   TYR A 104      -4.489  14.814 -14.317  1.00 10.00      A   
ATOM    974  N   THR A 105      -5.621  16.674 -14.825  1.00 10.00      A   
ATOM    975  HN  THR A 105      -6.465  17.065 -15.141  1.00 10.00      A   
ATOM    976  CA  THR A 105      -4.510  17.554 -14.516  1.00 10.00      A   
ATOM    977  CB  THR A 105      -4.629  18.865 -15.311  1.00 10.00      A   
ATOM    978  OG1 THR A 105      -5.982  19.015 -15.771  1.00 10.00      A   
ATOM    979  HG1 THR A 105      -5.986  19.056 -16.734  1.00 10.00      A   
ATOM    980  CG2 THR A 105      -3.699  18.844 -16.515  1.00 10.00      A   
ATOM    981  C   THR A 105      -4.483  17.862 -13.020  1.00 10.00      A   
ATOM    982  O   THR A 105      -3.463  18.290 -12.475  1.00 10.00      A   
ATOM    983  N   TRP A 106      -5.615  17.619 -12.364  1.00 10.00      A   
ATOM    984  HN  TRP A 106      -6.382  17.270 -12.862  1.00 10.00      A   
ATOM    985  CA  TRP A 106      -5.755  17.866 -10.938  1.00 10.00      A   
ATOM    986  CB  TRP A 106      -7.069  18.594 -10.654  1.00 10.00      A   
ATOM    987  CG  TRP A 106      -7.034  20.048 -11.011  1.00 10.00      A   
ATOM    988  CD1 TRP A 106      -7.043  20.588 -12.264  1.00 10.00      A   
ATOM    989  CD2 TRP A 106      -6.986  21.150 -10.101  1.00 10.00      A   
ATOM    990  NE1 TRP A 106      -6.993  21.957 -12.190  1.00 10.00      A   
ATOM    991  HE1 TRP A 106      -6.982  22.572 -12.958  1.00 10.00      A   
ATOM    992  CE2 TRP A 106      -6.959  22.328 -10.874  1.00 10.00      A   
ATOM    993  CE3 TRP A 106      -6.958  21.254  -8.708  1.00 10.00      A   
ATOM    994  CZ2 TRP A 106      -6.906  23.593 -10.299  1.00 10.00      A   
ATOM    995  CZ3 TRP A 106      -6.907  22.509  -8.139  1.00 10.00      A   
ATOM    996  CH2 TRP A 106      -6.882  23.662  -8.934  1.00 10.00      A   
ATOM    997  C   TRP A 106      -5.684  16.571 -10.135  1.00 10.00      A   
ATOM    998  O   TRP A 106      -6.295  16.456  -9.072  1.00 10.00      A   
ATOM    999  N   LEU A 107      -4.942  15.600 -10.650  1.00 10.00      A   
ATOM   1000  HN  LEU A 107      -4.497  15.746 -11.508  1.00 10.00      A   
ATOM   1001  CA  LEU A 107      -4.779  14.323  -9.971  1.00 10.00      A   
ATOM   1002  CB  LEU A 107      -4.200  13.276 -10.924  1.00 10.00      A   
ATOM   1003  CG  LEU A 107      -4.437  11.821 -10.530  1.00 10.00      A   
ATOM   1004  CD1 LEU A 107      -5.913  11.478 -10.639  1.00 10.00      A   
ATOM   1005  CD2 LEU A 107      -3.601  10.890 -11.390  1.00 10.00      A   
ATOM   1006  C   LEU A 107      -3.870  14.500  -8.762  1.00 10.00      A   
ATOM   1007  O   LEU A 107      -2.813  15.123  -8.866  1.00 10.00      A   
ATOM   1008  N   GLU A 108      -4.286  13.968  -7.617  1.00 10.00      A   
ATOM   1009  HN  GLU A 108      -5.132  13.476  -7.594  1.00 10.00      A   
ATOM   1010  CA  GLU A 108      -3.503  14.104  -6.399  1.00 10.00      A   
ATOM   1011  CB  GLU A 108      -4.278  14.892  -5.341  1.00 10.00      A   
ATOM   1012  CG  GLU A 108      -4.804  16.234  -5.817  1.00 10.00      A   
ATOM   1013  CD  GLU A 108      -5.278  17.111  -4.676  1.00 10.00      A   
ATOM   1014  OE1 GLU A 108      -6.284  16.762  -4.022  1.00 10.00      A   
ATOM   1015  OE2 GLU A 108      -4.656  18.165  -4.431  1.00 10.00      A   
ATOM   1016  C   GLU A 108      -3.071  12.761  -5.817  1.00 10.00      A   
ATOM   1017  O   GLU A 108      -1.943  12.620  -5.339  1.00 10.00      A   
ATOM   1018  N   GLU A 109      -3.958  11.775  -5.854  1.00 10.00      A   
ATOM   1019  HN  GLU A 109      -4.838  11.926  -6.270  1.00 10.00      A   
ATOM   1020  CA  GLU A 109      -3.648  10.468  -5.289  1.00 10.00      A   
ATOM   1021  CB  GLU A 109      -4.682  10.074  -4.237  1.00 10.00      A   
ATOM   1022  CG  GLU A 109      -4.614  10.866  -2.944  1.00 10.00      A   
ATOM   1023  CD  GLU A 109      -5.527  10.289  -1.884  1.00 10.00      A   
ATOM   1024  OE1 GLU A 109      -5.062   9.446  -1.093  1.00 10.00      A   
ATOM   1025  OE2 GLU A 109      -6.722  10.655  -1.859  1.00 10.00      A   
ATOM   1026  C   GLU A 109      -3.559   9.367  -6.339  1.00 10.00      A   
ATOM   1027  O   GLU A 109      -4.476   9.173  -7.141  1.00 10.00      A   
ATOM   1028  N   ILE A 110      -2.448   8.646  -6.311  1.00 10.00      A   
ATOM   1029  HN  ILE A 110      -1.751   8.876  -5.655  1.00 10.00      A   
ATOM   1030  CA  ILE A 110      -2.212   7.533  -7.220  1.00 10.00      A   
ATOM   1031  CB  ILE A 110      -1.066   7.844  -8.207  1.00 10.00      A   
ATOM   1032  CG1 ILE A 110      -1.403   9.096  -9.023  1.00 10.00      A   
ATOM   1033  CG2 ILE A 110      -0.816   6.656  -9.128  1.00 10.00      A   
ATOM   1034  CD1 ILE A 110      -0.317   9.516  -9.986  1.00 10.00      A   
ATOM   1035  C   ILE A 110      -1.855   6.294  -6.402  1.00 10.00      A   
ATOM   1036  O   ILE A 110      -0.785   6.223  -5.799  1.00 10.00      A   
ATOM   1037  N   ARG A 111      -2.762   5.333  -6.364  1.00 10.00      A   
ATOM   1038  HN  ARG A 111      -3.596   5.441  -6.871  1.00 10.00      A   
ATOM   1039  CA  ARG A 111      -2.551   4.112  -5.594  1.00 10.00      A   
ATOM   1040  CB  ARG A 111      -3.581   4.028  -4.468  1.00 10.00      A   
ATOM   1041  CG  ARG A 111      -3.626   5.250  -3.564  1.00 10.00      A   
ATOM   1042  CD  ARG A 111      -5.057   5.669  -3.263  1.00 10.00      A   
ATOM   1043  NE  ARG A 111      -5.137   6.576  -2.115  1.00 10.00      A   
ATOM   1044  HE  ARG A 111      -4.958   7.530  -2.274  1.00 10.00      A   
ATOM   1045  CZ  ARG A 111      -5.435   6.188  -0.879  1.00 10.00      A   
ATOM   1046  NH1 ARG A 111      -5.688   4.909  -0.609  1.00 10.00      A   
ATOM   1047 HH11 ARG A 111      -5.657   4.186  -1.376  1.00 10.00      A   
ATOM   1048 HH12 ARG A 111      -5.918   4.613   0.365  1.00 10.00      A   
ATOM   1049  NH2 ARG A 111      -5.483   7.087   0.089  1.00 10.00      A   
ATOM   1050 HH21 ARG A 111      -5.289   8.101  -0.126  1.00 10.00      A   
ATOM   1051 HH22 ARG A 111      -5.707   6.796   1.065  1.00 10.00      A   
ATOM   1052  C   ARG A 111      -2.648   2.873  -6.477  1.00 10.00      A   
ATOM   1053  O   ARG A 111      -3.574   2.741  -7.279  1.00 10.00      A   
ATOM   1054  N   LEU A 112      -1.695   1.962  -6.313  1.00 10.00      A   
ATOM   1055  HN  LEU A 112      -0.988   2.121  -5.645  1.00 10.00      A   
ATOM   1056  CA  LEU A 112      -1.662   0.731  -7.088  1.00 10.00      A   
ATOM   1057  CB  LEU A 112      -0.707   0.880  -8.276  1.00 10.00      A   
ATOM   1058  CG  LEU A 112      -1.124   1.848  -9.382  1.00 10.00      A   
ATOM   1059  CD1 LEU A 112       0.045   2.109 -10.316  1.00 10.00      A   
ATOM   1060  CD2 LEU A 112      -2.305   1.292 -10.158  1.00 10.00      A   
ATOM   1061  C   LEU A 112      -1.190  -0.438  -6.232  1.00 10.00      A   
ATOM   1062  O   LEU A 112      -0.233  -0.308  -5.463  1.00 10.00      A   
ATOM   1063  N   LYS A 113      -1.869  -1.570  -6.360  1.00 10.00      A   
ATOM   1064  HN  LYS A 113      -2.649  -1.597  -6.956  1.00 10.00      A   
ATOM   1065  CA  LYS A 113      -1.493  -2.775  -5.631  1.00 10.00      A   
ATOM   1066  CB  LYS A 113      -2.524  -3.141  -4.555  1.00 10.00      A   
ATOM   1067  CG  LYS A 113      -2.026  -4.193  -3.564  1.00 10.00      A   
ATOM   1068  CD  LYS A 113      -3.093  -4.588  -2.549  1.00 10.00      A   
ATOM   1069  CE  LYS A 113      -2.587  -5.687  -1.620  1.00 10.00      A   
ATOM   1070  NZ  LYS A 113      -3.696  -6.429  -0.960  1.00 10.00      A   
ATOM   1071  HZ1 LYS A 113      -3.316  -7.234  -0.418  1.00 10.00      A   
ATOM   1072  HZ2 LYS A 113      -4.355  -6.794  -1.678  1.00 10.00      A   
ATOM   1073  HZ3 LYS A 113      -4.217  -5.803  -0.313  1.00 10.00      A   
ATOM   1074  C   LYS A 113      -1.317  -3.933  -6.606  1.00 10.00      A   
ATOM   1075  O   LYS A 113      -2.243  -4.269  -7.350  1.00 10.00      A   
ATOM   1076  N   ARG A 114      -0.119  -4.513  -6.614  1.00 10.00      A   
ATOM   1077  HN  ARG A 114       0.578  -4.168  -6.011  1.00 10.00      A   
ATOM   1078  CA  ARG A 114       0.209  -5.632  -7.495  1.00 10.00      A   
ATOM   1079  CB  ARG A 114      -0.619  -6.883  -7.169  1.00 10.00      A   
ATOM   1080  CG  ARG A 114      -0.283  -7.510  -5.825  1.00 10.00      A   
ATOM   1081  CD  ARG A 114      -1.090  -8.774  -5.576  1.00 10.00      A   
ATOM   1082  NE  ARG A 114      -0.789  -9.360  -4.269  1.00 10.00      A   
ATOM   1083  HE  ARG A 114       0.100  -9.790  -4.159  1.00 10.00      A   
ATOM   1084  CZ  ARG A 114      -1.634  -9.366  -3.238  1.00 10.00      A   
ATOM   1085  NH1 ARG A 114      -2.839  -8.831  -3.368  1.00 10.00      A   
ATOM   1086 HH11 ARG A 114      -3.131  -8.400  -4.270  1.00 10.00      A   
ATOM   1087 HH12 ARG A 114      -3.512  -8.835  -2.563  1.00 10.00      A   
ATOM   1088  NH2 ARG A 114      -1.262  -9.885  -2.073  1.00 10.00      A   
ATOM   1089 HH21 ARG A 114      -0.299 -10.291  -1.959  1.00 10.00      A   
ATOM   1090 HH22 ARG A 114      -1.929  -9.884  -1.257  1.00 10.00      A   
ATOM   1091  C   ARG A 114       0.077  -5.237  -8.963  1.00 10.00      A   
ATOM   1092  O   ARG A 114      -0.669  -5.854  -9.726  1.00 10.00      A   
ATOM   1093  N   MET A 115       0.810  -4.202  -9.352  1.00 10.00      A   
ATOM   1094  HN  MET A 115       1.398  -3.762  -8.699  1.00 10.00      A   
ATOM   1095  CA  MET A 115       0.773  -3.706 -10.725  1.00 10.00      A   
ATOM   1096  CB  MET A 115       0.003  -2.380 -10.794  1.00 10.00      A   
ATOM   1097  CG  MET A 115      -1.506  -2.519 -10.650  1.00 10.00      A   
ATOM   1098  SD  MET A 115      -2.316  -3.011 -12.186  1.00 10.00      A   
ATOM   1099  CE  MET A 115      -2.214  -1.491 -13.128  1.00 10.00      A   
ATOM   1100  C   MET A 115       2.178  -3.505 -11.267  1.00 10.00      A   
ATOM   1101  O   MET A 115       3.140  -3.413 -10.508  1.00 10.00      A   
ATOM   1102  N   VAL A 116       2.285  -3.435 -12.583  1.00 10.00      A   
ATOM   1103  HN  VAL A 116       1.474  -3.524 -13.135  1.00 10.00      A   
ATOM   1104  CA  VAL A 116       3.563  -3.229 -13.240  1.00 10.00      A   
ATOM   1105  CB  VAL A 116       3.655  -4.002 -14.576  1.00 10.00      A   
ATOM   1106  CG1 VAL A 116       5.036  -3.835 -15.196  1.00 10.00      A   
ATOM   1107  CG2 VAL A 116       3.344  -5.478 -14.360  1.00 10.00      A   
ATOM   1108  C   VAL A 116       3.766  -1.741 -13.494  1.00 10.00      A   
ATOM   1109  O   VAL A 116       3.036  -1.130 -14.276  1.00 10.00      A   
ATOM   1110  N   VAL A 117       4.746  -1.164 -12.819  1.00 10.00      A   
ATOM   1111  HN  VAL A 117       5.306  -1.712 -12.222  1.00 10.00      A   
ATOM   1112  CA  VAL A 117       5.041   0.253 -12.956  1.00 10.00      A   
ATOM   1113  CB  VAL A 117       5.093   0.942 -11.579  1.00 10.00      A   
ATOM   1114  CG1 VAL A 117       5.393   2.426 -11.724  1.00 10.00      A   
ATOM   1115  CG2 VAL A 117       3.795   0.728 -10.824  1.00 10.00      A   
ATOM   1116  C   VAL A 117       6.388   0.432 -13.642  1.00 10.00      A   
ATOM   1117  O   VAL A 117       7.360  -0.223 -13.288  1.00 10.00      A   
ATOM   1118  N   THR A 118       6.434   1.307 -14.628  1.00 10.00      A   
ATOM   1119  HN  THR A 118       5.623   1.807 -14.864  1.00 10.00      A   
ATOM   1120  CA  THR A 118       7.660   1.563 -15.360  1.00 10.00      A   
ATOM   1121  CB  THR A 118       7.419   1.413 -16.876  1.00 10.00      A   
ATOM   1122  OG1 THR A 118       6.448   0.380 -17.095  1.00 10.00      A   
ATOM   1123  HG1 THR A 118       6.342  -0.135 -16.288  1.00 10.00      A   
ATOM   1124  CG2 THR A 118       8.705   1.032 -17.589  1.00 10.00      A   
ATOM   1125  C   THR A 118       8.168   2.973 -15.052  1.00 10.00      A   
ATOM   1126  O   THR A 118       7.382   3.858 -14.720  1.00 10.00      A   
ATOM   1127  N   ASP A 119       9.479   3.176 -15.154  1.00 10.00      A   
ATOM   1128  HN  ASP A 119      10.058   2.423 -15.405  1.00 10.00      A   
ATOM   1129  CA  ASP A 119      10.088   4.483 -14.878  1.00 10.00      A   
ATOM   1130  CB  ASP A 119      11.608   4.440 -15.068  1.00 10.00      A   
ATOM   1131  CG  ASP A 119      12.283   3.365 -14.241  1.00 10.00      A   
ATOM   1132  OD1 ASP A 119      12.841   3.682 -13.170  1.00 10.00      A   
ATOM   1133  OD2 ASP A 119      12.265   2.193 -14.667  1.00 10.00      A   
ATOM   1134  C   ASP A 119       9.483   5.585 -15.744  1.00 10.00      A   
ATOM   1135  O   ASP A 119       9.340   6.726 -15.305  1.00 10.00      A   
ATOM   1136  N   ASP A 120       9.113   5.233 -16.969  1.00 10.00      A   
ATOM   1137  HN  ASP A 120       9.252   4.309 -17.261  1.00 10.00      A   
ATOM   1138  CA  ASP A 120       8.517   6.189 -17.894  1.00 10.00      A   
ATOM   1139  CB  ASP A 120       8.341   5.571 -19.279  1.00 10.00      A   
ATOM   1140  CG  ASP A 120       9.639   5.494 -20.051  1.00 10.00      A   
ATOM   1141  OD1 ASP A 120      10.211   6.557 -20.365  1.00 10.00      A   
ATOM   1142  OD2 ASP A 120      10.098   4.369 -20.345  1.00 10.00      A   
ATOM   1143  C   ASP A 120       7.183   6.699 -17.367  1.00 10.00      A   
ATOM   1144  O   ASP A 120       6.836   7.867 -17.552  1.00 10.00      A   
ATOM   1145  N   CYS A 121       6.435   5.821 -16.707  1.00 10.00      A   
ATOM   1146  HN  CYS A 121       6.756   4.903 -16.597  1.00 10.00      A   
ATOM   1147  CA  CYS A 121       5.151   6.198 -16.142  1.00 10.00      A   
ATOM   1148  CB  CYS A 121       4.419   4.966 -15.615  1.00 10.00      A   
ATOM   1149  SG  CYS A 121       4.504   3.536 -16.713  1.00 10.00      A   
ATOM   1150  HG  CYS A 121       3.925   3.870 -17.857  1.00 10.00      A   
ATOM   1151  C   CYS A 121       5.369   7.207 -15.024  1.00 10.00      A   
ATOM   1152  O   CYS A 121       4.654   8.204 -14.923  1.00 10.00      A   
ATOM   1153  N   LEU A 122       6.387   6.952 -14.206  1.00 10.00      A   
ATOM   1154  HN  LEU A 122       6.923   6.144 -14.352  1.00 10.00      A   
ATOM   1155  CA  LEU A 122       6.733   7.836 -13.101  1.00 10.00      A   
ATOM   1156  CB  LEU A 122       7.913   7.256 -12.312  1.00 10.00      A   
ATOM   1157  CG  LEU A 122       7.629   5.996 -11.489  1.00 10.00      A   
ATOM   1158  CD1 LEU A 122       8.787   5.019 -11.589  1.00 10.00      A   
ATOM   1159  CD2 LEU A 122       7.362   6.354 -10.037  1.00 10.00      A   
ATOM   1160  C   LEU A 122       7.098   9.215 -13.644  1.00 10.00      A   
ATOM   1161  O   LEU A 122       6.675  10.239 -13.104  1.00 10.00      A   
ATOM   1162  N   GLU A 123       7.879   9.227 -14.723  1.00 10.00      A   
ATOM   1163  HN  GLU A 123       8.194   8.372 -15.095  1.00 10.00      A   
ATOM   1164  CA  GLU A 123       8.295  10.470 -15.360  1.00 10.00      A   
ATOM   1165  CB  GLU A 123       9.234  10.196 -16.536  1.00 10.00      A   
ATOM   1166  CG  GLU A 123      10.634   9.751 -16.143  1.00 10.00      A   
ATOM   1167  CD  GLU A 123      11.640   9.956 -17.260  1.00 10.00      A   
ATOM   1168  OE1 GLU A 123      11.286  10.592 -18.277  1.00 10.00      A   
ATOM   1169  OE2 GLU A 123      12.795   9.501 -17.125  1.00 10.00      A   
ATOM   1170  C   GLU A 123       7.084  11.253 -15.845  1.00 10.00      A   
ATOM   1171  O   GLU A 123       6.986  12.461 -15.624  1.00 10.00      A   
ATOM   1172  N   LEU A 124       6.156  10.554 -16.494  1.00 10.00      A   
ATOM   1173  HN  LEU A 124       6.290   9.590 -16.632  1.00 10.00      A   
ATOM   1174  CA  LEU A 124       4.948  11.183 -17.002  1.00 10.00      A   
ATOM   1175  CB  LEU A 124       4.106  10.190 -17.800  1.00 10.00      A   
ATOM   1176  CG  LEU A 124       4.381  10.124 -19.302  1.00 10.00      A   
ATOM   1177  CD1 LEU A 124       3.377   9.203 -19.975  1.00 10.00      A   
ATOM   1178  CD2 LEU A 124       4.332  11.512 -19.922  1.00 10.00      A   
ATOM   1179  C   LEU A 124       4.122  11.774 -15.866  1.00 10.00      A   
ATOM   1180  O   LEU A 124       3.626  12.895 -15.971  1.00 10.00      A   
ATOM   1181  N   ILE A 125       3.989  11.012 -14.787  1.00 10.00      A   
ATOM   1182  HN  ILE A 125       4.409  10.120 -14.781  1.00 10.00      A   
ATOM   1183  CA  ILE A 125       3.233  11.444 -13.617  1.00 10.00      A   
ATOM   1184  CB  ILE A 125       3.223  10.341 -12.533  1.00 10.00      A   
ATOM   1185  CG1 ILE A 125       2.312   9.190 -12.969  1.00 10.00      A   
ATOM   1186  CG2 ILE A 125       2.782  10.898 -11.186  1.00 10.00      A   
ATOM   1187  CD1 ILE A 125       2.383   7.975 -12.075  1.00 10.00      A   
ATOM   1188  C   ILE A 125       3.803  12.738 -13.036  1.00 10.00      A   
ATOM   1189  O   ILE A 125       3.067  13.695 -12.784  1.00 10.00      A   
ATOM   1190  N   ALA A 126       5.115  12.768 -12.869  1.00 10.00      A   
ATOM   1191  HN  ALA A 126       5.646  11.987 -13.136  1.00 10.00      A   
ATOM   1192  CA  ALA A 126       5.797  13.920 -12.302  1.00 10.00      A   
ATOM   1193  CB  ALA A 126       7.268  13.604 -12.095  1.00 10.00      A   
ATOM   1194  C   ALA A 126       5.639  15.187 -13.144  1.00 10.00      A   
ATOM   1195  O   ALA A 126       5.375  16.266 -12.610  1.00 10.00      A   
ATOM   1196  N   LYS A 127       5.785  15.058 -14.457  1.00 10.00      A   
ATOM   1197  HN  LYS A 127       5.962  14.169 -14.839  1.00 10.00      A   
ATOM   1198  CA  LYS A 127       5.693  16.217 -15.340  1.00 10.00      A   
ATOM   1199  CB  LYS A 127       6.487  15.993 -16.633  1.00 10.00      A   
ATOM   1200  CG  LYS A 127       5.831  15.041 -17.623  1.00 10.00      A   
ATOM   1201  CD  LYS A 127       6.767  14.696 -18.775  1.00 10.00      A   
ATOM   1202  CE  LYS A 127       7.090  15.912 -19.634  1.00 10.00      A   
ATOM   1203  NZ  LYS A 127       5.931  16.331 -20.473  1.00 10.00      A   
ATOM   1204  HZ1 LYS A 127       5.069  16.405 -19.894  1.00 10.00      A   
ATOM   1205  HZ2 LYS A 127       5.766  15.637 -21.230  1.00 10.00      A   
ATOM   1206  HZ3 LYS A 127       6.121  17.257 -20.908  1.00 10.00      A   
ATOM   1207  C   LYS A 127       4.254  16.633 -15.651  1.00 10.00      A   
ATOM   1208  O   LYS A 127       4.000  17.786 -15.997  1.00 10.00      A   
ATOM   1209  N   SER A 128       3.311  15.711 -15.521  1.00 10.00      A   
ATOM   1210  HN  SER A 128       3.553  14.806 -15.226  1.00 10.00      A   
ATOM   1211  CA  SER A 128       1.919  16.023 -15.825  1.00 10.00      A   
ATOM   1212  CB  SER A 128       1.207  14.822 -16.450  1.00 10.00      A   
ATOM   1213  OG  SER A 128       1.979  14.262 -17.498  1.00 10.00      A   
ATOM   1214  HG  SER A 128       2.653  13.682 -17.119  1.00 10.00      A   
ATOM   1215  C   SER A 128       1.136  16.534 -14.618  1.00 10.00      A   
ATOM   1216  O   SER A 128       0.614  17.649 -14.635  1.00 10.00      A   
ATOM   1217  N   PHE A 129       1.081  15.738 -13.562  1.00 10.00      A   
ATOM   1218  HN  PHE A 129       1.585  14.895 -13.565  1.00 10.00      A   
ATOM   1219  CA  PHE A 129       0.314  16.107 -12.381  1.00 10.00      A   
ATOM   1220  CB  PHE A 129      -0.227  14.855 -11.678  1.00 10.00      A   
ATOM   1221  CG  PHE A 129      -0.653  13.755 -12.612  1.00 10.00      A   
ATOM   1222  CD1 PHE A 129      -0.098  12.491 -12.508  1.00 10.00      A   
ATOM   1223  CD2 PHE A 129      -1.602  13.984 -13.594  1.00 10.00      A   
ATOM   1224  CE1 PHE A 129      -0.480  11.476 -13.364  1.00 10.00      A   
ATOM   1225  CE2 PHE A 129      -1.989  12.973 -14.453  1.00 10.00      A   
ATOM   1226  CZ  PHE A 129      -1.427  11.717 -14.338  1.00 10.00      A   
ATOM   1227  C   PHE A 129       1.134  16.940 -11.404  1.00 10.00      A   
ATOM   1228  O   PHE A 129       2.066  16.438 -10.780  1.00 10.00      A   
ATOM   1229  N   LYS A 130       0.788  18.219 -11.277  1.00 10.00      A   
ATOM   1230  HN  LYS A 130       0.055  18.578 -11.824  1.00 10.00      A   
ATOM   1231  CA  LYS A 130       1.484  19.103 -10.347  1.00 10.00      A   
ATOM   1232  CB  LYS A 130       1.640  20.513 -10.921  1.00 10.00      A   
ATOM   1233  CG  LYS A 130       2.969  20.745 -11.632  1.00 10.00      A   
ATOM   1234  CD  LYS A 130       3.027  20.027 -12.971  1.00 10.00      A   
ATOM   1235  CE  LYS A 130       2.223  20.769 -14.023  1.00 10.00      A   
ATOM   1236  NZ  LYS A 130       2.089  19.989 -15.279  1.00 10.00      A   
ATOM   1237  HZ1 LYS A 130       3.025  19.658 -15.602  1.00 10.00      A   
ATOM   1238  HZ2 LYS A 130       1.668  20.585 -16.022  1.00 10.00      A   
ATOM   1239  HZ3 LYS A 130       1.469  19.164 -15.127  1.00 10.00      A   
ATOM   1240  C   LYS A 130       0.749  19.134  -9.014  1.00 10.00      A   
ATOM   1241  O   LYS A 130       1.245  19.667  -8.020  1.00 10.00      A   
ATOM   1242  N   ASN A 131      -0.445  18.556  -9.005  1.00 10.00      A   
ATOM   1243  HN  ASN A 131      -0.795  18.168  -9.834  1.00 10.00      A   
ATOM   1244  CA  ASN A 131      -1.252  18.487  -7.796  1.00 10.00      A   
ATOM   1245  CB  ASN A 131      -2.739  18.670  -8.121  1.00 10.00      A   
ATOM   1246  CG  ASN A 131      -3.296  19.975  -7.584  1.00 10.00      A   
ATOM   1247  OD1 ASN A 131      -3.190  21.020  -8.231  1.00 10.00      A   
ATOM   1248  ND2 ASN A 131      -3.902  19.932  -6.403  1.00 10.00      A   
ATOM   1249 HD21 ASN A 131      -3.966  19.062  -5.933  1.00 10.00      A   
ATOM   1250 HD22 ASN A 131      -4.262  20.769  -6.038  1.00 10.00      A   
ATOM   1251  C   ASN A 131      -1.017  17.148  -7.107  1.00 10.00      A   
ATOM   1252  O   ASN A 131      -1.610  16.853  -6.071  1.00 10.00      A   
ATOM   1253  N   PHE A 132      -0.129  16.352  -7.704  1.00 10.00      A   
ATOM   1254  HN  PHE A 132       0.309  16.669  -8.520  1.00 10.00      A   
ATOM   1255  CA  PHE A 132       0.226  15.033  -7.191  1.00 10.00      A   
ATOM   1256  CB  PHE A 132       1.266  14.398  -8.120  1.00 10.00      A   
ATOM   1257  CG  PHE A 132       1.856  13.110  -7.625  1.00 10.00      A   
ATOM   1258  CD1 PHE A 132       1.089  11.962  -7.551  1.00 10.00      A   
ATOM   1259  CD2 PHE A 132       3.185  13.054  -7.245  1.00 10.00      A   
ATOM   1260  CE1 PHE A 132       1.644  10.779  -7.104  1.00 10.00      A   
ATOM   1261  CE2 PHE A 132       3.743  11.878  -6.796  1.00 10.00      A   
ATOM   1262  CZ  PHE A 132       2.972  10.739  -6.725  1.00 10.00      A   
ATOM   1263  C   PHE A 132       0.766  15.142  -5.767  1.00 10.00      A   
ATOM   1264  O   PHE A 132       1.731  15.866  -5.520  1.00 10.00      A   
ATOM   1265  N   LYS A 133       0.144  14.426  -4.836  1.00 10.00      A   
ATOM   1266  HN  LYS A 133      -0.612  13.852  -5.091  1.00 10.00      A   
ATOM   1267  CA  LYS A 133       0.554  14.488  -3.440  1.00 10.00      A   
ATOM   1268  CB  LYS A 133      -0.458  15.316  -2.638  1.00 10.00      A   
ATOM   1269  CG  LYS A 133      -0.467  16.791  -2.999  1.00 10.00      A   
ATOM   1270  CD  LYS A 133      -1.723  17.489  -2.514  1.00 10.00      A   
ATOM   1271  CE  LYS A 133      -1.734  18.942  -2.958  1.00 10.00      A   
ATOM   1272  NZ  LYS A 133      -3.083  19.559  -2.844  1.00 10.00      A   
ATOM   1273  HZ1 LYS A 133      -3.056  20.540  -3.187  1.00 10.00      A   
ATOM   1274  HZ2 LYS A 133      -3.398  19.558  -1.852  1.00 10.00      A   
ATOM   1275  HZ3 LYS A 133      -3.774  19.022  -3.419  1.00 10.00      A   
ATOM   1276  C   LYS A 133       0.727  13.119  -2.791  1.00 10.00      A   
ATOM   1277  O   LYS A 133       1.618  12.933  -1.959  1.00 10.00      A   
ATOM   1278  N   VAL A 134      -0.113  12.161  -3.157  1.00 10.00      A   
ATOM   1279  HN  VAL A 134      -0.792  12.342  -3.846  1.00 10.00      A   
ATOM   1280  CA  VAL A 134      -0.038  10.836  -2.555  1.00 10.00      A   
ATOM   1281  CB  VAL A 134      -1.330  10.495  -1.777  1.00 10.00      A   
ATOM   1282  CG1 VAL A 134      -1.206   9.151  -1.072  1.00 10.00      A   
ATOM   1283  CG2 VAL A 134      -1.662  11.592  -0.779  1.00 10.00      A   
ATOM   1284  C   VAL A 134       0.240   9.739  -3.578  1.00 10.00      A   
ATOM   1285  O   VAL A 134      -0.410   9.660  -4.622  1.00 10.00      A   
ATOM   1286  N   LEU A 135       1.218   8.902  -3.265  1.00 10.00      A   
ATOM   1287  HN  LEU A 135       1.722   9.046  -2.429  1.00 10.00      A   
ATOM   1288  CA  LEU A 135       1.587   7.789  -4.119  1.00 10.00      A   
ATOM   1289  CB  LEU A 135       2.906   8.075  -4.835  1.00 10.00      A   
ATOM   1290  CG  LEU A 135       3.423   6.964  -5.755  1.00 10.00      A   
ATOM   1291  CD1 LEU A 135       2.539   6.824  -6.986  1.00 10.00      A   
ATOM   1292  CD2 LEU A 135       4.870   7.217  -6.148  1.00 10.00      A   
ATOM   1293  C   LEU A 135       1.732   6.522  -3.291  1.00 10.00      A   
ATOM   1294  O   LEU A 135       2.520   6.476  -2.346  1.00 10.00      A   
ATOM   1295  N   VAL A 136       0.957   5.507  -3.635  1.00 10.00      A   
ATOM   1296  HN  VAL A 136       0.336   5.615  -4.390  1.00 10.00      A   
ATOM   1297  CA  VAL A 136       1.006   4.232  -2.934  1.00 10.00      A   
ATOM   1298  CB  VAL A 136      -0.287   3.950  -2.132  1.00 10.00      A   
ATOM   1299  CG1 VAL A 136      -0.176   2.629  -1.382  1.00 10.00      A   
ATOM   1300  CG2 VAL A 136      -0.585   5.088  -1.164  1.00 10.00      A   
ATOM   1301  C   VAL A 136       1.242   3.102  -3.928  1.00 10.00      A   
ATOM   1302  O   VAL A 136       0.362   2.764  -4.716  1.00 10.00      A   
ATOM   1303  N   LEU A 137       2.438   2.538  -3.902  1.00 10.00      A   
ATOM   1304  HN  LEU A 137       3.104   2.857  -3.251  1.00 10.00      A   
ATOM   1305  CA  LEU A 137       2.789   1.446  -4.794  1.00 10.00      A   
ATOM   1306  CB  LEU A 137       3.972   1.829  -5.692  1.00 10.00      A   
ATOM   1307  CG  LEU A 137       3.770   3.040  -6.606  1.00 10.00      A   
ATOM   1308  CD1 LEU A 137       5.040   3.324  -7.388  1.00 10.00      A   
ATOM   1309  CD2 LEU A 137       2.602   2.812  -7.553  1.00 10.00      A   
ATOM   1310  C   LEU A 137       3.121   0.198  -3.992  1.00 10.00      A   
ATOM   1311  O   LEU A 137       4.247   0.028  -3.522  1.00 10.00      A   
ATOM   1312  N   SER A 138       2.135  -0.667  -3.826  1.00 10.00      A   
ATOM   1313  HN  SER A 138       1.258  -0.482  -4.236  1.00 10.00      A   
ATOM   1314  CA  SER A 138       2.326  -1.896  -3.078  1.00 10.00      A   
ATOM   1315  CB  SER A 138       1.170  -2.127  -2.099  1.00 10.00      A   
ATOM   1316  OG  SER A 138       1.484  -3.161  -1.177  1.00 10.00      A   
ATOM   1317  HG  SER A 138       2.433  -3.145  -0.990  1.00 10.00      A   
ATOM   1318  C   SER A 138       2.462  -3.072  -4.033  1.00 10.00      A   
ATOM   1319  O   SER A 138       1.603  -3.285  -4.892  1.00 10.00      A   
ATOM   1320  N   SER A 139       3.566  -3.800  -3.904  1.00 10.00      A   
ATOM   1321  HN  SER A 139       4.240  -3.530  -3.240  1.00 10.00      A   
ATOM   1322  CA  SER A 139       3.835  -4.970  -4.735  1.00 10.00      A   
ATOM   1323  CB  SER A 139       2.838  -6.089  -4.440  1.00 10.00      A   
ATOM   1324  OG  SER A 139       2.914  -6.470  -3.078  1.00 10.00      A   
ATOM   1325  HG  SER A 139       3.634  -5.985  -2.653  1.00 10.00      A   
ATOM   1326  C   SER A 139       3.878  -4.623  -6.220  1.00 10.00      A   
ATOM   1327  O   SER A 139       3.167  -5.212  -7.037  1.00 10.00      A   
ATOM   1328  N   CYS A 140       4.712  -3.652  -6.554  1.00 10.00      A   
ATOM   1329  HN  CYS A 140       5.240  -3.211  -5.851  1.00 10.00      A   
ATOM   1330  CA  CYS A 140       4.867  -3.221  -7.930  1.00 10.00      A   
ATOM   1331  CB  CYS A 140       4.414  -1.767  -8.078  1.00 10.00      A   
ATOM   1332  SG  CYS A 140       2.737  -1.447  -7.475  1.00 10.00      A   
ATOM   1333  HG  CYS A 140       2.521  -2.234  -6.429  1.00 10.00      A   
ATOM   1334  C   CYS A 140       6.314  -3.382  -8.371  1.00 10.00      A   
ATOM   1335  O   CYS A 140       7.232  -3.209  -7.569  1.00 10.00      A   
ATOM   1336  N   GLU A 141       6.512  -3.728  -9.634  1.00 10.00      A   
ATOM   1337  HN  GLU A 141       5.741  -3.862 -10.221  1.00 10.00      A   
ATOM   1338  CA  GLU A 141       7.854  -3.905 -10.172  1.00 10.00      A   
ATOM   1339  CB  GLU A 141       8.299  -5.373 -10.099  1.00 10.00      A   
ATOM   1340  CG  GLU A 141       7.996  -6.207 -11.337  1.00 10.00      A   
ATOM   1341  CD  GLU A 141       6.714  -6.992 -11.210  1.00 10.00      A   
ATOM   1342  OE1 GLU A 141       6.572  -7.746 -10.224  1.00 10.00      A   
ATOM   1343  OE2 GLU A 141       5.846  -6.876 -12.100  1.00 10.00      A   
ATOM   1344  C   GLU A 141       7.942  -3.388 -11.599  1.00 10.00      A   
ATOM   1345  O   GLU A 141       6.927  -3.025 -12.196  1.00 10.00      A   
ATOM   1346  N   GLY A 142       9.159  -3.355 -12.138  1.00 10.00      A   
ATOM   1347  HN  GLY A 142       9.929  -3.656 -11.609  1.00 10.00      A   
ATOM   1348  CA  GLY A 142       9.355  -2.896 -13.501  1.00 10.00      A   
ATOM   1349  C   GLY A 142      10.069  -1.562 -13.577  1.00 10.00      A   
ATOM   1350  O   GLY A 142      10.503  -1.143 -14.656  1.00 10.00      A   
ATOM   1351  N   PHE A 143      10.197  -0.899 -12.439  1.00 10.00      A   
ATOM   1352  HN  PHE A 143       9.845  -1.292 -11.617  1.00 10.00      A   
ATOM   1353  CA  PHE A 143      10.852   0.399 -12.381  1.00 10.00      A   
ATOM   1354  CB  PHE A 143       9.890   1.484 -11.868  1.00 10.00      A   
ATOM   1355  CG  PHE A 143       9.318   1.245 -10.497  1.00 10.00      A   
ATOM   1356  CD1 PHE A 143       9.706   2.032  -9.426  1.00 10.00      A   
ATOM   1357  CD2 PHE A 143       8.391   0.240 -10.278  1.00 10.00      A   
ATOM   1358  CE1 PHE A 143       9.183   1.822  -8.166  1.00 10.00      A   
ATOM   1359  CE2 PHE A 143       7.864   0.024  -9.022  1.00 10.00      A   
ATOM   1360  CZ  PHE A 143       8.260   0.815  -7.964  1.00 10.00      A   
ATOM   1361  C   PHE A 143      12.133   0.353 -11.552  1.00 10.00      A   
ATOM   1362  O   PHE A 143      12.391  -0.613 -10.831  1.00 10.00      A   
ATOM   1363  N   SER A 144      12.937   1.393 -11.673  1.00 10.00      A   
ATOM   1364  HN  SER A 144      12.679   2.135 -12.271  1.00 10.00      A   
ATOM   1365  CA  SER A 144      14.191   1.479 -10.952  1.00 10.00      A   
ATOM   1366  CB  SER A 144      15.362   1.442 -11.944  1.00 10.00      A   
ATOM   1367  OG  SER A 144      15.187   2.387 -12.989  1.00 10.00      A   
ATOM   1368  HG  SER A 144      14.280   2.737 -12.966  1.00 10.00      A   
ATOM   1369  C   SER A 144      14.242   2.753 -10.115  1.00 10.00      A   
ATOM   1370  O   SER A 144      13.231   3.442  -9.953  1.00 10.00      A   
ATOM   1371  N   THR A 145      15.414   3.060  -9.579  1.00 10.00      A   
ATOM   1372  HN  THR A 145      16.181   2.468  -9.724  1.00 10.00      A   
ATOM   1373  CA  THR A 145      15.587   4.252  -8.769  1.00 10.00      A   
ATOM   1374  CB  THR A 145      16.905   4.194  -7.977  1.00 10.00      A   
ATOM   1375  OG1 THR A 145      17.960   3.735  -8.836  1.00 10.00      A   
ATOM   1376  HG1 THR A 145      18.437   4.497  -9.191  1.00 10.00      A   
ATOM   1377  CG2 THR A 145      16.771   3.248  -6.792  1.00 10.00      A   
ATOM   1378  C   THR A 145      15.557   5.510  -9.633  1.00 10.00      A   
ATOM   1379  O   THR A 145      15.340   6.615  -9.134  1.00 10.00      A   
ATOM   1380  N   ASP A 146      15.762   5.333 -10.937  1.00 10.00      A   
ATOM   1381  HN  ASP A 146      15.929   4.429 -11.275  1.00 10.00      A   
ATOM   1382  CA  ASP A 146      15.749   6.450 -11.873  1.00 10.00      A   
ATOM   1383  CB  ASP A 146      16.130   6.001 -13.282  1.00 10.00      A   
ATOM   1384  CG  ASP A 146      17.626   6.003 -13.516  1.00 10.00      A   
ATOM   1385  OD1 ASP A 146      18.145   5.011 -14.064  1.00 10.00      A   
ATOM   1386  OD2 ASP A 146      18.293   6.996 -13.159  1.00 10.00      A   
ATOM   1387  C   ASP A 146      14.383   7.117 -11.890  1.00 10.00      A   
ATOM   1388  O   ASP A 146      14.284   8.345 -11.875  1.00 10.00      A   
ATOM   1389  N   GLY A 147      13.331   6.301 -11.921  1.00 10.00      A   
ATOM   1390  HN  GLY A 147      13.474   5.327 -11.967  1.00 10.00      A   
ATOM   1391  CA  GLY A 147      11.981   6.829 -11.916  1.00 10.00      A   
ATOM   1392  C   GLY A 147      11.683   7.577 -10.633  1.00 10.00      A   
ATOM   1393  O   GLY A 147      10.978   8.587 -10.639  1.00 10.00      A   
ATOM   1394  N   LEU A 148      12.240   7.084  -9.529  1.00 10.00      A   
ATOM   1395  HN  LEU A 148      12.801   6.284  -9.595  1.00 10.00      A   
ATOM   1396  CA  LEU A 148      12.044   7.710  -8.229  1.00 10.00      A   
ATOM   1397  CB  LEU A 148      12.605   6.825  -7.112  1.00 10.00      A   
ATOM   1398  CG  LEU A 148      12.066   5.391  -7.049  1.00 10.00      A   
ATOM   1399  CD1 LEU A 148      12.806   4.585  -5.993  1.00 10.00      A   
ATOM   1400  CD2 LEU A 148      10.571   5.389  -6.772  1.00 10.00      A   
ATOM   1401  C   LEU A 148      12.714   9.080  -8.207  1.00 10.00      A   
ATOM   1402  O   LEU A 148      12.179  10.033  -7.640  1.00 10.00      A   
ATOM   1403  N   ALA A 149      13.883   9.171  -8.841  1.00 10.00      A   
ATOM   1404  HN  ALA A 149      14.262   8.369  -9.264  1.00 10.00      A   
ATOM   1405  CA  ALA A 149      14.623  10.424  -8.914  1.00 10.00      A   
ATOM   1406  CB  ALA A 149      15.973  10.198  -9.575  1.00 10.00      A   
ATOM   1407  C   ALA A 149      13.827  11.472  -9.685  1.00 10.00      A   
ATOM   1408  O   ALA A 149      13.772  12.641  -9.295  1.00 10.00      A   
ATOM   1409  N   ALA A 150      13.195  11.035 -10.773  1.00 10.00      A   
ATOM   1410  HN  ALA A 150      13.275  10.089 -11.020  1.00 10.00      A   
ATOM   1411  CA  ALA A 150      12.388  11.920 -11.606  1.00 10.00      A   
ATOM   1412  CB  ALA A 150      11.869  11.176 -12.828  1.00 10.00      A   
ATOM   1413  C   ALA A 150      11.231  12.498 -10.799  1.00 10.00      A   
ATOM   1414  O   ALA A 150      10.872  13.667 -10.948  1.00 10.00      A   
ATOM   1415  N   ILE A 151      10.661  11.672  -9.933  1.00 10.00      A   
ATOM   1416  HN  ILE A 151      10.992  10.750  -9.866  1.00 10.00      A   
ATOM   1417  CA  ILE A 151       9.559  12.094  -9.081  1.00 10.00      A   
ATOM   1418  CB  ILE A 151       8.929  10.881  -8.359  1.00 10.00      A   
ATOM   1419  CG1 ILE A 151       8.134  10.023  -9.349  1.00 10.00      A   
ATOM   1420  CG2 ILE A 151       8.050  11.317  -7.191  1.00 10.00      A   
ATOM   1421  CD1 ILE A 151       6.888  10.698  -9.881  1.00 10.00      A   
ATOM   1422  C   ILE A 151      10.058  13.094  -8.047  1.00 10.00      A   
ATOM   1423  O   ILE A 151       9.475  14.162  -7.865  1.00 10.00      A   
ATOM   1424  N   ALA A 152      11.169  12.749  -7.413  1.00 10.00      A   
ATOM   1425  HN  ALA A 152      11.600  11.897  -7.650  1.00 10.00      A   
ATOM   1426  CA  ALA A 152      11.777  13.574  -6.377  1.00 10.00      A   
ATOM   1427  CB  ALA A 152      13.025  12.888  -5.843  1.00 10.00      A   
ATOM   1428  C   ALA A 152      12.123  14.979  -6.860  1.00 10.00      A   
ATOM   1429  O   ALA A 152      11.887  15.956  -6.155  1.00 10.00      A   
ATOM   1430  N   ALA A 153      12.668  15.076  -8.064  1.00 10.00      A   
ATOM   1431  HN  ALA A 153      12.820  14.257  -8.590  1.00 10.00      A   
ATOM   1432  CA  ALA A 153      13.076  16.364  -8.618  1.00 10.00      A   
ATOM   1433  CB  ALA A 153      14.258  16.179  -9.555  1.00 10.00      A   
ATOM   1434  C   ALA A 153      11.951  17.134  -9.319  1.00 10.00      A   
ATOM   1435  O   ALA A 153      12.198  18.188  -9.910  1.00 10.00      A   
ATOM   1436  N   THR A 154      10.724  16.631  -9.261  1.00 10.00      A   
ATOM   1437  HN  THR A 154      10.566  15.790  -8.784  1.00 10.00      A   
ATOM   1438  CA  THR A 154       9.616  17.321  -9.916  1.00 10.00      A   
ATOM   1439  CB  THR A 154       9.221  16.633 -11.240  1.00 10.00      A   
ATOM   1440  OG1 THR A 154      10.409  16.217 -11.932  1.00 10.00      A   
ATOM   1441  HG1 THR A 154      10.693  15.354 -11.593  1.00 10.00      A   
ATOM   1442  CG2 THR A 154       8.441  17.592 -12.127  1.00 10.00      A   
ATOM   1443  C   THR A 154       8.383  17.478  -9.018  1.00 10.00      A   
ATOM   1444  O   THR A 154       7.663  18.472  -9.111  1.00 10.00      A   
ATOM   1445  N   CYS A 155       8.146  16.516  -8.145  1.00 10.00      A   
ATOM   1446  HN  CYS A 155       8.769  15.758  -8.075  1.00 10.00      A   
ATOM   1447  CA  CYS A 155       6.987  16.565  -7.270  1.00 10.00      A   
ATOM   1448  CB  CYS A 155       6.521  15.155  -6.921  1.00 10.00      A   
ATOM   1449  SG  CYS A 155       6.273  14.096  -8.363  1.00 10.00      A   
ATOM   1450  HG  CYS A 155       7.447  13.934  -8.954  1.00 10.00      A   
ATOM   1451  C   CYS A 155       7.252  17.376  -6.007  1.00 10.00      A   
ATOM   1452  O   CYS A 155       7.714  16.843  -4.997  1.00 10.00      A   
ATOM   1453  N   ARG A 156       6.949  18.669  -6.073  1.00 10.00      A   
ATOM   1454  HN  ARG A 156       6.597  19.032  -6.916  1.00 10.00      A   
ATOM   1455  CA  ARG A 156       7.133  19.566  -4.937  1.00 10.00      A   
ATOM   1456  CB  ARG A 156       7.443  20.990  -5.421  1.00 10.00      A   
ATOM   1457  CG  ARG A 156       6.365  21.603  -6.303  1.00 10.00      A   
ATOM   1458  CD  ARG A 156       6.884  22.796  -7.092  1.00 10.00      A   
ATOM   1459  NE  ARG A 156       7.006  24.002  -6.273  1.00 10.00      A   
ATOM   1460  HE  ARG A 156       7.212  23.878  -5.318  1.00 10.00      A   
ATOM   1461  CZ  ARG A 156       6.859  25.238  -6.744  1.00 10.00      A   
ATOM   1462  NH1 ARG A 156       6.585  25.444  -8.027  1.00 10.00      A   
ATOM   1463 HH11 ARG A 156       6.485  24.638  -8.681  1.00 10.00      A   
ATOM   1464 HH12 ARG A 156       6.472  26.414  -8.386  1.00 10.00      A   
ATOM   1465  NH2 ARG A 156       6.987  26.279  -5.926  1.00 10.00      A   
ATOM   1466 HH21 ARG A 156       7.203  26.130  -4.914  1.00 10.00      A   
ATOM   1467 HH22 ARG A 156       6.865  27.251  -6.292  1.00 10.00      A   
ATOM   1468  C   ARG A 156       5.889  19.555  -4.054  1.00 10.00      A   
ATOM   1469  O   ARG A 156       5.880  20.113  -2.954  1.00 10.00      A   
ATOM   1470  N   ASN A 157       4.841  18.908  -4.552  1.00 10.00      A   
ATOM   1471  HN  ASN A 157       4.914  18.489  -5.436  1.00 10.00      A   
ATOM   1472  CA  ASN A 157       3.581  18.809  -3.827  1.00 10.00      A   
ATOM   1473  CB  ASN A 157       2.406  19.040  -4.776  1.00 10.00      A   
ATOM   1474  CG  ASN A 157       1.439  20.099  -4.290  1.00 10.00      A   
ATOM   1475  OD1 ASN A 157       1.352  20.384  -3.098  1.00 10.00      A   
ATOM   1476  ND2 ASN A 157       0.699  20.691  -5.220  1.00 10.00      A   
ATOM   1477 HD21 ASN A 157       0.822  20.414  -6.158  1.00 10.00      A   
ATOM   1478 HD22 ASN A 157       0.051  21.375  -4.934  1.00 10.00      A   
ATOM   1479  C   ASN A 157       3.447  17.439  -3.174  1.00 10.00      A   
ATOM   1480  O   ASN A 157       2.495  17.180  -2.440  1.00 10.00      A   
ATOM   1481  N   LEU A 158       4.417  16.573  -3.449  1.00 10.00      A   
ATOM   1482  HN  LEU A 158       5.152  16.859  -4.032  1.00 10.00      A   
ATOM   1483  CA  LEU A 158       4.430  15.219  -2.903  1.00 10.00      A   
ATOM   1484  CB  LEU A 158       5.647  14.451  -3.426  1.00 10.00      A   
ATOM   1485  CG  LEU A 158       5.835  13.025  -2.906  1.00 10.00      A   
ATOM   1486  CD1 LEU A 158       4.666  12.138  -3.304  1.00 10.00      A   
ATOM   1487  CD2 LEU A 158       7.144  12.443  -3.412  1.00 10.00      A   
ATOM   1488  C   LEU A 158       4.435  15.246  -1.380  1.00 10.00      A   
ATOM   1489  O   LEU A 158       5.268  15.912  -0.765  1.00 10.00      A   
ATOM   1490  N   LYS A 159       3.496  14.529  -0.783  1.00 10.00      A   
ATOM   1491  HN  LYS A 159       2.854  14.024  -1.335  1.00 10.00      A   
ATOM   1492  CA  LYS A 159       3.382  14.477   0.662  1.00 10.00      A   
ATOM   1493  CB  LYS A 159       2.041  15.070   1.115  1.00 10.00      A   
ATOM   1494  CG  LYS A 159       1.875  16.557   0.817  1.00 10.00      A   
ATOM   1495  CD  LYS A 159       0.453  17.031   1.081  1.00 10.00      A   
ATOM   1496  CE  LYS A 159       0.117  16.996   2.562  1.00 10.00      A   
ATOM   1497  NZ  LYS A 159      -1.285  17.412   2.828  1.00 10.00      A   
ATOM   1498  HZ1 LYS A 159      -1.926  16.985   2.128  1.00 10.00      A   
ATOM   1499  HZ2 LYS A 159      -1.370  18.446   2.770  1.00 10.00      A   
ATOM   1500  HZ3 LYS A 159      -1.574  17.104   3.781  1.00 10.00      A   
ATOM   1501  C   LYS A 159       3.527  13.051   1.190  1.00 10.00      A   
ATOM   1502  O   LYS A 159       4.239  12.811   2.168  1.00 10.00      A   
ATOM   1503  N   GLU A 160       2.870  12.098   0.539  1.00 10.00      A   
ATOM   1504  HN  GLU A 160       2.349  12.324  -0.263  1.00 10.00      A   
ATOM   1505  CA  GLU A 160       2.927  10.715   0.989  1.00 10.00      A   
ATOM   1506  CB  GLU A 160       1.555  10.248   1.481  1.00 10.00      A   
ATOM   1507  CG  GLU A 160       1.060  10.977   2.718  1.00 10.00      A   
ATOM   1508  CD  GLU A 160      -0.369  10.624   3.072  1.00 10.00      A   
ATOM   1509  OE1 GLU A 160      -1.249  11.501   2.942  1.00 10.00      A   
ATOM   1510  OE2 GLU A 160      -0.621   9.471   3.482  1.00 10.00      A   
ATOM   1511  C   GLU A 160       3.451   9.772  -0.084  1.00 10.00      A   
ATOM   1512  O   GLU A 160       2.887   9.676  -1.173  1.00 10.00      A   
ATOM   1513  N   LEU A 161       4.540   9.086   0.231  1.00 10.00      A   
ATOM   1514  HN  LEU A 161       4.965   9.236   1.108  1.00 10.00      A   
ATOM   1515  CA  LEU A 161       5.141   8.126  -0.685  1.00 10.00      A   
ATOM   1516  CB  LEU A 161       6.509   8.620  -1.159  1.00 10.00      A   
ATOM   1517  CG  LEU A 161       7.209   7.749  -2.207  1.00 10.00      A   
ATOM   1518  CD1 LEU A 161       7.402   8.512  -3.507  1.00 10.00      A   
ATOM   1519  CD2 LEU A 161       8.535   7.226  -1.680  1.00 10.00      A   
ATOM   1520  C   LEU A 161       5.283   6.774   0.013  1.00 10.00      A   
ATOM   1521  O   LEU A 161       6.207   6.567   0.802  1.00 10.00      A   
ATOM   1522  N   ASP A 162       4.367   5.861  -0.279  1.00 10.00      A   
ATOM   1523  HN  ASP A 162       3.671   6.075  -0.943  1.00 10.00      A   
ATOM   1524  CA  ASP A 162       4.376   4.542   0.342  1.00 10.00      A   
ATOM   1525  CB  ASP A 162       3.054   4.282   1.073  1.00 10.00      A   
ATOM   1526  CG  ASP A 162       2.973   2.905   1.703  1.00 10.00      A   
ATOM   1527  OD1 ASP A 162       3.971   2.460   2.307  1.00 10.00      A   
ATOM   1528  OD2 ASP A 162       1.900   2.270   1.609  1.00 10.00      A   
ATOM   1529  C   ASP A 162       4.641   3.450  -0.683  1.00 10.00      A   
ATOM   1530  O   ASP A 162       3.845   3.230  -1.595  1.00 10.00      A   
ATOM   1531  N   LEU A 163       5.774   2.784  -0.537  1.00 10.00      A   
ATOM   1532  HN  LEU A 163       6.373   3.022   0.202  1.00 10.00      A   
ATOM   1533  CA  LEU A 163       6.161   1.705  -1.434  1.00 10.00      A   
ATOM   1534  CB  LEU A 163       7.462   2.064  -2.158  1.00 10.00      A   
ATOM   1535  CG  LEU A 163       7.567   3.481  -2.725  1.00 10.00      A   
ATOM   1536  CD1 LEU A 163       8.973   3.743  -3.236  1.00 10.00      A   
ATOM   1537  CD2 LEU A 163       6.546   3.705  -3.829  1.00 10.00      A   
ATOM   1538  C   LEU A 163       6.372   0.434  -0.622  1.00 10.00      A   
ATOM   1539  O   LEU A 163       7.488  -0.083  -0.535  1.00 10.00      A   
ATOM   1540  N   ARG A 164       5.298  -0.062  -0.024  1.00 10.00      A   
ATOM   1541  HN  ARG A 164       4.433   0.382  -0.148  1.00 10.00      A   
ATOM   1542  CA  ARG A 164       5.379  -1.247   0.815  1.00 10.00      A   
ATOM   1543  CB  ARG A 164       4.311  -1.243   1.915  1.00 10.00      A   
ATOM   1544  CG  ARG A 164       2.876  -1.192   1.421  1.00 10.00      A   
ATOM   1545  CD  ARG A 164       1.943  -0.730   2.527  1.00 10.00      A   
ATOM   1546  NE  ARG A 164       0.590  -1.265   2.370  1.00 10.00      A   
ATOM   1547  HE  ARG A 164       0.465  -2.221   2.556  1.00 10.00      A   
ATOM   1548  CZ  ARG A 164      -0.462  -0.549   1.981  1.00 10.00      A   
ATOM   1549  NH1 ARG A 164      -0.326   0.741   1.691  1.00 10.00      A   
ATOM   1550 HH11 ARG A 164       0.618   1.209   1.765  1.00 10.00      A   
ATOM   1551 HH12 ARG A 164      -1.152   1.299   1.386  1.00 10.00      A   
ATOM   1552  NH2 ARG A 164      -1.656  -1.131   1.892  1.00 10.00      A   
ATOM   1553 HH21 ARG A 164      -2.490  -0.581   1.589  1.00 10.00      A   
ATOM   1554 HH22 ARG A 164      -1.766  -2.147   2.124  1.00 10.00      A   
ATOM   1555  C   ARG A 164       5.387  -2.562   0.043  1.00 10.00      A   
ATOM   1556  O   ARG A 164       4.479  -2.849  -0.744  1.00 10.00      A   
ATOM   1557  N   GLU A 165       6.431  -3.350   0.302  1.00 10.00      A   
ATOM   1558  HN  GLU A 165       7.104  -3.029   0.938  1.00 10.00      A   
ATOM   1559  CA  GLU A 165       6.626  -4.669  -0.304  1.00 10.00      A   
ATOM   1560  CB  GLU A 165       5.681  -5.709   0.307  1.00 10.00      A   
ATOM   1561  CG  GLU A 165       6.152  -6.283   1.639  1.00 10.00      A   
ATOM   1562  CD  GLU A 165       6.397  -5.218   2.691  1.00 10.00      A   
ATOM   1563  OE1 GLU A 165       5.474  -4.932   3.482  1.00 10.00      A   
ATOM   1564  OE2 GLU A 165       7.519  -4.659   2.732  1.00 10.00      A   
ATOM   1565  C   GLU A 165       6.519  -4.656  -1.823  1.00 10.00      A   
ATOM   1566  O   GLU A 165       5.552  -5.163  -2.390  1.00 10.00      A   
ATOM   1567  N   SER A 166       7.529  -4.092  -2.476  1.00 10.00      A   
ATOM   1568  HN  SER A 166       8.278  -3.725  -1.965  1.00 10.00      A   
ATOM   1569  CA  SER A 166       7.562  -4.010  -3.934  1.00 10.00      A   
ATOM   1570  CB  SER A 166       7.229  -2.588  -4.391  1.00 10.00      A   
ATOM   1571  OG  SER A 166       5.893  -2.244  -4.061  1.00 10.00      A   
ATOM   1572  HG  SER A 166       5.836  -1.293  -3.890  1.00 10.00      A   
ATOM   1573  C   SER A 166       8.933  -4.425  -4.472  1.00 10.00      A   
ATOM   1574  O   SER A 166       9.852  -4.693  -3.691  1.00 10.00      A   
ATOM   1575  N   ASP A 167       9.069  -4.464  -5.796  1.00 10.00      A   
ATOM   1576  HN  ASP A 167       8.306  -4.214  -6.368  1.00 10.00      A   
ATOM   1577  CA  ASP A 167      10.328  -4.846  -6.429  1.00 10.00      A   
ATOM   1578  CB  ASP A 167      10.179  -6.147  -7.229  1.00 10.00      A   
ATOM   1579  CG  ASP A 167      11.423  -6.507  -8.022  1.00 10.00      A   
ATOM   1580  OD1 ASP A 167      12.513  -6.625  -7.421  1.00 10.00      A   
ATOM   1581  OD2 ASP A 167      11.311  -6.696  -9.250  1.00 10.00      A   
ATOM   1582  C   ASP A 167      10.859  -3.727  -7.317  1.00 10.00      A   
ATOM   1583  O   ASP A 167      10.420  -3.544  -8.451  1.00 10.00      A   
ATOM   1584  N   VAL A 168      11.798  -2.970  -6.782  1.00 10.00      A   
ATOM   1585  HN  VAL A 168      12.107  -3.168  -5.873  1.00 10.00      A   
ATOM   1586  CA  VAL A 168      12.403  -1.871  -7.508  1.00 10.00      A   
ATOM   1587  CB  VAL A 168      12.412  -0.583  -6.659  1.00 10.00      A   
ATOM   1588  CG1 VAL A 168      12.717   0.634  -7.517  1.00 10.00      A   
ATOM   1589  CG2 VAL A 168      11.100  -0.406  -5.913  1.00 10.00      A   
ATOM   1590  C   VAL A 168      13.842  -2.235  -7.847  1.00 10.00      A   
ATOM   1591  O   VAL A 168      14.547  -2.816  -7.021  1.00 10.00      A   
ATOM   1592  N   ASP A 169      14.267  -1.929  -9.062  1.00 10.00      A   
ATOM   1593  HN  ASP A 169      13.646  -1.502  -9.697  1.00 10.00      A   
ATOM   1594  CA  ASP A 169      15.635  -2.228  -9.479  1.00 10.00      A   
ATOM   1595  CB  ASP A 169      15.805  -2.125 -10.998  1.00 10.00      A   
ATOM   1596  CG  ASP A 169      16.915  -3.022 -11.511  1.00 10.00      A   
ATOM   1597  OD1 ASP A 169      18.101  -2.656 -11.372  1.00 10.00      A   
ATOM   1598  OD2 ASP A 169      16.611  -4.109 -12.045  1.00 10.00      A   
ATOM   1599  C   ASP A 169      16.620  -1.314  -8.756  1.00 10.00      A   
ATOM   1600  O   ASP A 169      16.649  -0.103  -8.989  1.00 10.00      A   
ATOM   1601  N   ASP A 170      17.408  -1.905  -7.865  1.00 10.00      A   
ATOM   1602  HN  ASP A 170      17.334  -2.874  -7.740  1.00 10.00      A   
ATOM   1603  CA  ASP A 170      18.388  -1.166  -7.076  1.00 10.00      A   
ATOM   1604  CB  ASP A 170      18.936  -2.047  -5.944  1.00 10.00      A   
ATOM   1605  CG  ASP A 170      17.941  -2.286  -4.820  1.00 10.00      A   
ATOM   1606  OD1 ASP A 170      17.561  -1.310  -4.139  1.00 10.00      A   
ATOM   1607  OD2 ASP A 170      17.556  -3.457  -4.594  1.00 10.00      A   
ATOM   1608  C   ASP A 170      19.545  -0.683  -7.942  1.00 10.00      A   
ATOM   1609  O   ASP A 170      20.452  -1.454  -8.260  1.00 10.00      A   
ATOM   1610  N   VAL A 171      19.514   0.588  -8.330  1.00 10.00      A   
ATOM   1611  HN  VAL A 171      18.760   1.153  -8.063  1.00 10.00      A   
ATOM   1612  CA  VAL A 171      20.571   1.153  -9.159  1.00 10.00      A   
ATOM   1613  CB  VAL A 171      20.007   1.952 -10.353  1.00 10.00      A   
ATOM   1614  CG1 VAL A 171      21.134   2.463 -11.240  1.00 10.00      A   
ATOM   1615  CG2 VAL A 171      19.035   1.102 -11.160  1.00 10.00      A   
ATOM   1616  C   VAL A 171      21.496   2.045  -8.332  1.00 10.00      A   
ATOM   1617  O   VAL A 171      22.690   1.760  -8.196  1.00 10.00      A   
ATOM   1618  N   SER A 172      20.943   3.117  -7.780  1.00 10.00      A   
ATOM   1619  HN  SER A 172      19.985   3.295  -7.923  1.00 10.00      A   
ATOM   1620  CA  SER A 172      21.720   4.043  -6.973  1.00 10.00      A   
ATOM   1621  CB  SER A 172      22.389   5.097  -7.864  1.00 10.00      A   
ATOM   1622  OG  SER A 172      23.260   5.936  -7.121  1.00 10.00      A   
ATOM   1623  HG  SER A 172      23.684   6.573  -7.728  1.00 10.00      A   
ATOM   1624  C   SER A 172      20.841   4.713  -5.923  1.00 10.00      A   
ATOM   1625  O   SER A 172      19.632   4.848  -6.103  1.00 10.00      A   
ATOM   1626  N   GLY A 173      21.454   5.128  -4.826  1.00 10.00      A   
ATOM   1627  HN  GLY A 173      22.422   5.002  -4.739  1.00 10.00      A   
ATOM   1628  CA  GLY A 173      20.713   5.772  -3.765  1.00 10.00      A   
ATOM   1629  C   GLY A 173      20.898   7.274  -3.761  1.00 10.00      A   
ATOM   1630  O   GLY A 173      20.926   7.902  -2.703  1.00 10.00      A   
ATOM   1631  N   HIS A 174      21.049   7.859  -4.940  1.00 10.00      A   
ATOM   1632  HN  HIS A 174      21.063   7.309  -5.753  1.00 10.00      A   
ATOM   1633  CA  HIS A 174      21.219   9.302  -5.045  1.00 10.00      A   
ATOM   1634  CB  HIS A 174      22.337   9.657  -6.028  1.00 10.00      A   
ATOM   1635  CG  HIS A 174      22.865  11.049  -5.856  1.00 10.00      A   
ATOM   1636  ND1 HIS A 174      23.273  11.509  -4.626  1.00 10.00      A   
ATOM   1637  CD2 HIS A 174      23.018  12.034  -6.776  1.00 10.00      A   
ATOM   1638  CE1 HIS A 174      23.666  12.757  -4.823  1.00 10.00      A   
ATOM   1639  NE2 HIS A 174      23.529  13.114  -6.103  1.00 10.00      A   
ATOM   1640  HE2 HIS A 174      23.758  13.993  -6.494  1.00 10.00      A   
ATOM   1641  C   HIS A 174      19.914   9.973  -5.454  1.00 10.00      A   
ATOM   1642  O   HIS A 174      19.817  11.197  -5.481  1.00 10.00      A   
ATOM   1643  N   TRP A 175      18.906   9.156  -5.742  1.00 10.00      A   
ATOM   1644  HN  TRP A 175      19.046   8.190  -5.676  1.00 10.00      A   
ATOM   1645  CA  TRP A 175      17.597   9.651  -6.157  1.00 10.00      A   
ATOM   1646  CB  TRP A 175      16.673   8.472  -6.502  1.00 10.00      A   
ATOM   1647  CG  TRP A 175      16.379   7.573  -5.337  1.00 10.00      A   
ATOM   1648  CD1 TRP A 175      17.125   6.513  -4.901  1.00 10.00      A   
ATOM   1649  CD2 TRP A 175      15.256   7.660  -4.455  1.00 10.00      A   
ATOM   1650  NE1 TRP A 175      16.539   5.942  -3.800  1.00 10.00      A   
ATOM   1651  HE1 TRP A 175      16.886   5.167  -3.308  1.00 10.00      A   
ATOM   1652  CE2 TRP A 175      15.387   6.629  -3.508  1.00 10.00      A   
ATOM   1653  CE3 TRP A 175      14.152   8.514  -4.375  1.00 10.00      A   
ATOM   1654  CZ2 TRP A 175      14.456   6.430  -2.494  1.00 10.00      A   
ATOM   1655  CZ3 TRP A 175      13.230   8.314  -3.371  1.00 10.00      A   
ATOM   1656  CH2 TRP A 175      13.388   7.281  -2.442  1.00 10.00      A   
ATOM   1657  C   TRP A 175      16.958  10.527  -5.078  1.00 10.00      A   
ATOM   1658  O   TRP A 175      16.238  11.476  -5.380  1.00 10.00      A   
ATOM   1659  N   LEU A 176      17.244  10.211  -3.819  1.00 10.00      A   
ATOM   1660  HN  LEU A 176      17.842   9.459  -3.643  1.00 10.00      A   
ATOM   1661  CA  LEU A 176      16.691  10.953  -2.695  1.00 10.00      A   
ATOM   1662  CB  LEU A 176      16.915  10.177  -1.396  1.00 10.00      A   
ATOM   1663  CG  LEU A 176      16.190  10.698  -0.157  1.00 10.00      A   
ATOM   1664  CD1 LEU A 176      14.711  10.360  -0.219  1.00 10.00      A   
ATOM   1665  CD2 LEU A 176      16.822  10.138   1.104  1.00 10.00      A   
ATOM   1666  C   LEU A 176      17.311  12.346  -2.600  1.00 10.00      A   
ATOM   1667  O   LEU A 176      16.707  13.269  -2.054  1.00 10.00      A   
ATOM   1668  N   SER A 177      18.508  12.498  -3.160  1.00 10.00      A   
ATOM   1669  HN  SER A 177      18.932  11.730  -3.601  1.00 10.00      A   
ATOM   1670  CA  SER A 177      19.210  13.773  -3.141  1.00 10.00      A   
ATOM   1671  CB  SER A 177      20.719  13.544  -3.249  1.00 10.00      A   
ATOM   1672  OG  SER A 177      21.083  12.273  -2.728  1.00 10.00      A   
ATOM   1673  HG  SER A 177      21.802  11.908  -3.261  1.00 10.00      A   
ATOM   1674  C   SER A 177      18.732  14.679  -4.274  1.00 10.00      A   
ATOM   1675  O   SER A 177      19.277  15.763  -4.490  1.00 10.00      A   
ATOM   1676  N   HIS A 178      17.716  14.228  -4.998  1.00 10.00      A   
ATOM   1677  HN  HIS A 178      17.331  13.346  -4.791  1.00 10.00      A   
ATOM   1678  CA  HIS A 178      17.165  15.008  -6.096  1.00 10.00      A   
ATOM   1679  CB  HIS A 178      16.640  14.105  -7.210  1.00 10.00      A   
ATOM   1680  CG  HIS A 178      17.700  13.697  -8.183  1.00 10.00      A   
ATOM   1681  ND1 HIS A 178      17.907  14.395  -9.351  1.00 10.00      A   
ATOM   1682  CD2 HIS A 178      18.588  12.674  -8.112  1.00 10.00      A   
ATOM   1683  CE1 HIS A 178      18.907  13.788  -9.961  1.00 10.00      A   
ATOM   1684  NE2 HIS A 178      19.351  12.746  -9.251  1.00 10.00      A   
ATOM   1685  HE2 HIS A 178      20.091  12.146  -9.498  1.00 10.00      A   
ATOM   1686  C   HIS A 178      16.079  15.947  -5.598  1.00 10.00      A   
ATOM   1687  O   HIS A 178      15.667  16.865  -6.303  1.00 10.00      A   
ATOM   1688  N   PHE A 179      15.629  15.715  -4.374  1.00 10.00      A   
ATOM   1689  HN  PHE A 179      16.002  14.969  -3.862  1.00 10.00      A   
ATOM   1690  CA  PHE A 179      14.606  16.554  -3.768  1.00 10.00      A   
ATOM   1691  CB  PHE A 179      14.143  15.956  -2.436  1.00 10.00      A   
ATOM   1692  CG  PHE A 179      13.040  14.946  -2.560  1.00 10.00      A   
ATOM   1693  CD1 PHE A 179      13.254  13.622  -2.230  1.00 10.00      A   
ATOM   1694  CD2 PHE A 179      11.787  15.327  -3.005  1.00 10.00      A   
ATOM   1695  CE1 PHE A 179      12.235  12.694  -2.340  1.00 10.00      A   
ATOM   1696  CE2 PHE A 179      10.763  14.406  -3.118  1.00 10.00      A   
ATOM   1697  CZ  PHE A 179      10.987  13.087  -2.784  1.00 10.00      A   
ATOM   1698  C   PHE A 179      15.162  17.952  -3.524  1.00 10.00      A   
ATOM   1699  O   PHE A 179      16.230  18.100  -2.924  1.00 10.00      A   
ATOM   1700  N   PRO A 180      14.460  18.991  -3.997  1.00 10.00      A   
ATOM   1701  CA  PRO A 180      14.888  20.379  -3.813  1.00 10.00      A   
ATOM   1702  CB  PRO A 180      13.802  21.198  -4.528  1.00 10.00      A   
ATOM   1703  CG  PRO A 180      12.632  20.279  -4.640  1.00 10.00      A   
ATOM   1704  CD  PRO A 180      13.200  18.895  -4.757  1.00 10.00      A   
ATOM   1705  C   PRO A 180      14.947  20.749  -2.335  1.00 10.00      A   
ATOM   1706  O   PRO A 180      14.190  20.215  -1.522  1.00 10.00      A   
ATOM   1707  N   ASP A 181      15.839  21.665  -1.986  1.00 10.00      A   
ATOM   1708  HN  ASP A 181      16.407  22.070  -2.679  1.00 10.00      A   
ATOM   1709  CA  ASP A 181      15.995  22.094  -0.599  1.00 10.00      A   
ATOM   1710  CB  ASP A 181      17.254  22.956  -0.453  1.00 10.00      A   
ATOM   1711  CG  ASP A 181      17.813  22.972   0.958  1.00 10.00      A   
ATOM   1712  OD1 ASP A 181      17.510  23.921   1.712  1.00 10.00      A   
ATOM   1713  OD2 ASP A 181      18.574  22.044   1.313  1.00 10.00      A   
ATOM   1714  C   ASP A 181      14.757  22.860  -0.133  1.00 10.00      A   
ATOM   1715  O   ASP A 181      14.536  23.057   1.062  1.00 10.00      A   
ATOM   1716  N   THR A 182      13.948  23.285  -1.095  1.00 10.00      A   
ATOM   1717  HN  THR A 182      14.194  23.116  -2.029  1.00 10.00      A   
ATOM   1718  CA  THR A 182      12.718  24.016  -0.816  1.00 10.00      A   
ATOM   1719  CB  THR A 182      12.376  24.956  -1.986  1.00 10.00      A   
ATOM   1720  OG1 THR A 182      12.917  24.418  -3.203  1.00 10.00      A   
ATOM   1721  HG1 THR A 182      12.190  24.192  -3.800  1.00 10.00      A   
ATOM   1722  CG2 THR A 182      12.950  26.345  -1.752  1.00 10.00      A   
ATOM   1723  C   THR A 182      11.544  23.057  -0.582  1.00 10.00      A   
ATOM   1724  O   THR A 182      10.426  23.479  -0.285  1.00 10.00      A   
ATOM   1725  N   TYR A 183      11.800  21.765  -0.726  1.00 10.00      A   
ATOM   1726  HN  TYR A 183      12.709  21.480  -0.958  1.00 10.00      A   
ATOM   1727  CA  TYR A 183      10.767  20.754  -0.537  1.00 10.00      A   
ATOM   1728  CB  TYR A 183      11.102  19.500  -1.349  1.00 10.00      A   
ATOM   1729  CG  TYR A 183      10.203  18.315  -1.078  1.00 10.00      A   
ATOM   1730  CD1 TYR A 183       8.909  18.267  -1.578  1.00 10.00      A   
ATOM   1731  CD2 TYR A 183      10.656  17.242  -0.327  1.00 10.00      A   
ATOM   1732  CE1 TYR A 183       8.092  17.182  -1.333  1.00 10.00      A   
ATOM   1733  CE2 TYR A 183       9.849  16.153  -0.077  1.00 10.00      A   
ATOM   1734  CZ  TYR A 183       8.568  16.127  -0.582  1.00 10.00      A   
ATOM   1735  OH  TYR A 183       7.763  15.040  -0.336  1.00 10.00      A   
ATOM   1736  HH  TYR A 183       6.852  15.261  -0.575  1.00 10.00      A   
ATOM   1737  C   TYR A 183      10.598  20.413   0.939  1.00 10.00      A   
ATOM   1738  O   TYR A 183      11.479  19.808   1.556  1.00 10.00      A   
ATOM   1739  N   THR A 184       9.463  20.804   1.500  1.00 10.00      A   
ATOM   1740  HN  THR A 184       8.802  21.290   0.961  1.00 10.00      A   
ATOM   1741  CA  THR A 184       9.178  20.548   2.907  1.00 10.00      A   
ATOM   1742  CB  THR A 184       9.322  21.844   3.733  1.00 10.00      A   
ATOM   1743  OG1 THR A 184       8.444  22.853   3.207  1.00 10.00      A   
ATOM   1744  HG1 THR A 184       8.948  23.469   2.663  1.00 10.00      A   
ATOM   1745  CG2 THR A 184      10.756  22.358   3.693  1.00 10.00      A   
ATOM   1746  C   THR A 184       7.763  19.999   3.089  1.00 10.00      A   
ATOM   1747  O   THR A 184       7.197  20.047   4.186  1.00 10.00      A   
ATOM   1748  N   SER A 185       7.207  19.453   2.012  1.00 10.00      A   
ATOM   1749  HN  SER A 185       7.713  19.425   1.176  1.00 10.00      A   
ATOM   1750  CA  SER A 185       5.851  18.918   2.026  1.00 10.00      A   
ATOM   1751  CB  SER A 185       5.199  19.187   0.666  1.00 10.00      A   
ATOM   1752  OG  SER A 185       5.909  20.202  -0.032  1.00 10.00      A   
ATOM   1753  HG  SER A 185       5.634  20.214  -0.960  1.00 10.00      A   
ATOM   1754  C   SER A 185       5.802  17.420   2.349  1.00 10.00      A   
ATOM   1755  O   SER A 185       4.738  16.810   2.284  1.00 10.00      A   
ATOM   1756  N   LEU A 186       6.936  16.832   2.715  1.00 10.00      A   
ATOM   1757  HN  LEU A 186       7.755  17.363   2.786  1.00 10.00      A   
ATOM   1758  CA  LEU A 186       6.977  15.406   3.021  1.00 10.00      A   
ATOM   1759  CB  LEU A 186       8.414  14.876   3.041  1.00 10.00      A   
ATOM   1760  CG  LEU A 186       8.584  13.352   3.125  1.00 10.00      A   
ATOM   1761  CD1 LEU A 186       7.719  12.656   2.086  1.00 10.00      A   
ATOM   1762  CD2 LEU A 186      10.041  12.969   2.935  1.00 10.00      A   
ATOM   1763  C   LEU A 186       6.256  15.079   4.328  1.00 10.00      A   
ATOM   1764  O   LEU A 186       6.510  15.697   5.365  1.00 10.00      A   
ATOM   1765  N   VAL A 187       5.350  14.112   4.254  1.00 10.00      A   
ATOM   1766  HN  VAL A 187       5.195  13.674   3.388  1.00 10.00      A   
ATOM   1767  CA  VAL A 187       4.569  13.676   5.404  1.00 10.00      A   
ATOM   1768  CB  VAL A 187       3.059  13.928   5.171  1.00 10.00      A   
ATOM   1769  CG1 VAL A 187       2.223  13.347   6.303  1.00 10.00      A   
ATOM   1770  CG2 VAL A 187       2.775  15.414   5.010  1.00 10.00      A   
ATOM   1771  C   VAL A 187       4.791  12.185   5.671  1.00 10.00      A   
ATOM   1772  O   VAL A 187       4.948  11.761   6.817  1.00 10.00      A   
ATOM   1773  N   SER A 188       4.807  11.391   4.612  1.00 10.00      A   
ATOM   1774  HN  SER A 188       4.678  11.777   3.719  1.00 10.00      A   
ATOM   1775  CA  SER A 188       5.004   9.956   4.744  1.00 10.00      A   
ATOM   1776  CB  SER A 188       3.669   9.227   4.557  1.00 10.00      A   
ATOM   1777  OG  SER A 188       3.772   7.854   4.883  1.00 10.00      A   
ATOM   1778  HG  SER A 188       2.909   7.436   4.776  1.00 10.00      A   
ATOM   1779  C   SER A 188       6.034   9.456   3.736  1.00 10.00      A   
ATOM   1780  O   SER A 188       5.945   9.755   2.545  1.00 10.00      A   
ATOM   1781  N   LEU A 189       7.011   8.698   4.221  1.00 10.00      A   
ATOM   1782  HN  LEU A 189       7.026   8.495   5.188  1.00 10.00      A   
ATOM   1783  CA  LEU A 189       8.062   8.156   3.366  1.00 10.00      A   
ATOM   1784  CB  LEU A 189       9.334   9.005   3.487  1.00 10.00      A   
ATOM   1785  CG  LEU A 189      10.576   8.496   2.743  1.00 10.00      A   
ATOM   1786  CD1 LEU A 189      10.422   8.672   1.241  1.00 10.00      A   
ATOM   1787  CD2 LEU A 189      11.829   9.200   3.243  1.00 10.00      A   
ATOM   1788  C   LEU A 189       8.367   6.704   3.731  1.00 10.00      A   
ATOM   1789  O   LEU A 189       8.783   6.412   4.852  1.00 10.00      A   
ATOM   1790  N   ASN A 190       8.137   5.800   2.787  1.00 10.00      A   
ATOM   1791  HN  ASN A 190       7.766   6.095   1.923  1.00 10.00      A   
ATOM   1792  CA  ASN A 190       8.406   4.376   2.993  1.00 10.00      A   
ATOM   1793  CB  ASN A 190       7.102   3.579   3.161  1.00 10.00      A   
ATOM   1794  CG  ASN A 190       7.335   2.075   3.257  1.00 10.00      A   
ATOM   1795  OD1 ASN A 190       8.409   1.619   3.653  1.00 10.00      A   
ATOM   1796  ND2 ASN A 190       6.325   1.291   2.915  1.00 10.00      A   
ATOM   1797 HD21 ASN A 190       5.478   1.715   2.621  1.00 10.00      A   
ATOM   1798 HD22 ASN A 190       6.458   0.319   2.964  1.00 10.00      A   
ATOM   1799  C   ASN A 190       9.215   3.813   1.831  1.00 10.00      A   
ATOM   1800  O   ASN A 190       8.719   3.720   0.707  1.00 10.00      A   
ATOM   1801  N   ILE A 191      10.463   3.444   2.106  1.00 10.00      A   
ATOM   1802  HN  ILE A 191      10.799   3.542   3.023  1.00 10.00      A   
ATOM   1803  CA  ILE A 191      11.345   2.901   1.079  1.00 10.00      A   
ATOM   1804  CB  ILE A 191      12.370   3.951   0.599  1.00 10.00      A   
ATOM   1805  CG1 ILE A 191      13.039   4.650   1.791  1.00 10.00      A   
ATOM   1806  CG2 ILE A 191      11.706   4.961  -0.323  1.00 10.00      A   
ATOM   1807  CD1 ILE A 191      14.171   5.578   1.402  1.00 10.00      A   
ATOM   1808  C   ILE A 191      12.088   1.658   1.565  1.00 10.00      A   
ATOM   1809  O   ILE A 191      13.223   1.408   1.165  1.00 10.00      A   
ATOM   1810  N   SER A 192      11.431   0.864   2.399  1.00 10.00      A   
ATOM   1811  HN  SER A 192      10.508   1.093   2.655  1.00 10.00      A   
ATOM   1812  CA  SER A 192      12.038  -0.349   2.945  1.00 10.00      A   
ATOM   1813  CB  SER A 192      11.185  -0.883   4.097  1.00 10.00      A   
ATOM   1814  OG  SER A 192       9.808  -0.831   3.770  1.00 10.00      A   
ATOM   1815  HG  SER A 192       9.325  -0.387   4.480  1.00 10.00      A   
ATOM   1816  C   SER A 192      12.232  -1.431   1.879  1.00 10.00      A   
ATOM   1817  O   SER A 192      12.975  -2.393   2.083  1.00 10.00      A   
ATOM   1818  N   CYS A 193      11.578  -1.258   0.737  1.00 10.00      A   
ATOM   1819  HN  CYS A 193      11.017  -0.462   0.627  1.00 10.00      A   
ATOM   1820  CA  CYS A 193      11.663  -2.221  -0.358  1.00 10.00      A   
ATOM   1821  CB  CYS A 193      10.506  -2.007  -1.331  1.00 10.00      A   
ATOM   1822  SG  CYS A 193      10.178  -0.272  -1.701  1.00 10.00      A   
ATOM   1823  HG  CYS A 193       8.928  -0.012  -1.333  1.00 10.00      A   
ATOM   1824  C   CYS A 193      12.993  -2.134  -1.102  1.00 10.00      A   
ATOM   1825  O   CYS A 193      13.388  -3.076  -1.789  1.00 10.00      A   
ATOM   1826  N   LEU A 194      13.685  -1.012  -0.954  1.00 10.00      A   
ATOM   1827  HN  LEU A 194      13.340  -0.309  -0.364  1.00 10.00      A   
ATOM   1828  CA  LEU A 194      14.960  -0.815  -1.631  1.00 10.00      A   
ATOM   1829  CB  LEU A 194      15.223   0.672  -1.864  1.00 10.00      A   
ATOM   1830  CG  LEU A 194      14.433   1.336  -2.991  1.00 10.00      A   
ATOM   1831  CD1 LEU A 194      14.695   2.832  -2.998  1.00 10.00      A   
ATOM   1832  CD2 LEU A 194      14.803   0.725  -4.334  1.00 10.00      A   
ATOM   1833  C   LEU A 194      16.105  -1.417  -0.829  1.00 10.00      A   
ATOM   1834  O   LEU A 194      16.111  -1.363   0.403  1.00 10.00      A   
ATOM   1835  N   ALA A 195      17.074  -1.982  -1.532  1.00 10.00      A   
ATOM   1836  HN  ALA A 195      17.012  -1.986  -2.520  1.00 10.00      A   
ATOM   1837  CA  ALA A 195      18.235  -2.583  -0.895  1.00 10.00      A   
ATOM   1838  CB  ALA A 195      18.459  -3.997  -1.402  1.00 10.00      A   
ATOM   1839  C   ALA A 195      19.460  -1.720  -1.152  1.00 10.00      A   
ATOM   1840  O   ALA A 195      20.557  -2.005  -0.661  1.00 10.00      A   
ATOM   1841  N   SER A 196      19.260  -0.665  -1.933  1.00 10.00      A   
ATOM   1842  HN  SER A 196      18.365  -0.509  -2.310  1.00 10.00      A   
ATOM   1843  CA  SER A 196      20.322   0.265  -2.262  1.00 10.00      A   
ATOM   1844  CB  SER A 196      19.988   1.008  -3.558  1.00 10.00      A   
ATOM   1845  OG  SER A 196      18.583   1.100  -3.742  1.00 10.00      A   
ATOM   1846  HG  SER A 196      18.225   0.218  -3.944  1.00 10.00      A   
ATOM   1847  C   SER A 196      20.548   1.254  -1.122  1.00 10.00      A   
ATOM   1848  O   SER A 196      19.612   1.620  -0.407  1.00 10.00      A   
ATOM   1849  N   GLU A 197      21.791   1.672  -0.957  1.00 10.00      A   
ATOM   1850  HN  GLU A 197      22.490   1.340  -1.565  1.00 10.00      A   
ATOM   1851  CA  GLU A 197      22.158   2.609   0.090  1.00 10.00      A   
ATOM   1852  CB  GLU A 197      23.606   2.368   0.526  1.00 10.00      A   
ATOM   1853  CG  GLU A 197      23.871   0.934   0.953  1.00 10.00      A   
ATOM   1854  CD  GLU A 197      25.277   0.701   1.466  1.00 10.00      A   
ATOM   1855  OE1 GLU A 197      25.992  -0.145   0.884  1.00 10.00      A   
ATOM   1856  OE2 GLU A 197      25.661   1.318   2.480  1.00 10.00      A   
ATOM   1857  C   GLU A 197      21.969   4.040  -0.384  1.00 10.00      A   
ATOM   1858  O   GLU A 197      22.501   4.436  -1.421  1.00 10.00      A   
ATOM   1859  N   VAL A 198      21.189   4.801   0.367  1.00 10.00      A   
ATOM   1860  HN  VAL A 198      20.792   4.422   1.177  1.00 10.00      A   
ATOM   1861  CA  VAL A 198      20.919   6.192   0.026  1.00 10.00      A   
ATOM   1862  CB  VAL A 198      19.458   6.583   0.336  1.00 10.00      A   
ATOM   1863  CG1 VAL A 198      18.503   5.834  -0.579  1.00 10.00      A   
ATOM   1864  CG2 VAL A 198      19.120   6.315   1.798  1.00 10.00      A   
ATOM   1865  C   VAL A 198      21.862   7.130   0.771  1.00 10.00      A   
ATOM   1866  O   VAL A 198      22.474   6.741   1.770  1.00 10.00      A   
ATOM   1867  N   SER A 199      21.984   8.360   0.277  1.00 10.00      A   
ATOM   1868  HN  SER A 199      21.485   8.603  -0.533  1.00 10.00      A   
ATOM   1869  CA  SER A 199      22.846   9.354   0.906  1.00 10.00      A   
ATOM   1870  CB  SER A 199      23.053  10.560  -0.020  1.00 10.00      A   
ATOM   1871  OG  SER A 199      24.156  11.348   0.399  1.00 10.00      A   
ATOM   1872  HG  SER A 199      24.970  10.837   0.292  1.00 10.00      A   
ATOM   1873  C   SER A 199      22.235   9.815   2.222  1.00 10.00      A   
ATOM   1874  O   SER A 199      21.146  10.402   2.240  1.00 10.00      A   
ATOM   1875  N   PHE A 200      22.936   9.552   3.320  1.00 10.00      A   
ATOM   1876  HN  PHE A 200      23.805   9.097   3.234  1.00 10.00      A   
ATOM   1877  CA  PHE A 200      22.457   9.931   4.643  1.00 10.00      A   
ATOM   1878  CB  PHE A 200      23.355   9.353   5.738  1.00 10.00      A   
ATOM   1879  CG  PHE A 200      22.748   9.425   7.110  1.00 10.00      A   
ATOM   1880  CD1 PHE A 200      21.787   8.507   7.507  1.00 10.00      A   
ATOM   1881  CD2 PHE A 200      23.132  10.408   8.000  1.00 10.00      A   
ATOM   1882  CE1 PHE A 200      21.220   8.573   8.766  1.00 10.00      A   
ATOM   1883  CE2 PHE A 200      22.571  10.480   9.262  1.00 10.00      A   
ATOM   1884  CZ  PHE A 200      21.613   9.561   9.644  1.00 10.00      A   
ATOM   1885  C   PHE A 200      22.375  11.447   4.764  1.00 10.00      A   
ATOM   1886  O   PHE A 200      21.528  11.976   5.482  1.00 10.00      A   
ATOM   1887  N   SER A 201      23.251  12.132   4.039  1.00 10.00      A   
ATOM   1888  HN  SER A 201      23.900  11.643   3.487  1.00 10.00      A   
ATOM   1889  CA  SER A 201      23.292  13.585   4.033  1.00 10.00      A   
ATOM   1890  CB  SER A 201      24.362  14.032   3.038  1.00 10.00      A   
ATOM   1891  OG  SER A 201      25.018  12.895   2.494  1.00 10.00      A   
ATOM   1892  HG  SER A 201      24.690  12.728   1.601  1.00 10.00      A   
ATOM   1893  C   SER A 201      21.933  14.158   3.634  1.00 10.00      A   
ATOM   1894  O   SER A 201      21.365  14.994   4.342  1.00 10.00      A   
ATOM   1895  N   ALA A 202      21.408  13.683   2.507  1.00 10.00      A   
ATOM   1896  HN  ALA A 202      21.904  13.011   1.994  1.00 10.00      A   
ATOM   1897  CA  ALA A 202      20.113  14.139   2.018  1.00 10.00      A   
ATOM   1898  CB  ALA A 202      19.904  13.703   0.579  1.00 10.00      A   
ATOM   1899  C   ALA A 202      18.992  13.616   2.906  1.00 10.00      A   
ATOM   1900  O   ALA A 202      18.019  14.320   3.178  1.00 10.00      A   
ATOM   1901  N   LEU A 203      19.149  12.378   3.363  1.00 10.00      A   
ATOM   1902  HN  LEU A 203      19.955  11.872   3.104  1.00 10.00      A   
ATOM   1903  CA  LEU A 203      18.163  11.744   4.230  1.00 10.00      A   
ATOM   1904  CB  LEU A 203      18.605  10.314   4.570  1.00 10.00      A   
ATOM   1905  CG  LEU A 203      17.655   9.481   5.435  1.00 10.00      A   
ATOM   1906  CD1 LEU A 203      16.368   9.167   4.682  1.00 10.00      A   
ATOM   1907  CD2 LEU A 203      18.336   8.198   5.888  1.00 10.00      A   
ATOM   1908  C   LEU A 203      17.949  12.561   5.504  1.00 10.00      A   
ATOM   1909  O   LEU A 203      16.816  12.883   5.859  1.00 10.00      A   
ATOM   1910  N   GLU A 204      19.046  12.909   6.174  1.00 10.00      A   
ATOM   1911  HN  GLU A 204      19.927  12.634   5.828  1.00 10.00      A   
ATOM   1912  CA  GLU A 204      18.980  13.681   7.409  1.00 10.00      A   
ATOM   1913  CB  GLU A 204      20.363  13.783   8.060  1.00 10.00      A   
ATOM   1914  CG  GLU A 204      20.330  14.207   9.521  1.00 10.00      A   
ATOM   1915  CD  GLU A 204      20.907  15.593   9.743  1.00 10.00      A   
ATOM   1916  OE1 GLU A 204      21.031  16.353   8.761  1.00 10.00      A   
ATOM   1917  OE2 GLU A 204      21.233  15.932  10.903  1.00 10.00      A   
ATOM   1918  C   GLU A 204      18.395  15.070   7.160  1.00 10.00      A   
ATOM   1919  O   GLU A 204      17.514  15.519   7.894  1.00 10.00      A   
ATOM   1920  N   ARG A 205      18.863  15.732   6.106  1.00 10.00      A   
ATOM   1921  HN  ARG A 205      19.551  15.316   5.545  1.00 10.00      A   
ATOM   1922  CA  ARG A 205      18.383  17.070   5.768  1.00 10.00      A   
ATOM   1923  CB  ARG A 205      19.150  17.654   4.577  1.00 10.00      A   
ATOM   1924  CG  ARG A 205      19.481  19.134   4.727  1.00 10.00      A   
ATOM   1925  CD  ARG A 205      19.794  19.784   3.386  1.00 10.00      A   
ATOM   1926  NE  ARG A 205      20.999  19.235   2.759  1.00 10.00      A   
ATOM   1927  HE  ARG A 205      21.508  18.561   3.272  1.00 10.00      A   
ATOM   1928  CZ  ARG A 205      21.445  19.597   1.555  1.00 10.00      A   
ATOM   1929  NH1 ARG A 205      20.797  20.516   0.844  1.00 10.00      A   
ATOM   1930 HH11 ARG A 205      21.149  20.796  -0.100  1.00 10.00      A   
ATOM   1931 HH12 ARG A 205      19.927  20.966   1.226  1.00 10.00      A   
ATOM   1932  NH2 ARG A 205      22.544  19.043   1.060  1.00 10.00      A   
ATOM   1933 HH21 ARG A 205      22.895  19.321   0.118  1.00 10.00      A   
ATOM   1934 HH22 ARG A 205      23.060  18.318   1.609  1.00 10.00      A   
ATOM   1935  C   ARG A 205      16.883  17.053   5.484  1.00 10.00      A   
ATOM   1936  O   ARG A 205      16.146  17.926   5.939  1.00 10.00      A   
ATOM   1937  N   LEU A 206      16.435  16.032   4.762  1.00 10.00      A   
ATOM   1938  HN  LEU A 206      17.075  15.354   4.444  1.00 10.00      A   
ATOM   1939  CA  LEU A 206      15.027  15.887   4.424  1.00 10.00      A   
ATOM   1940  CB  LEU A 206      14.819  14.720   3.459  1.00 10.00      A   
ATOM   1941  CG  LEU A 206      14.598  15.092   1.993  1.00 10.00      A   
ATOM   1942  CD1 LEU A 206      14.674  13.856   1.115  1.00 10.00      A   
ATOM   1943  CD2 LEU A 206      13.260  15.787   1.814  1.00 10.00      A   
ATOM   1944  C   LEU A 206      14.170  15.713   5.672  1.00 10.00      A   
ATOM   1945  O   LEU A 206      13.123  16.340   5.801  1.00 10.00      A   
ATOM   1946  N   VAL A 207      14.628  14.876   6.595  1.00 10.00      A   
ATOM   1947  HN  VAL A 207      15.477  14.407   6.438  1.00 10.00      A   
ATOM   1948  CA  VAL A 207      13.899  14.635   7.837  1.00 10.00      A   
ATOM   1949  CB  VAL A 207      14.522  13.463   8.637  1.00 10.00      A   
ATOM   1950  CG1 VAL A 207      13.798  13.247   9.956  1.00 10.00      A   
ATOM   1951  CG2 VAL A 207      14.508  12.185   7.815  1.00 10.00      A   
ATOM   1952  C   VAL A 207      13.869  15.904   8.694  1.00 10.00      A   
ATOM   1953  O   VAL A 207      12.909  16.158   9.423  1.00 10.00      A   
ATOM   1954  N   THR A 208      14.916  16.713   8.575  1.00 10.00      A   
ATOM   1955  HN  THR A 208      15.637  16.473   7.953  1.00 10.00      A   
ATOM   1956  CA  THR A 208      15.019  17.952   9.334  1.00 10.00      A   
ATOM   1957  CB  THR A 208      16.460  18.510   9.299  1.00 10.00      A   
ATOM   1958  OG1 THR A 208      17.384  17.475   9.658  1.00 10.00      A   
ATOM   1959  HG1 THR A 208      17.333  16.761   9.010  1.00 10.00      A   
ATOM   1960  CG2 THR A 208      16.618  19.671  10.272  1.00 10.00      A   
ATOM   1961  C   THR A 208      14.056  19.020   8.802  1.00 10.00      A   
ATOM   1962  O   THR A 208      13.443  19.755   9.577  1.00 10.00      A   
ATOM   1963  N   ARG A 209      13.912  19.094   7.482  1.00 10.00      A   
ATOM   1964  HN  ARG A 209      14.410  18.470   6.909  1.00 10.00      A   
ATOM   1965  CA  ARG A 209      13.042  20.094   6.864  1.00 10.00      A   
ATOM   1966  CB  ARG A 209      13.605  20.573   5.519  1.00 10.00      A   
ATOM   1967  CG  ARG A 209      13.751  19.492   4.459  1.00 10.00      A   
ATOM   1968  CD  ARG A 209      14.451  20.038   3.224  1.00 10.00      A   
ATOM   1969  NE  ARG A 209      14.697  19.010   2.211  1.00 10.00      A   
ATOM   1970  HE  ARG A 209      13.975  18.368   2.039  1.00 10.00      A   
ATOM   1971  CZ  ARG A 209      15.835  18.909   1.516  1.00 10.00      A   
ATOM   1972  NH1 ARG A 209      16.820  19.776   1.720  1.00 10.00      A   
ATOM   1973 HH11 ARG A 209      16.717  20.537   2.433  1.00 10.00      A   
ATOM   1974 HH12 ARG A 209      17.703  19.702   1.174  1.00 10.00      A   
ATOM   1975  NH2 ARG A 209      15.983  17.948   0.609  1.00 10.00      A   
ATOM   1976 HH21 ARG A 209      15.217  17.266   0.439  1.00 10.00      A   
ATOM   1977 HH22 ARG A 209      16.874  17.870   0.067  1.00 10.00      A   
ATOM   1978  C   ARG A 209      11.595  19.628   6.709  1.00 10.00      A   
ATOM   1979  O   ARG A 209      10.812  20.268   6.016  1.00 10.00      A   
ATOM   1980  N   CYS A 210      11.229  18.530   7.351  1.00 10.00      A   
ATOM   1981  HN  CYS A 210      11.879  18.044   7.896  1.00 10.00      A   
ATOM   1982  CA  CYS A 210       9.865  18.031   7.248  1.00 10.00      A   
ATOM   1983  CB  CYS A 210       9.819  16.751   6.417  1.00 10.00      A   
ATOM   1984  SG  CYS A 210      10.471  16.951   4.746  1.00 10.00      A   
ATOM   1985  HG  CYS A 210      11.792  16.849   4.820  1.00 10.00      A   
ATOM   1986  C   CYS A 210       9.226  17.815   8.614  1.00 10.00      A   
ATOM   1987  O   CYS A 210       9.298  16.722   9.178  1.00 10.00      A   
ATOM   1988  N   PRO A 211       8.581  18.859   9.161  1.00 10.00      A   
ATOM   1989  CA  PRO A 211       7.919  18.788  10.468  1.00 10.00      A   
ATOM   1990  CB  PRO A 211       7.728  20.261  10.833  1.00 10.00      A   
ATOM   1991  CG  PRO A 211       7.589  20.952   9.520  1.00 10.00      A   
ATOM   1992  CD  PRO A 211       8.461  20.200   8.552  1.00 10.00      A   
ATOM   1993  C   PRO A 211       6.565  18.084  10.391  1.00 10.00      A   
ATOM   1994  O   PRO A 211       5.915  17.846  11.410  1.00 10.00      A   
ATOM   1995  N   ASN A 212       6.139  17.758   9.176  1.00 10.00      A   
ATOM   1996  HN  ASN A 212       6.699  17.976   8.399  1.00 10.00      A   
ATOM   1997  CA  ASN A 212       4.861  17.082   8.972  1.00 10.00      A   
ATOM   1998  CB  ASN A 212       4.106  17.659   7.771  1.00 10.00      A   
ATOM   1999  CG  ASN A 212       3.679  19.097   7.969  1.00 10.00      A   
ATOM   2000  OD1 ASN A 212       2.623  19.372   8.535  1.00 10.00      A   
ATOM   2001  ND2 ASN A 212       4.494  20.022   7.491  1.00 10.00      A   
ATOM   2002 HD21 ASN A 212       5.311  19.722   7.039  1.00 10.00      A   
ATOM   2003 HD22 ASN A 212       4.248  20.966   7.600  1.00 10.00      A   
ATOM   2004  C   ASN A 212       5.067  15.589   8.783  1.00 10.00      A   
ATOM   2005  O   ASN A 212       4.115  14.846   8.539  1.00 10.00      A   
ATOM   2006  N   LEU A 213       6.313  15.158   8.893  1.00 10.00      A   
ATOM   2007  HN  LEU A 213       7.023  15.804   9.093  1.00 10.00      A   
ATOM   2008  CA  LEU A 213       6.657  13.755   8.738  1.00 10.00      A   
ATOM   2009  CB  LEU A 213       8.179  13.579   8.713  1.00 10.00      A   
ATOM   2010  CG  LEU A 213       8.697  12.202   8.291  1.00 10.00      A   
ATOM   2011  CD1 LEU A 213       8.377  11.928   6.828  1.00 10.00      A   
ATOM   2012  CD2 LEU A 213      10.192  12.093   8.545  1.00 10.00      A   
ATOM   2013  C   LEU A 213       6.037  12.929   9.863  1.00 10.00      A   
ATOM   2014  O   LEU A 213       6.417  13.058  11.029  1.00 10.00      A   
ATOM   2015  N   LYS A 214       5.056  12.113   9.507  1.00 10.00      A   
ATOM   2016  HN  LYS A 214       4.781  12.082   8.561  1.00 10.00      A   
ATOM   2017  CA  LYS A 214       4.373  11.268  10.473  1.00 10.00      A   
ATOM   2018  CB  LYS A 214       2.857  11.366  10.298  1.00 10.00      A   
ATOM   2019  CG  LYS A 214       2.257  12.723  10.623  1.00 10.00      A   
ATOM   2020  CD  LYS A 214       2.379  13.051  12.100  1.00 10.00      A   
ATOM   2021  CE  LYS A 214       1.235  13.943  12.558  1.00 10.00      A   
ATOM   2022  NZ  LYS A 214       1.071  15.134  11.683  1.00 10.00      A   
ATOM   2023  HZ1 LYS A 214       1.969  15.656  11.615  1.00 10.00      A   
ATOM   2024  HZ2 LYS A 214       0.345  15.766  12.072  1.00 10.00      A   
ATOM   2025  HZ3 LYS A 214       0.781  14.840  10.729  1.00 10.00      A   
ATOM   2026  C   LYS A 214       4.793   9.819  10.308  1.00 10.00      A   
ATOM   2027  O   LYS A 214       4.845   9.064  11.277  1.00 10.00      A   
ATOM   2028  N   SER A 215       5.094   9.432   9.079  1.00 10.00      A   
ATOM   2029  HN  SER A 215       5.055  10.081   8.346  1.00 10.00      A   
ATOM   2030  CA  SER A 215       5.492   8.066   8.798  1.00 10.00      A   
ATOM   2031  CB  SER A 215       4.426   7.373   7.949  1.00 10.00      A   
ATOM   2032  OG  SER A 215       3.136   7.557   8.504  1.00 10.00      A   
ATOM   2033  HG  SER A 215       2.469   7.375   7.833  1.00 10.00      A   
ATOM   2034  C   SER A 215       6.833   8.028   8.086  1.00 10.00      A   
ATOM   2035  O   SER A 215       6.994   8.612   7.017  1.00 10.00      A   
ATOM   2036  N   LEU A 216       7.790   7.347   8.687  1.00 10.00      A   
ATOM   2037  HN  LEU A 216       7.595   6.905   9.547  1.00 10.00      A   
ATOM   2038  CA  LEU A 216       9.122   7.222   8.115  1.00 10.00      A   
ATOM   2039  CB  LEU A 216      10.097   8.176   8.810  1.00 10.00      A   
ATOM   2040  CG  LEU A 216      11.567   8.078   8.390  1.00 10.00      A   
ATOM   2041  CD1 LEU A 216      11.786   8.722   7.028  1.00 10.00      A   
ATOM   2042  CD2 LEU A 216      12.467   8.717   9.438  1.00 10.00      A   
ATOM   2043  C   LEU A 216       9.614   5.790   8.251  1.00 10.00      A   
ATOM   2044  O   LEU A 216       9.951   5.347   9.348  1.00 10.00      A   
ATOM   2045  N   LYS A 217       9.631   5.066   7.144  1.00 10.00      A   
ATOM   2046  HN  LYS A 217       9.342   5.477   6.296  1.00 10.00      A   
ATOM   2047  CA  LYS A 217      10.082   3.682   7.137  1.00 10.00      A   
ATOM   2048  CB  LYS A 217       9.003   2.752   6.565  1.00 10.00      A   
ATOM   2049  CG  LYS A 217       7.718   2.698   7.383  1.00 10.00      A   
ATOM   2050  CD  LYS A 217       6.672   3.662   6.842  1.00 10.00      A   
ATOM   2051  CE  LYS A 217       5.543   3.892   7.836  1.00 10.00      A   
ATOM   2052  NZ  LYS A 217       4.650   2.713   7.973  1.00 10.00      A   
ATOM   2053  HZ1 LYS A 217       4.440   2.313   7.037  1.00 10.00      A   
ATOM   2054  HZ2 LYS A 217       3.749   3.000   8.421  1.00 10.00      A   
ATOM   2055  HZ3 LYS A 217       5.101   1.984   8.564  1.00 10.00      A   
ATOM   2056  C   LYS A 217      11.382   3.558   6.350  1.00 10.00      A   
ATOM   2057  O   LYS A 217      11.411   3.785   5.137  1.00 10.00      A   
ATOM   2058  N   LEU A 218      12.451   3.209   7.055  1.00 10.00      A   
ATOM   2059  HN  LEU A 218      12.349   3.026   8.014  1.00 10.00      A   
ATOM   2060  CA  LEU A 218      13.766   3.072   6.451  1.00 10.00      A   
ATOM   2061  CB  LEU A 218      14.852   3.378   7.483  1.00 10.00      A   
ATOM   2062  CG  LEU A 218      14.692   4.685   8.259  1.00 10.00      A   
ATOM   2063  CD1 LEU A 218      15.597   4.689   9.480  1.00 10.00      A   
ATOM   2064  CD2 LEU A 218      14.983   5.882   7.367  1.00 10.00      A   
ATOM   2065  C   LEU A 218      13.974   1.673   5.889  1.00 10.00      A   
ATOM   2066  O   LEU A 218      13.180   0.765   6.136  1.00 10.00      A   
ATOM   2067  N   ASN A 219      15.040   1.512   5.118  1.00 10.00      A   
ATOM   2068  HN  ASN A 219      15.625   2.281   4.943  1.00 10.00      A   
ATOM   2069  CA  ASN A 219      15.364   0.229   4.520  1.00 10.00      A   
ATOM   2070  CB  ASN A 219      15.640   0.364   3.017  1.00 10.00      A   
ATOM   2071  CG  ASN A 219      16.928   1.094   2.681  1.00 10.00      A   
ATOM   2072  OD1 ASN A 219      17.399   1.952   3.428  1.00 10.00      A   
ATOM   2073  ND2 ASN A 219      17.505   0.756   1.540  1.00 10.00      A   
ATOM   2074 HD21 ASN A 219      17.070   0.062   0.990  1.00 10.00      A   
ATOM   2075 HD22 ASN A 219      18.336   1.210   1.280  1.00 10.00      A   
ATOM   2076  C   ASN A 219      16.529  -0.433   5.243  1.00 10.00      A   
ATOM   2077  O   ASN A 219      17.125   0.158   6.144  1.00 10.00      A   
ATOM   2078  N   ARG A 220      16.854  -1.656   4.833  1.00 10.00      A   
ATOM   2079  HN  ARG A 220      16.341  -2.063   4.098  1.00 10.00      A   
ATOM   2080  CA  ARG A 220      17.933  -2.424   5.450  1.00 10.00      A   
ATOM   2081  CB  ARG A 220      17.922  -3.864   4.927  1.00 10.00      A   
ATOM   2082  CG  ARG A 220      18.672  -4.851   5.806  1.00 10.00      A   
ATOM   2083  CD  ARG A 220      18.634  -6.249   5.212  1.00 10.00      A   
ATOM   2084  NE  ARG A 220      19.061  -7.265   6.173  1.00 10.00      A   
ATOM   2085  HE  ARG A 220      19.308  -6.956   7.077  1.00 10.00      A   
ATOM   2086  CZ  ARG A 220      19.139  -8.567   5.903  1.00 10.00      A   
ATOM   2087  NH1 ARG A 220      18.834  -9.032   4.695  1.00 10.00      A   
ATOM   2088 HH11 ARG A 220      18.901 -10.054   4.499  1.00 10.00      A   
ATOM   2089 HH12 ARG A 220      18.525  -8.381   3.934  1.00 10.00      A   
ATOM   2090  NH2 ARG A 220      19.519  -9.409   6.858  1.00 10.00      A   
ATOM   2091 HH21 ARG A 220      19.749  -9.047   7.823  1.00 10.00      A   
ATOM   2092 HH22 ARG A 220      19.587 -10.431   6.662  1.00 10.00      A   
ATOM   2093  C   ARG A 220      19.304  -1.789   5.230  1.00 10.00      A   
ATOM   2094  O   ARG A 220      20.277  -2.162   5.883  1.00 10.00      A   
ATOM   2095  N   ALA A 221      19.377  -0.826   4.319  1.00 10.00      A   
ATOM   2096  HN  ALA A 221      18.565  -0.556   3.844  1.00 10.00      A   
ATOM   2097  CA  ALA A 221      20.635  -0.150   4.025  1.00 10.00      A   
ATOM   2098  CB  ALA A 221      20.570   0.541   2.676  1.00 10.00      A   
ATOM   2099  C   ALA A 221      20.996   0.846   5.124  1.00 10.00      A   
ATOM   2100  O   ALA A 221      22.139   1.301   5.215  1.00 10.00      A   
ATOM   2101  N   VAL A 222      20.019   1.183   5.959  1.00 10.00      A   
ATOM   2102  HN  VAL A 222      19.130   0.784   5.844  1.00 10.00      A   
ATOM   2103  CA  VAL A 222      20.240   2.117   7.052  1.00 10.00      A   
ATOM   2104  CB  VAL A 222      18.981   2.972   7.341  1.00 10.00      A   
ATOM   2105  CG1 VAL A 222      19.220   3.947   8.488  1.00 10.00      A   
ATOM   2106  CG2 VAL A 222      18.555   3.722   6.090  1.00 10.00      A   
ATOM   2107  C   VAL A 222      20.653   1.355   8.309  1.00 10.00      A   
ATOM   2108  O   VAL A 222      19.940   0.457   8.763  1.00 10.00      A   
ATOM   2109  N   PRO A 223      21.827   1.684   8.865  1.00 10.00      A   
ATOM   2110  CA  PRO A 223      22.341   1.035  10.076  1.00 10.00      A   
ATOM   2111  CB  PRO A 223      23.773   1.564  10.173  1.00 10.00      A   
ATOM   2112  CG  PRO A 223      23.734   2.874   9.469  1.00 10.00      A   
ATOM   2113  CD  PRO A 223      22.755   2.705   8.344  1.00 10.00      A   
ATOM   2114  C   PRO A 223      21.538   1.414  11.328  1.00 10.00      A   
ATOM   2115  O   PRO A 223      20.519   2.104  11.247  1.00 10.00      A   
ATOM   2116  N   LEU A 224      22.010   0.971  12.485  1.00 10.00      A   
ATOM   2117  HN  LEU A 224      22.845   0.450  12.493  1.00 10.00      A   
ATOM   2118  CA  LEU A 224      21.332   1.248  13.744  1.00 10.00      A   
ATOM   2119  CB  LEU A 224      21.418   0.029  14.670  1.00 10.00      A   
ATOM   2120  CG  LEU A 224      20.609   0.101  15.968  1.00 10.00      A   
ATOM   2121  CD1 LEU A 224      19.143   0.378  15.670  1.00 10.00      A   
ATOM   2122  CD2 LEU A 224      20.757  -1.190  16.757  1.00 10.00      A   
ATOM   2123  C   LEU A 224      21.927   2.474  14.430  1.00 10.00      A   
ATOM   2124  O   LEU A 224      21.211   3.276  15.033  1.00 10.00      A   
ATOM   2125  N   GLU A 225      23.239   2.625  14.306  1.00 10.00      A   
ATOM   2126  HN  GLU A 225      23.750   1.958  13.788  1.00 10.00      A   
ATOM   2127  CA  GLU A 225      23.949   3.741  14.921  1.00 10.00      A   
ATOM   2128  CB  GLU A 225      25.469   3.586  14.778  1.00 10.00      A   
ATOM   2129  CG  GLU A 225      25.975   2.150  14.729  1.00 10.00      A   
ATOM   2130  CD  GLU A 225      25.891   1.551  13.338  1.00 10.00      A   
ATOM   2131  OE1 GLU A 225      24.881   0.878  13.038  1.00 10.00      A   
ATOM   2132  OE2 GLU A 225      26.823   1.768  12.533  1.00 10.00      A   
ATOM   2133  C   GLU A 225      23.513   5.080  14.332  1.00 10.00      A   
ATOM   2134  O   GLU A 225      23.648   6.120  14.973  1.00 10.00      A   
ATOM   2135  N   LYS A 226      22.981   5.054  13.113  1.00 10.00      A   
ATOM   2136  HN  LYS A 226      22.878   4.194  12.653  1.00 10.00      A   
ATOM   2137  CA  LYS A 226      22.543   6.282  12.451  1.00 10.00      A   
ATOM   2138  CB  LYS A 226      22.935   6.283  10.970  1.00 10.00      A   
ATOM   2139  CG  LYS A 226      24.398   6.608  10.704  1.00 10.00      A   
ATOM   2140  CD  LYS A 226      24.749   8.021  11.144  1.00 10.00      A   
ATOM   2141  CE  LYS A 226      26.210   8.341  10.862  1.00 10.00      A   
ATOM   2142  NZ  LYS A 226      26.457   8.625   9.419  1.00 10.00      A   
ATOM   2143  HZ1 LYS A 226      26.071   7.859   8.833  1.00 10.00      A   
ATOM   2144  HZ2 LYS A 226      27.478   8.699   9.237  1.00 10.00      A   
ATOM   2145  HZ3 LYS A 226      26.005   9.522   9.140  1.00 10.00      A   
ATOM   2146  C   LYS A 226      21.040   6.513  12.605  1.00 10.00      A   
ATOM   2147  O   LYS A 226      20.492   7.457  12.038  1.00 10.00      A   
ATOM   2148  N   LEU A 227      20.380   5.659  13.372  1.00 10.00      A   
ATOM   2149  HN  LEU A 227      20.869   4.923  13.802  1.00 10.00      A   
ATOM   2150  CA  LEU A 227      18.942   5.784  13.594  1.00 10.00      A   
ATOM   2151  CB  LEU A 227      18.387   4.497  14.217  1.00 10.00      A   
ATOM   2152  CG  LEU A 227      17.075   3.945  13.644  1.00 10.00      A   
ATOM   2153  CD1 LEU A 227      16.424   2.983  14.629  1.00 10.00      A   
ATOM   2154  CD2 LEU A 227      16.115   5.060  13.258  1.00 10.00      A   
ATOM   2155  C   LEU A 227      18.653   6.961  14.523  1.00 10.00      A   
ATOM   2156  O   LEU A 227      17.753   7.765  14.271  1.00 10.00      A   
ATOM   2157  N   ALA A 228      19.444   7.062  15.585  1.00 10.00      A   
ATOM   2158  HN  ALA A 228      20.160   6.404  15.701  1.00 10.00      A   
ATOM   2159  CA  ALA A 228      19.287   8.118  16.581  1.00 10.00      A   
ATOM   2160  CB  ALA A 228      20.328   7.970  17.681  1.00 10.00      A   
ATOM   2161  C   ALA A 228      19.352   9.510  15.960  1.00 10.00      A   
ATOM   2162  O   ALA A 228      18.659  10.427  16.402  1.00 10.00      A   
ATOM   2163  N   THR A 229      20.174   9.655  14.930  1.00 10.00      A   
ATOM   2164  HN  THR A 229      20.689   8.883  14.617  1.00 10.00      A   
ATOM   2165  CA  THR A 229      20.337  10.927  14.247  1.00 10.00      A   
ATOM   2166  CB  THR A 229      21.410  10.811  13.147  1.00 10.00      A   
ATOM   2167  OG1 THR A 229      22.391   9.838  13.543  1.00 10.00      A   
ATOM   2168  HG1 THR A 229      22.986  10.229  14.191  1.00 10.00      A   
ATOM   2169  CG2 THR A 229      22.096  12.146  12.929  1.00 10.00      A   
ATOM   2170  C   THR A 229      19.019  11.395  13.620  1.00 10.00      A   
ATOM   2171  O   THR A 229      18.696  12.585  13.635  1.00 10.00      A   
ATOM   2172  N   LEU A 230      18.254  10.449  13.085  1.00 10.00      A   
ATOM   2173  HN  LEU A 230      18.554   9.514  13.121  1.00 10.00      A   
ATOM   2174  CA  LEU A 230      16.982  10.760  12.449  1.00 10.00      A   
ATOM   2175  CB  LEU A 230      16.593   9.655  11.466  1.00 10.00      A   
ATOM   2176  CG  LEU A 230      17.582   9.399  10.322  1.00 10.00      A   
ATOM   2177  CD1 LEU A 230      17.150   8.198   9.496  1.00 10.00      A   
ATOM   2178  CD2 LEU A 230      17.724  10.633   9.441  1.00 10.00      A   
ATOM   2179  C   LEU A 230      15.883  10.964  13.487  1.00 10.00      A   
ATOM   2180  O   LEU A 230      15.010  11.819  13.322  1.00 10.00      A   
ATOM   2181  N   LEU A 231      15.947  10.194  14.567  1.00 10.00      A   
ATOM   2182  HN  LEU A 231      16.672   9.542  14.647  1.00 10.00      A   
ATOM   2183  CA  LEU A 231      14.959  10.286  15.636  1.00 10.00      A   
ATOM   2184  CB  LEU A 231      15.148   9.140  16.635  1.00 10.00      A   
ATOM   2185  CG  LEU A 231      15.192   7.729  16.040  1.00 10.00      A   
ATOM   2186  CD1 LEU A 231      15.610   6.715  17.095  1.00 10.00      A   
ATOM   2187  CD2 LEU A 231      13.854   7.356  15.421  1.00 10.00      A   
ATOM   2188  C   LEU A 231      15.060  11.632  16.348  1.00 10.00      A   
ATOM   2189  O   LEU A 231      14.097  12.107  16.950  1.00 10.00      A   
ATOM   2190  N   GLN A 232      16.235  12.243  16.269  1.00 10.00      A   
ATOM   2191  HN  GLN A 232      16.967  11.803  15.784  1.00 10.00      A   
ATOM   2192  CA  GLN A 232      16.474  13.540  16.891  1.00 10.00      A   
ATOM   2193  CB  GLN A 232      17.951  13.697  17.269  1.00 10.00      A   
ATOM   2194  CG  GLN A 232      18.378  12.903  18.499  1.00 10.00      A   
ATOM   2195  CD  GLN A 232      17.696  13.376  19.769  1.00 10.00      A   
ATOM   2196  OE1 GLN A 232      17.294  14.534  19.881  1.00 10.00      A   
ATOM   2197  NE2 GLN A 232      17.581  12.491  20.743  1.00 10.00      A   
ATOM   2198 HE21 GLN A 232      17.930  11.588  20.591  1.00 10.00      A   
ATOM   2199 HE22 GLN A 232      17.155  12.775  21.578  1.00 10.00      A   
ATOM   2200  C   GLN A 232      16.041  14.673  15.962  1.00 10.00      A   
ATOM   2201  O   GLN A 232      16.189  15.852  16.290  1.00 10.00      A   
ATOM   2202  N   ARG A 233      15.507  14.304  14.802  1.00 10.00      A   
ATOM   2203  HN  ARG A 233      15.421  13.348  14.601  1.00 10.00      A   
ATOM   2204  CA  ARG A 233      15.044  15.280  13.824  1.00 10.00      A   
ATOM   2205  CB  ARG A 233      15.659  15.015  12.448  1.00 10.00      A   
ATOM   2206  CG  ARG A 233      17.164  15.211  12.386  1.00 10.00      A   
ATOM   2207  CD  ARG A 233      17.562  16.621  12.795  1.00 10.00      A   
ATOM   2208  NE  ARG A 233      18.934  16.928  12.398  1.00 10.00      A   
ATOM   2209  HE  ARG A 233      19.378  16.298  11.785  1.00 10.00      A   
ATOM   2210  CZ  ARG A 233      19.612  18.001  12.810  1.00 10.00      A   
ATOM   2211  NH1 ARG A 233      19.049  18.874  13.636  1.00 10.00      A   
ATOM   2212 HH11 ARG A 233      18.076  18.727  13.971  1.00 10.00      A   
ATOM   2213 HH12 ARG A 233      19.585  19.712  13.956  1.00 10.00      A   
ATOM   2214  NH2 ARG A 233      20.853  18.190  12.389  1.00 10.00      A   
ATOM   2215 HH21 ARG A 233      21.393  19.026  12.701  1.00 10.00      A   
ATOM   2216 HH22 ARG A 233      21.297  17.497  11.737  1.00 10.00      A   
ATOM   2217  C   ARG A 233      13.521  15.289  13.728  1.00 10.00      A   
ATOM   2218  O   ARG A 233      12.905  16.350  13.624  1.00 10.00      A   
ATOM   2219  N   ALA A 234      12.919  14.105  13.753  1.00 10.00      A   
ATOM   2220  HN  ALA A 234      13.462  13.289  13.823  1.00 10.00      A   
ATOM   2221  CA  ALA A 234      11.467  13.990  13.673  1.00 10.00      A   
ATOM   2222  CB  ALA A 234      11.049  13.292  12.386  1.00 10.00      A   
ATOM   2223  C   ALA A 234      10.906  13.255  14.888  1.00 10.00      A   
ATOM   2224  O   ALA A 234      10.701  12.041  14.852  1.00 10.00      A   
ATOM   2225  N   PRO A 235      10.649  13.982  15.985  1.00 10.00      A   
ATOM   2226  CA  PRO A 235      10.117  13.395  17.208  1.00 10.00      A   
ATOM   2227  CB  PRO A 235      10.608  14.363  18.283  1.00 10.00      A   
ATOM   2228  CG  PRO A 235      10.705  15.691  17.601  1.00 10.00      A   
ATOM   2229  CD  PRO A 235      10.869  15.432  16.123  1.00 10.00      A   
ATOM   2230  C   PRO A 235       8.590  13.325  17.213  1.00 10.00      A   
ATOM   2231  O   PRO A 235       7.983  12.885  18.190  1.00 10.00      A   
ATOM   2232  N   GLN A 236       7.970  13.757  16.122  1.00 10.00      A   
ATOM   2233  HN  GLN A 236       8.502  14.111  15.377  1.00 10.00      A   
ATOM   2234  CA  GLN A 236       6.517  13.735  16.012  1.00 10.00      A   
ATOM   2235  CB  GLN A 236       5.994  15.054  15.425  1.00 10.00      A   
ATOM   2236  CG  GLN A 236       6.175  15.204  13.919  1.00 10.00      A   
ATOM   2237  CD  GLN A 236       7.597  15.547  13.520  1.00 10.00      A   
ATOM   2238  OE1 GLN A 236       8.303  16.262  14.231  1.00 10.00      A   
ATOM   2239  NE2 GLN A 236       8.031  15.026  12.385  1.00 10.00      A   
ATOM   2240 HE21 GLN A 236       7.416  14.452  11.872  1.00 10.00      A   
ATOM   2241 HE22 GLN A 236       8.944  15.235  12.097  1.00 10.00      A   
ATOM   2242  C   GLN A 236       6.052  12.553  15.164  1.00 10.00      A   
ATOM   2243  O   GLN A 236       4.890  12.473  14.767  1.00 10.00      A   
ATOM   2244  N   LEU A 237       6.972  11.634  14.909  1.00 10.00      A   
ATOM   2245  HN  LEU A 237       7.866  11.741  15.291  1.00 10.00      A   
ATOM   2246  CA  LEU A 237       6.696  10.464  14.093  1.00 10.00      A   
ATOM   2247  CB  LEU A 237       8.000   9.710  13.828  1.00 10.00      A   
ATOM   2248  CG  LEU A 237       8.139   9.056  12.456  1.00 10.00      A   
ATOM   2249  CD1 LEU A 237       8.206  10.110  11.365  1.00 10.00      A   
ATOM   2250  CD2 LEU A 237       9.370   8.169  12.416  1.00 10.00      A   
ATOM   2251  C   LEU A 237       5.682   9.533  14.752  1.00 10.00      A   
ATOM   2252  O   LEU A 237       5.756   9.263  15.950  1.00 10.00      A   
ATOM   2253  N   GLU A 238       4.739   9.049  13.958  1.00 10.00      A   
ATOM   2254  HN  GLU A 238       4.731   9.314  13.011  1.00 10.00      A   
ATOM   2255  CA  GLU A 238       3.722   8.130  14.442  1.00 10.00      A   
ATOM   2256  CB  GLU A 238       2.340   8.508  13.898  1.00 10.00      A   
ATOM   2257  CG  GLU A 238       1.713   9.732  14.544  1.00 10.00      A   
ATOM   2258  CD  GLU A 238       0.235   9.848  14.230  1.00 10.00      A   
ATOM   2259  OE1 GLU A 238      -0.117  10.414  13.174  1.00 10.00      A   
ATOM   2260  OE2 GLU A 238      -0.590   9.362  15.036  1.00 10.00      A   
ATOM   2261  C   GLU A 238       4.069   6.704  14.020  1.00 10.00      A   
ATOM   2262  O   GLU A 238       3.934   5.755  14.794  1.00 10.00      A   
ATOM   2263  N   GLU A 239       4.518   6.561  12.782  1.00 10.00      A   
ATOM   2264  HN  GLU A 239       4.606   7.357  12.211  1.00 10.00      A   
ATOM   2265  CA  GLU A 239       4.892   5.260  12.247  1.00 10.00      A   
ATOM   2266  CB  GLU A 239       4.048   4.910  11.019  1.00 10.00      A   
ATOM   2267  CG  GLU A 239       2.564   4.758  11.299  1.00 10.00      A   
ATOM   2268  CD  GLU A 239       1.857   3.914  10.257  1.00 10.00      A   
ATOM   2269  OE1 GLU A 239       2.448   3.645   9.186  1.00 10.00      A   
ATOM   2270  OE2 GLU A 239       0.705   3.505  10.508  1.00 10.00      A   
ATOM   2271  C   GLU A 239       6.364   5.247  11.875  1.00 10.00      A   
ATOM   2272  O   GLU A 239       6.787   5.944  10.951  1.00 10.00      A   
ATOM   2273  N   LEU A 240       7.143   4.460  12.596  1.00 10.00      A   
ATOM   2274  HN  LEU A 240       6.748   3.924  13.319  1.00 10.00      A   
ATOM   2275  CA  LEU A 240       8.569   4.368  12.344  1.00 10.00      A   
ATOM   2276  CB  LEU A 240       9.369   4.662  13.617  1.00 10.00      A   
ATOM   2277  CG  LEU A 240      10.873   4.363  13.571  1.00 10.00      A   
ATOM   2278  CD1 LEU A 240      11.593   5.318  12.632  1.00 10.00      A   
ATOM   2279  CD2 LEU A 240      11.479   4.426  14.964  1.00 10.00      A   
ATOM   2280  C   LEU A 240       8.953   3.008  11.797  1.00 10.00      A   
ATOM   2281  O   LEU A 240       8.570   1.971  12.342  1.00 10.00      A   
ATOM   2282  N   GLY A 241       9.693   3.027  10.711  1.00 10.00      A   
ATOM   2283  HN  GLY A 241       9.933   3.896  10.308  1.00 10.00      A   
ATOM   2284  CA  GLY A 241      10.164   1.808  10.108  1.00 10.00      A   
ATOM   2285  C   GLY A 241      11.650   1.669  10.348  1.00 10.00      A   
ATOM   2286  O   GLY A 241      12.447   2.396   9.761  1.00 10.00      A   
ATOM   2287  N   THR A 242      12.022   0.760  11.224  1.00 10.00      A   
ATOM   2288  HN  THR A 242      11.339   0.190  11.642  1.00 10.00      A   
ATOM   2289  CA  THR A 242      13.420   0.549  11.560  1.00 10.00      A   
ATOM   2290  CB  THR A 242      13.536  -0.059  12.967  1.00 10.00      A   
ATOM   2291  OG1 THR A 242      12.703   0.688  13.863  1.00 10.00      A   
ATOM   2292  HG1 THR A 242      12.315   1.429  13.390  1.00 10.00      A   
ATOM   2293  CG2 THR A 242      14.973  -0.013  13.464  1.00 10.00      A   
ATOM   2294  C   THR A 242      14.088  -0.378  10.552  1.00 10.00      A   
ATOM   2295  O   THR A 242      13.575  -1.457  10.268  1.00 10.00      A   
ATOM   2296  N   GLY A 243      15.227   0.046  10.016  1.00 10.00      A   
ATOM   2297  HN  GLY A 243      15.591   0.918  10.279  1.00 10.00      A   
ATOM   2298  CA  GLY A 243      15.941  -0.769   9.056  1.00 10.00      A   
ATOM   2299  C   GLY A 243      16.832  -1.781   9.745  1.00 10.00      A   
ATOM   2300  O   GLY A 243      16.349  -2.780  10.287  1.00 10.00      A   
ATOM   2301  N   GLY A 244      18.129  -1.523   9.732  1.00 10.00      A   
ATOM   2302  HN  GLY A 244      18.456  -0.707   9.287  1.00 10.00      A   
ATOM   2303  CA  GLY A 244      19.064  -2.420  10.370  1.00 10.00      A   
ATOM   2304  C   GLY A 244      19.021  -2.289  11.878  1.00 10.00      A   
ATOM   2305  O   GLY A 244      19.251  -1.208  12.414  1.00 10.00      A   
ATOM   2306  N   TYR A 245      18.715  -3.381  12.562  1.00 10.00      A   
ATOM   2307  HN  TYR A 245      18.525  -4.218  12.076  1.00 10.00      A   
ATOM   2308  CA  TYR A 245      18.647  -3.378  14.013  1.00 10.00      A   
ATOM   2309  CB  TYR A 245      17.329  -3.999  14.480  1.00 10.00      A   
ATOM   2310  CG  TYR A 245      16.785  -3.417  15.768  1.00 10.00      A   
ATOM   2311  CD1 TYR A 245      16.527  -2.058  15.884  1.00 10.00      A   
ATOM   2312  CD2 TYR A 245      16.514  -4.229  16.862  1.00 10.00      A   
ATOM   2313  CE1 TYR A 245      16.015  -1.525  17.050  1.00 10.00      A   
ATOM   2314  CE2 TYR A 245      16.005  -3.705  18.033  1.00 10.00      A   
ATOM   2315  CZ  TYR A 245      15.756  -2.354  18.120  1.00 10.00      A   
ATOM   2316  OH  TYR A 245      15.241  -1.829  19.281  1.00 10.00      A   
ATOM   2317  HH  TYR A 245      15.809  -2.079  20.024  1.00 10.00      A   
ATOM   2318  C   TYR A 245      19.828  -4.152  14.585  1.00 10.00      A   
ATOM   2319  O   TYR A 245      19.795  -4.610  15.727  1.00 10.00      A   
ATOM   2320  N   THR A 246      20.875  -4.278  13.785  1.00 10.00      A   
ATOM   2321  HN  THR A 246      20.849  -3.867  12.895  1.00 10.00      A   
ATOM   2322  CA  THR A 246      22.065  -4.992  14.199  1.00 10.00      A   
ATOM   2323  CB  THR A 246      22.353  -6.209  13.275  1.00 10.00      A   
ATOM   2324  OG1 THR A 246      23.383  -7.030  13.836  1.00 10.00      A   
ATOM   2325  HG1 THR A 246      23.023  -7.906  14.021  1.00 10.00      A   
ATOM   2326  CG2 THR A 246      22.744  -5.780  11.865  1.00 10.00      A   
ATOM   2327  C   THR A 246      23.267  -4.049  14.264  1.00 10.00      A   
ATOM   2328  O   THR A 246      23.497  -3.256  13.350  1.00 10.00      A   
ATOM   2329  N   ALA A 247      24.006  -4.119  15.367  1.00 10.00      A   
ATOM   2330  HN  ALA A 247      23.761  -4.759  16.065  1.00 10.00      A   
ATOM   2331  CA  ALA A 247      25.180  -3.280  15.570  1.00 10.00      A   
ATOM   2332  CB  ALA A 247      24.766  -1.830  15.784  1.00 10.00      A   
ATOM   2333  C   ALA A 247      25.968  -3.786  16.768  1.00 10.00      A   
ATOM   2334  O   ALA A 247      25.522  -4.703  17.461  1.00 10.00      A   
ATOM   2335  N   GLU A 248      27.139  -3.207  16.999  1.00 10.00      A   
ATOM   2336  HN  GLU A 248      27.442  -2.490  16.406  1.00 10.00      A   
ATOM   2337  CA  GLU A 248      27.978  -3.602  18.123  1.00 10.00      A   
ATOM   2338  CB  GLU A 248      29.397  -3.036  17.974  1.00 10.00      A   
ATOM   2339  CG  GLU A 248      30.364  -3.483  19.065  1.00 10.00      A   
ATOM   2340  CD  GLU A 248      31.790  -3.033  18.814  1.00 10.00      A   
ATOM   2341  OE1 GLU A 248      32.486  -3.672  18.000  1.00 10.00      A   
ATOM   2342  OE2 GLU A 248      32.228  -2.044  19.437  1.00 10.00      A   
ATOM   2343  C   GLU A 248      27.351  -3.124  19.426  1.00 10.00      A   
ATOM   2344  O   GLU A 248      26.928  -1.970  19.530  1.00 10.00      A   
ATOM   2345  N   VAL A 249      27.279  -4.017  20.405  1.00 10.00      A   
ATOM   2346  HN  VAL A 249      27.640  -4.918  20.257  1.00 10.00      A   
ATOM   2347  CA  VAL A 249      26.693  -3.692  21.703  1.00 10.00      A   
ATOM   2348  CB  VAL A 249      26.472  -4.952  22.565  1.00 10.00      A   
ATOM   2349  CG1 VAL A 249      25.694  -4.608  23.825  1.00 10.00      A   
ATOM   2350  CG2 VAL A 249      25.747  -6.025  21.768  1.00 10.00      A   
ATOM   2351  C   VAL A 249      27.563  -2.698  22.464  1.00 10.00      A   
ATOM   2352  O   VAL A 249      28.635  -3.043  22.962  1.00 10.00      A   
ATOM   2353  N   ARG A 250      27.095  -1.459  22.533  1.00 10.00      A   
ATOM   2354  HN  ARG A 250      26.238  -1.246  22.097  1.00 10.00      A   
ATOM   2355  CA  ARG A 250      27.810  -0.402  23.225  1.00 10.00      A   
ATOM   2356  CB  ARG A 250      28.636   0.424  22.240  1.00 10.00      A   
ATOM   2357  CG  ARG A 250      30.047  -0.093  22.020  1.00 10.00      A   
ATOM   2358  CD  ARG A 250      30.804   0.770  21.023  1.00 10.00      A   
ATOM   2359  NE  ARG A 250      30.929   2.161  21.464  1.00 10.00      A   
ATOM   2360  HE  ARG A 250      30.089   2.650  21.658  1.00 10.00      A   
ATOM   2361  CZ  ARG A 250      32.096   2.794  21.634  1.00 10.00      A   
ATOM   2362  NH1 ARG A 250      33.244   2.167  21.406  1.00 10.00      A   
ATOM   2363 HH11 ARG A 250      33.243   1.170  21.095  1.00 10.00      A   
ATOM   2364 HH12 ARG A 250      34.158   2.665  21.538  1.00 10.00      A   
ATOM   2365  NH2 ARG A 250      32.104   4.069  22.001  1.00 10.00      A   
ATOM   2366 HH21 ARG A 250      31.198   4.579  22.155  1.00 10.00      A   
ATOM   2367 HH22 ARG A 250      33.009   4.569  22.139  1.00 10.00      A   
ATOM   2368  C   ARG A 250      26.840   0.496  23.981  1.00 10.00      A   
ATOM   2369  O   ARG A 250      25.814   0.908  23.436  1.00 10.00      A   
ATOM   2370  N   PRO A 251      27.155   0.787  25.252  1.00 10.00      A   
ATOM   2371  CA  PRO A 251      26.326   1.637  26.118  1.00 10.00      A   
ATOM   2372  CB  PRO A 251      27.176   1.795  27.383  1.00 10.00      A   
ATOM   2373  CG  PRO A 251      28.059   0.597  27.390  1.00 10.00      A   
ATOM   2374  CD  PRO A 251      28.349   0.289  25.951  1.00 10.00      A   
ATOM   2375  C   PRO A 251      26.039   3.004  25.499  1.00 10.00      A   
ATOM   2376  O   PRO A 251      24.917   3.506  25.584  1.00 10.00      A   
ATOM   2377  N   ASP A 252      27.047   3.592  24.856  1.00 10.00      A   
ATOM   2378  HN  ASP A 252      27.911   3.131  24.798  1.00 10.00      A   
ATOM   2379  CA  ASP A 252      26.893   4.902  24.227  1.00 10.00      A   
ATOM   2380  CB  ASP A 252      28.242   5.492  23.777  1.00 10.00      A   
ATOM   2381  CG  ASP A 252      28.923   4.763  22.627  1.00 10.00      A   
ATOM   2382  OD1 ASP A 252      29.737   5.400  21.921  1.00 10.00      A   
ATOM   2383  OD2 ASP A 252      28.677   3.557  22.432  1.00 10.00      A   
ATOM   2384  C   ASP A 252      25.873   4.874  23.091  1.00 10.00      A   
ATOM   2385  O   ASP A 252      25.166   5.856  22.852  1.00 10.00      A   
ATOM   2386  N   VAL A 253      25.794   3.745  22.398  1.00 10.00      A   
ATOM   2387  HN  VAL A 253      26.402   3.008  22.618  1.00 10.00      A   
ATOM   2388  CA  VAL A 253      24.841   3.583  21.309  1.00 10.00      A   
ATOM   2389  CB  VAL A 253      25.265   2.453  20.340  1.00 10.00      A   
ATOM   2390  CG1 VAL A 253      24.358   2.419  19.118  1.00 10.00      A   
ATOM   2391  CG2 VAL A 253      26.717   2.607  19.923  1.00 10.00      A   
ATOM   2392  C   VAL A 253      23.467   3.244  21.877  1.00 10.00      A   
ATOM   2393  O   VAL A 253      22.452   3.814  21.473  1.00 10.00      A   
ATOM   2394  N   TYR A 254      23.459   2.324  22.838  1.00 10.00      A   
ATOM   2395  HN  TYR A 254      24.315   1.926  23.119  1.00 10.00      A   
ATOM   2396  CA  TYR A 254      22.230   1.884  23.486  1.00 10.00      A   
ATOM   2397  CB  TYR A 254      22.548   0.844  24.567  1.00 10.00      A   
ATOM   2398  CG  TYR A 254      21.329   0.261  25.241  1.00 10.00      A   
ATOM   2399  CD1 TYR A 254      20.599  -0.754  24.640  1.00 10.00      A   
ATOM   2400  CD2 TYR A 254      20.907   0.731  26.477  1.00 10.00      A   
ATOM   2401  CE1 TYR A 254      19.480  -1.286  25.251  1.00 10.00      A   
ATOM   2402  CE2 TYR A 254      19.790   0.205  27.095  1.00 10.00      A   
ATOM   2403  CZ  TYR A 254      19.081  -0.802  26.478  1.00 10.00      A   
ATOM   2404  OH  TYR A 254      17.967  -1.323  27.090  1.00 10.00      A   
ATOM   2405  HH  TYR A 254      17.434  -0.602  27.444  1.00 10.00      A   
ATOM   2406  C   TYR A 254      21.468   3.060  24.085  1.00 10.00      A   
ATOM   2407  O   TYR A 254      20.288   3.259  23.789  1.00 10.00      A   
ATOM   2408  N   SER A 255      22.147   3.844  24.911  1.00 10.00      A   
ATOM   2409  HN  SER A 255      23.092   3.644  25.098  1.00 10.00      A   
ATOM   2410  CA  SER A 255      21.530   4.997  25.544  1.00 10.00      A   
ATOM   2411  CB  SER A 255      22.482   5.622  26.559  1.00 10.00      A   
ATOM   2412  OG  SER A 255      22.799   4.688  27.581  1.00 10.00      A   
ATOM   2413  HG  SER A 255      21.988   4.259  27.885  1.00 10.00      A   
ATOM   2414  C   SER A 255      21.092   6.025  24.504  1.00 10.00      A   
ATOM   2415  O   SER A 255      20.024   6.624  24.633  1.00 10.00      A   
ATOM   2416  N   GLY A 256      21.903   6.196  23.462  1.00 10.00      A   
ATOM   2417  HN  GLY A 256      22.730   5.671  23.407  1.00 10.00      A   
ATOM   2418  CA  GLY A 256      21.582   7.143  22.410  1.00 10.00      A   
ATOM   2419  C   GLY A 256      20.270   6.812  21.733  1.00 10.00      A   
ATOM   2420  O   GLY A 256      19.416   7.682  21.551  1.00 10.00      A   
ATOM   2421  N   LEU A 257      20.100   5.543  21.382  1.00 10.00      A   
ATOM   2422  HN  LEU A 257      20.818   4.896  21.563  1.00 10.00      A   
ATOM   2423  CA  LEU A 257      18.882   5.085  20.730  1.00 10.00      A   
ATOM   2424  CB  LEU A 257      19.043   3.636  20.272  1.00 10.00      A   
ATOM   2425  CG  LEU A 257      20.158   3.371  19.261  1.00 10.00      A   
ATOM   2426  CD1 LEU A 257      20.396   1.880  19.108  1.00 10.00      A   
ATOM   2427  CD2 LEU A 257      19.821   4.001  17.920  1.00 10.00      A   
ATOM   2428  C   LEU A 257      17.694   5.193  21.679  1.00 10.00      A   
ATOM   2429  O   LEU A 257      16.633   5.695  21.308  1.00 10.00      A   
ATOM   2430  N   SER A 258      17.894   4.741  22.910  1.00 10.00      A   
ATOM   2431  HN  SER A 258      18.777   4.382  23.147  1.00 10.00      A   
ATOM   2432  CA  SER A 258      16.843   4.764  23.921  1.00 10.00      A   
ATOM   2433  CB  SER A 258      17.341   4.135  25.223  1.00 10.00      A   
ATOM   2434  OG  SER A 258      17.926   2.864  24.992  1.00 10.00      A   
ATOM   2435  HG  SER A 258      18.747   2.972  24.493  1.00 10.00      A   
ATOM   2436  C   SER A 258      16.320   6.179  24.172  1.00 10.00      A   
ATOM   2437  O   SER A 258      15.113   6.418  24.136  1.00 10.00      A   
ATOM   2438  N   VAL A 259      17.230   7.121  24.401  1.00 10.00      A   
ATOM   2439  HN  VAL A 259      18.185   6.884  24.396  1.00 10.00      A   
ATOM   2440  CA  VAL A 259      16.845   8.504  24.663  1.00 10.00      A   
ATOM   2441  CB  VAL A 259      18.048   9.363  25.120  1.00 10.00      A   
ATOM   2442  CG1 VAL A 259      17.644  10.819  25.304  1.00 10.00      A   
ATOM   2443  CG2 VAL A 259      18.628   8.815  26.416  1.00 10.00      A   
ATOM   2444  C   VAL A 259      16.170   9.135  23.441  1.00 10.00      A   
ATOM   2445  O   VAL A 259      15.197   9.883  23.573  1.00 10.00      A   
ATOM   2446  N   ALA A 260      16.677   8.818  22.256  1.00 10.00      A   
ATOM   2447  HN  ALA A 260      17.450   8.213  22.210  1.00 10.00      A   
ATOM   2448  CA  ALA A 260      16.109   9.350  21.021  1.00 10.00      A   
ATOM   2449  CB  ALA A 260      16.990   8.998  19.833  1.00 10.00      A   
ATOM   2450  C   ALA A 260      14.685   8.837  20.810  1.00 10.00      A   
ATOM   2451  O   ALA A 260      13.768   9.613  20.538  1.00 10.00      A   
ATOM   2452  N   LEU A 261      14.506   7.532  20.967  1.00 10.00      A   
ATOM   2453  HN  LEU A 261      15.277   6.969  21.202  1.00 10.00      A   
ATOM   2454  CA  LEU A 261      13.201   6.904  20.801  1.00 10.00      A   
ATOM   2455  CB  LEU A 261      13.331   5.380  20.859  1.00 10.00      A   
ATOM   2456  CG  LEU A 261      13.802   4.699  19.572  1.00 10.00      A   
ATOM   2457  CD1 LEU A 261      14.436   3.350  19.878  1.00 10.00      A   
ATOM   2458  CD2 LEU A 261      12.639   4.537  18.603  1.00 10.00      A   
ATOM   2459  C   LEU A 261      12.213   7.395  21.853  1.00 10.00      A   
ATOM   2460  O   LEU A 261      11.029   7.572  21.568  1.00 10.00      A   
ATOM   2461  N   SER A 262      12.710   7.632  23.064  1.00 10.00      A   
ATOM   2462  HN  SER A 262      13.667   7.474  23.228  1.00 10.00      A   
ATOM   2463  CA  SER A 262      11.870   8.107  24.161  1.00 10.00      A   
ATOM   2464  CB  SER A 262      12.598   7.970  25.500  1.00 10.00      A   
ATOM   2465  OG  SER A 262      12.980   6.625  25.732  1.00 10.00      A   
ATOM   2466  HG  SER A 262      13.770   6.423  25.211  1.00 10.00      A   
ATOM   2467  C   SER A 262      11.402   9.549  23.935  1.00 10.00      A   
ATOM   2468  O   SER A 262      10.535  10.055  24.652  1.00 10.00      A   
ATOM   2469  N   GLY A 263      11.975  10.203  22.932  1.00 10.00      A   
ATOM   2470  HN  GLY A 263      12.661   9.752  22.392  1.00 10.00      A   
ATOM   2471  CA  GLY A 263      11.593  11.564  22.625  1.00 10.00      A   
ATOM   2472  C   GLY A 263      10.316  11.608  21.818  1.00 10.00      A   
ATOM   2473  O   GLY A 263       9.531  12.550  21.927  1.00 10.00      A   
ATOM   2474  N   CYS A 264      10.100  10.573  21.025  1.00 10.00      A   
ATOM   2475  HN  CYS A 264      10.744   9.829  21.023  1.00 10.00      A   
ATOM   2476  CA  CYS A 264       8.914  10.488  20.187  1.00 10.00      A   
ATOM   2477  CB  CYS A 264       9.237   9.714  18.911  1.00 10.00      A   
ATOM   2478  SG  CYS A 264      10.868  10.086  18.227  1.00 10.00      A   
ATOM   2479  HG  CYS A 264      11.624  10.567  19.204  1.00 10.00      A   
ATOM   2480  C   CYS A 264       7.781   9.810  20.950  1.00 10.00      A   
ATOM   2481  O   CYS A 264       7.738   8.583  21.060  1.00 10.00      A   
ATOM   2482  N   LYS A 265       6.871  10.613  21.487  1.00 10.00      A   
ATOM   2483  HN  LYS A 265       6.960  11.588  21.366  1.00 10.00      A   
ATOM   2484  CA  LYS A 265       5.745  10.097  22.257  1.00 10.00      A   
ATOM   2485  CB  LYS A 265       5.365  11.068  23.380  1.00 10.00      A   
ATOM   2486  CG  LYS A 265       6.174  10.919  24.662  1.00 10.00      A   
ATOM   2487  CD  LYS A 265       7.530  11.593  24.561  1.00 10.00      A   
ATOM   2488  CE  LYS A 265       8.115  11.851  25.939  1.00 10.00      A   
ATOM   2489  NZ  LYS A 265       9.517  12.334  25.863  1.00 10.00      A   
ATOM   2490  HZ1 LYS A 265       9.573  13.181  25.263  1.00 10.00      A   
ATOM   2491  HZ2 LYS A 265      10.128  11.595  25.459  1.00 10.00      A   
ATOM   2492  HZ3 LYS A 265       9.865  12.573  26.815  1.00 10.00      A   
ATOM   2493  C   LYS A 265       4.529   9.824  21.385  1.00 10.00      A   
ATOM   2494  O   LYS A 265       3.583   9.175  21.824  1.00 10.00      A   
ATOM   2495  N   GLU A 266       4.554  10.310  20.151  1.00 10.00      A   
ATOM   2496  HN  GLU A 266       5.335  10.819  19.849  1.00 10.00      A   
ATOM   2497  CA  GLU A 266       3.431  10.121  19.239  1.00 10.00      A   
ATOM   2498  CB  GLU A 266       3.274  11.328  18.307  1.00 10.00      A   
ATOM   2499  CG  GLU A 266       3.103  12.662  19.022  1.00 10.00      A   
ATOM   2500  CD  GLU A 266       2.050  12.622  20.114  1.00 10.00      A   
ATOM   2501  OE1 GLU A 266       2.393  12.898  21.283  1.00 10.00      A   
ATOM   2502  OE2 GLU A 266       0.874  12.323  19.815  1.00 10.00      A   
ATOM   2503  C   GLU A 266       3.551   8.827  18.429  1.00 10.00      A   
ATOM   2504  O   GLU A 266       2.691   8.520  17.607  1.00 10.00      A   
ATOM   2505  N   LEU A 267       4.610   8.068  18.673  1.00 10.00      A   
ATOM   2506  HN  LEU A 267       5.255   8.357  19.345  1.00 10.00      A   
ATOM   2507  CA  LEU A 267       4.825   6.809  17.960  1.00 10.00      A   
ATOM   2508  CB  LEU A 267       6.195   6.217  18.294  1.00 10.00      A   
ATOM   2509  CG  LEU A 267       7.372   6.709  17.452  1.00 10.00      A   
ATOM   2510  CD1 LEU A 267       8.684   6.182  18.014  1.00 10.00      A   
ATOM   2511  CD2 LEU A 267       7.204   6.285  16.001  1.00 10.00      A   
ATOM   2512  C   LEU A 267       3.733   5.806  18.298  1.00 10.00      A   
ATOM   2513  O   LEU A 267       3.490   5.517  19.472  1.00 10.00      A   
ATOM   2514  N   ARG A 268       3.072   5.289  17.271  1.00 10.00      A   
ATOM   2515  HN  ARG A 268       3.314   5.570  16.359  1.00 10.00      A   
ATOM   2516  CA  ARG A 268       1.997   4.325  17.454  1.00 10.00      A   
ATOM   2517  CB  ARG A 268       0.664   4.908  16.976  1.00 10.00      A   
ATOM   2518  CG  ARG A 268       0.191   6.115  17.763  1.00 10.00      A   
ATOM   2519  CD  ARG A 268       0.147   5.817  19.251  1.00 10.00      A   
ATOM   2520  NE  ARG A 268      -0.233   6.991  20.029  1.00 10.00      A   
ATOM   2521  HE  ARG A 268      -1.186   7.242  20.027  1.00 10.00      A   
ATOM   2522  CZ  ARG A 268       0.619   7.730  20.734  1.00 10.00      A   
ATOM   2523  NH1 ARG A 268       1.909   7.417  20.765  1.00 10.00      A   
ATOM   2524 HH11 ARG A 268       2.579   8.006  21.318  1.00 10.00      A   
ATOM   2525 HH12 ARG A 268       2.267   6.583  20.242  1.00 10.00      A   
ATOM   2526  NH2 ARG A 268       0.179   8.786  21.398  1.00 10.00      A   
ATOM   2527 HH21 ARG A 268      -0.833   9.035  21.369  1.00 10.00      A   
ATOM   2528 HH22 ARG A 268       0.840   9.376  21.951  1.00 10.00      A   
ATOM   2529  C   ARG A 268       2.271   3.021  16.709  1.00 10.00      A   
ATOM   2530  O   ARG A 268       1.684   1.981  17.024  1.00 10.00      A   
ATOM   2531  N   CYS A 269       3.154   3.071  15.722  1.00 10.00      A   
ATOM   2532  HN  CYS A 269       3.606   3.919  15.518  1.00 10.00      A   
ATOM   2533  CA  CYS A 269       3.469   1.887  14.935  1.00 10.00      A   
ATOM   2534  CB  CYS A 269       2.735   1.925  13.587  1.00 10.00      A   
ATOM   2535  SG  CYS A 269       2.991   0.473  12.536  1.00 10.00      A   
ATOM   2536  HG  CYS A 269       2.388   0.702  11.376  1.00 10.00      A   
ATOM   2537  C   CYS A 269       4.970   1.734  14.717  1.00 10.00      A   
ATOM   2538  O   CYS A 269       5.670   2.702  14.401  1.00 10.00      A   
ATOM   2539  N   LEU A 270       5.454   0.514  14.908  1.00 10.00      A   
ATOM   2540  HN  LEU A 270       4.843  -0.200  15.192  1.00 10.00      A   
ATOM   2541  CA  LEU A 270       6.856   0.193  14.711  1.00 10.00      A   
ATOM   2542  CB  LEU A 270       7.533  -0.107  16.049  1.00 10.00      A   
ATOM   2543  CG  LEU A 270       7.737   1.082  16.992  1.00 10.00      A   
ATOM   2544  CD1 LEU A 270       8.391   0.629  18.289  1.00 10.00      A   
ATOM   2545  CD2 LEU A 270       8.572   2.163  16.322  1.00 10.00      A   
ATOM   2546  C   LEU A 270       6.966  -1.016  13.791  1.00 10.00      A   
ATOM   2547  O   LEU A 270       6.233  -1.993  13.953  1.00 10.00      A   
ATOM   2548  N   SER A 271       7.853  -0.944  12.813  1.00 10.00      A   
ATOM   2549  HN  SER A 271       8.405  -0.136  12.723  1.00 10.00      A   
ATOM   2550  CA  SER A 271       8.038  -2.039  11.869  1.00 10.00      A   
ATOM   2551  CB  SER A 271       7.172  -1.801  10.632  1.00 10.00      A   
ATOM   2552  OG  SER A 271       5.821  -1.580  11.011  1.00 10.00      A   
ATOM   2553  HG  SER A 271       5.723  -1.762  11.956  1.00 10.00      A   
ATOM   2554  C   SER A 271       9.505  -2.175  11.474  1.00 10.00      A   
ATOM   2555  O   SER A 271      10.333  -1.348  11.867  1.00 10.00      A   
ATOM   2556  N   GLY A 272       9.821  -3.219  10.712  1.00 10.00      A   
ATOM   2557  HN  GLY A 272       9.119  -3.855  10.445  1.00 10.00      A   
ATOM   2558  CA  GLY A 272      11.186  -3.439  10.277  1.00 10.00      A   
ATOM   2559  C   GLY A 272      11.954  -4.316  11.241  1.00 10.00      A   
ATOM   2560  O   GLY A 272      11.577  -5.468  11.471  1.00 10.00      A   
ATOM   2561  N   PHE A 273      13.028  -3.761  11.795  1.00 10.00      A   
ATOM   2562  HN  PHE A 273      13.266  -2.845  11.532  1.00 10.00      A   
ATOM   2563  CA  PHE A 273      13.877  -4.458  12.759  1.00 10.00      A   
ATOM   2564  CB  PHE A 273      13.080  -4.924  13.990  1.00 10.00      A   
ATOM   2565  CG  PHE A 273      12.326  -3.824  14.688  1.00 10.00      A   
ATOM   2566  CD1 PHE A 273      10.955  -3.711  14.544  1.00 10.00      A   
ATOM   2567  CD2 PHE A 273      12.989  -2.907  15.486  1.00 10.00      A   
ATOM   2568  CE1 PHE A 273      10.256  -2.705  15.180  1.00 10.00      A   
ATOM   2569  CE2 PHE A 273      12.296  -1.897  16.127  1.00 10.00      A   
ATOM   2570  CZ  PHE A 273      10.928  -1.796  15.973  1.00 10.00      A   
ATOM   2571  C   PHE A 273      14.636  -5.618  12.117  1.00 10.00      A   
ATOM   2572  O   PHE A 273      14.587  -6.750  12.599  1.00 10.00      A   
ATOM   2573  N   TRP A 274      15.356  -5.320  11.044  1.00 10.00      A   
ATOM   2574  HN  TRP A 274      15.382  -4.388  10.727  1.00 10.00      A   
ATOM   2575  CA  TRP A 274      16.133  -6.331  10.339  1.00 10.00      A   
ATOM   2576  CB  TRP A 274      16.584  -5.806   8.973  1.00 10.00      A   
ATOM   2577  CG  TRP A 274      15.578  -5.996   7.877  1.00 10.00      A   
ATOM   2578  CD1 TRP A 274      15.457  -7.082   7.058  1.00 10.00      A   
ATOM   2579  CD2 TRP A 274      14.566  -5.069   7.467  1.00 10.00      A   
ATOM   2580  NE1 TRP A 274      14.434  -6.887   6.162  1.00 10.00      A   
ATOM   2581  HE1 TRP A 274      14.153  -7.526   5.466  1.00 10.00      A   
ATOM   2582  CE2 TRP A 274      13.868  -5.661   6.395  1.00 10.00      A   
ATOM   2583  CE3 TRP A 274      14.180  -3.799   7.903  1.00 10.00      A   
ATOM   2584  CZ2 TRP A 274      12.808  -5.024   5.753  1.00 10.00      A   
ATOM   2585  CZ3 TRP A 274      13.128  -3.169   7.267  1.00 10.00      A   
ATOM   2586  CH2 TRP A 274      12.453  -3.781   6.204  1.00 10.00      A   
ATOM   2587  C   TRP A 274      17.357  -6.734  11.153  1.00 10.00      A   
ATOM   2588  O   TRP A 274      18.131  -5.874  11.583  1.00 10.00      A   
ATOM   2589  N   ASP A 275      17.523  -8.042  11.360  1.00 10.00      A   
ATOM   2590  HN  ASP A 275      16.859  -8.667  11.000  1.00 10.00      A   
ATOM   2591  CA  ASP A 275      18.655  -8.578  12.118  1.00 10.00      A   
ATOM   2592  CB  ASP A 275      19.997  -8.254  11.442  1.00 10.00      A   
ATOM   2593  CG  ASP A 275      20.090  -8.751  10.011  1.00 10.00      A   
ATOM   2594  OD1 ASP A 275      20.404  -9.942   9.802  1.00 10.00      A   
ATOM   2595  OD2 ASP A 275      19.855  -7.953   9.080  1.00 10.00      A   
ATOM   2596  C   ASP A 275      18.637  -8.047  13.545  1.00 10.00      A   
ATOM   2597  O   ASP A 275      19.676  -7.703  14.110  1.00 10.00      A   
ATOM   2598  N   ALA A 276      17.438  -7.977  14.109  1.00 10.00      A   
ATOM   2599  HN  ALA A 276      16.658  -8.257  13.587  1.00 10.00      A   
ATOM   2600  CA  ALA A 276      17.235  -7.481  15.466  1.00 10.00      A   
ATOM   2601  CB  ALA A 276      15.766  -7.579  15.850  1.00 10.00      A   
ATOM   2602  C   ALA A 276      18.103  -8.202  16.497  1.00 10.00      A   
ATOM   2603  O   ALA A 276      18.060  -9.429  16.622  1.00 10.00      A   
ATOM   2604  N   VAL A 277      18.913  -7.429  17.210  1.00 10.00      A   
ATOM   2605  HN  VAL A 277      18.940  -6.468  17.024  1.00 10.00      A   
ATOM   2606  CA  VAL A 277      19.776  -7.970  18.246  1.00 10.00      A   
ATOM   2607  CB  VAL A 277      21.130  -7.225  18.301  1.00 10.00      A   
ATOM   2608  CG1 VAL A 277      22.024  -7.800  19.390  1.00 10.00      A   
ATOM   2609  CG2 VAL A 277      21.829  -7.297  16.954  1.00 10.00      A   
ATOM   2610  C   VAL A 277      19.074  -7.851  19.596  1.00 10.00      A   
ATOM   2611  O   VAL A 277      18.648  -6.761  19.978  1.00 10.00      A   
ATOM   2612  N   PRO A 278      18.948  -8.972  20.327  1.00 10.00      A   
ATOM   2613  CA  PRO A 278      18.283  -9.009  21.640  1.00 10.00      A   
ATOM   2614  CB  PRO A 278      18.613 -10.408  22.162  1.00 10.00      A   
ATOM   2615  CG  PRO A 278      18.815 -11.225  20.935  1.00 10.00      A   
ATOM   2616  CD  PRO A 278      19.436 -10.303  19.924  1.00 10.00      A   
ATOM   2617  C   PRO A 278      18.797  -7.949  22.617  1.00 10.00      A   
ATOM   2618  O   PRO A 278      18.036  -7.436  23.439  1.00 10.00      A   
ATOM   2619  N   ALA A 279      20.076  -7.618  22.514  1.00 10.00      A   
ATOM   2620  HN  ALA A 279      20.625  -8.056  21.830  1.00 10.00      A   
ATOM   2621  CA  ALA A 279      20.697  -6.631  23.398  1.00 10.00      A   
ATOM   2622  CB  ALA A 279      22.212  -6.671  23.261  1.00 10.00      A   
ATOM   2623  C   ALA A 279      20.176  -5.210  23.165  1.00 10.00      A   
ATOM   2624  O   ALA A 279      20.400  -4.322  23.988  1.00 10.00      A   
ATOM   2625  N   TYR A 280      19.484  -4.994  22.054  1.00 10.00      A   
ATOM   2626  HN  TYR A 280      19.319  -5.740  21.433  1.00 10.00      A   
ATOM   2627  CA  TYR A 280      18.962  -3.671  21.732  1.00 10.00      A   
ATOM   2628  CB  TYR A 280      19.550  -3.164  20.409  1.00 10.00      A   
ATOM   2629  CG  TYR A 280      20.955  -2.618  20.544  1.00 10.00      A   
ATOM   2630  CD1 TYR A 280      22.058  -3.381  20.184  1.00 10.00      A   
ATOM   2631  CD2 TYR A 280      21.177  -1.340  21.041  1.00 10.00      A   
ATOM   2632  CE1 TYR A 280      23.339  -2.887  20.314  1.00 10.00      A   
ATOM   2633  CE2 TYR A 280      22.456  -0.837  21.173  1.00 10.00      A   
ATOM   2634  CZ  TYR A 280      23.532  -1.616  20.809  1.00 10.00      A   
ATOM   2635  OH  TYR A 280      24.807  -1.125  20.941  1.00 10.00      A   
ATOM   2636  HH  TYR A 280      25.320  -1.354  20.153  1.00 10.00      A   
ATOM   2637  C   TYR A 280      17.437  -3.646  21.694  1.00 10.00      A   
ATOM   2638  O   TYR A 280      16.834  -2.671  21.252  1.00 10.00      A   
ATOM   2639  N   LEU A 281      16.816  -4.711  22.177  1.00 10.00      A   
ATOM   2640  HN  LEU A 281      17.346  -5.452  22.540  1.00 10.00      A   
ATOM   2641  CA  LEU A 281      15.357  -4.805  22.187  1.00 10.00      A   
ATOM   2642  CB  LEU A 281      14.881  -6.235  22.447  1.00 10.00      A   
ATOM   2643  CG  LEU A 281      15.332  -7.292  21.437  1.00 10.00      A   
ATOM   2644  CD1 LEU A 281      14.771  -8.654  21.807  1.00 10.00      A   
ATOM   2645  CD2 LEU A 281      14.924  -6.908  20.023  1.00 10.00      A   
ATOM   2646  C   LEU A 281      14.688  -3.815  23.158  1.00 10.00      A   
ATOM   2647  O   LEU A 281      13.748  -3.121  22.772  1.00 10.00      A   
ATOM   2648  N   PRO A 282      15.155  -3.715  24.427  1.00 10.00      A   
ATOM   2649  CA  PRO A 282      14.554  -2.803  25.420  1.00 10.00      A   
ATOM   2650  CB  PRO A 282      15.313  -3.112  26.715  1.00 10.00      A   
ATOM   2651  CG  PRO A 282      15.945  -4.438  26.481  1.00 10.00      A   
ATOM   2652  CD  PRO A 282      16.267  -4.479  25.018  1.00 10.00      A   
ATOM   2653  C   PRO A 282      14.690  -1.319  25.069  1.00 10.00      A   
ATOM   2654  O   PRO A 282      14.212  -0.460  25.807  1.00 10.00      A   
ATOM   2655  N   ALA A 283      15.321  -1.016  23.944  1.00 10.00      A   
ATOM   2656  HN  ALA A 283      15.670  -1.740  23.383  1.00 10.00      A   
ATOM   2657  CA  ALA A 283      15.502   0.368  23.521  1.00 10.00      A   
ATOM   2658  CB  ALA A 283      16.482   0.442  22.362  1.00 10.00      A   
ATOM   2659  C   ALA A 283      14.167   1.004  23.136  1.00 10.00      A   
ATOM   2660  O   ALA A 283      14.007   2.222  23.202  1.00 10.00      A   
ATOM   2661  N   VAL A 284      13.211   0.173  22.738  1.00 10.00      A   
ATOM   2662  HN  VAL A 284      13.399  -0.791  22.693  1.00 10.00      A   
ATOM   2663  CA  VAL A 284      11.893   0.664  22.343  1.00 10.00      A   
ATOM   2664  CB  VAL A 284      11.407  -0.001  21.040  1.00 10.00      A   
ATOM   2665  CG1 VAL A 284      12.237   0.477  19.860  1.00 10.00      A   
ATOM   2666  CG2 VAL A 284      11.462  -1.517  21.153  1.00 10.00      A   
ATOM   2667  C   VAL A 284      10.851   0.451  23.441  1.00 10.00      A   
ATOM   2668  O   VAL A 284       9.655   0.613  23.209  1.00 10.00      A   
ATOM   2669  N   TYR A 285      11.320   0.118  24.638  1.00 10.00      A   
ATOM   2670  HN  TYR A 285      12.289   0.047  24.762  1.00 10.00      A   
ATOM   2671  CA  TYR A 285      10.442  -0.135  25.782  1.00 10.00      A   
ATOM   2672  CB  TYR A 285      11.268  -0.497  27.021  1.00 10.00      A   
ATOM   2673  CG  TYR A 285      11.358  -1.983  27.301  1.00 10.00      A   
ATOM   2674  CD1 TYR A 285      10.990  -2.921  26.344  1.00 10.00      A   
ATOM   2675  CD2 TYR A 285      11.809  -2.447  28.531  1.00 10.00      A   
ATOM   2676  CE1 TYR A 285      11.065  -4.277  26.607  1.00 10.00      A   
ATOM   2677  CE2 TYR A 285      11.888  -3.800  28.801  1.00 10.00      A   
ATOM   2678  CZ  TYR A 285      11.514  -4.710  27.835  1.00 10.00      A   
ATOM   2679  OH  TYR A 285      11.584  -6.058  28.099  1.00 10.00      A   
ATOM   2680  HH  TYR A 285      12.039  -6.502  27.371  1.00 10.00      A   
ATOM   2681  C   TYR A 285       9.533   1.051  26.092  1.00 10.00      A   
ATOM   2682  O   TYR A 285       8.336   0.881  26.339  1.00 10.00      A   
ATOM   2683  N   SER A 286      10.104   2.245  26.059  1.00 10.00      A   
ATOM   2684  HN  SER A 286      11.059   2.316  25.840  1.00 10.00      A   
ATOM   2685  CA  SER A 286       9.369   3.466  26.353  1.00 10.00      A   
ATOM   2686  CB  SER A 286      10.355   4.634  26.407  1.00 10.00      A   
ATOM   2687  OG  SER A 286      11.654   4.211  26.011  1.00 10.00      A   
ATOM   2688  HG  SER A 286      12.242   4.983  25.977  1.00 10.00      A   
ATOM   2689  C   SER A 286       8.267   3.752  25.328  1.00 10.00      A   
ATOM   2690  O   SER A 286       7.315   4.475  25.615  1.00 10.00      A   
ATOM   2691  N   VAL A 287       8.391   3.175  24.141  1.00 10.00      A   
ATOM   2692  HN  VAL A 287       9.155   2.582  23.976  1.00 10.00      A   
ATOM   2693  CA  VAL A 287       7.414   3.388  23.080  1.00 10.00      A   
ATOM   2694  CB  VAL A 287       8.075   3.261  21.689  1.00 10.00      A   
ATOM   2695  CG1 VAL A 287       7.074   3.539  20.576  1.00 10.00      A   
ATOM   2696  CG2 VAL A 287       9.273   4.191  21.580  1.00 10.00      A   
ATOM   2697  C   VAL A 287       6.258   2.390  23.184  1.00 10.00      A   
ATOM   2698  O   VAL A 287       5.119   2.698  22.821  1.00 10.00      A   
ATOM   2699  N   CYS A 288       6.558   1.207  23.710  1.00 10.00      A   
ATOM   2700  HN  CYS A 288       7.478   1.043  24.011  1.00 10.00      A   
ATOM   2701  CA  CYS A 288       5.572   0.138  23.856  1.00 10.00      A   
ATOM   2702  CB  CYS A 288       6.230  -1.108  24.452  1.00 10.00      A   
ATOM   2703  SG  CYS A 288       7.514  -1.849  23.417  1.00 10.00      A   
ATOM   2704  HG  CYS A 288       7.195  -3.123  23.229  1.00 10.00      A   
ATOM   2705  C   CYS A 288       4.364   0.547  24.699  1.00 10.00      A   
ATOM   2706  O   CYS A 288       3.266   0.018  24.511  1.00 10.00      A   
ATOM   2707  N   SER A 289       4.566   1.503  25.598  1.00 10.00      A   
ATOM   2708  HN  SER A 289       5.457   1.904  25.670  1.00 10.00      A   
ATOM   2709  CA  SER A 289       3.514   1.982  26.488  1.00 10.00      A   
ATOM   2710  CB  SER A 289       4.068   3.109  27.355  1.00 10.00      A   
ATOM   2711  OG  SER A 289       5.455   2.919  27.586  1.00 10.00      A   
ATOM   2712  HG  SER A 289       5.582   2.472  28.435  1.00 10.00      A   
ATOM   2713  C   SER A 289       2.257   2.450  25.745  1.00 10.00      A   
ATOM   2714  O   SER A 289       1.159   2.442  26.304  1.00 10.00      A   
ATOM   2715  N   ARG A 290       2.410   2.844  24.486  1.00 10.00      A   
ATOM   2716  HN  ARG A 290       3.301   2.803  24.073  1.00 10.00      A   
ATOM   2717  CA  ARG A 290       1.277   3.312  23.698  1.00 10.00      A   
ATOM   2718  CB  ARG A 290       1.191   4.845  23.722  1.00 10.00      A   
ATOM   2719  CG  ARG A 290       2.461   5.551  23.275  1.00 10.00      A   
ATOM   2720  CD  ARG A 290       3.270   6.050  24.461  1.00 10.00      A   
ATOM   2721  NE  ARG A 290       4.598   6.508  24.056  1.00 10.00      A   
ATOM   2722  HE  ARG A 290       4.806   6.481  23.096  1.00 10.00      A   
ATOM   2723  CZ  ARG A 290       5.534   6.951  24.894  1.00 10.00      A   
ATOM   2724  NH1 ARG A 290       5.300   7.007  26.208  1.00 10.00      A   
ATOM   2725 HH11 ARG A 290       4.377   6.704  26.592  1.00 10.00      A   
ATOM   2726 HH12 ARG A 290       6.038   7.351  26.863  1.00 10.00      A   
ATOM   2727  NH2 ARG A 290       6.711   7.335  24.408  1.00 10.00      A   
ATOM   2728 HH21 ARG A 290       6.893   7.286  23.380  1.00 10.00      A   
ATOM   2729 HH22 ARG A 290       7.458   7.682  25.047  1.00 10.00      A   
ATOM   2730  C   ARG A 290       1.351   2.799  22.265  1.00 10.00      A   
ATOM   2731  O   ARG A 290       0.918   3.470  21.327  1.00 10.00      A   
ATOM   2732  N   LEU A 291       1.892   1.602  22.106  1.00 10.00      A   
ATOM   2733  HN  LEU A 291       2.203   1.110  22.894  1.00 10.00      A   
ATOM   2734  CA  LEU A 291       2.029   0.993  20.791  1.00 10.00      A   
ATOM   2735  CB  LEU A 291       3.148  -0.051  20.784  1.00 10.00      A   
ATOM   2736  CG  LEU A 291       4.531   0.437  20.348  1.00 10.00      A   
ATOM   2737  CD1 LEU A 291       5.523  -0.713  20.342  1.00 10.00      A   
ATOM   2738  CD2 LEU A 291       4.463   1.094  18.977  1.00 10.00      A   
ATOM   2739  C   LEU A 291       0.724   0.359  20.328  1.00 10.00      A   
ATOM   2740  O   LEU A 291       0.089  -0.395  21.067  1.00 10.00      A   
ATOM   2741  N   THR A 292       0.329   0.675  19.105  1.00 10.00      A   
ATOM   2742  HN  THR A 292       0.866   1.301  18.572  1.00 10.00      A   
ATOM   2743  CA  THR A 292      -0.889   0.134  18.533  1.00 10.00      A   
ATOM   2744  CB  THR A 292      -1.661   1.221  17.759  1.00 10.00      A   
ATOM   2745  OG1 THR A 292      -1.699   2.427  18.537  1.00 10.00      A   
ATOM   2746  HG1 THR A 292      -2.119   3.122  18.025  1.00 10.00      A   
ATOM   2747  CG2 THR A 292      -3.085   0.768  17.480  1.00 10.00      A   
ATOM   2748  C   THR A 292      -0.563  -1.020  17.588  1.00 10.00      A   
ATOM   2749  O   THR A 292      -1.217  -2.068  17.615  1.00 10.00      A   
ATOM   2750  N   THR A 293       0.459  -0.828  16.765  1.00 10.00      A   
ATOM   2751  HN  THR A 293       0.962   0.016  16.810  1.00 10.00      A   
ATOM   2752  CA  THR A 293       0.865  -1.845  15.808  1.00 10.00      A   
ATOM   2753  CB  THR A 293       0.551  -1.397  14.366  1.00 10.00      A   
ATOM   2754  OG1 THR A 293      -0.837  -1.043  14.270  1.00 10.00      A   
ATOM   2755  HG1 THR A 293      -0.914  -0.132  13.962  1.00 10.00      A   
ATOM   2756  CG2 THR A 293       0.863  -2.508  13.372  1.00 10.00      A   
ATOM   2757  C   THR A 293       2.356  -2.160  15.933  1.00 10.00      A   
ATOM   2758  O   THR A 293       3.197  -1.257  15.951  1.00 10.00      A   
ATOM   2759  N   LEU A 294       2.672  -3.445  16.023  1.00 10.00      A   
ATOM   2760  HN  LEU A 294       1.955  -4.119  16.005  1.00 10.00      A   
ATOM   2761  CA  LEU A 294       4.050  -3.885  16.143  1.00 10.00      A   
ATOM   2762  CB  LEU A 294       4.323  -4.386  17.564  1.00 10.00      A   
ATOM   2763  CG  LEU A 294       5.781  -4.680  17.915  1.00 10.00      A   
ATOM   2764  CD1 LEU A 294       6.654  -3.464  17.651  1.00 10.00      A   
ATOM   2765  CD2 LEU A 294       5.899  -5.124  19.366  1.00 10.00      A   
ATOM   2766  C   LEU A 294       4.354  -4.976  15.119  1.00 10.00      A   
ATOM   2767  O   LEU A 294       3.793  -6.071  15.169  1.00 10.00      A   
ATOM   2768  N   ASN A 295       5.231  -4.662  14.182  1.00 10.00      A   
ATOM   2769  HN  ASN A 295       5.650  -3.771  14.195  1.00 10.00      A   
ATOM   2770  CA  ASN A 295       5.609  -5.607  13.138  1.00 10.00      A   
ATOM   2771  CB  ASN A 295       5.533  -4.934  11.762  1.00 10.00      A   
ATOM   2772  CG  ASN A 295       5.625  -5.904  10.594  1.00 10.00      A   
ATOM   2773  OD1 ASN A 295       6.240  -6.967  10.685  1.00 10.00      A   
ATOM   2774  ND2 ASN A 295       5.022  -5.535   9.480  1.00 10.00      A   
ATOM   2775 HD21 ASN A 295       4.564  -4.673   9.462  1.00 10.00      A   
ATOM   2776 HD22 ASN A 295       5.053  -6.143   8.714  1.00 10.00      A   
ATOM   2777  C   ASN A 295       7.017  -6.125  13.388  1.00 10.00      A   
ATOM   2778  O   ASN A 295       7.994  -5.403  13.197  1.00 10.00      A   
ATOM   2779  N   LEU A 296       7.115  -7.377  13.808  1.00 10.00      A   
ATOM   2780  HN  LEU A 296       6.293  -7.916  13.917  1.00 10.00      A   
ATOM   2781  CA  LEU A 296       8.402  -7.992  14.102  1.00 10.00      A   
ATOM   2782  CB  LEU A 296       8.456  -8.427  15.573  1.00 10.00      A   
ATOM   2783  CG  LEU A 296       8.216  -7.333  16.620  1.00 10.00      A   
ATOM   2784  CD1 LEU A 296       8.083  -7.936  18.009  1.00 10.00      A   
ATOM   2785  CD2 LEU A 296       9.331  -6.299  16.587  1.00 10.00      A   
ATOM   2786  C   LEU A 296       8.640  -9.197  13.198  1.00 10.00      A   
ATOM   2787  O   LEU A 296       9.306 -10.157  13.584  1.00 10.00      A   
ATOM   2788  N   SER A 297       8.117  -9.133  11.983  1.00 10.00      A   
ATOM   2789  HN  SER A 297       7.606  -8.334  11.724  1.00 10.00      A   
ATOM   2790  CA  SER A 297       8.264 -10.223  11.026  1.00 10.00      A   
ATOM   2791  CB  SER A 297       7.319 -10.020   9.843  1.00 10.00      A   
ATOM   2792  OG  SER A 297       6.010  -9.701  10.290  1.00 10.00      A   
ATOM   2793  HG  SER A 297       5.910  -8.742  10.339  1.00 10.00      A   
ATOM   2794  C   SER A 297       9.710 -10.389  10.544  1.00 10.00      A   
ATOM   2795  O   SER A 297      10.023 -11.326   9.808  1.00 10.00      A   
ATOM   2796  N   TYR A 298      10.589  -9.477  10.953  1.00 10.00      A   
ATOM   2797  HN  TYR A 298      10.285  -8.739  11.519  1.00 10.00      A   
ATOM   2798  CA  TYR A 298      11.994  -9.546  10.571  1.00 10.00      A   
ATOM   2799  CB  TYR A 298      12.397  -8.312   9.757  1.00 10.00      A   
ATOM   2800  CG  TYR A 298      11.649  -8.156   8.451  1.00 10.00      A   
ATOM   2801  CD1 TYR A 298      10.600  -7.255   8.336  1.00 10.00      A   
ATOM   2802  CD2 TYR A 298      11.999  -8.903   7.330  1.00 10.00      A   
ATOM   2803  CE1 TYR A 298       9.920  -7.101   7.144  1.00 10.00      A   
ATOM   2804  CE2 TYR A 298      11.322  -8.757   6.134  1.00 10.00      A   
ATOM   2805  CZ  TYR A 298      10.285  -7.854   6.046  1.00 10.00      A   
ATOM   2806  OH  TYR A 298       9.617  -7.690   4.853  1.00 10.00      A   
ATOM   2807  HH  TYR A 298       9.775  -8.455   4.287  1.00 10.00      A   
ATOM   2808  C   TYR A 298      12.886  -9.680  11.805  1.00 10.00      A   
ATOM   2809  O   TYR A 298      14.116  -9.675  11.703  1.00 10.00      A   
ATOM   2810  N   ALA A 299      12.257  -9.829  12.965  1.00 10.00      A   
ATOM   2811  HN  ALA A 299      11.277  -9.887  12.977  1.00 10.00      A   
ATOM   2812  CA  ALA A 299      12.986  -9.953  14.217  1.00 10.00      A   
ATOM   2813  CB  ALA A 299      12.238  -9.255  15.342  1.00 10.00      A   
ATOM   2814  C   ALA A 299      13.229 -11.415  14.560  1.00 10.00      A   
ATOM   2815  O   ALA A 299      12.372 -12.080  15.146  1.00 10.00      A   
ATOM   2816  N   THR A 300      14.394 -11.909  14.182  1.00 10.00      A   
ATOM   2817  HN  THR A 300      15.025 -11.333  13.703  1.00 10.00      A   
ATOM   2818  CA  THR A 300      14.768 -13.286  14.439  1.00 10.00      A   
ATOM   2819  CB  THR A 300      15.860 -13.728  13.455  1.00 10.00      A   
ATOM   2820  OG1 THR A 300      16.544 -12.564  12.966  1.00 10.00      A   
ATOM   2821  HG1 THR A 300      17.476 -12.774  12.828  1.00 10.00      A   
ATOM   2822  CG2 THR A 300      15.250 -14.471  12.278  1.00 10.00      A   
ATOM   2823  C   THR A 300      15.264 -13.475  15.873  1.00 10.00      A   
ATOM   2824  O   THR A 300      16.442 -13.750  16.103  1.00 10.00      A   
ATOM   2825  N   VAL A 301      14.359 -13.317  16.832  1.00 10.00      A   
ATOM   2826  HN  VAL A 301      13.436 -13.081  16.582  1.00 10.00      A   
ATOM   2827  CA  VAL A 301      14.693 -13.477  18.246  1.00 10.00      A   
ATOM   2828  CB  VAL A 301      14.280 -12.249  19.079  1.00 10.00      A   
ATOM   2829  CG1 VAL A 301      15.266 -11.110  18.872  1.00 10.00      A   
ATOM   2830  CG2 VAL A 301      12.871 -11.806  18.723  1.00 10.00      A   
ATOM   2831  C   VAL A 301      14.045 -14.731  18.822  1.00 10.00      A   
ATOM   2832  O   VAL A 301      13.526 -15.558  18.078  1.00 10.00      A   
ATOM   2833  N   GLN A 302      14.074 -14.875  20.139  1.00 10.00      A   
ATOM   2834  HN  GLN A 302      14.489 -14.176  20.691  1.00 10.00      A   
ATOM   2835  CA  GLN A 302      13.487 -16.039  20.788  1.00 10.00      A   
ATOM   2836  CB  GLN A 302      14.505 -16.730  21.695  1.00 10.00      A   
ATOM   2837  CG  GLN A 302      15.726 -17.262  20.955  1.00 10.00      A   
ATOM   2838  CD  GLN A 302      15.405 -18.442  20.055  1.00 10.00      A   
ATOM   2839  OE1 GLN A 302      15.499 -19.597  20.468  1.00 10.00      A   
ATOM   2840  NE2 GLN A 302      15.021 -18.162  18.817  1.00 10.00      A   
ATOM   2841 HE21 GLN A 302      14.965 -17.218  18.550  1.00 10.00      A   
ATOM   2842 HE22 GLN A 302      14.811 -18.911  18.217  1.00 10.00      A   
ATOM   2843  C   GLN A 302      12.218 -15.666  21.551  1.00 10.00      A   
ATOM   2844  O   GLN A 302      11.948 -14.485  21.779  1.00 10.00      A   
ATOM   2845  N   SER A 303      11.452 -16.680  21.941  1.00 10.00      A   
ATOM   2846  HN  SER A 303      11.737 -17.596  21.738  1.00 10.00      A   
ATOM   2847  CA  SER A 303      10.195 -16.486  22.655  1.00 10.00      A   
ATOM   2848  CB  SER A 303       9.565 -17.842  22.988  1.00 10.00      A   
ATOM   2849  OG  SER A 303       8.332 -17.689  23.667  1.00 10.00      A   
ATOM   2850  HG  SER A 303       7.611 -17.716  23.022  1.00 10.00      A   
ATOM   2851  C   SER A 303      10.353 -15.649  23.923  1.00 10.00      A   
ATOM   2852  O   SER A 303       9.633 -14.669  24.112  1.00 10.00      A   
ATOM   2853  N   TYR A 304      11.303 -16.025  24.777  1.00 10.00      A   
ATOM   2854  HN  TYR A 304      11.870 -16.791  24.552  1.00 10.00      A   
ATOM   2855  CA  TYR A 304      11.523 -15.320  26.039  1.00 10.00      A   
ATOM   2856  CB  TYR A 304      12.661 -15.954  26.843  1.00 10.00      A   
ATOM   2857  CG  TYR A 304      12.896 -15.285  28.179  1.00 10.00      A   
ATOM   2858  CD1 TYR A 304      11.862 -15.140  29.094  1.00 10.00      A   
ATOM   2859  CD2 TYR A 304      14.146 -14.786  28.515  1.00 10.00      A   
ATOM   2860  CE1 TYR A 304      12.063 -14.516  30.306  1.00 10.00      A   
ATOM   2861  CE2 TYR A 304      14.358 -14.163  29.728  1.00 10.00      A   
ATOM   2862  CZ  TYR A 304      13.313 -14.031  30.620  1.00 10.00      A   
ATOM   2863  OH  TYR A 304      13.518 -13.403  31.828  1.00 10.00      A   
ATOM   2864  HH  TYR A 304      13.073 -13.900  32.527  1.00 10.00      A   
ATOM   2865  C   TYR A 304      11.755 -13.822  25.840  1.00 10.00      A   
ATOM   2866  O   TYR A 304      11.165 -12.998  26.544  1.00 10.00      A   
ATOM   2867  N   ASP A 305      12.605 -13.473  24.883  1.00 10.00      A   
ATOM   2868  HN  ASP A 305      13.060 -14.174  24.363  1.00 10.00      A   
ATOM   2869  CA  ASP A 305      12.890 -12.068  24.596  1.00 10.00      A   
ATOM   2870  CB  ASP A 305      14.036 -11.913  23.596  1.00 10.00      A   
ATOM   2871  CG  ASP A 305      15.351 -11.593  24.275  1.00 10.00      A   
ATOM   2872  OD1 ASP A 305      15.414 -10.587  25.012  1.00 10.00      A   
ATOM   2873  OD2 ASP A 305      16.328 -12.348  24.082  1.00 10.00      A   
ATOM   2874  C   ASP A 305      11.642 -11.349  24.097  1.00 10.00      A   
ATOM   2875  O   ASP A 305      11.378 -10.206  24.479  1.00 10.00      A   
ATOM   2876  N   LEU A 306      10.870 -12.039  23.261  1.00 10.00      A   
ATOM   2877  HN  LEU A 306      11.135 -12.951  23.013  1.00 10.00      A   
ATOM   2878  CA  LEU A 306       9.642 -11.484  22.705  1.00 10.00      A   
ATOM   2879  CB  LEU A 306       9.058 -12.424  21.649  1.00 10.00      A   
ATOM   2880  CG  LEU A 306       9.722 -12.389  20.274  1.00 10.00      A   
ATOM   2881  CD1 LEU A 306       9.376 -13.640  19.483  1.00 10.00      A   
ATOM   2882  CD2 LEU A 306       9.300 -11.143  19.513  1.00 10.00      A   
ATOM   2883  C   LEU A 306       8.611 -11.230  23.798  1.00 10.00      A   
ATOM   2884  O   LEU A 306       7.987 -10.170  23.837  1.00 10.00      A   
ATOM   2885  N   VAL A 307       8.446 -12.206  24.685  1.00 10.00      A   
ATOM   2886  HN  VAL A 307       8.978 -13.027  24.588  1.00 10.00      A   
ATOM   2887  CA  VAL A 307       7.490 -12.105  25.789  1.00 10.00      A   
ATOM   2888  CB  VAL A 307       7.581 -13.329  26.733  1.00 10.00      A   
ATOM   2889  CG1 VAL A 307       6.762 -13.122  28.000  1.00 10.00      A   
ATOM   2890  CG2 VAL A 307       7.133 -14.589  26.015  1.00 10.00      A   
ATOM   2891  C   VAL A 307       7.701 -10.823  26.594  1.00 10.00      A   
ATOM   2892  O   VAL A 307       6.745 -10.101  26.886  1.00 10.00      A   
ATOM   2893  N   LYS A 308       8.958 -10.543  26.933  1.00 10.00      A   
ATOM   2894  HN  LYS A 308       9.674 -11.162  26.663  1.00 10.00      A   
ATOM   2895  CA  LYS A 308       9.305  -9.347  27.701  1.00 10.00      A   
ATOM   2896  CB  LYS A 308      10.814  -9.279  27.944  1.00 10.00      A   
ATOM   2897  CG  LYS A 308      11.359 -10.304  28.926  1.00 10.00      A   
ATOM   2898  CD  LYS A 308      12.874 -10.214  29.015  1.00 10.00      A   
ATOM   2899  CE  LYS A 308      13.530 -10.601  27.698  1.00 10.00      A   
ATOM   2900  NZ  LYS A 308      14.893 -10.024  27.556  1.00 10.00      A   
ATOM   2901  HZ1 LYS A 308      15.265 -10.217  26.596  1.00 10.00      A   
ATOM   2902  HZ2 LYS A 308      15.537 -10.444  28.255  1.00 10.00      A   
ATOM   2903  HZ3 LYS A 308      14.865  -8.995  27.703  1.00 10.00      A   
ATOM   2904  C   LYS A 308       8.841  -8.075  26.987  1.00 10.00      A   
ATOM   2905  O   LYS A 308       8.343  -7.140  27.623  1.00 10.00      A   
ATOM   2906  N   LEU A 309       9.001  -8.046  25.665  1.00 10.00      A   
ATOM   2907  HN  LEU A 309       9.399  -8.823  25.215  1.00 10.00      A   
ATOM   2908  CA  LEU A 309       8.600  -6.893  24.862  1.00 10.00      A   
ATOM   2909  CB  LEU A 309       9.234  -6.965  23.470  1.00 10.00      A   
ATOM   2910  CG  LEU A 309       9.084  -5.724  22.592  1.00 10.00      A   
ATOM   2911  CD1 LEU A 309       9.902  -4.574  23.152  1.00 10.00      A   
ATOM   2912  CD2 LEU A 309       9.500  -6.036  21.165  1.00 10.00      A   
ATOM   2913  C   LEU A 309       7.080  -6.812  24.747  1.00 10.00      A   
ATOM   2914  O   LEU A 309       6.495  -5.726  24.816  1.00 10.00      A   
ATOM   2915  N   LEU A 310       6.447  -7.970  24.593  1.00 10.00      A   
ATOM   2916  HN  LEU A 310       6.977  -8.802  24.553  1.00 10.00      A   
ATOM   2917  CA  LEU A 310       4.992  -8.048  24.473  1.00 10.00      A   
ATOM   2918  CB  LEU A 310       4.543  -9.479  24.161  1.00 10.00      A   
ATOM   2919  CG  LEU A 310       5.006 -10.057  22.825  1.00 10.00      A   
ATOM   2920  CD1 LEU A 310       4.450 -11.457  22.634  1.00 10.00      A   
ATOM   2921  CD2 LEU A 310       4.605  -9.150  21.672  1.00 10.00      A   
ATOM   2922  C   LEU A 310       4.308  -7.554  25.741  1.00 10.00      A   
ATOM   2923  O   LEU A 310       3.296  -6.861  25.680  1.00 10.00      A   
ATOM   2924  N   CYS A 311       4.887  -7.885  26.887  1.00 10.00      A   
ATOM   2925  HN  CYS A 311       5.709  -8.427  26.869  1.00 10.00      A   
ATOM   2926  CA  CYS A 311       4.332  -7.478  28.173  1.00 10.00      A   
ATOM   2927  CB  CYS A 311       5.041  -8.201  29.316  1.00 10.00      A   
ATOM   2928  SG  CYS A 311       4.859  -9.997  29.270  1.00 10.00      A   
ATOM   2929  HG  CYS A 311       5.220 -10.403  28.057  1.00 10.00      A   
ATOM   2930  C   CYS A 311       4.405  -5.967  28.378  1.00 10.00      A   
ATOM   2931  O   CYS A 311       3.803  -5.432  29.309  1.00 10.00      A   
ATOM   2932  N   GLN A 312       5.134  -5.280  27.510  1.00 10.00      A   
ATOM   2933  HN  GLN A 312       5.591  -5.755  26.780  1.00 10.00      A   
ATOM   2934  CA  GLN A 312       5.268  -3.837  27.609  1.00 10.00      A   
ATOM   2935  CB  GLN A 312       6.690  -3.400  27.252  1.00 10.00      A   
ATOM   2936  CG  GLN A 312       7.567  -3.105  28.462  1.00 10.00      A   
ATOM   2937  CD  GLN A 312       7.637  -1.624  28.800  1.00 10.00      A   
ATOM   2938  OE1 GLN A 312       8.598  -1.162  29.420  1.00 10.00      A   
ATOM   2939  NE2 GLN A 312       6.632  -0.870  28.395  1.00 10.00      A   
ATOM   2940 HE21 GLN A 312       5.897  -1.294  27.904  1.00 10.00      A   
ATOM   2941 HE22 GLN A 312       6.664   0.089  28.595  1.00 10.00      A   
ATOM   2942  C   GLN A 312       4.250  -3.131  26.722  1.00 10.00      A   
ATOM   2943  O   GLN A 312       4.139  -1.907  26.755  1.00 10.00      A   
ATOM   2944  N   CYS A 313       3.503  -3.910  25.943  1.00 10.00      A   
ATOM   2945  HN  CYS A 313       3.626  -4.885  25.979  1.00 10.00      A   
ATOM   2946  CA  CYS A 313       2.494  -3.357  25.047  1.00 10.00      A   
ATOM   2947  CB  CYS A 313       2.820  -3.718  23.590  1.00 10.00      A   
ATOM   2948  SG  CYS A 313       4.584  -3.840  23.202  1.00 10.00      A   
ATOM   2949  HG  CYS A 313       5.115  -4.789  23.967  1.00 10.00      A   
ATOM   2950  C   CYS A 313       1.096  -3.875  25.406  1.00 10.00      A   
ATOM   2951  O   CYS A 313       0.636  -4.870  24.851  1.00 10.00      A   
ATOM   2952  N   PRO A 314       0.397  -3.209  26.340  1.00 10.00      A   
ATOM   2953  CA  PRO A 314      -0.947  -3.620  26.763  1.00 10.00      A   
ATOM   2954  CB  PRO A 314      -1.041  -3.017  28.161  1.00 10.00      A   
ATOM   2955  CG  PRO A 314      -0.237  -1.761  28.080  1.00 10.00      A   
ATOM   2956  CD  PRO A 314       0.860  -2.016  27.078  1.00 10.00      A   
ATOM   2957  C   PRO A 314      -2.046  -3.034  25.871  1.00 10.00      A   
ATOM   2958  O   PRO A 314      -3.228  -3.347  26.028  1.00 10.00      A   
ATOM   2959  N   LYS A 315      -1.647  -2.186  24.934  1.00 10.00      A   
ATOM   2960  HN  LYS A 315      -0.693  -1.988  24.847  1.00 10.00      A   
ATOM   2961  CA  LYS A 315      -2.590  -1.541  24.027  1.00 10.00      A   
ATOM   2962  CB  LYS A 315      -2.423  -0.020  24.088  1.00 10.00      A   
ATOM   2963  CG  LYS A 315      -2.468   0.558  25.492  1.00 10.00      A   
ATOM   2964  CD  LYS A 315      -2.544   2.074  25.467  1.00 10.00      A   
ATOM   2965  CE  LYS A 315      -3.868   2.553  24.899  1.00 10.00      A   
ATOM   2966  NZ  LYS A 315      -5.030   1.991  25.641  1.00 10.00      A   
ATOM   2967  HZ1 LYS A 315      -5.887   2.546  25.436  1.00 10.00      A   
ATOM   2968  HZ2 LYS A 315      -4.854   2.015  26.666  1.00 10.00      A   
ATOM   2969  HZ3 LYS A 315      -5.195   1.006  25.356  1.00 10.00      A   
ATOM   2970  C   LYS A 315      -2.385  -2.019  22.593  1.00 10.00      A   
ATOM   2971  O   LYS A 315      -2.909  -1.427  21.645  1.00 10.00      A   
ATOM   2972  N   LEU A 316      -1.621  -3.093  22.448  1.00 10.00      A   
ATOM   2973  HN  LEU A 316      -1.245  -3.519  23.245  1.00 10.00      A   
ATOM   2974  CA  LEU A 316      -1.323  -3.659  21.142  1.00 10.00      A   
ATOM   2975  CB  LEU A 316      -0.329  -4.808  21.299  1.00 10.00      A   
ATOM   2976  CG  LEU A 316       0.511  -5.161  20.072  1.00 10.00      A   
ATOM   2977  CD1 LEU A 316       1.296  -3.949  19.589  1.00 10.00      A   
ATOM   2978  CD2 LEU A 316       1.449  -6.312  20.398  1.00 10.00      A   
ATOM   2979  C   LEU A 316      -2.592  -4.146  20.446  1.00 10.00      A   
ATOM   2980  O   LEU A 316      -3.336  -4.963  20.991  1.00 10.00      A   
ATOM   2981  N   GLN A 317      -2.840  -3.627  19.249  1.00 10.00      A   
ATOM   2982  HN  GLN A 317      -2.212  -2.967  18.874  1.00 10.00      A   
ATOM   2983  CA  GLN A 317      -4.017  -4.009  18.474  1.00 10.00      A   
ATOM   2984  CB  GLN A 317      -4.736  -2.773  17.934  1.00 10.00      A   
ATOM   2985  CG  GLN A 317      -5.439  -1.939  18.991  1.00 10.00      A   
ATOM   2986  CD  GLN A 317      -6.442  -0.969  18.392  1.00 10.00      A   
ATOM   2987  OE1 GLN A 317      -6.276  -0.491  17.270  1.00 10.00      A   
ATOM   2988  NE2 GLN A 317      -7.502  -0.687  19.127  1.00 10.00      A   
ATOM   2989 HE21 GLN A 317      -7.580  -1.116  20.017  1.00 10.00      A   
ATOM   2990 HE22 GLN A 317      -8.169  -0.065  18.765  1.00 10.00      A   
ATOM   2991  C   GLN A 317      -3.631  -4.919  17.316  1.00 10.00      A   
ATOM   2992  O   GLN A 317      -4.295  -5.922  17.051  1.00 10.00      A   
ATOM   2993  N   ARG A 318      -2.565  -4.565  16.616  1.00 10.00      A   
ATOM   2994  HN  ARG A 318      -2.072  -3.750  16.863  1.00 10.00      A   
ATOM   2995  CA  ARG A 318      -2.102  -5.363  15.489  1.00 10.00      A   
ATOM   2996  CB  ARG A 318      -2.138  -4.554  14.190  1.00 10.00      A   
ATOM   2997  CG  ARG A 318      -1.958  -5.400  12.937  1.00 10.00      A   
ATOM   2998  CD  ARG A 318      -1.638  -4.551  11.718  1.00 10.00      A   
ATOM   2999  NE  ARG A 318      -2.646  -3.523  11.487  1.00 10.00      A   
ATOM   3000  HE  ARG A 318      -3.543  -3.678  11.863  1.00 10.00      A   
ATOM   3001  CZ  ARG A 318      -2.425  -2.412  10.787  1.00 10.00      A   
ATOM   3002  NH1 ARG A 318      -1.236  -2.187  10.242  1.00 10.00      A   
ATOM   3003 HH11 ARG A 318      -1.061  -1.315   9.697  1.00 10.00      A   
ATOM   3004 HH12 ARG A 318      -0.471  -2.887  10.352  1.00 10.00      A   
ATOM   3005  NH2 ARG A 318      -3.390  -1.517  10.644  1.00 10.00      A   
ATOM   3006 HH21 ARG A 318      -4.322  -1.678  11.082  1.00 10.00      A   
ATOM   3007 HH22 ARG A 318      -3.224  -0.649  10.090  1.00 10.00      A   
ATOM   3008  C   ARG A 318      -0.691  -5.863  15.746  1.00 10.00      A   
ATOM   3009  O   ARG A 318       0.241  -5.070  15.903  1.00 10.00      A   
ATOM   3010  N   LEU A 319      -0.535  -7.174  15.792  1.00 10.00      A   
ATOM   3011  HN  LEU A 319      -1.315  -7.757  15.663  1.00 10.00      A   
ATOM   3012  CA  LEU A 319       0.763  -7.771  16.037  1.00 10.00      A   
ATOM   3013  CB  LEU A 319       0.777  -8.496  17.381  1.00 10.00      A   
ATOM   3014  CG  LEU A 319       2.094  -9.165  17.772  1.00 10.00      A   
ATOM   3015  CD1 LEU A 319       3.209  -8.139  17.896  1.00 10.00      A   
ATOM   3016  CD2 LEU A 319       1.933  -9.942  19.065  1.00 10.00      A   
ATOM   3017  C   LEU A 319       1.181  -8.720  14.920  1.00 10.00      A   
ATOM   3018  O   LEU A 319       0.437  -9.627  14.536  1.00 10.00      A   
ATOM   3019  N   TRP A 320       2.368  -8.480  14.394  1.00 10.00      A   
ATOM   3020  HN  TRP A 320       2.889  -7.719  14.730  1.00 10.00      A   
ATOM   3021  CA  TRP A 320       2.940  -9.304  13.343  1.00 10.00      A   
ATOM   3022  CB  TRP A 320       3.274  -8.441  12.120  1.00 10.00      A   
ATOM   3023  CG  TRP A 320       2.105  -8.126  11.233  1.00 10.00      A   
ATOM   3024  CD1 TRP A 320       0.819  -7.865  11.614  1.00 10.00      A   
ATOM   3025  CD2 TRP A 320       2.125  -8.033   9.806  1.00 10.00      A   
ATOM   3026  NE1 TRP A 320       0.040  -7.619  10.510  1.00 10.00      A   
ATOM   3027  HE1 TRP A 320      -0.930  -7.411  10.522  1.00 10.00      A   
ATOM   3028  CE2 TRP A 320       0.820  -7.716   9.387  1.00 10.00      A   
ATOM   3029  CE3 TRP A 320       3.121  -8.188   8.839  1.00 10.00      A   
ATOM   3030  CZ2 TRP A 320       0.487  -7.550   8.044  1.00 10.00      A   
ATOM   3031  CZ3 TRP A 320       2.790  -8.025   7.508  1.00 10.00      A   
ATOM   3032  CH2 TRP A 320       1.483  -7.708   7.122  1.00 10.00      A   
ATOM   3033  C   TRP A 320       4.217  -9.926  13.887  1.00 10.00      A   
ATOM   3034  O   TRP A 320       5.195  -9.221  14.128  1.00 10.00      A   
ATOM   3035  N   VAL A 321       4.209 -11.230  14.100  1.00 10.00      A   
ATOM   3036  HN  VAL A 321       3.411 -11.754  13.860  1.00 10.00      A   
ATOM   3037  CA  VAL A 321       5.375 -11.911  14.650  1.00 10.00      A   
ATOM   3038  CB  VAL A 321       5.200 -12.242  16.149  1.00 10.00      A   
ATOM   3039  CG1 VAL A 321       5.414 -11.010  17.015  1.00 10.00      A   
ATOM   3040  CG2 VAL A 321       3.840 -12.873  16.414  1.00 10.00      A   
ATOM   3041  C   VAL A 321       5.686 -13.195  13.901  1.00 10.00      A   
ATOM   3042  O   VAL A 321       4.965 -13.591  12.983  1.00 10.00      A   
ATOM   3043  N   LEU A 322       6.756 -13.845  14.320  1.00 10.00      A   
ATOM   3044  HN  LEU A 322       7.270 -13.475  15.064  1.00 10.00      A   
ATOM   3045  CA  LEU A 322       7.187 -15.090  13.719  1.00 10.00      A   
ATOM   3046  CB  LEU A 322       8.701 -15.062  13.465  1.00 10.00      A   
ATOM   3047  CG  LEU A 322       9.206 -14.029  12.449  1.00 10.00      A   
ATOM   3048  CD1 LEU A 322      10.726 -13.956  12.465  1.00 10.00      A   
ATOM   3049  CD2 LEU A 322       8.699 -14.352  11.054  1.00 10.00      A   
ATOM   3050  C   LEU A 322       6.830 -16.268  14.625  1.00 10.00      A   
ATOM   3051  O   LEU A 322       6.367 -16.080  15.751  1.00 10.00      A   
ATOM   3052  N   ASP A 323       7.078 -17.476  14.137  1.00 10.00      A   
ATOM   3053  HN  ASP A 323       7.469 -17.554  13.239  1.00 10.00      A   
ATOM   3054  CA  ASP A 323       6.792 -18.697  14.883  1.00 10.00      A   
ATOM   3055  CB  ASP A 323       6.879 -19.945  13.986  1.00 10.00      A   
ATOM   3056  CG  ASP A 323       8.209 -20.111  13.269  1.00 10.00      A   
ATOM   3057  OD1 ASP A 323       9.002 -19.147  13.235  1.00 10.00      A   
ATOM   3058  OD2 ASP A 323       8.458 -21.201  12.709  1.00 10.00      A   
ATOM   3059  C   ASP A 323       7.695 -18.829  16.106  1.00 10.00      A   
ATOM   3060  O   ASP A 323       7.449 -19.656  16.982  1.00 10.00      A   
ATOM   3061  N   TYR A 324       8.720 -17.983  16.168  1.00 10.00      A   
ATOM   3062  HN  TYR A 324       8.853 -17.353  15.431  1.00 10.00      A   
ATOM   3063  CA  TYR A 324       9.665 -17.974  17.282  1.00 10.00      A   
ATOM   3064  CB  TYR A 324      10.781 -16.961  17.027  1.00 10.00      A   
ATOM   3065  CG  TYR A 324      11.817 -17.397  16.021  1.00 10.00      A   
ATOM   3066  CD1 TYR A 324      12.140 -16.589  14.940  1.00 10.00      A   
ATOM   3067  CD2 TYR A 324      12.483 -18.605  16.158  1.00 10.00      A   
ATOM   3068  CE1 TYR A 324      13.098 -16.974  14.021  1.00 10.00      A   
ATOM   3069  CE2 TYR A 324      13.441 -19.003  15.242  1.00 10.00      A   
ATOM   3070  CZ  TYR A 324      13.746 -18.182  14.174  1.00 10.00      A   
ATOM   3071  OH  TYR A 324      14.704 -18.565  13.259  1.00 10.00      A   
ATOM   3072  HH  TYR A 324      14.576 -19.493  13.035  1.00 10.00      A   
ATOM   3073  C   TYR A 324       8.975 -17.622  18.601  1.00 10.00      A   
ATOM   3074  O   TYR A 324       9.548 -17.810  19.672  1.00 10.00      A   
ATOM   3075  N   ILE A 325       7.756 -17.101  18.517  1.00 10.00      A   
ATOM   3076  HN  ILE A 325       7.354 -16.967  17.632  1.00 10.00      A   
ATOM   3077  CA  ILE A 325       7.000 -16.726  19.706  1.00 10.00      A   
ATOM   3078  CB  ILE A 325       5.755 -15.874  19.353  1.00 10.00      A   
ATOM   3079  CG1 ILE A 325       5.104 -15.303  20.614  1.00 10.00      A   
ATOM   3080  CG2 ILE A 325       4.746 -16.665  18.531  1.00 10.00      A   
ATOM   3081  CD1 ILE A 325       6.013 -14.387  21.408  1.00 10.00      A   
ATOM   3082  C   ILE A 325       6.594 -17.954  20.523  1.00 10.00      A   
ATOM   3083  O   ILE A 325       6.493 -17.883  21.751  1.00 10.00      A   
ATOM   3084  N   GLU A 326       6.395 -19.082  19.833  1.00 10.00      A   
ATOM   3085  HN  GLU A 326       6.535 -19.072  18.860  1.00 10.00      A   
ATOM   3086  CA  GLU A 326       5.996 -20.339  20.469  1.00 10.00      A   
ATOM   3087  CB  GLU A 326       7.083 -20.852  21.421  1.00 10.00      A   
ATOM   3088  CG  GLU A 326       8.464 -20.951  20.786  1.00 10.00      A   
ATOM   3089  CD  GLU A 326       9.423 -21.825  21.571  1.00 10.00      A   
ATOM   3090  OE1 GLU A 326       9.580 -21.606  22.794  1.00 10.00      A   
ATOM   3091  OE2 GLU A 326      10.028 -22.735  20.966  1.00 10.00      A   
ATOM   3092  C   GLU A 326       4.641 -20.220  21.177  1.00 10.00      A   
ATOM   3093  O   GLU A 326       4.050 -19.138  21.247  1.00 10.00      A   
ATOM   3094  N   ASP A 327       4.142 -21.337  21.693  1.00 10.00      A   
ATOM   3095  HN  ASP A 327       4.645 -22.178  21.594  1.00 10.00      A   
ATOM   3096  CA  ASP A 327       2.856 -21.344  22.393  1.00 10.00      A   
ATOM   3097  CB  ASP A 327       2.419 -22.766  22.772  1.00 10.00      A   
ATOM   3098  CG  ASP A 327       2.398 -23.749  21.621  1.00 10.00      A   
ATOM   3099  OD1 ASP A 327       1.660 -23.523  20.641  1.00 10.00      A   
ATOM   3100  OD2 ASP A 327       3.098 -24.779  21.713  1.00 10.00      A   
ATOM   3101  C   ASP A 327       2.943 -20.509  23.663  1.00 10.00      A   
ATOM   3102  O   ASP A 327       2.007 -19.791  24.015  1.00 10.00      A   
ATOM   3103  N   ALA A 328       4.084 -20.605  24.338  1.00 10.00      A   
ATOM   3104  HN  ALA A 328       4.794 -21.184  23.985  1.00 10.00      A   
ATOM   3105  CA  ALA A 328       4.318 -19.882  25.583  1.00 10.00      A   
ATOM   3106  CB  ALA A 328       5.705 -20.199  26.116  1.00 10.00      A   
ATOM   3107  C   ALA A 328       4.146 -18.373  25.414  1.00 10.00      A   
ATOM   3108  O   ALA A 328       3.447 -17.733  26.199  1.00 10.00      A   
ATOM   3109  N   GLY A 329       4.774 -17.815  24.385  1.00 10.00      A   
ATOM   3110  HN  GLY A 329       5.299 -18.379  23.778  1.00 10.00      A   
ATOM   3111  CA  GLY A 329       4.680 -16.384  24.147  1.00 10.00      A   
ATOM   3112  C   GLY A 329       3.258 -15.940  23.869  1.00 10.00      A   
ATOM   3113  O   GLY A 329       2.807 -14.907  24.369  1.00 10.00      A   
ATOM   3114  N   LEU A 330       2.546 -16.736  23.078  1.00 10.00      A   
ATOM   3115  HN  LEU A 330       2.966 -17.548  22.716  1.00 10.00      A   
ATOM   3116  CA  LEU A 330       1.162 -16.436  22.729  1.00 10.00      A   
ATOM   3117  CB  LEU A 330       0.662 -17.390  21.640  1.00 10.00      A   
ATOM   3118  CG  LEU A 330       1.250 -17.187  20.240  1.00 10.00      A   
ATOM   3119  CD1 LEU A 330       0.783 -18.287  19.302  1.00 10.00      A   
ATOM   3120  CD2 LEU A 330       0.861 -15.825  19.689  1.00 10.00      A   
ATOM   3121  C   LEU A 330       0.253 -16.512  23.954  1.00 10.00      A   
ATOM   3122  O   LEU A 330      -0.690 -15.729  24.090  1.00 10.00      A   
ATOM   3123  N   GLU A 331       0.550 -17.451  24.848  1.00 10.00      A   
ATOM   3124  HN  GLU A 331       1.311 -18.048  24.678  1.00 10.00      A   
ATOM   3125  CA  GLU A 331      -0.234 -17.632  26.064  1.00 10.00      A   
ATOM   3126  CB  GLU A 331       0.251 -18.858  26.840  1.00 10.00      A   
ATOM   3127  CG  GLU A 331      -0.693 -19.303  27.946  1.00 10.00      A   
ATOM   3128  CD  GLU A 331      -0.210 -20.548  28.657  1.00 10.00      A   
ATOM   3129  OE1 GLU A 331       0.803 -20.468  29.379  1.00 10.00      A   
ATOM   3130  OE2 GLU A 331      -0.846 -21.612  28.506  1.00 10.00      A   
ATOM   3131  C   GLU A 331      -0.187 -16.389  26.955  1.00 10.00      A   
ATOM   3132  O   GLU A 331      -1.212 -15.953  27.487  1.00 10.00      A   
ATOM   3133  N   VAL A 332       1.001 -15.818  27.109  1.00 10.00      A   
ATOM   3134  HN  VAL A 332       1.785 -16.211  26.663  1.00 10.00      A   
ATOM   3135  CA  VAL A 332       1.171 -14.623  27.931  1.00 10.00      A   
ATOM   3136  CB  VAL A 332       2.659 -14.352  28.239  1.00 10.00      A   
ATOM   3137  CG1 VAL A 332       2.803 -13.227  29.256  1.00 10.00      A   
ATOM   3138  CG2 VAL A 332       3.348 -15.618  28.734  1.00 10.00      A   
ATOM   3139  C   VAL A 332       0.572 -13.406  27.228  1.00 10.00      A   
ATOM   3140  O   VAL A 332       0.012 -12.514  27.870  1.00 10.00      A   
ATOM   3141  N   LEU A 333       0.676 -13.394  25.902  1.00 10.00      A   
ATOM   3142  HN  LEU A 333       1.124 -14.144  25.456  1.00 10.00      A   
ATOM   3143  CA  LEU A 333       0.152 -12.303  25.087  1.00 10.00      A   
ATOM   3144  CB  LEU A 333       0.410 -12.591  23.604  1.00 10.00      A   
ATOM   3145  CG  LEU A 333      -0.111 -11.552  22.605  1.00 10.00      A   
ATOM   3146  CD1 LEU A 333       0.811 -10.348  22.559  1.00 10.00      A   
ATOM   3147  CD2 LEU A 333      -0.276 -12.162  21.221  1.00 10.00      A   
ATOM   3148  C   LEU A 333      -1.342 -12.108  25.326  1.00 10.00      A   
ATOM   3149  O   LEU A 333      -1.819 -10.977  25.462  1.00 10.00      A   
ATOM   3150  N   ALA A 334      -2.065 -13.224  25.400  1.00 10.00      A   
ATOM   3151  HN  ALA A 334      -1.613 -14.088  25.295  1.00 10.00      A   
ATOM   3152  CA  ALA A 334      -3.508 -13.208  25.620  1.00 10.00      A   
ATOM   3153  CB  ALA A 334      -4.056 -14.621  25.563  1.00 10.00      A   
ATOM   3154  C   ALA A 334      -3.870 -12.560  26.955  1.00 10.00      A   
ATOM   3155  O   ALA A 334      -4.966 -12.022  27.120  1.00 10.00      A   
ATOM   3156  N   SER A 335      -2.949 -12.611  27.903  1.00 10.00      A   
ATOM   3157  HN  SER A 335      -2.094 -13.056  27.721  1.00 10.00      A   
ATOM   3158  CA  SER A 335      -3.175 -12.027  29.213  1.00 10.00      A   
ATOM   3159  CB  SER A 335      -2.630 -12.955  30.302  1.00 10.00      A   
ATOM   3160  OG  SER A 335      -3.111 -14.280  30.122  1.00 10.00      A   
ATOM   3161  HG  SER A 335      -3.465 -14.610  30.960  1.00 10.00      A   
ATOM   3162  C   SER A 335      -2.532 -10.644  29.313  1.00 10.00      A   
ATOM   3163  O   SER A 335      -2.388 -10.088  30.400  1.00 10.00      A   
ATOM   3164  N   THR A 336      -2.143 -10.092  28.172  1.00 10.00      A   
ATOM   3165  HN  THR A 336      -2.270 -10.581  27.329  1.00 10.00      A   
ATOM   3166  CA  THR A 336      -1.526  -8.778  28.142  1.00 10.00      A   
ATOM   3167  CB  THR A 336      -0.051  -8.865  27.703  1.00 10.00      A   
ATOM   3168  OG1 THR A 336       0.621  -9.876  28.472  1.00 10.00      A   
ATOM   3169  HG1 THR A 336       0.229 -10.742  28.284  1.00 10.00      A   
ATOM   3170  CG2 THR A 336       0.655  -7.533  27.916  1.00 10.00      A   
ATOM   3171  C   THR A 336      -2.289  -7.833  27.214  1.00 10.00      A   
ATOM   3172  O   THR A 336      -2.780  -6.787  27.641  1.00 10.00      A   
ATOM   3173  N   CYS A 337      -2.403  -8.212  25.950  1.00 10.00      A   
ATOM   3174  HN  CYS A 337      -2.020  -9.073  25.666  1.00 10.00      A   
ATOM   3175  CA  CYS A 337      -3.094  -7.389  24.972  1.00 10.00      A   
ATOM   3176  CB  CYS A 337      -2.375  -7.463  23.622  1.00 10.00      A   
ATOM   3177  SG  CYS A 337      -0.571  -7.433  23.749  1.00 10.00      A   
ATOM   3178  HG  CYS A 337      -0.211  -6.245  24.220  1.00 10.00      A   
ATOM   3179  C   CYS A 337      -4.550  -7.826  24.836  1.00 10.00      A   
ATOM   3180  O   CYS A 337      -4.870  -8.721  24.059  1.00 10.00      A   
ATOM   3181  N   LYS A 338      -5.426  -7.188  25.600  1.00 10.00      A   
ATOM   3182  HN  LYS A 338      -5.107  -6.479  26.200  1.00 10.00      A   
ATOM   3183  CA  LYS A 338      -6.849  -7.515  25.579  1.00 10.00      A   
ATOM   3184  CB  LYS A 338      -7.515  -7.132  26.906  1.00 10.00      A   
ATOM   3185  CG  LYS A 338      -7.138  -8.016  28.086  1.00 10.00      A   
ATOM   3186  CD  LYS A 338      -7.487  -9.469  27.814  1.00 10.00      A   
ATOM   3187  CE  LYS A 338      -7.309 -10.330  29.054  1.00 10.00      A   
ATOM   3188  NZ  LYS A 338      -7.410 -11.781  28.741  1.00 10.00      A   
ATOM   3189  HZ1 LYS A 338      -8.233 -11.961  28.126  1.00 10.00      A   
ATOM   3190  HZ2 LYS A 338      -7.521 -12.331  29.618  1.00 10.00      A   
ATOM   3191  HZ3 LYS A 338      -6.548 -12.104  28.252  1.00 10.00      A   
ATOM   3192  C   LYS A 338      -7.570  -6.834  24.418  1.00 10.00      A   
ATOM   3193  O   LYS A 338      -8.683  -7.216  24.056  1.00 10.00      A   
ATOM   3194  N   ASP A 339      -6.929  -5.832  23.831  1.00 10.00      A   
ATOM   3195  HN  ASP A 339      -6.039  -5.579  24.150  1.00 10.00      A   
ATOM   3196  CA  ASP A 339      -7.522  -5.099  22.721  1.00 10.00      A   
ATOM   3197  CB  ASP A 339      -7.346  -3.588  22.907  1.00 10.00      A   
ATOM   3198  CG  ASP A 339      -8.398  -2.780  22.170  1.00 10.00      A   
ATOM   3199  OD1 ASP A 339      -9.602  -3.065  22.334  1.00 10.00      A   
ATOM   3200  OD2 ASP A 339      -8.038  -1.844  21.435  1.00 10.00      A   
ATOM   3201  C   ASP A 339      -6.937  -5.550  21.387  1.00 10.00      A   
ATOM   3202  O   ASP A 339      -7.116  -4.890  20.365  1.00 10.00      A   
ATOM   3203  N   LEU A 340      -6.250  -6.687  21.406  1.00 10.00      A   
ATOM   3204  HN  LEU A 340      -6.156  -7.172  22.250  1.00 10.00      A   
ATOM   3205  CA  LEU A 340      -5.639  -7.238  20.202  1.00 10.00      A   
ATOM   3206  CB  LEU A 340      -4.791  -8.466  20.560  1.00 10.00      A   
ATOM   3207  CG  LEU A 340      -3.907  -9.037  19.445  1.00 10.00      A   
ATOM   3208  CD1 LEU A 340      -2.740  -8.106  19.151  1.00 10.00      A   
ATOM   3209  CD2 LEU A 340      -3.408 -10.425  19.812  1.00 10.00      A   
ATOM   3210  C   LEU A 340      -6.717  -7.613  19.190  1.00 10.00      A   
ATOM   3211  O   LEU A 340      -7.643  -8.355  19.510  1.00 10.00      A   
ATOM   3212  N   ARG A 341      -6.594  -7.091  17.977  1.00 10.00      A   
ATOM   3213  HN  ARG A 341      -5.822  -6.517  17.781  1.00 10.00      A   
ATOM   3214  CA  ARG A 341      -7.568  -7.354  16.928  1.00 10.00      A   
ATOM   3215  CB  ARG A 341      -8.024  -6.039  16.281  1.00 10.00      A   
ATOM   3216  CG  ARG A 341      -8.171  -4.870  17.239  1.00 10.00      A   
ATOM   3217  CD  ARG A 341      -9.488  -4.927  17.988  1.00 10.00      A   
ATOM   3218  NE  ARG A 341      -9.589  -3.856  18.977  1.00 10.00      A   
ATOM   3219  HE  ARG A 341      -8.973  -3.897  19.744  1.00 10.00      A   
ATOM   3220  CZ  ARG A 341     -10.448  -2.842  18.891  1.00 10.00      A   
ATOM   3221  NH1 ARG A 341     -11.281  -2.759  17.860  1.00 10.00      A   
ATOM   3222 HH11 ARG A 341     -11.953  -1.962  17.789  1.00 10.00      A   
ATOM   3223 HH12 ARG A 341     -11.268  -3.486  17.113  1.00 10.00      A   
ATOM   3224  NH2 ARG A 341     -10.471  -1.913  19.837  1.00 10.00      A   
ATOM   3225 HH21 ARG A 341      -9.814  -1.974  20.651  1.00 10.00      A   
ATOM   3226 HH22 ARG A 341     -11.144  -1.114  19.775  1.00 10.00      A   
ATOM   3227  C   ARG A 341      -6.980  -8.248  15.845  1.00 10.00      A   
ATOM   3228  O   ARG A 341      -7.618  -9.209  15.407  1.00 10.00      A   
ATOM   3229  N   GLU A 342      -5.762  -7.928  15.417  1.00 10.00      A   
ATOM   3230  HN  GLU A 342      -5.286  -7.175  15.833  1.00 10.00      A   
ATOM   3231  CA  GLU A 342      -5.106  -8.679  14.362  1.00 10.00      A   
ATOM   3232  CB  GLU A 342      -4.825  -7.767  13.162  1.00 10.00      A   
ATOM   3233  CG  GLU A 342      -4.373  -8.500  11.907  1.00 10.00      A   
ATOM   3234  CD  GLU A 342      -3.842  -7.563  10.843  1.00 10.00      A   
ATOM   3235  OE1 GLU A 342      -4.609  -6.706  10.358  1.00 10.00      A   
ATOM   3236  OE2 GLU A 342      -2.658  -7.691  10.477  1.00 10.00      A   
ATOM   3237  C   GLU A 342      -3.809  -9.310  14.847  1.00 10.00      A   
ATOM   3238  O   GLU A 342      -2.968  -8.648  15.463  1.00 10.00      A   
ATOM   3239  N   LEU A 343      -3.658 -10.589  14.564  1.00 10.00      A   
ATOM   3240  HN  LEU A 343      -4.377 -11.058  14.083  1.00 10.00      A   
ATOM   3241  CA  LEU A 343      -2.464 -11.326  14.937  1.00 10.00      A   
ATOM   3242  CB  LEU A 343      -2.743 -12.219  16.147  1.00 10.00      A   
ATOM   3243  CG  LEU A 343      -1.594 -13.121  16.592  1.00 10.00      A   
ATOM   3244  CD1 LEU A 343      -0.437 -12.295  17.134  1.00 10.00      A   
ATOM   3245  CD2 LEU A 343      -2.072 -14.133  17.620  1.00 10.00      A   
ATOM   3246  C   LEU A 343      -1.997 -12.172  13.756  1.00 10.00      A   
ATOM   3247  O   LEU A 343      -2.669 -13.128  13.363  1.00 10.00      A   
ATOM   3248  N   ARG A 344      -0.856 -11.815  13.181  1.00 10.00      A   
ATOM   3249  HN  ARG A 344      -0.345 -11.055  13.549  1.00 10.00      A   
ATOM   3250  CA  ARG A 344      -0.324 -12.550  12.040  1.00 10.00      A   
ATOM   3251  CB  ARG A 344      -0.145 -11.633  10.819  1.00 10.00      A   
ATOM   3252  CG  ARG A 344      -1.442 -11.035  10.294  1.00 10.00      A   
ATOM   3253  CD  ARG A 344      -1.313 -10.567   8.852  1.00 10.00      A   
ATOM   3254  NE  ARG A 344      -2.254  -9.485   8.564  1.00 10.00      A   
ATOM   3255  HE  ARG A 344      -2.418  -8.830   9.295  1.00 10.00      A   
ATOM   3256  CZ  ARG A 344      -2.890  -9.314   7.404  1.00 10.00      A   
ATOM   3257  NH1 ARG A 344      -2.708 -10.149   6.391  1.00 10.00      A   
ATOM   3258 HH11 ARG A 344      -3.217  -9.992   5.489  1.00 10.00      A   
ATOM   3259 HH12 ARG A 344      -2.062 -10.958   6.481  1.00 10.00      A   
ATOM   3260  NH2 ARG A 344      -3.740  -8.309   7.269  1.00 10.00      A   
ATOM   3261 HH21 ARG A 344      -3.908  -7.655   8.062  1.00 10.00      A   
ATOM   3262 HH22 ARG A 344      -4.249  -8.163   6.360  1.00 10.00      A   
ATOM   3263  C   ARG A 344       0.990 -13.222  12.407  1.00 10.00      A   
ATOM   3264  O   ARG A 344       1.983 -12.548  12.672  1.00 10.00      A   
ATOM   3265  N   VAL A 345       0.978 -14.549  12.449  1.00 10.00      A   
ATOM   3266  HN  VAL A 345       0.141 -15.027  12.253  1.00 10.00      A   
ATOM   3267  CA  VAL A 345       2.167 -15.323  12.783  1.00 10.00      A   
ATOM   3268  CB  VAL A 345       1.836 -16.463  13.773  1.00 10.00      A   
ATOM   3269  CG1 VAL A 345       3.100 -17.175  14.229  1.00 10.00      A   
ATOM   3270  CG2 VAL A 345       1.056 -15.930  14.966  1.00 10.00      A   
ATOM   3271  C   VAL A 345       2.782 -15.923  11.520  1.00 10.00      A   
ATOM   3272  O   VAL A 345       2.134 -16.693  10.812  1.00 10.00      A   
ATOM   3273  N   PHE A 346       4.024 -15.555  11.242  1.00 10.00      A   
ATOM   3274  HN  PHE A 346       4.483 -14.920  11.843  1.00 10.00      A   
ATOM   3275  CA  PHE A 346       4.732 -16.052  10.070  1.00 10.00      A   
ATOM   3276  CB  PHE A 346       5.399 -14.889   9.334  1.00 10.00      A   
ATOM   3277  CG  PHE A 346       4.441 -13.883   8.758  1.00 10.00      A   
ATOM   3278  CD1 PHE A 346       4.086 -12.751   9.471  1.00 10.00      A   
ATOM   3279  CD2 PHE A 346       3.908 -14.068   7.492  1.00 10.00      A   
ATOM   3280  CE1 PHE A 346       3.216 -11.824   8.931  1.00 10.00      A   
ATOM   3281  CE2 PHE A 346       3.039 -13.145   6.948  1.00 10.00      A   
ATOM   3282  CZ  PHE A 346       2.691 -12.021   7.667  1.00 10.00      A   
ATOM   3283  C   PHE A 346       5.794 -17.072  10.472  1.00 10.00      A   
ATOM   3284  O   PHE A 346       6.479 -16.896  11.477  1.00 10.00      A   
ATOM   3285  N   PRO A 347       5.952 -18.149   9.686  1.00 10.00      A   
ATOM   3286  CA  PRO A 347       6.936 -19.193   9.969  1.00 10.00      A   
ATOM   3287  CB  PRO A 347       6.420 -20.381   9.156  1.00 10.00      A   
ATOM   3288  CG  PRO A 347       5.708 -19.767   7.998  1.00 10.00      A   
ATOM   3289  CD  PRO A 347       5.182 -18.431   8.462  1.00 10.00      A   
ATOM   3290  C   PRO A 347       8.341 -18.799   9.513  1.00 10.00      A   
ATOM   3291  O   PRO A 347       8.542 -18.382   8.365  1.00 10.00      A   
ATOM   3292  N   SER A 348       9.307 -18.914  10.419  1.00 10.00      A   
ATOM   3293  HN  SER A 348       9.081 -19.227  11.326  1.00 10.00      A   
ATOM   3294  CA  SER A 348      10.691 -18.578  10.115  1.00 10.00      A   
ATOM   3295  CB  SER A 348      11.529 -18.600  11.396  1.00 10.00      A   
ATOM   3296  OG  SER A 348      11.271 -19.768  12.160  1.00 10.00      A   
ATOM   3297  HG  SER A 348      10.448 -19.645  12.672  1.00 10.00      A   
ATOM   3298  C   SER A 348      11.261 -19.552   9.090  1.00 10.00      A   
ATOM   3299  O   SER A 348      11.909 -19.149   8.118  1.00 10.00      A   
ATOM   3300  N   GLU A 349      11.003 -20.835   9.311  1.00 10.00      A   
ATOM   3301  HN  GLU A 349      10.486 -21.084  10.107  1.00 10.00      A   
ATOM   3302  CA  GLU A 349      11.468 -21.884   8.417  1.00 10.00      A   
ATOM   3303  CB  GLU A 349      12.433 -22.820   9.149  1.00 10.00      A   
ATOM   3304  CG  GLU A 349      13.736 -22.164   9.572  1.00 10.00      A   
ATOM   3305  CD  GLU A 349      14.593 -21.769   8.391  1.00 10.00      A   
ATOM   3306  OE1 GLU A 349      14.978 -22.662   7.608  1.00 10.00      A   
ATOM   3307  OE2 GLU A 349      14.893 -20.568   8.241  1.00 10.00      A   
ATOM   3308  C   GLU A 349      10.281 -22.676   7.880  1.00 10.00      A   
ATOM   3309  O   GLU A 349       9.964 -23.755   8.380  1.00 10.00      A   
ATOM   3310  N   PRO A 350       9.605 -22.141   6.853  1.00 10.00      A   
ATOM   3311  CA  PRO A 350       8.439 -22.793   6.256  1.00 10.00      A   
ATOM   3312  CB  PRO A 350       7.828 -21.688   5.395  1.00 10.00      A   
ATOM   3313  CG  PRO A 350       8.989 -20.837   5.013  1.00 10.00      A   
ATOM   3314  CD  PRO A 350       9.927 -20.865   6.186  1.00 10.00      A   
ATOM   3315  C   PRO A 350       8.824 -23.988   5.390  1.00 10.00      A   
ATOM   3316  O   PRO A 350       7.995 -24.842   5.094  1.00 10.00      A   
ATOM   3317  N   PHE A 351      10.089 -24.050   4.991  1.00 10.00      A   
ATOM   3318  HN  PHE A 351      10.718 -23.347   5.262  1.00 10.00      A   
ATOM   3319  CA  PHE A 351      10.566 -25.147   4.160  1.00 10.00      A   
ATOM   3320  CB  PHE A 351      11.695 -24.679   3.239  1.00 10.00      A   
ATOM   3321  CG  PHE A 351      11.291 -23.588   2.289  1.00 10.00      A   
ATOM   3322  CD1 PHE A 351      12.037 -22.424   2.187  1.00 10.00      A   
ATOM   3323  CD2 PHE A 351      10.162 -23.729   1.497  1.00 10.00      A   
ATOM   3324  CE1 PHE A 351      11.664 -21.422   1.311  1.00 10.00      A   
ATOM   3325  CE2 PHE A 351       9.784 -22.732   0.620  1.00 10.00      A   
ATOM   3326  CZ  PHE A 351      10.534 -21.577   0.527  1.00 10.00      A   
ATOM   3327  C   PHE A 351      11.036 -26.309   5.024  1.00 10.00      A   
ATOM   3328  O   PHE A 351      11.549 -27.310   4.520  1.00 10.00      A   
ATOM   3329  N   VAL A 352      10.861 -26.160   6.328  1.00 10.00      A   
ATOM   3330  HN  VAL A 352      10.434 -25.340   6.659  1.00 10.00      A   
ATOM   3331  CA  VAL A 352      11.257 -27.182   7.279  1.00 10.00      A   
ATOM   3332  CB  VAL A 352      12.157 -26.604   8.394  1.00 10.00      A   
ATOM   3333  CG1 VAL A 352      12.512 -27.682   9.403  1.00 10.00      A   
ATOM   3334  CG2 VAL A 352      13.421 -26.013   7.797  1.00 10.00      A   
ATOM   3335  C   VAL A 352      10.022 -27.818   7.900  1.00 10.00      A   
ATOM   3336  O   VAL A 352       9.354 -27.208   8.737  1.00 10.00      A   
ATOM   3337  N   MET A 353       9.720 -29.035   7.464  1.00 10.00      A   
ATOM   3338  HN  MET A 353      10.285 -29.443   6.776  1.00 10.00      A   
ATOM   3339  CA  MET A 353       8.568 -29.780   7.964  1.00 10.00      A   
ATOM   3340  CB  MET A 353       8.462 -31.126   7.241  1.00 10.00      A   
ATOM   3341  CG  MET A 353       7.262 -31.975   7.638  1.00 10.00      A   
ATOM   3342  SD  MET A 353       7.269 -33.588   6.825  1.00 10.00      A   
ATOM   3343  CE  MET A 353       5.771 -34.311   7.492  1.00 10.00      A   
ATOM   3344  C   MET A 353       8.681 -30.009   9.467  1.00 10.00      A   
ATOM   3345  O   MET A 353       7.739 -29.751  10.216  1.00 10.00      A   
ATOM   3346  N   GLU A 354       9.847 -30.484   9.894  1.00 10.00      A   
ATOM   3347  HN  GLU A 354      10.557 -30.657   9.243  1.00 10.00      A   
ATOM   3348  CA  GLU A 354      10.098 -30.751  11.305  1.00 10.00      A   
ATOM   3349  CB  GLU A 354      11.481 -31.380  11.484  1.00 10.00      A   
ATOM   3350  CG  GLU A 354      11.659 -32.710  10.764  1.00 10.00      A   
ATOM   3351  CD  GLU A 354      10.738 -33.795  11.289  1.00 10.00      A   
ATOM   3352  OE1 GLU A 354      11.036 -34.372  12.358  1.00 10.00      A   
ATOM   3353  OE2 GLU A 354       9.717 -34.083  10.632  1.00 10.00      A   
ATOM   3354  C   GLU A 354       9.987 -29.465  12.120  1.00 10.00      A   
ATOM   3355  O   GLU A 354      10.505 -28.423  11.718  1.00 10.00      A   
ATOM   3356  N   PRO A 355       9.290 -29.515  13.260  1.00 10.00      A   
ATOM   3357  CA  PRO A 355       9.102 -28.347  14.124  1.00 10.00      A   
ATOM   3358  CB  PRO A 355       8.274 -28.885  15.296  1.00 10.00      A   
ATOM   3359  CG  PRO A 355       7.646 -30.133  14.777  1.00 10.00      A   
ATOM   3360  CD  PRO A 355       8.627 -30.711  13.802  1.00 10.00      A   
ATOM   3361  C   PRO A 355      10.427 -27.775  14.627  1.00 10.00      A   
ATOM   3362  O   PRO A 355      11.161 -28.430  15.368  1.00 10.00      A   
ATOM   3363  N   ASN A 356      10.734 -26.552  14.214  1.00 10.00      A   
ATOM   3364  HN  ASN A 356      10.123 -26.079  13.613  1.00 10.00      A   
ATOM   3365  CA  ASN A 356      11.964 -25.896  14.641  1.00 10.00      A   
ATOM   3366  CB  ASN A 356      12.473 -24.895  13.588  1.00 10.00      A   
ATOM   3367  CG  ASN A 356      11.507 -23.755  13.314  1.00 10.00      A   
ATOM   3368  OD1 ASN A 356      10.290 -23.934  13.356  1.00 10.00      A   
ATOM   3369  ND2 ASN A 356      12.042 -22.576  13.024  1.00 10.00      A   
ATOM   3370 HD21 ASN A 356      13.021 -22.502  12.999  1.00 10.00      A   
ATOM   3371 HD22 ASN A 356      11.436 -21.820  12.850  1.00 10.00      A   
ATOM   3372  C   ASN A 356      11.755 -25.209  15.985  1.00 10.00      A   
ATOM   3373  O   ASN A 356      12.683 -25.085  16.783  1.00 10.00      A   
ATOM   3374  N   VAL A 357      10.525 -24.778  16.227  1.00 10.00      A   
ATOM   3375  HN  VAL A 357       9.834 -24.917  15.548  1.00 10.00      A   
ATOM   3376  CA  VAL A 357      10.158 -24.107  17.468  1.00 10.00      A   
ATOM   3377  CB  VAL A 357       9.880 -22.606  17.242  1.00 10.00      A   
ATOM   3378  CG1 VAL A 357      11.178 -21.853  17.003  1.00 10.00      A   
ATOM   3379  CG2 VAL A 357       8.920 -22.405  16.078  1.00 10.00      A   
ATOM   3380  C   VAL A 357       8.908 -24.759  18.051  1.00 10.00      A   
ATOM   3381  O   VAL A 357       8.224 -25.521  17.361  1.00 10.00      A   
ATOM   3382  N   ALA A 358       8.600 -24.453  19.304  1.00 10.00      A   
ATOM   3383  HN  ALA A 358       9.172 -23.819  19.803  1.00 10.00      A   
ATOM   3384  CA  ALA A 358       7.435 -25.031  19.962  1.00 10.00      A   
ATOM   3385  CB  ALA A 358       7.678 -25.209  21.450  1.00 10.00      A   
ATOM   3386  C   ALA A 358       6.176 -24.213  19.717  1.00 10.00      A   
ATOM   3387  O   ALA A 358       5.642 -23.575  20.628  1.00 10.00      A   
ATOM   3388  N   LEU A 359       5.714 -24.224  18.478  1.00 10.00      A   
ATOM   3389  HN  LEU A 359       6.198 -24.734  17.793  1.00 10.00      A   
ATOM   3390  CA  LEU A 359       4.504 -23.508  18.110  1.00 10.00      A   
ATOM   3391  CB  LEU A 359       4.780 -22.419  17.069  1.00 10.00      A   
ATOM   3392  CG  LEU A 359       3.553 -21.608  16.627  1.00 10.00      A   
ATOM   3393  CD1 LEU A 359       3.090 -20.675  17.735  1.00 10.00      A   
ATOM   3394  CD2 LEU A 359       3.831 -20.836  15.348  1.00 10.00      A   
ATOM   3395  C   LEU A 359       3.466 -24.483  17.579  1.00 10.00      A   
ATOM   3396  O   LEU A 359       3.655 -25.100  16.526  1.00 10.00      A   
ATOM   3397  N   THR A 360       2.379 -24.627  18.309  1.00 10.00      A   
ATOM   3398  HN  THR A 360       2.285 -24.105  19.145  1.00 10.00      A   
ATOM   3399  CA  THR A 360       1.308 -25.522  17.916  1.00 10.00      A   
ATOM   3400  CB  THR A 360       1.115 -26.644  18.953  1.00 10.00      A   
ATOM   3401  OG1 THR A 360       0.899 -26.081  20.255  1.00 10.00      A   
ATOM   3402  HG1 THR A 360       1.326 -25.207  20.307  1.00 10.00      A   
ATOM   3403  CG2 THR A 360       2.337 -27.549  18.998  1.00 10.00      A   
ATOM   3404  C   THR A 360       0.011 -24.738  17.747  1.00 10.00      A   
ATOM   3405  O   THR A 360       0.037 -23.514  17.621  1.00 10.00      A   
ATOM   3406  N   GLU A 361      -1.115 -25.434  17.743  1.00 10.00      A   
ATOM   3407  HN  GLU A 361      -1.078 -26.415  17.853  1.00 10.00      A   
ATOM   3408  CA  GLU A 361      -2.412 -24.793  17.591  1.00 10.00      A   
ATOM   3409  CB  GLU A 361      -3.433 -25.770  16.998  1.00 10.00      A   
ATOM   3410  CG  GLU A 361      -3.870 -26.884  17.940  1.00 10.00      A   
ATOM   3411  CD  GLU A 361      -2.940 -28.079  17.922  1.00 10.00      A   
ATOM   3412  OE1 GLU A 361      -3.400 -29.179  17.576  1.00 10.00      A   
ATOM   3413  OE2 GLU A 361      -1.750 -27.926  18.268  1.00 10.00      A   
ATOM   3414  C   GLU A 361      -2.904 -24.270  18.936  1.00 10.00      A   
ATOM   3415  O   GLU A 361      -3.803 -23.425  19.000  1.00 10.00      A   
ATOM   3416  N   GLN A 362      -2.290 -24.763  20.010  1.00 10.00      A   
ATOM   3417  HN  GLN A 362      -1.565 -25.411  19.885  1.00 10.00      A   
ATOM   3418  CA  GLN A 362      -2.659 -24.362  21.363  1.00 10.00      A   
ATOM   3419  CB  GLN A 362      -1.859 -25.151  22.406  1.00 10.00      A   
ATOM   3420  CG  GLN A 362      -2.295 -24.916  23.849  1.00 10.00      A   
ATOM   3421  CD  GLN A 362      -3.791 -25.102  24.064  1.00 10.00      A   
ATOM   3422  OE1 GLN A 362      -4.444 -25.880  23.369  1.00 10.00      A   
ATOM   3423  NE2 GLN A 362      -4.340 -24.400  25.039  1.00 10.00      A   
ATOM   3424 HE21 GLN A 362      -3.760 -23.809  25.573  1.00 10.00      A   
ATOM   3425 HE22 GLN A 362      -5.303 -24.491  25.189  1.00 10.00      A   
ATOM   3426  C   GLN A 362      -2.479 -22.860  21.554  1.00 10.00      A   
ATOM   3427  O   GLN A 362      -3.207 -22.228  22.325  1.00 10.00      A   
ATOM   3428  N   GLY A 363      -1.513 -22.293  20.841  1.00 10.00      A   
ATOM   3429  HN  GLY A 363      -0.949 -22.851  20.259  1.00 10.00      A   
ATOM   3430  CA  GLY A 363      -1.275 -20.867  20.923  1.00 10.00      A   
ATOM   3431  C   GLY A 363      -2.497 -20.085  20.487  1.00 10.00      A   
ATOM   3432  O   GLY A 363      -2.954 -19.193  21.196  1.00 10.00      A   
ATOM   3433  N   LEU A 364      -3.040 -20.445  19.326  1.00 10.00      A   
ATOM   3434  HN  LEU A 364      -2.619 -21.168  18.814  1.00 10.00      A   
ATOM   3435  CA  LEU A 364      -4.228 -19.792  18.784  1.00 10.00      A   
ATOM   3436  CB  LEU A 364      -4.646 -20.457  17.466  1.00 10.00      A   
ATOM   3437  CG  LEU A 364      -5.104 -19.529  16.334  1.00 10.00      A   
ATOM   3438  CD1 LEU A 364      -5.478 -20.335  15.102  1.00 10.00      A   
ATOM   3439  CD2 LEU A 364      -6.269 -18.656  16.769  1.00 10.00      A   
ATOM   3440  C   LEU A 364      -5.380 -19.869  19.782  1.00 10.00      A   
ATOM   3441  O   LEU A 364      -6.053 -18.871  20.049  1.00 10.00      A   
ATOM   3442  N   VAL A 365      -5.596 -21.058  20.331  1.00 10.00      A   
ATOM   3443  HN  VAL A 365      -5.022 -21.811  20.076  1.00 10.00      A   
ATOM   3444  CA  VAL A 365      -6.663 -21.273  21.305  1.00 10.00      A   
ATOM   3445  CB  VAL A 365      -6.711 -22.743  21.769  1.00 10.00      A   
ATOM   3446  CG1 VAL A 365      -7.890 -22.981  22.701  1.00 10.00      A   
ATOM   3447  CG2 VAL A 365      -6.780 -23.680  20.575  1.00 10.00      A   
ATOM   3448  C   VAL A 365      -6.474 -20.363  22.517  1.00 10.00      A   
ATOM   3449  O   VAL A 365      -7.399 -19.659  22.933  1.00 10.00      A   
ATOM   3450  N   SER A 366      -5.261 -20.355  23.052  1.00 10.00      A   
ATOM   3451  HN  SER A 366      -4.561 -20.914  22.650  1.00 10.00      A   
ATOM   3452  CA  SER A 366      -4.936 -19.541  24.216  1.00 10.00      A   
ATOM   3453  CB  SER A 366      -3.491 -19.785  24.654  1.00 10.00      A   
ATOM   3454  OG  SER A 366      -3.255 -21.169  24.862  1.00 10.00      A   
ATOM   3455  HG  SER A 366      -3.026 -21.585  24.018  1.00 10.00      A   
ATOM   3456  C   SER A 366      -5.189 -18.054  23.966  1.00 10.00      A   
ATOM   3457  O   SER A 366      -5.776 -17.368  24.803  1.00 10.00      A   
ATOM   3458  N   VAL A 367      -4.780 -17.562  22.802  1.00 10.00      A   
ATOM   3459  HN  VAL A 367      -4.341 -18.155  22.151  1.00 10.00      A   
ATOM   3460  CA  VAL A 367      -4.970 -16.153  22.475  1.00 10.00      A   
ATOM   3461  CB  VAL A 367      -4.135 -15.716  21.252  1.00 10.00      A   
ATOM   3462  CG1 VAL A 367      -4.159 -14.204  21.102  1.00 10.00      A   
ATOM   3463  CG2 VAL A 367      -2.700 -16.196  21.381  1.00 10.00      A   
ATOM   3464  C   VAL A 367      -6.448 -15.829  22.251  1.00 10.00      A   
ATOM   3465  O   VAL A 367      -6.925 -14.775  22.661  1.00 10.00      A   
ATOM   3466  N   SER A 368      -7.170 -16.754  21.625  1.00 10.00      A   
ATOM   3467  HN  SER A 368      -6.734 -17.585  21.340  1.00 10.00      A   
ATOM   3468  CA  SER A 368      -8.595 -16.568  21.346  1.00 10.00      A   
ATOM   3469  CB  SER A 368      -9.121 -17.692  20.447  1.00 10.00      A   
ATOM   3470  OG  SER A 368      -8.390 -17.770  19.235  1.00 10.00      A   
ATOM   3471  HG  SER A 368      -7.523 -18.155  19.409  1.00 10.00      A   
ATOM   3472  C   SER A 368      -9.413 -16.498  22.635  1.00 10.00      A   
ATOM   3473  O   SER A 368     -10.437 -15.814  22.697  1.00 10.00      A   
ATOM   3474  N   MET A 369      -8.951 -17.210  23.658  1.00 10.00      A   
ATOM   3475  HN  MET A 369      -8.133 -17.739  23.539  1.00 10.00      A   
ATOM   3476  CA  MET A 369      -9.627 -17.229  24.947  1.00 10.00      A   
ATOM   3477  CB  MET A 369      -9.217 -18.462  25.756  1.00 10.00      A   
ATOM   3478  CG  MET A 369      -9.605 -19.790  25.137  1.00 10.00      A   
ATOM   3479  SD  MET A 369      -8.935 -21.195  26.047  1.00 10.00      A   
ATOM   3480  CE  MET A 369      -9.890 -21.104  27.560  1.00 10.00      A   
ATOM   3481  C   MET A 369      -9.286 -15.981  25.747  1.00 10.00      A   
ATOM   3482  O   MET A 369     -10.085 -15.519  26.564  1.00 10.00      A   
ATOM   3483  N   GLY A 370      -8.095 -15.445  25.511  1.00 10.00      A   
ATOM   3484  HN  GLY A 370      -7.508 -15.856  24.840  1.00 10.00      A   
ATOM   3485  CA  GLY A 370      -7.652 -14.274  26.231  1.00 10.00      A   
ATOM   3486  C   GLY A 370      -8.096 -12.969  25.604  1.00 10.00      A   
ATOM   3487  O   GLY A 370      -8.675 -12.121  26.281  1.00 10.00      A   
ATOM   3488  N   CYS A 371      -7.821 -12.797  24.322  1.00 10.00      A   
ATOM   3489  HN  CYS A 371      -7.365 -13.515  23.825  1.00 10.00      A   
ATOM   3490  CA  CYS A 371      -8.186 -11.573  23.620  1.00 10.00      A   
ATOM   3491  CB  CYS A 371      -7.166 -11.273  22.519  1.00 10.00      A   
ATOM   3492  SG  CYS A 371      -5.444 -11.437  23.049  1.00 10.00      A   
ATOM   3493  HG  CYS A 371      -5.018 -10.239  23.436  1.00 10.00      A   
ATOM   3494  C   CYS A 371      -9.599 -11.668  23.042  1.00 10.00      A   
ATOM   3495  O   CYS A 371      -9.842 -12.414  22.093  1.00 10.00      A   
ATOM   3496  N   PRO A 372     -10.551 -10.904  23.609  1.00 10.00      A   
ATOM   3497  CA  PRO A 372     -11.940 -10.902  23.154  1.00 10.00      A   
ATOM   3498  CB  PRO A 372     -12.698 -10.431  24.396  1.00 10.00      A   
ATOM   3499  CG  PRO A 372     -11.744  -9.515  25.088  1.00 10.00      A   
ATOM   3500  CD  PRO A 372     -10.351  -9.990  24.750  1.00 10.00      A   
ATOM   3501  C   PRO A 372     -12.171  -9.936  21.993  1.00 10.00      A   
ATOM   3502  O   PRO A 372     -13.285  -9.820  21.482  1.00 10.00      A   
ATOM   3503  N   LYS A 373     -11.113  -9.253  21.576  1.00 10.00      A   
ATOM   3504  HN  LYS A 373     -10.248  -9.402  22.011  1.00 10.00      A   
ATOM   3505  CA  LYS A 373     -11.205  -8.292  20.483  1.00 10.00      A   
ATOM   3506  CB  LYS A 373     -10.452  -6.999  20.834  1.00 10.00      A   
ATOM   3507  CG  LYS A 373     -11.112  -6.128  21.895  1.00 10.00      A   
ATOM   3508  CD  LYS A 373     -12.445  -5.576  21.416  1.00 10.00      A   
ATOM   3509  CE  LYS A 373     -12.951  -4.463  22.324  1.00 10.00      A   
ATOM   3510  NZ  LYS A 373     -12.258  -3.168  22.082  1.00 10.00      A   
ATOM   3511  HZ1 LYS A 373     -12.455  -2.830  21.117  1.00 10.00      A   
ATOM   3512  HZ2 LYS A 373     -11.224  -3.285  22.194  1.00 10.00      A   
ATOM   3513  HZ3 LYS A 373     -12.587  -2.450  22.759  1.00 10.00      A   
ATOM   3514  C   LYS A 373     -10.648  -8.879  19.191  1.00 10.00      A   
ATOM   3515  O   LYS A 373     -10.675  -8.230  18.145  1.00 10.00      A   
ATOM   3516  N   LEU A 374     -10.159 -10.111  19.269  1.00 10.00      A   
ATOM   3517  HN  LEU A 374     -10.197 -10.586  20.125  1.00 10.00      A   
ATOM   3518  CA  LEU A 374      -9.576 -10.784  18.113  1.00 10.00      A   
ATOM   3519  CB  LEU A 374      -8.947 -12.112  18.527  1.00 10.00      A   
ATOM   3520  CG  LEU A 374      -7.497 -12.062  18.999  1.00 10.00      A   
ATOM   3521  CD1 LEU A 374      -7.020 -13.459  19.353  1.00 10.00      A   
ATOM   3522  CD2 LEU A 374      -6.607 -11.449  17.929  1.00 10.00      A   
ATOM   3523  C   LEU A 374     -10.611 -11.046  17.031  1.00 10.00      A   
ATOM   3524  O   LEU A 374     -11.730 -11.472  17.322  1.00 10.00      A   
ATOM   3525  N   GLU A 375     -10.231 -10.786  15.786  1.00 10.00      A   
ATOM   3526  HN  GLU A 375      -9.335 -10.422  15.630  1.00 10.00      A   
ATOM   3527  CA  GLU A 375     -11.116 -11.010  14.651  1.00 10.00      A   
ATOM   3528  CB  GLU A 375     -12.031  -9.807  14.412  1.00 10.00      A   
ATOM   3529  CG  GLU A 375     -11.306  -8.497  14.155  1.00 10.00      A   
ATOM   3530  CD  GLU A 375     -12.235  -7.448  13.593  1.00 10.00      A   
ATOM   3531  OE1 GLU A 375     -12.430  -7.421  12.360  1.00 10.00      A   
ATOM   3532  OE2 GLU A 375     -12.788  -6.654  14.381  1.00 10.00      A   
ATOM   3533  C   GLU A 375     -10.335 -11.361  13.390  1.00 10.00      A   
ATOM   3534  O   GLU A 375     -10.867 -11.997  12.481  1.00 10.00      A   
ATOM   3535  N   SER A 376      -9.082 -10.932  13.333  1.00 10.00      A   
ATOM   3536  HN  SER A 376      -8.726 -10.393  14.067  1.00 10.00      A   
ATOM   3537  CA  SER A 376      -8.229 -11.217  12.193  1.00 10.00      A   
ATOM   3538  CB  SER A 376      -7.809  -9.914  11.522  1.00 10.00      A   
ATOM   3539  OG  SER A 376      -8.917  -9.048  11.365  1.00 10.00      A   
ATOM   3540  HG  SER A 376      -8.628  -8.242  10.917  1.00 10.00      A   
ATOM   3541  C   SER A 376      -6.995 -11.981  12.651  1.00 10.00      A   
ATOM   3542  O   SER A 376      -6.055 -11.395  13.193  1.00 10.00      A   
ATOM   3543  N   VAL A 377      -6.998 -13.290  12.448  1.00 10.00      A   
ATOM   3544  HN  VAL A 377      -7.772 -13.714  12.012  1.00 10.00      A   
ATOM   3545  CA  VAL A 377      -5.876 -14.110  12.867  1.00 10.00      A   
ATOM   3546  CB  VAL A 377      -6.281 -15.082  13.995  1.00 10.00      A   
ATOM   3547  CG1 VAL A 377      -5.069 -15.838  14.517  1.00 10.00      A   
ATOM   3548  CG2 VAL A 377      -6.978 -14.343  15.125  1.00 10.00      A   
ATOM   3549  C   VAL A 377      -5.263 -14.911  11.722  1.00 10.00      A   
ATOM   3550  O   VAL A 377      -5.960 -15.622  10.995  1.00 10.00      A   
ATOM   3551  N   LEU A 378      -3.951 -14.784  11.583  1.00 10.00      A   
ATOM   3552  HN  LEU A 378      -3.467 -14.181  12.195  1.00 10.00      A   
ATOM   3553  CA  LEU A 378      -3.194 -15.515  10.577  1.00 10.00      A   
ATOM   3554  CB  LEU A 378      -2.308 -14.572   9.764  1.00 10.00      A   
ATOM   3555  CG  LEU A 378      -1.277 -15.248   8.856  1.00 10.00      A   
ATOM   3556  CD1 LEU A 378      -1.938 -15.821   7.615  1.00 10.00      A   
ATOM   3557  CD2 LEU A 378      -0.165 -14.289   8.480  1.00 10.00      A   
ATOM   3558  C   LEU A 378      -2.329 -16.538  11.300  1.00 10.00      A   
ATOM   3559  O   LEU A 378      -1.512 -16.178  12.150  1.00 10.00      A   
ATOM   3560  N   TYR A 379      -2.509 -17.803  10.974  1.00 10.00      A   
ATOM   3561  HN  TYR A 379      -3.151 -18.033  10.265  1.00 10.00      A   
ATOM   3562  CA  TYR A 379      -1.768 -18.857  11.640  1.00 10.00      A   
ATOM   3563  CB  TYR A 379      -2.706 -19.627  12.568  1.00 10.00      A   
ATOM   3564  CG  TYR A 379      -2.121 -19.972  13.917  1.00 10.00      A   
ATOM   3565  CD1 TYR A 379      -1.718 -18.978  14.799  1.00 10.00      A   
ATOM   3566  CD2 TYR A 379      -1.996 -21.295  14.317  1.00 10.00      A   
ATOM   3567  CE1 TYR A 379      -1.207 -19.295  16.043  1.00 10.00      A   
ATOM   3568  CE2 TYR A 379      -1.481 -21.621  15.555  1.00 10.00      A   
ATOM   3569  CZ  TYR A 379      -1.090 -20.617  16.415  1.00 10.00      A   
ATOM   3570  OH  TYR A 379      -0.599 -20.935  17.657  1.00 10.00      A   
ATOM   3571  HH  TYR A 379      -0.094 -21.758  17.600  1.00 10.00      A   
ATOM   3572  C   TYR A 379      -1.100 -19.822  10.667  1.00 10.00      A   
ATOM   3573  O   TYR A 379      -1.741 -20.368   9.763  1.00 10.00      A   
ATOM   3574  N   PHE A 380       0.195 -20.011  10.866  1.00 10.00      A   
ATOM   3575  HN  PHE A 380       0.639 -19.515  11.585  1.00 10.00      A   
ATOM   3576  CA  PHE A 380       0.987 -20.926  10.058  1.00 10.00      A   
ATOM   3577  CB  PHE A 380       2.065 -20.174   9.276  1.00 10.00      A   
ATOM   3578  CG  PHE A 380       1.624 -19.694   7.923  1.00 10.00      A   
ATOM   3579  CD1 PHE A 380       0.978 -18.477   7.781  1.00 10.00      A   
ATOM   3580  CD2 PHE A 380       1.862 -20.457   6.793  1.00 10.00      A   
ATOM   3581  CE1 PHE A 380       0.579 -18.029   6.538  1.00 10.00      A   
ATOM   3582  CE2 PHE A 380       1.464 -20.017   5.546  1.00 10.00      A   
ATOM   3583  CZ  PHE A 380       0.823 -18.801   5.420  1.00 10.00      A   
ATOM   3584  C   PHE A 380       1.633 -21.948  10.983  1.00 10.00      A   
ATOM   3585  O   PHE A 380       2.661 -21.678  11.605  1.00 10.00      A   
ATOM   3586  N   CYS A 381       1.019 -23.111  11.092  1.00 10.00      A   
ATOM   3587  HN  CYS A 381       0.207 -23.280  10.564  1.00 10.00      A   
ATOM   3588  CA  CYS A 381       1.530 -24.151  11.969  1.00 10.00      A   
ATOM   3589  CB  CYS A 381       0.550 -24.393  13.117  1.00 10.00      A   
ATOM   3590  SG  CYS A 381      -1.168 -24.560  12.591  1.00 10.00      A   
ATOM   3591  HG  CYS A 381      -1.616 -25.720  13.051  1.00 10.00      A   
ATOM   3592  C   CYS A 381       1.802 -25.445  11.214  1.00 10.00      A   
ATOM   3593  O   CYS A 381       1.554 -25.540  10.012  1.00 10.00      A   
ATOM   3594  N   ARG A 382       2.322 -26.438  11.928  1.00 10.00      A   
ATOM   3595  HN  ARG A 382       2.503 -26.297  12.884  1.00 10.00      A   
ATOM   3596  CA  ARG A 382       2.636 -27.732  11.337  1.00 10.00      A   
ATOM   3597  CB  ARG A 382       4.043 -28.173  11.756  1.00 10.00      A   
ATOM   3598  CG  ARG A 382       5.165 -27.416  11.066  1.00 10.00      A   
ATOM   3599  CD  ARG A 382       6.326 -27.168  12.014  1.00 10.00      A   
ATOM   3600  NE  ARG A 382       7.530 -26.728  11.306  1.00 10.00      A   
ATOM   3601  HE  ARG A 382       7.924 -27.357  10.651  1.00 10.00      A   
ATOM   3602  CZ  ARG A 382       8.127 -25.549  11.501  1.00 10.00      A   
ATOM   3603  NH1 ARG A 382       7.632 -24.676  12.376  1.00 10.00      A   
ATOM   3604 HH11 ARG A 382       6.778 -24.905  12.922  1.00 10.00      A   
ATOM   3605 HH12 ARG A 382       8.105 -23.752  12.521  1.00 10.00      A   
ATOM   3606  NH2 ARG A 382       9.213 -25.239  10.812  1.00 10.00      A   
ATOM   3607 HH21 ARG A 382       9.683 -24.320  10.958  1.00 10.00      A   
ATOM   3608 HH22 ARG A 382       9.602 -25.915  10.118  1.00 10.00      A   
ATOM   3609  C   ARG A 382       1.613 -28.782  11.758  1.00 10.00      A   
ATOM   3610  O   ARG A 382       1.619 -29.902  11.256  1.00 10.00      A   
ATOM   3611  N   GLN A 383       0.733 -28.409  12.680  1.00 10.00      A   
ATOM   3612  HN  GLN A 383       0.766 -27.498  13.032  1.00 10.00      A   
ATOM   3613  CA  GLN A 383      -0.292 -29.318  13.174  1.00 10.00      A   
ATOM   3614  CB  GLN A 383       0.225 -30.096  14.388  1.00 10.00      A   
ATOM   3615  CG  GLN A 383       0.244 -29.295  15.680  1.00 10.00      A   
ATOM   3616  CD  GLN A 383       0.737 -30.106  16.860  1.00 10.00      A   
ATOM   3617  OE1 GLN A 383       1.611 -30.958  16.728  1.00 10.00      A   
ATOM   3618  NE2 GLN A 383       0.162 -29.857  18.021  1.00 10.00      A   
ATOM   3619 HE21 GLN A 383      -0.548 -29.168  18.053  1.00 10.00      A   
ATOM   3620 HE22 GLN A 383       0.454 -30.372  18.803  1.00 10.00      A   
ATOM   3621  C   GLN A 383      -1.558 -28.554  13.547  1.00 10.00      A   
ATOM   3622  O   GLN A 383      -1.528 -27.332  13.705  1.00 10.00      A   
ATOM   3623  N   MET A 384      -2.659 -29.281  13.687  1.00 10.00      A   
ATOM   3624  HN  MET A 384      -2.609 -30.251  13.550  1.00 10.00      A   
ATOM   3625  CA  MET A 384      -3.941 -28.690  14.045  1.00 10.00      A   
ATOM   3626  CB  MET A 384      -4.509 -27.880  12.872  1.00 10.00      A   
ATOM   3627  CG  MET A 384      -5.900 -27.310  13.106  1.00 10.00      A   
ATOM   3628  SD  MET A 384      -5.983 -26.191  14.521  1.00 10.00      A   
ATOM   3629  CE  MET A 384      -5.067 -24.781  13.902  1.00 10.00      A   
ATOM   3630  C   MET A 384      -4.917 -29.788  14.445  1.00 10.00      A   
ATOM   3631  O   MET A 384      -4.950 -30.849  13.820  1.00 10.00      A   
ATOM   3632  N   THR A 385      -5.685 -29.545  15.498  1.00 10.00      A   
ATOM   3633  HN  THR A 385      -5.603 -28.690  15.971  1.00 10.00      A   
ATOM   3634  CA  THR A 385      -6.657 -30.517  15.963  1.00 10.00      A   
ATOM   3635  CB  THR A 385      -6.511 -30.793  17.472  1.00 10.00      A   
ATOM   3636  OG1 THR A 385      -5.860 -29.690  18.112  1.00 10.00      A   
ATOM   3637  HG1 THR A 385      -4.951 -29.605  17.769  1.00 10.00      A   
ATOM   3638  CG2 THR A 385      -5.724 -32.069  17.719  1.00 10.00      A   
ATOM   3639  C   THR A 385      -8.078 -30.039  15.683  1.00 10.00      A   
ATOM   3640  O   THR A 385      -8.362 -28.837  15.713  1.00 10.00      A   
ATOM   3641  N   ASN A 386      -8.964 -30.987  15.408  1.00 10.00      A   
ATOM   3642  HN  ASN A 386      -8.662 -31.930  15.386  1.00 10.00      A   
ATOM   3643  CA  ASN A 386     -10.362 -30.682  15.134  1.00 10.00      A   
ATOM   3644  CB  ASN A 386     -11.126 -31.958  14.773  1.00 10.00      A   
ATOM   3645  CG  ASN A 386     -11.206 -32.187  13.280  1.00 10.00      A   
ATOM   3646  OD1 ASN A 386     -11.561 -31.289  12.519  1.00 10.00      A   
ATOM   3647  ND2 ASN A 386     -10.874 -33.392  12.850  1.00 10.00      A   
ATOM   3648 HD21 ASN A 386     -10.598 -34.061  13.511  1.00 10.00      A   
ATOM   3649 HD22 ASN A 386     -10.915 -33.567  11.880  1.00 10.00      A   
ATOM   3650  C   ASN A 386     -11.008 -30.016  16.338  1.00 10.00      A   
ATOM   3651  O   ASN A 386     -11.751 -29.044  16.200  1.00 10.00      A   
ATOM   3652  N   ALA A 387     -10.696 -30.531  17.524  1.00 10.00      A   
ATOM   3653  HN  ALA A 387     -10.081 -31.294  17.564  1.00 10.00      A   
ATOM   3654  CA  ALA A 387     -11.234 -29.993  18.762  1.00 10.00      A   
ATOM   3655  CB  ALA A 387     -10.793 -30.848  19.939  1.00 10.00      A   
ATOM   3656  C   ALA A 387     -10.797 -28.549  18.960  1.00 10.00      A   
ATOM   3657  O   ALA A 387     -11.581 -27.711  19.408  1.00 10.00      A   
ATOM   3658  N   ALA A 388      -9.550 -28.257  18.607  1.00 10.00      A   
ATOM   3659  HN  ALA A 388      -8.976 -28.964  18.241  1.00 10.00      A   
ATOM   3660  CA  ALA A 388      -9.014 -26.910  18.748  1.00 10.00      A   
ATOM   3661  CB  ALA A 388      -7.535 -26.878  18.406  1.00 10.00      A   
ATOM   3662  C   ALA A 388      -9.786 -25.928  17.880  1.00 10.00      A   
ATOM   3663  O   ALA A 388     -10.205 -24.873  18.353  1.00 10.00      A   
ATOM   3664  N   LEU A 389      -9.993 -26.297  16.620  1.00 10.00      A   
ATOM   3665  HN  LEU A 389      -9.640 -27.162  16.315  1.00 10.00      A   
ATOM   3666  CA  LEU A 389     -10.723 -25.458  15.674  1.00 10.00      A   
ATOM   3667  CB  LEU A 389     -10.817 -26.146  14.313  1.00 10.00      A   
ATOM   3668  CG  LEU A 389      -9.556 -26.117  13.452  1.00 10.00      A   
ATOM   3669  CD1 LEU A 389      -9.655 -27.143  12.336  1.00 10.00      A   
ATOM   3670  CD2 LEU A 389      -9.340 -24.726  12.877  1.00 10.00      A   
ATOM   3671  C   LEU A 389     -12.121 -25.136  16.192  1.00 10.00      A   
ATOM   3672  O   LEU A 389     -12.556 -23.983  16.161  1.00 10.00      A   
ATOM   3673  N   ILE A 390     -12.815 -26.162  16.674  1.00 10.00      A   
ATOM   3674  HN  ILE A 390     -12.414 -27.058  16.662  1.00 10.00      A   
ATOM   3675  CA  ILE A 390     -14.159 -25.996  17.212  1.00 10.00      A   
ATOM   3676  CB  ILE A 390     -14.778 -27.354  17.604  1.00 10.00      A   
ATOM   3677  CG1 ILE A 390     -14.896 -28.254  16.370  1.00 10.00      A   
ATOM   3678  CG2 ILE A 390     -16.147 -27.163  18.249  1.00 10.00      A   
ATOM   3679  CD1 ILE A 390     -15.201 -29.703  16.692  1.00 10.00      A   
ATOM   3680  C   ILE A 390     -14.135 -25.061  18.423  1.00 10.00      A   
ATOM   3681  O   ILE A 390     -14.981 -24.174  18.556  1.00 10.00      A   
ATOM   3682  N   THR A 391     -13.149 -25.252  19.290  1.00 10.00      A   
ATOM   3683  HN  THR A 391     -12.505 -25.978  19.131  1.00 10.00      A   
ATOM   3684  CA  THR A 391     -13.001 -24.423  20.478  1.00 10.00      A   
ATOM   3685  CB  THR A 391     -11.855 -24.936  21.373  1.00 10.00      A   
ATOM   3686  OG1 THR A 391     -12.043 -26.336  21.625  1.00 10.00      A   
ATOM   3687  HG1 THR A 391     -11.589 -26.847  20.942  1.00 10.00      A   
ATOM   3688  CG2 THR A 391     -11.837 -24.197  22.700  1.00 10.00      A   
ATOM   3689  C   THR A 391     -12.757 -22.959  20.101  1.00 10.00      A   
ATOM   3690  O   THR A 391     -13.382 -22.058  20.660  1.00 10.00      A   
ATOM   3691  N   ILE A 392     -11.865 -22.733  19.134  1.00 10.00      A   
ATOM   3692  HN  ILE A 392     -11.402 -23.500  18.720  1.00 10.00      A   
ATOM   3693  CA  ILE A 392     -11.539 -21.383  18.675  1.00 10.00      A   
ATOM   3694  CB  ILE A 392     -10.467 -21.415  17.561  1.00 10.00      A   
ATOM   3695  CG1 ILE A 392      -9.148 -21.970  18.107  1.00 10.00      A   
ATOM   3696  CG2 ILE A 392     -10.249 -20.030  16.971  1.00 10.00      A   
ATOM   3697  CD1 ILE A 392      -8.156 -22.368  17.034  1.00 10.00      A   
ATOM   3698  C   ILE A 392     -12.785 -20.661  18.167  1.00 10.00      A   
ATOM   3699  O   ILE A 392     -13.023 -19.497  18.503  1.00 10.00      A   
ATOM   3700  N   ALA A 393     -13.590 -21.367  17.382  1.00 10.00      A   
ATOM   3701  HN  ALA A 393     -13.355 -22.299  17.170  1.00 10.00      A   
ATOM   3702  CA  ALA A 393     -14.811 -20.800  16.826  1.00 10.00      A   
ATOM   3703  CB  ALA A 393     -15.463 -21.790  15.875  1.00 10.00      A   
ATOM   3704  C   ALA A 393     -15.785 -20.401  17.930  1.00 10.00      A   
ATOM   3705  O   ALA A 393     -16.446 -19.367  17.846  1.00 10.00      A   
ATOM   3706  N   ARG A 394     -15.860 -21.225  18.966  1.00 10.00      A   
ATOM   3707  HN  ARG A 394     -15.309 -22.035  18.971  1.00 10.00      A   
ATOM   3708  CA  ARG A 394     -16.745 -20.957  20.092  1.00 10.00      A   
ATOM   3709  CB  ARG A 394     -16.977 -22.219  20.926  1.00 10.00      A   
ATOM   3710  CG  ARG A 394     -17.632 -23.360  20.167  1.00 10.00      A   
ATOM   3711  CD  ARG A 394     -18.482 -24.227  21.082  1.00 10.00      A   
ATOM   3712  NE  ARG A 394     -19.527 -23.452  21.750  1.00 10.00      A   
ATOM   3713  HE  ARG A 394     -19.236 -22.685  22.300  1.00 10.00      A   
ATOM   3714  CZ  ARG A 394     -20.832 -23.725  21.666  1.00 10.00      A   
ATOM   3715  NH1 ARG A 394     -21.253 -24.761  20.948  1.00 10.00      A   
ATOM   3716 HH11 ARG A 394     -20.566 -25.363  20.448  1.00 10.00      A   
ATOM   3717 HH12 ARG A 394     -22.272 -24.975  20.878  1.00 10.00      A   
ATOM   3718  NH2 ARG A 394     -21.715 -22.959  22.292  1.00 10.00      A   
ATOM   3719 HH21 ARG A 394     -21.394 -22.136  22.851  1.00 10.00      A   
ATOM   3720 HH22 ARG A 394     -22.734 -23.170  22.228  1.00 10.00      A   
ATOM   3721  C   ARG A 394     -16.173 -19.852  20.970  1.00 10.00      A   
ATOM   3722  O   ARG A 394     -16.904 -19.182  21.702  1.00 10.00      A   
ATOM   3723  N   ASN A 395     -14.861 -19.674  20.902  1.00 10.00      A   
ATOM   3724  HN  ASN A 395     -14.331 -20.259  20.316  1.00 10.00      A   
ATOM   3725  CA  ASN A 395     -14.184 -18.649  21.680  1.00 10.00      A   
ATOM   3726  CB  ASN A 395     -12.684 -18.939  21.787  1.00 10.00      A   
ATOM   3727  CG  ASN A 395     -12.337 -19.972  22.842  1.00 10.00      A   
ATOM   3728  OD1 ASN A 395     -11.406 -20.758  22.672  1.00 10.00      A   
ATOM   3729  ND2 ASN A 395     -13.066 -19.973  23.947  1.00 10.00      A   
ATOM   3730 HD21 ASN A 395     -13.785 -19.309  24.032  1.00 10.00      A   
ATOM   3731 HD22 ASN A 395     -12.865 -20.647  24.633  1.00 10.00      A   
ATOM   3732  C   ASN A 395     -14.391 -17.284  21.057  1.00 10.00      A   
ATOM   3733  O   ASN A 395     -14.794 -16.340  21.734  1.00 10.00      A   
ATOM   3734  N   ARG A 396     -14.134 -17.189  19.759  1.00 10.00      A   
ATOM   3735  HN  ARG A 396     -13.854 -17.994  19.264  1.00 10.00      A   
ATOM   3736  CA  ARG A 396     -14.273 -15.928  19.044  1.00 10.00      A   
ATOM   3737  CB  ARG A 396     -12.916 -15.461  18.507  1.00 10.00      A   
ATOM   3738  CG  ARG A 396     -11.864 -15.205  19.574  1.00 10.00      A   
ATOM   3739  CD  ARG A 396     -11.840 -13.748  20.013  1.00 10.00      A   
ATOM   3740  NE  ARG A 396     -13.122 -13.296  20.554  1.00 10.00      A   
ATOM   3741  HE  ARG A 396     -13.728 -12.818  19.936  1.00 10.00      A   
ATOM   3742  CZ  ARG A 396     -13.515 -13.495  21.811  1.00 10.00      A   
ATOM   3743  NH1 ARG A 396     -12.735 -14.145  22.670  1.00 10.00      A   
ATOM   3744 HH11 ARG A 396     -13.049 -14.298  23.652  1.00 10.00      A   
ATOM   3745 HH12 ARG A 396     -11.806 -14.515  22.366  1.00 10.00      A   
ATOM   3746  NH2 ARG A 396     -14.688 -13.021  22.220  1.00 10.00      A   
ATOM   3747 HH21 ARG A 396     -15.303 -12.494  21.557  1.00 10.00      A   
ATOM   3748 HH22 ARG A 396     -15.005 -13.173  23.205  1.00 10.00      A   
ATOM   3749  C   ARG A 396     -15.266 -16.040  17.894  1.00 10.00      A   
ATOM   3750  O   ARG A 396     -14.874 -16.255  16.747  1.00 10.00      A   
ATOM   3751  N   PRO A 397     -16.569 -15.890  18.177  1.00 10.00      A   
ATOM   3752  CA  PRO A 397     -17.615 -15.960  17.155  1.00 10.00      A   
ATOM   3753  CB  PRO A 397     -18.903 -16.178  17.966  1.00 10.00      A   
ATOM   3754  CG  PRO A 397     -18.478 -16.312  19.395  1.00 10.00      A   
ATOM   3755  CD  PRO A 397     -17.136 -15.654  19.507  1.00 10.00      A   
ATOM   3756  C   PRO A 397     -17.700 -14.643  16.381  1.00 10.00      A   
ATOM   3757  O   PRO A 397     -18.475 -14.501  15.432  1.00 10.00      A   
ATOM   3758  N   ASN A 398     -16.889 -13.683  16.806  1.00 10.00      A   
ATOM   3759  HN  ASN A 398     -16.301 -13.865  17.568  1.00 10.00      A   
ATOM   3760  CA  ASN A 398     -16.840 -12.369  16.182  1.00 10.00      A   
ATOM   3761  CB  ASN A 398     -16.630 -11.288  17.251  1.00 10.00      A   
ATOM   3762  CG  ASN A 398     -15.251 -11.349  17.888  1.00 10.00      A   
ATOM   3763  OD1 ASN A 398     -15.019 -12.113  18.825  1.00 10.00      A   
ATOM   3764  ND2 ASN A 398     -14.329 -10.544  17.382  1.00 10.00      A   
ATOM   3765 HD21 ASN A 398     -14.582  -9.963  16.636  1.00 10.00      A   
ATOM   3766 HD22 ASN A 398     -13.424 -10.576  17.763  1.00 10.00      A   
ATOM   3767  C   ASN A 398     -15.712 -12.303  15.160  1.00 10.00      A   
ATOM   3768  O   ASN A 398     -15.408 -11.237  14.627  1.00 10.00      A   
ATOM   3769  N   MET A 399     -15.091 -13.448  14.899  1.00 10.00      A   
ATOM   3770  HN  MET A 399     -15.385 -14.264  15.355  1.00 10.00      A   
ATOM   3771  CA  MET A 399     -13.991 -13.524  13.946  1.00 10.00      A   
ATOM   3772  CB  MET A 399     -13.426 -14.945  13.898  1.00 10.00      A   
ATOM   3773  CG  MET A 399     -12.006 -15.038  13.364  1.00 10.00      A   
ATOM   3774  SD  MET A 399     -10.763 -14.896  14.666  1.00 10.00      A   
ATOM   3775  CE  MET A 399     -10.992 -16.445  15.539  1.00 10.00      A   
ATOM   3776  C   MET A 399     -14.451 -13.097  12.554  1.00 10.00      A   
ATOM   3777  O   MET A 399     -15.456 -13.597  12.041  1.00 10.00      A   
ATOM   3778  N   THR A 400     -13.721 -12.166  11.954  1.00 10.00      A   
ATOM   3779  HN  THR A 400     -12.933 -11.800  12.412  1.00 10.00      A   
ATOM   3780  CA  THR A 400     -14.060 -11.673  10.634  1.00 10.00      A   
ATOM   3781  CB  THR A 400     -13.934 -10.139  10.552  1.00 10.00      A   
ATOM   3782  OG1 THR A 400     -12.670  -9.726  11.097  1.00 10.00      A   
ATOM   3783  HG1 THR A 400     -12.778  -8.878  11.567  1.00 10.00      A   
ATOM   3784  CG2 THR A 400     -15.063  -9.471  11.321  1.00 10.00      A   
ATOM   3785  C   THR A 400     -13.183 -12.316   9.568  1.00 10.00      A   
ATOM   3786  O   THR A 400     -13.599 -12.482   8.424  1.00 10.00      A   
ATOM   3787  N   ARG A 401     -11.963 -12.669   9.938  1.00 10.00      A   
ATOM   3788  HN  ARG A 401     -11.671 -12.506  10.866  1.00 10.00      A   
ATOM   3789  CA  ARG A 401     -11.043 -13.293   8.998  1.00 10.00      A   
ATOM   3790  CB  ARG A 401     -10.156 -12.242   8.333  1.00 10.00      A   
ATOM   3791  CG  ARG A 401     -10.886 -11.372   7.329  1.00 10.00      A   
ATOM   3792  CD  ARG A 401     -10.341  -9.963   7.332  1.00 10.00      A   
ATOM   3793  NE  ARG A 401     -10.596  -9.273   8.594  1.00 10.00      A   
ATOM   3794  HE  ARG A 401     -10.871  -9.815   9.367  1.00 10.00      A   
ATOM   3795  CZ  ARG A 401     -10.475  -7.960   8.737  1.00 10.00      A   
ATOM   3796  NH1 ARG A 401     -10.117  -7.224   7.697  1.00 10.00      A   
ATOM   3797 HH11 ARG A 401     -10.010  -6.190   7.787  1.00 10.00      A   
ATOM   3798 HH12 ARG A 401      -9.940  -7.672   6.763  1.00 10.00      A   
ATOM   3799  NH2 ARG A 401     -10.727  -7.384   9.905  1.00 10.00      A   
ATOM   3800 HH21 ARG A 401     -11.023  -7.961  10.727  1.00 10.00      A   
ATOM   3801 HH22 ARG A 401     -10.629  -6.352  10.011  1.00 10.00      A   
ATOM   3802  C   ARG A 401     -10.191 -14.348   9.676  1.00 10.00      A   
ATOM   3803  O   ARG A 401      -9.531 -14.079  10.681  1.00 10.00      A   
ATOM   3804  N   PHE A 402     -10.203 -15.546   9.120  1.00 10.00      A   
ATOM   3805  HN  PHE A 402     -10.744 -15.695   8.311  1.00 10.00      A   
ATOM   3806  CA  PHE A 402      -9.433 -16.646   9.668  1.00 10.00      A   
ATOM   3807  CB  PHE A 402     -10.372 -17.745  10.177  1.00 10.00      A   
ATOM   3808  CG  PHE A 402      -9.750 -18.683  11.172  1.00 10.00      A   
ATOM   3809  CD1 PHE A 402      -9.454 -18.260  12.457  1.00 10.00      A   
ATOM   3810  CD2 PHE A 402      -9.470 -19.996  10.823  1.00 10.00      A   
ATOM   3811  CE1 PHE A 402      -8.891 -19.125  13.376  1.00 10.00      A   
ATOM   3812  CE2 PHE A 402      -8.905 -20.866  11.736  1.00 10.00      A   
ATOM   3813  CZ  PHE A 402      -8.616 -20.430  13.014  1.00 10.00      A   
ATOM   3814  C   PHE A 402      -8.477 -17.195   8.614  1.00 10.00      A   
ATOM   3815  O   PHE A 402      -8.846 -18.048   7.803  1.00 10.00      A   
ATOM   3816  N   ARG A 403      -7.255 -16.680   8.609  1.00 10.00      A   
ATOM   3817  HN  ARG A 403      -7.020 -15.993   9.275  1.00 10.00      A   
ATOM   3818  CA  ARG A 403      -6.252 -17.117   7.655  1.00 10.00      A   
ATOM   3819  CB  ARG A 403      -5.377 -15.938   7.206  1.00 10.00      A   
ATOM   3820  CG  ARG A 403      -6.134 -14.820   6.496  1.00 10.00      A   
ATOM   3821  CD  ARG A 403      -5.234 -13.618   6.221  1.00 10.00      A   
ATOM   3822  NE  ARG A 403      -4.651 -13.656   4.881  1.00 10.00      A   
ATOM   3823  HE  ARG A 403      -4.352 -14.538   4.538  1.00 10.00      A   
ATOM   3824  CZ  ARG A 403      -4.478 -12.582   4.105  1.00 10.00      A   
ATOM   3825  NH1 ARG A 403      -4.821 -11.373   4.529  1.00 10.00      A   
ATOM   3826 HH11 ARG A 403      -5.231 -11.246   5.478  1.00 10.00      A   
ATOM   3827 HH12 ARG A 403      -4.671 -10.535   3.908  1.00 10.00      A   
ATOM   3828  NH2 ARG A 403      -3.971 -12.724   2.895  1.00 10.00      A   
ATOM   3829 HH21 ARG A 403      -3.701 -13.672   2.552  1.00 10.00      A   
ATOM   3830 HH22 ARG A 403      -3.857 -11.884   2.271  1.00 10.00      A   
ATOM   3831  C   ARG A 403      -5.393 -18.220   8.264  1.00 10.00      A   
ATOM   3832  O   ARG A 403      -4.394 -17.950   8.925  1.00 10.00      A   
ATOM   3833  N   LEU A 404      -5.805 -19.463   8.067  1.00 10.00      A   
ATOM   3834  HN  LEU A 404      -6.622 -19.622   7.547  1.00 10.00      A   
ATOM   3835  CA  LEU A 404      -5.070 -20.600   8.599  1.00 10.00      A   
ATOM   3836  CB  LEU A 404      -6.004 -21.521   9.391  1.00 10.00      A   
ATOM   3837  CG  LEU A 404      -5.360 -22.764  10.013  1.00 10.00      A   
ATOM   3838  CD1 LEU A 404      -4.348 -22.373  11.076  1.00 10.00      A   
ATOM   3839  CD2 LEU A 404      -6.418 -23.683  10.592  1.00 10.00      A   
ATOM   3840  C   LEU A 404      -4.400 -21.376   7.476  1.00 10.00      A   
ATOM   3841  O   LEU A 404      -4.975 -21.543   6.399  1.00 10.00      A   
ATOM   3842  N   CYS A 405      -3.181 -21.829   7.724  1.00 10.00      A   
ATOM   3843  HN  CYS A 405      -2.760 -21.626   8.590  1.00 10.00      A   
ATOM   3844  CA  CYS A 405      -2.437 -22.603   6.748  1.00 10.00      A   
ATOM   3845  CB  CYS A 405      -1.709 -21.679   5.769  1.00 10.00      A   
ATOM   3846  SG  CYS A 405      -1.009 -22.527   4.333  1.00 10.00      A   
ATOM   3847  HG  CYS A 405      -0.827 -23.801   4.659  1.00 10.00      A   
ATOM   3848  C   CYS A 405      -1.447 -23.534   7.438  1.00 10.00      A   
ATOM   3849  O   CYS A 405      -0.620 -23.100   8.239  1.00 10.00      A   
ATOM   3850  N   ILE A 406      -1.552 -24.819   7.140  1.00 10.00      A   
ATOM   3851  HN  ILE A 406      -2.244 -25.110   6.511  1.00 10.00      A   
ATOM   3852  CA  ILE A 406      -0.660 -25.809   7.717  1.00 10.00      A   
ATOM   3853  CB  ILE A 406      -1.402 -27.127   8.045  1.00 10.00      A   
ATOM   3854  CG1 ILE A 406      -2.609 -26.842   8.944  1.00 10.00      A   
ATOM   3855  CG2 ILE A 406      -0.467 -28.133   8.708  1.00 10.00      A   
ATOM   3856  CD1 ILE A 406      -3.456 -28.059   9.240  1.00 10.00      A   
ATOM   3857  C   ILE A 406       0.481 -26.082   6.746  1.00 10.00      A   
ATOM   3858  O   ILE A 406       0.252 -26.214   5.540  1.00 10.00      A   
ATOM   3859  N   ILE A 407       1.703 -26.129   7.275  1.00 10.00      A   
ATOM   3860  HN  ILE A 407       1.802 -25.977   8.243  1.00 10.00      A   
ATOM   3861  CA  ILE A 407       2.899 -26.378   6.470  1.00 10.00      A   
ATOM   3862  CB  ILE A 407       4.169 -26.465   7.349  1.00 10.00      A   
ATOM   3863  CG1 ILE A 407       4.337 -25.193   8.190  1.00 10.00      A   
ATOM   3864  CG2 ILE A 407       5.410 -26.709   6.497  1.00 10.00      A   
ATOM   3865  CD1 ILE A 407       4.472 -23.920   7.377  1.00 10.00      A   
ATOM   3866  C   ILE A 407       2.757 -27.652   5.646  1.00 10.00      A   
ATOM   3867  O   ILE A 407       2.950 -27.636   4.431  1.00 10.00      A   
ATOM   3868  N   GLU A 408       2.405 -28.744   6.309  1.00 10.00      A   
ATOM   3869  HN  GLU A 408       2.253 -28.691   7.269  1.00 10.00      A   
ATOM   3870  CA  GLU A 408       2.228 -30.021   5.635  1.00 10.00      A   
ATOM   3871  CB  GLU A 408       2.327 -31.172   6.643  1.00 10.00      A   
ATOM   3872  CG  GLU A 408       2.250 -32.564   6.028  1.00 10.00      A   
ATOM   3873  CD  GLU A 408       3.341 -32.828   5.009  1.00 10.00      A   
ATOM   3874  OE1 GLU A 408       4.336 -32.080   4.985  1.00 10.00      A   
ATOM   3875  OE2 GLU A 408       3.206 -33.790   4.223  1.00 10.00      A   
ATOM   3876  C   GLU A 408       0.891 -30.055   4.897  1.00 10.00      A   
ATOM   3877  O   GLU A 408      -0.170 -29.892   5.503  1.00 10.00      A   
ATOM   3878  N   PRO A 409       0.926 -30.231   3.570  1.00 10.00      A   
ATOM   3879  CA  PRO A 409      -0.281 -30.282   2.746  1.00 10.00      A   
ATOM   3880  CB  PRO A 409       0.256 -30.354   1.311  1.00 10.00      A   
ATOM   3881  CG  PRO A 409       1.690 -29.961   1.404  1.00 10.00      A   
ATOM   3882  CD  PRO A 409       2.145 -30.388   2.765  1.00 10.00      A   
ATOM   3883  C   PRO A 409      -1.124 -31.517   3.045  1.00 10.00      A   
ATOM   3884  O   PRO A 409      -0.598 -32.631   3.124  1.00 10.00      A   
ATOM   3885  N   LYS A 410      -2.429 -31.303   3.212  1.00 10.00      A   
ATOM   3886  HN  LYS A 410      -2.769 -30.384   3.141  1.00 10.00      A   
ATOM   3887  CA  LYS A 410      -3.373 -32.383   3.499  1.00 10.00      A   
ATOM   3888  CB  LYS A 410      -3.371 -33.439   2.386  1.00 10.00      A   
ATOM   3889  CG  LYS A 410      -3.918 -32.953   1.055  1.00 10.00      A   
ATOM   3890  CD  LYS A 410      -3.747 -34.009  -0.028  1.00 10.00      A   
ATOM   3891  CE  LYS A 410      -4.175 -33.484  -1.388  1.00 10.00      A   
ATOM   3892  NZ  LYS A 410      -3.848 -34.434  -2.484  1.00 10.00      A   
ATOM   3893  HZ1 LYS A 410      -2.832 -34.650  -2.477  1.00 10.00      A   
ATOM   3894  HZ2 LYS A 410      -4.093 -34.019  -3.405  1.00 10.00      A   
ATOM   3895  HZ3 LYS A 410      -4.380 -35.320  -2.365  1.00 10.00      A   
ATOM   3896  C   LYS A 410      -3.116 -33.037   4.857  1.00 10.00      A   
ATOM   3897  O   LYS A 410      -3.415 -34.215   5.057  1.00 10.00      A   
ATOM   3898  N   ALA A 411      -2.559 -32.270   5.788  1.00 10.00      A   
ATOM   3899  HN  ALA A 411      -2.309 -31.350   5.564  1.00 10.00      A   
ATOM   3900  CA  ALA A 411      -2.282 -32.776   7.127  1.00 10.00      A   
ATOM   3901  CB  ALA A 411      -1.303 -31.864   7.846  1.00 10.00      A   
ATOM   3902  C   ALA A 411      -3.576 -32.907   7.930  1.00 10.00      A   
ATOM   3903  O   ALA A 411      -4.289 -31.924   8.137  1.00 10.00      A   
ATOM   3904  N   PRO A 412      -3.906 -34.126   8.373  1.00 10.00      A   
ATOM   3905  CA  PRO A 412      -5.110 -34.384   9.152  1.00 10.00      A   
ATOM   3906  CB  PRO A 412      -5.377 -35.857   8.852  1.00 10.00      A   
ATOM   3907  CG  PRO A 412      -4.021 -36.454   8.668  1.00 10.00      A   
ATOM   3908  CD  PRO A 412      -3.125 -35.356   8.148  1.00 10.00      A   
ATOM   3909  C   PRO A 412      -4.858 -34.209  10.644  1.00 10.00      A   
ATOM   3910  O   PRO A 412      -3.746 -33.872  11.064  1.00 10.00      A   
ATOM   3911  N   ASP A 413      -5.893 -34.440  11.437  1.00 10.00      A   
ATOM   3912  HN  ASP A 413      -6.757 -34.693  11.040  1.00 10.00      A   
ATOM   3913  CA  ASP A 413      -5.787 -34.336  12.885  1.00 10.00      A   
ATOM   3914  CB  ASP A 413      -7.165 -34.569  13.509  1.00 10.00      A   
ATOM   3915  CG  ASP A 413      -7.198 -34.361  15.010  1.00 10.00      A   
ATOM   3916  OD1 ASP A 413      -6.604 -35.177  15.736  1.00 10.00      A   
ATOM   3917  OD2 ASP A 413      -7.851 -33.404  15.471  1.00 10.00      A   
ATOM   3918  C   ASP A 413      -4.780 -35.375  13.386  1.00 10.00      A   
ATOM   3919  O   ASP A 413      -4.926 -36.567  13.121  1.00 10.00      A   
ATOM   3920  N   TYR A 414      -3.756 -34.921  14.098  1.00 10.00      A   
ATOM   3921  HN  TYR A 414      -3.700 -33.962  14.296  1.00 10.00      A   
ATOM   3922  CA  TYR A 414      -2.703 -35.811  14.591  1.00 10.00      A   
ATOM   3923  CB  TYR A 414      -1.448 -35.014  14.978  1.00 10.00      A   
ATOM   3924  CG  TYR A 414      -1.672 -34.006  16.082  1.00 10.00      A   
ATOM   3925  CD1 TYR A 414      -1.346 -34.301  17.400  1.00 10.00      A   
ATOM   3926  CD2 TYR A 414      -2.213 -32.762  15.804  1.00 10.00      A   
ATOM   3927  CE1 TYR A 414      -1.558 -33.382  18.410  1.00 10.00      A   
ATOM   3928  CE2 TYR A 414      -2.426 -31.841  16.803  1.00 10.00      A   
ATOM   3929  CZ  TYR A 414      -2.100 -32.153  18.104  1.00 10.00      A   
ATOM   3930  OH  TYR A 414      -2.319 -31.227  19.100  1.00 10.00      A   
ATOM   3931  HH  TYR A 414      -2.771 -30.452  18.720  1.00 10.00      A   
ATOM   3932  C   TYR A 414      -3.144 -36.715  15.747  1.00 10.00      A   
ATOM   3933  O   TYR A 414      -2.367 -37.552  16.206  1.00 10.00      A   
ATOM   3934  N   LEU A 415      -4.372 -36.549  16.221  1.00 10.00      A   
ATOM   3935  HN  LEU A 415      -4.962 -35.870  15.819  1.00 10.00      A   
ATOM   3936  CA  LEU A 415      -4.872 -37.358  17.325  1.00 10.00      A   
ATOM   3937  CB  LEU A 415      -5.366 -36.471  18.469  1.00 10.00      A   
ATOM   3938  CG  LEU A 415      -4.303 -35.623  19.171  1.00 10.00      A   
ATOM   3939  CD1 LEU A 415      -4.918 -34.828  20.310  1.00 10.00      A   
ATOM   3940  CD2 LEU A 415      -3.170 -36.500  19.681  1.00 10.00      A   
ATOM   3941  C   LEU A 415      -5.969 -38.321  16.872  1.00 10.00      A   
ATOM   3942  O   LEU A 415      -5.942 -39.506  17.204  1.00 10.00      A   
ATOM   3943  N   THR A 416      -6.924 -37.815  16.111  1.00 10.00      A   
ATOM   3944  HN  THR A 416      -6.892 -36.857  15.868  1.00 10.00      A   
ATOM   3945  CA  THR A 416      -8.022 -38.643  15.628  1.00 10.00      A   
ATOM   3946  CB  THR A 416      -9.349 -37.860  15.585  1.00 10.00      A   
ATOM   3947  OG1 THR A 416      -9.150 -36.623  14.896  1.00 10.00      A   
ATOM   3948  HG1 THR A 416      -8.842 -35.957  15.519  1.00 10.00      A   
ATOM   3949  CG2 THR A 416      -9.842 -37.568  16.994  1.00 10.00      A   
ATOM   3950  C   THR A 416      -7.715 -39.210  14.244  1.00 10.00      A   
ATOM   3951  O   THR A 416      -8.350 -40.168  13.801  1.00 10.00      A   
ATOM   3952  N   LEU A 417      -6.734 -38.604  13.574  1.00 10.00      A   
ATOM   3953  HN  LEU A 417      -6.271 -37.847  13.997  1.00 10.00      A   
ATOM   3954  CA  LEU A 417      -6.316 -39.018  12.231  1.00 10.00      A   
ATOM   3955  CB  LEU A 417      -5.793 -40.462  12.221  1.00 10.00      A   
ATOM   3956  CG  LEU A 417      -4.575 -40.737  13.105  1.00 10.00      A   
ATOM   3957  CD1 LEU A 417      -4.171 -42.198  13.021  1.00 10.00      A   
ATOM   3958  CD2 LEU A 417      -3.415 -39.836  12.713  1.00 10.00      A   
ATOM   3959  C   LEU A 417      -7.440 -38.828  11.217  1.00 10.00      A   
ATOM   3960  O   LEU A 417      -7.478 -39.486  10.177  1.00 10.00      A   
ATOM   3961  N   GLU A 418      -8.348 -37.911  11.532  1.00 10.00      A   
ATOM   3962  HN  GLU A 418      -8.250 -37.412  12.370  1.00 10.00      A   
ATOM   3963  CA  GLU A 418      -9.481 -37.620  10.675  1.00 10.00      A   
ATOM   3964  CB  GLU A 418     -10.764 -37.615  11.512  1.00 10.00      A   
ATOM   3965  CG  GLU A 418     -11.136 -38.970  12.088  1.00 10.00      A   
ATOM   3966  CD  GLU A 418     -12.493 -38.967  12.757  1.00 10.00      A   
ATOM   3967  OE1 GLU A 418     -13.476 -38.540  12.114  1.00 10.00      A   
ATOM   3968  OE2 GLU A 418     -12.587 -39.406  13.923  1.00 10.00      A   
ATOM   3969  C   GLU A 418      -9.303 -36.260  10.013  1.00 10.00      A   
ATOM   3970  O   GLU A 418      -8.463 -35.461  10.441  1.00 10.00      A   
ATOM   3971  N   PRO A 419     -10.063 -35.985   8.939  1.00 10.00      A   
ATOM   3972  CA  PRO A 419     -10.000 -34.696   8.240  1.00 10.00      A   
ATOM   3973  CB  PRO A 419     -10.939 -34.884   7.041  1.00 10.00      A   
ATOM   3974  CG  PRO A 419     -11.112 -36.360   6.909  1.00 10.00      A   
ATOM   3975  CD  PRO A 419     -11.019 -36.905   8.302  1.00 10.00      A   
ATOM   3976  C   PRO A 419     -10.487 -33.559   9.140  1.00 10.00      A   
ATOM   3977  O   PRO A 419     -11.136 -33.795  10.161  1.00 10.00      A   
ATOM   3978  N   LEU A 420     -10.190 -32.329   8.758  1.00 10.00      A   
ATOM   3979  HN  LEU A 420      -9.706 -32.192   7.908  1.00 10.00      A   
ATOM   3980  CA  LEU A 420     -10.572 -31.174   9.566  1.00 10.00      A   
ATOM   3981  CB  LEU A 420      -9.449 -30.134   9.566  1.00 10.00      A   
ATOM   3982  CG  LEU A 420      -8.062 -30.636   9.974  1.00 10.00      A   
ATOM   3983  CD1 LEU A 420      -7.015 -29.560   9.740  1.00 10.00      A   
ATOM   3984  CD2 LEU A 420      -8.052 -31.082  11.429  1.00 10.00      A   
ATOM   3985  C   LEU A 420     -11.883 -30.537   9.110  1.00 10.00      A   
ATOM   3986  O   LEU A 420     -12.109 -29.347   9.343  1.00 10.00      A   
ATOM   3987  N   ASP A 421     -12.757 -31.325   8.484  1.00 10.00      A   
ATOM   3988  HN  ASP A 421     -12.542 -32.274   8.348  1.00 10.00      A   
ATOM   3989  CA  ASP A 421     -14.038 -30.804   8.004  1.00 10.00      A   
ATOM   3990  CB  ASP A 421     -14.838 -31.858   7.231  1.00 10.00      A   
ATOM   3991  CG  ASP A 421     -13.998 -32.771   6.372  1.00 10.00      A   
ATOM   3992  OD1 ASP A 421     -13.615 -32.373   5.251  1.00 10.00      A   
ATOM   3993  OD2 ASP A 421     -13.738 -33.905   6.812  1.00 10.00      A   
ATOM   3994  C   ASP A 421     -14.885 -30.299   9.166  1.00 10.00      A   
ATOM   3995  O   ASP A 421     -15.404 -29.187   9.132  1.00 10.00      A   
ATOM   3996  N   ILE A 422     -15.018 -31.121  10.200  1.00 10.00      A   
ATOM   3997  HN  ILE A 422     -14.579 -31.997  10.172  1.00 10.00      A   
ATOM   3998  CA  ILE A 422     -15.811 -30.755  11.371  1.00 10.00      A   
ATOM   3999  CB  ILE A 422     -15.988 -31.931  12.360  1.00 10.00      A   
ATOM   4000  CG1 ILE A 422     -14.646 -32.605  12.663  1.00 10.00      A   
ATOM   4001  CG2 ILE A 422     -16.994 -32.938  11.816  1.00 10.00      A   
ATOM   4002  CD1 ILE A 422     -14.714 -33.657  13.752  1.00 10.00      A   
ATOM   4003  C   ILE A 422     -15.229 -29.542  12.093  1.00 10.00      A   
ATOM   4004  O   ILE A 422     -15.966 -28.722  12.644  1.00 10.00      A   
ATOM   4005  N   GLY A 423     -13.909 -29.430  12.077  1.00 10.00      A   
ATOM   4006  HN  GLY A 423     -13.375 -30.119  11.626  1.00 10.00      A   
ATOM   4007  CA  GLY A 423     -13.249 -28.314  12.724  1.00 10.00      A   
ATOM   4008  C   GLY A 423     -13.500 -27.012  11.991  1.00 10.00      A   
ATOM   4009  O   GLY A 423     -13.914 -26.017  12.590  1.00 10.00      A   
ATOM   4010  N   PHE A 424     -13.262 -27.022  10.686  1.00 10.00      A   
ATOM   4011  HN  PHE A 424     -12.933 -27.850  10.265  1.00 10.00      A   
ATOM   4012  CA  PHE A 424     -13.471 -25.839   9.863  1.00 10.00      A   
ATOM   4013  CB  PHE A 424     -12.848 -26.019   8.479  1.00 10.00      A   
ATOM   4014  CG  PHE A 424     -11.443 -25.502   8.371  1.00 10.00      A   
ATOM   4015  CD1 PHE A 424     -10.360 -26.365   8.446  1.00 10.00      A   
ATOM   4016  CD2 PHE A 424     -11.204 -24.146   8.191  1.00 10.00      A   
ATOM   4017  CE1 PHE A 424      -9.069 -25.888   8.344  1.00 10.00      A   
ATOM   4018  CE2 PHE A 424      -9.916 -23.661   8.088  1.00 10.00      A   
ATOM   4019  CZ  PHE A 424      -8.847 -24.533   8.164  1.00 10.00      A   
ATOM   4020  C   PHE A 424     -14.958 -25.527   9.740  1.00 10.00      A   
ATOM   4021  O   PHE A 424     -15.349 -24.370   9.556  1.00 10.00      A   
ATOM   4022  N   GLY A 425     -15.776 -26.566   9.835  1.00 10.00      A   
ATOM   4023  HN  GLY A 425     -15.398 -27.467   9.942  1.00 10.00      A   
ATOM   4024  CA  GLY A 425     -17.210 -26.397   9.757  1.00 10.00      A   
ATOM   4025  C   GLY A 425     -17.736 -25.597  10.924  1.00 10.00      A   
ATOM   4026  O   GLY A 425     -18.658 -24.802  10.769  1.00 10.00      A   
ATOM   4027  N   ALA A 426     -17.142 -25.803  12.097  1.00 10.00      A   
ATOM   4028  HN  ALA A 426     -16.423 -26.469  12.161  1.00 10.00      A   
ATOM   4029  CA  ALA A 426     -17.547 -25.076  13.293  1.00 10.00      A   
ATOM   4030  CB  ALA A 426     -16.902 -25.683  14.534  1.00 10.00      A   
ATOM   4031  C   ALA A 426     -17.168 -23.603  13.159  1.00 10.00      A   
ATOM   4032  O   ALA A 426     -17.868 -22.721  13.657  1.00 10.00      A   
ATOM   4033  N   ILE A 427     -16.063 -23.358  12.456  1.00 10.00      A   
ATOM   4034  HN  ILE A 427     -15.573 -24.115  12.075  1.00 10.00      A   
ATOM   4035  CA  ILE A 427     -15.560 -22.007  12.226  1.00 10.00      A   
ATOM   4036  CB  ILE A 427     -14.284 -22.026  11.336  1.00 10.00      A   
ATOM   4037  CG1 ILE A 427     -13.108 -22.682  12.077  1.00 10.00      A   
ATOM   4038  CG2 ILE A 427     -13.907 -20.630  10.853  1.00 10.00      A   
ATOM   4039  CD1 ILE A 427     -12.675 -21.951  13.334  1.00 10.00      A   
ATOM   4040  C   ILE A 427     -16.636 -21.144  11.569  1.00 10.00      A   
ATOM   4041  O   ILE A 427     -17.028 -20.107  12.105  1.00 10.00      A   
ATOM   4042  N   VAL A 428     -17.149 -21.613  10.442  1.00 10.00      A   
ATOM   4043  HN  VAL A 428     -16.842 -22.479  10.102  1.00 10.00      A   
ATOM   4044  CA  VAL A 428     -18.171 -20.883   9.705  1.00 10.00      A   
ATOM   4045  CB  VAL A 428     -18.293 -21.363   8.238  1.00 10.00      A   
ATOM   4046  CG1 VAL A 428     -17.025 -21.038   7.465  1.00 10.00      A   
ATOM   4047  CG2 VAL A 428     -18.602 -22.852   8.162  1.00 10.00      A   
ATOM   4048  C   VAL A 428     -19.531 -20.963  10.399  1.00 10.00      A   
ATOM   4049  O   VAL A 428     -20.388 -20.107  10.196  1.00 10.00      A   
ATOM   4050  N   GLU A 429     -19.719 -21.994  11.215  1.00 10.00      A   
ATOM   4051  HN  GLU A 429     -19.001 -22.652  11.324  1.00 10.00      A   
ATOM   4052  CA  GLU A 429     -20.971 -22.188  11.937  1.00 10.00      A   
ATOM   4053  CB  GLU A 429     -21.046 -23.609  12.507  1.00 10.00      A   
ATOM   4054  CG  GLU A 429     -22.402 -23.986  13.081  1.00 10.00      A   
ATOM   4055  CD  GLU A 429     -22.476 -25.440  13.508  1.00 10.00      A   
ATOM   4056  OE1 GLU A 429     -21.549 -25.913  14.199  1.00 10.00      A   
ATOM   4057  OE2 GLU A 429     -23.470 -26.119  13.162  1.00 10.00      A   
ATOM   4058  C   GLU A 429     -21.136 -21.159  13.053  1.00 10.00      A   
ATOM   4059  O   GLU A 429     -22.254 -20.767  13.389  1.00 10.00      A   
ATOM   4060  N   HIS A 430     -20.021 -20.727  13.623  1.00 10.00      A   
ATOM   4061  HN  HIS A 430     -19.159 -21.083  13.317  1.00 10.00      A   
ATOM   4062  CA  HIS A 430     -20.046 -19.755  14.708  1.00 10.00      A   
ATOM   4063  CB  HIS A 430     -19.088 -20.172  15.828  1.00 10.00      A   
ATOM   4064  CG  HIS A 430     -19.548 -21.372  16.598  1.00 10.00      A   
ATOM   4065  ND1 HIS A 430     -20.018 -21.257  17.885  1.00 10.00      A   
ATOM   4066  CD2 HIS A 430     -19.610 -22.672  16.217  1.00 10.00      A   
ATOM   4067  CE1 HIS A 430     -20.357 -22.477  18.256  1.00 10.00      A   
ATOM   4068  NE2 HIS A 430     -20.128 -23.362  17.280  1.00 10.00      A   
ATOM   4069  HE2 HIS A 430     -20.306 -24.326  17.312  1.00 10.00      A   
ATOM   4070  C   HIS A 430     -19.727 -18.340  14.231  1.00 10.00      A   
ATOM   4071  O   HIS A 430     -20.289 -17.366  14.737  1.00 10.00      A   
ATOM   4072  N   CYS A 431     -18.818 -18.223  13.273  1.00 10.00      A   
ATOM   4073  HN  CYS A 431     -18.388 -19.030  12.914  1.00 10.00      A   
ATOM   4074  CA  CYS A 431     -18.432 -16.922  12.748  1.00 10.00      A   
ATOM   4075  CB  CYS A 431     -16.967 -16.931  12.307  1.00 10.00      A   
ATOM   4076  SG  CYS A 431     -15.834 -17.600  13.547  1.00 10.00      A   
ATOM   4077  HG  CYS A 431     -16.178 -18.861  13.762  1.00 10.00      A   
ATOM   4078  C   CYS A 431     -19.335 -16.488  11.599  1.00 10.00      A   
ATOM   4079  O   CYS A 431     -19.087 -16.809  10.438  1.00 10.00      A   
ATOM   4080  N   LYS A 432     -20.381 -15.749  11.932  1.00 10.00      A   
ATOM   4081  HN  LYS A 432     -20.525 -15.530  12.878  1.00 10.00      A   
ATOM   4082  CA  LYS A 432     -21.325 -15.260  10.935  1.00 10.00      A   
ATOM   4083  CB  LYS A 432     -22.711 -15.067  11.556  1.00 10.00      A   
ATOM   4084  CG  LYS A 432     -23.275 -16.311  12.229  1.00 10.00      A   
ATOM   4085  CD  LYS A 432     -23.633 -17.386  11.213  1.00 10.00      A   
ATOM   4086  CE  LYS A 432     -24.029 -18.685  11.902  1.00 10.00      A   
ATOM   4087  NZ  LYS A 432     -25.207 -18.515  12.798  1.00 10.00      A   
ATOM   4088  HZ1 LYS A 432     -25.026 -17.765  13.497  1.00 10.00      A   
ATOM   4089  HZ2 LYS A 432     -25.401 -19.401  13.306  1.00 10.00      A   
ATOM   4090  HZ3 LYS A 432     -26.047 -18.257  12.241  1.00 10.00      A   
ATOM   4091  C   LYS A 432     -20.831 -13.948  10.332  1.00 10.00      A   
ATOM   4092  O   LYS A 432     -21.520 -13.318   9.531  1.00 10.00      A   
ATOM   4093  N   ASP A 433     -19.628 -13.549  10.719  1.00 10.00      A   
ATOM   4094  HN  ASP A 433     -19.124 -14.105  11.348  1.00 10.00      A   
ATOM   4095  CA  ASP A 433     -19.031 -12.312  10.232  1.00 10.00      A   
ATOM   4096  CB  ASP A 433     -18.750 -11.364  11.401  1.00 10.00      A   
ATOM   4097  CG  ASP A 433     -19.990 -10.642  11.880  1.00 10.00      A   
ATOM   4098  OD1 ASP A 433     -20.593 -11.081  12.886  1.00 10.00      A   
ATOM   4099  OD2 ASP A 433     -20.367  -9.629  11.255  1.00 10.00      A   
ATOM   4100  C   ASP A 433     -17.742 -12.605   9.480  1.00 10.00      A   
ATOM   4101  O   ASP A 433     -16.930 -11.712   9.230  1.00 10.00      A   
ATOM   4102  N   LEU A 434     -17.570 -13.865   9.106  1.00 10.00      A   
ATOM   4103  HN  LEU A 434     -18.272 -14.517   9.302  1.00 10.00      A   
ATOM   4104  CA  LEU A 434     -16.382 -14.303   8.391  1.00 10.00      A   
ATOM   4105  CB  LEU A 434     -16.295 -15.830   8.429  1.00 10.00      A   
ATOM   4106  CG  LEU A 434     -14.957 -16.450   8.025  1.00 10.00      A   
ATOM   4107  CD1 LEU A 434     -13.881 -16.113   9.043  1.00 10.00      A   
ATOM   4108  CD2 LEU A 434     -15.098 -17.955   7.865  1.00 10.00      A   
ATOM   4109  C   LEU A 434     -16.403 -13.814   6.945  1.00 10.00      A   
ATOM   4110  O   LEU A 434     -17.235 -14.240   6.147  1.00 10.00      A   
ATOM   4111  N   ARG A 435     -15.487 -12.914   6.622  1.00 10.00      A   
ATOM   4112  HN  ARG A 435     -14.855 -12.614   7.312  1.00 10.00      A   
ATOM   4113  CA  ARG A 435     -15.386 -12.360   5.281  1.00 10.00      A   
ATOM   4114  CB  ARG A 435     -15.035 -10.867   5.324  1.00 10.00      A   
ATOM   4115  CG  ARG A 435     -15.780 -10.065   6.378  1.00 10.00      A   
ATOM   4116  CD  ARG A 435     -15.634  -8.569   6.138  1.00 10.00      A   
ATOM   4117  NE  ARG A 435     -14.245  -8.169   5.908  1.00 10.00      A   
ATOM   4118  HE  ARG A 435     -13.674  -8.793   5.396  1.00 10.00      A   
ATOM   4119  CZ  ARG A 435     -13.716  -7.024   6.339  1.00 10.00      A   
ATOM   4120  NH1 ARG A 435     -14.451  -6.159   7.029  1.00 10.00      A   
ATOM   4121 HH11 ARG A 435     -15.447  -6.369   7.243  1.00 10.00      A   
ATOM   4122 HH12 ARG A 435     -14.029  -5.262   7.363  1.00 10.00      A   
ATOM   4123  NH2 ARG A 435     -12.451  -6.745   6.079  1.00 10.00      A   
ATOM   4124 HH21 ARG A 435     -12.029  -5.852   6.408  1.00 10.00      A   
ATOM   4125 HH22 ARG A 435     -11.858  -7.422   5.541  1.00 10.00      A   
ATOM   4126  C   ARG A 435     -14.332 -13.104   4.472  1.00 10.00      A   
ATOM   4127  O   ARG A 435     -14.516 -13.352   3.285  1.00 10.00      A   
ATOM   4128  N   ARG A 436     -13.230 -13.465   5.120  1.00 10.00      A   
ATOM   4129  HN  ARG A 436     -13.155 -13.273   6.078  1.00 10.00      A   
ATOM   4130  CA  ARG A 436     -12.144 -14.174   4.449  1.00 10.00      A   
ATOM   4131  CB  ARG A 436     -10.931 -13.261   4.245  1.00 10.00      A   
ATOM   4132  CG  ARG A 436     -11.028 -12.339   3.041  1.00 10.00      A   
ATOM   4133  CD  ARG A 436      -9.822 -11.418   2.957  1.00 10.00      A   
ATOM   4134  NE  ARG A 436      -9.132 -11.526   1.672  1.00 10.00      A   
ATOM   4135  HE  ARG A 436      -9.677 -11.752   0.883  1.00 10.00      A   
ATOM   4136  CZ  ARG A 436      -7.822 -11.316   1.509  1.00 10.00      A   
ATOM   4137  NH1 ARG A 436      -7.059 -10.983   2.538  1.00 10.00      A   
ATOM   4138 HH11 ARG A 436      -6.026 -10.819   2.394  1.00 10.00      A   
ATOM   4139 HH12 ARG A 436      -7.473 -10.872   3.491  1.00 10.00      A   
ATOM   4140  NH2 ARG A 436      -7.275 -11.434   0.309  1.00 10.00      A   
ATOM   4141 HH21 ARG A 436      -7.861 -11.687  -0.515  1.00 10.00      A   
ATOM   4142 HH22 ARG A 436      -6.244 -11.269   0.181  1.00 10.00      A   
ATOM   4143  C   ARG A 436     -11.733 -15.397   5.247  1.00 10.00      A   
ATOM   4144  O   ARG A 436     -11.561 -15.320   6.465  1.00 10.00      A   
ATOM   4145  N   LEU A 437     -11.576 -16.517   4.560  1.00 10.00      A   
ATOM   4146  HN  LEU A 437     -11.730 -16.509   3.587  1.00 10.00      A   
ATOM   4147  CA  LEU A 437     -11.189 -17.761   5.204  1.00 10.00      A   
ATOM   4148  CB  LEU A 437     -12.427 -18.624   5.465  1.00 10.00      A   
ATOM   4149  CG  LEU A 437     -12.181 -20.011   6.062  1.00 10.00      A   
ATOM   4150  CD1 LEU A 437     -11.729 -19.910   7.510  1.00 10.00      A   
ATOM   4151  CD2 LEU A 437     -13.426 -20.873   5.940  1.00 10.00      A   
ATOM   4152  C   LEU A 437     -10.187 -18.532   4.350  1.00 10.00      A   
ATOM   4153  O   LEU A 437     -10.323 -18.615   3.127  1.00 10.00      A   
ATOM   4154  N   SER A 438      -9.174 -19.072   4.998  1.00 10.00      A   
ATOM   4155  HN  SER A 438      -9.102 -18.940   5.970  1.00 10.00      A   
ATOM   4156  CA  SER A 438      -8.160 -19.853   4.316  1.00 10.00      A   
ATOM   4157  CB  SER A 438      -6.776 -19.266   4.584  1.00 10.00      A   
ATOM   4158  OG  SER A 438      -6.793 -17.853   4.450  1.00 10.00      A   
ATOM   4159  HG  SER A 438      -6.785 -17.617   3.515  1.00 10.00      A   
ATOM   4160  C   SER A 438      -8.233 -21.299   4.788  1.00 10.00      A   
ATOM   4161  O   SER A 438      -8.091 -21.578   5.979  1.00 10.00      A   
ATOM   4162  N   LEU A 439      -8.467 -22.210   3.855  1.00 10.00      A   
ATOM   4163  HN  LEU A 439      -8.555 -21.925   2.917  1.00 10.00      A   
ATOM   4164  CA  LEU A 439      -8.577 -23.627   4.181  1.00 10.00      A   
ATOM   4165  CB  LEU A 439      -9.487 -24.335   3.175  1.00 10.00      A   
ATOM   4166  CG  LEU A 439     -10.936 -23.851   3.104  1.00 10.00      A   
ATOM   4167  CD1 LEU A 439     -11.677 -24.564   1.985  1.00 10.00      A   
ATOM   4168  CD2 LEU A 439     -11.640 -24.066   4.435  1.00 10.00      A   
ATOM   4169  C   LEU A 439      -7.207 -24.294   4.199  1.00 10.00      A   
ATOM   4170  O   LEU A 439      -6.320 -23.935   3.417  1.00 10.00      A   
ATOM   4171  N   SER A 440      -7.045 -25.274   5.076  1.00 10.00      A   
ATOM   4172  HN  SER A 440      -7.793 -25.527   5.652  1.00 10.00      A   
ATOM   4173  CA  SER A 440      -5.791 -25.994   5.203  1.00 10.00      A   
ATOM   4174  CB  SER A 440      -4.797 -25.167   6.016  1.00 10.00      A   
ATOM   4175  OG  SER A 440      -5.462 -24.377   6.990  1.00 10.00      A   
ATOM   4176  HG  SER A 440      -5.762 -23.554   6.585  1.00 10.00      A   
ATOM   4177  C   SER A 440      -6.010 -27.358   5.858  1.00 10.00      A   
ATOM   4178  O   SER A 440      -7.054 -27.601   6.464  1.00 10.00      A   
ATOM   4179  N   GLY A 441      -5.021 -28.241   5.734  1.00 10.00      A   
ATOM   4180  HN  GLY A 441      -4.213 -27.992   5.238  1.00 10.00      A   
ATOM   4181  CA  GLY A 441      -5.127 -29.561   6.320  1.00 10.00      A   
ATOM   4182  C   GLY A 441      -5.919 -30.513   5.450  1.00 10.00      A   
ATOM   4183  O   GLY A 441      -6.330 -30.154   4.346  1.00 10.00      A   
ATOM   4184  N   LEU A 442      -6.115 -31.735   5.933  1.00 10.00      A   
ATOM   4185  HN  LEU A 442      -5.742 -31.964   6.813  1.00 10.00      A   
ATOM   4186  CA  LEU A 442      -6.871 -32.739   5.193  1.00 10.00      A   
ATOM   4187  CB  LEU A 442      -6.670 -34.129   5.797  1.00 10.00      A   
ATOM   4188  CG  LEU A 442      -7.279 -35.295   5.015  1.00 10.00      A   
ATOM   4189  CD1 LEU A 442      -6.579 -35.460   3.677  1.00 10.00      A   
ATOM   4190  CD2 LEU A 442      -7.202 -36.580   5.823  1.00 10.00      A   
ATOM   4191  C   LEU A 442      -8.350 -32.381   5.197  1.00 10.00      A   
ATOM   4192  O   LEU A 442      -9.011 -32.432   6.236  1.00 10.00      A   
ATOM   4193  N   LEU A 443      -8.856 -32.002   4.040  1.00 10.00      A   
ATOM   4194  HN  LEU A 443      -8.276 -31.976   3.251  1.00 10.00      A   
ATOM   4195  CA  LEU A 443     -10.253 -31.620   3.910  1.00 10.00      A   
ATOM   4196  CB  LEU A 443     -10.366 -30.115   3.655  1.00 10.00      A   
ATOM   4197  CG  LEU A 443      -9.803 -29.191   4.737  1.00 10.00      A   
ATOM   4198  CD1 LEU A 443      -9.797 -27.751   4.254  1.00 10.00      A   
ATOM   4199  CD2 LEU A 443     -10.602 -29.315   6.022  1.00 10.00      A   
ATOM   4200  C   LEU A 443     -10.927 -32.382   2.781  1.00 10.00      A   
ATOM   4201  O   LEU A 443     -10.330 -32.605   1.726  1.00 10.00      A   
ATOM   4202  N   THR A 444     -12.166 -32.779   3.010  1.00 10.00      A   
ATOM   4203  HN  THR A 444     -12.591 -32.557   3.877  1.00 10.00      A   
ATOM   4204  CA  THR A 444     -12.934 -33.510   2.015  1.00 10.00      A   
ATOM   4205  CB  THR A 444     -13.583 -34.771   2.631  1.00 10.00      A   
ATOM   4206  OG1 THR A 444     -14.425 -34.399   3.727  1.00 10.00      A   
ATOM   4207  HG1 THR A 444     -13.967 -33.745   4.279  1.00 10.00      A   
ATOM   4208  CG2 THR A 444     -12.524 -35.743   3.124  1.00 10.00      A   
ATOM   4209  C   THR A 444     -14.022 -32.598   1.460  1.00 10.00      A   
ATOM   4210  O   THR A 444     -14.054 -31.408   1.782  1.00 10.00      A   
ATOM   4211  N   ASP A 445     -14.911 -33.140   0.636  1.00 10.00      A   
ATOM   4212  HN  ASP A 445     -14.837 -34.096   0.409  1.00 10.00      A   
ATOM   4213  CA  ASP A 445     -16.000 -32.343   0.066  1.00 10.00      A   
ATOM   4214  CB  ASP A 445     -16.748 -33.120  -1.030  1.00 10.00      A   
ATOM   4215  CG  ASP A 445     -16.077 -33.086  -2.394  1.00 10.00      A   
ATOM   4216  OD1 ASP A 445     -16.455 -33.898  -3.266  1.00 10.00      A   
ATOM   4217  OD2 ASP A 445     -15.165 -32.264  -2.602  1.00 10.00      A   
ATOM   4218  C   ASP A 445     -16.979 -31.944   1.170  1.00 10.00      A   
ATOM   4219  O   ASP A 445     -17.721 -30.962   1.048  1.00 10.00      A   
ATOM   4220  N   LYS A 446     -16.948 -32.704   2.263  1.00 10.00      A   
ATOM   4221  HN  LYS A 446     -16.309 -33.448   2.301  1.00 10.00      A   
ATOM   4222  CA  LYS A 446     -17.824 -32.475   3.403  1.00 10.00      A   
ATOM   4223  CB  LYS A 446     -17.640 -33.583   4.444  1.00 10.00      A   
ATOM   4224  CG  LYS A 446     -18.706 -33.614   5.526  1.00 10.00      A   
ATOM   4225  CD  LYS A 446     -20.089 -33.856   4.940  1.00 10.00      A   
ATOM   4226  CE  LYS A 446     -21.147 -33.910   6.030  1.00 10.00      A   
ATOM   4227  NZ  LYS A 446     -22.511 -34.100   5.474  1.00 10.00      A   
ATOM   4228  HZ1 LYS A 446     -23.206 -34.171   6.244  1.00 10.00      A   
ATOM   4229  HZ2 LYS A 446     -22.546 -34.972   4.907  1.00 10.00      A   
ATOM   4230  HZ3 LYS A 446     -22.772 -33.293   4.863  1.00 10.00      A   
ATOM   4231  C   LYS A 446     -17.597 -31.101   4.029  1.00 10.00      A   
ATOM   4232  O   LYS A 446     -18.552 -30.442   4.442  1.00 10.00      A   
ATOM   4233  N   VAL A 447     -16.342 -30.656   4.078  1.00 10.00      A   
ATOM   4234  HN  VAL A 447     -15.617 -31.215   3.716  1.00 10.00      A   
ATOM   4235  CA  VAL A 447     -16.028 -29.353   4.664  1.00 10.00      A   
ATOM   4236  CB  VAL A 447     -14.506 -29.125   4.871  1.00 10.00      A   
ATOM   4237  CG1 VAL A 447     -13.789 -28.871   3.554  1.00 10.00      A   
ATOM   4238  CG2 VAL A 447     -14.257 -27.984   5.846  1.00 10.00      A   
ATOM   4239  C   VAL A 447     -16.646 -28.221   3.840  1.00 10.00      A   
ATOM   4240  O   VAL A 447     -17.117 -27.222   4.385  1.00 10.00      A   
ATOM   4241  N   PHE A 448     -16.686 -28.410   2.528  1.00 10.00      A   
ATOM   4242  HN  PHE A 448     -16.331 -29.244   2.159  1.00 10.00      A   
ATOM   4243  CA  PHE A 448     -17.248 -27.417   1.627  1.00 10.00      A   
ATOM   4244  CB  PHE A 448     -16.854 -27.718   0.181  1.00 10.00      A   
ATOM   4245  CG  PHE A 448     -15.374 -27.637  -0.067  1.00 10.00      A   
ATOM   4246  CD1 PHE A 448     -14.590 -28.777  -0.049  1.00 10.00      A   
ATOM   4247  CD2 PHE A 448     -14.767 -26.421  -0.314  1.00 10.00      A   
ATOM   4248  CE1 PHE A 448     -13.228 -28.705  -0.272  1.00 10.00      A   
ATOM   4249  CE2 PHE A 448     -13.405 -26.341  -0.538  1.00 10.00      A   
ATOM   4250  CZ  PHE A 448     -12.633 -27.485  -0.516  1.00 10.00      A   
ATOM   4251  C   PHE A 448     -18.763 -27.372   1.782  1.00 10.00      A   
ATOM   4252  O   PHE A 448     -19.392 -26.330   1.585  1.00 10.00      A   
ATOM   4253  N   GLU A 449     -19.337 -28.508   2.156  1.00 10.00      A   
ATOM   4254  HN  GLU A 449     -18.778 -29.304   2.287  1.00 10.00      A   
ATOM   4255  CA  GLU A 449     -20.770 -28.609   2.369  1.00 10.00      A   
ATOM   4256  CB  GLU A 449     -21.152 -30.054   2.690  1.00 10.00      A   
ATOM   4257  CG  GLU A 449     -22.643 -30.327   2.664  1.00 10.00      A   
ATOM   4258  CD  GLU A 449     -22.970 -31.754   3.035  1.00 10.00      A   
ATOM   4259  OE1 GLU A 449     -22.728 -32.657   2.210  1.00 10.00      A   
ATOM   4260  OE2 GLU A 449     -23.474 -31.982   4.155  1.00 10.00      A   
ATOM   4261  C   GLU A 449     -21.182 -27.683   3.508  1.00 10.00      A   
ATOM   4262  O   GLU A 449     -22.219 -27.018   3.442  1.00 10.00      A   
ATOM   4263  N   TYR A 450     -20.349 -27.628   4.546  1.00 10.00      A   
ATOM   4264  HN  TYR A 450     -19.535 -28.182   4.534  1.00 10.00      A   
ATOM   4265  CA  TYR A 450     -20.615 -26.763   5.691  1.00 10.00      A   
ATOM   4266  CB  TYR A 450     -19.668 -27.071   6.852  1.00 10.00      A   
ATOM   4267  CG  TYR A 450     -19.652 -28.512   7.304  1.00 10.00      A   
ATOM   4268  CD1 TYR A 450     -18.455 -29.211   7.389  1.00 10.00      A   
ATOM   4269  CD2 TYR A 450     -20.822 -29.172   7.657  1.00 10.00      A   
ATOM   4270  CE1 TYR A 450     -18.421 -30.521   7.812  1.00 10.00      A   
ATOM   4271  CE2 TYR A 450     -20.797 -30.487   8.081  1.00 10.00      A   
ATOM   4272  CZ  TYR A 450     -19.593 -31.156   8.156  1.00 10.00      A   
ATOM   4273  OH  TYR A 450     -19.558 -32.465   8.582  1.00 10.00      A   
ATOM   4274  HH  TYR A 450     -18.643 -32.715   8.789  1.00 10.00      A   
ATOM   4275  C   TYR A 450     -20.439 -25.311   5.279  1.00 10.00      A   
ATOM   4276  O   TYR A 450     -21.213 -24.442   5.678  1.00 10.00      A   
ATOM   4277  N   ILE A 451     -19.415 -25.067   4.467  1.00 10.00      A   
ATOM   4278  HN  ILE A 451     -18.835 -25.812   4.203  1.00 10.00      A   
ATOM   4279  CA  ILE A 451     -19.115 -23.729   3.968  1.00 10.00      A   
ATOM   4280  CB  ILE A 451     -17.886 -23.746   3.029  1.00 10.00      A   
ATOM   4281  CG1 ILE A 451     -16.614 -24.043   3.824  1.00 10.00      A   
ATOM   4282  CG2 ILE A 451     -17.751 -22.431   2.270  1.00 10.00      A   
ATOM   4283  CD1 ILE A 451     -15.392 -24.278   2.962  1.00 10.00      A   
ATOM   4284  C   ILE A 451     -20.312 -23.142   3.224  1.00 10.00      A   
ATOM   4285  O   ILE A 451     -20.752 -22.036   3.518  1.00 10.00      A   
ATOM   4286  N   GLY A 452     -20.854 -23.904   2.283  1.00 10.00      A   
ATOM   4287  HN  GLY A 452     -20.474 -24.793   2.107  1.00 10.00      A   
ATOM   4288  CA  GLY A 452     -21.991 -23.436   1.509  1.00 10.00      A   
ATOM   4289  C   GLY A 452     -23.266 -23.325   2.324  1.00 10.00      A   
ATOM   4290  O   GLY A 452     -24.263 -22.770   1.858  1.00 10.00      A   
ATOM   4291  N   THR A 453     -23.234 -23.833   3.547  1.00 10.00      A   
ATOM   4292  HN  THR A 453     -22.403 -24.240   3.875  1.00 10.00      A   
ATOM   4293  CA  THR A 453     -24.401 -23.799   4.415  1.00 10.00      A   
ATOM   4294  CB  THR A 453     -24.591 -25.152   5.130  1.00 10.00      A   
ATOM   4295  OG1 THR A 453     -24.775 -26.185   4.148  1.00 10.00      A   
ATOM   4296  HG1 THR A 453     -23.912 -26.524   3.866  1.00 10.00      A   
ATOM   4297  CG2 THR A 453     -25.795 -25.120   6.065  1.00 10.00      A   
ATOM   4298  C   THR A 453     -24.319 -22.675   5.450  1.00 10.00      A   
ATOM   4299  O   THR A 453     -25.301 -21.974   5.697  1.00 10.00      A   
ATOM   4300  N   TYR A 454     -23.145 -22.494   6.036  1.00 10.00      A   
ATOM   4301  HN  TYR A 454     -22.386 -23.061   5.771  1.00 10.00      A   
ATOM   4302  CA  TYR A 454     -22.954 -21.477   7.068  1.00 10.00      A   
ATOM   4303  CB  TYR A 454     -22.201 -22.059   8.262  1.00 10.00      A   
ATOM   4304  CG  TYR A 454     -22.915 -23.205   8.942  1.00 10.00      A   
ATOM   4305  CD1 TYR A 454     -22.340 -24.468   9.003  1.00 10.00      A   
ATOM   4306  CD2 TYR A 454     -24.161 -23.024   9.526  1.00 10.00      A   
ATOM   4307  CE1 TYR A 454     -22.987 -25.515   9.628  1.00 10.00      A   
ATOM   4308  CE2 TYR A 454     -24.816 -24.064  10.152  1.00 10.00      A   
ATOM   4309  CZ  TYR A 454     -24.224 -25.308  10.202  1.00 10.00      A   
ATOM   4310  OH  TYR A 454     -24.866 -26.347  10.834  1.00 10.00      A   
ATOM   4311  HH  TYR A 454     -24.408 -26.538  11.670  1.00 10.00      A   
ATOM   4312  C   TYR A 454     -22.250 -20.221   6.558  1.00 10.00      A   
ATOM   4313  O   TYR A 454     -22.638 -19.103   6.909  1.00 10.00      A   
ATOM   4314  N   ALA A 455     -21.231 -20.394   5.728  1.00 10.00      A   
ATOM   4315  HN  ALA A 455     -20.981 -21.300   5.453  1.00 10.00      A   
ATOM   4316  CA  ALA A 455     -20.484 -19.259   5.196  1.00 10.00      A   
ATOM   4317  CB  ALA A 455     -19.083 -19.674   4.771  1.00 10.00      A   
ATOM   4318  C   ALA A 455     -21.231 -18.599   4.043  1.00 10.00      A   
ATOM   4319  O   ALA A 455     -20.974 -18.880   2.875  1.00 10.00      A   
ATOM   4320  N   LYS A 456     -22.163 -17.728   4.386  1.00 10.00      A   
ATOM   4321  HN  LYS A 456     -22.326 -17.559   5.338  1.00 10.00      A   
ATOM   4322  CA  LYS A 456     -22.961 -17.022   3.395  1.00 10.00      A   
ATOM   4323  CB  LYS A 456     -24.404 -16.880   3.895  1.00 10.00      A   
ATOM   4324  CG  LYS A 456     -25.146 -18.196   4.080  1.00 10.00      A   
ATOM   4325  CD  LYS A 456     -25.358 -18.906   2.750  1.00 10.00      A   
ATOM   4326  CE  LYS A 456     -26.265 -20.117   2.902  1.00 10.00      A   
ATOM   4327  NZ  LYS A 456     -26.363 -20.911   1.645  1.00 10.00      A   
ATOM   4328  HZ1 LYS A 456     -25.519 -21.513   1.532  1.00 10.00      A   
ATOM   4329  HZ2 LYS A 456     -26.437 -20.278   0.822  1.00 10.00      A   
ATOM   4330  HZ3 LYS A 456     -27.206 -21.518   1.675  1.00 10.00      A   
ATOM   4331  C   LYS A 456     -22.377 -15.640   3.111  1.00 10.00      A   
ATOM   4332  O   LYS A 456     -22.378 -15.177   1.970  1.00 10.00      A   
ATOM   4333  N   LYS A 457     -21.854 -15.004   4.154  1.00 10.00      A   
ATOM   4334  HN  LYS A 457     -21.850 -15.449   5.026  1.00 10.00      A   
ATOM   4335  CA  LYS A 457     -21.278 -13.665   4.041  1.00 10.00      A   
ATOM   4336  CB  LYS A 457     -21.507 -12.872   5.334  1.00 10.00      A   
ATOM   4337  CG  LYS A 457     -22.959 -12.507   5.598  1.00 10.00      A   
ATOM   4338  CD  LYS A 457     -23.535 -11.677   4.461  1.00 10.00      A   
ATOM   4339  CE  LYS A 457     -24.903 -11.124   4.821  1.00 10.00      A   
ATOM   4340  NZ  LYS A 457     -25.878 -12.201   5.127  1.00 10.00      A   
ATOM   4341  HZ1 LYS A 457     -26.028 -12.792   4.287  1.00 10.00      A   
ATOM   4342  HZ2 LYS A 457     -26.789 -11.790   5.416  1.00 10.00      A   
ATOM   4343  HZ3 LYS A 457     -25.524 -12.799   5.900  1.00 10.00      A   
ATOM   4344  C   LYS A 457     -19.789 -13.698   3.697  1.00 10.00      A   
ATOM   4345  O   LYS A 457     -19.122 -12.657   3.681  1.00 10.00      A   
ATOM   4346  N   MET A 458     -19.268 -14.888   3.431  1.00 10.00      A   
ATOM   4347  HN  MET A 458     -19.839 -15.677   3.466  1.00 10.00      A   
ATOM   4348  CA  MET A 458     -17.861 -15.038   3.081  1.00 10.00      A   
ATOM   4349  CB  MET A 458     -17.421 -16.496   3.166  1.00 10.00      A   
ATOM   4350  CG  MET A 458     -15.913 -16.677   3.188  1.00 10.00      A   
ATOM   4351  SD  MET A 458     -15.428 -18.369   3.566  1.00 10.00      A   
ATOM   4352  CE  MET A 458     -16.144 -19.236   2.178  1.00 10.00      A   
ATOM   4353  C   MET A 458     -17.600 -14.468   1.692  1.00 10.00      A   
ATOM   4354  O   MET A 458     -18.198 -14.901   0.705  1.00 10.00      A   
ATOM   4355  N   GLU A 459     -16.698 -13.503   1.627  1.00 10.00      A   
ATOM   4356  HN  GLU A 459     -16.229 -13.236   2.445  1.00 10.00      A   
ATOM   4357  CA  GLU A 459     -16.375 -12.831   0.383  1.00 10.00      A   
ATOM   4358  CB  GLU A 459     -16.100 -11.351   0.656  1.00 10.00      A   
ATOM   4359  CG  GLU A 459     -17.198 -10.665   1.453  1.00 10.00      A   
ATOM   4360  CD  GLU A 459     -16.894  -9.212   1.742  1.00 10.00      A   
ATOM   4361  OE1 GLU A 459     -16.896  -8.407   0.791  1.00 10.00      A   
ATOM   4362  OE2 GLU A 459     -16.663  -8.867   2.919  1.00 10.00      A   
ATOM   4363  C   GLU A 459     -15.190 -13.463  -0.333  1.00 10.00      A   
ATOM   4364  O   GLU A 459     -15.130 -13.456  -1.564  1.00 10.00      A   
ATOM   4365  N   MET A 460     -14.244 -14.000   0.424  1.00 10.00      A   
ATOM   4366  HN  MET A 460     -14.337 -13.988   1.402  1.00 10.00      A   
ATOM   4367  CA  MET A 460     -13.067 -14.607  -0.180  1.00 10.00      A   
ATOM   4368  CB  MET A 460     -11.911 -13.607  -0.216  1.00 10.00      A   
ATOM   4369  CG  MET A 460     -10.694 -14.081  -0.996  1.00 10.00      A   
ATOM   4370  SD  MET A 460      -9.522 -12.748  -1.314  1.00 10.00      A   
ATOM   4371  CE  MET A 460      -8.269 -13.599  -2.272  1.00 10.00      A   
ATOM   4372  C   MET A 460     -12.643 -15.891   0.525  1.00 10.00      A   
ATOM   4373  O   MET A 460     -12.523 -15.933   1.753  1.00 10.00      A   
ATOM   4374  N   LEU A 461     -12.406 -16.930  -0.262  1.00 10.00      A   
ATOM   4375  HN  LEU A 461     -12.518 -16.830  -1.234  1.00 10.00      A   
ATOM   4376  CA  LEU A 461     -11.988 -18.217   0.267  1.00 10.00      A   
ATOM   4377  CB  LEU A 461     -13.147 -19.217   0.198  1.00 10.00      A   
ATOM   4378  CG  LEU A 461     -12.837 -20.656   0.623  1.00 10.00      A   
ATOM   4379  CD1 LEU A 461     -12.647 -20.745   2.129  1.00 10.00      A   
ATOM   4380  CD2 LEU A 461     -13.935 -21.602   0.157  1.00 10.00      A   
ATOM   4381  C   LEU A 461     -10.793 -18.753  -0.515  1.00 10.00      A   
ATOM   4382  O   LEU A 461     -10.829 -18.826  -1.745  1.00 10.00      A   
ATOM   4383  N   SER A 462      -9.735 -19.110   0.201  1.00 10.00      A   
ATOM   4384  HN  SER A 462      -9.761 -19.004   1.176  1.00 10.00      A   
ATOM   4385  CA  SER A 462      -8.533 -19.651  -0.418  1.00 10.00      A   
ATOM   4386  CB  SER A 462      -7.287 -18.998   0.187  1.00 10.00      A   
ATOM   4387  OG  SER A 462      -7.428 -17.586   0.249  1.00 10.00      A   
ATOM   4388  HG  SER A 462      -6.991 -17.185  -0.525  1.00 10.00      A   
ATOM   4389  C   SER A 462      -8.487 -21.166  -0.223  1.00 10.00      A   
ATOM   4390  O   SER A 462      -8.481 -21.651   0.912  1.00 10.00      A   
ATOM   4391  N   VAL A 463      -8.481 -21.904  -1.330  1.00 10.00      A   
ATOM   4392  HN  VAL A 463      -8.489 -21.454  -2.205  1.00 10.00      A   
ATOM   4393  CA  VAL A 463      -8.451 -23.364  -1.286  1.00 10.00      A   
ATOM   4394  CB  VAL A 463      -9.660 -23.980  -2.018  1.00 10.00      A   
ATOM   4395  CG1 VAL A 463      -9.764 -25.470  -1.732  1.00 10.00      A   
ATOM   4396  CG2 VAL A 463     -10.949 -23.268  -1.643  1.00 10.00      A   
ATOM   4397  C   VAL A 463      -7.175 -23.907  -1.921  1.00 10.00      A   
ATOM   4398  O   VAL A 463      -6.805 -23.519  -3.032  1.00 10.00      A   
ATOM   4399  N   ALA A 464      -6.517 -24.810  -1.211  1.00 10.00      A   
ATOM   4400  HN  ALA A 464      -6.873 -25.075  -0.339  1.00 10.00      A   
ATOM   4401  CA  ALA A 464      -5.284 -25.424  -1.683  1.00 10.00      A   
ATOM   4402  CB  ALA A 464      -4.095 -24.553  -1.308  1.00 10.00      A   
ATOM   4403  C   ALA A 464      -5.125 -26.821  -1.082  1.00 10.00      A   
ATOM   4404  O   ALA A 464      -4.965 -26.962   0.132  1.00 10.00      A   
ATOM   4405  N   PHE A 465      -5.169 -27.845  -1.938  1.00 10.00      A   
ATOM   4406  HN  PHE A 465      -5.303 -27.660  -2.896  1.00 10.00      A   
ATOM   4407  CA  PHE A 465      -5.038 -29.240  -1.502  1.00 10.00      A   
ATOM   4408  CB  PHE A 465      -3.707 -29.492  -0.772  1.00 10.00      A   
ATOM   4409  CG  PHE A 465      -2.490 -29.510  -1.651  1.00 10.00      A   
ATOM   4410  CD1 PHE A 465      -1.448 -28.623  -1.428  1.00 10.00      A   
ATOM   4411  CD2 PHE A 465      -2.378 -30.418  -2.690  1.00 10.00      A   
ATOM   4412  CE1 PHE A 465      -0.318 -28.641  -2.225  1.00 10.00      A   
ATOM   4413  CE2 PHE A 465      -1.253 -30.442  -3.492  1.00 10.00      A   
ATOM   4414  CZ  PHE A 465      -0.222 -29.552  -3.258  1.00 10.00      A   
ATOM   4415  C   PHE A 465      -6.207 -29.642  -0.605  1.00 10.00      A   
ATOM   4416  O   PHE A 465      -6.017 -29.997   0.559  1.00 10.00      A   
ATOM   4417  N   ALA A 466      -7.413 -29.576  -1.150  1.00 10.00      A   
ATOM   4418  HN  ALA A 466      -7.500 -29.298  -2.085  1.00 10.00      A   
ATOM   4419  CA  ALA A 466      -8.612 -29.920  -0.395  1.00 10.00      A   
ATOM   4420  CB  ALA A 466      -9.007 -28.768   0.518  1.00 10.00      A   
ATOM   4421  C   ALA A 466      -9.769 -30.276  -1.325  1.00 10.00      A   
ATOM   4422  O   ALA A 466      -9.820 -29.824  -2.473  1.00 10.00      A   
ATOM   4423  N   GLY A 467     -10.688 -31.091  -0.820  1.00 10.00      A   
ATOM   4424  HN  GLY A 467     -10.568 -31.442   0.089  1.00 10.00      A   
ATOM   4425  CA  GLY A 467     -11.844 -31.493  -1.598  1.00 10.00      A   
ATOM   4426  C   GLY A 467     -11.725 -32.920  -2.088  1.00 10.00      A   
ATOM   4427  O   GLY A 467     -10.642 -33.501  -2.045  1.00 10.00      A   
ATOM   4428  N   ASP A 468     -12.830 -33.487  -2.555  1.00 10.00      A   
ATOM   4429  HN  ASP A 468     -13.675 -32.966  -2.568  1.00 10.00      A   
ATOM   4430  CA  ASP A 468     -12.834 -34.856  -3.055  1.00 10.00      A   
ATOM   4431  CB  ASP A 468     -13.832 -35.729  -2.290  1.00 10.00      A   
ATOM   4432  CG  ASP A 468     -13.462 -35.947  -0.842  1.00 10.00      A   
ATOM   4433  OD1 ASP A 468     -12.276 -36.209  -0.556  1.00 10.00      A   
ATOM   4434  OD2 ASP A 468     -14.364 -35.863   0.018  1.00 10.00      A   
ATOM   4435  C   ASP A 468     -13.197 -34.877  -4.528  1.00 10.00      A   
ATOM   4436  O   ASP A 468     -12.604 -35.615  -5.315  1.00 10.00      A   
ATOM   4437  N   SER A 469     -14.175 -34.062  -4.896  1.00 10.00      A   
ATOM   4438  HN  SER A 469     -14.614 -33.490  -4.218  1.00 10.00      A   
ATOM   4439  CA  SER A 469     -14.624 -33.995  -6.274  1.00 10.00      A   
ATOM   4440  CB  SER A 469     -15.631 -35.116  -6.541  1.00 10.00      A   
ATOM   4441  OG  SER A 469     -16.662 -35.129  -5.564  1.00 10.00      A   
ATOM   4442  HG  SER A 469     -16.376 -34.629  -4.776  1.00 10.00      A   
ATOM   4443  C   SER A 469     -15.241 -32.633  -6.578  1.00 10.00      A   
ATOM   4444  O   SER A 469     -15.072 -31.685  -5.812  1.00 10.00      A   
ATOM   4445  N   ASP A 470     -15.971 -32.552  -7.687  1.00 10.00      A   
ATOM   4446  HN  ASP A 470     -16.072 -33.353  -8.243  1.00 10.00      A   
ATOM   4447  CA  ASP A 470     -16.624 -31.315  -8.110  1.00 10.00      A   
ATOM   4448  CB  ASP A 470     -17.275 -31.493  -9.487  1.00 10.00      A   
ATOM   4449  CG  ASP A 470     -16.304 -31.336 -10.641  1.00 10.00      A   
ATOM   4450  OD1 ASP A 470     -16.186 -30.213 -11.178  1.00 10.00      A   
ATOM   4451  OD2 ASP A 470     -15.666 -32.340 -11.025  1.00 10.00      A   
ATOM   4452  C   ASP A 470     -17.678 -30.869  -7.102  1.00 10.00      A   
ATOM   4453  O   ASP A 470     -18.052 -29.695  -7.057  1.00 10.00      A   
ATOM   4454  N   LEU A 471     -18.147 -31.815  -6.294  1.00 10.00      A   
ATOM   4455  HN  LEU A 471     -17.798 -32.726  -6.379  1.00 10.00      A   
ATOM   4456  CA  LEU A 471     -19.162 -31.540  -5.284  1.00 10.00      A   
ATOM   4457  CB  LEU A 471     -19.476 -32.799  -4.477  1.00 10.00      A   
ATOM   4458  CG  LEU A 471     -20.200 -33.918  -5.228  1.00 10.00      A   
ATOM   4459  CD1 LEU A 471     -20.321 -35.156  -4.353  1.00 10.00      A   
ATOM   4460  CD2 LEU A 471     -21.574 -33.456  -5.687  1.00 10.00      A   
ATOM   4461  C   LEU A 471     -18.744 -30.409  -4.355  1.00 10.00      A   
ATOM   4462  O   LEU A 471     -19.522 -29.489  -4.116  1.00 10.00      A   
ATOM   4463  N   GLY A 472     -17.507 -30.473  -3.857  1.00 10.00      A   
ATOM   4464  HN  GLY A 472     -16.924 -31.225  -4.104  1.00 10.00      A   
ATOM   4465  CA  GLY A 472     -17.011 -29.451  -2.957  1.00 10.00      A   
ATOM   4466  C   GLY A 472     -17.106 -28.060  -3.546  1.00 10.00      A   
ATOM   4467  O   GLY A 472     -17.554 -27.125  -2.882  1.00 10.00      A   
ATOM   4468  N   MET A 473     -16.706 -27.928  -4.802  1.00 10.00      A   
ATOM   4469  HN  MET A 473     -16.386 -28.717  -5.287  1.00 10.00      A   
ATOM   4470  CA  MET A 473     -16.747 -26.642  -5.479  1.00 10.00      A   
ATOM   4471  CB  MET A 473     -16.030 -26.722  -6.827  1.00 10.00      A   
ATOM   4472  CG  MET A 473     -16.002 -25.412  -7.599  1.00 10.00      A   
ATOM   4473  SD  MET A 473     -14.810 -25.423  -8.953  1.00 10.00      A   
ATOM   4474  CE  MET A 473     -15.437 -26.764  -9.962  1.00 10.00      A   
ATOM   4475  C   MET A 473     -18.188 -26.181  -5.664  1.00 10.00      A   
ATOM   4476  O   MET A 473     -18.503 -25.003  -5.492  1.00 10.00      A   
ATOM   4477  N   HIS A 474     -19.058 -27.124  -5.994  1.00 10.00      A   
ATOM   4478  HN  HIS A 474     -18.739 -28.051  -6.100  1.00 10.00      A   
ATOM   4479  CA  HIS A 474     -20.469 -26.833  -6.199  1.00 10.00      A   
ATOM   4480  CB  HIS A 474     -21.196 -28.088  -6.691  1.00 10.00      A   
ATOM   4481  CG  HIS A 474     -22.628 -27.865  -7.076  1.00 10.00      A   
ATOM   4482  ND1 HIS A 474     -22.972 -27.375  -8.316  1.00 10.00      A   
ATOM   4483  CD2 HIS A 474     -23.756 -28.094  -6.355  1.00 10.00      A   
ATOM   4484  CE1 HIS A 474     -24.293 -27.316  -8.327  1.00 10.00      A   
ATOM   4485  NE2 HIS A 474     -24.808 -27.741  -7.165  1.00 10.00      A   
ATOM   4486  HE2 HIS A 474     -25.759 -27.804  -6.937  1.00 10.00      A   
ATOM   4487  C   HIS A 474     -21.111 -26.317  -4.911  1.00 10.00      A   
ATOM   4488  O   HIS A 474     -21.923 -25.392  -4.944  1.00 10.00      A   
ATOM   4489  N   HIS A 475     -20.736 -26.921  -3.785  1.00 10.00      A   
ATOM   4490  HN  HIS A 475     -20.090 -27.662  -3.835  1.00 10.00      A   
ATOM   4491  CA  HIS A 475     -21.268 -26.533  -2.479  1.00 10.00      A   
ATOM   4492  CB  HIS A 475     -20.686 -27.410  -1.365  1.00 10.00      A   
ATOM   4493  CG  HIS A 475     -21.049 -28.863  -1.432  1.00 10.00      A   
ATOM   4494  ND1 HIS A 475     -22.260 -29.338  -1.878  1.00 10.00      A   
ATOM   4495  HD1 HIS A 475     -23.008 -28.793  -2.203  1.00 10.00      A   
ATOM   4496  CD2 HIS A 475     -20.325 -29.958  -1.087  1.00 10.00      A   
ATOM   4497  CE1 HIS A 475     -22.237 -30.675  -1.789  1.00 10.00      A   
ATOM   4498  NE2 HIS A 475     -21.083 -31.103  -1.312  1.00 10.00      A   
ATOM   4499  C   HIS A 475     -20.968 -25.069  -2.172  1.00 10.00      A   
ATOM   4500  O   HIS A 475     -21.806 -24.354  -1.627  1.00 10.00      A   
ATOM   4501  N   VAL A 476     -19.769 -24.631  -2.530  1.00 10.00      A   
ATOM   4502  HN  VAL A 476     -19.147 -25.252  -2.970  1.00 10.00      A   
ATOM   4503  CA  VAL A 476     -19.349 -23.253  -2.283  1.00 10.00      A   
ATOM   4504  CB  VAL A 476     -17.816 -23.094  -2.391  1.00 10.00      A   
ATOM   4505  CG1 VAL A 476     -17.401 -21.650  -2.136  1.00 10.00      A   
ATOM   4506  CG2 VAL A 476     -17.115 -24.029  -1.420  1.00 10.00      A   
ATOM   4507  C   VAL A 476     -20.024 -22.278  -3.244  1.00 10.00      A   
ATOM   4508  O   VAL A 476     -20.610 -21.278  -2.818  1.00 10.00      A   
ATOM   4509  N   LEU A 477     -19.939 -22.573  -4.537  1.00 10.00      A   
ATOM   4510  HN  LEU A 477     -19.455 -23.387  -4.811  1.00 10.00      A   
ATOM   4511  CA  LEU A 477     -20.534 -21.718  -5.565  1.00 10.00      A   
ATOM   4512  CB  LEU A 477     -20.258 -22.271  -6.965  1.00 10.00      A   
ATOM   4513  CG  LEU A 477     -18.795 -22.263  -7.420  1.00 10.00      A   
ATOM   4514  CD1 LEU A 477     -18.652 -22.912  -8.789  1.00 10.00      A   
ATOM   4515  CD2 LEU A 477     -18.243 -20.846  -7.434  1.00 10.00      A   
ATOM   4516  C   LEU A 477     -22.033 -21.531  -5.345  1.00 10.00      A   
ATOM   4517  O   LEU A 477     -22.562 -20.425  -5.480  1.00 10.00      A   
ATOM   4518  N   SER A 478     -22.706 -22.610  -4.984  1.00 10.00      A   
ATOM   4519  HN  SER A 478     -22.228 -23.464  -4.888  1.00 10.00      A   
ATOM   4520  CA  SER A 478     -24.138 -22.571  -4.734  1.00 10.00      A   
ATOM   4521  CB  SER A 478     -24.791 -23.841  -5.278  1.00 10.00      A   
ATOM   4522  OG  SER A 478     -24.095 -24.319  -6.418  1.00 10.00      A   
ATOM   4523  HG  SER A 478     -23.370 -24.889  -6.128  1.00 10.00      A   
ATOM   4524  C   SER A 478     -24.412 -22.435  -3.237  1.00 10.00      A   
ATOM   4525  O   SER A 478     -25.471 -22.820  -2.746  1.00 10.00      A   
ATOM   4526  N   GLY A 479     -23.444 -21.888  -2.517  1.00 10.00      A   
ATOM   4527  HN  GLY A 479     -22.616 -21.605  -2.959  1.00 10.00      A   
ATOM   4528  CA  GLY A 479     -23.593 -21.718  -1.088  1.00 10.00      A   
ATOM   4529  C   GLY A 479     -23.326 -20.303  -0.625  1.00 10.00      A   
ATOM   4530  O   GLY A 479     -24.174 -19.692   0.016  1.00 10.00      A   
ATOM   4531  N   CYS A 480     -22.155 -19.776  -0.947  1.00 10.00      A   
ATOM   4532  HN  CYS A 480     -21.520 -20.305  -1.479  1.00 10.00      A   
ATOM   4533  CA  CYS A 480     -21.788 -18.427  -0.538  1.00 10.00      A   
ATOM   4534  CB  CYS A 480     -20.280 -18.235  -0.654  1.00 10.00      A   
ATOM   4535  SG  CYS A 480     -19.319 -19.419   0.314  1.00 10.00      A   
ATOM   4536  HG  CYS A 480     -19.903 -19.534   1.505  1.00 10.00      A   
ATOM   4537  C   CYS A 480     -22.530 -17.374  -1.360  1.00 10.00      A   
ATOM   4538  O   CYS A 480     -22.629 -17.484  -2.585  1.00 10.00      A   
ATOM   4539  N   ASP A 481     -23.055 -16.359  -0.684  1.00 10.00      A   
ATOM   4540  HN  ASP A 481     -22.944 -16.322   0.289  1.00 10.00      A   
ATOM   4541  CA  ASP A 481     -23.792 -15.292  -1.351  1.00 10.00      A   
ATOM   4542  CB  ASP A 481     -24.971 -14.830  -0.497  1.00 10.00      A   
ATOM   4543  CG  ASP A 481     -26.207 -15.679  -0.697  1.00 10.00      A   
ATOM   4544  OD1 ASP A 481     -26.698 -15.773  -1.843  1.00 10.00      A   
ATOM   4545  OD2 ASP A 481     -26.704 -16.250   0.295  1.00 10.00      A   
ATOM   4546  C   ASP A 481     -22.895 -14.103  -1.643  1.00 10.00      A   
ATOM   4547  O   ASP A 481     -22.860 -13.597  -2.766  1.00 10.00      A   
ATOM   4548  N   SER A 482     -22.160 -13.665  -0.631  1.00 10.00      A   
ATOM   4549  HN  SER A 482     -22.230 -14.115   0.240  1.00 10.00      A   
ATOM   4550  CA  SER A 482     -21.265 -12.524  -0.764  1.00 10.00      A   
ATOM   4551  CB  SER A 482     -21.014 -11.896   0.609  1.00 10.00      A   
ATOM   4552  OG  SER A 482     -22.201 -11.883   1.381  1.00 10.00      A   
ATOM   4553  HG  SER A 482     -22.429 -10.973   1.592  1.00 10.00      A   
ATOM   4554  C   SER A 482     -19.940 -12.917  -1.401  1.00 10.00      A   
ATOM   4555  O   SER A 482     -18.918 -12.280  -1.154  1.00 10.00      A   
ATOM   4556  N   LEU A 483     -19.966 -13.954  -2.230  1.00 10.00      A   
ATOM   4557  HN  LEU A 483     -20.820 -14.406  -2.398  1.00 10.00      A   
ATOM   4558  CA  LEU A 483     -18.765 -14.429  -2.903  1.00 10.00      A   
ATOM   4559  CB  LEU A 483     -19.067 -15.705  -3.694  1.00 10.00      A   
ATOM   4560  CG  LEU A 483     -18.109 -16.882  -3.486  1.00 10.00      A   
ATOM   4561  CD1 LEU A 483     -18.634 -18.128  -4.182  1.00 10.00      A   
ATOM   4562  CD2 LEU A 483     -16.709 -16.542  -3.973  1.00 10.00      A   
ATOM   4563  C   LEU A 483     -18.219 -13.353  -3.840  1.00 10.00      A   
ATOM   4564  O   LEU A 483     -18.889 -12.939  -4.787  1.00 10.00      A   
ATOM   4565  N   ARG A 484     -17.008 -12.899  -3.563  1.00 10.00      A   
ATOM   4566  HN  ARG A 484     -16.523 -13.266  -2.791  1.00 10.00      A   
ATOM   4567  CA  ARG A 484     -16.375 -11.873  -4.371  1.00 10.00      A   
ATOM   4568  CB  ARG A 484     -16.020 -10.663  -3.507  1.00 10.00      A   
ATOM   4569  CG  ARG A 484     -17.208  -9.783  -3.141  1.00 10.00      A   
ATOM   4570  CD  ARG A 484     -16.767  -8.585  -2.321  1.00 10.00      A   
ATOM   4571  NE  ARG A 484     -15.434  -8.133  -2.710  1.00 10.00      A   
ATOM   4572  HE  ARG A 484     -15.307  -7.862  -3.650  1.00 10.00      A   
ATOM   4573  CZ  ARG A 484     -14.396  -8.067  -1.878  1.00 10.00      A   
ATOM   4574  NH1 ARG A 484     -14.531  -8.406  -0.596  1.00 10.00      A   
ATOM   4575 HH11 ARG A 484     -13.712  -8.351   0.049  1.00 10.00      A   
ATOM   4576 HH12 ARG A 484     -15.460  -8.725  -0.223  1.00 10.00      A   
ATOM   4577  NH2 ARG A 484     -13.216  -7.686  -2.339  1.00 10.00      A   
ATOM   4578 HH21 ARG A 484     -12.393  -7.626  -1.693  1.00 10.00      A   
ATOM   4579 HH22 ARG A 484     -13.095  -7.445  -3.341  1.00 10.00      A   
ATOM   4580  C   ARG A 484     -15.125 -12.413  -5.060  1.00 10.00      A   
ATOM   4581  O   ARG A 484     -14.984 -12.305  -6.279  1.00 10.00      A   
ATOM   4582  N   LYS A 485     -14.224 -13.002  -4.278  1.00 10.00      A   
ATOM   4583  HN  LYS A 485     -14.408 -13.093  -3.314  1.00 10.00      A   
ATOM   4584  CA  LYS A 485     -12.983 -13.548  -4.814  1.00 10.00      A   
ATOM   4585  CB  LYS A 485     -11.783 -12.695  -4.383  1.00 10.00      A   
ATOM   4586  CG  LYS A 485     -11.697 -11.344  -5.080  1.00 10.00      A   
ATOM   4587  CD  LYS A 485     -10.422 -10.593  -4.717  1.00 10.00      A   
ATOM   4588  CE  LYS A 485     -10.498  -9.998  -3.319  1.00 10.00      A   
ATOM   4589  NZ  LYS A 485      -9.463  -8.955  -3.081  1.00 10.00      A   
ATOM   4590  HZ1 LYS A 485      -9.494  -8.656  -2.086  1.00 10.00      A   
ATOM   4591  HZ2 LYS A 485      -9.643  -8.119  -3.676  1.00 10.00      A   
ATOM   4592  HZ3 LYS A 485      -8.516  -9.320  -3.295  1.00 10.00      A   
ATOM   4593  C   LYS A 485     -12.794 -14.994  -4.367  1.00 10.00      A   
ATOM   4594  O   LYS A 485     -12.982 -15.319  -3.194  1.00 10.00      A   
ATOM   4595  N   LEU A 486     -12.422 -15.855  -5.303  1.00 10.00      A   
ATOM   4596  HN  LEU A 486     -12.271 -15.533  -6.219  1.00 10.00      A   
ATOM   4597  CA  LEU A 486     -12.208 -17.262  -5.005  1.00 10.00      A   
ATOM   4598  CB  LEU A 486     -13.418 -18.096  -5.442  1.00 10.00      A   
ATOM   4599  CG  LEU A 486     -13.554 -19.472  -4.792  1.00 10.00      A   
ATOM   4600  CD1 LEU A 486     -13.906 -19.333  -3.320  1.00 10.00      A   
ATOM   4601  CD2 LEU A 486     -14.593 -20.310  -5.518  1.00 10.00      A   
ATOM   4602  C   LEU A 486     -10.939 -17.772  -5.688  1.00 10.00      A   
ATOM   4603  O   LEU A 486     -10.789 -17.651  -6.908  1.00 10.00      A   
ATOM   4604  N   GLU A 487     -10.033 -18.338  -4.898  1.00 10.00      A   
ATOM   4605  HN  GLU A 487     -10.217 -18.416  -3.937  1.00 10.00      A   
ATOM   4606  CA  GLU A 487      -8.778 -18.862  -5.418  1.00 10.00      A   
ATOM   4607  CB  GLU A 487      -7.598 -18.018  -4.932  1.00 10.00      A   
ATOM   4608  CG  GLU A 487      -7.714 -17.567  -3.486  1.00 10.00      A   
ATOM   4609  CD  GLU A 487      -6.685 -16.523  -3.117  1.00 10.00      A   
ATOM   4610  OE1 GLU A 487      -6.210 -16.537  -1.961  1.00 10.00      A   
ATOM   4611  OE2 GLU A 487      -6.357 -15.680  -3.977  1.00 10.00      A   
ATOM   4612  C   GLU A 487      -8.595 -20.327  -5.032  1.00 10.00      A   
ATOM   4613  O   GLU A 487      -8.635 -20.684  -3.853  1.00 10.00      A   
ATOM   4614  N   ILE A 488      -8.418 -21.172  -6.035  1.00 10.00      A   
ATOM   4615  HN  ILE A 488      -8.409 -20.823  -6.956  1.00 10.00      A   
ATOM   4616  CA  ILE A 488      -8.239 -22.600  -5.820  1.00 10.00      A   
ATOM   4617  CB  ILE A 488      -9.470 -23.397  -6.316  1.00 10.00      A   
ATOM   4618  CG1 ILE A 488     -10.766 -22.847  -5.701  1.00 10.00      A   
ATOM   4619  CG2 ILE A 488      -9.316 -24.878  -5.996  1.00 10.00      A   
ATOM   4620  CD1 ILE A 488     -12.032 -23.348  -6.370  1.00 10.00      A   
ATOM   4621  C   ILE A 488      -6.994 -23.100  -6.556  1.00 10.00      A   
ATOM   4622  O   ILE A 488      -6.797 -22.804  -7.735  1.00 10.00      A   
ATOM   4623  N   ARG A 489      -6.148 -23.839  -5.854  1.00 10.00      A   
ATOM   4624  HN  ARG A 489      -6.334 -24.019  -4.904  1.00 10.00      A   
ATOM   4625  CA  ARG A 489      -4.948 -24.384  -6.458  1.00 10.00      A   
ATOM   4626  CB  ARG A 489      -3.722 -23.514  -6.154  1.00 10.00      A   
ATOM   4627  CG  ARG A 489      -3.270 -23.521  -4.702  1.00 10.00      A   
ATOM   4628  CD  ARG A 489      -1.763 -23.336  -4.600  1.00 10.00      A   
ATOM   4629  NE  ARG A 489      -1.042 -24.402  -5.296  1.00 10.00      A   
ATOM   4630  HE  ARG A 489      -1.567 -25.175  -5.596  1.00 10.00      A   
ATOM   4631  CZ  ARG A 489       0.266 -24.391  -5.535  1.00 10.00      A   
ATOM   4632  NH1 ARG A 489       1.014 -23.370  -5.131  1.00 10.00      A   
ATOM   4633 HH11 ARG A 489       0.580 -22.567  -4.622  1.00 10.00      A   
ATOM   4634 HH12 ARG A 489       2.043 -23.364  -5.322  1.00 10.00      A   
ATOM   4635  NH2 ARG A 489       0.820 -25.402  -6.192  1.00 10.00      A   
ATOM   4636 HH21 ARG A 489       1.844 -25.404  -6.388  1.00 10.00      A   
ATOM   4637 HH22 ARG A 489       0.227 -26.208  -6.525  1.00 10.00      A   
ATOM   4638  C   ARG A 489      -4.721 -25.829  -6.019  1.00 10.00      A   
ATOM   4639  O   ARG A 489      -4.814 -26.149  -4.832  1.00 10.00      A   
ATOM   4640  N   ASP A 490      -4.441 -26.692  -6.991  1.00 10.00      A   
ATOM   4641  HN  ASP A 490      -4.404 -26.359  -7.916  1.00 10.00      A   
ATOM   4642  CA  ASP A 490      -4.191 -28.117  -6.742  1.00 10.00      A   
ATOM   4643  CB  ASP A 490      -2.873 -28.350  -5.997  1.00 10.00      A   
ATOM   4644  CG  ASP A 490      -1.661 -28.278  -6.898  1.00 10.00      A   
ATOM   4645  OD1 ASP A 490      -1.374 -29.269  -7.607  1.00 10.00      A   
ATOM   4646  OD2 ASP A 490      -0.987 -27.227  -6.899  1.00 10.00      A   
ATOM   4647  C   ASP A 490      -5.350 -28.780  -6.004  1.00 10.00      A   
ATOM   4648  O   ASP A 490      -5.244 -29.123  -4.825  1.00 10.00      A   
ATOM   4649  N   CYS A 491      -6.449 -28.956  -6.712  1.00 10.00      A   
ATOM   4650  HN  CYS A 491      -6.458 -28.683  -7.650  1.00 10.00      A   
ATOM   4651  CA  CYS A 491      -7.639 -29.565  -6.150  1.00 10.00      A   
ATOM   4652  CB  CYS A 491      -8.612 -28.484  -5.677  1.00 10.00      A   
ATOM   4653  SG  CYS A 491      -8.212 -27.786  -4.062  1.00 10.00      A   
ATOM   4654  HG  CYS A 491      -8.989 -28.383  -3.169  1.00 10.00      A   
ATOM   4655  C   CYS A 491      -8.308 -30.458  -7.185  1.00 10.00      A   
ATOM   4656  O   CYS A 491      -8.098 -30.278  -8.388  1.00 10.00      A   
ATOM   4657  N   PRO A 492      -9.111 -31.440  -6.731  1.00 10.00      A   
ATOM   4658  CA  PRO A 492      -9.816 -32.373  -7.617  1.00 10.00      A   
ATOM   4659  CB  PRO A 492     -10.264 -33.483  -6.665  1.00 10.00      A   
ATOM   4660  CG  PRO A 492     -10.430 -32.799  -5.355  1.00 10.00      A   
ATOM   4661  CD  PRO A 492      -9.369 -31.738  -5.305  1.00 10.00      A   
ATOM   4662  C   PRO A 492     -11.027 -31.742  -8.299  1.00 10.00      A   
ATOM   4663  O   PRO A 492     -11.795 -32.430  -8.975  1.00 10.00      A   
ATOM   4664  N   PHE A 493     -11.198 -30.440  -8.113  1.00 10.00      A   
ATOM   4665  HN  PHE A 493     -10.558 -29.952  -7.559  1.00 10.00      A   
ATOM   4666  CA  PHE A 493     -12.305 -29.720  -8.723  1.00 10.00      A   
ATOM   4667  CB  PHE A 493     -12.420 -28.304  -8.148  1.00 10.00      A   
ATOM   4668  CG  PHE A 493     -12.568 -28.252  -6.653  1.00 10.00      A   
ATOM   4669  CD1 PHE A 493     -11.955 -27.251  -5.922  1.00 10.00      A   
ATOM   4670  CD2 PHE A 493     -13.316 -29.204  -5.979  1.00 10.00      A   
ATOM   4671  CE1 PHE A 493     -12.085 -27.196  -4.548  1.00 10.00      A   
ATOM   4672  CE2 PHE A 493     -13.450 -29.157  -4.605  1.00 10.00      A   
ATOM   4673  CZ  PHE A 493     -12.834 -28.151  -3.889  1.00 10.00      A   
ATOM   4674  C   PHE A 493     -12.100 -29.659 -10.230  1.00 10.00      A   
ATOM   4675  O   PHE A 493     -11.005 -29.342 -10.699  1.00 10.00      A   
ATOM   4676  N   GLY A 494     -13.143 -29.974 -10.984  1.00 10.00      A   
ATOM   4677  HN  GLY A 494     -13.996 -30.211 -10.562  1.00 10.00      A   
ATOM   4678  CA  GLY A 494     -13.038 -29.959 -12.420  1.00 10.00      A   
ATOM   4679  C   GLY A 494     -13.801 -28.817 -13.045  1.00 10.00      A   
ATOM   4680  O   GLY A 494     -13.730 -27.677 -12.586  1.00 10.00      A   
ATOM   4681  N   ASP A 495     -14.540 -29.134 -14.089  1.00 10.00      A   
ATOM   4682  HN  ASP A 495     -14.567 -30.065 -14.384  1.00 10.00      A   
ATOM   4683  CA  ASP A 495     -15.317 -28.145 -14.811  1.00 10.00      A   
ATOM   4684  CB  ASP A 495     -14.859 -28.077 -16.274  1.00 10.00      A   
ATOM   4685  CG  ASP A 495     -14.696 -29.443 -16.926  1.00 10.00      A   
ATOM   4686  OD1 ASP A 495     -13.559 -29.785 -17.326  1.00 10.00      A   
ATOM   4687  OD2 ASP A 495     -15.691 -30.193 -17.033  1.00 10.00      A   
ATOM   4688  C   ASP A 495     -16.803 -28.456 -14.735  1.00 10.00      A   
ATOM   4689  O   ASP A 495     -17.628 -27.714 -15.271  1.00 10.00      A   
ATOM   4690  N   LYS A 496     -17.145 -29.532 -14.037  1.00 10.00      A   
ATOM   4691  HN  LYS A 496     -16.447 -30.050 -13.581  1.00 10.00      A   
ATOM   4692  CA  LYS A 496     -18.537 -29.942 -13.906  1.00 10.00      A   
ATOM   4693  CB  LYS A 496     -18.641 -31.330 -13.276  1.00 10.00      A   
ATOM   4694  CG  LYS A 496     -17.779 -32.388 -13.942  1.00 10.00      A   
ATOM   4695  CD  LYS A 496     -17.853 -33.705 -13.190  1.00 10.00      A   
ATOM   4696  CE  LYS A 496     -16.649 -34.586 -13.482  1.00 10.00      A   
ATOM   4697  NZ  LYS A 496     -15.369 -33.911 -13.142  1.00 10.00      A   
ATOM   4698  HZ1 LYS A 496     -14.622 -34.618 -12.995  1.00 10.00      A   
ATOM   4699  HZ2 LYS A 496     -15.476 -33.347 -12.267  1.00 10.00      A   
ATOM   4700  HZ3 LYS A 496     -15.083 -33.277 -13.914  1.00 10.00      A   
ATOM   4701  C   LYS A 496     -19.316 -28.932 -13.079  1.00 10.00      A   
ATOM   4702  O   LYS A 496     -20.359 -28.438 -13.506  1.00 10.00      A   
ATOM   4703  N   ALA A 497     -18.792 -28.613 -11.902  1.00 10.00      A   
ATOM   4704  HN  ALA A 497     -17.946 -29.031 -11.622  1.00 10.00      A   
ATOM   4705  CA  ALA A 497     -19.442 -27.656 -11.017  1.00 10.00      A   
ATOM   4706  CB  ALA A 497     -18.890 -27.781  -9.608  1.00 10.00      A   
ATOM   4707  C   ALA A 497     -19.254 -26.238 -11.540  1.00 10.00      A   
ATOM   4708  O   ALA A 497     -20.047 -25.340 -11.249  1.00 10.00      A   
ATOM   4709  N   LEU A 498     -18.206 -26.056 -12.328  1.00 10.00      A   
ATOM   4710  HN  LEU A 498     -17.633 -26.824 -12.539  1.00 10.00      A   
ATOM   4711  CA  LEU A 498     -17.888 -24.758 -12.903  1.00 10.00      A   
ATOM   4712  CB  LEU A 498     -16.511 -24.804 -13.577  1.00 10.00      A   
ATOM   4713  CG  LEU A 498     -16.044 -23.521 -14.272  1.00 10.00      A   
ATOM   4714  CD1 LEU A 498     -15.855 -22.400 -13.263  1.00 10.00      A   
ATOM   4715  CD2 LEU A 498     -14.762 -23.763 -15.056  1.00 10.00      A   
ATOM   4716  C   LEU A 498     -18.954 -24.341 -13.912  1.00 10.00      A   
ATOM   4717  O   LEU A 498     -19.496 -23.241 -13.837  1.00 10.00      A   
ATOM   4718  N   LEU A 499     -19.262 -25.235 -14.847  1.00 10.00      A   
ATOM   4719  HN  LEU A 499     -18.797 -26.103 -14.851  1.00 10.00      A   
ATOM   4720  CA  LEU A 499     -20.260 -24.962 -15.876  1.00 10.00      A   
ATOM   4721  CB  LEU A 499     -20.217 -26.042 -16.959  1.00 10.00      A   
ATOM   4722  CG  LEU A 499     -18.919 -26.150 -17.766  1.00 10.00      A   
ATOM   4723  CD1 LEU A 499     -18.939 -27.389 -18.647  1.00 10.00      A   
ATOM   4724  CD2 LEU A 499     -18.689 -24.902 -18.603  1.00 10.00      A   
ATOM   4725  C   LEU A 499     -21.663 -24.883 -15.280  1.00 10.00      A   
ATOM   4726  O   LEU A 499     -22.556 -24.256 -15.850  1.00 10.00      A   
ATOM   4727  N   ALA A 500     -21.844 -25.510 -14.127  1.00 10.00      A   
ATOM   4728  HN  ALA A 500     -21.088 -25.989 -13.723  1.00 10.00      A   
ATOM   4729  CA  ALA A 500     -23.135 -25.523 -13.448  1.00 10.00      A   
ATOM   4730  CB  ALA A 500     -23.209 -26.683 -12.469  1.00 10.00      A   
ATOM   4731  C   ALA A 500     -23.411 -24.206 -12.732  1.00 10.00      A   
ATOM   4732  O   ALA A 500     -24.556 -23.894 -12.411  1.00 10.00      A   
ATOM   4733  N   ASN A 501     -22.364 -23.435 -12.482  1.00 10.00      A   
ATOM   4734  HN  ASN A 501     -21.466 -23.731 -12.757  1.00 10.00      A   
ATOM   4735  CA  ASN A 501     -22.514 -22.154 -11.805  1.00 10.00      A   
ATOM   4736  CB  ASN A 501     -21.891 -22.197 -10.412  1.00 10.00      A   
ATOM   4737  CG  ASN A 501     -22.908 -22.513  -9.334  1.00 10.00      A   
ATOM   4738  OD1 ASN A 501     -23.592 -21.625  -8.826  1.00 10.00      A   
ATOM   4739  ND2 ASN A 501     -23.011 -23.781  -8.976  1.00 10.00      A   
ATOM   4740 HD21 ASN A 501     -22.436 -24.433  -9.424  1.00 10.00      A   
ATOM   4741 HD22 ASN A 501     -23.658 -24.018  -8.272  1.00 10.00      A   
ATOM   4742  C   ASN A 501     -21.903 -21.025 -12.622  1.00 10.00      A   
ATOM   4743  O   ASN A 501     -21.306 -20.094 -12.078  1.00 10.00      A   
ATOM   4744  N   ALA A 502     -22.080 -21.101 -13.933  1.00 10.00      A   
ATOM   4745  HN  ALA A 502     -22.578 -21.863 -14.301  1.00 10.00      A   
ATOM   4746  CA  ALA A 502     -21.553 -20.087 -14.839  1.00 10.00      A   
ATOM   4747  CB  ALA A 502     -21.830 -20.477 -16.282  1.00 10.00      A   
ATOM   4748  C   ALA A 502     -22.147 -18.709 -14.544  1.00 10.00      A   
ATOM   4749  O   ALA A 502     -21.448 -17.696 -14.601  1.00 10.00      A   
ATOM   4750  N   SER A 503     -23.433 -18.681 -14.214  1.00 10.00      A   
ATOM   4751  HN  SER A 503     -23.931 -19.523 -14.164  1.00 10.00      A   
ATOM   4752  CA  SER A 503     -24.123 -17.431 -13.922  1.00 10.00      A   
ATOM   4753  CB  SER A 503     -25.634 -17.656 -13.926  1.00 10.00      A   
ATOM   4754  OG  SER A 503     -26.016 -18.436 -15.049  1.00 10.00      A   
ATOM   4755  HG  SER A 503     -26.088 -19.363 -14.784  1.00 10.00      A   
ATOM   4756  C   SER A 503     -23.678 -16.836 -12.589  1.00 10.00      A   
ATOM   4757  O   SER A 503     -23.682 -15.615 -12.414  1.00 10.00      A   
ATOM   4758  N   LYS A 504     -23.268 -17.700 -11.664  1.00 10.00      A   
ATOM   4759  HN  LYS A 504     -23.259 -18.660 -11.872  1.00 10.00      A   
ATOM   4760  CA  LYS A 504     -22.827 -17.260 -10.351  1.00 10.00      A   
ATOM   4761  CB  LYS A 504     -22.658 -18.461  -9.417  1.00 10.00      A   
ATOM   4762  CG  LYS A 504     -22.509 -18.097  -7.948  1.00 10.00      A   
ATOM   4763  CD  LYS A 504     -23.757 -17.404  -7.420  1.00 10.00      A   
ATOM   4764  CE  LYS A 504     -23.567 -16.927  -5.987  1.00 10.00      A   
ATOM   4765  NZ  LYS A 504     -23.813 -18.006  -4.995  1.00 10.00      A   
ATOM   4766  HZ1 LYS A 504     -24.835 -18.158  -4.878  1.00 10.00      A   
ATOM   4767  HZ2 LYS A 504     -23.410 -17.744  -4.071  1.00 10.00      A   
ATOM   4768  HZ3 LYS A 504     -23.374 -18.896  -5.314  1.00 10.00      A   
ATOM   4769  C   LYS A 504     -21.521 -16.482 -10.457  1.00 10.00      A   
ATOM   4770  O   LYS A 504     -21.231 -15.617  -9.628  1.00 10.00      A   
ATOM   4771  N   LEU A 505     -20.757 -16.772 -11.504  1.00 10.00      A   
ATOM   4772  HN  LEU A 505     -21.062 -17.454 -12.141  1.00 10.00      A   
ATOM   4773  CA  LEU A 505     -19.477 -16.111 -11.734  1.00 10.00      A   
ATOM   4774  CB  LEU A 505     -18.675 -16.839 -12.815  1.00 10.00      A   
ATOM   4775  CG  LEU A 505     -18.451 -18.338 -12.602  1.00 10.00      A   
ATOM   4776  CD1 LEU A 505     -17.690 -18.939 -13.775  1.00 10.00      A   
ATOM   4777  CD2 LEU A 505     -17.713 -18.589 -11.296  1.00 10.00      A   
ATOM   4778  C   LEU A 505     -19.659 -14.641 -12.113  1.00 10.00      A   
ATOM   4779  O   LEU A 505     -18.720 -13.849 -12.025  1.00 10.00      A   
ATOM   4780  N   GLU A 506     -20.870 -14.274 -12.524  1.00 10.00      A   
ATOM   4781  HN  GLU A 506     -21.582 -14.945 -12.571  1.00 10.00      A   
ATOM   4782  CA  GLU A 506     -21.159 -12.899 -12.907  1.00 10.00      A   
ATOM   4783  CB  GLU A 506     -22.524 -12.796 -13.598  1.00 10.00      A   
ATOM   4784  CG  GLU A 506     -22.620 -11.657 -14.602  1.00 10.00      A   
ATOM   4785  CD  GLU A 506     -24.024 -11.101 -14.745  1.00 10.00      A   
ATOM   4786  OE1 GLU A 506     -24.621 -10.709 -13.721  1.00 10.00      A   
ATOM   4787  OE2 GLU A 506     -24.532 -11.028 -15.887  1.00 10.00      A   
ATOM   4788  C   GLU A 506     -21.115 -11.989 -11.683  1.00 10.00      A   
ATOM   4789  O   GLU A 506     -20.795 -10.805 -11.784  1.00 10.00      A   
ATOM   4790  N   THR A 507     -21.429 -12.558 -10.524  1.00 10.00      A   
ATOM   4791  HN  THR A 507     -21.686 -13.505 -10.511  1.00 10.00      A   
ATOM   4792  CA  THR A 507     -21.424 -11.808  -9.275  1.00 10.00      A   
ATOM   4793  CB  THR A 507     -22.477 -12.364  -8.295  1.00 10.00      A   
ATOM   4794  OG1 THR A 507     -22.953 -13.635  -8.770  1.00 10.00      A   
ATOM   4795  HG1 THR A 507     -22.220 -14.267  -8.795  1.00 10.00      A   
ATOM   4796  CG2 THR A 507     -23.649 -11.402  -8.176  1.00 10.00      A   
ATOM   4797  C   THR A 507     -20.051 -11.839  -8.610  1.00 10.00      A   
ATOM   4798  O   THR A 507     -19.820 -11.166  -7.603  1.00 10.00      A   
ATOM   4799  N   MET A 508     -19.144 -12.616  -9.182  1.00 10.00      A   
ATOM   4800  HN  MET A 508     -19.377 -13.102 -10.003  1.00 10.00      A   
ATOM   4801  CA  MET A 508     -17.800 -12.743  -8.642  1.00 10.00      A   
ATOM   4802  CB  MET A 508     -17.350 -14.206  -8.652  1.00 10.00      A   
ATOM   4803  CG  MET A 508     -18.045 -15.075  -7.615  1.00 10.00      A   
ATOM   4804  SD  MET A 508     -17.782 -16.839  -7.883  1.00 10.00      A   
ATOM   4805  CE  MET A 508     -15.992 -16.911  -7.925  1.00 10.00      A   
ATOM   4806  C   MET A 508     -16.826 -11.883  -9.429  1.00 10.00      A   
ATOM   4807  O   MET A 508     -16.950 -11.747 -10.646  1.00 10.00      A   
ATOM   4808  N   ARG A 509     -15.867 -11.297  -8.729  1.00 10.00      A   
ATOM   4809  HN  ARG A 509     -15.819 -11.453  -7.758  1.00 10.00      A   
ATOM   4810  CA  ARG A 509     -14.875 -10.440  -9.359  1.00 10.00      A   
ATOM   4811  CB  ARG A 509     -14.087  -9.653  -8.302  1.00 10.00      A   
ATOM   4812  CG  ARG A 509     -13.091  -8.660  -8.887  1.00 10.00      A   
ATOM   4813  CD  ARG A 509     -12.027  -8.257  -7.873  1.00 10.00      A   
ATOM   4814  NE  ARG A 509     -12.569  -7.442  -6.781  1.00 10.00      A   
ATOM   4815  HE  ARG A 509     -13.527  -7.215  -6.821  1.00 10.00      A   
ATOM   4816  CZ  ARG A 509     -11.847  -6.989  -5.755  1.00 10.00      A   
ATOM   4817  NH1 ARG A 509     -10.557  -7.259  -5.671  1.00 10.00      A   
ATOM   4818 HH11 ARG A 509     -10.083  -7.831  -6.404  1.00 10.00      A   
ATOM   4819 HH12 ARG A 509     -10.000  -6.897  -4.862  1.00 10.00      A   
ATOM   4820  NH2 ARG A 509     -12.411  -6.255  -4.812  1.00 10.00      A   
ATOM   4821 HH21 ARG A 509     -13.425  -6.013  -4.866  1.00 10.00      A   
ATOM   4822 HH22 ARG A 509     -11.832  -5.912  -4.004  1.00 10.00      A   
ATOM   4823  C   ARG A 509     -13.921 -11.261 -10.214  1.00 10.00      A   
ATOM   4824  O   ARG A 509     -13.780 -11.019 -11.414  1.00 10.00      A   
ATOM   4825  N   SER A 510     -13.291 -12.246  -9.593  1.00 10.00      A   
ATOM   4826  HN  SER A 510     -13.475 -12.414  -8.644  1.00 10.00      A   
ATOM   4827  CA  SER A 510     -12.336 -13.089 -10.287  1.00 10.00      A   
ATOM   4828  CB  SER A 510     -10.963 -12.408 -10.286  1.00 10.00      A   
ATOM   4829  OG  SER A 510     -10.804 -11.593  -9.131  1.00 10.00      A   
ATOM   4830  HG  SER A 510     -10.044 -11.898  -8.625  1.00 10.00      A   
ATOM   4831  C   SER A 510     -12.239 -14.477  -9.659  1.00 10.00      A   
ATOM   4832  O   SER A 510     -12.241 -14.622  -8.431  1.00 10.00      A   
ATOM   4833  N   LEU A 511     -12.169 -15.492 -10.510  1.00 10.00      A   
ATOM   4834  HN  LEU A 511     -12.209 -15.307 -11.478  1.00 10.00      A   
ATOM   4835  CA  LEU A 511     -12.050 -16.870 -10.064  1.00 10.00      A   
ATOM   4836  CB  LEU A 511     -13.231 -17.706 -10.570  1.00 10.00      A   
ATOM   4837  CG  LEU A 511     -13.122 -19.224 -10.380  1.00 10.00      A   
ATOM   4838  CD1 LEU A 511     -13.157 -19.593  -8.905  1.00 10.00      A   
ATOM   4839  CD2 LEU A 511     -14.218 -19.946 -11.146  1.00 10.00      A   
ATOM   4840  C   LEU A 511     -10.742 -17.462 -10.572  1.00 10.00      A   
ATOM   4841  O   LEU A 511     -10.514 -17.538 -11.779  1.00 10.00      A   
ATOM   4842  N   TRP A 512      -9.887 -17.870  -9.651  1.00 10.00      A   
ATOM   4843  HN  TRP A 512     -10.127 -17.781  -8.701  1.00 10.00      A   
ATOM   4844  CA  TRP A 512      -8.604 -18.454 -10.005  1.00 10.00      A   
ATOM   4845  CB  TRP A 512      -7.468 -17.769  -9.236  1.00 10.00      A   
ATOM   4846  CG  TRP A 512      -6.135 -18.438  -9.413  1.00 10.00      A   
ATOM   4847  CD1 TRP A 512      -5.662 -19.511  -8.716  1.00 10.00      A   
ATOM   4848  CD2 TRP A 512      -5.106 -18.082 -10.345  1.00 10.00      A   
ATOM   4849  NE1 TRP A 512      -4.412 -19.853  -9.161  1.00 10.00      A   
ATOM   4850  HE1 TRP A 512      -3.868 -20.598  -8.818  1.00 10.00      A   
ATOM   4851  CE2 TRP A 512      -4.043 -18.990 -10.158  1.00 10.00      A   
ATOM   4852  CE3 TRP A 512      -4.978 -17.089 -11.320  1.00 10.00      A   
ATOM   4853  CZ2 TRP A 512      -2.871 -18.933 -10.909  1.00 10.00      A   
ATOM   4854  CZ3 TRP A 512      -3.814 -17.035 -12.062  1.00 10.00      A   
ATOM   4855  CH2 TRP A 512      -2.776 -17.951 -11.855  1.00 10.00      A   
ATOM   4856  C   TRP A 512      -8.597 -19.952  -9.724  1.00 10.00      A   
ATOM   4857  O   TRP A 512      -8.953 -20.388  -8.628  1.00 10.00      A   
ATOM   4858  N   MET A 513      -8.194 -20.735 -10.716  1.00 10.00      A   
ATOM   4859  HN  MET A 513      -7.937 -20.332 -11.576  1.00 10.00      A   
ATOM   4860  CA  MET A 513      -8.128 -22.183 -10.565  1.00 10.00      A   
ATOM   4861  CB  MET A 513      -9.387 -22.854 -11.126  1.00 10.00      A   
ATOM   4862  CG  MET A 513     -10.656 -22.569 -10.340  1.00 10.00      A   
ATOM   4863  SD  MET A 513     -12.108 -23.384 -11.035  1.00 10.00      A   
ATOM   4864  CE  MET A 513     -11.746 -25.101 -10.659  1.00 10.00      A   
ATOM   4865  C   MET A 513      -6.887 -22.738 -11.254  1.00 10.00      A   
ATOM   4866  O   MET A 513      -6.837 -22.839 -12.483  1.00 10.00      A   
ATOM   4867  N   SER A 514      -5.875 -23.070 -10.471  1.00 10.00      A   
ATOM   4868  HN  SER A 514      -5.952 -22.937  -9.497  1.00 10.00      A   
ATOM   4869  CA  SER A 514      -4.648 -23.624 -11.018  1.00 10.00      A   
ATOM   4870  CB  SER A 514      -3.429 -22.810 -10.574  1.00 10.00      A   
ATOM   4871  OG  SER A 514      -3.465 -22.540  -9.183  1.00 10.00      A   
ATOM   4872  HG  SER A 514      -2.869 -23.150  -8.727  1.00 10.00      A   
ATOM   4873  C   SER A 514      -4.497 -25.086 -10.613  1.00 10.00      A   
ATOM   4874  O   SER A 514      -4.893 -25.476  -9.507  1.00 10.00      A   
ATOM   4875  N   SER A 515      -3.944 -25.884 -11.521  1.00 10.00      A   
ATOM   4876  HN  SER A 515      -3.673 -25.499 -12.386  1.00 10.00      A   
ATOM   4877  CA  SER A 515      -3.731 -27.307 -11.289  1.00 10.00      A   
ATOM   4878  CB  SER A 515      -2.657 -27.532 -10.225  1.00 10.00      A   
ATOM   4879  OG  SER A 515      -1.451 -26.865 -10.572  1.00 10.00      A   
ATOM   4880  HG  SER A 515      -0.753 -27.522 -10.706  1.00 10.00      A   
ATOM   4881  C   SER A 515      -5.037 -28.006 -10.917  1.00 10.00      A   
ATOM   4882  O   SER A 515      -5.098 -28.800  -9.978  1.00 10.00      A   
ATOM   4883  N   CYS A 516      -6.089 -27.672 -11.642  1.00 10.00      A   
ATOM   4884  HN  CYS A 516      -5.987 -27.003 -12.354  1.00 10.00      A   
ATOM   4885  CA  CYS A 516      -7.392 -28.265 -11.414  1.00 10.00      A   
ATOM   4886  CB  CYS A 516      -8.443 -27.174 -11.225  1.00 10.00      A   
ATOM   4887  SG  CYS A 516      -8.101 -26.075  -9.831  1.00 10.00      A   
ATOM   4888  HG  CYS A 516      -6.787 -25.894  -9.766  1.00 10.00      A   
ATOM   4889  C   CYS A 516      -7.750 -29.180 -12.580  1.00 10.00      A   
ATOM   4890  O   CYS A 516      -6.983 -29.299 -13.538  1.00 10.00      A   
ATOM   4891  N   SER A 517      -8.905 -29.819 -12.510  1.00 10.00      A   
ATOM   4892  HN  SER A 517      -9.494 -29.676 -11.730  1.00 10.00      A   
ATOM   4893  CA  SER A 517      -9.331 -30.732 -13.562  1.00 10.00      A   
ATOM   4894  CB  SER A 517     -10.049 -31.936 -12.946  1.00 10.00      A   
ATOM   4895  OG  SER A 517      -9.256 -32.507 -11.915  1.00 10.00      A   
ATOM   4896  HG  SER A 517      -8.323 -32.411 -12.146  1.00 10.00      A   
ATOM   4897  C   SER A 517     -10.206 -30.035 -14.605  1.00 10.00      A   
ATOM   4898  O   SER A 517     -11.094 -30.650 -15.203  1.00 10.00      A   
ATOM   4899  N   VAL A 518      -9.940 -28.753 -14.831  1.00 10.00      A   
ATOM   4900  HN  VAL A 518      -9.214 -28.321 -14.335  1.00 10.00      A   
ATOM   4901  CA  VAL A 518     -10.696 -27.972 -15.804  1.00 10.00      A   
ATOM   4902  CB  VAL A 518     -10.626 -26.460 -15.499  1.00 10.00      A   
ATOM   4903  CG1 VAL A 518     -11.563 -25.680 -16.409  1.00 10.00      A   
ATOM   4904  CG2 VAL A 518     -10.948 -26.191 -14.039  1.00 10.00      A   
ATOM   4905  C   VAL A 518     -10.156 -28.223 -17.208  1.00 10.00      A   
ATOM   4906  O   VAL A 518      -9.038 -27.815 -17.537  1.00 10.00      A   
ATOM   4907  N   SER A 519     -10.945 -28.904 -18.022  1.00 10.00      A   
ATOM   4908  HN  SER A 519     -11.828 -29.198 -17.698  1.00 10.00      A   
ATOM   4909  CA  SER A 519     -10.547 -29.226 -19.385  1.00 10.00      A   
ATOM   4910  CB  SER A 519     -11.472 -30.300 -19.963  1.00 10.00      A   
ATOM   4911  OG  SER A 519     -12.835 -29.915 -19.856  1.00 10.00      A   
ATOM   4912  HG  SER A 519     -13.068 -29.805 -18.918  1.00 10.00      A   
ATOM   4913  C   SER A 519     -10.548 -27.989 -20.283  1.00 10.00      A   
ATOM   4914  O   SER A 519     -11.274 -27.021 -20.033  1.00 10.00      A   
ATOM   4915  N   PHE A 520      -9.725 -28.027 -21.326  1.00 10.00      A   
ATOM   4916  HN  PHE A 520      -9.159 -28.818 -21.456  1.00 10.00      A   
ATOM   4917  CA  PHE A 520      -9.630 -26.930 -22.282  1.00 10.00      A   
ATOM   4918  CB  PHE A 520      -8.517 -27.232 -23.298  1.00 10.00      A   
ATOM   4919  CG  PHE A 520      -8.570 -26.439 -24.574  1.00 10.00      A   
ATOM   4920  CD1 PHE A 520      -8.479 -25.056 -24.561  1.00 10.00      A   
ATOM   4921  CD2 PHE A 520      -8.698 -27.086 -25.793  1.00 10.00      A   
ATOM   4922  CE1 PHE A 520      -8.518 -24.333 -25.738  1.00 10.00      A   
ATOM   4923  CE2 PHE A 520      -8.739 -26.370 -26.972  1.00 10.00      A   
ATOM   4924  CZ  PHE A 520      -8.649 -24.993 -26.945  1.00 10.00      A   
ATOM   4925  C   PHE A 520     -10.971 -26.719 -22.982  1.00 10.00      A   
ATOM   4926  O   PHE A 520     -11.367 -25.586 -23.264  1.00 10.00      A   
ATOM   4927  N   GLY A 521     -11.674 -27.817 -23.234  1.00 10.00      A   
ATOM   4928  HN  GLY A 521     -11.308 -28.692 -22.972  1.00 10.00      A   
ATOM   4929  CA  GLY A 521     -12.962 -27.745 -23.890  1.00 10.00      A   
ATOM   4930  C   GLY A 521     -13.971 -26.949 -23.090  1.00 10.00      A   
ATOM   4931  O   GLY A 521     -14.728 -26.154 -23.653  1.00 10.00      A   
ATOM   4932  N   ALA A 522     -13.970 -27.148 -21.776  1.00 10.00      A   
ATOM   4933  HN  ALA A 522     -13.338 -27.790 -21.391  1.00 10.00      A   
ATOM   4934  CA  ALA A 522     -14.890 -26.442 -20.892  1.00 10.00      A   
ATOM   4935  CB  ALA A 522     -14.824 -27.015 -19.488  1.00 10.00      A   
ATOM   4936  C   ALA A 522     -14.581 -24.953 -20.873  1.00 10.00      A   
ATOM   4937  O   ALA A 522     -15.487 -24.121 -20.815  1.00 10.00      A   
ATOM   4938  N   CYS A 523     -13.296 -24.623 -20.936  1.00 10.00      A   
ATOM   4939  HN  CYS A 523     -12.622 -25.337 -20.969  1.00 10.00      A   
ATOM   4940  CA  CYS A 523     -12.862 -23.231 -20.946  1.00 10.00      A   
ATOM   4941  CB  CYS A 523     -11.333 -23.144 -20.963  1.00 10.00      A   
ATOM   4942  SG  CYS A 523     -10.509 -24.090 -19.657  1.00 10.00      A   
ATOM   4943  HG  CYS A 523     -10.886 -25.360 -19.764  1.00 10.00      A   
ATOM   4944  C   CYS A 523     -13.445 -22.506 -22.159  1.00 10.00      A   
ATOM   4945  O   CYS A 523     -13.870 -21.352 -22.067  1.00 10.00      A   
ATOM   4946  N   LYS A 524     -13.467 -23.196 -23.297  1.00 10.00      A   
ATOM   4947  HN  LYS A 524     -13.107 -24.108 -23.307  1.00 10.00      A   
ATOM   4948  CA  LYS A 524     -14.007 -22.632 -24.526  1.00 10.00      A   
ATOM   4949  CB  LYS A 524     -13.635 -23.493 -25.735  1.00 10.00      A   
ATOM   4950  CG  LYS A 524     -12.224 -23.281 -26.254  1.00 10.00      A   
ATOM   4951  CD  LYS A 524     -12.105 -23.687 -27.717  1.00 10.00      A   
ATOM   4952  CE  LYS A 524     -12.320 -25.182 -27.906  1.00 10.00      A   
ATOM   4953  NZ  LYS A 524     -12.303 -25.580 -29.342  1.00 10.00      A   
ATOM   4954  HZ1 LYS A 524     -11.401 -25.302 -29.784  1.00 10.00      A   
ATOM   4955  HZ2 LYS A 524     -13.079 -25.116 -29.852  1.00 10.00      A   
ATOM   4956  HZ3 LYS A 524     -12.414 -26.619 -29.428  1.00 10.00      A   
ATOM   4957  C   LYS A 524     -15.521 -22.508 -24.440  1.00 10.00      A   
ATOM   4958  O   LYS A 524     -16.092 -21.481 -24.810  1.00 10.00      A   
ATOM   4959  N   LEU A 525     -16.159 -23.556 -23.932  1.00 10.00      A   
ATOM   4960  HN  LEU A 525     -15.634 -24.332 -23.635  1.00 10.00      A   
ATOM   4961  CA  LEU A 525     -17.609 -23.592 -23.798  1.00 10.00      A   
ATOM   4962  CB  LEU A 525     -18.056 -24.965 -23.296  1.00 10.00      A   
ATOM   4963  CG  LEU A 525     -19.518 -25.332 -23.551  1.00 10.00      A   
ATOM   4964  CD1 LEU A 525     -19.755 -25.601 -25.030  1.00 10.00      A   
ATOM   4965  CD2 LEU A 525     -19.925 -26.530 -22.714  1.00 10.00      A   
ATOM   4966  C   LEU A 525     -18.109 -22.502 -22.855  1.00 10.00      A   
ATOM   4967  O   LEU A 525     -19.137 -21.871 -23.109  1.00 10.00      A   
ATOM   4968  N   LEU A 526     -17.375 -22.277 -21.769  1.00 10.00      A   
ATOM   4969  HN  LEU A 526     -16.566 -22.816 -21.617  1.00 10.00      A   
ATOM   4970  CA  LEU A 526     -17.746 -21.259 -20.796  1.00 10.00      A   
ATOM   4971  CB  LEU A 526     -16.866 -21.355 -19.546  1.00 10.00      A   
ATOM   4972  CG  LEU A 526     -17.361 -20.587 -18.319  1.00 10.00      A   
ATOM   4973  CD1 LEU A 526     -18.753 -21.053 -17.924  1.00 10.00      A   
ATOM   4974  CD2 LEU A 526     -16.393 -20.756 -17.160  1.00 10.00      A   
ATOM   4975  C   LEU A 526     -17.654 -19.863 -21.407  1.00 10.00      A   
ATOM   4976  O   LEU A 526     -18.508 -19.008 -21.159  1.00 10.00      A   
ATOM   4977  N   GLY A 527     -16.627 -19.647 -22.228  1.00 10.00      A   
ATOM   4978  HN  GLY A 527     -15.983 -20.369 -22.394  1.00 10.00      A   
ATOM   4979  CA  GLY A 527     -16.441 -18.359 -22.873  1.00 10.00      A   
ATOM   4980  C   GLY A 527     -17.533 -18.062 -23.882  1.00 10.00      A   
ATOM   4981  O   GLY A 527     -17.784 -16.903 -24.222  1.00 10.00      A   
ATOM   4982  N   GLN A 528     -18.180 -19.118 -24.360  1.00 10.00      A   
ATOM   4983  HN  GLN A 528     -17.920 -20.011 -24.051  1.00 10.00      A   
ATOM   4984  CA  GLN A 528     -19.264 -18.989 -25.323  1.00 10.00      A   
ATOM   4985  CB  GLN A 528     -19.418 -20.282 -26.130  1.00 10.00      A   
ATOM   4986  CG  GLN A 528     -18.919 -20.182 -27.562  1.00 10.00      A   
ATOM   4987  CD  GLN A 528     -19.730 -19.214 -28.405  1.00 10.00      A   
ATOM   4988  OE1 GLN A 528     -20.940 -19.067 -28.225  1.00 10.00      A   
ATOM   4989  NE2 GLN A 528     -19.066 -18.535 -29.322  1.00 10.00      A   
ATOM   4990 HE21 GLN A 528     -18.102 -18.684 -29.404  1.00 10.00      A   
ATOM   4991 HE22 GLN A 528     -19.568 -17.919 -29.894  1.00 10.00      A   
ATOM   4992  C   GLN A 528     -20.569 -18.668 -24.607  1.00 10.00      A   
ATOM   4993  O   GLN A 528     -21.374 -17.870 -25.084  1.00 10.00      A   
ATOM   4994  N   LYS A 529     -20.761 -19.289 -23.446  1.00 10.00      A   
ATOM   4995  HN  LYS A 529     -20.073 -19.911 -23.121  1.00 10.00      A   
ATOM   4996  CA  LYS A 529     -21.969 -19.085 -22.652  1.00 10.00      A   
ATOM   4997  CB  LYS A 529     -22.163 -20.236 -21.661  1.00 10.00      A   
ATOM   4998  CG  LYS A 529     -23.447 -20.157 -20.846  1.00 10.00      A   
ATOM   4999  CD  LYS A 529     -23.568 -21.345 -19.905  1.00 10.00      A   
ATOM   5000  CE  LYS A 529     -24.736 -21.191 -18.942  1.00 10.00      A   
ATOM   5001  NZ  LYS A 529     -26.050 -21.253 -19.629  1.00 10.00      A   
ATOM   5002  HZ1 LYS A 529     -26.154 -22.160 -20.122  1.00 10.00      A   
ATOM   5003  HZ2 LYS A 529     -26.127 -20.485 -20.323  1.00 10.00      A   
ATOM   5004  HZ3 LYS A 529     -26.822 -21.156 -18.937  1.00 10.00      A   
ATOM   5005  C   LYS A 529     -21.941 -17.756 -21.902  1.00 10.00      A   
ATOM   5006  O   LYS A 529     -22.966 -17.083 -21.767  1.00 10.00      A   
ATOM   5007  N   MET A 530     -20.771 -17.386 -21.401  1.00 10.00      A   
ATOM   5008  HN  MET A 530     -19.983 -17.956 -21.542  1.00 10.00      A   
ATOM   5009  CA  MET A 530     -20.621 -16.146 -20.654  1.00 10.00      A   
ATOM   5010  CB  MET A 530     -20.097 -16.417 -19.237  1.00 10.00      A   
ATOM   5011  CG  MET A 530     -20.820 -17.528 -18.489  1.00 10.00      A   
ATOM   5012  SD  MET A 530     -22.577 -17.200 -18.242  1.00 10.00      A   
ATOM   5013  CE  MET A 530     -22.518 -15.754 -17.190  1.00 10.00      A   
ATOM   5014  C   MET A 530     -19.684 -15.185 -21.384  1.00 10.00      A   
ATOM   5015  O   MET A 530     -18.495 -15.118 -21.079  1.00 10.00      A   
ATOM   5016  N   PRO A 531     -20.207 -14.416 -22.354  1.00 10.00      A   
ATOM   5017  CA  PRO A 531     -19.416 -13.459 -23.130  1.00 10.00      A   
ATOM   5018  CB  PRO A 531     -20.291 -13.174 -24.364  1.00 10.00      A   
ATOM   5019  CG  PRO A 531     -21.474 -14.080 -24.246  1.00 10.00      A   
ATOM   5020  CD  PRO A 531     -21.603 -14.415 -22.791  1.00 10.00      A   
ATOM   5021  C   PRO A 531     -19.157 -12.162 -22.361  1.00 10.00      A   
ATOM   5022  O   PRO A 531     -18.630 -11.195 -22.912  1.00 10.00      A   
ATOM   5023  N   LYS A 532     -19.536 -12.143 -21.090  1.00 10.00      A   
ATOM   5024  HN  LYS A 532     -19.963 -12.937 -20.707  1.00 10.00      A   
ATOM   5025  CA  LYS A 532     -19.337 -10.970 -20.248  1.00 10.00      A   
ATOM   5026  CB  LYS A 532     -20.619 -10.638 -19.480  1.00 10.00      A   
ATOM   5027  CG  LYS A 532     -21.726 -10.068 -20.354  1.00 10.00      A   
ATOM   5028  CD  LYS A 532     -22.998  -9.829 -19.552  1.00 10.00      A   
ATOM   5029  CE  LYS A 532     -24.084  -9.173 -20.390  1.00 10.00      A   
ATOM   5030  NZ  LYS A 532     -24.445  -9.985 -21.584  1.00 10.00      A   
ATOM   5031  HZ1 LYS A 532     -25.367  -9.680 -21.956  1.00 10.00      A   
ATOM   5032  HZ2 LYS A 532     -24.501 -10.992 -21.334  1.00 10.00      A   
ATOM   5033  HZ3 LYS A 532     -23.727  -9.864 -22.332  1.00 10.00      A   
ATOM   5034  C   LYS A 532     -18.171 -11.190 -19.286  1.00 10.00      A   
ATOM   5035  O   LYS A 532     -17.866 -10.344 -18.443  1.00 10.00      A   
ATOM   5036  N   LEU A 533     -17.527 -12.339 -19.421  1.00 10.00      A   
ATOM   5037  HN  LEU A 533     -17.811 -12.964 -20.120  1.00 10.00      A   
ATOM   5038  CA  LEU A 533     -16.392 -12.693 -18.583  1.00 10.00      A   
ATOM   5039  CB  LEU A 533     -16.759 -13.801 -17.591  1.00 10.00      A   
ATOM   5040  CG  LEU A 533     -17.600 -13.383 -16.383  1.00 10.00      A   
ATOM   5041  CD1 LEU A 533     -19.085 -13.519 -16.682  1.00 10.00      A   
ATOM   5042  CD2 LEU A 533     -17.220 -14.197 -15.159  1.00 10.00      A   
ATOM   5043  C   LEU A 533     -15.222 -13.131 -19.450  1.00 10.00      A   
ATOM   5044  O   LEU A 533     -15.411 -13.753 -20.496  1.00 10.00      A   
ATOM   5045  N   ASN A 534     -14.018 -12.793 -19.020  1.00 10.00      A   
ATOM   5046  HN  ASN A 534     -13.935 -12.302 -18.173  1.00 10.00      A   
ATOM   5047  CA  ASN A 534     -12.815 -13.147 -19.756  1.00 10.00      A   
ATOM   5048  CB  ASN A 534     -11.766 -12.030 -19.682  1.00 10.00      A   
ATOM   5049  CG  ASN A 534     -11.943 -10.962 -20.746  1.00 10.00      A   
ATOM   5050  OD1 ASN A 534     -12.734 -11.109 -21.678  1.00 10.00      A   
ATOM   5051  ND2 ASN A 534     -11.187  -9.880 -20.625  1.00 10.00      A   
ATOM   5052 HD21 ASN A 534     -10.563  -9.831 -19.863  1.00 10.00      A   
ATOM   5053 HD22 ASN A 534     -11.289  -9.165 -21.295  1.00 10.00      A   
ATOM   5054  C   ASN A 534     -12.224 -14.440 -19.222  1.00 10.00      A   
ATOM   5055  O   ASN A 534     -11.850 -14.528 -18.049  1.00 10.00      A   
ATOM   5056  N   VAL A 535     -12.163 -15.445 -20.080  1.00 10.00      A   
ATOM   5057  HN  VAL A 535     -12.495 -15.315 -20.990  1.00 10.00      A   
ATOM   5058  CA  VAL A 535     -11.607 -16.731 -19.709  1.00 10.00      A   
ATOM   5059  CB  VAL A 535     -12.407 -17.903 -20.318  1.00 10.00      A   
ATOM   5060  CG1 VAL A 535     -11.935 -19.229 -19.739  1.00 10.00      A   
ATOM   5061  CG2 VAL A 535     -13.900 -17.714 -20.082  1.00 10.00      A   
ATOM   5062  C   VAL A 535     -10.159 -16.803 -20.176  1.00 10.00      A   
ATOM   5063  O   VAL A 535      -9.870 -17.296 -21.269  1.00 10.00      A   
ATOM   5064  N   GLU A 536      -9.258 -16.282 -19.354  1.00 10.00      A   
ATOM   5065  HN  GLU A 536      -9.556 -15.901 -18.496  1.00 10.00      A   
ATOM   5066  CA  GLU A 536      -7.839 -16.271 -19.681  1.00 10.00      A   
ATOM   5067  CB  GLU A 536      -7.120 -15.106 -18.992  1.00 10.00      A   
ATOM   5068  CG  GLU A 536      -7.432 -13.744 -19.593  1.00 10.00      A   
ATOM   5069  CD  GLU A 536      -6.498 -12.652 -19.103  1.00 10.00      A   
ATOM   5070  OE1 GLU A 536      -5.361 -12.968 -18.692  1.00 10.00      A   
ATOM   5071  OE2 GLU A 536      -6.892 -11.465 -19.143  1.00 10.00      A   
ATOM   5072  C   GLU A 536      -7.161 -17.595 -19.334  1.00 10.00      A   
ATOM   5073  O   GLU A 536      -7.033 -17.959 -18.162  1.00 10.00      A   
ATOM   5074  N   VAL A 537      -6.742 -18.317 -20.361  1.00 10.00      A   
ATOM   5075  HN  VAL A 537      -6.895 -17.983 -21.274  1.00 10.00      A   
ATOM   5076  CA  VAL A 537      -6.064 -19.590 -20.179  1.00 10.00      A   
ATOM   5077  CB  VAL A 537      -6.306 -20.535 -21.375  1.00 10.00      A   
ATOM   5078  CG1 VAL A 537      -5.518 -21.823 -21.209  1.00 10.00      A   
ATOM   5079  CG2 VAL A 537      -7.791 -20.830 -21.533  1.00 10.00      A   
ATOM   5080  C   VAL A 537      -4.566 -19.353 -20.015  1.00 10.00      A   
ATOM   5081  O   VAL A 537      -3.899 -18.903 -20.947  1.00 10.00      A   
ATOM   5082  N   ILE A 538      -4.059 -19.640 -18.824  1.00 10.00      A   
ATOM   5083  HN  ILE A 538      -4.653 -20.002 -18.126  1.00 10.00      A   
ATOM   5084  CA  ILE A 538      -2.648 -19.457 -18.518  1.00 10.00      A   
ATOM   5085  CB  ILE A 538      -2.462 -18.719 -17.176  1.00 10.00      A   
ATOM   5086  CG1 ILE A 538      -3.452 -17.553 -17.069  1.00 10.00      A   
ATOM   5087  CG2 ILE A 538      -1.037 -18.207 -17.041  1.00 10.00      A   
ATOM   5088  CD1 ILE A 538      -3.493 -16.905 -15.700  1.00 10.00      A   
ATOM   5089  C   ILE A 538      -1.953 -20.814 -18.454  1.00 10.00      A   
ATOM   5090  O   ILE A 538      -1.866 -21.437 -17.393  1.00 10.00      A   
ATOM   5091  N   ASP A 539      -1.470 -21.264 -19.597  1.00 10.00      A   
ATOM   5092  HN  ASP A 539      -1.551 -20.702 -20.397  1.00 10.00      A   
ATOM   5093  CA  ASP A 539      -0.800 -22.553 -19.704  1.00 10.00      A   
ATOM   5094  CB  ASP A 539      -1.719 -23.539 -20.433  1.00 10.00      A   
ATOM   5095  CG  ASP A 539      -1.179 -24.950 -20.491  1.00 10.00      A   
ATOM   5096  OD1 ASP A 539      -1.576 -25.781 -19.645  1.00 10.00      A   
ATOM   5097  OD2 ASP A 539      -0.385 -25.242 -21.408  1.00 10.00      A   
ATOM   5098  C   ASP A 539       0.527 -22.390 -20.444  1.00 10.00      A   
ATOM   5099  O   ASP A 539       0.579 -21.768 -21.505  1.00 10.00      A   
ATOM   5100  N   GLU A 540       1.598 -22.940 -19.878  1.00 10.00      A   
ATOM   5101  HN  GLU A 540       1.492 -23.448 -19.033  1.00 10.00      A   
ATOM   5102  CA  GLU A 540       2.930 -22.819 -20.472  1.00 10.00      A   
ATOM   5103  CB  GLU A 540       3.973 -22.543 -19.383  1.00 10.00      A   
ATOM   5104  CG  GLU A 540       3.659 -21.354 -18.495  1.00 10.00      A   
ATOM   5105  CD  GLU A 540       4.607 -21.241 -17.319  1.00 10.00      A   
ATOM   5106  OE1 GLU A 540       4.429 -21.985 -16.329  1.00 10.00      A   
ATOM   5107  OE2 GLU A 540       5.534 -20.405 -17.372  1.00 10.00      A   
ATOM   5108  C   GLU A 540       3.343 -24.062 -21.262  1.00 10.00      A   
ATOM   5109  O   GLU A 540       4.535 -24.311 -21.451  1.00 10.00      A   
ATOM   5110  N   ARG A 541       2.383 -24.839 -21.738  1.00 10.00      A   
ATOM   5111  HN  ARG A 541       1.437 -24.599 -21.587  1.00 10.00      A   
ATOM   5112  CA  ARG A 541       2.709 -26.048 -22.492  1.00 10.00      A   
ATOM   5113  CB  ARG A 541       2.002 -27.274 -21.912  1.00 10.00      A   
ATOM   5114  CG  ARG A 541       2.313 -27.540 -20.449  1.00 10.00      A   
ATOM   5115  CD  ARG A 541       1.041 -27.637 -19.627  1.00 10.00      A   
ATOM   5116  NE  ARG A 541       0.577 -29.013 -19.485  1.00 10.00      A   
ATOM   5117  HE  ARG A 541       1.249 -29.726 -19.583  1.00 10.00      A   
ATOM   5118  CZ  ARG A 541      -0.690 -29.357 -19.253  1.00 10.00      A   
ATOM   5119  NH1 ARG A 541      -1.645 -28.432 -19.157  1.00 10.00      A   
ATOM   5120 HH11 ARG A 541      -1.416 -27.410 -19.275  1.00 10.00      A   
ATOM   5121 HH12 ARG A 541      -2.631 -28.718 -18.964  1.00 10.00      A   
ATOM   5122  NH2 ARG A 541      -1.000 -30.633 -19.116  1.00 10.00      A   
ATOM   5123 HH21 ARG A 541      -1.986 -30.917 -18.933  1.00 10.00      A   
ATOM   5124 HH22 ARG A 541      -0.259 -31.361 -19.192  1.00 10.00      A   
ATOM   5125  C   ARG A 541       2.392 -25.897 -23.978  1.00 10.00      A   
ATOM   5126  O   ARG A 541       2.108 -26.883 -24.667  1.00 10.00      A   
ATOM   5127  N   GLY A 542       2.441 -24.663 -24.467  1.00 10.00      A   
ATOM   5128  HN  GLY A 542       2.650 -23.918 -23.870  1.00 10.00      A   
ATOM   5129  CA  GLY A 542       2.171 -24.407 -25.867  1.00 10.00      A   
ATOM   5130  C   GLY A 542       0.703 -24.161 -26.128  1.00 10.00      A   
ATOM   5131  O   GLY A 542      -0.064 -23.930 -25.196  1.00 10.00      A   
ATOM   5132  N   ALA A 543       0.310 -24.210 -27.393  1.00 10.00      A   
ATOM   5133  HN  ALA A 543       0.969 -24.408 -28.090  1.00 10.00      A   
ATOM   5134  CA  ALA A 543      -1.076 -23.991 -27.773  1.00 10.00      A   
ATOM   5135  CB  ALA A 543      -1.197 -23.862 -29.284  1.00 10.00      A   
ATOM   5136  C   ALA A 543      -1.966 -25.122 -27.262  1.00 10.00      A   
ATOM   5137  O   ALA A 543      -1.690 -26.300 -27.502  1.00 10.00      A   
ATOM   5138  N   PRO A 544      -3.047 -24.774 -26.545  1.00 10.00      A   
ATOM   5139  CA  PRO A 544      -3.985 -25.757 -25.993  1.00 10.00      A   
ATOM   5140  CB  PRO A 544      -4.955 -24.908 -25.166  1.00 10.00      A   
ATOM   5141  CG  PRO A 544      -4.853 -23.540 -25.745  1.00 10.00      A   
ATOM   5142  CD  PRO A 544      -3.433 -23.394 -26.203  1.00 10.00      A   
ATOM   5143  C   PRO A 544      -4.737 -26.514 -27.086  1.00 10.00      A   
ATOM   5144  O   PRO A 544      -5.248 -27.609 -26.850  1.00 10.00      A   
ATOM   5145  N   ASP A 545      -4.792 -25.932 -28.281  1.00 10.00      A   
ATOM   5146  HN  ASP A 545      -4.365 -25.055 -28.407  1.00 10.00      A   
ATOM   5147  CA  ASP A 545      -5.480 -26.551 -29.409  1.00 10.00      A   
ATOM   5148  CB  ASP A 545      -5.704 -25.528 -30.522  1.00 10.00      A   
ATOM   5149  CG  ASP A 545      -7.166 -25.334 -30.863  1.00 10.00      A   
ATOM   5150  OD1 ASP A 545      -7.711 -26.142 -31.640  1.00 10.00      A   
ATOM   5151  OD2 ASP A 545      -7.774 -24.356 -30.379  1.00 10.00      A   
ATOM   5152  C   ASP A 545      -4.696 -27.745 -29.947  1.00 10.00      A   
ATOM   5153  O   ASP A 545      -5.264 -28.658 -30.548  1.00 10.00      A   
ATOM   5154  N   SER A 546      -3.387 -27.737 -29.713  1.00 10.00      A   
ATOM   5155  HN  SER A 546      -2.992 -26.980 -29.230  1.00 10.00      A   
ATOM   5156  CA  SER A 546      -2.515 -28.815 -30.160  1.00 10.00      A   
ATOM   5157  CB  SER A 546      -1.057 -28.384 -30.023  1.00 10.00      A   
ATOM   5158  OG  SER A 546      -0.864 -27.086 -30.558  1.00 10.00      A   
ATOM   5159  HG  SER A 546       0.067 -26.963 -30.760  1.00 10.00      A   
ATOM   5160  C   SER A 546      -2.766 -30.081 -29.343  1.00 10.00      A   
ATOM   5161  O   SER A 546      -2.351 -31.180 -29.719  1.00 10.00      A   
ATOM   5162  N   ARG A 547      -3.452 -29.913 -28.221  1.00 10.00      A   
ATOM   5163  HN  ARG A 547      -3.768 -29.013 -27.987  1.00 10.00      A   
ATOM   5164  CA  ARG A 547      -3.782 -31.020 -27.341  1.00 10.00      A   
ATOM   5165  CB  ARG A 547      -3.284 -30.732 -25.921  1.00 10.00      A   
ATOM   5166  CG  ARG A 547      -1.869 -30.186 -25.843  1.00 10.00      A   
ATOM   5167  CD  ARG A 547      -1.536 -29.734 -24.430  1.00 10.00      A
[truncated: 221,457 more chars]
