# Supplementary material for: Flexibility of intrinsically disordered degrons in AUX/IAA proteins reinforces auxin co-receptor assemblies
Source: Nat Commun. 2020 May 8;11:2277. doi: 10.1038/s41467-020-16147-2 (PMC7210949; doi:10.1038/s41467-020-16147-2)
Supplement: Supplementary file 9 — Supplementary Data 6 [file 41467_2020_16147_MOESM9_ESM.gz › haddock_files/IAA07/No_disorder_restraint/cluster6_2.pdb]

REMARK FILENAME="complex_260w.pdb0"
REMARK ===============================================================
REMARK HADDOCK run for complex
REMARK initial structure: complex_260.pdb
REMARK final NOE weights: unambig 50 amb: 50
REMARK ===============================================================
REMARK            total,bonds,angles,improper,dihe,vdw,elec,air,cdih,coup,rdcs,vean,dani,xpcs,rg
REMARK energies: -274.044, 0, 0, 0, 0, -48.4785, -229.056, 3.49016, 0, 0, 0, 0, 0, 0, 0
REMARK ===============================================================
REMARK            bonds,angles,impropers,dihe,air,cdih,coup,rdcs,vean,dani,xpcs
REMARK rms-dev.: 0,0,0,0,5.509015E-02,0,0, 0, 0, 0, 0
REMARK ===============================================================
REMARK               air,cdih,coup,rdcs,vean,dani,xpcs
REMARK               >0.3,>5,>1,>0,>5,>0.2,>0.2
REMARK violations.: 0, 0, 0, 0, 0, 0, 0
REMARK ===============================================================
REMARK                        CVpartition#,violations,rms
REMARK AIRs cross-validation: 2, 0, NaN
REMARK ===============================================================
REMARK NCS energy: 0
REMARK ===============================================================
REMARK Symmetry energy: 0
REMARK ===============================================================
REMARK Desolvation energy: 31.9346
REMARK Internal energy free molecules: -22322.1
REMARK Internal energy complex: -33703.2
REMARK Binding energy: -11626.7
REMARK ===============================================================
REMARK buried surface area: 1678.88
REMARK ===============================================================
REMARK water - chain1: 0 0 0
REMARK water - chain2: 0 0 0
REMARK water - chain3: 0 0 0
REMARK water - chain4: 0 0 0
REMARK water - chain5: 0 0 0
REMARK water - chain6: 0 0 0
REMARK ===============================================================
REMARK water - water: 0 0 0
REMARK ===============================================================
REMARK DATE:14-Feb-2019  05:53:42       created by user: enmr049
REMARK VERSION:1.3U
ATOM      1  N   PHE A   9     -39.512   4.352  -7.212  1.00 10.00      A   
ATOM      2  HN  PHE A   9     -39.252   4.127  -8.131  1.00 10.00      A   
ATOM      3  CA  PHE A   9     -38.880   5.489  -6.558  1.00 10.00      A   
ATOM      4  CB  PHE A   9     -37.830   5.010  -5.551  1.00 10.00      A   
ATOM      5  CG  PHE A   9     -38.390   4.192  -4.423  1.00 10.00      A   
ATOM      6  CD1 PHE A   9     -38.377   2.808  -4.483  1.00 10.00      A   
ATOM      7  CD2 PHE A   9     -38.927   4.804  -3.304  1.00 10.00      A   
ATOM      8  CE1 PHE A   9     -38.890   2.050  -3.449  1.00 10.00      A   
ATOM      9  CE2 PHE A   9     -39.443   4.053  -2.265  1.00 10.00      A   
ATOM     10  CZ  PHE A   9     -39.423   2.674  -2.340  1.00 10.00      A   
ATOM     11  C   PHE A   9     -38.229   6.402  -7.591  1.00 10.00      A   
ATOM     12  O   PHE A   9     -37.734   5.927  -8.614  1.00 10.00      A   
ATOM     13  N   PRO A  10     -38.252   7.724  -7.354  1.00 10.00      A   
ATOM     14  CA  PRO A  10     -37.653   8.708  -8.264  1.00 10.00      A   
ATOM     15  CB  PRO A  10     -37.948  10.052  -7.590  1.00 10.00      A   
ATOM     16  CG  PRO A  10     -39.080   9.775  -6.665  1.00 10.00      A   
ATOM     17  CD  PRO A  10     -38.883   8.367  -6.191  1.00 10.00      A   
ATOM     18  C   PRO A  10     -36.148   8.508  -8.395  1.00 10.00      A   
ATOM     19  O   PRO A  10     -35.479   8.102  -7.436  1.00 10.00      A   
ATOM     20  N   GLU A  11     -35.621   8.810  -9.575  1.00 10.00      A   
ATOM     21  HN  GLU A  11     -36.207   9.138 -10.289  1.00 10.00      A   
ATOM     22  CA  GLU A  11     -34.200   8.655  -9.850  1.00 10.00      A   
ATOM     23  CB  GLU A  11     -33.884   9.055 -11.290  1.00 10.00      A   
ATOM     24  CG  GLU A  11     -34.698   8.311 -12.335  1.00 10.00      A   
ATOM     25  CD  GLU A  11     -34.688   6.811 -12.124  1.00 10.00      A   
ATOM     26  OE1 GLU A  11     -33.613   6.191 -12.266  1.00 10.00      A   
ATOM     27  OE2 GLU A  11     -35.759   6.246 -11.819  1.00 10.00      A   
ATOM     28  C   GLU A  11     -33.335   9.451  -8.877  1.00 10.00      A   
ATOM     29  O   GLU A  11     -32.286   8.973  -8.435  1.00 10.00      A   
ATOM     30  N   GLU A  12     -33.778  10.658  -8.535  1.00 10.00      A   
ATOM     31  HN  GLU A  12     -34.625  10.988  -8.916  1.00 10.00      A   
ATOM     32  CA  GLU A  12     -33.031  11.506  -7.615  1.00 10.00      A   
ATOM     33  CB  GLU A  12     -33.580  12.937  -7.577  1.00 10.00      A   
ATOM     34  CG  GLU A  12     -35.003  13.060  -7.057  1.00 10.00      A   
ATOM     35  CD  GLU A  12     -36.050  12.969  -8.150  1.00 10.00      A   
ATOM     36  OE1 GLU A  12     -35.745  12.440  -9.244  1.00 10.00      A   
ATOM     37  OE2 GLU A  12     -37.190  13.415  -7.914  1.00 10.00      A   
ATOM     38  C   GLU A  12     -32.996  10.896  -6.220  1.00 10.00      A   
ATOM     39  O   GLU A  12     -31.970  10.938  -5.544  1.00 10.00      A   
ATOM     40  N   VAL A  13     -34.113  10.302  -5.810  1.00 10.00      A   
ATOM     41  HN  VAL A  13     -34.888  10.279  -6.408  1.00 10.00      A   
ATOM     42  CA  VAL A  13     -34.208   9.673  -4.499  1.00 10.00      A   
ATOM     43  CB  VAL A  13     -35.639   9.162  -4.231  1.00 10.00      A   
ATOM     44  CG1 VAL A  13     -35.652   8.132  -3.109  1.00 10.00      A   
ATOM     45  CG2 VAL A  13     -36.554  10.322  -3.887  1.00 10.00      A   
ATOM     46  C   VAL A  13     -33.234   8.505  -4.418  1.00 10.00      A   
ATOM     47  O   VAL A  13     -32.448   8.401  -3.479  1.00 10.00      A   
ATOM     48  N   LEU A  14     -33.278   7.647  -5.434  1.00 10.00      A   
ATOM     49  HN  LEU A  14     -33.919   7.802  -6.163  1.00 10.00      A   
ATOM     50  CA  LEU A  14     -32.410   6.484  -5.496  1.00 10.00      A   
ATOM     51  CB  LEU A  14     -32.699   5.683  -6.769  1.00 10.00      A   
ATOM     52  CG  LEU A  14     -34.108   5.099  -6.882  1.00 10.00      A   
ATOM     53  CD1 LEU A  14     -34.439   4.764  -8.327  1.00 10.00      A   
ATOM     54  CD2 LEU A  14     -34.248   3.869  -5.998  1.00 10.00      A   
ATOM     55  C   LEU A  14     -30.941   6.889  -5.443  1.00 10.00      A   
ATOM     56  O   LEU A  14     -30.155   6.285  -4.714  1.00 10.00      A   
ATOM     57  N   GLU A  15     -30.577   7.927  -6.195  1.00 10.00      A   
ATOM     58  HN  GLU A  15     -31.251   8.378  -6.751  1.00 10.00      A   
ATOM     59  CA  GLU A  15     -29.197   8.405  -6.217  1.00 10.00      A   
ATOM     60  CB  GLU A  15     -29.024   9.544  -7.223  1.00 10.00      A   
ATOM     61  CG  GLU A  15     -27.579   9.991  -7.395  1.00 10.00      A   
ATOM     62  CD  GLU A  15     -27.454  11.454  -7.767  1.00 10.00      A   
ATOM     63  OE1 GLU A  15     -27.986  12.312  -7.029  1.00 10.00      A   
ATOM     64  OE2 GLU A  15     -26.810  11.757  -8.792  1.00 10.00      A   
ATOM     65  C   GLU A  15     -28.760   8.867  -4.827  1.00 10.00      A   
ATOM     66  O   GLU A  15     -27.610   8.675  -4.423  1.00 10.00      A   
ATOM     67  N   HIS A  16     -29.688   9.475  -4.103  1.00 10.00      A   
ATOM     68  HN  HIS A  16     -30.582   9.600  -4.484  1.00 10.00      A   
ATOM     69  CA  HIS A  16     -29.418   9.959  -2.756  1.00 10.00      A   
ATOM     70  CB  HIS A  16     -30.552  10.874  -2.282  1.00 10.00      A   
ATOM     71  CG  HIS A  16     -30.337  11.513  -0.941  1.00 10.00      A   
ATOM     72  ND1 HIS A  16     -31.389  11.732  -0.084  1.00 10.00      A   
ATOM     73  CD2 HIS A  16     -29.192  11.965  -0.365  1.00 10.00      A   
ATOM     74  CE1 HIS A  16     -30.869  12.302   0.988  1.00 10.00      A   
ATOM     75  NE2 HIS A  16     -29.547  12.462   0.865  1.00 10.00      A   
ATOM     76  HE2 HIS A  16     -28.943  12.855   1.539  1.00 10.00      A   
ATOM     77  C   HIS A  16     -29.233   8.781  -1.803  1.00 10.00      A   
ATOM     78  O   HIS A  16     -28.321   8.780  -0.981  1.00 10.00      A   
ATOM     79  N   VAL A  17     -30.095   7.772  -1.927  1.00 10.00      A   
ATOM     80  HN  VAL A  17     -30.814   7.833  -2.598  1.00 10.00      A   
ATOM     81  CA  VAL A  17     -30.007   6.583  -1.083  1.00 10.00      A   
ATOM     82  CB  VAL A  17     -31.185   5.609  -1.336  1.00 10.00      A   
ATOM     83  CG1 VAL A  17     -31.076   4.377  -0.448  1.00 10.00      A   
ATOM     84  CG2 VAL A  17     -32.516   6.305  -1.112  1.00 10.00      A   
ATOM     85  C   VAL A  17     -28.693   5.851  -1.337  1.00 10.00      A   
ATOM     86  O   VAL A  17     -27.997   5.452  -0.405  1.00 10.00      A   
ATOM     87  N   PHE A  18     -28.343   5.721  -2.611  1.00 10.00      A   
ATOM     88  HN  PHE A  18     -28.931   6.094  -3.307  1.00 10.00      A   
ATOM     89  CA  PHE A  18     -27.122   5.027  -3.010  1.00 10.00      A   
ATOM     90  CB  PHE A  18     -27.125   4.738  -4.515  1.00 10.00      A   
ATOM     91  CG  PHE A  18     -28.251   3.854  -4.982  1.00 10.00      A   
ATOM     92  CD1 PHE A  18     -28.710   3.936  -6.287  1.00 10.00      A   
ATOM     93  CD2 PHE A  18     -28.850   2.946  -4.124  1.00 10.00      A   
ATOM     94  CE1 PHE A  18     -29.742   3.131  -6.727  1.00 10.00      A   
ATOM     95  CE2 PHE A  18     -29.882   2.137  -4.558  1.00 10.00      A   
ATOM     96  CZ  PHE A  18     -30.329   2.229  -5.862  1.00 10.00      A   
ATOM     97  C   PHE A  18     -25.851   5.788  -2.625  1.00 10.00      A   
ATOM     98  O   PHE A  18     -24.753   5.233  -2.686  1.00 10.00      A   
ATOM     99  N   SER A  19     -25.991   7.048  -2.219  1.00 10.00      A   
ATOM    100  HN  SER A  19     -26.889   7.442  -2.172  1.00 10.00      A   
ATOM    101  CA  SER A  19     -24.832   7.854  -1.842  1.00 10.00      A   
ATOM    102  CB  SER A  19     -25.169   9.351  -1.808  1.00 10.00      A   
ATOM    103  OG  SER A  19     -25.924   9.700  -0.658  1.00 10.00      A   
ATOM    104  HG  SER A  19     -26.838   9.391  -0.763  1.00 10.00      A   
ATOM    105  C   SER A  19     -24.255   7.398  -0.504  1.00 10.00      A   
ATOM    106  O   SER A  19     -23.084   7.633  -0.205  1.00 10.00      A   
ATOM    107  N   PHE A  20     -25.082   6.721   0.285  1.00 10.00      A   
ATOM    108  HN  PHE A  20     -25.997   6.551  -0.021  1.00 10.00      A   
ATOM    109  CA  PHE A  20     -24.666   6.227   1.592  1.00 10.00      A   
ATOM    110  CB  PHE A  20     -25.850   6.215   2.567  1.00 10.00      A   
ATOM    111  CG  PHE A  20     -26.595   7.518   2.621  1.00 10.00      A   
ATOM    112  CD1 PHE A  20     -27.943   7.576   2.313  1.00 10.00      A   
ATOM    113  CD2 PHE A  20     -25.943   8.685   2.971  1.00 10.00      A   
ATOM    114  CE1 PHE A  20     -28.628   8.776   2.350  1.00 10.00      A   
ATOM    115  CE2 PHE A  20     -26.622   9.887   3.012  1.00 10.00      A   
ATOM    116  CZ  PHE A  20     -27.967   9.934   2.701  1.00 10.00      A   
ATOM    117  C   PHE A  20     -24.057   4.834   1.473  1.00 10.00      A   
ATOM    118  O   PHE A  20     -23.725   4.197   2.475  1.00 10.00      A   
ATOM    119  N   ILE A  21     -23.918   4.374   0.237  1.00 10.00      A   
ATOM    120  HN  ILE A  21     -24.205   4.937  -0.516  1.00 10.00      A   
ATOM    121  CA  ILE A  21     -23.348   3.068  -0.047  1.00 10.00      A   
ATOM    122  CB  ILE A  21     -24.378   2.151  -0.745  1.00 10.00      A   
ATOM    123  CG1 ILE A  21     -25.704   2.138   0.026  1.00 10.00      A   
ATOM    124  CG2 ILE A  21     -23.831   0.738  -0.887  1.00 10.00      A   
ATOM    125  CD1 ILE A  21     -26.859   1.524  -0.741  1.00 10.00      A   
ATOM    126  C   ILE A  21     -22.136   3.232  -0.960  1.00 10.00      A   
ATOM    127  O   ILE A  21     -22.276   3.384  -2.172  1.00 10.00      A   
ATOM    128  N   GLN A  22     -20.952   3.235  -0.371  1.00 10.00      A   
ATOM    129  HN  GLN A  22     -20.904   3.138   0.604  1.00 10.00      A   
ATOM    130  CA  GLN A  22     -19.722   3.395  -1.138  1.00 10.00      A   
ATOM    131  CB  GLN A  22     -18.891   4.558  -0.588  1.00 10.00      A   
ATOM    132  CG  GLN A  22     -19.606   5.902  -0.625  1.00 10.00      A   
ATOM    133  CD  GLN A  22     -20.006   6.314  -2.029  1.00 10.00      A   
ATOM    134  OE1 GLN A  22     -19.323   5.994  -3.003  1.00 10.00      A   
ATOM    135  NE2 GLN A  22     -21.121   7.023  -2.145  1.00 10.00      A   
ATOM    136 HE21 GLN A  22     -21.622   7.241  -1.326  1.00 10.00      A   
ATOM    137 HE22 GLN A  22     -21.404   7.300  -3.045  1.00 10.00      A   
ATOM    138  C   GLN A  22     -18.898   2.111  -1.153  1.00 10.00      A   
ATOM    139  O   GLN A  22     -17.950   1.978  -1.927  1.00 10.00      A   
ATOM    140  N   LEU A  23     -19.268   1.169  -0.296  1.00 10.00      A   
ATOM    141  HN  LEU A  23     -20.031   1.336   0.293  1.00 10.00      A   
ATOM    142  CA  LEU A  23     -18.569  -0.107  -0.199  1.00 10.00      A   
ATOM    143  CB  LEU A  23     -19.120  -0.916   0.979  1.00 10.00      A   
ATOM    144  CG  LEU A  23     -18.258  -2.077   1.483  1.00 10.00      A   
ATOM    145  CD1 LEU A  23     -17.110  -1.568   2.343  1.00 10.00      A   
ATOM    146  CD2 LEU A  23     -19.100  -3.088   2.248  1.00 10.00      A   
ATOM    147  C   LEU A  23     -18.718  -0.903  -1.494  1.00 10.00      A   
ATOM    148  O   LEU A  23     -19.819  -1.028  -2.032  1.00 10.00      A   
ATOM    149  N   ASP A  24     -17.609  -1.447  -1.978  1.00 10.00      A   
ATOM    150  HN  ASP A  24     -16.771  -1.327  -1.484  1.00 10.00      A   
ATOM    151  CA  ASP A  24     -17.602  -2.231  -3.213  1.00 10.00      A   
ATOM    152  CB  ASP A  24     -16.177  -2.674  -3.572  1.00 10.00      A   
ATOM    153  CG  ASP A  24     -15.159  -1.564  -3.457  1.00 10.00      A   
ATOM    154  OD1 ASP A  24     -14.991  -0.798  -4.426  1.00 10.00      A   
ATOM    155  OD2 ASP A  24     -14.524  -1.446  -2.386  1.00 10.00      A   
ATOM    156  C   ASP A  24     -18.472  -3.465  -3.063  1.00 10.00      A   
ATOM    157  O   ASP A  24     -19.318  -3.753  -3.912  1.00 10.00      A   
ATOM    158  N   LYS A  25     -18.276  -4.176  -1.955  1.00 10.00      A   
ATOM    159  HN  LYS A  25     -17.603  -3.870  -1.306  1.00 10.00      A   
ATOM    160  CA  LYS A  25     -19.027  -5.394  -1.673  1.00 10.00      A   
ATOM    161  CB  LYS A  25     -18.441  -6.117  -0.457  1.00 10.00      A   
ATOM    162  CG  LYS A  25     -17.012  -6.589  -0.662  1.00 10.00      A   
ATOM    163  CD  LYS A  25     -16.527  -7.457   0.486  1.00 10.00      A   
ATOM    164  CE  LYS A  25     -15.195  -8.114   0.153  1.00 10.00      A   
ATOM    165  NZ  LYS A  25     -15.349  -9.237  -0.811  1.00 10.00      A   
ATOM    166  HZ1 LYS A  25     -14.431  -9.475  -1.234  1.00 10.00      A   
ATOM    167  HZ2 LYS A  25     -16.013  -8.974  -1.575  1.00 10.00      A   
ATOM    168  HZ3 LYS A  25     -15.720 -10.077  -0.323  1.00 10.00      A   
ATOM    169  C   LYS A  25     -20.504  -5.096  -1.458  1.00 10.00      A   
ATOM    170  O   LYS A  25     -21.341  -5.998  -1.478  1.00 10.00      A   
ATOM    171  N   ASP A  26     -20.817  -3.828  -1.260  1.00 10.00      A   
ATOM    172  HN  ASP A  26     -20.103  -3.155  -1.261  1.00 10.00      A   
ATOM    173  CA  ASP A  26     -22.195  -3.406  -1.053  1.00 10.00      A   
ATOM    174  CB  ASP A  26     -22.254  -2.228  -0.078  1.00 10.00      A   
ATOM    175  CG  ASP A  26     -22.839  -2.601   1.270  1.00 10.00      A   
ATOM    176  OD1 ASP A  26     -23.649  -3.554   1.329  1.00 10.00      A   
ATOM    177  OD2 ASP A  26     -22.498  -1.939   2.275  1.00 10.00      A   
ATOM    178  C   ASP A  26     -22.827  -3.005  -2.377  1.00 10.00      A   
ATOM    179  O   ASP A  26     -23.908  -3.472  -2.733  1.00 10.00      A   
ATOM    180  N   ARG A  27     -22.123  -2.155  -3.119  1.00 10.00      A   
ATOM    181  HN  ARG A  27     -21.254  -1.845  -2.787  1.00 10.00      A   
ATOM    182  CA  ARG A  27     -22.600  -1.666  -4.409  1.00 10.00      A   
ATOM    183  CB  ARG A  27     -21.654  -0.608  -4.971  1.00 10.00      A   
ATOM    184  CG  ARG A  27     -21.717   0.722  -4.245  1.00 10.00      A   
ATOM    185  CD  ARG A  27     -21.280   1.861  -5.149  1.00 10.00      A   
ATOM    186  NE  ARG A  27     -22.037   3.080  -4.882  1.00 10.00      A   
ATOM    187  HE  ARG A  27     -21.922   3.493  -3.993  1.00 10.00      A   
ATOM    188  CZ  ARG A  27     -22.874   3.645  -5.750  1.00 10.00      A   
ATOM    189  NH1 ARG A  27     -23.060   3.107  -6.946  1.00 10.00      A   
ATOM    190 HH11 ARG A  27     -22.548   2.232  -7.223  1.00 10.00      A   
ATOM    191 HH12 ARG A  27     -23.723   3.545  -7.620  1.00 10.00      A   
ATOM    192  NH2 ARG A  27     -23.534   4.750  -5.421  1.00 10.00      A   
ATOM    193 HH21 ARG A  27     -23.402   5.185  -4.479  1.00 10.00      A   
ATOM    194 HH22 ARG A  27     -24.191   5.188  -6.101  1.00 10.00      A   
ATOM    195  C   ARG A  27     -22.776  -2.792  -5.420  1.00 10.00      A   
ATOM    196  O   ARG A  27     -23.664  -2.736  -6.271  1.00 10.00      A   
ATOM    197  N   ASN A  28     -21.939  -3.818  -5.320  1.00 10.00      A   
ATOM    198  HN  ASN A  28     -21.248  -3.808  -4.620  1.00 10.00      A   
ATOM    199  CA  ASN A  28     -22.015  -4.953  -6.237  1.00 10.00      A   
ATOM    200  CB  ASN A  28     -20.845  -5.919  -6.047  1.00 10.00      A   
ATOM    201  CG  ASN A  28     -19.555  -5.390  -6.638  1.00 10.00      A   
ATOM    202  OD1 ASN A  28     -19.563  -4.482  -7.474  1.00 10.00      A   
ATOM    203  ND2 ASN A  28     -18.440  -5.958  -6.214  1.00 10.00      A   
ATOM    204 HD21 ASN A  28     -18.509  -6.685  -5.548  1.00 10.00      A   
ATOM    205 HD22 ASN A  28     -17.586  -5.635  -6.577  1.00 10.00      A   
ATOM    206  C   ASN A  28     -23.347  -5.687  -6.132  1.00 10.00      A   
ATOM    207  O   ASN A  28     -23.792  -6.320  -7.088  1.00 10.00      A   
ATOM    208  N   SER A  29     -23.977  -5.613  -4.970  1.00 10.00      A   
ATOM    209  HN  SER A  29     -23.567  -5.119  -4.228  1.00 10.00      A   
ATOM    210  CA  SER A  29     -25.265  -6.255  -4.770  1.00 10.00      A   
ATOM    211  CB  SER A  29     -25.530  -6.458  -3.275  1.00 10.00      A   
ATOM    212  OG  SER A  29     -24.453  -7.142  -2.655  1.00 10.00      A   
ATOM    213  HG  SER A  29     -24.734  -7.445  -1.785  1.00 10.00      A   
ATOM    214  C   SER A  29     -26.370  -5.397  -5.386  1.00 10.00      A   
ATOM    215  O   SER A  29     -27.354  -5.911  -5.920  1.00 10.00      A   
ATOM    216  N   VAL A  30     -26.176  -4.084  -5.329  1.00 10.00      A   
ATOM    217  HN  VAL A  30     -25.354  -3.746  -4.916  1.00 10.00      A   
ATOM    218  CA  VAL A  30     -27.142  -3.127  -5.858  1.00 10.00      A   
ATOM    219  CB  VAL A  30     -26.769  -1.679  -5.470  1.00 10.00      A   
ATOM    220  CG1 VAL A  30     -27.822  -0.694  -5.952  1.00 10.00      A   
ATOM    221  CG2 VAL A  30     -26.580  -1.561  -3.966  1.00 10.00      A   
ATOM    222  C   VAL A  30     -27.256  -3.226  -7.376  1.00 10.00      A   
ATOM    223  O   VAL A  30     -28.350  -3.153  -7.932  1.00 10.00      A   
ATOM    224  N   SER A  31     -26.132  -3.413  -8.048  1.00 10.00      A   
ATOM    225  HN  SER A  31     -25.278  -3.473  -7.562  1.00 10.00      A   
ATOM    226  CA  SER A  31     -26.132  -3.512  -9.499  1.00 10.00      A   
ATOM    227  CB  SER A  31     -24.750  -3.172 -10.053  1.00 10.00      A   
ATOM    228  OG  SER A  31     -23.731  -3.494  -9.122  1.00 10.00      A   
ATOM    229  HG  SER A  31     -23.299  -2.673  -8.832  1.00 10.00      A   
ATOM    230  C   SER A  31     -26.572  -4.886  -9.992  1.00 10.00      A   
ATOM    231  O   SER A  31     -26.608  -5.136 -11.194  1.00 10.00      A   
ATOM    232  N   LEU A  32     -26.930  -5.768  -9.071  1.00 10.00      A   
ATOM    233  HN  LEU A  32     -26.919  -5.508  -8.124  1.00 10.00      A   
ATOM    234  CA  LEU A  32     -27.340  -7.112  -9.440  1.00 10.00      A   
ATOM    235  CB  LEU A  32     -26.385  -8.141  -8.834  1.00 10.00      A   
ATOM    236  CG  LEU A  32     -25.238  -8.607  -9.734  1.00 10.00      A   
ATOM    237  CD1 LEU A  32     -24.157  -9.284  -8.909  1.00 10.00      A   
ATOM    238  CD2 LEU A  32     -25.759  -9.556 -10.803  1.00 10.00      A   
ATOM    239  C   LEU A  32     -28.781  -7.417  -9.042  1.00 10.00      A   
ATOM    240  O   LEU A  32     -29.191  -8.578  -9.032  1.00 10.00      A   
ATOM    241  N   VAL A  33     -29.554  -6.385  -8.722  1.00 10.00      A   
ATOM    242  HN  VAL A  33     -29.181  -5.479  -8.739  1.00 10.00      A   
ATOM    243  CA  VAL A  33     -30.945  -6.589  -8.329  1.00 10.00      A   
ATOM    244  CB  VAL A  33     -31.385  -5.669  -7.172  1.00 10.00      A   
ATOM    245  CG1 VAL A  33     -30.585  -5.980  -5.920  1.00 10.00      A   
ATOM    246  CG2 VAL A  33     -31.254  -4.203  -7.545  1.00 10.00      A   
ATOM    247  C   VAL A  33     -31.913  -6.466  -9.505  1.00 10.00      A   
ATOM    248  O   VAL A  33     -32.837  -7.271  -9.641  1.00 10.00      A   
ATOM    249  N   CYS A  34     -31.695  -5.475 -10.354  1.00 10.00      A   
ATOM    250  HN  CYS A  34     -30.932  -4.878 -10.206  1.00 10.00      A   
ATOM    251  CA  CYS A  34     -32.549  -5.251 -11.510  1.00 10.00      A   
ATOM    252  CB  CYS A  34     -33.879  -4.612 -11.097  1.00 10.00      A   
ATOM    253  SG  CYS A  34     -33.720  -3.032 -10.231  1.00 10.00      A   
ATOM    254  HG  CYS A  34     -34.937  -2.514 -10.105  1.00 10.00      A   
ATOM    255  C   CYS A  34     -31.829  -4.376 -12.525  1.00 10.00      A   
ATOM    256  O   CYS A  34     -30.826  -3.739 -12.195  1.00 10.00      A   
ATOM    257  N   LYS A  35     -32.348  -4.334 -13.747  1.00 10.00      A   
ATOM    258  HN  LYS A  35     -33.167  -4.848 -13.935  1.00 10.00      A   
ATOM    259  CA  LYS A  35     -31.742  -3.554 -14.821  1.00 10.00      A   
ATOM    260  CB  LYS A  35     -32.467  -3.801 -16.147  1.00 10.00      A   
ATOM    261  CG  LYS A  35     -31.609  -3.562 -17.381  1.00 10.00      A   
ATOM    262  CD  LYS A  35     -32.108  -4.368 -18.571  1.00 10.00      A   
ATOM    263  CE  LYS A  35     -31.251  -4.140 -19.810  1.00 10.00      A   
ATOM    264  NZ  LYS A  35     -29.873  -4.686 -19.661  1.00 10.00      A   
ATOM    265  HZ1 LYS A  35     -29.449  -4.359 -18.768  1.00 10.00      A   
ATOM    266  HZ2 LYS A  35     -29.275  -4.362 -20.446  1.00 10.00      A   
ATOM    267  HZ3 LYS A  35     -29.890  -5.730 -19.667  1.00 10.00      A   
ATOM    268  C   LYS A  35     -31.695  -2.063 -14.500  1.00 10.00      A   
ATOM    269  O   LYS A  35     -30.678  -1.407 -14.731  1.00 10.00      A   
ATOM    270  N   SER A  36     -32.787  -1.536 -13.956  1.00 10.00      A   
ATOM    271  HN  SER A  36     -33.562  -2.113 -13.782  1.00 10.00      A   
ATOM    272  CA  SER A  36     -32.861  -0.121 -13.613  1.00 10.00      A   
ATOM    273  CB  SER A  36     -34.249   0.249 -13.082  1.00 10.00      A   
ATOM    274  OG  SER A  36     -35.260  -0.046 -14.030  1.00 10.00      A   
ATOM    275  HG  SER A  36     -35.792   0.749 -14.190  1.00 10.00      A   
ATOM    276  C   SER A  36     -31.782   0.278 -12.609  1.00 10.00      A   
ATOM    277  O   SER A  36     -31.029   1.220 -12.847  1.00 10.00      A   
ATOM    278  N   TRP A  37     -31.692  -0.451 -11.497  1.00 10.00      A   
ATOM    279  HN  TRP A  37     -32.302  -1.210 -11.363  1.00 10.00      A   
ATOM    280  CA  TRP A  37     -30.703  -0.142 -10.466  1.00 10.00      A   
ATOM    281  CB  TRP A  37     -30.946  -0.948  -9.187  1.00 10.00      A   
ATOM    282  CG  TRP A  37     -32.133  -0.473  -8.393  1.00 10.00      A   
ATOM    283  CD1 TRP A  37     -33.225   0.192  -8.872  1.00 10.00      A   
ATOM    284  CD2 TRP A  37     -32.348  -0.628  -6.983  1.00 10.00      A   
ATOM    285  NE1 TRP A  37     -34.104   0.458  -7.853  1.00 10.00      A   
ATOM    286  HE1 TRP A  37     -34.963   0.925  -7.947  1.00 10.00      A   
ATOM    287  CE2 TRP A  37     -33.590  -0.035  -6.683  1.00 10.00      A   
ATOM    288  CE3 TRP A  37     -31.616  -1.212  -5.943  1.00 10.00      A   
ATOM    289  CZ2 TRP A  37     -34.114  -0.005  -5.394  1.00 10.00      A   
ATOM    290  CZ3 TRP A  37     -32.137  -1.181  -4.663  1.00 10.00      A   
ATOM    291  CH2 TRP A  37     -33.375  -0.584  -4.399  1.00 10.00      A   
ATOM    292  C   TRP A  37     -29.276  -0.309 -10.981  1.00 10.00      A   
ATOM    293  O   TRP A  37     -28.371   0.402 -10.551  1.00 10.00      A   
ATOM    294  N   TYR A  38     -29.083  -1.237 -11.915  1.00 10.00      A   
ATOM    295  HN  TYR A  38     -29.841  -1.786 -12.209  1.00 10.00      A   
ATOM    296  CA  TYR A  38     -27.766  -1.464 -12.501  1.00 10.00      A   
ATOM    297  CB  TYR A  38     -27.800  -2.672 -13.444  1.00 10.00      A   
ATOM    298  CG  TYR A  38     -26.535  -2.867 -14.253  1.00 10.00      A   
ATOM    299  CD1 TYR A  38     -26.485  -2.516 -15.596  1.00 10.00      A   
ATOM    300  CD2 TYR A  38     -25.392  -3.400 -13.673  1.00 10.00      A   
ATOM    301  CE1 TYR A  38     -25.334  -2.691 -16.337  1.00 10.00      A   
ATOM    302  CE2 TYR A  38     -24.235  -3.575 -14.407  1.00 10.00      A   
ATOM    303  CZ  TYR A  38     -24.212  -3.221 -15.738  1.00 10.00      A   
ATOM    304  OH  TYR A  38     -23.060  -3.394 -16.473  1.00 10.00      A   
ATOM    305  HH  TYR A  38     -22.814  -4.326 -16.462  1.00 10.00      A   
ATOM    306  C   TYR A  38     -27.320  -0.219 -13.260  1.00 10.00      A   
ATOM    307  O   TYR A  38     -26.152   0.182 -13.203  1.00 10.00      A   
ATOM    308  N   GLU A  39     -28.269   0.396 -13.957  1.00 10.00      A   
ATOM    309  HN  GLU A  39     -29.177   0.022 -13.956  1.00 10.00      A   
ATOM    310  CA  GLU A  39     -28.002   1.600 -14.723  1.00 10.00      A   
ATOM    311  CB  GLU A  39     -29.170   1.909 -15.662  1.00 10.00      A   
ATOM    312  CG  GLU A  39     -29.304   0.938 -16.825  1.00 10.00      A   
ATOM    313  CD  GLU A  39     -28.263   1.167 -17.901  1.00 10.00      A   
ATOM    314  OE1 GLU A  39     -28.499   2.014 -18.788  1.00 10.00      A   
ATOM    315  OE2 GLU A  39     -27.208   0.496 -17.873  1.00 10.00      A   
ATOM    316  C   GLU A  39     -27.728   2.780 -13.797  1.00 10.00      A   
ATOM    317  O   GLU A  39     -26.953   3.672 -14.133  1.00 10.00      A   
ATOM    318  N   ILE A  40     -28.358   2.780 -12.632  1.00 10.00      A   
ATOM    319  HN  ILE A  40     -28.971   2.047 -12.418  1.00 10.00      A   
ATOM    320  CA  ILE A  40     -28.159   3.848 -11.664  1.00 10.00      A   
ATOM    321  CB  ILE A  40     -29.275   3.888 -10.598  1.00 10.00      A   
ATOM    322  CG1 ILE A  40     -30.650   3.860 -11.267  1.00 10.00      A   
ATOM    323  CG2 ILE A  40     -29.135   5.132  -9.733  1.00 10.00      A   
ATOM    324  CD1 ILE A  40     -31.783   3.532 -10.322  1.00 10.00      A   
ATOM    325  C   ILE A  40     -26.810   3.674 -10.974  1.00 10.00      A   
ATOM    326  O   ILE A  40     -26.060   4.633 -10.815  1.00 10.00      A   
ATOM    327  N   GLU A  41     -26.506   2.436 -10.590  1.00 10.00      A   
ATOM    328  HN  GLU A  41     -27.155   1.714 -10.761  1.00 10.00      A   
ATOM    329  CA  GLU A  41     -25.250   2.108  -9.913  1.00 10.00      A   
ATOM    330  CB  GLU A  41     -25.167   0.591  -9.674  1.00 10.00      A   
ATOM    331  CG  GLU A  41     -24.440   0.179  -8.398  1.00 10.00      A   
ATOM    332  CD  GLU A  41     -22.947  -0.004  -8.580  1.00 10.00      A   
ATOM    333  OE1 GLU A  41     -22.525  -1.079  -9.064  1.00 10.00      A   
ATOM    334  OE2 GLU A  41     -22.184   0.920  -8.229  1.00 10.00      A   
ATOM    335  C   GLU A  41     -24.054   2.561 -10.742  1.00 10.00      A   
ATOM    336  O   GLU A  41     -23.129   3.198 -10.228  1.00 10.00      A   
ATOM    337  N   ARG A  42     -24.104   2.259 -12.037  1.00 10.00      A   
ATOM    338  HN  ARG A  42     -24.890   1.780 -12.386  1.00 10.00      A   
ATOM    339  CA  ARG A  42     -23.025   2.612 -12.948  1.00 10.00      A   
ATOM    340  CB  ARG A  42     -23.208   1.925 -14.305  1.00 10.00      A   
ATOM    341  CG  ARG A  42     -24.334   2.489 -15.155  1.00 10.00      A   
ATOM    342  CD  ARG A  42     -24.581   1.641 -16.391  1.00 10.00      A   
ATOM    343  NE  ARG A  42     -23.546   1.833 -17.406  1.00 10.00      A   
ATOM    344  HE  ARG A  42     -22.692   2.230 -17.112  1.00 10.00      A   
ATOM    345  CZ  ARG A  42     -23.704   1.512 -18.692  1.00 10.00      A   
ATOM    346  NH1 ARG A  42     -24.852   0.992 -19.113  1.00 10.00      A   
ATOM    347 HH11 ARG A  42     -25.641   0.833 -18.440  1.00 10.00      A   
ATOM    348 HH12 ARG A  42     -24.969   0.734 -20.116  1.00 10.00      A   
ATOM    349  NH2 ARG A  42     -22.718   1.706 -19.557  1.00 10.00      A   
ATOM    350 HH21 ARG A  42     -21.805   2.111 -19.243  1.00 10.00      A   
ATOM    351 HH22 ARG A  42     -22.851   1.464 -20.565  1.00 10.00      A   
ATOM    352  C   ARG A  42     -22.869   4.123 -13.122  1.00 10.00      A   
ATOM    353  O   ARG A  42     -21.795   4.602 -13.476  1.00 10.00      A   
ATOM    354  N   TRP A  43     -23.928   4.870 -12.849  1.00 10.00      A   
ATOM    355  HN  TRP A  43     -24.751   4.442 -12.530  1.00 10.00      A   
ATOM    356  CA  TRP A  43     -23.893   6.317 -13.005  1.00 10.00      A   
ATOM    357  CB  TRP A  43     -25.135   6.815 -13.753  1.00 10.00      A   
ATOM    358  CG  TRP A  43     -25.016   6.738 -15.246  1.00 10.00      A   
ATOM    359  CD1 TRP A  43     -25.313   5.668 -16.038  1.00 10.00      A   
ATOM    360  CD2 TRP A  43     -24.559   7.772 -16.127  1.00 10.00      A   
ATOM    361  NE1 TRP A  43     -25.077   5.972 -17.357  1.00 10.00      A   
ATOM    362  HE1 TRP A  43     -25.217   5.364 -18.121  1.00 10.00      A   
ATOM    363  CE2 TRP A  43     -24.612   7.257 -17.439  1.00 10.00      A   
ATOM    364  CE3 TRP A  43     -24.119   9.085 -15.936  1.00 10.00      A   
ATOM    365  CZ2 TRP A  43     -24.236   8.006 -18.551  1.00 10.00      A   
ATOM    366  CZ3 TRP A  43     -23.744   9.826 -17.041  1.00 10.00      A   
ATOM    367  CH2 TRP A  43     -23.805   9.286 -18.330  1.00 10.00      A   
ATOM    368  C   TRP A  43     -23.751   7.054 -11.677  1.00 10.00      A   
ATOM    369  O   TRP A  43     -23.776   8.280 -11.654  1.00 10.00      A   
ATOM    370  N   CYS A  44     -23.597   6.326 -10.574  1.00 10.00      A   
ATOM    371  HN  CYS A  44     -23.587   5.346 -10.636  1.00 10.00      A   
ATOM    372  CA  CYS A  44     -23.460   6.976  -9.270  1.00 10.00      A   
ATOM    373  CB  CYS A  44     -24.750   6.890  -8.450  1.00 10.00      A   
ATOM    374  SG  CYS A  44     -25.269   5.214  -8.026  1.00 10.00      A   
ATOM    375  HG  CYS A  44     -25.842   4.687  -9.103  1.00 10.00      A   
ATOM    376  C   CYS A  44     -22.262   6.484  -8.462  1.00 10.00      A   
ATOM    377  O   CYS A  44     -21.957   7.046  -7.407  1.00 10.00      A   
ATOM    378  N   ARG A  45     -21.585   5.438  -8.933  1.00 10.00      A   
ATOM    379  HN  ARG A  45     -21.870   5.009  -9.764  1.00 10.00      A   
ATOM    380  CA  ARG A  45     -20.420   4.925  -8.221  1.00 10.00      A   
ATOM    381  CB  ARG A  45     -20.000   3.538  -8.716  1.00 10.00      A   
ATOM    382  CG  ARG A  45     -19.044   2.821  -7.769  1.00 10.00      A   
ATOM    383  CD  ARG A  45     -18.519   1.519  -8.356  1.00 10.00      A   
ATOM    384  NE  ARG A  45     -19.502   0.436  -8.288  1.00 10.00      A   
ATOM    385  HE  ARG A  45     -20.448   0.666  -8.491  1.00 10.00      A   
ATOM    386  CZ  ARG A  45     -19.205  -0.824  -7.960  1.00 10.00      A   
ATOM    387  NH1 ARG A  45     -17.954  -1.160  -7.651  1.00 10.00      A   
ATOM    388 HH11 ARG A  45     -17.721  -2.140  -7.391  1.00 10.00      A   
ATOM    389 HH12 ARG A  45     -17.198  -0.443  -7.667  1.00 10.00      A   
ATOM    390  NH2 ARG A  45     -20.152  -1.755  -7.969  1.00 10.00      A   
ATOM    391 HH21 ARG A  45     -21.137  -1.497  -8.242  1.00 10.00      A   
ATOM    392 HH22 ARG A  45     -19.927  -2.744  -7.713  1.00 10.00      A   
ATOM    393  C   ARG A  45     -19.277   5.922  -8.347  1.00 10.00      A   
ATOM    394  O   ARG A  45     -19.063   6.498  -9.417  1.00 10.00      A   
ATOM    395  N   ARG A  46     -18.550   6.128  -7.262  1.00 10.00      A   
ATOM    396  HN  ARG A  46     -18.749   5.616  -6.449  1.00 10.00      A   
ATOM    397  CA  ARG A  46     -17.457   7.093  -7.250  1.00 10.00      A   
ATOM    398  CB  ARG A  46     -17.606   8.041  -6.063  1.00 10.00      A   
ATOM    399  CG  ARG A  46     -18.945   8.754  -6.033  1.00 10.00      A   
ATOM    400  CD  ARG A  46     -19.283   9.242  -4.639  1.00 10.00      A   
ATOM    401  NE  ARG A  46     -20.622   9.819  -4.578  1.00 10.00      A   
ATOM    402  HE  ARG A  46     -21.150   9.814  -5.408  1.00 10.00      A   
ATOM    403  CZ  ARG A  46     -21.154  10.348  -3.478  1.00 10.00      A   
ATOM    404  NH1 ARG A  46     -20.458  10.377  -2.348  1.00 10.00      A   
ATOM    405 HH11 ARG A  46     -19.489   9.984  -2.315  1.00 10.00      A   
ATOM    406 HH12 ARG A  46     -20.876  10.793  -1.488  1.00 10.00      A   
ATOM    407  NH2 ARG A  46     -22.390  10.839  -3.505  1.00 10.00      A   
ATOM    408 HH21 ARG A  46     -22.949  10.811  -4.385  1.00 10.00      A   
ATOM    409 HH22 ARG A  46     -22.810  11.257  -2.642  1.00 10.00      A   
ATOM    410  C   ARG A  46     -16.079   6.439  -7.232  1.00 10.00      A   
ATOM    411  O   ARG A  46     -15.145   6.934  -7.871  1.00 10.00      A   
ATOM    412  N   LYS A  47     -15.951   5.334  -6.513  1.00 10.00      A   
ATOM    413  HN  LYS A  47     -16.734   4.966  -6.050  1.00 10.00      A   
ATOM    414  CA  LYS A  47     -14.673   4.642  -6.408  1.00 10.00      A   
ATOM    415  CB  LYS A  47     -14.142   4.676  -4.969  1.00 10.00      A   
ATOM    416  CG  LYS A  47     -15.193   4.396  -3.902  1.00 10.00      A   
ATOM    417  CD  LYS A  47     -14.650   3.498  -2.801  1.00 10.00      A   
ATOM    418  CE  LYS A  47     -14.496   2.065  -3.285  1.00 10.00      A   
ATOM    419  NZ  LYS A  47     -13.993   1.164  -2.216  1.00 10.00      A   
ATOM    420  HZ1 LYS A  47     -14.102   0.164  -2.509  1.00 10.00      A   
ATOM    421  HZ2 LYS A  47     -14.524   1.314  -1.337  1.00 10.00      A   
ATOM    422  HZ3 LYS A  47     -12.990   1.350  -2.034  1.00 10.00      A   
ATOM    423  C   LYS A  47     -14.755   3.207  -6.908  1.00 10.00      A   
ATOM    424  O   LYS A  47     -15.737   2.509  -6.661  1.00 10.00      A   
ATOM    425  N   VAL A  48     -13.723   2.787  -7.626  1.00 10.00      A   
ATOM    426  HN  VAL A  48     -12.987   3.411  -7.809  1.00 10.00      A   
ATOM    427  CA  VAL A  48     -13.647   1.431  -8.156  1.00 10.00      A   
ATOM    428  CB  VAL A  48     -13.726   1.393  -9.700  1.00 10.00      A   
ATOM    429  CG1 VAL A  48     -15.159   1.586 -10.169  1.00 10.00      A   
ATOM    430  CG2 VAL A  48     -12.811   2.438 -10.327  1.00 10.00      A   
ATOM    431  C   VAL A  48     -12.357   0.761  -7.692  1.00 10.00      A   
ATOM    432  O   VAL A  48     -11.263   1.300  -7.872  1.00 10.00      A   
ATOM    433  N   PHE A  49     -12.490  -0.402  -7.076  1.00 10.00      A   
ATOM    434  HN  PHE A  49     -13.386  -0.785  -6.957  1.00 10.00      A   
ATOM    435  CA  PHE A  49     -11.340  -1.134  -6.577  1.00 10.00      A   
ATOM    436  CB  PHE A  49     -11.557  -1.543  -5.115  1.00 10.00      A   
ATOM    437  CG  PHE A  49     -10.387  -2.266  -4.502  1.00 10.00      A   
ATOM    438  CD1 PHE A  49      -9.332  -1.560  -3.955  1.00 10.00      A   
ATOM    439  CD2 PHE A  49     -10.343  -3.651  -4.478  1.00 10.00      A   
ATOM    440  CE1 PHE A  49      -8.255  -2.220  -3.392  1.00 10.00      A   
ATOM    441  CE2 PHE A  49      -9.269  -4.317  -3.918  1.00 10.00      A   
ATOM    442  CZ  PHE A  49      -8.223  -3.600  -3.374  1.00 10.00      A   
ATOM    443  C   PHE A  49     -11.081  -2.365  -7.432  1.00 10.00      A   
ATOM    444  O   PHE A  49     -11.916  -3.270  -7.505  1.00 10.00      A   
ATOM    445  N   ILE A  50      -9.935  -2.387  -8.088  1.00 10.00      A   
ATOM    446  HN  ILE A  50      -9.320  -1.621  -8.007  1.00 10.00      A   
ATOM    447  CA  ILE A  50      -9.559  -3.511  -8.931  1.00 10.00      A   
ATOM    448  CB  ILE A  50      -9.246  -3.058 -10.373  1.00 10.00      A   
ATOM    449  CG1 ILE A  50     -10.315  -2.088 -10.899  1.00 10.00      A   
ATOM    450  CG2 ILE A  50      -9.113  -4.262 -11.293  1.00 10.00      A   
ATOM    451  CD1 ILE A  50     -11.690  -2.699 -11.070  1.00 10.00      A   
ATOM    452  C   ILE A  50      -8.332  -4.210  -8.348  1.00 10.00      A   
ATOM    453  O   ILE A  50      -7.266  -3.604  -8.217  1.00 10.00      A   
ATOM    454  N   GLY A  51      -8.489  -5.484  -8.002  1.00 10.00      A   
ATOM    455  HN  GLY A  51      -9.357  -5.918  -8.151  1.00 10.00      A   
ATOM    456  CA  GLY A  51      -7.394  -6.245  -7.421  1.00 10.00      A   
ATOM    457  C   GLY A  51      -6.278  -6.519  -8.409  1.00 10.00      A   
ATOM    458  O   GLY A  51      -5.107  -6.518  -8.045  1.00 10.00      A   
ATOM    459  N   ASN A  52      -6.638  -6.759  -9.659  1.00 10.00      A   
ATOM    460  HN  ASN A  52      -7.590  -6.747  -9.892  1.00 10.00      A   
ATOM    461  CA  ASN A  52      -5.653  -7.034 -10.697  1.00 10.00      A   
ATOM    462  CB  ASN A  52      -5.654  -8.518 -11.065  1.00 10.00      A   
ATOM    463  CG  ASN A  52      -4.570  -8.877 -12.061  1.00 10.00      A   
ATOM    464  OD1 ASN A  52      -4.780  -8.803 -13.266  1.00 10.00      A   
ATOM    465  ND2 ASN A  52      -3.402  -9.266 -11.566  1.00 10.00      A   
ATOM    466 HD21 ASN A  52      -3.297  -9.297 -10.588  1.00 10.00      A   
ATOM    467 HD22 ASN A  52      -2.691  -9.509 -12.195  1.00 10.00      A   
ATOM    468  C   ASN A  52      -5.932  -6.170 -11.918  1.00 10.00      A   
ATOM    469  O   ASN A  52      -7.012  -6.239 -12.499  1.00 10.00      A   
ATOM    470  N   CYS A  53      -4.947  -5.368 -12.308  1.00 10.00      A   
ATOM    471  HN  CYS A  53      -4.098  -5.380 -11.808  1.00 10.00      A   
ATOM    472  CA  CYS A  53      -5.080  -4.456 -13.447  1.00 10.00      A   
ATOM    473  CB  CYS A  53      -3.848  -3.559 -13.559  1.00 10.00      A   
ATOM    474  SG  CYS A  53      -2.276  -4.437 -13.404  1.00 10.00      A   
ATOM    475  HG  CYS A  53      -1.499  -3.729 -12.596  1.00 10.00      A   
ATOM    476  C   CYS A  53      -5.338  -5.163 -14.779  1.00 10.00      A   
ATOM    477  O   CYS A  53      -5.714  -4.523 -15.759  1.00 10.00      A   
ATOM    478  N   TYR A  54      -5.143  -6.473 -14.817  1.00 10.00      A   
ATOM    479  HN  TYR A  54      -4.857  -6.943 -14.004  1.00 10.00      A   
ATOM    480  CA  TYR A  54      -5.352  -7.232 -16.039  1.00 10.00      A   
ATOM    481  CB  TYR A  54      -4.114  -8.054 -16.380  1.00 10.00      A   
ATOM    482  CG  TYR A  54      -2.905  -7.196 -16.661  1.00 10.00      A   
ATOM    483  CD1 TYR A  54      -1.699  -7.413 -16.003  1.00 10.00      A   
ATOM    484  CD2 TYR A  54      -2.973  -6.159 -17.577  1.00 10.00      A   
ATOM    485  CE1 TYR A  54      -0.596  -6.617 -16.257  1.00 10.00      A   
ATOM    486  CE2 TYR A  54      -1.881  -5.362 -17.836  1.00 10.00      A   
ATOM    487  CZ  TYR A  54      -0.695  -5.592 -17.175  1.00 10.00      A   
ATOM    488  OH  TYR A  54       0.394  -4.794 -17.435  1.00 10.00      A   
ATOM    489  HH  TYR A  54       0.827  -5.105 -18.253  1.00 10.00      A   
ATOM    490  C   TYR A  54      -6.584  -8.115 -15.938  1.00 10.00      A   
ATOM    491  O   TYR A  54      -6.858  -8.922 -16.825  1.00 10.00      A   
ATOM    492  N   ALA A  55      -7.332  -7.948 -14.856  1.00 10.00      A   
ATOM    493  HN  ALA A  55      -7.055  -7.291 -14.180  1.00 10.00      A   
ATOM    494  CA  ALA A  55      -8.547  -8.721 -14.642  1.00 10.00      A   
ATOM    495  CB  ALA A  55      -8.905  -8.735 -13.165  1.00 10.00      A   
ATOM    496  C   ALA A  55      -9.695  -8.141 -15.459  1.00 10.00      A   
ATOM    497  O   ALA A  55     -10.723  -8.791 -15.657  1.00 10.00      A   
ATOM    498  N   VAL A  56      -9.496  -6.921 -15.935  1.00 10.00      A   
ATOM    499  HN  VAL A  56      -8.643  -6.472 -15.750  1.00 10.00      A   
ATOM    500  CA  VAL A  56     -10.493  -6.226 -16.732  1.00 10.00      A   
ATOM    501  CB  VAL A  56     -11.579  -5.592 -15.825  1.00 10.00      A   
ATOM    502  CG1 VAL A  56     -10.988  -4.534 -14.903  1.00 10.00      A   
ATOM    503  CG2 VAL A  56     -12.731  -5.026 -16.640  1.00 10.00      A   
ATOM    504  C   VAL A  56      -9.817  -5.144 -17.577  1.00 10.00      A   
ATOM    505  O   VAL A  56      -8.797  -4.585 -17.172  1.00 10.00      A   
ATOM    506  N   SER A  57     -10.356  -4.889 -18.761  1.00 10.00      A   
ATOM    507  HN  SER A  57     -11.129  -5.411 -19.057  1.00 10.00      A   
ATOM    508  CA  SER A  57      -9.815  -3.868 -19.645  1.00 10.00      A   
ATOM    509  CB  SER A  57     -10.277  -4.127 -21.081  1.00 10.00      A   
ATOM    510  OG  SER A  57     -10.319  -5.518 -21.358  1.00 10.00      A   
ATOM    511  HG  SER A  57      -9.548  -5.760 -21.889  1.00 10.00      A   
ATOM    512  C   SER A  57     -10.273  -2.479 -19.192  1.00 10.00      A   
ATOM    513  O   SER A  57     -11.362  -2.334 -18.627  1.00 10.00      A   
ATOM    514  N   PRO A  58      -9.458  -1.440 -19.443  1.00 10.00      A   
ATOM    515  CA  PRO A  58      -9.788  -0.064 -19.052  1.00 10.00      A   
ATOM    516  CB  PRO A  58      -8.642   0.766 -19.643  1.00 10.00      A   
ATOM    517  CG  PRO A  58      -7.520  -0.198 -19.817  1.00 10.00      A   
ATOM    518  CD  PRO A  58      -8.154  -1.523 -20.127  1.00 10.00      A   
ATOM    519  C   PRO A  58     -11.118   0.381 -19.648  1.00 10.00      A   
ATOM    520  O   PRO A  58     -11.941   0.997 -18.971  1.00 10.00      A   
ATOM    521  N   ALA A  59     -11.326   0.041 -20.915  1.00 10.00      A   
ATOM    522  HN  ALA A  59     -10.624  -0.454 -21.397  1.00 10.00      A   
ATOM    523  CA  ALA A  59     -12.551   0.401 -21.621  1.00 10.00      A   
ATOM    524  CB  ALA A  59     -12.488  -0.068 -23.063  1.00 10.00      A   
ATOM    525  C   ALA A  59     -13.804  -0.146 -20.937  1.00 10.00      A   
ATOM    526  O   ALA A  59     -14.819   0.532 -20.876  1.00 10.00      A   
ATOM    527  N   THR A  60     -13.724  -1.359 -20.407  1.00 10.00      A   
ATOM    528  HN  THR A  60     -12.875  -1.849 -20.454  1.00 10.00      A   
ATOM    529  CA  THR A  60     -14.863  -1.986 -19.748  1.00 10.00      A   
ATOM    530  CB  THR A  60     -14.521  -3.425 -19.337  1.00 10.00      A   
ATOM    531  OG1 THR A  60     -13.521  -3.934 -20.231  1.00 10.00      A   
ATOM    532  HG1 THR A  60     -13.300  -4.838 -19.977  1.00 10.00      A   
ATOM    533  CG2 THR A  60     -15.756  -4.303 -19.416  1.00 10.00      A   
ATOM    534  C   THR A  60     -15.315  -1.197 -18.520  1.00 10.00      A   
ATOM    535  O   THR A  60     -16.512  -1.011 -18.300  1.00 10.00      A   
ATOM    536  N   VAL A  61     -14.354  -0.716 -17.742  1.00 10.00      A   
ATOM    537  HN  VAL A  61     -13.417  -0.868 -17.988  1.00 10.00      A   
ATOM    538  CA  VAL A  61     -14.659   0.046 -16.541  1.00 10.00      A   
ATOM    539  CB  VAL A  61     -13.409   0.235 -15.655  1.00 10.00      A   
ATOM    540  CG1 VAL A  61     -13.786   0.856 -14.318  1.00 10.00      A   
ATOM    541  CG2 VAL A  61     -12.687  -1.090 -15.452  1.00 10.00      A   
ATOM    542  C   VAL A  61     -15.233   1.409 -16.904  1.00 10.00      A   
ATOM    543  O   VAL A  61     -16.257   1.825 -16.361  1.00 10.00      A   
ATOM    544  N   ILE A  62     -14.573   2.086 -17.838  1.00 10.00      A   
ATOM    545  HN  ILE A  62     -13.764   1.690 -18.230  1.00 10.00      A   
ATOM    546  CA  ILE A  62     -14.995   3.408 -18.286  1.00 10.00      A   
ATOM    547  CB  ILE A  62     -13.983   4.010 -19.282  1.00 10.00      A   
ATOM    548  CG1 ILE A  62     -12.594   4.097 -18.641  1.00 10.00      A   
ATOM    549  CG2 ILE A  62     -14.442   5.384 -19.749  1.00 10.00      A   
ATOM    550  CD1 ILE A  62     -11.499   4.497 -19.605  1.00 10.00      A   
ATOM    551  C   ILE A  62     -16.374   3.368 -18.934  1.00 10.00      A   
ATOM    552  O   ILE A  62     -17.207   4.245 -18.703  1.00 10.00      A   
ATOM    553  N   ARG A  63     -16.609   2.340 -19.740  1.00 10.00      A   
ATOM    554  HN  ARG A  63     -15.902   1.667 -19.876  1.00 10.00      A   
ATOM    555  CA  ARG A  63     -17.879   2.180 -20.436  1.00 10.00      A   
ATOM    556  CB  ARG A  63     -17.808   0.978 -21.385  1.00 10.00      A   
ATOM    557  CG  ARG A  63     -18.993   0.828 -22.326  1.00 10.00      A   
ATOM    558  CD  ARG A  63     -18.543   0.405 -23.720  1.00 10.00      A   
ATOM    559  NE  ARG A  63     -17.738  -0.820 -23.706  1.00 10.00      A   
ATOM    560  HE  ARG A  63     -18.113  -1.599 -23.235  1.00 10.00      A   
ATOM    561  CZ  ARG A  63     -16.545  -0.945 -24.296  1.00 10.00      A   
ATOM    562  NH1 ARG A  63     -16.006   0.080 -24.944  1.00 10.00      A   
ATOM    563 HH11 ARG A  63     -15.074  -0.020 -25.408  1.00 10.00      A   
ATOM    564 HH12 ARG A  63     -16.511   0.991 -24.996  1.00 10.00      A   
ATOM    565  NH2 ARG A  63     -15.898  -2.103 -24.240  1.00 10.00      A   
ATOM    566 HH21 ARG A  63     -16.322  -2.917 -23.741  1.00 10.00      A   
ATOM    567 HH22 ARG A  63     -14.967  -2.208 -24.695  1.00 10.00      A   
ATOM    568  C   ARG A  63     -19.031   2.018 -19.444  1.00 10.00      A   
ATOM    569  O   ARG A  63     -20.126   2.543 -19.655  1.00 10.00      A   
ATOM    570  N   ARG A  64     -18.772   1.306 -18.354  1.00 10.00      A   
ATOM    571  HN  ARG A  64     -17.875   0.926 -18.233  1.00 10.00      A   
ATOM    572  CA  ARG A  64     -19.785   1.074 -17.338  1.00 10.00      A   
ATOM    573  CB  ARG A  64     -19.485  -0.205 -16.550  1.00 10.00      A   
ATOM    574  CG  ARG A  64     -20.527  -0.542 -15.496  1.00 10.00      A   
ATOM    575  CD  ARG A  64     -20.326  -1.942 -14.947  1.00 10.00      A   
ATOM    576  NE  ARG A  64     -20.910  -2.094 -13.617  1.00 10.00      A   
ATOM    577  HE  ARG A  64     -21.326  -1.303 -13.218  1.00 10.00      A   
ATOM    578  CZ  ARG A  64     -20.908  -3.236 -12.930  1.00 10.00      A   
ATOM    579  NH1 ARG A  64     -20.362  -4.326 -13.449  1.00 10.00      A   
ATOM    580 HH11 ARG A  64     -20.361  -5.218 -12.904  1.00 10.00      A   
ATOM    581 HH12 ARG A  64     -19.930  -4.303 -14.411  1.00 10.00      A   
ATOM    582  NH2 ARG A  64     -21.437  -3.285 -11.712  1.00 10.00      A   
ATOM    583 HH21 ARG A  64     -21.861  -2.436 -11.280  1.00 10.00      A   
ATOM    584 HH22 ARG A  64     -21.429  -4.186 -11.180  1.00 10.00      A   
ATOM    585  C   ARG A  64     -19.934   2.268 -16.395  1.00 10.00      A   
ATOM    586  O   ARG A  64     -21.023   2.824 -16.267  1.00 10.00      A   
ATOM    587  N   PHE A  65     -18.841   2.662 -15.750  1.00 10.00      A   
ATOM    588  HN  PHE A  65     -17.988   2.204 -15.926  1.00 10.00      A   
ATOM    589  CA  PHE A  65     -18.862   3.778 -14.811  1.00 10.00      A   
ATOM    590  CB  PHE A  65     -18.144   3.400 -13.512  1.00 10.00      A   
ATOM    591  CG  PHE A  65     -18.672   2.177 -12.822  1.00 10.00      A   
ATOM    592  CD1 PHE A  65     -17.949   0.996 -12.831  1.00 10.00      A   
ATOM    593  CD2 PHE A  65     -19.883   2.210 -12.155  1.00 10.00      A   
ATOM    594  CE1 PHE A  65     -18.427  -0.125 -12.182  1.00 10.00      A   
ATOM    595  CE2 PHE A  65     -20.368   1.092 -11.508  1.00 10.00      A   
ATOM    596  CZ  PHE A  65     -19.638  -0.078 -11.523  1.00 10.00      A   
ATOM    597  C   PHE A  65     -18.180   5.005 -15.409  1.00 10.00      A   
ATOM    598  O   PHE A  65     -16.954   5.089 -15.435  1.00 10.00      A   
ATOM    599  N   PRO A  66     -18.961   5.970 -15.906  1.00 10.00      A   
ATOM    600  CA  PRO A  66     -18.425   7.191 -16.496  1.00 10.00      A   
ATOM    601  CB  PRO A  66     -19.499   7.543 -17.521  1.00 10.00      A   
ATOM    602  CG  PRO A  66     -20.777   7.081 -16.898  1.00 10.00      A   
ATOM    603  CD  PRO A  66     -20.432   5.936 -15.975  1.00 10.00      A   
ATOM    604  C   PRO A  66     -18.280   8.329 -15.481  1.00 10.00      A   
ATOM    605  O   PRO A  66     -17.812   9.415 -15.824  1.00 10.00      A   
ATOM    606  N   LYS A  67     -18.662   8.079 -14.231  1.00 10.00      A   
ATOM    607  HN  LYS A  67     -19.003   7.189 -14.003  1.00 10.00      A   
ATOM    608  CA  LYS A  67     -18.580   9.105 -13.189  1.00 10.00      A   
ATOM    609  CB  LYS A  67     -19.966   9.435 -12.618  1.00 10.00      A   
ATOM    610  CG  LYS A  67     -20.798  10.348 -13.502  1.00 10.00      A   
ATOM    611  CD  LYS A  67     -21.949  10.979 -12.735  1.00 10.00      A   
ATOM    612  CE  LYS A  67     -22.693  11.983 -13.599  1.00 10.00      A   
ATOM    613  NZ  LYS A  67     -23.827  12.620 -12.878  1.00 10.00      A   
ATOM    614  HZ1 LYS A  67     -24.295  13.319 -13.491  1.00 10.00      A   
ATOM    615  HZ2 LYS A  67     -23.487  13.102 -12.025  1.00 10.00      A   
ATOM    616  HZ3 LYS A  67     -24.527  11.905 -12.597  1.00 10.00      A   
ATOM    617  C   LYS A  67     -17.617   8.721 -12.070  1.00 10.00      A   
ATOM    618  O   LYS A  67     -17.837   9.065 -10.906  1.00 10.00      A   
ATOM    619  N   VAL A  68     -16.553   8.011 -12.422  1.00 10.00      A   
ATOM    620  HN  VAL A  68     -16.437   7.756 -13.361  1.00 10.00      A   
ATOM    621  CA  VAL A  68     -15.556   7.604 -11.439  1.00 10.00      A   
ATOM    622  CB  VAL A  68     -14.646   6.475 -11.974  1.00 10.00      A   
ATOM    623  CG1 VAL A  68     -13.684   6.002 -10.898  1.00 10.00      A   
ATOM    624  CG2 VAL A  68     -15.472   5.312 -12.492  1.00 10.00      A   
ATOM    625  C   VAL A  68     -14.688   8.799 -11.039  1.00 10.00      A   
ATOM    626  O   VAL A  68     -14.250   9.568 -11.893  1.00 10.00      A   
ATOM    627  N   ARG A  69     -14.457   8.953  -9.740  1.00 10.00      A   
ATOM    628  HN  ARG A  69     -14.850   8.311  -9.107  1.00 10.00      A   
ATOM    629  CA  ARG A  69     -13.633  10.043  -9.231  1.00 10.00      A   
ATOM    630  CB  ARG A  69     -14.459  11.017  -8.380  1.00 10.00      A   
ATOM    631  CG  ARG A  69     -15.372  11.933  -9.184  1.00 10.00      A   
ATOM    632  CD  ARG A  69     -15.945  13.038  -8.310  1.00 10.00      A   
ATOM    633  NE  ARG A  69     -16.755  13.989  -9.073  1.00 10.00      A   
ATOM    634  HE  ARG A  69     -17.403  13.618  -9.713  1.00 10.00      A   
ATOM    635  CZ  ARG A  69     -16.651  15.313  -8.962  1.00 10.00      A   
ATOM    636  NH1 ARG A  69     -15.767  15.849  -8.136  1.00 10.00      A   
ATOM    637 HH11 ARG A  69     -15.693  16.887  -8.051  1.00 10.00      A   
ATOM    638 HH12 ARG A  69     -15.129  15.238  -7.564  1.00 10.00      A   
ATOM    639  NH2 ARG A  69     -17.445  16.105  -9.674  1.00 10.00      A   
ATOM    640 HH21 ARG A  69     -17.364  17.144  -9.583  1.00 10.00      A   
ATOM    641 HH22 ARG A  69     -18.150  15.696 -10.326  1.00 10.00      A   
ATOM    642  C   ARG A  69     -12.449   9.511  -8.428  1.00 10.00      A   
ATOM    643  O   ARG A  69     -11.546  10.265  -8.058  1.00 10.00      A   
ATOM    644  N   SER A  70     -12.461   8.214  -8.141  1.00 10.00      A   
ATOM    645  HN  SER A  70     -13.212   7.657  -8.445  1.00 10.00      A   
ATOM    646  CA  SER A  70     -11.383   7.590  -7.384  1.00 10.00      A   
ATOM    647  CB  SER A  70     -11.742   7.547  -5.895  1.00 10.00      A   
ATOM    648  OG  SER A  70     -12.278   8.794  -5.473  1.00 10.00      A   
ATOM    649  HG  SER A  70     -12.178   9.434  -6.188  1.00 10.00      A   
ATOM    650  C   SER A  70     -11.099   6.183  -7.913  1.00 10.00      A   
ATOM    651  O   SER A  70     -11.982   5.324  -7.924  1.00 10.00      A   
ATOM    652  N   VAL A  71      -9.873   5.960  -8.372  1.00 10.00      A   
ATOM    653  HN  VAL A  71      -9.214   6.687  -8.355  1.00 10.00      A   
ATOM    654  CA  VAL A  71      -9.478   4.660  -8.901  1.00 10.00      A   
ATOM    655  CB  VAL A  71      -8.973   4.759 -10.358  1.00 10.00      A   
ATOM    656  CG1 VAL A  71     -10.102   5.177 -11.287  1.00 10.00      A   
ATOM    657  CG2 VAL A  71      -7.804   5.728 -10.469  1.00 10.00      A   
ATOM    658  C   VAL A  71      -8.409   4.007  -8.029  1.00 10.00      A   
ATOM    659  O   VAL A  71      -7.547   4.690  -7.465  1.00 10.00      A   
ATOM    660  N   GLU A  72      -8.481   2.688  -7.908  1.00 10.00      A   
ATOM    661  HN  GLU A  72      -9.212   2.205  -8.359  1.00 10.00      A   
ATOM    662  CA  GLU A  72      -7.526   1.929  -7.111  1.00 10.00      A   
ATOM    663  CB  GLU A  72      -8.117   1.673  -5.731  1.00 10.00      A   
ATOM    664  CG  GLU A  72      -7.105   1.677  -4.601  1.00 10.00      A   
ATOM    665  CD  GLU A  72      -7.721   2.097  -3.285  1.00 10.00      A   
ATOM    666  OE1 GLU A  72      -8.492   3.079  -3.273  1.00 10.00      A   
ATOM    667  OE2 GLU A  72      -7.425   1.456  -2.253  1.00 10.00      A   
ATOM    668  C   GLU A  72      -7.225   0.600  -7.790  1.00 10.00      A   
ATOM    669  O   GLU A  72      -8.092  -0.271  -7.873  1.00 10.00      A   
ATOM    670  N   LEU A  73      -6.002   0.442  -8.280  1.00 10.00      A   
ATOM    671  HN  LEU A  73      -5.341   1.161  -8.167  1.00 10.00      A   
ATOM    672  CA  LEU A  73      -5.615  -0.781  -8.969  1.00 10.00      A   
ATOM    673  CB  LEU A  73      -5.576  -0.557 -10.485  1.00 10.00      A   
ATOM    674  CG  LEU A  73      -6.914  -0.639 -11.221  1.00 10.00      A   
ATOM    675  CD1 LEU A  73      -7.663   0.682 -11.148  1.00 10.00      A   
ATOM    676  CD2 LEU A  73      -6.702  -1.062 -12.664  1.00 10.00      A   
ATOM    677  C   LEU A  73      -4.263  -1.311  -8.509  1.00 10.00      A   
ATOM    678  O   LEU A  73      -3.339  -0.547  -8.209  1.00 10.00      A   
ATOM    679  N   LYS A  74      -4.159  -2.629  -8.466  1.00 10.00      A   
ATOM    680  HN  LYS A  74      -4.938  -3.175  -8.705  1.00 10.00      A   
ATOM    681  CA  LYS A  74      -2.927  -3.299  -8.079  1.00 10.00      A   
ATOM    682  CB  LYS A  74      -3.187  -4.276  -6.930  1.00 10.00      A   
ATOM    683  CG  LYS A  74      -3.813  -3.643  -5.700  1.00 10.00      A   
ATOM    684  CD  LYS A  74      -4.201  -4.700  -4.680  1.00 10.00      A   
ATOM    685  CE  LYS A  74      -4.720  -4.070  -3.397  1.00 10.00      A   
ATOM    686  NZ  LYS A  74      -5.061  -5.090  -2.373  1.00 10.00      A   
ATOM    687  HZ1 LYS A  74      -6.030  -5.437  -2.513  1.00 10.00      A   
ATOM    688  HZ2 LYS A  74      -4.989  -4.679  -1.420  1.00 10.00      A   
ATOM    689  HZ3 LYS A  74      -4.402  -5.897  -2.435  1.00 10.00      A   
ATOM    690  C   LYS A  74      -2.372  -4.051  -9.283  1.00 10.00      A   
ATOM    691  O   LYS A  74      -3.132  -4.496 -10.147  1.00 10.00      A   
ATOM    692  N   GLY A  75      -1.056  -4.183  -9.355  1.00 10.00      A   
ATOM    693  HN  GLY A  75      -0.491  -3.812  -8.642  1.00 10.00      A   
ATOM    694  CA  GLY A  75      -0.454  -4.871 -10.479  1.00 10.00      A   
ATOM    695  C   GLY A  75       0.390  -6.059 -10.076  1.00 10.00      A   
ATOM    696  O   GLY A  75      -0.091  -7.192 -10.072  1.00 10.00      A   
ATOM    697  N   LYS A  76       1.654  -5.804  -9.754  1.00 10.00      A   
ATOM    698  HN  LYS A  76       1.976  -4.873  -9.786  1.00 10.00      A   
ATOM    699  CA  LYS A  76       2.578  -6.862  -9.354  1.00 10.00      A   
ATOM    700  CB  LYS A  76       3.959  -6.284  -9.039  1.00 10.00      A   
ATOM    701  CG  LYS A  76       4.820  -5.956 -10.245  1.00 10.00      A   
ATOM    702  CD  LYS A  76       6.156  -5.379  -9.796  1.00 10.00      A   
ATOM    703  CE  LYS A  76       7.140  -5.269 -10.949  1.00 10.00      A   
ATOM    704  NZ  LYS A  76       8.509  -4.904 -10.488  1.00 10.00      A   
ATOM    705  HZ1 LYS A  76       8.532  -3.908 -10.159  1.00 10.00      A   
ATOM    706  HZ2 LYS A  76       9.187  -5.013 -11.265  1.00 10.00      A   
ATOM    707  HZ3 LYS A  76       8.800  -5.521  -9.703  1.00 10.00      A   
ATOM    708  C   LYS A  76       2.063  -7.610  -8.129  1.00 10.00      A   
ATOM    709  O   LYS A  76       1.496  -7.010  -7.215  1.00 10.00      A   
ATOM    710  N   PRO A  77       2.245  -8.936  -8.101  1.00 10.00      A   
ATOM    711  CA  PRO A  77       1.813  -9.764  -6.980  1.00 10.00      A   
ATOM    712  CB  PRO A  77       1.937 -11.198  -7.514  1.00 10.00      A   
ATOM    713  CG  PRO A  77       2.190 -11.065  -8.979  1.00 10.00      A   
ATOM    714  CD  PRO A  77       2.859  -9.739  -9.163  1.00 10.00      A   
ATOM    715  C   PRO A  77       2.706  -9.570  -5.752  1.00 10.00      A   
ATOM    716  O   PRO A  77       3.710  -8.860  -5.805  1.00 10.00      A   
ATOM    717  N   HIS A  78       2.333 -10.217  -4.657  1.00 10.00      A   
ATOM    718  HN  HIS A  78       1.531 -10.779  -4.692  1.00 10.00      A   
ATOM    719  CA  HIS A  78       3.071 -10.123  -3.399  1.00 10.00      A   
ATOM    720  CB  HIS A  78       2.291 -10.872  -2.308  1.00 10.00      A   
ATOM    721  CG  HIS A  78       3.032 -11.170  -1.039  1.00 10.00      A   
ATOM    722  ND1 HIS A  78       3.116 -12.428  -0.490  1.00 10.00      A   
ATOM    723  HD1 HIS A  78       2.726 -13.257  -0.874  1.00 10.00      A   
ATOM    724  CD2 HIS A  78       3.696 -10.349  -0.189  1.00 10.00      A   
ATOM    725  CE1 HIS A  78       3.805 -12.339   0.652  1.00 10.00      A   
ATOM    726  NE2 HIS A  78       4.184 -11.095   0.882  1.00 10.00      A   
ATOM    727  C   HIS A  78       4.504 -10.647  -3.537  1.00 10.00      A   
ATOM    728  O   HIS A  78       5.450 -10.037  -3.036  1.00 10.00      A   
ATOM    729  N   PHE A  79       4.662 -11.755  -4.249  1.00 10.00      A   
ATOM    730  HN  PHE A  79       3.870 -12.186  -4.644  1.00 10.00      A   
ATOM    731  CA  PHE A  79       5.978 -12.366  -4.442  1.00 10.00      A   
ATOM    732  CB  PHE A  79       5.854 -13.759  -5.056  1.00 10.00      A   
ATOM    733  CG  PHE A  79       5.651 -14.861  -4.055  1.00 10.00      A   
ATOM    734  CD1 PHE A  79       5.155 -14.595  -2.792  1.00 10.00      A   
ATOM    735  CD2 PHE A  79       5.959 -16.166  -4.386  1.00 10.00      A   
ATOM    736  CE1 PHE A  79       4.970 -15.614  -1.880  1.00 10.00      A   
ATOM    737  CE2 PHE A  79       5.776 -17.192  -3.481  1.00 10.00      A   
ATOM    738  CZ  PHE A  79       5.281 -16.915  -2.224  1.00 10.00      A   
ATOM    739  C   PHE A  79       6.933 -11.499  -5.267  1.00 10.00      A   
ATOM    740  O   PHE A  79       8.138 -11.751  -5.296  1.00 10.00      A   
ATOM    741  N   ALA A  80       6.401 -10.471  -5.921  1.00 10.00      A   
ATOM    742  HN  ALA A  80       5.436 -10.307  -5.852  1.00 10.00      A   
ATOM    743  CA  ALA A  80       7.214  -9.577  -6.736  1.00 10.00      A   
ATOM    744  CB  ALA A  80       6.323  -8.677  -7.576  1.00 10.00      A   
ATOM    745  C   ALA A  80       8.149  -8.738  -5.869  1.00 10.00      A   
ATOM    746  O   ALA A  80       9.228  -8.337  -6.306  1.00 10.00      A   
ATOM    747  N   ASP A  81       7.733  -8.493  -4.633  1.00 10.00      A   
ATOM    748  HN  ASP A  81       6.872  -8.860  -4.339  1.00 10.00      A   
ATOM    749  CA  ASP A  81       8.520  -7.700  -3.696  1.00 10.00      A   
ATOM    750  CB  ASP A  81       7.654  -7.297  -2.498  1.00 10.00      A   
ATOM    751  CG  ASP A  81       8.279  -6.203  -1.653  1.00 10.00      A   
ATOM    752  OD1 ASP A  81       8.788  -6.510  -0.552  1.00 10.00      A   
ATOM    753  OD2 ASP A  81       8.247  -5.028  -2.079  1.00 10.00      A   
ATOM    754  C   ASP A  81       9.740  -8.483  -3.216  1.00 10.00      A   
ATOM    755  O   ASP A  81      10.680  -7.921  -2.656  1.00 10.00      A   
ATOM    756  N   PHE A  82       9.728  -9.788  -3.464  1.00 10.00      A   
ATOM    757  HN  PHE A  82       8.962 -10.179  -3.940  1.00 10.00      A   
ATOM    758  CA  PHE A  82      10.824 -10.653  -3.050  1.00 10.00      A   
ATOM    759  CB  PHE A  82      10.286 -11.994  -2.545  1.00 10.00      A   
ATOM    760  CG  PHE A  82       9.268 -11.868  -1.446  1.00 10.00      A   
ATOM    761  CD1 PHE A  82       9.433 -10.938  -0.434  1.00 10.00      A   
ATOM    762  CD2 PHE A  82       8.147 -12.680  -1.429  1.00 10.00      A   
ATOM    763  CE1 PHE A  82       8.499 -10.817   0.574  1.00 10.00      A   
ATOM    764  CE2 PHE A  82       7.208 -12.566  -0.422  1.00 10.00      A   
ATOM    765  CZ  PHE A  82       7.385 -11.633   0.581  1.00 10.00      A   
ATOM    766  C   PHE A  82      11.809 -10.869  -4.191  1.00 10.00      A   
ATOM    767  O   PHE A  82      12.658 -11.761  -4.134  1.00 10.00      A   
ATOM    768  N   ASN A  83      11.684 -10.038  -5.222  1.00 10.00      A   
ATOM    769  HN  ASN A  83      10.983  -9.352  -5.193  1.00 10.00      A   
ATOM    770  CA  ASN A  83      12.548 -10.103  -6.398  1.00 10.00      A   
ATOM    771  CB  ASN A  83      13.993  -9.717  -6.060  1.00 10.00      A   
ATOM    772  CG  ASN A  83      14.796  -9.327  -7.287  1.00 10.00      A   
ATOM    773  OD1 ASN A  83      14.243  -8.854  -8.279  1.00 10.00      A   
ATOM    774  ND2 ASN A  83      16.103  -9.522  -7.227  1.00 10.00      A   
ATOM    775 HD21 ASN A  83      16.482  -9.905  -6.405  1.00 10.00      A   
ATOM    776 HD22 ASN A  83      16.645  -9.269  -8.003  1.00 10.00      A   
ATOM    777  C   ASN A  83      12.478 -11.468  -7.081  1.00 10.00      A   
ATOM    778  O   ASN A  83      13.493 -12.122  -7.322  1.00 10.00      A   
ATOM    779  N   LEU A  84      11.259 -11.896  -7.375  1.00 10.00      A   
ATOM    780  HN  LEU A  84      10.493 -11.338  -7.135  1.00 10.00      A   
ATOM    781  CA  LEU A  84      11.022 -13.174  -8.038  1.00 10.00      A   
ATOM    782  CB  LEU A  84      10.301 -14.135  -7.088  1.00 10.00      A   
ATOM    783  CG  LEU A  84      11.110 -14.624  -5.885  1.00 10.00      A   
ATOM    784  CD1 LEU A  84      10.193 -15.247  -4.844  1.00 10.00      A   
ATOM    785  CD2 LEU A  84      12.172 -15.618  -6.328  1.00 10.00      A   
ATOM    786  C   LEU A  84      10.204 -12.958  -9.309  1.00 10.00      A   
ATOM    787  O   LEU A  84       9.495 -13.851  -9.785  1.00 10.00      A   
ATOM    788  N   VAL A  85      10.307 -11.752  -9.842  1.00 10.00      A   
ATOM    789  HN  VAL A  85      10.897 -11.094  -9.413  1.00 10.00      A   
ATOM    790  CA  VAL A  85       9.593 -11.371 -11.051  1.00 10.00      A   
ATOM    791  CB  VAL A  85       8.413 -10.425 -10.730  1.00 10.00      A   
ATOM    792  CG1 VAL A  85       7.877  -9.770 -11.990  1.00 10.00      A   
ATOM    793  CG2 VAL A  85       7.303 -11.188 -10.028  1.00 10.00      A   
ATOM    794  C   VAL A  85      10.557 -10.694 -12.023  1.00 10.00      A   
ATOM    795  O   VAL A  85      11.149  -9.668 -11.697  1.00 10.00      A   
ATOM    796  N   PRO A  86      10.739 -11.279 -13.220  1.00 10.00      A   
ATOM    797  CA  PRO A  86      11.648 -10.740 -14.246  1.00 10.00      A   
ATOM    798  CB  PRO A  86      11.423 -11.664 -15.447  1.00 10.00      A   
ATOM    799  CG  PRO A  86      10.893 -12.924 -14.862  1.00 10.00      A   
ATOM    800  CD  PRO A  86      10.074 -12.514 -13.671  1.00 10.00      A   
ATOM    801  C   PRO A  86      11.325  -9.292 -14.628  1.00 10.00      A   
ATOM    802  O   PRO A  86      10.160  -8.884 -14.649  1.00 10.00      A   
ATOM    803  N   ASP A  87      12.370  -8.529 -14.939  1.00 10.00      A   
ATOM    804  HN  ASP A  87      13.267  -8.923 -14.923  1.00 10.00      A   
ATOM    805  CA  ASP A  87      12.225  -7.126 -15.318  1.00 10.00      A   
ATOM    806  CB  ASP A  87      13.596  -6.452 -15.444  1.00 10.00      A   
ATOM    807  CG  ASP A  87      14.314  -6.305 -14.120  1.00 10.00      A   
ATOM    808  OD1 ASP A  87      14.880  -7.306 -13.632  1.00 10.00      A   
ATOM    809  OD2 ASP A  87      14.335  -5.186 -13.570  1.00 10.00      A   
ATOM    810  C   ASP A  87      11.474  -6.997 -16.634  1.00 10.00      A   
ATOM    811  O   ASP A  87      11.963  -7.424 -17.681  1.00 10.00      A   
ATOM    812  N   GLY A  88      10.285  -6.417 -16.577  1.00 10.00      A   
ATOM    813  HN  GLY A  88       9.938  -6.109 -15.714  1.00 10.00      A   
ATOM    814  CA  GLY A  88       9.489  -6.246 -17.773  1.00 10.00      A   
ATOM    815  C   GLY A  88       8.322  -7.208 -17.814  1.00 10.00      A   
ATOM    816  O   GLY A  88       7.842  -7.567 -18.889  1.00 10.00      A   
ATOM    817  N   TRP A  89       7.875  -7.627 -16.635  1.00 10.00      A   
ATOM    818  HN  TRP A  89       8.315  -7.302 -15.820  1.00 10.00      A   
ATOM    819  CA  TRP A  89       6.757  -8.554 -16.508  1.00 10.00      A   
ATOM    820  CB  TRP A  89       6.629  -9.013 -15.053  1.00 10.00      A   
ATOM    821  CG  TRP A  89       5.384  -9.797 -14.748  1.00 10.00      A   
ATOM    822  CD1 TRP A  89       5.145 -11.107 -15.050  1.00 10.00      A   
ATOM    823  CD2 TRP A  89       4.211  -9.322 -14.074  1.00 10.00      A   
ATOM    824  NE1 TRP A  89       3.897 -11.473 -14.615  1.00 10.00      A   
ATOM    825  HE1 TRP A  89       3.494 -12.365 -14.720  1.00 10.00      A   
ATOM    826  CE2 TRP A  89       3.303 -10.396 -14.012  1.00 10.00      A   
ATOM    827  CE3 TRP A  89       3.841  -8.092 -13.521  1.00 10.00      A   
ATOM    828  CZ2 TRP A  89       2.051 -10.277 -13.417  1.00 10.00      A   
ATOM    829  CZ3 TRP A  89       2.597  -7.977 -12.933  1.00 10.00      A   
ATOM    830  CH2 TRP A  89       1.717  -9.063 -12.884  1.00 10.00      A   
ATOM    831  C   TRP A  89       5.461  -7.894 -16.955  1.00 10.00      A   
ATOM    832  O   TRP A  89       4.692  -8.468 -17.726  1.00 10.00      A   
ATOM    833  N   GLY A  90       5.233  -6.686 -16.468  1.00 10.00      A   
ATOM    834  HN  GLY A  90       5.894  -6.277 -15.867  1.00 10.00      A   
ATOM    835  CA  GLY A  90       4.030  -5.961 -16.809  1.00 10.00      A   
ATOM    836  C   GLY A  90       3.654  -4.971 -15.730  1.00 10.00      A   
ATOM    837  O   GLY A  90       4.526  -4.336 -15.130  1.00 10.00      A   
ATOM    838  N   GLY A  91       2.359  -4.841 -15.477  1.00 10.00      A   
ATOM    839  HN  GLY A  91       1.711  -5.370 -15.994  1.00 10.00      A   
ATOM    840  CA  GLY A  91       1.890  -3.915 -14.472  1.00 10.00      A   
ATOM    841  C   GLY A  91       2.017  -2.485 -14.951  1.00 10.00      A   
ATOM    842  O   GLY A  91       2.372  -1.593 -14.181  1.00 10.00      A   
ATOM    843  N   TYR A  92       1.742  -2.276 -16.232  1.00 10.00      A   
ATOM    844  HN  TYR A  92       1.457  -3.032 -16.791  1.00 10.00      A   
ATOM    845  CA  TYR A  92       1.830  -0.954 -16.825  1.00 10.00      A   
ATOM    846  CB  TYR A  92       2.260  -1.044 -18.294  1.00 10.00      A   
ATOM    847  CG  TYR A  92       3.640  -1.628 -18.498  1.00 10.00      A   
ATOM    848  CD1 TYR A  92       3.802  -2.893 -19.047  1.00 10.00      A   
ATOM    849  CD2 TYR A  92       4.777  -0.918 -18.139  1.00 10.00      A   
ATOM    850  CE1 TYR A  92       5.057  -3.435 -19.233  1.00 10.00      A   
ATOM    851  CE2 TYR A  92       6.040  -1.453 -18.323  1.00 10.00      A   
ATOM    852  CZ  TYR A  92       6.171  -2.712 -18.867  1.00 10.00      A   
ATOM    853  OH  TYR A  92       7.425  -3.253 -19.053  1.00 10.00      A   
ATOM    854  HH  TYR A  92       7.963  -3.098 -18.266  1.00 10.00      A   
ATOM    855  C   TYR A  92       0.497  -0.236 -16.716  1.00 10.00      A   
ATOM    856  O   TYR A  92      -0.520  -0.725 -17.201  1.00 10.00      A   
ATOM    857  N   VAL A  93       0.506   0.916 -16.064  1.00 10.00      A   
ATOM    858  HN  VAL A  93       1.348   1.242 -15.677  1.00 10.00      A   
ATOM    859  CA  VAL A  93      -0.711   1.698 -15.892  1.00 10.00      A   
ATOM    860  CB  VAL A  93      -0.716   2.456 -14.544  1.00 10.00      A   
ATOM    861  CG1 VAL A  93       0.266   3.620 -14.556  1.00 10.00      A   
ATOM    862  CG2 VAL A  93      -2.122   2.915 -14.177  1.00 10.00      A   
ATOM    863  C   VAL A  93      -0.903   2.676 -17.053  1.00 10.00      A   
ATOM    864  O   VAL A  93      -1.942   3.324 -17.166  1.00 10.00      A   
ATOM    865  N   TYR A  94       0.103   2.757 -17.923  1.00 10.00      A   
ATOM    866  HN  TYR A  94       0.896   2.202 -17.786  1.00 10.00      A   
ATOM    867  CA  TYR A  94       0.057   3.650 -19.075  1.00 10.00      A   
ATOM    868  CB  TYR A  94       1.281   3.478 -19.984  1.00 10.00      A   
ATOM    869  CG  TYR A  94       1.240   4.361 -21.212  1.00 10.00      A   
ATOM    870  CD1 TYR A  94       1.375   5.742 -21.110  1.00 10.00      A   
ATOM    871  CD2 TYR A  94       1.046   3.814 -22.473  1.00 10.00      A   
ATOM    872  CE1 TYR A  94       1.314   6.550 -22.233  1.00 10.00      A   
ATOM    873  CE2 TYR A  94       0.989   4.612 -23.597  1.00 10.00      A   
ATOM    874  CZ  TYR A  94       1.122   5.978 -23.474  1.00 10.00      A   
ATOM    875  OH  TYR A  94       1.051   6.774 -24.598  1.00 10.00      A   
ATOM    876  HH  TYR A  94       0.167   6.686 -24.992  1.00 10.00      A   
ATOM    877  C   TYR A  94      -1.256   3.555 -19.873  1.00 10.00      A   
ATOM    878  O   TYR A  94      -1.887   4.584 -20.122  1.00 10.00      A   
ATOM    879  N   PRO A  95      -1.692   2.339 -20.295  1.00 10.00      A   
ATOM    880  CA  PRO A  95      -2.945   2.177 -21.048  1.00 10.00      A   
ATOM    881  CB  PRO A  95      -3.112   0.657 -21.138  1.00 10.00      A   
ATOM    882  CG  PRO A  95      -1.725   0.126 -21.049  1.00 10.00      A   
ATOM    883  CD  PRO A  95      -1.002   1.044 -20.107  1.00 10.00      A   
ATOM    884  C   PRO A  95      -4.129   2.796 -20.308  1.00 10.00      A   
ATOM    885  O   PRO A  95      -5.016   3.390 -20.920  1.00 10.00      A   
ATOM    886  N   TRP A  96      -4.124   2.669 -18.985  1.00 10.00      A   
ATOM    887  HN  TRP A  96      -3.384   2.196 -18.555  1.00 10.00      A   
ATOM    888  CA  TRP A  96      -5.187   3.224 -18.160  1.00 10.00      A   
ATOM    889  CB  TRP A  96      -5.119   2.651 -16.739  1.00 10.00      A   
ATOM    890  CG  TRP A  96      -5.411   1.182 -16.668  1.00 10.00      A   
ATOM    891  CD1 TRP A  96      -4.540   0.158 -16.912  1.00 10.00      A   
ATOM    892  CD2 TRP A  96      -6.661   0.573 -16.325  1.00 10.00      A   
ATOM    893  NE1 TRP A  96      -5.174  -1.049 -16.752  1.00 10.00      A   
ATOM    894  HE1 TRP A  96      -4.760  -1.933 -16.878  1.00 10.00      A   
ATOM    895  CE2 TRP A  96      -6.476  -0.821 -16.390  1.00 10.00      A   
ATOM    896  CE3 TRP A  96      -7.920   1.070 -15.971  1.00 10.00      A   
ATOM    897  CZ2 TRP A  96      -7.502  -1.722 -16.115  1.00 10.00      A   
ATOM    898  CZ3 TRP A  96      -8.937   0.173 -15.697  1.00 10.00      A   
ATOM    899  CH2 TRP A  96      -8.721  -1.207 -15.770  1.00 10.00      A   
ATOM    900  C   TRP A  96      -5.084   4.744 -18.124  1.00 10.00      A   
ATOM    901  O   TRP A  96      -6.079   5.450 -18.289  1.00 10.00      A   
ATOM    902  N   ILE A  97      -3.872   5.238 -17.940  1.00 10.00      A   
ATOM    903  HN  ILE A  97      -3.118   4.618 -17.831  1.00 10.00      A   
ATOM    904  CA  ILE A  97      -3.621   6.673 -17.882  1.00 10.00      A   
ATOM    905  CB  ILE A  97      -2.133   6.968 -17.563  1.00 10.00      A   
ATOM    906  CG1 ILE A  97      -1.693   6.258 -16.279  1.00 10.00      A   
ATOM    907  CG2 ILE A  97      -1.874   8.464 -17.458  1.00 10.00      A   
ATOM    908  CD1 ILE A  97      -2.493   6.628 -15.046  1.00 10.00      A   
ATOM    909  C   ILE A  97      -4.001   7.348 -19.200  1.00 10.00      A   
ATOM    910  O   ILE A  97      -4.480   8.487 -19.216  1.00 10.00      A   
ATOM    911  N   GLU A  98      -3.790   6.638 -20.297  1.00 10.00      A   
ATOM    912  HN  GLU A  98      -3.403   5.736 -20.213  1.00 10.00      A   
ATOM    913  CA  GLU A  98      -4.096   7.159 -21.623  1.00 10.00      A   
ATOM    914  CB  GLU A  98      -3.320   6.376 -22.691  1.00 10.00      A   
ATOM    915  CG  GLU A  98      -3.334   7.018 -24.071  1.00 10.00      A   
ATOM    916  CD  GLU A  98      -2.778   6.108 -25.146  1.00 10.00      A   
ATOM    917  OE1 GLU A  98      -1.574   6.220 -25.470  1.00 10.00      A   
ATOM    918  OE2 GLU A  98      -3.543   5.272 -25.674  1.00 10.00      A   
ATOM    919  C   GLU A  98      -5.596   7.107 -21.923  1.00 10.00      A   
ATOM    920  O   GLU A  98      -6.135   7.981 -22.597  1.00 10.00      A   
ATOM    921  N   ALA A  99      -6.269   6.093 -21.403  1.00 10.00      A   
ATOM    922  HN  ALA A  99      -5.796   5.440 -20.847  1.00 10.00      A   
ATOM    923  CA  ALA A  99      -7.696   5.921 -21.647  1.00 10.00      A   
ATOM    924  CB  ALA A  99      -8.069   4.446 -21.585  1.00 10.00      A   
ATOM    925  C   ALA A  99      -8.571   6.735 -20.696  1.00 10.00      A   
ATOM    926  O   ALA A  99      -9.572   7.317 -21.109  1.00 10.00      A   
ATOM    927  N   MET A 100      -8.188   6.787 -19.427  1.00 10.00      A   
ATOM    928  HN  MET A 100      -7.360   6.329 -19.154  1.00 10.00      A   
ATOM    929  CA  MET A 100      -8.968   7.503 -18.421  1.00 10.00      A   
ATOM    930  CB  MET A 100      -8.568   7.072 -17.009  1.00 10.00      A   
ATOM    931  CG  MET A 100      -8.872   5.615 -16.695  1.00 10.00      A   
ATOM    932  SD  MET A 100      -8.827   5.252 -14.930  1.00 10.00      A   
ATOM    933  CE  MET A 100      -7.151   5.745 -14.533  1.00 10.00      A   
ATOM    934  C   MET A 100      -8.871   9.018 -18.547  1.00 10.00      A   
ATOM    935  O   MET A 100      -9.796   9.732 -18.159  1.00 10.00      A   
ATOM    936  N   SER A 101      -7.770   9.506 -19.094  1.00 10.00      A   
ATOM    937  HN  SER A 101      -7.074   8.892 -19.410  1.00 10.00      A   
ATOM    938  CA  SER A 101      -7.568  10.942 -19.238  1.00 10.00      A   
ATOM    939  CB  SER A 101      -6.167  11.231 -19.765  1.00 10.00      A   
ATOM    940  OG  SER A 101      -5.779  10.265 -20.726  1.00 10.00      A   
ATOM    941  HG  SER A 101      -5.224   9.595 -20.300  1.00 10.00      A   
ATOM    942  C   SER A 101      -8.611  11.595 -20.140  1.00 10.00      A   
ATOM    943  O   SER A 101      -8.990  12.746 -19.927  1.00 10.00      A   
ATOM    944  N   SER A 102      -9.069  10.860 -21.142  1.00 10.00      A   
ATOM    945  HN  SER A 102      -8.729   9.949 -21.261  1.00 10.00      A   
ATOM    946  CA  SER A 102     -10.055  11.379 -22.078  1.00 10.00      A   
ATOM    947  CB  SER A 102      -9.764  10.842 -23.481  1.00 10.00      A   
ATOM    948  OG  SER A 102      -8.384  10.971 -23.798  1.00 10.00      A   
ATOM    949  HG  SER A 102      -8.270  10.876 -24.752  1.00 10.00      A   
ATOM    950  C   SER A 102     -11.483  11.031 -21.650  1.00 10.00      A   
ATOM    951  O   SER A 102     -12.426  11.134 -22.442  1.00 10.00      A   
ATOM    952  N   SER A 103     -11.648  10.630 -20.395  1.00 10.00      A   
ATOM    953  HN  SER A 103     -10.870  10.567 -19.800  1.00 10.00      A   
ATOM    954  CA  SER A 103     -12.962  10.272 -19.891  1.00 10.00      A   
ATOM    955  CB  SER A 103     -13.129   8.749 -19.892  1.00 10.00      A   
ATOM    956  OG  SER A 103     -12.714   8.193 -21.134  1.00 10.00      A   
ATOM    957  HG  SER A 103     -13.391   8.363 -21.804  1.00 10.00      A   
ATOM    958  C   SER A 103     -13.217  10.841 -18.498  1.00 10.00      A   
ATOM    959  O   SER A 103     -14.149  11.621 -18.293  1.00 10.00      A   
ATOM    960  N   TYR A 104     -12.374  10.472 -17.549  1.00 10.00      A   
ATOM    961  HN  TYR A 104     -11.617   9.893 -17.780  1.00 10.00      A   
ATOM    962  CA  TYR A 104     -12.529  10.924 -16.174  1.00 10.00      A   
ATOM    963  CB  TYR A 104     -12.001   9.879 -15.191  1.00 10.00      A   
ATOM    964  CG  TYR A 104     -12.613   8.506 -15.319  1.00 10.00      A   
ATOM    965  CD1 TYR A 104     -11.805   7.384 -15.392  1.00 10.00      A   
ATOM    966  CD2 TYR A 104     -13.989   8.330 -15.351  1.00 10.00      A   
ATOM    967  CE1 TYR A 104     -12.348   6.121 -15.492  1.00 10.00      A   
ATOM    968  CE2 TYR A 104     -14.542   7.069 -15.455  1.00 10.00      A   
ATOM    969  CZ  TYR A 104     -13.714   5.967 -15.524  1.00 10.00      A   
ATOM    970  OH  TYR A 104     -14.253   4.704 -15.613  1.00 10.00      A   
ATOM    971  HH  TYR A 104     -15.218   4.767 -15.688  1.00 10.00      A   
ATOM    972  C   TYR A 104     -11.808  12.240 -15.937  1.00 10.00      A   
ATOM    973  O   TYR A 104     -10.863  12.302 -15.156  1.00 10.00      A   
ATOM    974  N   THR A 105     -12.256  13.291 -16.600  1.00 10.00      A   
ATOM    975  HN  THR A 105     -13.009  13.182 -17.221  1.00 10.00      A   
ATOM    976  CA  THR A 105     -11.646  14.602 -16.444  1.00 10.00      A   
ATOM    977  CB  THR A 105     -12.177  15.586 -17.503  1.00 10.00      A   
ATOM    978  OG1 THR A 105     -12.827  14.848 -18.549  1.00 10.00      A   
ATOM    979  HG1 THR A 105     -13.659  15.283 -18.774  1.00 10.00      A   
ATOM    980  CG2 THR A 105     -11.035  16.396 -18.098  1.00 10.00      A   
ATOM    981  C   THR A 105     -11.896  15.163 -15.038  1.00 10.00      A   
ATOM    982  O   THR A 105     -11.323  16.182 -14.648  1.00 10.00      A   
ATOM    983  N   TRP A 106     -12.756  14.484 -14.283  1.00 10.00      A   
ATOM    984  HN  TRP A 106     -13.186  13.685 -14.653  1.00 10.00      A   
ATOM    985  CA  TRP A 106     -13.088  14.891 -12.925  1.00 10.00      A   
ATOM    986  CB  TRP A 106     -14.607  14.938 -12.733  1.00 10.00      A   
ATOM    987  CG  TRP A 106     -15.285  16.033 -13.501  1.00 10.00      A   
ATOM    988  CD1 TRP A 106     -15.677  15.997 -14.807  1.00 10.00      A   
ATOM    989  CD2 TRP A 106     -15.653  17.325 -13.006  1.00 10.00      A   
ATOM    990  NE1 TRP A 106     -16.262  17.186 -15.158  1.00 10.00      A   
ATOM    991  HE1 TRP A 106     -16.623  17.406 -16.046  1.00 10.00      A   
ATOM    992  CE2 TRP A 106     -16.260  18.021 -14.070  1.00 10.00      A   
ATOM    993  CE3 TRP A 106     -15.524  17.962 -11.765  1.00 10.00      A   
ATOM    994  CZ2 TRP A 106     -16.739  19.319 -13.933  1.00 10.00      A   
ATOM    995  CZ3 TRP A 106     -16.001  19.251 -11.632  1.00 10.00      A   
ATOM    996  CH2 TRP A 106     -16.601  19.915 -12.707  1.00 10.00      A   
ATOM    997  C   TRP A 106     -12.467  13.941 -11.904  1.00 10.00      A   
ATOM    998  O   TRP A 106     -12.931  13.855 -10.768  1.00 10.00      A   
ATOM    999  N   LEU A 107     -11.435  13.212 -12.317  1.00 10.00      A   
ATOM   1000  HN  LEU A 107     -11.125  13.297 -13.244  1.00 10.00      A   
ATOM   1001  CA  LEU A 107     -10.758  12.280 -11.424  1.00 10.00      A   
ATOM   1002  CB  LEU A 107      -9.818  11.371 -12.214  1.00 10.00      A   
ATOM   1003  CG  LEU A 107      -9.580   9.972 -11.646  1.00 10.00      A   
ATOM   1004  CD1 LEU A 107     -10.879   9.188 -11.588  1.00 10.00      A   
ATOM   1005  CD2 LEU A 107      -8.561   9.229 -12.490  1.00 10.00      A   
ATOM   1006  C   LEU A 107      -9.982  13.038 -10.353  1.00 10.00      A   
ATOM   1007  O   LEU A 107      -9.160  13.902 -10.662  1.00 10.00      A   
ATOM   1008  N   GLU A 108     -10.232  12.699  -9.098  1.00 10.00      A   
ATOM   1009  HN  GLU A 108     -10.876  11.981  -8.915  1.00 10.00      A   
ATOM   1010  CA  GLU A 108      -9.577  13.371  -7.987  1.00 10.00      A   
ATOM   1011  CB  GLU A 108     -10.615  13.802  -6.947  1.00 10.00      A   
ATOM   1012  CG  GLU A 108     -11.628  14.823  -7.438  1.00 10.00      A   
ATOM   1013  CD  GLU A 108     -12.689  15.106  -6.399  1.00 10.00      A   
ATOM   1014  OE1 GLU A 108     -12.356  15.667  -5.337  1.00 10.00      A   
ATOM   1015  OE2 GLU A 108     -13.864  14.764  -6.632  1.00 10.00      A   
ATOM   1016  C   GLU A 108      -8.527  12.492  -7.311  1.00 10.00      A   
ATOM   1017  O   GLU A 108      -7.544  13.001  -6.766  1.00 10.00      A   
ATOM   1018  N   GLU A 109      -8.730  11.178  -7.338  1.00 10.00      A   
ATOM   1019  HN  GLU A 109      -9.510  10.817  -7.814  1.00 10.00      A   
ATOM   1020  CA  GLU A 109      -7.806  10.263  -6.675  1.00 10.00      A   
ATOM   1021  CB  GLU A 109      -8.432   9.732  -5.391  1.00 10.00      A   
ATOM   1022  CG  GLU A 109      -8.562  10.774  -4.301  1.00 10.00      A   
ATOM   1023  CD  GLU A 109      -9.031  10.182  -2.996  1.00 10.00      A   
ATOM   1024  OE1 GLU A 109      -8.330   9.299  -2.461  1.00 10.00      A   
ATOM   1025  OE2 GLU A 109     -10.099  10.605  -2.501  1.00 10.00      A   
ATOM   1026  C   GLU A 109      -7.371   9.095  -7.545  1.00 10.00      A   
ATOM   1027  O   GLU A 109      -8.174   8.512  -8.281  1.00 10.00      A   
ATOM   1028  N   ILE A 110      -6.090   8.759  -7.424  1.00 10.00      A   
ATOM   1029  HN  ILE A 110      -5.524   9.278  -6.810  1.00 10.00      A   
ATOM   1030  CA  ILE A 110      -5.486   7.649  -8.153  1.00 10.00      A   
ATOM   1031  CB  ILE A 110      -4.686   8.125  -9.389  1.00 10.00      A   
ATOM   1032  CG1 ILE A 110      -5.621   8.750 -10.428  1.00 10.00      A   
ATOM   1033  CG2 ILE A 110      -3.903   6.969 -10.004  1.00 10.00      A   
ATOM   1034  CD1 ILE A 110      -4.916   9.237 -11.676  1.00 10.00      A   
ATOM   1035  C   ILE A 110      -4.543   6.889  -7.224  1.00 10.00      A   
ATOM   1036  O   ILE A 110      -3.549   7.442  -6.750  1.00 10.00      A   
ATOM   1037  N   ARG A 111      -4.877   5.638  -6.945  1.00 10.00      A   
ATOM   1038  HN  ARG A 111      -5.698   5.262  -7.336  1.00 10.00      A   
ATOM   1039  CA  ARG A 111      -4.057   4.802  -6.076  1.00 10.00      A   
ATOM   1040  CB  ARG A 111      -4.810   4.428  -4.799  1.00 10.00      A   
ATOM   1041  CG  ARG A 111      -5.280   5.625  -3.996  1.00 10.00      A   
ATOM   1042  CD  ARG A 111      -6.045   5.209  -2.753  1.00 10.00      A   
ATOM   1043  NE  ARG A 111      -6.822   6.324  -2.215  1.00 10.00      A   
ATOM   1044  HE  ARG A 111      -6.979   7.086  -2.817  1.00 10.00      A   
ATOM   1045  CZ  ARG A 111      -7.319   6.371  -0.981  1.00 10.00      A   
ATOM   1046  NH1 ARG A 111      -7.124   5.359  -0.137  1.00 10.00      A   
ATOM   1047 HH11 ARG A 111      -6.582   4.519  -0.441  1.00 10.00      A   
ATOM   1048 HH12 ARG A 111      -7.509   5.399   0.833  1.00 10.00      A   
ATOM   1049  NH2 ARG A 111      -8.023   7.432  -0.600  1.00 10.00      A   
ATOM   1050 HH21 ARG A 111      -8.187   8.228  -1.273  1.00 10.00      A   
ATOM   1051 HH22 ARG A 111      -8.419   7.484   0.362  1.00 10.00      A   
ATOM   1052  C   ARG A 111      -3.615   3.550  -6.812  1.00 10.00      A   
ATOM   1053  O   ARG A 111      -4.440   2.824  -7.369  1.00 10.00      A   
ATOM   1054  N   LEU A 112      -2.316   3.309  -6.824  1.00 10.00      A   
ATOM   1055  HN  LEU A 112      -1.708   3.926  -6.355  1.00 10.00      A   
ATOM   1056  CA  LEU A 112      -1.766   2.150  -7.503  1.00 10.00      A   
ATOM   1057  CB  LEU A 112      -1.085   2.579  -8.803  1.00 10.00      A   
ATOM   1058  CG  LEU A 112      -1.976   3.270  -9.838  1.00 10.00      A   
ATOM   1059  CD1 LEU A 112      -1.130   4.009 -10.863  1.00 10.00      A   
ATOM   1060  CD2 LEU A 112      -2.890   2.263 -10.521  1.00 10.00      A   
ATOM   1061  C   LEU A 112      -0.771   1.421  -6.615  1.00 10.00      A   
ATOM   1062  O   LEU A 112       0.048   2.045  -5.939  1.00 10.00      A   
ATOM   1063  N   LYS A 113      -0.841   0.101  -6.624  1.00 10.00      A   
ATOM   1064  HN  LYS A 113      -1.510  -0.339  -7.190  1.00 10.00      A   
ATOM   1065  CA  LYS A 113       0.061  -0.712  -5.827  1.00 10.00      A   
ATOM   1066  CB  LYS A 113      -0.700  -1.515  -4.768  1.00 10.00      A   
ATOM   1067  CG  LYS A 113       0.193  -2.134  -3.699  1.00 10.00      A   
ATOM   1068  CD  LYS A 113      -0.543  -3.193  -2.891  1.00 10.00      A   
ATOM   1069  CE  LYS A 113       0.334  -3.731  -1.770  1.00 10.00      A   
ATOM   1070  NZ  LYS A 113      -0.258  -4.931  -1.129  1.00 10.00      A   
ATOM   1071  HZ1 LYS A 113       0.375  -5.303  -0.385  1.00 10.00      A   
ATOM   1072  HZ2 LYS A 113      -0.411  -5.678  -1.838  1.00 10.00      A   
ATOM   1073  HZ3 LYS A 113      -1.174  -4.689  -0.704  1.00 10.00      A   
ATOM   1074  C   LYS A 113       0.871  -1.643  -6.720  1.00 10.00      A   
ATOM   1075  O   LYS A 113       0.306  -2.469  -7.444  1.00 10.00      A   
ATOM   1076  N   ARG A 114       2.193  -1.495  -6.659  1.00 10.00      A   
ATOM   1077  HN  ARG A 114       2.563  -0.811  -6.052  1.00 10.00      A   
ATOM   1078  CA  ARG A 114       3.119  -2.307  -7.450  1.00 10.00      A   
ATOM   1079  CB  ARG A 114       3.063  -3.784  -7.026  1.00 10.00      A   
ATOM   1080  CG  ARG A 114       3.388  -4.041  -5.562  1.00 10.00      A   
ATOM   1081  CD  ARG A 114       3.248  -5.516  -5.216  1.00 10.00      A   
ATOM   1082  NE  ARG A 114       3.303  -5.749  -3.777  1.00 10.00      A   
ATOM   1083  HE  ARG A 114       4.106  -5.431  -3.303  1.00 10.00      A   
ATOM   1084  CZ  ARG A 114       2.334  -6.335  -3.069  1.00 10.00      A   
ATOM   1085  NH1 ARG A 114       1.214  -6.753  -3.655  1.00 10.00      A   
ATOM   1086 HH11 ARG A 114       1.076  -6.637  -4.680  1.00 10.00      A   
ATOM   1087 HH12 ARG A 114       0.454  -7.201  -3.079  1.00 10.00      A   
ATOM   1088  NH2 ARG A 114       2.500  -6.505  -1.769  1.00 10.00      A   
ATOM   1089 HH21 ARG A 114       3.375  -6.183  -1.305  1.00 10.00      A   
ATOM   1090 HH22 ARG A 114       1.748  -6.956  -1.189  1.00 10.00      A   
ATOM   1091  C   ARG A 114       2.831  -2.165  -8.943  1.00 10.00      A   
ATOM   1092  O   ARG A 114       2.521  -3.145  -9.626  1.00 10.00      A   
ATOM   1093  N   MET A 115       2.920  -0.941  -9.440  1.00 10.00      A   
ATOM   1094  HN  MET A 115       3.178  -0.202  -8.851  1.00 10.00      A   
ATOM   1095  CA  MET A 115       2.654  -0.667 -10.845  1.00 10.00      A   
ATOM   1096  CB  MET A 115       1.294   0.020 -11.002  1.00 10.00      A   
ATOM   1097  CG  MET A 115       0.101  -0.874 -10.711  1.00 10.00      A   
ATOM   1098  SD  MET A 115      -0.370  -1.899 -12.120  1.00 10.00      A   
ATOM   1099  CE  MET A 115      -1.308  -0.729 -13.101  1.00 10.00      A   
ATOM   1100  C   MET A 115       3.737   0.212 -11.446  1.00 10.00      A   
ATOM   1101  O   MET A 115       4.411   0.959 -10.736  1.00 10.00      A   
ATOM   1102  N   VAL A 116       3.910   0.113 -12.754  1.00 10.00      A   
ATOM   1103  HN  VAL A 116       3.361  -0.523 -13.269  1.00 10.00      A   
ATOM   1104  CA  VAL A 116       4.895   0.922 -13.450  1.00 10.00      A   
ATOM   1105  CB  VAL A 116       5.527   0.176 -14.643  1.00 10.00      A   
ATOM   1106  CG1 VAL A 116       6.569   1.050 -15.329  1.00 10.00      A   
ATOM   1107  CG2 VAL A 116       6.152  -1.134 -14.187  1.00 10.00      A   
ATOM   1108  C   VAL A 116       4.236   2.204 -13.941  1.00 10.00      A   
ATOM   1109  O   VAL A 116       3.448   2.190 -14.889  1.00 10.00      A   
ATOM   1110  N   VAL A 117       4.534   3.302 -13.266  1.00 10.00      A   
ATOM   1111  HN  VAL A 117       5.155   3.243 -12.510  1.00 10.00      A   
ATOM   1112  CA  VAL A 117       3.977   4.596 -13.623  1.00 10.00      A   
ATOM   1113  CB  VAL A 117       3.218   5.238 -12.443  1.00 10.00      A   
ATOM   1114  CG1 VAL A 117       2.173   6.218 -12.952  1.00 10.00      A   
ATOM   1115  CG2 VAL A 117       2.583   4.178 -11.554  1.00 10.00      A   
ATOM   1116  C   VAL A 117       5.100   5.524 -14.058  1.00 10.00      A   
ATOM   1117  O   VAL A 117       5.677   6.237 -13.242  1.00 10.00      A   
ATOM   1118  N   THR A 118       5.406   5.495 -15.344  1.00 10.00      A   
ATOM   1119  HN  THR A 118       4.885   4.921 -15.941  1.00 10.00      A   
ATOM   1120  CA  THR A 118       6.478   6.299 -15.916  1.00 10.00      A   
ATOM   1121  CB  THR A 118       6.645   5.945 -17.405  1.00 10.00      A   
ATOM   1122  OG1 THR A 118       5.355   5.626 -17.958  1.00 10.00      A   
ATOM   1123  HG1 THR A 118       5.470   5.119 -18.776  1.00 10.00      A   
ATOM   1124  CG2 THR A 118       7.576   4.752 -17.568  1.00 10.00      A   
ATOM   1125  C   THR A 118       6.220   7.801 -15.785  1.00 10.00      A   
ATOM   1126  O   THR A 118       5.104   8.227 -15.466  1.00 10.00      A   
ATOM   1127  N   ASP A 119       7.257   8.602 -16.045  1.00 10.00      A   
ATOM   1128  HN  ASP A 119       8.119   8.204 -16.298  1.00 10.00      A   
ATOM   1129  CA  ASP A 119       7.148  10.058 -15.971  1.00 10.00      A   
ATOM   1130  CB  ASP A 119       8.501  10.728 -16.247  1.00 10.00      A   
ATOM   1131  CG  ASP A 119       9.590  10.317 -15.273  1.00 10.00      A   
ATOM   1132  OD1 ASP A 119       9.688  10.916 -14.181  1.00 10.00      A   
ATOM   1133  OD2 ASP A 119      10.363   9.395 -15.598  1.00 10.00      A   
ATOM   1134  C   ASP A 119       6.111  10.544 -16.977  1.00 10.00      A   
ATOM   1135  O   ASP A 119       5.433  11.551 -16.763  1.00 10.00      A   
ATOM   1136  N   ASP A 120       5.993   9.803 -18.077  1.00 10.00      A   
ATOM   1137  HN  ASP A 120       6.587   9.030 -18.189  1.00 10.00      A   
ATOM   1138  CA  ASP A 120       5.028  10.116 -19.127  1.00 10.00      A   
ATOM   1139  CB  ASP A 120       5.138   9.110 -20.279  1.00 10.00      A   
ATOM   1140  CG  ASP A 120       6.450   9.194 -21.025  1.00 10.00      A   
ATOM   1141  OD1 ASP A 120       6.726  10.250 -21.625  1.00 10.00      A   
ATOM   1142  OD2 ASP A 120       7.207   8.198 -21.022  1.00 10.00      A   
ATOM   1143  C   ASP A 120       3.616  10.064 -18.567  1.00 10.00      A   
ATOM   1144  O   ASP A 120       2.760  10.878 -18.921  1.00 10.00      A   
ATOM   1145  N   CYS A 121       3.385   9.107 -17.673  1.00 10.00      A   
ATOM   1146  HN  CYS A 121       4.122   8.513 -17.408  1.00 10.00      A   
ATOM   1147  CA  CYS A 121       2.079   8.937 -17.058  1.00 10.00      A   
ATOM   1148  CB  CYS A 121       2.017   7.615 -16.295  1.00 10.00      A   
ATOM   1149  SG  CYS A 121       2.424   6.163 -17.294  1.00 10.00      A   
ATOM   1150  HG  CYS A 121       3.730   6.176 -17.542  1.00 10.00      A   
ATOM   1151  C   CYS A 121       1.762  10.108 -16.137  1.00 10.00      A   
ATOM   1152  O   CYS A 121       0.637  10.604 -16.117  1.00 10.00      A   
ATOM   1153  N   LEU A 122       2.766  10.555 -15.387  1.00 10.00      A   
ATOM   1154  HN  LEU A 122       3.638  10.115 -15.449  1.00 10.00      A   
ATOM   1155  CA  LEU A 122       2.600  11.684 -14.475  1.00 10.00      A   
ATOM   1156  CB  LEU A 122       3.900  11.946 -13.706  1.00 10.00      A   
ATOM   1157  CG  LEU A 122       4.304  10.895 -12.669  1.00 10.00      A   
ATOM   1158  CD1 LEU A 122       5.764  10.516 -12.836  1.00 10.00      A   
ATOM   1159  CD2 LEU A 122       4.046  11.403 -11.258  1.00 10.00      A   
ATOM   1160  C   LEU A 122       2.210  12.927 -15.262  1.00 10.00      A   
ATOM   1161  O   LEU A 122       1.301  13.664 -14.877  1.00 10.00      A   
ATOM   1162  N   GLU A 123       2.902  13.142 -16.380  1.00 10.00      A   
ATOM   1163  HN  GLU A 123       3.624  12.518 -16.621  1.00 10.00      A   
ATOM   1164  CA  GLU A 123       2.632  14.279 -17.252  1.00 10.00      A   
ATOM   1165  CB  GLU A 123       3.619  14.283 -18.421  1.00 10.00      A   
ATOM   1166  CG  GLU A 123       4.934  14.983 -18.126  1.00 10.00      A   
ATOM   1167  CD  GLU A 123       4.988  16.377 -18.719  1.00 10.00      A   
ATOM   1168  OE1 GLU A 123       5.034  16.499 -19.962  1.00 10.00      A   
ATOM   1169  OE2 GLU A 123       4.981  17.360 -17.954  1.00 10.00      A   
ATOM   1170  C   GLU A 123       1.204  14.211 -17.782  1.00 10.00      A   
ATOM   1171  O   GLU A 123       0.478  15.210 -17.792  1.00 10.00      A   
ATOM   1172  N   LEU A 124       0.808  13.015 -18.210  1.00 10.00      A   
ATOM   1173  HN  LEU A 124       1.439  12.263 -18.162  1.00 10.00      A   
ATOM   1174  CA  LEU A 124      -0.526  12.783 -18.746  1.00 10.00      A   
ATOM   1175  CB  LEU A 124      -0.647  11.354 -19.282  1.00 10.00      A   
ATOM   1176  CG  LEU A 124      -1.151  11.199 -20.720  1.00 10.00      A   
ATOM   1177  CD1 LEU A 124      -1.015   9.754 -21.171  1.00 10.00      A   
ATOM   1178  CD2 LEU A 124      -2.597  11.654 -20.838  1.00 10.00      A   
ATOM   1179  C   LEU A 124      -1.596  13.038 -17.687  1.00 10.00      A   
ATOM   1180  O   LEU A 124      -2.639  13.624 -17.977  1.00 10.00      A   
ATOM   1181  N   ILE A 125      -1.333  12.600 -16.461  1.00 10.00      A   
ATOM   1182  HN  ILE A 125      -0.478  12.138 -16.290  1.00 10.00      A   
ATOM   1183  CA  ILE A 125      -2.272  12.782 -15.358  1.00 10.00      A   
ATOM   1184  CB  ILE A 125      -1.807  12.018 -14.094  1.00 10.00      A   
ATOM   1185  CG1 ILE A 125      -1.986  10.509 -14.296  1.00 10.00      A   
ATOM   1186  CG2 ILE A 125      -2.555  12.488 -12.849  1.00 10.00      A   
ATOM   1187  CD1 ILE A 125      -1.397   9.664 -13.187  1.00 10.00      A   
ATOM   1188  C   ILE A 125      -2.450  14.264 -15.034  1.00 10.00      A   
ATOM   1189  O   ILE A 125      -3.575  14.767 -14.977  1.00 10.00      A   
ATOM   1190  N   ALA A 126      -1.332  14.959 -14.864  1.00 10.00      A   
ATOM   1191  HN  ALA A 126      -0.467  14.499 -14.958  1.00 10.00      A   
ATOM   1192  CA  ALA A 126      -1.340  16.376 -14.527  1.00 10.00      A   
ATOM   1193  CB  ALA A 126       0.080  16.869 -14.303  1.00 10.00      A   
ATOM   1194  C   ALA A 126      -2.035  17.232 -15.580  1.00 10.00      A   
ATOM   1195  O   ALA A 126      -2.857  18.085 -15.248  1.00 10.00      A   
ATOM   1196  N   LYS A 127      -1.724  16.991 -16.844  1.00 10.00      A   
ATOM   1197  HN  LYS A 127      -1.089  16.270 -17.057  1.00 10.00      A   
ATOM   1198  CA  LYS A 127      -2.298  17.779 -17.926  1.00 10.00      A   
ATOM   1199  CB  LYS A 127      -1.501  17.589 -19.220  1.00 10.00      A   
ATOM   1200  CG  LYS A 127      -1.727  16.247 -19.898  1.00 10.00      A   
ATOM   1201  CD  LYS A 127      -1.331  16.289 -21.362  1.00 10.00      A   
ATOM   1202  CE  LYS A 127      -1.844  15.069 -22.105  1.00 10.00      A   
ATOM   1203  NZ  LYS A 127      -1.677  15.207 -23.574  1.00 10.00      A   
ATOM   1204  HZ1 LYS A 127      -2.013  14.348 -24.055  1.00 10.00      A   
ATOM   1205  HZ2 LYS A 127      -0.674  15.351 -23.807  1.00 10.00      A   
ATOM   1206  HZ3 LYS A 127      -2.222  16.022 -23.924  1.00 10.00      A   
ATOM   1207  C   LYS A 127      -3.777  17.486 -18.174  1.00 10.00      A   
ATOM   1208  O   LYS A 127      -4.481  18.300 -18.769  1.00 10.00      A   
ATOM   1209  N   SER A 128      -4.257  16.340 -17.721  1.00 10.00      A   
ATOM   1210  HN  SER A 128      -3.671  15.730 -17.222  1.00 10.00      A   
ATOM   1211  CA  SER A 128      -5.649  15.982 -17.955  1.00 10.00      A   
ATOM   1212  CB  SER A 128      -5.756  14.533 -18.417  1.00 10.00      A   
ATOM   1213  OG  SER A 128      -4.801  14.266 -19.429  1.00 10.00      A   
ATOM   1214  HG  SER A 128      -3.948  14.072 -19.016  1.00 10.00      A   
ATOM   1215  C   SER A 128      -6.552  16.237 -16.750  1.00 10.00      A   
ATOM   1216  O   SER A 128      -7.603  16.871 -16.877  1.00 10.00      A   
ATOM   1217  N   PHE A 129      -6.142  15.763 -15.581  1.00 10.00      A   
ATOM   1218  HN  PHE A 129      -5.274  15.304 -15.520  1.00 10.00      A   
ATOM   1219  CA  PHE A 129      -6.949  15.926 -14.376  1.00 10.00      A   
ATOM   1220  CB  PHE A 129      -6.724  14.771 -13.400  1.00 10.00      A   
ATOM   1221  CG  PHE A 129      -6.825  13.426 -14.046  1.00 10.00      A   
ATOM   1222  CD1 PHE A 129      -5.916  12.431 -13.746  1.00 10.00      A   
ATOM   1223  CD2 PHE A 129      -7.820  13.159 -14.968  1.00 10.00      A   
ATOM   1224  CE1 PHE A 129      -5.996  11.194 -14.352  1.00 10.00      A   
ATOM   1225  CE2 PHE A 129      -7.908  11.924 -15.578  1.00 10.00      A   
ATOM   1226  CZ  PHE A 129      -6.994  10.940 -15.270  1.00 10.00      A   
ATOM   1227  C   PHE A 129      -6.687  17.260 -13.696  1.00 10.00      A   
ATOM   1228  O   PHE A 129      -5.699  17.423 -12.985  1.00 10.00      A   
ATOM   1229  N   LYS A 130      -7.584  18.212 -13.916  1.00 10.00      A   
ATOM   1230  HN  LYS A 130      -8.347  18.021 -14.500  1.00 10.00      A   
ATOM   1231  CA  LYS A 130      -7.462  19.539 -13.322  1.00 10.00      A   
ATOM   1232  CB  LYS A 130      -8.090  20.599 -14.230  1.00 10.00      A   
ATOM   1233  CG  LYS A 130      -7.113  21.271 -15.184  1.00 10.00      A   
ATOM   1234  CD  LYS A 130      -6.888  20.438 -16.432  1.00 10.00      A   
ATOM   1235  CE  LYS A 130      -6.087  21.204 -17.471  1.00 10.00      A   
ATOM   1236  NZ  LYS A 130      -6.011  20.483 -18.769  1.00 10.00      A   
ATOM   1237  HZ1 LYS A 130      -6.966  20.298 -19.133  1.00 10.00      A   
ATOM   1238  HZ2 LYS A 130      -5.516  19.573 -18.651  1.00 10.00      A   
ATOM   1239  HZ3 LYS A 130      -5.492  21.059 -19.465  1.00 10.00      A   
ATOM   1240  C   LYS A 130      -8.118  19.582 -11.947  1.00 10.00      A   
ATOM   1241  O   LYS A 130      -8.277  20.650 -11.358  1.00 10.00      A   
ATOM   1242  N   ASN A 131      -8.512  18.419 -11.449  1.00 10.00      A   
ATOM   1243  HN  ASN A 131      -8.370  17.603 -11.972  1.00 10.00      A   
ATOM   1244  CA  ASN A 131      -9.146  18.322 -10.141  1.00 10.00      A   
ATOM   1245  CB  ASN A 131     -10.640  18.025 -10.281  1.00 10.00      A   
ATOM   1246  CG  ASN A 131     -11.502  19.054  -9.571  1.00 10.00      A   
ATOM   1247  OD1 ASN A 131     -11.102  19.632  -8.558  1.00 10.00      A   
ATOM   1248  ND2 ASN A 131     -12.693  19.294 -10.099  1.00 10.00      A   
ATOM   1249 HD21 ASN A 131     -12.947  18.805 -10.909  1.00 10.00      A   
ATOM   1250 HD22 ASN A 131     -13.269  19.957  -9.663  1.00 10.00      A   
ATOM   1251  C   ASN A 131      -8.471  17.243  -9.306  1.00 10.00      A   
ATOM   1252  O   ASN A 131      -9.021  16.771  -8.314  1.00 10.00      A   
ATOM   1253  N   PHE A 132      -7.264  16.865  -9.723  1.00 10.00      A   
ATOM   1254  HN  PHE A 132      -6.879  17.293 -10.513  1.00 10.00      A   
ATOM   1255  CA  PHE A 132      -6.490  15.844  -9.028  1.00 10.00      A   
ATOM   1256  CB  PHE A 132      -5.252  15.477  -9.852  1.00 10.00      A   
ATOM   1257  CG  PHE A 132      -4.603  14.188  -9.439  1.00 10.00      A   
ATOM   1258  CD1 PHE A 132      -5.337  13.017  -9.400  1.00 10.00      A   
ATOM   1259  CD2 PHE A 132      -3.264  14.148  -9.090  1.00 10.00      A   
ATOM   1260  CE1 PHE A 132      -4.751  11.828  -9.018  1.00 10.00      A   
ATOM   1261  CE2 PHE A 132      -2.671  12.961  -8.707  1.00 10.00      A   
ATOM   1262  CZ  PHE A 132      -3.417  11.800  -8.671  1.00 10.00      A   
ATOM   1263  C   PHE A 132      -6.083  16.350  -7.645  1.00 10.00      A   
ATOM   1264  O   PHE A 132      -5.548  17.455  -7.512  1.00 10.00      A   
ATOM   1265  N   LYS A 133      -6.327  15.535  -6.624  1.00 10.00      A   
ATOM   1266  HN  LYS A 133      -6.719  14.651  -6.803  1.00 10.00      A   
ATOM   1267  CA  LYS A 133      -6.019  15.918  -5.251  1.00 10.00      A   
ATOM   1268  CB  LYS A 133      -7.312  16.099  -4.445  1.00 10.00      A   
ATOM   1269  CG  LYS A 133      -8.216  17.218  -4.935  1.00 10.00      A   
ATOM   1270  CD  LYS A 133      -9.550  17.197  -4.206  1.00 10.00      A   
ATOM   1271  CE  LYS A 133     -10.488  18.281  -4.714  1.00 10.00      A   
ATOM   1272  NZ  LYS A 133     -11.891  18.048  -4.276  1.00 10.00      A   
ATOM   1273  HZ1 LYS A 133     -12.506  18.820  -4.600  1.00 10.00      A   
ATOM   1274  HZ2 LYS A 133     -11.944  17.990  -3.239  1.00 10.00      A   
ATOM   1275  HZ3 LYS A 133     -12.241  17.148  -4.683  1.00 10.00      A   
ATOM   1276  C   LYS A 133      -5.112  14.918  -4.533  1.00 10.00      A   
ATOM   1277  O   LYS A 133      -4.142  15.310  -3.889  1.00 10.00      A   
ATOM   1278  N   VAL A 134      -5.410  13.629  -4.636  1.00 10.00      A   
ATOM   1279  HN  VAL A 134      -6.162  13.342  -5.202  1.00 10.00      A   
ATOM   1280  CA  VAL A 134      -4.614  12.629  -3.925  1.00 10.00      A   
ATOM   1281  CB  VAL A 134      -5.453  11.878  -2.867  1.00 10.00      A   
ATOM   1282  CG1 VAL A 134      -4.557  11.057  -1.953  1.00 10.00      A   
ATOM   1283  CG2 VAL A 134      -6.302  12.844  -2.056  1.00 10.00      A   
ATOM   1284  C   VAL A 134      -3.954  11.609  -4.846  1.00 10.00      A   
ATOM   1285  O   VAL A 134      -4.631  10.927  -5.619  1.00 10.00      A   
ATOM   1286  N   LEU A 135      -2.633  11.499  -4.736  1.00 10.00      A   
ATOM   1287  HN  LEU A 135      -2.158  12.071  -4.089  1.00 10.00      A   
ATOM   1288  CA  LEU A 135      -1.865  10.550  -5.528  1.00 10.00      A   
ATOM   1289  CB  LEU A 135      -0.814  11.277  -6.376  1.00 10.00      A   
ATOM   1290  CG  LEU A 135       0.122  10.388  -7.205  1.00 10.00      A   
ATOM   1291  CD1 LEU A 135      -0.663   9.566  -8.219  1.00 10.00      A   
ATOM   1292  CD2 LEU A 135       1.185  11.223  -7.902  1.00 10.00      A   
ATOM   1293  C   LEU A 135      -1.174   9.561  -4.599  1.00 10.00      A   
ATOM   1294  O   LEU A 135      -0.305   9.945  -3.816  1.00 10.00      A   
ATOM   1295  N   VAL A 136      -1.570   8.299  -4.672  1.00 10.00      A   
ATOM   1296  HN  VAL A 136      -2.268   8.049  -5.317  1.00 10.00      A   
ATOM   1297  CA  VAL A 136      -0.981   7.271  -3.828  1.00 10.00      A   
ATOM   1298  CB  VAL A 136      -2.024   6.618  -2.896  1.00 10.00      A   
ATOM   1299  CG1 VAL A 136      -1.363   5.587  -1.995  1.00 10.00      A   
ATOM   1300  CG2 VAL A 136      -2.732   7.675  -2.062  1.00 10.00      A   
ATOM   1301  C   VAL A 136      -0.315   6.194  -4.674  1.00 10.00      A   
ATOM   1302  O   VAL A 136      -0.992   5.380  -5.308  1.00 10.00      A   
ATOM   1303  N   LEU A 137       1.009   6.210  -4.697  1.00 10.00      A   
ATOM   1304  HN  LEU A 137       1.489   6.904  -4.183  1.00 10.00      A   
ATOM   1305  CA  LEU A 137       1.775   5.232  -5.448  1.00 10.00      A   
ATOM   1306  CB  LEU A 137       2.753   5.924  -6.402  1.00 10.00      A   
ATOM   1307  CG  LEU A 137       2.128   6.829  -7.465  1.00 10.00      A   
ATOM   1308  CD1 LEU A 137       3.209   7.508  -8.284  1.00 10.00      A   
ATOM   1309  CD2 LEU A 137       1.193   6.035  -8.364  1.00 10.00      A   
ATOM   1310  C   LEU A 137       2.527   4.319  -4.490  1.00 10.00      A   
ATOM   1311  O   LEU A 137       3.584   4.680  -3.972  1.00 10.00      A   
ATOM   1312  N   SER A 138       1.967   3.148  -4.245  1.00 10.00      A   
ATOM   1313  HN  SER A 138       1.115   2.926  -4.683  1.00 10.00      A   
ATOM   1314  CA  SER A 138       2.566   2.179  -3.344  1.00 10.00      A   
ATOM   1315  CB  SER A 138       1.464   1.471  -2.554  1.00 10.00      A   
ATOM   1316  OG  SER A 138       0.460   2.396  -2.170  1.00 10.00      A   
ATOM   1317  HG  SER A 138      -0.230   1.941  -1.674  1.00 10.00      A   
ATOM   1318  C   SER A 138       3.398   1.161  -4.109  1.00 10.00      A   
ATOM   1319  O   SER A 138       2.873   0.418  -4.937  1.00 10.00      A   
ATOM   1320  N   SER A 139       4.696   1.144  -3.835  1.00 10.00      A   
ATOM   1321  HN  SER A 139       5.049   1.772  -3.159  1.00 10.00      A   
ATOM   1322  CA  SER A 139       5.614   0.213  -4.485  1.00 10.00      A   
ATOM   1323  CB  SER A 139       5.306  -1.224  -4.049  1.00 10.00      A   
ATOM   1324  OG  SER A 139       5.251  -1.317  -2.635  1.00 10.00      A   
ATOM   1325  HG  SER A 139       6.131  -1.162  -2.273  1.00 10.00      A   
ATOM   1326  C   SER A 139       5.587   0.345  -6.013  1.00 10.00      A   
ATOM   1327  O   SER A 139       5.589  -0.649  -6.737  1.00 10.00      A   
ATOM   1328  N   CYS A 140       5.568   1.576  -6.496  1.00 10.00      A   
ATOM   1329  HN  CYS A 140       5.587   2.340  -5.872  1.00 10.00      A   
ATOM   1330  CA  CYS A 140       5.549   1.833  -7.926  1.00 10.00      A   
ATOM   1331  CB  CYS A 140       4.603   2.992  -8.238  1.00 10.00      A   
ATOM   1332  SG  CYS A 140       2.866   2.638  -7.874  1.00 10.00      A   
ATOM   1333  HG  CYS A 140       2.778   2.283  -6.599  1.00 10.00      A   
ATOM   1334  C   CYS A 140       6.962   2.130  -8.421  1.00 10.00      A   
ATOM   1335  O   CYS A 140       7.828   2.513  -7.633  1.00 10.00      A   
ATOM   1336  N   GLU A 141       7.194   1.955  -9.714  1.00 10.00      A   
ATOM   1337  HN  GLU A 141       6.460   1.664 -10.301  1.00 10.00      A   
ATOM   1338  CA  GLU A 141       8.510   2.194 -10.293  1.00 10.00      A   
ATOM   1339  CB  GLU A 141       9.333   0.901 -10.257  1.00 10.00      A   
ATOM   1340  CG  GLU A 141       8.623  -0.297 -10.877  1.00 10.00      A   
ATOM   1341  CD  GLU A 141       9.375  -1.594 -10.684  1.00 10.00      A   
ATOM   1342  OE1 GLU A 141      10.357  -1.831 -11.417  1.00 10.00      A   
ATOM   1343  OE2 GLU A 141       8.980  -2.391  -9.810  1.00 10.00      A   
ATOM   1344  C   GLU A 141       8.376   2.677 -11.730  1.00 10.00      A   
ATOM   1345  O   GLU A 141       7.268   2.752 -12.265  1.00 10.00      A   
ATOM   1346  N   GLY A 142       9.502   3.014 -12.348  1.00 10.00      A   
ATOM   1347  HN  GLY A 142      10.358   2.946 -11.868  1.00 10.00      A   
ATOM   1348  CA  GLY A 142       9.480   3.466 -13.722  1.00 10.00      A   
ATOM   1349  C   GLY A 142       9.530   4.975 -13.869  1.00 10.00      A   
ATOM   1350  O   GLY A 142       9.738   5.482 -14.969  1.00 10.00      A   
ATOM   1351  N   PHE A 143       9.359   5.693 -12.770  1.00 10.00      A   
ATOM   1352  HN  PHE A 143       9.239   5.237 -11.913  1.00 10.00      A   
ATOM   1353  CA  PHE A 143       9.370   7.149 -12.810  1.00 10.00      A   
ATOM   1354  CB  PHE A 143       8.078   7.745 -12.233  1.00 10.00      A   
ATOM   1355  CG  PHE A 143       7.745   7.342 -10.818  1.00 10.00      A   
ATOM   1356  CD1 PHE A 143       7.742   8.286  -9.806  1.00 10.00      A   
ATOM   1357  CD2 PHE A 143       7.426   6.031 -10.503  1.00 10.00      A   
ATOM   1358  CE1 PHE A 143       7.429   7.933  -8.507  1.00 10.00      A   
ATOM   1359  CE2 PHE A 143       7.115   5.670  -9.208  1.00 10.00      A   
ATOM   1360  CZ  PHE A 143       7.116   6.623  -8.207  1.00 10.00      A   
ATOM   1361  C   PHE A 143      10.599   7.733 -12.127  1.00 10.00      A   
ATOM   1362  O   PHE A 143      11.284   7.052 -11.359  1.00 10.00      A   
ATOM   1363  N   SER A 144      10.872   8.993 -12.424  1.00 10.00      A   
ATOM   1364  HN  SER A 144      10.282   9.480 -13.044  1.00 10.00      A   
ATOM   1365  CA  SER A 144      12.008   9.687 -11.858  1.00 10.00      A   
ATOM   1366  CB  SER A 144      13.035   9.982 -12.957  1.00 10.00      A   
ATOM   1367  OG  SER A 144      12.465  10.753 -14.002  1.00 10.00      A   
ATOM   1368  HG  SER A 144      11.533  10.499 -14.123  1.00 10.00      A   
ATOM   1369  C   SER A 144      11.557  10.985 -11.196  1.00 10.00      A   
ATOM   1370  O   SER A 144      10.365  11.185 -10.943  1.00 10.00      A   
ATOM   1371  N   THR A 145      12.508  11.864 -10.926  1.00 10.00      A   
ATOM   1372  HN  THR A 145      13.442  11.640 -11.133  1.00 10.00      A   
ATOM   1373  CA  THR A 145      12.213  13.141 -10.303  1.00 10.00      A   
ATOM   1374  CB  THR A 145      13.487  13.760  -9.703  1.00 10.00      A   
ATOM   1375  OG1 THR A 145      14.598  13.506 -10.579  1.00 10.00      A   
ATOM   1376  HG1 THR A 145      14.537  14.093 -11.346  1.00 10.00      A   
ATOM   1377  CG2 THR A 145      13.776  13.145  -8.342  1.00 10.00      A   
ATOM   1378  C   THR A 145      11.574  14.119 -11.291  1.00 10.00      A   
ATOM   1379  O   THR A 145      10.990  15.125 -10.889  1.00 10.00      A   
ATOM   1380  N   ASP A 146      11.671  13.804 -12.579  1.00 10.00      A   
ATOM   1381  HN  ASP A 146      12.121  12.972 -12.834  1.00 10.00      A   
ATOM   1382  CA  ASP A 146      11.112  14.660 -13.625  1.00 10.00      A   
ATOM   1383  CB  ASP A 146      11.557  14.196 -15.013  1.00 10.00      A   
ATOM   1384  CG  ASP A 146      12.925  14.720 -15.402  1.00 10.00      A   
ATOM   1385  OD1 ASP A 146      13.232  15.886 -15.084  1.00 10.00      A   
ATOM   1386  OD2 ASP A 146      13.700  13.970 -16.035  1.00 10.00      A   
ATOM   1387  C   ASP A 146       9.589  14.710 -13.557  1.00 10.00      A   
ATOM   1388  O   ASP A 146       8.994  15.789 -13.498  1.00 10.00      A   
ATOM   1389  N   GLY A 147       8.963  13.536 -13.558  1.00 10.00      A   
ATOM   1390  HN  GLY A 147       9.491  12.705 -13.611  1.00 10.00      A   
ATOM   1391  CA  GLY A 147       7.516  13.462 -13.496  1.00 10.00      A   
ATOM   1392  C   GLY A 147       6.957  14.082 -12.230  1.00 10.00      A   
ATOM   1393  O   GLY A 147       5.856  14.633 -12.231  1.00 10.00      A   
ATOM   1394  N   LEU A 148       7.720  13.991 -11.147  1.00 10.00      A   
ATOM   1395  HN  LEU A 148       8.580  13.526 -11.205  1.00 10.00      A   
ATOM   1396  CA  LEU A 148       7.303  14.555  -9.873  1.00 10.00      A   
ATOM   1397  CB  LEU A 148       8.270  14.140  -8.763  1.00 10.00      A   
ATOM   1398  CG  LEU A 148       8.352  12.639  -8.475  1.00 10.00      A   
ATOM   1399  CD1 LEU A 148       9.430  12.345  -7.443  1.00 10.00      A   
ATOM   1400  CD2 LEU A 148       7.004  12.103  -8.016  1.00 10.00      A   
ATOM   1401  C   LEU A 148       7.207  16.075  -9.962  1.00 10.00      A   
ATOM   1402  O   LEU A 148       6.309  16.684  -9.378  1.00 10.00      A   
ATOM   1403  N   ALA A 149       8.126  16.678 -10.706  1.00 10.00      A   
ATOM   1404  HN  ALA A 149       8.815  16.135 -11.152  1.00 10.00      A   
ATOM   1405  CA  ALA A 149       8.140  18.124 -10.885  1.00 10.00      A   
ATOM   1406  CB  ALA A 149       9.454  18.568 -11.512  1.00 10.00      A   
ATOM   1407  C   ALA A 149       6.959  18.552 -11.748  1.00 10.00      A   
ATOM   1408  O   ALA A 149       6.348  19.599 -11.517  1.00 10.00      A   
ATOM   1409  N   ALA A 150       6.634  17.717 -12.730  1.00 10.00      A   
ATOM   1410  HN  ALA A 150       7.166  16.900 -12.856  1.00 10.00      A   
ATOM   1411  CA  ALA A 150       5.521  17.981 -13.631  1.00 10.00      A   
ATOM   1412  CB  ALA A 150       5.437  16.907 -14.705  1.00 10.00      A   
ATOM   1413  C   ALA A 150       4.217  18.054 -12.847  1.00 10.00      A   
ATOM   1414  O   ALA A 150       3.357  18.891 -13.125  1.00 10.00      A   
ATOM   1415  N   ILE A 151       4.086  17.181 -11.858  1.00 10.00      A   
ATOM   1416  HN  ILE A 151       4.808  16.535 -11.691  1.00 10.00      A   
ATOM   1417  CA  ILE A 151       2.895  17.149 -11.019  1.00 10.00      A   
ATOM   1418  CB  ILE A 151       2.883  15.900 -10.111  1.00 10.00      A   
ATOM   1419  CG1 ILE A 151       2.628  14.636 -10.937  1.00 10.00      A   
ATOM   1420  CG2 ILE A 151       1.861  16.029  -8.987  1.00 10.00      A   
ATOM   1421  CD1 ILE A 151       1.297  14.624 -11.657  1.00 10.00      A   
ATOM   1422  C   ILE A 151       2.813  18.411 -10.162  1.00 10.00      A   
ATOM   1423  O   ILE A 151       1.765  19.047 -10.075  1.00 10.00      A   
ATOM   1424  N   ALA A 152       3.938  18.785  -9.568  1.00 10.00      A   
ATOM   1425  HN  ALA A 152       4.748  18.250  -9.707  1.00 10.00      A   
ATOM   1426  CA  ALA A 152       4.011  19.959  -8.707  1.00 10.00      A   
ATOM   1427  CB  ALA A 152       5.412  20.091  -8.137  1.00 10.00      A   
ATOM   1428  C   ALA A 152       3.614  21.246  -9.429  1.00 10.00      A   
ATOM   1429  O   ALA A 152       2.908  22.090  -8.872  1.00 10.00      A   
ATOM   1430  N   ALA A 153       4.049  21.382 -10.675  1.00 10.00      A   
ATOM   1431  HN  ALA A 153       4.580  20.659 -11.079  1.00 10.00      A   
ATOM   1432  CA  ALA A 153       3.764  22.580 -11.460  1.00 10.00      A   
ATOM   1433  CB  ALA A 153       4.863  22.813 -12.485  1.00 10.00      A   
ATOM   1434  C   ALA A 153       2.396  22.541 -12.142  1.00 10.00      A   
ATOM   1435  O   ALA A 153       2.033  23.480 -12.855  1.00 10.00      A   
ATOM   1436  N   THR A 154       1.632  21.479 -11.929  1.00 10.00      A   
ATOM   1437  HN  THR A 154       1.950  20.759 -11.343  1.00 10.00      A   
ATOM   1438  CA  THR A 154       0.322  21.372 -12.560  1.00 10.00      A   
ATOM   1439  CB  THR A 154       0.305  20.309 -13.674  1.00 10.00      A   
ATOM   1440  OG1 THR A 154       1.529  20.382 -14.424  1.00 10.00      A   
ATOM   1441  HG1 THR A 154       2.208  19.857 -13.977  1.00 10.00      A   
ATOM   1442  CG2 THR A 154      -0.862  20.556 -14.616  1.00 10.00      A   
ATOM   1443  C   THR A 154      -0.804  21.108 -11.555  1.00 10.00      A   
ATOM   1444  O   THR A 154      -1.865  21.732 -11.629  1.00 10.00      A   
ATOM   1445  N   CYS A 155      -0.578  20.192 -10.621  1.00 10.00      A   
ATOM   1446  HN  CYS A 155       0.290  19.728 -10.597  1.00 10.00      A   
ATOM   1447  CA  CYS A 155      -1.587  19.860  -9.620  1.00 10.00      A   
ATOM   1448  CB  CYS A 155      -1.319  18.487  -9.003  1.00 10.00      A   
ATOM   1449  SG  CYS A 155      -1.354  17.130 -10.195  1.00 10.00      A   
ATOM   1450  HG  CYS A 155      -2.595  17.024 -10.648  1.00 10.00      A   
ATOM   1451  C   CYS A 155      -1.677  20.940  -8.546  1.00 10.00      A   
ATOM   1452  O   CYS A 155      -1.115  20.807  -7.460  1.00 10.00      A   
ATOM   1453  N   ARG A 156      -2.389  22.012  -8.865  1.00 10.00      A   
ATOM   1454  HN  ARG A 156      -2.814  22.052  -9.749  1.00 10.00      A   
ATOM   1455  CA  ARG A 156      -2.552  23.133  -7.951  1.00 10.00      A   
ATOM   1456  CB  ARG A 156      -3.020  24.375  -8.718  1.00 10.00      A   
ATOM   1457  CG  ARG A 156      -4.416  24.262  -9.311  1.00 10.00      A   
ATOM   1458  CD  ARG A 156      -4.675  25.359 -10.331  1.00 10.00      A   
ATOM   1459  NE  ARG A 156      -4.381  26.689  -9.800  1.00 10.00      A   
ATOM   1460  HE  ARG A 156      -4.398  26.797  -8.821  1.00 10.00      A   
ATOM   1461  CZ  ARG A 156      -4.101  27.747 -10.563  1.00 10.00      A   
ATOM   1462  NH1 ARG A 156      -4.082  27.626 -11.885  1.00 10.00      A   
ATOM   1463 HH11 ARG A 156      -4.284  26.704 -12.338  1.00 10.00      A   
ATOM   1464 HH12 ARG A 156      -3.862  28.452 -12.484  1.00 10.00      A   
ATOM   1465  NH2 ARG A 156      -3.826  28.919  -9.997  1.00 10.00      A   
ATOM   1466 HH21 ARG A 156      -3.821  29.012  -8.959  1.00 10.00      A   
ATOM   1467 HH22 ARG A 156      -3.611  29.754 -10.588  1.00 10.00      A   
ATOM   1468  C   ARG A 156      -3.529  22.802  -6.828  1.00 10.00      A   
ATOM   1469  O   ARG A 156      -3.466  23.384  -5.746  1.00 10.00      A   
ATOM   1470  N   ASN A 157      -4.419  21.854  -7.086  1.00 10.00      A   
ATOM   1471  HN  ASN A 157      -4.404  21.403  -7.961  1.00 10.00      A   
ATOM   1472  CA  ASN A 157      -5.418  21.455  -6.099  1.00 10.00      A   
ATOM   1473  CB  ASN A 157      -6.793  21.314  -6.757  1.00 10.00      A   
ATOM   1474  CG  ASN A 157      -7.940  21.482  -5.776  1.00 10.00      A   
ATOM   1475  OD1 ASN A 157      -7.767  22.024  -4.681  1.00 10.00      A   
ATOM   1476  ND2 ASN A 157      -9.121  21.035  -6.173  1.00 10.00      A   
ATOM   1477 HD21 ASN A 157      -9.187  20.624  -7.063  1.00 10.00      A   
ATOM   1478 HD22 ASN A 157      -9.886  21.138  -5.567  1.00 10.00      A   
ATOM   1479  C   ASN A 157      -5.011  20.156  -5.418  1.00 10.00      A   
ATOM   1480  O   ASN A 157      -5.835  19.471  -4.810  1.00 10.00      A   
ATOM   1481  N   LEU A 158      -3.727  19.828  -5.525  1.00 10.00      A   
ATOM   1482  HN  LEU A 158      -3.126  20.418  -6.025  1.00 10.00      A   
ATOM   1483  CA  LEU A 158      -3.190  18.624  -4.910  1.00 10.00      A   
ATOM   1484  CB  LEU A 158      -1.731  18.412  -5.332  1.00 10.00      A   
ATOM   1485  CG  LEU A 158      -1.085  17.089  -4.910  1.00 10.00      A   
ATOM   1486  CD1 LEU A 158      -1.566  15.946  -5.790  1.00 10.00      A   
ATOM   1487  CD2 LEU A 158       0.432  17.197  -4.947  1.00 10.00      A   
ATOM   1488  C   LEU A 158      -3.284  18.747  -3.393  1.00 10.00      A   
ATOM   1489  O   LEU A 158      -3.203  19.850  -2.851  1.00 10.00      A   
ATOM   1490  N   LYS A 159      -3.474  17.629  -2.715  1.00 10.00      A   
ATOM   1491  HN  LYS A 159      -3.543  16.777  -3.200  1.00 10.00      A   
ATOM   1492  CA  LYS A 159      -3.587  17.632  -1.270  1.00 10.00      A   
ATOM   1493  CB  LYS A 159      -5.021  17.312  -0.833  1.00 10.00      A   
ATOM   1494  CG  LYS A 159      -6.021  18.433  -1.070  1.00 10.00      A   
ATOM   1495  CD  LYS A 159      -7.369  18.103  -0.456  1.00 10.00      A   
ATOM   1496  CE  LYS A 159      -7.268  17.961   1.052  1.00 10.00      A   
ATOM   1497  NZ  LYS A 159      -8.356  17.115   1.596  1.00 10.00      A   
ATOM   1498  HZ1 LYS A 159      -8.343  16.182   1.138  1.00 10.00      A   
ATOM   1499  HZ2 LYS A 159      -9.277  17.563   1.422  1.00 10.00      A   
ATOM   1500  HZ3 LYS A 159      -8.229  16.987   2.619  1.00 10.00      A   
ATOM   1501  C   LYS A 159      -2.629  16.638  -0.628  1.00 10.00      A   
ATOM   1502  O   LYS A 159      -1.892  16.982   0.297  1.00 10.00      A   
ATOM   1503  N   GLU A 160      -2.635  15.406  -1.118  1.00 10.00      A   
ATOM   1504  HN  GLU A 160      -3.215  15.189  -1.881  1.00 10.00      A   
ATOM   1505  CA  GLU A 160      -1.786  14.370  -0.549  1.00 10.00      A   
ATOM   1506  CB  GLU A 160      -2.643  13.375   0.236  1.00 10.00      A   
ATOM   1507  CG  GLU A 160      -3.460  14.037   1.334  1.00 10.00      A   
ATOM   1508  CD  GLU A 160      -4.429  13.090   2.001  1.00 10.00      A   
ATOM   1509  OE1 GLU A 160      -5.638  13.161   1.698  1.00 10.00      A   
ATOM   1510  OE2 GLU A 160      -3.989  12.278   2.837  1.00 10.00      A   
ATOM   1511  C   GLU A 160      -0.956  13.656  -1.603  1.00 10.00      A   
ATOM   1512  O   GLU A 160      -1.461  13.275  -2.661  1.00 10.00      A   
ATOM   1513  N   LEU A 161       0.320  13.480  -1.302  1.00 10.00      A   
ATOM   1514  HN  LEU A 161       0.656  13.807  -0.436  1.00 10.00      A   
ATOM   1515  CA  LEU A 161       1.242  12.814  -2.203  1.00 10.00      A   
ATOM   1516  CB  LEU A 161       2.253  13.825  -2.761  1.00 10.00      A   
ATOM   1517  CG  LEU A 161       3.356  13.264  -3.668  1.00 10.00      A   
ATOM   1518  CD1 LEU A 161       2.780  12.799  -4.995  1.00 10.00      A   
ATOM   1519  CD2 LEU A 161       4.448  14.301  -3.890  1.00 10.00      A   
ATOM   1520  C   LEU A 161       1.967  11.700  -1.462  1.00 10.00      A   
ATOM   1521  O   LEU A 161       2.816  11.961  -0.605  1.00 10.00      A   
ATOM   1522  N   ASP A 162       1.615  10.462  -1.779  1.00 10.00      A   
ATOM   1523  HN  ASP A 162       0.922  10.317  -2.465  1.00 10.00      A   
ATOM   1524  CA  ASP A 162       2.232   9.308  -1.143  1.00 10.00      A   
ATOM   1525  CB  ASP A 162       1.182   8.474  -0.400  1.00 10.00      A   
ATOM   1526  CG  ASP A 162       1.790   7.420   0.515  1.00 10.00      A   
ATOM   1527  OD1 ASP A 162       3.032   7.371   0.647  1.00 10.00      A   
ATOM   1528  OD2 ASP A 162       1.029   6.638   1.116  1.00 10.00      A   
ATOM   1529  C   ASP A 162       2.950   8.449  -2.173  1.00 10.00      A   
ATOM   1530  O   ASP A 162       2.374   8.067  -3.194  1.00 10.00      A   
ATOM   1531  N   LEU A 163       4.210   8.153  -1.900  1.00 10.00      A   
ATOM   1532  HN  LEU A 163       4.604   8.492  -1.068  1.00 10.00      A   
ATOM   1533  CA  LEU A 163       5.024   7.331  -2.784  1.00 10.00      A   
ATOM   1534  CB  LEU A 163       6.146   8.177  -3.394  1.00 10.00      A   
ATOM   1535  CG  LEU A 163       5.721   9.426  -4.170  1.00 10.00      A   
ATOM   1536  CD1 LEU A 163       6.926  10.308  -4.458  1.00 10.00      A   
ATOM   1537  CD2 LEU A 163       5.019   9.043  -5.465  1.00 10.00      A   
ATOM   1538  C   LEU A 163       5.629   6.179  -1.989  1.00 10.00      A   
ATOM   1539  O   LEU A 163       6.738   5.730  -2.271  1.00 10.00      A   
ATOM   1540  N   ARG A 164       4.877   5.717  -0.999  1.00 10.00      A   
ATOM   1541  HN  ARG A 164       3.992   6.123  -0.859  1.00 10.00      A   
ATOM   1542  CA  ARG A 164       5.295   4.635  -0.107  1.00 10.00      A   
ATOM   1543  CB  ARG A 164       4.121   4.161   0.753  1.00 10.00      A   
ATOM   1544  CG  ARG A 164       2.952   3.598  -0.039  1.00 10.00      A   
ATOM   1545  CD  ARG A 164       1.673   3.584   0.780  1.00 10.00      A   
ATOM   1546  NE  ARG A 164       1.877   3.040   2.117  1.00 10.00      A   
ATOM   1547  HE  ARG A 164       2.220   2.120   2.183  1.00 10.00      A   
ATOM   1548  CZ  ARG A 164       1.629   3.717   3.239  1.00 10.00      A   
ATOM   1549  NH1 ARG A 164       1.165   4.960   3.184  1.00 10.00      A   
ATOM   1550 HH11 ARG A 164       0.995   5.426   2.254  1.00 10.00      A   
ATOM   1551 HH12 ARG A 164       0.971   5.482   4.061  1.00 10.00      A   
ATOM   1552  NH2 ARG A 164       1.861   3.156   4.418  1.00 10.00      A   
ATOM   1553 HH21 ARG A 164       1.672   3.685   5.297  1.00 10.00      A   
ATOM   1554 HH22 ARG A 164       2.237   2.182   4.471  1.00 10.00      A   
ATOM   1555  C   ARG A 164       5.965   3.453  -0.809  1.00 10.00      A   
ATOM   1556  O   ARG A 164       5.393   2.825  -1.707  1.00 10.00      A   
ATOM   1557  N   GLU A 165       7.198   3.182  -0.377  1.00 10.00      A   
ATOM   1558  HN  GLU A 165       7.576   3.753   0.324  1.00 10.00      A   
ATOM   1559  CA  GLU A 165       8.014   2.078  -0.883  1.00 10.00      A   
ATOM   1560  CB  GLU A 165       7.517   0.736  -0.335  1.00 10.00      A   
ATOM   1561  CG  GLU A 165       7.899   0.466   1.115  1.00 10.00      A   
ATOM   1562  CD  GLU A 165       7.040   1.225   2.110  1.00 10.00      A   
ATOM   1563  OE1 GLU A 165       6.034   0.662   2.585  1.00 10.00      A   
ATOM   1564  OE2 GLU A 165       7.373   2.387   2.432  1.00 10.00      A   
ATOM   1565  C   GLU A 165       8.128   2.033  -2.405  1.00 10.00      A   
ATOM   1566  O   GLU A 165       8.239   0.956  -2.991  1.00 10.00      A   
ATOM   1567  N   SER A 166       8.112   3.188  -3.044  1.00 10.00      A   
ATOM   1568  HN  SER A 166       8.015   4.019  -2.535  1.00 10.00      A   
ATOM   1569  CA  SER A 166       8.226   3.247  -4.493  1.00 10.00      A   
ATOM   1570  CB  SER A 166       7.295   4.316  -5.068  1.00 10.00      A   
ATOM   1571  OG  SER A 166       5.944   3.887  -5.007  1.00 10.00      A   
ATOM   1572  HG  SER A 166       5.461   4.422  -4.361  1.00 10.00      A   
ATOM   1573  C   SER A 166       9.669   3.489  -4.931  1.00 10.00      A   
ATOM   1574  O   SER A 166      10.429   4.188  -4.252  1.00 10.00      A   
ATOM   1575  N   ASP A 167      10.039   2.899  -6.063  1.00 10.00      A   
ATOM   1576  HN  ASP A 167       9.380   2.365  -6.559  1.00 10.00      A   
ATOM   1577  CA  ASP A 167      11.383   3.040  -6.609  1.00 10.00      A   
ATOM   1578  CB  ASP A 167      11.834   1.741  -7.282  1.00 10.00      A   
ATOM   1579  CG  ASP A 167      13.284   1.788  -7.728  1.00 10.00      A   
ATOM   1580  OD1 ASP A 167      14.177   1.772  -6.852  1.00 10.00      A   
ATOM   1581  OD2 ASP A 167      13.538   1.829  -8.955  1.00 10.00      A   
ATOM   1582  C   ASP A 167      11.420   4.184  -7.610  1.00 10.00      A   
ATOM   1583  O   ASP A 167      10.989   4.040  -8.757  1.00 10.00      A   
ATOM   1584  N   VAL A 168      11.912   5.324  -7.164  1.00 10.00      A   
ATOM   1585  HN  VAL A 168      12.240   5.379  -6.243  1.00 10.00      A   
ATOM   1586  CA  VAL A 168      11.993   6.500  -8.012  1.00 10.00      A   
ATOM   1587  CB  VAL A 168      11.440   7.755  -7.296  1.00 10.00      A   
ATOM   1588  CG1 VAL A 168      11.077   8.836  -8.302  1.00 10.00      A   
ATOM   1589  CG2 VAL A 168      10.245   7.409  -6.415  1.00 10.00      A   
ATOM   1590  C   VAL A 168      13.438   6.758  -8.402  1.00 10.00      A   
ATOM   1591  O   VAL A 168      14.335   6.680  -7.560  1.00 10.00      A   
ATOM   1592  N   ASP A 169      13.665   7.029  -9.679  1.00 10.00      A   
ATOM   1593  HN  ASP A 169      12.912   7.030 -10.310  1.00 10.00      A   
ATOM   1594  CA  ASP A 169      15.007   7.315 -10.166  1.00 10.00      A   
ATOM   1595  CB  ASP A 169      15.114   7.098 -11.678  1.00 10.00      A   
ATOM   1596  CG  ASP A 169      15.017   5.636 -12.070  1.00 10.00      A   
ATOM   1597  OD1 ASP A 169      15.811   4.824 -11.554  1.00 10.00      A   
ATOM   1598  OD2 ASP A 169      14.144   5.296 -12.901  1.00 10.00      A   
ATOM   1599  C   ASP A 169      15.408   8.740  -9.795  1.00 10.00      A   
ATOM   1600  O   ASP A 169      15.019   9.706 -10.456  1.00 10.00      A   
ATOM   1601  N   ASP A 170      16.174   8.857  -8.718  1.00 10.00      A   
ATOM   1602  HN  ASP A 170      16.434   8.045  -8.235  1.00 10.00      A   
ATOM   1603  CA  ASP A 170      16.628  10.153  -8.218  1.00 10.00      A   
ATOM   1604  CB  ASP A 170      17.303   9.997  -6.849  1.00 10.00      A   
ATOM   1605  CG  ASP A 170      16.398   9.408  -5.789  1.00 10.00      A   
ATOM   1606  OD1 ASP A 170      15.757  10.183  -5.048  1.00 10.00      A   
ATOM   1607  OD2 ASP A 170      16.336   8.167  -5.683  1.00 10.00      A   
ATOM   1608  C   ASP A 170      17.604  10.827  -9.175  1.00 10.00      A   
ATOM   1609  O   ASP A 170      18.730  10.363  -9.353  1.00 10.00      A   
ATOM   1610  N   VAL A 171      17.170  11.923  -9.783  1.00 10.00      A   
ATOM   1611  HN  VAL A 171      16.253  12.230  -9.619  1.00 10.00      A   
ATOM   1612  CA  VAL A 171      18.016  12.677 -10.702  1.00 10.00      A   
ATOM   1613  CB  VAL A 171      17.410  12.752 -12.120  1.00 10.00      A   
ATOM   1614  CG1 VAL A 171      18.357  13.470 -13.073  1.00 10.00      A   
ATOM   1615  CG2 VAL A 171      17.085  11.362 -12.642  1.00 10.00      A   
ATOM   1616  C   VAL A 171      18.226  14.090 -10.167  1.00 10.00      A   
ATOM   1617  O   VAL A 171      19.354  14.574 -10.072  1.00 10.00      A   
ATOM   1618  N   SER A 172      17.131  14.739  -9.798  1.00 10.00      A   
ATOM   1619  HN  SER A 172      16.258  14.296  -9.888  1.00 10.00      A   
ATOM   1620  CA  SER A 172      17.186  16.092  -9.268  1.00 10.00      A   
ATOM   1621  CB  SER A 172      16.863  17.104 -10.371  1.00 10.00      A   
ATOM   1622  OG  SER A 172      16.701  18.409  -9.842  1.00 10.00      A   
ATOM   1623  HG  SER A 172      16.752  19.052 -10.560  1.00 10.00      A   
ATOM   1624  C   SER A 172      16.225  16.262  -8.096  1.00 10.00      A   
ATOM   1625  O   SER A 172      15.016  16.086  -8.244  1.00 10.00      A   
ATOM   1626  N   GLY A 173      16.765  16.614  -6.934  1.00 10.00      A   
ATOM   1627  HN  GLY A 173      17.738  16.739  -6.872  1.00 10.00      A   
ATOM   1628  CA  GLY A 173      15.943  16.808  -5.755  1.00 10.00      A   
ATOM   1629  C   GLY A 173      15.416  18.226  -5.645  1.00 10.00      A   
ATOM   1630  O   GLY A 173      14.879  18.625  -4.610  1.00 10.00      A   
ATOM   1631  N   HIS A 174      15.551  18.985  -6.726  1.00 10.00      A   
ATOM   1632  HN  HIS A 174      15.976  18.606  -7.526  1.00 10.00      A   
ATOM   1633  CA  HIS A 174      15.092  20.364  -6.753  1.00 10.00      A   
ATOM   1634  CB  HIS A 174      15.942  21.188  -7.725  1.00 10.00      A   
ATOM   1635  CG  HIS A 174      15.865  22.670  -7.515  1.00 10.00      A   
ATOM   1636  ND1 HIS A 174      16.157  23.241  -6.298  1.00 10.00      A   
ATOM   1637  CD2 HIS A 174      15.532  23.642  -8.398  1.00 10.00      A   
ATOM   1638  CE1 HIS A 174      15.999  24.541  -6.466  1.00 10.00      A   
ATOM   1639  NE2 HIS A 174      15.622  24.829  -7.714  1.00 10.00      A   
ATOM   1640  HE2 HIS A 174      15.437  25.721  -8.080  1.00 10.00      A   
ATOM   1641  C   HIS A 174      13.617  20.440  -7.138  1.00 10.00      A   
ATOM   1642  O   HIS A 174      13.029  21.518  -7.162  1.00 10.00      A   
ATOM   1643  N   TRP A 175      13.018  19.285  -7.420  1.00 10.00      A   
ATOM   1644  HN  TRP A 175      13.539  18.456  -7.370  1.00 10.00      A   
ATOM   1645  CA  TRP A 175      11.609  19.222  -7.809  1.00 10.00      A   
ATOM   1646  CB  TRP A 175      11.214  17.802  -8.239  1.00 10.00      A   
ATOM   1647  CG  TRP A 175      11.203  16.799  -7.127  1.00 10.00      A   
ATOM   1648  CD1 TRP A 175      12.259  16.067  -6.673  1.00 10.00      A   
ATOM   1649  CD2 TRP A 175      10.076  16.411  -6.333  1.00 10.00      A   
ATOM   1650  NE1 TRP A 175      11.862  15.251  -5.642  1.00 10.00      A   
ATOM   1651  HE1 TRP A 175      12.442  14.630  -5.149  1.00 10.00      A   
ATOM   1652  CE2 TRP A 175      10.524  15.444  -5.414  1.00 10.00      A   
ATOM   1653  CE3 TRP A 175       8.732  16.792  -6.307  1.00 10.00      A   
ATOM   1654  CZ2 TRP A 175       9.676  14.854  -4.480  1.00 10.00      A   
ATOM   1655  CZ3 TRP A 175       7.893  16.205  -5.382  1.00 10.00      A   
ATOM   1656  CH2 TRP A 175       8.367  15.247  -4.481  1.00 10.00      A   
ATOM   1657  C   TRP A 175      10.688  19.739  -6.702  1.00 10.00      A   
ATOM   1658  O   TRP A 175       9.564  20.165  -6.962  1.00 10.00      A   
ATOM   1659  N   LEU A 176      11.182  19.714  -5.474  1.00 10.00      A   
ATOM   1660  HN  LEU A 176      12.088  19.364  -5.332  1.00 10.00      A   
ATOM   1661  CA  LEU A 176      10.414  20.189  -4.329  1.00 10.00      A   
ATOM   1662  CB  LEU A 176      11.152  19.853  -3.032  1.00 10.00      A   
ATOM   1663  CG  LEU A 176      10.535  20.393  -1.738  1.00 10.00      A   
ATOM   1664  CD1 LEU A 176       9.322  19.570  -1.330  1.00 10.00      A   
ATOM   1665  CD2 LEU A 176      11.567  20.427  -0.625  1.00 10.00      A   
ATOM   1666  C   LEU A 176      10.193  21.698  -4.424  1.00 10.00      A   
ATOM   1667  O   LEU A 176       9.182  22.223  -3.957  1.00 10.00      A   
ATOM   1668  N   SER A 177      11.146  22.384  -5.044  1.00 10.00      A   
ATOM   1669  HN  SER A 177      11.922  21.906  -5.394  1.00 10.00      A   
ATOM   1670  CA  SER A 177      11.079  23.828  -5.208  1.00 10.00      A   
ATOM   1671  CB  SER A 177      12.478  24.379  -5.484  1.00 10.00      A   
ATOM   1672  OG  SER A 177      13.466  23.560  -4.874  1.00 10.00      A   
ATOM   1673  HG  SER A 177      14.094  23.259  -5.546  1.00 10.00      A   
ATOM   1674  C   SER A 177      10.134  24.215  -6.343  1.00 10.00      A   
ATOM   1675  O   SER A 177       9.859  25.399  -6.560  1.00 10.00      A   
ATOM   1676  N   HIS A 178       9.637  23.211  -7.064  1.00 10.00      A   
ATOM   1677  HN  HIS A 178       9.891  22.290  -6.840  1.00 10.00      A   
ATOM   1678  CA  HIS A 178       8.724  23.448  -8.176  1.00 10.00      A   
ATOM   1679  CB  HIS A 178       8.747  22.294  -9.181  1.00 10.00      A   
ATOM   1680  CG  HIS A 178       9.898  22.347 -10.140  1.00 10.00      A   
ATOM   1681  ND1 HIS A 178       9.732  22.774 -11.438  1.00 10.00      A   
ATOM   1682  CD2 HIS A 178      11.198  22.005  -9.949  1.00 10.00      A   
ATOM   1683  CE1 HIS A 178      10.923  22.682 -12.005  1.00 10.00      A   
ATOM   1684  NE2 HIS A 178      11.837  22.222 -11.143  1.00 10.00      A   
ATOM   1685  HE2 HIS A 178      12.792  22.074 -11.330  1.00 10.00      A   
ATOM   1686  C   HIS A 178       7.305  23.708  -7.685  1.00 10.00      A   
ATOM   1687  O   HIS A 178       6.434  24.098  -8.465  1.00 10.00      A   
ATOM   1688  N   PHE A 179       7.081  23.490  -6.392  1.00 10.00      A   
ATOM   1689  HN  PHE A 179       7.816  23.174  -5.827  1.00 10.00      A   
ATOM   1690  CA  PHE A 179       5.776  23.723  -5.787  1.00 10.00      A   
ATOM   1691  CB  PHE A 179       5.662  22.990  -4.444  1.00 10.00      A   
ATOM   1692  CG  PHE A 179       5.438  21.507  -4.545  1.00 10.00      A   
ATOM   1693  CD1 PHE A 179       6.513  20.634  -4.644  1.00 10.00      A   
ATOM   1694  CD2 PHE A 179       4.155  20.981  -4.541  1.00 10.00      A   
ATOM   1695  CE1 PHE A 179       6.309  19.271  -4.738  1.00 10.00      A   
ATOM   1696  CE2 PHE A 179       3.944  19.617  -4.635  1.00 10.00      A   
ATOM   1697  CZ  PHE A 179       5.024  18.762  -4.734  1.00 10.00      A   
ATOM   1698  C   PHE A 179       5.594  25.217  -5.553  1.00 10.00      A   
ATOM   1699  O   PHE A 179       6.294  25.808  -4.729  1.00 10.00      A   
ATOM   1700  N   PRO A 180       4.666  25.854  -6.282  1.00 10.00      A   
ATOM   1701  CA  PRO A 180       4.407  27.288  -6.144  1.00 10.00      A   
ATOM   1702  CB  PRO A 180       3.299  27.566  -7.165  1.00 10.00      A   
ATOM   1703  CG  PRO A 180       2.699  26.236  -7.461  1.00 10.00      A   
ATOM   1704  CD  PRO A 180       3.797  25.229  -7.288  1.00 10.00      A   
ATOM   1705  C   PRO A 180       3.937  27.643  -4.739  1.00 10.00      A   
ATOM   1706  O   PRO A 180       3.290  26.841  -4.062  1.00 10.00      A   
ATOM   1707  N   ASP A 181       4.255  28.855  -4.307  1.00 10.00      A   
ATOM   1708  HN  ASP A 181       4.757  29.455  -4.900  1.00 10.00      A   
ATOM   1709  CA  ASP A 181       3.879  29.318  -2.975  1.00 10.00      A   
ATOM   1710  CB  ASP A 181       4.613  30.610  -2.609  1.00 10.00      A   
ATOM   1711  CG  ASP A 181       5.889  30.348  -1.827  1.00 10.00      A   
ATOM   1712  OD1 ASP A 181       5.929  30.663  -0.617  1.00 10.00      A   
ATOM   1713  OD2 ASP A 181       6.862  29.818  -2.415  1.00 10.00      A   
ATOM   1714  C   ASP A 181       2.370  29.485  -2.840  1.00 10.00      A   
ATOM   1715  O   ASP A 181       1.854  29.662  -1.739  1.00 10.00      A   
ATOM   1716  N   THR A 182       1.672  29.432  -3.968  1.00 10.00      A   
ATOM   1717  HN  THR A 182       2.148  29.326  -4.818  1.00 10.00      A   
ATOM   1718  CA  THR A 182       0.223  29.547  -3.988  1.00 10.00      A   
ATOM   1719  CB  THR A 182      -0.261  29.936  -5.395  1.00 10.00      A   
ATOM   1720  OG1 THR A 182       0.823  29.795  -6.328  1.00 10.00      A   
ATOM   1721  HG1 THR A 182       0.479  29.429  -7.153  1.00 10.00      A   
ATOM   1722  CG2 THR A 182      -0.757  31.374  -5.412  1.00 10.00      A   
ATOM   1723  C   THR A 182      -0.415  28.216  -3.577  1.00 10.00      A   
ATOM   1724  O   THR A 182      -1.626  28.121  -3.388  1.00 10.00      A   
ATOM   1725  N   TYR A 183       0.425  27.194  -3.441  1.00 10.00      A   
ATOM   1726  HN  TYR A 183       1.380  27.342  -3.605  1.00 10.00      A   
ATOM   1727  CA  TYR A 183      -0.019  25.865  -3.048  1.00 10.00      A   
ATOM   1728  CB  TYR A 183       0.903  24.810  -3.672  1.00 10.00      A   
ATOM   1729  CG  TYR A 183       0.605  23.389  -3.257  1.00 10.00      A   
ATOM   1730  CD1 TYR A 183      -0.422  22.677  -3.860  1.00 10.00      A   
ATOM   1731  CD2 TYR A 183       1.354  22.754  -2.273  1.00 10.00      A   
ATOM   1732  CE1 TYR A 183      -0.696  21.377  -3.494  1.00 10.00      A   
ATOM   1733  CE2 TYR A 183       1.086  21.451  -1.901  1.00 10.00      A   
ATOM   1734  CZ  TYR A 183       0.059  20.767  -2.515  1.00 10.00      A   
ATOM   1735  OH  TYR A 183      -0.217  19.470  -2.150  1.00 10.00      A   
ATOM   1736  HH  TYR A 183      -0.834  19.469  -1.411  1.00 10.00      A   
ATOM   1737  C   TYR A 183      -0.002  25.745  -1.528  1.00 10.00      A   
ATOM   1738  O   TYR A 183       1.069  25.810  -0.910  1.00 10.00      A   
ATOM   1739  N   THR A 184      -1.178  25.591  -0.930  1.00 10.00      A   
ATOM   1740  HN  THR A 184      -1.995  25.581  -1.476  1.00 10.00      A   
ATOM   1741  CA  THR A 184      -1.291  25.480   0.521  1.00 10.00      A   
ATOM   1742  CB  THR A 184      -1.792  26.816   1.106  1.00 10.00      A   
ATOM   1743  OG1 THR A 184      -2.882  27.303   0.307  1.00 10.00      A   
ATOM   1744  HG1 THR A 184      -3.499  27.788   0.865  1.00 10.00      A   
ATOM   1745  CG2 THR A 184      -0.678  27.854   1.114  1.00 10.00      A   
ATOM   1746  C   THR A 184      -2.248  24.354   0.949  1.00 10.00      A   
ATOM   1747  O   THR A 184      -2.620  24.248   2.122  1.00 10.00      A   
ATOM   1748  N   SER A 185      -2.628  23.498   0.012  1.00 10.00      A   
ATOM   1749  HN  SER A 185      -2.288  23.597  -0.901  1.00 10.00      A   
ATOM   1750  CA  SER A 185      -3.550  22.409   0.314  1.00 10.00      A   
ATOM   1751  CB  SER A 185      -4.500  22.191  -0.863  1.00 10.00      A   
ATOM   1752  OG  SER A 185      -3.817  22.335  -2.096  1.00 10.00      A   
ATOM   1753  HG  SER A 185      -3.622  21.454  -2.459  1.00 10.00      A   
ATOM   1754  C   SER A 185      -2.833  21.106   0.677  1.00 10.00      A   
ATOM   1755  O   SER A 185      -3.418  20.028   0.599  1.00 10.00      A   
ATOM   1756  N   LEU A 186      -1.574  21.203   1.088  1.00 10.00      A   
ATOM   1757  HN  LEU A 186      -1.159  22.086   1.155  1.00 10.00      A   
ATOM   1758  CA  LEU A 186      -0.799  20.024   1.459  1.00 10.00      A   
ATOM   1759  CB  LEU A 186       0.687  20.374   1.562  1.00 10.00      A   
ATOM   1760  CG  LEU A 186       1.644  19.219   1.868  1.00 10.00      A   
ATOM   1761  CD1 LEU A 186       1.668  18.216   0.723  1.00 10.00      A   
ATOM   1762  CD2 LEU A 186       3.042  19.747   2.152  1.00 10.00      A   
ATOM   1763  C   LEU A 186      -1.300  19.427   2.773  1.00 10.00      A   
ATOM   1764  O   LEU A 186      -1.426  20.130   3.780  1.00 10.00      A   
ATOM   1765  N   VAL A 187      -1.605  18.133   2.744  1.00 10.00      A   
ATOM   1766  HN  VAL A 187      -1.505  17.639   1.898  1.00 10.00      A   
ATOM   1767  CA  VAL A 187      -2.095  17.427   3.922  1.00 10.00      A   
ATOM   1768  CB  VAL A 187      -3.519  16.870   3.701  1.00 10.00      A   
ATOM   1769  CG1 VAL A 187      -3.996  16.103   4.926  1.00 10.00      A   
ATOM   1770  CG2 VAL A 187      -4.487  17.994   3.373  1.00 10.00      A   
ATOM   1771  C   VAL A 187      -1.156  16.280   4.307  1.00 10.00      A   
ATOM   1772  O   VAL A 187      -0.689  16.203   5.443  1.00 10.00      A   
ATOM   1773  N   SER A 188      -0.881  15.390   3.363  1.00 10.00      A   
ATOM   1774  HN  SER A 188      -1.274  15.497   2.472  1.00 10.00      A   
ATOM   1775  CA  SER A 188       0.000  14.256   3.622  1.00 10.00      A   
ATOM   1776  CB  SER A 188      -0.793  12.944   3.582  1.00 10.00      A   
ATOM   1777  OG  SER A 188      -1.966  13.027   4.381  1.00 10.00      A   
ATOM   1778  HG  SER A 188      -2.733  12.732   3.855  1.00 10.00      A   
ATOM   1779  C   SER A 188       1.143  14.218   2.608  1.00 10.00      A   
ATOM   1780  O   SER A 188       0.915  14.297   1.397  1.00 10.00      A   
ATOM   1781  N   LEU A 189       2.369  14.111   3.105  1.00 10.00      A   
ATOM   1782  HN  LEU A 189       2.490  14.061   4.080  1.00 10.00      A   
ATOM   1783  CA  LEU A 189       3.543  14.067   2.248  1.00 10.00      A   
ATOM   1784  CB  LEU A 189       4.241  15.427   2.238  1.00 10.00      A   
ATOM   1785  CG  LEU A 189       5.294  15.631   1.149  1.00 10.00      A   
ATOM   1786  CD1 LEU A 189       4.649  15.621  -0.228  1.00 10.00      A   
ATOM   1787  CD2 LEU A 189       6.056  16.924   1.380  1.00 10.00      A   
ATOM   1788  C   LEU A 189       4.515  12.982   2.705  1.00 10.00      A   
ATOM   1789  O   LEU A 189       5.030  13.023   3.824  1.00 10.00      A   
ATOM   1790  N   ASN A 190       4.745  12.006   1.843  1.00 10.00      A   
ATOM   1791  HN  ASN A 190       4.286  12.018   0.972  1.00 10.00      A   
ATOM   1792  CA  ASN A 190       5.659  10.912   2.149  1.00 10.00      A   
ATOM   1793  CB  ASN A 190       4.905   9.581   2.216  1.00 10.00      A   
ATOM   1794  CG  ASN A 190       5.835   8.386   2.347  1.00 10.00      A   
ATOM   1795  OD1 ASN A 190       6.911   8.478   2.941  1.00 10.00      A   
ATOM   1796  ND2 ASN A 190       5.418   7.255   1.807  1.00 10.00      A   
ATOM   1797 HD21 ASN A 190       4.534   7.252   1.354  1.00 10.00      A   
ATOM   1798 HD22 ASN A 190       6.005   6.469   1.860  1.00 10.00      A   
ATOM   1799  C   ASN A 190       6.771  10.830   1.113  1.00 10.00      A   
ATOM   1800  O   ASN A 190       6.531  10.478  -0.041  1.00 10.00      A   
ATOM   1801  N   ILE A 191       7.985  11.153   1.533  1.00 10.00      A   
ATOM   1802  HN  ILE A 191       8.112  11.418   2.473  1.00 10.00      A   
ATOM   1803  CA  ILE A 191       9.134  11.125   0.642  1.00 10.00      A   
ATOM   1804  CB  ILE A 191       9.668  12.549   0.357  1.00 10.00      A   
ATOM   1805  CG1 ILE A 191      10.016  13.268   1.663  1.00 10.00      A   
ATOM   1806  CG2 ILE A 191       8.656  13.348  -0.453  1.00 10.00      A   
ATOM   1807  CD1 ILE A 191      10.776  14.562   1.468  1.00 10.00      A   
ATOM   1808  C   ILE A 191      10.253  10.261   1.215  1.00 10.00      A   
ATOM   1809  O   ILE A 191      11.410  10.402   0.835  1.00 10.00      A   
ATOM   1810  N   SER A 192       9.892   9.340   2.102  1.00 10.00      A   
ATOM   1811  HN  SER A 192       8.943   9.252   2.335  1.00 10.00      A   
ATOM   1812  CA  SER A 192      10.871   8.459   2.747  1.00 10.00      A   
ATOM   1813  CB  SER A 192      10.217   7.680   3.892  1.00 10.00      A   
ATOM   1814  OG  SER A 192       9.044   7.008   3.455  1.00 10.00      A   
ATOM   1815  HG  SER A 192       8.322   7.649   3.354  1.00 10.00      A   
ATOM   1816  C   SER A 192      11.551   7.503   1.764  1.00 10.00      A   
ATOM   1817  O   SER A 192      12.586   6.912   2.073  1.00 10.00      A   
ATOM   1818  N   CYS A 193      10.974   7.367   0.581  1.00 10.00      A   
ATOM   1819  HN  CYS A 193      10.161   7.876   0.388  1.00 10.00      A   
ATOM   1820  CA  CYS A 193      11.508   6.478  -0.444  1.00 10.00      A   
ATOM   1821  CB  CYS A 193      10.353   5.952  -1.286  1.00 10.00      A   
ATOM   1822  SG  CYS A 193       9.149   7.227  -1.717  1.00 10.00      A   
ATOM   1823  HG  CYS A 193       8.060   6.618  -2.168  1.00 10.00      A   
ATOM   1824  C   CYS A 193      12.524   7.175  -1.350  1.00 10.00      A   
ATOM   1825  O   CYS A 193      13.206   6.524  -2.144  1.00 10.00      A   
ATOM   1826  N   LEU A 194      12.627   8.492  -1.230  1.00 10.00      A   
ATOM   1827  HN  LEU A 194      12.081   8.959  -0.565  1.00 10.00      A   
ATOM   1828  CA  LEU A 194      13.551   9.259  -2.060  1.00 10.00      A   
ATOM   1829  CB  LEU A 194      13.135  10.729  -2.128  1.00 10.00      A   
ATOM   1830  CG  LEU A 194      11.703  11.023  -2.584  1.00 10.00      A   
ATOM   1831  CD1 LEU A 194      11.485  12.521  -2.709  1.00 10.00      A   
ATOM   1832  CD2 LEU A 194      11.383  10.318  -3.893  1.00 10.00      A   
ATOM   1833  C   LEU A 194      14.977   9.159  -1.539  1.00 10.00      A   
ATOM   1834  O   LEU A 194      15.202   9.080  -0.332  1.00 10.00      A   
ATOM   1835  N   ALA A 195      15.937   9.179  -2.448  1.00 10.00      A   
ATOM   1836  HN  ALA A 195      15.697   9.261  -3.405  1.00 10.00      A   
ATOM   1837  CA  ALA A 195      17.342   9.098  -2.073  1.00 10.00      A   
ATOM   1838  CB  ALA A 195      18.033   7.977  -2.833  1.00 10.00      A   
ATOM   1839  C   ALA A 195      18.033  10.433  -2.331  1.00 10.00      A   
ATOM   1840  O   ALA A 195      19.174  10.652  -1.915  1.00 10.00      A   
ATOM   1841  N   SER A 196      17.329  11.318  -3.023  1.00 10.00      A   
ATOM   1842  HN  SER A 196      16.430  11.074  -3.332  1.00 10.00      A   
ATOM   1843  CA  SER A 196      17.843  12.639  -3.347  1.00 10.00      A   
ATOM   1844  CB  SER A 196      17.085  13.210  -4.548  1.00 10.00      A   
ATOM   1845  OG  SER A 196      15.734  12.776  -4.543  1.00 10.00      A   
ATOM   1846  HG  SER A 196      15.692  11.847  -4.829  1.00 10.00      A   
ATOM   1847  C   SER A 196      17.720  13.578  -2.150  1.00 10.00      A   
ATOM   1848  O   SER A 196      17.023  13.273  -1.175  1.00 10.00      A   
ATOM   1849  N   GLU A 197      18.401  14.712  -2.219  1.00 10.00      A   
ATOM   1850  HN  GLU A 197      18.943  14.899  -3.016  1.00 10.00      A   
ATOM   1851  CA  GLU A 197      18.360  15.687  -1.143  1.00 10.00      A   
ATOM   1852  CB  GLU A 197      19.767  16.118  -0.731  1.00 10.00      A   
ATOM   1853  CG  GLU A 197      19.831  16.742   0.655  1.00 10.00      A   
ATOM   1854  CD  GLU A 197      20.990  17.707   0.810  1.00 10.00      A   
ATOM   1855  OE1 GLU A 197      20.769  18.836   1.296  1.00 10.00      A   
ATOM   1856  OE2 GLU A 197      22.127  17.348   0.435  1.00 10.00      A   
ATOM   1857  C   GLU A 197      17.532  16.900  -1.546  1.00 10.00      A   
ATOM   1858  O   GLU A 197      17.973  17.736  -2.343  1.00 10.00      A   
ATOM   1859  N   VAL A 198      16.331  16.985  -0.995  1.00 10.00      A   
ATOM   1860  HN  VAL A 198      16.044  16.290  -0.368  1.00 10.00      A   
ATOM   1861  CA  VAL A 198      15.437  18.090  -1.285  1.00 10.00      A   
ATOM   1862  CB  VAL A 198      13.967  17.773  -0.932  1.00 10.00      A   
ATOM   1863  CG1 VAL A 198      13.409  16.708  -1.863  1.00 10.00      A   
ATOM   1864  CG2 VAL A 198      13.828  17.343   0.522  1.00 10.00      A   
ATOM   1865  C   VAL A 198      15.895  19.347  -0.554  1.00 10.00      A   
ATOM   1866  O   VAL A 198      16.397  19.278   0.572  1.00 10.00      A   
ATOM   1867  N   SER A 199      15.754  20.483  -1.217  1.00 10.00      A   
ATOM   1868  HN  SER A 199      15.383  20.460  -2.125  1.00 10.00      A   
ATOM   1869  CA  SER A 199      16.152  21.767  -0.658  1.00 10.00      A   
ATOM   1870  CB  SER A 199      15.926  22.852  -1.710  1.00 10.00      A   
ATOM   1871  OG  SER A 199      16.022  22.288  -3.011  1.00 10.00      A   
ATOM   1872  HG  SER A 199      15.637  22.894  -3.655  1.00 10.00      A   
ATOM   1873  C   SER A 199      15.385  22.085   0.630  1.00 10.00      A   
ATOM   1874  O   SER A 199      14.171  22.306   0.605  1.00 10.00      A   
ATOM   1875  N   PHE A 200      16.107  22.107   1.753  1.00 10.00      A   
ATOM   1876  HN  PHE A 200      17.069  21.916   1.699  1.00 10.00      A   
ATOM   1877  CA  PHE A 200      15.515  22.389   3.062  1.00 10.00      A   
ATOM   1878  CB  PHE A 200      16.581  22.294   4.158  1.00 10.00      A   
ATOM   1879  CG  PHE A 200      16.036  22.372   5.558  1.00 10.00      A   
ATOM   1880  CD1 PHE A 200      15.344  21.305   6.108  1.00 10.00      A   
ATOM   1881  CD2 PHE A 200      16.217  23.511   6.324  1.00 10.00      A   
ATOM   1882  CE1 PHE A 200      14.843  21.372   7.393  1.00 10.00      A   
ATOM   1883  CE2 PHE A 200      15.719  23.586   7.611  1.00 10.00      A   
ATOM   1884  CZ  PHE A 200      15.030  22.515   8.146  1.00 10.00      A   
ATOM   1885  C   PHE A 200      14.849  23.763   3.092  1.00 10.00      A   
ATOM   1886  O   PHE A 200      13.871  23.978   3.811  1.00 10.00      A   
ATOM   1887  N   SER A 201      15.385  24.677   2.296  1.00 10.00      A   
ATOM   1888  HN  SER A 201      16.167  24.434   1.754  1.00 10.00      A   
ATOM   1889  CA  SER A 201      14.865  26.035   2.198  1.00 10.00      A   
ATOM   1890  CB  SER A 201      15.703  26.807   1.184  1.00 10.00      A   
ATOM   1891  OG  SER A 201      16.596  25.928   0.509  1.00 10.00      A   
ATOM   1892  HG  SER A 201      17.503  26.168   0.732  1.00 10.00      A   
ATOM   1893  C   SER A 201      13.395  26.028   1.775  1.00 10.00      A   
ATOM   1894  O   SER A 201      12.561  26.723   2.358  1.00 10.00      A   
ATOM   1895  N   ALA A 202      13.084  25.225   0.768  1.00 10.00      A   
ATOM   1896  HN  ALA A 202      13.790  24.688   0.348  1.00 10.00      A   
ATOM   1897  CA  ALA A 202      11.720  25.120   0.271  1.00 10.00      A   
ATOM   1898  CB  ALA A 202      11.717  24.589  -1.155  1.00 10.00      A   
ATOM   1899  C   ALA A 202      10.892  24.218   1.177  1.00 10.00      A   
ATOM   1900  O   ALA A 202       9.707  24.466   1.401  1.00 10.00      A   
ATOM   1901  N   LEU A 203      11.540  23.188   1.710  1.00 10.00      A   
ATOM   1902  HN  LEU A 203      12.493  23.072   1.505  1.00 10.00      A   
ATOM   1903  CA  LEU A 203      10.884  22.225   2.588  1.00 10.00      A   
ATOM   1904  CB  LEU A 203      11.887  21.156   3.034  1.00 10.00      A   
ATOM   1905  CG  LEU A 203      11.338  20.029   3.909  1.00 10.00      A   
ATOM   1906  CD1 LEU A 203      10.382  19.151   3.118  1.00 10.00      A   
ATOM   1907  CD2 LEU A 203      12.475  19.206   4.488  1.00 10.00      A   
ATOM   1908  C   LEU A 203      10.257  22.899   3.808  1.00 10.00      A   
ATOM   1909  O   LEU A 203       9.081  22.685   4.110  1.00 10.00      A   
ATOM   1910  N   GLU A 204      11.043  23.714   4.502  1.00 10.00      A   
ATOM   1911  HN  GLU A 204      11.973  23.848   4.209  1.00 10.00      A   
ATOM   1912  CA  GLU A 204      10.565  24.409   5.691  1.00 10.00      A   
ATOM   1913  CB  GLU A 204      11.703  25.200   6.341  1.00 10.00      A   
ATOM   1914  CG  GLU A 204      11.348  25.805   7.690  1.00 10.00      A   
ATOM   1915  CD  GLU A 204      12.416  26.743   8.212  1.00 10.00      A   
ATOM   1916  OE1 GLU A 204      13.418  26.962   7.505  1.00 10.00      A   
ATOM   1917  OE2 GLU A 204      12.251  27.268   9.336  1.00 10.00      A   
ATOM   1918  C   GLU A 204       9.397  25.335   5.364  1.00 10.00      A   
ATOM   1919  O   GLU A 204       8.367  25.315   6.040  1.00 10.00      A   
ATOM   1920  N   ARG A 205       9.560  26.137   4.319  1.00 10.00      A   
ATOM   1921  HN  ARG A 205      10.406  26.102   3.819  1.00 10.00      A   
ATOM   1922  CA  ARG A 205       8.524  27.078   3.903  1.00 10.00      A   
ATOM   1923  CB  ARG A 205       9.015  27.941   2.744  1.00 10.00      A   
ATOM   1924  CG  ARG A 205       9.971  29.047   3.154  1.00 10.00      A   
ATOM   1925  CD  ARG A 205      10.149  30.059   2.033  1.00 10.00      A   
ATOM   1926  NE  ARG A 205      10.641  29.437   0.804  1.00 10.00      A   
ATOM   1927  HE  ARG A 205      11.574  29.117   0.806  1.00 10.00      A   
ATOM   1928  CZ  ARG A 205       9.915  29.304  -0.307  1.00 10.00      A   
ATOM   1929  NH1 ARG A 205       8.664  29.753  -0.342  1.00 10.00      A   
ATOM   1930 HH11 ARG A 205       8.085  29.659  -1.214  1.00 10.00      A   
ATOM   1931 HH12 ARG A 205       8.246  30.208   0.500  1.00 10.00      A   
ATOM   1932  NH2 ARG A 205      10.435  28.713  -1.378  1.00 10.00      A   
ATOM   1933 HH21 ARG A 205       9.871  28.607  -2.250  1.00 10.00      A   
ATOM   1934 HH22 ARG A 205      11.413  28.350  -1.353  1.00 10.00      A   
ATOM   1935  C   ARG A 205       7.232  26.369   3.513  1.00 10.00      A   
ATOM   1936  O   ARG A 205       6.144  26.792   3.899  1.00 10.00      A   
ATOM   1937  N   LEU A 206       7.364  25.289   2.753  1.00 10.00      A   
ATOM   1938  HN  LEU A 206       8.263  25.004   2.481  1.00 10.00      A   
ATOM   1939  CA  LEU A 206       6.210  24.517   2.303  1.00 10.00      A   
ATOM   1940  CB  LEU A 206       6.657  23.349   1.429  1.00 10.00      A   
ATOM   1941  CG  LEU A 206       5.995  23.239   0.055  1.00 10.00      A   
ATOM   1942  CD1 LEU A 206       6.751  22.252  -0.820  1.00 10.00      A   
ATOM   1943  CD2 LEU A 206       4.538  22.826   0.190  1.00 10.00      A   
ATOM   1944  C   LEU A 206       5.393  24.008   3.485  1.00 10.00      A   
ATOM   1945  O   LEU A 206       4.167  24.116   3.498  1.00 10.00      A   
ATOM   1946  N   VAL A 207       6.079  23.464   4.478  1.00 10.00      A   
ATOM   1947  HN  VAL A 207       7.056  23.401   4.404  1.00 10.00      A   
ATOM   1948  CA  VAL A 207       5.421  22.950   5.673  1.00 10.00      A   
ATOM   1949  CB  VAL A 207       6.421  22.189   6.572  1.00 10.00      A   
ATOM   1950  CG1 VAL A 207       5.768  21.778   7.883  1.00 10.00      A   
ATOM   1951  CG2 VAL A 207       6.961  20.967   5.845  1.00 10.00      A   
ATOM   1952  C   VAL A 207       4.775  24.091   6.468  1.00 10.00      A   
ATOM   1953  O   VAL A 207       3.652  23.969   6.965  1.00 10.00      A   
ATOM   1954  N   THR A 208       5.487  25.207   6.556  1.00 10.00      A   
ATOM   1955  HN  THR A 208       6.365  25.246   6.117  1.00 10.00      A   
ATOM   1956  CA  THR A 208       5.017  26.376   7.288  1.00 10.00      A   
ATOM   1957  CB  THR A 208       6.112  27.465   7.334  1.00 10.00      A   
ATOM   1958  OG1 THR A 208       7.311  26.905   7.889  1.00 10.00      A   
ATOM   1959  HG1 THR A 208       7.760  26.381   7.219  1.00 10.00      A   
ATOM   1960  CG2 THR A 208       5.675  28.648   8.181  1.00 10.00      A   
ATOM   1961  C   THR A 208       3.728  26.959   6.695  1.00 10.00      A   
ATOM   1962  O   THR A 208       2.848  27.416   7.429  1.00 10.00      A   
ATOM   1963  N   ARG A 209       3.598  26.919   5.374  1.00 10.00      A   
ATOM   1964  HN  ARG A 209       4.309  26.513   4.829  1.00 10.00      A   
ATOM   1965  CA  ARG A 209       2.416  27.471   4.720  1.00 10.00      A   
ATOM   1966  CB  ARG A 209       2.760  28.097   3.365  1.00 10.00      A   
ATOM   1967  CG  ARG A 209       3.113  27.109   2.263  1.00 10.00      A   
ATOM   1968  CD  ARG A 209       3.523  27.840   0.997  1.00 10.00      A   
ATOM   1969  NE  ARG A 209       3.677  26.938  -0.142  1.00 10.00      A   
ATOM   1970  HE  ARG A 209       2.862  26.486  -0.471  1.00 10.00      A   
ATOM   1971  CZ  ARG A 209       4.842  26.707  -0.752  1.00 10.00      A   
ATOM   1972  NH1 ARG A 209       5.946  27.306  -0.327  1.00 10.00      A   
ATOM   1973 HH11 ARG A 209       5.910  27.962   0.480  1.00 10.00      A   
ATOM   1974 HH12 ARG A 209       6.857  27.128  -0.806  1.00 10.00      A   
ATOM   1975  NH2 ARG A 209       4.894  25.903  -1.808  1.00 10.00      A   
ATOM   1976 HH21 ARG A 209       4.027  25.450  -2.169  1.00 10.00      A   
ATOM   1977 HH22 ARG A 209       5.805  25.728  -2.288  1.00 10.00      A   
ATOM   1978  C   ARG A 209       1.282  26.455   4.588  1.00 10.00      A   
ATOM   1979  O   ARG A 209       0.229  26.764   4.030  1.00 10.00      A   
ATOM   1980  N   CYS A 210       1.484  25.254   5.109  1.00 10.00      A   
ATOM   1981  HN  CYS A 210       2.338  25.052   5.556  1.00 10.00      A   
ATOM   1982  CA  CYS A 210       0.458  24.223   5.029  1.00 10.00      A   
ATOM   1983  CB  CYS A 210       0.900  23.099   4.097  1.00 10.00      A   
ATOM   1984  SG  CYS A 210       1.419  23.663   2.460  1.00 10.00      A   
ATOM   1985  HG  CYS A 210       2.713  23.959   2.528  1.00 10.00      A   
ATOM   1986  C   CYS A 210       0.094  23.666   6.406  1.00 10.00      A   
ATOM   1987  O   CYS A 210       0.665  22.673   6.859  1.00 10.00      A   
ATOM   1988  N   PRO A 211      -0.879  24.293   7.087  1.00 10.00      A   
ATOM   1989  CA  PRO A 211      -1.325  23.848   8.415  1.00 10.00      A   
ATOM   1990  CB  PRO A 211      -2.134  25.042   8.925  1.00 10.00      A   
ATOM   1991  CG  PRO A 211      -2.665  25.678   7.688  1.00 10.00      A   
ATOM   1992  CD  PRO A 211      -1.616  25.482   6.626  1.00 10.00      A   
ATOM   1993  C   PRO A 211      -2.218  22.612   8.311  1.00 10.00      A   
ATOM   1994  O   PRO A 211      -2.589  21.996   9.313  1.00 10.00      A   
ATOM   1995  N   ASN A 212      -2.559  22.259   7.082  1.00 10.00      A   
ATOM   1996  HN  ASN A 212      -2.231  22.793   6.328  1.00 10.00      A   
ATOM   1997  CA  ASN A 212      -3.404  21.106   6.821  1.00 10.00      A   
ATOM   1998  CB  ASN A 212      -4.070  21.222   5.446  1.00 10.00      A   
ATOM   1999  CG  ASN A 212      -4.844  22.514   5.271  1.00 10.00      A   
ATOM   2000  OD1 ASN A 212      -5.892  22.713   5.887  1.00 10.00      A   
ATOM   2001  ND2 ASN A 212      -4.340  23.394   4.421  1.00 10.00      A   
ATOM   2002 HD21 ASN A 212      -3.511  23.164   3.951  1.00 10.00      A   
ATOM   2003 HD22 ASN A 212      -4.819  24.242   4.290  1.00 10.00      A   
ATOM   2004  C   ASN A 212      -2.591  19.823   6.904  1.00 10.00      A   
ATOM   2005  O   ASN A 212      -3.148  18.732   6.993  1.00 10.00      A   
ATOM   2006  N   LEU A 213      -1.268  19.976   6.895  1.00 10.00      A   
ATOM   2007  HN  LEU A 213      -0.898  20.881   6.837  1.00 10.00      A   
ATOM   2008  CA  LEU A 213      -0.350  18.849   6.965  1.00 10.00      A   
ATOM   2009  CB  LEU A 213       1.096  19.351   6.894  1.00 10.00      A   
ATOM   2010  CG  LEU A 213       2.185  18.284   6.779  1.00 10.00      A   
ATOM   2011  CD1 LEU A 213       2.204  17.682   5.383  1.00 10.00      A   
ATOM   2012  CD2 LEU A 213       3.541  18.866   7.133  1.00 10.00      A   
ATOM   2013  C   LEU A 213      -0.563  18.048   8.245  1.00 10.00      A   
ATOM   2014  O   LEU A 213      -0.512  18.597   9.348  1.00 10.00      A   
ATOM   2015  N   LYS A 214      -0.824  16.757   8.086  1.00 10.00      A   
ATOM   2016  HN  LYS A 214      -0.872  16.392   7.173  1.00 10.00      A   
ATOM   2017  CA  LYS A 214      -1.051  15.868   9.219  1.00 10.00      A   
ATOM   2018  CB  LYS A 214      -2.494  15.351   9.214  1.00 10.00      A   
ATOM   2019  CG  LYS A 214      -3.552  16.423   9.422  1.00 10.00      A   
ATOM   2020  CD  LYS A 214      -3.406  17.094  10.779  1.00 10.00      A   
ATOM   2021  CE  LYS A 214      -4.465  18.162  10.981  1.00 10.00      A   
ATOM   2022  NZ  LYS A 214      -4.420  19.194   9.911  1.00 10.00      A   
ATOM   2023  HZ1 LYS A 214      -3.452  19.556   9.805  1.00 10.00      A   
ATOM   2024  HZ2 LYS A 214      -5.049  19.987  10.153  1.00 10.00      A   
ATOM   2025  HZ3 LYS A 214      -4.729  18.784   9.006  1.00 10.00      A   
ATOM   2026  C   LYS A 214      -0.082  14.692   9.198  1.00 10.00      A   
ATOM   2027  O   LYS A 214       0.261  14.141  10.246  1.00 10.00      A   
ATOM   2028  N   SER A 215       0.358  14.310   8.007  1.00 10.00      A   
ATOM   2029  HN  SER A 215       0.067  14.795   7.207  1.00 10.00      A   
ATOM   2030  CA  SER A 215       1.281  13.199   7.859  1.00 10.00      A   
ATOM   2031  CB  SER A 215       0.591  12.024   7.156  1.00 10.00      A   
ATOM   2032  OG  SER A 215       1.314  10.817   7.339  1.00 10.00      A   
ATOM   2033  HG  SER A 215       0.749  10.163   7.786  1.00 10.00      A   
ATOM   2034  C   SER A 215       2.502  13.649   7.070  1.00 10.00      A   
ATOM   2035  O   SER A 215       2.386  14.078   5.920  1.00 10.00      A   
ATOM   2036  N   LEU A 216       3.668  13.564   7.697  1.00 10.00      A   
ATOM   2037  HN  LEU A 216       3.694  13.207   8.614  1.00 10.00      A   
ATOM   2038  CA  LEU A 216       4.914  13.965   7.059  1.00 10.00      A   
ATOM   2039  CB  LEU A 216       5.364  15.340   7.564  1.00 10.00      A   
ATOM   2040  CG  LEU A 216       6.621  15.919   6.912  1.00 10.00      A   
ATOM   2041  CD1 LEU A 216       6.359  16.258   5.452  1.00 10.00      A   
ATOM   2042  CD2 LEU A 216       7.099  17.144   7.675  1.00 10.00      A   
ATOM   2043  C   LEU A 216       6.011  12.934   7.300  1.00 10.00      A   
ATOM   2044  O   LEU A 216       6.477  12.753   8.427  1.00 10.00      A   
ATOM   2045  N   LYS A 217       6.407  12.256   6.234  1.00 10.00      A   
ATOM   2046  HN  LYS A 217       5.983  12.446   5.363  1.00 10.00      A   
ATOM   2047  CA  LYS A 217       7.454  11.249   6.307  1.00 10.00      A   
ATOM   2048  CB  LYS A 217       6.927   9.893   5.830  1.00 10.00      A   
ATOM   2049  CG  LYS A 217       5.876   9.277   6.747  1.00 10.00      A   
ATOM   2050  CD  LYS A 217       5.119   8.152   6.055  1.00 10.00      A   
ATOM   2051  CE  LYS A 217       6.018   6.957   5.774  1.00 10.00      A   
ATOM   2052  NZ  LYS A 217       5.279   5.851   5.106  1.00 10.00      A   
ATOM   2053  HZ1 LYS A 217       4.654   5.374   5.787  1.00 10.00      A   
ATOM   2054  HZ2 LYS A 217       5.945   5.149   4.722  1.00 10.00      A   
ATOM   2055  HZ3 LYS A 217       4.701   6.224   4.325  1.00 10.00      A   
ATOM   2056  C   LYS A 217       8.651  11.687   5.471  1.00 10.00      A   
ATOM   2057  O   LYS A 217       8.580  11.729   4.239  1.00 10.00      A   
ATOM   2058  N   LEU A 218       9.738  12.018   6.148  1.00 10.00      A   
ATOM   2059  HN  LEU A 218       9.729  11.948   7.130  1.00 10.00      A   
ATOM   2060  CA  LEU A 218      10.950  12.473   5.487  1.00 10.00      A   
ATOM   2061  CB  LEU A 218      11.722  13.403   6.424  1.00 10.00      A   
ATOM   2062  CG  LEU A 218      10.921  14.557   7.037  1.00 10.00      A   
ATOM   2063  CD1 LEU A 218      11.681  15.176   8.199  1.00 10.00      A   
ATOM   2064  CD2 LEU A 218      10.600  15.608   5.984  1.00 10.00      A   
ATOM   2065  C   LEU A 218      11.831  11.296   5.080  1.00 10.00      A   
ATOM   2066  O   LEU A 218      11.537  10.146   5.407  1.00 10.00      A   
ATOM   2067  N   ASN A 219      12.918  11.585   4.375  1.00 10.00      A   
ATOM   2068  HN  ASN A 219      13.118  12.521   4.161  1.00 10.00      A   
ATOM   2069  CA  ASN A 219      13.828  10.541   3.924  1.00 10.00      A   
ATOM   2070  CB  ASN A 219      14.097  10.638   2.418  1.00 10.00      A   
ATOM   2071  CG  ASN A 219      15.179  11.638   2.043  1.00 10.00      A   
ATOM   2072  OD1 ASN A 219      15.301  12.701   2.649  1.00 10.00      A   
ATOM   2073  ND2 ASN A 219      15.979  11.295   1.047  1.00 10.00      A   
ATOM   2074 HD21 ASN A 219      15.831  10.420   0.608  1.00 10.00      A   
ATOM   2075 HD22 ASN A 219      16.676  11.927   0.767  1.00 10.00      A   
ATOM   2076  C   ASN A 219      15.132  10.536   4.719  1.00 10.00      A   
ATOM   2077  O   ASN A 219      15.351  11.386   5.584  1.00 10.00      A   
ATOM   2078  N   ARG A 220      15.999   9.583   4.401  1.00 10.00      A   
ATOM   2079  HN  ARG A 220      15.772   8.959   3.673  1.00 10.00      A   
ATOM   2080  CA  ARG A 220      17.278   9.418   5.085  1.00 10.00      A   
ATOM   2081  CB  ARG A 220      17.946   8.138   4.584  1.00 10.00      A   
ATOM   2082  CG  ARG A 220      18.957   7.532   5.539  1.00 10.00      A   
ATOM   2083  CD  ARG A 220      19.539   6.260   4.951  1.00 10.00      A   
ATOM   2084  NE  ARG A 220      20.349   5.524   5.915  1.00 10.00      A   
ATOM   2085  HE  ARG A 220      20.405   5.883   6.830  1.00 10.00      A   
ATOM   2086  CZ  ARG A 220      21.006   4.400   5.629  1.00 10.00      A   
ATOM   2087  NH1 ARG A 220      20.952   3.884   4.409  1.00 10.00      A   
ATOM   2088 HH11 ARG A 220      21.472   3.005   4.188  1.00 10.00      A   
ATOM   2089 HH12 ARG A 220      20.389   4.351   3.669  1.00 10.00      A   
ATOM   2090  NH2 ARG A 220      21.704   3.797   6.575  1.00 10.00      A   
ATOM   2091 HH21 ARG A 220      21.735   4.206   7.545  1.00 10.00      A   
ATOM   2092 HH22 ARG A 220      22.225   2.915   6.368  1.00 10.00      A   
ATOM   2093  C   ARG A 220      18.218  10.611   4.891  1.00 10.00      A   
ATOM   2094  O   ARG A 220      19.136  10.815   5.684  1.00 10.00      A   
ATOM   2095  N   ALA A 221      17.987  11.402   3.847  1.00 10.00      A   
ATOM   2096  HN  ALA A 221      17.225  11.213   3.260  1.00 10.00      A   
ATOM   2097  CA  ALA A 221      18.837  12.558   3.565  1.00 10.00      A   
ATOM   2098  CB  ALA A 221      18.608  13.066   2.148  1.00 10.00      A   
ATOM   2099  C   ALA A 221      18.634  13.681   4.584  1.00 10.00      A   
ATOM   2100  O   ALA A 221      19.474  14.574   4.711  1.00 10.00      A   
ATOM   2101  N   VAL A 222      17.521  13.632   5.308  1.00 10.00      A   
ATOM   2102  HN  VAL A 222      16.893  12.892   5.171  1.00 10.00      A   
ATOM   2103  CA  VAL A 222      17.224  14.641   6.315  1.00 10.00      A   
ATOM   2104  CB  VAL A 222      15.707  14.769   6.568  1.00 10.00      A   
ATOM   2105  CG1 VAL A 222      15.421  15.904   7.540  1.00 10.00      A   
ATOM   2106  CG2 VAL A 222      14.966  14.987   5.257  1.00 10.00      A   
ATOM   2107  C   VAL A 222      17.939  14.304   7.622  1.00 10.00      A   
ATOM   2108  O   VAL A 222      17.680  13.256   8.226  1.00 10.00      A   
ATOM   2109  N   PRO A 223      18.853  15.183   8.070  1.00 10.00      A   
ATOM   2110  CA  PRO A 223      19.622  14.975   9.299  1.00 10.00      A   
ATOM   2111  CB  PRO A 223      20.673  16.083   9.270  1.00 10.00      A   
ATOM   2112  CG  PRO A 223      20.085  17.145   8.411  1.00 10.00      A   
ATOM   2113  CD  PRO A 223      19.205  16.450   7.409  1.00 10.00      A   
ATOM   2114  C   PRO A 223      18.767  15.081  10.559  1.00 10.00      A   
ATOM   2115  O   PRO A 223      17.629  15.558  10.523  1.00 10.00      A   
ATOM   2116  N   LEU A 224      19.338  14.651  11.671  1.00 10.00      A   
ATOM   2117  HN  LEU A 224      20.262  14.313  11.628  1.00 10.00      A   
ATOM   2118  CA  LEU A 224      18.656  14.664  12.959  1.00 10.00      A   
ATOM   2119  CB  LEU A 224      19.396  13.753  13.948  1.00 10.00      A   
ATOM   2120  CG  LEU A 224      18.727  13.528  15.307  1.00 10.00      A   
ATOM   2121  CD1 LEU A 224      17.424  12.762  15.144  1.00 10.00      A   
ATOM   2122  CD2 LEU A 224      19.665  12.790  16.250  1.00 10.00      A   
ATOM   2123  C   LEU A 224      18.567  16.074  13.524  1.00 10.00      A   
ATOM   2124  O   LEU A 224      17.574  16.441  14.153  1.00 10.00      A   
ATOM   2125  N   GLU A 225      19.604  16.867  13.279  1.00 10.00      A   
ATOM   2126  HN  GLU A 225      20.363  16.515  12.748  1.00 10.00      A   
ATOM   2127  CA  GLU A 225      19.669  18.235  13.781  1.00 10.00      A   
ATOM   2128  CB  GLU A 225      21.110  18.756  13.755  1.00 10.00      A   
ATOM   2129  CG  GLU A 225      22.141  17.799  14.337  1.00 10.00      A   
ATOM   2130  CD  GLU A 225      22.844  16.981  13.273  1.00 10.00      A   
ATOM   2131  OE1 GLU A 225      22.157  16.461  12.365  1.00 10.00      A   
ATOM   2132  OE2 GLU A 225      24.089  16.868  13.330  1.00 10.00      A   
ATOM   2133  C   GLU A 225      18.746  19.194  13.024  1.00 10.00      A   
ATOM   2134  O   GLU A 225      18.785  20.403  13.245  1.00 10.00      A   
ATOM   2135  N   LYS A 226      17.915  18.661  12.140  1.00 10.00      A   
ATOM   2136  HN  LYS A 226      17.931  17.691  11.991  1.00 10.00      A   
ATOM   2137  CA  LYS A 226      16.986  19.486  11.375  1.00 10.00      A   
ATOM   2138  CB  LYS A 226      17.352  19.481   9.888  1.00 10.00      A   
ATOM   2139  CG  LYS A 226      18.663  20.188   9.575  1.00 10.00      A   
ATOM   2140  CD  LYS A 226      18.604  21.660   9.953  1.00 10.00      A   
ATOM   2141  CE  LYS A 226      19.992  22.277  10.006  1.00 10.00      A   
ATOM   2142  NZ  LYS A 226      20.616  22.365   8.660  1.00 10.00      A   
ATOM   2143  HZ1 LYS A 226      20.733  21.412   8.250  1.00 10.00      A   
ATOM   2144  HZ2 LYS A 226      21.548  22.816   8.727  1.00 10.00      A   
ATOM   2145  HZ3 LYS A 226      20.019  22.929   8.027  1.00 10.00      A   
ATOM   2146  C   LYS A 226      15.547  19.023  11.571  1.00 10.00      A   
ATOM   2147  O   LYS A 226      14.629  19.526  10.927  1.00 10.00      A   
ATOM   2148  N   LEU A 227      15.354  18.062  12.466  1.00 10.00      A   
ATOM   2149  HN  LEU A 227      16.124  17.691  12.950  1.00 10.00      A   
ATOM   2150  CA  LEU A 227      14.019  17.540  12.738  1.00 10.00      A   
ATOM   2151  CB  LEU A 227      14.095  16.163  13.400  1.00 10.00      A   
ATOM   2152  CG  LEU A 227      14.516  14.998  12.505  1.00 10.00      A   
ATOM   2153  CD1 LEU A 227      14.606  13.714  13.315  1.00 10.00      A   
ATOM   2154  CD2 LEU A 227      13.543  14.837  11.349  1.00 10.00      A   
ATOM   2155  C   LEU A 227      13.219  18.495  13.615  1.00 10.00      A   
ATOM   2156  O   LEU A 227      12.033  18.732  13.375  1.00 10.00      A   
ATOM   2157  N   ALA A 228      13.881  19.046  14.625  1.00 10.00      A   
ATOM   2158  HN  ALA A 228      14.827  18.829  14.750  1.00 10.00      A   
ATOM   2159  CA  ALA A 228      13.241  19.969  15.550  1.00 10.00      A   
ATOM   2160  CB  ALA A 228      14.209  20.386  16.645  1.00 10.00      A   
ATOM   2161  C   ALA A 228      12.693  21.187  14.822  1.00 10.00      A   
ATOM   2162  O   ALA A 228      11.600  21.660  15.125  1.00 10.00      A   
ATOM   2163  N   THR A 229      13.452  21.678  13.849  1.00 10.00      A   
ATOM   2164  HN  THR A 229      14.312  21.250  13.654  1.00 10.00      A   
ATOM   2165  CA  THR A 229      13.050  22.836  13.069  1.00 10.00      A   
ATOM   2166  CB  THR A 229      14.113  23.151  12.002  1.00 10.00      A   
ATOM   2167  OG1 THR A 229      15.403  22.783  12.515  1.00 10.00      A   
ATOM   2168  HG1 THR A 229      15.469  23.055  13.440  1.00 10.00      A   
ATOM   2169  CG2 THR A 229      14.111  24.637  11.667  1.00 10.00      A   
ATOM   2170  C   THR A 229      11.700  22.597  12.390  1.00 10.00      A   
ATOM   2171  O   THR A 229      10.820  23.458  12.414  1.00 10.00      A   
ATOM   2172  N   LEU A 230      11.533  21.409  11.816  1.00 10.00      A   
ATOM   2173  HN  LEU A 230      12.257  20.749  11.862  1.00 10.00      A   
ATOM   2174  CA  LEU A 230      10.298  21.060  11.125  1.00 10.00      A   
ATOM   2175  CB  LEU A 230      10.520  19.855  10.208  1.00 10.00      A   
ATOM   2176  CG  LEU A 230      11.509  20.064   9.058  1.00 10.00      A   
ATOM   2177  CD1 LEU A 230      11.738  18.764   8.306  1.00 10.00      A   
ATOM   2178  CD2 LEU A 230      11.014  21.152   8.116  1.00 10.00      A   
ATOM   2179  C   LEU A 230       9.157  20.796  12.104  1.00 10.00      A   
ATOM   2180  O   LEU A 230       8.004  21.140  11.834  1.00 10.00      A   
ATOM   2181  N   LEU A 231       9.480  20.193  13.242  1.00 10.00      A   
ATOM   2182  HN  LEU A 231      10.415  19.932  13.401  1.00 10.00      A   
ATOM   2183  CA  LEU A 231       8.476  19.894  14.259  1.00 10.00      A   
ATOM   2184  CB  LEU A 231       9.073  19.019  15.360  1.00 10.00      A   
ATOM   2185  CG  LEU A 231       9.444  17.591  14.961  1.00 10.00      A   
ATOM   2186  CD1 LEU A 231      10.161  16.888  16.104  1.00 10.00      A   
ATOM   2187  CD2 LEU A 231       8.203  16.814  14.547  1.00 10.00      A   
ATOM   2188  C   LEU A 231       7.911  21.175  14.859  1.00 10.00      A   
ATOM   2189  O   LEU A 231       6.733  21.245  15.209  1.00 10.00      A   
ATOM   2190  N   GLN A 232       8.760  22.187  14.972  1.00 10.00      A   
ATOM   2191  HN  GLN A 232       9.693  22.060  14.691  1.00 10.00      A   
ATOM   2192  CA  GLN A 232       8.354  23.474  15.518  1.00 10.00      A   
ATOM   2193  CB  GLN A 232       9.583  24.331  15.830  1.00 10.00      A   
ATOM   2194  CG  GLN A 232      10.435  23.814  16.980  1.00 10.00      A   
ATOM   2195  CD  GLN A 232       9.896  24.208  18.339  1.00 10.00      A   
ATOM   2196  OE1 GLN A 232       9.062  23.514  18.919  1.00 10.00      A   
ATOM   2197  NE2 GLN A 232      10.380  25.326  18.859  1.00 10.00      A   
ATOM   2198 HE21 GLN A 232      11.051  25.822  18.341  1.00 10.00      A   
ATOM   2199 HE22 GLN A 232      10.043  25.617  19.736  1.00 10.00      A   
ATOM   2200  C   GLN A 232       7.439  24.211  14.543  1.00 10.00      A   
ATOM   2201  O   GLN A 232       6.534  24.937  14.954  1.00 10.00      A   
ATOM   2202  N   ARG A 233       7.685  24.016  13.249  1.00 10.00      A   
ATOM   2203  HN  ARG A 233       8.427  23.430  12.992  1.00 10.00      A   
ATOM   2204  CA  ARG A 233       6.889  24.661  12.208  1.00 10.00      A   
ATOM   2205  CB  ARG A 233       7.572  24.536  10.842  1.00 10.00      A   
ATOM   2206  CG  ARG A 233       8.851  25.346  10.707  1.00 10.00      A   
ATOM   2207  CD  ARG A 233       8.587  26.837  10.839  1.00 10.00      A   
ATOM   2208  NE  ARG A 233       9.763  27.633  10.480  1.00 10.00      A   
ATOM   2209  HE  ARG A 233      10.523  27.159  10.057  1.00 10.00      A   
ATOM   2210  CZ  ARG A 233       9.870  28.939  10.690  1.00 10.00      A   
ATOM   2211  NH1 ARG A 233       8.877  29.613  11.265  1.00 10.00      A   
ATOM   2212 HH11 ARG A 233       8.001  29.117  11.553  1.00 10.00      A   
ATOM   2213 HH12 ARG A 233       8.966  30.638  11.433  1.00 10.00      A   
ATOM   2214  NH2 ARG A 233      10.978  29.571  10.315  1.00 10.00      A   
ATOM   2215 HH21 ARG A 233      11.078  30.599  10.468  1.00 10.00      A   
ATOM   2216 HH22 ARG A 233      11.754  29.032   9.861  1.00 10.00      A   
ATOM   2217  C   ARG A 233       5.479  24.082  12.140  1.00 10.00      A   
ATOM   2218  O   ARG A 233       4.509  24.802  11.895  1.00 10.00      A   
ATOM   2219  N   ALA A 234       5.365  22.781  12.357  1.00 10.00      A   
ATOM   2220  HN  ALA A 234       6.170  22.252  12.555  1.00 10.00      A   
ATOM   2221  CA  ALA A 234       4.067  22.120  12.311  1.00 10.00      A   
ATOM   2222  CB  ALA A 234       3.890  21.388  10.988  1.00 10.00      A   
ATOM   2223  C   ALA A 234       3.898  21.160  13.481  1.00 10.00      A   
ATOM   2224  O   ALA A 234       4.254  19.985  13.389  1.00 10.00      A   
ATOM   2225  N   PRO A 235       3.366  21.658  14.610  1.00 10.00      A   
ATOM   2226  CA  PRO A 235       3.146  20.855  15.812  1.00 10.00      A   
ATOM   2227  CB  PRO A 235       3.096  21.904  16.939  1.00 10.00      A   
ATOM   2228  CG  PRO A 235       3.296  23.236  16.280  1.00 10.00      A   
ATOM   2229  CD  PRO A 235       2.965  23.048  14.829  1.00 10.00      A   
ATOM   2230  C   PRO A 235       1.825  20.084  15.758  1.00 10.00      A   
ATOM   2231  O   PRO A 235       1.504  19.318  16.667  1.00 10.00      A   
ATOM   2232  N   GLN A 236       1.067  20.289  14.689  1.00 10.00      A   
ATOM   2233  HN  GLN A 236       1.374  20.920  14.000  1.00 10.00      A   
ATOM   2234  CA  GLN A 236      -0.218  19.613  14.516  1.00 10.00      A   
ATOM   2235  CB  GLN A 236      -1.241  20.544  13.840  1.00 10.00      A   
ATOM   2236  CG  GLN A 236      -1.141  20.631  12.320  1.00 10.00      A   
ATOM   2237  CD  GLN A 236       0.149  21.257  11.830  1.00 10.00      A   
ATOM   2238  OE1 GLN A 236       0.747  22.095  12.501  1.00 10.00      A   
ATOM   2239  NE2 GLN A 236       0.592  20.843  10.652  1.00 10.00      A   
ATOM   2240 HE21 GLN A 236       0.067  20.160  10.176  1.00 10.00      A   
ATOM   2241 HE22 GLN A 236       1.414  21.241  10.304  1.00 10.00      A   
ATOM   2242  C   GLN A 236      -0.058  18.303  13.735  1.00 10.00      A   
ATOM   2243  O   GLN A 236      -1.033  17.721  13.257  1.00 10.00      A   
ATOM   2244  N   LEU A 237       1.180  17.842  13.627  1.00 10.00      A   
ATOM   2245  HN  LEU A 237       1.907  18.332  14.059  1.00 10.00      A   
ATOM   2246  CA  LEU A 237       1.484  16.614  12.903  1.00 10.00      A   
ATOM   2247  CB  LEU A 237       2.983  16.537  12.612  1.00 10.00      A   
ATOM   2248  CG  LEU A 237       3.389  15.739  11.374  1.00 10.00      A   
ATOM   2249  CD1 LEU A 237       2.967  16.466  10.108  1.00 10.00      A   
ATOM   2250  CD2 LEU A 237       4.886  15.480  11.370  1.00 10.00      A   
ATOM   2251  C   LEU A 237       1.047  15.386  13.699  1.00 10.00      A   
ATOM   2252  O   LEU A 237       1.294  15.298  14.901  1.00 10.00      A   
ATOM   2253  N   GLU A 238       0.405  14.443  13.018  1.00 10.00      A   
ATOM   2254  HN  GLU A 238       0.252  14.569  12.055  1.00 10.00      A   
ATOM   2255  CA  GLU A 238      -0.071  13.219  13.655  1.00 10.00      A   
ATOM   2256  CB  GLU A 238      -1.469  12.852  13.147  1.00 10.00      A   
ATOM   2257  CG  GLU A 238      -2.447  14.013  13.082  1.00 10.00      A   
ATOM   2258  CD  GLU A 238      -3.870  13.551  12.855  1.00 10.00      A   
ATOM   2259  OE1 GLU A 238      -4.226  13.223  11.701  1.00 10.00      A   
ATOM   2260  OE2 GLU A 238      -4.646  13.516  13.835  1.00 10.00      A   
ATOM   2261  C   GLU A 238       0.878  12.063  13.374  1.00 10.00      A   
ATOM   2262  O   GLU A 238       1.239  11.295  14.269  1.00 10.00      A   
ATOM   2263  N   GLU A 239       1.267  11.936  12.119  1.00 10.00      A   
ATOM   2264  HN  GLU A 239       0.938  12.575  11.448  1.00 10.00      A   
ATOM   2265  CA  GLU A 239       2.170  10.879  11.708  1.00 10.00      A   
ATOM   2266  CB  GLU A 239       1.566  10.096  10.550  1.00 10.00      A   
ATOM   2267  CG  GLU A 239       0.214   9.476  10.871  1.00 10.00      A   
ATOM   2268  CD  GLU A 239      -0.671   9.355   9.652  1.00 10.00      A   
ATOM   2269  OE1 GLU A 239      -0.177   8.910   8.595  1.00 10.00      A   
ATOM   2270  OE2 GLU A 239      -1.868   9.707   9.742  1.00 10.00      A   
ATOM   2271  C   GLU A 239       3.515  11.461  11.314  1.00 10.00      A   
ATOM   2272  O   GLU A 239       3.620  12.190  10.324  1.00 10.00      A   
ATOM   2273  N   LEU A 240       4.533  11.153  12.100  1.00 10.00      A   
ATOM   2274  HN  LEU A 240       4.384  10.561  12.871  1.00 10.00      A   
ATOM   2275  CA  LEU A 240       5.870  11.664  11.847  1.00 10.00      A   
ATOM   2276  CB  LEU A 240       6.434  12.328  13.105  1.00 10.00      A   
ATOM   2277  CG  LEU A 240       7.914  12.731  13.066  1.00 10.00      A   
ATOM   2278  CD1 LEU A 240       8.149  13.873  12.088  1.00 10.00      A   
ATOM   2279  CD2 LEU A 240       8.417  13.093  14.456  1.00 10.00      A   
ATOM   2280  C   LEU A 240       6.823  10.580  11.361  1.00 10.00      A   
ATOM   2281  O   LEU A 240       6.967   9.525  11.987  1.00 10.00      A   
ATOM   2282  N   GLY A 241       7.462  10.849  10.236  1.00 10.00      A   
ATOM   2283  HN  GLY A 241       7.268  11.692   9.764  1.00 10.00      A   
ATOM   2284  CA  GLY A 241       8.429   9.933   9.685  1.00 10.00      A   
ATOM   2285  C   GLY A 241       9.802  10.565   9.685  1.00 10.00      A   
ATOM   2286  O   GLY A 241      10.073  11.472   8.896  1.00 10.00      A   
ATOM   2287  N   THR A 242      10.656  10.114  10.586  1.00 10.00      A   
ATOM   2288  HN  THR A 242      10.380   9.391  11.191  1.00 10.00      A   
ATOM   2289  CA  THR A 242      12.000  10.657  10.696  1.00 10.00      A   
ATOM   2290  CB  THR A 242      12.585  10.432  12.103  1.00 10.00      A   
ATOM   2291  OG1 THR A 242      12.402   9.061  12.493  1.00 10.00      A   
ATOM   2292  HG1 THR A 242      11.473   8.911  12.733  1.00 10.00      A   
ATOM   2293  CG2 THR A 242      11.896  11.337  13.112  1.00 10.00      A   
ATOM   2294  C   THR A 242      12.935  10.065   9.647  1.00 10.00      A   
ATOM   2295  O   THR A 242      12.613   9.062   9.007  1.00 10.00      A   
ATOM   2296  N   GLY A 243      14.085  10.700   9.467  1.00 10.00      A   
ATOM   2297  HN  GLY A 243      14.283  11.502   9.998  1.00 10.00      A   
ATOM   2298  CA  GLY A 243      15.055  10.226   8.508  1.00 10.00      A   
ATOM   2299  C   GLY A 243      16.299   9.699   9.190  1.00 10.00      A   
ATOM   2300  O   GLY A 243      16.253   8.669   9.867  1.00 10.00      A   
ATOM   2301  N   GLY A 244      17.405  10.416   9.038  1.00 10.00      A   
ATOM   2302  HN  GLY A 244      17.372  11.248   8.515  1.00 10.00      A   
ATOM   2303  CA  GLY A 244      18.649   9.999   9.650  1.00 10.00      A   
ATOM   2304  C   GLY A 244      18.679  10.299  11.134  1.00 10.00      A   
ATOM   2305  O   GLY A 244      18.966  11.424  11.539  1.00 10.00      A   
ATOM   2306  N   TYR A 245      18.399   9.284  11.946  1.00 10.00      A   
ATOM   2307  HN  TYR A 245      18.203   8.402  11.556  1.00 10.00      A   
ATOM   2308  CA  TYR A 245      18.382   9.435  13.397  1.00 10.00      A   
ATOM   2309  CB  TYR A 245      17.458   8.383  14.014  1.00 10.00      A   
ATOM   2310  CG  TYR A 245      16.726   8.837  15.260  1.00 10.00      A   
ATOM   2311  CD1 TYR A 245      15.594   9.639  15.175  1.00 10.00      A   
ATOM   2312  CD2 TYR A 245      17.161   8.451  16.522  1.00 10.00      A   
ATOM   2313  CE1 TYR A 245      14.917  10.041  16.313  1.00 10.00      A   
ATOM   2314  CE2 TYR A 245      16.490   8.850  17.665  1.00 10.00      A   
ATOM   2315  CZ  TYR A 245      15.369   9.645  17.555  1.00 10.00      A   
ATOM   2316  OH  TYR A 245      14.693  10.040  18.687  1.00 10.00      A   
ATOM   2317  HH  TYR A 245      15.316  10.119  19.422  1.00 10.00      A   
ATOM   2318  C   TYR A 245      19.796   9.308  13.972  1.00 10.00      A   
ATOM   2319  O   TYR A 245      19.983   9.189  15.184  1.00 10.00      A   
ATOM   2320  N   THR A 246      20.780   9.326  13.088  1.00 10.00      A   
ATOM   2321  HN  THR A 246      20.562   9.408  12.139  1.00 10.00      A   
ATOM   2322  CA  THR A 246      22.174   9.225  13.482  1.00 10.00      A   
ATOM   2323  CB  THR A 246      22.963   8.310  12.513  1.00 10.00      A   
ATOM   2324  OG1 THR A 246      24.377   8.483  12.694  1.00 10.00      A   
ATOM   2325  HG1 THR A 246      24.713   7.798  13.288  1.00 10.00      A   
ATOM   2326  CG2 THR A 246      22.592   8.594  11.063  1.00 10.00      A   
ATOM   2327  C   THR A 246      22.813  10.610  13.535  1.00 10.00      A   
ATOM   2328  O   THR A 246      22.736  11.377  12.573  1.00 10.00      A   
ATOM   2329  N   ALA A 247      23.421  10.936  14.672  1.00 10.00      A   
ATOM   2330  HN  ALA A 247      23.432  10.292  15.413  1.00 10.00      A   
ATOM   2331  CA  ALA A 247      24.071  12.228  14.848  1.00 10.00      A   
ATOM   2332  CB  ALA A 247      23.026  13.329  14.981  1.00 10.00      A   
ATOM   2333  C   ALA A 247      24.985  12.223  16.067  1.00 10.00      A   
ATOM   2334  O   ALA A 247      25.037  11.244  16.814  1.00 10.00      A   
ATOM   2335  N   GLU A 248      25.694  13.329  16.268  1.00 10.00      A   
ATOM   2336  HN  GLU A 248      25.588  14.080  15.647  1.00 10.00      A   
ATOM   2337  CA  GLU A 248      26.606  13.464  17.397  1.00 10.00      A   
ATOM   2338  CB  GLU A 248      27.569  14.623  17.141  1.00 10.00      A   
ATOM   2339  CG  GLU A 248      28.652  14.785  18.190  1.00 10.00      A   
ATOM   2340  CD  GLU A 248      29.419  16.076  18.025  1.00 10.00      A   
ATOM   2341  OE1 GLU A 248      30.664  16.033  17.947  1.00 10.00      A   
ATOM   2342  OE2 GLU A 248      28.780  17.148  17.980  1.00 10.00      A   
ATOM   2343  C   GLU A 248      25.808  13.717  18.676  1.00 10.00      A   
ATOM   2344  O   GLU A 248      24.855  14.497  18.670  1.00 10.00      A   
ATOM   2345  N   VAL A 249      26.196  13.063  19.765  1.00 10.00      A   
ATOM   2346  HN  VAL A 249      26.975  12.470  19.713  1.00 10.00      A   
ATOM   2347  CA  VAL A 249      25.502  13.214  21.040  1.00 10.00      A   
ATOM   2348  CB  VAL A 249      25.802  12.033  21.995  1.00 10.00      A   
ATOM   2349  CG1 VAL A 249      24.971  12.136  23.269  1.00 10.00      A   
ATOM   2350  CG2 VAL A 249      25.553  10.702  21.300  1.00 10.00      A   
ATOM   2351  C   VAL A 249      25.864  14.530  21.729  1.00 10.00      A   
ATOM   2352  O   VAL A 249      26.984  14.702  22.217  1.00 10.00      A   
ATOM   2353  N   ARG A 250      24.910  15.456  21.768  1.00 10.00      A   
ATOM   2354  HN  ARG A 250      24.035  15.263  21.358  1.00 10.00      A   
ATOM   2355  CA  ARG A 250      25.120  16.751  22.400  1.00 10.00      A   
ATOM   2356  CB  ARG A 250      25.446  17.818  21.355  1.00 10.00      A   
ATOM   2357  CG  ARG A 250      26.927  17.942  21.031  1.00 10.00      A   
ATOM   2358  CD  ARG A 250      27.209  19.178  20.188  1.00 10.00      A   
ATOM   2359  NE  ARG A 250      26.775  20.412  20.842  1.00 10.00      A   
ATOM   2360  HE  ARG A 250      25.816  20.489  21.080  1.00 10.00      A   
ATOM   2361  CZ  ARG A 250      27.575  21.439  21.127  1.00 10.00      A   
ATOM   2362  NH1 ARG A 250      28.869  21.399  20.820  1.00 10.00      A   
ATOM   2363 HH11 ARG A 250      29.272  20.561  20.351  1.00 10.00      A   
ATOM   2364 HH12 ARG A 250      29.491  22.210  21.050  1.00 10.00      A   
ATOM   2365  NH2 ARG A 250      27.075  22.503  21.736  1.00 10.00      A   
ATOM   2366 HH21 ARG A 250      26.057  22.524  21.991  1.00 10.00      A   
ATOM   2367 HH22 ARG A 250      27.683  23.318  21.967  1.00 10.00      A   
ATOM   2368  C   ARG A 250      23.890  17.160  23.201  1.00 10.00      A   
ATOM   2369  O   ARG A 250      22.759  16.977  22.745  1.00 10.00      A   
ATOM   2370  N   PRO A 251      24.096  17.718  24.408  1.00 10.00      A   
ATOM   2371  CA  PRO A 251      23.002  18.147  25.294  1.00 10.00      A   
ATOM   2372  CB  PRO A 251      23.725  18.852  26.442  1.00 10.00      A   
ATOM   2373  CG  PRO A 251      25.080  18.243  26.455  1.00 10.00      A   
ATOM   2374  CD  PRO A 251      25.415  17.963  25.018  1.00 10.00      A   
ATOM   2375  C   PRO A 251      22.026  19.113  24.623  1.00 10.00      A   
ATOM   2376  O   PRO A 251      20.807  18.975  24.772  1.00 10.00      A   
ATOM   2377  N   ASP A 252      22.557  20.083  23.883  1.00 10.00      A   
ATOM   2378  HN  ASP A 252      23.535  20.144  23.800  1.00 10.00      A   
ATOM   2379  CA  ASP A 252      21.717  21.069  23.202  1.00 10.00      A   
ATOM   2380  CB  ASP A 252      22.541  22.248  22.657  1.00 10.00      A   
ATOM   2381  CG  ASP A 252      23.197  21.981  21.313  1.00 10.00      A   
ATOM   2382  OD1 ASP A 252      22.511  22.092  20.276  1.00 10.00      A   
ATOM   2383  OD2 ASP A 252      24.409  21.688  21.288  1.00 10.00      A   
ATOM   2384  C   ASP A 252      20.863  20.430  22.112  1.00 10.00      A   
ATOM   2385  O   ASP A 252      19.704  20.805  21.919  1.00 10.00      A   
ATOM   2386  N   VAL A 253      21.430  19.451  21.418  1.00 10.00      A   
ATOM   2387  HN  VAL A 253      22.354  19.195  21.621  1.00 10.00      A   
ATOM   2388  CA  VAL A 253      20.716  18.757  20.357  1.00 10.00      A   
ATOM   2389  CB  VAL A 253      21.665  17.885  19.508  1.00 10.00      A   
ATOM   2390  CG1 VAL A 253      20.915  17.223  18.360  1.00 10.00      A   
ATOM   2391  CG2 VAL A 253      22.828  18.710  18.980  1.00 10.00      A   
ATOM   2392  C   VAL A 253      19.621  17.885  20.962  1.00 10.00      A   
ATOM   2393  O   VAL A 253      18.478  17.885  20.495  1.00 10.00      A   
ATOM   2394  N   TYR A 254      19.979  17.162  22.017  1.00 10.00      A   
ATOM   2395  HN  TYR A 254      20.913  17.204  22.328  1.00 10.00      A   
ATOM   2396  CA  TYR A 254      19.046  16.293  22.719  1.00 10.00      A   
ATOM   2397  CB  TYR A 254      19.769  15.595  23.875  1.00 10.00      A   
ATOM   2398  CG  TYR A 254      18.911  14.670  24.711  1.00 10.00      A   
ATOM   2399  CD1 TYR A 254      18.497  13.438  24.223  1.00 10.00      A   
ATOM   2400  CD2 TYR A 254      18.526  15.030  25.997  1.00 10.00      A   
ATOM   2401  CE1 TYR A 254      17.725  12.588  24.994  1.00 10.00      A   
ATOM   2402  CE2 TYR A 254      17.754  14.187  26.774  1.00 10.00      A   
ATOM   2403  CZ  TYR A 254      17.357  12.969  26.267  1.00 10.00      A   
ATOM   2404  OH  TYR A 254      16.593  12.126  27.039  1.00 10.00      A   
ATOM   2405  HH  TYR A 254      15.745  12.548  27.223  1.00 10.00      A   
ATOM   2406  C   TYR A 254      17.858  17.098  23.240  1.00 10.00      A   
ATOM   2407  O   TYR A 254      16.701  16.710  23.065  1.00 10.00      A   
ATOM   2408  N   SER A 255      18.151  18.233  23.859  1.00 10.00      A   
ATOM   2409  HN  SER A 255      19.091  18.496  23.960  1.00 10.00      A   
ATOM   2410  CA  SER A 255      17.110  19.091  24.397  1.00 10.00      A   
ATOM   2411  CB  SER A 255      17.725  20.218  25.230  1.00 10.00      A   
ATOM   2412  OG  SER A 255      18.520  19.696  26.281  1.00 10.00      A   
ATOM   2413  HG  SER A 255      19.319  19.301  25.913  1.00 10.00      A   
ATOM   2414  C   SER A 255      16.233  19.661  23.287  1.00 10.00      A   
ATOM   2415  O   SER A 255      15.009  19.598  23.370  1.00 10.00      A   
ATOM   2416  N   GLY A 256      16.872  20.175  22.235  1.00 10.00      A   
ATOM   2417  HN  GLY A 256      17.854  20.159  22.214  1.00 10.00      A   
ATOM   2418  CA  GLY A 256      16.142  20.759  21.121  1.00 10.00      A   
ATOM   2419  C   GLY A 256      15.121  19.814  20.517  1.00 10.00      A   
ATOM   2420  O   GLY A 256      13.980  20.200  20.258  1.00 10.00      A   
ATOM   2421  N   LEU A 257      15.526  18.568  20.312  1.00 10.00      A   
ATOM   2422  HN  LEU A 257      16.442  18.315  20.562  1.00 10.00      A   
ATOM   2423  CA  LEU A 257      14.644  17.565  19.735  1.00 10.00      A   
ATOM   2424  CB  LEU A 257      15.420  16.285  19.415  1.00 10.00      A   
ATOM   2425  CG  LEU A 257      16.462  16.397  18.302  1.00 10.00      A   
ATOM   2426  CD1 LEU A 257      17.325  15.149  18.252  1.00 10.00      A   
ATOM   2427  CD2 LEU A 257      15.790  16.641  16.959  1.00 10.00      A   
ATOM   2428  C   LEU A 257      13.488  17.255  20.675  1.00 10.00      A   
ATOM   2429  O   LEU A 257      12.331  17.235  20.258  1.00 10.00      A   
ATOM   2430  N   SER A 258      13.808  17.045  21.949  1.00 10.00      A   
ATOM   2431  HN  SER A 258      14.750  17.107  22.221  1.00 10.00      A   
ATOM   2432  CA  SER A 258      12.801  16.725  22.960  1.00 10.00      A   
ATOM   2433  CB  SER A 258      13.478  16.415  24.299  1.00 10.00      A   
ATOM   2434  OG  SER A 258      14.521  15.468  24.131  1.00 10.00      A   
ATOM   2435  HG  SER A 258      15.318  15.921  23.830  1.00 10.00      A   
ATOM   2436  C   SER A 258      11.773  17.846  23.119  1.00 10.00      A   
ATOM   2437  O   SER A 258      10.585  17.589  23.334  1.00 10.00      A   
ATOM   2438  N   VAL A 259      12.228  19.091  23.005  1.00 10.00      A   
ATOM   2439  HN  VAL A 259      13.187  19.238  22.838  1.00 10.00      A   
ATOM   2440  CA  VAL A 259      11.341  20.245  23.130  1.00 10.00      A   
ATOM   2441  CB  VAL A 259      12.132  21.570  23.235  1.00 10.00      A   
ATOM   2442  CG1 VAL A 259      11.188  22.765  23.241  1.00 10.00      A   
ATOM   2443  CG2 VAL A 259      12.995  21.581  24.488  1.00 10.00      A   
ATOM   2444  C   VAL A 259      10.373  20.319  21.950  1.00 10.00      A   
ATOM   2445  O   VAL A 259       9.194  20.636  22.113  1.00 10.00      A   
ATOM   2446  N   ALA A 260      10.871  20.019  20.761  1.00 10.00      A   
ATOM   2447  HN  ALA A 260      11.821  19.777  20.682  1.00 10.00      A   
ATOM   2448  CA  ALA A 260      10.044  20.052  19.566  1.00 10.00      A   
ATOM   2449  CB  ALA A 260      10.918  20.015  18.324  1.00 10.00      A   
ATOM   2450  C   ALA A 260       9.051  18.893  19.562  1.00 10.00      A   
ATOM   2451  O   ALA A 260       7.904  19.042  19.135  1.00 10.00      A   
ATOM   2452  N   LEU A 261       9.496  17.744  20.058  1.00 10.00      A   
ATOM   2453  HN  LEU A 261      10.423  17.694  20.386  1.00 10.00      A   
ATOM   2454  CA  LEU A 261       8.661  16.550  20.114  1.00 10.00      A   
ATOM   2455  CB  LEU A 261       9.498  15.320  20.471  1.00 10.00      A   
ATOM   2456  CG  LEU A 261      10.336  14.735  19.334  1.00 10.00      A   
ATOM   2457  CD1 LEU A 261      11.513  13.944  19.883  1.00 10.00      A   
ATOM   2458  CD2 LEU A 261       9.476  13.858  18.437  1.00 10.00      A   
ATOM   2459  C   LEU A 261       7.496  16.711  21.087  1.00 10.00      A   
ATOM   2460  O   LEU A 261       6.402  16.193  20.854  1.00 10.00      A   
ATOM   2461  N   SER A 262       7.725  17.440  22.168  1.00 10.00      A   
ATOM   2462  HN  SER A 262       8.614  17.835  22.305  1.00 10.00      A   
ATOM   2463  CA  SER A 262       6.685  17.657  23.162  1.00 10.00      A   
ATOM   2464  CB  SER A 262       7.309  18.052  24.502  1.00 10.00      A   
ATOM   2465  OG  SER A 262       8.436  18.891  24.308  1.00 10.00      A   
ATOM   2466  HG  SER A 262       9.233  18.346  24.232  1.00 10.00      A   
ATOM   2467  C   SER A 262       5.684  18.712  22.695  1.00 10.00      A   
ATOM   2468  O   SER A 262       4.640  18.916  23.319  1.00 10.00      A   
ATOM   2469  N   GLY A 263       6.006  19.382  21.593  1.00 10.00      A   
ATOM   2470  HN  GLY A 263       6.856  19.186  21.141  1.00 10.00      A   
ATOM   2471  CA  GLY A 263       5.125  20.399  21.061  1.00 10.00      A   
ATOM   2472  C   GLY A 263       4.025  19.807  20.205  1.00 10.00      A   
ATOM   2473  O   GLY A 263       2.921  20.350  20.133  1.00 10.00      A   
ATOM   2474  N   CYS A 264       4.323  18.685  19.565  1.00 10.00      A   
ATOM   2475  HN  CYS A 264       5.216  18.294  19.677  1.00 10.00      A   
ATOM   2476  CA  CYS A 264       3.354  18.014  18.704  1.00 10.00      A   
ATOM   2477  CB  CYS A 264       4.073  17.208  17.626  1.00 10.00      A   
ATOM   2478  SG  CYS A 264       5.554  18.006  16.966  1.00 10.00      A   
ATOM   2479  HG  CYS A 264       6.524  17.101  16.936  1.00 10.00      A   
ATOM   2480  C   CYS A 264       2.448  17.104  19.525  1.00 10.00      A   
ATOM   2481  O   CYS A 264       2.753  15.933  19.741  1.00 10.00      A   
ATOM   2482  N   LYS A 265       1.331  17.654  19.983  1.00 10.00      A   
ATOM   2483  HN  LYS A 265       1.141  18.592  19.767  1.00 10.00      A   
ATOM   2484  CA  LYS A 265       0.380  16.905  20.802  1.00 10.00      A   
ATOM   2485  CB  LYS A 265      -0.498  17.861  21.619  1.00 10.00      A   
ATOM   2486  CG  LYS A 265       0.016  18.162  23.020  1.00 10.00      A   
ATOM   2487  CD  LYS A 265       1.195  19.119  22.991  1.00 10.00      A   
ATOM   2488  CE  LYS A 265       1.496  19.674  24.374  1.00 10.00      A   
ATOM   2489  NZ  LYS A 265       2.670  20.584  24.359  1.00 10.00      A   
ATOM   2490  HZ1 LYS A 265       2.465  21.428  23.787  1.00 10.00      A   
ATOM   2491  HZ2 LYS A 265       3.496  20.095  23.952  1.00 10.00      A   
ATOM   2492  HZ3 LYS A 265       2.903  20.883  25.326  1.00 10.00      A   
ATOM   2493  C   LYS A 265      -0.504  15.986  19.957  1.00 10.00      A   
ATOM   2494  O   LYS A 265      -1.256  15.171  20.498  1.00 10.00      A   
ATOM   2495  N   GLU A 266      -0.403  16.113  18.639  1.00 10.00      A   
ATOM   2496  HN  GLU A 266       0.225  16.768  18.269  1.00 10.00      A   
ATOM   2497  CA  GLU A 266      -1.207  15.306  17.721  1.00 10.00      A   
ATOM   2498  CB  GLU A 266      -1.608  16.126  16.493  1.00 10.00      A   
ATOM   2499  CG  GLU A 266      -2.321  17.431  16.812  1.00 10.00      A   
ATOM   2500  CD  GLU A 266      -3.672  17.222  17.466  1.00 10.00      A   
ATOM   2501  OE1 GLU A 266      -4.132  18.132  18.189  1.00 10.00      A   
ATOM   2502  OE2 GLU A 266      -4.280  16.149  17.256  1.00 10.00      A   
ATOM   2503  C   GLU A 266      -0.472  14.046  17.274  1.00 10.00      A   
ATOM   2504  O   GLU A 266      -1.019  13.242  16.524  1.00 10.00      A   
ATOM   2505  N   LEU A 267       0.764  13.883  17.731  1.00 10.00      A   
ATOM   2506  HN  LEU A 267       1.149  14.566  18.317  1.00 10.00      A   
ATOM   2507  CA  LEU A 267       1.572  12.719  17.364  1.00 10.00      A   
ATOM   2508  CB  LEU A 267       2.987  12.836  17.925  1.00 10.00      A   
ATOM   2509  CG  LEU A 267       3.960  13.700  17.123  1.00 10.00      A   
ATOM   2510  CD1 LEU A 267       5.348  13.646  17.742  1.00 10.00      A   
ATOM   2511  CD2 LEU A 267       4.005  13.252  15.670  1.00 10.00      A   
ATOM   2512  C   LEU A 267       0.932  11.398  17.797  1.00 10.00      A   
ATOM   2513  O   LEU A 267       0.641  11.194  18.979  1.00 10.00      A   
ATOM   2514  N   ARG A 268       0.712  10.515  16.828  1.00 10.00      A   
ATOM   2515  HN  ARG A 268       0.968  10.752  15.910  1.00 10.00      A   
ATOM   2516  CA  ARG A 268       0.103   9.209  17.078  1.00 10.00      A   
ATOM   2517  CB  ARG A 268      -1.300   9.143  16.456  1.00 10.00      A   
ATOM   2518  CG  ARG A 268      -2.225  10.287  16.823  1.00 10.00      A   
ATOM   2519  CD  ARG A 268      -2.475  10.342  18.319  1.00 10.00      A   
ATOM   2520  NE  ARG A 268      -3.295  11.490  18.696  1.00 10.00      A   
ATOM   2521  HE  ARG A 268      -4.222  11.507  18.367  1.00 10.00      A   
ATOM   2522  CZ  ARG A 268      -2.859  12.503  19.441  1.00 10.00      A   
ATOM   2523  NH1 ARG A 268      -1.611  12.511  19.892  1.00 10.00      A   
ATOM   2524 HH11 ARG A 268      -1.275  13.308  20.475  1.00 10.00      A   
ATOM   2525 HH12 ARG A 268      -0.959  11.724  19.660  1.00 10.00      A   
ATOM   2526  NH2 ARG A 268      -3.663  13.525  19.720  1.00 10.00      A   
ATOM   2527 HH21 ARG A 268      -4.644  13.538  19.356  1.00 10.00      A   
ATOM   2528 HH22 ARG A 268      -3.318  14.320  20.302  1.00 10.00      A   
ATOM   2529  C   ARG A 268       0.939   8.075  16.481  1.00 10.00      A   
ATOM   2530  O   ARG A 268       0.918   6.945  16.976  1.00 10.00      A   
ATOM   2531  N   CYS A 269       1.673   8.372  15.421  1.00 10.00      A   
ATOM   2532  HN  CYS A 269       1.696   9.294  15.096  1.00 10.00      A   
ATOM   2533  CA  CYS A 269       2.474   7.364  14.746  1.00 10.00      A   
ATOM   2534  CB  CYS A 269       1.836   7.003  13.398  1.00 10.00      A   
ATOM   2535  SG  CYS A 269       2.676   5.683  12.483  1.00 10.00      A   
ATOM   2536  HG  CYS A 269       2.118   5.596  11.280  1.00 10.00      A   
ATOM   2537  C   CYS A 269       3.906   7.838  14.537  1.00 10.00      A   
ATOM   2538  O   CYS A 269       4.138   8.976  14.118  1.00 10.00      A   
ATOM   2539  N   LEU A 270       4.859   6.960  14.834  1.00 10.00      A   
ATOM   2540  HN  LEU A 270       4.601   6.071  15.162  1.00 10.00      A   
ATOM   2541  CA  LEU A 270       6.276   7.264  14.672  1.00 10.00      A   
ATOM   2542  CB  LEU A 270       7.002   7.249  16.022  1.00 10.00      A   
ATOM   2543  CG  LEU A 270       6.689   8.404  16.979  1.00 10.00      A   
ATOM   2544  CD1 LEU A 270       7.476   8.256  18.274  1.00 10.00      A   
ATOM   2545  CD2 LEU A 270       6.981   9.747  16.326  1.00 10.00      A   
ATOM   2546  C   LEU A 270       6.930   6.273  13.718  1.00 10.00      A   
ATOM   2547  O   LEU A 270       6.702   5.063  13.810  1.00 10.00      A   
ATOM   2548  N   SER A 271       7.740   6.790  12.807  1.00 10.00      A   
ATOM   2549  HN  SER A 271       7.899   7.761  12.803  1.00 10.00      A   
ATOM   2550  CA  SER A 271       8.418   5.957  11.827  1.00 10.00      A   
ATOM   2551  CB  SER A 271       7.531   5.786  10.594  1.00 10.00      A   
ATOM   2552  OG  SER A 271       6.526   6.792  10.553  1.00 10.00      A   
ATOM   2553  HG  SER A 271       6.623   7.369  11.321  1.00 10.00      A   
ATOM   2554  C   SER A 271       9.770   6.556  11.446  1.00 10.00      A   
ATOM   2555  O   SER A 271      10.093   7.677  11.845  1.00 10.00      A   
ATOM   2556  N   GLY A 272      10.545   5.813  10.670  1.00 10.00      A   
ATOM   2557  HN  GLY A 272      10.225   4.935  10.374  1.00 10.00      A   
ATOM   2558  CA  GLY A 272      11.856   6.274  10.258  1.00 10.00      A   
ATOM   2559  C   GLY A 272      12.943   5.652  11.109  1.00 10.00      A   
ATOM   2560  O   GLY A 272      13.209   4.453  10.998  1.00 10.00      A   
ATOM   2561  N   PHE A 273      13.559   6.462  11.967  1.00 10.00      A   
ATOM   2562  HN  PHE A 273      13.294   7.409  11.998  1.00 10.00      A   
ATOM   2563  CA  PHE A 273      14.612   5.996  12.871  1.00 10.00      A   
ATOM   2564  CB  PHE A 273      14.039   5.046  13.934  1.00 10.00      A   
ATOM   2565  CG  PHE A 273      13.067   5.679  14.889  1.00 10.00      A   
ATOM   2566  CD1 PHE A 273      11.700   5.578  14.673  1.00 10.00      A   
ATOM   2567  CD2 PHE A 273      13.515   6.369  16.001  1.00 10.00      A   
ATOM   2568  CE1 PHE A 273      10.798   6.153  15.547  1.00 10.00      A   
ATOM   2569  CE2 PHE A 273      12.619   6.948  16.882  1.00 10.00      A   
ATOM   2570  CZ  PHE A 273      11.258   6.838  16.654  1.00 10.00      A   
ATOM   2571  C   PHE A 273      15.774   5.321  12.140  1.00 10.00      A   
ATOM   2572  O   PHE A 273      16.344   4.350  12.639  1.00 10.00      A   
ATOM   2573  N   TRP A 274      16.140   5.835  10.973  1.00 10.00      A   
ATOM   2574  HN  TRP A 274      15.665   6.616  10.614  1.00 10.00      A   
ATOM   2575  CA  TRP A 274      17.247   5.258  10.219  1.00 10.00      A   
ATOM   2576  CB  TRP A 274      17.340   5.866   8.817  1.00 10.00      A   
ATOM   2577  CG  TRP A 274      16.475   5.184   7.802  1.00 10.00      A   
ATOM   2578  CD1 TRP A 274      16.662   3.942   7.270  1.00 10.00      A   
ATOM   2579  CD2 TRP A 274      15.295   5.710   7.189  1.00 10.00      A   
ATOM   2580  NE1 TRP A 274      15.667   3.660   6.366  1.00 10.00      A   
ATOM   2581  HE1 TRP A 274      15.582   2.829   5.852  1.00 10.00      A   
ATOM   2582  CE2 TRP A 274      14.816   4.731   6.297  1.00 10.00      A   
ATOM   2583  CE3 TRP A 274      14.596   6.912   7.309  1.00 10.00      A   
ATOM   2584  CZ2 TRP A 274      13.670   4.918   5.531  1.00 10.00      A   
ATOM   2585  CZ3 TRP A 274      13.461   7.095   6.546  1.00 10.00      A   
ATOM   2586  CH2 TRP A 274      13.007   6.104   5.670  1.00 10.00      A   
ATOM   2587  C   TRP A 274      18.557   5.470  10.966  1.00 10.00      A   
ATOM   2588  O   TRP A 274      18.947   6.611  11.229  1.00 10.00      A   
ATOM   2589  N   ASP A 275      19.214   4.365  11.322  1.00 10.00      A   
ATOM   2590  HN  ASP A 275      18.829   3.490  11.094  1.00 10.00      A   
ATOM   2591  CA  ASP A 275      20.485   4.407  12.050  1.00 10.00      A   
ATOM   2592  CB  ASP A 275      21.580   5.105  11.235  1.00 10.00      A   
ATOM   2593  CG  ASP A 275      21.819   4.460   9.887  1.00 10.00      A   
ATOM   2594  OD1 ASP A 275      22.389   3.347   9.846  1.00 10.00      A   
ATOM   2595  OD2 ASP A 275      21.442   5.062   8.861  1.00 10.00      A   
ATOM   2596  C   ASP A 275      20.302   5.093  13.398  1.00 10.00      A   
ATOM   2597  O   ASP A 275      21.191   5.796  13.884  1.00 10.00      A   
ATOM   2598  N   ALA A 276      19.130   4.869  13.986  1.00 10.00      A   
ATOM   2599  HN  ALA A 276      18.479   4.296  13.527  1.00 10.00      A   
ATOM   2600  CA  ALA A 276      18.763   5.447  15.272  1.00 10.00      A   
ATOM   2601  CB  ALA A 276      17.414   4.910  15.726  1.00 10.00      A   
ATOM   2602  C   ALA A 276      19.808   5.206  16.353  1.00 10.00      A   
ATOM   2603  O   ALA A 276      20.142   4.064  16.671  1.00 10.00      A   
ATOM   2604  N   VAL A 277      20.321   6.294  16.903  1.00 10.00      A   
ATOM   2605  HN  VAL A 277      20.030   7.170  16.582  1.00 10.00      A   
ATOM   2606  CA  VAL A 277      21.302   6.222  17.972  1.00 10.00      A   
ATOM   2607  CB  VAL A 277      22.176   7.498  18.024  1.00 10.00      A   
ATOM   2608  CG1 VAL A 277      23.208   7.405  19.139  1.00 10.00      A   
ATOM   2609  CG2 VAL A 277      22.865   7.730  16.688  1.00 10.00      A   
ATOM   2610  C   VAL A 277      20.568   6.048  19.302  1.00 10.00      A   
ATOM   2611  O   VAL A 277      19.714   6.867  19.650  1.00 10.00      A   
ATOM   2612  N   PRO A 278      20.879   4.970  20.046  1.00 10.00      A   
ATOM   2613  CA  PRO A 278      20.244   4.666  21.337  1.00 10.00      A   
ATOM   2614  CB  PRO A 278      21.111   3.536  21.895  1.00 10.00      A   
ATOM   2615  CG  PRO A 278      21.646   2.858  20.685  1.00 10.00      A   
ATOM   2616  CD  PRO A 278      21.878   3.947  19.678  1.00 10.00      A   
ATOM   2617  C   PRO A 278      20.227   5.853  22.303  1.00 10.00      A   
ATOM   2618  O   PRO A 278      19.263   6.046  23.042  1.00 10.00      A   
ATOM   2619  N   ALA A 279      21.279   6.658  22.270  1.00 10.00      A   
ATOM   2620  HN  ALA A 279      22.010   6.462  21.643  1.00 10.00      A   
ATOM   2621  CA  ALA A 279      21.389   7.817  23.149  1.00 10.00      A   
ATOM   2622  CB  ALA A 279      22.776   8.429  23.048  1.00 10.00      A   
ATOM   2623  C   ALA A 279      20.314   8.871  22.874  1.00 10.00      A   
ATOM   2624  O   ALA A 279      20.007   9.692  23.737  1.00 10.00      A   
ATOM   2625  N   TYR A 280      19.733   8.844  21.680  1.00 10.00      A   
ATOM   2626  HN  TYR A 280      19.996   8.154  21.030  1.00 10.00      A   
ATOM   2627  CA  TYR A 280      18.706   9.814  21.317  1.00 10.00      A   
ATOM   2628  CB  TYR A 280      19.000  10.437  19.950  1.00 10.00      A   
ATOM   2629  CG  TYR A 280      19.993  11.572  20.009  1.00 10.00      A   
ATOM   2630  CD1 TYR A 280      21.332  11.369  19.702  1.00 10.00      A   
ATOM   2631  CD2 TYR A 280      19.591  12.848  20.381  1.00 10.00      A   
ATOM   2632  CE1 TYR A 280      22.242  12.407  19.767  1.00 10.00      A   
ATOM   2633  CE2 TYR A 280      20.493  13.891  20.446  1.00 10.00      A   
ATOM   2634  CZ  TYR A 280      21.817  13.666  20.139  1.00 10.00      A   
ATOM   2635  OH  TYR A 280      22.719  14.702  20.208  1.00 10.00      A   
ATOM   2636  HH  TYR A 280      23.321  14.657  19.449  1.00 10.00      A   
ATOM   2637  C   TYR A 280      17.305   9.212  21.349  1.00 10.00      A   
ATOM   2638  O   TYR A 280      16.334   9.848  20.940  1.00 10.00      A   
ATOM   2639  N   LEU A 281      17.204   7.991  21.846  1.00 10.00      A   
ATOM   2640  HN  LEU A 281      18.017   7.533  22.156  1.00 10.00      A   
ATOM   2641  CA  LEU A 281      15.918   7.307  21.943  1.00 10.00      A   
ATOM   2642  CB  LEU A 281      16.101   5.815  22.230  1.00 10.00      A   
ATOM   2643  CG  LEU A 281      16.609   4.947  21.072  1.00 10.00      A   
ATOM   2644  CD1 LEU A 281      16.666   3.485  21.492  1.00 10.00      A   
ATOM   2645  CD2 LEU A 281      15.732   5.119  19.839  1.00 10.00      A   
ATOM   2646  C   LEU A 281      14.977   7.939  22.982  1.00 10.00      A   
ATOM   2647  O   LEU A 281      13.807   8.171  22.682  1.00 10.00      A   
ATOM   2648  N   PRO A 282      15.462   8.230  24.219  1.00 10.00      A   
ATOM   2649  CA  PRO A 282      14.632   8.826  25.286  1.00 10.00      A   
ATOM   2650  CB  PRO A 282      15.628   9.099  26.418  1.00 10.00      A   
ATOM   2651  CG  PRO A 282      16.727   8.126  26.188  1.00 10.00      A   
ATOM   2652  CD  PRO A 282      16.841   7.979  24.698  1.00 10.00      A   
ATOM   2653  C   PRO A 282      13.913  10.120  24.887  1.00 10.00      A   
ATOM   2654  O   PRO A 282      12.992  10.560  25.578  1.00 10.00      A   
ATOM   2655  N   ALA A 283      14.315  10.715  23.773  1.00 10.00      A   
ATOM   2656  HN  ALA A 283      15.035  10.305  23.248  1.00 10.00      A   
ATOM   2657  CA  ALA A 283      13.707  11.954  23.306  1.00 10.00      A   
ATOM   2658  CB  ALA A 283      14.478  12.503  22.117  1.00 10.00      A   
ATOM   2659  C   ALA A 283      12.233  11.762  22.948  1.00 10.00      A   
ATOM   2660  O   ALA A 283      11.413  12.661  23.140  1.00 10.00      A   
ATOM   2661  N   VAL A 284      11.893  10.582  22.444  1.00 10.00      A   
ATOM   2662  HN  VAL A 284      12.583   9.891  22.331  1.00 10.00      A   
ATOM   2663  CA  VAL A 284      10.516  10.293  22.051  1.00 10.00      A   
ATOM   2664  CB  VAL A 284      10.443   9.546  20.701  1.00 10.00      A   
ATOM   2665  CG1 VAL A 284      10.997  10.407  19.576  1.00 10.00      A   
ATOM   2666  CG2 VAL A 284      11.175   8.211  20.768  1.00 10.00      A   
ATOM   2667  C   VAL A 284       9.762   9.492  23.111  1.00 10.00      A   
ATOM   2668  O   VAL A 284       8.623   9.082  22.892  1.00 10.00      A   
ATOM   2669  N   TYR A 285      10.385   9.293  24.265  1.00 10.00      A   
ATOM   2670  HN  TYR A 285      11.277   9.675  24.399  1.00 10.00      A   
ATOM   2671  CA  TYR A 285       9.766   8.524  25.345  1.00 10.00      A   
ATOM   2672  CB  TYR A 285      10.772   8.237  26.466  1.00 10.00      A   
ATOM   2673  CG  TYR A 285      11.759   7.132  26.159  1.00 10.00      A   
ATOM   2674  CD1 TYR A 285      11.898   6.629  24.872  1.00 10.00      A   
ATOM   2675  CD2 TYR A 285      12.558   6.592  27.160  1.00 10.00      A   
ATOM   2676  CE1 TYR A 285      12.801   5.626  24.592  1.00 10.00      A   
ATOM   2677  CE2 TYR A 285      13.464   5.587  26.888  1.00 10.00      A   
ATOM   2678  CZ  TYR A 285      13.582   5.107  25.601  1.00 10.00      A   
ATOM   2679  OH  TYR A 285      14.484   4.108  25.317  1.00 10.00      A   
ATOM   2680  HH  TYR A 285      14.814   4.218  24.420  1.00 10.00      A   
ATOM   2681  C   TYR A 285       8.530   9.228  25.897  1.00 10.00      A   
ATOM   2682  O   TYR A 285       7.586   8.589  26.360  1.00 10.00      A   
ATOM   2683  N   SER A 286       8.530  10.553  25.823  1.00 10.00      A   
ATOM   2684  HN  SER A 286       9.303  11.008  25.433  1.00 10.00      A   
ATOM   2685  CA  SER A 286       7.413  11.346  26.315  1.00 10.00      A   
ATOM   2686  CB  SER A 286       7.846  12.804  26.477  1.00 10.00      A   
ATOM   2687  OG  SER A 286       9.144  12.887  27.039  1.00 10.00      A   
ATOM   2688  HG  SER A 286       9.450  12.002  27.265  1.00 10.00      A   
ATOM   2689  C   SER A 286       6.213  11.264  25.371  1.00 10.00      A   
ATOM   2690  O   SER A 286       5.115  11.705  25.708  1.00 10.00      A   
ATOM   2691  N   VAL A 287       6.428  10.688  24.194  1.00 10.00      A   
ATOM   2692  HN  VAL A 287       7.317  10.326  23.995  1.00 10.00      A   
ATOM   2693  CA  VAL A 287       5.371  10.565  23.198  1.00 10.00      A   
ATOM   2694  CB  VAL A 287       5.874  10.961  21.789  1.00 10.00      A   
ATOM   2695  CG1 VAL A 287       4.708  11.333  20.884  1.00 10.00      A   
ATOM   2696  CG2 VAL A 287       6.876  12.105  21.863  1.00 10.00      A   
ATOM   2697  C   VAL A 287       4.825   9.139  23.152  1.00 10.00      A   
ATOM   2698  O   VAL A 287       3.822   8.866  22.490  1.00 10.00      A   
ATOM   2699  N   CYS A 288       5.479   8.234  23.873  1.00 10.00      A   
ATOM   2700  HN  CYS A 288       6.262   8.513  24.392  1.00 10.00      A   
ATOM   2701  CA  CYS A 288       5.070   6.831  23.909  1.00 10.00      A   
ATOM   2702  CB  CYS A 288       6.138   5.983  24.602  1.00 10.00      A   
ATOM   2703  SG  CYS A 288       7.777   6.098  23.850  1.00 10.00      A   
ATOM   2704  HG  CYS A 288       7.632   6.006  22.536  1.00 10.00      A   
ATOM   2705  C   CYS A 288       3.716   6.642  24.595  1.00 10.00      A   
ATOM   2706  O   CYS A 288       3.026   5.648  24.358  1.00 10.00      A   
ATOM   2707  N   SER A 289       3.330   7.610  25.423  1.00 10.00      A   
ATOM   2708  HN  SER A 289       3.919   8.385  25.559  1.00 10.00      A   
ATOM   2709  CA  SER A 289       2.066   7.559  26.147  1.00 10.00      A   
ATOM   2710  CB  SER A 289       1.992   8.748  27.101  1.00 10.00      A   
ATOM   2711  OG  SER A 289       3.241   9.430  27.143  1.00 10.00      A   
ATOM   2712  HG  SER A 289       3.699   9.212  27.966  1.00 10.00      A   
ATOM   2713  C   SER A 289       0.871   7.568  25.191  1.00 10.00      A   
ATOM   2714  O   SER A 289      -0.221   7.115  25.536  1.00 10.00      A   
ATOM   2715  N   ARG A 290       1.094   8.076  23.988  1.00 10.00      A   
ATOM   2716  HN  ARG A 290       1.993   8.405  23.770  1.00 10.00      A   
ATOM   2717  CA  ARG A 290       0.051   8.148  22.975  1.00 10.00      A   
ATOM   2718  CB  ARG A 290      -0.380   9.601  22.753  1.00 10.00      A   
ATOM   2719  CG  ARG A 290       0.774  10.561  22.511  1.00 10.00      A   
ATOM   2720  CD  ARG A 290       0.451  11.962  23.005  1.00 10.00      A   
ATOM   2721  NE  ARG A 290       1.655  12.781  23.147  1.00 10.00      A   
ATOM   2722  HE  ARG A 290       1.937  13.307  22.364  1.00 10.00      A   
ATOM   2723  CZ  ARG A 290       2.384  12.843  24.263  1.00 10.00      A   
ATOM   2724  NH1 ARG A 290       2.034  12.130  25.333  1.00 10.00      A   
ATOM   2725 HH11 ARG A 290       1.188  11.520  25.303  1.00 10.00      A   
ATOM   2726 HH12 ARG A 290       2.606  12.177  26.202  1.00 10.00      A   
ATOM   2727  NH2 ARG A 290       3.466  13.604  24.307  1.00 10.00      A   
ATOM   2728 HH21 ARG A 290       3.756  14.153  23.469  1.00 10.00      A   
ATOM   2729 HH22 ARG A 290       4.032  13.657  25.182  1.00 10.00      A   
ATOM   2730  C   ARG A 290       0.543   7.522  21.674  1.00 10.00      A   
ATOM   2731  O   ARG A 290       0.175   7.946  20.580  1.00 10.00      A   
ATOM   2732  N   LEU A 291       1.387   6.509  21.805  1.00 10.00      A   
ATOM   2733  HN  LEU A 291       1.642   6.213  22.702  1.00 10.00      A   
ATOM   2734  CA  LEU A 291       1.942   5.821  20.653  1.00 10.00      A   
ATOM   2735  CB  LEU A 291       3.390   5.414  20.930  1.00 10.00      A   
ATOM   2736  CG  LEU A 291       4.467   6.140  20.124  1.00 10.00      A   
ATOM   2737  CD1 LEU A 291       5.850   5.654  20.531  1.00 10.00      A   
ATOM   2738  CD2 LEU A 291       4.245   5.941  18.633  1.00 10.00      A   
ATOM   2739  C   LEU A 291       1.127   4.586  20.306  1.00 10.00      A   
ATOM   2740  O   LEU A 291       1.234   3.556  20.971  1.00 10.00      A   
ATOM   2741  N   THR A 292       0.306   4.696  19.268  1.00 10.00      A   
ATOM   2742  HN  THR A 292       0.234   5.556  18.796  1.00 10.00      A   
ATOM   2743  CA  THR A 292      -0.515   3.577  18.826  1.00 10.00      A   
ATOM   2744  CB  THR A 292      -1.862   4.062  18.256  1.00 10.00      A   
ATOM   2745  OG1 THR A 292      -1.769   5.455  17.926  1.00 10.00      A   
ATOM   2746  HG1 THR A 292      -1.982   5.578  16.991  1.00 10.00      A   
ATOM   2747  CG2 THR A 292      -2.965   3.868  19.280  1.00 10.00      A   
ATOM   2748  C   THR A 292       0.216   2.745  17.777  1.00 10.00      A   
ATOM   2749  O   THR A 292       0.011   1.532  17.670  1.00 10.00      A   
ATOM   2750  N   THR A 293       1.080   3.402  17.010  1.00 10.00      A   
ATOM   2751  HN  THR A 293       1.214   4.362  17.156  1.00 10.00      A   
ATOM   2752  CA  THR A 293       1.842   2.736  15.963  1.00 10.00      A   
ATOM   2753  CB  THR A 293       1.312   3.123  14.569  1.00 10.00      A   
ATOM   2754  OG1 THR A 293      -0.120   3.063  14.571  1.00 10.00      A   
ATOM   2755  HG1 THR A 293      -0.444   3.257  15.457  1.00 10.00      A   
ATOM   2756  CG2 THR A 293       1.853   2.181  13.504  1.00 10.00      A   
ATOM   2757  C   THR A 293       3.322   3.101  16.053  1.00 10.00      A   
ATOM   2758  O   THR A 293       3.701   4.262  15.883  1.00 10.00      A   
ATOM   2759  N   LEU A 294       4.150   2.102  16.314  1.00 10.00      A   
ATOM   2760  HN  LEU A 294       3.786   1.197  16.429  1.00 10.00      A   
ATOM   2761  CA  LEU A 294       5.587   2.308  16.427  1.00 10.00      A   
ATOM   2762  CB  LEU A 294       6.050   2.069  17.865  1.00 10.00      A   
ATOM   2763  CG  LEU A 294       7.510   2.397  18.176  1.00 10.00      A   
ATOM   2764  CD1 LEU A 294       7.834   3.835  17.798  1.00 10.00      A   
ATOM   2765  CD2 LEU A 294       7.795   2.155  19.647  1.00 10.00      A   
ATOM   2766  C   LEU A 294       6.352   1.413  15.456  1.00 10.00      A   
ATOM   2767  O   LEU A 294       6.301   0.184  15.543  1.00 10.00      A   
ATOM   2768  N   ASN A 295       7.046   2.039  14.521  1.00 10.00      A   
ATOM   2769  HN  ASN A 295       7.030   3.021  14.487  1.00 10.00      A   
ATOM   2770  CA  ASN A 295       7.830   1.311  13.533  1.00 10.00      A   
ATOM   2771  CB  ASN A 295       7.468   1.786  12.124  1.00 10.00      A   
ATOM   2772  CG  ASN A 295       8.041   0.915  11.018  1.00 10.00      A   
ATOM   2773  OD1 ASN A 295       9.145   0.386  11.126  1.00 10.00      A   
ATOM   2774  ND2 ASN A 295       7.296   0.773   9.935  1.00 10.00      A   
ATOM   2775 HD21 ASN A 295       6.423   1.230   9.905  1.00 10.00      A   
ATOM   2776 HD22 ASN A 295       7.641   0.218   9.201  1.00 10.00      A   
ATOM   2777  C   ASN A 295       9.320   1.501  13.806  1.00 10.00      A   
ATOM   2778  O   ASN A 295       9.872   2.579  13.584  1.00 10.00      A   
ATOM   2779  N   LEU A 296       9.962   0.450  14.292  1.00 10.00      A   
ATOM   2780  HN  LEU A 296       9.466  -0.393  14.428  1.00 10.00      A   
ATOM   2781  CA  LEU A 296      11.382   0.493  14.615  1.00 10.00      A   
ATOM   2782  CB  LEU A 296      11.588   0.234  16.108  1.00 10.00      A   
ATOM   2783  CG  LEU A 296      10.963   1.249  17.063  1.00 10.00      A   
ATOM   2784  CD1 LEU A 296      10.986   0.718  18.486  1.00 10.00      A   
ATOM   2785  CD2 LEU A 296      11.689   2.582  16.973  1.00 10.00      A   
ATOM   2786  C   LEU A 296      12.155  -0.543  13.808  1.00 10.00      A   
ATOM   2787  O   LEU A 296      13.185  -1.049  14.259  1.00 10.00      A   
ATOM   2788  N   SER A 297      11.673  -0.839  12.608  1.00 10.00      A   
ATOM   2789  HN  SER A 297      10.862  -0.385  12.290  1.00 10.00      A   
ATOM   2790  CA  SER A 297      12.319  -1.825  11.747  1.00 10.00      A   
ATOM   2791  CB  SER A 297      11.407  -2.197  10.576  1.00 10.00      A   
ATOM   2792  OG  SER A 297      10.125  -2.588  11.041  1.00 10.00      A   
ATOM   2793  HG  SER A 297      10.084  -2.481  11.999  1.00 10.00      A   
ATOM   2794  C   SER A 297      13.680  -1.352  11.228  1.00 10.00      A   
ATOM   2795  O   SER A 297      14.463  -2.151  10.715  1.00 10.00      A   
ATOM   2796  N   TYR A 298      13.964  -0.060  11.349  1.00 10.00      A   
ATOM   2797  HN  TYR A 298      13.308   0.544  11.758  1.00 10.00      A   
ATOM   2798  CA  TYR A 298      15.238   0.481  10.881  1.00 10.00      A   
ATOM   2799  CB  TYR A 298      15.019   1.640   9.897  1.00 10.00      A   
ATOM   2800  CG  TYR A 298      14.035   1.341   8.786  1.00 10.00      A   
ATOM   2801  CD1 TYR A 298      12.820   2.008   8.716  1.00 10.00      A   
ATOM   2802  CD2 TYR A 298      14.316   0.391   7.815  1.00 10.00      A   
ATOM   2803  CE1 TYR A 298      11.909   1.736   7.712  1.00 10.00      A   
ATOM   2804  CE2 TYR A 298      13.413   0.112   6.803  1.00 10.00      A   
ATOM   2805  CZ  TYR A 298      12.210   0.788   6.757  1.00 10.00      A   
ATOM   2806  OH  TYR A 298      11.298   0.508   5.760  1.00 10.00      A   
ATOM   2807  HH  TYR A 298      11.118   1.311   5.257  1.00 10.00      A   
ATOM   2808  C   TYR A 298      16.106   0.942  12.045  1.00 10.00      A   
ATOM   2809  O   TYR A 298      17.166   1.535  11.846  1.00 10.00      A   
ATOM   2810  N   ALA A 299      15.659   0.660  13.261  1.00 10.00      A   
ATOM   2811  HN  ALA A 299      14.822   0.161  13.360  1.00 10.00      A   
ATOM   2812  CA  ALA A 299      16.395   1.062  14.452  1.00 10.00      A   
ATOM   2813  CB  ALA A 299      15.439   1.363  15.596  1.00 10.00      A   
ATOM   2814  C   ALA A 299      17.402  -0.006  14.865  1.00 10.00      A   
ATOM   2815  O   ALA A 299      17.026  -1.066  15.373  1.00 10.00      A   
ATOM   2816  N   THR A 300      18.678   0.273  14.642  1.00 10.00      A   
ATOM   2817  HN  THR A 300      18.914   1.120  14.205  1.00 10.00      A   
ATOM   2818  CA  THR A 300      19.745  -0.653  14.994  1.00 10.00      A   
ATOM   2819  CB  THR A 300      21.010  -0.352  14.169  1.00 10.00      A   
ATOM   2820  OG1 THR A 300      20.696   0.638  13.174  1.00 10.00      A   
ATOM   2821  HG1 THR A 300      21.223   0.475  12.380  1.00 10.00      A   
ATOM   2822  CG2 THR A 300      21.504  -1.613  13.479  1.00 10.00      A   
ATOM   2823  C   THR A 300      20.081  -0.574  16.487  1.00 10.00      A   
ATOM   2824  O   THR A 300      21.216  -0.285  16.869  1.00 10.00      A   
ATOM   2825  N   VAL A 301      19.088  -0.840  17.325  1.00 10.00      A   
ATOM   2826  HN  VAL A 301      18.210  -1.089  16.961  1.00 10.00      A   
ATOM   2827  CA  VAL A 301      19.270  -0.798  18.768  1.00 10.00      A   
ATOM   2828  CB  VAL A 301      18.228   0.108  19.458  1.00 10.00      A   
ATOM   2829  CG1 VAL A 301      18.442   1.561  19.060  1.00 10.00      A   
ATOM   2830  CG2 VAL A 301      16.814  -0.335  19.120  1.00 10.00      A   
ATOM   2831  C   VAL A 301      19.208  -2.202  19.354  1.00 10.00      A   
ATOM   2832  O   VAL A 301      18.792  -3.141  18.672  1.00 10.00      A   
ATOM   2833  N   GLN A 302      19.620  -2.340  20.609  1.00 10.00      A   
ATOM   2834  HN  GLN A 302      19.917  -1.546  21.104  1.00 10.00      A   
ATOM   2835  CA  GLN A 302      19.629  -3.637  21.278  1.00 10.00      A   
ATOM   2836  CB  GLN A 302      20.791  -3.731  22.273  1.00 10.00      A   
ATOM   2837  CG  GLN A 302      22.180  -3.649  21.651  1.00 10.00      A   
ATOM   2838  CD  GLN A 302      22.420  -4.701  20.586  1.00 10.00      A   
ATOM   2839  OE1 GLN A 302      22.802  -5.829  20.885  1.00 10.00      A   
ATOM   2840  NE2 GLN A 302      22.227  -4.333  19.332  1.00 10.00      A   
ATOM   2841 HE21 GLN A 302      21.942  -3.410  19.157  1.00 10.00      A   
ATOM   2842 HE22 GLN A 302      22.381  -4.995  18.628  1.00 10.00      A   
ATOM   2843  C   GLN A 302      18.299  -3.925  21.980  1.00 10.00      A   
ATOM   2844  O   GLN A 302      17.372  -3.110  21.950  1.00 10.00      A   
ATOM   2845  N   SER A 303      18.225  -5.086  22.619  1.00 10.00      A   
ATOM   2846  HN  SER A 303      19.009  -5.678  22.623  1.00 10.00      A   
ATOM   2847  CA  SER A 303      17.024  -5.514  23.323  1.00 10.00      A   
ATOM   2848  CB  SER A 303      17.215  -6.936  23.862  1.00 10.00      A   
ATOM   2849  OG  SER A 303      16.035  -7.428  24.473  1.00 10.00      A   
ATOM   2850  HG  SER A 303      15.397  -7.667  23.785  1.00 10.00      A   
ATOM   2851  C   SER A 303      16.659  -4.557  24.455  1.00 10.00      A   
ATOM   2852  O   SER A 303      15.537  -4.053  24.511  1.00 10.00      A   
ATOM   2853  N   TYR A 304      17.613  -4.288  25.343  1.00 10.00      A   
ATOM   2854  HN  TYR A 304      18.497  -4.706  25.235  1.00 10.00      A   
ATOM   2855  CA  TYR A 304      17.373  -3.393  26.475  1.00 10.00      A   
ATOM   2856  CB  TYR A 304      18.596  -3.291  27.391  1.00 10.00      A   
ATOM   2857  CG  TYR A 304      18.317  -2.573  28.696  1.00 10.00      A   
ATOM   2858  CD1 TYR A 304      17.410  -3.091  29.610  1.00 10.00      A   
ATOM   2859  CD2 TYR A 304      18.952  -1.378  29.008  1.00 10.00      A   
ATOM   2860  CE1 TYR A 304      17.140  -2.440  30.797  1.00 10.00      A   
ATOM   2861  CE2 TYR A 304      18.691  -0.721  30.195  1.00 10.00      A   
ATOM   2862  CZ  TYR A 304      17.783  -1.257  31.084  1.00 10.00      A   
ATOM   2863  OH  TYR A 304      17.515  -0.606  32.265  1.00 10.00      A   
ATOM   2864  HH  TYR A 304      17.346  -1.259  32.954  1.00 10.00      A   
ATOM   2865  C   TYR A 304      16.925  -2.009  26.011  1.00 10.00      A   
ATOM   2866  O   TYR A 304      16.076  -1.380  26.645  1.00 10.00      A   
ATOM   2867  N   ASP A 305      17.488  -1.549  24.896  1.00 10.00      A   
ATOM   2868  HN  ASP A 305      18.154  -2.100  24.433  1.00 10.00      A   
ATOM   2869  CA  ASP A 305      17.132  -0.244  24.345  1.00 10.00      A   
ATOM   2870  CB  ASP A 305      18.057   0.151  23.193  1.00 10.00      A   
ATOM   2871  CG  ASP A 305      19.479   0.379  23.655  1.00 10.00      A   
ATOM   2872  OD1 ASP A 305      19.696   1.239  24.542  1.00 10.00      A   
ATOM   2873  OD2 ASP A 305      20.384  -0.308  23.143  1.00 10.00      A   
ATOM   2874  C   ASP A 305      15.679  -0.233  23.898  1.00 10.00      A   
ATOM   2875  O   ASP A 305      14.964   0.750  24.095  1.00 10.00      A   
ATOM   2876  N   LEU A 306      15.244  -1.342  23.309  1.00 10.00      A   
ATOM   2877  HN  LEU A 306      15.866  -2.090  23.176  1.00 10.00      A   
ATOM   2878  CA  LEU A 306      13.872  -1.473  22.852  1.00 10.00      A   
ATOM   2879  CB  LEU A 306      13.723  -2.693  21.943  1.00 10.00      A   
ATOM   2880  CG  LEU A 306      14.310  -2.557  20.539  1.00 10.00      A   
ATOM   2881  CD1 LEU A 306      14.475  -3.922  19.890  1.00 10.00      A   
ATOM   2882  CD2 LEU A 306      13.431  -1.659  19.683  1.00 10.00      A   
ATOM   2883  C   LEU A 306      12.931  -1.589  24.043  1.00 10.00      A   
ATOM   2884  O   LEU A 306      11.833  -1.031  24.030  1.00 10.00      A   
ATOM   2885  N   VAL A 307      13.379  -2.309  25.071  1.00 10.00      A   
ATOM   2886  HN  VAL A 307      14.262  -2.736  25.002  1.00 10.00      A   
ATOM   2887  CA  VAL A 307      12.596  -2.498  26.287  1.00 10.00      A   
ATOM   2888  CB  VAL A 307      13.349  -3.371  27.321  1.00 10.00      A   
ATOM   2889  CG1 VAL A 307      12.613  -3.402  28.653  1.00 10.00      A   
ATOM   2890  CG2 VAL A 307      13.536  -4.784  26.794  1.00 10.00      A   
ATOM   2891  C   VAL A 307      12.239  -1.150  26.915  1.00 10.00      A   
ATOM   2892  O   VAL A 307      11.086  -0.907  27.265  1.00 10.00      A   
ATOM   2893  N   LYS A 308      13.231  -0.271  27.030  1.00 10.00      A   
ATOM   2894  HN  LYS A 308      14.129  -0.527  26.724  1.00 10.00      A   
ATOM   2895  CA  LYS A 308      13.028   1.056  27.612  1.00 10.00      A   
ATOM   2896  CB  LYS A 308      14.342   1.840  27.634  1.00 10.00      A   
ATOM   2897  CG  LYS A 308      15.424   1.237  28.516  1.00 10.00      A   
ATOM   2898  CD  LYS A 308      16.746   1.980  28.374  1.00 10.00      A   
ATOM   2899  CE  LYS A 308      17.325   1.801  26.979  1.00 10.00      A   
ATOM   2900  NZ  LYS A 308      18.669   2.413  26.839  1.00 10.00      A   
ATOM   2901  HZ1 LYS A 308      19.130   2.063  25.969  1.00 10.00      A   
ATOM   2902  HZ2 LYS A 308      19.263   2.165  27.655  1.00 10.00      A   
ATOM   2903  HZ3 LYS A 308      18.592   3.449  26.782  1.00 10.00      A   
ATOM   2904  C   LYS A 308      11.974   1.852  26.845  1.00 10.00      A   
ATOM   2905  O   LYS A 308      11.200   2.609  27.433  1.00 10.00      A   
ATOM   2906  N   LEU A 309      11.943   1.666  25.533  1.00 10.00      A   
ATOM   2907  HN  LEU A 309      12.576   1.035  25.125  1.00 10.00      A   
ATOM   2908  CA  LEU A 309      10.993   2.368  24.682  1.00 10.00      A   
ATOM   2909  CB  LEU A 309      11.442   2.278  23.220  1.00 10.00      A   
ATOM   2910  CG  LEU A 309      11.351   3.570  22.403  1.00 10.00      A   
ATOM   2911  CD1 LEU A 309      12.186   3.468  21.140  1.00 10.00      A   
ATOM   2912  CD2 LEU A 309       9.904   3.897  22.065  1.00 10.00      A   
ATOM   2913  C   LEU A 309       9.585   1.792  24.833  1.00 10.00      A   
ATOM   2914  O   LEU A 309       8.608   2.528  24.990  1.00 10.00      A   
ATOM   2915  N   LEU A 310       9.491   0.473  24.813  1.00 10.00      A   
ATOM   2916  HN  LEU A 310      10.311  -0.062  24.725  1.00 10.00      A   
ATOM   2917  CA  LEU A 310       8.206  -0.209  24.907  1.00 10.00      A   
ATOM   2918  CB  LEU A 310       8.339  -1.667  24.462  1.00 10.00      A   
ATOM   2919  CG  LEU A 310       8.911  -1.893  23.058  1.00 10.00      A   
ATOM   2920  CD1 LEU A 310       8.936  -3.375  22.716  1.00 10.00      A   
ATOM   2921  CD2 LEU A 310       8.120  -1.113  22.021  1.00 10.00      A   
ATOM   2922  C   LEU A 310       7.575  -0.125  26.296  1.00 10.00      A   
ATOM   2923  O   LEU A 310       6.352  -0.165  26.427  1.00 10.00      A   
ATOM   2924  N   CYS A 311       8.401   0.007  27.331  1.00 10.00      A   
ATOM   2925  HN  CYS A 311       9.370   0.040  27.170  1.00 10.00      A   
ATOM   2926  CA  CYS A 311       7.900   0.084  28.704  1.00 10.00      A   
ATOM   2927  CB  CYS A 311       9.047   0.069  29.716  1.00 10.00      A   
ATOM   2928  SG  CYS A 311       9.888  -1.524  29.864  1.00 10.00      A   
ATOM   2929  HG  CYS A 311      10.502  -1.761  28.710  1.00 10.00      A   
ATOM   2930  C   CYS A 311       6.996   1.291  28.936  1.00 10.00      A   
ATOM   2931  O   CYS A 311       6.209   1.309  29.886  1.00 10.00      A   
ATOM   2932  N   GLN A 312       7.104   2.300  28.084  1.00 10.00      A   
ATOM   2933  HN  GLN A 312       7.750   2.246  27.344  1.00 10.00      A   
ATOM   2934  CA  GLN A 312       6.275   3.486  28.229  1.00 10.00      A   
ATOM   2935  CB  GLN A 312       7.117   4.761  28.242  1.00 10.00      A   
ATOM   2936  CG  GLN A 312       7.934   4.935  29.513  1.00 10.00      A   
ATOM   2937  CD  GLN A 312       8.692   6.247  29.565  1.00 10.00      A   
ATOM   2938  OE1 GLN A 312       9.733   6.350  30.215  1.00 10.00      A   
ATOM   2939  NE2 GLN A 312       8.187   7.257  28.877  1.00 10.00      A   
ATOM   2940 HE21 GLN A 312       7.362   7.107  28.366  1.00 10.00      A   
ATOM   2941 HE22 GLN A 312       8.658   8.114  28.907  1.00 10.00      A   
ATOM   2942  C   GLN A 312       5.182   3.548  27.170  1.00 10.00      A   
ATOM   2943  O   GLN A 312       4.516   4.570  27.019  1.00 10.00      A   
ATOM   2944  N   CYS A 313       4.993   2.451  26.449  1.00 10.00      A   
ATOM   2945  HN  CYS A 313       5.552   1.660  26.621  1.00 10.00      A   
ATOM   2946  CA  CYS A 313       3.966   2.381  25.413  1.00 10.00      A   
ATOM   2947  CB  CYS A 313       4.535   1.780  24.125  1.00 10.00      A   
ATOM   2948  SG  CYS A 313       5.921   2.698  23.413  1.00 10.00      A   
ATOM   2949  HG  CYS A 313       6.961   2.585  24.230  1.00 10.00      A   
ATOM   2950  C   CYS A 313       2.782   1.549  25.905  1.00 10.00      A   
ATOM   2951  O   CYS A 313       2.790   0.322  25.807  1.00 10.00      A   
ATOM   2952  N   PRO A 314       1.744   2.201  26.449  1.00 10.00      A   
ATOM   2953  CA  PRO A 314       0.577   1.508  26.974  1.00 10.00      A   
ATOM   2954  CB  PRO A 314       0.072   2.475  28.043  1.00 10.00      A   
ATOM   2955  CG  PRO A 314       0.460   3.835  27.550  1.00 10.00      A   
ATOM   2956  CD  PRO A 314       1.628   3.662  26.608  1.00 10.00      A   
ATOM   2957  C   PRO A 314      -0.509   1.248  25.925  1.00 10.00      A   
ATOM   2958  O   PRO A 314      -1.221   0.245  26.001  1.00 10.00      A   
ATOM   2959  N   LYS A 315      -0.623   2.132  24.940  1.00 10.00      A   
ATOM   2960  HN  LYS A 315      -0.007   2.894  24.902  1.00 10.00      A   
ATOM   2961  CA  LYS A 315      -1.642   1.988  23.907  1.00 10.00      A   
ATOM   2962  CB  LYS A 315      -2.406   3.299  23.721  1.00 10.00      A   
ATOM   2963  CG  LYS A 315      -3.881   3.120  23.403  1.00 10.00      A   
ATOM   2964  CD  LYS A 315      -4.528   4.449  23.048  1.00 10.00      A   
ATOM   2965  CE  LYS A 315      -6.036   4.398  23.223  1.00 10.00      A   
ATOM   2966  NZ  LYS A 315      -6.422   4.162  24.640  1.00 10.00      A   
ATOM   2967  HZ1 LYS A 315      -7.419   4.415  24.788  1.00 10.00      A   
ATOM   2968  HZ2 LYS A 315      -5.831   4.735  25.275  1.00 10.00      A   
ATOM   2969  HZ3 LYS A 315      -6.295   3.160  24.882  1.00 10.00      A   
ATOM   2970  C   LYS A 315      -1.041   1.536  22.583  1.00 10.00      A   
ATOM   2971  O   LYS A 315      -1.576   1.825  21.517  1.00 10.00      A   
ATOM   2972  N   LEU A 316       0.071   0.825  22.655  1.00 10.00      A   
ATOM   2973  HN  LEU A 316       0.451   0.619  23.532  1.00 10.00      A   
ATOM   2974  CA  LEU A 316       0.735   0.335  21.457  1.00 10.00      A   
ATOM   2975  CB  LEU A 316       2.139  -0.164  21.798  1.00 10.00      A   
ATOM   2976  CG  LEU A 316       3.063  -0.448  20.614  1.00 10.00      A   
ATOM   2977  CD1 LEU A 316       3.240   0.801  19.762  1.00 10.00      A   
ATOM   2978  CD2 LEU A 316       4.409  -0.947  21.111  1.00 10.00      A   
ATOM   2979  C   LEU A 316      -0.087  -0.775  20.811  1.00 10.00      A   
ATOM   2980  O   LEU A 316      -0.245  -1.850  21.389  1.00 10.00      A   
ATOM   2981  N   GLN A 317      -0.623  -0.501  19.626  1.00 10.00      A   
ATOM   2982  HN  GLN A 317      -0.469   0.383  19.221  1.00 10.00      A   
ATOM   2983  CA  GLN A 317      -1.439  -1.477  18.915  1.00 10.00      A   
ATOM   2984  CB  GLN A 317      -2.670  -0.807  18.304  1.00 10.00      A   
ATOM   2985  CG  GLN A 317      -3.614  -0.185  19.319  1.00 10.00      A   
ATOM   2986  CD  GLN A 317      -4.943   0.216  18.707  1.00 10.00      A   
ATOM   2987  OE1 GLN A 317      -5.019   0.583  17.531  1.00 10.00      A   
ATOM   2988  NE2 GLN A 317      -5.996   0.139  19.495  1.00 10.00      A   
ATOM   2989 HE21 GLN A 317      -5.862  -0.175  20.424  1.00 10.00      A   
ATOM   2990 HE22 GLN A 317      -6.873   0.385  19.130  1.00 10.00      A   
ATOM   2991  C   GLN A 317      -0.644  -2.168  17.814  1.00 10.00      A   
ATOM   2992  O   GLN A 317      -0.742  -3.384  17.631  1.00 10.00      A   
ATOM   2993  N   ARG A 318       0.126  -1.385  17.073  1.00 10.00      A   
ATOM   2994  HN  ARG A 318       0.156  -0.421  17.266  1.00 10.00      A   
ATOM   2995  CA  ARG A 318       0.936  -1.915  15.984  1.00 10.00      A   
ATOM   2996  CB  ARG A 318       0.518  -1.284  14.650  1.00 10.00      A   
ATOM   2997  CG  ARG A 318       1.361  -1.712  13.455  1.00 10.00      A   
ATOM   2998  CD  ARG A 318       0.834  -1.124  12.155  1.00 10.00      A   
ATOM   2999  NE  ARG A 318      -0.267  -1.909  11.598  1.00 10.00      A   
ATOM   3000  HE  ARG A 318      -0.905  -2.300  12.233  1.00 10.00      A   
ATOM   3001  CZ  ARG A 318      -0.445  -2.120  10.296  1.00 10.00      A   
ATOM   3002  NH1 ARG A 318       0.396  -1.605   9.410  1.00 10.00      A   
ATOM   3003 HH11 ARG A 318       0.249  -1.778   8.391  1.00 10.00      A   
ATOM   3004 HH12 ARG A 318       1.210  -1.025   9.725  1.00 10.00      A   
ATOM   3005  NH2 ARG A 318      -1.466  -2.856   9.872  1.00 10.00      A   
ATOM   3006 HH21 ARG A 318      -2.130  -3.278  10.554  1.00 10.00      A   
ATOM   3007 HH22 ARG A 318      -1.609  -3.021   8.849  1.00 10.00      A   
ATOM   3008  C   ARG A 318       2.411  -1.657  16.254  1.00 10.00      A   
ATOM   3009  O   ARG A 318       2.814  -0.514  16.485  1.00 10.00      A   
ATOM   3010  N   LEU A 319       3.210  -2.716  16.219  1.00 10.00      A   
ATOM   3011  HN  LEU A 319       2.833  -3.596  16.004  1.00 10.00      A   
ATOM   3012  CA  LEU A 319       4.634  -2.602  16.478  1.00 10.00      A   
ATOM   3013  CB  LEU A 319       4.954  -3.094  17.890  1.00 10.00      A   
ATOM   3014  CG  LEU A 319       6.428  -3.046  18.294  1.00 10.00      A   
ATOM   3015  CD1 LEU A 319       6.897  -1.610  18.451  1.00 10.00      A   
ATOM   3016  CD2 LEU A 319       6.671  -3.843  19.565  1.00 10.00      A   
ATOM   3017  C   LEU A 319       5.462  -3.380  15.460  1.00 10.00      A   
ATOM   3018  O   LEU A 319       5.411  -4.610  15.409  1.00 10.00      A   
ATOM   3019  N   TRP A 320       6.212  -2.651  14.649  1.00 10.00      A   
ATOM   3020  HN  TRP A 320       6.189  -1.673  14.733  1.00 10.00      A   
ATOM   3021  CA  TRP A 320       7.082  -3.252  13.645  1.00 10.00      A   
ATOM   3022  CB  TRP A 320       6.952  -2.510  12.305  1.00 10.00      A   
ATOM   3023  CG  TRP A 320       5.659  -2.743  11.579  1.00 10.00      A   
ATOM   3024  CD1 TRP A 320       4.472  -3.137  12.119  1.00 10.00      A   
ATOM   3025  CD2 TRP A 320       5.428  -2.590  10.172  1.00 10.00      A   
ATOM   3026  NE1 TRP A 320       3.516  -3.245  11.139  1.00 10.00      A   
ATOM   3027  HE1 TRP A 320       2.580  -3.519  11.283  1.00 10.00      A   
ATOM   3028  CE2 TRP A 320       4.078  -2.914   9.933  1.00 10.00      A   
ATOM   3029  CE3 TRP A 320       6.230  -2.214   9.091  1.00 10.00      A   
ATOM   3030  CZ2 TRP A 320       3.513  -2.869   8.659  1.00 10.00      A   
ATOM   3031  CZ3 TRP A 320       5.669  -2.171   7.829  1.00 10.00      A   
ATOM   3032  CH2 TRP A 320       4.325  -2.497   7.624  1.00 10.00      A   
ATOM   3033  C   TRP A 320       8.520  -3.160  14.141  1.00 10.00      A   
ATOM   3034  O   TRP A 320       9.138  -2.099  14.063  1.00 10.00      A   
ATOM   3035  N   VAL A 321       9.048  -4.259  14.658  1.00 10.00      A   
ATOM   3036  HN  VAL A 321       8.524  -5.090  14.661  1.00 10.00      A   
ATOM   3037  CA  VAL A 321      10.404  -4.266  15.197  1.00 10.00      A   
ATOM   3038  CB  VAL A 321      10.415  -4.502  16.724  1.00 10.00      A   
ATOM   3039  CG1 VAL A 321      10.067  -3.227  17.475  1.00 10.00      A   
ATOM   3040  CG2 VAL A 321       9.470  -5.634  17.105  1.00 10.00      A   
ATOM   3041  C   VAL A 321      11.299  -5.305  14.535  1.00 10.00      A   
ATOM   3042  O   VAL A 321      10.886  -6.017  13.616  1.00 10.00      A   
ATOM   3043  N   LEU A 322      12.526  -5.384  15.025  1.00 10.00      A   
ATOM   3044  HN  LEU A 322      12.776  -4.795  15.772  1.00 10.00      A   
ATOM   3045  CA  LEU A 322      13.507  -6.321  14.512  1.00 10.00      A   
ATOM   3046  CB  LEU A 322      14.849  -5.617  14.292  1.00 10.00      A   
ATOM   3047  CG  LEU A 322      14.910  -4.616  13.138  1.00 10.00      A   
ATOM   3048  CD1 LEU A 322      16.218  -3.840  13.176  1.00 10.00      A   
ATOM   3049  CD2 LEU A 322      14.760  -5.334  11.806  1.00 10.00      A   
ATOM   3050  C   LEU A 322      13.692  -7.484  15.474  1.00 10.00      A   
ATOM   3051  O   LEU A 322      13.099  -7.513  16.552  1.00 10.00      A   
ATOM   3052  N   ASP A 323      14.534  -8.431  15.085  1.00 10.00      A   
ATOM   3053  HN  ASP A 323      14.986  -8.341  14.217  1.00 10.00      A   
ATOM   3054  CA  ASP A 323      14.816  -9.608  15.895  1.00 10.00      A   
ATOM   3055  CB  ASP A 323      15.539 -10.674  15.064  1.00 10.00      A   
ATOM   3056  CG  ASP A 323      16.847 -10.193  14.456  1.00 10.00      A   
ATOM   3057  OD1 ASP A 323      16.889  -9.061  13.929  1.00 10.00      A   
ATOM   3058  OD2 ASP A 323      17.832 -10.952  14.473  1.00 10.00      A   
ATOM   3059  C   ASP A 323      15.641  -9.248  17.129  1.00 10.00      A   
ATOM   3060  O   ASP A 323      15.772 -10.051  18.051  1.00 10.00      A   
ATOM   3061  N   TYR A 324      16.173  -8.031  17.149  1.00 10.00      A   
ATOM   3062  HN  TYR A 324      16.016  -7.436  16.389  1.00 10.00      A   
ATOM   3063  CA  TYR A 324      16.991  -7.554  18.265  1.00 10.00      A   
ATOM   3064  CB  TYR A 324      17.686  -6.233  17.915  1.00 10.00      A   
ATOM   3065  CG  TYR A 324      18.770  -6.363  16.866  1.00 10.00      A   
ATOM   3066  CD1 TYR A 324      19.027  -5.336  15.967  1.00 10.00      A   
ATOM   3067  CD2 TYR A 324      19.533  -7.520  16.775  1.00 10.00      A   
ATOM   3068  CE1 TYR A 324      20.012  -5.462  15.005  1.00 10.00      A   
ATOM   3069  CE2 TYR A 324      20.520  -7.653  15.823  1.00 10.00      A   
ATOM   3070  CZ  TYR A 324      20.757  -6.622  14.941  1.00 10.00      A   
ATOM   3071  OH  TYR A 324      21.727  -6.760  13.974  1.00 10.00      A   
ATOM   3072  HH  TYR A 324      21.462  -7.461  13.364  1.00 10.00      A   
ATOM   3073  C   TYR A 324      16.185  -7.398  19.550  1.00 10.00      A   
ATOM   3074  O   TYR A 324      16.753  -7.183  20.618  1.00 10.00      A   
ATOM   3075  N   ILE A 325      14.862  -7.498  19.443  1.00 10.00      A   
ATOM   3076  HN  ILE A 325      14.462  -7.652  18.561  1.00 10.00      A   
ATOM   3077  CA  ILE A 325      13.993  -7.379  20.606  1.00 10.00      A   
ATOM   3078  CB  ILE A 325      12.499  -7.297  20.198  1.00 10.00      A   
ATOM   3079  CG1 ILE A 325      11.592  -7.075  21.413  1.00 10.00      A   
ATOM   3080  CG2 ILE A 325      12.065  -8.530  19.415  1.00 10.00      A   
ATOM   3081  CD1 ILE A 325      11.776  -5.733  22.084  1.00 10.00      A   
ATOM   3082  C   ILE A 325      14.227  -8.542  21.573  1.00 10.00      A   
ATOM   3083  O   ILE A 325      14.141  -8.373  22.792  1.00 10.00      A   
ATOM   3084  N   GLU A 326      14.555  -9.711  21.009  1.00 10.00      A   
ATOM   3085  HN  GLU A 326      14.620  -9.756  20.030  1.00 10.00      A   
ATOM   3086  CA  GLU A 326      14.821 -10.932  21.781  1.00 10.00      A   
ATOM   3087  CB  GLU A 326      16.025 -10.767  22.716  1.00 10.00      A   
ATOM   3088  CG  GLU A 326      17.279 -10.275  22.010  1.00 10.00      A   
ATOM   3089  CD  GLU A 326      18.547 -10.567  22.781  1.00 10.00      A   
ATOM   3090  OE1 GLU A 326      18.716 -10.032  23.896  1.00 10.00      A   
ATOM   3091  OE2 GLU A 326      19.392 -11.329  22.270  1.00 10.00      A   
ATOM   3092  C   GLU A 326      13.584 -11.427  22.538  1.00 10.00      A   
ATOM   3093  O   GLU A 326      12.597 -10.703  22.679  1.00 10.00      A   
ATOM   3094  N   ASP A 327      13.639 -12.672  23.009  1.00 10.00      A   
ATOM   3095  HN  ASP A 327      14.445 -13.210  22.845  1.00 10.00      A   
ATOM   3096  CA  ASP A 327      12.521 -13.271  23.746  1.00 10.00      A   
ATOM   3097  CB  ASP A 327      12.846 -14.706  24.181  1.00 10.00      A   
ATOM   3098  CG  ASP A 327      12.865 -15.701  23.036  1.00 10.00      A   
ATOM   3099  OD1 ASP A 327      11.822 -15.901  22.385  1.00 10.00      A   
ATOM   3100  OD2 ASP A 327      13.929 -16.303  22.790  1.00 10.00      A   
ATOM   3101  C   ASP A 327      12.159 -12.438  24.971  1.00 10.00      A   
ATOM   3102  O   ASP A 327      10.983 -12.266  25.296  1.00 10.00      A   
ATOM   3103  N   ALA A 328      13.183 -11.919  25.642  1.00 10.00      A   
ATOM   3104  HN  ALA A 328      14.094 -12.099  25.331  1.00 10.00      A   
ATOM   3105  CA  ALA A 328      12.993 -11.101  26.833  1.00 10.00      A   
ATOM   3106  CB  ALA A 328      14.338 -10.719  27.428  1.00 10.00      A   
ATOM   3107  C   ALA A 328      12.174  -9.852  26.525  1.00 10.00      A   
ATOM   3108  O   ALA A 328      11.211  -9.546  27.225  1.00 10.00      A   
ATOM   3109  N   GLY A 329      12.550  -9.145  25.466  1.00 10.00      A   
ATOM   3110  HN  GLY A 329      13.316  -9.447  24.931  1.00 10.00      A   
ATOM   3111  CA  GLY A 329      11.841  -7.937  25.089  1.00 10.00      A   
ATOM   3112  C   GLY A 329      10.401  -8.219  24.719  1.00 10.00      A   
ATOM   3113  O   GLY A 329       9.504  -7.441  25.053  1.00 10.00      A   
ATOM   3114  N   LEU A 330      10.185  -9.337  24.034  1.00 10.00      A   
ATOM   3115  HN  LEU A 330      10.951  -9.903  23.791  1.00 10.00      A   
ATOM   3116  CA  LEU A 330       8.845  -9.742  23.623  1.00 10.00      A   
ATOM   3117  CB  LEU A 330       8.920 -10.975  22.720  1.00 10.00      A   
ATOM   3118  CG  LEU A 330       9.556 -10.766  21.344  1.00 10.00      A   
ATOM   3119  CD1 LEU A 330       9.898 -12.106  20.714  1.00 10.00      A   
ATOM   3120  CD2 LEU A 330       8.625  -9.976  20.436  1.00 10.00      A   
ATOM   3121  C   LEU A 330       7.980 -10.040  24.844  1.00 10.00      A   
ATOM   3122  O   LEU A 330       6.801  -9.686  24.888  1.00 10.00      A   
ATOM   3123  N   GLU A 331       8.582 -10.687  25.833  1.00 10.00      A   
ATOM   3124  HN  GLU A 331       9.524 -10.953  25.721  1.00 10.00      A   
ATOM   3125  CA  GLU A 331       7.887 -11.028  27.072  1.00 10.00      A   
ATOM   3126  CB  GLU A 331       8.793 -11.872  27.968  1.00 10.00      A   
ATOM   3127  CG  GLU A 331       8.071 -12.547  29.116  1.00 10.00      A   
ATOM   3128  CD  GLU A 331       8.456 -13.999  29.252  1.00 10.00      A   
ATOM   3129  OE1 GLU A 331       9.557 -14.278  29.774  1.00 10.00      A   
ATOM   3130  OE2 GLU A 331       7.662 -14.867  28.837  1.00 10.00      A   
ATOM   3131  C   GLU A 331       7.446  -9.762  27.798  1.00 10.00      A   
ATOM   3132  O   GLU A 331       6.307  -9.662  28.265  1.00 10.00      A   
ATOM   3133  N   VAL A 332       8.354  -8.792  27.877  1.00 10.00      A   
ATOM   3134  HN  VAL A 332       9.249  -8.943  27.500  1.00 10.00      A   
ATOM   3135  CA  VAL A 332       8.060  -7.520  28.524  1.00 10.00      A   
ATOM   3136  CB  VAL A 332       9.312  -6.613  28.606  1.00 10.00      A   
ATOM   3137  CG1 VAL A 332       8.966  -5.268  29.232  1.00 10.00      A   
ATOM   3138  CG2 VAL A 332      10.410  -7.297  29.406  1.00 10.00      A   
ATOM   3139  C   VAL A 332       6.948  -6.792  27.773  1.00 10.00      A   
ATOM   3140  O   VAL A 332       6.084  -6.156  28.381  1.00 10.00      A   
ATOM   3141  N   LEU A 333       6.966  -6.917  26.452  1.00 10.00      A   
ATOM   3142  HN  LEU A 333       7.676  -7.452  26.034  1.00 10.00      A   
ATOM   3143  CA  LEU A 333       5.965  -6.290  25.600  1.00 10.00      A   
ATOM   3144  CB  LEU A 333       6.293  -6.574  24.132  1.00 10.00      A   
ATOM   3145  CG  LEU A 333       5.251  -6.156  23.096  1.00 10.00      A   
ATOM   3146  CD1 LEU A 333       5.267  -4.650  22.889  1.00 10.00      A   
ATOM   3147  CD2 LEU A 333       5.492  -6.884  21.786  1.00 10.00      A   
ATOM   3148  C   LEU A 333       4.572  -6.813  25.939  1.00 10.00      A   
ATOM   3149  O   LEU A 333       3.638  -6.039  26.146  1.00 10.00      A   
ATOM   3150  N   ALA A 334       4.454  -8.131  26.028  1.00 10.00      A   
ATOM   3151  HN  ALA A 334       5.241  -8.693  25.856  1.00 10.00      A   
ATOM   3152  CA  ALA A 334       3.183  -8.774  26.345  1.00 10.00      A   
ATOM   3153  CB  ALA A 334       3.297 -10.275  26.149  1.00 10.00      A   
ATOM   3154  C   ALA A 334       2.739  -8.462  27.771  1.00 10.00      A   
ATOM   3155  O   ALA A 334       1.576  -8.655  28.131  1.00 10.00      A   
ATOM   3156  N   SER A 335       3.666  -7.982  28.578  1.00 10.00      A   
ATOM   3157  HN  SER A 335       4.577  -7.850  28.237  1.00 10.00      A   
ATOM   3158  CA  SER A 335       3.369  -7.648  29.959  1.00 10.00      A   
ATOM   3159  CB  SER A 335       4.536  -8.051  30.863  1.00 10.00      A   
ATOM   3160  OG  SER A 335       4.916  -9.399  30.639  1.00 10.00      A   
ATOM   3161  HG  SER A 335       5.305  -9.478  29.757  1.00 10.00      A   
ATOM   3162  C   SER A 335       3.080  -6.158  30.108  1.00 10.00      A   
ATOM   3163  O   SER A 335       2.715  -5.697  31.191  1.00 10.00      A   
ATOM   3164  N   THR A 336       3.228  -5.412  29.021  1.00 10.00      A   
ATOM   3165  HN  THR A 336       3.499  -5.836  28.178  1.00 10.00      A   
ATOM   3166  CA  THR A 336       2.996  -3.976  29.053  1.00 10.00      A   
ATOM   3167  CB  THR A 336       4.286  -3.203  28.708  1.00 10.00      A   
ATOM   3168  OG1 THR A 336       5.375  -3.721  29.490  1.00 10.00      A   
ATOM   3169  HG1 THR A 336       5.663  -4.567  29.119  1.00 10.00      A   
ATOM   3170  CG2 THR A 336       4.116  -1.719  29.003  1.00 10.00      A   
ATOM   3171  C   THR A 336       1.870  -3.562  28.105  1.00 10.00      A   
ATOM   3172  O   THR A 336       0.848  -3.022  28.539  1.00 10.00      A   
ATOM   3173  N   CYS A 337       2.050  -3.835  26.820  1.00 10.00      A   
ATOM   3174  HN  CYS A 337       2.867  -4.301  26.537  1.00 10.00      A   
ATOM   3175  CA  CYS A 337       1.061  -3.483  25.815  1.00 10.00      A   
ATOM   3176  CB  CYS A 337       1.741  -3.272  24.461  1.00 10.00      A   
ATOM   3177  SG  CYS A 337       3.294  -2.349  24.565  1.00 10.00      A   
ATOM   3178  HG  CYS A 337       3.060  -1.222  25.229  1.00 10.00      A   
ATOM   3179  C   CYS A 337      -0.016  -4.555  25.713  1.00 10.00      A   
ATOM   3180  O   CYS A 337       0.140  -5.550  25.002  1.00 10.00      A   
ATOM   3181  N   LYS A 338      -1.110  -4.348  26.433  1.00 10.00      A   
ATOM   3182  HN  LYS A 338      -1.177  -3.536  26.985  1.00 10.00      A   
ATOM   3183  CA  LYS A 338      -2.216  -5.294  26.434  1.00 10.00      A   
ATOM   3184  CB  LYS A 338      -2.941  -5.279  27.782  1.00 10.00      A   
ATOM   3185  CG  LYS A 338      -2.097  -5.764  28.953  1.00 10.00      A   
ATOM   3186  CD  LYS A 338      -1.636  -7.195  28.748  1.00 10.00      A   
ATOM   3187  CE  LYS A 338      -0.981  -7.750  30.002  1.00 10.00      A   
ATOM   3188  NZ  LYS A 338      -0.552  -9.160  29.816  1.00 10.00      A   
ATOM   3189  HZ1 LYS A 338      -1.346  -9.728  29.457  1.00 10.00      A   
ATOM   3190  HZ2 LYS A 338      -0.234  -9.567  30.721  1.00 10.00      A   
ATOM   3191  HZ3 LYS A 338       0.233  -9.210  29.133  1.00 10.00      A   
ATOM   3192  C   LYS A 338      -3.195  -5.004  25.303  1.00 10.00      A   
ATOM   3193  O   LYS A 338      -4.100  -5.795  25.038  1.00 10.00      A   
ATOM   3194  N   ASP A 339      -3.019  -3.866  24.644  1.00 10.00      A   
ATOM   3195  HN  ASP A 339      -2.293  -3.265  24.911  1.00 10.00      A   
ATOM   3196  CA  ASP A 339      -3.894  -3.487  23.537  1.00 10.00      A   
ATOM   3197  CB  ASP A 339      -4.318  -2.020  23.642  1.00 10.00      A   
ATOM   3198  CG  ASP A 339      -5.630  -1.748  22.930  1.00 10.00      A   
ATOM   3199  OD1 ASP A 339      -6.627  -2.441  23.227  1.00 10.00      A   
ATOM   3200  OD2 ASP A 339      -5.683  -0.842  22.075  1.00 10.00      A   
ATOM   3201  C   ASP A 339      -3.227  -3.753  22.190  1.00 10.00      A   
ATOM   3202  O   ASP A 339      -3.707  -3.299  21.150  1.00 10.00      A   
ATOM   3203  N   LEU A 340      -2.119  -4.493  22.217  1.00 10.00      A   
ATOM   3204  HN  LEU A 340      -1.787  -4.822  23.078  1.00 10.00      A   
ATOM   3205  CA  LEU A 340      -1.386  -4.830  21.000  1.00 10.00      A   
ATOM   3206  CB  LEU A 340      -0.101  -5.586  21.343  1.00 10.00      A   
ATOM   3207  CG  LEU A 340       0.904  -5.770  20.205  1.00 10.00      A   
ATOM   3208  CD1 LEU A 340       1.647  -4.472  19.926  1.00 10.00      A   
ATOM   3209  CD2 LEU A 340       1.883  -6.883  20.536  1.00 10.00      A   
ATOM   3210  C   LEU A 340      -2.259  -5.677  20.079  1.00 10.00      A   
ATOM   3211  O   LEU A 340      -2.710  -6.753  20.466  1.00 10.00      A   
ATOM   3212  N   ARG A 341      -2.495  -5.186  18.871  1.00 10.00      A   
ATOM   3213  HN  ARG A 341      -2.075  -4.337  18.610  1.00 10.00      A   
ATOM   3214  CA  ARG A 341      -3.340  -5.883  17.910  1.00 10.00      A   
ATOM   3215  CB  ARG A 341      -4.216  -4.877  17.158  1.00 10.00      A   
ATOM   3216  CG  ARG A 341      -4.835  -3.805  18.033  1.00 10.00      A   
ATOM   3217  CD  ARG A 341      -5.983  -4.353  18.860  1.00 10.00      A   
ATOM   3218  NE  ARG A 341      -6.430  -3.389  19.861  1.00 10.00      A   
ATOM   3219  HE  ARG A 341      -5.781  -3.140  20.563  1.00 10.00      A   
ATOM   3220  CZ  ARG A 341      -7.635  -2.819  19.870  1.00 10.00      A   
ATOM   3221  NH1 ARG A 341      -8.522  -3.114  18.929  1.00 10.00      A   
ATOM   3222 HH11 ARG A 341      -9.465  -2.665  18.935  1.00 10.00      A   
ATOM   3223 HH12 ARG A 341      -8.280  -3.798  18.177  1.00 10.00      A   
ATOM   3224  NH2 ARG A 341      -7.953  -1.972  20.834  1.00 10.00      A   
ATOM   3225 HH21 ARG A 341      -7.257  -1.748  21.594  1.00 10.00      A   
ATOM   3226 HH22 ARG A 341      -8.893  -1.517  20.847  1.00 10.00      A   
ATOM   3227  C   ARG A 341      -2.504  -6.634  16.891  1.00 10.00      A   
ATOM   3228  O   ARG A 341      -2.857  -7.738  16.462  1.00 10.00      A   
ATOM   3229  N   GLU A 342      -1.391  -6.038  16.512  1.00 10.00      A   
ATOM   3230  HN  GLU A 342      -1.137  -5.180  16.921  1.00 10.00      A   
ATOM   3231  CA  GLU A 342      -0.526  -6.629  15.513  1.00 10.00      A   
ATOM   3232  CB  GLU A 342      -0.741  -5.915  14.176  1.00 10.00      A   
ATOM   3233  CG  GLU A 342      -0.012  -6.545  13.003  1.00 10.00      A   
ATOM   3234  CD  GLU A 342       0.122  -5.599  11.835  1.00 10.00      A   
ATOM   3235  OE1 GLU A 342      -0.756  -5.610  10.952  1.00 10.00      A   
ATOM   3236  OE2 GLU A 342       1.121  -4.851  11.788  1.00 10.00      A   
ATOM   3237  C   GLU A 342       0.939  -6.546  15.916  1.00 10.00      A   
ATOM   3238  O   GLU A 342       1.383  -5.544  16.470  1.00 10.00      A   
ATOM   3239  N   LEU A 343       1.687  -7.597  15.608  1.00 10.00      A   
ATOM   3240  HN  LEU A 343       1.267  -8.367  15.157  1.00 10.00      A   
ATOM   3241  CA  LEU A 343       3.107  -7.652  15.918  1.00 10.00      A   
ATOM   3242  CB  LEU A 343       3.354  -8.548  17.139  1.00 10.00      A   
ATOM   3243  CG  LEU A 343       4.818  -8.760  17.538  1.00 10.00      A   
ATOM   3244  CD1 LEU A 343       5.432  -7.462  18.047  1.00 10.00      A   
ATOM   3245  CD2 LEU A 343       4.935  -9.863  18.578  1.00 10.00      A   
ATOM   3246  C   LEU A 343       3.890  -8.182  14.719  1.00 10.00      A   
ATOM   3247  O   LEU A 343       3.678  -9.315  14.286  1.00 10.00      A   
ATOM   3248  N   ARG A 344       4.779  -7.357  14.177  1.00 10.00      A   
ATOM   3249  HN  ARG A 344       4.901  -6.458  14.563  1.00 10.00      A   
ATOM   3250  CA  ARG A 344       5.593  -7.757  13.035  1.00 10.00      A   
ATOM   3251  CB  ARG A 344       5.286  -6.904  11.796  1.00 10.00      A   
ATOM   3252  CG  ARG A 344       3.854  -7.024  11.302  1.00 10.00      A   
ATOM   3253  CD  ARG A 344       3.672  -6.433   9.910  1.00 10.00      A   
ATOM   3254  NE  ARG A 344       2.277  -6.040   9.701  1.00 10.00      A   
ATOM   3255  HE  ARG A 344       1.781  -5.735  10.502  1.00 10.00      A   
ATOM   3256  CZ  ARG A 344       1.636  -6.033   8.528  1.00 10.00      A   
ATOM   3257  NH1 ARG A 344       2.254  -6.387   7.408  1.00 10.00      A   
ATOM   3258 HH11 ARG A 344       1.734  -6.374   6.496  1.00 10.00      A   
ATOM   3259 HH12 ARG A 344       3.256  -6.671   7.426  1.00 10.00      A   
ATOM   3260  NH2 ARG A 344       0.355  -5.698   8.485  1.00 10.00      A   
ATOM   3261 HH21 ARG A 344      -0.151  -5.438   9.370  1.00 10.00      A   
ATOM   3262 HH22 ARG A 344      -0.163  -5.693   7.571  1.00 10.00      A   
ATOM   3263  C   ARG A 344       7.074  -7.682  13.383  1.00 10.00      A   
ATOM   3264  O   ARG A 344       7.611  -6.596  13.603  1.00 10.00      A   
ATOM   3265  N   VAL A 345       7.715  -8.841  13.453  1.00 10.00      A   
ATOM   3266  HN  VAL A 345       7.221  -9.675  13.275  1.00 10.00      A   
ATOM   3267  CA  VAL A 345       9.135  -8.921  13.784  1.00 10.00      A   
ATOM   3268  CB  VAL A 345       9.395  -9.927  14.930  1.00 10.00      A   
ATOM   3269  CG1 VAL A 345      10.877 -10.001  15.273  1.00 10.00      A   
ATOM   3270  CG2 VAL A 345       8.583  -9.566  16.164  1.00 10.00      A   
ATOM   3271  C   VAL A 345       9.955  -9.319  12.559  1.00 10.00      A   
ATOM   3272  O   VAL A 345       9.767 -10.400  11.993  1.00 10.00      A   
ATOM   3273  N   PHE A 346      10.855  -8.436  12.148  1.00 10.00      A   
ATOM   3274  HN  PHE A 346      10.951  -7.585  12.638  1.00 10.00      A   
ATOM   3275  CA  PHE A 346      11.702  -8.689  10.991  1.00 10.00      A   
ATOM   3276  CB  PHE A 346      11.702  -7.479  10.053  1.00 10.00      A   
ATOM   3277  CG  PHE A 346      10.342  -7.085   9.542  1.00 10.00      A   
ATOM   3278  CD1 PHE A 346       9.616  -6.087  10.169  1.00 10.00      A   
ATOM   3279  CD2 PHE A 346       9.797  -7.709   8.427  1.00 10.00      A   
ATOM   3280  CE1 PHE A 346       8.371  -5.719   9.696  1.00 10.00      A   
ATOM   3281  CE2 PHE A 346       8.552  -7.346   7.951  1.00 10.00      A   
ATOM   3282  CZ  PHE A 346       7.839  -6.350   8.586  1.00 10.00      A   
ATOM   3283  C   PHE A 346      13.133  -9.004  11.417  1.00 10.00      A   
ATOM   3284  O   PHE A 346      13.651  -8.410  12.361  1.00 10.00      A   
ATOM   3285  N   PRO A 347      13.792  -9.941  10.726  1.00 10.00      A   
ATOM   3286  CA  PRO A 347      15.166 -10.320  11.036  1.00 10.00      A   
ATOM   3287  CB  PRO A 347      15.287 -11.704  10.403  1.00 10.00      A   
ATOM   3288  CG  PRO A 347      14.350 -11.671   9.241  1.00 10.00      A   
ATOM   3289  CD  PRO A 347      13.251 -10.700   9.588  1.00 10.00      A   
ATOM   3290  C   PRO A 347      16.171  -9.351  10.415  1.00 10.00      A   
ATOM   3291  O   PRO A 347      16.117  -9.068   9.219  1.00 10.00      A   
ATOM   3292  N   SER A 348      17.072  -8.832  11.238  1.00 10.00      A   
ATOM   3293  HN  SER A 348      17.038  -9.071  12.196  1.00 10.00      A   
ATOM   3294  CA  SER A 348      18.093  -7.899  10.774  1.00 10.00      A   
ATOM   3295  CB  SER A 348      18.923  -7.384  11.950  1.00 10.00      A   
ATOM   3296  OG  SER A 348      19.206  -8.428  12.871  1.00 10.00      A   
ATOM   3297  HG  SER A 348      18.399  -8.636  13.377  1.00 10.00      A   
ATOM   3298  C   SER A 348      18.999  -8.548   9.738  1.00 10.00      A   
ATOM   3299  O   SER A 348      19.292  -7.957   8.696  1.00 10.00      A   
ATOM   3300  N   GLU A 349      19.443  -9.760  10.035  1.00 10.00      A   
ATOM   3301  HN  GLU A 349      19.177 -10.167  10.885  1.00 10.00      A   
ATOM   3302  CA  GLU A 349      20.307 -10.506   9.134  1.00 10.00      A   
ATOM   3303  CB  GLU A 349      21.744 -10.581   9.666  1.00 10.00      A   
ATOM   3304  CG  GLU A 349      22.468  -9.243   9.713  1.00 10.00      A   
ATOM   3305  CD  GLU A 349      23.945  -9.386  10.010  1.00 10.00      A   
ATOM   3306  OE1 GLU A 349      24.742  -9.470   9.055  1.00 10.00      A   
ATOM   3307  OE2 GLU A 349      24.318  -9.410  11.201  1.00 10.00      A   
ATOM   3308  C   GLU A 349      19.751 -11.905   8.903  1.00 10.00      A   
ATOM   3309  O   GLU A 349      20.198 -12.872   9.520  1.00 10.00      A   
ATOM   3310  N   PRO A 350      18.760 -12.029   8.005  1.00 10.00      A   
ATOM   3311  CA  PRO A 350      18.125 -13.315   7.690  1.00 10.00      A   
ATOM   3312  CB  PRO A 350      16.863 -12.897   6.929  1.00 10.00      A   
ATOM   3313  CG  PRO A 350      17.238 -11.615   6.275  1.00 10.00      A   
ATOM   3314  CD  PRO A 350      18.174 -10.920   7.224  1.00 10.00      A   
ATOM   3315  C   PRO A 350      19.007 -14.186   6.800  1.00 10.00      A   
ATOM   3316  O   PRO A 350      18.675 -15.329   6.495  1.00 10.00      A   
ATOM   3317  N   PHE A 351      20.140 -13.641   6.399  1.00 10.00      A   
ATOM   3318  HN  PHE A 351      20.358 -12.733   6.691  1.00 10.00      A   
ATOM   3319  CA  PHE A 351      21.072 -14.352   5.539  1.00 10.00      A   
ATOM   3320  CB  PHE A 351      21.739 -13.378   4.565  1.00 10.00      A   
ATOM   3321  CG  PHE A 351      20.758 -12.645   3.685  1.00 10.00      A   
ATOM   3322  CD1 PHE A 351      20.407 -11.331   3.958  1.00 10.00      A   
ATOM   3323  CD2 PHE A 351      20.185 -13.273   2.593  1.00 10.00      A   
ATOM   3324  CE1 PHE A 351      19.505 -10.659   3.155  1.00 10.00      A   
ATOM   3325  CE2 PHE A 351      19.282 -12.606   1.787  1.00 10.00      A   
ATOM   3326  CZ  PHE A 351      18.940 -11.298   2.069  1.00 10.00      A   
ATOM   3327  C   PHE A 351      22.114 -15.107   6.364  1.00 10.00      A   
ATOM   3328  O   PHE A 351      23.132 -15.563   5.845  1.00 10.00      A   
ATOM   3329  N   VAL A 352      21.852 -15.220   7.658  1.00 10.00      A   
ATOM   3330  HN  VAL A 352      21.031 -14.823   8.010  1.00 10.00      A   
ATOM   3331  CA  VAL A 352      22.744 -15.925   8.567  1.00 10.00      A   
ATOM   3332  CB  VAL A 352      23.231 -15.014   9.718  1.00 10.00      A   
ATOM   3333  CG1 VAL A 352      24.279 -15.725  10.560  1.00 10.00      A   
ATOM   3334  CG2 VAL A 352      23.784 -13.706   9.174  1.00 10.00      A   
ATOM   3335  C   VAL A 352      22.021 -17.135   9.155  1.00 10.00      A   
ATOM   3336  O   VAL A 352      20.937 -16.999   9.725  1.00 10.00      A   
ATOM   3337  N   MET A 353      22.618 -18.307   8.997  1.00 10.00      A   
ATOM   3338  HN  MET A 353      23.471 -18.344   8.517  1.00 10.00      A   
ATOM   3339  CA  MET A 353      22.041 -19.547   9.500  1.00 10.00      A   
ATOM   3340  CB  MET A 353      22.844 -20.741   8.977  1.00 10.00      A   
ATOM   3341  CG  MET A 353      22.295 -22.102   9.376  1.00 10.00      A   
ATOM   3342  SD  MET A 353      23.286 -23.460   8.719  1.00 10.00      A   
ATOM   3343  CE  MET A 353      22.357 -24.875   9.307  1.00 10.00      A   
ATOM   3344  C   MET A 353      21.995 -19.569  11.026  1.00 10.00      A   
ATOM   3345  O   MET A 353      20.941 -19.800  11.620  1.00 10.00      A   
ATOM   3346  N   GLU A 354      23.139 -19.326  11.650  1.00 10.00      A   
ATOM   3347  HN  GLU A 354      23.940 -19.137  11.120  1.00 10.00      A   
ATOM   3348  CA  GLU A 354      23.236 -19.326  13.103  1.00 10.00      A   
ATOM   3349  CB  GLU A 354      24.703 -19.323  13.534  1.00 10.00      A   
ATOM   3350  CG  GLU A 354      25.446 -20.612  13.213  1.00 10.00      A   
ATOM   3351  CD  GLU A 354      24.892 -21.807  13.961  1.00 10.00      A   
ATOM   3352  OE1 GLU A 354      25.080 -21.878  15.193  1.00 10.00      A   
ATOM   3353  OE2 GLU A 354      24.268 -22.681  13.324  1.00 10.00      A   
ATOM   3354  C   GLU A 354      22.497 -18.135  13.714  1.00 10.00      A   
ATOM   3355  O   GLU A 354      22.408 -17.068  13.107  1.00 10.00      A   
ATOM   3356  N   PRO A 355      21.935 -18.319  14.920  1.00 10.00      A   
ATOM   3357  CA  PRO A 355      21.200 -17.266  15.631  1.00 10.00      A   
ATOM   3358  CB  PRO A 355      20.605 -17.988  16.850  1.00 10.00      A   
ATOM   3359  CG  PRO A 355      20.738 -19.443  16.550  1.00 10.00      A   
ATOM   3360  CD  PRO A 355      21.954 -19.573  15.682  1.00 10.00      A   
ATOM   3361  C   PRO A 355      22.115 -16.138  16.093  1.00 10.00      A   
ATOM   3362  O   PRO A 355      23.097 -16.370  16.799  1.00 10.00      A   
ATOM   3363  N   ASN A 356      21.777 -14.923  15.690  1.00 10.00      A   
ATOM   3364  HN  ASN A 356      20.982 -14.814  15.128  1.00 10.00      A   
ATOM   3365  CA  ASN A 356      22.550 -13.737  16.050  1.00 10.00      A   
ATOM   3366  CB  ASN A 356      22.293 -12.602  15.046  1.00 10.00      A   
ATOM   3367  CG  ASN A 356      20.829 -12.205  14.948  1.00 10.00      A   
ATOM   3368  OD1 ASN A 356      19.932 -13.039  15.092  1.00 10.00      A   
ATOM   3369  ND2 ASN A 356      20.571 -10.930  14.699  1.00 10.00      A   
ATOM   3370 HD21 ASN A 356      21.328 -10.315  14.589  1.00 10.00      A   
ATOM   3371 HD22 ASN A 356      19.623 -10.652  14.637  1.00 10.00      A   
ATOM   3372  C   ASN A 356      22.214 -13.266  17.460  1.00 10.00      A   
ATOM   3373  O   ASN A 356      23.103 -12.904  18.230  1.00 10.00      A   
ATOM   3374  N   VAL A 357      20.927 -13.263  17.787  1.00 10.00      A   
ATOM   3375  HN  VAL A 357      20.264 -13.553  17.124  1.00 10.00      A   
ATOM   3376  CA  VAL A 357      20.468 -12.838  19.100  1.00 10.00      A   
ATOM   3377  CB  VAL A 357      19.645 -11.533  19.027  1.00 10.00      A   
ATOM   3378  CG1 VAL A 357      20.552 -10.345  18.744  1.00 10.00      A   
ATOM   3379  CG2 VAL A 357      18.557 -11.641  17.971  1.00 10.00      A   
ATOM   3380  C   VAL A 357      19.628 -13.927  19.751  1.00 10.00      A   
ATOM   3381  O   VAL A 357      19.380 -14.972  19.148  1.00 10.00      A   
ATOM   3382  N   ALA A 358      19.175 -13.673  20.968  1.00 10.00      A   
ATOM   3383  HN  ALA A 358      19.373 -12.798  21.387  1.00 10.00      A   
ATOM   3384  CA  ALA A 358      18.376 -14.638  21.700  1.00 10.00      A   
ATOM   3385  CB  ALA A 358      18.606 -14.490  23.198  1.00 10.00      A   
ATOM   3386  C   ALA A 358      16.892 -14.506  21.360  1.00 10.00      A   
ATOM   3387  O   ALA A 358      16.088 -14.081  22.195  1.00 10.00      A   
ATOM   3388  N   LEU A 359      16.542 -14.864  20.132  1.00 10.00      A   
ATOM   3389  HN  LEU A 359      17.235 -15.178  19.512  1.00 10.00      A   
ATOM   3390  CA  LEU A 359      15.162 -14.808  19.676  1.00 10.00      A   
ATOM   3391  CB  LEU A 359      15.034 -13.841  18.499  1.00 10.00      A   
ATOM   3392  CG  LEU A 359      13.609 -13.520  18.044  1.00 10.00      A   
ATOM   3393  CD1 LEU A 359      13.090 -12.283  18.758  1.00 10.00      A   
ATOM   3394  CD2 LEU A 359      13.550 -13.330  16.536  1.00 10.00      A   
ATOM   3395  C   LEU A 359      14.712 -16.198  19.244  1.00 10.00      A   
ATOM   3396  O   LEU A 359      15.119 -16.686  18.187  1.00 10.00      A   
ATOM   3397  N   THR A 360      13.894 -16.840  20.067  1.00 10.00      A   
ATOM   3398  HN  THR A 360      13.616 -16.406  20.908  1.00 10.00      A   
ATOM   3399  CA  THR A 360      13.400 -18.174  19.771  1.00 10.00      A   
ATOM   3400  CB  THR A 360      13.735 -19.153  20.917  1.00 10.00      A   
ATOM   3401  OG1 THR A 360      13.123 -18.712  22.138  1.00 10.00      A   
ATOM   3402  HG1 THR A 360      13.376 -17.784  22.313  1.00 10.00      A   
ATOM   3403  CG2 THR A 360      15.240 -19.252  21.117  1.00 10.00      A   
ATOM   3404  C   THR A 360      11.888 -18.145  19.534  1.00 10.00      A   
ATOM   3405  O   THR A 360      11.363 -17.197  18.947  1.00 10.00      A   
ATOM   3406  N   GLU A 361      11.197 -19.191  19.964  1.00 10.00      A   
ATOM   3407  HN  GLU A 361      11.671 -19.934  20.397  1.00 10.00      A   
ATOM   3408  CA  GLU A 361       9.752 -19.273  19.811  1.00 10.00      A   
ATOM   3409  CB  GLU A 361       9.338 -20.678  19.347  1.00 10.00      A   
ATOM   3410  CG  GLU A 361       9.373 -21.760  20.426  1.00 10.00      A   
ATOM   3411  CD  GLU A 361      10.718 -21.886  21.111  1.00 10.00      A   
ATOM   3412  OE1 GLU A 361      10.758 -21.797  22.352  1.00 10.00      A   
ATOM   3413  OE2 GLU A 361      11.740 -22.071  20.412  1.00 10.00      A   
ATOM   3414  C   GLU A 361       9.063 -18.908  21.120  1.00 10.00      A   
ATOM   3415  O   GLU A 361       7.838 -18.782  21.182  1.00 10.00      A   
ATOM   3416  N   GLN A 362       9.874 -18.722  22.157  1.00 10.00      A   
ATOM   3417  HN  GLN A 362      10.842 -18.812  22.023  1.00 10.00      A   
ATOM   3418  CA  GLN A 362       9.382 -18.381  23.485  1.00 10.00      A   
ATOM   3419  CB  GLN A 362      10.556 -18.285  24.465  1.00 10.00      A   
ATOM   3420  CG  GLN A 362      10.161 -18.054  25.916  1.00 10.00      A   
ATOM   3421  CD  GLN A 362       9.226 -19.120  26.460  1.00 10.00      A   
ATOM   3422  OE1 GLN A 362       9.238 -20.267  26.012  1.00 10.00      A   
ATOM   3423  NE2 GLN A 362       8.419 -18.752  27.436  1.00 10.00      A   
ATOM   3424 HE21 GLN A 362       8.467 -17.824  27.756  1.00 10.00      A   
ATOM   3425 HE22 GLN A 362       7.802 -19.419  27.805  1.00 10.00      A   
ATOM   3426  C   GLN A 362       8.593 -17.076  23.460  1.00 10.00      A   
ATOM   3427  O   GLN A 362       7.446 -17.023  23.911  1.00 10.00      A   
ATOM   3428  N   GLY A 363       9.207 -16.037  22.908  1.00 10.00      A   
ATOM   3429  HN  GLY A 363      10.124 -16.150  22.560  1.00 10.00      A   
ATOM   3430  CA  GLY A 363       8.563 -14.741  22.819  1.00 10.00      A   
ATOM   3431  C   GLY A 363       7.254 -14.797  22.060  1.00 10.00      A   
ATOM   3432  O   GLY A 363       6.278 -14.167  22.462  1.00 10.00      A   
ATOM   3433  N   LEU A 364       7.228 -15.573  20.979  1.00 10.00      A   
ATOM   3434  HN  LEU A 364       8.039 -16.065  20.730  1.00 10.00      A   
ATOM   3435  CA  LEU A 364       6.027 -15.715  20.156  1.00 10.00      A   
ATOM   3436  CB  LEU A 364       6.264 -16.733  19.034  1.00 10.00      A   
ATOM   3437  CG  LEU A 364       5.792 -16.340  17.629  1.00 10.00      A   
ATOM   3438  CD1 LEU A 364       5.934 -17.508  16.666  1.00 10.00      A   
ATOM   3439  CD2 LEU A 364       4.360 -15.833  17.648  1.00 10.00      A   
ATOM   3440  C   LEU A 364       4.831 -16.145  21.003  1.00 10.00      A   
ATOM   3441  O   LEU A 364       3.758 -15.547  20.928  1.00 10.00      A   
ATOM   3442  N   VAL A 365       5.037 -17.172  21.821  1.00 10.00      A   
ATOM   3443  HN  VAL A 365       5.929 -17.589  21.845  1.00 10.00      A   
ATOM   3444  CA  VAL A 365       3.985 -17.694  22.683  1.00 10.00      A   
ATOM   3445  CB  VAL A 365       4.373 -19.061  23.292  1.00 10.00      A   
ATOM   3446  CG1 VAL A 365       3.178 -19.704  23.978  1.00 10.00      A   
ATOM   3447  CG2 VAL A 365       4.933 -19.984  22.222  1.00 10.00      A   
ATOM   3448  C   VAL A 365       3.658 -16.715  23.809  1.00 10.00      A   
ATOM   3449  O   VAL A 365       2.489 -16.473  24.115  1.00 10.00      A   
ATOM   3450  N   SER A 366       4.697 -16.140  24.406  1.00 10.00      A   
ATOM   3451  HN  SER A 366       5.607 -16.364  24.104  1.00 10.00      A   
ATOM   3452  CA  SER A 366       4.532 -15.196  25.503  1.00 10.00      A   
ATOM   3453  CB  SER A 366       5.898 -14.742  26.027  1.00 10.00      A   
ATOM   3454  OG  SER A 366       6.637 -15.840  26.540  1.00 10.00      A   
ATOM   3455  HG  SER A 366       7.138 -15.550  27.323  1.00 10.00      A   
ATOM   3456  C   SER A 366       3.674 -13.988  25.120  1.00 10.00      A   
ATOM   3457  O   SER A 366       2.813 -13.562  25.896  1.00 10.00      A   
ATOM   3458  N   VAL A 367       3.888 -13.455  23.920  1.00 10.00      A   
ATOM   3459  HN  VAL A 367       4.562 -13.856  23.326  1.00 10.00      A   
ATOM   3460  CA  VAL A 367       3.136 -12.289  23.465  1.00 10.00      A   
ATOM   3461  CB  VAL A 367       3.723 -11.640  22.191  1.00 10.00      A   
ATOM   3462  CG1 VAL A 367       2.992 -10.347  21.867  1.00 10.00      A   
ATOM   3463  CG2 VAL A 367       5.204 -11.350  22.378  1.00 10.00      A   
ATOM   3464  C   VAL A 367       1.653 -12.609  23.275  1.00 10.00      A   
ATOM   3465  O   VAL A 367       0.791 -11.853  23.717  1.00 10.00      A   
ATOM   3466  N   SER A 368       1.356 -13.745  22.646  1.00 10.00      A   
ATOM   3467  HN  SER A 368       2.084 -14.318  22.317  1.00 10.00      A   
ATOM   3468  CA  SER A 368      -0.028 -14.152  22.417  1.00 10.00      A   
ATOM   3469  CB  SER A 368      -0.081 -15.366  21.490  1.00 10.00      A   
ATOM   3470  OG  SER A 368       1.040 -16.209  21.685  1.00 10.00      A   
ATOM   3471  HG  SER A 368       1.107 -16.450  22.614  1.00 10.00      A   
ATOM   3472  C   SER A 368      -0.746 -14.453  23.733  1.00 10.00      A   
ATOM   3473  O   SER A 368      -1.976 -14.373  23.820  1.00 10.00      A   
ATOM   3474  N   MET A 369       0.036 -14.795  24.751  1.00 10.00      A   
ATOM   3475  HN  MET A 369       1.008 -14.836  24.610  1.00 10.00      A   
ATOM   3476  CA  MET A 369      -0.499 -15.104  26.067  1.00 10.00      A   
ATOM   3477  CB  MET A 369       0.539 -15.880  26.887  1.00 10.00      A   
ATOM   3478  CG  MET A 369       0.528 -17.382  26.677  1.00 10.00      A   
ATOM   3479  SD  MET A 369       1.832 -18.209  27.607  1.00 10.00      A   
ATOM   3480  CE  MET A 369       1.363 -19.923  27.393  1.00 10.00      A   
ATOM   3481  C   MET A 369      -0.845 -13.826  26.812  1.00 10.00      A   
ATOM   3482  O   MET A 369      -1.850 -13.759  27.518  1.00 10.00      A   
ATOM   3483  N   GLY A 370      -0.005 -12.814  26.645  1.00 10.00      A   
ATOM   3484  HN  GLY A 370       0.766 -12.921  26.046  1.00 10.00      A   
ATOM   3485  CA  GLY A 370      -0.207 -11.557  27.332  1.00 10.00      A   
ATOM   3486  C   GLY A 370      -1.183 -10.623  26.644  1.00 10.00      A   
ATOM   3487  O   GLY A 370      -2.026 -10.015  27.304  1.00 10.00      A   
ATOM   3488  N   CYS A 371      -1.069 -10.493  25.329  1.00 10.00      A   
ATOM   3489  HN  CYS A 371      -0.377 -11.003  24.852  1.00 10.00      A   
ATOM   3490  CA  CYS A 371      -1.941  -9.606  24.572  1.00 10.00      A   
ATOM   3491  CB  CYS A 371      -1.148  -8.921  23.457  1.00 10.00      A   
ATOM   3492  SG  CYS A 371       0.492  -8.354  23.966  1.00 10.00      A   
ATOM   3493  HG  CYS A 371       0.373  -7.108  24.411  1.00 10.00      A   
ATOM   3494  C   CYS A 371      -3.146 -10.350  23.995  1.00 10.00      A   
ATOM   3495  O   CYS A 371      -3.008 -11.188  23.103  1.00 10.00      A   
ATOM   3496  N   PRO A 372      -4.351 -10.051  24.506  1.00 10.00      A   
ATOM   3497  CA  PRO A 372      -5.589 -10.681  24.044  1.00 10.00      A   
ATOM   3498  CB  PRO A 372      -6.520 -10.493  25.242  1.00 10.00      A   
ATOM   3499  CG  PRO A 372      -6.089  -9.199  25.846  1.00 10.00      A   
ATOM   3500  CD  PRO A 372      -4.603  -9.084  25.598  1.00 10.00      A   
ATOM   3501  C   PRO A 372      -6.163  -9.967  22.819  1.00 10.00      A   
ATOM   3502  O   PRO A 372      -7.154 -10.401  22.232  1.00 10.00      A   
ATOM   3503  N   LYS A 373      -5.527  -8.868  22.438  1.00 10.00      A   
ATOM   3504  HN  LYS A 373      -4.733  -8.585  22.935  1.00 10.00      A   
ATOM   3505  CA  LYS A 373      -5.970  -8.080  21.298  1.00 10.00      A   
ATOM   3506  CB  LYS A 373      -5.799  -6.588  21.593  1.00 10.00      A   
ATOM   3507  CG  LYS A 373      -6.856  -6.020  22.528  1.00 10.00      A   
ATOM   3508  CD  LYS A 373      -8.108  -5.625  21.757  1.00 10.00      A   
ATOM   3509  CE  LYS A 373      -9.199  -5.099  22.674  1.00 10.00      A   
ATOM   3510  NZ  LYS A 373      -8.691  -4.091  23.639  1.00 10.00      A   
ATOM   3511  HZ1 LYS A 373      -7.927  -3.521  23.206  1.00 10.00      A   
ATOM   3512  HZ2 LYS A 373      -8.317  -4.564  24.488  1.00 10.00      A   
ATOM   3513  HZ3 LYS A 373      -9.462  -3.457  23.921  1.00 10.00      A   
ATOM   3514  C   LYS A 373      -5.214  -8.465  20.033  1.00 10.00      A   
ATOM   3515  O   LYS A 373      -5.451  -7.906  18.963  1.00 10.00      A   
ATOM   3516  N   LEU A 374      -4.307  -9.427  20.166  1.00 10.00      A   
ATOM   3517  HN  LEU A 374      -4.175  -9.837  21.043  1.00 10.00      A   
ATOM   3518  CA  LEU A 374      -3.505  -9.888  19.044  1.00 10.00      A   
ATOM   3519  CB  LEU A 374      -2.328 -10.737  19.529  1.00 10.00      A   
ATOM   3520  CG  LEU A 374      -1.031  -9.993  19.837  1.00 10.00      A   
ATOM   3521  CD1 LEU A 374       0.025 -10.972  20.314  1.00 10.00      A   
ATOM   3522  CD2 LEU A 374      -0.541  -9.237  18.610  1.00 10.00      A   
ATOM   3523  C   LEU A 374      -4.331 -10.691  18.055  1.00 10.00      A   
ATOM   3524  O   LEU A 374      -5.010 -11.649  18.430  1.00 10.00      A   
ATOM   3525  N   GLU A 375      -4.275 -10.287  16.797  1.00 10.00      A   
ATOM   3526  HN  GLU A 375      -3.751  -9.486  16.579  1.00 10.00      A   
ATOM   3527  CA  GLU A 375      -4.993 -10.976  15.737  1.00 10.00      A   
ATOM   3528  CB  GLU A 375      -6.324 -10.290  15.457  1.00 10.00      A   
ATOM   3529  CG  GLU A 375      -6.193  -8.828  15.073  1.00 10.00      A   
ATOM   3530  CD  GLU A 375      -7.447  -8.298  14.420  1.00 10.00      A   
ATOM   3531  OE1 GLU A 375      -7.906  -8.911  13.432  1.00 10.00      A   
ATOM   3532  OE2 GLU A 375      -7.976  -7.264  14.884  1.00 10.00      A   
ATOM   3533  C   GLU A 375      -4.150 -11.055  14.467  1.00 10.00      A   
ATOM   3534  O   GLU A 375      -4.499 -11.760  13.518  1.00 10.00      A   
ATOM   3535  N   SER A 376      -3.037 -10.334  14.457  1.00 10.00      A   
ATOM   3536  HN  SER A 376      -2.804  -9.797  15.244  1.00 10.00      A   
ATOM   3537  CA  SER A 376      -2.142 -10.326  13.314  1.00 10.00      A   
ATOM   3538  CB  SER A 376      -2.363  -9.061  12.483  1.00 10.00      A   
ATOM   3539  OG  SER A 376      -1.775  -9.172  11.198  1.00 10.00      A   
ATOM   3540  HG  SER A 376      -1.860  -8.330  10.736  1.00 10.00      A   
ATOM   3541  C   SER A 376      -0.699 -10.407  13.800  1.00 10.00      A   
ATOM   3542  O   SER A 376      -0.195  -9.486  14.451  1.00 10.00      A   
ATOM   3543  N   VAL A 377      -0.041 -11.518  13.504  1.00 10.00      A   
ATOM   3544  HN  VAL A 377      -0.492 -12.223  12.984  1.00 10.00      A   
ATOM   3545  CA  VAL A 377       1.333 -11.710  13.927  1.00 10.00      A   
ATOM   3546  CB  VAL A 377       1.444 -12.736  15.079  1.00 10.00      A   
ATOM   3547  CG1 VAL A 377       2.890 -12.888  15.530  1.00 10.00      A   
ATOM   3548  CG2 VAL A 377       0.567 -12.326  16.251  1.00 10.00      A   
ATOM   3549  C   VAL A 377       2.224 -12.150  12.770  1.00 10.00      A   
ATOM   3550  O   VAL A 377       1.911 -13.099  12.052  1.00 10.00      A   
ATOM   3551  N   LEU A 378       3.323 -11.435  12.596  1.00 10.00      A   
ATOM   3552  HN  LEU A 378       3.485 -10.672  13.196  1.00 10.00      A   
ATOM   3553  CA  LEU A 378       4.311 -11.736  11.567  1.00 10.00      A   
ATOM   3554  CB  LEU A 378       4.454 -10.559  10.593  1.00 10.00      A   
ATOM   3555  CG  LEU A 378       5.623 -10.623   9.604  1.00 10.00      A   
ATOM   3556  CD1 LEU A 378       5.538 -11.867   8.736  1.00 10.00      A   
ATOM   3557  CD2 LEU A 378       5.660  -9.374   8.738  1.00 10.00      A   
ATOM   3558  C   LEU A 378       5.631 -12.020  12.268  1.00 10.00      A   
ATOM   3559  O   LEU A 378       6.210 -11.130  12.892  1.00 10.00      A   
ATOM   3560  N   TYR A 379       6.103 -13.252  12.174  1.00 10.00      A   
ATOM   3561  HN  TYR A 379       5.624 -13.916  11.625  1.00 10.00      A   
ATOM   3562  CA  TYR A 379       7.320 -13.641  12.862  1.00 10.00      A   
ATOM   3563  CB  TYR A 379       6.935 -14.517  14.057  1.00 10.00      A   
ATOM   3564  CG  TYR A 379       7.908 -14.510  15.215  1.00 10.00      A   
ATOM   3565  CD1 TYR A 379       7.968 -13.433  16.090  1.00 10.00      A   
ATOM   3566  CD2 TYR A 379       8.741 -15.596  15.458  1.00 10.00      A   
ATOM   3567  CE1 TYR A 379       8.831 -13.437  17.171  1.00 10.00      A   
ATOM   3568  CE2 TYR A 379       9.610 -15.605  16.533  1.00 10.00      A   
ATOM   3569  CZ  TYR A 379       9.649 -14.524  17.388  1.00 10.00      A   
ATOM   3570  OH  TYR A 379      10.501 -14.535  18.468  1.00 10.00      A   
ATOM   3571  HH  TYR A 379      10.943 -15.391  18.525  1.00 10.00      A   
ATOM   3572  C   TYR A 379       8.292 -14.401  11.966  1.00 10.00      A   
ATOM   3573  O   TYR A 379       7.931 -15.398  11.335  1.00 10.00      A   
ATOM   3574  N   PHE A 380       9.519 -13.906  11.910  1.00 10.00      A   
ATOM   3575  HN  PHE A 380       9.720 -13.076  12.397  1.00 10.00      A   
ATOM   3576  CA  PHE A 380      10.585 -14.547  11.151  1.00 10.00      A   
ATOM   3577  CB  PHE A 380      11.316 -13.530  10.273  1.00 10.00      A   
ATOM   3578  CG  PHE A 380      10.544 -13.060   9.073  1.00 10.00      A   
ATOM   3579  CD1 PHE A 380       9.735 -11.937   9.147  1.00 10.00      A   
ATOM   3580  CD2 PHE A 380      10.635 -13.733   7.865  1.00 10.00      A   
ATOM   3581  CE1 PHE A 380       9.035 -11.495   8.042  1.00 10.00      A   
ATOM   3582  CE2 PHE A 380       9.936 -13.298   6.755  1.00 10.00      A   
ATOM   3583  CZ  PHE A 380       9.134 -12.177   6.844  1.00 10.00      A   
ATOM   3584  C   PHE A 380      11.556 -15.142  12.157  1.00 10.00      A   
ATOM   3585  O   PHE A 380      12.333 -14.421  12.782  1.00 10.00      A   
ATOM   3586  N   CYS A 381      11.499 -16.445  12.333  1.00 10.00      A   
ATOM   3587  HN  CYS A 381      10.882 -16.981  11.787  1.00 10.00      A   
ATOM   3588  CA  CYS A 381      12.346 -17.104  13.310  1.00 10.00      A   
ATOM   3589  CB  CYS A 381      11.476 -17.832  14.326  1.00 10.00      A   
ATOM   3590  SG  CYS A 381      10.192 -18.872  13.593  1.00 10.00      A   
ATOM   3591  HG  CYS A 381       9.328 -19.179  14.552  1.00 10.00      A   
ATOM   3592  C   CYS A 381      13.335 -18.078  12.683  1.00 10.00      A   
ATOM   3593  O   CYS A 381      13.354 -18.281  11.467  1.00 10.00      A   
ATOM   3594  N   ARG A 382      14.159 -18.676  13.535  1.00 10.00      A   
ATOM   3595  HN  ARG A 382      14.098 -18.457  14.487  1.00 10.00      A   
ATOM   3596  CA  ARG A 382      15.152 -19.642  13.102  1.00 10.00      A   
ATOM   3597  CB  ARG A 382      16.547 -19.220  13.571  1.00 10.00      A   
ATOM   3598  CG  ARG A 382      17.181 -18.136  12.716  1.00 10.00      A   
ATOM   3599  CD  ARG A 382      18.479 -17.630  13.324  1.00 10.00      A   
ATOM   3600  NE  ARG A 382      19.275 -16.884  12.352  1.00 10.00      A   
ATOM   3601  HE  ARG A 382      19.837 -17.411  11.736  1.00 10.00      A   
ATOM   3602  CZ  ARG A 382      19.292 -15.556  12.253  1.00 10.00      A   
ATOM   3603  NH1 ARG A 382      18.553 -14.811  13.064  1.00 10.00      A   
ATOM   3604 HH11 ARG A 382      17.958 -15.259  13.791  1.00 10.00      A   
ATOM   3605 HH12 ARG A 382      18.572 -13.771  12.983  1.00 10.00      A   
ATOM   3606  NH2 ARG A 382      20.033 -14.977  11.324  1.00 10.00      A   
ATOM   3607 HH21 ARG A 382      20.051 -13.937  11.233  1.00 10.00      A   
ATOM   3608 HH22 ARG A 382      20.604 -15.566  10.673  1.00 10.00      A   
ATOM   3609  C   ARG A 382      14.815 -21.025  13.640  1.00 10.00      A   
ATOM   3610  O   ARG A 382      15.416 -22.021  13.240  1.00 10.00      A   
ATOM   3611  N   GLN A 383      13.847 -21.082  14.548  1.00 10.00      A   
ATOM   3612  HN  GLN A 383      13.400 -20.252  14.824  1.00 10.00      A   
ATOM   3613  CA  GLN A 383      13.427 -22.347  15.138  1.00 10.00      A   
ATOM   3614  CB  GLN A 383      14.321 -22.726  16.327  1.00 10.00      A   
ATOM   3615  CG  GLN A 383      14.041 -21.946  17.601  1.00 10.00      A   
ATOM   3616  CD  GLN A 383      14.973 -22.327  18.733  1.00 10.00      A   
ATOM   3617  OE1 GLN A 383      16.138 -22.652  18.507  1.00 10.00      A   
ATOM   3618  NE2 GLN A 383      14.463 -22.325  19.953  1.00 10.00      A   
ATOM   3619 HE21 GLN A 383      13.508 -22.085  20.065  1.00 10.00      A   
ATOM   3620 HE22 GLN A 383      15.056 -22.545  20.704  1.00 10.00      A   
ATOM   3621  C   GLN A 383      11.965 -22.280  15.565  1.00 10.00      A   
ATOM   3622  O   GLN A 383      11.443 -21.203  15.876  1.00 10.00      A   
ATOM   3623  N   MET A 384      11.309 -23.426  15.569  1.00 10.00      A   
ATOM   3624  HN  MET A 384      11.776 -24.247  15.298  1.00 10.00      A   
ATOM   3625  CA  MET A 384       9.910 -23.504  15.953  1.00 10.00      A   
ATOM   3626  CB  MET A 384       9.015 -23.202  14.741  1.00 10.00      A   
ATOM   3627  CG  MET A 384       7.524 -23.360  14.998  1.00 10.00      A   
ATOM   3628  SD  MET A 384       6.973 -22.490  16.478  1.00 10.00      A   
ATOM   3629  CE  MET A 384       7.273 -20.796  15.999  1.00 10.00      A   
ATOM   3630  C   MET A 384       9.596 -24.884  16.518  1.00 10.00      A   
ATOM   3631  O   MET A 384      10.216 -25.874  16.128  1.00 10.00      A   
ATOM   3632  N   THR A 385       8.648 -24.940  17.441  1.00 10.00      A   
ATOM   3633  HN  THR A 385       8.177 -24.116  17.700  1.00 10.00      A   
ATOM   3634  CA  THR A 385       8.254 -26.195  18.057  1.00 10.00      A   
ATOM   3635  CB  THR A 385       8.593 -26.215  19.559  1.00 10.00      A   
ATOM   3636  OG1 THR A 385       8.798 -24.874  20.023  1.00 10.00      A   
ATOM   3637  HG1 THR A 385       9.337 -24.395  19.384  1.00 10.00      A   
ATOM   3638  CG2 THR A 385       9.845 -27.033  19.819  1.00 10.00      A   
ATOM   3639  C   THR A 385       6.760 -26.423  17.883  1.00 10.00      A   
ATOM   3640  O   THR A 385       5.969 -25.478  17.943  1.00 10.00      A   
ATOM   3641  N   ASN A 386       6.384 -27.671  17.659  1.00 10.00      A   
ATOM   3642  HN  ASN A 386       7.078 -28.376  17.609  1.00 10.00      A   
ATOM   3643  CA  ASN A 386       4.985 -28.037  17.480  1.00 10.00      A   
ATOM   3644  CB  ASN A 386       4.855 -29.531  17.188  1.00 10.00      A   
ATOM   3645  CG  ASN A 386       4.923 -29.840  15.709  1.00 10.00      A   
ATOM   3646  OD1 ASN A 386       4.381 -29.108  14.880  1.00 10.00      A   
ATOM   3647  ND2 ASN A 386       5.590 -30.924  15.365  1.00 10.00      A   
ATOM   3648 HD21 ASN A 386       6.000 -31.462  16.077  1.00 10.00      A   
ATOM   3649 HD22 ASN A 386       5.649 -31.147  14.409  1.00 10.00      A   
ATOM   3650  C   ASN A 386       4.180 -27.683  18.718  1.00 10.00      A   
ATOM   3651  O   ASN A 386       3.049 -27.207  18.622  1.00 10.00      A   
ATOM   3652  N   ALA A 387       4.783 -27.911  19.880  1.00 10.00      A   
ATOM   3653  HN  ALA A 387       5.684 -28.301  19.878  1.00 10.00      A   
ATOM   3654  CA  ALA A 387       4.146 -27.615  21.154  1.00 10.00      A   
ATOM   3655  CB  ALA A 387       5.055 -28.023  22.302  1.00 10.00      A   
ATOM   3656  C   ALA A 387       3.795 -26.135  21.252  1.00 10.00      A   
ATOM   3657  O   ALA A 387       2.686 -25.772  21.657  1.00 10.00      A   
ATOM   3658  N   ALA A 388       4.738 -25.288  20.851  1.00 10.00      A   
ATOM   3659  HN  ALA A 388       5.584 -25.647  20.515  1.00 10.00      A   
ATOM   3660  CA  ALA A 388       4.550 -23.846  20.887  1.00 10.00      A   
ATOM   3661  CB  ALA A 388       5.832 -23.144  20.471  1.00 10.00      A   
ATOM   3662  C   ALA A 388       3.397 -23.429  19.983  1.00 10.00      A   
ATOM   3663  O   ALA A 388       2.502 -22.702  20.413  1.00 10.00      A   
ATOM   3664  N   LEU A 389       3.412 -23.915  18.744  1.00 10.00      A   
ATOM   3665  HN  LEU A 389       4.150 -24.509  18.475  1.00 10.00      A   
ATOM   3666  CA  LEU A 389       2.368 -23.597  17.770  1.00 10.00      A   
ATOM   3667  CB  LEU A 389       2.607 -24.343  16.458  1.00 10.00      A   
ATOM   3668  CG  LEU A 389       3.725 -23.800  15.569  1.00 10.00      A   
ATOM   3669  CD1 LEU A 389       4.054 -24.784  14.458  1.00 10.00      A   
ATOM   3670  CD2 LEU A 389       3.341 -22.447  14.987  1.00 10.00      A   
ATOM   3671  C   LEU A 389       0.983 -23.926  18.314  1.00 10.00      A   
ATOM   3672  O   LEU A 389       0.080 -23.090  18.274  1.00 10.00      A   
ATOM   3673  N   ILE A 390       0.826 -25.138  18.838  1.00 10.00      A   
ATOM   3674  HN  ILE A 390       1.586 -25.760  18.845  1.00 10.00      A   
ATOM   3675  CA  ILE A 390      -0.449 -25.573  19.396  1.00 10.00      A   
ATOM   3676  CB  ILE A 390      -0.391 -27.044  19.867  1.00 10.00      A   
ATOM   3677  CG1 ILE A 390      -0.068 -27.963  18.680  1.00 10.00      A   
ATOM   3678  CG2 ILE A 390      -1.705 -27.458  20.517  1.00 10.00      A   
ATOM   3679  CD1 ILE A 390       0.114 -29.420  19.050  1.00 10.00      A   
ATOM   3680  C   ILE A 390      -0.875 -24.657  20.545  1.00 10.00      A   
ATOM   3681  O   ILE A 390      -2.057 -24.344  20.699  1.00 10.00      A   
ATOM   3682  N   THR A 391       0.096 -24.208  21.330  1.00 10.00      A   
ATOM   3683  HN  THR A 391       1.019 -24.478  21.149  1.00 10.00      A   
ATOM   3684  CA  THR A 391      -0.180 -23.317  22.450  1.00 10.00      A   
ATOM   3685  CB  THR A 391       1.070 -23.086  23.323  1.00 10.00      A   
ATOM   3686  OG1 THR A 391       1.667 -24.352  23.653  1.00 10.00      A   
ATOM   3687  HG1 THR A 391       1.947 -24.797  22.840  1.00 10.00      A   
ATOM   3688  CG2 THR A 391       0.690 -22.369  24.609  1.00 10.00      A   
ATOM   3689  C   THR A 391      -0.716 -21.974  21.950  1.00 10.00      A   
ATOM   3690  O   THR A 391      -1.736 -21.490  22.434  1.00 10.00      A   
ATOM   3691  N   ILE A 392      -0.043 -21.399  20.953  1.00 10.00      A   
ATOM   3692  HN  ILE A 392       0.749 -21.852  20.588  1.00 10.00      A   
ATOM   3693  CA  ILE A 392      -0.445 -20.114  20.383  1.00 10.00      A   
ATOM   3694  CB  ILE A 392       0.526 -19.657  19.272  1.00 10.00      A   
ATOM   3695  CG1 ILE A 392       1.959 -19.614  19.807  1.00 10.00      A   
ATOM   3696  CG2 ILE A 392       0.120 -18.292  18.719  1.00 10.00      A   
ATOM   3697  CD1 ILE A 392       3.008 -19.399  18.736  1.00 10.00      A   
ATOM   3698  C   ILE A 392      -1.865 -20.190  19.816  1.00 10.00      A   
ATOM   3699  O   ILE A 392      -2.656 -19.255  19.959  1.00 10.00      A   
ATOM   3700  N   ALA A 393      -2.188 -21.314  19.189  1.00 10.00      A   
ATOM   3701  HN  ALA A 393      -1.514 -22.028  19.105  1.00 10.00      A   
ATOM   3702  CA  ALA A 393      -3.511 -21.517  18.609  1.00 10.00      A   
ATOM   3703  CB  ALA A 393      -3.550 -22.827  17.849  1.00 10.00      A   
ATOM   3704  C   ALA A 393      -4.591 -21.501  19.687  1.00 10.00      A   
ATOM   3705  O   ALA A 393      -5.682 -20.961  19.489  1.00 10.00      A   
ATOM   3706  N   ARG A 394      -4.274 -22.088  20.834  1.00 10.00      A   
ATOM   3707  HN  ARG A 394      -3.383 -22.490  20.936  1.00 10.00      A   
ATOM   3708  CA  ARG A 394      -5.213 -22.143  21.948  1.00 10.00      A   
ATOM   3709  CB  ARG A 394      -4.856 -23.291  22.896  1.00 10.00      A   
ATOM   3710  CG  ARG A 394      -4.753 -24.639  22.203  1.00 10.00      A   
ATOM   3711  CD  ARG A 394      -4.404 -25.754  23.176  1.00 10.00      A   
ATOM   3712  NE  ARG A 394      -5.594 -26.491  23.599  1.00 10.00      A   
ATOM   3713  HE  ARG A 394      -6.046 -26.180  24.413  1.00 10.00      A   
ATOM   3714  CZ  ARG A 394      -6.086 -27.553  22.958  1.00 10.00      A   
ATOM   3715  NH1 ARG A 394      -5.485 -28.012  21.864  1.00 10.00      A   
ATOM   3716 HH11 ARG A 394      -4.628 -27.547  21.502  1.00 10.00      A   
ATOM   3717 HH12 ARG A 394      -5.873 -28.845  21.361  1.00 10.00      A   
ATOM   3718  NH2 ARG A 394      -7.185 -28.152  23.395  1.00 10.00      A   
ATOM   3719 HH21 ARG A 394      -7.673 -27.799  24.245  1.00 10.00      A   
ATOM   3720 HH22 ARG A 394      -7.567 -28.983  22.886  1.00 10.00      A   
ATOM   3721  C   ARG A 394      -5.235 -20.813  22.696  1.00 10.00      A   
ATOM   3722  O   ARG A 394      -6.213 -20.477  23.367  1.00 10.00      A   
ATOM   3723  N   ASN A 395      -4.149 -20.057  22.565  1.00 10.00      A   
ATOM   3724  HN  ASN A 395      -3.400 -20.390  22.022  1.00 10.00      A   
ATOM   3725  CA  ASN A 395      -4.036 -18.758  23.214  1.00 10.00      A   
ATOM   3726  CB  ASN A 395      -2.579 -18.283  23.249  1.00 10.00      A   
ATOM   3727  CG  ASN A 395      -1.745 -18.956  24.326  1.00 10.00      A   
ATOM   3728  OD1 ASN A 395      -0.536 -19.115  24.179  1.00 10.00      A   
ATOM   3729  ND2 ASN A 395      -2.384 -19.349  25.418  1.00 10.00      A   
ATOM   3730 HD21 ASN A 395      -3.347 -19.192  25.472  1.00 10.00      A   
ATOM   3731 HD22 ASN A 395      -1.861 -19.771  26.132  1.00 10.00      A   
ATOM   3732  C   ASN A 395      -4.883 -17.723  22.492  1.00 10.00      A   
ATOM   3733  O   ASN A 395      -5.727 -17.063  23.099  1.00 10.00      A   
ATOM   3734  N   ARG A 396      -4.655 -17.587  21.195  1.00 10.00      A   
ATOM   3735  HN  ARG A 396      -3.973 -18.153  20.765  1.00 10.00      A   
ATOM   3736  CA  ARG A 396      -5.392 -16.627  20.384  1.00 10.00      A   
ATOM   3737  CB  ARG A 396      -4.444 -15.565  19.816  1.00 10.00      A   
ATOM   3738  CG  ARG A 396      -3.715 -14.750  20.869  1.00 10.00      A   
ATOM   3739  CD  ARG A 396      -4.454 -13.461  21.198  1.00 10.00      A   
ATOM   3740  NE  ARG A 396      -5.784 -13.695  21.767  1.00 10.00      A   
ATOM   3741  HE  ARG A 396      -6.548 -13.695  21.138  1.00 10.00      A   
ATOM   3742  CZ  ARG A 396      -6.014 -13.902  23.068  1.00 10.00      A   
ATOM   3743  NH1 ARG A 396      -5.001 -13.917  23.929  1.00 10.00      A   
ATOM   3744 HH11 ARG A 396      -5.177 -14.079  24.945  1.00 10.00      A   
ATOM   3745 HH12 ARG A 396      -4.023 -13.772  23.594  1.00 10.00      A   
ATOM   3746  NH2 ARG A 396      -7.251 -14.102  23.507  1.00 10.00      A   
ATOM   3747 HH21 ARG A 396      -8.052 -14.106  22.836  1.00 10.00      A   
ATOM   3748 HH22 ARG A 396      -7.429 -14.253  24.525  1.00 10.00      A   
ATOM   3749  C   ARG A 396      -6.147 -17.314  19.249  1.00 10.00      A   
ATOM   3750  O   ARG A 396      -5.644 -17.423  18.132  1.00 10.00      A   
ATOM   3751  N   PRO A 397      -7.373 -17.785  19.513  1.00 10.00      A   
ATOM   3752  CA  PRO A 397      -8.191 -18.444  18.491  1.00 10.00      A   
ATOM   3753  CB  PRO A 397      -9.239 -19.180  19.322  1.00 10.00      A   
ATOM   3754  CG  PRO A 397      -9.407 -18.333  20.537  1.00 10.00      A   
ATOM   3755  CD  PRO A 397      -8.060 -17.720  20.818  1.00 10.00      A   
ATOM   3756  C   PRO A 397      -8.857 -17.403  17.596  1.00 10.00      A   
ATOM   3757  O   PRO A 397      -9.522 -17.725  16.611  1.00 10.00      A   
ATOM   3758  N   ASN A 398      -8.642 -16.144  17.949  1.00 10.00      A   
ATOM   3759  HN  ASN A 398      -8.081 -15.967  18.734  1.00 10.00      A   
ATOM   3760  CA  ASN A 398      -9.206 -15.015  17.222  1.00 10.00      A   
ATOM   3761  CB  ASN A 398      -9.541 -13.889  18.205  1.00 10.00      A   
ATOM   3762  CG  ASN A 398      -8.299 -13.267  18.817  1.00 10.00      A   
ATOM   3763  OD1 ASN A 398      -7.678 -13.844  19.711  1.00 10.00      A   
ATOM   3764  ND2 ASN A 398      -7.936 -12.084  18.354  1.00 10.00      A   
ATOM   3765 HD21 ASN A 398      -8.486 -11.671  17.653  1.00 10.00      A   
ATOM   3766 HD22 ASN A 398      -7.117 -11.678  18.713  1.00 10.00      A   
ATOM   3767  C   ASN A 398      -8.229 -14.493  16.173  1.00 10.00      A   
ATOM   3768  O   ASN A 398      -8.483 -13.466  15.541  1.00 10.00      A   
ATOM   3769  N   MET A 399      -7.112 -15.197  16.006  1.00 10.00      A   
ATOM   3770  HN  MET A 399      -6.979 -16.002  16.545  1.00 10.00      A   
ATOM   3771  CA  MET A 399      -6.081 -14.811  15.044  1.00 10.00      A   
ATOM   3772  CB  MET A 399      -4.910 -15.799  15.112  1.00 10.00      A   
ATOM   3773  CG  MET A 399      -3.644 -15.326  14.416  1.00 10.00      A   
ATOM   3774  SD  MET A 399      -2.776 -14.053  15.353  1.00 10.00      A   
ATOM   3775  CE  MET A 399      -2.254 -14.988  16.787  1.00 10.00      A   
ATOM   3776  C   MET A 399      -6.635 -14.756  13.621  1.00 10.00      A   
ATOM   3777  O   MET A 399      -7.169 -15.741  13.113  1.00 10.00      A   
ATOM   3778  N   THR A 400      -6.505 -13.602  12.984  1.00 10.00      A   
ATOM   3779  HN  THR A 400      -6.065 -12.849  13.432  1.00 10.00      A   
ATOM   3780  CA  THR A 400      -6.995 -13.421  11.632  1.00 10.00      A   
ATOM   3781  CB  THR A 400      -7.704 -12.057  11.475  1.00 10.00      A   
ATOM   3782  OG1 THR A 400      -6.887 -11.017  12.037  1.00 10.00      A   
ATOM   3783  HG1 THR A 400      -7.426 -10.476  12.643  1.00 10.00      A   
ATOM   3784  CG2 THR A 400      -9.051 -12.067  12.182  1.00 10.00      A   
ATOM   3785  C   THR A 400      -5.852 -13.526  10.625  1.00 10.00      A   
ATOM   3786  O   THR A 400      -6.047 -13.966   9.491  1.00 10.00      A   
ATOM   3787  N   ARG A 401      -4.656 -13.128  11.042  1.00 10.00      A   
ATOM   3788  HN  ARG A 401      -4.553 -12.792  11.964  1.00 10.00      A   
ATOM   3789  CA  ARG A 401      -3.492 -13.175  10.167  1.00 10.00      A   
ATOM   3790  CB  ARG A 401      -3.181 -11.774   9.620  1.00 10.00      A   
ATOM   3791  CG  ARG A 401      -4.237 -11.217   8.673  1.00 10.00      A   
ATOM   3792  CD  ARG A 401      -4.411  -9.718   8.850  1.00 10.00      A   
ATOM   3793  NE  ARG A 401      -5.221  -9.394  10.024  1.00 10.00      A   
ATOM   3794  HE  ARG A 401      -5.470 -10.137  10.622  1.00 10.00      A   
ATOM   3795  CZ  ARG A 401      -5.631  -8.165  10.325  1.00 10.00      A   
ATOM   3796  NH1 ARG A 401      -5.316  -7.149   9.535  1.00 10.00      A   
ATOM   3797 HH11 ARG A 401      -5.630  -6.184   9.763  1.00 10.00      A   
ATOM   3798 HH12 ARG A 401      -4.748  -7.309   8.670  1.00 10.00      A   
ATOM   3799  NH2 ARG A 401      -6.377  -7.962  11.404  1.00 10.00      A   
ATOM   3800 HH21 ARG A 401      -6.643  -8.766  12.023  1.00 10.00      A   
ATOM   3801 HH22 ARG A 401      -6.706  -6.999  11.643  1.00 10.00      A   
ATOM   3802  C   ARG A 401      -2.274 -13.740  10.890  1.00 10.00      A   
ATOM   3803  O   ARG A 401      -1.682 -13.074  11.737  1.00 10.00      A   
ATOM   3804  N   PHE A 402      -1.907 -14.971  10.558  1.00 10.00      A   
ATOM   3805  HN  PHE A 402      -2.417 -15.456   9.870  1.00 10.00      A   
ATOM   3806  CA  PHE A 402      -0.754 -15.619  11.165  1.00 10.00      A   
ATOM   3807  CB  PHE A 402      -1.144 -16.956  11.797  1.00 10.00      A   
ATOM   3808  CG  PHE A 402      -0.052 -17.575  12.627  1.00 10.00      A   
ATOM   3809  CD1 PHE A 402       0.248 -17.069  13.882  1.00 10.00      A   
ATOM   3810  CD2 PHE A 402       0.673 -18.656  12.152  1.00 10.00      A   
ATOM   3811  CE1 PHE A 402       1.251 -17.632  14.648  1.00 10.00      A   
ATOM   3812  CE2 PHE A 402       1.677 -19.223  12.915  1.00 10.00      A   
ATOM   3813  CZ  PHE A 402       1.967 -18.710  14.164  1.00 10.00      A   
ATOM   3814  C   PHE A 402       0.319 -15.828  10.110  1.00 10.00      A   
ATOM   3815  O   PHE A 402       0.171 -16.659   9.213  1.00 10.00      A   
ATOM   3816  N   ARG A 403       1.390 -15.063  10.215  1.00 10.00      A   
ATOM   3817  HN  ARG A 403       1.456 -14.428  10.966  1.00 10.00      A   
ATOM   3818  CA  ARG A 403       2.478 -15.140   9.263  1.00 10.00      A   
ATOM   3819  CB  ARG A 403       2.683 -13.779   8.603  1.00 10.00      A   
ATOM   3820  CG  ARG A 403       1.428 -13.204   7.967  1.00 10.00      A   
ATOM   3821  CD  ARG A 403       1.663 -11.796   7.451  1.00 10.00      A   
ATOM   3822  NE  ARG A 403       2.516 -11.773   6.263  1.00 10.00      A   
ATOM   3823  HE  ARG A 403       3.045 -12.591   6.063  1.00 10.00      A   
ATOM   3824  CZ  ARG A 403       2.626 -10.726   5.446  1.00 10.00      A   
ATOM   3825  NH1 ARG A 403       1.937  -9.612   5.693  1.00 10.00      A   
ATOM   3826 HH11 ARG A 403       1.313  -9.552   6.521  1.00 10.00      A   
ATOM   3827 HH12 ARG A 403       2.015  -8.795   5.050  1.00 10.00      A   
ATOM   3828  NH2 ARG A 403       3.406 -10.799   4.376  1.00 10.00      A   
ATOM   3829 HH21 ARG A 403       3.931 -11.682   4.167  1.00 10.00      A   
ATOM   3830 HH22 ARG A 403       3.496  -9.983   3.733  1.00 10.00      A   
ATOM   3831  C   ARG A 403       3.760 -15.592   9.943  1.00 10.00      A   
ATOM   3832  O   ARG A 403       4.393 -14.828  10.669  1.00 10.00      A   
ATOM   3833  N   LEU A 404       4.123 -16.842   9.717  1.00 10.00      A   
ATOM   3834  HN  LEU A 404       3.566 -17.404   9.135  1.00 10.00      A   
ATOM   3835  CA  LEU A 404       5.334 -17.405  10.295  1.00 10.00      A   
ATOM   3836  CB  LEU A 404       4.997 -18.580  11.218  1.00 10.00      A   
ATOM   3837  CG  LEU A 404       6.174 -19.180  11.987  1.00 10.00      A   
ATOM   3838  CD1 LEU A 404       6.679 -18.208  13.040  1.00 10.00      A   
ATOM   3839  CD2 LEU A 404       5.786 -20.506  12.616  1.00 10.00      A   
ATOM   3840  C   LEU A 404       6.265 -17.877   9.190  1.00 10.00      A   
ATOM   3841  O   LEU A 404       5.881 -18.704   8.361  1.00 10.00      A   
ATOM   3842  N   CYS A 405       7.482 -17.354   9.173  1.00 10.00      A   
ATOM   3843  HN  CYS A 405       7.734 -16.694   9.859  1.00 10.00      A   
ATOM   3844  CA  CYS A 405       8.450 -17.734   8.161  1.00 10.00      A   
ATOM   3845  CB  CYS A 405       8.567 -16.661   7.077  1.00 10.00      A   
ATOM   3846  SG  CYS A 405       9.560 -17.167   5.652  1.00 10.00      A   
ATOM   3847  HG  CYS A 405      10.559 -17.917   6.101  1.00 10.00      A   
ATOM   3848  C   CYS A 405       9.813 -18.027   8.770  1.00 10.00      A   
ATOM   3849  O   CYS A 405      10.541 -17.115   9.164  1.00 10.00      A   
ATOM   3850  N   ILE A 406      10.137 -19.308   8.874  1.00 10.00      A   
ATOM   3851  HN  ILE A 406       9.490 -19.989   8.588  1.00 10.00      A   
ATOM   3852  CA  ILE A 406      11.420 -19.732   9.406  1.00 10.00      A   
ATOM   3853  CB  ILE A 406      11.394 -21.225   9.814  1.00 10.00      A   
ATOM   3854  CG1 ILE A 406      10.217 -21.500  10.756  1.00 10.00      A   
ATOM   3855  CG2 ILE A 406      12.710 -21.639  10.466  1.00 10.00      A   
ATOM   3856  CD1 ILE A 406      10.008 -22.966  11.069  1.00 10.00      A   
ATOM   3857  C   ILE A 406      12.491 -19.509   8.345  1.00 10.00      A   
ATOM   3858  O   ILE A 406      12.253 -19.739   7.158  1.00 10.00      A   
ATOM   3859  N   ILE A 407      13.648 -19.034   8.771  1.00 10.00      A   
ATOM   3860  HN  ILE A 407      13.760 -18.846   9.731  1.00 10.00      A   
ATOM   3861  CA  ILE A 407      14.757 -18.767   7.860  1.00 10.00      A   
ATOM   3862  CB  ILE A 407      15.958 -18.141   8.605  1.00 10.00      A   
ATOM   3863  CG1 ILE A 407      15.537 -16.849   9.320  1.00 10.00      A   
ATOM   3864  CG2 ILE A 407      17.118 -17.881   7.652  1.00 10.00      A   
ATOM   3865  CD1 ILE A 407      14.927 -15.804   8.408  1.00 10.00      A   
ATOM   3866  C   ILE A 407      15.205 -20.032   7.123  1.00 10.00      A   
ATOM   3867  O   ILE A 407      15.365 -20.026   5.900  1.00 10.00      A   
ATOM   3868  N   GLU A 408      15.413 -21.109   7.864  1.00 10.00      A   
ATOM   3869  HN  GLU A 408      15.281 -21.059   8.835  1.00 10.00      A   
ATOM   3870  CA  GLU A 408      15.845 -22.363   7.271  1.00 10.00      A   
ATOM   3871  CB  GLU A 408      16.566 -23.223   8.313  1.00 10.00      A   
ATOM   3872  CG  GLU A 408      17.608 -24.162   7.727  1.00 10.00      A   
ATOM   3873  CD  GLU A 408      18.638 -23.434   6.888  1.00 10.00      A   
ATOM   3874  OE1 GLU A 408      19.507 -22.751   7.465  1.00 10.00      A   
ATOM   3875  OE2 GLU A 408      18.585 -23.538   5.647  1.00 10.00      A   
ATOM   3876  C   GLU A 408      14.658 -23.114   6.676  1.00 10.00      A   
ATOM   3877  O   GLU A 408      13.703 -23.442   7.385  1.00 10.00      A   
ATOM   3878  N   PRO A 409      14.688 -23.369   5.359  1.00 10.00      A   
ATOM   3879  CA  PRO A 409      13.615 -24.082   4.666  1.00 10.00      A   
ATOM   3880  CB  PRO A 409      13.989 -23.968   3.180  1.00 10.00      A   
ATOM   3881  CG  PRO A 409      15.063 -22.938   3.117  1.00 10.00      A   
ATOM   3882  CD  PRO A 409      15.766 -22.983   4.441  1.00 10.00      A   
ATOM   3883  C   PRO A 409      13.568 -25.550   5.071  1.00 10.00      A   
ATOM   3884  O   PRO A 409      14.609 -26.203   5.192  1.00 10.00      A   
ATOM   3885  N   LYS A 410      12.356 -26.057   5.285  1.00 10.00      A   
ATOM   3886  HN  LYS A 410      11.573 -25.472   5.170  1.00 10.00      A   
ATOM   3887  CA  LYS A 410      12.141 -27.454   5.672  1.00 10.00      A   
ATOM   3888  CB  LYS A 410      12.624 -28.427   4.592  1.00 10.00      A   
ATOM   3889  CG  LYS A 410      11.765 -28.418   3.340  1.00 10.00      A   
ATOM   3890  CD  LYS A 410      12.157 -29.532   2.389  1.00 10.00      A   
ATOM   3891  CE  LYS A 410      11.150 -29.661   1.259  1.00 10.00      A   
ATOM   3892  NZ  LYS A 410      11.483 -30.786   0.352  1.00 10.00      A   
ATOM   3893  HZ1 LYS A 410      10.672 -31.007  -0.259  1.00 10.00      A   
ATOM   3894  HZ2 LYS A 410      11.724 -31.632   0.902  1.00 10.00      A   
ATOM   3895  HZ3 LYS A 410      12.294 -30.534  -0.246  1.00 10.00      A   
ATOM   3896  C   LYS A 410      12.732 -27.795   7.041  1.00 10.00      A   
ATOM   3897  O   LYS A 410      13.126 -28.935   7.298  1.00 10.00      A   
ATOM   3898  N   ALA A 411      12.794 -26.800   7.912  1.00 10.00      A   
ATOM   3899  HN  ALA A 411      12.501 -25.906   7.637  1.00 10.00      A   
ATOM   3900  CA  ALA A 411      13.305 -26.996   9.259  1.00 10.00      A   
ATOM   3901  CB  ALA A 411      13.746 -25.666   9.850  1.00 10.00      A   
ATOM   3902  C   ALA A 411      12.227 -27.648  10.128  1.00 10.00      A   
ATOM   3903  O   ALA A 411      11.115 -27.128  10.249  1.00 10.00      A   
ATOM   3904  N   PRO A 412      12.529 -28.808  10.719  1.00 10.00      A   
ATOM   3905  CA  PRO A 412      11.585 -29.532  11.566  1.00 10.00      A   
ATOM   3906  CB  PRO A 412      12.101 -30.964  11.458  1.00 10.00      A   
ATOM   3907  CG  PRO A 412      13.581 -30.810  11.342  1.00 10.00      A   
ATOM   3908  CD  PRO A 412      13.822 -29.514  10.609  1.00 10.00      A   
ATOM   3909  C   PRO A 412      11.660 -29.080  13.015  1.00 10.00      A   
ATOM   3910  O   PRO A 412      12.458 -28.208  13.365  1.00 10.00      A   
ATOM   3911  N   ASP A 413      10.820 -29.681  13.850  1.00 10.00      A   
ATOM   3912  HN  ASP A 413      10.197 -30.353  13.494  1.00 10.00      A   
ATOM   3913  CA  ASP A 413      10.794 -29.379  15.278  1.00 10.00      A   
ATOM   3914  CB  ASP A 413       9.693 -30.206  15.952  1.00 10.00      A   
ATOM   3915  CG  ASP A 413       9.512 -29.896  17.425  1.00 10.00      A   
ATOM   3916  OD1 ASP A 413      10.362 -30.310  18.234  1.00 10.00      A   
ATOM   3917  OD2 ASP A 413       8.498 -29.269  17.785  1.00 10.00      A   
ATOM   3918  C   ASP A 413      12.157 -29.728  15.871  1.00 10.00      A   
ATOM   3919  O   ASP A 413      12.637 -30.842  15.705  1.00 10.00      A   
ATOM   3920  N   TYR A 414      12.784 -28.783  16.554  1.00 10.00      A   
ATOM   3921  HN  TYR A 414      12.351 -27.913  16.681  1.00 10.00      A   
ATOM   3922  CA  TYR A 414      14.114 -29.010  17.116  1.00 10.00      A   
ATOM   3923  CB  TYR A 414      14.841 -27.686  17.380  1.00 10.00      A   
ATOM   3924  CG  TYR A 414      14.206 -26.824  18.446  1.00 10.00      A   
ATOM   3925  CD1 TYR A 414      14.612 -26.910  19.771  1.00 10.00      A   
ATOM   3926  CD2 TYR A 414      13.198 -25.925  18.129  1.00 10.00      A   
ATOM   3927  CE1 TYR A 414      14.036 -26.128  20.747  1.00 10.00      A   
ATOM   3928  CE2 TYR A 414      12.616 -25.137  19.099  1.00 10.00      A   
ATOM   3929  CZ  TYR A 414      13.037 -25.243  20.407  1.00 10.00      A   
ATOM   3930  OH  TYR A 414      12.458 -24.461  21.380  1.00 10.00      A   
ATOM   3931  HH  TYR A 414      12.218 -23.594  21.002  1.00 10.00      A   
ATOM   3932  C   TYR A 414      14.125 -29.894  18.364  1.00 10.00      A   
ATOM   3933  O   TYR A 414      15.185 -30.340  18.796  1.00 10.00      A   
ATOM   3934  N   LEU A 415      12.967 -30.156  18.940  1.00 10.00      A   
ATOM   3935  HN  LEU A 415      12.135 -29.808  18.547  1.00 10.00      A   
ATOM   3936  CA  LEU A 415      12.900 -30.975  20.142  1.00 10.00      A   
ATOM   3937  CB  LEU A 415      11.963 -30.350  21.173  1.00 10.00      A   
ATOM   3938  CG  LEU A 415      12.502 -29.119  21.903  1.00 10.00      A   
ATOM   3939  CD1 LEU A 415      11.452 -28.552  22.844  1.00 10.00      A   
ATOM   3940  CD2 LEU A 415      13.773 -29.471  22.664  1.00 10.00      A   
ATOM   3941  C   LEU A 415      12.485 -32.409  19.839  1.00 10.00      A   
ATOM   3942  O   LEU A 415      13.023 -33.351  20.420  1.00 10.00      A   
ATOM   3943  N   THR A 416      11.534 -32.572  18.932  1.00 10.00      A   
ATOM   3944  HN  THR A 416      11.142 -31.776  18.502  1.00 10.00      A   
ATOM   3945  CA  THR A 416      11.046 -33.899  18.571  1.00 10.00      A   
ATOM   3946  CB  THR A 416       9.506 -33.963  18.586  1.00 10.00      A   
ATOM   3947  OG1 THR A 416       8.955 -32.767  18.011  1.00 10.00      A   
ATOM   3948  HG1 THR A 416       9.360 -31.990  18.420  1.00 10.00      A   
ATOM   3949  CG2 THR A 416       8.985 -34.131  20.005  1.00 10.00      A   
ATOM   3950  C   THR A 416      11.568 -34.359  17.209  1.00 10.00      A   
ATOM   3951  O   THR A 416      11.504 -35.544  16.880  1.00 10.00      A   
ATOM   3952  N   LEU A 417      12.108 -33.416  16.437  1.00 10.00      A   
ATOM   3953  HN  LEU A 417      12.160 -32.498  16.781  1.00 10.00      A   
ATOM   3954  CA  LEU A 417      12.638 -33.696  15.096  1.00 10.00      A   
ATOM   3955  CB  LEU A 417      13.830 -34.660  15.150  1.00 10.00      A   
ATOM   3956  CG  LEU A 417      15.073 -34.151  15.886  1.00 10.00      A   
ATOM   3957  CD1 LEU A 417      16.168 -35.206  15.889  1.00 10.00      A   
ATOM   3958  CD2 LEU A 417      15.577 -32.856  15.265  1.00 10.00      A   
ATOM   3959  C   LEU A 417      11.544 -34.226  14.173  1.00 10.00      A   
ATOM   3960  O   LEU A 417      11.785 -35.090  13.330  1.00 10.00      A   
ATOM   3961  N   GLU A 418      10.341 -33.690  14.339  1.00 10.00      A   
ATOM   3962  HN  GLU A 418      10.223 -32.993  15.016  1.00 10.00      A   
ATOM   3963  CA  GLU A 418       9.190 -34.100  13.545  1.00 10.00      A   
ATOM   3964  CB  GLU A 418       8.081 -34.604  14.473  1.00 10.00      A   
ATOM   3965  CG  GLU A 418       8.467 -35.783  15.346  1.00 10.00      A   
ATOM   3966  CD  GLU A 418       7.321 -36.249  16.216  1.00 10.00      A   
ATOM   3967  OE1 GLU A 418       7.334 -37.417  16.647  1.00 10.00      A   
ATOM   3968  OE2 GLU A 418       6.393 -35.449  16.470  1.00 10.00      A   
ATOM   3969  C   GLU A 418       8.662 -32.922  12.732  1.00 10.00      A   
ATOM   3970  O   GLU A 418       9.026 -31.772  12.998  1.00 10.00      A   
ATOM   3971  N   PRO A 419       7.817 -33.192  11.717  1.00 10.00      A   
ATOM   3972  CA  PRO A 419       7.219 -32.143  10.886  1.00 10.00      A   
ATOM   3973  CB  PRO A 419       6.414 -32.921   9.837  1.00 10.00      A   
ATOM   3974  CG  PRO A 419       6.963 -34.304   9.872  1.00 10.00      A   
ATOM   3975  CD  PRO A 419       7.397 -34.537  11.287  1.00 10.00      A   
ATOM   3976  C   PRO A 419       6.294 -31.250  11.715  1.00 10.00      A   
ATOM   3977  O   PRO A 419       5.766 -31.678  12.747  1.00 10.00      A   
ATOM   3978  N   LEU A 420       6.081 -30.025  11.253  1.00 10.00      A   
ATOM   3979  HN  LEU A 420       6.485 -29.760  10.395  1.00 10.00      A   
ATOM   3980  CA  LEU A 420       5.246 -29.065  11.966  1.00 10.00      A   
ATOM   3981  CB  LEU A 420       5.782 -27.642  11.770  1.00 10.00      A   
ATOM   3982  CG  LEU A 420       7.221 -27.390  12.229  1.00 10.00      A   
ATOM   3983  CD1 LEU A 420       7.681 -26.006  11.798  1.00 10.00      A   
ATOM   3984  CD2 LEU A 420       7.340 -27.549  13.736  1.00 10.00      A   
ATOM   3985  C   LEU A 420       3.788 -29.149  11.521  1.00 10.00      A   
ATOM   3986  O   LEU A 420       3.003 -28.223  11.739  1.00 10.00      A   
ATOM   3987  N   ASP A 421       3.435 -30.273  10.905  1.00 10.00      A   
ATOM   3988  HN  ASP A 421       4.116 -30.963  10.761  1.00 10.00      A   
ATOM   3989  CA  ASP A 421       2.079 -30.504  10.412  1.00 10.00      A   
ATOM   3990  CB  ASP A 421       1.970 -31.882   9.747  1.00 10.00      A   
ATOM   3991  CG  ASP A 421       2.695 -31.971   8.416  1.00 10.00      A   
ATOM   3992  OD1 ASP A 421       2.031 -32.172   7.380  1.00 10.00      A   
ATOM   3993  OD2 ASP A 421       3.933 -31.866   8.399  1.00 10.00      A   
ATOM   3994  C   ASP A 421       1.033 -30.379  11.519  1.00 10.00      A   
ATOM   3995  O   ASP A 421      -0.005 -29.742  11.331  1.00 10.00      A   
ATOM   3996  N   ILE A 422       1.311 -30.968  12.678  1.00 10.00      A   
ATOM   3997  HN  ILE A 422       2.161 -31.441  12.784  1.00 10.00      A   
ATOM   3998  CA  ILE A 422       0.372 -30.921  13.794  1.00 10.00      A   
ATOM   3999  CB  ILE A 422       0.668 -31.989  14.871  1.00 10.00      A   
ATOM   4000  CG1 ILE A 422       2.086 -31.831  15.427  1.00 10.00      A   
ATOM   4001  CG2 ILE A 422       0.478 -33.382  14.290  1.00 10.00      A   
ATOM   4002  CD1 ILE A 422       2.354 -32.658  16.668  1.00 10.00      A   
ATOM   4003  C   ILE A 422       0.294 -29.533  14.425  1.00 10.00      A   
ATOM   4004  O   ILE A 422      -0.784 -29.086  14.822  1.00 10.00      A   
ATOM   4005  N   GLY A 423       1.431 -28.848  14.490  1.00 10.00      A   
ATOM   4006  HN  GLY A 423       2.256 -29.251  14.140  1.00 10.00      A   
ATOM   4007  CA  GLY A 423       1.467 -27.517  15.066  1.00 10.00      A   
ATOM   4008  C   GLY A 423       0.657 -26.525  14.254  1.00 10.00      A   
ATOM   4009  O   GLY A 423      -0.199 -25.820  14.787  1.00 10.00      A   
ATOM   4010  N   PHE A 424       0.920 -26.483  12.952  1.00 10.00      A   
ATOM   4011  HN  PHE A 424       1.614 -27.077  12.588  1.00 10.00      A   
ATOM   4012  CA  PHE A 424       0.208 -25.584  12.054  1.00 10.00      A   
ATOM   4013  CB  PHE A 424       0.888 -25.535  10.685  1.00 10.00      A   
ATOM   4014  CG  PHE A 424       1.975 -24.503  10.572  1.00 10.00      A   
ATOM   4015  CD1 PHE A 424       3.304 -24.856  10.728  1.00 10.00      A   
ATOM   4016  CD2 PHE A 424       1.663 -23.181  10.302  1.00 10.00      A   
ATOM   4017  CE1 PHE A 424       4.303 -23.908  10.616  1.00 10.00      A   
ATOM   4018  CE2 PHE A 424       2.656 -22.227  10.190  1.00 10.00      A   
ATOM   4019  CZ  PHE A 424       3.979 -22.591  10.347  1.00 10.00      A   
ATOM   4020  C   PHE A 424      -1.249 -26.011  11.910  1.00 10.00      A   
ATOM   4021  O   PHE A 424      -2.138 -25.174  11.745  1.00 10.00      A   
ATOM   4022  N   GLY A 425      -1.487 -27.317  11.988  1.00 10.00      A   
ATOM   4023  HN  GLY A 425      -0.736 -27.938  12.113  1.00 10.00      A   
ATOM   4024  CA  GLY A 425      -2.834 -27.840  11.880  1.00 10.00      A   
ATOM   4025  C   GLY A 425      -3.725 -27.318  12.987  1.00 10.00      A   
ATOM   4026  O   GLY A 425      -4.902 -27.040  12.764  1.00 10.00      A   
ATOM   4027  N   ALA A 426      -3.155 -27.170  14.182  1.00 10.00      A   
ATOM   4028  HN  ALA A 426      -2.209 -27.412  14.295  1.00 10.00      A   
ATOM   4029  CA  ALA A 426      -3.902 -26.667  15.328  1.00 10.00      A   
ATOM   4030  CB  ALA A 426      -3.101 -26.857  16.608  1.00 10.00      A   
ATOM   4031  C   ALA A 426      -4.263 -25.196  15.142  1.00 10.00      A   
ATOM   4032  O   ALA A 426      -5.285 -24.732  15.645  1.00 10.00      A   
ATOM   4033  N   ILE A 427      -3.425 -24.473  14.407  1.00 10.00      A   
ATOM   4034  HN  ILE A 427      -2.639 -24.909  14.016  1.00 10.00      A   
ATOM   4035  CA  ILE A 427      -3.651 -23.054  14.154  1.00 10.00      A   
ATOM   4036  CB  ILE A 427      -2.493 -22.423  13.343  1.00 10.00      A   
ATOM   4037  CG1 ILE A 427      -1.154 -22.578  14.079  1.00 10.00      A   
ATOM   4038  CG2 ILE A 427      -2.772 -20.960  13.028  1.00 10.00      A   
ATOM   4039  CD1 ILE A 427      -1.027 -21.739  15.333  1.00 10.00      A   
ATOM   4040  C   ILE A 427      -4.971 -22.845  13.412  1.00 10.00      A   
ATOM   4041  O   ILE A 427      -5.861 -22.155  13.900  1.00 10.00      A   
ATOM   4042  N   VAL A 428      -5.110 -23.486  12.255  1.00 10.00      A   
ATOM   4043  HN  VAL A 428      -4.381 -24.063  11.937  1.00 10.00      A   
ATOM   4044  CA  VAL A 428      -6.325 -23.358  11.452  1.00 10.00      A   
ATOM   4045  CB  VAL A 428      -6.145 -23.915  10.022  1.00 10.00      A   
ATOM   4046  CG1 VAL A 428      -5.165 -23.061   9.234  1.00 10.00      A   
ATOM   4047  CG2 VAL A 428      -5.694 -25.367  10.047  1.00 10.00      A   
ATOM   4048  C   VAL A 428      -7.512 -24.041  12.127  1.00 10.00      A   
ATOM   4049  O   VAL A 428      -8.666 -23.761  11.813  1.00 10.00      A   
ATOM   4050  N   GLU A 429      -7.210 -24.942  13.051  1.00 10.00      A   
ATOM   4051  HN  GLU A 429      -6.265 -25.129  13.237  1.00 10.00      A   
ATOM   4052  CA  GLU A 429      -8.232 -25.675  13.786  1.00 10.00      A   
ATOM   4053  CB  GLU A 429      -7.612 -26.908  14.456  1.00 10.00      A   
ATOM   4054  CG  GLU A 429      -8.614 -27.884  15.046  1.00 10.00      A   
ATOM   4055  CD  GLU A 429      -7.945 -28.997  15.827  1.00 10.00      A   
ATOM   4056  OE1 GLU A 429      -7.323 -29.881  15.199  1.00 10.00      A   
ATOM   4057  OE2 GLU A 429      -8.044 -28.997  17.074  1.00 10.00      A   
ATOM   4058  C   GLU A 429      -8.897 -24.786  14.836  1.00 10.00      A   
ATOM   4059  O   GLU A 429     -10.120 -24.786  14.984  1.00 10.00      A   
ATOM   4060  N   HIS A 430      -8.083 -24.028  15.558  1.00 10.00      A   
ATOM   4061  HN  HIS A 430      -7.117 -24.067  15.386  1.00 10.00      A   
ATOM   4062  CA  HIS A 430      -8.583 -23.142  16.606  1.00 10.00      A   
ATOM   4063  CB  HIS A 430      -7.588 -23.050  17.767  1.00 10.00      A   
ATOM   4064  CG  HIS A 430      -7.505 -24.302  18.585  1.00 10.00      A   
ATOM   4065  ND1 HIS A 430      -7.977 -24.347  19.875  1.00 10.00      A   
ATOM   4066  CD2 HIS A 430      -7.018 -25.526  18.247  1.00 10.00      A   
ATOM   4067  CE1 HIS A 430      -7.775 -25.584  20.293  1.00 10.00      A   
ATOM   4068  NE2 HIS A 430      -7.198 -26.331  19.341  1.00 10.00      A   
ATOM   4069  HE2 HIS A 430      -6.969 -27.287  19.407  1.00 10.00      A   
ATOM   4070  C   HIS A 430      -8.926 -21.753  16.073  1.00 10.00      A   
ATOM   4071  O   HIS A 430      -9.955 -21.175  16.435  1.00 10.00      A   
ATOM   4072  N   CYS A 431      -8.070 -21.220  15.214  1.00 10.00      A   
ATOM   4073  HN  CYS A 431      -7.267 -21.727  14.952  1.00 10.00      A   
ATOM   4074  CA  CYS A 431      -8.294 -19.904  14.635  1.00 10.00      A   
ATOM   4075  CB  CYS A 431      -6.960 -19.210  14.332  1.00 10.00      A   
ATOM   4076  SG  CYS A 431      -5.724 -19.357  15.647  1.00 10.00      A   
ATOM   4077  HG  CYS A 431      -6.073 -18.546  16.637  1.00 10.00      A   
ATOM   4078  C   CYS A 431      -9.141 -20.015  13.369  1.00 10.00      A   
ATOM   4079  O   CYS A 431      -8.622 -20.047  12.254  1.00 10.00      A   
ATOM   4080  N   LYS A 432     -10.452 -20.081  13.553  1.00 10.00      A   
ATOM   4081  HN  LYS A 432     -10.806 -20.047  14.467  1.00 10.00      A   
ATOM   4082  CA  LYS A 432     -11.383 -20.196  12.431  1.00 10.00      A   
ATOM   4083  CB  LYS A 432     -12.717 -20.794  12.889  1.00 10.00      A   
ATOM   4084  CG  LYS A 432     -12.639 -22.247  13.331  1.00 10.00      A   
ATOM   4085  CD  LYS A 432     -12.225 -23.155  12.185  1.00 10.00      A   
ATOM   4086  CE  LYS A 432     -12.233 -24.613  12.608  1.00 10.00      A   
ATOM   4087  NZ  LYS A 432     -13.602 -25.081  12.942  1.00 10.00      A   
ATOM   4088  HZ1 LYS A 432     -14.002 -24.500  13.705  1.00 10.00      A   
ATOM   4089  HZ2 LYS A 432     -13.578 -26.074  13.258  1.00 10.00      A   
ATOM   4090  HZ3 LYS A 432     -14.219 -25.008  12.108  1.00 10.00      A   
ATOM   4091  C   LYS A 432     -11.606 -18.842  11.762  1.00 10.00      A   
ATOM   4092  O   LYS A 432     -12.301 -18.738  10.750  1.00 10.00      A   
ATOM   4093  N   ASP A 433     -11.026 -17.805  12.348  1.00 10.00      A   
ATOM   4094  HN  ASP A 433     -10.514 -17.953  13.169  1.00 10.00      A   
ATOM   4095  CA  ASP A 433     -11.137 -16.450  11.815  1.00 10.00      A   
ATOM   4096  CB  ASP A 433     -11.320 -15.438  12.950  1.00 10.00      A   
ATOM   4097  CG  ASP A 433     -12.776 -15.182  13.273  1.00 10.00      A   
ATOM   4098  OD1 ASP A 433     -13.274 -15.739  14.277  1.00 10.00      A   
ATOM   4099  OD2 ASP A 433     -13.430 -14.420  12.529  1.00 10.00      A   
ATOM   4100  C   ASP A 433      -9.897 -16.102  11.002  1.00 10.00      A   
ATOM   4101  O   ASP A 433      -9.728 -14.965  10.550  1.00 10.00      A   
ATOM   4102  N   LEU A 434      -9.040 -17.096  10.822  1.00 10.00      A   
ATOM   4103  HN  LEU A 434      -9.250 -17.973  11.203  1.00 10.00      A   
ATOM   4104  CA  LEU A 434      -7.805 -16.931  10.076  1.00 10.00      A   
ATOM   4105  CB  LEU A 434      -6.898 -18.135  10.311  1.00 10.00      A   
ATOM   4106  CG  LEU A 434      -5.451 -18.005   9.840  1.00 10.00      A   
ATOM   4107  CD1 LEU A 434      -4.695 -17.013  10.705  1.00 10.00      A   
ATOM   4108  CD2 LEU A 434      -4.767 -19.363   9.857  1.00 10.00      A   
ATOM   4109  C   LEU A 434      -8.084 -16.769   8.587  1.00 10.00      A   
ATOM   4110  O   LEU A 434      -8.672 -17.647   7.954  1.00 10.00      A   
ATOM   4111  N   ARG A 435      -7.666 -15.641   8.039  1.00 10.00      A   
ATOM   4112  HN  ARG A 435      -7.211 -14.975   8.601  1.00 10.00      A   
ATOM   4113  CA  ARG A 435      -7.876 -15.358   6.627  1.00 10.00      A   
ATOM   4114  CB  ARG A 435      -8.668 -14.067   6.435  1.00 10.00      A   
ATOM   4115  CG  ARG A 435      -7.968 -12.824   6.942  1.00 10.00      A   
ATOM   4116  CD  ARG A 435      -8.749 -11.575   6.583  1.00 10.00      A   
ATOM   4117  NE  ARG A 435      -7.895 -10.400   6.617  1.00 10.00      A   
ATOM   4118  HE  ARG A 435      -7.172 -10.354   5.949  1.00 10.00      A   
ATOM   4119  CZ  ARG A 435      -8.034  -9.392   7.476  1.00 10.00      A   
ATOM   4120  NH1 ARG A 435      -9.014  -9.403   8.377  1.00 10.00      A   
ATOM   4121 HH11 ARG A 435      -9.689 -10.202   8.412  1.00 10.00      A   
ATOM   4122 HH12 ARG A 435      -9.119  -8.613   9.049  1.00 10.00      A   
ATOM   4123  NH2 ARG A 435      -7.189  -8.373   7.432  1.00 10.00      A   
ATOM   4124 HH21 ARG A 435      -7.281  -7.577   8.101  1.00 10.00      A   
ATOM   4125 HH22 ARG A 435      -6.415  -8.359   6.716  1.00 10.00      A   
ATOM   4126  C   ARG A 435      -6.565 -15.321   5.849  1.00 10.00      A   
ATOM   4127  O   ARG A 435      -6.542 -15.591   4.652  1.00 10.00      A   
ATOM   4128  N   ARG A 436      -5.477 -14.980   6.526  1.00 10.00      A   
ATOM   4129  HN  ARG A 436      -5.554 -14.763   7.479  1.00 10.00      A   
ATOM   4130  CA  ARG A 436      -4.161 -14.939   5.888  1.00 10.00      A   
ATOM   4131  CB  ARG A 436      -3.635 -13.505   5.736  1.00 10.00      A   
ATOM   4132  CG  ARG A 436      -2.340 -13.412   4.932  1.00 10.00      A   
ATOM   4133  CD  ARG A 436      -1.921 -11.970   4.677  1.00 10.00      A   
ATOM   4134  NE  ARG A 436      -0.748 -11.885   3.803  1.00 10.00      A   
ATOM   4135  HE  ARG A 436      -0.303 -12.734   3.558  1.00 10.00      A   
ATOM   4136  CZ  ARG A 436      -0.241 -10.743   3.327  1.00 10.00      A   
ATOM   4137  NH1 ARG A 436      -0.791  -9.573   3.635  1.00 10.00      A   
ATOM   4138 HH11 ARG A 436      -0.375  -8.688   3.251  1.00 10.00      A   
ATOM   4139 HH12 ARG A 436      -1.632  -9.525   4.257  1.00 10.00      A   
ATOM   4140  NH2 ARG A 436       0.832 -10.765   2.545  1.00 10.00      A   
ATOM   4141 HH21 ARG A 436       1.291 -11.672   2.300  1.00 10.00      A   
ATOM   4142 HH22 ARG A 436       1.218  -9.866   2.169  1.00 10.00      A   
ATOM   4143  C   ARG A 436      -3.185 -15.789   6.685  1.00 10.00      A   
ATOM   4144  O   ARG A 436      -3.040 -15.603   7.896  1.00 10.00      A   
ATOM   4145  N   LEU A 437      -2.527 -16.721   6.009  1.00 10.00      A   
ATOM   4146  HN  LEU A 437      -2.667 -16.806   5.042  1.00 10.00      A   
ATOM   4147  CA  LEU A 437      -1.592 -17.617   6.669  1.00 10.00      A   
ATOM   4148  CB  LEU A 437      -2.287 -18.953   6.951  1.00 10.00      A   
ATOM   4149  CG  LEU A 437      -1.447 -20.053   7.604  1.00 10.00      A   
ATOM   4150  CD1 LEU A 437      -1.122 -19.704   9.048  1.00 10.00      A   
ATOM   4151  CD2 LEU A 437      -2.177 -21.386   7.525  1.00 10.00      A   
ATOM   4152  C   LEU A 437      -0.328 -17.836   5.840  1.00 10.00      A   
ATOM   4153  O   LEU A 437      -0.380 -17.962   4.614  1.00 10.00      A   
ATOM   4154  N   SER A 438       0.801 -17.857   6.522  1.00 10.00      A   
ATOM   4155  HN  SER A 438       0.772 -17.707   7.493  1.00 10.00      A   
ATOM   4156  CA  SER A 438       2.090 -18.082   5.887  1.00 10.00      A   
ATOM   4157  CB  SER A 438       3.010 -16.891   6.135  1.00 10.00      A   
ATOM   4158  OG  SER A 438       2.342 -15.670   5.866  1.00 10.00      A   
ATOM   4159  HG  SER A 438       2.997 -14.987   5.658  1.00 10.00      A   
ATOM   4160  C   SER A 438       2.705 -19.357   6.458  1.00 10.00      A   
ATOM   4161  O   SER A 438       2.689 -19.568   7.671  1.00 10.00      A   
ATOM   4162  N   LEU A 439       3.230 -20.209   5.589  1.00 10.00      A   
ATOM   4163  HN  LEU A 439       3.226 -19.987   4.629  1.00 10.00      A   
ATOM   4164  CA  LEU A 439       3.810 -21.471   6.029  1.00 10.00      A   
ATOM   4165  CB  LEU A 439       3.187 -22.633   5.252  1.00 10.00      A   
ATOM   4166  CG  LEU A 439       1.664 -22.626   5.126  1.00 10.00      A   
ATOM   4167  CD1 LEU A 439       1.195 -23.820   4.310  1.00 10.00      A   
ATOM   4168  CD2 LEU A 439       1.011 -22.621   6.499  1.00 10.00      A   
ATOM   4169  C   LEU A 439       5.323 -21.512   5.865  1.00 10.00      A   
ATOM   4170  O   LEU A 439       5.889 -20.837   5.000  1.00 10.00      A   
ATOM   4171  N   SER A 440       5.963 -22.316   6.707  1.00 10.00      A   
ATOM   4172  HN  SER A 440       5.444 -22.804   7.379  1.00 10.00      A   
ATOM   4173  CA  SER A 440       7.408 -22.495   6.679  1.00 10.00      A   
ATOM   4174  CB  SER A 440       8.126 -21.233   7.163  1.00 10.00      A   
ATOM   4175  OG  SER A 440       7.609 -20.778   8.405  1.00 10.00      A   
ATOM   4176  HG  SER A 440       6.864 -20.177   8.244  1.00 10.00      A   
ATOM   4177  C   SER A 440       7.805 -23.702   7.527  1.00 10.00      A   
ATOM   4178  O   SER A 440       7.012 -24.184   8.336  1.00 10.00      A   
ATOM   4179  N   GLY A 441       9.024 -24.193   7.332  1.00 10.00      A   
ATOM   4180  HN  GLY A 441       9.605 -23.781   6.659  1.00 10.00      A   
ATOM   4181  CA  GLY A 441       9.490 -25.339   8.089  1.00 10.00      A   
ATOM   4182  C   GLY A 441       9.198 -26.647   7.379  1.00 10.00      A   
ATOM   4183  O   GLY A 441       8.838 -26.652   6.201  1.00 10.00      A   
ATOM   4184  N   LEU A 442       9.370 -27.756   8.081  1.00 10.00      A   
ATOM   4185  HN  LEU A 442       9.676 -27.692   9.015  1.00 10.00      A   
ATOM   4186  CA  LEU A 442       9.111 -29.065   7.501  1.00 10.00      A   
ATOM   4187  CB  LEU A 442       9.941 -30.149   8.196  1.00 10.00      A   
ATOM   4188  CG  LEU A 442       9.883 -31.546   7.572  1.00 10.00      A   
ATOM   4189  CD1 LEU A 442      10.500 -31.543   6.181  1.00 10.00      A   
ATOM   4190  CD2 LEU A 442      10.569 -32.566   8.465  1.00 10.00      A   
ATOM   4191  C   LEU A 442       7.626 -29.392   7.585  1.00 10.00      A   
ATOM   4192  O   LEU A 442       7.112 -29.704   8.662  1.00 10.00      A   
ATOM   4193  N   LEU A 443       6.946 -29.302   6.451  1.00 10.00      A   
ATOM   4194  HN  LEU A 443       7.419 -29.041   5.631  1.00 10.00      A   
ATOM   4195  CA  LEU A 443       5.519 -29.580   6.380  1.00 10.00      A   
ATOM   4196  CB  LEU A 443       4.749 -28.287   6.107  1.00 10.00      A   
ATOM   4197  CG  LEU A 443       4.913 -27.175   7.138  1.00 10.00      A   
ATOM   4198  CD1 LEU A 443       4.494 -25.842   6.545  1.00 10.00      A   
ATOM   4199  CD2 LEU A 443       4.102 -27.486   8.383  1.00 10.00      A   
ATOM   4200  C   LEU A 443       5.230 -30.578   5.269  1.00 10.00      A   
ATOM   4201  O   LEU A 443       5.677 -30.397   4.133  1.00 10.00      A   
ATOM   4202  N   THR A 444       4.500 -31.633   5.600  1.00 10.00      A   
ATOM   4203  HN  THR A 444       4.196 -31.734   6.535  1.00 10.00      A   
ATOM   4204  CA  THR A 444       4.149 -32.647   4.621  1.00 10.00      A   
ATOM   4205  CB  THR A 444       4.208 -34.065   5.232  1.00 10.00      A   
ATOM   4206  OG1 THR A 444       3.247 -34.197   6.290  1.00 10.00      A   
ATOM   4207  HG1 THR A 444       3.026 -33.317   6.648  1.00 10.00      A   
ATOM   4208  CG2 THR A 444       5.599 -34.360   5.774  1.00 10.00      A   
ATOM   4209  C   THR A 444       2.756 -32.384   4.052  1.00 10.00      A   
ATOM   4210  O   THR A 444       2.204 -31.296   4.223  1.00 10.00      A   
ATOM   4211  N   ASP A 445       2.189 -33.381   3.385  1.00 10.00      A   
ATOM   4212  HN  ASP A 445       2.677 -34.220   3.271  1.00 10.00      A   
ATOM   4213  CA  ASP A 445       0.860 -33.249   2.801  1.00 10.00      A   
ATOM   4214  CB  ASP A 445       0.652 -34.269   1.678  1.00 10.00      A   
ATOM   4215  CG  ASP A 445       0.965 -33.710   0.306  1.00 10.00      A   
ATOM   4216  OD1 ASP A 445       0.541 -34.314  -0.700  1.00 10.00      A   
ATOM   4217  OD2 ASP A 445       1.647 -32.671   0.224  1.00 10.00      A   
ATOM   4218  C   ASP A 445      -0.228 -33.420   3.853  1.00 10.00      A   
ATOM   4219  O   ASP A 445      -1.407 -33.239   3.566  1.00 10.00      A   
ATOM   4220  N   LYS A 446       0.169 -33.762   5.075  1.00 10.00      A   
ATOM   4221  HN  LYS A 446       1.128 -33.864   5.258  1.00 10.00      A   
ATOM   4222  CA  LYS A 446      -0.790 -33.965   6.156  1.00 10.00      A   
ATOM   4223  CB  LYS A 446      -0.139 -34.704   7.327  1.00 10.00      A   
ATOM   4224  CG  LYS A 446      -1.128 -35.282   8.327  1.00 10.00      A   
ATOM   4225  CD  LYS A 446      -2.097 -36.236   7.647  1.00 10.00      A   
ATOM   4226  CE  LYS A 446      -3.180 -36.709   8.601  1.00 10.00      A   
ATOM   4227  NZ  LYS A 446      -4.188 -37.558   7.913  1.00 10.00      A   
ATOM   4228  HZ1 LYS A 446      -4.887 -37.910   8.596  1.00 10.00      A   
ATOM   4229  HZ2 LYS A 446      -3.723 -38.372   7.462  1.00 10.00      A   
ATOM   4230  HZ3 LYS A 446      -4.684 -37.004   7.179  1.00 10.00      A   
ATOM   4231  C   LYS A 446      -1.378 -32.639   6.628  1.00 10.00      A   
ATOM   4232  O   LYS A 446      -2.591 -32.513   6.801  1.00 10.00      A   
ATOM   4233  N   VAL A 447      -0.521 -31.648   6.836  1.00 10.00      A   
ATOM   4234  HN  VAL A 447       0.448 -31.809   6.711  1.00 10.00      A   
ATOM   4235  CA  VAL A 447      -0.973 -30.337   7.277  1.00 10.00      A   
ATOM   4236  CB  VAL A 447       0.199 -29.398   7.631  1.00 10.00      A   
ATOM   4237  CG1 VAL A 447       1.006 -29.017   6.400  1.00 10.00      A   
ATOM   4238  CG2 VAL A 447      -0.296 -28.169   8.376  1.00 10.00      A   
ATOM   4239  C   VAL A 447      -1.891 -29.695   6.239  1.00 10.00      A   
ATOM   4240  O   VAL A 447      -2.817 -28.960   6.584  1.00 10.00      A   
ATOM   4241  N   PHE A 448      -1.650 -30.003   4.968  1.00 10.00      A   
ATOM   4242  HN  PHE A 448      -0.908 -30.609   4.755  1.00 10.00      A   
ATOM   4243  CA  PHE A 448      -2.463 -29.467   3.888  1.00 10.00      A   
ATOM   4244  CB  PHE A 448      -1.850 -29.799   2.529  1.00 10.00      A   
ATOM   4245  CG  PHE A 448      -0.630 -28.983   2.202  1.00 10.00      A   
ATOM   4246  CD1 PHE A 448       0.628 -29.557   2.210  1.00 10.00      A   
ATOM   4247  CD2 PHE A 448      -0.745 -27.639   1.889  1.00 10.00      A   
ATOM   4248  CE1 PHE A 448       1.748 -28.806   1.910  1.00 10.00      A   
ATOM   4249  CE2 PHE A 448       0.370 -26.882   1.587  1.00 10.00      A   
ATOM   4250  CZ  PHE A 448       1.619 -27.467   1.599  1.00 10.00      A   
ATOM   4251  C   PHE A 448      -3.886 -29.997   3.994  1.00 10.00      A   
ATOM   4252  O   PHE A 448      -4.845 -29.318   3.627  1.00 10.00      A   
ATOM   4253  N   GLU A 449      -4.013 -31.213   4.515  1.00 10.00      A   
ATOM   4254  HN  GLU A 449      -3.207 -31.709   4.771  1.00 10.00      A   
ATOM   4255  CA  GLU A 449      -5.315 -31.827   4.709  1.00 10.00      A   
ATOM   4256  CB  GLU A 449      -5.150 -33.282   5.149  1.00 10.00      A   
ATOM   4257  CG  GLU A 449      -6.460 -34.036   5.295  1.00 10.00      A   
ATOM   4258  CD  GLU A 449      -6.373 -35.175   6.288  1.00 10.00      A   
ATOM   4259  OE1 GLU A 449      -5.531 -36.078   6.095  1.00 10.00      A   
ATOM   4260  OE2 GLU A 449      -7.161 -35.178   7.258  1.00 10.00      A   
ATOM   4261  C   GLU A 449      -6.074 -31.047   5.773  1.00 10.00      A   
ATOM   4262  O   GLU A 449      -7.260 -30.751   5.618  1.00 10.00      A   
ATOM   4263  N   TYR A 450      -5.363 -30.689   6.841  1.00 10.00      A   
ATOM   4264  HN  TYR A 450      -4.418 -30.944   6.888  1.00 10.00      A   
ATOM   4265  CA  TYR A 450      -5.945 -29.925   7.937  1.00 10.00      A   
ATOM   4266  CB  TYR A 450      -4.932 -29.740   9.072  1.00 10.00      A   
ATOM   4267  CG  TYR A 450      -4.449 -31.031   9.691  1.00 10.00      A   
ATOM   4268  CD1 TYR A 450      -3.108 -31.220   9.995  1.00 10.00      A   
ATOM   4269  CD2 TYR A 450      -5.334 -32.063   9.969  1.00 10.00      A   
ATOM   4270  CE1 TYR A 450      -2.663 -32.399  10.561  1.00 10.00      A   
ATOM   4271  CE2 TYR A 450      -4.899 -33.246  10.534  1.00 10.00      A   
ATOM   4272  CZ  TYR A 450      -3.563 -33.409  10.827  1.00 10.00      A   
ATOM   4273  OH  TYR A 450      -3.125 -34.586  11.391  1.00 10.00      A   
ATOM   4274  HH  TYR A 450      -2.638 -34.389  12.204  1.00 10.00      A   
ATOM   4275  C   TYR A 450      -6.410 -28.569   7.429  1.00 10.00      A   
ATOM   4276  O   TYR A 450      -7.487 -28.093   7.791  1.00 10.00      A   
ATOM   4277  N   ILE A 451      -5.598 -27.962   6.571  1.00 10.00      A   
ATOM   4278  HN  ILE A 451      -4.747 -28.395   6.332  1.00 10.00      A   
ATOM   4279  CA  ILE A 451      -5.923 -26.667   5.985  1.00 10.00      A   
ATOM   4280  CB  ILE A 451      -4.781 -26.167   5.069  1.00 10.00      A   
ATOM   4281  CG1 ILE A 451      -3.506 -25.929   5.882  1.00 10.00      A   
ATOM   4282  CG2 ILE A 451      -5.186 -24.899   4.331  1.00 10.00      A   
ATOM   4283  CD1 ILE A 451      -2.284 -25.644   5.037  1.00 10.00      A   
ATOM   4284  C   ILE A 451      -7.219 -26.758   5.180  1.00 10.00      A   
ATOM   4285  O   ILE A 451      -8.095 -25.903   5.290  1.00 10.00      A   
ATOM   4286  N   GLY A 452      -7.351 -27.826   4.408  1.00 10.00      A   
ATOM   4287  HN  GLY A 452      -6.633 -28.496   4.385  1.00 10.00      A   
ATOM   4288  CA  GLY A 452      -8.534 -28.011   3.594  1.00 10.00      A   
ATOM   4289  C   GLY A 452      -9.762 -28.414   4.395  1.00 10.00      A   
ATOM   4290  O   GLY A 452     -10.866 -28.484   3.856  1.00 10.00      A   
ATOM   4291  N   THR A 453      -9.579 -28.679   5.682  1.00 10.00      A   
ATOM   4292  HN  THR A 453      -8.678 -28.609   6.065  1.00 10.00      A   
ATOM   4293  CA  THR A 453     -10.690 -29.078   6.530  1.00 10.00      A   
ATOM   4294  CB  THR A 453     -10.368 -30.374   7.301  1.00 10.00      A   
ATOM   4295  OG1 THR A 453      -9.700 -31.303   6.432  1.00 10.00      A   
ATOM   4296  HG1 THR A 453      -8.925 -30.875   6.038  1.00 10.00      A   
ATOM   4297  CG2 THR A 453     -11.646 -31.012   7.829  1.00 10.00      A   
ATOM   4298  C   THR A 453     -11.080 -27.986   7.528  1.00 10.00      A   
ATOM   4299  O   THR A 453     -12.264 -27.768   7.792  1.00 10.00      A   
ATOM   4300  N   TYR A 454     -10.091 -27.288   8.068  1.00 10.00      A   
ATOM   4301  HN  TYR A 454      -9.165 -27.476   7.802  1.00 10.00      A   
ATOM   4302  CA  TYR A 454     -10.351 -26.259   9.067  1.00 10.00      A   
ATOM   4303  CB  TYR A 454      -9.472 -26.482  10.296  1.00 10.00      A   
ATOM   4304  CG  TYR A 454      -9.808 -27.763  11.026  1.00 10.00      A   
ATOM   4305  CD1 TYR A 454      -9.123 -28.941  10.761  1.00 10.00      A   
ATOM   4306  CD2 TYR A 454     -10.829 -27.797  11.966  1.00 10.00      A   
ATOM   4307  CE1 TYR A 454      -9.443 -30.115  11.414  1.00 10.00      A   
ATOM   4308  CE2 TYR A 454     -11.154 -28.966  12.626  1.00 10.00      A   
ATOM   4309  CZ  TYR A 454     -10.458 -30.124  12.345  1.00 10.00      A   
ATOM   4310  OH  TYR A 454     -10.780 -31.296  12.995  1.00 10.00      A   
ATOM   4311  HH  TYR A 454     -11.719 -31.288  13.224  1.00 10.00      A   
ATOM   4312  C   TYR A 454     -10.245 -24.827   8.538  1.00 10.00      A   
ATOM   4313  O   TYR A 454     -10.982 -23.946   8.982  1.00 10.00      A   
ATOM   4314  N   ALA A 455      -9.345 -24.588   7.594  1.00 10.00      A   
ATOM   4315  HN  ALA A 455      -8.786 -25.319   7.262  1.00 10.00      A   
ATOM   4316  CA  ALA A 455      -9.179 -23.248   7.033  1.00 10.00      A   
ATOM   4317  CB  ALA A 455      -7.772 -23.038   6.500  1.00 10.00      A   
ATOM   4318  C   ALA A 455     -10.221 -22.984   5.951  1.00 10.00      A   
ATOM   4319  O   ALA A 455     -10.066 -23.400   4.799  1.00 10.00      A   
ATOM   4320  N   LYS A 456     -11.287 -22.301   6.330  1.00 10.00      A   
ATOM   4321  HN  LYS A 456     -11.348 -21.991   7.258  1.00 10.00      A   
ATOM   4322  CA  LYS A 456     -12.365 -21.996   5.402  1.00 10.00      A   
ATOM   4323  CB  LYS A 456     -13.710 -22.430   5.988  1.00 10.00      A   
ATOM   4324  CG  LYS A 456     -13.871 -23.937   6.118  1.00 10.00      A   
ATOM   4325  CD  LYS A 456     -13.817 -24.612   4.757  1.00 10.00      A   
ATOM   4326  CE  LYS A 456     -14.356 -26.031   4.813  1.00 10.00      A   
ATOM   4327  NZ  LYS A 456     -14.734 -26.527   3.465  1.00 10.00      A   
ATOM   4328  HZ1 LYS A 456     -15.214 -27.447   3.543  1.00 10.00      A   
ATOM   4329  HZ2 LYS A 456     -13.884 -26.642   2.871  1.00 10.00      A   
ATOM   4330  HZ3 LYS A 456     -15.378 -25.851   2.998  1.00 10.00      A   
ATOM   4331  C   LYS A 456     -12.399 -20.516   5.035  1.00 10.00      A   
ATOM   4332  O   LYS A 456     -12.770 -20.156   3.916  1.00 10.00      A   
ATOM   4333  N   LYS A 457     -11.999 -19.664   5.971  1.00 10.00      A   
ATOM   4334  HN  LYS A 457     -11.688 -20.011   6.837  1.00 10.00      A   
ATOM   4335  CA  LYS A 457     -11.999 -18.221   5.743  1.00 10.00      A   
ATOM   4336  CB  LYS A 457     -12.408 -17.476   7.020  1.00 10.00      A   
ATOM   4337  CG  LYS A 457     -13.836 -17.735   7.478  1.00 10.00      A   
ATOM   4338  CD  LYS A 457     -14.852 -17.154   6.508  1.00 10.00      A   
ATOM   4339  CE  LYS A 457     -16.218 -17.008   7.161  1.00 10.00      A   
ATOM   4340  NZ  LYS A 457     -16.762 -18.316   7.616  1.00 10.00      A   
ATOM   4341  HZ1 LYS A 457     -16.796 -18.985   6.821  1.00 10.00      A   
ATOM   4342  HZ2 LYS A 457     -17.726 -18.192   7.989  1.00 10.00      A   
ATOM   4343  HZ3 LYS A 457     -16.162 -18.714   8.367  1.00 10.00      A   
ATOM   4344  C   LYS A 457     -10.631 -17.733   5.275  1.00 10.00      A   
ATOM   4345  O   LYS A 457     -10.429 -16.537   5.058  1.00 10.00      A   
ATOM   4346  N   MET A 458      -9.699 -18.665   5.122  1.00 10.00      A   
ATOM   4347  HN  MET A 458      -9.928 -19.602   5.298  1.00 10.00      A   
ATOM   4348  CA  MET A 458      -8.348 -18.331   4.691  1.00 10.00      A   
ATOM   4349  CB  MET A 458      -7.393 -19.489   4.975  1.00 10.00      A   
ATOM   4350  CG  MET A 458      -5.921 -19.158   4.791  1.00 10.00      A   
ATOM   4351  SD  MET A 458      -4.896 -20.640   4.735  1.00 10.00      A   
ATOM   4352  CE  MET A 458      -5.590 -21.467   3.304  1.00 10.00      A   
ATOM   4353  C   MET A 458      -8.314 -17.957   3.214  1.00 10.00      A   
ATOM   4354  O   MET A 458      -8.142 -18.813   2.348  1.00 10.00      A   
ATOM   4355  N   GLU A 459      -8.470 -16.666   2.945  1.00 10.00      A   
ATOM   4356  HN  GLU A 459      -8.598 -16.041   3.690  1.00 10.00      A   
ATOM   4357  CA  GLU A 459      -8.471 -16.147   1.585  1.00 10.00      A   
ATOM   4358  CB  GLU A 459      -9.136 -14.766   1.528  1.00 10.00      A   
ATOM   4359  CG  GLU A 459     -10.632 -14.765   1.803  1.00 10.00      A   
ATOM   4360  CD  GLU A 459     -11.313 -13.515   1.279  1.00 10.00      A   
ATOM   4361  OE1 GLU A 459     -11.773 -13.526   0.119  1.00 10.00      A   
ATOM   4362  OE2 GLU A 459     -11.391 -12.510   2.018  1.00 10.00      A   
ATOM   4363  C   GLU A 459      -7.067 -16.063   0.987  1.00 10.00      A   
ATOM   4364  O   GLU A 459      -6.916 -16.042  -0.233  1.00 10.00      A   
ATOM   4365  N   MET A 460      -6.042 -15.999   1.827  1.00 10.00      A   
ATOM   4366  HN  MET A 460      -6.204 -16.020   2.796  1.00 10.00      A   
ATOM   4367  CA  MET A 460      -4.675 -15.906   1.327  1.00 10.00      A   
ATOM   4368  CB  MET A 460      -4.157 -14.467   1.395  1.00 10.00      A   
ATOM   4369  CG  MET A 460      -2.753 -14.295   0.829  1.00 10.00      A   
ATOM   4370  SD  MET A 460      -2.288 -12.566   0.619  1.00 10.00      A   
ATOM   4371  CE  MET A 460      -0.628 -12.726  -0.040  1.00 10.00      A   
ATOM   4372  C   MET A 460      -3.726 -16.849   2.053  1.00 10.00      A   
ATOM   4373  O   MET A 460      -3.662 -16.864   3.284  1.00 10.00      A   
ATOM   4374  N   LEU A 461      -2.985 -17.629   1.274  1.00 10.00      A   
ATOM   4375  HN  LEU A 461      -3.092 -17.570   0.299  1.00 10.00      A   
ATOM   4376  CA  LEU A 461      -2.028 -18.580   1.817  1.00 10.00      A   
ATOM   4377  CB  LEU A 461      -2.644 -19.985   1.858  1.00 10.00      A   
ATOM   4378  CG  LEU A 461      -1.715 -21.130   2.279  1.00 10.00      A   
ATOM   4379  CD1 LEU A 461      -1.364 -21.030   3.754  1.00 10.00      A   
ATOM   4380  CD2 LEU A 461      -2.345 -22.478   1.963  1.00 10.00      A   
ATOM   4381  C   LEU A 461      -0.745 -18.598   0.987  1.00 10.00      A   
ATOM   4382  O   LEU A 461      -0.785 -18.739  -0.241  1.00 10.00      A   
ATOM   4383  N   SER A 462       0.384 -18.436   1.660  1.00 10.00      A   
ATOM   4384  HN  SER A 462       0.346 -18.286   2.631  1.00 10.00      A   
ATOM   4385  CA  SER A 462       1.681 -18.456   1.003  1.00 10.00      A   
ATOM   4386  CB  SER A 462       2.460 -17.181   1.341  1.00 10.00      A   
ATOM   4387  OG  SER A 462       1.668 -16.021   1.106  1.00 10.00      A   
ATOM   4388  HG  SER A 462       1.772 -15.737   0.187  1.00 10.00      A   
ATOM   4389  C   SER A 462       2.459 -19.706   1.422  1.00 10.00      A   
ATOM   4390  O   SER A 462       2.782 -19.888   2.601  1.00 10.00      A   
ATOM   4391  N   VAL A 463       2.746 -20.568   0.453  1.00 10.00      A   
ATOM   4392  HN  VAL A 463       2.475 -20.355  -0.470  1.00 10.00      A   
ATOM   4393  CA  VAL A 463       3.463 -21.814   0.711  1.00 10.00      A   
ATOM   4394  CB  VAL A 463       2.659 -23.041   0.220  1.00 10.00      A   
ATOM   4395  CG1 VAL A 463       3.285 -24.338   0.714  1.00 10.00      A   
ATOM   4396  CG2 VAL A 463       1.205 -22.950   0.656  1.00 10.00      A   
ATOM   4397  C   VAL A 463       4.826 -21.816   0.029  1.00 10.00      A   
ATOM   4398  O   VAL A 463       4.959 -21.381  -1.118  1.00 10.00      A   
ATOM   4399  N   ALA A 464       5.836 -22.301   0.739  1.00 10.00      A   
ATOM   4400  HN  ALA A 464       5.668 -22.626   1.649  1.00 10.00      A   
ATOM   4401  CA  ALA A 464       7.188 -22.365   0.207  1.00 10.00      A   
ATOM   4402  CB  ALA A 464       7.888 -21.030   0.380  1.00 10.00      A   
ATOM   4403  C   ALA A 464       7.991 -23.473   0.881  1.00 10.00      A   
ATOM   4404  O   ALA A 464       8.104 -23.508   2.109  1.00 10.00      A   
ATOM   4405  N   PHE A 465       8.541 -24.370   0.068  1.00 10.00      A   
ATOM   4406  HN  PHE A 465       8.396 -24.280  -0.899  1.00 10.00      A   
ATOM   4407  CA  PHE A 465       9.351 -25.488   0.560  1.00 10.00      A   
ATOM   4408  CB  PHE A 465      10.619 -24.998   1.273  1.00 10.00      A   
ATOM   4409  CG  PHE A 465      11.558 -24.211   0.407  1.00 10.00      A   
ATOM   4410  CD1 PHE A 465      11.459 -22.833   0.332  1.00 10.00      A   
ATOM   4411  CD2 PHE A 465      12.547 -24.849  -0.321  1.00 10.00      A   
ATOM   4412  CE1 PHE A 465      12.328 -22.105  -0.454  1.00 10.00      A   
ATOM   4413  CE2 PHE A 465      13.420 -24.129  -1.113  1.00 10.00      A   
ATOM   4414  CZ  PHE A 465      13.310 -22.755  -1.177  1.00 10.00      A   
ATOM   4415  C   PHE A 465       8.546 -26.400   1.482  1.00 10.00      A   
ATOM   4416  O   PHE A 465       8.850 -26.523   2.669  1.00 10.00      A   
ATOM   4417  N   ALA A 466       7.521 -27.033   0.927  1.00 10.00      A   
ATOM   4418  HN  ALA A 466       7.340 -26.896  -0.026  1.00 10.00      A   
ATOM   4419  CA  ALA A 466       6.662 -27.935   1.692  1.00 10.00      A   
ATOM   4420  CB  ALA A 466       5.747 -27.150   2.623  1.00 10.00      A   
ATOM   4421  C   ALA A 466       5.829 -28.803   0.761  1.00 10.00      A   
ATOM   4422  O   ALA A 466       5.758 -28.541  -0.437  1.00 10.00      A   
ATOM   4423  N   GLY A 467       5.197 -29.829   1.315  1.00 10.00      A   
ATOM   4424  HN  GLY A 467       5.300 -29.994   2.279  1.00 10.00      A   
ATOM   4425  CA  GLY A 467       4.368 -30.709   0.518  1.00 10.00      A   
ATOM   4426  C   GLY A 467       5.032 -32.041   0.255  1.00 10.00      A   
ATOM   4427  O   GLY A 467       6.253 -32.169   0.380  1.00 10.00      A   
ATOM   4428  N   ASP A 468       4.232 -33.034  -0.100  1.00 10.00      A   
ATOM   4429  HN  ASP A 468       3.255 -32.866  -0.167  1.00 10.00      A   
ATOM   4430  CA  ASP A 468       4.746 -34.368  -0.385  1.00 10.00      A   
ATOM   4431  CB  ASP A 468       4.309 -35.357   0.698  1.00 10.00      A   
ATOM   4432  CG  ASP A 468       5.143 -36.622   0.714  1.00 10.00      A   
ATOM   4433  OD1 ASP A 468       4.836 -37.557  -0.052  1.00 10.00      A   
ATOM   4434  OD2 ASP A 468       6.105 -36.690   1.509  1.00 10.00      A   
ATOM   4435  C   ASP A 468       4.276 -34.850  -1.756  1.00 10.00      A   
ATOM   4436  O   ASP A 468       5.041 -35.458  -2.508  1.00 10.00      A   
ATOM   4437  N   SER A 469       3.023 -34.560  -2.088  1.00 10.00      A   
ATOM   4438  HN  SER A 469       2.460 -34.057  -1.459  1.00 10.00      A   
ATOM   4439  CA  SER A 469       2.458 -34.970  -3.364  1.00 10.00      A   
ATOM   4440  CB  SER A 469       1.834 -36.364  -3.235  1.00 10.00      A   
ATOM   4441  OG  SER A 469       0.970 -36.455  -2.111  1.00 10.00      A   
ATOM   4442  HG  SER A 469       0.935 -35.598  -1.651  1.00 10.00      A   
ATOM   4443  C   SER A 469       1.421 -33.962  -3.857  1.00 10.00      A   
ATOM   4444  O   SER A 469       1.331 -32.855  -3.341  1.00 10.00      A   
ATOM   4445  N   ASP A 470       0.644 -34.351  -4.861  1.00 10.00      A   
ATOM   4446  HN  ASP A 470       0.780 -35.241  -5.251  1.00 10.00      A   
ATOM   4447  CA  ASP A 470      -0.392 -33.484  -5.421  1.00 10.00      A   
ATOM   4448  CB  ASP A 470      -0.900 -34.046  -6.756  1.00 10.00      A   
ATOM   4449  CG  ASP A 470      -0.161 -33.504  -7.966  1.00 10.00      A   
ATOM   4450  OD1 ASP A 470      -0.665 -32.551  -8.601  1.00 10.00      A   
ATOM   4451  OD2 ASP A 470       0.920 -34.040  -8.296  1.00 10.00      A   
ATOM   4452  C   ASP A 470      -1.561 -33.336  -4.452  1.00 10.00      A   
ATOM   4453  O   ASP A 470      -2.329 -32.375  -4.530  1.00 10.00      A   
ATOM   4454  N   LEU A 471      -1.673 -34.288  -3.530  1.00 10.00      A   
ATOM   4455  HN  LEU A 471      -1.003 -35.003  -3.507  1.00 10.00      A   
ATOM   4456  CA  LEU A 471      -2.747 -34.292  -2.543  1.00 10.00      A   
ATOM   4457  CB  LEU A 471      -2.638 -35.507  -1.622  1.00 10.00      A   
ATOM   4458  CG  LEU A 471      -2.982 -36.860  -2.244  1.00 10.00      A   
ATOM   4459  CD1 LEU A 471      -3.019 -37.937  -1.175  1.00 10.00      A   
ATOM   4460  CD2 LEU A 471      -4.309 -36.791  -2.986  1.00 10.00      A   
ATOM   4461  C   LEU A 471      -2.767 -33.013  -1.721  1.00 10.00      A   
ATOM   4462  O   LEU A 471      -3.837 -32.473  -1.438  1.00 10.00      A   
ATOM   4463  N   GLY A 472      -1.585 -32.535  -1.343  1.00 10.00      A   
ATOM   4464  HN  GLY A 472      -0.765 -33.029  -1.576  1.00 10.00      A   
ATOM   4465  CA  GLY A 472      -1.486 -31.317  -0.566  1.00 10.00      A   
ATOM   4466  C   GLY A 472      -2.144 -30.140  -1.254  1.00 10.00      A   
ATOM   4467  O   GLY A 472      -2.854 -29.359  -0.623  1.00 10.00      A   
ATOM   4468  N   MET A 473      -1.919 -30.019  -2.554  1.00 10.00      A   
ATOM   4469  HN  MET A 473      -1.350 -30.680  -3.001  1.00 10.00      A   
ATOM   4470  CA  MET A 473      -2.498 -28.934  -3.335  1.00 10.00      A   
ATOM   4471  CB  MET A 473      -1.800 -28.839  -4.695  1.00 10.00      A   
ATOM   4472  CG  MET A 473      -2.395 -27.809  -5.642  1.00 10.00      A   
ATOM   4473  SD  MET A 473      -1.411 -27.575  -7.137  1.00 10.00      A   
ATOM   4474  CE  MET A 473      -1.246 -29.263  -7.713  1.00 10.00      A   
ATOM   4475  C   MET A 473      -3.993 -29.162  -3.527  1.00 10.00      A   
ATOM   4476  O   MET A 473      -4.794 -28.226  -3.460  1.00 10.00      A   
ATOM   4477  N   HIS A 474      -4.356 -30.416  -3.746  1.00 10.00      A   
ATOM   4478  HN  HIS A 474      -3.662 -31.114  -3.767  1.00 10.00      A   
ATOM   4479  CA  HIS A 474      -5.746 -30.799  -3.960  1.00 10.00      A   
ATOM   4480  CB  HIS A 474      -5.833 -32.283  -4.335  1.00 10.00      A   
ATOM   4481  CG  HIS A 474      -7.170 -32.708  -4.863  1.00 10.00      A   
ATOM   4482  ND1 HIS A 474      -7.499 -32.567  -6.195  1.00 10.00      A   
ATOM   4483  CD2 HIS A 474      -8.220 -33.253  -4.201  1.00 10.00      A   
ATOM   4484  CE1 HIS A 474      -8.734 -33.023  -6.310  1.00 10.00      A   
ATOM   4485  NE2 HIS A 474      -9.206 -33.445  -5.130  1.00 10.00      A   
ATOM   4486  HE2 HIS A 474     -10.098 -33.816  -4.959  1.00 10.00      A   
ATOM   4487  C   HIS A 474      -6.610 -30.520  -2.729  1.00 10.00      A   
ATOM   4488  O   HIS A 474      -7.671 -29.908  -2.833  1.00 10.00      A   
ATOM   4489  N   HIS A 475      -6.140 -30.949  -1.565  1.00 10.00      A   
ATOM   4490  HN  HIS A 475      -5.264 -31.396  -1.541  1.00 10.00      A   
ATOM   4491  CA  HIS A 475      -6.881 -30.773  -0.319  1.00 10.00      A   
ATOM   4492  CB  HIS A 475      -6.191 -31.475   0.854  1.00 10.00      A   
ATOM   4493  CG  HIS A 475      -6.735 -32.847   1.125  1.00 10.00      A   
ATOM   4494  ND1 HIS A 475      -7.657 -33.134   2.113  1.00 10.00      A   
ATOM   4495  HD1 HIS A 475      -8.048 -32.495   2.746  1.00 10.00      A   
ATOM   4496  CD2 HIS A 475      -6.477 -34.028   0.505  1.00 10.00      A   
ATOM   4497  CE1 HIS A 475      -7.923 -34.447   2.058  1.00 10.00      A   
ATOM   4498  NE2 HIS A 475      -7.232 -35.035   1.100  1.00 10.00      A   
ATOM   4499  C   HIS A 475      -7.166 -29.310   0.004  1.00 10.00      A   
ATOM   4500  O   HIS A 475      -8.178 -28.997   0.631  1.00 10.00      A   
ATOM   4501  N   VAL A 476      -6.279 -28.420  -0.423  1.00 10.00      A   
ATOM   4502  HN  VAL A 476      -5.483 -28.727  -0.908  1.00 10.00      A   
ATOM   4503  CA  VAL A 476      -6.457 -26.998  -0.182  1.00 10.00      A   
ATOM   4504  CB  VAL A 476      -5.119 -26.234  -0.257  1.00 10.00      A   
ATOM   4505  CG1 VAL A 476      -5.343 -24.733  -0.129  1.00 10.00      A   
ATOM   4506  CG2 VAL A 476      -4.180 -26.723   0.833  1.00 10.00      A   
ATOM   4507  C   VAL A 476      -7.455 -26.407  -1.173  1.00 10.00      A   
ATOM   4508  O   VAL A 476      -8.412 -25.742  -0.779  1.00 10.00      A   
ATOM   4509  N   LEU A 477      -7.248 -26.683  -2.456  1.00 10.00      A   
ATOM   4510  HN  LEU A 477      -6.481 -27.246  -2.710  1.00 10.00      A   
ATOM   4511  CA  LEU A 477      -8.125 -26.167  -3.504  1.00 10.00      A   
ATOM   4512  CB  LEU A 477      -7.557 -26.498  -4.883  1.00 10.00      A   
ATOM   4513  CG  LEU A 477      -6.282 -25.751  -5.284  1.00 10.00      A   
ATOM   4514  CD1 LEU A 477      -5.671 -26.360  -6.534  1.00 10.00      A   
ATOM   4515  CD2 LEU A 477      -6.572 -24.273  -5.496  1.00 10.00      A   
ATOM   4516  C   LEU A 477      -9.554 -26.698  -3.375  1.00 10.00      A   
ATOM   4517  O   LEU A 477     -10.524 -25.968  -3.592  1.00 10.00      A   
ATOM   4518  N   SER A 478      -9.688 -27.961  -3.014  1.00 10.00      A   
ATOM   4519  HN  SER A 478      -8.886 -28.508  -2.853  1.00 10.00      A   
ATOM   4520  CA  SER A 478     -11.002 -28.562  -2.866  1.00 10.00      A   
ATOM   4521  CB  SER A 478     -10.973 -30.021  -3.333  1.00 10.00      A   
ATOM   4522  OG  SER A 478     -10.266 -30.155  -4.557  1.00 10.00      A   
ATOM   4523  HG  SER A 478     -10.248 -29.305  -5.017  1.00 10.00      A   
ATOM   4524  C   SER A 478     -11.498 -28.474  -1.423  1.00 10.00      A   
ATOM   4525  O   SER A 478     -12.616 -28.891  -1.119  1.00 10.00      A   
ATOM   4526  N   GLY A 479     -10.678 -27.905  -0.542  1.00 10.00      A   
ATOM   4527  HN  GLY A 479      -9.814 -27.549  -0.843  1.00 10.00      A   
ATOM   4528  CA  GLY A 479     -11.057 -27.800   0.855  1.00 10.00      A   
ATOM   4529  C   GLY A 479     -11.423 -26.395   1.284  1.00 10.00      A   
ATOM   4530  O   GLY A 479     -12.526 -26.167   1.786  1.00 10.00      A   
ATOM   4531  N   CYS A 480     -10.508 -25.454   1.093  1.00 10.00      A   
ATOM   4532  HN  CYS A 480      -9.655 -25.693   0.669  1.00 10.00      A   
ATOM   4533  CA  CYS A 480     -10.741 -24.067   1.477  1.00 10.00      A   
ATOM   4534  CB  CYS A 480      -9.489 -23.221   1.237  1.00 10.00      A   
ATOM   4535  SG  CYS A 480      -8.061 -23.732   2.221  1.00 10.00      A   
ATOM   4536  HG  CYS A 480      -8.465 -23.862   3.477  1.00 10.00      A   
ATOM   4537  C   CYS A 480     -11.934 -23.496   0.727  1.00 10.00      A   
ATOM   4538  O   CYS A 480     -12.006 -23.574  -0.499  1.00 10.00      A   
ATOM   4539  N   ASP A 481     -12.877 -22.939   1.470  1.00 10.00      A   
ATOM   4540  HN  ASP A 481     -12.760 -22.903   2.441  1.00 10.00      A   
ATOM   4541  CA  ASP A 481     -14.081 -22.371   0.880  1.00 10.00      A   
ATOM   4542  CB  ASP A 481     -15.174 -22.199   1.938  1.00 10.00      A   
ATOM   4543  CG  ASP A 481     -16.232 -23.281   1.862  1.00 10.00      A   
ATOM   4544  OD1 ASP A 481     -15.909 -24.456   2.144  1.00 10.00      A   
ATOM   4545  OD2 ASP A 481     -17.392 -22.962   1.528  1.00 10.00      A   
ATOM   4546  C   ASP A 481     -13.793 -21.047   0.189  1.00 10.00      A   
ATOM   4547  O   ASP A 481     -14.028 -20.896  -1.011  1.00 10.00      A   
ATOM   4548  N   SER A 482     -13.265 -20.099   0.940  1.00 10.00      A   
ATOM   4549  HN  SER A 482     -13.068 -20.283   1.885  1.00 10.00      A   
ATOM   4550  CA  SER A 482     -12.964 -18.789   0.394  1.00 10.00      A   
ATOM   4551  CB  SER A 482     -13.510 -17.691   1.311  1.00 10.00      A   
ATOM   4552  OG  SER A 482     -14.866 -17.941   1.647  1.00 10.00      A   
ATOM   4553  HG  SER A 482     -15.177 -17.257   2.253  1.00 10.00      A   
ATOM   4554  C   SER A 482     -11.469 -18.594   0.167  1.00 10.00      A   
ATOM   4555  O   SER A 482     -10.747 -18.197   1.072  1.00 10.00      A   
ATOM   4556  N   LEU A 483     -11.015 -18.901  -1.045  1.00 10.00      A   
ATOM   4557  HN  LEU A 483     -11.641 -19.250  -1.710  1.00 10.00      A   
ATOM   4558  CA  LEU A 483      -9.615 -18.729  -1.414  1.00 10.00      A   
ATOM   4559  CB  LEU A 483      -9.018 -20.037  -1.950  1.00 10.00      A   
ATOM   4560  CG  LEU A 483      -7.829 -20.613  -1.167  1.00 10.00      A   
ATOM   4561  CD1 LEU A 483      -7.253 -21.822  -1.886  1.00 10.00      A   
ATOM   4562  CD2 LEU A 483      -6.753 -19.557  -0.960  1.00 10.00      A   
ATOM   4563  C   LEU A 483      -9.515 -17.632  -2.470  1.00 10.00      A   
ATOM   4564  O   LEU A 483     -10.137 -17.720  -3.533  1.00 10.00      A   
ATOM   4565  N   ARG A 484      -8.743 -16.599  -2.171  1.00 10.00      A   
ATOM   4566  HN  ARG A 484      -8.255 -16.599  -1.318  1.00 10.00      A   
ATOM   4567  CA  ARG A 484      -8.593 -15.471  -3.078  1.00 10.00      A   
ATOM   4568  CB  ARG A 484      -8.916 -14.165  -2.347  1.00 10.00      A   
ATOM   4569  CG  ARG A 484      -9.696 -13.158  -3.175  1.00 10.00      A   
ATOM   4570  CD  ARG A 484     -10.146 -11.986  -2.321  1.00 10.00      A   
ATOM   4571  NE  ARG A 484      -9.023 -11.144  -1.919  1.00 10.00      A   
ATOM   4572  HE  ARG A 484      -8.362 -10.922  -2.606  1.00 10.00      A   
ATOM   4573  CZ  ARG A 484      -8.861 -10.655  -0.689  1.00 10.00      A   
ATOM   4574  NH1 ARG A 484      -9.742 -10.930   0.264  1.00 10.00      A   
ATOM   4575 HH11 ARG A 484      -9.619 -10.545   1.224  1.00 10.00      A   
ATOM   4576 HH12 ARG A 484     -10.567 -11.537   0.055  1.00 10.00      A   
ATOM   4577  NH2 ARG A 484      -7.817  -9.889  -0.417  1.00 10.00      A   
ATOM   4578 HH21 ARG A 484      -7.681  -9.494   0.541  1.00 10.00      A   
ATOM   4579 HH22 ARG A 484      -7.118  -9.659  -1.160  1.00 10.00      A   
ATOM   4580  C   ARG A 484      -7.192 -15.407  -3.687  1.00 10.00      A   
ATOM   4581  O   ARG A 484      -7.039 -15.336  -4.906  1.00 10.00      A   
ATOM   4582  N   LYS A 485      -6.172 -15.439  -2.841  1.00 10.00      A   
ATOM   4583  HN  LYS A 485      -6.348 -15.544  -1.875  1.00 10.00      A   
ATOM   4584  CA  LYS A 485      -4.791 -15.370  -3.311  1.00 10.00      A   
ATOM   4585  CB  LYS A 485      -4.118 -14.069  -2.856  1.00 10.00      A   
ATOM   4586  CG  LYS A 485      -4.624 -12.818  -3.565  1.00 10.00      A   
ATOM   4587  CD  LYS A 485      -3.804 -11.586  -3.200  1.00 10.00      A   
ATOM   4588  CE  LYS A 485      -4.135 -11.082  -1.800  1.00 10.00      A   
ATOM   4589  NZ  LYS A 485      -3.537  -9.747  -1.510  1.00 10.00      A   
ATOM   4590  HZ1 LYS A 485      -4.230  -8.989  -1.704  1.00 10.00      A   
ATOM   4591  HZ2 LYS A 485      -2.696  -9.586  -2.099  1.00 10.00      A   
ATOM   4592  HZ3 LYS A 485      -3.259  -9.690  -0.512  1.00 10.00      A   
ATOM   4593  C   LYS A 485      -3.993 -16.569  -2.824  1.00 10.00      A   
ATOM   4594  O   LYS A 485      -3.900 -16.815  -1.621  1.00 10.00      A   
ATOM   4595  N   LEU A 486      -3.433 -17.318  -3.759  1.00 10.00      A   
ATOM   4596  HN  LEU A 486      -3.549 -17.075  -4.707  1.00 10.00      A   
ATOM   4597  CA  LEU A 486      -2.644 -18.489  -3.416  1.00 10.00      A   
ATOM   4598  CB  LEU A 486      -3.399 -19.767  -3.794  1.00 10.00      A   
ATOM   4599  CG  LEU A 486      -2.870 -21.074  -3.197  1.00 10.00      A   
ATOM   4600  CD1 LEU A 486      -3.001 -21.072  -1.683  1.00 10.00      A   
ATOM   4601  CD2 LEU A 486      -3.597 -22.265  -3.796  1.00 10.00      A   
ATOM   4602  C   LEU A 486      -1.288 -18.439  -4.105  1.00 10.00      A   
ATOM   4603  O   LEU A 486      -1.203 -18.422  -5.333  1.00 10.00      A   
ATOM   4604  N   GLU A 487      -0.233 -18.406  -3.304  1.00 10.00      A   
ATOM   4605  HN  GLU A 487      -0.371 -18.430  -2.330  1.00 10.00      A   
ATOM   4606  CA  GLU A 487       1.127 -18.342  -3.822  1.00 10.00      A   
ATOM   4607  CB  GLU A 487       1.779 -17.019  -3.418  1.00 10.00      A   
ATOM   4608  CG  GLU A 487       0.821 -15.837  -3.399  1.00 10.00      A   
ATOM   4609  CD  GLU A 487       1.493 -14.546  -2.988  1.00 10.00      A   
ATOM   4610  OE1 GLU A 487       1.871 -14.420  -1.804  1.00 10.00      A   
ATOM   4611  OE2 GLU A 487       1.628 -13.649  -3.850  1.00 10.00      A   
ATOM   4612  C   GLU A 487       1.951 -19.508  -3.294  1.00 10.00      A   
ATOM   4613  O   GLU A 487       2.193 -19.612  -2.092  1.00 10.00      A   
ATOM   4614  N   ILE A 488       2.366 -20.392  -4.189  1.00 10.00      A   
ATOM   4615  HN  ILE A 488       2.133 -20.263  -5.138  1.00 10.00      A   
ATOM   4616  CA  ILE A 488       3.156 -21.554  -3.800  1.00 10.00      A   
ATOM   4617  CB  ILE A 488       2.351 -22.858  -3.964  1.00 10.00      A   
ATOM   4618  CG1 ILE A 488       0.992 -22.738  -3.270  1.00 10.00      A   
ATOM   4619  CG2 ILE A 488       3.131 -24.039  -3.408  1.00 10.00      A   
ATOM   4620  CD1 ILE A 488       0.093 -23.934  -3.474  1.00 10.00      A   
ATOM   4621  C   ILE A 488       4.440 -21.644  -4.619  1.00 10.00      A   
ATOM   4622  O   ILE A 488       4.408 -21.598  -5.852  1.00 10.00      A   
ATOM   4623  N   ARG A 489       5.569 -21.764  -3.934  1.00 10.00      A   
ATOM   4624  HN  ARG A 489       5.534 -21.785  -2.951  1.00 10.00      A   
ATOM   4625  CA  ARG A 489       6.860 -21.863  -4.601  1.00 10.00      A   
ATOM   4626  CB  ARG A 489       7.621 -20.533  -4.530  1.00 10.00      A   
ATOM   4627  CG  ARG A 489       8.047 -20.130  -3.125  1.00 10.00      A   
ATOM   4628  CD  ARG A 489       9.287 -19.249  -3.144  1.00 10.00      A   
ATOM   4629  NE  ARG A 489      10.444 -19.938  -3.719  1.00 10.00      A   
ATOM   4630  HE  ARG A 489      10.331 -20.888  -3.963  1.00 10.00      A   
ATOM   4631  CZ  ARG A 489      11.623 -19.359  -3.933  1.00 10.00      A   
ATOM   4632  NH1 ARG A 489      11.809 -18.084  -3.618  1.00 10.00      A   
ATOM   4633 HH11 ARG A 489      11.032 -17.529  -3.195  1.00 10.00      A   
ATOM   4634 HH12 ARG A 489      12.735 -17.631  -3.795  1.00 10.00      A   
ATOM   4635  NH2 ARG A 489      12.615 -20.060  -4.463  1.00 10.00      A   
ATOM   4636 HH21 ARG A 489      13.542 -19.615  -4.636  1.00 10.00      A   
ATOM   4637 HH22 ARG A 489      12.466 -21.075  -4.710  1.00 10.00      A   
ATOM   4638  C   ARG A 489       7.717 -22.983  -4.012  1.00 10.00      A   
ATOM   4639  O   ARG A 489       7.642 -23.270  -2.815  1.00 10.00      A   
ATOM   4640  N   ASP A 490       8.536 -23.594  -4.871  1.00 10.00      A   
ATOM   4641  HN  ASP A 490       8.526 -23.307  -5.812  1.00 10.00      A   
ATOM   4642  CA  ASP A 490       9.439 -24.681  -4.479  1.00 10.00      A   
ATOM   4643  CB  ASP A 490      10.576 -24.179  -3.583  1.00 10.00      A   
ATOM   4644  CG  ASP A 490      11.777 -23.696  -4.372  1.00 10.00      A   
ATOM   4645  OD1 ASP A 490      12.748 -24.468  -4.522  1.00 10.00      A   
ATOM   4646  OD2 ASP A 490      11.758 -22.538  -4.845  1.00 10.00      A   
ATOM   4647  C   ASP A 490       8.695 -25.830  -3.821  1.00 10.00      A   
ATOM   4648  O   ASP A 490       8.999 -26.229  -2.695  1.00 10.00      A   
ATOM   4649  N   CYS A 491       7.723 -26.364  -4.533  1.00 10.00      A   
ATOM   4650  HN  CYS A 491       7.542 -26.014  -5.427  1.00 10.00      A   
ATOM   4651  CA  CYS A 491       6.927 -27.468  -4.030  1.00 10.00      A   
ATOM   4652  CB  CYS A 491       5.535 -26.973  -3.633  1.00 10.00      A   
ATOM   4653  SG  CYS A 491       5.478 -26.096  -2.051  1.00 10.00      A   
ATOM   4654  HG  CYS A 491       5.362 -27.011  -1.093  1.00 10.00      A   
ATOM   4655  C   CYS A 491       6.833 -28.591  -5.064  1.00 10.00      A   
ATOM   4656  O   CYS A 491       6.895 -28.344  -6.268  1.00 10.00      A   
ATOM   4657  N   PRO A 492       6.678 -29.844  -4.603  1.00 10.00      A   
ATOM   4658  CA  PRO A 492       6.580 -31.014  -5.491  1.00 10.00      A   
ATOM   4659  CB  PRO A 492       6.799 -32.188  -4.537  1.00 10.00      A   
ATOM   4660  CG  PRO A 492       6.295 -31.697  -3.224  1.00 10.00      A   
ATOM   4661  CD  PRO A 492       6.598 -30.224  -3.181  1.00 10.00      A   
ATOM   4662  C   PRO A 492       5.207 -31.126  -6.162  1.00 10.00      A   
ATOM   4663  O   PRO A 492       4.920 -32.114  -6.842  1.00 10.00      A   
ATOM   4664  N   PHE A 493       4.368 -30.110  -5.971  1.00 10.00      A   
ATOM   4665  HN  PHE A 493       4.663 -29.346  -5.438  1.00 10.00      A   
ATOM   4666  CA  PHE A 493       3.031 -30.094  -6.552  1.00 10.00      A   
ATOM   4667  CB  PHE A 493       2.255 -28.850  -6.099  1.00 10.00      A   
ATOM   4668  CG  PHE A 493       2.032 -28.759  -4.615  1.00 10.00      A   
ATOM   4669  CD1 PHE A 493       2.036 -27.534  -3.971  1.00 10.00      A   
ATOM   4670  CD2 PHE A 493       1.820 -29.902  -3.861  1.00 10.00      A   
ATOM   4671  CE1 PHE A 493       1.831 -27.452  -2.606  1.00 10.00      A   
ATOM   4672  CE2 PHE A 493       1.615 -29.828  -2.498  1.00 10.00      A   
ATOM   4673  CZ  PHE A 493       1.621 -28.601  -1.867  1.00 10.00      A   
ATOM   4674  C   PHE A 493       3.112 -30.126  -8.070  1.00 10.00      A   
ATOM   4675  O   PHE A 493       3.847 -29.339  -8.675  1.00 10.00      A   
ATOM   4676  N   GLY A 494       2.367 -31.041  -8.681  1.00 10.00      A   
ATOM   4677  HN  GLY A 494       1.801 -31.642  -8.148  1.00 10.00      A   
ATOM   4678  CA  GLY A 494       2.376 -31.160 -10.120  1.00 10.00      A   
ATOM   4679  C   GLY A 494       1.186 -30.488 -10.761  1.00 10.00      A   
ATOM   4680  O   GLY A 494       0.745 -29.423 -10.319  1.00 10.00      A   
ATOM   4681  N   ASP A 495       0.669 -31.111 -11.802  1.00 10.00      A   
ATOM   4682  HN  ASP A 495       1.072 -31.954 -12.099  1.00 10.00      A   
ATOM   4683  CA  ASP A 495      -0.473 -30.587 -12.530  1.00 10.00      A   
ATOM   4684  CB  ASP A 495      -0.120 -30.385 -14.010  1.00 10.00      A   
ATOM   4685  CG  ASP A 495       0.704 -31.522 -14.593  1.00 10.00      A   
ATOM   4686  OD1 ASP A 495       1.842 -31.269 -15.046  1.00 10.00      A   
ATOM   4687  OD2 ASP A 495       0.225 -32.678 -14.593  1.00 10.00      A   
ATOM   4688  C   ASP A 495      -1.676 -31.511 -12.399  1.00 10.00      A   
ATOM   4689  O   ASP A 495      -2.735 -31.251 -12.971  1.00 10.00      A   
ATOM   4690  N   LYS A 496      -1.518 -32.584 -11.629  1.00 10.00      A   
ATOM   4691  HN  LYS A 496      -0.659 -32.725 -11.170  1.00 10.00      A   
ATOM   4692  CA  LYS A 496      -2.600 -33.545 -11.439  1.00 10.00      A   
ATOM   4693  CB  LYS A 496      -2.106 -34.785 -10.698  1.00 10.00      A   
ATOM   4694  CG  LYS A 496      -0.839 -35.381 -11.275  1.00 10.00      A   
ATOM   4695  CD  LYS A 496      -0.308 -36.486 -10.385  1.00 10.00      A   
ATOM   4696  CE  LYS A 496       1.175 -36.717 -10.623  1.00 10.00      A   
ATOM   4697  NZ  LYS A 496       1.996 -35.531 -10.255  1.00 10.00      A   
ATOM   4698  HZ1 LYS A 496       2.912 -35.836  -9.870  1.00 10.00      A   
ATOM   4699  HZ2 LYS A 496       1.503 -34.957  -9.534  1.00 10.00      A   
ATOM   4700  HZ3 LYS A 496       2.164 -34.943 -11.095  1.00 10.00      A   
ATOM   4701  C   LYS A 496      -3.753 -32.912 -10.675  1.00 10.00      A   
ATOM   4702  O   LYS A 496      -4.882 -32.853 -11.162  1.00 10.00      A   
ATOM   4703  N   ALA A 497      -3.456 -32.419  -9.480  1.00 10.00      A   
ATOM   4704  HN  ALA A 497      -2.527 -32.485  -9.148  1.00 10.00      A   
ATOM   4705  CA  ALA A 497      -4.467 -31.786  -8.646  1.00 10.00      A   
ATOM   4706  CB  ALA A 497      -3.958 -31.639  -7.225  1.00 10.00      A   
ATOM   4707  C   ALA A 497      -4.850 -30.429  -9.220  1.00 10.00      A   
ATOM   4708  O   ALA A 497      -5.938 -29.913  -8.960  1.00 10.00      A   
ATOM   4709  N   LEU A 498      -3.948 -29.865 -10.012  1.00 10.00      A   
ATOM   4710  HN  LEU A 498      -3.105 -30.336 -10.179  1.00 10.00      A   
ATOM   4711  CA  LEU A 498      -4.172 -28.570 -10.636  1.00 10.00      A   
ATOM   4712  CB  LEU A 498      -2.866 -28.048 -11.244  1.00 10.00      A   
ATOM   4713  CG  LEU A 498      -2.788 -26.544 -11.505  1.00 10.00      A   
ATOM   4714  CD1 LEU A 498      -2.895 -25.772 -10.198  1.00 10.00      A   
ATOM   4715  CD2 LEU A 498      -1.495 -26.199 -12.229  1.00 10.00      A   
ATOM   4716  C   LEU A 498      -5.256 -28.672 -11.703  1.00 10.00      A   
ATOM   4717  O   LEU A 498      -6.203 -27.888 -11.717  1.00 10.00      A   
ATOM   4718  N   LEU A 499      -5.120 -29.649 -12.592  1.00 10.00      A   
ATOM   4719  HN  LEU A 499      -4.334 -30.240 -12.541  1.00 10.00      A   
ATOM   4720  CA  LEU A 499      -6.100 -29.855 -13.657  1.00 10.00      A   
ATOM   4721  CB  LEU A 499      -5.583 -30.860 -14.691  1.00 10.00      A   
ATOM   4722  CG  LEU A 499      -4.471 -30.369 -15.622  1.00 10.00      A   
ATOM   4723  CD1 LEU A 499      -3.867 -31.534 -16.391  1.00 10.00      A   
ATOM   4724  CD2 LEU A 499      -5.004 -29.317 -16.583  1.00 10.00      A   
ATOM   4725  C   LEU A 499      -7.437 -30.321 -13.088  1.00 10.00      A   
ATOM   4726  O   LEU A 499      -8.489 -30.115 -13.691  1.00 10.00      A   
ATOM   4727  N   ALA A 500      -7.385 -30.939 -11.914  1.00 10.00      A   
ATOM   4728  HN  ALA A 500      -6.510 -31.074 -11.484  1.00 10.00      A   
ATOM   4729  CA  ALA A 500      -8.587 -31.437 -11.255  1.00 10.00      A   
ATOM   4730  CB  ALA A 500      -8.222 -32.503 -10.235  1.00 10.00      A   
ATOM   4731  C   ALA A 500      -9.371 -30.311 -10.580  1.00 10.00      A   
ATOM   4732  O   ALA A 500     -10.553 -30.465 -10.271  1.00 10.00      A   
ATOM   4733  N   ASN A 501      -8.711 -29.184 -10.353  1.00 10.00      A   
ATOM   4734  HN  ASN A 501      -7.771 -29.117 -10.627  1.00 10.00      A   
ATOM   4735  CA  ASN A 501      -9.350 -28.040  -9.708  1.00 10.00      A   
ATOM   4736  CB  ASN A 501      -8.683 -27.723  -8.366  1.00 10.00      A   
ATOM   4737  CG  ASN A 501      -9.118 -28.656  -7.255  1.00 10.00      A   
ATOM   4738  OD1 ASN A 501     -10.106 -28.398  -6.562  1.00 10.00      A   
ATOM   4739  ND2 ASN A 501      -8.376 -29.738  -7.067  1.00 10.00      A   
ATOM   4740 HD21 ASN A 501      -7.599 -29.878  -7.653  1.00 10.00      A   
ATOM   4741 HD22 ASN A 501      -8.641 -30.364  -6.356  1.00 10.00      A   
ATOM   4742  C   ASN A 501      -9.304 -26.814 -10.605  1.00 10.00      A   
ATOM   4743  O   ASN A 501      -8.995 -25.710 -10.156  1.00 10.00      A   
ATOM   4744  N   ALA A 502      -9.620 -27.007 -11.876  1.00 10.00      A   
ATOM   4745  HN  ALA A 502      -9.867 -27.908 -12.177  1.00 10.00      A   
ATOM   4746  CA  ALA A 502      -9.604 -25.913 -12.838  1.00 10.00      A   
ATOM   4747  CB  ALA A 502      -9.613 -26.458 -14.257  1.00 10.00      A   
ATOM   4748  C   ALA A 502     -10.778 -24.961 -12.625  1.00 10.00      A   
ATOM   4749  O   ALA A 502     -10.688 -23.773 -12.930  1.00 10.00      A   
ATOM   4750  N   SER A 503     -11.870 -25.486 -12.088  1.00 10.00      A   
ATOM   4751  HN  SER A 503     -11.877 -26.436 -11.847  1.00 10.00      A   
ATOM   4752  CA  SER A 503     -13.068 -24.691 -11.850  1.00 10.00      A   
ATOM   4753  CB  SER A 503     -14.252 -25.619 -11.596  1.00 10.00      A   
ATOM   4754  OG  SER A 503     -13.801 -26.949 -11.392  1.00 10.00      A   
ATOM   4755  HG  SER A 503     -13.812 -27.146 -10.446  1.00 10.00      A   
ATOM   4756  C   SER A 503     -12.894 -23.714 -10.688  1.00 10.00      A   
ATOM   4757  O   SER A 503     -13.415 -22.598 -10.719  1.00 10.00      A   
ATOM   4758  N   LYS A 504     -12.151 -24.130  -9.667  1.00 10.00      A   
ATOM   4759  HN  LYS A 504     -11.761 -25.031  -9.697  1.00 10.00      A   
ATOM   4760  CA  LYS A 504     -11.913 -23.288  -8.497  1.00 10.00      A   
ATOM   4761  CB  LYS A 504     -11.144 -24.062  -7.416  1.00 10.00      A   
ATOM   4762  CG  LYS A 504     -11.016 -23.320  -6.092  1.00 10.00      A   
ATOM   4763  CD  LYS A 504     -12.376 -23.097  -5.446  1.00 10.00      A   
ATOM   4764  CE  LYS A 504     -12.307 -22.068  -4.327  1.00 10.00      A   
ATOM   4765  NZ  LYS A 504     -13.573 -22.013  -3.545  1.00 10.00      A   
ATOM   4766  HZ1 LYS A 504     -13.574 -21.176  -2.924  1.00 10.00      A   
ATOM   4767  HZ2 LYS A 504     -13.668 -22.867  -2.958  1.00 10.00      A   
ATOM   4768  HZ3 LYS A 504     -14.391 -21.956  -4.185  1.00 10.00      A   
ATOM   4769  C   LYS A 504     -11.153 -22.018  -8.874  1.00 10.00      A   
ATOM   4770  O   LYS A 504     -11.234 -20.998  -8.183  1.00 10.00      A   
ATOM   4771  N   LEU A 505     -10.438 -22.083  -9.989  1.00 10.00      A   
ATOM   4772  HN  LEU A 505     -10.435 -22.920 -10.507  1.00 10.00      A   
ATOM   4773  CA  LEU A 505      -9.653 -20.954 -10.468  1.00 10.00      A   
ATOM   4774  CB  LEU A 505      -8.806 -21.362 -11.673  1.00 10.00      A   
ATOM   4775  CG  LEU A 505      -7.755 -22.442 -11.417  1.00 10.00      A   
ATOM   4776  CD1 LEU A 505      -6.989 -22.771 -12.690  1.00 10.00      A   
ATOM   4777  CD2 LEU A 505      -6.805 -22.001 -10.317  1.00 10.00      A   
ATOM   4778  C   LEU A 505     -10.519 -19.743 -10.810  1.00 10.00      A   
ATOM   4779  O   LEU A 505     -10.052 -18.604 -10.756  1.00 10.00      A   
ATOM   4780  N   GLU A 506     -11.780 -19.986 -11.149  1.00 10.00      A   
ATOM   4781  HN  GLU A 506     -12.104 -20.910 -11.164  1.00 10.00      A   
ATOM   4782  CA  GLU A 506     -12.694 -18.907 -11.496  1.00 10.00      A   
ATOM   4783  CB  GLU A 506     -13.939 -19.448 -12.206  1.00 10.00      A   
ATOM   4784  CG  GLU A 506     -13.711 -19.900 -13.641  1.00 10.00      A   
ATOM   4785  CD  GLU A 506     -15.009 -20.041 -14.419  1.00 10.00      A   
ATOM   4786  OE1 GLU A 506     -15.844 -20.882 -14.035  1.00 10.00      A   
ATOM   4787  OE2 GLU A 506     -15.204 -19.312 -15.421  1.00 10.00      A   
ATOM   4788  C   GLU A 506     -13.100 -18.098 -10.265  1.00 10.00      A   
ATOM   4789  O   GLU A 506     -13.498 -16.944 -10.380  1.00 10.00      A   
ATOM   4790  N   THR A 507     -12.979 -18.701  -9.086  1.00 10.00      A   
ATOM   4791  HN  THR A 507     -12.637 -19.619  -9.052  1.00 10.00      A   
ATOM   4792  CA  THR A 507     -13.347 -18.029  -7.839  1.00 10.00      A   
ATOM   4793  CB  THR A 507     -14.019 -19.007  -6.857  1.00 10.00      A   
ATOM   4794  OG1 THR A 507     -13.721 -20.354  -7.252  1.00 10.00      A   
ATOM   4795  HG1 THR A 507     -12.767 -20.486  -7.230  1.00 10.00      A   
ATOM   4796  CG2 THR A 507     -15.525 -18.809  -6.852  1.00 10.00      A   
ATOM   4797  C   THR A 507     -12.141 -17.391  -7.155  1.00 10.00      A   
ATOM   4798  O   THR A 507     -12.285 -16.678  -6.165  1.00 10.00      A   
ATOM   4799  N   MET A 508     -10.956 -17.642  -7.690  1.00 10.00      A   
ATOM   4800  HN  MET A 508     -10.901 -18.196  -8.493  1.00 10.00      A   
ATOM   4801  CA  MET A 508      -9.733 -17.098  -7.115  1.00 10.00      A   
ATOM   4802  CB  MET A 508      -8.629 -18.158  -7.112  1.00 10.00      A   
ATOM   4803  CG  MET A 508      -8.924 -19.347  -6.212  1.00 10.00      A   
ATOM   4804  SD  MET A 508      -7.851 -20.759  -6.532  1.00 10.00      A   
ATOM   4805  CE  MET A 508      -6.245 -20.050  -6.191  1.00 10.00      A   
ATOM   4806  C   MET A 508      -9.272 -15.864  -7.878  1.00 10.00      A   
ATOM   4807  O   MET A 508      -9.442 -15.779  -9.094  1.00 10.00      A   
ATOM   4808  N   ARG A 509      -8.684 -14.913  -7.158  1.00 10.00      A   
ATOM   4809  HN  ARG A 509      -8.553 -15.054  -6.195  1.00 10.00      A   
ATOM   4810  CA  ARG A 509      -8.200 -13.680  -7.772  1.00 10.00      A   
ATOM   4811  CB  ARG A 509      -7.821 -12.643  -6.695  1.00 10.00      A   
ATOM   4812  CG  ARG A 509      -7.317 -11.313  -7.251  1.00 10.00      A   
ATOM   4813  CD  ARG A 509      -6.474 -10.555  -6.230  1.00 10.00      A   
ATOM   4814  NE  ARG A 509      -7.292  -9.888  -5.209  1.00 10.00      A   
ATOM   4815  HE  ARG A 509      -8.262 -10.028  -5.257  1.00 10.00      A   
ATOM   4816  CZ  ARG A 509      -6.803  -9.100  -4.238  1.00 10.00      A   
ATOM   4817  NH1 ARG A 509      -5.495  -8.866  -4.150  1.00 10.00      A   
ATOM   4818 HH11 ARG A 509      -4.838  -9.285  -4.844  1.00 10.00      A   
ATOM   4819 HH12 ARG A 509      -5.114  -8.255  -3.378  1.00 10.00      A   
ATOM   4820  NH2 ARG A 509      -7.626  -8.530  -3.371  1.00 10.00      A   
ATOM   4821 HH21 ARG A 509      -8.654  -8.682  -3.434  1.00 10.00      A   
ATOM   4822 HH22 ARG A 509      -7.242  -7.917  -2.608  1.00 10.00      A   
ATOM   4823  C   ARG A 509      -6.999 -13.970  -8.667  1.00 10.00      A   
ATOM   4824  O   ARG A 509      -6.971 -13.574  -9.836  1.00 10.00      A   
ATOM   4825  N   SER A 510      -6.023 -14.684  -8.112  1.00 10.00      A   
ATOM   4826  HN  SER A 510      -6.119 -14.991  -7.185  1.00 10.00      A   
ATOM   4827  CA  SER A 510      -4.810 -15.022  -8.840  1.00 10.00      A   
ATOM   4828  CB  SER A 510      -3.883 -13.798  -8.899  1.00 10.00      A   
ATOM   4829  OG  SER A 510      -4.166 -12.882  -7.847  1.00 10.00      A   
ATOM   4830  HG  SER A 510      -3.612 -12.103  -7.946  1.00 10.00      A   
ATOM   4831  C   SER A 510      -4.086 -16.207  -8.195  1.00 10.00      A   
ATOM   4832  O   SER A 510      -3.963 -16.283  -6.967  1.00 10.00      A   
ATOM   4833  N   LEU A 511      -3.635 -17.139  -9.028  1.00 10.00      A   
ATOM   4834  HN  LEU A 511      -3.799 -17.037  -9.995  1.00 10.00      A   
ATOM   4835  CA  LEU A 511      -2.903 -18.311  -8.565  1.00 10.00      A   
ATOM   4836  CB  LEU A 511      -3.585 -19.598  -9.044  1.00 10.00      A   
ATOM   4837  CG  LEU A 511      -2.866 -20.909  -8.706  1.00 10.00      A   
ATOM   4838  CD1 LEU A 511      -2.785 -21.118  -7.201  1.00 10.00      A   
ATOM   4839  CD2 LEU A 511      -3.543 -22.093  -9.380  1.00 10.00      A   
ATOM   4840  C   LEU A 511      -1.472 -18.249  -9.092  1.00 10.00      A   
ATOM   4841  O   LEU A 511      -1.254 -18.094 -10.296  1.00 10.00      A   
ATOM   4842  N   TRP A 512      -0.505 -18.380  -8.198  1.00 10.00      A   
ATOM   4843  HN  TRP A 512      -0.735 -18.537  -7.256  1.00 10.00      A   
ATOM   4844  CA  TRP A 512       0.895 -18.307  -8.582  1.00 10.00      A   
ATOM   4845  CB  TRP A 512       1.531 -17.047  -7.981  1.00 10.00      A   
ATOM   4846  CG  TRP A 512       3.022 -16.998  -8.103  1.00 10.00      A   
ATOM   4847  CD1 TRP A 512       3.935 -17.235  -7.115  1.00 10.00      A   
ATOM   4848  CD2 TRP A 512       3.776 -16.708  -9.284  1.00 10.00      A   
ATOM   4849  NE1 TRP A 512       5.205 -17.106  -7.609  1.00 10.00      A   
ATOM   4850  HE1 TRP A 512       6.035 -17.231  -7.094  1.00 10.00      A   
ATOM   4851  CE2 TRP A 512       5.136 -16.782  -8.938  1.00 10.00      A   
ATOM   4852  CE3 TRP A 512       3.430 -16.386 -10.600  1.00 10.00      A   
ATOM   4853  CZ2 TRP A 512       6.154 -16.556  -9.859  1.00 10.00      A   
ATOM   4854  CZ3 TRP A 512       4.442 -16.161 -11.512  1.00 10.00      A   
ATOM   4855  CH2 TRP A 512       5.786 -16.246 -11.138  1.00 10.00      A   
ATOM   4856  C   TRP A 512       1.682 -19.548  -8.166  1.00 10.00      A   
ATOM   4857  O   TRP A 512       1.607 -19.996  -7.018  1.00 10.00      A   
ATOM   4858  N   MET A 513       2.437 -20.091  -9.111  1.00 10.00      A   
ATOM   4859  HN  MET A 513       2.431 -19.693 -10.010  1.00 10.00      A   
ATOM   4860  CA  MET A 513       3.270 -21.258  -8.863  1.00 10.00      A   
ATOM   4861  CB  MET A 513       2.682 -22.505  -9.522  1.00 10.00      A   
ATOM   4862  CG  MET A 513       1.593 -23.185  -8.715  1.00 10.00      A   
ATOM   4863  SD  MET A 513      -0.058 -22.606  -9.147  1.00 10.00      A   
ATOM   4864  CE  MET A 513      -0.103 -23.002 -10.893  1.00 10.00      A   
ATOM   4865  C   MET A 513       4.670 -21.013  -9.404  1.00 10.00      A   
ATOM   4866  O   MET A 513       4.832 -20.530 -10.526  1.00 10.00      A   
ATOM   4867  N   SER A 514       5.680 -21.333  -8.611  1.00 10.00      A   
ATOM   4868  HN  SER A 514       5.495 -21.708  -7.717  1.00 10.00      A   
ATOM   4869  CA  SER A 514       7.062 -21.141  -9.033  1.00 10.00      A   
ATOM   4870  CB  SER A 514       7.611 -19.840  -8.451  1.00 10.00      A   
ATOM   4871  OG  SER A 514       6.823 -19.421  -7.352  1.00 10.00      A   
ATOM   4872  HG  SER A 514       5.892 -19.497  -7.586  1.00 10.00      A   
ATOM   4873  C   SER A 514       7.942 -22.316  -8.625  1.00 10.00      A   
ATOM   4874  O   SER A 514       7.940 -22.727  -7.464  1.00 10.00      A   
ATOM   4875  N   SER A 515       8.688 -22.848  -9.590  1.00 10.00      A   
ATOM   4876  HN  SER A 515       8.636 -22.468 -10.497  1.00 10.00      A   
ATOM   4877  CA  SER A 515       9.586 -23.973  -9.354  1.00 10.00      A   
ATOM   4878  CB  SER A 515      10.751 -23.557  -8.459  1.00 10.00      A   
ATOM   4879  OG  SER A 515      11.351 -22.372  -8.963  1.00 10.00      A   
ATOM   4880  HG  SER A 515      10.847 -22.064  -9.725  1.00 10.00      A   
ATOM   4881  C   SER A 515       8.848 -25.186  -8.799  1.00 10.00      A   
ATOM   4882  O   SER A 515       9.224 -25.751  -7.770  1.00 10.00      A   
ATOM   4883  N   CYS A 516       7.792 -25.577  -9.494  1.00 10.00      A   
ATOM   4884  HN  CYS A 516       7.537 -25.076 -10.298  1.00 10.00      A   
ATOM   4885  CA  CYS A 516       6.991 -26.720  -9.098  1.00 10.00      A   
ATOM   4886  CB  CYS A 516       5.523 -26.308  -9.027  1.00 10.00      A   
ATOM   4887  SG  CYS A 516       5.038 -25.120 -10.300  1.00 10.00      A   
ATOM   4888  HG  CYS A 516       3.720 -24.996 -10.256  1.00 10.00      A   
ATOM   4889  C   CYS A 516       7.181 -27.863 -10.092  1.00 10.00      A   
ATOM   4890  O   CYS A 516       8.168 -27.895 -10.833  1.00 10.00      A   
ATOM   4891  N   SER A 517       6.252 -28.804 -10.106  1.00 10.00      A   
ATOM   4892  HN  SER A 517       5.492 -28.746  -9.480  1.00 10.00      A   
ATOM   4893  CA  SER A 517       6.335 -29.934 -11.018  1.00 10.00      A   
ATOM   4894  CB  SER A 517       6.126 -31.252 -10.267  1.00 10.00      A   
ATOM   4895  OG  SER A 517       6.910 -31.297  -9.085  1.00 10.00      A   
ATOM   4896  HG  SER A 517       6.410 -31.750  -8.394  1.00 10.00      A   
ATOM   4897  C   SER A 517       5.330 -29.798 -12.162  1.00 10.00      A   
ATOM   4898  O   SER A 517       5.088 -30.751 -12.902  1.00 10.00      A   
ATOM   4899  N   VAL A 518       4.760 -28.603 -12.309  1.00 10.00      A   
ATOM   4900  HN  VAL A 518       5.011 -27.879 -11.702  1.00 10.00      A   
ATOM   4901  CA  VAL A 518       3.783 -28.339 -13.363  1.00 10.00      A   
ATOM   4902  CB  VAL A 518       3.094 -26.970 -13.170  1.00 10.00      A   
ATOM   4903  CG1 VAL A 518       2.055 -26.722 -14.255  1.00 10.00      A   
ATOM   4904  CG2 VAL A 518       2.461 -26.878 -11.794  1.00 10.00      A   
ATOM   4905  C   VAL A 518       4.456 -28.373 -14.728  1.00 10.00      A   
ATOM   4906  O   VAL A 518       5.389 -27.609 -14.989  1.00 10.00      A   
ATOM   4907  N   SER A 519       3.982 -29.263 -15.585  1.00 10.00      A   
ATOM   4908  HN  SER A 519       3.223 -29.831 -15.312  1.00 10.00      A   
ATOM   4909  CA  SER A 519       4.537 -29.418 -16.919  1.00 10.00      A   
ATOM   4910  CB  SER A 519       4.279 -30.840 -17.417  1.00 10.00      A   
ATOM   4911  OG  SER A 519       2.893 -31.137 -17.399  1.00 10.00      A   
ATOM   4912  HG  SER A 519       2.577 -31.157 -16.476  1.00 10.00      A   
ATOM   4913  C   SER A 519       3.935 -28.406 -17.889  1.00 10.00      A   
ATOM   4914  O   SER A 519       2.843 -27.878 -17.658  1.00 10.00      A   
ATOM   4915  N   PHE A 520       4.653 -28.135 -18.973  1.00 10.00      A   
ATOM   4916  HN  PHE A 520       5.523 -28.577 -19.092  1.00 10.00      A   
ATOM   4917  CA  PHE A 520       4.193 -27.193 -19.985  1.00 10.00      A   
ATOM   4918  CB  PHE A 520       5.307 -26.928 -21.003  1.00 10.00      A   
ATOM   4919  CG  PHE A 520       4.922 -25.972 -22.097  1.00 10.00      A   
ATOM   4920  CD1 PHE A 520       4.416 -24.718 -21.793  1.00 10.00      A   
ATOM   4921  CD2 PHE A 520       5.068 -26.324 -23.428  1.00 10.00      A   
ATOM   4922  CE1 PHE A 520       4.062 -23.832 -22.794  1.00 10.00      A   
ATOM   4923  CE2 PHE A 520       4.716 -25.442 -24.436  1.00 10.00      A   
ATOM   4924  CZ  PHE A 520       4.213 -24.195 -24.118  1.00 10.00      A   
ATOM   4925  C   PHE A 520       2.948 -27.730 -20.693  1.00 10.00      A   
ATOM   4926  O   PHE A 520       2.087 -26.965 -21.137  1.00 10.00      A   
ATOM   4927  N   GLY A 521       2.856 -29.050 -20.784  1.00 10.00      A   
ATOM   4928  HN  GLY A 521       3.577 -29.608 -20.412  1.00 10.00      A   
ATOM   4929  CA  GLY A 521       1.717 -29.678 -21.430  1.00 10.00      A   
ATOM   4930  C   GLY A 521       0.418 -29.371 -20.723  1.00 10.00      A   
ATOM   4931  O   GLY A 521      -0.608 -29.149 -21.363  1.00 10.00      A   
ATOM   4932  N   ALA A 522       0.462 -29.348 -19.398  1.00 10.00      A   
ATOM   4933  HN  ALA A 522       1.313 -29.540 -18.941  1.00 10.00      A   
ATOM   4934  CA  ALA A 522      -0.724 -29.056 -18.605  1.00 10.00      A   
ATOM   4935  CB  ALA A 522      -0.488 -29.405 -17.151  1.00 10.00      A   
ATOM   4936  C   ALA A 522      -1.118 -27.592 -18.743  1.00 10.00      A   
ATOM   4937  O   ALA A 522      -2.302 -27.256 -18.803  1.00 10.00      A   
ATOM   4938  N   CYS A 523      -0.111 -26.730 -18.810  1.00 10.00      A   
ATOM   4939  HN  CYS A 523       0.806 -27.068 -18.759  1.00 10.00      A   
ATOM   4940  CA  CYS A 523      -0.330 -25.299 -18.946  1.00 10.00      A   
ATOM   4941  CB  CYS A 523       1.010 -24.560 -18.962  1.00 10.00      A   
ATOM   4942  SG  CYS A 523       2.060 -24.875 -17.523  1.00 10.00      A   
ATOM   4943  HG  CYS A 523       2.269 -26.184 -17.450  1.00 10.00      A   
ATOM   4944  C   CYS A 523      -1.112 -24.995 -20.223  1.00 10.00      A   
ATOM   4945  O   CYS A 523      -2.001 -24.139 -20.236  1.00 10.00      A   
ATOM   4946  N   LYS A 524      -0.780 -25.713 -21.293  1.00 10.00      A   
ATOM   4947  HN  LYS A 524      -0.056 -26.376 -21.219  1.00 10.00      A   
ATOM   4948  CA  LYS A 524      -1.452 -25.532 -22.575  1.00 10.00      A   
ATOM   4949  CB  LYS A 524      -0.652 -26.171 -23.713  1.00 10.00      A   
ATOM   4950  CG  LYS A 524       0.605 -25.401 -24.088  1.00 10.00      A   
ATOM   4951  CD  LYS A 524       1.116 -25.801 -25.464  1.00 10.00      A   
ATOM   4952  CE  LYS A 524       1.571 -27.253 -25.492  1.00 10.00      A   
ATOM   4953  NZ  LYS A 524       1.998 -27.686 -26.850  1.00 10.00      A   
ATOM   4954  HZ1 LYS A 524       2.832 -27.148 -27.156  1.00 10.00      A   
ATOM   4955  HZ2 LYS A 524       1.231 -27.536 -27.535  1.00 10.00      A   
ATOM   4956  HZ3 LYS A 524       2.242 -28.702 -26.842  1.00 10.00      A   
ATOM   4957  C   LYS A 524      -2.861 -26.108 -22.547  1.00 10.00      A   
ATOM   4958  O   LYS A 524      -3.791 -25.523 -23.108  1.00 10.00      A   
ATOM   4959  N   LEU A 525      -3.008 -27.253 -21.887  1.00 10.00      A   
ATOM   4960  HN  LEU A 525      -2.224 -27.659 -21.462  1.00 10.00      A   
ATOM   4961  CA  LEU A 525      -4.298 -27.921 -21.777  1.00 10.00      A   
ATOM   4962  CB  LEU A 525      -4.141 -29.302 -21.133  1.00 10.00      A   
ATOM   4963  CG  LEU A 525      -5.414 -30.151 -21.042  1.00 10.00      A   
ATOM   4964  CD1 LEU A 525      -5.887 -30.554 -22.429  1.00 10.00      A   
ATOM   4965  CD2 LEU A 525      -5.183 -31.379 -20.176  1.00 10.00      A   
ATOM   4966  C   LEU A 525      -5.282 -27.072 -20.977  1.00 10.00      A   
ATOM   4967  O   LEU A 525      -6.431 -26.902 -21.378  1.00 10.00      A   
ATOM   4968  N   LEU A 526      -4.816 -26.519 -19.862  1.00 10.00      A   
ATOM   4969  HN  LEU A 526      -3.877 -26.678 -19.602  1.00 10.00      A   
ATOM   4970  CA  LEU A 526      -5.657 -25.684 -19.010  1.00 10.00      A   
ATOM   4971  CB  LEU A 526      -4.897 -25.264 -17.747  1.00 10.00      A   
ATOM   4972  CG  LEU A 526      -5.615 -24.272 -16.823  1.00 10.00      A   
ATOM   4973  CD1 LEU A 526      -6.879 -24.888 -16.241  1.00 10.00      A   
ATOM   4974  CD2 LEU A 526      -4.689 -23.795 -15.716  1.00 10.00      A   
ATOM   4975  C   LEU A 526      -6.158 -24.446 -19.755  1.00 10.00      A   
ATOM   4976  O   LEU A 526      -7.315 -24.062 -19.619  1.00 10.00      A   
ATOM   4977  N   GLY A 527      -5.284 -23.835 -20.546  1.00 10.00      A   
ATOM   4978  HN  GLY A 527      -4.372 -24.191 -20.619  1.00 10.00      A   
ATOM   4979  CA  GLY A 527      -5.661 -22.646 -21.293  1.00 10.00      A   
ATOM   4980  C   GLY A 527      -6.749 -22.916 -22.313  1.00 10.00      A   
ATOM   4981  O   GLY A 527      -7.629 -22.084 -22.525  1.00 10.00      A   
ATOM   4982  N   GLN A 528      -6.695 -24.087 -22.933  1.00 10.00      A   
ATOM   4983  HN  GLN A 528      -5.970 -24.711 -22.713  1.00 10.00      A   
ATOM   4984  CA  GLN A 528      -7.684 -24.468 -23.933  1.00 10.00      A   
ATOM   4985  CB  GLN A 528      -7.129 -25.567 -24.844  1.00 10.00      A   
ATOM   4986  CG  GLN A 528      -5.995 -25.100 -25.747  1.00 10.00      A   
ATOM   4987  CD  GLN A 528      -5.351 -26.223 -26.539  1.00 10.00      A   
ATOM   4988  OE1 GLN A 528      -5.294 -27.369 -26.090  1.00 10.00      A   
ATOM   4989  NE2 GLN A 528      -4.857 -25.901 -27.719  1.00 10.00      A   
ATOM   4990 HE21 GLN A 528      -4.938 -24.966 -28.020  1.00 10.00      A   
ATOM   4991 HE22 GLN A 528      -4.430 -26.603 -28.255  1.00 10.00      A   
ATOM   4992  C   GLN A 528      -8.989 -24.912 -23.276  1.00 10.00      A   
ATOM   4993  O   GLN A 528     -10.039 -24.969 -23.920  1.00 10.00      A   
ATOM   4994  N   LYS A 529      -8.911 -25.222 -21.992  1.00 10.00      A   
ATOM   4995  HN  LYS A 529      -8.041 -25.161 -21.543  1.00 10.00      A   
ATOM   4996  CA  LYS A 529     -10.075 -25.651 -21.228  1.00 10.00      A   
ATOM   4997  CB  LYS A 529      -9.659 -26.682 -20.170  1.00 10.00      A   
ATOM   4998  CG  LYS A 529     -10.807 -27.262 -19.361  1.00 10.00      A   
ATOM   4999  CD  LYS A 529     -10.310 -28.302 -18.370  1.00 10.00      A   
ATOM   5000  CE  LYS A 529     -11.429 -28.800 -17.466  1.00 10.00      A   
ATOM   5001  NZ  LYS A 529     -12.508 -29.500 -18.218  1.00 10.00      A   
ATOM   5002  HZ1 LYS A 529     -13.226 -29.863 -17.556  1.00 10.00      A   
ATOM   5003  HZ2 LYS A 529     -12.117 -30.301 -18.757  1.00 10.00      A   
ATOM   5004  HZ3 LYS A 529     -12.967 -28.843 -18.879  1.00 10.00      A   
ATOM   5005  C   LYS A 529     -10.751 -24.448 -20.570  1.00 10.00      A   
ATOM   5006  O   LYS A 529     -11.977 -24.349 -20.543  1.00 10.00      A   
ATOM   5007  N   MET A 530      -9.944 -23.539 -20.042  1.00 10.00      A   
ATOM   5008  HN  MET A 530      -8.971 -23.670 -20.102  1.00 10.00      A   
ATOM   5009  CA  MET A 530     -10.453 -22.345 -19.383  1.00 10.00      A   
ATOM   5010  CB  MET A 530      -9.955 -22.271 -17.938  1.00 10.00      A   
ATOM   5011  CG  MET A 530     -10.622 -23.260 -16.991  1.00 10.00      A   
ATOM   5012  SD  MET A 530     -12.397 -22.983 -16.830  1.00 10.00      A   
ATOM   5013  CE  MET A 530     -12.826 -24.224 -15.614  1.00 10.00      A   
ATOM   5014  C   MET A 530     -10.036 -21.093 -20.147  1.00 10.00      A   
ATOM   5015  O   MET A 530      -8.927 -20.591 -19.972  1.00 10.00      A   
ATOM   5016  N   PRO A 531     -10.924 -20.569 -21.007  1.00 10.00      A   
ATOM   5017  CA  PRO A 531     -10.639 -19.378 -21.811  1.00 10.00      A   
ATOM   5018  CB  PRO A 531     -11.631 -19.510 -22.967  1.00 10.00      A   
ATOM   5019  CG  PRO A 531     -12.803 -20.215 -22.372  1.00 10.00      A   
ATOM   5020  CD  PRO A 531     -12.270 -21.107 -21.281  1.00 10.00      A   
ATOM   5021  C   PRO A 531     -10.871 -18.069 -21.056  1.00 10.00      A   
ATOM   5022  O   PRO A 531     -10.648 -16.985 -21.596  1.00 10.00      A   
ATOM   5023  N   LYS A 532     -11.321 -18.169 -19.811  1.00 10.00      A   
ATOM   5024  HN  LYS A 532     -11.488 -19.059 -19.430  1.00 10.00      A   
ATOM   5025  CA  LYS A 532     -11.576 -16.981 -18.997  1.00 10.00      A   
ATOM   5026  CB  LYS A 532     -12.874 -17.134 -18.202  1.00 10.00      A   
ATOM   5027  CG  LYS A 532     -14.128 -17.263 -19.052  1.00 10.00      A   
ATOM   5028  CD  LYS A 532     -15.364 -16.896 -18.248  1.00 10.00      A   
ATOM   5029  CE  LYS A 532     -16.530 -17.818 -18.555  1.00 10.00      A   
ATOM   5030  NZ  LYS A 532     -16.351 -19.166 -17.953  1.00 10.00      A   
ATOM   5031  HZ1 LYS A 532     -17.260 -19.666 -17.924  1.00 10.00      A   
ATOM   5032  HZ2 LYS A 532     -15.980 -19.087 -16.981  1.00 10.00      A   
ATOM   5033  HZ3 LYS A 532     -15.678 -19.724 -18.521  1.00 10.00      A   
ATOM   5034  C   LYS A 532     -10.416 -16.714 -18.044  1.00 10.00      A   
ATOM   5035  O   LYS A 532     -10.491 -15.843 -17.176  1.00 10.00      A   
ATOM   5036  N   LEU A 533      -9.346 -17.470 -18.208  1.00 10.00      A   
ATOM   5037  HN  LEU A 533      -9.333 -18.136 -18.927  1.00 10.00      A   
ATOM   5038  CA  LEU A 533      -8.175 -17.319 -17.361  1.00 10.00      A   
ATOM   5039  CB  LEU A 533      -8.068 -18.466 -16.353  1.00 10.00      A   
ATOM   5040  CG  LEU A 533      -9.087 -18.459 -15.211  1.00 10.00      A   
ATOM   5041  CD1 LEU A 533     -10.212 -19.446 -15.484  1.00 10.00      A   
ATOM   5042  CD2 LEU A 533      -8.407 -18.761 -13.887  1.00 10.00      A   
ATOM   5043  C   LEU A 533      -6.914 -17.239 -18.199  1.00 10.00      A   
ATOM   5044  O   LEU A 533      -6.765 -17.961 -19.185  1.00 10.00      A   
ATOM   5045  N   ASN A 534      -6.010 -16.359 -17.811  1.00 10.00      A   
ATOM   5046  HN  ASN A 534      -6.182 -15.808 -17.013  1.00 10.00      A   
ATOM   5047  CA  ASN A 534      -4.764 -16.198 -18.534  1.00 10.00      A   
ATOM   5048  CB  ASN A 534      -4.325 -14.730 -18.586  1.00 10.00      A   
ATOM   5049  CG  ASN A 534      -5.000 -13.934 -19.685  1.00 10.00      A   
ATOM   5050  OD1 ASN A 534      -5.525 -14.494 -20.647  1.00 10.00      A   
ATOM   5051  ND2 ASN A 534      -4.970 -12.616 -19.560  1.00 10.00      A   
ATOM   5052 HD21 ASN A 534      -4.511 -12.230 -18.779  1.00 10.00      A   
ATOM   5053 HD22 ASN A 534      -5.417 -12.076 -20.251  1.00 10.00      A   
ATOM   5054  C   ASN A 534      -3.669 -17.041 -17.909  1.00 10.00      A   
ATOM   5055  O   ASN A 534      -3.116 -16.687 -16.868  1.00 10.00      A   
ATOM   5056  N   VAL A 535      -3.385 -18.171 -18.527  1.00 10.00      A   
ATOM   5057  HN  VAL A 535      -3.890 -18.416 -19.330  1.00 10.00      A   
ATOM   5058  CA  VAL A 535      -2.337 -19.052 -18.054  1.00 10.00      A   
ATOM   5059  CB  VAL A 535      -2.607 -20.522 -18.442  1.00 10.00      A   
ATOM   5060  CG1 VAL A 535      -1.658 -21.455 -17.705  1.00 10.00      A   
ATOM   5061  CG2 VAL A 535      -4.055 -20.889 -18.155  1.00 10.00      A   
ATOM   5062  C   VAL A 535      -1.019 -18.588 -18.663  1.00 10.00      A   
ATOM   5063  O   VAL A 535      -0.556 -19.131 -19.671  1.00 10.00      A   
ATOM   5064  N   GLU A 536      -0.453 -17.549 -18.065  1.00 10.00      A   
ATOM   5065  HN  GLU A 536      -0.884 -17.165 -17.267  1.00 10.00      A   
ATOM   5066  CA  GLU A 536       0.792 -16.972 -18.537  1.00 10.00      A   
ATOM   5067  CB  GLU A 536       0.900 -15.504 -18.106  1.00 10.00      A   
ATOM   5068  CG  GLU A 536      -0.146 -14.585 -18.726  1.00 10.00      A   
ATOM   5069  CD  GLU A 536       0.103 -13.120 -18.416  1.00 10.00      A   
ATOM   5070  OE1 GLU A 536       1.155 -12.804 -17.826  1.00 10.00      A   
ATOM   5071  OE2 GLU A 536      -0.751 -12.271 -18.757  1.00 10.00      A   
ATOM   5072  C   GLU A 536       1.996 -17.758 -18.035  1.00 10.00      A   
ATOM   5073  O   GLU A 536       2.263 -17.817 -16.831  1.00 10.00      A   
ATOM   5074  N   VAL A 537       2.709 -18.369 -18.965  1.00 10.00      A   
ATOM   5075  HN  VAL A 537       2.423 -18.307 -19.906  1.00 10.00      A   
ATOM   5076  CA  VAL A 537       3.896 -19.139 -18.638  1.00 10.00      A   
ATOM   5077  CB  VAL A 537       4.117 -20.274 -19.657  1.00 10.00      A   
ATOM   5078  CG1 VAL A 537       5.345 -21.095 -19.294  1.00 10.00      A   
ATOM   5079  CG2 VAL A 537       2.886 -21.166 -19.736  1.00 10.00      A   
ATOM   5080  C   VAL A 537       5.118 -18.232 -18.639  1.00 10.00      A   
ATOM   5081  O   VAL A 537       5.404 -17.575 -19.640  1.00 10.00      A   
ATOM   5082  N   ILE A 538       5.810 -18.178 -17.510  1.00 10.00      A   
ATOM   5083  HN  ILE A 538       5.518 -18.718 -16.743  1.00 10.00      A   
ATOM   5084  CA  ILE A 538       7.005 -17.359 -17.379  1.00 10.00      A   
ATOM   5085  CB  ILE A 538       7.004 -16.536 -16.070  1.00 10.00      A   
ATOM   5086  CG1 ILE A 538       5.700 -15.739 -15.941  1.00 10.00      A   
ATOM   5087  CG2 ILE A 538       8.208 -15.603 -16.029  1.00 10.00      A   
ATOM   5088  CD1 ILE A 538       5.593 -14.935 -14.664  1.00 10.00      A   
ATOM   5089  C   ILE A 538       8.233 -18.265 -17.416  1.00 10.00      A   
ATOM   5090  O   ILE A 538       8.536 -18.963 -16.442  1.00 10.00      A   
ATOM   5091  N   ASP A 539       8.928 -18.258 -18.540  1.00 10.00      A   
ATOM   5092  HN  ASP A 539       8.654 -17.659 -19.272  1.00 10.00      A   
ATOM   5093  CA  ASP A 539      10.096 -19.104 -18.713  1.00 10.00      A   
ATOM   5094  CB  ASP A 539       9.764 -20.236 -19.684  1.00 10.00      A   
ATOM   5095  CG  ASP A 539      10.769 -21.357 -19.627  1.00 10.00      A   
ATOM   5096  OD1 ASP A 539      10.542 -22.323 -18.863  1.00 10.00      A   
ATOM   5097  OD2 ASP A 539      11.779 -21.288 -20.352  1.00 10.00      A   
ATOM   5098  C   ASP A 539      11.293 -18.304 -19.212  1.00 10.00      A   
ATOM   5099  O   ASP A 539      11.158 -17.453 -20.096  1.00 10.00      A   
ATOM   5100  N   GLU A 540      12.463 -18.576 -18.641  1.00 10.00      A   
ATOM   5101  HN  GLU A 540      12.503 -19.262 -17.942  1.00 10.00      A   
ATOM   5102  CA  GLU A 540      13.688 -17.872 -19.015  1.00 10.00      A   
ATOM   5103  CB  GLU A 540      14.456 -17.432 -17.767  1.00 10.00      A   
ATOM   5104  CG  GLU A 540      13.734 -16.417 -16.894  1.00 10.00      A   
ATOM   5105  CD  GLU A 540      14.495 -16.107 -15.620  1.00 10.00      A   
ATOM   5106  OE1 GLU A 540      13.893 -15.549 -14.683  1.00 10.00      A   
ATOM   5107  OE2 GLU A 540      15.705 -16.417 -15.552  1.00 10.00      A   
ATOM   5108  C   GLU A 540      14.601 -18.730 -19.894  1.00 10.00      A   
ATOM   5109  O   GLU A 540      15.728 -18.336 -20.198  1.00 10.00      A   
ATOM   5110  N   ARG A 541      14.119 -19.891 -20.313  1.00 10.00      A   
ATOM   5111  HN  ARG A 541      13.199 -20.154 -20.070  1.00 10.00      A   
ATOM   5112  CA  ARG A 541      14.919 -20.783 -21.146  1.00 10.00      A   
ATOM   5113  CB  ARG A 541      14.824 -22.233 -20.656  1.00 10.00      A   
ATOM   5114  CG  ARG A 541      14.927 -22.414 -19.151  1.00 10.00      A   
ATOM   5115  CD  ARG A 541      13.650 -23.011 -18.582  1.00 10.00      A   
ATOM   5116  NE  ARG A 541      13.759 -24.451 -18.329  1.00 10.00      A   
ATOM   5117  HE  ARG A 541      14.659 -24.843 -18.343  1.00 10.00      A   
ATOM   5118  CZ  ARG A 541      12.715 -25.244 -18.080  1.00 10.00      A   
ATOM   5119  NH1 ARG A 541      11.485 -24.748 -18.049  1.00 10.00      A   
ATOM   5120 HH11 ARG A 541      11.319 -23.723 -18.222  1.00 10.00      A   
ATOM   5121 HH12 ARG A 541      10.673 -25.377 -17.853  1.00 10.00      A   
ATOM   5122  NH2 ARG A 541      12.906 -26.532 -17.836  1.00 10.00      A   
ATOM   5123 HH21 ARG A 541      12.091 -27.152 -17.643  1.00 10.00      A   
ATOM   5124 HH22 ARG A 541      13.871 -26.930 -17.830  1.00 10.00      A   
ATOM   5125  C   ARG A 541      14.478 -20.698 -22.602  1.00 10.00      A   
ATOM   5126  O   ARG A 541      14.801 -21.568 -23.410  1.00 10.00      A   
ATOM   5127  N   GLY A 542      13.721 -19.662 -22.926  1.00 10.00      A   
ATOM   5128  HN  GLY A 542      13.466 -19.019 -22.232  1.00 10.00      A   
ATOM   5129  CA  GLY A 542      13.250 -19.483 -24.284  1.00 10.00      A   
ATOM   5130  C   GLY A 542      11.880 -20.092 -24.493  1.00 10.00      A   
ATOM   5131  O   GLY A 542      11.220 -20.480 -23.525  1.00 10.00      A   
ATOM   5132  N   ALA A 543      11.457 -20.182 -25.752  1.00 10.00      A   
ATOM   5133  HN  ALA A 543      12.043 -19.864 -26.471  1.00 10.00      A   
ATOM   5134  CA  ALA A 543      10.155 -20.744 -26.094  1.00 10.00      A   
ATOM   5135  CB  ALA A 543       9.953 -20.731 -27.603  1.00 10.00      A   
ATOM   5136  C   ALA A 543      10.011 -22.160 -25.546  1.00 10.00      A   
ATOM   5137  O   ALA A 543      10.777 -23.051 -25.910  1.00 10.00      A   
ATOM   5138  N   PRO A 544       9.020 -22.393 -24.670  1.00 10.00      A   
ATOM   5139  CA  PRO A 544       8.787 -23.702 -24.052  1.00 10.00      A   
ATOM   5140  CB  PRO A 544       7.605 -23.453 -23.110  1.00 10.00      A   
ATOM   5141  CG  PRO A 544       7.576 -21.979 -22.912  1.00 10.00      A   
ATOM   5142  CD  PRO A 544       8.046 -21.393 -24.206  1.00 10.00      A   
ATOM   5143  C   PRO A 544       8.431 -24.780 -25.070  1.00 10.00      A   
ATOM   5144  O   PRO A 544       8.571 -25.971 -24.796  1.00 10.00      A   
ATOM   5145  N   ASP A 545       7.985 -24.361 -26.250  1.00 10.00      A   
ATOM   5146  HN  ASP A 545       7.901 -23.398 -26.414  1.00 10.00      A   
ATOM   5147  CA  ASP A 545       7.612 -25.301 -27.304  1.00 10.00      A   
ATOM   5148  CB  ASP A 545       6.840 -24.605 -28.426  1.00 10.00      A   
ATOM   5149  CG  ASP A 545       6.203 -25.592 -29.387  1.00 10.00      A   
ATOM   5150  OD1 ASP A 545       5.371 -26.415 -28.941  1.00 10.00      A   
ATOM   5151  OD2 ASP A 545       6.523 -25.552 -30.590  1.00 10.00      A   
ATOM   5152  C   ASP A 545       8.835 -26.027 -27.865  1.00 10.00      A   
ATOM   5153  O   ASP A 545       8.707 -27.057 -28.526  1.00 10.00      A   
ATOM   5154  N   SER A 546      10.026 -25.502 -27.580  1.00 10.00      A   
ATOM   5155  HN  SER A 546      10.075 -24.690 -27.034  1.00 10.00      A   
ATOM   5156  CA  SER A 546      11.258 -26.117 -28.055  1.00 10.00      A   
ATOM   5157  CB  SER A 546      12.397 -25.092 -28.108  1.00 10.00      A   
ATOM   5158  OG  SER A 546      12.678 -24.563 -26.819  1.00 10.00      A   
ATOM   5159  HG  SER A 546      11.971 -23.949 -26.557  1.00 10.00      A   
ATOM   5160  C   SER A 546      11.645 -27.305 -27.179  1.00 10.00      A   
ATOM   5161  O   SER A 546      12.603 -28.021 -27.468  1.00 10.00      A   
ATOM   5162  N   ARG A 547      10.893 -27.503 -26.105  1.00 10.00      A   
ATOM   5163  HN  ARG A 547      10.135 -26.901 -25.937  1.00 10.00      A   
ATOM   5164  CA  ARG A 547      11.135 -28.597 -25.179  1.00 10.00      A   
ATOM   5165  CB  ARG A 547      11.512 -28.053 -23.800  1.00 10.00      A   
ATOM   5166  CG  ARG A 547      12.856 -27.351 -23.762  1.00 10.00      A   
ATOM   5167  CD  ARG A 547      13.147 -26.789 -22.382  1.00 10.00      A
[truncated: 221,457 more chars]
