# Supplementary material for: Flexibility of intrinsically disordered degrons in AUX/IAA proteins reinforces auxin co-receptor assemblies
Source: Nat Commun. 2020 May 8;11:2277. doi: 10.1038/s41467-020-16147-2 (PMC7210949; doi:10.1038/s41467-020-16147-2)
Supplement: Supplementary file 9 — Supplementary Data 6 [file 41467_2020_16147_MOESM9_ESM.gz › haddock_files/IAA07/No_disorder_restraint/cluster6_3.pdb]

REMARK FILENAME="complex_158w.pdb0"
REMARK ===============================================================
REMARK HADDOCK run for complex
REMARK initial structure: complex_158.pdb
REMARK final NOE weights: unambig 50 amb: 50
REMARK ===============================================================
REMARK            total,bonds,angles,improper,dihe,vdw,elec,air,cdih,coup,rdcs,vean,dani,xpcs,rg
REMARK energies: -260.183, 0, 0, 0, 0, -41.0168, -220.117, 0.9514, 0, 0, 0, 0, 0, 0, 0
REMARK ===============================================================
REMARK            bonds,angles,impropers,dihe,air,cdih,coup,rdcs,vean,dani,xpcs
REMARK rms-dev.: 0,0,0,0,2.876289E-02,0,0, 0, 0, 0, 0
REMARK ===============================================================
REMARK               air,cdih,coup,rdcs,vean,dani,xpcs
REMARK               >0.3,>5,>1,>0,>5,>0.2,>0.2
REMARK violations.: 0, 0, 0, 0, 0, 0, 0
REMARK ===============================================================
REMARK                        CVpartition#,violations,rms
REMARK AIRs cross-validation: 2, 0, NaN
REMARK ===============================================================
REMARK NCS energy: 0
REMARK ===============================================================
REMARK Symmetry energy: 0
REMARK ===============================================================
REMARK Desolvation energy: 28.3123
REMARK Internal energy free molecules: -22322.7
REMARK Internal energy complex: -33529.2
REMARK Binding energy: -11439.3
REMARK ===============================================================
REMARK buried surface area: 1511.21
REMARK ===============================================================
REMARK water - chain1: 0 0 0
REMARK water - chain2: 0 0 0
REMARK water - chain3: 0 0 0
REMARK water - chain4: 0 0 0
REMARK water - chain5: 0 0 0
REMARK water - chain6: 0 0 0
REMARK ===============================================================
REMARK water - water: 0 0 0
REMARK ===============================================================
REMARK DATE:14-Feb-2019  04:49:35       created by user: enmr022
REMARK VERSION:1.3U
ATOM      1  N   PHE A   9     -39.681   5.723  -6.671  1.00 10.00      A   
ATOM      2  HN  PHE A   9     -39.605   5.442  -7.609  1.00 10.00      A   
ATOM      3  CA  PHE A   9     -38.716   6.672  -6.142  1.00 10.00      A   
ATOM      4  CB  PHE A   9     -37.711   5.967  -5.232  1.00 10.00      A   
ATOM      5  CG  PHE A   9     -38.226   5.703  -3.853  1.00 10.00      A   
ATOM      6  CD1 PHE A   9     -38.649   4.438  -3.490  1.00 10.00      A   
ATOM      7  CD2 PHE A   9     -38.282   6.722  -2.918  1.00 10.00      A   
ATOM      8  CE1 PHE A   9     -39.123   4.194  -2.216  1.00 10.00      A   
ATOM      9  CE2 PHE A   9     -38.754   6.486  -1.643  1.00 10.00      A   
ATOM     10  CZ  PHE A   9     -39.175   5.219  -1.293  1.00 10.00      A   
ATOM     11  C   PHE A   9     -37.971   7.367  -7.267  1.00 10.00      A   
ATOM     12  O   PHE A   9     -37.378   6.705  -8.122  1.00 10.00      A   
ATOM     13  N   PRO A  10     -38.012   8.708  -7.291  1.00 10.00      A   
ATOM     14  CA  PRO A  10     -37.321   9.506  -8.310  1.00 10.00      A   
ATOM     15  CB  PRO A  10     -37.620  10.954  -7.897  1.00 10.00      A   
ATOM     16  CG  PRO A  10     -38.843  10.865  -7.052  1.00 10.00      A   
ATOM     17  CD  PRO A  10     -38.741   9.553  -6.332  1.00 10.00      A   
ATOM     18  C   PRO A  10     -35.816   9.257  -8.265  1.00 10.00      A   
ATOM     19  O   PRO A  10     -35.264   8.945  -7.202  1.00 10.00      A   
ATOM     20  N   GLU A  11     -35.158   9.406  -9.410  1.00 10.00      A   
ATOM     21  HN  GLU A  11     -35.657   9.671 -10.215  1.00 10.00      A   
ATOM     22  CA  GLU A  11     -33.719   9.191  -9.509  1.00 10.00      A   
ATOM     23  CB  GLU A  11     -33.236   9.376 -10.950  1.00 10.00      A   
ATOM     24  CG  GLU A  11     -33.929   8.470 -11.958  1.00 10.00      A   
ATOM     25  CD  GLU A  11     -33.029   8.079 -13.112  1.00 10.00      A   
ATOM     26  OE1 GLU A  11     -32.136   8.872 -13.480  1.00 10.00      A   
ATOM     27  OE2 GLU A  11     -33.205   6.970 -13.659  1.00 10.00      A   
ATOM     28  C   GLU A  11     -32.945  10.101  -8.555  1.00 10.00      A   
ATOM     29  O   GLU A  11     -31.894   9.722  -8.038  1.00 10.00      A   
ATOM     30  N   GLU A  12     -33.479  11.294  -8.311  1.00 10.00      A   
ATOM     31  HN  GLU A  12     -34.320  11.542  -8.756  1.00 10.00      A   
ATOM     32  CA  GLU A  12     -32.841  12.245  -7.409  1.00 10.00      A   
ATOM     33  CB  GLU A  12     -33.540  13.605  -7.461  1.00 10.00      A   
ATOM     34  CG  GLU A  12     -35.059  13.536  -7.401  1.00 10.00      A   
ATOM     35  CD  GLU A  12     -35.717  14.853  -7.751  1.00 10.00      A   
ATOM     36  OE1 GLU A  12     -35.202  15.563  -8.637  1.00 10.00      A   
ATOM     37  OE2 GLU A  12     -36.755  15.182  -7.144  1.00 10.00      A   
ATOM     38  C   GLU A  12     -32.802  11.701  -5.984  1.00 10.00      A   
ATOM     39  O   GLU A  12     -31.820  11.879  -5.268  1.00 10.00      A   
ATOM     40  N   VAL A  13     -33.868  11.012  -5.594  1.00 10.00      A   
ATOM     41  HN  VAL A  13     -34.608  10.883  -6.223  1.00 10.00      A   
ATOM     42  CA  VAL A  13     -33.962  10.427  -4.264  1.00 10.00      A   
ATOM     43  CB  VAL A  13     -35.401   9.953  -3.965  1.00 10.00      A   
ATOM     44  CG1 VAL A  13     -35.455   9.160  -2.668  1.00 10.00      A   
ATOM     45  CG2 VAL A  13     -36.347  11.139  -3.905  1.00 10.00      A   
ATOM     46  C   VAL A  13     -33.011   9.238  -4.159  1.00 10.00      A   
ATOM     47  O   VAL A  13     -32.213   9.143  -3.228  1.00 10.00      A   
ATOM     48  N   LEU A  14     -33.085   8.349  -5.145  1.00 10.00      A   
ATOM     49  HN  LEU A  14     -33.724   8.502  -5.876  1.00 10.00      A   
ATOM     50  CA  LEU A  14     -32.244   7.155  -5.174  1.00 10.00      A   
ATOM     51  CB  LEU A  14     -32.602   6.272  -6.371  1.00 10.00      A   
ATOM     52  CG  LEU A  14     -33.974   5.584  -6.307  1.00 10.00      A   
ATOM     53  CD1 LEU A  14     -34.267   4.838  -7.599  1.00 10.00      A   
ATOM     54  CD2 LEU A  14     -34.052   4.646  -5.112  1.00 10.00      A   
ATOM     55  C   LEU A  14     -30.760   7.511  -5.178  1.00 10.00      A   
ATOM     56  O   LEU A  14     -29.956   6.838  -4.531  1.00 10.00      A   
ATOM     57  N   GLU A  15     -30.409   8.583  -5.889  1.00 10.00      A   
ATOM     58  HN  GLU A  15     -31.102   9.079  -6.379  1.00 10.00      A   
ATOM     59  CA  GLU A  15     -29.023   9.037  -5.966  1.00 10.00      A   
ATOM     60  CB  GLU A  15     -28.891  10.255  -6.891  1.00 10.00      A   
ATOM     61  CG  GLU A  15     -27.466  10.780  -7.024  1.00 10.00      A   
ATOM     62  CD  GLU A  15     -27.358  12.034  -7.870  1.00 10.00      A   
ATOM     63  OE1 GLU A  15     -28.211  12.934  -7.727  1.00 10.00      A   
ATOM     64  OE2 GLU A  15     -26.405  12.132  -8.675  1.00 10.00      A   
ATOM     65  C   GLU A  15     -28.495   9.371  -4.575  1.00 10.00      A   
ATOM     66  O   GLU A  15     -27.359   9.037  -4.234  1.00 10.00      A   
ATOM     67  N   HIS A  16     -29.337  10.004  -3.760  1.00 10.00      A   
ATOM     68  HN  HIS A  16     -30.243  10.217  -4.074  1.00 10.00      A   
ATOM     69  CA  HIS A  16     -28.940  10.373  -2.406  1.00 10.00      A   
ATOM     70  CB  HIS A  16     -29.954  11.305  -1.739  1.00 10.00      A   
ATOM     71  CG  HIS A  16     -29.412  12.003  -0.522  1.00 10.00      A   
ATOM     72  ND1 HIS A  16     -28.079  12.330  -0.420  1.00 10.00      A   
ATOM     73  CD2 HIS A  16     -30.051  12.402   0.607  1.00 10.00      A   
ATOM     74  CE1 HIS A  16     -27.936  12.915   0.755  1.00 10.00      A   
ATOM     75  NE2 HIS A  16     -29.099  12.981   1.409  1.00 10.00      A   
ATOM     76  HE2 HIS A  16     -29.246  13.377   2.301  1.00 10.00      A   
ATOM     77  C   HIS A  16     -28.714   9.129  -1.559  1.00 10.00      A   
ATOM     78  O   HIS A  16     -27.770   9.068  -0.770  1.00 10.00      A   
ATOM     79  N   VAL A  17     -29.580   8.134  -1.734  1.00 10.00      A   
ATOM     80  HN  VAL A  17     -30.323   8.253  -2.366  1.00 10.00      A   
ATOM     81  CA  VAL A  17     -29.460   6.876  -1.005  1.00 10.00      A   
ATOM     82  CB  VAL A  17     -30.622   5.916  -1.339  1.00 10.00      A   
ATOM     83  CG1 VAL A  17     -30.523   4.637  -0.518  1.00 10.00      A   
ATOM     84  CG2 VAL A  17     -31.965   6.597  -1.119  1.00 10.00      A   
ATOM     85  C   VAL A  17     -28.134   6.203  -1.361  1.00 10.00      A   
ATOM     86  O   VAL A  17     -27.446   5.653  -0.500  1.00 10.00      A   
ATOM     87  N   PHE A  18     -27.772   6.284  -2.636  1.00 10.00      A   
ATOM     88  HN  PHE A  18     -28.362   6.753  -3.267  1.00 10.00      A   
ATOM     89  CA  PHE A  18     -26.533   5.697  -3.131  1.00 10.00      A   
ATOM     90  CB  PHE A  18     -26.486   5.759  -4.659  1.00 10.00      A   
ATOM     91  CG  PHE A  18     -27.287   4.697  -5.356  1.00 10.00      A   
ATOM     92  CD1 PHE A  18     -28.178   5.033  -6.363  1.00 10.00      A   
ATOM     93  CD2 PHE A  18     -27.139   3.364  -5.015  1.00 10.00      A   
ATOM     94  CE1 PHE A  18     -28.910   4.061  -7.016  1.00 10.00      A   
ATOM     95  CE2 PHE A  18     -27.868   2.388  -5.663  1.00 10.00      A   
ATOM     96  CZ  PHE A  18     -28.753   2.735  -6.665  1.00 10.00      A   
ATOM     97  C   PHE A  18     -25.304   6.403  -2.556  1.00 10.00      A   
ATOM     98  O   PHE A  18     -24.227   5.816  -2.469  1.00 10.00      A   
ATOM     99  N   SER A  19     -25.458   7.660  -2.162  1.00 10.00      A   
ATOM    100  HN  SER A  19     -26.341   8.085  -2.240  1.00 10.00      A   
ATOM    101  CA  SER A  19     -24.341   8.421  -1.616  1.00 10.00      A   
ATOM    102  CB  SER A  19     -24.656   9.921  -1.571  1.00 10.00      A   
ATOM    103  OG  SER A  19     -25.418  10.275  -0.426  1.00 10.00      A   
ATOM    104  HG  SER A  19     -26.336   9.981  -0.540  1.00 10.00      A   
ATOM    105  C   SER A  19     -23.901   7.896  -0.245  1.00 10.00      A   
ATOM    106  O   SER A  19     -22.731   8.013   0.128  1.00 10.00      A   
ATOM    107  N   PHE A  20     -24.836   7.296   0.488  1.00 10.00      A   
ATOM    108  HN  PHE A  20     -25.745   7.216   0.126  1.00 10.00      A   
ATOM    109  CA  PHE A  20     -24.547   6.757   1.813  1.00 10.00      A   
ATOM    110  CB  PHE A  20     -25.828   6.643   2.644  1.00 10.00      A   
ATOM    111  CG  PHE A  20     -26.409   7.967   3.054  1.00 10.00      A   
ATOM    112  CD1 PHE A  20     -27.624   8.399   2.544  1.00 10.00      A   
ATOM    113  CD2 PHE A  20     -25.738   8.785   3.954  1.00 10.00      A   
ATOM    114  CE1 PHE A  20     -28.159   9.615   2.922  1.00 10.00      A   
ATOM    115  CE2 PHE A  20     -26.267  10.002   4.337  1.00 10.00      A   
ATOM    116  CZ  PHE A  20     -27.479  10.418   3.820  1.00 10.00      A   
ATOM    117  C   PHE A  20     -23.869   5.397   1.712  1.00 10.00      A   
ATOM    118  O   PHE A  20     -23.208   4.945   2.651  1.00 10.00      A   
ATOM    119  N   ILE A  21     -24.034   4.754   0.567  1.00 10.00      A   
ATOM    120  HN  ILE A  21     -24.562   5.176  -0.143  1.00 10.00      A   
ATOM    121  CA  ILE A  21     -23.444   3.445   0.327  1.00 10.00      A   
ATOM    122  CB  ILE A  21     -24.451   2.494  -0.350  1.00 10.00      A   
ATOM    123  CG1 ILE A  21     -25.763   2.445   0.434  1.00 10.00      A   
ATOM    124  CG2 ILE A  21     -23.856   1.101  -0.481  1.00 10.00      A   
ATOM    125  CD1 ILE A  21     -26.886   1.744  -0.300  1.00 10.00      A   
ATOM    126  C   ILE A  21     -22.220   3.578  -0.572  1.00 10.00      A   
ATOM    127  O   ILE A  21     -22.348   3.750  -1.781  1.00 10.00      A   
ATOM    128  N   GLN A  22     -21.035   3.506   0.018  1.00 10.00      A   
ATOM    129  HN  GLN A  22     -20.988   3.373   0.991  1.00 10.00      A   
ATOM    130  CA  GLN A  22     -19.794   3.623  -0.749  1.00 10.00      A   
ATOM    131  CB  GLN A  22     -18.948   4.801  -0.258  1.00 10.00      A   
ATOM    132  CG  GLN A  22     -19.590   6.164  -0.490  1.00 10.00      A   
ATOM    133  CD  GLN A  22     -19.908   6.431  -1.950  1.00 10.00      A   
ATOM    134  OE1 GLN A  22     -19.210   5.963  -2.852  1.00 10.00      A   
ATOM    135  NE2 GLN A  22     -20.967   7.186  -2.196  1.00 10.00      A   
ATOM    136 HE21 GLN A  22     -21.479   7.525  -1.434  1.00 10.00      A   
ATOM    137 HE22 GLN A  22     -21.196   7.374  -3.134  1.00 10.00      A   
ATOM    138  C   GLN A  22     -18.989   2.326  -0.715  1.00 10.00      A   
ATOM    139  O   GLN A  22     -17.919   2.232  -1.324  1.00 10.00      A   
ATOM    140  N   LEU A  23     -19.503   1.332   0.001  1.00 10.00      A   
ATOM    141  HN  LEU A  23     -20.350   1.477   0.472  1.00 10.00      A   
ATOM    142  CA  LEU A  23     -18.838   0.036   0.101  1.00 10.00      A   
ATOM    143  CB  LEU A  23     -19.425  -0.788   1.251  1.00 10.00      A   
ATOM    144  CG  LEU A  23     -18.692  -2.090   1.595  1.00 10.00      A   
ATOM    145  CD1 LEU A  23     -17.277  -1.804   2.078  1.00 10.00      A   
ATOM    146  CD2 LEU A  23     -19.467  -2.885   2.633  1.00 10.00      A   
ATOM    147  C   LEU A  23     -18.978  -0.725  -1.212  1.00 10.00      A   
ATOM    148  O   LEU A  23     -20.086  -0.878  -1.729  1.00 10.00      A   
ATOM    149  N   ASP A  24     -17.851  -1.197  -1.735  1.00 10.00      A   
ATOM    150  HN  ASP A  24     -17.003  -1.036  -1.259  1.00 10.00      A   
ATOM    151  CA  ASP A  24     -17.814  -1.930  -3.004  1.00 10.00      A   
ATOM    152  CB  ASP A  24     -16.408  -2.470  -3.275  1.00 10.00      A   
ATOM    153  CG  ASP A  24     -15.335  -1.421  -3.108  1.00 10.00      A   
ATOM    154  OD1 ASP A  24     -14.866  -0.883  -4.132  1.00 10.00      A   
ATOM    155  OD2 ASP A  24     -14.962  -1.131  -1.951  1.00 10.00      A   
ATOM    156  C   ASP A  24     -18.802  -3.087  -3.040  1.00 10.00      A   
ATOM    157  O   ASP A  24     -19.607  -3.193  -3.965  1.00 10.00      A   
ATOM    158  N   LYS A  25     -18.737  -3.951  -2.030  1.00 10.00      A   
ATOM    159  HN  LYS A  25     -18.080  -3.800  -1.318  1.00 10.00      A   
ATOM    160  CA  LYS A  25     -19.612  -5.119  -1.952  1.00 10.00      A   
ATOM    161  CB  LYS A  25     -19.309  -5.937  -0.696  1.00 10.00      A   
ATOM    162  CG  LYS A  25     -17.893  -6.484  -0.645  1.00 10.00      A   
ATOM    163  CD  LYS A  25     -17.698  -7.412   0.542  1.00 10.00      A   
ATOM    164  CE  LYS A  25     -16.370  -8.152   0.456  1.00 10.00      A   
ATOM    165  NZ  LYS A  25     -16.299  -9.049  -0.734  1.00 10.00      A   
ATOM    166  HZ1 LYS A  25     -15.331  -9.408  -0.855  1.00 10.00      A   
ATOM    167  HZ2 LYS A  25     -16.570  -8.534  -1.598  1.00 10.00      A   
ATOM    168  HZ3 LYS A  25     -16.941  -9.858  -0.612  1.00 10.00      A   
ATOM    169  C   LYS A  25     -21.084  -4.732  -1.988  1.00 10.00      A   
ATOM    170  O   LYS A  25     -21.878  -5.329  -2.723  1.00 10.00      A   
ATOM    171  N   ASP A  26     -21.440  -3.728  -1.200  1.00 10.00      A   
ATOM    172  HN  ASP A  26     -20.761  -3.291  -0.649  1.00 10.00      A   
ATOM    173  CA  ASP A  26     -22.817  -3.257  -1.140  1.00 10.00      A   
ATOM    174  CB  ASP A  26     -22.987  -2.198  -0.052  1.00 10.00      A   
ATOM    175  CG  ASP A  26     -23.181  -2.780   1.334  1.00 10.00      A   
ATOM    176  OD1 ASP A  26     -23.763  -3.881   1.450  1.00 10.00      A   
ATOM    177  OD2 ASP A  26     -22.760  -2.130   2.312  1.00 10.00      A   
ATOM    178  C   ASP A  26     -23.249  -2.693  -2.485  1.00 10.00      A   
ATOM    179  O   ASP A  26     -24.303  -3.050  -3.004  1.00 10.00      A   
ATOM    180  N   ARG A  27     -22.412  -1.827  -3.053  1.00 10.00      A   
ATOM    181  HN  ARG A  27     -21.575  -1.599  -2.589  1.00 10.00      A   
ATOM    182  CA  ARG A  27     -22.696  -1.208  -4.344  1.00 10.00      A   
ATOM    183  CB  ARG A  27     -21.540  -0.296  -4.764  1.00 10.00      A   
ATOM    184  CG  ARG A  27     -21.616   1.114  -4.206  1.00 10.00      A   
ATOM    185  CD  ARG A  27     -22.844   1.842  -4.723  1.00 10.00      A   
ATOM    186  NE  ARG A  27     -22.835   3.253  -4.360  1.00 10.00      A   
ATOM    187  HE  ARG A  27     -22.869   3.473  -3.395  1.00 10.00      A   
ATOM    188  CZ  ARG A  27     -22.775   4.247  -5.241  1.00 10.00      A   
ATOM    189  NH1 ARG A  27     -22.716   3.981  -6.543  1.00 10.00      A   
ATOM    190 HH11 ARG A  27     -22.712   2.984  -6.885  1.00 10.00      A   
ATOM    191 HH12 ARG A  27     -22.678   4.756  -7.235  1.00 10.00      A   
ATOM    192  NH2 ARG A  27     -22.771   5.503  -4.816  1.00 10.00      A   
ATOM    193 HH21 ARG A  27     -22.820   5.714  -3.791  1.00 10.00      A   
ATOM    194 HH22 ARG A  27     -22.715   6.293  -5.501  1.00 10.00      A   
ATOM    195  C   ARG A  27     -22.942  -2.258  -5.422  1.00 10.00      A   
ATOM    196  O   ARG A  27     -23.887  -2.155  -6.209  1.00 10.00      A   
ATOM    197  N   ASN A  28     -22.087  -3.270  -5.447  1.00 10.00      A   
ATOM    198  HN  ASN A  28     -21.352  -3.292  -4.793  1.00 10.00      A   
ATOM    199  CA  ASN A  28     -22.201  -4.345  -6.425  1.00 10.00      A   
ATOM    200  CB  ASN A  28     -21.033  -5.333  -6.309  1.00 10.00      A   
ATOM    201  CG  ASN A  28     -19.730  -4.784  -6.845  1.00 10.00      A   
ATOM    202  OD1 ASN A  28     -19.718  -3.862  -7.661  1.00 10.00      A   
ATOM    203  ND2 ASN A  28     -18.621  -5.351  -6.395  1.00 10.00      A   
ATOM    204 HD21 ASN A  28     -18.706  -6.092  -5.748  1.00 10.00      A   
ATOM    205 HD22 ASN A  28     -17.759  -5.012  -6.719  1.00 10.00      A   
ATOM    206  C   ASN A  28     -23.529  -5.081  -6.285  1.00 10.00      A   
ATOM    207  O   ASN A  28     -24.134  -5.490  -7.276  1.00 10.00      A   
ATOM    208  N   SER A  29     -23.991  -5.233  -5.054  1.00 10.00      A   
ATOM    209  HN  SER A  29     -23.475  -4.873  -4.297  1.00 10.00      A   
ATOM    210  CA  SER A  29     -25.247  -5.922  -4.800  1.00 10.00      A   
ATOM    211  CB  SER A  29     -25.398  -6.239  -3.310  1.00 10.00      A   
ATOM    212  OG  SER A  29     -24.227  -6.868  -2.817  1.00 10.00      A   
ATOM    213  HG  SER A  29     -23.627  -6.193  -2.475  1.00 10.00      A   
ATOM    214  C   SER A  29     -26.439  -5.115  -5.309  1.00 10.00      A   
ATOM    215  O   SER A  29     -27.366  -5.670  -5.903  1.00 10.00      A   
ATOM    216  N   VAL A  30     -26.403  -3.805  -5.098  1.00 10.00      A   
ATOM    217  HN  VAL A  30     -25.631  -3.412  -4.630  1.00 10.00      A   
ATOM    218  CA  VAL A  30     -27.488  -2.937  -5.540  1.00 10.00      A   
ATOM    219  CB  VAL A  30     -27.374  -1.510  -4.967  1.00 10.00      A   
ATOM    220  CG1 VAL A  30     -28.700  -0.782  -5.111  1.00 10.00      A   
ATOM    221  CG2 VAL A  30     -26.945  -1.544  -3.510  1.00 10.00      A   
ATOM    222  C   VAL A  30     -27.550  -2.870  -7.064  1.00 10.00      A   
ATOM    223  O   VAL A  30     -28.631  -2.822  -7.649  1.00 10.00      A   
ATOM    224  N   SER A  31     -26.387  -2.900  -7.705  1.00 10.00      A   
ATOM    225  HN  SER A  31     -25.553  -2.939  -7.184  1.00 10.00      A   
ATOM    226  CA  SER A  31     -26.318  -2.846  -9.165  1.00 10.00      A   
ATOM    227  CB  SER A  31     -24.891  -2.526  -9.622  1.00 10.00      A   
ATOM    228  OG  SER A  31     -23.963  -3.497  -9.159  1.00 10.00      A   
ATOM    229  HG  SER A  31     -24.387  -4.057  -8.493  1.00 10.00      A   
ATOM    230  C   SER A  31     -26.803  -4.151  -9.805  1.00 10.00      A   
ATOM    231  O   SER A  31     -26.781  -4.302 -11.024  1.00 10.00      A   
ATOM    232  N   LEU A  32     -27.251  -5.084  -8.975  1.00 10.00      A   
ATOM    233  HN  LEU A  32     -27.266  -4.896  -8.010  1.00 10.00      A   
ATOM    234  CA  LEU A  32     -27.721  -6.373  -9.453  1.00 10.00      A   
ATOM    235  CB  LEU A  32     -26.832  -7.490  -8.905  1.00 10.00      A   
ATOM    236  CG  LEU A  32     -25.450  -7.628  -9.546  1.00 10.00      A   
ATOM    237  CD1 LEU A  32     -24.551  -8.509  -8.696  1.00 10.00      A   
ATOM    238  CD2 LEU A  32     -25.573  -8.189 -10.951  1.00 10.00      A   
ATOM    239  C   LEU A  32     -29.177  -6.625  -9.079  1.00 10.00      A   
ATOM    240  O   LEU A  32     -29.646  -7.763  -9.117  1.00 10.00      A   
ATOM    241  N   VAL A  33     -29.894  -5.574  -8.708  1.00 10.00      A   
ATOM    242  HN  VAL A  33     -29.472  -4.689  -8.658  1.00 10.00      A   
ATOM    243  CA  VAL A  33     -31.298  -5.723  -8.350  1.00 10.00      A   
ATOM    244  CB  VAL A  33     -31.733  -4.788  -7.203  1.00 10.00      A   
ATOM    245  CG1 VAL A  33     -30.884  -5.028  -5.964  1.00 10.00      A   
ATOM    246  CG2 VAL A  33     -31.679  -3.327  -7.619  1.00 10.00      A   
ATOM    247  C   VAL A  33     -32.206  -5.557  -9.569  1.00 10.00      A   
ATOM    248  O   VAL A  33     -33.243  -6.218  -9.670  1.00 10.00      A   
ATOM    249  N   CYS A  34     -31.793  -4.688 -10.492  1.00 10.00      A   
ATOM    250  HN  CYS A  34     -30.947  -4.215 -10.348  1.00 10.00      A   
ATOM    251  CA  CYS A  34     -32.543  -4.413 -11.720  1.00 10.00      A   
ATOM    252  CB  CYS A  34     -33.954  -3.898 -11.409  1.00 10.00      A   
ATOM    253  SG  CYS A  34     -33.999  -2.371 -10.441  1.00 10.00      A   
ATOM    254  HG  CYS A  34     -35.273  -2.053 -10.240  1.00 10.00      A   
ATOM    255  C   CYS A  34     -31.794  -3.375 -12.551  1.00 10.00      A   
ATOM    256  O   CYS A  34     -30.901  -2.695 -12.038  1.00 10.00      A   
ATOM    257  N   LYS A  35     -32.169  -3.240 -13.819  1.00 10.00      A   
ATOM    258  HN  LYS A  35     -32.915  -3.797 -14.165  1.00 10.00      A   
ATOM    259  CA  LYS A  35     -31.529  -2.286 -14.712  1.00 10.00      A   
ATOM    260  CB  LYS A  35     -31.988  -2.519 -16.158  1.00 10.00      A   
ATOM    261  CG  LYS A  35     -31.481  -1.487 -17.154  1.00 10.00      A   
ATOM    262  CD  LYS A  35     -29.969  -1.541 -17.303  1.00 10.00      A   
ATOM    263  CE  LYS A  35     -29.555  -2.443 -18.454  1.00 10.00      A   
ATOM    264  NZ  LYS A  35     -29.828  -1.822 -19.777  1.00 10.00      A   
ATOM    265  HZ1 LYS A  35     -29.696  -2.521 -20.532  1.00 10.00      A   
ATOM    266  HZ2 LYS A  35     -29.180  -1.024 -19.943  1.00 10.00      A   
ATOM    267  HZ3 LYS A  35     -30.805  -1.473 -19.812  1.00 10.00      A   
ATOM    268  C   LYS A  35     -31.842  -0.857 -14.289  1.00 10.00      A   
ATOM    269  O   LYS A  35     -30.983   0.025 -14.370  1.00 10.00      A   
ATOM    270  N   SER A  36     -33.070  -0.647 -13.825  1.00 10.00      A   
ATOM    271  HN  SER A  36     -33.700  -1.402 -13.784  1.00 10.00      A   
ATOM    272  CA  SER A  36     -33.521   0.664 -13.383  1.00 10.00      A   
ATOM    273  CB  SER A  36     -34.930   0.551 -12.793  1.00 10.00      A   
ATOM    274  OG  SER A  36     -35.650  -0.503 -13.409  1.00 10.00      A   
ATOM    275  HG  SER A  36     -35.903  -0.235 -14.299  1.00 10.00      A   
ATOM    276  C   SER A  36     -32.572   1.256 -12.343  1.00 10.00      A   
ATOM    277  O   SER A  36     -32.198   2.425 -12.429  1.00 10.00      A   
ATOM    278  N   TRP A  37     -32.169   0.435 -11.380  1.00 10.00      A   
ATOM    279  HN  TRP A  37     -32.485  -0.496 -11.380  1.00 10.00      A   
ATOM    280  CA  TRP A  37     -31.268   0.880 -10.326  1.00 10.00      A   
ATOM    281  CB  TRP A  37     -31.449   0.043  -9.058  1.00 10.00      A   
ATOM    282  CG  TRP A  37     -32.730   0.312  -8.323  1.00 10.00      A   
ATOM    283  CD1 TRP A  37     -33.936   0.652  -8.864  1.00 10.00      A   
ATOM    284  CD2 TRP A  37     -32.930   0.256  -6.906  1.00 10.00      A   
ATOM    285  NE1 TRP A  37     -34.873   0.807  -7.877  1.00 10.00      A   
ATOM    286  HE1 TRP A  37     -35.814   1.048  -8.019  1.00 10.00      A   
ATOM    287  CE2 TRP A  37     -34.281   0.573  -6.663  1.00 10.00      A   
ATOM    288  CE3 TRP A  37     -32.098  -0.029  -5.821  1.00 10.00      A   
ATOM    289  CZ2 TRP A  37     -34.819   0.607  -5.380  1.00 10.00      A   
ATOM    290  CZ3 TRP A  37     -32.632   0.007  -4.549  1.00 10.00      A   
ATOM    291  CH2 TRP A  37     -33.979   0.324  -4.338  1.00 10.00      A   
ATOM    292  C   TRP A  37     -29.817   0.834 -10.787  1.00 10.00      A   
ATOM    293  O   TRP A  37     -29.030   1.718 -10.454  1.00 10.00      A   
ATOM    294  N   TYR A  38     -29.473  -0.198 -11.556  1.00 10.00      A   
ATOM    295  HN  TYR A  38     -30.152  -0.875 -11.776  1.00 10.00      A   
ATOM    296  CA  TYR A  38     -28.115  -0.365 -12.075  1.00 10.00      A   
ATOM    297  CB  TYR A  38     -28.029  -1.618 -12.960  1.00 10.00      A   
ATOM    298  CG  TYR A  38     -26.880  -1.621 -13.953  1.00 10.00      A   
ATOM    299  CD1 TYR A  38     -27.092  -1.293 -15.289  1.00 10.00      A   
ATOM    300  CD2 TYR A  38     -25.587  -1.947 -13.557  1.00 10.00      A   
ATOM    301  CE1 TYR A  38     -26.053  -1.289 -16.198  1.00 10.00      A   
ATOM    302  CE2 TYR A  38     -24.542  -1.944 -14.464  1.00 10.00      A   
ATOM    303  CZ  TYR A  38     -24.782  -1.618 -15.781  1.00 10.00      A   
ATOM    304  OH  TYR A  38     -23.746  -1.611 -16.685  1.00 10.00      A   
ATOM    305  HH  TYR A  38     -23.256  -2.442 -16.616  1.00 10.00      A   
ATOM    306  C   TYR A  38     -27.668   0.871 -12.850  1.00 10.00      A   
ATOM    307  O   TYR A  38     -26.526   1.317 -12.722  1.00 10.00      A   
ATOM    308  N   GLU A  39     -28.580   1.426 -13.644  1.00 10.00      A   
ATOM    309  HN  GLU A  39     -29.475   1.018 -13.702  1.00 10.00      A   
ATOM    310  CA  GLU A  39     -28.292   2.612 -14.443  1.00 10.00      A   
ATOM    311  CB  GLU A  39     -29.457   2.915 -15.382  1.00 10.00      A   
ATOM    312  CG  GLU A  39     -29.324   2.276 -16.752  1.00 10.00      A   
ATOM    313  CD  GLU A  39     -28.160   2.841 -17.537  1.00 10.00      A   
ATOM    314  OE1 GLU A  39     -28.280   3.977 -18.045  1.00 10.00      A   
ATOM    315  OE2 GLU A  39     -27.128   2.149 -17.657  1.00 10.00      A   
ATOM    316  C   GLU A  39     -27.987   3.829 -13.571  1.00 10.00      A   
ATOM    317  O   GLU A  39     -27.210   4.700 -13.956  1.00 10.00      A   
ATOM    318  N   ILE A  40     -28.593   3.890 -12.399  1.00 10.00      A   
ATOM    319  HN  ILE A  40     -29.199   3.168 -12.132  1.00 10.00      A   
ATOM    320  CA  ILE A  40     -28.365   5.009 -11.498  1.00 10.00      A   
ATOM    321  CB  ILE A  40     -29.549   5.218 -10.533  1.00 10.00      A   
ATOM    322  CG1 ILE A  40     -30.870   5.158 -11.302  1.00 10.00      A   
ATOM    323  CG2 ILE A  40     -29.414   6.549  -9.804  1.00 10.00      A   
ATOM    324  CD1 ILE A  40     -32.098   5.159 -10.422  1.00 10.00      A   
ATOM    325  C   ILE A  40     -27.093   4.787 -10.691  1.00 10.00      A   
ATOM    326  O   ILE A  40     -26.309   5.712 -10.476  1.00 10.00      A   
ATOM    327  N   GLU A  41     -26.896   3.548 -10.263  1.00 10.00      A   
ATOM    328  HN  GLU A  41     -27.566   2.860 -10.479  1.00 10.00      A   
ATOM    329  CA  GLU A  41     -25.732   3.167  -9.474  1.00 10.00      A   
ATOM    330  CB  GLU A  41     -25.818   1.678  -9.121  1.00 10.00      A   
ATOM    331  CG  GLU A  41     -24.936   1.248  -7.961  1.00 10.00      A   
ATOM    332  CD  GLU A  41     -23.497   1.013  -8.369  1.00 10.00      A   
ATOM    333  OE1 GLU A  41     -23.248   0.130  -9.212  1.00 10.00      A   
ATOM    334  OE2 GLU A  41     -22.606   1.704  -7.838  1.00 10.00      A   
ATOM    335  C   GLU A  41     -24.429   3.470 -10.213  1.00 10.00      A   
ATOM    336  O   GLU A  41     -23.511   4.080  -9.656  1.00 10.00      A   
ATOM    337  N   ARG A  42     -24.373   3.077 -11.478  1.00 10.00      A   
ATOM    338  HN  ARG A  42     -25.158   2.630 -11.872  1.00 10.00      A   
ATOM    339  CA  ARG A  42     -23.184   3.283 -12.302  1.00 10.00      A   
ATOM    340  CB  ARG A  42     -23.329   2.585 -13.659  1.00 10.00      A   
ATOM    341  CG  ARG A  42     -24.536   3.030 -14.472  1.00 10.00      A   
ATOM    342  CD  ARG A  42     -24.497   2.482 -15.890  1.00 10.00      A   
ATOM    343  NE  ARG A  42     -23.510   3.174 -16.715  1.00 10.00      A   
ATOM    344  HE  ARG A  42     -22.611   3.306 -16.328  1.00 10.00      A   
ATOM    345  CZ  ARG A  42     -23.755   3.636 -17.943  1.00 10.00      A   
ATOM    346  NH1 ARG A  42     -24.953   3.484 -18.496  1.00 10.00      A   
ATOM    347 HH11 ARG A  42     -25.727   2.995 -17.974  1.00 10.00      A   
ATOM    348 HH12 ARG A  42     -25.135   3.850 -19.456  1.00 10.00      A   
ATOM    349  NH2 ARG A  42     -22.797   4.253 -18.620  1.00 10.00      A   
ATOM    350 HH21 ARG A  42     -21.852   4.379 -18.199  1.00 10.00      A   
ATOM    351 HH22 ARG A  42     -22.986   4.614 -19.582  1.00 10.00      A   
ATOM    352  C   ARG A  42     -22.866   4.764 -12.509  1.00 10.00      A   
ATOM    353  O   ARG A  42     -21.738   5.122 -12.853  1.00 10.00      A   
ATOM    354  N   TRP A  43     -23.850   5.621 -12.287  1.00 10.00      A   
ATOM    355  HN  TRP A  43     -24.724   5.285 -11.993  1.00 10.00      A   
ATOM    356  CA  TRP A  43     -23.668   7.051 -12.467  1.00 10.00      A   
ATOM    357  CB  TRP A  43     -24.856   7.656 -13.220  1.00 10.00      A   
ATOM    358  CG  TRP A  43     -24.726   7.562 -14.712  1.00 10.00      A   
ATOM    359  CD1 TRP A  43     -25.217   6.576 -15.519  1.00 10.00      A   
ATOM    360  CD2 TRP A  43     -24.053   8.488 -15.576  1.00 10.00      A   
ATOM    361  NE1 TRP A  43     -24.896   6.832 -16.831  1.00 10.00      A   
ATOM    362  HE1 TRP A  43     -25.138   6.268 -17.599  1.00 10.00      A   
ATOM    363  CE2 TRP A  43     -24.181   8.001 -16.893  1.00 10.00      A   
ATOM    364  CE3 TRP A  43     -23.358   9.682 -15.365  1.00 10.00      A   
ATOM    365  CZ2 TRP A  43     -23.638   8.666 -17.991  1.00 10.00      A   
ATOM    366  CZ3 TRP A  43     -22.819  10.341 -16.456  1.00 10.00      A   
ATOM    367  CH2 TRP A  43     -22.961   9.831 -17.753  1.00 10.00      A   
ATOM    368  C   TRP A  43     -23.434   7.783 -11.146  1.00 10.00      A   
ATOM    369  O   TRP A  43     -23.496   9.012 -11.097  1.00 10.00      A   
ATOM    370  N   CYS A  44     -23.178   7.040 -10.078  1.00 10.00      A   
ATOM    371  HN  CYS A  44     -23.179   6.061 -10.154  1.00 10.00      A   
ATOM    372  CA  CYS A  44     -22.932   7.662  -8.784  1.00 10.00      A   
ATOM    373  CB  CYS A  44     -24.229   7.789  -7.984  1.00 10.00      A   
ATOM    374  SG  CYS A  44     -25.143   6.242  -7.803  1.00 10.00      A   
ATOM    375  HG  CYS A  44     -25.782   6.010  -8.949  1.00 10.00      A   
ATOM    376  C   CYS A  44     -21.857   6.943  -7.973  1.00 10.00      A   
ATOM    377  O   CYS A  44     -21.724   7.178  -6.773  1.00 10.00      A   
ATOM    378  N   ARG A  45     -21.101   6.051  -8.609  1.00 10.00      A   
ATOM    379  HN  ARG A  45     -21.256   5.871  -9.559  1.00 10.00      A   
ATOM    380  CA  ARG A  45     -20.033   5.345  -7.904  1.00 10.00      A   
ATOM    381  CB  ARG A  45     -19.711   3.995  -8.547  1.00 10.00      A   
ATOM    382  CG  ARG A  45     -19.061   3.009  -7.584  1.00 10.00      A   
ATOM    383  CD  ARG A  45     -18.816   1.650  -8.227  1.00 10.00      A   
ATOM    384  NE  ARG A  45     -20.026   0.822  -8.289  1.00 10.00      A   
ATOM    385  HE  ARG A  45     -20.891   1.290  -8.409  1.00 10.00      A   
ATOM    386  CZ  ARG A  45     -20.031  -0.509  -8.176  1.00 10.00      A   
ATOM    387  NH1 ARG A  45     -18.900  -1.173  -7.986  1.00 10.00      A   
ATOM    388 HH11 ARG A  45     -18.911  -2.213  -7.897  1.00 10.00      A   
ATOM    389 HH12 ARG A  45     -17.991  -0.660  -7.922  1.00 10.00      A   
ATOM    390  NH2 ARG A  45     -21.169  -1.182  -8.293  1.00 10.00      A   
ATOM    391 HH21 ARG A  45     -22.071  -0.664  -8.479  1.00 10.00      A   
ATOM    392 HH22 ARG A  45     -21.179  -2.220  -8.205  1.00 10.00      A   
ATOM    393  C   ARG A  45     -18.799   6.242  -7.842  1.00 10.00      A   
ATOM    394  O   ARG A  45     -18.172   6.531  -8.863  1.00 10.00      A   
ATOM    395  N   ARG A  46     -18.458   6.674  -6.637  1.00 10.00      A   
ATOM    396  HN  ARG A  46     -18.961   6.358  -5.857  1.00 10.00      A   
ATOM    397  CA  ARG A  46     -17.342   7.591  -6.437  1.00 10.00      A   
ATOM    398  CB  ARG A  46     -17.534   8.392  -5.146  1.00 10.00      A   
ATOM    399  CG  ARG A  46     -18.784   9.258  -5.131  1.00 10.00      A   
ATOM    400  CD  ARG A  46     -19.001   9.902  -3.772  1.00 10.00      A   
ATOM    401  NE  ARG A  46     -20.247  10.668  -3.727  1.00 10.00      A   
ATOM    402  HE  ARG A  46     -20.673  10.878  -4.591  1.00 10.00      A   
ATOM    403  CZ  ARG A  46     -20.828  11.090  -2.607  1.00 10.00      A   
ATOM    404  NH1 ARG A  46     -20.282  10.829  -1.423  1.00 10.00      A   
ATOM    405 HH11 ARG A  46     -19.393  10.288  -1.360  1.00 10.00      A   
ATOM    406 HH12 ARG A  46     -20.741  11.166  -0.546  1.00 10.00      A   
ATOM    407  NH2 ARG A  46     -21.965  11.771  -2.669  1.00 10.00      A   
ATOM    408 HH21 ARG A  46     -22.409  11.974  -3.592  1.00 10.00      A   
ATOM    409 HH22 ARG A  46     -22.424  12.103  -1.793  1.00 10.00      A   
ATOM    410  C   ARG A  46     -15.975   6.913  -6.438  1.00 10.00      A   
ATOM    411  O   ARG A  46     -14.970   7.544  -6.780  1.00 10.00      A   
ATOM    412  N   LYS A  47     -15.916   5.646  -6.061  1.00 10.00      A   
ATOM    413  HN  LYS A  47     -16.739   5.166  -5.820  1.00 10.00      A   
ATOM    414  CA  LYS A  47     -14.636   4.950  -6.019  1.00 10.00      A   
ATOM    415  CB  LYS A  47     -14.089   4.863  -4.585  1.00 10.00      A   
ATOM    416  CG  LYS A  47     -14.760   3.823  -3.698  1.00 10.00      A   
ATOM    417  CD  LYS A  47     -13.769   3.248  -2.698  1.00 10.00      A   
ATOM    418  CE  LYS A  47     -14.338   2.039  -1.973  1.00 10.00      A   
ATOM    419  NZ  LYS A  47     -15.198   2.432  -0.827  1.00 10.00      A   
ATOM    420  HZ1 LYS A  47     -15.158   1.702  -0.085  1.00 10.00      A   
ATOM    421  HZ2 LYS A  47     -16.186   2.539  -1.138  1.00 10.00      A   
ATOM    422  HZ3 LYS A  47     -14.870   3.336  -0.429  1.00 10.00      A   
ATOM    423  C   LYS A  47     -14.685   3.570  -6.664  1.00 10.00      A   
ATOM    424  O   LYS A  47     -15.717   2.893  -6.652  1.00 10.00      A   
ATOM    425  N   VAL A  48     -13.560   3.167  -7.243  1.00 10.00      A   
ATOM    426  HN  VAL A  48     -12.783   3.770  -7.248  1.00 10.00      A   
ATOM    427  CA  VAL A  48     -13.438   1.865  -7.878  1.00 10.00      A   
ATOM    428  CB  VAL A  48     -13.512   1.938  -9.422  1.00 10.00      A   
ATOM    429  CG1 VAL A  48     -14.902   2.345  -9.883  1.00 10.00      A   
ATOM    430  CG2 VAL A  48     -12.458   2.879  -9.989  1.00 10.00      A   
ATOM    431  C   VAL A  48     -12.130   1.199  -7.457  1.00 10.00      A   
ATOM    432  O   VAL A  48     -11.079   1.849  -7.378  1.00 10.00      A   
ATOM    433  N   PHE A  49     -12.202  -0.080  -7.153  1.00 10.00      A   
ATOM    434  HN  PHE A  49     -13.067  -0.537  -7.206  1.00 10.00      A   
ATOM    435  CA  PHE A  49     -11.033  -0.831  -6.747  1.00 10.00      A   
ATOM    436  CB  PHE A  49     -11.125  -1.226  -5.270  1.00 10.00      A   
ATOM    437  CG  PHE A  49     -10.084  -2.226  -4.862  1.00 10.00      A   
ATOM    438  CD1 PHE A  49      -8.746  -1.872  -4.829  1.00 10.00      A   
ATOM    439  CD2 PHE A  49     -10.441  -3.522  -4.529  1.00 10.00      A   
ATOM    440  CE1 PHE A  49      -7.782  -2.792  -4.473  1.00 10.00      A   
ATOM    441  CE2 PHE A  49      -9.482  -4.446  -4.170  1.00 10.00      A   
ATOM    442  CZ  PHE A  49      -8.151  -4.081  -4.143  1.00 10.00      A   
ATOM    443  C   PHE A  49     -10.865  -2.065  -7.623  1.00 10.00      A   
ATOM    444  O   PHE A  49     -11.788  -2.866  -7.771  1.00 10.00      A   
ATOM    445  N   ILE A  50      -9.697  -2.201  -8.220  1.00 10.00      A   
ATOM    446  HN  ILE A  50      -9.004  -1.516  -8.083  1.00 10.00      A   
ATOM    447  CA  ILE A  50      -9.410  -3.340  -9.072  1.00 10.00      A   
ATOM    448  CB  ILE A  50      -9.220  -2.921 -10.551  1.00 10.00      A   
ATOM    449  CG1 ILE A  50     -10.399  -2.070 -11.049  1.00 10.00      A   
ATOM    450  CG2 ILE A  50      -9.037  -4.139 -11.441  1.00 10.00      A   
ATOM    451  CD1 ILE A  50     -11.715  -2.815 -11.153  1.00 10.00      A   
ATOM    452  C   ILE A  50      -8.157  -4.056  -8.563  1.00 10.00      A   
ATOM    453  O   ILE A  50      -7.058  -3.502  -8.588  1.00 10.00      A   
ATOM    454  N   GLY A  51      -8.335  -5.285  -8.094  1.00 10.00      A   
ATOM    455  HN  GLY A  51      -9.236  -5.673  -8.106  1.00 10.00      A   
ATOM    456  CA  GLY A  51      -7.222  -6.061  -7.568  1.00 10.00      A   
ATOM    457  C   GLY A  51      -6.267  -6.554  -8.641  1.00 10.00      A   
ATOM    458  O   GLY A  51      -5.146  -6.960  -8.343  1.00 10.00      A   
ATOM    459  N   ASN A  52      -6.710  -6.532  -9.887  1.00 10.00      A   
ATOM    460  HN  ASN A  52      -7.617  -6.207 -10.070  1.00 10.00      A   
ATOM    461  CA  ASN A  52      -5.879  -6.971 -10.998  1.00 10.00      A   
ATOM    462  CB  ASN A  52      -6.156  -8.442 -11.332  1.00 10.00      A   
ATOM    463  CG  ASN A  52      -5.136  -9.044 -12.284  1.00 10.00      A   
ATOM    464  OD1 ASN A  52      -4.639  -8.379 -13.191  1.00 10.00      A   
ATOM    465  ND2 ASN A  52      -4.811 -10.314 -12.081  1.00 10.00      A   
ATOM    466 HD21 ASN A  52      -5.238 -10.789 -11.338  1.00 10.00      A   
ATOM    467 HD22 ASN A  52      -4.152 -10.723 -12.681  1.00 10.00      A   
ATOM    468  C   ASN A  52      -6.124  -6.084 -12.210  1.00 10.00      A   
ATOM    469  O   ASN A  52      -7.174  -6.163 -12.843  1.00 10.00      A   
ATOM    470  N   CYS A  53      -5.146  -5.247 -12.528  1.00 10.00      A   
ATOM    471  HN  CYS A  53      -4.323  -5.251 -11.988  1.00 10.00      A   
ATOM    472  CA  CYS A  53      -5.245  -4.314 -13.651  1.00 10.00      A   
ATOM    473  CB  CYS A  53      -4.026  -3.392 -13.677  1.00 10.00      A   
ATOM    474  SG  CYS A  53      -2.463  -4.232 -13.340  1.00 10.00      A   
ATOM    475  HG  CYS A  53      -2.215  -4.120 -12.041  1.00 10.00      A   
ATOM    476  C   CYS A  53      -5.403  -5.018 -15.003  1.00 10.00      A   
ATOM    477  O   CYS A  53      -5.735  -4.382 -16.003  1.00 10.00      A   
ATOM    478  N   TYR A  54      -5.173  -6.322 -15.041  1.00 10.00      A   
ATOM    479  HN  TYR A  54      -4.909  -6.794 -14.217  1.00 10.00      A   
ATOM    480  CA  TYR A  54      -5.295  -7.069 -16.281  1.00 10.00      A   
ATOM    481  CB  TYR A  54      -4.057  -7.931 -16.520  1.00 10.00      A   
ATOM    482  CG  TYR A  54      -2.820  -7.105 -16.783  1.00 10.00      A   
ATOM    483  CD1 TYR A  54      -1.675  -7.252 -16.012  1.00 10.00      A   
ATOM    484  CD2 TYR A  54      -2.806  -6.164 -17.803  1.00 10.00      A   
ATOM    485  CE1 TYR A  54      -0.552  -6.480 -16.248  1.00 10.00      A   
ATOM    486  CE2 TYR A  54      -1.690  -5.391 -18.049  1.00 10.00      A   
ATOM    487  CZ  TYR A  54      -0.565  -5.553 -17.271  1.00 10.00      A   
ATOM    488  OH  TYR A  54       0.555  -4.779 -17.512  1.00 10.00      A   
ATOM    489  HH  TYR A  54       0.538  -4.471 -18.438  1.00 10.00      A   
ATOM    490  C   TYR A  54      -6.578  -7.890 -16.322  1.00 10.00      A   
ATOM    491  O   TYR A  54      -6.838  -8.613 -17.286  1.00 10.00      A   
ATOM    492  N   ALA A  55      -7.383  -7.766 -15.275  1.00 10.00      A   
ATOM    493  HN  ALA A  55      -7.118  -7.180 -14.532  1.00 10.00      A   
ATOM    494  CA  ALA A  55      -8.649  -8.480 -15.198  1.00 10.00      A   
ATOM    495  CB  ALA A  55      -9.091  -8.634 -13.751  1.00 10.00      A   
ATOM    496  C   ALA A  55      -9.712  -7.742 -16.002  1.00 10.00      A   
ATOM    497  O   ALA A  55     -10.651  -8.347 -16.512  1.00 10.00      A   
ATOM    498  N   VAL A  56      -9.544  -6.434 -16.124  1.00 10.00      A   
ATOM    499  HN  VAL A  56      -8.758  -6.015 -15.715  1.00 10.00      A   
ATOM    500  CA  VAL A  56     -10.481  -5.603 -16.860  1.00 10.00      A   
ATOM    501  CB  VAL A  56     -11.570  -5.026 -15.919  1.00 10.00      A   
ATOM    502  CG1 VAL A  56     -10.986  -4.030 -14.929  1.00 10.00      A   
ATOM    503  CG2 VAL A  56     -12.724  -4.419 -16.703  1.00 10.00      A   
ATOM    504  C   VAL A  56      -9.723  -4.476 -17.561  1.00 10.00      A   
ATOM    505  O   VAL A  56      -8.642  -4.081 -17.117  1.00 10.00      A   
ATOM    506  N   SER A  57     -10.269  -3.987 -18.664  1.00 10.00      A   
ATOM    507  HN  SER A  57     -11.125  -4.351 -18.974  1.00 10.00      A   
ATOM    508  CA  SER A  57      -9.639  -2.912 -19.415  1.00 10.00      A   
ATOM    509  CB  SER A  57      -9.906  -3.100 -20.910  1.00 10.00      A   
ATOM    510  OG  SER A  57      -9.670  -4.444 -21.300  1.00 10.00      A   
ATOM    511  HG  SER A  57     -10.319  -5.015 -20.873  1.00 10.00      A   
ATOM    512  C   SER A  57     -10.171  -1.558 -18.956  1.00 10.00      A   
ATOM    513  O   SER A  57     -11.333  -1.450 -18.555  1.00 10.00      A   
ATOM    514  N   PRO A  58      -9.329  -0.507 -19.008  1.00 10.00      A   
ATOM    515  CA  PRO A  58      -9.720   0.851 -18.599  1.00 10.00      A   
ATOM    516  CB  PRO A  58      -8.534   1.714 -19.043  1.00 10.00      A   
ATOM    517  CG  PRO A  58      -7.373   0.781 -19.097  1.00 10.00      A   
ATOM    518  CD  PRO A  58      -7.926  -0.568 -19.462  1.00 10.00      A   
ATOM    519  C   PRO A  58     -10.988   1.317 -19.312  1.00 10.00      A   
ATOM    520  O   PRO A  58     -11.860   1.952 -18.714  1.00 10.00      A   
ATOM    521  N   ALA A  59     -11.089   0.970 -20.590  1.00 10.00      A   
ATOM    522  HN  ALA A  59     -10.368   0.448 -20.995  1.00 10.00      A   
ATOM    523  CA  ALA A  59     -12.233   1.342 -21.409  1.00 10.00      A   
ATOM    524  CB  ALA A  59     -12.024   0.869 -22.840  1.00 10.00      A   
ATOM    525  C   ALA A  59     -13.543   0.793 -20.847  1.00 10.00      A   
ATOM    526  O   ALA A  59     -14.572   1.464 -20.881  1.00 10.00      A   
ATOM    527  N   THR A  60     -13.493  -0.420 -20.312  1.00 10.00      A   
ATOM    528  HN  THR A  60     -12.638  -0.901 -20.289  1.00 10.00      A   
ATOM    529  CA  THR A  60     -14.670  -1.063 -19.748  1.00 10.00      A   
ATOM    530  CB  THR A  60     -14.393  -2.555 -19.482  1.00 10.00      A   
ATOM    531  OG1 THR A  60     -13.590  -3.067 -20.551  1.00 10.00      A   
ATOM    532  HG1 THR A  60     -14.127  -3.122 -21.354  1.00 10.00      A   
ATOM    533  CG2 THR A  60     -15.694  -3.346 -19.411  1.00 10.00      A   
ATOM    534  C   THR A  60     -15.105  -0.380 -18.450  1.00 10.00      A   
ATOM    535  O   THR A  60     -16.300  -0.245 -18.177  1.00 10.00      A   
ATOM    536  N   VAL A  61     -14.127   0.072 -17.670  1.00 10.00      A   
ATOM    537  HN  VAL A  61     -13.196  -0.050 -17.956  1.00 10.00      A   
ATOM    538  CA  VAL A  61     -14.402   0.745 -16.405  1.00 10.00      A   
ATOM    539  CB  VAL A  61     -13.118   0.891 -15.554  1.00 10.00      A   
ATOM    540  CG1 VAL A  61     -13.436   1.471 -14.183  1.00 10.00      A   
ATOM    541  CG2 VAL A  61     -12.409  -0.449 -15.414  1.00 10.00      A   
ATOM    542  C   VAL A  61     -15.014   2.127 -16.655  1.00 10.00      A   
ATOM    543  O   VAL A  61     -16.059   2.464 -16.093  1.00 10.00      A   
ATOM    544  N   ILE A  62     -14.371   2.897 -17.527  1.00 10.00      A   
ATOM    545  HN  ILE A  62     -13.557   2.550 -17.955  1.00 10.00      A   
ATOM    546  CA  ILE A  62     -14.824   4.242 -17.869  1.00 10.00      A   
ATOM    547  CB  ILE A  62     -13.850   4.905 -18.869  1.00 10.00      A   
ATOM    548  CG1 ILE A  62     -12.462   5.065 -18.236  1.00 10.00      A   
ATOM    549  CG2 ILE A  62     -14.382   6.248 -19.346  1.00 10.00      A   
ATOM    550  CD1 ILE A  62     -11.365   5.391 -19.227  1.00 10.00      A   
ATOM    551  C   ILE A  62     -16.225   4.225 -18.477  1.00 10.00      A   
ATOM    552  O   ILE A  62     -17.054   5.096 -18.196  1.00 10.00      A   
ATOM    553  N   ARG A  63     -16.482   3.230 -19.309  1.00 10.00      A   
ATOM    554  HN  ARG A  63     -15.781   2.564 -19.487  1.00 10.00      A   
ATOM    555  CA  ARG A  63     -17.769   3.097 -19.969  1.00 10.00      A   
ATOM    556  CB  ARG A  63     -17.718   1.954 -20.985  1.00 10.00      A   
ATOM    557  CG  ARG A  63     -19.014   1.719 -21.741  1.00 10.00      A   
ATOM    558  CD  ARG A  63     -18.750   1.161 -23.131  1.00 10.00      A   
ATOM    559  NE  ARG A  63     -17.725   0.115 -23.128  1.00 10.00      A   
ATOM    560  HE  ARG A  63     -17.934  -0.722 -22.654  1.00 10.00      A   
ATOM    561  CZ  ARG A  63     -16.544   0.222 -23.740  1.00 10.00      A   
ATOM    562  NH1 ARG A  63     -16.228   1.328 -24.418  1.00 10.00      A   
ATOM    563 HH11 ARG A  63     -15.301   1.398 -24.891  1.00 10.00      A   
ATOM    564 HH12 ARG A  63     -16.904   2.123 -24.486  1.00 10.00      A   
ATOM    565  NH2 ARG A  63     -15.682  -0.783 -23.675  1.00 10.00      A   
ATOM    566 HH21 ARG A  63     -15.926  -1.654 -23.150  1.00 10.00      A   
ATOM    567 HH22 ARG A  63     -14.753  -0.715 -24.149  1.00 10.00      A   
ATOM    568  C   ARG A  63     -18.900   2.882 -18.965  1.00 10.00      A   
ATOM    569  O   ARG A  63     -19.988   3.438 -19.116  1.00 10.00      A   
ATOM    570  N   ARG A  64     -18.643   2.085 -17.935  1.00 10.00      A   
ATOM    571  HN  ARG A  64     -17.756   1.675 -17.851  1.00 10.00      A   
ATOM    572  CA  ARG A  64     -19.661   1.816 -16.932  1.00 10.00      A   
ATOM    573  CB  ARG A  64     -19.430   0.471 -16.240  1.00 10.00      A   
ATOM    574  CG  ARG A  64     -20.573   0.060 -15.328  1.00 10.00      A   
ATOM    575  CD  ARG A  64     -20.404  -1.358 -14.812  1.00 10.00      A   
ATOM    576  NE  ARG A  64     -21.131  -1.560 -13.559  1.00 10.00      A   
ATOM    577  HE  ARG A  64     -21.485  -0.759 -13.116  1.00 10.00      A   
ATOM    578  CZ  ARG A  64     -21.329  -2.746 -12.988  1.00 10.00      A   
ATOM    579  NH1 ARG A  64     -20.858  -3.852 -13.554  1.00 10.00      A   
ATOM    580 HH11 ARG A  64     -21.016  -4.783 -13.099  1.00 10.00      A   
ATOM    581 HH12 ARG A  64     -20.320  -3.804 -14.458  1.00 10.00      A   
ATOM    582  NH2 ARG A  64     -21.990  -2.829 -11.837  1.00 10.00      A   
ATOM    583 HH21 ARG A  64     -22.356  -1.971 -11.371  1.00 10.00      A   
ATOM    584 HH22 ARG A  64     -22.143  -3.762 -11.393  1.00 10.00      A   
ATOM    585  C   ARG A  64     -19.770   2.948 -15.913  1.00 10.00      A   
ATOM    586  O   ARG A  64     -20.861   3.473 -15.682  1.00 10.00      A   
ATOM    587  N   PHE A  65     -18.645   3.328 -15.315  1.00 10.00      A   
ATOM    588  HN  PHE A  65     -17.794   2.891 -15.560  1.00 10.00      A   
ATOM    589  CA  PHE A  65     -18.634   4.394 -14.319  1.00 10.00      A   
ATOM    590  CB  PHE A  65     -17.963   3.924 -13.026  1.00 10.00      A   
ATOM    591  CG  PHE A  65     -18.432   2.588 -12.528  1.00 10.00      A   
ATOM    592  CD1 PHE A  65     -17.562   1.512 -12.491  1.00 10.00      A   
ATOM    593  CD2 PHE A  65     -19.734   2.409 -12.087  1.00 10.00      A   
ATOM    594  CE1 PHE A  65     -17.979   0.281 -12.027  1.00 10.00      A   
ATOM    595  CE2 PHE A  65     -20.159   1.177 -11.623  1.00 10.00      A   
ATOM    596  CZ  PHE A  65     -19.279   0.113 -11.592  1.00 10.00      A   
ATOM    597  C   PHE A  65     -17.903   5.624 -14.846  1.00 10.00      A   
ATOM    598  O   PHE A  65     -16.673   5.674 -14.840  1.00 10.00      A   
ATOM    599  N   PRO A  66     -18.648   6.636 -15.311  1.00 10.00      A   
ATOM    600  CA  PRO A  66     -18.081   7.864 -15.843  1.00 10.00      A   
ATOM    601  CB  PRO A  66     -19.077   8.226 -16.952  1.00 10.00      A   
ATOM    602  CG  PRO A  66     -20.346   7.480 -16.641  1.00 10.00      A   
ATOM    603  CD  PRO A  66     -20.107   6.662 -15.398  1.00 10.00      A   
ATOM    604  C   PRO A  66     -18.034   8.990 -14.805  1.00 10.00      A   
ATOM    605  O   PRO A  66     -17.880  10.161 -15.155  1.00 10.00      A   
ATOM    606  N   LYS A  67     -18.165   8.639 -13.531  1.00 10.00      A   
ATOM    607  HN  LYS A  67     -18.279   7.689 -13.305  1.00 10.00      A   
ATOM    608  CA  LYS A  67     -18.149   9.638 -12.461  1.00 10.00      A   
ATOM    609  CB  LYS A  67     -19.572   9.928 -11.974  1.00 10.00      A   
ATOM    610  CG  LYS A  67     -20.003  11.376 -12.143  1.00 10.00      A   
ATOM    611  CD  LYS A  67     -21.450  11.574 -11.722  1.00 10.00      A   
ATOM    612  CE  LYS A  67     -21.881  13.024 -11.882  1.00 10.00      A   
ATOM    613  NZ  LYS A  67     -23.318  13.222 -11.555  1.00 10.00      A   
ATOM    614  HZ1 LYS A  67     -23.590  14.213 -11.713  1.00 10.00      A   
ATOM    615  HZ2 LYS A  67     -23.497  12.981 -10.558  1.00 10.00      A   
ATOM    616  HZ3 LYS A  67     -23.909  12.614 -12.156  1.00 10.00      A   
ATOM    617  C   LYS A  67     -17.270   9.202 -11.294  1.00 10.00      A   
ATOM    618  O   LYS A  67     -17.566   9.492 -10.136  1.00 10.00      A   
ATOM    619  N   VAL A  68     -16.188   8.510 -11.604  1.00 10.00      A   
ATOM    620  HN  VAL A  68     -16.000   8.315 -12.545  1.00 10.00      A   
ATOM    621  CA  VAL A  68     -15.267   8.033 -10.579  1.00 10.00      A   
ATOM    622  CB  VAL A  68     -14.410   6.851 -11.085  1.00 10.00      A   
ATOM    623  CG1 VAL A  68     -13.563   6.279  -9.957  1.00 10.00      A   
ATOM    624  CG2 VAL A  68     -15.293   5.770 -11.683  1.00 10.00      A   
ATOM    625  C   VAL A  68     -14.345   9.158 -10.098  1.00 10.00      A   
ATOM    626  O   VAL A  68     -13.925  10.011 -10.883  1.00 10.00      A   
ATOM    627  N   ARG A  69     -14.046   9.158  -8.804  1.00 10.00      A   
ATOM    628  HN  ARG A  69     -14.433   8.460  -8.226  1.00 10.00      A   
ATOM    629  CA  ARG A  69     -13.175  10.165  -8.212  1.00 10.00      A   
ATOM    630  CB  ARG A  69     -13.937  10.976  -7.163  1.00 10.00      A   
ATOM    631  CG  ARG A  69     -15.024  11.874  -7.731  1.00 10.00      A   
ATOM    632  CD  ARG A  69     -14.454  13.192  -8.221  1.00 10.00      A   
ATOM    633  NE  ARG A  69     -15.499  14.124  -8.630  1.00 10.00      A   
ATOM    634  HE  ARG A  69     -16.022  13.887  -9.430  1.00 10.00      A   
ATOM    635  CZ  ARG A  69     -15.780  15.261  -7.994  1.00 10.00      A   
ATOM    636  NH1 ARG A  69     -15.085  15.616  -6.919  1.00 10.00      A   
ATOM    637 HH11 ARG A  69     -15.308  16.510  -6.425  1.00 10.00      A   
ATOM    638 HH12 ARG A  69     -14.315  15.001  -6.558  1.00 10.00      A   
ATOM    639  NH2 ARG A  69     -16.752  16.049  -8.439  1.00 10.00      A   
ATOM    640 HH21 ARG A  69     -16.972  16.940  -7.942  1.00 10.00      A   
ATOM    641 HH22 ARG A  69     -17.303  15.782  -9.283  1.00 10.00      A   
ATOM    642  C   ARG A  69     -11.940   9.526  -7.578  1.00 10.00      A   
ATOM    643  O   ARG A  69     -10.862  10.124  -7.564  1.00 10.00      A   
ATOM    644  N   SER A  70     -12.108   8.316  -7.054  1.00 10.00      A   
ATOM    645  HN  SER A  70     -12.991   7.896  -7.099  1.00 10.00      A   
ATOM    646  CA  SER A  70     -11.018   7.595  -6.413  1.00 10.00      A   
ATOM    647  CB  SER A  70     -11.334   7.392  -4.925  1.00 10.00      A   
ATOM    648  OG  SER A  70     -10.176   7.040  -4.182  1.00 10.00      A   
ATOM    649  HG  SER A  70     -10.030   7.698  -3.485  1.00 10.00      A   
ATOM    650  C   SER A  70     -10.781   6.253  -7.106  1.00 10.00      A   
ATOM    651  O   SER A  70     -11.683   5.414  -7.187  1.00 10.00      A   
ATOM    652  N   VAL A  71      -9.572   6.062  -7.621  1.00 10.00      A   
ATOM    653  HN  VAL A  71      -8.891   6.766  -7.524  1.00 10.00      A   
ATOM    654  CA  VAL A  71      -9.224   4.830  -8.315  1.00 10.00      A   
ATOM    655  CB  VAL A  71      -8.858   5.098  -9.793  1.00 10.00      A   
ATOM    656  CG1 VAL A  71      -8.681   3.790 -10.551  1.00 10.00      A   
ATOM    657  CG2 VAL A  71      -9.909   5.965 -10.466  1.00 10.00      A   
ATOM    658  C   VAL A  71      -8.050   4.131  -7.636  1.00 10.00      A   
ATOM    659  O   VAL A  71      -6.987   4.725  -7.445  1.00 10.00      A   
ATOM    660  N   GLU A  72      -8.247   2.869  -7.274  1.00 10.00      A   
ATOM    661  HN  GLU A  72      -9.125   2.455  -7.441  1.00 10.00      A   
ATOM    662  CA  GLU A  72      -7.201   2.078  -6.632  1.00 10.00      A   
ATOM    663  CB  GLU A  72      -7.582   1.779  -5.177  1.00 10.00      A   
ATOM    664  CG  GLU A  72      -6.438   1.267  -4.314  1.00 10.00      A   
ATOM    665  CD  GLU A  72      -6.726   1.411  -2.834  1.00 10.00      A   
ATOM    666  OE1 GLU A  72      -7.601   0.683  -2.325  1.00 10.00      A   
ATOM    667  OE2 GLU A  72      -6.088   2.262  -2.173  1.00 10.00      A   
ATOM    668  C   GLU A  72      -6.988   0.782  -7.415  1.00 10.00      A   
ATOM    669  O   GLU A  72      -7.903  -0.037  -7.534  1.00 10.00      A   
ATOM    670  N   LEU A  73      -5.791   0.601  -7.965  1.00 10.00      A   
ATOM    671  HN  LEU A  73      -5.089   1.276  -7.829  1.00 10.00      A   
ATOM    672  CA  LEU A  73      -5.497  -0.589  -8.758  1.00 10.00      A   
ATOM    673  CB  LEU A  73      -5.375  -0.223 -10.244  1.00 10.00      A   
ATOM    674  CG  LEU A  73      -6.356   0.820 -10.789  1.00 10.00      A   
ATOM    675  CD1 LEU A  73      -5.815   1.430 -12.074  1.00 10.00      A   
ATOM    676  CD2 LEU A  73      -7.715   0.194 -11.043  1.00 10.00      A   
ATOM    677  C   LEU A  73      -4.211  -1.282  -8.311  1.00 10.00      A   
ATOM    678  O   LEU A  73      -3.252  -0.632  -7.885  1.00 10.00      A   
ATOM    679  N   LYS A  74      -4.207  -2.608  -8.412  1.00 10.00      A   
ATOM    680  HN  LYS A  74      -5.017  -3.061  -8.736  1.00 10.00      A   
ATOM    681  CA  LYS A  74      -3.042  -3.416  -8.063  1.00 10.00      A   
ATOM    682  CB  LYS A  74      -3.402  -4.485  -7.021  1.00 10.00      A   
ATOM    683  CG  LYS A  74      -3.924  -3.933  -5.704  1.00 10.00      A   
ATOM    684  CD  LYS A  74      -4.277  -5.058  -4.744  1.00 10.00      A   
ATOM    685  CE  LYS A  74      -4.772  -4.519  -3.411  1.00 10.00      A   
ATOM    686  NZ  LYS A  74      -4.954  -5.594  -2.403  1.00 10.00      A   
ATOM    687  HZ1 LYS A  74      -5.779  -6.185  -2.643  1.00 10.00      A   
ATOM    688  HZ2 LYS A  74      -5.101  -5.182  -1.461  1.00 10.00      A   
ATOM    689  HZ3 LYS A  74      -4.106  -6.201  -2.372  1.00 10.00      A   
ATOM    690  C   LYS A  74      -2.505  -4.081  -9.328  1.00 10.00      A   
ATOM    691  O   LYS A  74      -3.247  -4.261 -10.296  1.00 10.00      A   
ATOM    692  N   GLY A  75      -1.229  -4.435  -9.331  1.00 10.00      A   
ATOM    693  HN  GLY A  75      -0.677  -4.279  -8.535  1.00 10.00      A   
ATOM    694  CA  GLY A  75      -0.654  -5.060 -10.503  1.00 10.00      A   
ATOM    695  C   GLY A  75       0.075  -6.344 -10.198  1.00 10.00      A   
ATOM    696  O   GLY A  75      -0.503  -7.425 -10.261  1.00 10.00      A   
ATOM    697  N   LYS A  76       1.349  -6.225  -9.865  1.00 10.00      A   
ATOM    698  HN  LYS A  76       1.748  -5.327  -9.812  1.00 10.00      A   
ATOM    699  CA  LYS A  76       2.168  -7.390  -9.562  1.00 10.00      A   
ATOM    700  CB  LYS A  76       3.656  -7.031  -9.653  1.00 10.00      A   
ATOM    701  CG  LYS A  76       4.125  -6.680 -11.061  1.00 10.00      A   
ATOM    702  CD  LYS A  76       5.573  -6.215 -11.077  1.00 10.00      A   
ATOM    703  CE  LYS A  76       5.668  -4.699 -11.019  1.00 10.00      A   
ATOM    704  NZ  LYS A  76       7.068  -4.230 -10.843  1.00 10.00      A   
ATOM    705  HZ1 LYS A  76       7.086  -3.186 -10.742  1.00 10.00      A   
ATOM    706  HZ2 LYS A  76       7.648  -4.497 -11.662  1.00 10.00      A   
ATOM    707  HZ3 LYS A  76       7.481  -4.651  -9.985  1.00 10.00      A   
ATOM    708  C   LYS A  76       1.830  -7.958  -8.183  1.00 10.00      A   
ATOM    709  O   LYS A  76       1.616  -7.206  -7.233  1.00 10.00      A   
ATOM    710  N   PRO A  77       1.757  -9.296  -8.061  1.00 10.00      A   
ATOM    711  CA  PRO A  77       1.446  -9.964  -6.792  1.00 10.00      A   
ATOM    712  CB  PRO A  77       1.222 -11.432  -7.187  1.00 10.00      A   
ATOM    713  CG  PRO A  77       1.126 -11.428  -8.678  1.00 10.00      A   
ATOM    714  CD  PRO A  77       1.946 -10.261  -9.146  1.00 10.00      A   
ATOM    715  C   PRO A  77       2.594  -9.847  -5.786  1.00 10.00      A   
ATOM    716  O   PRO A  77       3.680  -9.368  -6.118  1.00 10.00      A   
ATOM    717  N   HIS A  78       2.351 -10.316  -4.565  1.00 10.00      A   
ATOM    718  HN  HIS A  78       1.470 -10.708  -4.377  1.00 10.00      A   
ATOM    719  CA  HIS A  78       3.340 -10.251  -3.487  1.00 10.00      A   
ATOM    720  CB  HIS A  78       2.765 -10.845  -2.195  1.00 10.00      A   
ATOM    721  CG  HIS A  78       3.535 -10.495  -0.955  1.00 10.00      A   
ATOM    722  ND1 HIS A  78       3.635 -11.323   0.141  1.00 10.00      A   
ATOM    723  HD1 HIS A  78       3.247 -12.222   0.223  1.00 10.00      A   
ATOM    724  CD2 HIS A  78       4.237  -9.377  -0.640  1.00 10.00      A   
ATOM    725  CE1 HIS A  78       4.383 -10.703   1.059  1.00 10.00      A   
ATOM    726  NE2 HIS A  78       4.775  -9.516   0.636  1.00 10.00      A   
ATOM    727  C   HIS A  78       4.665 -10.928  -3.842  1.00 10.00      A   
ATOM    728  O   HIS A  78       5.728 -10.505  -3.385  1.00 10.00      A   
ATOM    729  N   PHE A  79       4.614 -11.965  -4.671  1.00 10.00      A   
ATOM    730  HN  PHE A  79       3.752 -12.250  -5.034  1.00 10.00      A   
ATOM    731  CA  PHE A  79       5.827 -12.683  -5.054  1.00 10.00      A   
ATOM    732  CB  PHE A  79       5.509 -14.003  -5.749  1.00 10.00      A   
ATOM    733  CG  PHE A  79       5.375 -15.163  -4.805  1.00 10.00      A   
ATOM    734  CD1 PHE A  79       4.720 -15.016  -3.593  1.00 10.00      A   
ATOM    735  CD2 PHE A  79       5.910 -16.399  -5.128  1.00 10.00      A   
ATOM    736  CE1 PHE A  79       4.598 -16.080  -2.721  1.00 10.00      A   
ATOM    737  CE2 PHE A  79       5.790 -17.467  -4.260  1.00 10.00      A   
ATOM    738  CZ  PHE A  79       5.135 -17.307  -3.054  1.00 10.00      A   
ATOM    739  C   PHE A  79       6.774 -11.828  -5.888  1.00 10.00      A   
ATOM    740  O   PHE A  79       7.940 -12.181  -6.076  1.00 10.00      A   
ATOM    741  N   ALA A  80       6.280 -10.692  -6.368  1.00 10.00      A   
ATOM    742  HN  ALA A  80       5.344 -10.457  -6.181  1.00 10.00      A   
ATOM    743  CA  ALA A  80       7.098  -9.783  -7.160  1.00 10.00      A   
ATOM    744  CB  ALA A  80       6.227  -8.825  -7.957  1.00 10.00      A   
ATOM    745  C   ALA A  80       8.036  -9.009  -6.244  1.00 10.00      A   
ATOM    746  O   ALA A  80       9.040  -8.452  -6.682  1.00 10.00      A   
ATOM    747  N   ASP A  81       7.707  -8.990  -4.961  1.00 10.00      A   
ATOM    748  HN  ASP A  81       6.895  -9.462  -4.667  1.00 10.00      A   
ATOM    749  CA  ASP A  81       8.519  -8.294  -3.973  1.00 10.00      A   
ATOM    750  CB  ASP A  81       7.676  -7.865  -2.772  1.00 10.00      A   
ATOM    751  CG  ASP A  81       6.983  -6.535  -2.996  1.00 10.00      A   
ATOM    752  OD1 ASP A  81       7.638  -5.597  -3.496  1.00 10.00      A   
ATOM    753  OD2 ASP A  81       5.787  -6.418  -2.659  1.00 10.00      A   
ATOM    754  C   ASP A  81       9.670  -9.178  -3.529  1.00 10.00      A   
ATOM    755  O   ASP A  81      10.605  -8.730  -2.866  1.00 10.00      A   
ATOM    756  N   PHE A  82       9.598 -10.444  -3.909  1.00 10.00      A   
ATOM    757  HN  PHE A  82       8.831 -10.741  -4.437  1.00 10.00      A   
ATOM    758  CA  PHE A  82      10.633 -11.402  -3.567  1.00 10.00      A   
ATOM    759  CB  PHE A  82      10.020 -12.753  -3.172  1.00 10.00      A   
ATOM    760  CG  PHE A  82       8.978 -12.669  -2.091  1.00 10.00      A   
ATOM    761  CD1 PHE A  82       9.154 -11.830  -1.001  1.00 10.00      A   
ATOM    762  CD2 PHE A  82       7.824 -13.428  -2.164  1.00 10.00      A   
ATOM    763  CE1 PHE A  82       8.196 -11.749  -0.010  1.00 10.00      A   
ATOM    764  CE2 PHE A  82       6.863 -13.354  -1.175  1.00 10.00      A   
ATOM    765  CZ  PHE A  82       7.050 -12.513  -0.097  1.00 10.00      A   
ATOM    766  C   PHE A  82      11.572 -11.585  -4.752  1.00 10.00      A   
ATOM    767  O   PHE A  82      12.412 -12.484  -4.755  1.00 10.00      A   
ATOM    768  N   ASN A  83      11.404 -10.723  -5.758  1.00 10.00      A   
ATOM    769  HN  ASN A  83      10.709 -10.036  -5.678  1.00 10.00      A   
ATOM    770  CA  ASN A  83      12.220 -10.756  -6.970  1.00 10.00      A   
ATOM    771  CB  ASN A  83      13.686 -10.417  -6.673  1.00 10.00      A   
ATOM    772  CG  ASN A  83      13.884  -8.959  -6.300  1.00 10.00      A   
ATOM    773  OD1 ASN A  83      13.124  -8.084  -6.724  1.00 10.00      A   
ATOM    774  ND2 ASN A  83      14.904  -8.681  -5.500  1.00 10.00      A   
ATOM    775 HD21 ASN A  83      15.470  -9.422  -5.194  1.00 10.00      A   
ATOM    776 HD22 ASN A  83      15.055  -7.745  -5.250  1.00 10.00      A   
ATOM    777  C   ASN A  83      12.090 -12.088  -7.701  1.00 10.00      A   
ATOM    778  O   ASN A  83      13.054 -12.603  -8.263  1.00 10.00      A   
ATOM    779  N   LEU A  84      10.882 -12.636  -7.702  1.00 10.00      A   
ATOM    780  HN  LEU A  84      10.147 -12.176  -7.245  1.00 10.00      A   
ATOM    781  CA  LEU A  84      10.624 -13.907  -8.364  1.00 10.00      A   
ATOM    782  CB  LEU A  84       9.766 -14.813  -7.478  1.00 10.00      A   
ATOM    783  CG  LEU A  84      10.403 -15.267  -6.163  1.00 10.00      A   
ATOM    784  CD1 LEU A  84       9.421 -16.101  -5.359  1.00 10.00      A   
ATOM    785  CD2 LEU A  84      11.679 -16.049  -6.426  1.00 10.00      A   
ATOM    786  C   LEU A  84       9.942 -13.693  -9.707  1.00 10.00      A   
ATOM    787  O   LEU A  84       9.756 -14.635 -10.480  1.00 10.00      A   
ATOM    788  N   VAL A  85       9.579 -12.447  -9.979  1.00 10.00      A   
ATOM    789  HN  VAL A  85       9.787 -11.737  -9.335  1.00 10.00      A   
ATOM    790  CA  VAL A  85       8.910 -12.091 -11.219  1.00 10.00      A   
ATOM    791  CB  VAL A  85       7.601 -11.315 -10.942  1.00 10.00      A   
ATOM    792  CG1 VAL A  85       6.952 -10.854 -12.238  1.00 10.00      A   
ATOM    793  CG2 VAL A  85       6.631 -12.161 -10.127  1.00 10.00      A   
ATOM    794  C   VAL A  85       9.834 -11.238 -12.082  1.00 10.00      A   
ATOM    795  O   VAL A  85      10.213 -10.131 -11.687  1.00 10.00      A   
ATOM    796  N   PRO A  86      10.220 -11.752 -13.264  1.00 10.00      A   
ATOM    797  CA  PRO A  86      11.106 -11.035 -14.189  1.00 10.00      A   
ATOM    798  CB  PRO A  86      11.106 -11.919 -15.438  1.00 10.00      A   
ATOM    799  CG  PRO A  86      10.770 -13.281 -14.936  1.00 10.00      A   
ATOM    800  CD  PRO A  86       9.824 -13.071 -13.789  1.00 10.00      A   
ATOM    801  C   PRO A  86      10.575  -9.641 -14.527  1.00 10.00      A   
ATOM    802  O   PRO A  86       9.363  -9.436 -14.651  1.00 10.00      A   
ATOM    803  N   ASP A  87      11.486  -8.693 -14.677  1.00 10.00      A   
ATOM    804  HN  ASP A  87      12.437  -8.926 -14.594  1.00 10.00      A   
ATOM    805  CA  ASP A  87      11.114  -7.318 -14.981  1.00 10.00      A   
ATOM    806  CB  ASP A  87      12.286  -6.362 -14.755  1.00 10.00      A   
ATOM    807  CG  ASP A  87      12.469  -6.001 -13.297  1.00 10.00      A   
ATOM    808  OD1 ASP A  87      13.627  -5.945 -12.836  1.00 10.00      A   
ATOM    809  OD2 ASP A  87      11.453  -5.768 -12.608  1.00 10.00      A   
ATOM    810  C   ASP A  87      10.575  -7.172 -16.395  1.00 10.00      A   
ATOM    811  O   ASP A  87      11.160  -7.671 -17.358  1.00 10.00      A   
ATOM    812  N   GLY A  88       9.451  -6.484 -16.510  1.00 10.00      A   
ATOM    813  HN  GLY A  88       9.038  -6.107 -15.706  1.00 10.00      A   
ATOM    814  CA  GLY A  88       8.828  -6.276 -17.800  1.00 10.00      A   
ATOM    815  C   GLY A  88       7.620  -7.168 -17.996  1.00 10.00      A   
ATOM    816  O   GLY A  88       7.012  -7.175 -19.065  1.00 10.00      A   
ATOM    817  N   TRP A  89       7.268  -7.908 -16.952  1.00 10.00      A   
ATOM    818  HN  TRP A  89       7.785  -7.837 -16.121  1.00 10.00      A   
ATOM    819  CA  TRP A  89       6.135  -8.815 -17.004  1.00 10.00      A   
ATOM    820  CB  TRP A  89       6.084  -9.679 -15.741  1.00 10.00      A   
ATOM    821  CG  TRP A  89       4.801 -10.433 -15.570  1.00 10.00      A   
ATOM    822  CD1 TRP A  89       4.371 -11.510 -16.293  1.00 10.00      A   
ATOM    823  CD2 TRP A  89       3.772 -10.156 -14.614  1.00 10.00      A   
ATOM    824  NE1 TRP A  89       3.140 -11.918 -15.845  1.00 10.00      A   
ATOM    825  HE1 TRP A  89       2.619 -12.672 -16.205  1.00 10.00      A   
ATOM    826  CE2 TRP A  89       2.752 -11.105 -14.814  1.00 10.00      A   
ATOM    827  CE3 TRP A  89       3.614  -9.198 -13.606  1.00 10.00      A   
ATOM    828  CZ2 TRP A  89       1.592 -11.124 -14.046  1.00 10.00      A   
ATOM    829  CZ3 TRP A  89       2.462  -9.220 -12.846  1.00 10.00      A   
ATOM    830  CH2 TRP A  89       1.466 -10.179 -13.068  1.00 10.00      A   
ATOM    831  C   TRP A  89       4.823  -8.057 -17.196  1.00 10.00      A   
ATOM    832  O   TRP A  89       3.996  -8.430 -18.032  1.00 10.00      A   
ATOM    833  N   GLY A  90       4.640  -6.989 -16.428  1.00 10.00      A   
ATOM    834  HN  GLY A  90       5.339  -6.722 -15.793  1.00 10.00      A   
ATOM    835  CA  GLY A  90       3.426  -6.213 -16.530  1.00 10.00      A   
ATOM    836  C   GLY A  90       3.295  -5.195 -15.421  1.00 10.00      A   
ATOM    837  O   GLY A  90       4.252  -4.935 -14.686  1.00 10.00      A   
ATOM    838  N   GLY A  91       2.108  -4.629 -15.296  1.00 10.00      A   
ATOM    839  HN  GLY A  91       1.384  -4.890 -15.914  1.00 10.00      A   
ATOM    840  CA  GLY A  91       1.858  -3.633 -14.282  1.00 10.00      A   
ATOM    841  C   GLY A  91       1.927  -2.235 -14.856  1.00 10.00      A   
ATOM    842  O   GLY A  91       2.130  -1.262 -14.131  1.00 10.00      A   
ATOM    843  N   TYR A  92       1.763  -2.138 -16.169  1.00 10.00      A   
ATOM    844  HN  TYR A  92       1.592  -2.952 -16.690  1.00 10.00      A   
ATOM    845  CA  TYR A  92       1.809  -0.857 -16.853  1.00 10.00      A   
ATOM    846  CB  TYR A  92       2.076  -1.054 -18.347  1.00 10.00      A   
ATOM    847  CG  TYR A  92       3.441  -1.629 -18.648  1.00 10.00      A   
ATOM    848  CD1 TYR A  92       3.617  -2.998 -18.809  1.00 10.00      A   
ATOM    849  CD2 TYR A  92       4.552  -0.804 -18.775  1.00 10.00      A   
ATOM    850  CE1 TYR A  92       4.864  -3.527 -19.084  1.00 10.00      A   
ATOM    851  CE2 TYR A  92       5.800  -1.325 -19.050  1.00 10.00      A   
ATOM    852  CZ  TYR A  92       5.951  -2.688 -19.205  1.00 10.00      A   
ATOM    853  OH  TYR A  92       7.191  -3.211 -19.483  1.00 10.00      A   
ATOM    854  HH  TYR A  92       7.872  -2.615 -19.142  1.00 10.00      A   
ATOM    855  C   TYR A  92       0.516  -0.088 -16.638  1.00 10.00      A   
ATOM    856  O   TYR A  92      -0.546  -0.491 -17.113  1.00 10.00      A   
ATOM    857  N   VAL A  93       0.612   1.022 -15.919  1.00 10.00      A   
ATOM    858  HN  VAL A  93       1.493   1.295 -15.578  1.00 10.00      A   
ATOM    859  CA  VAL A  93      -0.551   1.847 -15.623  1.00 10.00      A   
ATOM    860  CB  VAL A  93      -0.428   2.523 -14.238  1.00 10.00      A   
ATOM    861  CG1 VAL A  93       0.572   3.673 -14.272  1.00 10.00      A   
ATOM    862  CG2 VAL A  93      -1.786   2.985 -13.732  1.00 10.00      A   
ATOM    863  C   VAL A  93      -0.761   2.905 -16.702  1.00 10.00      A   
ATOM    864  O   VAL A  93      -1.750   3.643 -16.680  1.00 10.00      A   
ATOM    865  N   TYR A  94       0.172   2.963 -17.645  1.00 10.00      A   
ATOM    866  HN  TYR A  94       0.935   2.347 -17.593  1.00 10.00      A   
ATOM    867  CA  TYR A  94       0.112   3.927 -18.744  1.00 10.00      A   
ATOM    868  CB  TYR A  94       1.224   3.693 -19.774  1.00 10.00      A   
ATOM    869  CG  TYR A  94       1.197   4.681 -20.920  1.00 10.00      A   
ATOM    870  CD1 TYR A  94       1.579   5.998 -20.723  1.00 10.00      A   
ATOM    871  CD2 TYR A  94       0.779   4.300 -22.190  1.00 10.00      A   
ATOM    872  CE1 TYR A  94       1.550   6.912 -21.754  1.00 10.00      A   
ATOM    873  CE2 TYR A  94       0.751   5.209 -23.230  1.00 10.00      A   
ATOM    874  CZ  TYR A  94       1.134   6.514 -23.006  1.00 10.00      A   
ATOM    875  OH  TYR A  94       1.103   7.425 -24.035  1.00 10.00      A   
ATOM    876  HH  TYR A  94       0.193   7.483 -24.382  1.00 10.00      A   
ATOM    877  C   TYR A  94      -1.266   3.987 -19.421  1.00 10.00      A   
ATOM    878  O   TYR A  94      -1.858   5.064 -19.498  1.00 10.00      A   
ATOM    879  N   PRO A  95      -1.806   2.845 -19.918  1.00 10.00      A   
ATOM    880  CA  PRO A  95      -3.120   2.826 -20.582  1.00 10.00      A   
ATOM    881  CB  PRO A  95      -3.386   1.340 -20.815  1.00 10.00      A   
ATOM    882  CG  PRO A  95      -2.033   0.724 -20.866  1.00 10.00      A   
ATOM    883  CD  PRO A  95      -1.192   1.500 -19.895  1.00 10.00      A   
ATOM    884  C   PRO A  95      -4.220   3.416 -19.703  1.00 10.00      A   
ATOM    885  O   PRO A  95      -5.126   4.093 -20.191  1.00 10.00      A   
ATOM    886  N   TRP A  96      -4.130   3.159 -18.403  1.00 10.00      A   
ATOM    887  HN  TRP A  96      -3.380   2.620 -18.074  1.00 10.00      A   
ATOM    888  CA  TRP A  96      -5.110   3.664 -17.455  1.00 10.00      A   
ATOM    889  CB  TRP A  96      -4.900   3.043 -16.071  1.00 10.00      A   
ATOM    890  CG  TRP A  96      -5.140   1.564 -16.034  1.00 10.00      A   
ATOM    891  CD1 TRP A  96      -4.236   0.579 -16.311  1.00 10.00      A   
ATOM    892  CD2 TRP A  96      -6.365   0.902 -15.698  1.00 10.00      A   
ATOM    893  NE1 TRP A  96      -4.825  -0.655 -16.180  1.00 10.00      A   
ATOM    894  HE1 TRP A  96      -4.378  -1.522 -16.334  1.00 10.00      A   
ATOM    895  CE2 TRP A  96      -6.132  -0.485 -15.800  1.00 10.00      A   
ATOM    896  CE3 TRP A  96      -7.637   1.346 -15.323  1.00 10.00      A   
ATOM    897  CZ2 TRP A  96      -7.123  -1.427 -15.541  1.00 10.00      A   
ATOM    898  CZ3 TRP A  96      -8.618   0.407 -15.064  1.00 10.00      A   
ATOM    899  CH2 TRP A  96      -8.357  -0.964 -15.175  1.00 10.00      A   
ATOM    900  C   TRP A  96      -5.041   5.180 -17.365  1.00 10.00      A   
ATOM    901  O   TRP A  96      -6.048   5.864 -17.526  1.00 10.00      A   
ATOM    902  N   ILE A  97      -3.843   5.697 -17.139  1.00 10.00      A   
ATOM    903  HN  ILE A  97      -3.070   5.096 -17.055  1.00 10.00      A   
ATOM    904  CA  ILE A  97      -3.638   7.135 -17.022  1.00 10.00      A   
ATOM    905  CB  ILE A  97      -2.178   7.472 -16.639  1.00 10.00      A   
ATOM    906  CG1 ILE A  97      -1.764   6.726 -15.363  1.00 10.00      A   
ATOM    907  CG2 ILE A  97      -1.994   8.973 -16.460  1.00 10.00      A   
ATOM    908  CD1 ILE A  97      -2.588   7.077 -14.140  1.00 10.00      A   
ATOM    909  C   ILE A  97      -4.002   7.843 -18.324  1.00 10.00      A   
ATOM    910  O   ILE A  97      -4.662   8.883 -18.313  1.00 10.00      A   
ATOM    911  N   GLU A  98      -3.598   7.255 -19.445  1.00 10.00      A   
ATOM    912  HN  GLU A  98      -3.101   6.404 -19.390  1.00 10.00      A   
ATOM    913  CA  GLU A  98      -3.870   7.833 -20.756  1.00 10.00      A   
ATOM    914  CB  GLU A  98      -3.162   7.044 -21.859  1.00 10.00      A   
ATOM    915  CG  GLU A  98      -3.246   7.680 -23.237  1.00 10.00      A   
ATOM    916  CD  GLU A  98      -2.423   6.940 -24.263  1.00 10.00      A   
ATOM    917  OE1 GLU A  98      -1.429   7.511 -24.754  1.00 10.00      A   
ATOM    918  OE2 GLU A  98      -2.767   5.788 -24.588  1.00 10.00      A   
ATOM    919  C   GLU A  98      -5.367   7.917 -21.045  1.00 10.00      A   
ATOM    920  O   GLU A  98      -5.840   8.891 -21.625  1.00 10.00      A   
ATOM    921  N   ALA A  99      -6.107   6.895 -20.646  1.00 10.00      A   
ATOM    922  HN  ALA A  99      -5.675   6.136 -20.198  1.00 10.00      A   
ATOM    923  CA  ALA A  99      -7.546   6.864 -20.876  1.00 10.00      A   
ATOM    924  CB  ALA A  99      -8.048   5.430 -20.891  1.00 10.00      A   
ATOM    925  C   ALA A  99      -8.306   7.689 -19.840  1.00 10.00      A   
ATOM    926  O   ALA A  99      -9.260   8.394 -20.171  1.00 10.00      A   
ATOM    927  N   MET A 100      -7.875   7.610 -18.587  1.00 10.00      A   
ATOM    928  HN  MET A 100      -7.096   7.047 -18.384  1.00 10.00      A   
ATOM    929  CA  MET A 100      -8.532   8.330 -17.503  1.00 10.00      A   
ATOM    930  CB  MET A 100      -8.020   7.873 -16.133  1.00 10.00      A   
ATOM    931  CG  MET A 100      -8.513   6.499 -15.700  1.00 10.00      A   
ATOM    932  SD  MET A 100      -8.272   6.193 -13.937  1.00 10.00      A   
ATOM    933  CE  MET A 100      -6.492   6.343 -13.795  1.00 10.00      A   
ATOM    934  C   MET A 100      -8.402   9.841 -17.639  1.00 10.00      A   
ATOM    935  O   MET A 100      -9.341  10.569 -17.333  1.00 10.00      A   
ATOM    936  N   SER A 101      -7.254  10.308 -18.107  1.00 10.00      A   
ATOM    937  HN  SER A 101      -6.539   9.678 -18.348  1.00 10.00      A   
ATOM    938  CA  SER A 101      -7.017  11.741 -18.262  1.00 10.00      A   
ATOM    939  CB  SER A 101      -5.595  11.989 -18.761  1.00 10.00      A   
ATOM    940  OG  SER A 101      -5.253  11.062 -19.777  1.00 10.00      A   
ATOM    941  HG  SER A 101      -4.861  10.276 -19.376  1.00 10.00      A   
ATOM    942  C   SER A 101      -8.042  12.404 -19.190  1.00 10.00      A   
ATOM    943  O   SER A 101      -8.372  13.582 -19.035  1.00 10.00      A   
ATOM    944  N   SER A 102      -8.552  11.644 -20.145  1.00 10.00      A   
ATOM    945  HN  SER A 102      -8.257  10.713 -20.224  1.00 10.00      A   
ATOM    946  CA  SER A 102      -9.526  12.159 -21.090  1.00 10.00      A   
ATOM    947  CB  SER A 102      -9.103  11.772 -22.509  1.00 10.00      A   
ATOM    948  OG  SER A 102      -7.721  12.040 -22.710  1.00 10.00      A   
ATOM    949  HG  SER A 102      -7.424  12.688 -22.060  1.00 10.00      A   
ATOM    950  C   SER A 102     -10.935  11.641 -20.781  1.00 10.00      A   
ATOM    951  O   SER A 102     -11.852  11.771 -21.600  1.00 10.00      A   
ATOM    952  N   SER A 103     -11.114  11.070 -19.592  1.00 10.00      A   
ATOM    953  HN  SER A 103     -10.362  11.016 -18.965  1.00 10.00      A   
ATOM    954  CA  SER A 103     -12.412  10.533 -19.201  1.00 10.00      A   
ATOM    955  CB  SER A 103     -12.394   9.008 -19.237  1.00 10.00      A   
ATOM    956  OG  SER A 103     -11.920   8.544 -20.491  1.00 10.00      A   
ATOM    957  HG  SER A 103     -10.957   8.436 -20.452  1.00 10.00      A   
ATOM    958  C   SER A 103     -12.866  11.040 -17.828  1.00 10.00      A   
ATOM    959  O   SER A 103     -14.045  11.334 -17.631  1.00 10.00      A   
ATOM    960  N   TYR A 104     -11.934  11.134 -16.884  1.00 10.00      A   
ATOM    961  HN  TYR A 104     -11.007  10.884 -17.097  1.00 10.00      A   
ATOM    962  CA  TYR A 104     -12.240  11.611 -15.538  1.00 10.00      A   
ATOM    963  CB  TYR A 104     -11.822  10.581 -14.483  1.00 10.00      A   
ATOM    964  CG  TYR A 104     -12.415   9.202 -14.651  1.00 10.00      A   
ATOM    965  CD1 TYR A 104     -11.594   8.110 -14.895  1.00 10.00      A   
ATOM    966  CD2 TYR A 104     -13.783   8.985 -14.551  1.00 10.00      A   
ATOM    967  CE1 TYR A 104     -12.115   6.840 -15.037  1.00 10.00      A   
ATOM    968  CE2 TYR A 104     -14.315   7.719 -14.694  1.00 10.00      A   
ATOM    969  CZ  TYR A 104     -13.473   6.649 -14.937  1.00 10.00      A   
ATOM    970  OH  TYR A 104     -13.992   5.385 -15.075  1.00 10.00      A   
ATOM    971  HH  TYR A 104     -14.958   5.435 -15.090  1.00 10.00      A   
ATOM    972  C   TYR A 104     -11.500  12.916 -15.267  1.00 10.00      A   
ATOM    973  O   TYR A 104     -10.409  12.912 -14.705  1.00 10.00      A   
ATOM    974  N   THR A 105     -12.091  14.030 -15.663  1.00 10.00      A   
ATOM    975  HN  THR A 105     -12.964  13.985 -16.104  1.00 10.00      A   
ATOM    976  CA  THR A 105     -11.467  15.329 -15.469  1.00 10.00      A   
ATOM    977  CB  THR A 105     -12.035  16.358 -16.462  1.00 10.00      A   
ATOM    978  OG1 THR A 105     -12.910  15.691 -17.387  1.00 10.00      A   
ATOM    979  HG1 THR A 105     -12.979  16.216 -18.194  1.00 10.00      A   
ATOM    980  CG2 THR A 105     -10.904  17.019 -17.235  1.00 10.00      A   
ATOM    981  C   THR A 105     -11.642  15.845 -14.037  1.00 10.00      A   
ATOM    982  O   THR A 105     -11.109  16.896 -13.679  1.00 10.00      A   
ATOM    983  N   TRP A 106     -12.382  15.103 -13.218  1.00 10.00      A   
ATOM    984  HN  TRP A 106     -12.779  14.268 -13.549  1.00 10.00      A   
ATOM    985  CA  TRP A 106     -12.618  15.502 -11.837  1.00 10.00      A   
ATOM    986  CB  TRP A 106     -14.117  15.563 -11.545  1.00 10.00      A   
ATOM    987  CG  TRP A 106     -14.814  16.687 -12.238  1.00 10.00      A   
ATOM    988  CD1 TRP A 106     -15.521  16.617 -13.399  1.00 10.00      A   
ATOM    989  CD2 TRP A 106     -14.871  18.050 -11.812  1.00 10.00      A   
ATOM    990  NE1 TRP A 106     -16.015  17.853 -13.728  1.00 10.00      A   
ATOM    991  HE1 TRP A 106     -16.555  18.055 -14.521  1.00 10.00      A   
ATOM    992  CE2 TRP A 106     -15.631  18.753 -12.765  1.00 10.00      A   
ATOM    993  CE3 TRP A 106     -14.351  18.742 -10.714  1.00 10.00      A   
ATOM    994  CZ2 TRP A 106     -15.887  20.116 -12.651  1.00 10.00      A   
ATOM    995  CZ3 TRP A 106     -14.606  20.095 -10.603  1.00 10.00      A   
ATOM    996  CH2 TRP A 106     -15.368  20.768 -11.565  1.00 10.00      A   
ATOM    997  C   TRP A 106     -11.940  14.550 -10.863  1.00 10.00      A   
ATOM    998  O   TRP A 106     -12.132  14.661  -9.652  1.00 10.00      A   
ATOM    999  N   LEU A 107     -11.140  13.625 -11.400  1.00 10.00      A   
ATOM   1000  HN  LEU A 107     -11.021  13.610 -12.372  1.00 10.00      A   
ATOM   1001  CA  LEU A 107     -10.426  12.641 -10.584  1.00 10.00      A   
ATOM   1002  CB  LEU A 107      -9.515  11.774 -11.463  1.00 10.00      A   
ATOM   1003  CG  LEU A 107      -9.276  10.337 -10.988  1.00 10.00      A   
ATOM   1004  CD1 LEU A 107     -10.583   9.564 -10.956  1.00 10.00      A   
ATOM   1005  CD2 LEU A 107      -8.270   9.636 -11.887  1.00 10.00      A   
ATOM   1006  C   LEU A 107      -9.598  13.338  -9.510  1.00 10.00      A   
ATOM   1007  O   LEU A 107      -8.880  14.296  -9.798  1.00 10.00      A   
ATOM   1008  N   GLU A 108      -9.695  12.849  -8.277  1.00 10.00      A   
ATOM   1009  HN  GLU A 108     -10.266  12.069  -8.115  1.00 10.00      A   
ATOM   1010  CA  GLU A 108      -8.975  13.448  -7.164  1.00 10.00      A   
ATOM   1011  CB  GLU A 108      -9.951  14.118  -6.186  1.00 10.00      A   
ATOM   1012  CG  GLU A 108     -11.141  13.263  -5.768  1.00 10.00      A   
ATOM   1013  CD  GLU A 108     -12.149  14.043  -4.944  1.00 10.00      A   
ATOM   1014  OE1 GLU A 108     -11.828  14.410  -3.794  1.00 10.00      A   
ATOM   1015  OE2 GLU A 108     -13.268  14.296  -5.437  1.00 10.00      A   
ATOM   1016  C   GLU A 108      -8.071  12.461  -6.425  1.00 10.00      A   
ATOM   1017  O   GLU A 108      -7.106  12.871  -5.776  1.00 10.00      A   
ATOM   1018  N   GLU A 109      -8.366  11.170  -6.520  1.00 10.00      A   
ATOM   1019  HN  GLU A 109      -9.134  10.881  -7.062  1.00 10.00      A   
ATOM   1020  CA  GLU A 109      -7.565  10.172  -5.823  1.00 10.00      A   
ATOM   1021  CB  GLU A 109      -8.362   9.559  -4.673  1.00 10.00      A   
ATOM   1022  CG  GLU A 109      -8.694  10.513  -3.540  1.00 10.00      A   
ATOM   1023  CD  GLU A 109      -9.594   9.876  -2.503  1.00 10.00      A   
ATOM   1024  OE1 GLU A 109      -9.283   8.751  -2.048  1.00 10.00      A   
ATOM   1025  OE2 GLU A 109     -10.624  10.488  -2.142  1.00 10.00      A   
ATOM   1026  C   GLU A 109      -7.075   9.060  -6.744  1.00 10.00      A   
ATOM   1027  O   GLU A 109      -7.861   8.433  -7.457  1.00 10.00      A   
ATOM   1028  N   ILE A 110      -5.767   8.829  -6.719  1.00 10.00      A   
ATOM   1029  HN  ILE A 110      -5.196   9.395  -6.153  1.00 10.00      A   
ATOM   1030  CA  ILE A 110      -5.144   7.773  -7.508  1.00 10.00      A   
ATOM   1031  CB  ILE A 110      -4.332   8.325  -8.703  1.00 10.00      A   
ATOM   1032  CG1 ILE A 110      -5.277   8.880  -9.778  1.00 10.00      A   
ATOM   1033  CG2 ILE A 110      -3.433   7.242  -9.291  1.00 10.00      A   
ATOM   1034  CD1 ILE A 110      -4.572   9.390 -11.016  1.00 10.00      A   
ATOM   1035  C   ILE A 110      -4.239   6.926  -6.613  1.00 10.00      A   
ATOM   1036  O   ILE A 110      -3.267   7.423  -6.044  1.00 10.00      A   
ATOM   1037  N   ARG A 111      -4.582   5.655  -6.466  1.00 10.00      A   
ATOM   1038  HN  ARG A 111      -5.382   5.315  -6.932  1.00 10.00      A   
ATOM   1039  CA  ARG A 111      -3.803   4.744  -5.638  1.00 10.00      A   
ATOM   1040  CB  ARG A 111      -4.629   4.276  -4.438  1.00 10.00      A   
ATOM   1041  CG  ARG A 111      -5.317   5.390  -3.668  1.00 10.00      A   
ATOM   1042  CD  ARG A 111      -6.802   5.105  -3.499  1.00 10.00      A   
ATOM   1043  NE  ARG A 111      -7.408   5.967  -2.488  1.00 10.00      A   
ATOM   1044  HE  ARG A 111      -7.779   6.828  -2.791  1.00 10.00      A   
ATOM   1045  CZ  ARG A 111      -7.496   5.648  -1.195  1.00 10.00      A   
ATOM   1046  NH1 ARG A 111      -7.026   4.482  -0.751  1.00 10.00      A   
ATOM   1047 HH11 ARG A 111      -6.586   3.797  -1.416  1.00 10.00      A   
ATOM   1048 HH12 ARG A 111      -7.094   4.240   0.261  1.00 10.00      A   
ATOM   1049  NH2 ARG A 111      -8.059   6.503  -0.348  1.00 10.00      A   
ATOM   1050 HH21 ARG A 111      -8.431   7.416  -0.697  1.00 10.00      A   
ATOM   1051 HH22 ARG A 111      -8.130   6.267   0.666  1.00 10.00      A   
ATOM   1052  C   ARG A 111      -3.369   3.533  -6.450  1.00 10.00      A   
ATOM   1053  O   ARG A 111      -4.149   3.002  -7.245  1.00 10.00      A   
ATOM   1054  N   LEU A 112      -2.129   3.110  -6.255  1.00 10.00      A   
ATOM   1055  HN  LEU A 112      -1.551   3.597  -5.618  1.00 10.00      A   
ATOM   1056  CA  LEU A 112      -1.583   1.957  -6.960  1.00 10.00      A   
ATOM   1057  CB  LEU A 112      -0.849   2.414  -8.225  1.00 10.00      A   
ATOM   1058  CG  LEU A 112      -1.710   3.033  -9.327  1.00 10.00      A   
ATOM   1059  CD1 LEU A 112      -0.855   3.868 -10.262  1.00 10.00      A   
ATOM   1060  CD2 LEU A 112      -2.450   1.951 -10.096  1.00 10.00      A   
ATOM   1061  C   LEU A 112      -0.606   1.192  -6.073  1.00 10.00      A   
ATOM   1062  O   LEU A 112       0.085   1.785  -5.238  1.00 10.00      A   
ATOM   1063  N   LYS A 113      -0.560  -0.123  -6.241  1.00 10.00      A   
ATOM   1064  HN  LYS A 113      -1.161  -0.543  -6.897  1.00 10.00      A   
ATOM   1065  CA  LYS A 113       0.359  -0.964  -5.476  1.00 10.00      A   
ATOM   1066  CB  LYS A 113      -0.343  -1.700  -4.327  1.00 10.00      A   
ATOM   1067  CG  LYS A 113       0.622  -2.420  -3.389  1.00 10.00      A   
ATOM   1068  CD  LYS A 113      -0.085  -3.022  -2.183  1.00 10.00      A   
ATOM   1069  CE  LYS A 113       0.926  -3.589  -1.196  1.00 10.00      A   
ATOM   1070  NZ  LYS A 113       0.283  -4.322  -0.072  1.00 10.00      A   
ATOM   1071  HZ1 LYS A 113       0.998  -4.872   0.450  1.00 10.00      A   
ATOM   1072  HZ2 LYS A 113      -0.432  -4.982  -0.442  1.00 10.00      A   
ATOM   1073  HZ3 LYS A 113      -0.176  -3.662   0.580  1.00 10.00      A   
ATOM   1074  C   LYS A 113       1.070  -1.952  -6.399  1.00 10.00      A   
ATOM   1075  O   LYS A 113       0.421  -2.688  -7.144  1.00 10.00      A   
ATOM   1076  N   ARG A 114       2.402  -1.947  -6.351  1.00 10.00      A   
ATOM   1077  HN  ARG A 114       2.850  -1.323  -5.735  1.00 10.00      A   
ATOM   1078  CA  ARG A 114       3.224  -2.828  -7.183  1.00 10.00      A   
ATOM   1079  CB  ARG A 114       3.060  -4.302  -6.790  1.00 10.00      A   
ATOM   1080  CG  ARG A 114       3.453  -4.615  -5.352  1.00 10.00      A   
ATOM   1081  CD  ARG A 114       3.364  -6.103  -5.054  1.00 10.00      A   
ATOM   1082  NE  ARG A 114       3.257  -6.356  -3.621  1.00 10.00      A   
ATOM   1083  HE  ARG A 114       4.088  -6.264  -3.086  1.00 10.00      A   
ATOM   1084  CZ  ARG A 114       2.126  -6.721  -3.004  1.00 10.00      A   
ATOM   1085  NH1 ARG A 114       1.007  -6.890  -3.697  1.00 10.00      A   
ATOM   1086 HH11 ARG A 114       0.999  -6.751  -4.724  1.00 10.00      A   
ATOM   1087 HH12 ARG A 114       0.121  -7.172  -3.202  1.00 10.00      A   
ATOM   1088  NH2 ARG A 114       2.109  -6.895  -1.695  1.00 10.00      A   
ATOM   1089 HH21 ARG A 114       2.970  -6.755  -1.134  1.00 10.00      A   
ATOM   1090 HH22 ARG A 114       1.211  -7.170  -1.210  1.00 10.00      A   
ATOM   1091  C   ARG A 114       2.918  -2.616  -8.666  1.00 10.00      A   
ATOM   1092  O   ARG A 114       2.580  -3.556  -9.391  1.00 10.00      A   
ATOM   1093  N   MET A 115       3.047  -1.369  -9.108  1.00 10.00      A   
ATOM   1094  HN  MET A 115       3.355  -0.671  -8.493  1.00 10.00      A   
ATOM   1095  CA  MET A 115       2.767  -1.018 -10.489  1.00 10.00      A   
ATOM   1096  CB  MET A 115       1.474  -0.198 -10.576  1.00 10.00      A   
ATOM   1097  CG  MET A 115       0.207  -0.991 -10.302  1.00 10.00      A   
ATOM   1098  SD  MET A 115      -0.307  -1.992 -11.710  1.00 10.00      A   
ATOM   1099  CE  MET A 115      -1.003  -0.739 -12.788  1.00 10.00      A   
ATOM   1100  C   MET A 115       3.914  -0.223 -11.095  1.00 10.00      A   
ATOM   1101  O   MET A 115       4.693   0.405 -10.380  1.00 10.00      A   
ATOM   1102  N   VAL A 116       4.005  -0.255 -12.417  1.00 10.00      A   
ATOM   1103  HN  VAL A 116       3.349  -0.779 -12.930  1.00 10.00      A   
ATOM   1104  CA  VAL A 116       5.039   0.469 -13.136  1.00 10.00      A   
ATOM   1105  CB  VAL A 116       5.501  -0.302 -14.393  1.00 10.00      A   
ATOM   1106  CG1 VAL A 116       6.669   0.407 -15.064  1.00 10.00      A   
ATOM   1107  CG2 VAL A 116       5.873  -1.733 -14.037  1.00 10.00      A   
ATOM   1108  C   VAL A 116       4.493   1.826 -13.556  1.00 10.00      A   
ATOM   1109  O   VAL A 116       3.689   1.925 -14.484  1.00 10.00      A   
ATOM   1110  N   VAL A 117       4.915   2.864 -12.857  1.00 10.00      A   
ATOM   1111  HN  VAL A 117       5.568   2.719 -12.136  1.00 10.00      A   
ATOM   1112  CA  VAL A 117       4.463   4.215 -13.144  1.00 10.00      A   
ATOM   1113  CB  VAL A 117       3.850   4.887 -11.895  1.00 10.00      A   
ATOM   1114  CG1 VAL A 117       3.191   6.206 -12.262  1.00 10.00      A   
ATOM   1115  CG2 VAL A 117       2.858   3.959 -11.204  1.00 10.00      A   
ATOM   1116  C   VAL A 117       5.629   5.057 -13.644  1.00 10.00      A   
ATOM   1117  O   VAL A 117       6.571   5.313 -12.905  1.00 10.00      A   
ATOM   1118  N   THR A 118       5.566   5.482 -14.893  1.00 10.00      A   
ATOM   1119  HN  THR A 118       4.785   5.262 -15.441  1.00 10.00      A   
ATOM   1120  CA  THR A 118       6.630   6.283 -15.471  1.00 10.00      A   
ATOM   1121  CB  THR A 118       6.751   6.018 -16.980  1.00 10.00      A   
ATOM   1122  OG1 THR A 118       5.442   5.845 -17.530  1.00 10.00      A   
ATOM   1123  HG1 THR A 118       5.514   5.440 -18.401  1.00 10.00      A   
ATOM   1124  CG2 THR A 118       7.578   4.770 -17.242  1.00 10.00      A   
ATOM   1125  C   THR A 118       6.383   7.771 -15.229  1.00 10.00      A   
ATOM   1126  O   THR A 118       5.280   8.172 -14.850  1.00 10.00      A   
ATOM   1127  N   ASP A 119       7.409   8.583 -15.459  1.00 10.00      A   
ATOM   1128  HN  ASP A 119       8.259   8.198 -15.771  1.00 10.00      A   
ATOM   1129  CA  ASP A 119       7.318  10.029 -15.265  1.00 10.00      A   
ATOM   1130  CB  ASP A 119       8.676  10.698 -15.504  1.00 10.00      A   
ATOM   1131  CG  ASP A 119       9.787  10.108 -14.659  1.00 10.00      A   
ATOM   1132  OD1 ASP A 119       9.977  10.564 -13.509  1.00 10.00      A   
ATOM   1133  OD2 ASP A 119      10.479   9.183 -15.142  1.00 10.00      A   
ATOM   1134  C   ASP A 119       6.269  10.644 -16.189  1.00 10.00      A   
ATOM   1135  O   ASP A 119       5.571  11.586 -15.813  1.00 10.00      A   
ATOM   1136  N   ASP A 120       6.164  10.102 -17.397  1.00 10.00      A   
ATOM   1137  HN  ASP A 120       6.764   9.366 -17.638  1.00 10.00      A   
ATOM   1138  CA  ASP A 120       5.198  10.580 -18.382  1.00 10.00      A   
ATOM   1139  CB  ASP A 120       5.385   9.841 -19.707  1.00 10.00      A   
ATOM   1140  CG  ASP A 120       4.387  10.248 -20.777  1.00 10.00      A   
ATOM   1141  OD1 ASP A 120       4.319  11.449 -21.121  1.00 10.00      A   
ATOM   1142  OD2 ASP A 120       3.692   9.358 -21.307  1.00 10.00      A   
ATOM   1143  C   ASP A 120       3.774  10.399 -17.872  1.00 10.00      A   
ATOM   1144  O   ASP A 120       2.915  11.254 -18.083  1.00 10.00      A   
ATOM   1145  N   CYS A 121       3.539   9.293 -17.174  1.00 10.00      A   
ATOM   1146  HN  CYS A 121       4.269   8.658 -17.026  1.00 10.00      A   
ATOM   1147  CA  CYS A 121       2.224   9.011 -16.617  1.00 10.00      A   
ATOM   1148  CB  CYS A 121       2.185   7.614 -15.999  1.00 10.00      A   
ATOM   1149  SG  CYS A 121       2.561   6.279 -17.155  1.00 10.00      A   
ATOM   1150  HG  CYS A 121       3.864   6.324 -17.420  1.00 10.00      A   
ATOM   1151  C   CYS A 121       1.879  10.058 -15.567  1.00 10.00      A   
ATOM   1152  O   CYS A 121       0.737  10.510 -15.472  1.00 10.00      A   
ATOM   1153  N   LEU A 122       2.887  10.454 -14.796  1.00 10.00      A   
ATOM   1154  HN  LEU A 122       3.774  10.053 -14.928  1.00 10.00      A   
ATOM   1155  CA  LEU A 122       2.710  11.465 -13.764  1.00 10.00      A   
ATOM   1156  CB  LEU A 122       3.967  11.579 -12.898  1.00 10.00      A   
ATOM   1157  CG  LEU A 122       4.296  10.362 -12.031  1.00 10.00      A   
ATOM   1158  CD1 LEU A 122       5.618  10.563 -11.307  1.00 10.00      A   
ATOM   1159  CD2 LEU A 122       3.178  10.092 -11.036  1.00 10.00      A   
ATOM   1160  C   LEU A 122       2.381  12.808 -14.405  1.00 10.00      A   
ATOM   1161  O   LEU A 122       1.532  13.552 -13.911  1.00 10.00      A   
ATOM   1162  N   GLU A 123       3.052  13.104 -15.517  1.00 10.00      A   
ATOM   1163  HN  GLU A 123       3.731  12.471 -15.850  1.00 10.00      A   
ATOM   1164  CA  GLU A 123       2.813  14.342 -16.246  1.00 10.00      A   
ATOM   1165  CB  GLU A 123       3.740  14.443 -17.454  1.00 10.00      A   
ATOM   1166  CG  GLU A 123       5.190  14.739 -17.126  1.00 10.00      A   
ATOM   1167  CD  GLU A 123       5.904  15.393 -18.293  1.00 10.00      A   
ATOM   1168  OE1 GLU A 123       5.580  15.070 -19.457  1.00 10.00      A   
ATOM   1169  OE2 GLU A 123       6.780  16.247 -18.054  1.00 10.00      A   
ATOM   1170  C   GLU A 123       1.370  14.383 -16.726  1.00 10.00      A   
ATOM   1171  O   GLU A 123       0.685  15.397 -16.582  1.00 10.00      A   
ATOM   1172  N   LEU A 124       0.916  13.263 -17.284  1.00 10.00      A   
ATOM   1173  HN  LEU A 124       1.523  12.494 -17.374  1.00 10.00      A   
ATOM   1174  CA  LEU A 124      -0.448  13.142 -17.783  1.00 10.00      A   
ATOM   1175  CB  LEU A 124      -0.676  11.751 -18.385  1.00 10.00      A   
ATOM   1176  CG  LEU A 124      -0.003  11.475 -19.730  1.00 10.00      A   
ATOM   1177  CD1 LEU A 124      -0.043   9.989 -20.046  1.00 10.00      A   
ATOM   1178  CD2 LEU A 124      -0.677  12.277 -20.832  1.00 10.00      A   
ATOM   1179  C   LEU A 124      -1.461  13.405 -16.676  1.00 10.00      A   
ATOM   1180  O   LEU A 124      -2.532  13.965 -16.920  1.00 10.00      A   
ATOM   1181  N   ILE A 125      -1.116  13.002 -15.463  1.00 10.00      A   
ATOM   1182  HN  ILE A 125      -0.246  12.561 -15.338  1.00 10.00      A   
ATOM   1183  CA  ILE A 125      -1.982  13.197 -14.310  1.00 10.00      A   
ATOM   1184  CB  ILE A 125      -1.414  12.477 -13.065  1.00 10.00      A   
ATOM   1185  CG1 ILE A 125      -1.505  10.957 -13.236  1.00 10.00      A   
ATOM   1186  CG2 ILE A 125      -2.131  12.918 -11.797  1.00 10.00      A   
ATOM   1187  CD1 ILE A 125      -0.756  10.179 -12.181  1.00 10.00      A   
ATOM   1188  C   ILE A 125      -2.146  14.685 -14.007  1.00 10.00      A   
ATOM   1189  O   ILE A 125      -3.261  15.207 -13.966  1.00 10.00      A   
ATOM   1190  N   ALA A 126      -1.023  15.367 -13.849  1.00 10.00      A   
ATOM   1191  HN  ALA A 126      -0.165  14.897 -13.950  1.00 10.00      A   
ATOM   1192  CA  ALA A 126      -1.015  16.790 -13.527  1.00 10.00      A   
ATOM   1193  CB  ALA A 126       0.405  17.241 -13.219  1.00 10.00      A   
ATOM   1194  C   ALA A 126      -1.630  17.654 -14.632  1.00 10.00      A   
ATOM   1195  O   ALA A 126      -2.336  18.629 -14.354  1.00 10.00      A   
ATOM   1196  N   LYS A 127      -1.384  17.285 -15.883  1.00 10.00      A   
ATOM   1197  HN  LYS A 127      -0.832  16.488 -16.050  1.00 10.00      A   
ATOM   1198  CA  LYS A 127      -1.902  18.044 -17.015  1.00 10.00      A   
ATOM   1199  CB  LYS A 127      -1.079  17.770 -18.276  1.00 10.00      A   
ATOM   1200  CG  LYS A 127      -1.271  16.375 -18.850  1.00 10.00      A   
ATOM   1201  CD  LYS A 127      -1.027  16.347 -20.349  1.00 10.00      A   
ATOM   1202  CE  LYS A 127      -2.086  17.142 -21.093  1.00 10.00      A   
ATOM   1203  NZ  LYS A 127      -1.880  17.100 -22.561  1.00 10.00      A   
ATOM   1204  HZ1 LYS A 127      -1.969  16.124 -22.909  1.00 10.00      A   
ATOM   1205  HZ2 LYS A 127      -0.930  17.455 -22.799  1.00 10.00      A   
ATOM   1206  HZ3 LYS A 127      -2.590  17.690 -23.038  1.00 10.00      A   
ATOM   1207  C   LYS A 127      -3.380  17.766 -17.291  1.00 10.00      A   
ATOM   1208  O   LYS A 127      -3.927  18.243 -18.288  1.00 10.00      A   
ATOM   1209  N   SER A 128      -4.035  17.004 -16.424  1.00 10.00      A   
ATOM   1210  HN  SER A 128      -3.569  16.653 -15.636  1.00 10.00      A   
ATOM   1211  CA  SER A 128      -5.443  16.689 -16.634  1.00 10.00      A   
ATOM   1212  CB  SER A 128      -5.594  15.299 -17.262  1.00 10.00      A   
ATOM   1213  OG  SER A 128      -4.599  15.072 -18.250  1.00 10.00      A   
ATOM   1214  HG  SER A 128      -3.796  14.739 -17.821  1.00 10.00      A   
ATOM   1215  C   SER A 128      -6.266  16.790 -15.352  1.00 10.00      A   
ATOM   1216  O   SER A 128      -7.260  17.514 -15.295  1.00 10.00      A   
ATOM   1217  N   PHE A 129      -5.844  16.080 -14.320  1.00 10.00      A   
ATOM   1218  HN  PHE A 129      -5.016  15.554 -14.399  1.00 10.00      A   
ATOM   1219  CA  PHE A 129      -6.571  16.077 -13.061  1.00 10.00      A   
ATOM   1220  CB  PHE A 129      -6.307  14.787 -12.283  1.00 10.00      A   
ATOM   1221  CG  PHE A 129      -6.335  13.540 -13.125  1.00 10.00      A   
ATOM   1222  CD1 PHE A 129      -5.301  12.626 -13.056  1.00 10.00      A   
ATOM   1223  CD2 PHE A 129      -7.388  13.285 -13.986  1.00 10.00      A   
ATOM   1224  CE1 PHE A 129      -5.313  11.479 -13.824  1.00 10.00      A   
ATOM   1225  CE2 PHE A 129      -7.408  12.139 -14.758  1.00 10.00      A   
ATOM   1226  CZ  PHE A 129      -6.368  11.235 -14.678  1.00 10.00      A   
ATOM   1227  C   PHE A 129      -6.240  17.298 -12.211  1.00 10.00      A   
ATOM   1228  O   PHE A 129      -5.274  17.304 -11.449  1.00 10.00      A   
ATOM   1229  N   LYS A 130      -7.041  18.340 -12.363  1.00 10.00      A   
ATOM   1230  HN  LYS A 130      -7.770  18.288 -13.019  1.00 10.00      A   
ATOM   1231  CA  LYS A 130      -6.854  19.565 -11.600  1.00 10.00      A   
ATOM   1232  CB  LYS A 130      -7.507  20.753 -12.311  1.00 10.00      A   
ATOM   1233  CG  LYS A 130      -6.522  21.650 -13.046  1.00 10.00      A   
ATOM   1234  CD  LYS A 130      -5.702  20.864 -14.056  1.00 10.00      A   
ATOM   1235  CE  LYS A 130      -4.591  21.709 -14.652  1.00 10.00      A   
ATOM   1236  NZ  LYS A 130      -3.736  20.919 -15.577  1.00 10.00      A   
ATOM   1237  HZ1 LYS A 130      -4.327  20.434 -16.285  1.00 10.00      A   
ATOM   1238  HZ2 LYS A 130      -3.191  20.205 -15.047  1.00 10.00      A   
ATOM   1239  HZ3 LYS A 130      -3.074  21.550 -16.074  1.00 10.00      A   
ATOM   1240  C   LYS A 130      -7.411  19.405 -10.187  1.00 10.00      A   
ATOM   1241  O   LYS A 130      -6.968  20.069  -9.248  1.00 10.00      A   
ATOM   1242  N   ASN A 131      -8.369  18.499 -10.045  1.00 10.00      A   
ATOM   1243  HN  ASN A 131      -8.667  17.997 -10.833  1.00 10.00      A   
ATOM   1244  CA  ASN A 131      -8.997  18.225  -8.759  1.00 10.00      A   
ATOM   1245  CB  ASN A 131     -10.424  17.707  -8.978  1.00 10.00      A   
ATOM   1246  CG  ASN A 131     -11.257  17.686  -7.710  1.00 10.00      A   
ATOM   1247  OD1 ASN A 131     -11.108  18.543  -6.835  1.00 10.00      A   
ATOM   1248  ND2 ASN A 131     -12.136  16.704  -7.601  1.00 10.00      A   
ATOM   1249 HD21 ASN A 131     -12.195  16.051  -8.337  1.00 10.00      A   
ATOM   1250 HD22 ASN A 131     -12.694  16.666  -6.798  1.00 10.00      A   
ATOM   1251  C   ASN A 131      -8.184  17.194  -7.978  1.00 10.00      A   
ATOM   1252  O   ASN A 131      -8.572  16.772  -6.892  1.00 10.00      A   
ATOM   1253  N   PHE A 132      -7.048  16.801  -8.547  1.00 10.00      A   
ATOM   1254  HN  PHE A 132      -6.794  17.189  -9.409  1.00 10.00      A   
ATOM   1255  CA  PHE A 132      -6.165  15.816  -7.931  1.00 10.00      A   
ATOM   1256  CB  PHE A 132      -4.936  15.597  -8.811  1.00 10.00      A   
ATOM   1257  CG  PHE A 132      -4.191  14.332  -8.515  1.00 10.00      A   
ATOM   1258  CD1 PHE A 132      -4.773  13.101  -8.760  1.00 10.00      A   
ATOM   1259  CD2 PHE A 132      -2.911  14.373  -7.996  1.00 10.00      A   
ATOM   1260  CE1 PHE A 132      -4.092  11.934  -8.494  1.00 10.00      A   
ATOM   1261  CE2 PHE A 132      -2.223  13.208  -7.727  1.00 10.00      A   
ATOM   1262  CZ  PHE A 132      -2.816  11.986  -7.977  1.00 10.00      A   
ATOM   1263  C   PHE A 132      -5.731  16.263  -6.541  1.00 10.00      A   
ATOM   1264  O   PHE A 132      -5.226  17.377  -6.369  1.00 10.00      A   
ATOM   1265  N   LYS A 133      -5.925  15.386  -5.559  1.00 10.00      A   
ATOM   1266  HN  LYS A 133      -6.312  14.509  -5.773  1.00 10.00      A   
ATOM   1267  CA  LYS A 133      -5.573  15.690  -4.179  1.00 10.00      A   
ATOM   1268  CB  LYS A 133      -6.831  15.871  -3.323  1.00 10.00      A   
ATOM   1269  CG  LYS A 133      -7.832  16.886  -3.837  1.00 10.00      A   
ATOM   1270  CD  LYS A 133      -9.162  16.725  -3.125  1.00 10.00      A   
ATOM   1271  CE  LYS A 133     -10.268  17.480  -3.831  1.00 10.00      A   
ATOM   1272  NZ  LYS A 133     -11.604  17.088  -3.319  1.00 10.00      A   
ATOM   1273  HZ1 LYS A 133     -11.652  17.240  -2.293  1.00 10.00      A   
ATOM   1274  HZ2 LYS A 133     -11.784  16.077  -3.518  1.00 10.00      A   
ATOM   1275  HZ3 LYS A 133     -12.343  17.656  -3.777  1.00 10.00      A   
ATOM   1276  C   LYS A 133      -4.717  14.599  -3.542  1.00 10.00      A   
ATOM   1277  O   LYS A 133      -3.789  14.899  -2.793  1.00 10.00      A   
ATOM   1278  N   VAL A 134      -5.018  13.336  -3.829  1.00 10.00      A   
ATOM   1279  HN  VAL A 134      -5.734  13.137  -4.476  1.00 10.00      A   
ATOM   1280  CA  VAL A 134      -4.280  12.242  -3.213  1.00 10.00      A   
ATOM   1281  CB  VAL A 134      -5.185  11.396  -2.281  1.00 10.00      A   
ATOM   1282  CG1 VAL A 134      -4.380  10.329  -1.557  1.00 10.00      A   
ATOM   1283  CG2 VAL A 134      -5.917  12.280  -1.281  1.00 10.00      A   
ATOM   1284  C   VAL A 134      -3.602  11.327  -4.228  1.00 10.00      A   
ATOM   1285  O   VAL A 134      -4.246  10.798  -5.137  1.00 10.00      A   
ATOM   1286  N   LEU A 135      -2.298  11.142  -4.051  1.00 10.00      A   
ATOM   1287  HN  LEU A 135      -1.850  11.607  -3.305  1.00 10.00      A   
ATOM   1288  CA  LEU A 135      -1.504  10.267  -4.906  1.00 10.00      A   
ATOM   1289  CB  LEU A 135      -0.452  11.060  -5.698  1.00 10.00      A   
ATOM   1290  CG  LEU A 135       0.448  10.242  -6.636  1.00 10.00      A   
ATOM   1291  CD1 LEU A 135      -0.380   9.430  -7.626  1.00 10.00      A   
ATOM   1292  CD2 LEU A 135       1.425  11.149  -7.369  1.00 10.00      A   
ATOM   1293  C   LEU A 135      -0.822   9.216  -4.039  1.00 10.00      A   
ATOM   1294  O   LEU A 135       0.067   9.534  -3.246  1.00 10.00      A   
ATOM   1295  N   VAL A 136      -1.256   7.972  -4.173  1.00 10.00      A   
ATOM   1296  HN  VAL A 136      -1.963   7.779  -4.830  1.00 10.00      A   
ATOM   1297  CA  VAL A 136      -0.698   6.883  -3.380  1.00 10.00      A   
ATOM   1298  CB  VAL A 136      -1.769   6.202  -2.495  1.00 10.00      A   
ATOM   1299  CG1 VAL A 136      -1.159   5.073  -1.678  1.00 10.00      A   
ATOM   1300  CG2 VAL A 136      -2.432   7.217  -1.578  1.00 10.00      A   
ATOM   1301  C   VAL A 136      -0.025   5.836  -4.256  1.00 10.00      A   
ATOM   1302  O   VAL A 136      -0.690   5.073  -4.961  1.00 10.00      A   
ATOM   1303  N   LEU A 137       1.294   5.807  -4.211  1.00 10.00      A   
ATOM   1304  HN  LEU A 137       1.769   6.451  -3.636  1.00 10.00      A   
ATOM   1305  CA  LEU A 137       2.068   4.846  -4.971  1.00 10.00      A   
ATOM   1306  CB  LEU A 137       3.045   5.549  -5.919  1.00 10.00      A   
ATOM   1307  CG  LEU A 137       2.423   6.396  -7.035  1.00 10.00      A   
ATOM   1308  CD1 LEU A 137       3.506   7.047  -7.879  1.00 10.00      A   
ATOM   1309  CD2 LEU A 137       1.506   5.551  -7.905  1.00 10.00      A   
ATOM   1310  C   LEU A 137       2.818   3.931  -4.015  1.00 10.00      A   
ATOM   1311  O   LEU A 137       3.840   4.311  -3.442  1.00 10.00      A   
ATOM   1312  N   SER A 138       2.289   2.736  -3.829  1.00 10.00      A   
ATOM   1313  HN  SER A 138       1.468   2.497  -4.316  1.00 10.00      A   
ATOM   1314  CA  SER A 138       2.889   1.764  -2.935  1.00 10.00      A   
ATOM   1315  CB  SER A 138       1.801   1.056  -2.122  1.00 10.00      A   
ATOM   1316  OG  SER A 138       2.355   0.313  -1.046  1.00 10.00      A   
ATOM   1317  HG  SER A 138       3.106  -0.204  -1.365  1.00 10.00      A   
ATOM   1318  C   SER A 138       3.701   0.749  -3.728  1.00 10.00      A   
ATOM   1319  O   SER A 138       3.169   0.081  -4.619  1.00 10.00      A   
ATOM   1320  N   SER A 139       4.993   0.667  -3.418  1.00 10.00      A   
ATOM   1321  HN  SER A 139       5.349   1.250  -2.709  1.00 10.00      A   
ATOM   1322  CA  SER A 139       5.901  -0.271  -4.079  1.00 10.00      A   
ATOM   1323  CB  SER A 139       5.550  -1.703  -3.672  1.00 10.00      A   
ATOM   1324  OG  SER A 139       4.970  -1.731  -2.374  1.00 10.00      A   
ATOM   1325  HG  SER A 139       5.301  -2.499  -1.895  1.00 10.00      A   
ATOM   1326  C   SER A 139       5.867  -0.121  -5.602  1.00 10.00      A   
ATOM   1327  O   SER A 139       5.887  -1.108  -6.333  1.00 10.00      A   
ATOM   1328  N   CYS A 140       5.817   1.116  -6.076  1.00 10.00      A   
ATOM   1329  HN  CYS A 140       5.828   1.875  -5.451  1.00 10.00      A   
ATOM   1330  CA  CYS A 140       5.772   1.370  -7.503  1.00 10.00      A   
ATOM   1331  CB  CYS A 140       4.680   2.393  -7.828  1.00 10.00      A   
ATOM   1332  SG  CYS A 140       3.037   1.927  -7.228  1.00 10.00      A   
ATOM   1333  HG  CYS A 140       3.200   1.205  -6.125  1.00 10.00      A   
ATOM   1334  C   CYS A 140       7.125   1.850  -7.999  1.00 10.00      A   
ATOM   1335  O   CYS A 140       7.853   2.527  -7.274  1.00 10.00      A   
ATOM   1336  N   GLU A 141       7.471   1.484  -9.222  1.00 10.00      A   
ATOM   1337  HN  GLU A 141       6.859   0.922  -9.749  1.00 10.00      A   
ATOM   1338  CA  GLU A 141       8.740   1.892  -9.804  1.00 10.00      A   
ATOM   1339  CB  GLU A 141       9.785   0.770  -9.711  1.00 10.00      A   
ATOM   1340  CG  GLU A 141       9.497  -0.462 -10.559  1.00 10.00      A   
ATOM   1341  CD  GLU A 141       8.582  -1.456  -9.875  1.00 10.00      A   
ATOM   1342  OE1 GLU A 141       7.463  -1.674 -10.375  1.00 10.00      A   
ATOM   1343  OE2 GLU A 141       8.985  -2.036  -8.844  1.00 10.00      A   
ATOM   1344  C   GLU A 141       8.558   2.351 -11.247  1.00 10.00      A   
ATOM   1345  O   GLU A 141       7.469   2.228 -11.811  1.00 10.00      A   
ATOM   1346  N   GLY A 142       9.623   2.877 -11.836  1.00 10.00      A   
ATOM   1347  HN  GLY A 142      10.470   2.935 -11.337  1.00 10.00      A   
ATOM   1348  CA  GLY A 142       9.560   3.346 -13.206  1.00 10.00      A   
ATOM   1349  C   GLY A 142       9.581   4.858 -13.309  1.00 10.00      A   
ATOM   1350  O   GLY A 142       9.673   5.412 -14.406  1.00 10.00      A   
ATOM   1351  N   PHE A 143       9.496   5.531 -12.171  1.00 10.00      A   
ATOM   1352  HN  PHE A 143       9.432   5.040 -11.329  1.00 10.00      A   
ATOM   1353  CA  PHE A 143       9.502   6.988 -12.154  1.00 10.00      A   
ATOM   1354  CB  PHE A 143       8.205   7.558 -11.566  1.00 10.00      A   
ATOM   1355  CG  PHE A 143       7.919   7.174 -10.137  1.00 10.00      A   
ATOM   1356  CD1 PHE A 143       8.016   8.112  -9.122  1.00 10.00      A   
ATOM   1357  CD2 PHE A 143       7.541   5.880  -9.811  1.00 10.00      A   
ATOM   1358  CE1 PHE A 143       7.741   7.770  -7.814  1.00 10.00      A   
ATOM   1359  CE2 PHE A 143       7.267   5.532  -8.503  1.00 10.00      A   
ATOM   1360  CZ  PHE A 143       7.368   6.478  -7.504  1.00 10.00      A   
ATOM   1361  C   PHE A 143      10.724   7.542 -11.435  1.00 10.00      A   
ATOM   1362  O   PHE A 143      11.355   6.857 -10.624  1.00 10.00      A   
ATOM   1363  N   SER A 144      11.047   8.788 -11.731  1.00 10.00      A   
ATOM   1364  HN  SER A 144      10.489   9.293 -12.372  1.00 10.00      A   
ATOM   1365  CA  SER A 144      12.192   9.441 -11.132  1.00 10.00      A   
ATOM   1366  CB  SER A 144      13.234   9.734 -12.213  1.00 10.00      A   
ATOM   1367  OG  SER A 144      12.661  10.449 -13.294  1.00 10.00      A   
ATOM   1368  HG  SER A 144      11.713  10.243 -13.360  1.00 10.00      A   
ATOM   1369  C   SER A 144      11.764  10.732 -10.435  1.00 10.00      A   
ATOM   1370  O   SER A 144      10.576  10.960 -10.206  1.00 10.00      A   
ATOM   1371  N   THR A 145      12.732  11.575 -10.101  1.00 10.00      A   
ATOM   1372  HN  THR A 145      13.664  11.335 -10.293  1.00 10.00      A   
ATOM   1373  CA  THR A 145      12.449  12.839  -9.439  1.00 10.00      A   
ATOM   1374  CB  THR A 145      13.736  13.423  -8.826  1.00 10.00      A   
ATOM   1375  OG1 THR A 145      14.835  13.157  -9.712  1.00 10.00      A   
ATOM   1376  HG1 THR A 145      14.695  13.629 -10.544  1.00 10.00      A   
ATOM   1377  CG2 THR A 145      14.017  12.788  -7.471  1.00 10.00      A   
ATOM   1378  C   THR A 145      11.845  13.855 -10.411  1.00 10.00      A   
ATOM   1379  O   THR A 145      11.205  14.820  -9.992  1.00 10.00      A   
ATOM   1380  N   ASP A 146      12.042  13.625 -11.707  1.00 10.00      A   
ATOM   1381  HN  ASP A 146      12.538  12.824 -11.982  1.00 10.00      A   
ATOM   1382  CA  ASP A 146      11.531  14.526 -12.737  1.00 10.00      A   
ATOM   1383  CB  ASP A 146      12.026  14.102 -14.125  1.00 10.00      A   
ATOM   1384  CG  ASP A 146      13.528  14.241 -14.301  1.00 10.00      A   
ATOM   1385  OD1 ASP A 146      13.993  15.346 -14.648  1.00 10.00      A   
ATOM   1386  OD2 ASP A 146      14.248  13.238 -14.103  1.00 10.00      A   
ATOM   1387  C   ASP A 146      10.008  14.571 -12.716  1.00 10.00      A   
ATOM   1388  O   ASP A 146       9.408  15.646 -12.674  1.00 10.00      A   
ATOM   1389  N   GLY A 147       9.386  13.395 -12.733  1.00 10.00      A   
ATOM   1390  HN  GLY A 147       9.918  12.567 -12.776  1.00 10.00      A   
ATOM   1391  CA  GLY A 147       7.938  13.316 -12.710  1.00 10.00      A   
ATOM   1392  C   GLY A 147       7.348  13.906 -11.444  1.00 10.00      A   
ATOM   1393  O   GLY A 147       6.309  14.568 -11.484  1.00 10.00      A   
ATOM   1394  N   LEU A 148       8.024  13.681 -10.321  1.00 10.00      A   
ATOM   1395  HN  LEU A 148       8.854  13.157 -10.363  1.00 10.00      A   
ATOM   1396  CA  LEU A 148       7.569  14.190  -9.031  1.00 10.00      A   
ATOM   1397  CB  LEU A 148       8.421  13.618  -7.896  1.00 10.00      A   
ATOM   1398  CG  LEU A 148       8.355  12.099  -7.706  1.00 10.00      A   
ATOM   1399  CD1 LEU A 148       9.316  11.655  -6.617  1.00 10.00      A   
ATOM   1400  CD2 LEU A 148       6.938  11.668  -7.364  1.00 10.00      A   
ATOM   1401  C   LEU A 148       7.599  15.713  -9.001  1.00 10.00      A   
ATOM   1402  O   LEU A 148       6.742  16.352  -8.383  1.00 10.00      A   
ATOM   1403  N   ALA A 149       8.582  16.289  -9.685  1.00 10.00      A   
ATOM   1404  HN  ALA A 149       9.226  15.723 -10.162  1.00 10.00      A   
ATOM   1405  CA  ALA A 149       8.728  17.735  -9.750  1.00 10.00      A   
ATOM   1406  CB  ALA A 149      10.034  18.100 -10.438  1.00 10.00      A   
ATOM   1407  C   ALA A 149       7.545  18.363 -10.481  1.00 10.00      A   
ATOM   1408  O   ALA A 149       7.017  19.394 -10.060  1.00 10.00      A   
ATOM   1409  N   ALA A 150       7.125  17.724 -11.567  1.00 10.00      A   
ATOM   1410  HN  ALA A 150       7.589  16.905 -11.850  1.00 10.00      A   
ATOM   1411  CA  ALA A 150       5.997  18.210 -12.353  1.00 10.00      A   
ATOM   1412  CB  ALA A 150       5.829  17.379 -13.618  1.00 10.00      A   
ATOM   1413  C   ALA A 150       4.716  18.196 -11.523  1.00 10.00      A   
ATOM   1414  O   ALA A 150       3.901  19.119 -11.601  1.00 10.00      A   
ATOM   1415  N   ILE A 151       4.558  17.155 -10.715  1.00 10.00      A   
ATOM   1416  HN  ILE A 151       5.249  16.456 -10.699  1.00 10.00      A   
ATOM   1417  CA  ILE A 151       3.389  17.014  -9.853  1.00 10.00      A   
ATOM   1418  CB  ILE A 151       3.407  15.650  -9.115  1.00 10.00      A   
ATOM   1419  CG1 ILE A 151       3.253  14.488 -10.104  1.00 10.00      A   
ATOM   1420  CG2 ILE A 151       2.342  15.583  -8.027  1.00 10.00      A   
ATOM   1421  CD1 ILE A 151       1.921  14.459 -10.824  1.00 10.00      A   
ATOM   1422  C   ILE A 151       3.348  18.142  -8.823  1.00 10.00      A   
ATOM   1423  O   ILE A 151       2.309  18.766  -8.608  1.00 10.00      A   
ATOM   1424  N   ALA A 152       4.499  18.420  -8.226  1.00 10.00      A   
ATOM   1425  HN  ALA A 152       5.302  17.920  -8.488  1.00 10.00      A   
ATOM   1426  CA  ALA A 152       4.616  19.451  -7.200  1.00 10.00      A   
ATOM   1427  CB  ALA A 152       6.037  19.486  -6.659  1.00 10.00      A   
ATOM   1428  C   ALA A 152       4.216  20.837  -7.699  1.00 10.00      A   
ATOM   1429  O   ALA A 152       3.567  21.600  -6.979  1.00 10.00      A   
ATOM   1430  N   ALA A 153       4.592  21.155  -8.929  1.00 10.00      A   
ATOM   1431  HN  ALA A 153       5.077  20.495  -9.470  1.00 10.00      A   
ATOM   1432  CA  ALA A 153       4.304  22.469  -9.493  1.00 10.00      A   
ATOM   1433  CB  ALA A 153       5.387  22.873 -10.480  1.00 10.00      A   
ATOM   1434  C   ALA A 153       2.922  22.573 -10.140  1.00 10.00      A   
ATOM   1435  O   ALA A 153       2.411  23.678 -10.327  1.00 10.00      A   
ATOM   1436  N   THR A 154       2.309  21.446 -10.472  1.00 10.00      A   
ATOM   1437  HN  THR A 154       2.737  20.585 -10.281  1.00 10.00      A   
ATOM   1438  CA  THR A 154       1.001  21.478 -11.117  1.00 10.00      A   
ATOM   1439  CB  THR A 154       0.932  20.537 -12.334  1.00 10.00      A   
ATOM   1440  OG1 THR A 154       2.158  20.617 -13.079  1.00 10.00      A   
ATOM   1441  HG1 THR A 154       2.868  20.195 -12.575  1.00 10.00      A   
ATOM   1442  CG2 THR A 154      -0.221  20.937 -13.239  1.00 10.00      A   
ATOM   1443  C   THR A 154      -0.147  21.166 -10.160  1.00 10.00      A   
ATOM   1444  O   THR A 154      -1.172  21.845 -10.180  1.00 10.00      A   
ATOM   1445  N   CYS A 155       0.014  20.144  -9.327  1.00 10.00      A   
ATOM   1446  HN  CYS A 155       0.854  19.635  -9.336  1.00 10.00      A   
ATOM   1447  CA  CYS A 155      -1.034  19.768  -8.388  1.00 10.00      A   
ATOM   1448  CB  CYS A 155      -0.807  18.355  -7.856  1.00 10.00      A   
ATOM   1449  SG  CYS A 155      -0.713  17.102  -9.151  1.00 10.00      A   
ATOM   1450  HG  CYS A 155      -1.952  16.772  -9.485  1.00 10.00      A   
ATOM   1451  C   CYS A 155      -1.150  20.774  -7.249  1.00 10.00      A   
ATOM   1452  O   CYS A 155      -0.489  20.649  -6.217  1.00 10.00      A   
ATOM   1453  N   ARG A 156      -2.000  21.774  -7.452  1.00 10.00      A   
ATOM   1454  HN  ARG A 156      -2.484  21.815  -8.308  1.00 10.00      A   
ATOM   1455  CA  ARG A 156      -2.227  22.821  -6.463  1.00 10.00      A   
ATOM   1456  CB  ARG A 156      -2.801  24.073  -7.137  1.00 10.00      A   
ATOM   1457  CG  ARG A 156      -3.931  23.787  -8.114  1.00 10.00      A   
ATOM   1458  CD  ARG A 156      -4.459  25.064  -8.744  1.00 10.00      A   
ATOM   1459  NE  ARG A 156      -5.161  25.899  -7.774  1.00 10.00      A   
ATOM   1460  HE  ARG A 156      -5.524  25.452  -6.976  1.00 10.00      A   
ATOM   1461  CZ  ARG A 156      -5.337  27.210  -7.905  1.00 10.00      A   
ATOM   1462  NH1 ARG A 156      -4.858  27.847  -8.964  1.00 10.00      A   
ATOM   1463 HH11 ARG A 156      -4.340  27.322  -9.703  1.00 10.00      A   
ATOM   1464 HH12 ARG A 156      -4.994  28.878  -9.065  1.00 10.00      A   
ATOM   1465  NH2 ARG A 156      -5.999  27.883  -6.973  1.00 10.00      A   
ATOM   1466 HH21 ARG A 156      -6.380  27.388  -6.135  1.00 10.00      A   
ATOM   1467 HH22 ARG A 156      -6.142  28.913  -7.071  1.00 10.00      A   
ATOM   1468  C   ARG A 156      -3.169  22.339  -5.365  1.00 10.00      A   
ATOM   1469  O   ARG A 156      -3.193  22.886  -4.262  1.00 10.00      A   
ATOM   1470  N   ASN A 157      -3.932  21.304  -5.672  1.00 10.00      A   
ATOM   1471  HN  ASN A 157      -3.855  20.903  -6.564  1.00 10.00      A   
ATOM   1472  CA  ASN A 157      -4.886  20.745  -4.721  1.00 10.00      A   
ATOM   1473  CB  ASN A 157      -6.214  20.434  -5.413  1.00 10.00      A   
ATOM   1474  CG  ASN A 157      -6.976  21.684  -5.800  1.00 10.00      A   
ATOM   1475  OD1 ASN A 157      -7.298  22.515  -4.954  1.00 10.00      A   
ATOM   1476  ND2 ASN A 157      -7.273  21.826  -7.081  1.00 10.00      A   
ATOM   1477 HD21 ASN A 157      -6.990  21.120  -7.707  1.00 10.00      A   
ATOM   1478 HD22 ASN A 157      -7.763  22.628  -7.357  1.00 10.00      A   
ATOM   1479  C   ASN A 157      -4.333  19.495  -4.058  1.00 10.00      A   
ATOM   1480  O   ASN A 157      -5.038  18.814  -3.316  1.00 10.00      A   
ATOM   1481  N   LEU A 158      -3.068  19.204  -4.321  1.00 10.00      A   
ATOM   1482  HN  LEU A 158      -2.557  19.799  -4.907  1.00 10.00      A   
ATOM   1483  CA  LEU A 158      -2.415  18.032  -3.753  1.00 10.00      A   
ATOM   1484  CB  LEU A 158      -0.996  17.891  -4.309  1.00 10.00      A   
ATOM   1485  CG  LEU A 158      -0.199  16.672  -3.840  1.00 10.00      A   
ATOM   1486  CD1 LEU A 158      -0.825  15.383  -4.357  1.00 10.00      A   
ATOM   1487  CD2 LEU A 158       1.253  16.780  -4.277  1.00 10.00      A   
ATOM   1488  C   LEU A 158      -2.378  18.121  -2.233  1.00 10.00      A   
ATOM   1489  O   LEU A 158      -1.917  19.111  -1.670  1.00 10.00      A   
ATOM   1490  N   LYS A 159      -2.864  17.086  -1.575  1.00 10.00      A   
ATOM   1491  HN  LYS A 159      -3.208  16.313  -2.078  1.00 10.00      A   
ATOM   1492  CA  LYS A 159      -2.901  17.059  -0.123  1.00 10.00      A   
ATOM   1493  CB  LYS A 159      -4.349  16.939   0.358  1.00 10.00      A   
ATOM   1494  CG  LYS A 159      -5.243  18.101  -0.047  1.00 10.00      A   
ATOM   1495  CD  LYS A 159      -6.714  17.761   0.138  1.00 10.00      A   
ATOM   1496  CE  LYS A 159      -7.065  17.596   1.607  1.00 10.00      A   
ATOM   1497  NZ  LYS A 159      -8.493  17.236   1.803  1.00 10.00      A   
ATOM   1498  HZ1 LYS A 159      -8.715  16.354   1.296  1.00 10.00      A   
ATOM   1499  HZ2 LYS A 159      -9.109  17.992   1.442  1.00 10.00      A   
ATOM   1500  HZ3 LYS A 159      -8.694  17.096   2.813  1.00 10.00      A   
ATOM   1501  C   LYS A 159      -2.078  15.904   0.433  1.00 10.00      A   
ATOM   1502  O   LYS A 159      -1.271  16.084   1.347  1.00 10.00      A   
ATOM   1503  N   GLU A 160      -2.270  14.717  -0.133  1.00 10.00      A   
ATOM   1504  HN  GLU A 160      -2.889  14.639  -0.889  1.00 10.00      A   
ATOM   1505  CA  GLU A 160      -1.563  13.534   0.334  1.00 10.00      A   
ATOM   1506  CB  GLU A 160      -2.546  12.508   0.904  1.00 10.00      A   
ATOM   1507  CG  GLU A 160      -3.279  12.967   2.154  1.00 10.00      A   
ATOM   1508  CD  GLU A 160      -4.257  11.933   2.671  1.00 10.00      A   
ATOM   1509  OE1 GLU A 160      -5.439  12.282   2.880  1.00 10.00      A   
ATOM   1510  OE2 GLU A 160      -3.849  10.771   2.880  1.00 10.00      A   
ATOM   1511  C   GLU A 160      -0.711  12.896  -0.758  1.00 10.00      A   
ATOM   1512  O   GLU A 160      -1.210  12.545  -1.828  1.00 10.00      A   
ATOM   1513  N   LEU A 161       0.576  12.768  -0.476  1.00 10.00      A   
ATOM   1514  HN  LEU A 161       0.908  13.099   0.389  1.00 10.00      A   
ATOM   1515  CA  LEU A 161       1.518  12.158  -1.397  1.00 10.00      A   
ATOM   1516  CB  LEU A 161       2.549  13.187  -1.875  1.00 10.00      A   
ATOM   1517  CG  LEU A 161       3.594  12.685  -2.877  1.00 10.00      A   
ATOM   1518  CD1 LEU A 161       2.942  12.311  -4.201  1.00 10.00      A   
ATOM   1519  CD2 LEU A 161       4.677  13.732  -3.086  1.00 10.00      A   
ATOM   1520  C   LEU A 161       2.216  11.000  -0.694  1.00 10.00      A   
ATOM   1521  O   LEU A 161       3.068  11.213   0.172  1.00 10.00      A   
ATOM   1522  N   ASP A 162       1.835   9.781  -1.046  1.00 10.00      A   
ATOM   1523  HN  ASP A 162       1.150   9.673  -1.744  1.00 10.00      A   
ATOM   1524  CA  ASP A 162       2.420   8.594  -0.435  1.00 10.00      A   
ATOM   1525  CB  ASP A 162       1.335   7.734   0.228  1.00 10.00      A   
ATOM   1526  CG  ASP A 162       1.894   6.657   1.141  1.00 10.00      A   
ATOM   1527  OD1 ASP A 162       3.129   6.528   1.235  1.00 10.00      A   
ATOM   1528  OD2 ASP A 162       1.094   5.938   1.777  1.00 10.00      A   
ATOM   1529  C   ASP A 162       3.195   7.775  -1.457  1.00 10.00      A   
ATOM   1530  O   ASP A 162       2.645   7.351  -2.472  1.00 10.00      A   
ATOM   1531  N   LEU A 163       4.474   7.567  -1.186  1.00 10.00      A   
ATOM   1532  HN  LEU A 163       4.855   7.948  -0.365  1.00 10.00      A   
ATOM   1533  CA  LEU A 163       5.338   6.794  -2.062  1.00 10.00      A   
ATOM   1534  CB  LEU A 163       6.396   7.709  -2.690  1.00 10.00      A   
ATOM   1535  CG  LEU A 163       5.863   8.863  -3.545  1.00 10.00      A   
ATOM   1536  CD1 LEU A 163       6.968   9.858  -3.855  1.00 10.00      A   
ATOM   1537  CD2 LEU A 163       5.254   8.332  -4.830  1.00 10.00      A   
ATOM   1538  C   LEU A 163       6.009   5.684  -1.261  1.00 10.00      A   
ATOM   1539  O   LEU A 163       7.175   5.353  -1.490  1.00 10.00      A   
ATOM   1540  N   ARG A 164       5.255   5.116  -0.323  1.00 10.00      A   
ATOM   1541  HN  ARG A 164       4.326   5.426  -0.208  1.00 10.00      A   
ATOM   1542  CA  ARG A 164       5.753   4.052   0.551  1.00 10.00      A   
ATOM   1543  CB  ARG A 164       4.659   3.543   1.496  1.00 10.00      A   
ATOM   1544  CG  ARG A 164       3.428   2.980   0.806  1.00 10.00      A   
ATOM   1545  CD  ARG A 164       2.312   2.728   1.804  1.00 10.00      A   
ATOM   1546  NE  ARG A 164       1.217   1.952   1.224  1.00 10.00      A   
ATOM   1547  HE  ARG A 164       1.408   1.014   0.989  1.00 10.00      A   
ATOM   1548  CZ  ARG A 164      -0.007   2.443   0.994  1.00 10.00      A   
ATOM   1549  NH1 ARG A 164      -0.281   3.713   1.278  1.00 10.00      A   
ATOM   1550 HH11 ARG A 164       0.460   4.342   1.681  1.00 10.00      A   
ATOM   1551 HH12 ARG A 164      -1.235   4.100   1.107  1.00 10.00      A   
ATOM   1552  NH2 ARG A 164      -0.959   1.662   0.482  1.00 10.00      A   
ATOM   1553 HH21 ARG A 164      -1.915   2.044   0.297  1.00 10.00      A   
ATOM   1554 HH22 ARG A 164      -0.757   0.660   0.267  1.00 10.00      A   
ATOM   1555  C   ARG A 164       6.419   2.895  -0.197  1.00 10.00      A   
ATOM   1556  O   ARG A 164       5.811   2.253  -1.062  1.00 10.00      A   
ATOM   1557  N   GLU A 165       7.690   2.670   0.148  1.00 10.00      A   
ATOM   1558  HN  GLU A 165       8.095   3.252   0.823  1.00 10.00      A   
ATOM   1559  CA  GLU A 165       8.509   1.603  -0.420  1.00 10.00      A   
ATOM   1560  CB  GLU A 165       8.142   0.242   0.173  1.00 10.00      A   
ATOM   1561  CG  GLU A 165       8.585   0.058   1.617  1.00 10.00      A   
ATOM   1562  CD  GLU A 165       7.463   0.264   2.619  1.00 10.00      A   
ATOM   1563  OE1 GLU A 165       6.748  -0.716   2.925  1.00 10.00      A   
ATOM   1564  OE2 GLU A 165       7.305   1.403   3.119  1.00 10.00      A   
ATOM   1565  C   GLU A 165       8.501   1.568  -1.948  1.00 10.00      A   
ATOM   1566  O   GLU A 165       8.508   0.500  -2.552  1.00 10.00      A   
ATOM   1567  N   SER A 166       8.488   2.733  -2.572  1.00 10.00      A   
ATOM   1568  HN  SER A 166       8.456   3.561  -2.050  1.00 10.00      A   
ATOM   1569  CA  SER A 166       8.501   2.804  -4.024  1.00 10.00      A   
ATOM   1570  CB  SER A 166       7.570   3.910  -4.519  1.00 10.00      A   
ATOM   1571  OG  SER A 166       6.218   3.482  -4.455  1.00 10.00      A   
ATOM   1572  HG  SER A 166       5.714   4.071  -3.875  1.00 10.00      A   
ATOM   1573  C   SER A 166       9.923   2.995  -4.545  1.00 10.00      A   
ATOM   1574  O   SER A 166      10.720   3.725  -3.952  1.00 10.00      A   
ATOM   1575  N   ASP A 167      10.241   2.331  -5.648  1.00 10.00      A   
ATOM   1576  HN  ASP A 167       9.560   1.776  -6.087  1.00 10.00      A   
ATOM   1577  CA  ASP A 167      11.575   2.423  -6.237  1.00 10.00      A   
ATOM   1578  CB  ASP A 167      11.945   1.127  -6.967  1.00 10.00      A   
ATOM   1579  CG  ASP A 167      13.442   0.963  -7.132  1.00 10.00      A   
ATOM   1580  OD1 ASP A 167      14.153   0.929  -6.105  1.00 10.00      A   
ATOM   1581  OD2 ASP A 167      13.915   0.856  -8.282  1.00 10.00      A   
ATOM   1582  C   ASP A 167      11.668   3.618  -7.179  1.00 10.00      A   
ATOM   1583  O   ASP A 167      11.345   3.522  -8.365  1.00 10.00      A   
ATOM   1584  N   VAL A 168      12.085   4.750  -6.634  1.00 10.00      A   
ATOM   1585  HN  VAL A 168      12.326   4.761  -5.686  1.00 10.00      A   
ATOM   1586  CA  VAL A 168      12.211   5.977  -7.410  1.00 10.00      A   
ATOM   1587  CB  VAL A 168      11.732   7.203  -6.601  1.00 10.00      A   
ATOM   1588  CG1 VAL A 168      11.441   8.382  -7.517  1.00 10.00      A   
ATOM   1589  CG2 VAL A 168      10.517   6.862  -5.751  1.00 10.00      A   
ATOM   1590  C   VAL A 168      13.663   6.204  -7.814  1.00 10.00      A   
ATOM   1591  O   VAL A 168      14.574   5.964  -7.024  1.00 10.00      A   
ATOM   1592  N   ASP A 169      13.870   6.646  -9.045  1.00 10.00      A   
ATOM   1593  HN  ASP A 169      13.099   6.780  -9.642  1.00 10.00      A   
ATOM   1594  CA  ASP A 169      15.214   6.920  -9.541  1.00 10.00      A   
ATOM   1595  CB  ASP A 169      15.241   6.975 -11.073  1.00 10.00      A   
ATOM   1596  CG  ASP A 169      15.648   5.662 -11.708  1.00 10.00      A   
ATOM   1597  OD1 ASP A 169      16.712   5.121 -11.344  1.00 10.00      A   
ATOM   1598  OD2 ASP A 169      14.913   5.171 -12.591  1.00 10.00      A   
ATOM   1599  C   ASP A 169      15.737   8.234  -8.968  1.00 10.00      A   
ATOM   1600  O   ASP A 169      15.187   9.306  -9.242  1.00 10.00      A   
ATOM   1601  N   ASP A 170      16.786   8.144  -8.162  1.00 10.00      A   
ATOM   1602  HN  ASP A 170      17.165   7.260  -7.972  1.00 10.00      A   
ATOM   1603  CA  ASP A 170      17.390   9.324  -7.546  1.00 10.00      A   
ATOM   1604  CB  ASP A 170      18.351   8.930  -6.420  1.00 10.00      A   
ATOM   1605  CG  ASP A 170      17.658   8.355  -5.206  1.00 10.00      A   
ATOM   1606  OD1 ASP A 170      17.014   9.127  -4.464  1.00 10.00      A   
ATOM   1607  OD2 ASP A 170      17.773   7.130  -4.981  1.00 10.00      A   
ATOM   1608  C   ASP A 170      18.154  10.140  -8.580  1.00 10.00      A   
ATOM   1609  O   ASP A 170      19.299   9.827  -8.900  1.00 10.00      A   
ATOM   1610  N   VAL A 171      17.520  11.180  -9.105  1.00 10.00      A   
ATOM   1611  HN  VAL A 171      16.602  11.377  -8.820  1.00 10.00      A   
ATOM   1612  CA  VAL A 171      18.158  12.031 -10.103  1.00 10.00      A   
ATOM   1613  CB  VAL A 171      17.289  12.213 -11.367  1.00 10.00      A   
ATOM   1614  CG1 VAL A 171      18.022  13.052 -12.405  1.00 10.00      A   
ATOM   1615  CG2 VAL A 171      16.902  10.863 -11.951  1.00 10.00      A   
ATOM   1616  C   VAL A 171      18.519  13.393  -9.520  1.00 10.00      A   
ATOM   1617  O   VAL A 171      19.701  13.729  -9.406  1.00 10.00      A   
ATOM   1618  N   SER A 172      17.506  14.159  -9.136  1.00 10.00      A   
ATOM   1619  HN  SER A 172      16.586  13.827  -9.239  1.00 10.00      A   
ATOM   1620  CA  SER A 172      17.718  15.483  -8.570  1.00 10.00      A   
ATOM   1621  CB  SER A 172      17.460  16.558  -9.630  1.00 10.00      A   
ATOM   1622  OG  SER A 172      18.317  16.387 -10.743  1.00 10.00      A   
ATOM   1623  HG  SER A 172      17.960  16.865 -11.503  1.00 10.00      A   
ATOM   1624  C   SER A 172      16.827  15.720  -7.350  1.00 10.00      A   
ATOM   1625  O   SER A 172      15.598  15.737  -7.456  1.00 10.00      A   
ATOM   1626  N   GLY A 173      17.455  15.911  -6.193  1.00 10.00      A   
ATOM   1627  HN  GLY A 173      18.436  15.888  -6.168  1.00 10.00      A   
ATOM   1628  CA  GLY A 173      16.718  16.146  -4.969  1.00 10.00      A   
ATOM   1629  C   GLY A 173      16.353  17.602  -4.775  1.00 10.00      A   
ATOM   1630  O   GLY A 173      16.606  18.177  -3.719  1.00 10.00      A   
ATOM   1631  N   HIS A 174      15.775  18.206  -5.797  1.00 10.00      A   
ATOM   1632  HN  HIS A 174      15.630  17.707  -6.632  1.00 10.00      A   
ATOM   1633  CA  HIS A 174      15.359  19.598  -5.718  1.00 10.00      A   
ATOM   1634  CB  HIS A 174      16.262  20.494  -6.564  1.00 10.00      A   
ATOM   1635  CG  HIS A 174      17.079  21.459  -5.758  1.00 10.00      A   
ATOM   1636  ND1 HIS A 174      16.500  22.531  -5.120  1.00 10.00      A   
ATOM   1637  CD2 HIS A 174      18.416  21.480  -5.531  1.00 10.00      A   
ATOM   1638  CE1 HIS A 174      17.488  23.177  -4.524  1.00 10.00      A   
ATOM   1639  NE2 HIS A 174      18.661  22.578  -4.747  1.00 10.00      A   
ATOM   1640  HE2 HIS A 174      19.539  22.879  -4.423  1.00 10.00      A   
ATOM   1641  C   HIS A 174      13.907  19.737  -6.152  1.00 10.00      A   
ATOM   1642  O   HIS A 174      13.396  20.844  -6.307  1.00 10.00      A   
ATOM   1643  N   TRP A 175      13.246  18.598  -6.328  1.00 10.00      A   
ATOM   1644  HN  TRP A 175      13.714  17.749  -6.183  1.00 10.00      A   
ATOM   1645  CA  TRP A 175      11.850  18.572  -6.749  1.00 10.00      A   
ATOM   1646  CB  TRP A 175      11.410  17.135  -7.054  1.00 10.00      A   
ATOM   1647  CG  TRP A 175      11.347  16.247  -5.847  1.00 10.00      A   
ATOM   1648  CD1 TRP A 175      12.382  15.568  -5.268  1.00 10.00      A   
ATOM   1649  CD2 TRP A 175      10.183  15.938  -5.072  1.00 10.00      A   
ATOM   1650  NE1 TRP A 175      11.934  14.865  -4.179  1.00 10.00      A   
ATOM   1651  HE1 TRP A 175      12.489  14.304  -3.599  1.00 10.00      A   
ATOM   1652  CE2 TRP A 175      10.587  15.071  -4.039  1.00 10.00      A   
ATOM   1653  CE3 TRP A 175       8.837  16.313  -5.154  1.00 10.00      A   
ATOM   1654  CZ2 TRP A 175       9.696  14.575  -3.094  1.00 10.00      A   
ATOM   1655  CZ3 TRP A 175       7.953  15.816  -4.214  1.00 10.00      A   
ATOM   1656  CH2 TRP A 175       8.387  14.958  -3.197  1.00 10.00      A   
ATOM   1657  C   TRP A 175      10.941  19.196  -5.697  1.00 10.00      A   
ATOM   1658  O   TRP A 175       9.862  19.692  -6.012  1.00 10.00      A   
ATOM   1659  N   LEU A 176      11.395  19.184  -4.450  1.00 10.00      A   
ATOM   1660  HN  LEU A 176      12.271  18.788  -4.269  1.00 10.00      A   
ATOM   1661  CA  LEU A 176      10.633  19.744  -3.346  1.00 10.00      A   
ATOM   1662  CB  LEU A 176      11.253  19.311  -2.020  1.00 10.00      A   
ATOM   1663  CG  LEU A 176      10.421  19.559  -0.763  1.00 10.00      A   
ATOM   1664  CD1 LEU A 176       9.261  18.579  -0.695  1.00 10.00      A   
ATOM   1665  CD2 LEU A 176      11.292  19.442   0.475  1.00 10.00      A   
ATOM   1666  C   LEU A 176      10.596  21.268  -3.442  1.00 10.00      A   
ATOM   1667  O   LEU A 176       9.739  21.924  -2.851  1.00 10.00      A   
ATOM   1668  N   SER A 177      11.526  21.822  -4.210  1.00 10.00      A   
ATOM   1669  HN  SER A 177      12.176  21.248  -4.669  1.00 10.00      A   
ATOM   1670  CA  SER A 177      11.602  23.258  -4.400  1.00 10.00      A   
ATOM   1671  CB  SER A 177      13.040  23.676  -4.717  1.00 10.00      A   
ATOM   1672  OG  SER A 177      13.968  22.887  -3.987  1.00 10.00      A   
ATOM   1673  HG  SER A 177      14.793  22.817  -4.495  1.00 10.00      A   
ATOM   1674  C   SER A 177      10.668  23.698  -5.526  1.00 10.00      A   
ATOM   1675  O   SER A 177      10.459  24.891  -5.740  1.00 10.00      A   
ATOM   1676  N   HIS A 178      10.107  22.722  -6.244  1.00 10.00      A   
ATOM   1677  HN  HIS A 178      10.310  21.787  -6.025  1.00 10.00      A   
ATOM   1678  CA  HIS A 178       9.192  23.011  -7.345  1.00 10.00      A   
ATOM   1679  CB  HIS A 178       9.041  21.804  -8.278  1.00 10.00      A   
ATOM   1680  CG  HIS A 178      10.120  21.691  -9.310  1.00 10.00      A   
ATOM   1681  ND1 HIS A 178       9.879  21.992 -10.630  1.00 10.00      A   
ATOM   1682  CD2 HIS A 178      11.410  21.298  -9.174  1.00 10.00      A   
ATOM   1683  CE1 HIS A 178      11.017  21.779 -11.266  1.00 10.00      A   
ATOM   1684  NE2 HIS A 178      11.968  21.358 -10.424  1.00 10.00      A   
ATOM   1685  HE2 HIS A 178      12.893  21.126 -10.664  1.00 10.00      A   
ATOM   1686  C   HIS A 178       7.829  23.440  -6.818  1.00 10.00      A   
ATOM   1687  O   HIS A 178       7.038  24.058  -7.534  1.00 10.00      A   
ATOM   1688  N   PHE A 179       7.562  23.101  -5.561  1.00 10.00      A   
ATOM   1689  HN  PHE A 179       8.230  22.602  -5.052  1.00 10.00      A   
ATOM   1690  CA  PHE A 179       6.305  23.463  -4.922  1.00 10.00      A   
ATOM   1691  CB  PHE A 179       6.241  22.901  -3.496  1.00 10.00      A   
ATOM   1692  CG  PHE A 179       5.836  21.458  -3.401  1.00 10.00      A   
ATOM   1693  CD1 PHE A 179       6.748  20.494  -3.007  1.00 10.00      A   
ATOM   1694  CD2 PHE A 179       4.541  21.070  -3.697  1.00 10.00      A   
ATOM   1695  CE1 PHE A 179       6.375  19.167  -2.910  1.00 10.00      A   
ATOM   1696  CE2 PHE A 179       4.159  19.745  -3.603  1.00 10.00      A   
ATOM   1697  CZ  PHE A 179       5.078  18.791  -3.210  1.00 10.00      A   
ATOM   1698  C   PHE A 179       6.182  24.982  -4.866  1.00 10.00      A   
ATOM   1699  O   PHE A 179       7.072  25.662  -4.351  1.00 10.00      A   
ATOM   1700  N   PRO A 180       5.100  25.535  -5.424  1.00 10.00      A   
ATOM   1701  CA  PRO A 180       4.872  26.979  -5.423  1.00 10.00      A   
ATOM   1702  CB  PRO A 180       3.555  27.142  -6.193  1.00 10.00      A   
ATOM   1703  CG  PRO A 180       2.900  25.805  -6.116  1.00 10.00      A   
ATOM   1704  CD  PRO A 180       4.017  24.803  -6.101  1.00 10.00      A   
ATOM   1705  C   PRO A 180       4.733  27.517  -4.003  1.00 10.00      A   
ATOM   1706  O   PRO A 180       4.337  26.792  -3.087  1.00 10.00      A   
ATOM   1707  N   ASP A 181       5.041  28.792  -3.825  1.00 10.00      A   
ATOM   1708  HN  ASP A 181       5.322  29.329  -4.599  1.00 10.00      A   
ATOM   1709  CA  ASP A 181       4.958  29.419  -2.507  1.00 10.00      A   
ATOM   1710  CB  ASP A 181       5.647  30.790  -2.478  1.00 10.00      A   
ATOM   1711  CG  ASP A 181       7.158  30.687  -2.350  1.00 10.00      A   
ATOM   1712  OD1 ASP A 181       7.852  30.663  -3.393  1.00 10.00      A   
ATOM   1713  OD2 ASP A 181       7.666  30.617  -1.210  1.00 10.00      A   
ATOM   1714  C   ASP A 181       3.516  29.516  -2.027  1.00 10.00      A   
ATOM   1715  O   ASP A 181       3.256  29.831  -0.869  1.00 10.00      A   
ATOM   1716  N   THR A 182       2.583  29.220  -2.922  1.00 10.00      A   
ATOM   1717  HN  THR A 182       2.858  28.973  -3.830  1.00 10.00      A   
ATOM   1718  CA  THR A 182       1.167  29.262  -2.607  1.00 10.00      A   
ATOM   1719  CB  THR A 182       0.368  29.763  -3.824  1.00 10.00      A   
ATOM   1720  OG1 THR A 182       0.871  29.133  -5.014  1.00 10.00      A   
ATOM   1721  HG1 THR A 182       0.284  28.406  -5.266  1.00 10.00      A   
ATOM   1722  CG2 THR A 182       0.501  31.272  -3.963  1.00 10.00      A   
ATOM   1723  C   THR A 182       0.654  27.876  -2.206  1.00 10.00      A   
ATOM   1724  O   THR A 182      -0.542  27.690  -1.962  1.00 10.00      A   
ATOM   1725  N   TYR A 183       1.560  26.905  -2.143  1.00 10.00      A   
ATOM   1726  HN  TYR A 183       2.501  27.112  -2.339  1.00 10.00      A   
ATOM   1727  CA  TYR A 183       1.192  25.542  -1.781  1.00 10.00      A   
ATOM   1728  CB  TYR A 183       2.140  24.521  -2.422  1.00 10.00      A   
ATOM   1729  CG  TYR A 183       1.781  23.081  -2.118  1.00 10.00      A   
ATOM   1730  CD1 TYR A 183       0.732  22.454  -2.775  1.00 10.00      A   
ATOM   1731  CD2 TYR A 183       2.491  22.350  -1.172  1.00 10.00      A   
ATOM   1732  CE1 TYR A 183       0.398  21.144  -2.498  1.00 10.00      A   
ATOM   1733  CE2 TYR A 183       2.165  21.040  -0.890  1.00 10.00      A   
ATOM   1734  CZ  TYR A 183       1.116  20.441  -1.555  1.00 10.00      A   
ATOM   1735  OH  TYR A 183       0.780  19.137  -1.276  1.00 10.00      A   
ATOM   1736  HH  TYR A 183      -0.173  19.016  -1.409  1.00 10.00      A   
ATOM   1737  C   TYR A 183       1.153  25.353  -0.267  1.00 10.00      A   
ATOM   1738  O   TYR A 183       2.192  25.307   0.398  1.00 10.00      A   
ATOM   1739  N   THR A 184      -0.054  25.255   0.267  1.00 10.00      A   
ATOM   1740  HN  THR A 184      -0.836  25.332  -0.314  1.00 10.00      A   
ATOM   1741  CA  THR A 184      -0.258  25.066   1.695  1.00 10.00      A   
ATOM   1742  CB  THR A 184      -0.858  26.342   2.317  1.00 10.00      A   
ATOM   1743  OG1 THR A 184      -2.048  26.707   1.596  1.00 10.00      A   
ATOM   1744  HG1 THR A 184      -2.825  26.500   2.132  1.00 10.00      A   
ATOM   1745  CG2 THR A 184       0.136  27.494   2.252  1.00 10.00      A   
ATOM   1746  C   THR A 184      -1.224  23.904   1.925  1.00 10.00      A   
ATOM   1747  O   THR A 184      -1.656  23.637   3.049  1.00 10.00      A   
ATOM   1748  N   SER A 185      -1.537  23.202   0.842  1.00 10.00      A   
ATOM   1749  HN  SER A 185      -1.135  23.447  -0.017  1.00 10.00      A   
ATOM   1750  CA  SER A 185      -2.468  22.081   0.877  1.00 10.00      A   
ATOM   1751  CB  SER A 185      -3.057  21.884  -0.522  1.00 10.00      A   
ATOM   1752  OG  SER A 185      -2.607  22.911  -1.396  1.00 10.00      A   
ATOM   1753  HG  SER A 185      -2.998  22.783  -2.270  1.00 10.00      A   
ATOM   1754  C   SER A 185      -1.815  20.784   1.362  1.00 10.00      A   
ATOM   1755  O   SER A 185      -2.464  19.738   1.397  1.00 10.00      A   
ATOM   1756  N   LEU A 186      -0.543  20.852   1.742  1.00 10.00      A   
ATOM   1757  HN  LEU A 186      -0.080  21.712   1.709  1.00 10.00      A   
ATOM   1758  CA  LEU A 186       0.181  19.674   2.214  1.00 10.00      A   
ATOM   1759  CB  LEU A 186       1.663  19.991   2.432  1.00 10.00      A   
ATOM   1760  CG  LEU A 186       2.531  18.837   2.942  1.00 10.00      A   
ATOM   1761  CD1 LEU A 186       2.723  17.779   1.860  1.00 10.00      A   
ATOM   1762  CD2 LEU A 186       3.869  19.348   3.457  1.00 10.00      A   
ATOM   1763  C   LEU A 186      -0.435  19.110   3.491  1.00 10.00      A   
ATOM   1764  O   LEU A 186      -0.511  19.795   4.515  1.00 10.00      A   
ATOM   1765  N   VAL A 187      -0.869  17.857   3.418  1.00 10.00      A   
ATOM   1766  HN  VAL A 187      -0.787  17.377   2.565  1.00 10.00      A   
ATOM   1767  CA  VAL A 187      -1.479  17.174   4.549  1.00 10.00      A   
ATOM   1768  CB  VAL A 187      -2.929  16.737   4.226  1.00 10.00      A   
ATOM   1769  CG1 VAL A 187      -3.501  15.861   5.333  1.00 10.00      A   
ATOM   1770  CG2 VAL A 187      -3.818  17.949   3.995  1.00 10.00      A   
ATOM   1771  C   VAL A 187      -0.661  15.942   4.932  1.00 10.00      A   
ATOM   1772  O   VAL A 187      -0.410  15.691   6.115  1.00 10.00      A   
ATOM   1773  N   SER A 188      -0.231  15.188   3.930  1.00 10.00      A   
ATOM   1774  HN  SER A 188      -0.438  15.449   3.005  1.00 10.00      A   
ATOM   1775  CA  SER A 188       0.544  13.982   4.163  1.00 10.00      A   
ATOM   1776  CB  SER A 188      -0.378  12.759   4.096  1.00 10.00      A   
ATOM   1777  OG  SER A 188       0.302  11.561   4.428  1.00 10.00      A   
ATOM   1778  HG  SER A 188      -0.311  10.966   4.880  1.00 10.00      A   
ATOM   1779  C   SER A 188       1.666  13.848   3.139  1.00 10.00      A   
ATOM   1780  O   SER A 188       1.431  13.934   1.933  1.00 10.00      A   
ATOM   1781  N   LEU A 189       2.884  13.647   3.621  1.00 10.00      A   
ATOM   1782  HN  LEU A 189       3.014  13.595   4.596  1.00 10.00      A   
ATOM   1783  CA  LEU A 189       4.036  13.500   2.741  1.00 10.00      A   
ATOM   1784  CB  LEU A 189       4.852  14.797   2.719  1.00 10.00      A   
ATOM   1785  CG  LEU A 189       6.065  14.824   1.783  1.00 10.00      A   
ATOM   1786  CD1 LEU A 189       5.630  14.742   0.329  1.00 10.00      A   
ATOM   1787  CD2 LEU A 189       6.909  16.067   2.022  1.00 10.00      A   
ATOM   1788  C   LEU A 189       4.917  12.339   3.195  1.00 10.00      A   
ATOM   1789  O   LEU A 189       5.437  12.343   4.311  1.00 10.00      A   
ATOM   1790  N   ASN A 190       5.075  11.347   2.332  1.00 10.00      A   
ATOM   1791  HN  ASN A 190       4.629  11.397   1.457  1.00 10.00      A   
ATOM   1792  CA  ASN A 190       5.894  10.183   2.641  1.00 10.00      A   
ATOM   1793  CB  ASN A 190       5.014   8.949   2.842  1.00 10.00      A   
ATOM   1794  CG  ASN A 190       5.823   7.694   3.106  1.00 10.00      A   
ATOM   1795  OD1 ASN A 190       6.904   7.748   3.682  1.00 10.00      A   
ATOM   1796  ND2 ASN A 190       5.312   6.551   2.681  1.00 10.00      A   
ATOM   1797 HD21 ASN A 190       4.436   6.569   2.214  1.00 10.00      A   
ATOM   1798 HD22 ASN A 190       5.824   5.734   2.841  1.00 10.00      A   
ATOM   1799  C   ASN A 190       6.900   9.922   1.528  1.00 10.00      A   
ATOM   1800  O   ASN A 190       6.529   9.474   0.443  1.00 10.00      A   
ATOM   1801  N   ILE A 191       8.170  10.201   1.799  1.00 10.00      A   
ATOM   1802  HN  ILE A 191       8.404  10.550   2.687  1.00 10.00      A   
ATOM   1803  CA  ILE A 191       9.225  10.005   0.808  1.00 10.00      A   
ATOM   1804  CB  ILE A 191       9.653  11.342   0.156  1.00 10.00      A   
ATOM   1805  CG1 ILE A 191       9.929  12.410   1.221  1.00 10.00      A   
ATOM   1806  CG2 ILE A 191       8.594  11.820  -0.831  1.00 10.00      A   
ATOM   1807  CD1 ILE A 191      10.562  13.675   0.674  1.00 10.00      A   
ATOM   1808  C   ILE A 191      10.451   9.317   1.417  1.00 10.00      A   
ATOM   1809  O   ILE A 191      11.590   9.633   1.074  1.00 10.00      A   
ATOM   1810  N   SER A 192      10.217   8.354   2.298  1.00 10.00      A   
ATOM   1811  HN  SER A 192       9.290   8.122   2.523  1.00 10.00      A   
ATOM   1812  CA  SER A 192      11.300   7.632   2.953  1.00 10.00      A   
ATOM   1813  CB  SER A 192      10.758   6.897   4.174  1.00 10.00      A   
ATOM   1814  OG  SER A 192       9.472   6.360   3.910  1.00 10.00      A   
ATOM   1815  HG  SER A 192       9.559   5.466   3.555  1.00 10.00      A   
ATOM   1816  C   SER A 192      11.999   6.645   2.012  1.00 10.00      A   
ATOM   1817  O   SER A 192      12.935   5.948   2.414  1.00 10.00      A   
ATOM   1818  N   CYS A 193      11.547   6.594   0.764  1.00 10.00      A   
ATOM   1819  HN  CYS A 193      10.807   7.177   0.505  1.00 10.00      A   
ATOM   1820  CA  CYS A 193      12.113   5.691  -0.228  1.00 10.00      A   
ATOM   1821  CB  CYS A 193      11.006   5.193  -1.151  1.00 10.00      A   
ATOM   1822  SG  CYS A 193       9.864   6.489  -1.683  1.00 10.00      A   
ATOM   1823  HG  CYS A 193       8.630   5.999  -1.621  1.00 10.00      A   
ATOM   1824  C   CYS A 193      13.232   6.347  -1.044  1.00 10.00      A   
ATOM   1825  O   CYS A 193      14.087   5.657  -1.601  1.00 10.00      A   
ATOM   1826  N   LEU A 194      13.230   7.674  -1.108  1.00 10.00      A   
ATOM   1827  HN  LEU A 194      12.538   8.180  -0.630  1.00 10.00      A   
ATOM   1828  CA  LEU A 194      14.249   8.396  -1.863  1.00 10.00      A   
ATOM   1829  CB  LEU A 194      13.769   9.802  -2.211  1.00 10.00      A   
ATOM   1830  CG  LEU A 194      12.975   9.941  -3.508  1.00 10.00      A   
ATOM   1831  CD1 LEU A 194      12.571  11.391  -3.725  1.00 10.00      A   
ATOM   1832  CD2 LEU A 194      13.780   9.424  -4.689  1.00 10.00      A   
ATOM   1833  C   LEU A 194      15.557   8.477  -1.093  1.00 10.00      A   
ATOM   1834  O   LEU A 194      15.570   8.417   0.137  1.00 10.00      A   
ATOM   1835  N   ALA A 195      16.649   8.615  -1.820  1.00 10.00      A   
ATOM   1836  HN  ALA A 195      16.574   8.650  -2.807  1.00 10.00      A   
ATOM   1837  CA  ALA A 195      17.962   8.711  -1.210  1.00 10.00      A   
ATOM   1838  CB  ALA A 195      18.849   7.568  -1.680  1.00 10.00      A   
ATOM   1839  C   ALA A 195      18.600  10.054  -1.537  1.00 10.00      A   
ATOM   1840  O   ALA A 195      19.653  10.401  -1.005  1.00 10.00      A   
ATOM   1841  N   SER A 196      17.949  10.800  -2.415  1.00 10.00      A   
ATOM   1842  HN  SER A 196      17.118  10.456  -2.807  1.00 10.00      A   
ATOM   1843  CA  SER A 196      18.429  12.106  -2.830  1.00 10.00      A   
ATOM   1844  CB  SER A 196      17.661  12.565  -4.075  1.00 10.00      A   
ATOM   1845  OG  SER A 196      16.529  11.735  -4.304  1.00 10.00      A   
ATOM   1846  HG  SER A 196      16.820  10.821  -4.473  1.00 10.00      A   
ATOM   1847  C   SER A 196      18.286  13.127  -1.700  1.00 10.00      A   
ATOM   1848  O   SER A 196      17.335  13.072  -0.914  1.00 10.00      A   
ATOM   1849  N   GLU A 197      19.247  14.039  -1.608  1.00 10.00      A   
ATOM   1850  HN  GLU A 197      19.985  14.023  -2.255  1.00 10.00      A   
ATOM   1851  CA  GLU A 197      19.237  15.069  -0.578  1.00 10.00      A   
ATOM   1852  CB  GLU A 197      20.668  15.463  -0.198  1.00 10.00      A   
ATOM   1853  CG  GLU A 197      20.757  16.491   0.922  1.00 10.00      A   
ATOM   1854  CD  GLU A 197      22.172  16.982   1.147  1.00 10.00      A   
ATOM   1855  OE1 GLU A 197      22.852  17.336   0.160  1.00 10.00      A   
ATOM   1856  OE2 GLU A 197      22.611  17.029   2.314  1.00 10.00      A   
ATOM   1857  C   GLU A 197      18.450  16.292  -1.038  1.00 10.00      A   
ATOM   1858  O   GLU A 197      18.838  16.978  -1.986  1.00 10.00      A   
ATOM   1859  N   VAL A 198      17.341  16.557  -0.361  1.00 10.00      A   
ATOM   1860  HN  VAL A 198      17.093  15.981   0.392  1.00 10.00      A   
ATOM   1861  CA  VAL A 198      16.492  17.692  -0.698  1.00 10.00      A   
ATOM   1862  CB  VAL A 198      15.005  17.417  -0.386  1.00 10.00      A   
ATOM   1863  CG1 VAL A 198      14.470  16.298  -1.266  1.00 10.00      A   
ATOM   1864  CG2 VAL A 198      14.806  17.095   1.089  1.00 10.00      A   
ATOM   1865  C   VAL A 198      16.936  18.954   0.034  1.00 10.00      A   
ATOM   1866  O   VAL A 198      17.699  18.891   1.000  1.00 10.00      A   
ATOM   1867  N   SER A 199      16.449  20.094  -0.431  1.00 10.00      A   
ATOM   1868  HN  SER A 199      15.841  20.074  -1.201  1.00 10.00      A   
ATOM   1869  CA  SER A 199      16.789  21.373   0.169  1.00 10.00      A   
ATOM   1870  CB  SER A 199      16.374  22.514  -0.763  1.00 10.00      A   
ATOM   1871  OG  SER A 199      16.337  23.755  -0.080  1.00 10.00      A   
ATOM   1872  HG  SER A 199      17.062  24.310  -0.397  1.00 10.00      A   
ATOM   1873  C   SER A 199      16.133  21.540   1.537  1.00 10.00      A   
ATOM   1874  O   SER A 199      14.906  21.530   1.653  1.00 10.00      A   
ATOM   1875  N   PHE A 200      16.959  21.704   2.571  1.00 10.00      A   
ATOM   1876  HN  PHE A 200      17.927  21.700   2.413  1.00 10.00      A   
ATOM   1877  CA  PHE A 200      16.464  21.886   3.927  1.00 10.00      A   
ATOM   1878  CB  PHE A 200      17.616  21.826   4.939  1.00 10.00      A   
ATOM   1879  CG  PHE A 200      17.160  21.735   6.368  1.00 10.00      A   
ATOM   1880  CD1 PHE A 200      16.619  20.558   6.862  1.00 10.00      A   
ATOM   1881  CD2 PHE A 200      17.263  22.827   7.217  1.00 10.00      A   
ATOM   1882  CE1 PHE A 200      16.188  20.470   8.172  1.00 10.00      A   
ATOM   1883  CE2 PHE A 200      16.837  22.747   8.528  1.00 10.00      A   
ATOM   1884  CZ  PHE A 200      16.298  21.567   9.007  1.00 10.00      A   
ATOM   1885  C   PHE A 200      15.730  23.218   4.038  1.00 10.00      A   
ATOM   1886  O   PHE A 200      14.790  23.362   4.825  1.00 10.00      A   
ATOM   1887  N   SER A 201      16.156  24.186   3.232  1.00 10.00      A   
ATOM   1888  HN  SER A 201      16.911  24.007   2.624  1.00 10.00      A   
ATOM   1889  CA  SER A 201      15.536  25.504   3.230  1.00 10.00      A   
ATOM   1890  CB  SER A 201      16.386  26.501   2.440  1.00 10.00      A   
ATOM   1891  OG  SER A 201      17.695  26.568   2.976  1.00 10.00      A   
ATOM   1892  HG  SER A 201      18.205  25.809   2.666  1.00 10.00      A   
ATOM   1893  C   SER A 201      14.111  25.428   2.685  1.00 10.00      A   
ATOM   1894  O   SER A 201      13.178  25.985   3.269  1.00 10.00      A   
ATOM   1895  N   ALA A 202      13.946  24.707   1.583  1.00 10.00      A   
ATOM   1896  HN  ALA A 202      14.727  24.281   1.168  1.00 10.00      A   
ATOM   1897  CA  ALA A 202      12.636  24.532   0.976  1.00 10.00      A   
ATOM   1898  CB  ALA A 202      12.780  23.936  -0.417  1.00 10.00      A   
ATOM   1899  C   ALA A 202      11.785  23.627   1.859  1.00 10.00      A   
ATOM   1900  O   ALA A 202      10.579  23.823   1.995  1.00 10.00      A   
ATOM   1901  N   LEU A 203      12.442  22.647   2.475  1.00 10.00      A   
ATOM   1902  HN  LEU A 203      13.410  22.551   2.318  1.00 10.00      A   
ATOM   1903  CA  LEU A 203      11.777  21.701   3.363  1.00 10.00      A   
ATOM   1904  CB  LEU A 203      12.790  20.680   3.885  1.00 10.00      A   
ATOM   1905  CG  LEU A 203      12.266  19.622   4.857  1.00 10.00      A   
ATOM   1906  CD1 LEU A 203      11.207  18.757   4.192  1.00 10.00      A   
ATOM   1907  CD2 LEU A 203      13.411  18.763   5.370  1.00 10.00      A   
ATOM   1908  C   LEU A 203      11.103  22.424   4.525  1.00 10.00      A   
ATOM   1909  O   LEU A 203       9.933  22.183   4.822  1.00 10.00      A   
ATOM   1910  N   GLU A 204      11.842  23.318   5.171  1.00 10.00      A   
ATOM   1911  HN  GLU A 204      12.771  23.469   4.886  1.00 10.00      A   
ATOM   1912  CA  GLU A 204      11.301  24.075   6.295  1.00 10.00      A   
ATOM   1913  CB  GLU A 204      12.384  24.898   6.988  1.00 10.00      A   
ATOM   1914  CG  GLU A 204      11.844  25.809   8.080  1.00 10.00      A   
ATOM   1915  CD  GLU A 204      12.931  26.478   8.890  1.00 10.00      A   
ATOM   1916  OE1 GLU A 204      13.763  27.199   8.300  1.00 10.00      A   
ATOM   1917  OE2 GLU A 204      12.940  26.306  10.125  1.00 10.00      A   
ATOM   1918  C   GLU A 204      10.153  24.976   5.854  1.00 10.00      A   
ATOM   1919  O   GLU A 204       9.086  24.975   6.468  1.00 10.00      A   
ATOM   1920  N   ARG A 205      10.372  25.731   4.782  1.00 10.00      A   
ATOM   1921  HN  ARG A 205      11.240  25.679   4.329  1.00 10.00      A   
ATOM   1922  CA  ARG A 205       9.351  26.635   4.266  1.00 10.00      A   
ATOM   1923  CB  ARG A 205       9.849  27.385   3.028  1.00 10.00      A   
ATOM   1924  CG  ARG A 205      10.815  28.518   3.332  1.00 10.00      A   
ATOM   1925  CD  ARG A 205      11.000  29.433   2.130  1.00 10.00      A   
ATOM   1926  NE  ARG A 205      11.760  28.793   1.058  1.00 10.00      A   
ATOM   1927  HE  ARG A 205      12.586  28.323   1.314  1.00 10.00      A   
ATOM   1928  CZ  ARG A 205      11.413  28.829  -0.232  1.00 10.00      A   
ATOM   1929  NH1 ARG A 205      10.313  29.465  -0.614  1.00 10.00      A   
ATOM   1930 HH11 ARG A 205      10.043  29.486  -1.624  1.00 10.00      A   
ATOM   1931 HH12 ARG A 205       9.715  29.949   0.086  1.00 10.00      A   
ATOM   1932  NH2 ARG A 205      12.171  28.231  -1.138  1.00 10.00      A   
ATOM   1933 HH21 ARG A 205      11.903  28.252  -2.146  1.00 10.00      A   
ATOM   1934 HH22 ARG A 205      13.045  27.743  -0.848  1.00 10.00      A   
ATOM   1935  C   ARG A 205       8.065  25.879   3.951  1.00 10.00      A   
ATOM   1936  O   ARG A 205       6.970  26.328   4.297  1.00 10.00      A   
ATOM   1937  N   LEU A 206       8.217  24.719   3.317  1.00 10.00      A   
ATOM   1938  HN  LEU A 206       9.124  24.422   3.083  1.00 10.00      A   
ATOM   1939  CA  LEU A 206       7.088  23.872   2.947  1.00 10.00      A   
ATOM   1940  CB  LEU A 206       7.600  22.613   2.236  1.00 10.00      A   
ATOM   1941  CG  LEU A 206       6.655  21.410   2.194  1.00 10.00      A   
ATOM   1942  CD1 LEU A 206       5.797  21.429   0.938  1.00 10.00      A   
ATOM   1943  CD2 LEU A 206       7.445  20.116   2.301  1.00 10.00      A   
ATOM   1944  C   LEU A 206       6.256  23.485   4.169  1.00 10.00      A   
ATOM   1945  O   LEU A 206       5.049  23.718   4.210  1.00 10.00      A   
ATOM   1946  N   VAL A 207       6.916  22.910   5.162  1.00 10.00      A   
ATOM   1947  HN  VAL A 207       7.885  22.773   5.070  1.00 10.00      A   
ATOM   1948  CA  VAL A 207       6.250  22.471   6.389  1.00 10.00      A   
ATOM   1949  CB  VAL A 207       7.216  21.666   7.289  1.00 10.00      A   
ATOM   1950  CG1 VAL A 207       6.562  21.288   8.610  1.00 10.00      A   
ATOM   1951  CG2 VAL A 207       7.704  20.421   6.565  1.00 10.00      A   
ATOM   1952  C   VAL A 207       5.664  23.644   7.180  1.00 10.00      A   
ATOM   1953  O   VAL A 207       4.532  23.576   7.664  1.00 10.00      A   
ATOM   1954  N   THR A 208       6.430  24.721   7.282  1.00 10.00      A   
ATOM   1955  HN  THR A 208       7.308  24.723   6.840  1.00 10.00      A   
ATOM   1956  CA  THR A 208       6.010  25.905   8.025  1.00 10.00      A   
ATOM   1957  CB  THR A 208       7.102  26.998   8.008  1.00 10.00      A   
ATOM   1958  OG1 THR A 208       8.332  26.458   8.507  1.00 10.00      A   
ATOM   1959  HG1 THR A 208       8.671  25.804   7.884  1.00 10.00      A   
ATOM   1960  CG2 THR A 208       6.695  28.180   8.877  1.00 10.00      A   
ATOM   1961  C   THR A 208       4.692  26.495   7.509  1.00 10.00      A   
ATOM   1962  O   THR A 208       3.789  26.792   8.295  1.00 10.00      A   
ATOM   1963  N   ARG A 209       4.565  26.629   6.196  1.00 10.00      A   
ATOM   1964  HN  ARG A 209       5.289  26.322   5.605  1.00 10.00      A   
ATOM   1965  CA  ARG A 209       3.363  27.219   5.618  1.00 10.00      A   
ATOM   1966  CB  ARG A 209       3.654  27.923   4.291  1.00 10.00      A   
ATOM   1967  CG  ARG A 209       4.130  27.015   3.170  1.00 10.00      A   
ATOM   1968  CD  ARG A 209       4.250  27.797   1.872  1.00 10.00      A   
ATOM   1969  NE  ARG A 209       5.057  27.111   0.862  1.00 10.00      A   
ATOM   1970  HE  ARG A 209       4.848  26.165   0.681  1.00 10.00      A   
ATOM   1971  CZ  ARG A 209       6.032  27.701   0.173  1.00 10.00      A   
ATOM   1972  NH1 ARG A 209       6.311  28.981   0.396  1.00 10.00      A   
ATOM   1973 HH11 ARG A 209       5.768  29.515   1.109  1.00 10.00      A   
ATOM   1974 HH12 ARG A 209       7.066  29.467  -0.147  1.00 10.00      A   
ATOM   1975  NH2 ARG A 209       6.707  27.018  -0.750  1.00 10.00      A   
ATOM   1976 HH21 ARG A 209       6.469  26.016  -0.936  1.00 10.00      A   
ATOM   1977 HH22 ARG A 209       7.474  27.471  -1.295  1.00 10.00      A   
ATOM   1978  C   ARG A 209       2.210  26.233   5.477  1.00 10.00      A   
ATOM   1979  O   ARG A 209       1.129  26.602   5.033  1.00 10.00      A   
ATOM   1980  N   CYS A 210       2.426  24.986   5.863  1.00 10.00      A   
ATOM   1981  HN  CYS A 210       3.305  24.730   6.215  1.00 10.00      A   
ATOM   1982  CA  CYS A 210       1.377  23.984   5.762  1.00 10.00      A   
ATOM   1983  CB  CYS A 210       1.841  22.797   4.926  1.00 10.00      A   
ATOM   1984  SG  CYS A 210       2.326  23.243   3.247  1.00 10.00      A   
ATOM   1985  HG  CYS A 210       3.595  23.639   3.289  1.00 10.00      A   
ATOM   1986  C   CYS A 210       0.893  23.525   7.131  1.00 10.00      A   
ATOM   1987  O   CYS A 210       1.448  22.598   7.722  1.00 10.00      A   
ATOM   1988  N   PRO A 211      -0.159  24.168   7.655  1.00 10.00      A   
ATOM   1989  CA  PRO A 211      -0.728  23.819   8.957  1.00 10.00      A   
ATOM   1990  CB  PRO A 211      -1.574  25.046   9.298  1.00 10.00      A   
ATOM   1991  CG  PRO A 211      -1.998  25.585   7.975  1.00 10.00      A   
ATOM   1992  CD  PRO A 211      -0.871  25.296   7.024  1.00 10.00      A   
ATOM   1993  C   PRO A 211      -1.619  22.586   8.851  1.00 10.00      A   
ATOM   1994  O   PRO A 211      -2.031  22.001   9.857  1.00 10.00      A   
ATOM   1995  N   ASN A 212      -1.904  22.190   7.619  1.00 10.00      A   
ATOM   1996  HN  ASN A 212      -1.529  22.686   6.863  1.00 10.00      A   
ATOM   1997  CA  ASN A 212      -2.751  21.037   7.362  1.00 10.00      A   
ATOM   1998  CB  ASN A 212      -3.425  21.154   5.991  1.00 10.00      A   
ATOM   1999  CG  ASN A 212      -4.259  22.412   5.854  1.00 10.00      A   
ATOM   2000  OD1 ASN A 212      -5.289  22.565   6.511  1.00 10.00      A   
ATOM   2001  ND2 ASN A 212      -3.830  23.317   4.988  1.00 10.00      A   
ATOM   2002 HD21 ASN A 212      -3.008  23.128   4.482  1.00 10.00      A   
ATOM   2003 HD22 ASN A 212      -4.341  24.150   4.895  1.00 10.00      A   
ATOM   2004  C   ASN A 212      -1.950  19.748   7.447  1.00 10.00      A   
ATOM   2005  O   ASN A 212      -2.518  18.658   7.458  1.00 10.00      A   
ATOM   2006  N   LEU A 213      -0.632  19.885   7.529  1.00 10.00      A   
ATOM   2007  HN  LEU A 213      -0.246  20.785   7.527  1.00 10.00      A   
ATOM   2008  CA  LEU A 213       0.258  18.738   7.614  1.00 10.00      A   
ATOM   2009  CB  LEU A 213       1.720  19.196   7.605  1.00 10.00      A   
ATOM   2010  CG  LEU A 213       2.786  18.094   7.568  1.00 10.00      A   
ATOM   2011  CD1 LEU A 213       2.647  17.236   6.319  1.00 10.00      A   
ATOM   2012  CD2 LEU A 213       4.179  18.696   7.656  1.00 10.00      A   
ATOM   2013  C   LEU A 213      -0.029  17.919   8.867  1.00 10.00      A   
ATOM   2014  O   LEU A 213      -0.075  18.455   9.978  1.00 10.00      A   
ATOM   2015  N   LYS A 214      -0.243  16.628   8.671  1.00 10.00      A   
ATOM   2016  HN  LYS A 214      -0.207  16.275   7.754  1.00 10.00      A   
ATOM   2017  CA  LYS A 214      -0.531  15.714   9.767  1.00 10.00      A   
ATOM   2018  CB  LYS A 214      -1.979  15.225   9.688  1.00 10.00      A   
ATOM   2019  CG  LYS A 214      -3.019  16.304   9.944  1.00 10.00      A   
ATOM   2020  CD  LYS A 214      -2.915  16.847  11.361  1.00 10.00      A   
ATOM   2021  CE  LYS A 214      -3.760  18.098  11.536  1.00 10.00      A   
ATOM   2022  NZ  LYS A 214      -3.351  19.175  10.594  1.00 10.00      A   
ATOM   2023  HZ1 LYS A 214      -2.315  19.205  10.510  1.00 10.00      A   
ATOM   2024  HZ2 LYS A 214      -3.684  20.094  10.944  1.00 10.00      A   
ATOM   2025  HZ3 LYS A 214      -3.763  19.010   9.653  1.00 10.00      A   
ATOM   2026  C   LYS A 214       0.419  14.520   9.749  1.00 10.00      A   
ATOM   2027  O   LYS A 214       0.880  14.066  10.799  1.00 10.00      A   
ATOM   2028  N   SER A 215       0.704  14.015   8.556  1.00 10.00      A   
ATOM   2029  HN  SER A 215       0.309  14.420   7.756  1.00 10.00      A   
ATOM   2030  CA  SER A 215       1.594  12.876   8.404  1.00 10.00      A   
ATOM   2031  CB  SER A 215       0.860  11.721   7.711  1.00 10.00      A   
ATOM   2032  OG  SER A 215       1.606  10.518   7.779  1.00 10.00      A   
ATOM   2033  HG  SER A 215       1.081   9.843   8.241  1.00 10.00      A   
ATOM   2034  C   SER A 215       2.828  13.280   7.605  1.00 10.00      A   
ATOM   2035  O   SER A 215       2.719  13.741   6.469  1.00 10.00      A   
ATOM   2036  N   LEU A 216       3.999  13.117   8.204  1.00 10.00      A   
ATOM   2037  HN  LEU A 216       4.028  12.737   9.113  1.00 10.00      A   
ATOM   2038  CA  LEU A 216       5.243  13.477   7.542  1.00 10.00      A   
ATOM   2039  CB  LEU A 216       5.743  14.837   8.039  1.00 10.00      A   
ATOM   2040  CG  LEU A 216       7.024  15.368   7.388  1.00 10.00      A   
ATOM   2041  CD1 LEU A 216       6.808  15.632   5.907  1.00 10.00      A   
ATOM   2042  CD2 LEU A 216       7.499  16.628   8.093  1.00 10.00      A   
ATOM   2043  C   LEU A 216       6.316  12.414   7.753  1.00 10.00      A   
ATOM   2044  O   LEU A 216       6.755  12.170   8.878  1.00 10.00      A   
ATOM   2045  N   LYS A 217       6.727  11.780   6.665  1.00 10.00      A   
ATOM   2046  HN  LYS A 217       6.324  12.012   5.795  1.00 10.00      A   
ATOM   2047  CA  LYS A 217       7.756  10.752   6.715  1.00 10.00      A   
ATOM   2048  CB  LYS A 217       7.203   9.407   6.230  1.00 10.00      A   
ATOM   2049  CG  LYS A 217       6.263   8.731   7.222  1.00 10.00      A   
ATOM   2050  CD  LYS A 217       4.861   8.539   6.657  1.00 10.00      A   
ATOM   2051  CE  LYS A 217       3.914   7.968   7.706  1.00 10.00      A   
ATOM   2052  NZ  LYS A 217       2.568   7.651   7.148  1.00 10.00      A   
ATOM   2053  HZ1 LYS A 217       2.337   8.303   6.376  1.00 10.00      A   
ATOM   2054  HZ2 LYS A 217       1.834   7.743   7.891  1.00 10.00      A   
ATOM   2055  HZ3 LYS A 217       2.550   6.675   6.781  1.00 10.00      A   
ATOM   2056  C   LYS A 217       8.973  11.190   5.898  1.00 10.00      A   
ATOM   2057  O   LYS A 217       8.896  11.338   4.676  1.00 10.00      A   
ATOM   2058  N   LEU A 218      10.083  11.420   6.591  1.00 10.00      A   
ATOM   2059  HN  LEU A 218      10.072  11.273   7.565  1.00 10.00      A   
ATOM   2060  CA  LEU A 218      11.323  11.867   5.966  1.00 10.00      A   
ATOM   2061  CB  LEU A 218      12.137  12.684   6.972  1.00 10.00      A   
ATOM   2062  CG  LEU A 218      11.366  13.745   7.766  1.00 10.00      A   
ATOM   2063  CD1 LEU A 218      12.016  13.972   9.121  1.00 10.00      A   
ATOM   2064  CD2 LEU A 218      11.282  15.046   6.982  1.00 10.00      A   
ATOM   2065  C   LEU A 218      12.156  10.679   5.490  1.00 10.00      A   
ATOM   2066  O   LEU A 218      11.831   9.521   5.775  1.00 10.00      A   
ATOM   2067  N   ASN A 219      13.239  10.968   4.775  1.00 10.00      A   
ATOM   2068  HN  ASN A 219      13.454  11.904   4.588  1.00 10.00      A   
ATOM   2069  CA  ASN A 219      14.117   9.921   4.268  1.00 10.00      A   
ATOM   2070  CB  ASN A 219      14.386  10.076   2.766  1.00 10.00      A   
ATOM   2071  CG  ASN A 219      15.503  11.048   2.439  1.00 10.00      A   
ATOM   2072  OD1 ASN A 219      15.549  12.165   2.956  1.00 10.00      A   
ATOM   2073  ND2 ASN A 219      16.418  10.625   1.579  1.00 10.00      A   
ATOM   2074 HD21 ASN A 219      16.321   9.716   1.207  1.00 10.00      A   
ATOM   2075 HD22 ASN A 219      17.150  11.234   1.341  1.00 10.00      A   
ATOM   2076  C   ASN A 219      15.421   9.844   5.062  1.00 10.00      A   
ATOM   2077  O   ASN A 219      15.677  10.676   5.934  1.00 10.00      A   
ATOM   2078  N   ARG A 220      16.249   8.856   4.729  1.00 10.00      A   
ATOM   2079  HN  ARG A 220      15.998   8.258   3.990  1.00 10.00      A   
ATOM   2080  CA  ARG A 220      17.520   8.617   5.415  1.00 10.00      A   
ATOM   2081  CB  ARG A 220      18.135   7.307   4.920  1.00 10.00      A   
ATOM   2082  CG  ARG A 220      19.177   6.705   5.845  1.00 10.00      A   
ATOM   2083  CD  ARG A 220      19.686   5.386   5.295  1.00 10.00      A   
ATOM   2084  NE  ARG A 220      20.608   4.723   6.214  1.00 10.00      A   
ATOM   2085  HE  ARG A 220      20.647   5.067   7.140  1.00 10.00      A   
ATOM   2086  CZ  ARG A 220      21.394   3.699   5.874  1.00 10.00      A   
ATOM   2087  NH1 ARG A 220      21.370   3.211   4.639  1.00 10.00      A   
ATOM   2088 HH11 ARG A 220      21.989   2.410   4.383  1.00 10.00      A   
ATOM   2089 HH12 ARG A 220      20.734   3.623   3.922  1.00 10.00      A   
ATOM   2090  NH2 ARG A 220      22.188   3.148   6.777  1.00 10.00      A   
ATOM   2091 HH21 ARG A 220      22.201   3.517   7.763  1.00 10.00      A   
ATOM   2092 HH22 ARG A 220      22.802   2.349   6.515  1.00 10.00      A   
ATOM   2093  C   ARG A 220      18.525   9.763   5.263  1.00 10.00      A   
ATOM   2094  O   ARG A 220      19.466   9.873   6.051  1.00 10.00      A   
ATOM   2095  N   ALA A 221      18.327  10.620   4.268  1.00 10.00      A   
ATOM   2096  HN  ALA A 221      17.561  10.494   3.670  1.00 10.00      A   
ATOM   2097  CA  ALA A 221      19.239  11.740   4.036  1.00 10.00      A   
ATOM   2098  CB  ALA A 221      19.100  12.268   2.619  1.00 10.00      A   
ATOM   2099  C   ALA A 221      19.053  12.863   5.059  1.00 10.00      A   
ATOM   2100  O   ALA A 221      19.869  13.785   5.135  1.00 10.00      A   
ATOM   2101  N   VAL A 222      17.980  12.782   5.840  1.00 10.00      A   
ATOM   2102  HN  VAL A 222      17.370  12.021   5.736  1.00 10.00      A   
ATOM   2103  CA  VAL A 222      17.695  13.788   6.857  1.00 10.00      A   
ATOM   2104  CB  VAL A 222      16.179  13.934   7.112  1.00 10.00      A   
ATOM   2105  CG1 VAL A 222      15.899  15.048   8.114  1.00 10.00      A   
ATOM   2106  CG2 VAL A 222      15.442  14.191   5.807  1.00 10.00      A   
ATOM   2107  C   VAL A 222      18.402  13.427   8.162  1.00 10.00      A   
ATOM   2108  O   VAL A 222      18.097  12.405   8.780  1.00 10.00      A   
ATOM   2109  N   PRO A 223      19.366  14.258   8.588  1.00 10.00      A   
ATOM   2110  CA  PRO A 223      20.136  14.027   9.816  1.00 10.00      A   
ATOM   2111  CB  PRO A 223      21.219  15.119   9.782  1.00 10.00      A   
ATOM   2112  CG  PRO A 223      21.200  15.643   8.383  1.00 10.00      A   
ATOM   2113  CD  PRO A 223      19.788  15.489   7.908  1.00 10.00      A   
ATOM   2114  C   PRO A 223      19.283  14.175  11.073  1.00 10.00      A   
ATOM   2115  O   PRO A 223      18.329  14.959  11.107  1.00 10.00      A   
ATOM   2116  N   LEU A 224      19.634  13.416  12.103  1.00 10.00      A   
ATOM   2117  HN  LEU A 224      20.395  12.800  12.002  1.00 10.00      A   
ATOM   2118  CA  LEU A 224      18.918  13.443  13.371  1.00 10.00      A   
ATOM   2119  CB  LEU A 224      19.495  12.381  14.316  1.00 10.00      A   
ATOM   2120  CG  LEU A 224      18.835  12.252  15.688  1.00 10.00      A   
ATOM   2121  CD1 LEU A 224      17.369  11.866  15.553  1.00 10.00      A   
ATOM   2122  CD2 LEU A 224      19.580  11.244  16.549  1.00 10.00      A   
ATOM   2123  C   LEU A 224      18.985  14.821  14.023  1.00 10.00      A   
ATOM   2124  O   LEU A 224      18.007  15.293  14.603  1.00 10.00      A   
ATOM   2125  N   GLU A 225      20.130  15.481  13.886  1.00 10.00      A   
ATOM   2126  HN  GLU A 225      20.868  15.062  13.381  1.00 10.00      A   
ATOM   2127  CA  GLU A 225      20.338  16.800  14.474  1.00 10.00      A   
ATOM   2128  CB  GLU A 225      21.822  17.177  14.441  1.00 10.00      A   
ATOM   2129  CG  GLU A 225      22.760  16.054  14.860  1.00 10.00      A   
ATOM   2130  CD  GLU A 225      23.363  15.331  13.677  1.00 10.00      A   
ATOM   2131  OE1 GLU A 225      22.620  14.620  12.969  1.00 10.00      A   
ATOM   2132  OE2 GLU A 225      24.584  15.479  13.447  1.00 10.00      A   
ATOM   2133  C   GLU A 225      19.501  17.888  13.796  1.00 10.00      A   
ATOM   2134  O   GLU A 225      19.581  19.059  14.166  1.00 10.00      A   
ATOM   2135  N   LYS A 226      18.709  17.505  12.800  1.00 10.00      A   
ATOM   2136  HN  LYS A 226      18.693  16.557  12.540  1.00 10.00      A   
ATOM   2137  CA  LYS A 226      17.861  18.456  12.084  1.00 10.00      A   
ATOM   2138  CB  LYS A 226      18.165  18.422  10.577  1.00 10.00      A   
ATOM   2139  CG  LYS A 226      19.594  18.797  10.202  1.00 10.00      A   
ATOM   2140  CD  LYS A 226      19.881  20.265  10.473  1.00 10.00      A   
ATOM   2141  CE  LYS A 226      21.311  20.629  10.096  1.00 10.00      A   
ATOM   2142  NZ  LYS A 226      21.568  20.487   8.639  1.00 10.00      A   
ATOM   2143  HZ1 LYS A 226      22.548  20.761   8.419  1.00 10.00      A   
ATOM   2144  HZ2 LYS A 226      20.924  21.100   8.099  1.00 10.00      A   
ATOM   2145  HZ3 LYS A 226      21.421  19.502   8.339  1.00 10.00      A   
ATOM   2146  C   LYS A 226      16.381  18.154  12.321  1.00 10.00      A   
ATOM   2147  O   LYS A 226      15.506  18.866  11.831  1.00 10.00      A   
ATOM   2148  N   LEU A 227      16.110  17.107  13.092  1.00 10.00      A   
ATOM   2149  HN  LEU A 227      16.852  16.601  13.487  1.00 10.00      A   
ATOM   2150  CA  LEU A 227      14.741  16.690  13.376  1.00 10.00      A   
ATOM   2151  CB  LEU A 227      14.735  15.312  14.040  1.00 10.00      A   
ATOM   2152  CG  LEU A 227      13.934  14.217  13.329  1.00 10.00      A   
ATOM   2153  CD1 LEU A 227      13.963  12.928  14.133  1.00 10.00      A   
ATOM   2154  CD2 LEU A 227      12.502  14.668  13.082  1.00 10.00      A   
ATOM   2155  C   LEU A 227      14.004  17.686  14.267  1.00 10.00      A   
ATOM   2156  O   LEU A 227      12.826  17.971  14.045  1.00 10.00      A   
ATOM   2157  N   ALA A 228      14.705  18.217  15.264  1.00 10.00      A   
ATOM   2158  HN  ALA A 228      15.644  17.961  15.371  1.00 10.00      A   
ATOM   2159  CA  ALA A 228      14.115  19.164  16.206  1.00 10.00      A   
ATOM   2160  CB  ALA A 228      15.141  19.620  17.232  1.00 10.00      A   
ATOM   2161  C   ALA A 228      13.470  20.357  15.506  1.00 10.00      A   
ATOM   2162  O   ALA A 228      12.399  20.809  15.907  1.00 10.00      A   
ATOM   2163  N   THR A 229      14.110  20.850  14.452  1.00 10.00      A   
ATOM   2164  HN  THR A 229      14.953  20.442  14.168  1.00 10.00      A   
ATOM   2165  CA  THR A 229      13.584  21.987  13.708  1.00 10.00      A   
ATOM   2166  CB  THR A 229      14.578  22.446  12.627  1.00 10.00      A   
ATOM   2167  OG1 THR A 229      15.915  22.284  13.118  1.00 10.00      A   
ATOM   2168  HG1 THR A 229      15.907  22.335  14.082  1.00 10.00      A   
ATOM   2169  CG2 THR A 229      14.348  23.908  12.279  1.00 10.00      A   
ATOM   2170  C   THR A 229      12.250  21.629  13.049  1.00 10.00      A   
ATOM   2171  O   THR A 229      11.276  22.373  13.146  1.00 10.00      A   
ATOM   2172  N   LEU A 230      12.213  20.465  12.412  1.00 10.00      A   
ATOM   2173  HN  LEU A 230      13.015  19.903  12.405  1.00 10.00      A   
ATOM   2174  CA  LEU A 230      11.016  19.990  11.729  1.00 10.00      A   
ATOM   2175  CB  LEU A 230      11.322  18.691  10.984  1.00 10.00      A   
ATOM   2176  CG  LEU A 230      12.326  18.795   9.838  1.00 10.00      A   
ATOM   2177  CD1 LEU A 230      13.121  17.507   9.706  1.00 10.00      A   
ATOM   2178  CD2 LEU A 230      11.612  19.118   8.537  1.00 10.00      A   
ATOM   2179  C   LEU A 230       9.865  19.774  12.705  1.00 10.00      A   
ATOM   2180  O   LEU A 230       8.718  20.137  12.427  1.00 10.00      A   
ATOM   2181  N   LEU A 231      10.169  19.184  13.850  1.00 10.00      A   
ATOM   2182  HN  LEU A 231      11.099  18.913  14.019  1.00 10.00      A   
ATOM   2183  CA  LEU A 231       9.156  18.918  14.863  1.00 10.00      A   
ATOM   2184  CB  LEU A 231       9.729  18.047  15.982  1.00 10.00      A   
ATOM   2185  CG  LEU A 231      10.048  16.600  15.605  1.00 10.00      A   
ATOM   2186  CD1 LEU A 231      10.856  15.916  16.696  1.00 10.00      A   
ATOM   2187  CD2 LEU A 231       8.771  15.828  15.318  1.00 10.00      A   
ATOM   2188  C   LEU A 231       8.566  20.212  15.426  1.00 10.00      A   
ATOM   2189  O   LEU A 231       7.365  20.301  15.677  1.00 10.00      A   
ATOM   2190  N   GLN A 232       9.412  21.218  15.612  1.00 10.00      A   
ATOM   2191  HN  GLN A 232      10.362  21.094  15.396  1.00 10.00      A   
ATOM   2192  CA  GLN A 232       8.966  22.504  16.140  1.00 10.00      A   
ATOM   2193  CB  GLN A 232      10.158  23.345  16.606  1.00 10.00      A   
ATOM   2194  CG  GLN A 232      10.793  22.870  17.904  1.00 10.00      A   
ATOM   2195  CD  GLN A 232       9.925  23.129  19.125  1.00 10.00      A   
ATOM   2196  OE1 GLN A 232       9.132  24.071  19.151  1.00 10.00      A   
ATOM   2197  NE2 GLN A 232      10.074  22.300  20.147  1.00 10.00      A   
ATOM   2198 HE21 GLN A 232      10.726  21.573  20.063  1.00 10.00      A   
ATOM   2199 HE22 GLN A 232       9.528  22.449  20.951  1.00 10.00      A   
ATOM   2200  C   GLN A 232       8.147  23.272  15.105  1.00 10.00      A   
ATOM   2201  O   GLN A 232       7.331  24.132  15.453  1.00 10.00      A   
ATOM   2202  N   ARG A 233       8.363  22.957  13.831  1.00 10.00      A   
ATOM   2203  HN  ARG A 233       9.023  22.265  13.613  1.00 10.00      A   
ATOM   2204  CA  ARG A 233       7.639  23.609  12.746  1.00 10.00      A   
ATOM   2205  CB  ARG A 233       8.425  23.531  11.434  1.00 10.00      A   
ATOM   2206  CG  ARG A 233       9.666  24.404  11.383  1.00 10.00      A   
ATOM   2207  CD  ARG A 233       9.329  25.864  11.606  1.00 10.00      A   
ATOM   2208  NE  ARG A 233      10.423  26.743  11.211  1.00 10.00      A   
ATOM   2209  HE  ARG A 233      11.288  26.316  10.985  1.00 10.00      A   
ATOM   2210  CZ  ARG A 233      10.322  28.061  11.121  1.00 10.00      A   
ATOM   2211  NH1 ARG A 233       9.176  28.666  11.404  1.00 10.00      A   
ATOM   2212 HH11 ARG A 233       8.347  28.107  11.696  1.00 10.00      A   
ATOM   2213 HH12 ARG A 233       9.097  29.703  11.326  1.00 10.00      A   
ATOM   2214  NH2 ARG A 233      11.374  28.773  10.743  1.00 10.00      A   
ATOM   2215 HH21 ARG A 233      11.312  29.812  10.672  1.00 10.00      A   
ATOM   2216 HH22 ARG A 233      12.272  28.292  10.512  1.00 10.00      A   
ATOM   2217  C   ARG A 233       6.261  22.982  12.562  1.00 10.00      A   
ATOM   2218  O   ARG A 233       5.368  23.590  11.972  1.00 10.00      A   
ATOM   2219  N   ALA A 234       6.092  21.768  13.070  1.00 10.00      A   
ATOM   2220  HN  ALA A 234       6.844  21.327  13.528  1.00 10.00      A   
ATOM   2221  CA  ALA A 234       4.815  21.074  12.967  1.00 10.00      A   
ATOM   2222  CB  ALA A 234       4.783  20.189  11.731  1.00 10.00      A   
ATOM   2223  C   ALA A 234       4.534  20.257  14.226  1.00 10.00      A   
ATOM   2224  O   ALA A 234       4.746  19.040  14.251  1.00 10.00      A   
ATOM   2225  N   PRO A 235       4.051  20.919  15.291  1.00 10.00      A   
ATOM   2226  CA  PRO A 235       3.744  20.270  16.566  1.00 10.00      A   
ATOM   2227  CB  PRO A 235       3.684  21.439  17.569  1.00 10.00      A   
ATOM   2228  CG  PRO A 235       4.038  22.671  16.797  1.00 10.00      A   
ATOM   2229  CD  PRO A 235       3.777  22.358  15.351  1.00 10.00      A   
ATOM   2230  C   PRO A 235       2.404  19.535  16.535  1.00 10.00      A   
ATOM   2231  O   PRO A 235       1.982  18.951  17.530  1.00 10.00      A   
ATOM   2232  N   GLN A 236       1.740  19.570  15.387  1.00 10.00      A   
ATOM   2233  HN  GLN A 236       2.123  20.062  14.631  1.00 10.00      A   
ATOM   2234  CA  GLN A 236       0.449  18.914  15.230  1.00 10.00      A   
ATOM   2235  CB  GLN A 236      -0.563  19.863  14.570  1.00 10.00      A   
ATOM   2236  CG  GLN A 236      -0.426  20.006  13.055  1.00 10.00      A   
ATOM   2237  CD  GLN A 236       0.790  20.804  12.626  1.00 10.00      A   
ATOM   2238  OE1 GLN A 236       1.260  21.684  13.346  1.00 10.00      A   
ATOM   2239  NE2 GLN A 236       1.303  20.506  11.446  1.00 10.00      A   
ATOM   2240 HE21 GLN A 236       0.877  19.791  10.918  1.00 10.00      A   
ATOM   2241 HE22 GLN A 236       2.086  21.012  11.136  1.00 10.00      A   
ATOM   2242  C   GLN A 236       0.576  17.619  14.435  1.00 10.00      A   
ATOM   2243  O   GLN A 236      -0.420  17.062  13.972  1.00 10.00      A   
ATOM   2244  N   LEU A 237       1.803  17.141  14.286  1.00 10.00      A   
ATOM   2245  HN  LEU A 237       2.555  17.619  14.696  1.00 10.00      A   
ATOM   2246  CA  LEU A 237       2.062  15.916  13.540  1.00 10.00      A   
ATOM   2247  CB  LEU A 237       3.561  15.762  13.269  1.00 10.00      A   
ATOM   2248  CG  LEU A 237       3.942  15.231  11.889  1.00 10.00      A   
ATOM   2249  CD1 LEU A 237       3.624  16.263  10.816  1.00 10.00      A   
ATOM   2250  CD2 LEU A 237       5.410  14.852  11.853  1.00 10.00      A   
ATOM   2251  C   LEU A 237       1.529  14.693  14.285  1.00 10.00      A   
ATOM   2252  O   LEU A 237       1.736  14.551  15.493  1.00 10.00      A   
ATOM   2253  N   GLU A 238       0.839  13.819  13.559  1.00 10.00      A   
ATOM   2254  HN  GLU A 238       0.710  13.989  12.600  1.00 10.00      A   
ATOM   2255  CA  GLU A 238       0.277  12.610  14.141  1.00 10.00      A   
ATOM   2256  CB  GLU A 238      -1.135  12.365  13.605  1.00 10.00      A   
ATOM   2257  CG  GLU A 238      -2.034  13.590  13.637  1.00 10.00      A   
ATOM   2258  CD  GLU A 238      -3.321  13.375  12.868  1.00 10.00      A   
ATOM   2259  OE1 GLU A 238      -3.251  13.055  11.665  1.00 10.00      A   
ATOM   2260  OE2 GLU A 238      -4.412  13.507  13.465  1.00 10.00      A   
ATOM   2261  C   GLU A 238       1.163  11.409  13.829  1.00 10.00      A   
ATOM   2262  O   GLU A 238       1.370  10.532  14.675  1.00 10.00      A   
ATOM   2263  N   GLU A 239       1.686  11.380  12.609  1.00 10.00      A   
ATOM   2264  HN  GLU A 239       1.490  12.115  11.990  1.00 10.00      A   
ATOM   2265  CA  GLU A 239       2.559  10.303  12.165  1.00 10.00      A   
ATOM   2266  CB  GLU A 239       1.954   9.575  10.962  1.00 10.00      A   
ATOM   2267  CG  GLU A 239       0.586   8.965  11.218  1.00 10.00      A   
ATOM   2268  CD  GLU A 239       0.033   8.230  10.011  1.00 10.00      A   
ATOM   2269  OE1 GLU A 239       0.603   8.370   8.905  1.00 10.00      A   
ATOM   2270  OE2 GLU A 239      -0.980   7.516  10.161  1.00 10.00      A   
ATOM   2271  C   GLU A 239       3.913  10.878  11.779  1.00 10.00      A   
ATOM   2272  O   GLU A 239       4.000  11.736  10.897  1.00 10.00      A   
ATOM   2273  N   LEU A 240       4.965  10.410  12.431  1.00 10.00      A   
ATOM   2274  HN  LEU A 240       4.841   9.710  13.116  1.00 10.00      A   
ATOM   2275  CA  LEU A 240       6.306  10.902  12.151  1.00 10.00      A   
ATOM   2276  CB  LEU A 240       6.936  11.516  13.407  1.00 10.00      A   
ATOM   2277  CG  LEU A 240       8.425  11.874  13.316  1.00 10.00      A   
ATOM   2278  CD1 LEU A 240       8.644  13.038  12.361  1.00 10.00      A   
ATOM   2279  CD2 LEU A 240       8.991  12.195  14.694  1.00 10.00      A   
ATOM   2280  C   LEU A 240       7.211   9.809  11.601  1.00 10.00      A   
ATOM   2281  O   LEU A 240       7.426   8.778  12.241  1.00 10.00      A   
ATOM   2282  N   GLY A 241       7.728  10.044  10.408  1.00 10.00      A   
ATOM   2283  HN  GLY A 241       7.492  10.877   9.939  1.00 10.00      A   
ATOM   2284  CA  GLY A 241       8.635   9.111   9.790  1.00 10.00      A   
ATOM   2285  C   GLY A 241      10.043   9.640   9.889  1.00 10.00      A   
ATOM   2286  O   GLY A 241      10.424  10.542   9.146  1.00 10.00      A   
ATOM   2287  N   THR A 242      10.804   9.104  10.822  1.00 10.00      A   
ATOM   2288  HN  THR A 242      10.440   8.384  11.379  1.00 10.00      A   
ATOM   2289  CA  THR A 242      12.170   9.540  11.032  1.00 10.00      A   
ATOM   2290  CB  THR A 242      12.694   9.099  12.411  1.00 10.00      A   
ATOM   2291  OG1 THR A 242      12.444   7.701  12.605  1.00 10.00      A   
ATOM   2292  HG1 THR A 242      11.493   7.538  12.623  1.00 10.00      A   
ATOM   2293  CG2 THR A 242      12.006   9.888  13.514  1.00 10.00      A   
ATOM   2294  C   THR A 242      13.095   9.028   9.935  1.00 10.00      A   
ATOM   2295  O   THR A 242      12.828   7.998   9.311  1.00 10.00      A   
ATOM   2296  N   GLY A 243      14.167   9.765   9.694  1.00 10.00      A   
ATOM   2297  HN  GLY A 243      14.318  10.579  10.221  1.00 10.00      A   
ATOM   2298  CA  GLY A 243      15.126   9.374   8.687  1.00 10.00      A   
ATOM   2299  C   GLY A 243      16.374   8.824   9.331  1.00 10.00      A   
ATOM   2300  O   GLY A 243      16.378   7.695   9.823  1.00 10.00      A   
ATOM   2301  N   GLY A 244      17.422   9.625   9.353  1.00 10.00      A   
ATOM   2302  HN  GLY A 244      17.356  10.523   8.961  1.00 10.00      A   
ATOM   2303  CA  GLY A 244      18.656   9.200   9.963  1.00 10.00      A   
ATOM   2304  C   GLY A 244      18.592   9.371  11.464  1.00 10.00      A   
ATOM   2305  O   GLY A 244      18.417  10.482  11.961  1.00 10.00      A   
ATOM   2306  N   TYR A 245      18.693   8.271  12.189  1.00 10.00      A   
ATOM   2307  HN  TYR A 245      18.806   7.402  11.736  1.00 10.00      A   
ATOM   2308  CA  TYR A 245      18.640   8.312  13.642  1.00 10.00      A   
ATOM   2309  CB  TYR A 245      17.691   7.232  14.174  1.00 10.00      A   
ATOM   2310  CG  TYR A 245      16.915   7.645  15.405  1.00 10.00      A   
ATOM   2311  CD1 TYR A 245      15.836   8.509  15.303  1.00 10.00      A   
ATOM   2312  CD2 TYR A 245      17.266   7.183  16.670  1.00 10.00      A   
ATOM   2313  CE1 TYR A 245      15.126   8.900  16.422  1.00 10.00      A   
ATOM   2314  CE2 TYR A 245      16.559   7.568  17.795  1.00 10.00      A   
ATOM   2315  CZ  TYR A 245      15.491   8.431  17.663  1.00 10.00      A   
ATOM   2316  OH  TYR A 245      14.785   8.826  18.779  1.00 10.00      A   
ATOM   2317  HH  TYR A 245      15.374   8.822  19.549  1.00 10.00      A   
ATOM   2318  C   TYR A 245      20.033   8.135  14.232  1.00 10.00      A   
ATOM   2319  O   TYR A 245      20.186   7.808  15.411  1.00 10.00      A   
ATOM   2320  N   THR A 246      21.046   8.361  13.405  1.00 10.00      A   
ATOM   2321  HN  THR A 246      20.856   8.634  12.481  1.00 10.00      A   
ATOM   2322  CA  THR A 246      22.428   8.228  13.837  1.00 10.00      A   
ATOM   2323  CB  THR A 246      23.244   7.303  12.899  1.00 10.00      A   
ATOM   2324  OG1 THR A 246      24.581   7.145  13.394  1.00 10.00      A   
ATOM   2325  HG1 THR A 246      24.681   6.256  13.762  1.00 10.00      A   
ATOM   2326  CG2 THR A 246      23.281   7.834  11.472  1.00 10.00      A   
ATOM   2327  C   THR A 246      23.097   9.599  13.962  1.00 10.00      A   
ATOM   2328  O   THR A 246      23.025  10.426  13.048  1.00 10.00      A   
ATOM   2329  N   ALA A 247      23.720   9.838  15.109  1.00 10.00      A   
ATOM   2330  HN  ALA A 247      23.730   9.140  15.798  1.00 10.00      A   
ATOM   2331  CA  ALA A 247      24.402  11.099  15.383  1.00 10.00      A   
ATOM   2332  CB  ALA A 247      23.390  12.219  15.584  1.00 10.00      A   
ATOM   2333  C   ALA A 247      25.260  10.952  16.629  1.00 10.00      A   
ATOM   2334  O   ALA A 247      25.136   9.963  17.354  1.00 10.00      A   
ATOM   2335  N   GLU A 248      26.127  11.924  16.882  1.00 10.00      A   
ATOM   2336  HN  GLU A 248      26.189  12.689  16.269  1.00 10.00      A   
ATOM   2337  CA  GLU A 248      26.979  11.879  18.060  1.00 10.00      A   
ATOM   2338  CB  GLU A 248      28.110  12.903  17.969  1.00 10.00      A   
ATOM   2339  CG  GLU A 248      29.196  12.703  19.016  1.00 10.00      A   
ATOM   2340  CD  GLU A 248      29.893  13.987  19.413  1.00 10.00      A   
ATOM   2341  OE1 GLU A 248      30.515  14.019  20.498  1.00 10.00      A   
ATOM   2342  OE2 GLU A 248      29.832  14.968  18.645  1.00 10.00      A   
ATOM   2343  C   GLU A 248      26.148  12.138  19.308  1.00 10.00      A   
ATOM   2344  O   GLU A 248      25.257  12.989  19.302  1.00 10.00      A   
ATOM   2345  N   VAL A 249      26.421  11.386  20.365  1.00 10.00      A   
ATOM   2346  HN  VAL A 249      27.119  10.702  20.298  1.00 10.00      A   
ATOM   2347  CA  VAL A 249      25.699  11.547  21.617  1.00 10.00      A   
ATOM   2348  CB  VAL A 249      25.889  10.335  22.552  1.00 10.00      A   
ATOM   2349  CG1 VAL A 249      24.964  10.442  23.754  1.00 10.00      A   
ATOM   2350  CG2 VAL A 249      25.633   9.036  21.801  1.00 10.00      A   
ATOM   2351  C   VAL A 249      26.122  12.830  22.331  1.00 10.00      A   
ATOM   2352  O   VAL A 249      27.254  12.946  22.809  1.00 10.00      A   
ATOM   2353  N   ARG A 250      25.214  13.792  22.374  1.00 10.00      A   
ATOM   2354  HN  ARG A 250      24.334  13.640  21.955  1.00 10.00      A   
ATOM   2355  CA  ARG A 250      25.468  15.067  23.024  1.00 10.00      A   
ATOM   2356  CB  ARG A 250      25.789  16.146  21.986  1.00 10.00      A   
ATOM   2357  CG  ARG A 250      27.149  16.795  22.177  1.00 10.00      A   
ATOM   2358  CD  ARG A 250      27.497  17.722  21.023  1.00 10.00      A   
ATOM   2359  NE  ARG A 250      26.662  18.921  20.998  1.00 10.00      A   
ATOM   2360  HE  ARG A 250      25.954  18.996  21.689  1.00 10.00      A   
ATOM   2361  CZ  ARG A 250      26.801  19.907  20.113  1.00 10.00      A   
ATOM   2362  NH1 ARG A 250      27.746  19.835  19.182  1.00 10.00      A   
ATOM   2363 HH11 ARG A 250      28.378  19.006  19.141  1.00 10.00      A   
ATOM   2364 HH12 ARG A 250      27.860  20.601  18.485  1.00 10.00      A   
ATOM   2365  NH2 ARG A 250      25.992  20.958  20.157  1.00 10.00      A   
ATOM   2366 HH21 ARG A 250      25.234  21.013  20.889  1.00 10.00      A   
ATOM   2367 HH22 ARG A 250      26.099  21.737  19.472  1.00 10.00      A   
ATOM   2368  C   ARG A 250      24.254  15.473  23.856  1.00 10.00      A   
ATOM   2369  O   ARG A 250      23.129  15.485  23.353  1.00 10.00      A   
ATOM   2370  N   PRO A 251      24.471  15.801  25.138  1.00 10.00      A   
ATOM   2371  CA  PRO A 251      23.401  16.190  26.067  1.00 10.00      A   
ATOM   2372  CB  PRO A 251      24.173  16.749  27.263  1.00 10.00      A   
ATOM   2373  CG  PRO A 251      25.452  15.989  27.245  1.00 10.00      A   
ATOM   2374  CD  PRO A 251      25.792  15.808  25.795  1.00 10.00      A   
ATOM   2375  C   PRO A 251      22.456  17.250  25.505  1.00 10.00      A   
ATOM   2376  O   PRO A 251      21.235  17.094  25.560  1.00 10.00      A   
ATOM   2377  N   ASP A 252      23.020  18.316  24.951  1.00 10.00      A   
ATOM   2378  HN  ASP A 252      24.000  18.373  24.911  1.00 10.00      A   
ATOM   2379  CA  ASP A 252      22.221  19.406  24.394  1.00 10.00      A   
ATOM   2380  CB  ASP A 252      23.088  20.612  24.021  1.00 10.00      A   
ATOM   2381  CG  ASP A 252      23.994  20.359  22.835  1.00 10.00      A   
ATOM   2382  OD1 ASP A 252      23.903  21.109  21.846  1.00 10.00      A   
ATOM   2383  OD2 ASP A 252      24.808  19.415  22.893  1.00 10.00      A   
ATOM   2384  C   ASP A 252      21.378  18.951  23.206  1.00 10.00      A   
ATOM   2385  O   ASP A 252      20.222  19.364  23.063  1.00 10.00      A   
ATOM   2386  N   VAL A 253      21.947  18.096  22.366  1.00 10.00      A   
ATOM   2387  HN  VAL A 253      22.867  17.799  22.533  1.00 10.00      A   
ATOM   2388  CA  VAL A 253      21.231  17.582  21.203  1.00 10.00      A   
ATOM   2389  CB  VAL A 253      22.180  16.852  20.223  1.00 10.00      A   
ATOM   2390  CG1 VAL A 253      21.419  16.350  19.004  1.00 10.00      A   
ATOM   2391  CG2 VAL A 253      23.309  17.776  19.798  1.00 10.00      A   
ATOM   2392  C   VAL A 253      20.129  16.631  21.657  1.00 10.00      A   
ATOM   2393  O   VAL A 253      18.983  16.732  21.218  1.00 10.00      A   
ATOM   2394  N   TYR A 254      20.486  15.737  22.571  1.00 10.00      A   
ATOM   2395  HN  TYR A 254      21.421  15.724  22.880  1.00 10.00      A   
ATOM   2396  CA  TYR A 254      19.551  14.764  23.123  1.00 10.00      A   
ATOM   2397  CB  TYR A 254      20.277  13.903  24.166  1.00 10.00      A   
ATOM   2398  CG  TYR A 254      19.408  12.913  24.905  1.00 10.00      A   
ATOM   2399  CD1 TYR A 254      18.851  11.819  24.252  1.00 10.00      A   
ATOM   2400  CD2 TYR A 254      19.158  13.063  26.263  1.00 10.00      A   
ATOM   2401  CE1 TYR A 254      18.073  10.905  24.934  1.00 10.00      A   
ATOM   2402  CE2 TYR A 254      18.376  12.158  26.951  1.00 10.00      A   
ATOM   2403  CZ  TYR A 254      17.839  11.078  26.282  1.00 10.00      A   
ATOM   2404  OH  TYR A 254      17.073  10.161  26.966  1.00 10.00      A   
ATOM   2405  HH  TYR A 254      16.451  10.623  27.538  1.00 10.00      A   
ATOM   2406  C   TYR A 254      18.356  15.476  23.755  1.00 10.00      A   
ATOM   2407  O   TYR A 254      17.209  15.053  23.598  1.00 10.00      A   
ATOM   2408  N   SER A 255      18.636  16.567  24.455  1.00 10.00      A   
ATOM   2409  HN  SER A 255      19.572  16.854  24.539  1.00 10.00      A   
ATOM   2410  CA  SER A 255      17.594  17.345  25.103  1.00 10.00      A   
ATOM   2411  CB  SER A 255      18.207  18.349  26.079  1.00 10.00      A   
ATOM   2412  OG  SER A 255      19.073  17.697  26.998  1.00 10.00      A   
ATOM   2413  HG  SER A 255      19.862  17.386  26.529  1.00 10.00      A   
ATOM   2414  C   SER A 255      16.732  18.067  24.070  1.00 10.00      A   
ATOM   2415  O   SER A 255      15.507  17.977  24.112  1.00 10.00      A   
ATOM   2416  N   GLY A 256      17.382  18.750  23.127  1.00 10.00      A   
ATOM   2417  HN  GLY A 256      18.364  18.751  23.126  1.00 10.00      A   
ATOM   2418  CA  GLY A 256      16.666  19.487  22.097  1.00 10.00      A   
ATOM   2419  C   GLY A 256      15.697  18.623  21.316  1.00 10.00      A   
ATOM   2420  O   GLY A 256      14.575  19.045  21.024  1.00 10.00      A   
ATOM   2421  N   LEU A 257      16.128  17.413  20.985  1.00 10.00      A   
ATOM   2422  HN  LEU A 257      17.040  17.144  21.237  1.00 10.00      A   
ATOM   2423  CA  LEU A 257      15.290  16.476  20.245  1.00 10.00      A   
ATOM   2424  CB  LEU A 257      16.106  15.258  19.809  1.00 10.00      A   
ATOM   2425  CG  LEU A 257      17.297  15.535  18.890  1.00 10.00      A   
ATOM   2426  CD1 LEU A 257      18.062  14.255  18.603  1.00 10.00      A   
ATOM   2427  CD2 LEU A 257      16.840  16.185  17.593  1.00 10.00      A   
ATOM   2428  C   LEU A 257      14.109  16.033  21.099  1.00 10.00      A   
ATOM   2429  O   LEU A 257      12.966  16.017  20.639  1.00 10.00      A   
ATOM   2430  N   SER A 258      14.394  15.694  22.351  1.00 10.00      A   
ATOM   2431  HN  SER A 258      15.325  15.735  22.651  1.00 10.00      A   
ATOM   2432  CA  SER A 258      13.368  15.256  23.287  1.00 10.00      A   
ATOM   2433  CB  SER A 258      14.003  14.862  24.622  1.00 10.00      A   
ATOM   2434  OG  SER A 258      13.044  14.316  25.511  1.00 10.00      A   
ATOM   2435  HG  SER A 258      12.311  14.941  25.618  1.00 10.00      A   
ATOM   2436  C   SER A 258      12.320  16.346  23.494  1.00 10.00      A   
ATOM   2437  O   SER A 258      11.124  16.063  23.536  1.00 10.00      A   
ATOM   2438  N   VAL A 259      12.779  17.591  23.612  1.00 10.00      A   
ATOM   2439  HN  VAL A 259      13.750  17.750  23.577  1.00 10.00      A   
ATOM   2440  CA  VAL A 259      11.884  18.727  23.805  1.00 10.00      A   
ATOM   2441  CB  VAL A 259      12.667  20.053  23.970  1.00 10.00      A   
ATOM   2442  CG1 VAL A 259      11.725  21.251  24.007  1.00 10.00      A   
ATOM   2443  CG2 VAL A 259      13.510  20.011  25.237  1.00 10.00      A   
ATOM   2444  C   VAL A 259      10.907  18.844  22.640  1.00 10.00      A   
ATOM   2445  O   VAL A 259       9.709  19.046  22.841  1.00 10.00      A   
ATOM   2446  N   ALA A 260      11.423  18.694  21.426  1.00 10.00      A   
ATOM   2447  HN  ALA A 260      12.382  18.512  21.334  1.00 10.00      A   
ATOM   2448  CA  ALA A 260      10.598  18.778  20.229  1.00 10.00      A   
ATOM   2449  CB  ALA A 260      11.472  18.768  18.986  1.00 10.00      A   
ATOM   2450  C   ALA A 260       9.589  17.632  20.191  1.00 10.00      A   
ATOM   2451  O   ALA A 260       8.429  17.827  19.829  1.00 10.00      A   
ATOM   2452  N   LEU A 261      10.033  16.444  20.591  1.00 10.00      A   
ATOM   2453  HN  LEU A 261      10.966  16.356  20.881  1.00 10.00      A   
ATOM   2454  CA  LEU A 261       9.175  15.264  20.607  1.00 10.00      A   
ATOM   2455  CB  LEU A 261       9.997  14.013  20.910  1.00 10.00      A   
ATOM   2456  CG  LEU A 261      10.867  13.485  19.768  1.00 10.00      A   
ATOM   2457  CD1 LEU A 261      12.027  12.669  20.310  1.00 10.00      A   
ATOM   2458  CD2 LEU A 261      10.031  12.656  18.803  1.00 10.00      A   
ATOM   2459  C   LEU A 261       8.055  15.413  21.630  1.00 10.00      A   
ATOM   2460  O   LEU A 261       6.963  14.879  21.452  1.00 10.00      A   
ATOM   2461  N   SER A 262       8.332  16.154  22.698  1.00 10.00      A   
ATOM   2462  HN  SER A 262       9.224  16.559  22.785  1.00 10.00      A   
ATOM   2463  CA  SER A 262       7.346  16.380  23.746  1.00 10.00      A   
ATOM   2464  CB  SER A 262       8.042  16.769  25.052  1.00 10.00      A   
ATOM   2465  OG  SER A 262       9.077  15.851  25.365  1.00 10.00      A   
ATOM   2466  HG  SER A 262       9.362  15.409  24.559  1.00 10.00      A   
ATOM   2467  C   SER A 262       6.351  17.463  23.337  1.00 10.00      A   
ATOM   2468  O   SER A 262       5.365  17.707  24.032  1.00 10.00      A   
ATOM   2469  N   GLY A 263       6.612  18.108  22.206  1.00 10.00      A   
ATOM   2470  HN  GLY A 263       7.408  17.869  21.687  1.00 10.00      A   
ATOM   2471  CA  GLY A 263       5.731  19.154  21.731  1.00 10.00      A   
ATOM   2472  C   GLY A 263       4.538  18.599  20.988  1.00 10.00      A   
ATOM   2473  O   GLY A 263       3.415  19.084  21.142  1.00 10.00      A   
ATOM   2474  N   CYS A 264       4.773  17.565  20.200  1.00 10.00      A   
ATOM   2475  HN  CYS A 264       5.684  17.204  20.141  1.00 10.00      A   
ATOM   2476  CA  CYS A 264       3.713  16.948  19.421  1.00 10.00      A   
ATOM   2477  CB  CYS A 264       4.283  16.350  18.133  1.00 10.00      A   
ATOM   2478  SG  CYS A 264       5.539  17.377  17.331  1.00 10.00      A   
ATOM   2479  HG  CYS A 264       5.112  17.679  16.110  1.00 10.00      A   
ATOM   2480  C   CYS A 264       2.977  15.882  20.227  1.00 10.00      A   
ATOM   2481  O   CYS A 264       3.463  14.760  20.395  1.00 10.00      A   
ATOM   2482  N   LYS A 265       1.808  16.242  20.737  1.00 10.00      A   
ATOM   2483  HN  LYS A 265       1.481  17.160  20.587  1.00 10.00      A   
ATOM   2484  CA  LYS A 265       0.996  15.315  21.514  1.00 10.00      A   
ATOM   2485  CB  LYS A 265       0.123  16.061  22.528  1.00 10.00      A   
ATOM   2486  CG  LYS A 265       0.817  16.379  23.841  1.00 10.00      A   
ATOM   2487  CD  LYS A 265       1.749  17.569  23.702  1.00 10.00      A   
ATOM   2488  CE  LYS A 265       2.242  18.045  25.054  1.00 10.00      A   
ATOM   2489  NZ  LYS A 265       3.230  19.152  24.932  1.00 10.00      A   
ATOM   2490  HZ1 LYS A 265       2.847  19.914  24.339  1.00 10.00      A   
ATOM   2491  HZ2 LYS A 265       4.113  18.804  24.504  1.00 10.00      A   
ATOM   2492  HZ3 LYS A 265       3.448  19.539  25.872  1.00 10.00      A   
ATOM   2493  C   LYS A 265       0.121  14.482  20.589  1.00 10.00      A   
ATOM   2494  O   LYS A 265      -0.459  13.476  20.997  1.00 10.00      A   
ATOM   2495  N   GLU A 266       0.027  14.914  19.337  1.00 10.00      A   
ATOM   2496  HN  GLU A 266       0.501  15.732  19.078  1.00 10.00      A   
ATOM   2497  CA  GLU A 266      -0.773  14.208  18.346  1.00 10.00      A   
ATOM   2498  CB  GLU A 266      -1.169  15.142  17.200  1.00 10.00      A   
ATOM   2499  CG  GLU A 266      -2.081  16.287  17.608  1.00 10.00      A   
ATOM   2500  CD  GLU A 266      -3.303  15.823  18.370  1.00 10.00      A   
ATOM   2501  OE1 GLU A 266      -3.569  16.371  19.460  1.00 10.00      A   
ATOM   2502  OE2 GLU A 266      -4.006  14.910  17.885  1.00 10.00      A   
ATOM   2503  C   GLU A 266      -0.020  13.000  17.797  1.00 10.00      A   
ATOM   2504  O   GLU A 266      -0.611  12.135  17.147  1.00 10.00      A   
ATOM   2505  N   LEU A 267       1.284  12.949  18.069  1.00 10.00      A   
ATOM   2506  HN  LEU A 267       1.686  13.672  18.589  1.00 10.00      A   
ATOM   2507  CA  LEU A 267       2.128  11.853  17.610  1.00 10.00      A   
ATOM   2508  CB  LEU A 267       3.597  12.117  17.957  1.00 10.00      A   
ATOM   2509  CG  LEU A 267       4.395  12.951  16.953  1.00 10.00      A   
ATOM   2510  CD1 LEU A 267       5.841  13.080  17.398  1.00 10.00      A   
ATOM   2511  CD2 LEU A 267       4.319  12.335  15.566  1.00 10.00      A   
ATOM   2512  C   LEU A 267       1.676  10.528  18.209  1.00 10.00      A   
ATOM   2513  O   LEU A 267       1.791  10.311  19.414  1.00 10.00      A   
ATOM   2514  N   ARG A 268       1.139   9.663  17.364  1.00 10.00      A   
ATOM   2515  HN  ARG A 268       1.047   9.918  16.419  1.00 10.00      A   
ATOM   2516  CA  ARG A 268       0.664   8.357  17.796  1.00 10.00      A   
ATOM   2517  CB  ARG A 268      -0.864   8.306  17.730  1.00 10.00      A   
ATOM   2518  CG  ARG A 268      -1.555   9.173  18.771  1.00 10.00      A   
ATOM   2519  CD  ARG A 268      -2.970   9.529  18.347  1.00 10.00      A   
ATOM   2520  NE  ARG A 268      -3.650  10.337  19.356  1.00 10.00      A   
ATOM   2521  HE  ARG A 268      -3.950   9.875  20.173  1.00 10.00      A   
ATOM   2522  CZ  ARG A 268      -3.888  11.641  19.237  1.00 10.00      A   
ATOM   2523  NH1 ARG A 268      -3.505  12.306  18.153  1.00 10.00      A   
ATOM   2524 HH11 ARG A 268      -3.696  13.339  18.073  1.00 10.00      A   
ATOM   2525 HH12 ARG A 268      -3.014  11.813  17.376  1.00 10.00      A   
ATOM   2526  NH2 ARG A 268      -4.528  12.281  20.202  1.00 10.00      A   
ATOM   2527 HH21 ARG A 268      -4.850  11.767  21.049  1.00 10.00      A   
ATOM   2528 HH22 ARG A 268      -4.714  13.305  20.119  1.00 10.00      A   
ATOM   2529  C   ARG A 268       1.278   7.251  16.942  1.00 10.00      A   
ATOM   2530  O   ARG A 268       1.125   6.064  17.229  1.00 10.00      A   
ATOM   2531  N   CYS A 269       1.987   7.649  15.900  1.00 10.00      A   
ATOM   2532  HN  CYS A 269       2.092   8.607  15.728  1.00 10.00      A   
ATOM   2533  CA  CYS A 269       2.624   6.697  15.008  1.00 10.00      A   
ATOM   2534  CB  CYS A 269       1.844   6.605  13.694  1.00 10.00      A   
ATOM   2535  SG  CYS A 269       2.333   5.233  12.622  1.00 10.00      A   
ATOM   2536  HG  CYS A 269       1.251   4.807  11.980  1.00 10.00      A   
ATOM   2537  C   CYS A 269       4.069   7.105  14.744  1.00 10.00      A   
ATOM   2538  O   CYS A 269       4.330   8.191  14.219  1.00 10.00      A   
ATOM   2539  N   LEU A 270       5.004   6.245  15.129  1.00 10.00      A   
ATOM   2540  HN  LEU A 270       4.734   5.400  15.554  1.00 10.00      A   
ATOM   2541  CA  LEU A 270       6.423   6.518  14.924  1.00 10.00      A   
ATOM   2542  CB  LEU A 270       7.163   6.622  16.260  1.00 10.00      A   
ATOM   2543  CG  LEU A 270       6.888   7.878  17.091  1.00 10.00      A   
ATOM   2544  CD1 LEU A 270       7.691   7.856  18.380  1.00 10.00      A   
ATOM   2545  CD2 LEU A 270       7.205   9.129  16.286  1.00 10.00      A   
ATOM   2546  C   LEU A 270       7.058   5.440  14.059  1.00 10.00      A   
ATOM   2547  O   LEU A 270       6.941   4.249  14.352  1.00 10.00      A   
ATOM   2548  N   SER A 271       7.699   5.860  12.983  1.00 10.00      A   
ATOM   2549  HN  SER A 271       7.730   6.824  12.788  1.00 10.00      A   
ATOM   2550  CA  SER A 271       8.354   4.937  12.072  1.00 10.00      A   
ATOM   2551  CB  SER A 271       7.470   4.707  10.844  1.00 10.00      A   
ATOM   2552  OG  SER A 271       6.132   4.409  11.227  1.00 10.00      A   
ATOM   2553  HG  SER A 271       6.082   4.345  12.187  1.00 10.00      A   
ATOM   2554  C   SER A 271       9.720   5.476  11.652  1.00 10.00      A   
ATOM   2555  O   SER A 271      10.027   6.647  11.888  1.00 10.00      A   
ATOM   2556  N   GLY A 272      10.530   4.627  11.029  1.00 10.00      A   
ATOM   2557  HN  GLY A 272      10.228   3.711  10.860  1.00 10.00      A   
ATOM   2558  CA  GLY A 272      11.850   5.037  10.589  1.00 10.00      A   
ATOM   2559  C   GLY A 272      12.943   4.430  11.442  1.00 10.00      A   
ATOM   2560  O   GLY A 272      13.123   3.212  11.447  1.00 10.00      A   
ATOM   2561  N   PHE A 273      13.662   5.286  12.163  1.00 10.00      A   
ATOM   2562  HN  PHE A 273      13.447   6.246  12.106  1.00 10.00      A   
ATOM   2563  CA  PHE A 273      14.744   4.862  13.049  1.00 10.00      A   
ATOM   2564  CB  PHE A 273      14.227   3.938  14.162  1.00 10.00      A   
ATOM   2565  CG  PHE A 273      13.248   4.589  15.100  1.00 10.00      A   
ATOM   2566  CD1 PHE A 273      11.889   4.553  14.836  1.00 10.00      A   
ATOM   2567  CD2 PHE A 273      13.688   5.237  16.244  1.00 10.00      A   
ATOM   2568  CE1 PHE A 273      10.985   5.151  15.694  1.00 10.00      A   
ATOM   2569  CE2 PHE A 273      12.790   5.838  17.107  1.00 10.00      A   
ATOM   2570  CZ  PHE A 273      11.436   5.796  16.832  1.00 10.00      A   
ATOM   2571  C   PHE A 273      15.913   4.217  12.303  1.00 10.00      A   
ATOM   2572  O   PHE A 273      16.485   3.234  12.773  1.00 10.00      A   
ATOM   2573  N   TRP A 274      16.275   4.778  11.151  1.00 10.00      A   
ATOM   2574  HN  TRP A 274      15.783   5.558  10.819  1.00 10.00      A   
ATOM   2575  CA  TRP A 274      17.396   4.254  10.374  1.00 10.00      A   
ATOM   2576  CB  TRP A 274      17.437   4.874   8.974  1.00 10.00      A   
ATOM   2577  CG  TRP A 274      16.692   4.090   7.939  1.00 10.00      A   
ATOM   2578  CD1 TRP A 274      17.129   2.969   7.297  1.00 10.00      A   
ATOM   2579  CD2 TRP A 274      15.385   4.368   7.419  1.00 10.00      A   
ATOM   2580  NE1 TRP A 274      16.176   2.525   6.416  1.00 10.00      A   
ATOM   2581  HE1 TRP A 274      16.258   1.732   5.839  1.00 10.00      A   
ATOM   2582  CE2 TRP A 274      15.097   3.368   6.468  1.00 10.00      A   
ATOM   2583  CE3 TRP A 274      14.433   5.360   7.665  1.00 10.00      A   
ATOM   2584  CZ2 TRP A 274      13.896   3.333   5.763  1.00 10.00      A   
ATOM   2585  CZ3 TRP A 274      13.241   5.323   6.962  1.00 10.00      A   
ATOM   2586  CH2 TRP A 274      12.983   4.317   6.024  1.00 10.00      A   
ATOM   2587  C   TRP A 274      18.706   4.527  11.106  1.00 10.00      A   
ATOM   2588  O   TRP A 274      19.039   5.682  11.381  1.00 10.00      A   
ATOM   2589  N   ASP A 275      19.431   3.458  11.429  1.00 10.00      A   
ATOM   2590  HN  ASP A 275      19.096   2.570  11.181  1.00 10.00      A   
ATOM   2591  CA  ASP A 275      20.703   3.557  12.150  1.00 10.00      A   
ATOM   2592  CB  ASP A 275      21.742   4.378  11.372  1.00 10.00      A   
ATOM   2593  CG  ASP A 275      22.066   3.807  10.009  1.00 10.00      A   
ATOM   2594  OD1 ASP A 275      22.390   2.607   9.915  1.00 10.00      A   
ATOM   2595  OD2 ASP A 275      22.012   4.564   9.018  1.00 10.00      A   
ATOM   2596  C   ASP A 275      20.464   4.174  13.521  1.00 10.00      A   
ATOM   2597  O   ASP A 275      21.247   4.998  13.992  1.00 10.00      A   
ATOM   2598  N   ALA A 276      19.376   3.754  14.150  1.00 10.00      A   
ATOM   2599  HN  ALA A 276      18.822   3.068  13.718  1.00 10.00      A   
ATOM   2600  CA  ALA A 276      18.972   4.260  15.455  1.00 10.00      A   
ATOM   2601  CB  ALA A 276      17.669   3.608  15.895  1.00 10.00      A   
ATOM   2602  C   ALA A 276      20.034   4.083  16.527  1.00 10.00      A   
ATOM   2603  O   ALA A 276      20.510   2.973  16.775  1.00 10.00      A   
ATOM   2604  N   VAL A 277      20.400   5.192  17.157  1.00 10.00      A   
ATOM   2605  HN  VAL A 277      20.007   6.047  16.883  1.00 10.00      A   
ATOM   2606  CA  VAL A 277      21.374   5.179  18.236  1.00 10.00      A   
ATOM   2607  CB  VAL A 277      22.120   6.533  18.344  1.00 10.00      A   
ATOM   2608  CG1 VAL A 277      23.106   6.522  19.502  1.00 10.00      A   
ATOM   2609  CG2 VAL A 277      22.841   6.853  17.045  1.00 10.00      A   
ATOM   2610  C   VAL A 277      20.637   4.902  19.549  1.00 10.00      A   
ATOM   2611  O   VAL A 277      19.732   5.652  19.925  1.00 10.00      A   
ATOM   2612  N   PRO A 278      21.004   3.815  20.248  1.00 10.00      A   
ATOM   2613  CA  PRO A 278      20.376   3.426  21.523  1.00 10.00      A   
ATOM   2614  CB  PRO A 278      21.261   2.274  22.012  1.00 10.00      A   
ATOM   2615  CG  PRO A 278      21.849   1.702  20.772  1.00 10.00      A   
ATOM   2616  CD  PRO A 278      22.058   2.864  19.843  1.00 10.00      A   
ATOM   2617  C   PRO A 278      20.362   4.561  22.553  1.00 10.00      A   
ATOM   2618  O   PRO A 278      19.449   4.651  23.379  1.00 10.00      A   
ATOM   2619  N   ALA A 279      21.358   5.439  22.483  1.00 10.00      A   
ATOM   2620  HN  ALA A 279      22.046   5.326  21.792  1.00 10.00      A   
ATOM   2621  CA  ALA A 279      21.459   6.556  23.414  1.00 10.00      A   
ATOM   2622  CB  ALA A 279      22.882   7.091  23.460  1.00 10.00      A   
ATOM   2623  C   ALA A 279      20.465   7.675  23.088  1.00 10.00      A   
ATOM   2624  O   ALA A 279      20.289   8.600  23.876  1.00 10.00      A   
ATOM   2625  N   TYR A 280      19.814   7.586  21.934  1.00 10.00      A   
ATOM   2626  HN  TYR A 280      19.984   6.821  21.340  1.00 10.00      A   
ATOM   2627  CA  TYR A 280      18.847   8.599  21.527  1.00 10.00      A   
ATOM   2628  CB  TYR A 280      19.246   9.217  20.184  1.00 10.00      A   
ATOM   2629  CG  TYR A 280      20.258  10.333  20.303  1.00 10.00      A   
ATOM   2630  CD1 TYR A 280      21.619  10.087  20.160  1.00 10.00      A   
ATOM   2631  CD2 TYR A 280      19.851  11.633  20.560  1.00 10.00      A   
ATOM   2632  CE1 TYR A 280      22.543  11.109  20.276  1.00 10.00      A   
ATOM   2633  CE2 TYR A 280      20.766  12.657  20.676  1.00 10.00      A   
ATOM   2634  CZ  TYR A 280      22.109  12.393  20.532  1.00 10.00      A   
ATOM   2635  OH  TYR A 280      23.020  13.415  20.653  1.00 10.00      A   
ATOM   2636  HH  TYR A 280      23.675  13.349  19.944  1.00 10.00      A   
ATOM   2637  C   TYR A 280      17.437   8.026  21.455  1.00 10.00      A   
ATOM   2638  O   TYR A 280      16.510   8.687  20.987  1.00 10.00      A   
ATOM   2639  N   LEU A 281      17.281   6.794  21.923  1.00 10.00      A   
ATOM   2640  HN  LEU A 281      18.057   6.321  22.283  1.00 10.00      A   
ATOM   2641  CA  LEU A 281      15.983   6.121  21.915  1.00 10.00      A   
ATOM   2642  CB  LEU A 281      16.138   4.596  22.000  1.00 10.00      A   
ATOM   2643  CG  LEU A 281      16.648   3.891  20.739  1.00 10.00      A   
ATOM   2644  CD1 LEU A 281      16.790   2.395  20.982  1.00 10.00      A   
ATOM   2645  CD2 LEU A 281      15.729   4.162  19.556  1.00 10.00      A   
ATOM   2646  C   LEU A 281      15.023   6.642  22.997  1.00 10.00      A   
ATOM   2647  O   LEU A 281      13.867   6.929  22.699  1.00 10.00      A   
ATOM   2648  N   PRO A 282      15.477   6.777  24.269  1.00 10.00      A   
ATOM   2649  CA  PRO A 282      14.625   7.257  25.374  1.00 10.00      A   
ATOM   2650  CB  PRO A 282      15.556   7.240  26.591  1.00 10.00      A   
ATOM   2651  CG  PRO A 282      16.636   6.284  26.226  1.00 10.00      A   
ATOM   2652  CD  PRO A 282      16.833   6.449  24.750  1.00 10.00      A   
ATOM   2653  C   PRO A 282      14.057   8.663  25.160  1.00 10.00      A   
ATOM   2654  O   PRO A 282      13.238   9.134  25.949  1.00 10.00      A   
ATOM   2655  N   ALA A 283      14.485   9.333  24.096  1.00 10.00      A   
ATOM   2656  HN  ALA A 283      15.139   8.913  23.501  1.00 10.00      A   
ATOM   2657  CA  ALA A 283      13.998  10.675  23.794  1.00 10.00      A   
ATOM   2658  CB  ALA A 283      14.825  11.307  22.684  1.00 10.00      A   
ATOM   2659  C   ALA A 283      12.513  10.654  23.422  1.00 10.00      A   
ATOM   2660  O   ALA A 283      11.817  11.661  23.545  1.00 10.00      A   
ATOM   2661  N   VAL A 284      12.027   9.495  22.986  1.00 10.00      A   
ATOM   2662  HN  VAL A 284      12.625   8.716  22.926  1.00 10.00      A   
ATOM   2663  CA  VAL A 284      10.626   9.350  22.594  1.00 10.00      A   
ATOM   2664  CB  VAL A 284      10.469   8.487  21.321  1.00 10.00      A   
ATOM   2665  CG1 VAL A 284      11.250   9.081  20.158  1.00 10.00      A   
ATOM   2666  CG2 VAL A 284      10.893   7.049  21.580  1.00 10.00      A   
ATOM   2667  C   VAL A 284       9.792   8.745  23.728  1.00 10.00      A   
ATOM   2668  O   VAL A 284       8.673   8.270  23.512  1.00 10.00      A   
ATOM   2669  N   TYR A 285      10.332   8.784  24.941  1.00 10.00      A   
ATOM   2670  HN  TYR A 285      11.217   9.199  25.056  1.00 10.00      A   
ATOM   2671  CA  TYR A 285       9.648   8.232  26.108  1.00 10.00      A   
ATOM   2672  CB  TYR A 285      10.564   8.223  27.331  1.00 10.00      A   
ATOM   2673  CG  TYR A 285      11.347   6.942  27.503  1.00 10.00      A   
ATOM   2674  CD1 TYR A 285      11.171   5.869  26.636  1.00 10.00      A   
ATOM   2675  CD2 TYR A 285      12.258   6.802  28.540  1.00 10.00      A   
ATOM   2676  CE1 TYR A 285      11.885   4.696  26.796  1.00 10.00      A   
ATOM   2677  CE2 TYR A 285      12.977   5.634  28.707  1.00 10.00      A   
ATOM   2678  CZ  TYR A 285      12.785   4.583  27.835  1.00 10.00      A   
ATOM   2679  OH  TYR A 285      13.499   3.419  28.003  1.00 10.00      A   
ATOM   2680  HH  TYR A 285      13.269   3.027  28.850  1.00 10.00      A   
ATOM   2681  C   TYR A 285       8.355   8.978  26.420  1.00 10.00      A   
ATOM   2682  O   TYR A 285       7.404   8.397  26.951  1.00 10.00      A   
ATOM   2683  N   SER A 286       8.314  10.253  26.066  1.00 10.00      A   
ATOM   2684  HN  SER A 286       9.100  10.658  25.640  1.00 10.00      A   
ATOM   2685  CA  SER A 286       7.145  11.083  26.312  1.00 10.00      A   
ATOM   2686  CB  SER A 286       7.579  12.545  26.427  1.00 10.00      A   
ATOM   2687  OG  SER A 286       8.986  12.660  26.272  1.00 10.00      A   
ATOM   2688  HG  SER A 286       9.335  13.239  26.961  1.00 10.00      A   
ATOM   2689  C   SER A 286       6.098  10.927  25.208  1.00 10.00      A   
ATOM   2690  O   SER A 286       5.090  11.628  25.199  1.00 10.00      A   
ATOM   2691  N   VAL A 287       6.332   9.996  24.285  1.00 10.00      A   
ATOM   2692  HN  VAL A 287       7.145   9.448  24.349  1.00 10.00      A   
ATOM   2693  CA  VAL A 287       5.406   9.781  23.174  1.00 10.00      A   
ATOM   2694  CB  VAL A 287       6.097  10.012  21.808  1.00 10.00      A   
ATOM   2695  CG1 VAL A 287       5.072  10.037  20.682  1.00 10.00      A   
ATOM   2696  CG2 VAL A 287       6.900  11.304  21.826  1.00 10.00      A   
ATOM   2697  C   VAL A 287       4.783   8.382  23.196  1.00 10.00      A   
ATOM   2698  O   VAL A 287       3.627   8.207  22.812  1.00 10.00      A   
ATOM   2699  N   CYS A 288       5.543   7.395  23.677  1.00 10.00      A   
ATOM   2700  HN  CYS A 288       6.438   7.604  24.014  1.00 10.00      A   
ATOM   2701  CA  CYS A 288       5.077   6.005  23.720  1.00 10.00      A   
ATOM   2702  CB  CYS A 288       6.197   5.064  24.169  1.00 10.00      A   
ATOM   2703  SG  CYS A 288       7.551   5.877  25.045  1.00 10.00      A   
ATOM   2704  HG  CYS A 288       8.427   6.296  24.141  1.00 10.00      A   
ATOM   2705  C   CYS A 288       3.825   5.814  24.571  1.00 10.00      A   
ATOM   2706  O   CYS A 288       3.121   4.813  24.440  1.00 10.00      A   
ATOM   2707  N   SER A 289       3.538   6.792  25.418  1.00 10.00      A   
ATOM   2708  HN  SER A 289       4.128   7.573  25.465  1.00 10.00      A   
ATOM   2709  CA  SER A 289       2.376   6.743  26.287  1.00 10.00      A   
ATOM   2710  CB  SER A 289       2.420   7.944  27.223  1.00 10.00      A   
ATOM   2711  OG  SER A 289       3.726   8.491  27.245  1.00 10.00      A   
ATOM   2712  HG  SER A 289       4.251   8.037  27.915  1.00 10.00      A   
ATOM   2713  C   SER A 289       1.075   6.753  25.484  1.00 10.00      A   
ATOM   2714  O   SER A 289       0.036   6.314  25.970  1.00 10.00      A   
ATOM   2715  N   ARG A 290       1.147   7.246  24.251  1.00 10.00      A   
ATOM   2716  HN  ARG A 290       2.008   7.580  23.918  1.00 10.00      A   
ATOM   2717  CA  ARG A 290      -0.020   7.313  23.381  1.00 10.00      A   
ATOM   2718  CB  ARG A 290      -0.445   8.770  23.186  1.00 10.00      A   
ATOM   2719  CG  ARG A 290       0.636   9.652  22.583  1.00 10.00      A   
ATOM   2720  CD  ARG A 290       0.436  11.108  22.964  1.00 10.00      A   
ATOM   2721  NE  ARG A 290       1.557  11.941  22.533  1.00 10.00      A   
ATOM   2722  HE  ARG A 290       1.610  12.159  21.577  1.00 10.00      A   
ATOM   2723  CZ  ARG A 290       2.499  12.406  23.353  1.00 10.00      A   
ATOM   2724  NH1 ARG A 290       2.453  12.120  24.647  1.00 10.00      A   
ATOM   2725 HH11 ARG A 290       1.678  11.535  25.031  1.00 10.00      A   
ATOM   2726 HH12 ARG A 290       3.198  12.471  25.292  1.00 10.00      A   
ATOM   2727  NH2 ARG A 290       3.475  13.176  22.884  1.00 10.00      A   
ATOM   2728 HH21 ARG A 290       3.511  13.425  21.870  1.00 10.00      A   
ATOM   2729 HH22 ARG A 290       4.214  13.538  23.530  1.00 10.00      A   
ATOM   2730  C   ARG A 290       0.270   6.676  22.028  1.00 10.00      A   
ATOM   2731  O   ARG A 290      -0.515   6.809  21.086  1.00 10.00      A   
ATOM   2732  N   LEU A 291       1.393   5.980  21.939  1.00 10.00      A   
ATOM   2733  HN  LEU A 291       1.961   5.889  22.727  1.00 10.00      A   
ATOM   2734  CA  LEU A 291       1.792   5.328  20.702  1.00 10.00      A   
ATOM   2735  CB  LEU A 291       3.262   4.899  20.758  1.00 10.00      A   
ATOM   2736  CG  LEU A 291       4.306   5.945  20.347  1.00 10.00      A   
ATOM   2737  CD1 LEU A 291       5.704   5.343  20.381  1.00 10.00      A   
ATOM   2738  CD2 LEU A 291       3.998   6.498  18.966  1.00 10.00      A   
ATOM   2739  C   LEU A 291       0.918   4.121  20.406  1.00 10.00      A   
ATOM   2740  O   LEU A 291       0.787   3.216  21.232  1.00 10.00      A   
ATOM   2741  N   THR A 292       0.320   4.116  19.229  1.00 10.00      A   
ATOM   2742  HN  THR A 292       0.440   4.882  18.626  1.00 10.00      A   
ATOM   2743  CA  THR A 292      -0.523   3.009  18.807  1.00 10.00      A   
ATOM   2744  CB  THR A 292      -1.778   3.522  18.081  1.00 10.00      A   
ATOM   2745  OG1 THR A 292      -1.549   4.870  17.644  1.00 10.00      A   
ATOM   2746  HG1 THR A 292      -1.890   4.984  16.750  1.00 10.00      A   
ATOM   2747  CG2 THR A 292      -2.983   3.489  19.011  1.00 10.00      A   
ATOM   2748  C   THR A 292       0.256   2.081  17.879  1.00 10.00      A   
ATOM   2749  O   THR A 292       0.118   0.855  17.938  1.00 10.00      A   
ATOM   2750  N   THR A 293       1.097   2.678  17.041  1.00 10.00      A   
ATOM   2751  HN  THR A 293       1.182   3.656  17.067  1.00 10.00      A   
ATOM   2752  CA  THR A 293       1.908   1.925  16.095  1.00 10.00      A   
ATOM   2753  CB  THR A 293       1.452   2.169  14.636  1.00 10.00      A   
ATOM   2754  OG1 THR A 293       0.101   1.712  14.472  1.00 10.00      A   
ATOM   2755  HG1 THR A 293      -0.476   2.461  14.288  1.00 10.00      A   
ATOM   2756  CG2 THR A 293       2.353   1.435  13.654  1.00 10.00      A   
ATOM   2757  C   THR A 293       3.386   2.286  16.246  1.00 10.00      A   
ATOM   2758  O   THR A 293       3.765   3.457  16.148  1.00 10.00      A   
ATOM   2759  N   LEU A 294       4.209   1.279  16.510  1.00 10.00      A   
ATOM   2760  HN  LEU A 294       3.842   0.369  16.593  1.00 10.00      A   
ATOM   2761  CA  LEU A 294       5.642   1.478  16.671  1.00 10.00      A   
ATOM   2762  CB  LEU A 294       6.074   1.121  18.097  1.00 10.00      A   
ATOM   2763  CG  LEU A 294       7.532   1.407  18.462  1.00 10.00      A   
ATOM   2764  CD1 LEU A 294       7.867   2.874  18.229  1.00 10.00      A   
ATOM   2765  CD2 LEU A 294       7.808   1.012  19.906  1.00 10.00      A   
ATOM   2766  C   LEU A 294       6.410   0.638  15.658  1.00 10.00      A   
ATOM   2767  O   LEU A 294       6.395  -0.593  15.714  1.00 10.00      A   
ATOM   2768  N   ASN A 295       7.055   1.311  14.717  1.00 10.00      A   
ATOM   2769  HN  ASN A 295       7.015   2.293  14.716  1.00 10.00      A   
ATOM   2770  CA  ASN A 295       7.828   0.635  13.685  1.00 10.00      A   
ATOM   2771  CB  ASN A 295       7.457   1.163  12.297  1.00 10.00      A   
ATOM   2772  CG  ASN A 295       7.979   0.292  11.164  1.00 10.00      A   
ATOM   2773  OD1 ASN A 295       8.963  -0.438  11.309  1.00 10.00      A   
ATOM   2774  ND2 ASN A 295       7.318   0.362  10.022  1.00 10.00      A   
ATOM   2775 HD21 ASN A 295       6.537   0.960   9.976  1.00 10.00      A   
ATOM   2776 HD22 ASN A 295       7.634  -0.178   9.269  1.00 10.00      A   
ATOM   2777  C   ASN A 295       9.322   0.812  13.926  1.00 10.00      A   
ATOM   2778  O   ASN A 295       9.870   1.897  13.736  1.00 10.00      A   
ATOM   2779  N   LEU A 296       9.969  -0.266  14.343  1.00 10.00      A   
ATOM   2780  HN  LEU A 296       9.465  -1.107  14.470  1.00 10.00      A   
ATOM   2781  CA  LEU A 296      11.399  -0.264  14.607  1.00 10.00      A   
ATOM   2782  CB  LEU A 296      11.662  -0.536  16.089  1.00 10.00      A   
ATOM   2783  CG  LEU A 296      11.334   0.600  17.055  1.00 10.00      A   
ATOM   2784  CD1 LEU A 296      11.139   0.056  18.459  1.00 10.00      A   
ATOM   2785  CD2 LEU A 296      12.439   1.642  17.043  1.00 10.00      A   
ATOM   2786  C   LEU A 296      12.076  -1.335  13.759  1.00 10.00      A   
ATOM   2787  O   LEU A 296      13.129  -1.864  14.121  1.00 10.00      A   
ATOM   2788  N   SER A 297      11.481  -1.623  12.609  1.00 10.00      A   
ATOM   2789  HN  SER A 297      10.665  -1.137  12.361  1.00 10.00      A   
ATOM   2790  CA  SER A 297      11.995  -2.643  11.699  1.00 10.00      A   
ATOM   2791  CB  SER A 297      10.927  -3.005  10.665  1.00 10.00      A   
ATOM   2792  OG  SER A 297       9.660  -3.175  11.277  1.00 10.00      A   
ATOM   2793  HG  SER A 297       9.211  -2.321  11.326  1.00 10.00      A   
ATOM   2794  C   SER A 297      13.283  -2.203  10.994  1.00 10.00      A   
ATOM   2795  O   SER A 297      13.832  -2.942  10.177  1.00 10.00      A   
ATOM   2796  N   TYR A 298      13.761  -1.004  11.307  1.00 10.00      A   
ATOM   2797  HN  TYR A 298      13.283  -0.453  11.959  1.00 10.00      A   
ATOM   2798  CA  TYR A 298      14.978  -0.490  10.697  1.00 10.00      A   
ATOM   2799  CB  TYR A 298      14.666   0.722   9.810  1.00 10.00      A   
ATOM   2800  CG  TYR A 298      13.731   0.411   8.660  1.00 10.00      A   
ATOM   2801  CD1 TYR A 298      12.369   0.687   8.743  1.00 10.00      A   
ATOM   2802  CD2 TYR A 298      14.209  -0.165   7.491  1.00 10.00      A   
ATOM   2803  CE1 TYR A 298      11.516   0.395   7.699  1.00 10.00      A   
ATOM   2804  CE2 TYR A 298      13.360  -0.459   6.440  1.00 10.00      A   
ATOM   2805  CZ  TYR A 298      12.017  -0.177   6.549  1.00 10.00      A   
ATOM   2806  OH  TYR A 298      11.169  -0.476   5.503  1.00 10.00      A   
ATOM   2807  HH  TYR A 298      10.425   0.146   5.505  1.00 10.00      A   
ATOM   2808  C   TYR A 298      16.004  -0.119  11.759  1.00 10.00      A   
ATOM   2809  O   TYR A 298      17.008   0.532  11.463  1.00 10.00      A   
ATOM   2810  N   ALA A 299      15.754  -0.549  12.992  1.00 10.00      A   
ATOM   2811  HN  ALA A 299      14.948  -1.085  13.159  1.00 10.00      A   
ATOM   2812  CA  ALA A 299      16.651  -0.255  14.101  1.00 10.00      A   
ATOM   2813  CB  ALA A 299      15.875   0.376  15.245  1.00 10.00      A   
ATOM   2814  C   ALA A 299      17.375  -1.512  14.573  1.00 10.00      A   
ATOM   2815  O   ALA A 299      16.763  -2.423  15.138  1.00 10.00      A   
ATOM   2816  N   THR A 300      18.680  -1.554  14.347  1.00 10.00      A   
ATOM   2817  HN  THR A 300      19.114  -0.793  13.901  1.00 10.00      A   
ATOM   2818  CA  THR A 300      19.492  -2.696  14.740  1.00 10.00      A   
ATOM   2819  CB  THR A 300      20.679  -2.891  13.776  1.00 10.00      A   
ATOM   2820  OG1 THR A 300      21.077  -1.617  13.251  1.00 10.00      A   
ATOM   2821  HG1 THR A 300      22.005  -1.459  13.459  1.00 10.00      A   
ATOM   2822  CG2 THR A 300      20.284  -3.803  12.625  1.00 10.00      A   
ATOM   2823  C   THR A 300      20.012  -2.536  16.166  1.00 10.00      A   
ATOM   2824  O   THR A 300      21.222  -2.481  16.402  1.00 10.00      A   
ATOM   2825  N   VAL A 301      19.088  -2.438  17.112  1.00 10.00      A   
ATOM   2826  HN  VAL A 301      18.139  -2.474  16.857  1.00 10.00      A   
ATOM   2827  CA  VAL A 301      19.444  -2.289  18.517  1.00 10.00      A   
ATOM   2828  CB  VAL A 301      18.547  -1.261  19.242  1.00 10.00      A   
ATOM   2829  CG1 VAL A 301      18.839   0.141  18.735  1.00 10.00      A   
ATOM   2830  CG2 VAL A 301      17.080  -1.598  19.045  1.00 10.00      A   
ATOM   2831  C   VAL A 301      19.374  -3.633  19.234  1.00 10.00      A   
ATOM   2832  O   VAL A 301      19.138  -4.665  18.611  1.00 10.00      A   
ATOM   2833  N   GLN A 302      19.591  -3.625  20.543  1.00 10.00      A   
ATOM   2834  HN  GLN A 302      19.778  -2.775  20.994  1.00 10.00      A   
ATOM   2835  CA  GLN A 302      19.548  -4.858  21.325  1.00 10.00      A   
ATOM   2836  CB  GLN A 302      20.708  -4.927  22.320  1.00 10.00      A   
ATOM   2837  CG  GLN A 302      22.070  -5.132  21.671  1.00 10.00      A   
ATOM   2838  CD  GLN A 302      22.100  -6.329  20.735  1.00 10.00      A   
ATOM   2839  OE1 GLN A 302      22.346  -7.459  21.157  1.00 10.00      A   
ATOM   2840  NE2 GLN A 302      21.856  -6.087  19.455  1.00 10.00      A   
ATOM   2841 HE21 GLN A 302      21.667  -5.162  19.185  1.00 10.00      A   
ATOM   2842 HE22 GLN A 302      21.874  -6.842  18.830  1.00 10.00      A   
ATOM   2843  C   GLN A 302      18.211  -5.027  22.039  1.00 10.00      A   
ATOM   2844  O   GLN A 302      17.484  -4.054  22.249  1.00 10.00      A   
ATOM   2845  N   SER A 303      17.907  -6.265  22.418  1.00 10.00      A   
ATOM   2846  HN  SER A 303      18.540  -6.988  22.229  1.00 10.00      A   
ATOM   2847  CA  SER A 303      16.664  -6.598  23.099  1.00 10.00      A   
ATOM   2848  CB  SER A 303      16.675  -8.081  23.467  1.00 10.00      A   
ATOM   2849  OG  SER A 303      18.010  -8.564  23.523  1.00 10.00      A   
ATOM   2850  HG  SER A 303      18.015  -9.519  23.316  1.00 10.00      A   
ATOM   2851  C   SER A 303      16.458  -5.754  24.351  1.00 10.00      A   
ATOM   2852  O   SER A 303      15.376  -5.222  24.577  1.00 10.00      A   
ATOM   2853  N   TYR A 304      17.515  -5.619  25.147  1.00 10.00      A   
ATOM   2854  HN  TYR A 304      18.352  -6.060  24.898  1.00 10.00      A   
ATOM   2855  CA  TYR A 304      17.456  -4.842  26.385  1.00 10.00      A   
ATOM   2856  CB  TYR A 304      18.814  -4.846  27.092  1.00 10.00      A   
ATOM   2857  CG  TYR A 304      18.764  -4.362  28.527  1.00 10.00      A   
ATOM   2858  CD1 TYR A 304      18.399  -5.217  29.562  1.00 10.00      A   
ATOM   2859  CD2 TYR A 304      19.088  -3.050  28.850  1.00 10.00      A   
ATOM   2860  CE1 TYR A 304      18.355  -4.778  30.871  1.00 10.00      A   
ATOM   2861  CE2 TYR A 304      19.046  -2.602  30.155  1.00 10.00      A   
ATOM   2862  CZ  TYR A 304      18.680  -3.470  31.161  1.00 10.00      A   
ATOM   2863  OH  TYR A 304      18.642  -3.025  32.467  1.00 10.00      A   
ATOM   2864  HH  TYR A 304      18.931  -3.738  33.057  1.00 10.00      A   
ATOM   2865  C   TYR A 304      16.996  -3.409  26.126  1.00 10.00      A   
ATOM   2866  O   TYR A 304      16.192  -2.856  26.878  1.00 10.00      A   
ATOM   2867  N   ASP A 305      17.498  -2.814  25.051  1.00 10.00      A   
ATOM   2868  HN  ASP A 305      18.126  -3.308  24.482  1.00 10.00      A   
ATOM   2869  CA  ASP A 305      17.135  -1.444  24.692  1.00 10.00      A   
ATOM   2870  CB  ASP A 305      18.144  -0.847  23.713  1.00 10.00      A   
ATOM   2871  CG  ASP A 305      19.398  -0.372  24.416  1.00 10.00      A   
ATOM   2872  OD1 ASP A 305      19.406   0.770  24.926  1.00 10.00      A   
ATOM   2873  OD2 ASP A 305      20.374  -1.146  24.481  1.00 10.00      A   
ATOM   2874  C   ASP A 305      15.723  -1.375  24.128  1.00 10.00      A   
ATOM   2875  O   ASP A 305      15.050  -0.350  24.233  1.00 10.00      A   
ATOM   2876  N   LEU A 306      15.287  -2.467  23.520  1.00 10.00      A   
ATOM   2877  HN  LEU A 306      15.884  -3.241  23.440  1.00 10.00      A   
ATOM   2878  CA  LEU A 306      13.946  -2.543  22.958  1.00 10.00      A   
ATOM   2879  CB  LEU A 306      13.832  -3.722  21.990  1.00 10.00      A   
ATOM   2880  CG  LEU A 306      14.415  -3.511  20.593  1.00 10.00      A   
ATOM   2881  CD1 LEU A 306      14.673  -4.845  19.915  1.00 10.00      A   
ATOM   2882  CD2 LEU A 306      13.478  -2.658  19.748  1.00 10.00      A   
ATOM   2883  C   LEU A 306      12.915  -2.672  24.073  1.00 10.00      A   
ATOM   2884  O   LEU A 306      11.883  -2.000  24.058  1.00 10.00      A   
ATOM   2885  N   VAL A 307      13.217  -3.532  25.042  1.00 10.00      A   
ATOM   2886  HN  VAL A 307      14.056  -4.043  24.974  1.00 10.00      A   
ATOM   2887  CA  VAL A 307      12.336  -3.766  26.187  1.00 10.00      A   
ATOM   2888  CB  VAL A 307      12.916  -4.835  27.146  1.00 10.00      A   
ATOM   2889  CG1 VAL A 307      12.048  -4.989  28.386  1.00 10.00      A   
ATOM   2890  CG2 VAL A 307      13.054  -6.172  26.438  1.00 10.00      A   
ATOM   2891  C   VAL A 307      12.086  -2.472  26.962  1.00 10.00      A   
ATOM   2892  O   VAL A 307      10.957  -2.187  27.356  1.00 10.00      A   
ATOM   2893  N   LYS A 308      13.147  -1.690  27.163  1.00 10.00      A   
ATOM   2894  HN  LYS A 308      14.020  -1.974  26.818  1.00 10.00      A   
ATOM   2895  CA  LYS A 308      13.050  -0.424  27.891  1.00 10.00      A   
ATOM   2896  CB  LYS A 308      14.398   0.304  27.907  1.00 10.00      A   
ATOM   2897  CG  LYS A 308      15.434  -0.314  28.829  1.00 10.00      A   
ATOM   2898  CD  LYS A 308      16.702   0.527  28.883  1.00 10.00      A   
ATOM   2899  CE  LYS A 308      17.376   0.599  27.520  1.00 10.00      A   
ATOM   2900  NZ  LYS A 308      18.643   1.376  27.551  1.00 10.00      A   
ATOM   2901  HZ1 LYS A 308      19.106   1.337  26.618  1.00 10.00      A   
ATOM   2902  HZ2 LYS A 308      19.291   0.982  28.264  1.00 10.00      A   
ATOM   2903  HZ3 LYS A 308      18.448   2.370  27.788  1.00 10.00      A   
ATOM   2904  C   LYS A 308      11.970   0.485  27.310  1.00 10.00      A   
ATOM   2905  O   LYS A 308      11.140   1.021  28.044  1.00 10.00      A   
ATOM   2906  N   LEU A 309      11.978   0.646  25.990  1.00 10.00      A   
ATOM   2907  HN  LEU A 309      12.658   0.186  25.455  1.00 10.00      A   
ATOM   2908  CA  LEU A 309      11.002   1.496  25.320  1.00 10.00      A   
ATOM   2909  CB  LEU A 309      11.483   1.833  23.904  1.00 10.00      A   
ATOM   2910  CG  LEU A 309      11.219   3.260  23.412  1.00 10.00      A   
ATOM   2911  CD1 LEU A 309      12.143   3.599  22.256  1.00 10.00      A   
ATOM   2912  CD2 LEU A 309       9.763   3.421  22.996  1.00 10.00      A   
ATOM   2913  C   LEU A 309       9.629   0.827  25.283  1.00 10.00      A   
ATOM   2914  O   LEU A 309       8.600   1.478  25.475  1.00 10.00      A   
ATOM   2915  N   LEU A 310       9.625  -0.484  25.074  1.00 10.00      A   
ATOM   2916  HN  LEU A 310      10.482  -0.952  24.960  1.00 10.00      A   
ATOM   2917  CA  LEU A 310       8.386  -1.249  25.012  1.00 10.00      A   
ATOM   2918  CB  LEU A 310       8.658  -2.687  24.567  1.00 10.00      A   
ATOM   2919  CG  LEU A 310       9.007  -2.874  23.088  1.00 10.00      A   
ATOM   2920  CD1 LEU A 310       9.310  -4.333  22.794  1.00 10.00      A   
ATOM   2921  CD2 LEU A 310       7.877  -2.366  22.201  1.00 10.00      A   
ATOM   2922  C   LEU A 310       7.642  -1.226  26.346  1.00 10.00      A   
ATOM   2923  O   LEU A 310       6.415  -1.294  26.379  1.00 10.00      A   
ATOM   2924  N   CYS A 311       8.389  -1.126  27.445  1.00 10.00      A   
ATOM   2925  HN  CYS A 311       9.372  -1.108  27.355  1.00 10.00      A   
ATOM   2926  CA  CYS A 311       7.790  -1.073  28.780  1.00 10.00      A   
ATOM   2927  CB  CYS A 311       8.857  -1.203  29.872  1.00 10.00      A   
ATOM   2928  SG  CYS A 311       9.433  -2.892  30.163  1.00 10.00      A   
ATOM   2929  HG  CYS A 311       8.411  -3.583  30.649  1.00 10.00      A   
ATOM   2930  C   CYS A 311       6.994   0.214  28.980  1.00 10.00      A   
ATOM   2931  O   CYS A 311       6.212   0.333  29.923  1.00 10.00      A   
ATOM   2932  N   GLN A 312       7.195   1.174  28.085  1.00 10.00      A   
ATOM   2933  HN  GLN A 312       7.831   1.021  27.352  1.00 10.00      A   
ATOM   2934  CA  GLN A 312       6.502   2.446  28.163  1.00 10.00      A   
ATOM   2935  CB  GLN A 312       7.502   3.603  28.111  1.00 10.00      A   
ATOM   2936  CG  GLN A 312       8.501   3.590  29.257  1.00 10.00      A   
ATOM   2937  CD  GLN A 312       8.969   4.972  29.668  1.00 10.00      A   
ATOM   2938  OE1 GLN A 312      10.092   5.141  30.139  1.00 10.00      A   
ATOM   2939  NE2 GLN A 312       8.111   5.967  29.503  1.00 10.00      A   
ATOM   2940 HE21 GLN A 312       7.227   5.761  29.127  1.00 10.00      A   
ATOM   2941 HE22 GLN A 312       8.388   6.871  29.768  1.00 10.00      A   
ATOM   2942  C   GLN A 312       5.453   2.582  27.063  1.00 10.00      A   
ATOM   2943  O   GLN A 312       4.975   3.683  26.787  1.00 10.00      A   
ATOM   2944  N   CYS A 313       5.105   1.461  26.438  1.00 10.00      A   
ATOM   2945  HN  CYS A 313       5.540   0.619  26.690  1.00 10.00      A   
ATOM   2946  CA  CYS A 313       4.102   1.447  25.380  1.00 10.00      A   
ATOM   2947  CB  CYS A 313       4.694   0.861  24.095  1.00 10.00      A   
ATOM   2948  SG  CYS A 313       6.198   1.686  23.522  1.00 10.00      A   
ATOM   2949  HG  CYS A 313       7.160   1.448  24.407  1.00 10.00      A   
ATOM   2950  C   CYS A 313       2.886   0.627  25.819  1.00 10.00      A   
ATOM   2951  O   CYS A 313       2.804  -0.574  25.552  1.00 10.00      A   
ATOM   2952  N   PRO A 314       1.934   1.259  26.524  1.00 10.00      A   
ATOM   2953  CA  PRO A 314       0.731   0.586  27.014  1.00 10.00      A   
ATOM   2954  CB  PRO A 314       0.410   1.382  28.277  1.00 10.00      A   
ATOM   2955  CG  PRO A 314       0.878   2.773  27.979  1.00 10.00      A   
ATOM   2956  CD  PRO A 314       1.961   2.675  26.930  1.00 10.00      A   
ATOM   2957  C   PRO A 314      -0.446   0.656  26.039  1.00 10.00      A   
ATOM   2958  O   PRO A 314      -1.402  -0.113  26.151  1.00 10.00      A   
ATOM   2959  N   LYS A 315      -0.375   1.565  25.075  1.00 10.00      A   
ATOM   2960  HN  LYS A 315       0.419   2.140  25.013  1.00 10.00      A   
ATOM   2961  CA  LYS A 315      -1.452   1.727  24.107  1.00 10.00      A   
ATOM   2962  CB  LYS A 315      -1.820   3.205  23.955  1.00 10.00      A   
ATOM   2963  CG  LYS A 315      -2.392   3.837  25.215  1.00 10.00      A   
ATOM   2964  CD  LYS A 315      -3.005   5.198  24.925  1.00 10.00      A   
ATOM   2965  CE  LYS A 315      -4.262   5.079  24.074  1.00 10.00      A   
ATOM   2966  NZ  LYS A 315      -5.384   4.450  24.817  1.00 10.00      A   
ATOM   2967  HZ1 LYS A 315      -6.238   4.427  24.223  1.00 10.00      A   
ATOM   2968  HZ2 LYS A 315      -5.593   4.992  25.676  1.00 10.00      A   
ATOM   2969  HZ3 LYS A 315      -5.139   3.476  25.083  1.00 10.00      A   
ATOM   2970  C   LYS A 315      -1.078   1.135  22.756  1.00 10.00      A   
ATOM   2971  O   LYS A 315      -1.825   1.265  21.786  1.00 10.00      A   
ATOM   2972  N   LEU A 316       0.062   0.461  22.712  1.00 10.00      A   
ATOM   2973  HN  LEU A 316       0.585   0.356  23.532  1.00 10.00      A   
ATOM   2974  CA  LEU A 316       0.551  -0.142  21.481  1.00 10.00      A   
ATOM   2975  CB  LEU A 316       1.951  -0.713  21.694  1.00 10.00      A   
ATOM   2976  CG  LEU A 316       2.945  -0.519  20.545  1.00 10.00      A   
ATOM   2977  CD1 LEU A 316       3.074   0.952  20.192  1.00 10.00      A   
ATOM   2978  CD2 LEU A 316       4.300  -1.094  20.919  1.00 10.00      A   
ATOM   2979  C   LEU A 316      -0.395  -1.224  20.971  1.00 10.00      A   
ATOM   2980  O   LEU A 316      -0.787  -2.126  21.715  1.00 10.00      A   
ATOM   2981  N   GLN A 317      -0.772  -1.110  19.705  1.00 10.00      A   
ATOM   2982  HN  GLN A 317      -0.442  -0.349  19.178  1.00 10.00      A   
ATOM   2983  CA  GLN A 317      -1.668  -2.073  19.076  1.00 10.00      A   
ATOM   2984  CB  GLN A 317      -2.931  -1.375  18.571  1.00 10.00      A   
ATOM   2985  CG  GLN A 317      -3.837  -0.848  19.670  1.00 10.00      A   
ATOM   2986  CD  GLN A 317      -4.980  -0.008  19.133  1.00 10.00      A   
ATOM   2987  OE1 GLN A 317      -4.846   0.671  18.115  1.00 10.00      A   
ATOM   2988  NE2 GLN A 317      -6.113  -0.050  19.813  1.00 10.00      A   
ATOM   2989 HE21 GLN A 317      -6.153  -0.619  20.622  1.00 10.00      A   
ATOM   2990 HE22 GLN A 317      -6.872   0.479  19.485  1.00 10.00      A   
ATOM   2991  C   GLN A 317      -0.969  -2.777  17.919  1.00 10.00      A   
ATOM   2992  O   GLN A 317      -1.243  -3.941  17.627  1.00 10.00      A   
ATOM   2993  N   ARG A 318      -0.056  -2.065  17.268  1.00 10.00      A   
ATOM   2994  HN  ARG A 318       0.128  -1.143  17.557  1.00 10.00      A   
ATOM   2995  CA  ARG A 318       0.688  -2.616  16.142  1.00 10.00      A   
ATOM   2996  CB  ARG A 318       0.247  -1.951  14.833  1.00 10.00      A   
ATOM   2997  CG  ARG A 318       1.074  -2.346  13.616  1.00 10.00      A   
ATOM   2998  CD  ARG A 318       0.611  -1.617  12.363  1.00 10.00      A   
ATOM   2999  NE  ARG A 318      -0.598  -2.206  11.789  1.00 10.00      A   
ATOM   3000  HE  ARG A 318      -1.353  -2.372  12.401  1.00 10.00      A   
ATOM   3001  CZ  ARG A 318      -0.732  -2.520  10.498  1.00 10.00      A   
ATOM   3002  NH1 ARG A 318       0.267  -2.291   9.648  1.00 10.00      A   
ATOM   3003 HH11 ARG A 318       0.166  -2.537   8.637  1.00 10.00      A   
ATOM   3004 HH12 ARG A 318       1.154  -1.869   9.988  1.00 10.00      A   
ATOM   3005  NH2 ARG A 318      -1.856  -3.070  10.063  1.00 10.00      A   
ATOM   3006 HH21 ARG A 318      -2.639  -3.263  10.726  1.00 10.00      A   
ATOM   3007 HH22 ARG A 318      -1.969  -3.319   9.054  1.00 10.00      A   
ATOM   3008  C   ARG A 318       2.185  -2.425  16.356  1.00 10.00      A   
ATOM   3009  O   ARG A 318       2.664  -1.291  16.464  1.00 10.00      A   
ATOM   3010  N   LEU A 319       2.916  -3.529  16.429  1.00 10.00      A   
ATOM   3011  HN  LEU A 319       2.476  -4.407  16.347  1.00 10.00      A   
ATOM   3012  CA  LEU A 319       4.353  -3.473  16.636  1.00 10.00      A   
ATOM   3013  CB  LEU A 319       4.732  -4.077  17.989  1.00 10.00      A   
ATOM   3014  CG  LEU A 319       6.223  -4.049  18.340  1.00 10.00      A   
ATOM   3015  CD1 LEU A 319       6.706  -2.618  18.521  1.00 10.00      A   
ATOM   3016  CD2 LEU A 319       6.501  -4.876  19.581  1.00 10.00      A   
ATOM   3017  C   LEU A 319       5.125  -4.165  15.519  1.00 10.00      A   
ATOM   3018  O   LEU A 319       4.898  -5.336  15.213  1.00 10.00      A   
ATOM   3019  N   TRP A 320       6.038  -3.417  14.914  1.00 10.00      A   
ATOM   3020  HN  TRP A 320       6.152  -2.485  15.203  1.00 10.00      A   
ATOM   3021  CA  TRP A 320       6.886  -3.925  13.846  1.00 10.00      A   
ATOM   3022  CB  TRP A 320       6.705  -3.070  12.583  1.00 10.00      A   
ATOM   3023  CG  TRP A 320       5.434  -3.319  11.819  1.00 10.00      A   
ATOM   3024  CD1 TRP A 320       4.246  -3.787  12.305  1.00 10.00      A   
ATOM   3025  CD2 TRP A 320       5.231  -3.100  10.418  1.00 10.00      A   
ATOM   3026  NE1 TRP A 320       3.318  -3.873  11.294  1.00 10.00      A   
ATOM   3027  HE1 TRP A 320       2.381  -4.193  11.393  1.00 10.00      A   
ATOM   3028  CE2 TRP A 320       3.901  -3.457  10.125  1.00 10.00      A   
ATOM   3029  CE3 TRP A 320       6.048  -2.637   9.383  1.00 10.00      A   
ATOM   3030  CZ2 TRP A 320       3.372  -3.365   8.841  1.00 10.00      A   
ATOM   3031  CZ3 TRP A 320       5.522  -2.547   8.111  1.00 10.00      A   
ATOM   3032  CH2 TRP A 320       4.196  -2.907   7.850  1.00 10.00      A   
ATOM   3033  C   TRP A 320       8.336  -3.833  14.313  1.00 10.00      A   
ATOM   3034  O   TRP A 320       8.894  -2.735  14.391  1.00 10.00      A   
ATOM   3035  N   VAL A 321       8.937  -4.966  14.652  1.00 10.00      A   
ATOM   3036  HN  VAL A 321       8.451  -5.819  14.562  1.00 10.00      A   
ATOM   3037  CA  VAL A 321      10.315  -4.977  15.137  1.00 10.00      A   
ATOM   3038  CB  VAL A 321      10.386  -5.143  16.673  1.00 10.00      A   
ATOM   3039  CG1 VAL A 321      10.002  -3.854  17.381  1.00 10.00      A   
ATOM   3040  CG2 VAL A 321       9.509  -6.299  17.138  1.00 10.00      A   
ATOM   3041  C   VAL A 321      11.144  -6.076  14.490  1.00 10.00      A   
ATOM   3042  O   VAL A 321      10.636  -6.877  13.707  1.00 10.00      A   
ATOM   3043  N   LEU A 322      12.427  -6.097  14.822  1.00 10.00      A   
ATOM   3044  HN  LEU A 322      12.767  -5.423  15.447  1.00 10.00      A   
ATOM   3045  CA  LEU A 322      13.342  -7.094  14.296  1.00 10.00      A   
ATOM   3046  CB  LEU A 322      14.729  -6.479  14.059  1.00 10.00      A   
ATOM   3047  CG  LEU A 322      14.826  -5.426  12.950  1.00 10.00      A   
ATOM   3048  CD1 LEU A 322      16.227  -4.839  12.890  1.00 10.00      A   
ATOM   3049  CD2 LEU A 322      14.448  -6.031  11.608  1.00 10.00      A   
ATOM   3050  C   LEU A 322      13.455  -8.269  15.265  1.00 10.00      A   
ATOM   3051  O   LEU A 322      12.941  -8.213  16.384  1.00 10.00      A   
ATOM   3052  N   ASP A 323      14.145  -9.321  14.842  1.00 10.00      A   
ATOM   3053  HN  ASP A 323      14.544  -9.301  13.942  1.00 10.00      A   
ATOM   3054  CA  ASP A 323      14.332 -10.514  15.670  1.00 10.00      A   
ATOM   3055  CB  ASP A 323      14.804 -11.719  14.840  1.00 10.00      A   
ATOM   3056  CG  ASP A 323      16.150 -11.529  14.160  1.00 10.00      A   
ATOM   3057  OD1 ASP A 323      16.525 -10.374  13.877  1.00 10.00      A   
ATOM   3058  OD2 ASP A 323      16.822 -12.542  13.868  1.00 10.00      A   
ATOM   3059  C   ASP A 323      15.276 -10.246  16.837  1.00 10.00      A   
ATOM   3060  O   ASP A 323      15.459 -11.095  17.707  1.00 10.00      A   
ATOM   3061  N   TYR A 324      15.857  -9.048  16.859  1.00 10.00      A   
ATOM   3062  HN  TYR A 324      15.673  -8.419  16.130  1.00 10.00      A   
ATOM   3063  CA  TYR A 324      16.766  -8.644  17.925  1.00 10.00      A   
ATOM   3064  CB  TYR A 324      17.405  -7.294  17.601  1.00 10.00      A   
ATOM   3065  CG  TYR A 324      18.627  -7.369  16.710  1.00 10.00      A   
ATOM   3066  CD1 TYR A 324      18.728  -6.576  15.577  1.00 10.00      A   
ATOM   3067  CD2 TYR A 324      19.685  -8.217  17.012  1.00 10.00      A   
ATOM   3068  CE1 TYR A 324      19.846  -6.623  14.766  1.00 10.00      A   
ATOM   3069  CE2 TYR A 324      20.807  -8.273  16.205  1.00 10.00      A   
ATOM   3070  CZ  TYR A 324      20.884  -7.472  15.083  1.00 10.00      A   
ATOM   3071  OH  TYR A 324      22.003  -7.514  14.278  1.00 10.00      A   
ATOM   3072  HH  TYR A 324      22.321  -8.425  14.218  1.00 10.00      A   
ATOM   3073  C   TYR A 324      16.032  -8.548  19.260  1.00 10.00      A   
ATOM   3074  O   TYR A 324      16.652  -8.439  20.316  1.00 10.00      A   
ATOM   3075  N   ILE A 325      14.706  -8.567  19.198  1.00 10.00      A   
ATOM   3076  HN  ILE A 325      14.276  -8.632  18.320  1.00 10.00      A   
ATOM   3077  CA  ILE A 325      13.876  -8.494  20.396  1.00 10.00      A   
ATOM   3078  CB  ILE A 325      12.380  -8.305  20.037  1.00 10.00      A   
ATOM   3079  CG1 ILE A 325      11.532  -8.075  21.290  1.00 10.00      A   
ATOM   3080  CG2 ILE A 325      11.847  -9.487  19.235  1.00 10.00      A   
ATOM   3081  CD1 ILE A 325      11.842  -6.780  22.009  1.00 10.00      A   
ATOM   3082  C   ILE A 325      14.063  -9.746  21.254  1.00 10.00      A   
ATOM   3083  O   ILE A 325      13.979  -9.686  22.485  1.00 10.00      A   
ATOM   3084  N   GLU A 326      14.337 -10.871  20.584  1.00 10.00      A   
ATOM   3085  HN  GLU A 326      14.397 -10.830  19.605  1.00 10.00      A   
ATOM   3086  CA  GLU A 326      14.557 -12.159  21.239  1.00 10.00      A   
ATOM   3087  CB  GLU A 326      15.810 -12.134  22.116  1.00 10.00      A   
ATOM   3088  CG  GLU A 326      17.088 -11.805  21.364  1.00 10.00      A   
ATOM   3089  CD  GLU A 326      18.311 -11.865  22.255  1.00 10.00      A   
ATOM   3090  OE1 GLU A 326      18.359 -11.123  23.257  1.00 10.00      A   
ATOM   3091  OE2 GLU A 326      19.228 -12.660  21.962  1.00 10.00      A   
ATOM   3092  C   GLU A 326      13.345 -12.636  22.038  1.00 10.00      A   
ATOM   3093  O   GLU A 326      12.332 -11.936  22.151  1.00 10.00      A   
ATOM   3094  N   ASP A 327      13.461 -13.840  22.581  1.00 10.00      A   
ATOM   3095  HN  ASP A 327      14.285 -14.354  22.425  1.00 10.00      A   
ATOM   3096  CA  ASP A 327      12.395 -14.436  23.380  1.00 10.00      A   
ATOM   3097  CB  ASP A 327      12.804 -15.835  23.853  1.00 10.00      A   
ATOM   3098  CG  ASP A 327      12.761 -16.902  22.777  1.00 10.00      A   
ATOM   3099  OD1 ASP A 327      12.105 -16.699  21.740  1.00 10.00      A   
ATOM   3100  OD2 ASP A 327      13.380 -17.966  22.984  1.00 10.00      A   
ATOM   3101  C   ASP A 327      12.099 -13.574  24.601  1.00 10.00      A   
ATOM   3102  O   ASP A 327      10.942 -13.396  24.987  1.00 10.00      A   
ATOM   3103  N   ALA A 328      13.159 -13.029  25.190  1.00 10.00      A   
ATOM   3104  HN  ALA A 328      14.045 -13.204  24.813  1.00 10.00      A   
ATOM   3105  CA  ALA A 328      13.047 -12.188  26.377  1.00 10.00      A   
ATOM   3106  CB  ALA A 328      14.424 -11.741  26.840  1.00 10.00      A   
ATOM   3107  C   ALA A 328      12.147 -10.977  26.135  1.00 10.00      A   
ATOM   3108  O   ALA A 328      11.200 -10.745  26.886  1.00 10.00      A   
ATOM   3109  N   GLY A 329      12.428 -10.230  25.075  1.00 10.00      A   
ATOM   3110  HN  GLY A 329      13.166 -10.492  24.482  1.00 10.00      A   
ATOM   3111  CA  GLY A 329      11.647  -9.048  24.773  1.00 10.00      A   
ATOM   3112  C   GLY A 329      10.193  -9.366  24.485  1.00 10.00      A   
ATOM   3113  O   GLY A 329       9.295  -8.661  24.946  1.00 10.00      A   
ATOM   3114  N   LEU A 330       9.968 -10.438  23.733  1.00 10.00      A   
ATOM   3115  HN  LEU A 330      10.735 -10.960  23.407  1.00 10.00      A   
ATOM   3116  CA  LEU A 330       8.622 -10.859  23.371  1.00 10.00      A   
ATOM   3117  CB  LEU A 330       8.682 -12.031  22.390  1.00 10.00      A   
ATOM   3118  CG  LEU A 330       9.251 -11.716  21.008  1.00 10.00      A   
ATOM   3119  CD1 LEU A 330       9.594 -12.999  20.269  1.00 10.00      A   
ATOM   3120  CD2 LEU A 330       8.266 -10.885  20.201  1.00 10.00      A   
ATOM   3121  C   LEU A 330       7.812 -11.239  24.610  1.00 10.00      A   
ATOM   3122  O   LEU A 330       6.633 -10.897  24.729  1.00 10.00      A   
ATOM   3123  N   GLU A 331       8.463 -11.931  25.536  1.00 10.00      A   
ATOM   3124  HN  GLU A 331       9.406 -12.162  25.382  1.00 10.00      A   
ATOM   3125  CA  GLU A 331       7.820 -12.364  26.769  1.00 10.00      A   
ATOM   3126  CB  GLU A 331       8.761 -13.254  27.574  1.00 10.00      A   
ATOM   3127  CG  GLU A 331       8.084 -13.989  28.715  1.00 10.00      A   
ATOM   3128  CD  GLU A 331       8.643 -15.379  28.903  1.00 10.00      A   
ATOM   3129  OE1 GLU A 331       9.800 -15.502  29.346  1.00 10.00      A   
ATOM   3130  OE2 GLU A 331       7.931 -16.358  28.596  1.00 10.00      A   
ATOM   3131  C   GLU A 331       7.376 -11.168  27.606  1.00 10.00      A   
ATOM   3132  O   GLU A 331       6.242 -11.122  28.087  1.00 10.00      A   
ATOM   3133  N   VAL A 332       8.271 -10.201  27.773  1.00 10.00      A   
ATOM   3134  HN  VAL A 332       9.163 -10.298  27.372  1.00 10.00      A   
ATOM   3135  CA  VAL A 332       7.966  -9.002  28.545  1.00 10.00      A   
ATOM   3136  CB  VAL A 332       9.217  -8.112  28.731  1.00 10.00      A   
ATOM   3137  CG1 VAL A 332       8.884  -6.866  29.542  1.00 10.00      A   
ATOM   3138  CG2 VAL A 332      10.332  -8.900  29.400  1.00 10.00      A   
ATOM   3139  C   VAL A 332       6.867  -8.198  27.857  1.00 10.00      A   
ATOM   3140  O   VAL A 332       5.986  -7.635  28.510  1.00 10.00      A   
ATOM   3141  N   LEU A 333       6.909  -8.179  26.531  1.00 10.00      A   
ATOM   3142  HN  LEU A 333       7.628  -8.665  26.071  1.00 10.00      A   
ATOM   3143  CA  LEU A 333       5.929  -7.457  25.729  1.00 10.00      A   
ATOM   3144  CB  LEU A 333       6.227  -7.664  24.246  1.00 10.00      A   
ATOM   3145  CG  LEU A 333       5.357  -6.879  23.272  1.00 10.00      A   
ATOM   3146  CD1 LEU A 333       5.713  -5.399  23.314  1.00 10.00      A   
ATOM   3147  CD2 LEU A 333       5.495  -7.440  21.867  1.00 10.00      A   
ATOM   3148  C   LEU A 333       4.508  -7.920  26.042  1.00 10.00      A   
ATOM   3149  O   LEU A 333       3.597  -7.101  26.190  1.00 10.00      A   
ATOM   3150  N   ALA A 334       4.338  -9.235  26.168  1.00 10.00      A   
ATOM   3151  HN  ALA A 334       5.112  -9.826  26.048  1.00 10.00      A   
ATOM   3152  CA  ALA A 334       3.038  -9.828  26.463  1.00 10.00      A   
ATOM   3153  CB  ALA A 334       3.139 -11.344  26.446  1.00 10.00      A   
ATOM   3154  C   ALA A 334       2.490  -9.350  27.806  1.00 10.00      A   
ATOM   3155  O   ALA A 334       1.277  -9.288  28.008  1.00 10.00      A   
ATOM   3156  N   SER A 335       3.384  -9.012  28.723  1.00 10.00      A   
ATOM   3157  HN  SER A 335       4.341  -9.093  28.514  1.00 10.00      A   
ATOM   3158  CA  SER A 335       2.984  -8.535  30.039  1.00 10.00      A   
ATOM   3159  CB  SER A 335       3.965  -9.044  31.097  1.00 10.00      A   
ATOM   3160  OG  SER A 335       4.201 -10.437  30.949  1.00 10.00      A   
ATOM   3161  HG  SER A 335       3.815 -10.910  31.701  1.00 10.00      A   
ATOM   3162  C   SER A 335       2.914  -7.005  30.065  1.00 10.00      A   
ATOM   3163  O   SER A 335       2.695  -6.394  31.111  1.00 10.00      A   
ATOM   3164  N   THR A 336       3.094  -6.390  28.904  1.00 10.00      A   
ATOM   3165  HN  THR A 336       3.254  -6.926  28.097  1.00 10.00      A   
ATOM   3166  CA  THR A 336       3.061  -4.938  28.798  1.00 10.00      A   
ATOM   3167  CB  THR A 336       4.382  -4.398  28.221  1.00 10.00      A   
ATOM   3168  OG1 THR A 336       5.490  -5.035  28.875  1.00 10.00      A   
ATOM   3169  HG1 THR A 336       5.427  -5.995  28.755  1.00 10.00      A   
ATOM   3170  CG2 THR A 336       4.479  -2.896  28.428  1.00 10.00      A   
ATOM   3171  C   THR A 336       1.895  -4.464  27.930  1.00 10.00      A   
ATOM   3172  O   THR A 336       1.059  -3.676  28.374  1.00 10.00      A   
ATOM   3173  N   CYS A 337       1.847  -4.946  26.696  1.00 10.00      A   
ATOM   3174  HN  CYS A 337       2.540  -5.581  26.399  1.00 10.00      A   
ATOM   3175  CA  CYS A 337       0.794  -4.570  25.766  1.00 10.00      A   
ATOM   3176  CB  CYS A 337       1.374  -4.393  24.361  1.00 10.00      A   
ATOM   3177  SG  CYS A 337       2.894  -3.408  24.307  1.00 10.00      A   
ATOM   3178  HG  CYS A 337       2.704  -2.310  25.033  1.00 10.00      A   
ATOM   3179  C   CYS A 337      -0.315  -5.617  25.764  1.00 10.00      A   
ATOM   3180  O   CYS A 337      -0.104  -6.763  25.371  1.00 10.00      A   
ATOM   3181  N   LYS A 338      -1.496  -5.219  26.211  1.00 10.00      A   
ATOM   3182  HN  LYS A 338      -1.610  -4.290  26.506  1.00 10.00      A   
ATOM   3183  CA  LYS A 338      -2.629  -6.131  26.269  1.00 10.00      A   
ATOM   3184  CB  LYS A 338      -3.373  -5.980  27.595  1.00 10.00      A   
ATOM   3185  CG  LYS A 338      -2.512  -6.200  28.828  1.00 10.00      A   
ATOM   3186  CD  LYS A 338      -1.900  -7.591  28.827  1.00 10.00      A   
ATOM   3187  CE  LYS A 338      -1.040  -7.811  30.058  1.00 10.00      A   
ATOM   3188  NZ  LYS A 338      -0.540  -9.206  30.142  1.00 10.00      A   
ATOM   3189  HZ1 LYS A 338       0.107  -9.407  29.350  1.00 10.00      A   
ATOM   3190  HZ2 LYS A 338      -1.334  -9.876  30.103  1.00 10.00      A   
ATOM   3191  HZ3 LYS A 338      -0.028  -9.348  31.036  1.00 10.00      A   
ATOM   3192  C   LYS A 338      -3.585  -5.905  25.107  1.00 10.00      A   
ATOM   3193  O   LYS A 338      -4.442  -6.745  24.818  1.00 10.00      A   
ATOM   3194  N   ASP A 339      -3.432  -4.773  24.439  1.00 10.00      A   
ATOM   3195  HN  ASP A 339      -2.724  -4.149  24.710  1.00 10.00      A   
ATOM   3196  CA  ASP A 339      -4.289  -4.430  23.310  1.00 10.00      A   
ATOM   3197  CB  ASP A 339      -4.772  -2.984  23.432  1.00 10.00      A   
ATOM   3198  CG  ASP A 339      -5.940  -2.670  22.520  1.00 10.00      A   
ATOM   3199  OD1 ASP A 339      -6.737  -3.585  22.217  1.00 10.00      A   
ATOM   3200  OD2 ASP A 339      -6.077  -1.498  22.106  1.00 10.00      A   
ATOM   3201  C   ASP A 339      -3.554  -4.647  21.991  1.00 10.00      A   
ATOM   3202  O   ASP A 339      -3.971  -4.158  20.940  1.00 10.00      A   
ATOM   3203  N   LEU A 340      -2.458  -5.386  22.056  1.00 10.00      A   
ATOM   3204  HN  LEU A 340      -2.176  -5.744  22.921  1.00 10.00      A   
ATOM   3205  CA  LEU A 340      -1.665  -5.685  20.872  1.00 10.00      A   
ATOM   3206  CB  LEU A 340      -0.373  -6.411  21.260  1.00 10.00      A   
ATOM   3207  CG  LEU A 340       0.598  -6.730  20.119  1.00 10.00      A   
ATOM   3208  CD1 LEU A 340       1.130  -5.453  19.490  1.00 10.00      A   
ATOM   3209  CD2 LEU A 340       1.741  -7.597  20.621  1.00 10.00      A   
ATOM   3210  C   LEU A 340      -2.474  -6.532  19.900  1.00 10.00      A   
ATOM   3211  O   LEU A 340      -2.860  -7.654  20.221  1.00 10.00      A   
ATOM   3212  N   ARG A 341      -2.724  -5.989  18.718  1.00 10.00      A   
ATOM   3213  HN  ARG A 341      -2.362  -5.099  18.519  1.00 10.00      A   
ATOM   3214  CA  ARG A 341      -3.504  -6.676  17.702  1.00 10.00      A   
ATOM   3215  CB  ARG A 341      -4.430  -5.688  16.983  1.00 10.00      A   
ATOM   3216  CG  ARG A 341      -5.049  -4.626  17.873  1.00 10.00      A   
ATOM   3217  CD  ARG A 341      -6.299  -5.129  18.573  1.00 10.00      A   
ATOM   3218  NE  ARG A 341      -6.810  -4.141  19.518  1.00 10.00      A   
ATOM   3219  HE  ARG A 341      -6.436  -4.156  20.432  1.00 10.00      A   
ATOM   3220  CZ  ARG A 341      -7.736  -3.229  19.225  1.00 10.00      A   
ATOM   3221  NH1 ARG A 341      -8.264  -3.175  18.010  1.00 10.00      A   
ATOM   3222 HH11 ARG A 341      -8.987  -2.460  17.780  1.00 10.00      A   
ATOM   3223 HH12 ARG A 341      -7.961  -3.854  17.280  1.00 10.00      A   
ATOM   3224  NH2 ARG A 341      -8.111  -2.357  20.148  1.00 10.00      A   
ATOM   3225 HH21 ARG A 341      -7.677  -2.389  21.105  1.00 10.00      A   
ATOM   3226 HH22 ARG A 341      -8.834  -1.638  19.933  1.00 10.00      A   
ATOM   3227  C   ARG A 341      -2.602  -7.333  16.666  1.00 10.00      A   
ATOM   3228  O   ARG A 341      -2.880  -8.442  16.200  1.00 10.00      A   
ATOM   3229  N   GLU A 342      -1.525  -6.648  16.309  1.00 10.00      A   
ATOM   3230  HN  GLU A 342      -1.338  -5.783  16.732  1.00 10.00      A   
ATOM   3231  CA  GLU A 342      -0.610  -7.155  15.308  1.00 10.00      A   
ATOM   3232  CB  GLU A 342      -0.774  -6.360  14.016  1.00 10.00      A   
ATOM   3233  CG  GLU A 342      -0.022  -6.929  12.835  1.00 10.00      A   
ATOM   3234  CD  GLU A 342       0.009  -5.970  11.673  1.00 10.00      A   
ATOM   3235  OE1 GLU A 342      -0.961  -5.950  10.888  1.00 10.00      A   
ATOM   3236  OE2 GLU A 342       1.014  -5.245  11.528  1.00 10.00      A   
ATOM   3237  C   GLU A 342       0.837  -7.093  15.771  1.00 10.00      A   
ATOM   3238  O   GLU A 342       1.292  -6.071  16.285  1.00 10.00      A   
ATOM   3239  N   LEU A 343       1.551  -8.192  15.577  1.00 10.00      A   
ATOM   3240  HN  LEU A 343       1.120  -8.976  15.166  1.00 10.00      A   
ATOM   3241  CA  LEU A 343       2.950  -8.274  15.948  1.00 10.00      A   
ATOM   3242  CB  LEU A 343       3.122  -9.161  17.182  1.00 10.00      A   
ATOM   3243  CG  LEU A 343       4.559  -9.446  17.613  1.00 10.00      A   
ATOM   3244  CD1 LEU A 343       5.223  -8.179  18.124  1.00 10.00      A   
ATOM   3245  CD2 LEU A 343       4.591 -10.532  18.672  1.00 10.00      A   
ATOM   3246  C   LEU A 343       3.759  -8.836  14.786  1.00 10.00      A   
ATOM   3247  O   LEU A 343       3.503  -9.948  14.327  1.00 10.00      A   
ATOM   3248  N   ARG A 344       4.715  -8.062  14.295  1.00 10.00      A   
ATOM   3249  HN  ARG A 344       4.868  -7.171  14.690  1.00 10.00      A   
ATOM   3250  CA  ARG A 344       5.547  -8.497  13.183  1.00 10.00      A   
ATOM   3251  CB  ARG A 344       5.309  -7.626  11.946  1.00 10.00      A   
ATOM   3252  CG  ARG A 344       3.872  -7.636  11.465  1.00 10.00      A   
ATOM   3253  CD  ARG A 344       3.747  -7.071  10.060  1.00 10.00      A   
ATOM   3254  NE  ARG A 344       2.379  -6.637   9.793  1.00 10.00      A   
ATOM   3255  HE  ARG A 344       1.899  -6.188  10.537  1.00 10.00      A   
ATOM   3256  CZ  ARG A 344       1.740  -6.774   8.631  1.00 10.00      A   
ATOM   3257  NH1 ARG A 344       2.349  -7.326   7.586  1.00 10.00      A   
ATOM   3258 HH11 ARG A 344       1.842  -7.425   6.679  1.00 10.00      A   
ATOM   3259 HH12 ARG A 344       3.331  -7.656   7.666  1.00 10.00      A   
ATOM   3260  NH2 ARG A 344       0.474  -6.375   8.529  1.00 10.00      A   
ATOM   3261 HH21 ARG A 344      -0.017  -5.961   9.362  1.00 10.00      A   
ATOM   3262 HH22 ARG A 344      -0.043  -6.474   7.620  1.00 10.00      A   
ATOM   3263  C   ARG A 344       7.020  -8.494  13.555  1.00 10.00      A   
ATOM   3264  O   ARG A 344       7.565  -7.466  13.952  1.00 10.00      A   
ATOM   3265  N   VAL A 345       7.648  -9.656  13.442  1.00 10.00      A   
ATOM   3266  HN  VAL A 345       7.140 -10.446  13.145  1.00 10.00      A   
ATOM   3267  CA  VAL A 345       9.065  -9.805  13.754  1.00 10.00      A   
ATOM   3268  CB  VAL A 345       9.300 -10.950  14.767  1.00 10.00      A   
ATOM   3269  CG1 VAL A 345      10.765 -11.020  15.173  1.00 10.00      A   
ATOM   3270  CG2 VAL A 345       8.410 -10.790  15.991  1.00 10.00      A   
ATOM   3271  C   VAL A 345       9.865 -10.091  12.482  1.00 10.00      A   
ATOM   3272  O   VAL A 345       9.703 -11.141  11.860  1.00 10.00      A   
ATOM   3273  N   PHE A 346      10.721  -9.151  12.098  1.00 10.00      A   
ATOM   3274  HN  PHE A 346      10.808  -8.333  12.639  1.00 10.00      A   
ATOM   3275  CA  PHE A 346      11.543  -9.297  10.900  1.00 10.00      A   
ATOM   3276  CB  PHE A 346      11.599  -7.975  10.129  1.00 10.00      A   
ATOM   3277  CG  PHE A 346      10.263  -7.491   9.644  1.00 10.00      A   
ATOM   3278  CD1 PHE A 346       9.505  -6.625  10.414  1.00 10.00      A   
ATOM   3279  CD2 PHE A 346       9.763  -7.901   8.417  1.00 10.00      A   
ATOM   3280  CE1 PHE A 346       8.274  -6.178   9.976  1.00 10.00      A   
ATOM   3281  CE2 PHE A 346       8.532  -7.457   7.972  1.00 10.00      A   
ATOM   3282  CZ  PHE A 346       7.787  -6.594   8.751  1.00 10.00      A   
ATOM   3283  C   PHE A 346      12.953  -9.740  11.268  1.00 10.00      A   
ATOM   3284  O   PHE A 346      13.552  -9.203  12.195  1.00 10.00      A   
ATOM   3285  N   PRO A 347      13.508 -10.718  10.538  1.00 10.00      A   
ATOM   3286  CA  PRO A 347      14.855 -11.233  10.807  1.00 10.00      A   
ATOM   3287  CB  PRO A 347      14.897 -12.532   9.996  1.00 10.00      A   
ATOM   3288  CG  PRO A 347      13.949 -12.304   8.867  1.00 10.00      A   
ATOM   3289  CD  PRO A 347      12.872 -11.391   9.391  1.00 10.00      A   
ATOM   3290  C   PRO A 347      15.955 -10.277  10.337  1.00 10.00      A   
ATOM   3291  O   PRO A 347      15.990  -9.879   9.169  1.00 10.00      A   
ATOM   3292  N   SER A 348      16.844  -9.906  11.253  1.00 10.00      A   
ATOM   3293  HN  SER A 348      16.745 -10.236  12.179  1.00 10.00      A   
ATOM   3294  CA  SER A 348      17.952  -9.012  10.935  1.00 10.00      A   
ATOM   3295  CB  SER A 348      18.591  -8.487  12.223  1.00 10.00      A   
ATOM   3296  OG  SER A 348      18.823  -9.538  13.152  1.00 10.00      A   
ATOM   3297  HG  SER A 348      17.972  -9.820  13.543  1.00 10.00      A   
ATOM   3298  C   SER A 348      18.991  -9.744  10.096  1.00 10.00      A   
ATOM   3299  O   SER A 348      19.648  -9.156   9.235  1.00 10.00      A   
ATOM   3300  N   GLU A 349      19.133 -11.033  10.369  1.00 10.00      A   
ATOM   3301  HN  GLU A 349      18.593 -11.424  11.088  1.00 10.00      A   
ATOM   3302  CA  GLU A 349      20.068 -11.880   9.644  1.00 10.00      A   
ATOM   3303  CB  GLU A 349      21.158 -12.396  10.587  1.00 10.00      A   
ATOM   3304  CG  GLU A 349      22.115 -11.326  11.084  1.00 10.00      A   
ATOM   3305  CD  GLU A 349      23.237 -11.039  10.109  1.00 10.00      A   
ATOM   3306  OE1 GLU A 349      22.962 -10.487   9.021  1.00 10.00      A   
ATOM   3307  OE2 GLU A 349      24.399 -11.351  10.434  1.00 10.00      A   
ATOM   3308  C   GLU A 349      19.322 -13.057   9.015  1.00 10.00      A   
ATOM   3309  O   GLU A 349      19.404 -14.187   9.501  1.00 10.00      A   
ATOM   3310  N   PRO A 350      18.566 -12.805   7.928  1.00 10.00      A   
ATOM   3311  CA  PRO A 350      17.796 -13.846   7.249  1.00 10.00      A   
ATOM   3312  CB  PRO A 350      16.745 -13.042   6.482  1.00 10.00      A   
ATOM   3313  CG  PRO A 350      17.417 -11.746   6.169  1.00 10.00      A   
ATOM   3314  CD  PRO A 350      18.402 -11.486   7.281  1.00 10.00      A   
ATOM   3315  C   PRO A 350      18.650 -14.653   6.278  1.00 10.00      A   
ATOM   3316  O   PRO A 350      18.253 -15.724   5.825  1.00 10.00      A   
ATOM   3317  N   PHE A 351      19.830 -14.139   5.970  1.00 10.00      A   
ATOM   3318  HN  PHE A 351      20.110 -13.297   6.387  1.00 10.00      A   
ATOM   3319  CA  PHE A 351      20.726 -14.803   5.043  1.00 10.00      A   
ATOM   3320  CB  PHE A 351      21.435 -13.778   4.151  1.00 10.00      A   
ATOM   3321  CG  PHE A 351      20.492 -12.824   3.466  1.00 10.00      A   
ATOM   3322  CD1 PHE A 351      20.601 -11.460   3.671  1.00 10.00      A   
ATOM   3323  CD2 PHE A 351      19.491 -13.291   2.626  1.00 10.00      A   
ATOM   3324  CE1 PHE A 351      19.734 -10.579   3.055  1.00 10.00      A   
ATOM   3325  CE2 PHE A 351      18.619 -12.414   2.005  1.00 10.00      A   
ATOM   3326  CZ  PHE A 351      18.741 -11.055   2.220  1.00 10.00      A   
ATOM   3327  C   PHE A 351      21.733 -15.667   5.787  1.00 10.00      A   
ATOM   3328  O   PHE A 351      22.651 -16.225   5.187  1.00 10.00      A   
ATOM   3329  N   VAL A 352      21.556 -15.764   7.097  1.00 10.00      A   
ATOM   3330  HN  VAL A 352      20.807 -15.290   7.514  1.00 10.00      A   
ATOM   3331  CA  VAL A 352      22.435 -16.563   7.934  1.00 10.00      A   
ATOM   3332  CB  VAL A 352      23.118 -15.708   9.022  1.00 10.00      A   
ATOM   3333  CG1 VAL A 352      24.135 -16.533   9.797  1.00 10.00      A   
ATOM   3334  CG2 VAL A 352      23.784 -14.486   8.406  1.00 10.00      A   
ATOM   3335  C   VAL A 352      21.645 -17.690   8.595  1.00 10.00      A   
ATOM   3336  O   VAL A 352      20.610 -17.453   9.219  1.00 10.00      A   
ATOM   3337  N   MET A 353      22.136 -18.914   8.443  1.00 10.00      A   
ATOM   3338  HN  MET A 353      22.960 -19.034   7.923  1.00 10.00      A   
ATOM   3339  CA  MET A 353      21.482 -20.080   9.022  1.00 10.00      A   
ATOM   3340  CB  MET A 353      22.020 -21.361   8.380  1.00 10.00      A   
ATOM   3341  CG  MET A 353      21.331 -22.629   8.856  1.00 10.00      A   
ATOM   3342  SD  MET A 353      22.121 -24.132   8.257  1.00 10.00      A   
ATOM   3343  CE  MET A 353      21.040 -25.377   8.966  1.00 10.00      A   
ATOM   3344  C   MET A 353      21.690 -20.122  10.535  1.00 10.00      A   
ATOM   3345  O   MET A 353      20.824 -20.578  11.286  1.00 10.00      A   
ATOM   3346  N   GLU A 354      22.846 -19.640  10.968  1.00 10.00      A   
ATOM   3347  HN  GLU A 354      23.485 -19.289  10.315  1.00 10.00      A   
ATOM   3348  CA  GLU A 354      23.196 -19.611  12.382  1.00 10.00      A   
ATOM   3349  CB  GLU A 354      24.701 -19.397  12.544  1.00 10.00      A   
ATOM   3350  CG  GLU A 354      25.525 -20.667  12.417  1.00 10.00      A   
ATOM   3351  CD  GLU A 354      25.357 -21.577  13.616  1.00 10.00      A   
ATOM   3352  OE1 GLU A 354      25.812 -21.201  14.717  1.00 10.00      A   
ATOM   3353  OE2 GLU A 354      24.777 -22.669  13.465  1.00 10.00      A   
ATOM   3354  C   GLU A 354      22.428 -18.520  13.125  1.00 10.00      A   
ATOM   3355  O   GLU A 354      22.439 -17.359  12.718  1.00 10.00      A   
ATOM   3356  N   PRO A 355      21.749 -18.885  14.225  1.00 10.00      A   
ATOM   3357  CA  PRO A 355      20.979 -17.934  15.031  1.00 10.00      A   
ATOM   3358  CB  PRO A 355      20.382 -18.796  16.151  1.00 10.00      A   
ATOM   3359  CG  PRO A 355      20.450 -20.193  15.636  1.00 10.00      A   
ATOM   3360  CD  PRO A 355      21.669 -20.252  14.762  1.00 10.00      A   
ATOM   3361  C   PRO A 355      21.866 -16.838  15.618  1.00 10.00      A   
ATOM   3362  O   PRO A 355      22.811 -17.115  16.361  1.00 10.00      A   
ATOM   3363  N   ASN A 356      21.570 -15.599  15.259  1.00 10.00      A   
ATOM   3364  HN  ASN A 356      20.820 -15.445  14.644  1.00 10.00      A   
ATOM   3365  CA  ASN A 356      22.333 -14.457  15.745  1.00 10.00      A   
ATOM   3366  CB  ASN A 356      22.296 -13.301  14.739  1.00 10.00      A   
ATOM   3367  CG  ASN A 356      20.891 -12.795  14.447  1.00 10.00      A   
ATOM   3368  OD1 ASN A 356      19.927 -13.561  14.430  1.00 10.00      A   
ATOM   3369  ND2 ASN A 356      20.770 -11.498  14.206  1.00 10.00      A   
ATOM   3370 HD21 ASN A 356      21.584 -10.948  14.232  1.00 10.00      A   
ATOM   3371 HD22 ASN A 356      19.878 -11.143  14.002  1.00 10.00      A   
ATOM   3372  C   ASN A 356      21.826 -14.000  17.105  1.00 10.00      A   
ATOM   3373  O   ASN A 356      22.587 -13.478  17.919  1.00 10.00      A   
ATOM   3374  N   VAL A 357      20.544 -14.219  17.355  1.00 10.00      A   
ATOM   3375  HN  VAL A 357      19.995 -14.658  16.673  1.00 10.00      A   
ATOM   3376  CA  VAL A 357      19.926 -13.834  18.620  1.00 10.00      A   
ATOM   3377  CB  VAL A 357      18.979 -12.629  18.453  1.00 10.00      A   
ATOM   3378  CG1 VAL A 357      19.778 -11.337  18.381  1.00 10.00      A   
ATOM   3379  CG2 VAL A 357      18.114 -12.797  17.211  1.00 10.00      A   
ATOM   3380  C   VAL A 357      19.144 -14.998  19.213  1.00 10.00      A   
ATOM   3381  O   VAL A 357      18.871 -15.985  18.524  1.00 10.00      A   
ATOM   3382  N   ALA A 358      18.785 -14.880  20.485  1.00 10.00      A   
ATOM   3383  HN  ALA A 358      19.030 -14.058  20.982  1.00 10.00      A   
ATOM   3384  CA  ALA A 358      18.035 -15.921  21.165  1.00 10.00      A   
ATOM   3385  CB  ALA A 358      18.307 -15.886  22.662  1.00 10.00      A   
ATOM   3386  C   ALA A 358      16.544 -15.783  20.876  1.00 10.00      A   
ATOM   3387  O   ALA A 358      15.761 -15.387  21.741  1.00 10.00      A   
ATOM   3388  N   LEU A 359      16.168 -16.083  19.640  1.00 10.00      A   
ATOM   3389  HN  LEU A 359      16.848 -16.361  18.988  1.00 10.00      A   
ATOM   3390  CA  LEU A 359      14.780 -16.007  19.216  1.00 10.00      A   
ATOM   3391  CB  LEU A 359      14.662 -15.062  18.016  1.00 10.00      A   
ATOM   3392  CG  LEU A 359      13.248 -14.751  17.529  1.00 10.00      A   
ATOM   3393  CD1 LEU A 359      12.767 -13.428  18.107  1.00 10.00      A   
ATOM   3394  CD2 LEU A 359      13.205 -14.724  16.009  1.00 10.00      A   
ATOM   3395  C   LEU A 359      14.300 -17.396  18.823  1.00 10.00      A   
ATOM   3396  O   LEU A 359      14.800 -17.977  17.859  1.00 10.00      A   
ATOM   3397  N   THR A 360      13.351 -17.938  19.565  1.00 10.00      A   
ATOM   3398  HN  THR A 360      12.971 -17.429  20.324  1.00 10.00      A   
ATOM   3399  CA  THR A 360      12.843 -19.267  19.273  1.00 10.00      A   
ATOM   3400  CB  THR A 360      13.181 -20.268  20.399  1.00 10.00      A   
ATOM   3401  OG1 THR A 360      12.475 -19.922  21.599  1.00 10.00      A   
ATOM   3402  HG1 THR A 360      12.815 -19.072  21.944  1.00 10.00      A   
ATOM   3403  CG2 THR A 360      14.677 -20.299  20.677  1.00 10.00      A   
ATOM   3404  C   THR A 360      11.334 -19.243  19.046  1.00 10.00      A   
ATOM   3405  O   THR A 360      10.735 -18.185  18.842  1.00 10.00      A   
ATOM   3406  N   GLU A 361      10.728 -20.421  19.094  1.00 10.00      A   
ATOM   3407  HN  GLU A 361      11.265 -21.225  19.276  1.00 10.00      A   
ATOM   3408  CA  GLU A 361       9.297 -20.566  18.898  1.00 10.00      A   
ATOM   3409  CB  GLU A 361       8.967 -22.012  18.503  1.00 10.00      A   
ATOM   3410  CG  GLU A 361       9.026 -23.023  19.646  1.00 10.00      A   
ATOM   3411  CD  GLU A 361      10.367 -23.062  20.357  1.00 10.00      A   
ATOM   3412  OE1 GLU A 361      10.384 -23.042  21.606  1.00 10.00      A   
ATOM   3413  OE2 GLU A 361      11.413 -23.103  19.672  1.00 10.00      A   
ATOM   3414  C   GLU A 361       8.527 -20.173  20.158  1.00 10.00      A   
ATOM   3415  O   GLU A 361       7.323 -19.904  20.105  1.00 10.00      A   
ATOM   3416  N   GLN A 362       9.232 -20.145  21.292  1.00 10.00      A   
ATOM   3417  HN  GLN A 362      10.187 -20.373  21.263  1.00 10.00      A   
ATOM   3418  CA  GLN A 362       8.626 -19.797  22.572  1.00 10.00      A   
ATOM   3419  CB  GLN A 362       9.582 -20.102  23.733  1.00 10.00      A   
ATOM   3420  CG  GLN A 362       9.001 -19.817  25.111  1.00 10.00      A   
ATOM   3421  CD  GLN A 362       7.701 -20.555  25.367  1.00 10.00      A   
ATOM   3422  OE1 GLN A 362       7.515 -21.693  24.935  1.00 10.00      A   
ATOM   3423  NE2 GLN A 362       6.778 -19.896  26.051  1.00 10.00      A   
ATOM   3424 HE21 GLN A 362       6.988 -18.982  26.346  1.00 10.00      A   
ATOM   3425 HE22 GLN A 362       5.925 -20.342  26.230  1.00 10.00      A   
ATOM   3426  C   GLN A 362       8.194 -18.337  22.597  1.00 10.00      A   
ATOM   3427  O   GLN A 362       7.224 -17.982  23.271  1.00 10.00      A   
ATOM   3428  N   GLY A 363       8.917 -17.500  21.857  1.00 10.00      A   
ATOM   3429  HN  GLY A 363       9.686 -17.844  21.351  1.00 10.00      A   
ATOM   3430  CA  GLY A 363       8.592 -16.088  21.798  1.00 10.00      A   
ATOM   3431  C   GLY A 363       7.143 -15.841  21.419  1.00 10.00      A   
ATOM   3432  O   GLY A 363       6.436 -15.109  22.112  1.00 10.00      A   
ATOM   3433  N   LEU A 364       6.692 -16.484  20.344  1.00 10.00      A   
ATOM   3434  HN  LEU A 364       7.297 -17.081  19.855  1.00 10.00      A   
ATOM   3435  CA  LEU A 364       5.320 -16.324  19.876  1.00 10.00      A   
ATOM   3436  CB  LEU A 364       5.120 -17.074  18.558  1.00 10.00      A   
ATOM   3437  CG  LEU A 364       4.265 -16.376  17.496  1.00 10.00      A   
ATOM   3438  CD1 LEU A 364       4.313 -17.152  16.194  1.00 10.00      A   
ATOM   3439  CD2 LEU A 364       2.829 -16.212  17.969  1.00 10.00      A   
ATOM   3440  C   LEU A 364       4.326 -16.827  20.918  1.00 10.00      A   
ATOM   3441  O   LEU A 364       3.336 -16.156  21.215  1.00 10.00      A   
ATOM   3442  N   VAL A 365       4.614 -17.995  21.487  1.00 10.00      A   
ATOM   3443  HN  VAL A 365       5.437 -18.458  21.226  1.00 10.00      A   
ATOM   3444  CA  VAL A 365       3.744 -18.601  22.494  1.00 10.00      A   
ATOM   3445  CB  VAL A 365       4.310 -19.940  23.013  1.00 10.00      A   
ATOM   3446  CG1 VAL A 365       3.290 -20.648  23.893  1.00 10.00      A   
ATOM   3447  CG2 VAL A 365       4.723 -20.832  21.855  1.00 10.00      A   
ATOM   3448  C   VAL A 365       3.521 -17.659  23.676  1.00 10.00      A   
ATOM   3449  O   VAL A 365       2.379 -17.395  24.067  1.00 10.00      A   
ATOM   3450  N   SER A 366       4.611 -17.145  24.227  1.00 10.00      A   
ATOM   3451  HN  SER A 366       5.493 -17.389  23.865  1.00 10.00      A   
ATOM   3452  CA  SER A 366       4.539 -16.233  25.360  1.00 10.00      A   
ATOM   3453  CB  SER A 366       5.942 -15.813  25.809  1.00 10.00      A   
ATOM   3454  OG  SER A 366       6.668 -16.924  26.320  1.00 10.00      A   
ATOM   3455  HG  SER A 366       7.191 -16.637  27.095  1.00 10.00      A   
ATOM   3456  C   SER A 366       3.676 -15.007  25.054  1.00 10.00      A   
ATOM   3457  O   SER A 366       2.912 -14.553  25.908  1.00 10.00      A   
ATOM   3458  N   VAL A 367       3.774 -14.490  23.830  1.00 10.00      A   
ATOM   3459  HN  VAL A 367       4.383 -14.906  23.180  1.00 10.00      A   
ATOM   3460  CA  VAL A 367       2.998 -13.318  23.435  1.00 10.00      A   
ATOM   3461  CB  VAL A 367       3.543 -12.646  22.156  1.00 10.00      A   
ATOM   3462  CG1 VAL A 367       2.829 -11.327  21.902  1.00 10.00      A   
ATOM   3463  CG2 VAL A 367       5.037 -12.410  22.274  1.00 10.00      A   
ATOM   3464  C   VAL A 367       1.518 -13.661  23.246  1.00 10.00      A   
ATOM   3465  O   VAL A 367       0.644 -12.911  23.680  1.00 10.00      A   
ATOM   3466  N   SER A 368       1.239 -14.799  22.616  1.00 10.00      A   
ATOM   3467  HN  SER A 368       1.976 -15.367  22.292  1.00 10.00      A   
ATOM   3468  CA  SER A 368      -0.140 -15.219  22.377  1.00 10.00      A   
ATOM   3469  CB  SER A 368      -0.195 -16.460  21.481  1.00 10.00      A   
ATOM   3470  OG  SER A 368       0.737 -17.449  21.890  1.00 10.00      A   
ATOM   3471  HG  SER A 368       1.077 -17.237  22.766  1.00 10.00      A   
ATOM   3472  C   SER A 368      -0.908 -15.442  23.679  1.00 10.00      A   
ATOM   3473  O   SER A 368      -2.135 -15.308  23.724  1.00 10.00      A   
ATOM   3474  N   MET A 369      -0.182 -15.755  24.740  1.00 10.00      A   
ATOM   3475  HN  MET A 369       0.794 -15.832  24.647  1.00 10.00      A   
ATOM   3476  CA  MET A 369      -0.790 -15.991  26.039  1.00 10.00      A   
ATOM   3477  CB  MET A 369       0.088 -16.927  26.867  1.00 10.00      A   
ATOM   3478  CG  MET A 369       0.063 -18.373  26.406  1.00 10.00      A   
ATOM   3479  SD  MET A 369       1.248 -19.402  27.295  1.00 10.00      A   
ATOM   3480  CE  MET A 369       0.658 -19.220  28.975  1.00 10.00      A   
ATOM   3481  C   MET A 369      -0.994 -14.685  26.796  1.00 10.00      A   
ATOM   3482  O   MET A 369      -1.860 -14.593  27.668  1.00 10.00      A   
ATOM   3483  N   GLY A 370      -0.208 -13.674  26.449  1.00 10.00      A   
ATOM   3484  HN  GLY A 370       0.441 -13.797  25.725  1.00 10.00      A   
ATOM   3485  CA  GLY A 370      -0.302 -12.393  27.124  1.00 10.00      A   
ATOM   3486  C   GLY A 370      -1.239 -11.413  26.444  1.00 10.00      A   
ATOM   3487  O   GLY A 370      -1.975 -10.693  27.117  1.00 10.00      A   
ATOM   3488  N   CYS A 371      -1.211 -11.372  25.120  1.00 10.00      A   
ATOM   3489  HN  CYS A 371      -0.597 -11.967  24.630  1.00 10.00      A   
ATOM   3490  CA  CYS A 371      -2.061 -10.458  24.367  1.00 10.00      A   
ATOM   3491  CB  CYS A 371      -1.254  -9.803  23.247  1.00 10.00      A   
ATOM   3492  SG  CYS A 371       0.388  -9.250  23.760  1.00 10.00      A   
ATOM   3493  HG  CYS A 371       0.231  -8.187  24.542  1.00 10.00      A   
ATOM   3494  C   CYS A 371      -3.294 -11.165  23.796  1.00 10.00      A   
ATOM   3495  O   CYS A 371      -3.191 -11.938  22.843  1.00 10.00      A   
ATOM   3496  N   PRO A 372      -4.479 -10.901  24.377  1.00 10.00      A   
ATOM   3497  CA  PRO A 372      -5.741 -11.500  23.933  1.00 10.00      A   
ATOM   3498  CB  PRO A 372      -6.679 -11.305  25.139  1.00 10.00      A   
ATOM   3499  CG  PRO A 372      -5.841 -10.688  26.217  1.00 10.00      A   
ATOM   3500  CD  PRO A 372      -4.690 -10.021  25.528  1.00 10.00      A   
ATOM   3501  C   PRO A 372      -6.318 -10.801  22.700  1.00 10.00      A   
ATOM   3502  O   PRO A 372      -7.274 -11.282  22.091  1.00 10.00      A   
ATOM   3503  N   LYS A 373      -5.730  -9.671  22.333  1.00 10.00      A   
ATOM   3504  HN  LYS A 373      -4.972  -9.335  22.857  1.00 10.00      A   
ATOM   3505  CA  LYS A 373      -6.190  -8.908  21.177  1.00 10.00      A   
ATOM   3506  CB  LYS A 373      -6.052  -7.404  21.446  1.00 10.00      A   
ATOM   3507  CG  LYS A 373      -7.046  -6.839  22.450  1.00 10.00      A   
ATOM   3508  CD  LYS A 373      -8.450  -6.788  21.872  1.00 10.00      A   
ATOM   3509  CE  LYS A 373      -9.398  -6.017  22.775  1.00 10.00      A   
ATOM   3510  NZ  LYS A 373      -9.147  -4.549  22.740  1.00 10.00      A   
ATOM   3511  HZ1 LYS A 373      -8.123  -4.358  22.639  1.00 10.00      A   
ATOM   3512  HZ2 LYS A 373      -9.481  -4.106  23.620  1.00 10.00      A   
ATOM   3513  HZ3 LYS A 373      -9.647  -4.115  21.939  1.00 10.00      A   
ATOM   3514  C   LYS A 373      -5.409  -9.279  19.917  1.00 10.00      A   
ATOM   3515  O   LYS A 373      -5.696  -8.773  18.831  1.00 10.00      A   
ATOM   3516  N   LEU A 374      -4.427 -10.162  20.068  1.00 10.00      A   
ATOM   3517  HN  LEU A 374      -4.260 -10.541  20.953  1.00 10.00      A   
ATOM   3518  CA  LEU A 374      -3.598 -10.588  18.944  1.00 10.00      A   
ATOM   3519  CB  LEU A 374      -2.430 -11.445  19.421  1.00 10.00      A   
ATOM   3520  CG  LEU A 374      -1.095 -10.730  19.608  1.00 10.00      A   
ATOM   3521  CD1 LEU A 374      -0.021 -11.723  20.003  1.00 10.00      A   
ATOM   3522  CD2 LEU A 374      -0.697  -9.988  18.344  1.00 10.00      A   
ATOM   3523  C   LEU A 374      -4.404 -11.359  17.911  1.00 10.00      A   
ATOM   3524  O   LEU A 374      -4.991 -12.400  18.216  1.00 10.00      A   
ATOM   3525  N   GLU A 375      -4.428 -10.845  16.692  1.00 10.00      A   
ATOM   3526  HN  GLU A 375      -3.950 -10.005  16.517  1.00 10.00      A   
ATOM   3527  CA  GLU A 375      -5.155 -11.489  15.612  1.00 10.00      A   
ATOM   3528  CB  GLU A 375      -6.436 -10.718  15.291  1.00 10.00      A   
ATOM   3529  CG  GLU A 375      -6.202  -9.336  14.704  1.00 10.00      A   
ATOM   3530  CD  GLU A 375      -7.373  -8.859  13.879  1.00 10.00      A   
ATOM   3531  OE1 GLU A 375      -8.021  -9.704  13.226  1.00 10.00      A   
ATOM   3532  OE2 GLU A 375      -7.645  -7.640  13.871  1.00 10.00      A   
ATOM   3533  C   GLU A 375      -4.289 -11.613  14.359  1.00 10.00      A   
ATOM   3534  O   GLU A 375      -4.590 -12.397  13.460  1.00 10.00      A   
ATOM   3535  N   SER A 376      -3.223 -10.830  14.300  1.00 10.00      A   
ATOM   3536  HN  SER A 376      -3.033 -10.217  15.042  1.00 10.00      A   
ATOM   3537  CA  SER A 376      -2.324 -10.850  13.161  1.00 10.00      A   
ATOM   3538  CB  SER A 376      -2.536  -9.600  12.301  1.00 10.00      A   
ATOM   3539  OG  SER A 376      -1.962  -9.756  11.015  1.00 10.00      A   
ATOM   3540  HG  SER A 376      -2.211  -9.005  10.464  1.00 10.00      A   
ATOM   3541  C   SER A 376      -0.881 -10.926  13.640  1.00 10.00      A   
ATOM   3542  O   SER A 376      -0.399 -10.029  14.333  1.00 10.00      A   
ATOM   3543  N   VAL A 377      -0.197 -12.003  13.286  1.00 10.00      A   
ATOM   3544  HN  VAL A 377      -0.627 -12.687  12.722  1.00 10.00      A   
ATOM   3545  CA  VAL A 377       1.185 -12.189  13.701  1.00 10.00      A   
ATOM   3546  CB  VAL A 377       1.308 -13.244  14.831  1.00 10.00      A   
ATOM   3547  CG1 VAL A 377       2.759 -13.426  15.250  1.00 10.00      A   
ATOM   3548  CG2 VAL A 377       0.455 -12.861  16.031  1.00 10.00      A   
ATOM   3549  C   VAL A 377       2.073 -12.606  12.533  1.00 10.00      A   
ATOM   3550  O   VAL A 377       1.705 -13.465  11.732  1.00 10.00      A   
ATOM   3551  N   LEU A 378       3.229 -11.965  12.435  1.00 10.00      A   
ATOM   3552  HN  LEU A 378       3.432 -11.256  13.087  1.00 10.00      A   
ATOM   3553  CA  LEU A 378       4.216 -12.275  11.410  1.00 10.00      A   
ATOM   3554  CB  LEU A 378       4.459 -11.069  10.497  1.00 10.00      A   
ATOM   3555  CG  LEU A 378       5.616 -11.191   9.502  1.00 10.00      A   
ATOM   3556  CD1 LEU A 378       5.264 -12.143   8.371  1.00 10.00      A   
ATOM   3557  CD2 LEU A 378       5.987  -9.827   8.950  1.00 10.00      A   
ATOM   3558  C   LEU A 378       5.506 -12.673  12.119  1.00 10.00      A   
ATOM   3559  O   LEU A 378       6.108 -11.856  12.819  1.00 10.00      A   
ATOM   3560  N   TYR A 379       5.926 -13.915  11.952  1.00 10.00      A   
ATOM   3561  HN  TYR A 379       5.435 -14.519  11.347  1.00 10.00      A   
ATOM   3562  CA  TYR A 379       7.118 -14.395  12.631  1.00 10.00      A   
ATOM   3563  CB  TYR A 379       6.704 -15.342  13.762  1.00 10.00      A   
ATOM   3564  CG  TYR A 379       7.648 -15.390  14.940  1.00 10.00      A   
ATOM   3565  CD1 TYR A 379       7.312 -14.785  16.144  1.00 10.00      A   
ATOM   3566  CD2 TYR A 379       8.866 -16.053  14.863  1.00 10.00      A   
ATOM   3567  CE1 TYR A 379       8.155 -14.838  17.237  1.00 10.00      A   
ATOM   3568  CE2 TYR A 379       9.721 -16.107  15.949  1.00 10.00      A   
ATOM   3569  CZ  TYR A 379       9.359 -15.501  17.133  1.00 10.00      A   
ATOM   3570  OH  TYR A 379      10.205 -15.558  18.220  1.00 10.00      A   
ATOM   3571  HH  TYR A 379      10.299 -16.477  18.509  1.00 10.00      A   
ATOM   3572  C   TYR A 379       8.077 -15.107  11.687  1.00 10.00      A   
ATOM   3573  O   TYR A 379       7.675 -15.981  10.918  1.00 10.00      A   
ATOM   3574  N   PHE A 380       9.345 -14.725  11.762  1.00 10.00      A   
ATOM   3575  HN  PHE A 380       9.590 -14.012  12.390  1.00 10.00      A   
ATOM   3576  CA  PHE A 380      10.389 -15.334  10.947  1.00 10.00      A   
ATOM   3577  CB  PHE A 380      11.054 -14.295  10.040  1.00 10.00      A   
ATOM   3578  CG  PHE A 380      10.294 -13.973   8.787  1.00 10.00      A   
ATOM   3579  CD1 PHE A 380       9.381 -12.934   8.762  1.00 10.00      A   
ATOM   3580  CD2 PHE A 380      10.503 -14.704   7.630  1.00 10.00      A   
ATOM   3581  CE1 PHE A 380       8.690 -12.630   7.605  1.00 10.00      A   
ATOM   3582  CE2 PHE A 380       9.816 -14.407   6.470  1.00 10.00      A   
ATOM   3583  CZ  PHE A 380       8.906 -13.369   6.458  1.00 10.00      A   
ATOM   3584  C   PHE A 380      11.447 -15.947  11.858  1.00 10.00      A   
ATOM   3585  O   PHE A 380      12.383 -15.267  12.279  1.00 10.00      A   
ATOM   3586  N   CYS A 381      11.298 -17.224  12.168  1.00 10.00      A   
ATOM   3587  HN  CYS A 381      10.546 -17.726  11.789  1.00 10.00      A   
ATOM   3588  CA  CYS A 381      12.238 -17.903  13.045  1.00 10.00      A   
ATOM   3589  CB  CYS A 381      11.497 -18.557  14.211  1.00 10.00      A   
ATOM   3590  SG  CYS A 381      10.021 -19.481  13.726  1.00 10.00      A   
ATOM   3591  HG  CYS A 381      10.137 -20.711  14.218  1.00 10.00      A   
ATOM   3592  C   CYS A 381      13.070 -18.934  12.292  1.00 10.00      A   
ATOM   3593  O   CYS A 381      12.875 -19.152  11.097  1.00 10.00      A   
ATOM   3594  N   ARG A 382      14.005 -19.563  12.995  1.00 10.00      A   
ATOM   3595  HN  ARG A 382      14.117 -19.345  13.945  1.00 10.00      A   
ATOM   3596  CA  ARG A 382      14.868 -20.577  12.395  1.00 10.00      A   
ATOM   3597  CB  ARG A 382      16.342 -20.355  12.764  1.00 10.00      A   
ATOM   3598  CG  ARG A 382      17.022 -19.204  12.034  1.00 10.00      A   
ATOM   3599  CD  ARG A 382      16.798 -17.877  12.744  1.00 10.00      A   
ATOM   3600  NE  ARG A 382      17.607 -16.797  12.174  1.00 10.00      A   
ATOM   3601  HE  ARG A 382      18.200 -17.026  11.420  1.00 10.00      A   
ATOM   3602  CZ  ARG A 382      17.580 -15.533  12.613  1.00 10.00      A   
ATOM   3603  NH1 ARG A 382      16.792 -15.191  13.626  1.00 10.00      A   
ATOM   3604 HH11 ARG A 382      16.184 -15.896  14.081  1.00 10.00      A   
ATOM   3605 HH12 ARG A 382      16.774 -14.187  13.966  1.00 10.00      A   
ATOM   3606  NH2 ARG A 382      18.335 -14.615  12.043  1.00 10.00      A   
ATOM   3607 HH21 ARG A 382      18.313 -13.632  12.401  1.00 10.00      A   
ATOM   3608 HH22 ARG A 382      18.954 -14.861  11.238  1.00 10.00      A   
ATOM   3609  C   ARG A 382      14.436 -21.979  12.807  1.00 10.00      A   
ATOM   3610  O   ARG A 382      14.957 -22.972  12.301  1.00 10.00      A   
ATOM   3611  N   GLN A 383      13.481 -22.054  13.726  1.00 10.00      A   
ATOM   3612  HN  GLN A 383      13.102 -21.230  14.088  1.00 10.00      A   
ATOM   3613  CA  GLN A 383      12.981 -23.336  14.204  1.00 10.00      A   
ATOM   3614  CB  GLN A 383      13.792 -23.816  15.411  1.00 10.00      A   
ATOM   3615  CG  GLN A 383      13.547 -23.027  16.687  1.00 10.00      A   
ATOM   3616  CD  GLN A 383      14.566 -23.331  17.762  1.00 10.00      A   
ATOM   3617  OE1 GLN A 383      15.734 -23.594  17.473  1.00 10.00      A   
ATOM   3618  NE2 GLN A 383      14.131 -23.318  19.010  1.00 10.00      A   
ATOM   3619 HE21 GLN A 383      13.179 -23.118  19.172  1.00 10.00      A   
ATOM   3620 HE22 GLN A 383      14.777 -23.510  19.726  1.00 10.00      A   
ATOM   3621  C   GLN A 383      11.506 -23.236  14.569  1.00 10.00      A   
ATOM   3622  O   GLN A 383      10.966 -22.136  14.712  1.00 10.00      A   
ATOM   3623  N   MET A 384      10.867 -24.389  14.715  1.00 10.00      A   
ATOM   3624  HN  MET A 384      11.358 -25.230  14.576  1.00 10.00      A   
ATOM   3625  CA  MET A 384       9.459 -24.453  15.071  1.00 10.00      A   
ATOM   3626  CB  MET A 384       8.575 -24.223  13.839  1.00 10.00      A   
ATOM   3627  CG  MET A 384       7.086 -24.144  14.133  1.00 10.00      A   
ATOM   3628  SD  MET A 384       6.698 -23.029  15.500  1.00 10.00      A   
ATOM   3629  CE  MET A 384       7.310 -21.477  14.850  1.00 10.00      A   
ATOM   3630  C   MET A 384       9.128 -25.797  15.713  1.00 10.00      A   
ATOM   3631  O   MET A 384       9.744 -26.816  15.395  1.00 10.00      A   
ATOM   3632  N   THR A 385       8.172 -25.782  16.627  1.00 10.00      A   
ATOM   3633  HN  THR A 385       7.740 -24.931  16.849  1.00 10.00      A   
ATOM   3634  CA  THR A 385       7.740 -26.988  17.314  1.00 10.00      A   
ATOM   3635  CB  THR A 385       7.958 -26.859  18.832  1.00 10.00      A   
ATOM   3636  OG1 THR A 385       9.196 -26.184  19.082  1.00 10.00      A   
ATOM   3637  HG1 THR A 385       9.432 -26.290  20.005  1.00 10.00      A   
ATOM   3638  CG2 THR A 385       7.991 -28.228  19.496  1.00 10.00      A   
ATOM   3639  C   THR A 385       6.259 -27.230  17.055  1.00 10.00      A   
ATOM   3640  O   THR A 385       5.466 -26.285  17.040  1.00 10.00      A   
ATOM   3641  N   ASN A 386       5.895 -28.488  16.849  1.00 10.00      A   
ATOM   3642  HN  ASN A 386       6.591 -29.194  16.871  1.00 10.00      A   
ATOM   3643  CA  ASN A 386       4.506 -28.866  16.593  1.00 10.00      A   
ATOM   3644  CB  ASN A 386       4.399 -30.379  16.376  1.00 10.00      A   
ATOM   3645  CG  ASN A 386       4.387 -30.771  14.914  1.00 10.00      A   
ATOM   3646  OD1 ASN A 386       3.744 -30.123  14.089  1.00 10.00      A   
ATOM   3647  ND2 ASN A 386       5.094 -31.842  14.581  1.00 10.00      A   
ATOM   3648 HD21 ASN A 386       5.578 -32.317  15.293  1.00 10.00      A   
ATOM   3649 HD22 ASN A 386       5.107 -32.115  13.636  1.00 10.00      A   
ATOM   3650  C   ASN A 386       3.619 -28.462  17.759  1.00 10.00      A   
ATOM   3651  O   ASN A 386       2.589 -27.811  17.579  1.00 10.00      A   
ATOM   3652  N   ALA A 387       4.040 -28.842  18.959  1.00 10.00      A   
ATOM   3653  HN  ALA A 387       4.875 -29.363  19.028  1.00 10.00      A   
ATOM   3654  CA  ALA A 387       3.300 -28.529  20.175  1.00 10.00      A   
ATOM   3655  CB  ALA A 387       3.971 -29.152  21.387  1.00 10.00      A   
ATOM   3656  C   ALA A 387       3.139 -27.024  20.356  1.00 10.00      A   
ATOM   3657  O   ALA A 387       2.093 -26.555  20.803  1.00 10.00      A   
ATOM   3658  N   ALA A 388       4.170 -26.272  19.989  1.00 10.00      A   
ATOM   3659  HN  ALA A 388       4.970 -26.706  19.631  1.00 10.00      A   
ATOM   3660  CA  ALA A 388       4.139 -24.819  20.101  1.00 10.00      A   
ATOM   3661  CB  ALA A 388       5.469 -24.220  19.665  1.00 10.00      A   
ATOM   3662  C   ALA A 388       2.994 -24.246  19.273  1.00 10.00      A   
ATOM   3663  O   ALA A 388       2.197 -23.447  19.767  1.00 10.00      A   
ATOM   3664  N   LEU A 389       2.904 -24.686  18.023  1.00 10.00      A   
ATOM   3665  HN  LEU A 389       3.560 -25.344  17.700  1.00 10.00      A   
ATOM   3666  CA  LEU A 389       1.855 -24.224  17.118  1.00 10.00      A   
ATOM   3667  CB  LEU A 389       2.057 -24.805  15.718  1.00 10.00      A   
ATOM   3668  CG  LEU A 389       3.264 -24.284  14.933  1.00 10.00      A   
ATOM   3669  CD1 LEU A 389       3.473 -25.100  13.667  1.00 10.00      A   
ATOM   3670  CD2 LEU A 389       3.087 -22.811  14.600  1.00 10.00      A   
ATOM   3671  C   LEU A 389       0.480 -24.608  17.646  1.00 10.00      A   
ATOM   3672  O   LEU A 389      -0.452 -23.800  17.631  1.00 10.00      A   
ATOM   3673  N   ILE A 390       0.362 -25.846  18.114  1.00 10.00      A   
ATOM   3674  HN  ILE A 390       1.140 -26.443  18.079  1.00 10.00      A   
ATOM   3675  CA  ILE A 390      -0.896 -26.345  18.663  1.00 10.00      A   
ATOM   3676  CB  ILE A 390      -0.776 -27.816  19.120  1.00 10.00      A   
ATOM   3677  CG1 ILE A 390      -0.401 -28.711  17.934  1.00 10.00      A   
ATOM   3678  CG2 ILE A 390      -2.077 -28.296  19.759  1.00 10.00      A   
ATOM   3679  CD1 ILE A 390      -0.057 -30.137  18.315  1.00 10.00      A   
ATOM   3680  C   ILE A 390      -1.349 -25.479  19.838  1.00 10.00      A   
ATOM   3681  O   ILE A 390      -2.521 -25.108  19.938  1.00 10.00      A   
ATOM   3682  N   THR A 391      -0.409 -25.148  20.714  1.00 10.00      A   
ATOM   3683  HN  THR A 391       0.507 -25.468  20.578  1.00 10.00      A   
ATOM   3684  CA  THR A 391      -0.708 -24.322  21.875  1.00 10.00      A   
ATOM   3685  CB  THR A 391       0.498 -24.230  22.832  1.00 10.00      A   
ATOM   3686  OG1 THR A 391       1.059 -25.538  23.009  1.00 10.00      A   
ATOM   3687  HG1 THR A 391       1.611 -25.758  22.243  1.00 10.00      A   
ATOM   3688  CG2 THR A 391       0.063 -23.699  24.187  1.00 10.00      A   
ATOM   3689  C   THR A 391      -1.148 -22.921  21.454  1.00 10.00      A   
ATOM   3690  O   THR A 391      -2.159 -22.416  21.938  1.00 10.00      A   
ATOM   3691  N   ILE A 392      -0.406 -22.310  20.530  1.00 10.00      A   
ATOM   3692  HN  ILE A 392       0.379 -22.774  20.163  1.00 10.00      A   
ATOM   3693  CA  ILE A 392      -0.727 -20.965  20.052  1.00 10.00      A   
ATOM   3694  CB  ILE A 392       0.293 -20.477  19.000  1.00 10.00      A   
ATOM   3695  CG1 ILE A 392       1.684 -20.344  19.626  1.00 10.00      A   
ATOM   3696  CG2 ILE A 392      -0.141 -19.149  18.394  1.00 10.00      A   
ATOM   3697  CD1 ILE A 392       2.786 -20.115  18.614  1.00 10.00      A   
ATOM   3698  C   ILE A 392      -2.141 -20.911  19.467  1.00 10.00      A   
ATOM   3699  O   ILE A 392      -2.891 -19.968  19.718  1.00 10.00      A   
ATOM   3700  N   ALA A 393      -2.497 -21.938  18.705  1.00 10.00      A   
ATOM   3701  HN  ALA A 393      -1.850 -22.659  18.544  1.00 10.00      A   
ATOM   3702  CA  ALA A 393      -3.819 -22.020  18.086  1.00 10.00      A   
ATOM   3703  CB  ALA A 393      -3.913 -23.265  17.220  1.00 10.00      A   
ATOM   3704  C   ALA A 393      -4.913 -22.044  19.147  1.00 10.00      A   
ATOM   3705  O   ALA A 393      -5.953 -21.408  18.994  1.00 10.00      A   
ATOM   3706  N   ARG A 394      -4.666 -22.783  20.225  1.00 10.00      A   
ATOM   3707  HN  ARG A 394      -3.811 -23.259  20.290  1.00 10.00      A   
ATOM   3708  CA  ARG A 394      -5.624 -22.893  21.312  1.00 10.00      A   
ATOM   3709  CB  ARG A 394      -5.282 -24.085  22.207  1.00 10.00      A   
ATOM   3710  CG  ARG A 394      -5.416 -25.432  21.521  1.00 10.00      A   
ATOM   3711  CD  ARG A 394      -4.825 -26.550  22.365  1.00 10.00      A   
ATOM   3712  NE  ARG A 394      -5.442 -26.633  23.690  1.00 10.00      A   
ATOM   3713  HE  ARG A 394      -5.260 -25.897  24.317  1.00 10.00      A   
ATOM   3714  CZ  ARG A 394      -6.224 -27.637  24.090  1.00 10.00      A   
ATOM   3715  NH1 ARG A 394      -6.486 -28.647  23.272  1.00 10.00      A   
ATOM   3716 HH11 ARG A 394      -6.085 -28.660  22.311  1.00 10.00      A   
ATOM   3717 HH12 ARG A 394      -7.101 -29.430  23.585  1.00 10.00      A   
ATOM   3718  NH2 ARG A 394      -6.738 -27.627  25.314  1.00 10.00      A   
ATOM   3719 HH21 ARG A 394      -6.537 -26.833  25.961  1.00 10.00      A   
ATOM   3720 HH22 ARG A 394      -7.352 -28.410  25.636  1.00 10.00      A   
ATOM   3721  C   ARG A 394      -5.641 -21.608  22.133  1.00 10.00      A   
ATOM   3722  O   ARG A 394      -6.675 -21.219  22.684  1.00 10.00      A   
ATOM   3723  N   ASN A 395      -4.482 -20.958  22.199  1.00 10.00      A   
ATOM   3724  HN  ASN A 395      -3.702 -21.330  21.734  1.00 10.00      A   
ATOM   3725  CA  ASN A 395      -4.330 -19.714  22.942  1.00 10.00      A   
ATOM   3726  CB  ASN A 395      -2.849 -19.365  23.128  1.00 10.00      A   
ATOM   3727  CG  ASN A 395      -2.144 -20.221  24.164  1.00 10.00      A   
ATOM   3728  OD1 ASN A 395      -0.942 -20.465  24.066  1.00 10.00      A   
ATOM   3729  ND2 ASN A 395      -2.875 -20.678  25.170  1.00 10.00      A   
ATOM   3730 HD21 ASN A 395      -3.827 -20.444  25.196  1.00 10.00      A   
ATOM   3731 HD22 ASN A 395      -2.432 -21.236  25.843  1.00 10.00      A   
ATOM   3732  C   ASN A 395      -5.036 -18.571  22.232  1.00 10.00      A   
ATOM   3733  O   ASN A 395      -5.793 -17.823  22.846  1.00 10.00      A   
ATOM   3734  N   ARG A 396      -4.785 -18.434  20.938  1.00 10.00      A   
ATOM   3735  HN  ARG A 396      -4.176 -19.073  20.494  1.00 10.00      A   
ATOM   3736  CA  ARG A 396      -5.391 -17.371  20.152  1.00 10.00      A   
ATOM   3737  CB  ARG A 396      -4.319 -16.428  19.605  1.00 10.00      A   
ATOM   3738  CG  ARG A 396      -3.513 -15.716  20.679  1.00 10.00      A   
ATOM   3739  CD  ARG A 396      -4.105 -14.359  21.029  1.00 10.00      A   
ATOM   3740  NE  ARG A 396      -5.508 -14.441  21.444  1.00 10.00      A   
ATOM   3741  HE  ARG A 396      -6.193 -14.319  20.739  1.00 10.00      A   
ATOM   3742  CZ  ARG A 396      -5.910 -14.655  22.700  1.00 10.00      A   
ATOM   3743  NH1 ARG A 396      -5.024 -14.815  23.681  1.00 10.00      A   
ATOM   3744 HH11 ARG A 396      -5.345 -14.979  24.661  1.00 10.00      A   
ATOM   3745 HH12 ARG A 396      -3.999 -14.781  23.474  1.00 10.00      A   
ATOM   3746  NH2 ARG A 396      -7.208 -14.716  22.975  1.00 10.00      A   
ATOM   3747 HH21 ARG A 396      -7.911 -14.596  22.211  1.00 10.00      A   
ATOM   3748 HH22 ARG A 396      -7.533 -14.884  23.952  1.00 10.00      A   
ATOM   3749  C   ARG A 396      -6.222 -17.925  19.006  1.00 10.00      A   
ATOM   3750  O   ARG A 396      -5.762 -17.981  17.865  1.00 10.00      A   
ATOM   3751  N   PRO A 397      -7.468 -18.335  19.289  1.00 10.00      A   
ATOM   3752  CA  PRO A 397      -8.363 -18.877  18.265  1.00 10.00      A   
ATOM   3753  CB  PRO A 397      -9.450 -19.570  19.087  1.00 10.00      A   
ATOM   3754  CG  PRO A 397      -9.501 -18.799  20.362  1.00 10.00      A   
ATOM   3755  CD  PRO A 397      -8.102 -18.298  20.620  1.00 10.00      A   
ATOM   3756  C   PRO A 397      -8.965 -17.753  17.433  1.00 10.00      A   
ATOM   3757  O   PRO A 397      -9.657 -17.989  16.443  1.00 10.00      A   
ATOM   3758  N   ASN A 398      -8.679 -16.526  17.844  1.00 10.00      A   
ATOM   3759  HN  ASN A 398      -8.112 -16.416  18.639  1.00 10.00      A   
ATOM   3760  CA  ASN A 398      -9.178 -15.337  17.160  1.00 10.00      A   
ATOM   3761  CB  ASN A 398      -9.443 -14.216  18.171  1.00 10.00      A   
ATOM   3762  CG  ASN A 398      -8.167 -13.664  18.781  1.00 10.00      A   
ATOM   3763  OD1 ASN A 398      -7.492 -14.341  19.557  1.00 10.00      A   
ATOM   3764  ND2 ASN A 398      -7.841 -12.425  18.451  1.00 10.00      A   
ATOM   3765 HD21 ASN A 398      -8.438 -11.935  17.843  1.00 10.00      A   
ATOM   3766 HD22 ASN A 398      -7.006 -12.055  18.807  1.00 10.00      A   
ATOM   3767  C   ASN A 398      -8.187 -14.866  16.097  1.00 10.00      A   
ATOM   3768  O   ASN A 398      -8.360 -13.802  15.504  1.00 10.00      A   
ATOM   3769  N   MET A 399      -7.157 -15.670  15.862  1.00 10.00      A   
ATOM   3770  HN  MET A 399      -7.079 -16.503  16.374  1.00 10.00      A   
ATOM   3771  CA  MET A 399      -6.133 -15.352  14.872  1.00 10.00      A   
ATOM   3772  CB  MET A 399      -5.008 -16.389  14.927  1.00 10.00      A   
ATOM   3773  CG  MET A 399      -3.757 -16.009  14.149  1.00 10.00      A   
ATOM   3774  SD  MET A 399      -2.819 -14.681  14.930  1.00 10.00      A   
ATOM   3775  CE  MET A 399      -2.371 -15.451  16.483  1.00 10.00      A   
ATOM   3776  C   MET A 399      -6.736 -15.310  13.474  1.00 10.00      A   
ATOM   3777  O   MET A 399      -7.386 -16.263  13.035  1.00 10.00      A   
ATOM   3778  N   THR A 400      -6.534 -14.201  12.782  1.00 10.00      A   
ATOM   3779  HN  THR A 400      -6.013 -13.467  13.186  1.00 10.00      A   
ATOM   3780  CA  THR A 400      -7.063 -14.037  11.441  1.00 10.00      A   
ATOM   3781  CB  THR A 400      -7.809 -12.699  11.305  1.00 10.00      A   
ATOM   3782  OG1 THR A 400      -6.983 -11.641  11.807  1.00 10.00      A   
ATOM   3783  HG1 THR A 400      -7.474 -11.141  12.483  1.00 10.00      A   
ATOM   3784  CG2 THR A 400      -9.112 -12.730  12.085  1.00 10.00      A   
ATOM   3785  C   THR A 400      -5.943 -14.083  10.410  1.00 10.00      A   
ATOM   3786  O   THR A 400      -6.169 -14.423   9.246  1.00 10.00      A   
ATOM   3787  N   ARG A 401      -4.736 -13.734  10.841  1.00 10.00      A   
ATOM   3788  HN  ARG A 401      -4.618 -13.474  11.783  1.00 10.00      A   
ATOM   3789  CA  ARG A 401      -3.582 -13.727   9.954  1.00 10.00      A   
ATOM   3790  CB  ARG A 401      -3.259 -12.302   9.506  1.00 10.00      A   
ATOM   3791  CG  ARG A 401      -4.167 -11.769   8.415  1.00 10.00      A   
ATOM   3792  CD  ARG A 401      -4.490 -10.301   8.632  1.00 10.00      A   
ATOM   3793  NE  ARG A 401      -5.559 -10.114   9.611  1.00 10.00      A   
ATOM   3794  HE  ARG A 401      -5.641 -10.784  10.326  1.00 10.00      A   
ATOM   3795  CZ  ARG A 401      -6.416  -9.094   9.582  1.00 10.00      A   
ATOM   3796  NH1 ARG A 401      -6.332  -8.170   8.621  1.00 10.00      A   
ATOM   3797 HH11 ARG A 401      -7.002  -7.368   8.596  1.00 10.00      A   
ATOM   3798 HH12 ARG A 401      -5.584  -8.241   7.878  1.00 10.00      A   
ATOM   3799  NH2 ARG A 401      -7.355  -8.996  10.519  1.00 10.00      A   
ATOM   3800 HH21 ARG A 401      -7.420  -9.711  11.280  1.00 10.00      A   
ATOM   3801 HH22 ARG A 401      -8.036  -8.206  10.500  1.00 10.00      A   
ATOM   3802  C   ARG A 401      -2.364 -14.349  10.623  1.00 10.00      A   
ATOM   3803  O   ARG A 401      -1.718 -13.726  11.471  1.00 10.00      A   
ATOM   3804  N   PHE A 402      -2.055 -15.576  10.237  1.00 10.00      A   
ATOM   3805  HN  PHE A 402      -2.602 -16.015   9.549  1.00 10.00      A   
ATOM   3806  CA  PHE A 402      -0.910 -16.280  10.789  1.00 10.00      A   
ATOM   3807  CB  PHE A 402      -1.304 -17.679  11.269  1.00 10.00      A   
ATOM   3808  CG  PHE A 402      -0.296 -18.303  12.194  1.00 10.00      A   
ATOM   3809  CD1 PHE A 402       0.035 -17.695  13.394  1.00 10.00      A   
ATOM   3810  CD2 PHE A 402       0.319 -19.503  11.866  1.00 10.00      A   
ATOM   3811  CE1 PHE A 402       0.960 -18.264  14.247  1.00 10.00      A   
ATOM   3812  CE2 PHE A 402       1.246 -20.077  12.714  1.00 10.00      A   
ATOM   3813  CZ  PHE A 402       1.566 -19.459  13.907  1.00 10.00      A   
ATOM   3814  C   PHE A 402       0.200 -16.354   9.748  1.00 10.00      A   
ATOM   3815  O   PHE A 402       0.303 -17.320   8.985  1.00 10.00      A   
ATOM   3816  N   ARG A 403       1.010 -15.313   9.708  1.00 10.00      A   
ATOM   3817  HN  ARG A 403       0.880 -14.580  10.350  1.00 10.00      A   
ATOM   3818  CA  ARG A 403       2.104 -15.229   8.758  1.00 10.00      A   
ATOM   3819  CB  ARG A 403       2.269 -13.784   8.268  1.00 10.00      A   
ATOM   3820  CG  ARG A 403       0.977 -13.139   7.790  1.00 10.00      A   
ATOM   3821  CD  ARG A 403       1.129 -11.634   7.616  1.00 10.00      A   
ATOM   3822  NE  ARG A 403       1.691 -11.283   6.313  1.00 10.00      A   
ATOM   3823  HE  ARG A 403       2.367 -11.897   5.927  1.00 10.00      A   
ATOM   3824  CZ  ARG A 403       1.339 -10.209   5.604  1.00 10.00      A   
ATOM   3825  NH1 ARG A 403       0.414  -9.360   6.049  1.00 10.00      A   
ATOM   3826 HH11 ARG A 403      -0.053  -9.520   6.967  1.00 10.00      A   
ATOM   3827 HH12 ARG A 403       0.145  -8.531   5.472  1.00 10.00      A   
ATOM   3828  NH2 ARG A 403       1.912  -9.993   4.433  1.00 10.00      A   
ATOM   3829 HH21 ARG A 403       2.632 -10.666   4.079  1.00 10.00      A   
ATOM   3830 HH22 ARG A 403       1.638  -9.159   3.848  1.00 10.00      A   
ATOM   3831  C   ARG A 403       3.394 -15.727   9.397  1.00 10.00      A   
ATOM   3832  O   ARG A 403       4.167 -14.949   9.957  1.00 10.00      A   
ATOM   3833  N   LEU A 404       3.611 -17.030   9.332  1.00 10.00      A   
ATOM   3834  HN  LEU A 404       2.959 -17.602   8.875  1.00 10.00      A   
ATOM   3835  CA  LEU A 404       4.800 -17.630   9.904  1.00 10.00      A   
ATOM   3836  CB  LEU A 404       4.408 -18.785  10.831  1.00 10.00      A   
ATOM   3837  CG  LEU A 404       5.562 -19.560  11.475  1.00 10.00      A   
ATOM   3838  CD1 LEU A 404       6.224 -18.732  12.567  1.00 10.00      A   
ATOM   3839  CD2 LEU A 404       5.070 -20.889  12.024  1.00 10.00      A   
ATOM   3840  C   LEU A 404       5.707 -18.144   8.800  1.00 10.00      A   
ATOM   3841  O   LEU A 404       5.230 -18.649   7.782  1.00 10.00      A   
ATOM   3842  N   CYS A 405       7.010 -17.998   8.988  1.00 10.00      A   
ATOM   3843  HN  CYS A 405       7.336 -17.540   9.796  1.00 10.00      A   
ATOM   3844  CA  CYS A 405       7.969 -18.470   8.008  1.00 10.00      A   
ATOM   3845  CB  CYS A 405       8.173 -17.438   6.896  1.00 10.00      A   
ATOM   3846  SG  CYS A 405       8.937 -18.106   5.397  1.00 10.00      A   
ATOM   3847  HG  CYS A 405       9.677 -19.153   5.746  1.00 10.00      A   
ATOM   3848  C   CYS A 405       9.298 -18.826   8.659  1.00 10.00      A   
ATOM   3849  O   CYS A 405       9.869 -18.037   9.408  1.00 10.00      A   
ATOM   3850  N   ILE A 406       9.766 -20.035   8.388  1.00 10.00      A   
ATOM   3851  HN  ILE A 406       9.232 -20.634   7.823  1.00 10.00      A   
ATOM   3852  CA  ILE A 406      11.035 -20.507   8.919  1.00 10.00      A   
ATOM   3853  CB  ILE A 406      10.989 -22.022   9.224  1.00 10.00      A   
ATOM   3854  CG1 ILE A 406       9.779 -22.356  10.105  1.00 10.00      A   
ATOM   3855  CG2 ILE A 406      12.280 -22.484   9.890  1.00 10.00      A   
ATOM   3856  CD1 ILE A 406       9.544 -23.842  10.286  1.00 10.00      A   
ATOM   3857  C   ILE A 406      12.152 -20.229   7.918  1.00 10.00      A   
ATOM   3858  O   ILE A 406      11.969 -20.400   6.716  1.00 10.00      A   
ATOM   3859  N   ILE A 407      13.296 -19.777   8.421  1.00 10.00      A   
ATOM   3860  HN  ILE A 407      13.360 -19.627   9.392  1.00 10.00      A   
ATOM   3861  CA  ILE A 407      14.449 -19.473   7.574  1.00 10.00      A   
ATOM   3862  CB  ILE A 407      15.596 -18.823   8.388  1.00 10.00      A   
ATOM   3863  CG1 ILE A 407      15.087 -17.592   9.151  1.00 10.00      A   
ATOM   3864  CG2 ILE A 407      16.769 -18.451   7.490  1.00 10.00      A   
ATOM   3865  CD1 ILE A 407      14.501 -16.510   8.271  1.00 10.00      A   
ATOM   3866  C   ILE A 407      14.959 -20.730   6.860  1.00 10.00      A   
ATOM   3867  O   ILE A 407      15.445 -20.664   5.728  1.00 10.00      A   
ATOM   3868  N   GLU A 408      14.829 -21.875   7.515  1.00 10.00      A   
ATOM   3869  HN  GLU A 408      14.406 -21.878   8.396  1.00 10.00      A   
ATOM   3870  CA  GLU A 408      15.283 -23.130   6.942  1.00 10.00      A   
ATOM   3871  CB  GLU A 408      15.826 -24.053   8.040  1.00 10.00      A   
ATOM   3872  CG  GLU A 408      16.939 -24.988   7.581  1.00 10.00      A   
ATOM   3873  CD  GLU A 408      18.080 -24.254   6.899  1.00 10.00      A   
ATOM   3874  OE1 GLU A 408      18.442 -23.149   7.356  1.00 10.00      A   
ATOM   3875  OE2 GLU A 408      18.617 -24.778   5.897  1.00 10.00      A   
ATOM   3876  C   GLU A 408      14.156 -23.811   6.167  1.00 10.00      A   
ATOM   3877  O   GLU A 408      13.094 -24.103   6.724  1.00 10.00      A   
ATOM   3878  N   PRO A 409      14.368 -24.050   4.867  1.00 10.00      A   
ATOM   3879  CA  PRO A 409      13.378 -24.696   4.007  1.00 10.00      A   
ATOM   3880  CB  PRO A 409      13.941 -24.519   2.588  1.00 10.00      A   
ATOM   3881  CG  PRO A 409      15.080 -23.562   2.723  1.00 10.00      A   
ATOM   3882  CD  PRO A 409      15.587 -23.708   4.127  1.00 10.00      A   
ATOM   3883  C   PRO A 409      13.225 -26.179   4.329  1.00 10.00      A   
ATOM   3884  O   PRO A 409      14.214 -26.895   4.517  1.00 10.00      A   
ATOM   3885  N   LYS A 410      11.975 -26.623   4.403  1.00 10.00      A   
ATOM   3886  HN  LYS A 410      11.238 -25.989   4.257  1.00 10.00      A   
ATOM   3887  CA  LYS A 410      11.655 -28.021   4.697  1.00 10.00      A   
ATOM   3888  CB  LYS A 410      12.206 -28.955   3.610  1.00 10.00      A   
ATOM   3889  CG  LYS A 410      11.677 -28.663   2.216  1.00 10.00      A   
ATOM   3890  CD  LYS A 410      12.448 -29.430   1.156  1.00 10.00      A   
ATOM   3891  CE  LYS A 410      11.987 -29.044  -0.239  1.00 10.00      A   
ATOM   3892  NZ  LYS A 410      12.866 -29.617  -1.289  1.00 10.00      A   
ATOM   3893  HZ1 LYS A 410      12.499 -29.376  -2.234  1.00 10.00      A   
ATOM   3894  HZ2 LYS A 410      12.905 -30.652  -1.197  1.00 10.00      A   
ATOM   3895  HZ3 LYS A 410      13.830 -29.236  -1.198  1.00 10.00      A   
ATOM   3896  C   LYS A 410      12.159 -28.440   6.075  1.00 10.00      A   
ATOM   3897  O   LYS A 410      12.462 -29.610   6.304  1.00 10.00      A   
ATOM   3898  N   ALA A 411      12.244 -27.482   6.991  1.00 10.00      A   
ATOM   3899  HN  ALA A 411      11.989 -26.567   6.753  1.00 10.00      A   
ATOM   3900  CA  ALA A 411      12.711 -27.759   8.341  1.00 10.00      A   
ATOM   3901  CB  ALA A 411      13.226 -26.489   8.998  1.00 10.00      A   
ATOM   3902  C   ALA A 411      11.604 -28.385   9.184  1.00 10.00      A   
ATOM   3903  O   ALA A 411      10.533 -27.798   9.355  1.00 10.00      A   
ATOM   3904  N   PRO A 412      11.841 -29.595   9.704  1.00 10.00      A   
ATOM   3905  CA  PRO A 412      10.872 -30.301  10.538  1.00 10.00      A   
ATOM   3906  CB  PRO A 412      11.310 -31.761  10.389  1.00 10.00      A   
ATOM   3907  CG  PRO A 412      12.790 -31.686  10.210  1.00 10.00      A   
ATOM   3908  CD  PRO A 412      13.074 -30.383   9.504  1.00 10.00      A   
ATOM   3909  C   PRO A 412      10.981 -29.879  11.997  1.00 10.00      A   
ATOM   3910  O   PRO A 412      11.805 -29.028  12.347  1.00 10.00      A   
ATOM   3911  N   ASP A 413      10.148 -30.478  12.838  1.00 10.00      A   
ATOM   3912  HN  ASP A 413       9.500 -31.134  12.488  1.00 10.00      A   
ATOM   3913  CA  ASP A 413      10.163 -30.196  14.269  1.00 10.00      A   
ATOM   3914  CB  ASP A 413       9.077 -31.019  14.959  1.00 10.00      A   
ATOM   3915  CG  ASP A 413       8.966 -30.741  16.440  1.00 10.00      A   
ATOM   3916  OD1 ASP A 413       9.787 -31.281  17.204  1.00 10.00      A   
ATOM   3917  OD2 ASP A 413       8.049 -30.008  16.841  1.00 10.00      A   
ATOM   3918  C   ASP A 413      11.540 -30.554  14.825  1.00 10.00      A   
ATOM   3919  O   ASP A 413      12.040 -31.647  14.583  1.00 10.00      A   
ATOM   3920  N   TYR A 414      12.155 -29.642  15.564  1.00 10.00      A   
ATOM   3921  HN  TYR A 414      11.700 -28.794  15.761  1.00 10.00      A   
ATOM   3922  CA  TYR A 414      13.499 -29.879  16.093  1.00 10.00      A   
ATOM   3923  CB  TYR A 414      14.252 -28.563  16.318  1.00 10.00      A   
ATOM   3924  CG  TYR A 414      13.746 -27.738  17.481  1.00 10.00      A   
ATOM   3925  CD1 TYR A 414      14.391 -27.768  18.712  1.00 10.00      A   
ATOM   3926  CD2 TYR A 414      12.626 -26.928  17.351  1.00 10.00      A   
ATOM   3927  CE1 TYR A 414      13.937 -27.017  19.778  1.00 10.00      A   
ATOM   3928  CE2 TYR A 414      12.163 -26.173  18.413  1.00 10.00      A   
ATOM   3929  CZ  TYR A 414      12.822 -26.222  19.624  1.00 10.00      A   
ATOM   3930  OH  TYR A 414      12.364 -25.472  20.683  1.00 10.00      A   
ATOM   3931  HH  TYR A 414      11.946 -24.663  20.345  1.00 10.00      A   
ATOM   3932  C   TYR A 414      13.527 -30.753  17.349  1.00 10.00      A   
ATOM   3933  O   TYR A 414      14.600 -31.151  17.804  1.00 10.00      A   
ATOM   3934  N   LEU A 415      12.366 -31.067  17.901  1.00 10.00      A   
ATOM   3935  HN  LEU A 415      11.526 -30.750  17.488  1.00 10.00      A   
ATOM   3936  CA  LEU A 415      12.304 -31.885  19.108  1.00 10.00      A   
ATOM   3937  CB  LEU A 415      11.363 -31.259  20.141  1.00 10.00      A   
ATOM   3938  CG  LEU A 415      11.849 -29.962  20.790  1.00 10.00      A   
ATOM   3939  CD1 LEU A 415      10.804 -29.422  21.751  1.00 10.00      A   
ATOM   3940  CD2 LEU A 415      13.170 -30.186  21.508  1.00 10.00      A   
ATOM   3941  C   LEU A 415      11.886 -33.318  18.803  1.00 10.00      A   
ATOM   3942  O   LEU A 415      12.350 -34.259  19.442  1.00 10.00      A   
ATOM   3943  N   THR A 416      11.009 -33.484  17.827  1.00 10.00      A   
ATOM   3944  HN  THR A 416      10.658 -32.690  17.353  1.00 10.00      A   
ATOM   3945  CA  THR A 416      10.531 -34.808  17.456  1.00 10.00      A   
ATOM   3946  CB  THR A 416       8.990 -34.887  17.506  1.00 10.00      A   
ATOM   3947  OG1 THR A 416       8.429 -33.675  16.980  1.00 10.00      A   
ATOM   3948  HG1 THR A 416       8.856 -32.910  17.401  1.00 10.00      A   
ATOM   3949  CG2 THR A 416       8.509 -35.080  18.938  1.00 10.00      A   
ATOM   3950  C   THR A 416      11.028 -35.227  16.073  1.00 10.00      A   
ATOM   3951  O   THR A 416      10.944 -36.399  15.705  1.00 10.00      A   
ATOM   3952  N   LEU A 417      11.554 -34.263  15.318  1.00 10.00      A   
ATOM   3953  HN  LEU A 417      11.599 -33.351  15.676  1.00 10.00      A   
ATOM   3954  CA  LEU A 417      12.064 -34.511  13.968  1.00 10.00      A   
ATOM   3955  CB  LEU A 417      13.233 -35.500  13.979  1.00 10.00      A   
ATOM   3956  CG  LEU A 417      14.491 -35.047  14.725  1.00 10.00      A   
ATOM   3957  CD1 LEU A 417      15.491 -36.186  14.826  1.00 10.00      A   
ATOM   3958  CD2 LEU A 417      15.119 -33.844  14.035  1.00 10.00      A   
ATOM   3959  C   LEU A 417      10.950 -34.982  13.037  1.00 10.00      A   
ATOM   3960  O   LEU A 417      11.171 -35.786  12.132  1.00 10.00      A   
ATOM   3961  N   GLU A 418       9.754 -34.458  13.258  1.00 10.00      A   
ATOM   3962  HN  GLU A 418       9.647 -33.800  13.976  1.00 10.00      A   
ATOM   3963  CA  GLU A 418       8.595 -34.825  12.461  1.00 10.00      A   
ATOM   3964  CB  GLU A 418       7.502 -35.390  13.370  1.00 10.00      A   
ATOM   3965  CG  GLU A 418       7.866 -36.700  14.040  1.00 10.00      A   
ATOM   3966  CD  GLU A 418       6.681 -37.319  14.749  1.00 10.00      A   
ATOM   3967  OE1 GLU A 418       5.656 -37.580  14.083  1.00 10.00      A   
ATOM   3968  OE2 GLU A 418       6.763 -37.542  15.972  1.00 10.00      A   
ATOM   3969  C   GLU A 418       8.047 -33.616  11.712  1.00 10.00      A   
ATOM   3970  O   GLU A 418       8.395 -32.479  12.027  1.00 10.00      A   
ATOM   3971  N   PRO A 419       7.206 -33.846  10.688  1.00 10.00      A   
ATOM   3972  CA  PRO A 419       6.585 -32.761   9.919  1.00 10.00      A   
ATOM   3973  CB  PRO A 419       5.752 -33.499   8.862  1.00 10.00      A   
ATOM   3974  CG  PRO A 419       6.337 -34.866   8.793  1.00 10.00      A   
ATOM   3975  CD  PRO A 419       6.822 -35.173  10.177  1.00 10.00      A   
ATOM   3976  C   PRO A 419       5.675 -31.904  10.805  1.00 10.00      A   
ATOM   3977  O   PRO A 419       5.154 -32.374  11.818  1.00 10.00      A   
ATOM   3978  N   LEU A 420       5.471 -30.656  10.409  1.00 10.00      A   
ATOM   3979  HN  LEU A 420       5.877 -30.349   9.565  1.00 10.00      A   
ATOM   3980  CA  LEU A 420       4.642 -29.729  11.180  1.00 10.00      A   
ATOM   3981  CB  LEU A 420       5.196 -28.305  11.071  1.00 10.00      A   
ATOM   3982  CG  LEU A 420       6.623 -28.091  11.586  1.00 10.00      A   
ATOM   3983  CD1 LEU A 420       7.189 -26.778  11.062  1.00 10.00      A   
ATOM   3984  CD2 LEU A 420       6.659 -28.122  13.103  1.00 10.00      A   
ATOM   3985  C   LEU A 420       3.186 -29.765  10.725  1.00 10.00      A   
ATOM   3986  O   LEU A 420       2.410 -28.848  11.005  1.00 10.00      A   
ATOM   3987  N   ASP A 421       2.828 -30.840  10.032  1.00 10.00      A   
ATOM   3988  HN  ASP A 421       3.501 -31.523   9.848  1.00 10.00      A   
ATOM   3989  CA  ASP A 421       1.478 -31.028   9.508  1.00 10.00      A   
ATOM   3990  CB  ASP A 421       1.352 -32.396   8.822  1.00 10.00      A   
ATOM   3991  CG  ASP A 421       2.085 -32.468   7.495  1.00 10.00      A   
ATOM   3992  OD1 ASP A 421       1.436 -32.724   6.461  1.00 10.00      A   
ATOM   3993  OD2 ASP A 421       3.314 -32.282   7.479  1.00 10.00      A   
ATOM   3994  C   ASP A 421       0.410 -30.881  10.589  1.00 10.00      A   
ATOM   3995  O   ASP A 421      -0.603 -30.216  10.382  1.00 10.00      A   
ATOM   3996  N   ILE A 422       0.648 -31.479  11.749  1.00 10.00      A   
ATOM   3997  HN  ILE A 422       1.483 -31.975  11.871  1.00 10.00      A   
ATOM   3998  CA  ILE A 422      -0.316 -31.411  12.844  1.00 10.00      A   
ATOM   3999  CB  ILE A 422      -0.126 -32.540  13.880  1.00 10.00      A   
ATOM   4000  CG1 ILE A 422       1.320 -32.584  14.384  1.00 10.00      A   
ATOM   4001  CG2 ILE A 422      -0.534 -33.878  13.280  1.00 10.00      A   
ATOM   4002  CD1 ILE A 422       1.499 -33.383  15.657  1.00 10.00      A   
ATOM   4003  C   ILE A 422      -0.296 -30.051  13.536  1.00 10.00      A   
ATOM   4004  O   ILE A 422      -1.333 -29.562  13.983  1.00 10.00      A   
ATOM   4005  N   GLY A 423       0.883 -29.442  13.607  1.00 10.00      A   
ATOM   4006  HN  GLY A 423       1.674 -29.876  13.221  1.00 10.00      A   
ATOM   4007  CA  GLY A 423       1.014 -28.142  14.239  1.00 10.00      A   
ATOM   4008  C   GLY A 423       0.168 -27.103  13.535  1.00 10.00      A   
ATOM   4009  O   GLY A 423      -0.600 -26.376  14.171  1.00 10.00      A   
ATOM   4010  N   PHE A 424       0.293 -27.048  12.215  1.00 10.00      A   
ATOM   4011  HN  PHE A 424       0.924 -27.652  11.767  1.00 10.00      A   
ATOM   4012  CA  PHE A 424      -0.481 -26.107  11.422  1.00 10.00      A   
ATOM   4013  CB  PHE A 424       0.112 -25.932  10.025  1.00 10.00      A   
ATOM   4014  CG  PHE A 424       1.429 -25.212  10.019  1.00 10.00      A   
ATOM   4015  CD1 PHE A 424       2.598 -25.892   9.736  1.00 10.00      A   
ATOM   4016  CD2 PHE A 424       1.498 -23.857  10.299  1.00 10.00      A   
ATOM   4017  CE1 PHE A 424       3.816 -25.237   9.731  1.00 10.00      A   
ATOM   4018  CE2 PHE A 424       2.711 -23.194  10.296  1.00 10.00      A   
ATOM   4019  CZ  PHE A 424       3.873 -23.887  10.013  1.00 10.00      A   
ATOM   4020  C   PHE A 424      -1.934 -26.557  11.338  1.00 10.00      A   
ATOM   4021  O   PHE A 424      -2.841 -25.741  11.161  1.00 10.00      A   
ATOM   4022  N   GLY A 425      -2.145 -27.863  11.472  1.00 10.00      A   
ATOM   4023  HN  GLY A 425      -1.378 -28.464  11.584  1.00 10.00      A   
ATOM   4024  CA  GLY A 425      -3.484 -28.411  11.433  1.00 10.00      A   
ATOM   4025  C   GLY A 425      -4.318 -27.899  12.587  1.00 10.00      A   
ATOM   4026  O   GLY A 425      -5.513 -27.656  12.440  1.00 10.00      A   
ATOM   4027  N   ALA A 426      -3.680 -27.724  13.741  1.00 10.00      A   
ATOM   4028  HN  ALA A 426      -2.723 -27.953  13.803  1.00 10.00      A   
ATOM   4029  CA  ALA A 426      -4.364 -27.216  14.920  1.00 10.00      A   
ATOM   4030  CB  ALA A 426      -3.496 -27.386  16.154  1.00 10.00      A   
ATOM   4031  C   ALA A 426      -4.738 -25.752  14.723  1.00 10.00      A   
ATOM   4032  O   ALA A 426      -5.758 -25.287  15.232  1.00 10.00      A   
ATOM   4033  N   ILE A 427      -3.908 -25.035  13.965  1.00 10.00      A   
ATOM   4034  HN  ILE A 427      -3.118 -25.473  13.582  1.00 10.00      A   
ATOM   4035  CA  ILE A 427      -4.142 -23.622  13.683  1.00 10.00      A   
ATOM   4036  CB  ILE A 427      -3.015 -23.022  12.805  1.00 10.00      A   
ATOM   4037  CG1 ILE A 427      -1.662 -23.103  13.525  1.00 10.00      A   
ATOM   4038  CG2 ILE A 427      -3.328 -21.582  12.407  1.00 10.00      A   
ATOM   4039  CD1 ILE A 427      -1.544 -22.192  14.732  1.00 10.00      A   
ATOM   4040  C   ILE A 427      -5.483 -23.436  12.978  1.00 10.00      A   
ATOM   4041  O   ILE A 427      -6.350 -22.705  13.452  1.00 10.00      A   
ATOM   4042  N   VAL A 428      -5.660 -24.134  11.864  1.00 10.00      A   
ATOM   4043  HN  VAL A 428      -4.943 -24.731  11.557  1.00 10.00      A   
ATOM   4044  CA  VAL A 428      -6.897 -24.037  11.086  1.00 10.00      A   
ATOM   4045  CB  VAL A 428      -6.745 -24.637   9.669  1.00 10.00      A   
ATOM   4046  CG1 VAL A 428      -5.737 -23.841   8.856  1.00 10.00      A   
ATOM   4047  CG2 VAL A 428      -6.340 -26.101   9.732  1.00 10.00      A   
ATOM   4048  C   VAL A 428      -8.073 -24.697  11.808  1.00 10.00      A   
ATOM   4049  O   VAL A 428      -9.235 -24.422  11.504  1.00 10.00      A   
ATOM   4050  N   GLU A 429      -7.762 -25.567  12.762  1.00 10.00      A   
ATOM   4051  HN  GLU A 429      -6.819 -25.748  12.951  1.00 10.00      A   
ATOM   4052  CA  GLU A 429      -8.782 -26.269  13.526  1.00 10.00      A   
ATOM   4053  CB  GLU A 429      -8.176 -27.512  14.191  1.00 10.00      A   
ATOM   4054  CG  GLU A 429      -9.184 -28.428  14.866  1.00 10.00      A   
ATOM   4055  CD  GLU A 429      -8.521 -29.491  15.722  1.00 10.00      A   
ATOM   4056  OE1 GLU A 429      -7.757 -30.315  15.176  1.00 10.00      A   
ATOM   4057  OE2 GLU A 429      -8.761 -29.512  16.947  1.00 10.00      A   
ATOM   4058  C   GLU A 429      -9.395 -25.355  14.584  1.00 10.00      A   
ATOM   4059  O   GLU A 429     -10.596 -25.414  14.853  1.00 10.00      A   
ATOM   4060  N   HIS A 430      -8.570 -24.502  15.183  1.00 10.00      A   
ATOM   4061  HN  HIS A 430      -7.622 -24.491  14.927  1.00 10.00      A   
ATOM   4062  CA  HIS A 430      -9.043 -23.592  16.222  1.00 10.00      A   
ATOM   4063  CB  HIS A 430      -8.037 -23.481  17.370  1.00 10.00      A   
ATOM   4064  CG  HIS A 430      -7.966 -24.714  18.219  1.00 10.00      A   
ATOM   4065  ND1 HIS A 430      -8.889 -24.955  19.209  1.00 10.00      A   
ATOM   4066  CD2 HIS A 430      -7.088 -25.748  18.172  1.00 10.00      A   
ATOM   4067  CE1 HIS A 430      -8.561 -26.120  19.738  1.00 10.00      A   
ATOM   4068  NE2 HIS A 430      -7.479 -26.635  19.142  1.00 10.00      A   
ATOM   4069  HE2 HIS A 430      -7.051 -27.492  19.352  1.00 10.00      A   
ATOM   4070  C   HIS A 430      -9.428 -22.218  15.681  1.00 10.00      A   
ATOM   4071  O   HIS A 430     -10.389 -21.610  16.152  1.00 10.00      A   
ATOM   4072  N   CYS A 431      -8.692 -21.734  14.691  1.00 10.00      A   
ATOM   4073  HN  CYS A 431      -7.943 -22.265  14.339  1.00 10.00      A   
ATOM   4074  CA  CYS A 431      -8.978 -20.429  14.103  1.00 10.00      A   
ATOM   4075  CB  CYS A 431      -7.720 -19.835  13.470  1.00 10.00      A   
ATOM   4076  SG  CYS A 431      -6.312 -19.702  14.599  1.00 10.00      A   
ATOM   4077  HG  CYS A 431      -6.147 -20.884  15.178  1.00 10.00      A   
ATOM   4078  C   CYS A 431     -10.104 -20.538  13.076  1.00 10.00      A   
ATOM   4079  O   CYS A 431      -9.938 -21.151  12.019  1.00 10.00      A   
ATOM   4080  N   LYS A 432     -11.248 -19.944  13.395  1.00 10.00      A   
ATOM   4081  HN  LYS A 432     -11.312 -19.459  14.249  1.00 10.00      A   
ATOM   4082  CA  LYS A 432     -12.414 -20.000  12.516  1.00 10.00      A   
ATOM   4083  CB  LYS A 432     -13.696 -20.129  13.346  1.00 10.00      A   
ATOM   4084  CG  LYS A 432     -13.664 -21.238  14.390  1.00 10.00      A   
ATOM   4085  CD  LYS A 432     -13.497 -22.605  13.745  1.00 10.00      A   
ATOM   4086  CE  LYS A 432     -13.583 -23.719  14.776  1.00 10.00      A   
ATOM   4087  NZ  LYS A 432     -14.950 -23.846  15.347  1.00 10.00      A   
ATOM   4088  HZ1 LYS A 432     -15.209 -22.973  15.851  1.00 10.00      A   
ATOM   4089  HZ2 LYS A 432     -14.987 -24.642  16.019  1.00 10.00      A   
ATOM   4090  HZ3 LYS A 432     -15.643 -24.011  14.585  1.00 10.00      A   
ATOM   4091  C   LYS A 432     -12.506 -18.783  11.598  1.00 10.00      A   
ATOM   4092  O   LYS A 432     -13.375 -18.719  10.727  1.00 10.00      A   
ATOM   4093  N   ASP A 433     -11.618 -17.817  11.795  1.00 10.00      A   
ATOM   4094  HN  ASP A 433     -10.948 -17.917  12.503  1.00 10.00      A   
ATOM   4095  CA  ASP A 433     -11.613 -16.607  10.976  1.00 10.00      A   
ATOM   4096  CB  ASP A 433     -12.036 -15.383  11.796  1.00 10.00      A   
ATOM   4097  CG  ASP A 433     -13.472 -14.970  11.541  1.00 10.00      A   
ATOM   4098  OD1 ASP A 433     -14.370 -15.434  12.276  1.00 10.00      A   
ATOM   4099  OD2 ASP A 433     -13.712 -14.176  10.605  1.00 10.00      A   
ATOM   4100  C   ASP A 433     -10.241 -16.377  10.353  1.00 10.00      A   
ATOM   4101  O   ASP A 433      -9.855 -15.239  10.080  1.00 10.00      A   
ATOM   4102  N   LEU A 434      -9.512 -17.463  10.125  1.00 10.00      A   
ATOM   4103  HN  LEU A 434      -9.886 -18.342  10.346  1.00 10.00      A   
ATOM   4104  CA  LEU A 434      -8.182 -17.384   9.535  1.00 10.00      A   
ATOM   4105  CB  LEU A 434      -7.434 -18.706   9.729  1.00 10.00      A   
ATOM   4106  CG  LEU A 434      -5.956 -18.719   9.329  1.00 10.00      A   
ATOM   4107  CD1 LEU A 434      -5.119 -17.902  10.303  1.00 10.00      A   
ATOM   4108  CD2 LEU A 434      -5.440 -20.147   9.231  1.00 10.00      A   
ATOM   4109  C   LEU A 434      -8.284 -17.049   8.052  1.00 10.00      A   
ATOM   4110  O   LEU A 434      -8.653 -17.896   7.238  1.00 10.00      A   
ATOM   4111  N   ARG A 435      -7.952 -15.815   7.712  1.00 10.00      A   
ATOM   4112  HN  ARG A 435      -7.635 -15.197   8.409  1.00 10.00      A   
ATOM   4113  CA  ARG A 435      -8.026 -15.349   6.335  1.00 10.00      A   
ATOM   4114  CB  ARG A 435      -8.436 -13.879   6.303  1.00 10.00      A   
ATOM   4115  CG  ARG A 435      -9.927 -13.637   6.454  1.00 10.00      A   
ATOM   4116  CD  ARG A 435     -10.235 -12.146   6.504  1.00 10.00      A   
ATOM   4117  NE  ARG A 435      -9.557 -11.409   5.437  1.00 10.00      A   
ATOM   4118  HE  ARG A 435      -9.739 -11.695   4.503  1.00 10.00      A   
ATOM   4119  CZ  ARG A 435      -8.728 -10.383   5.638  1.00 10.00      A   
ATOM   4120  NH1 ARG A 435      -8.472  -9.956   6.868  1.00 10.00      A   
ATOM   4121 HH11 ARG A 435      -8.920 -10.414   7.692  1.00 10.00      A   
ATOM   4122 HH12 ARG A 435      -7.821  -9.152   7.015  1.00 10.00      A   
ATOM   4123  NH2 ARG A 435      -8.148  -9.789   4.604  1.00 10.00      A   
ATOM   4124 HH21 ARG A 435      -7.494  -8.985   4.756  1.00 10.00      A   
ATOM   4125 HH22 ARG A 435      -8.338 -10.118   3.635  1.00 10.00      A   
ATOM   4126  C   ARG A 435      -6.701 -15.516   5.606  1.00 10.00      A   
ATOM   4127  O   ARG A 435      -6.667 -15.960   4.460  1.00 10.00      A   
ATOM   4128  N   ARG A 436      -5.615 -15.149   6.265  1.00 10.00      A   
ATOM   4129  HN  ARG A 436      -5.699 -14.814   7.184  1.00 10.00      A   
ATOM   4130  CA  ARG A 436      -4.296 -15.238   5.657  1.00 10.00      A   
ATOM   4131  CB  ARG A 436      -3.641 -13.855   5.645  1.00 10.00      A   
ATOM   4132  CG  ARG A 436      -2.557 -13.673   4.598  1.00 10.00      A   
ATOM   4133  CD  ARG A 436      -2.221 -12.200   4.419  1.00 10.00      A   
ATOM   4134  NE  ARG A 436      -1.210 -11.985   3.389  1.00 10.00      A   
ATOM   4135  HE  ARG A 436      -0.836 -12.783   2.953  1.00 10.00      A   
ATOM   4136  CZ  ARG A 436      -0.760 -10.782   3.024  1.00 10.00      A   
ATOM   4137  NH1 ARG A 436      -1.231  -9.684   3.603  1.00 10.00      A   
ATOM   4138 HH11 ARG A 436      -0.861  -8.741   3.314  1.00 10.00      A   
ATOM   4139 HH12 ARG A 436      -1.956  -9.747   4.348  1.00 10.00      A   
ATOM   4140  NH2 ARG A 436       0.166 -10.671   2.078  1.00 10.00      A   
ATOM   4141 HH21 ARG A 436       0.548 -11.518   1.614  1.00 10.00      A   
ATOM   4142 HH22 ARG A 436       0.522  -9.722   1.796  1.00 10.00      A   
ATOM   4143  C   ARG A 436      -3.421 -16.241   6.398  1.00 10.00      A   
ATOM   4144  O   ARG A 436      -3.262 -16.158   7.617  1.00 10.00      A   
ATOM   4145  N   LEU A 437      -2.860 -17.188   5.664  1.00 10.00      A   
ATOM   4146  HN  LEU A 437      -3.020 -17.208   4.692  1.00 10.00      A   
ATOM   4147  CA  LEU A 437      -2.012 -18.206   6.259  1.00 10.00      A   
ATOM   4148  CB  LEU A 437      -2.794 -19.514   6.438  1.00 10.00      A   
ATOM   4149  CG  LEU A 437      -2.012 -20.706   7.001  1.00 10.00      A   
ATOM   4150  CD1 LEU A 437      -1.624 -20.470   8.453  1.00 10.00      A   
ATOM   4151  CD2 LEU A 437      -2.815 -21.988   6.862  1.00 10.00      A   
ATOM   4152  C   LEU A 437      -0.766 -18.447   5.417  1.00 10.00      A   
ATOM   4153  O   LEU A 437      -0.850 -18.645   4.202  1.00 10.00      A   
ATOM   4154  N   SER A 438       0.384 -18.396   6.065  1.00 10.00      A   
ATOM   4155  HN  SER A 438       0.383 -18.173   7.021  1.00 10.00      A   
ATOM   4156  CA  SER A 438       1.654 -18.638   5.398  1.00 10.00      A   
ATOM   4157  CB  SER A 438       2.606 -17.471   5.668  1.00 10.00      A   
ATOM   4158  OG  SER A 438       1.888 -16.253   5.801  1.00 10.00      A   
ATOM   4159  HG  SER A 438       2.200 -15.615   5.138  1.00 10.00      A   
ATOM   4160  C   SER A 438       2.251 -19.949   5.917  1.00 10.00      A   
ATOM   4161  O   SER A 438       2.317 -20.165   7.130  1.00 10.00      A   
ATOM   4162  N   LEU A 439       2.673 -20.829   5.012  1.00 10.00      A   
ATOM   4163  HN  LEU A 439       2.621 -20.607   4.055  1.00 10.00      A   
ATOM   4164  CA  LEU A 439       3.227 -22.117   5.414  1.00 10.00      A   
ATOM   4165  CB  LEU A 439       2.472 -23.262   4.735  1.00 10.00      A   
ATOM   4166  CG  LEU A 439       0.999 -23.431   5.107  1.00 10.00      A   
ATOM   4167  CD1 LEU A 439       0.410 -24.624   4.378  1.00 10.00      A   
ATOM   4168  CD2 LEU A 439       0.838 -23.592   6.610  1.00 10.00      A   
ATOM   4169  C   LEU A 439       4.713 -22.240   5.101  1.00 10.00      A   
ATOM   4170  O   LEU A 439       5.189 -21.758   4.071  1.00 10.00      A   
ATOM   4171  N   SER A 440       5.432 -22.899   6.002  1.00 10.00      A   
ATOM   4172  HN  SER A 440       4.983 -23.241   6.807  1.00 10.00      A   
ATOM   4173  CA  SER A 440       6.863 -23.129   5.849  1.00 10.00      A   
ATOM   4174  CB  SER A 440       7.660 -21.861   6.172  1.00 10.00      A   
ATOM   4175  OG  SER A 440       7.310 -21.354   7.447  1.00 10.00      A   
ATOM   4176  HG  SER A 440       6.466 -21.740   7.723  1.00 10.00      A   
ATOM   4177  C   SER A 440       7.305 -24.278   6.753  1.00 10.00      A   
ATOM   4178  O   SER A 440       6.697 -24.522   7.797  1.00 10.00      A   
ATOM   4179  N   GLY A 441       8.350 -24.978   6.343  1.00 10.00      A   
ATOM   4180  HN  GLY A 441       8.777 -24.747   5.495  1.00 10.00      A   
ATOM   4181  CA  GLY A 441       8.852 -26.092   7.121  1.00 10.00      A   
ATOM   4182  C   GLY A 441       8.534 -27.412   6.460  1.00 10.00      A   
ATOM   4183  O   GLY A 441       8.024 -27.437   5.339  1.00 10.00      A   
ATOM   4184  N   LEU A 442       8.853 -28.509   7.132  1.00 10.00      A   
ATOM   4185  HN  LEU A 442       9.282 -28.430   8.012  1.00 10.00      A   
ATOM   4186  CA  LEU A 442       8.575 -29.830   6.582  1.00 10.00      A   
ATOM   4187  CB  LEU A 442       9.385 -30.920   7.289  1.00 10.00      A   
ATOM   4188  CG  LEU A 442       9.331 -32.310   6.646  1.00 10.00      A   
ATOM   4189  CD1 LEU A 442      10.012 -32.304   5.286  1.00 10.00      A   
ATOM   4190  CD2 LEU A 442       9.952 -33.359   7.555  1.00 10.00      A   
ATOM   4191  C   LEU A 442       7.089 -30.129   6.678  1.00 10.00      A   
ATOM   4192  O   LEU A 442       6.560 -30.349   7.770  1.00 10.00      A   
ATOM   4193  N   LEU A 443       6.425 -30.117   5.536  1.00 10.00      A   
ATOM   4194  HN  LEU A 443       6.914 -29.933   4.704  1.00 10.00      A   
ATOM   4195  CA  LEU A 443       4.996 -30.370   5.476  1.00 10.00      A   
ATOM   4196  CB  LEU A 443       4.246 -29.063   5.209  1.00 10.00      A   
ATOM   4197  CG  LEU A 443       4.452 -27.942   6.227  1.00 10.00      A   
ATOM   4198  CD1 LEU A 443       3.902 -26.627   5.700  1.00 10.00      A   
ATOM   4199  CD2 LEU A 443       3.804 -28.301   7.552  1.00 10.00      A   
ATOM   4200  C   LEU A 443       4.670 -31.364   4.373  1.00 10.00      A   
ATOM   4201  O   LEU A 443       5.133 -31.218   3.238  1.00 10.00      A   
ATOM   4202  N   THR A 444       3.878 -32.372   4.707  1.00 10.00      A   
ATOM   4203  HN  THR A 444       3.542 -32.432   5.635  1.00 10.00      A   
ATOM   4204  CA  THR A 444       3.480 -33.379   3.734  1.00 10.00      A   
ATOM   4205  CB  THR A 444       3.480 -34.805   4.335  1.00 10.00      A   
ATOM   4206  OG1 THR A 444       2.618 -34.868   5.479  1.00 10.00      A   
ATOM   4207  HG1 THR A 444       2.397 -33.967   5.774  1.00 10.00      A   
ATOM   4208  CG2 THR A 444       4.887 -35.216   4.742  1.00 10.00      A   
ATOM   4209  C   THR A 444       2.104 -33.041   3.156  1.00 10.00      A   
ATOM   4210  O   THR A 444       1.751 -31.869   3.044  1.00 10.00      A   
ATOM   4211  N   ASP A 445       1.329 -34.057   2.797  1.00 10.00      A   
ATOM   4212  HN  ASP A 445       1.655 -34.974   2.908  1.00 10.00      A   
ATOM   4213  CA  ASP A 445      -0.002 -33.834   2.237  1.00 10.00      A   
ATOM   4214  CB  ASP A 445      -0.362 -34.927   1.224  1.00 10.00      A   
ATOM   4215  CG  ASP A 445       0.460 -34.874  -0.050  1.00 10.00      A   
ATOM   4216  OD1 ASP A 445       0.761 -35.952  -0.608  1.00 10.00      A   
ATOM   4217  OD2 ASP A 445       0.819 -33.763  -0.496  1.00 10.00      A   
ATOM   4218  C   ASP A 445      -1.049 -33.811   3.341  1.00 10.00      A   
ATOM   4219  O   ASP A 445      -2.200 -33.433   3.116  1.00 10.00      A   
ATOM   4220  N   LYS A 446      -0.640 -34.212   4.539  1.00 10.00      A   
ATOM   4221  HN  LYS A 446       0.298 -34.471   4.659  1.00 10.00      A   
ATOM   4222  CA  LYS A 446      -1.542 -34.262   5.681  1.00 10.00      A   
ATOM   4223  CB  LYS A 446      -0.898 -34.998   6.858  1.00 10.00      A   
ATOM   4224  CG  LYS A 446      -1.896 -35.571   7.849  1.00 10.00      A   
ATOM   4225  CD  LYS A 446      -2.886 -36.495   7.160  1.00 10.00      A   
ATOM   4226  CE  LYS A 446      -3.950 -36.981   8.127  1.00 10.00      A   
ATOM   4227  NZ  LYS A 446      -4.963 -37.840   7.458  1.00 10.00      A   
ATOM   4228  HZ1 LYS A 446      -5.688 -38.137   8.143  1.00 10.00      A   
ATOM   4229  HZ2 LYS A 446      -4.512 -38.687   7.062  1.00 10.00      A   
ATOM   4230  HZ3 LYS A 446      -5.430 -37.311   6.684  1.00 10.00      A   
ATOM   4231  C   LYS A 446      -2.014 -32.868   6.097  1.00 10.00      A   
ATOM   4232  O   LYS A 446      -3.202 -32.658   6.348  1.00 10.00      A   
ATOM   4233  N   VAL A 447      -1.087 -31.924   6.177  1.00 10.00      A   
ATOM   4234  HN  VAL A 447      -0.140 -32.158   6.004  1.00 10.00      A   
ATOM   4235  CA  VAL A 447      -1.430 -30.554   6.550  1.00 10.00      A   
ATOM   4236  CB  VAL A 447      -0.177 -29.662   6.733  1.00 10.00      A   
ATOM   4237  CG1 VAL A 447       0.650 -29.589   5.461  1.00 10.00      A   
ATOM   4238  CG2 VAL A 447      -0.555 -28.271   7.226  1.00 10.00      A   
ATOM   4239  C   VAL A 447      -2.387 -29.942   5.530  1.00 10.00      A   
ATOM   4240  O   VAL A 447      -3.328 -29.234   5.891  1.00 10.00      A   
ATOM   4241  N   PHE A 448      -2.167 -30.254   4.259  1.00 10.00      A   
ATOM   4242  HN  PHE A 448      -1.415 -30.841   4.039  1.00 10.00      A   
ATOM   4243  CA  PHE A 448      -3.014 -29.749   3.190  1.00 10.00      A   
ATOM   4244  CB  PHE A 448      -2.419 -30.089   1.823  1.00 10.00      A   
ATOM   4245  CG  PHE A 448      -1.215 -29.266   1.455  1.00 10.00      A   
ATOM   4246  CD1 PHE A 448       0.020 -29.529   2.022  1.00 10.00      A   
ATOM   4247  CD2 PHE A 448      -1.318 -28.226   0.549  1.00 10.00      A   
ATOM   4248  CE1 PHE A 448       1.128 -28.772   1.695  1.00 10.00      A   
ATOM   4249  CE2 PHE A 448      -0.214 -27.466   0.214  1.00 10.00      A   
ATOM   4250  CZ  PHE A 448       1.011 -27.739   0.790  1.00 10.00      A   
ATOM   4251  C   PHE A 448      -4.415 -30.332   3.324  1.00 10.00      A   
ATOM   4252  O   PHE A 448      -5.411 -29.667   3.035  1.00 10.00      A   
ATOM   4253  N   GLU A 449      -4.475 -31.578   3.776  1.00 10.00      A   
ATOM   4254  HN  GLU A 449      -3.640 -32.053   3.968  1.00 10.00      A   
ATOM   4255  CA  GLU A 449      -5.740 -32.266   3.988  1.00 10.00      A   
ATOM   4256  CB  GLU A 449      -5.477 -33.712   4.412  1.00 10.00      A   
ATOM   4257  CG  GLU A 449      -6.730 -34.519   4.708  1.00 10.00      A   
ATOM   4258  CD  GLU A 449      -6.443 -35.713   5.595  1.00 10.00      A   
ATOM   4259  OE1 GLU A 449      -5.918 -36.728   5.090  1.00 10.00      A   
ATOM   4260  OE2 GLU A 449      -6.733 -35.647   6.806  1.00 10.00      A   
ATOM   4261  C   GLU A 449      -6.536 -31.543   5.067  1.00 10.00      A   
ATOM   4262  O   GLU A 449      -7.732 -31.294   4.914  1.00 10.00      A   
ATOM   4263  N   TYR A 450      -5.853 -31.200   6.154  1.00 10.00      A   
ATOM   4264  HN  TYR A 450      -4.899 -31.436   6.210  1.00 10.00      A   
ATOM   4265  CA  TYR A 450      -6.480 -30.490   7.263  1.00 10.00      A   
ATOM   4266  CB  TYR A 450      -5.517 -30.358   8.444  1.00 10.00      A   
ATOM   4267  CG  TYR A 450      -5.150 -31.667   9.107  1.00 10.00      A   
ATOM   4268  CD1 TYR A 450      -3.889 -31.852   9.664  1.00 10.00      A   
ATOM   4269  CD2 TYR A 450      -6.058 -32.716   9.179  1.00 10.00      A   
ATOM   4270  CE1 TYR A 450      -3.543 -33.044  10.270  1.00 10.00      A   
ATOM   4271  CE2 TYR A 450      -5.719 -33.913   9.786  1.00 10.00      A   
ATOM   4272  CZ  TYR A 450      -4.462 -34.071  10.333  1.00 10.00      A   
ATOM   4273  OH  TYR A 450      -4.117 -35.267  10.926  1.00 10.00      A   
ATOM   4274  HH  TYR A 450      -3.902 -35.116  11.855  1.00 10.00      A   
ATOM   4275  C   TYR A 450      -6.936 -29.107   6.813  1.00 10.00      A   
ATOM   4276  O   TYR A 450      -8.037 -28.665   7.141  1.00 10.00      A   
ATOM   4277  N   ILE A 451      -6.080 -28.429   6.058  1.00 10.00      A   
ATOM   4278  HN  ILE A 451      -5.208 -28.834   5.845  1.00 10.00      A   
ATOM   4279  CA  ILE A 451      -6.391 -27.099   5.548  1.00 10.00      A   
ATOM   4280  CB  ILE A 451      -5.195 -26.497   4.782  1.00 10.00      A   
ATOM   4281  CG1 ILE A 451      -4.066 -26.171   5.762  1.00 10.00      A   
ATOM   4282  CG2 ILE A 451      -5.607 -25.255   3.997  1.00 10.00      A   
ATOM   4283  CD1 ILE A 451      -2.755 -25.820   5.097  1.00 10.00      A   
ATOM   4284  C   ILE A 451      -7.620 -27.147   4.651  1.00 10.00      A   
ATOM   4285  O   ILE A 451      -8.533 -26.336   4.796  1.00 10.00      A   
ATOM   4286  N   GLY A 452      -7.658 -28.123   3.758  1.00 10.00      A   
ATOM   4287  HN  GLY A 452      -6.905 -28.754   3.701  1.00 10.00      A   
ATOM   4288  CA  GLY A 452      -8.785 -28.267   2.856  1.00 10.00      A   
ATOM   4289  C   GLY A 452     -10.003 -28.883   3.528  1.00 10.00      A   
ATOM   4290  O   GLY A 452     -10.850 -29.481   2.866  1.00 10.00      A   
ATOM   4291  N   THR A 453     -10.082 -28.751   4.844  1.00 10.00      A   
ATOM   4292  HN  THR A 453      -9.360 -28.292   5.317  1.00 10.00      A   
ATOM   4293  CA  THR A 453     -11.201 -29.280   5.607  1.00 10.00      A   
ATOM   4294  CB  THR A 453     -10.840 -30.630   6.266  1.00 10.00      A   
ATOM   4295  OG1 THR A 453     -10.370 -31.541   5.263  1.00 10.00      A   
ATOM   4296  HG1 THR A 453      -9.416 -31.418   5.139  1.00 10.00      A   
ATOM   4297  CG2 THR A 453     -12.049 -31.236   6.960  1.00 10.00      A   
ATOM   4298  C   THR A 453     -11.636 -28.280   6.681  1.00 10.00      A   
ATOM   4299  O   THR A 453     -12.828 -28.042   6.879  1.00 10.00      A   
ATOM   4300  N   TYR A 454     -10.662 -27.685   7.361  1.00 10.00      A   
ATOM   4301  HN  TYR A 454      -9.727 -27.913   7.159  1.00 10.00      A   
ATOM   4302  CA  TYR A 454     -10.950 -26.724   8.421  1.00 10.00      A   
ATOM   4303  CB  TYR A 454     -10.021 -26.940   9.615  1.00 10.00      A   
ATOM   4304  CG  TYR A 454     -10.193 -28.280  10.289  1.00 10.00      A   
ATOM   4305  CD1 TYR A 454      -9.366 -29.347   9.970  1.00 10.00      A   
ATOM   4306  CD2 TYR A 454     -11.179 -28.481  11.248  1.00 10.00      A   
ATOM   4307  CE1 TYR A 454      -9.513 -30.574  10.580  1.00 10.00      A   
ATOM   4308  CE2 TYR A 454     -11.333 -29.708  11.866  1.00 10.00      A   
ATOM   4309  CZ  TYR A 454     -10.496 -30.750  11.526  1.00 10.00      A   
ATOM   4310  OH  TYR A 454     -10.635 -31.976  12.137  1.00 10.00      A   
ATOM   4311  HH  TYR A 454     -11.568 -32.137  12.329  1.00 10.00      A   
ATOM   4312  C   TYR A 454     -10.851 -25.281   7.942  1.00 10.00      A   
ATOM   4313  O   TYR A 454     -11.569 -24.408   8.432  1.00 10.00      A   
ATOM   4314  N   ALA A 455      -9.972 -25.027   6.984  1.00 10.00      A   
ATOM   4315  HN  ALA A 455      -9.447 -25.761   6.603  1.00 10.00      A   
ATOM   4316  CA  ALA A 455      -9.789 -23.678   6.464  1.00 10.00      A   
ATOM   4317  CB  ALA A 455      -8.358 -23.465   5.995  1.00 10.00      A   
ATOM   4318  C   ALA A 455     -10.781 -23.380   5.347  1.00 10.00      A   
ATOM   4319  O   ALA A 455     -10.543 -23.706   4.183  1.00 10.00      A   
ATOM   4320  N   LYS A 456     -11.900 -22.773   5.710  1.00 10.00      A   
ATOM   4321  HN  LYS A 456     -12.043 -22.566   6.657  1.00 10.00      A   
ATOM   4322  CA  LYS A 456     -12.932 -22.426   4.745  1.00 10.00      A   
ATOM   4323  CB  LYS A 456     -14.310 -22.826   5.283  1.00 10.00      A   
ATOM   4324  CG  LYS A 456     -14.560 -24.325   5.323  1.00 10.00      A   
ATOM   4325  CD  LYS A 456     -14.813 -24.874   3.930  1.00 10.00      A   
ATOM   4326  CE  LYS A 456     -15.135 -26.358   3.969  1.00 10.00      A   
ATOM   4327  NZ  LYS A 456     -15.312 -26.919   2.604  1.00 10.00      A   
ATOM   4328  HZ1 LYS A 456     -15.371 -27.956   2.645  1.00 10.00      A   
ATOM   4329  HZ2 LYS A 456     -14.505 -26.656   2.001  1.00 10.00      A   
ATOM   4330  HZ3 LYS A 456     -16.183 -26.552   2.174  1.00 10.00      A   
ATOM   4331  C   LYS A 456     -12.916 -20.933   4.439  1.00 10.00      A   
ATOM   4332  O   LYS A 456     -13.055 -20.527   3.287  1.00 10.00      A   
ATOM   4333  N   LYS A 457     -12.720 -20.134   5.482  1.00 10.00      A   
ATOM   4334  HN  LYS A 457     -12.575 -20.539   6.364  1.00 10.00      A   
ATOM   4335  CA  LYS A 457     -12.710 -18.676   5.366  1.00 10.00      A   
ATOM   4336  CB  LYS A 457     -13.222 -18.043   6.665  1.00 10.00      A   
ATOM   4337  CG  LYS A 457     -14.655 -18.421   7.015  1.00 10.00      A   
ATOM   4338  CD  LYS A 457     -15.658 -17.699   6.124  1.00 10.00      A   
ATOM   4339  CE  LYS A 457     -17.085 -18.125   6.430  1.00 10.00      A   
ATOM   4340  NZ  LYS A 457     -17.385 -18.057   7.884  1.00 10.00      A   
ATOM   4341  HZ1 LYS A 457     -16.980 -18.883   8.371  1.00 10.00      A   
ATOM   4342  HZ2 LYS A 457     -18.415 -18.046   8.040  1.00 10.00      A   
ATOM   4343  HZ3 LYS A 457     -16.975 -17.194   8.295  1.00 10.00      A   
ATOM   4344  C   LYS A 457     -11.326 -18.130   5.017  1.00 10.00      A   
ATOM   4345  O   LYS A 457     -11.072 -16.932   5.133  1.00 10.00      A   
ATOM   4346  N   MET A 458     -10.433 -19.007   4.587  1.00 10.00      A   
ATOM   4347  HN  MET A 458     -10.685 -19.947   4.508  1.00 10.00      A   
ATOM   4348  CA  MET A 458      -9.087 -18.594   4.218  1.00 10.00      A   
ATOM   4349  CB  MET A 458      -8.122 -19.774   4.285  1.00 10.00      A   
ATOM   4350  CG  MET A 458      -6.656 -19.376   4.265  1.00 10.00      A   
ATOM   4351  SD  MET A 458      -5.563 -20.787   4.497  1.00 10.00      A   
ATOM   4352  CE  MET A 458      -5.995 -21.768   3.064  1.00 10.00      A   
ATOM   4353  C   MET A 458      -9.086 -17.979   2.822  1.00 10.00      A   
ATOM   4354  O   MET A 458      -9.427 -18.644   1.841  1.00 10.00      A   
ATOM   4355  N   GLU A 459      -8.697 -16.714   2.740  1.00 10.00      A   
ATOM   4356  HN  GLU A 459      -8.408 -16.253   3.554  1.00 10.00      A   
ATOM   4357  CA  GLU A 459      -8.676 -15.999   1.474  1.00 10.00      A   
ATOM   4358  CB  GLU A 459      -9.104 -14.545   1.669  1.00 10.00      A   
ATOM   4359  CG  GLU A 459     -10.428 -14.350   2.389  1.00 10.00      A   
ATOM   4360  CD  GLU A 459     -10.814 -12.886   2.476  1.00 10.00      A   
ATOM   4361  OE1 GLU A 459      -9.970 -12.070   2.912  1.00 10.00      A   
ATOM   4362  OE2 GLU A 459     -11.950 -12.539   2.090  1.00 10.00      A   
ATOM   4363  C   GLU A 459      -7.304 -16.034   0.809  1.00 10.00      A   
ATOM   4364  O   GLU A 459      -7.203 -16.107  -0.415  1.00 10.00      A   
ATOM   4365  N   MET A 460      -6.248 -15.985   1.602  1.00 10.00      A   
ATOM   4366  HN  MET A 460      -6.375 -15.954   2.576  1.00 10.00      A   
ATOM   4367  CA  MET A 460      -4.901 -15.994   1.051  1.00 10.00      A   
ATOM   4368  CB  MET A 460      -4.235 -14.628   1.216  1.00 10.00      A   
ATOM   4369  CG  MET A 460      -2.847 -14.547   0.601  1.00 10.00      A   
ATOM   4370  SD  MET A 460      -2.277 -12.850   0.415  1.00 10.00      A   
ATOM   4371  CE  MET A 460      -0.606 -13.126  -0.164  1.00 10.00      A   
ATOM   4372  C   MET A 460      -4.041 -17.082   1.674  1.00 10.00      A   
ATOM   4373  O   MET A 460      -4.013 -17.244   2.895  1.00 10.00      A   
ATOM   4374  N   LEU A 461      -3.336 -17.815   0.823  1.00 10.00      A   
ATOM   4375  HN  LEU A 461      -3.395 -17.623  -0.139  1.00 10.00      A   
ATOM   4376  CA  LEU A 461      -2.472 -18.889   1.272  1.00 10.00      A   
ATOM   4377  CB  LEU A 461      -3.193 -20.233   1.124  1.00 10.00      A   
ATOM   4378  CG  LEU A 461      -2.386 -21.486   1.466  1.00 10.00      A   
ATOM   4379  CD1 LEU A 461      -2.050 -21.523   2.949  1.00 10.00      A   
ATOM   4380  CD2 LEU A 461      -3.153 -22.730   1.055  1.00 10.00      A   
ATOM   4381  C   LEU A 461      -1.169 -18.898   0.478  1.00 10.00      A   
ATOM   4382  O   LEU A 461      -1.185 -18.964  -0.754  1.00 10.00      A   
ATOM   4383  N   SER A 462      -0.054 -18.814   1.187  1.00 10.00      A   
ATOM   4384  HN  SER A 462      -0.116 -18.744   2.166  1.00 10.00      A   
ATOM   4385  CA  SER A 462       1.260 -18.820   0.563  1.00 10.00      A   
ATOM   4386  CB  SER A 462       2.037 -17.560   0.962  1.00 10.00      A   
ATOM   4387  OG  SER A 462       1.238 -16.394   0.804  1.00 10.00      A   
ATOM   4388  HG  SER A 462       1.135 -16.200  -0.149  1.00 10.00      A   
ATOM   4389  C   SER A 462       2.023 -20.076   0.984  1.00 10.00      A   
ATOM   4390  O   SER A 462       2.336 -20.258   2.162  1.00 10.00      A   
ATOM   4391  N   VAL A 463       2.295 -20.953   0.021  1.00 10.00      A   
ATOM   4392  HN  VAL A 463       2.020 -20.752  -0.905  1.00 10.00      A   
ATOM   4393  CA  VAL A 463       3.000 -22.199   0.296  1.00 10.00      A   
ATOM   4394  CB  VAL A 463       2.134 -23.434  -0.060  1.00 10.00      A   
ATOM   4395  CG1 VAL A 463       2.842 -24.721   0.331  1.00 10.00      A   
ATOM   4396  CG2 VAL A 463       0.769 -23.354   0.608  1.00 10.00      A   
ATOM   4397  C   VAL A 463       4.321 -22.273  -0.468  1.00 10.00      A   
ATOM   4398  O   VAL A 463       4.377 -21.991  -1.667  1.00 10.00      A   
ATOM   4399  N   ALA A 464       5.384 -22.646   0.235  1.00 10.00      A   
ATOM   4400  HN  ALA A 464       5.281 -22.844   1.190  1.00 10.00      A   
ATOM   4401  CA  ALA A 464       6.701 -22.774  -0.371  1.00 10.00      A   
ATOM   4402  CB  ALA A 464       7.513 -21.503  -0.161  1.00 10.00      A   
ATOM   4403  C   ALA A 464       7.437 -23.979   0.203  1.00 10.00      A   
ATOM   4404  O   ALA A 464       7.545 -24.120   1.424  1.00 10.00      A   
ATOM   4405  N   PHE A 465       7.924 -24.850  -0.684  1.00 10.00      A   
ATOM   4406  HN  PHE A 465       7.780 -24.679  -1.640  1.00 10.00      A   
ATOM   4407  CA  PHE A 465       8.663 -26.049  -0.281  1.00 10.00      A   
ATOM   4408  CB  PHE A 465       9.960 -25.674   0.449  1.00 10.00      A   
ATOM   4409  CG  PHE A 465      10.961 -24.897  -0.361  1.00 10.00      A   
ATOM   4410  CD1 PHE A 465      10.881 -23.517  -0.448  1.00 10.00      A   
ATOM   4411  CD2 PHE A 465      11.991 -25.543  -1.021  1.00 10.00      A   
ATOM   4412  CE1 PHE A 465      11.807 -22.798  -1.177  1.00 10.00      A   
ATOM   4413  CE2 PHE A 465      12.920 -24.829  -1.755  1.00 10.00      A   
ATOM   4414  CZ  PHE A 465      12.829 -23.453  -1.832  1.00 10.00      A   
ATOM   4415  C   PHE A 465       7.821 -26.962   0.614  1.00 10.00      A   
ATOM   4416  O   PHE A 465       8.294 -27.432   1.650  1.00 10.00      A   
ATOM   4417  N   ALA A 466       6.584 -27.220   0.212  1.00 10.00      A   
ATOM   4418  HN  ALA A 466       6.266 -26.845  -0.636  1.00 10.00      A   
ATOM   4419  CA  ALA A 466       5.691 -28.070   0.994  1.00 10.00      A   
ATOM   4420  CB  ALA A 466       4.845 -27.235   1.945  1.00 10.00      A   
ATOM   4421  C   ALA A 466       4.804 -28.921   0.092  1.00 10.00      A   
ATOM   4422  O   ALA A 466       4.603 -28.592  -1.079  1.00 10.00      A   
ATOM   4423  N   GLY A 467       4.285 -30.011   0.646  1.00 10.00      A   
ATOM   4424  HN  GLY A 467       4.502 -30.223   1.581  1.00 10.00      A   
ATOM   4425  CA  GLY A 467       3.426 -30.905  -0.107  1.00 10.00      A   
ATOM   4426  C   GLY A 467       4.190 -32.120  -0.588  1.00 10.00      A   
ATOM   4427  O   GLY A 467       5.423 -32.089  -0.652  1.00 10.00      A   
ATOM   4428  N   ASP A 468       3.484 -33.199  -0.898  1.00 10.00      A   
ATOM   4429  HN  ASP A 468       2.498 -33.187  -0.796  1.00 10.00      A   
ATOM   4430  CA  ASP A 468       4.132 -34.411  -1.377  1.00 10.00      A   
ATOM   4431  CB  ASP A 468       4.019 -35.541  -0.349  1.00 10.00      A   
ATOM   4432  CG  ASP A 468       4.960 -36.696  -0.628  1.00 10.00      A   
ATOM   4433  OD1 ASP A 468       5.953 -36.500  -1.357  1.00 10.00      A   
ATOM   4434  OD2 ASP A 468       4.718 -37.803  -0.102  1.00 10.00      A   
ATOM   4435  C   ASP A 468       3.560 -34.838  -2.725  1.00 10.00      A   
ATOM   4436  O   ASP A 468       4.299 -35.000  -3.698  1.00 10.00      A   
ATOM   4437  N   SER A 469       2.246 -34.997  -2.789  1.00 10.00      A   
ATOM   4438  HN  SER A 469       1.699 -34.833  -1.984  1.00 10.00      A   
ATOM   4439  CA  SER A 469       1.584 -35.401  -4.020  1.00 10.00      A   
ATOM   4440  CB  SER A 469       0.820 -36.706  -3.799  1.00 10.00      A   
ATOM   4441  OG  SER A 469       1.417 -37.475  -2.771  1.00 10.00      A   
ATOM   4442  HG  SER A 469       1.354 -36.988  -1.932  1.00 10.00      A   
ATOM   4443  C   SER A 469       0.622 -34.315  -4.488  1.00 10.00      A   
ATOM   4444  O   SER A 469       0.479 -33.283  -3.838  1.00 10.00      A   
ATOM   4445  N   ASP A 470      -0.050 -34.559  -5.608  1.00 10.00      A   
ATOM   4446  HN  ASP A 470       0.085 -35.417  -6.071  1.00 10.00      A   
ATOM   4447  CA  ASP A 470      -0.999 -33.594  -6.164  1.00 10.00      A   
ATOM   4448  CB  ASP A 470      -1.419 -33.993  -7.577  1.00 10.00      A   
ATOM   4449  CG  ASP A 470      -0.640 -33.255  -8.646  1.00 10.00      A   
ATOM   4450  OD1 ASP A 470      -1.242 -32.440  -9.375  1.00 10.00      A   
ATOM   4451  OD2 ASP A 470       0.581 -33.490  -8.764  1.00 10.00      A   
ATOM   4452  C   ASP A 470      -2.225 -33.467  -5.274  1.00 10.00      A   
ATOM   4453  O   ASP A 470      -2.959 -32.479  -5.340  1.00 10.00      A   
ATOM   4454  N   LEU A 471      -2.443 -34.483  -4.447  1.00 10.00      A   
ATOM   4455  HN  LEU A 471      -1.836 -35.253  -4.477  1.00 10.00      A   
ATOM   4456  CA  LEU A 471      -3.566 -34.505  -3.517  1.00 10.00      A   
ATOM   4457  CB  LEU A 471      -3.567 -35.793  -2.692  1.00 10.00      A   
ATOM   4458  CG  LEU A 471      -4.083 -37.050  -3.399  1.00 10.00      A   
ATOM   4459  CD1 LEU A 471      -4.059 -38.244  -2.458  1.00 10.00      A   
ATOM   4460  CD2 LEU A 471      -5.484 -36.826  -3.950  1.00 10.00      A   
ATOM   4461  C   LEU A 471      -3.544 -33.293  -2.594  1.00 10.00      A   
ATOM   4462  O   LEU A 471      -4.596 -32.753  -2.257  1.00 10.00      A   
ATOM   4463  N   GLY A 472      -2.347 -32.860  -2.206  1.00 10.00      A   
ATOM   4464  HN  GLY A 472      -1.542 -33.327  -2.516  1.00 10.00      A   
ATOM   4465  CA  GLY A 472      -2.223 -31.707  -1.336  1.00 10.00      A   
ATOM   4466  C   GLY A 472      -2.857 -30.478  -1.952  1.00 10.00      A   
ATOM   4467  O   GLY A 472      -3.635 -29.776  -1.309  1.00 10.00      A   
ATOM   4468  N   MET A 473      -2.555 -30.247  -3.220  1.00 10.00      A   
ATOM   4469  HN  MET A 473      -1.967 -30.875  -3.691  1.00 10.00      A   
ATOM   4470  CA  MET A 473      -3.092 -29.099  -3.935  1.00 10.00      A   
ATOM   4471  CB  MET A 473      -2.416 -28.961  -5.304  1.00 10.00      A   
ATOM   4472  CG  MET A 473      -2.856 -27.743  -6.097  1.00 10.00      A   
ATOM   4473  SD  MET A 473      -2.091 -27.659  -7.725  1.00 10.00      A   
ATOM   4474  CE  MET A 473      -2.791 -26.130  -8.345  1.00 10.00      A   
ATOM   4475  C   MET A 473      -4.601 -29.239  -4.106  1.00 10.00      A   
ATOM   4476  O   MET A 473      -5.348 -28.270  -3.957  1.00 10.00      A   
ATOM   4477  N   HIS A 474      -5.033 -30.463  -4.400  1.00 10.00      A   
ATOM   4478  HN  HIS A 474      -4.375 -31.188  -4.483  1.00 10.00      A   
ATOM   4479  CA  HIS A 474      -6.444 -30.770  -4.603  1.00 10.00      A   
ATOM   4480  CB  HIS A 474      -6.600 -32.218  -5.087  1.00 10.00      A   
ATOM   4481  CG  HIS A 474      -8.007 -32.608  -5.437  1.00 10.00      A   
ATOM   4482  ND1 HIS A 474      -8.522 -32.372  -6.688  1.00 10.00      A   
ATOM   4483  CD2 HIS A 474      -8.953 -33.211  -4.672  1.00 10.00      A   
ATOM   4484  CE1 HIS A 474      -9.764 -32.828  -6.662  1.00 10.00      A   
ATOM   4485  NE2 HIS A 474     -10.064 -33.344  -5.465  1.00 10.00      A   
ATOM   4486  HE2 HIS A 474     -10.925 -33.742  -5.200  1.00 10.00      A   
ATOM   4487  C   HIS A 474      -7.253 -30.555  -3.329  1.00 10.00      A   
ATOM   4488  O   HIS A 474      -8.322 -29.949  -3.366  1.00 10.00      A   
ATOM   4489  N   HIS A 475      -6.734 -31.055  -2.209  1.00 10.00      A   
ATOM   4490  HN  HIS A 475      -5.871 -31.530  -2.253  1.00 10.00      A   
ATOM   4491  CA  HIS A 475      -7.406 -30.934  -0.917  1.00 10.00      A   
ATOM   4492  CB  HIS A 475      -6.575 -31.566   0.199  1.00 10.00      A   
ATOM   4493  CG  HIS A 475      -6.908 -33.000   0.471  1.00 10.00      A   
ATOM   4494  ND1 HIS A 475      -8.029 -33.411   1.153  1.00 10.00      A   
ATOM   4495  HD1 HIS A 475      -8.721 -32.827   1.535  1.00 10.00      A   
ATOM   4496  CD2 HIS A 475      -6.248 -34.134   0.121  1.00 10.00      A   
ATOM   4497  CE1 HIS A 475      -8.010 -34.749   1.211  1.00 10.00      A   
ATOM   4498  NE2 HIS A 475      -6.950 -35.237   0.594  1.00 10.00      A   
ATOM   4499  C   HIS A 475      -7.723 -29.489  -0.574  1.00 10.00      A   
ATOM   4500  O   HIS A 475      -8.809 -29.190  -0.089  1.00 10.00      A   
ATOM   4501  N   VAL A 476      -6.780 -28.598  -0.845  1.00 10.00      A   
ATOM   4502  HN  VAL A 476      -5.938 -28.902  -1.243  1.00 10.00      A   
ATOM   4503  CA  VAL A 476      -6.967 -27.183  -0.561  1.00 10.00      A   
ATOM   4504  CB  VAL A 476      -5.634 -26.409  -0.613  1.00 10.00      A   
ATOM   4505  CG1 VAL A 476      -5.865 -24.923  -0.383  1.00 10.00      A   
ATOM   4506  CG2 VAL A 476      -4.663 -26.966   0.417  1.00 10.00      A   
ATOM   4507  C   VAL A 476      -7.964 -26.547  -1.529  1.00 10.00      A   
ATOM   4508  O   VAL A 476      -8.902 -25.869  -1.110  1.00 10.00      A   
ATOM   4509  N   LEU A 477      -7.767 -26.786  -2.822  1.00 10.00      A   
ATOM   4510  HN  LEU A 477      -7.020 -27.362  -3.091  1.00 10.00      A   
ATOM   4511  CA  LEU A 477      -8.640 -26.217  -3.851  1.00 10.00      A   
ATOM   4512  CB  LEU A 477      -8.121 -26.538  -5.254  1.00 10.00      A   
ATOM   4513  CG  LEU A 477      -6.824 -25.841  -5.667  1.00 10.00      A   
ATOM   4514  CD1 LEU A 477      -6.407 -26.270  -7.064  1.00 10.00      A   
ATOM   4515  CD2 LEU A 477      -6.992 -24.334  -5.600  1.00 10.00      A   
ATOM   4516  C   LEU A 477     -10.088 -26.677  -3.699  1.00 10.00      A   
ATOM   4517  O   LEU A 477     -11.019 -25.881  -3.818  1.00 10.00      A   
ATOM   4518  N   SER A 478     -10.273 -27.955  -3.418  1.00 10.00      A   
ATOM   4519  HN  SER A 478      -9.492 -28.544  -3.319  1.00 10.00      A   
ATOM   4520  CA  SER A 478     -11.604 -28.513  -3.254  1.00 10.00      A   
ATOM   4521  CB  SER A 478     -11.633 -29.960  -3.760  1.00 10.00      A   
ATOM   4522  OG  SER A 478     -12.910 -30.303  -4.280  1.00 10.00      A   
ATOM   4523  HG  SER A 478     -13.559 -30.273  -3.565  1.00 10.00      A   
ATOM   4524  C   SER A 478     -12.046 -28.444  -1.791  1.00 10.00      A   
ATOM   4525  O   SER A 478     -13.061 -29.030  -1.414  1.00 10.00      A   
ATOM   4526  N   GLY A 479     -11.287 -27.716  -0.976  1.00 10.00      A   
ATOM   4527  HN  GLY A 479     -10.501 -27.254  -1.337  1.00 10.00      A   
ATOM   4528  CA  GLY A 479     -11.613 -27.594   0.433  1.00 10.00      A   
ATOM   4529  C   GLY A 479     -11.958 -26.173   0.833  1.00 10.00      A   
ATOM   4530  O   GLY A 479     -13.007 -25.930   1.430  1.00 10.00      A   
ATOM   4531  N   CYS A 480     -11.075 -25.235   0.506  1.00 10.00      A   
ATOM   4532  HN  CYS A 480     -10.257 -25.491   0.027  1.00 10.00      A   
ATOM   4533  CA  CYS A 480     -11.293 -23.831   0.826  1.00 10.00      A   
ATOM   4534  CB  CYS A 480     -10.009 -23.032   0.624  1.00 10.00      A   
ATOM   4535  SG  CYS A 480      -8.658 -23.563   1.696  1.00 10.00      A   
ATOM   4536  HG  CYS A 480      -9.183 -23.912   2.864  1.00 10.00      A   
ATOM   4537  C   CYS A 480     -12.418 -23.258  -0.021  1.00 10.00      A   
ATOM   4538  O   CYS A 480     -12.546 -23.581  -1.202  1.00 10.00      A   
ATOM   4539  N   ASP A 481     -13.232 -22.399   0.575  1.00 10.00      A   
ATOM   4540  HN  ASP A 481     -13.069 -22.148   1.505  1.00 10.00      A   
ATOM   4541  CA  ASP A 481     -14.361 -21.817  -0.136  1.00 10.00      A   
ATOM   4542  CB  ASP A 481     -15.663 -22.042   0.634  1.00 10.00      A   
ATOM   4543  CG  ASP A 481     -16.791 -22.530  -0.255  1.00 10.00      A   
ATOM   4544  OD1 ASP A 481     -16.575 -22.666  -1.477  1.00 10.00      A   
ATOM   4545  OD2 ASP A 481     -17.895 -22.796   0.271  1.00 10.00      A   
ATOM   4546  C   ASP A 481     -14.167 -20.337  -0.438  1.00 10.00      A   
ATOM   4547  O   ASP A 481     -14.613 -19.853  -1.471  1.00 10.00      A   
ATOM   4548  N   SER A 482     -13.489 -19.622   0.447  1.00 10.00      A   
ATOM   4549  HN  SER A 482     -13.135 -20.055   1.252  1.00 10.00      A   
ATOM   4550  CA  SER A 482     -13.272 -18.192   0.257  1.00 10.00      A   
ATOM   4551  CB  SER A 482     -13.573 -17.450   1.558  1.00 10.00      A   
ATOM   4552  OG  SER A 482     -14.755 -17.958   2.160  1.00 10.00      A   
ATOM   4553  HG  SER A 482     -15.196 -17.249   2.647  1.00 10.00      A   
ATOM   4554  C   SER A 482     -11.857 -17.878  -0.231  1.00 10.00      A   
ATOM   4555  O   SER A 482     -11.297 -16.833   0.099  1.00 10.00      A   
ATOM   4556  N   LEU A 483     -11.292 -18.776  -1.034  1.00 10.00      A   
ATOM   4557  HN  LEU A 483     -11.795 -19.579  -1.274  1.00 10.00      A   
ATOM   4558  CA  LEU A 483      -9.942 -18.594  -1.568  1.00 10.00      A   
ATOM   4559  CB  LEU A 483      -9.438 -19.889  -2.212  1.00 10.00      A   
ATOM   4560  CG  LEU A 483      -8.173 -20.505  -1.602  1.00 10.00      A   
ATOM   4561  CD1 LEU A 483      -7.734 -21.726  -2.395  1.00 10.00      A   
ATOM   4562  CD2 LEU A 483      -7.051 -19.480  -1.529  1.00 10.00      A   
ATOM   4563  C   LEU A 483      -9.891 -17.450  -2.583  1.00 10.00      A   
ATOM   4564  O   LEU A 483     -10.604 -17.465  -3.587  1.00 10.00      A   
ATOM   4565  N   ARG A 484      -9.043 -16.468  -2.314  1.00 10.00      A   
ATOM   4566  HN  ARG A 484      -8.496 -16.522  -1.499  1.00 10.00      A   
ATOM   4567  CA  ARG A 484      -8.887 -15.314  -3.191  1.00 10.00      A   
ATOM   4568  CB  ARG A 484      -9.009 -14.016  -2.388  1.00 10.00      A   
ATOM   4569  CG  ARG A 484     -10.438 -13.607  -2.067  1.00 10.00      A   
ATOM   4570  CD  ARG A 484     -10.491 -12.621  -0.907  1.00 10.00      A   
ATOM   4571  NE  ARG A 484     -10.128 -11.252  -1.285  1.00 10.00      A   
ATOM   4572  HE  ARG A 484     -10.806 -10.724  -1.765  1.00 10.00      A   
ATOM   4573  CZ  ARG A 484      -8.951 -10.682  -1.011  1.00 10.00      A   
ATOM   4574  NH1 ARG A 484      -8.008 -11.348  -0.354  1.00 10.00      A   
ATOM   4575 HH11 ARG A 484      -7.093 -10.875  -0.149  1.00 10.00      A   
ATOM   4576 HH12 ARG A 484      -8.167 -12.328  -0.042  1.00 10.00      A   
ATOM   4577  NH2 ARG A 484      -8.719  -9.425  -1.368  1.00 10.00      A   
ATOM   4578 HH21 ARG A 484      -7.786  -8.982  -1.148  1.00 10.00      A   
ATOM   4579 HH22 ARG A 484      -9.447  -8.870  -1.865  1.00 10.00      A   
ATOM   4580  C   ARG A 484      -7.537 -15.352  -3.902  1.00 10.00      A   
ATOM   4581  O   ARG A 484      -7.465 -15.262  -5.131  1.00 10.00      A   
ATOM   4582  N   LYS A 485      -6.473 -15.502  -3.125  1.00 10.00      A   
ATOM   4583  HN  LYS A 485      -6.601 -15.608  -2.157  1.00 10.00      A   
ATOM   4584  CA  LYS A 485      -5.119 -15.548  -3.668  1.00 10.00      A   
ATOM   4585  CB  LYS A 485      -4.327 -14.291  -3.281  1.00 10.00      A   
ATOM   4586  CG  LYS A 485      -4.920 -12.983  -3.793  1.00 10.00      A   
ATOM   4587  CD  LYS A 485      -3.923 -11.834  -3.694  1.00 10.00      A   
ATOM   4588  CE  LYS A 485      -3.738 -11.360  -2.256  1.00 10.00      A   
ATOM   4589  NZ  LYS A 485      -2.793 -10.211  -2.154  1.00 10.00      A   
ATOM   4590  HZ1 LYS A 485      -3.227  -9.350  -2.546  1.00 10.00      A   
ATOM   4591  HZ2 LYS A 485      -1.917 -10.408  -2.679  1.00 10.00      A   
ATOM   4592  HZ3 LYS A 485      -2.550 -10.033  -1.162  1.00 10.00      A   
ATOM   4593  C   LYS A 485      -4.387 -16.786  -3.168  1.00 10.00      A   
ATOM   4594  O   LYS A 485      -4.396 -17.083  -1.973  1.00 10.00      A   
ATOM   4595  N   LEU A 486      -3.755 -17.502  -4.085  1.00 10.00      A   
ATOM   4596  HN  LEU A 486      -3.779 -17.209  -5.025  1.00 10.00      A   
ATOM   4597  CA  LEU A 486      -3.012 -18.704  -3.735  1.00 10.00      A   
ATOM   4598  CB  LEU A 486      -3.811 -19.966  -4.095  1.00 10.00      A   
ATOM   4599  CG  LEU A 486      -3.114 -21.312  -3.864  1.00 10.00      A   
ATOM   4600  CD1 LEU A 486      -2.747 -21.491  -2.401  1.00 10.00      A   
ATOM   4601  CD2 LEU A 486      -3.995 -22.461  -4.331  1.00 10.00      A   
ATOM   4602  C   LEU A 486      -1.650 -18.711  -4.423  1.00 10.00      A   
ATOM   4603  O   LEU A 486      -1.562 -18.666  -5.653  1.00 10.00      A   
ATOM   4604  N   GLU A 487      -0.595 -18.749  -3.622  1.00 10.00      A   
ATOM   4605  HN  GLU A 487      -0.735 -18.770  -2.646  1.00 10.00      A   
ATOM   4606  CA  GLU A 487       0.764 -18.762  -4.141  1.00 10.00      A   
ATOM   4607  CB  GLU A 487       1.561 -17.590  -3.581  1.00 10.00      A   
ATOM   4608  CG  GLU A 487       1.051 -16.231  -4.022  1.00 10.00      A   
ATOM   4609  CD  GLU A 487       0.772 -15.307  -2.856  1.00 10.00      A   
ATOM   4610  OE1 GLU A 487       1.239 -15.599  -1.733  1.00 10.00      A   
ATOM   4611  OE2 GLU A 487       0.081 -14.286  -3.059  1.00 10.00      A   
ATOM   4612  C   GLU A 487       1.455 -20.073  -3.794  1.00 10.00      A   
ATOM   4613  O   GLU A 487       1.540 -20.452  -2.624  1.00 10.00      A   
ATOM   4614  N   ILE A 488       1.931 -20.765  -4.818  1.00 10.00      A   
ATOM   4615  HN  ILE A 488       1.817 -20.407  -5.728  1.00 10.00      A   
ATOM   4616  CA  ILE A 488       2.611 -22.039  -4.641  1.00 10.00      A   
ATOM   4617  CB  ILE A 488       1.750 -23.203  -5.191  1.00 10.00      A   
ATOM   4618  CG1 ILE A 488       0.456 -23.350  -4.383  1.00 10.00      A   
ATOM   4619  CG2 ILE A 488       2.529 -24.510  -5.197  1.00 10.00      A   
ATOM   4620  CD1 ILE A 488      -0.535 -24.330  -4.975  1.00 10.00      A   
ATOM   4621  C   ILE A 488       3.962 -22.026  -5.361  1.00 10.00      A   
ATOM   4622  O   ILE A 488       4.023 -21.840  -6.578  1.00 10.00      A   
ATOM   4623  N   ARG A 489       5.042 -22.205  -4.613  1.00 10.00      A   
ATOM   4624  HN  ARG A 489       4.940 -22.334  -3.642  1.00 10.00      A   
ATOM   4625  CA  ARG A 489       6.376 -22.218  -5.202  1.00 10.00      A   
ATOM   4626  CB  ARG A 489       7.093 -20.870  -5.023  1.00 10.00      A   
ATOM   4627  CG  ARG A 489       7.531 -20.557  -3.603  1.00 10.00      A   
ATOM   4628  CD  ARG A 489       8.823 -19.757  -3.591  1.00 10.00      A   
ATOM   4629  NE  ARG A 489       9.952 -20.512  -4.146  1.00 10.00      A   
ATOM   4630  HE  ARG A 489       9.769 -21.424  -4.469  1.00 10.00      A   
ATOM   4631  CZ  ARG A 489      11.192 -20.037  -4.250  1.00 10.00      A   
ATOM   4632  NH1 ARG A 489      11.462 -18.799  -3.846  1.00 10.00      A   
ATOM   4633 HH11 ARG A 489      10.708 -18.202  -3.442  1.00 10.00      A   
ATOM   4634 HH12 ARG A 489      12.434 -18.417  -3.931  1.00 10.00      A   
ATOM   4635  NH2 ARG A 489      12.165 -20.804  -4.739  1.00 10.00      A   
ATOM   4636 HH21 ARG A 489      13.136 -20.432  -4.824  1.00 10.00      A   
ATOM   4637 HH22 ARG A 489      11.961 -21.791  -5.038  1.00 10.00      A   
ATOM   4638  C   ARG A 489       7.221 -23.363  -4.649  1.00 10.00      A   
ATOM   4639  O   ARG A 489       7.154 -23.678  -3.456  1.00 10.00      A   
ATOM   4640  N   ASP A 490       7.999 -23.989  -5.533  1.00 10.00      A   
ATOM   4641  HN  ASP A 490       7.979 -23.692  -6.473  1.00 10.00      A   
ATOM   4642  CA  ASP A 490       8.880 -25.102  -5.162  1.00 10.00      A   
ATOM   4643  CB  ASP A 490       9.982 -24.643  -4.203  1.00 10.00      A   
ATOM   4644  CG  ASP A 490      11.340 -24.530  -4.868  1.00 10.00      A   
ATOM   4645  OD1 ASP A 490      12.059 -25.550  -4.940  1.00 10.00      A   
ATOM   4646  OD2 ASP A 490      11.699 -23.419  -5.321  1.00 10.00      A   
ATOM   4647  C   ASP A 490       8.106 -26.273  -4.565  1.00 10.00      A   
ATOM   4648  O   ASP A 490       8.589 -26.966  -3.666  1.00 10.00      A   
ATOM   4649  N   CYS A 491       6.907 -26.495  -5.071  1.00 10.00      A   
ATOM   4650  HN  CYS A 491       6.573 -25.912  -5.780  1.00 10.00      A   
ATOM   4651  CA  CYS A 491       6.074 -27.585  -4.598  1.00 10.00      A   
ATOM   4652  CB  CYS A 491       4.671 -27.082  -4.260  1.00 10.00      A   
ATOM   4653  SG  CYS A 491       4.579 -26.095  -2.745  1.00 10.00      A   
ATOM   4654  HG  CYS A 491       4.188 -26.902  -1.761  1.00 10.00      A   
ATOM   4655  C   CYS A 491       6.017 -28.701  -5.637  1.00 10.00      A   
ATOM   4656  O   CYS A 491       6.087 -28.440  -6.842  1.00 10.00      A   
ATOM   4657  N   PRO A 492       5.893 -29.959  -5.182  1.00 10.00      A   
ATOM   4658  CA  PRO A 492       5.836 -31.131  -6.065  1.00 10.00      A   
ATOM   4659  CB  PRO A 492       6.017 -32.322  -5.107  1.00 10.00      A   
ATOM   4660  CG  PRO A 492       6.420 -31.727  -3.798  1.00 10.00      A   
ATOM   4661  CD  PRO A 492       5.828 -30.349  -3.769  1.00 10.00      A   
ATOM   4662  C   PRO A 492       4.506 -31.255  -6.806  1.00 10.00      A   
ATOM   4663  O   PRO A 492       4.281 -32.230  -7.522  1.00 10.00      A   
ATOM   4664  N   PHE A 493       3.629 -30.274  -6.629  1.00 10.00      A   
ATOM   4665  HN  PHE A 493       3.861 -29.527  -6.043  1.00 10.00      A   
ATOM   4666  CA  PHE A 493       2.331 -30.284  -7.291  1.00 10.00      A   
ATOM   4667  CB  PHE A 493       1.457 -29.135  -6.792  1.00 10.00      A   
ATOM   4668  CG  PHE A 493       1.262 -29.113  -5.303  1.00 10.00      A   
ATOM   4669  CD1 PHE A 493       1.153 -27.908  -4.627  1.00 10.00      A   
ATOM   4670  CD2 PHE A 493       1.188 -30.289  -4.574  1.00 10.00      A   
ATOM   4671  CE1 PHE A 493       0.974 -27.874  -3.259  1.00 10.00      A   
ATOM   4672  CE2 PHE A 493       1.009 -30.263  -3.205  1.00 10.00      A   
ATOM   4673  CZ  PHE A 493       0.903 -29.055  -2.547  1.00 10.00      A   
ATOM   4674  C   PHE A 493       2.503 -30.193  -8.803  1.00 10.00      A   
ATOM   4675  O   PHE A 493       3.280 -29.373  -9.302  1.00 10.00      A   
ATOM   4676  N   GLY A 494       1.791 -31.043  -9.524  1.00 10.00      A   
ATOM   4677  HN  GLY A 494       1.189 -31.677  -9.072  1.00 10.00      A   
ATOM   4678  CA  GLY A 494       1.884 -31.048 -10.963  1.00 10.00      A   
ATOM   4679  C   GLY A 494       0.799 -30.223 -11.609  1.00 10.00      A   
ATOM   4680  O   GLY A 494       0.683 -29.024 -11.356  1.00 10.00      A   
ATOM   4681  N   ASP A 495      -0.009 -30.874 -12.423  1.00 10.00      A   
ATOM   4682  HN  ASP A 495       0.129 -31.833 -12.559  1.00 10.00      A   
ATOM   4683  CA  ASP A 495      -1.091 -30.209 -13.128  1.00 10.00      A   
ATOM   4684  CB  ASP A 495      -0.680 -29.932 -14.578  1.00 10.00      A   
ATOM   4685  CG  ASP A 495      -0.053 -31.137 -15.255  1.00 10.00      A   
ATOM   4686  OD1 ASP A 495       1.124 -31.048 -15.678  1.00 10.00      A   
ATOM   4687  OD2 ASP A 495      -0.726 -32.187 -15.357  1.00 10.00      A   
ATOM   4688  C   ASP A 495      -2.365 -31.049 -13.086  1.00 10.00      A   
ATOM   4689  O   ASP A 495      -3.393 -30.669 -13.655  1.00 10.00      A   
ATOM   4690  N   LYS A 496      -2.300 -32.179 -12.384  1.00 10.00      A   
ATOM   4691  HN  LYS A 496      -1.471 -32.404 -11.917  1.00 10.00      A   
ATOM   4692  CA  LYS A 496      -3.446 -33.074 -12.269  1.00 10.00      A   
ATOM   4693  CB  LYS A 496      -3.044 -34.394 -11.603  1.00 10.00      A   
ATOM   4694  CG  LYS A 496      -2.172 -35.296 -12.459  1.00 10.00      A   
ATOM   4695  CD  LYS A 496      -1.881 -36.606 -11.749  1.00 10.00      A   
ATOM   4696  CE  LYS A 496      -1.052 -37.539 -12.619  1.00 10.00      A   
ATOM   4697  NZ  LYS A 496       0.280 -36.963 -12.940  1.00 10.00      A   
ATOM   4698  HZ1 LYS A 496       0.871 -37.674 -13.412  1.00 10.00      A   
ATOM   4699  HZ2 LYS A 496       0.759 -36.655 -12.072  1.00 10.00      A   
ATOM   4700  HZ3 LYS A 496       0.175 -36.147 -13.572  1.00 10.00      A   
ATOM   4701  C   LYS A 496      -4.559 -32.415 -11.468  1.00 10.00      A   
ATOM   4702  O   LYS A 496      -5.695 -32.308 -11.929  1.00 10.00      A   
ATOM   4703  N   ALA A 497      -4.220 -31.957 -10.271  1.00 10.00      A   
ATOM   4704  HN  ALA A 497      -3.288 -32.051  -9.967  1.00 10.00      A   
ATOM   4705  CA  ALA A 497      -5.190 -31.306  -9.404  1.00 10.00      A   
ATOM   4706  CB  ALA A 497      -4.615 -31.111  -8.010  1.00 10.00      A   
ATOM   4707  C   ALA A 497      -5.623 -29.970  -9.991  1.00 10.00      A   
ATOM   4708  O   ALA A 497      -6.741 -29.512  -9.759  1.00 10.00      A   
ATOM   4709  N   LEU A 498      -4.733 -29.359 -10.760  1.00 10.00      A   
ATOM   4710  HN  LEU A 498      -3.859 -29.785 -10.907  1.00 10.00      A   
ATOM   4711  CA  LEU A 498      -5.006 -28.078 -11.391  1.00 10.00      A   
ATOM   4712  CB  LEU A 498      -3.728 -27.518 -12.022  1.00 10.00      A   
ATOM   4713  CG  LEU A 498      -3.820 -26.119 -12.635  1.00 10.00      A   
ATOM   4714  CD1 LEU A 498      -4.413 -25.134 -11.641  1.00 10.00      A   
ATOM   4715  CD2 LEU A 498      -2.451 -25.645 -13.091  1.00 10.00      A   
ATOM   4716  C   LEU A 498      -6.104 -28.216 -12.439  1.00 10.00      A   
ATOM   4717  O   LEU A 498      -7.024 -27.402 -12.502  1.00 10.00      A   
ATOM   4718  N   LEU A 499      -6.014 -29.262 -13.250  1.00 10.00      A   
ATOM   4719  HN  LEU A 499      -5.259 -29.885 -13.152  1.00 10.00      A   
ATOM   4720  CA  LEU A 499      -7.005 -29.501 -14.291  1.00 10.00      A   
ATOM   4721  CB  LEU A 499      -6.481 -30.511 -15.319  1.00 10.00      A   
ATOM   4722  CG  LEU A 499      -5.398 -30.010 -16.283  1.00 10.00      A   
ATOM   4723  CD1 LEU A 499      -4.844 -31.161 -17.113  1.00 10.00      A   
ATOM   4724  CD2 LEU A 499      -5.952 -28.917 -17.188  1.00 10.00      A   
ATOM   4725  C   LEU A 499      -8.315 -29.992 -13.687  1.00 10.00      A   
ATOM   4726  O   LEU A 499      -9.392 -29.758 -14.236  1.00 10.00      A   
ATOM   4727  N   ALA A 500      -8.216 -30.674 -12.553  1.00 10.00      A   
ATOM   4728  HN  ALA A 500      -7.326 -30.845 -12.174  1.00 10.00      A   
ATOM   4729  CA  ALA A 500      -9.390 -31.197 -11.870  1.00 10.00      A   
ATOM   4730  CB  ALA A 500      -8.991 -32.243 -10.841  1.00 10.00      A   
ATOM   4731  C   ALA A 500     -10.190 -30.079 -11.212  1.00 10.00      A   
ATOM   4732  O   ALA A 500     -11.422 -30.085 -11.239  1.00 10.00      A   
ATOM   4733  N   ASN A 501      -9.487 -29.112 -10.639  1.00 10.00      A   
ATOM   4734  HN  ASN A 501      -8.504 -29.144 -10.673  1.00 10.00      A   
ATOM   4735  CA  ASN A 501     -10.140 -27.998  -9.965  1.00 10.00      A   
ATOM   4736  CB  ASN A 501      -9.455 -27.679  -8.633  1.00 10.00      A   
ATOM   4737  CG  ASN A 501      -9.532 -28.818  -7.634  1.00 10.00      A   
ATOM   4738  OD1 ASN A 501     -10.488 -28.925  -6.868  1.00 10.00      A   
ATOM   4739  ND2 ASN A 501      -8.522 -29.677  -7.636  1.00 10.00      A   
ATOM   4740 HD21 ASN A 501      -7.786 -29.530  -8.275  1.00 10.00      A   
ATOM   4741 HD22 ASN A 501      -8.555 -30.435  -7.010  1.00 10.00      A   
ATOM   4742  C   ASN A 501     -10.156 -26.761 -10.850  1.00 10.00      A   
ATOM   4743  O   ASN A 501     -10.151 -25.634 -10.362  1.00 10.00      A   
ATOM   4744  N   ALA A 502     -10.203 -26.983 -12.158  1.00 10.00      A   
ATOM   4745  HN  ALA A 502     -10.224 -27.907 -12.481  1.00 10.00      A   
ATOM   4746  CA  ALA A 502     -10.215 -25.889 -13.126  1.00 10.00      A   
ATOM   4747  CB  ALA A 502     -10.182 -26.437 -14.544  1.00 10.00      A   
ATOM   4748  C   ALA A 502     -11.422 -24.970 -12.937  1.00 10.00      A   
ATOM   4749  O   ALA A 502     -11.369 -23.787 -13.271  1.00 10.00      A   
ATOM   4750  N   SER A 503     -12.501 -25.514 -12.393  1.00 10.00      A   
ATOM   4751  HN  SER A 503     -12.481 -26.456 -12.126  1.00 10.00      A   
ATOM   4752  CA  SER A 503     -13.716 -24.749 -12.170  1.00 10.00      A   
ATOM   4753  CB  SER A 503     -14.876 -25.718 -11.956  1.00 10.00      A   
ATOM   4754  OG  SER A 503     -14.384 -27.004 -11.583  1.00 10.00      A   
ATOM   4755  HG  SER A 503     -14.850 -27.308 -10.792  1.00 10.00      A   
ATOM   4756  C   SER A 503     -13.576 -23.825 -10.961  1.00 10.00      A   
ATOM   4757  O   SER A 503     -14.177 -22.752 -10.913  1.00 10.00      A   
ATOM   4758  N   LYS A 504     -12.755 -24.238  -9.999  1.00 10.00      A   
ATOM   4759  HN  LYS A 504     -12.273 -25.082 -10.116  1.00 10.00      A   
ATOM   4760  CA  LYS A 504     -12.542 -23.459  -8.779  1.00 10.00      A   
ATOM   4761  CB  LYS A 504     -11.762 -24.286  -7.748  1.00 10.00      A   
ATOM   4762  CG  LYS A 504     -11.809 -23.747  -6.325  1.00 10.00      A   
ATOM   4763  CD  LYS A 504     -13.182 -23.942  -5.702  1.00 10.00      A   
ATOM   4764  CE  LYS A 504     -13.222 -23.434  -4.268  1.00 10.00      A   
ATOM   4765  NZ  LYS A 504     -14.536 -23.692  -3.619  1.00 10.00      A   
ATOM   4766  HZ1 LYS A 504     -15.297 -23.239  -4.164  1.00 10.00      A   
ATOM   4767  HZ2 LYS A 504     -14.542 -23.311  -2.653  1.00 10.00      A   
ATOM   4768  HZ3 LYS A 504     -14.720 -24.715  -3.572  1.00 10.00      A   
ATOM   4769  C   LYS A 504     -11.811 -22.155  -9.085  1.00 10.00      A   
ATOM   4770  O   LYS A 504     -11.927 -21.171  -8.346  1.00 10.00      A   
ATOM   4771  N   LEU A 505     -11.092 -22.150 -10.201  1.00 10.00      A   
ATOM   4772  HN  LEU A 505     -11.069 -22.961 -10.749  1.00 10.00      A   
ATOM   4773  CA  LEU A 505     -10.328 -20.988 -10.632  1.00 10.00      A   
ATOM   4774  CB  LEU A 505      -9.509 -21.336 -11.877  1.00 10.00      A   
ATOM   4775  CG  LEU A 505      -8.211 -22.102 -11.632  1.00 10.00      A   
ATOM   4776  CD1 LEU A 505      -7.764 -22.816 -12.899  1.00 10.00      A   
ATOM   4777  CD2 LEU A 505      -7.128 -21.156 -11.144  1.00 10.00      A   
ATOM   4778  C   LEU A 505     -11.216 -19.775 -10.906  1.00 10.00      A   
ATOM   4779  O   LEU A 505     -10.762 -18.634 -10.815  1.00 10.00      A   
ATOM   4780  N   GLU A 506     -12.481 -20.026 -11.236  1.00 10.00      A   
ATOM   4781  HN  GLU A 506     -12.785 -20.958 -11.284  1.00 10.00      A   
ATOM   4782  CA  GLU A 506     -13.429 -18.952 -11.527  1.00 10.00      A   
ATOM   4783  CB  GLU A 506     -14.741 -19.520 -12.077  1.00 10.00      A   
ATOM   4784  CG  GLU A 506     -14.620 -20.187 -13.437  1.00 10.00      A   
ATOM   4785  CD  GLU A 506     -15.950 -20.693 -13.954  1.00 10.00      A   
ATOM   4786  OE1 GLU A 506     -16.392 -21.774 -13.507  1.00 10.00      A   
ATOM   4787  OE2 GLU A 506     -16.554 -20.021 -14.822  1.00 10.00      A   
ATOM   4788  C   GLU A 506     -13.723 -18.128 -10.281  1.00 10.00      A   
ATOM   4789  O   GLU A 506     -13.949 -16.922 -10.359  1.00 10.00      A   
ATOM   4790  N   THR A 507     -13.710 -18.782  -9.131  1.00 10.00      A   
ATOM   4791  HN  THR A 507     -13.515 -19.744  -9.129  1.00 10.00      A   
ATOM   4792  CA  THR A 507     -13.987 -18.105  -7.873  1.00 10.00      A   
ATOM   4793  CB  THR A 507     -14.731 -19.033  -6.892  1.00 10.00      A   
ATOM   4794  OG1 THR A 507     -14.346 -20.395  -7.133  1.00 10.00      A   
ATOM   4795  HG1 THR A 507     -13.388 -20.444  -7.251  1.00 10.00      A   
ATOM   4796  CG2 THR A 507     -16.236 -18.898  -7.063  1.00 10.00      A   
ATOM   4797  C   THR A 507     -12.714 -17.566  -7.215  1.00 10.00      A   
ATOM   4798  O   THR A 507     -12.749 -17.078  -6.088  1.00 10.00      A   
ATOM   4799  N   MET A 508     -11.595 -17.659  -7.916  1.00 10.00      A   
ATOM   4800  HN  MET A 508     -11.623 -18.037  -8.820  1.00 10.00      A   
ATOM   4801  CA  MET A 508     -10.328 -17.184  -7.382  1.00 10.00      A   
ATOM   4802  CB  MET A 508      -9.276 -18.287  -7.426  1.00 10.00      A   
ATOM   4803  CG  MET A 508      -9.382 -19.287  -6.290  1.00 10.00      A   
ATOM   4804  SD  MET A 508      -7.986 -20.425  -6.239  1.00 10.00      A   
ATOM   4805  CE  MET A 508      -6.624 -19.266  -6.130  1.00 10.00      A   
ATOM   4806  C   MET A 508      -9.844 -15.971  -8.156  1.00 10.00      A   
ATOM   4807  O   MET A 508     -10.021 -15.896  -9.371  1.00 10.00      A   
ATOM   4808  N   ARG A 509      -9.237 -15.023  -7.449  1.00 10.00      A   
ATOM   4809  HN  ARG A 509      -9.118 -15.147  -6.485  1.00 10.00      A   
ATOM   4810  CA  ARG A 509      -8.732 -13.811  -8.076  1.00 10.00      A   
ATOM   4811  CB  ARG A 509      -8.397 -12.748  -7.023  1.00 10.00      A   
ATOM   4812  CG  ARG A 509      -7.790 -11.475  -7.598  1.00 10.00      A   
ATOM   4813  CD  ARG A 509      -6.970 -10.722  -6.558  1.00 10.00      A   
ATOM   4814  NE  ARG A 509      -7.791  -9.840  -5.730  1.00 10.00      A   
ATOM   4815  HE  ARG A 509      -8.746  -9.761  -5.963  1.00 10.00      A   
ATOM   4816  CZ  ARG A 509      -7.328  -9.153  -4.681  1.00 10.00      A   
ATOM   4817  NH1 ARG A 509      -6.051  -9.245  -4.320  1.00 10.00      A   
ATOM   4818 HH11 ARG A 509      -5.395  -9.849  -4.854  1.00 10.00      A   
ATOM   4819 HH12 ARG A 509      -5.701  -8.707  -3.488  1.00 10.00      A   
ATOM   4820  NH2 ARG A 509      -8.141  -8.362  -4.004  1.00 10.00      A   
ATOM   4821 HH21 ARG A 509      -9.143  -8.270  -4.281  1.00 10.00      A   
ATOM   4822 HH22 ARG A 509      -7.784  -7.824  -3.178  1.00 10.00      A   
ATOM   4823  C   ARG A 509      -7.501 -14.106  -8.925  1.00 10.00      A   
ATOM   4824  O   ARG A 509      -7.456 -13.762 -10.108  1.00 10.00      A   
ATOM   4825  N   SER A 510      -6.511 -14.753  -8.322  1.00 10.00      A   
ATOM   4826  HN  SER A 510      -6.607 -15.018  -7.385  1.00 10.00      A   
ATOM   4827  CA  SER A 510      -5.281 -15.072  -9.023  1.00 10.00      A   
ATOM   4828  CB  SER A 510      -4.352 -13.853  -8.999  1.00 10.00      A   
ATOM   4829  OG  SER A 510      -4.465 -13.146  -7.771  1.00 10.00      A   
ATOM   4830  HG  SER A 510      -3.660 -13.273  -7.258  1.00 10.00      A   
ATOM   4831  C   SER A 510      -4.580 -16.284  -8.411  1.00 10.00      A   
ATOM   4832  O   SER A 510      -4.578 -16.468  -7.191  1.00 10.00      A   
ATOM   4833  N   LEU A 511      -4.002 -17.113  -9.266  1.00 10.00      A   
ATOM   4834  HN  LEU A 511      -4.069 -16.931 -10.231  1.00 10.00      A   
ATOM   4835  CA  LEU A 511      -3.274 -18.292  -8.826  1.00 10.00      A   
ATOM   4836  CB  LEU A 511      -3.955 -19.569  -9.330  1.00 10.00      A   
ATOM   4837  CG  LEU A 511      -3.172 -20.870  -9.127  1.00 10.00      A   
ATOM   4838  CD1 LEU A 511      -3.079 -21.218  -7.651  1.00 10.00      A   
ATOM   4839  CD2 LEU A 511      -3.797 -22.011  -9.911  1.00 10.00      A   
ATOM   4840  C   LEU A 511      -1.854 -18.224  -9.363  1.00 10.00      A   
ATOM   4841  O   LEU A 511      -1.650 -18.073 -10.572  1.00 10.00      A   
ATOM   4842  N   TRP A 512      -0.879 -18.332  -8.476  1.00 10.00      A   
ATOM   4843  HN  TRP A 512      -1.101 -18.462  -7.525  1.00 10.00      A   
ATOM   4844  CA  TRP A 512       0.518 -18.269  -8.876  1.00 10.00      A   
ATOM   4845  CB  TRP A 512       1.196 -17.035  -8.270  1.00 10.00      A   
ATOM   4846  CG  TRP A 512       2.676 -16.989  -8.490  1.00 10.00      A   
ATOM   4847  CD1 TRP A 512       3.642 -17.408  -7.623  1.00 10.00      A   
ATOM   4848  CD2 TRP A 512       3.362 -16.497  -9.647  1.00 10.00      A   
ATOM   4849  NE1 TRP A 512       4.885 -17.214  -8.168  1.00 10.00      A   
ATOM   4850  HE1 TRP A 512       5.738 -17.444  -7.738  1.00 10.00      A   
ATOM   4851  CE2 TRP A 512       4.742 -16.654  -9.412  1.00 10.00      A   
ATOM   4852  CE3 TRP A 512       2.945 -15.942 -10.857  1.00 10.00      A   
ATOM   4853  CZ2 TRP A 512       5.704 -16.274 -10.345  1.00 10.00      A   
ATOM   4854  CZ3 TRP A 512       3.900 -15.564 -11.782  1.00 10.00      A   
ATOM   4855  CH2 TRP A 512       5.264 -15.733 -11.522  1.00 10.00      A   
ATOM   4856  C   TRP A 512       1.269 -19.539  -8.487  1.00 10.00      A   
ATOM   4857  O   TRP A 512       1.219 -19.974  -7.337  1.00 10.00      A   
ATOM   4858  N   MET A 513       1.962 -20.123  -9.457  1.00 10.00      A   
ATOM   4859  HN  MET A 513       1.954 -19.724 -10.353  1.00 10.00      A   
ATOM   4860  CA  MET A 513       2.741 -21.335  -9.235  1.00 10.00      A   
ATOM   4861  CB  MET A 513       2.012 -22.562  -9.789  1.00 10.00      A   
ATOM   4862  CG  MET A 513       0.723 -22.906  -9.057  1.00 10.00      A   
ATOM   4863  SD  MET A 513      -0.146 -24.307  -9.792  1.00 10.00      A   
ATOM   4864  CE  MET A 513       0.963 -25.654  -9.381  1.00 10.00      A   
ATOM   4865  C   MET A 513       4.109 -21.197  -9.891  1.00 10.00      A   
ATOM   4866  O   MET A 513       4.211 -20.752 -11.036  1.00 10.00      A   
ATOM   4867  N   SER A 514       5.159 -21.551  -9.160  1.00 10.00      A   
ATOM   4868  HN  SER A 514       5.016 -21.896  -8.247  1.00 10.00      A   
ATOM   4869  CA  SER A 514       6.520 -21.451  -9.684  1.00 10.00      A   
ATOM   4870  CB  SER A 514       7.211 -20.200  -9.127  1.00 10.00      A   
ATOM   4871  OG  SER A 514       6.425 -19.597  -8.111  1.00 10.00      A   
ATOM   4872  HG  SER A 514       5.517 -19.914  -8.183  1.00 10.00      A   
ATOM   4873  C   SER A 514       7.347 -22.698  -9.370  1.00 10.00      A   
ATOM   4874  O   SER A 514       7.248 -23.260  -8.273  1.00 10.00      A   
ATOM   4875  N   SER A 515       8.133 -23.138 -10.356  1.00 10.00      A   
ATOM   4876  HN  SER A 515       8.121 -22.659 -11.214  1.00 10.00      A   
ATOM   4877  CA  SER A 515       9.007 -24.303 -10.217  1.00 10.00      A   
ATOM   4878  CB  SER A 515      10.151 -24.015  -9.248  1.00 10.00      A   
ATOM   4879  OG  SER A 515      10.867 -22.854  -9.645  1.00 10.00      A   
ATOM   4880  HG  SER A 515      11.812 -23.010  -9.525  1.00 10.00      A   
ATOM   4881  C   SER A 515       8.251 -25.567  -9.813  1.00 10.00      A   
ATOM   4882  O   SER A 515       8.780 -26.428  -9.109  1.00 10.00      A   
ATOM   4883  N   CYS A 516       7.011 -25.675 -10.257  1.00 10.00      A   
ATOM   4884  HN  CYS A 516       6.627 -24.949 -10.797  1.00 10.00      A   
ATOM   4885  CA  CYS A 516       6.203 -26.842  -9.954  1.00 10.00      A   
ATOM   4886  CB  CYS A 516       4.761 -26.421  -9.676  1.00 10.00      A   
ATOM   4887  SG  CYS A 516       4.602 -25.137  -8.410  1.00 10.00      A   
ATOM   4888  HG  CYS A 516       5.708 -24.404  -8.426  1.00 10.00      A   
ATOM   4889  C   CYS A 516       6.281 -27.848 -11.103  1.00 10.00      A   
ATOM   4890  O   CYS A 516       7.166 -27.751 -11.958  1.00 10.00      A   
ATOM   4891  N   SER A 517       5.374 -28.810 -11.135  1.00 10.00      A   
ATOM   4892  HN  SER A 517       4.690 -28.858 -10.426  1.00 10.00      A   
ATOM   4893  CA  SER A 517       5.370 -29.809 -12.193  1.00 10.00      A   
ATOM   4894  CB  SER A 517       5.223 -31.210 -11.596  1.00 10.00      A   
ATOM   4895  OG  SER A 517       6.178 -31.421 -10.566  1.00 10.00      A   
ATOM   4896  HG  SER A 517       5.738 -31.784  -9.792  1.00 10.00      A   
ATOM   4897  C   SER A 517       4.271 -29.524 -13.217  1.00 10.00      A   
ATOM   4898  O   SER A 517       3.637 -30.437 -13.736  1.00 10.00      A   
ATOM   4899  N   VAL A 518       4.073 -28.247 -13.518  1.00 10.00      A   
ATOM   4900  HN  VAL A 518       4.633 -27.562 -13.096  1.00 10.00      A   
ATOM   4901  CA  VAL A 518       3.057 -27.837 -14.478  1.00 10.00      A   
ATOM   4902  CB  VAL A 518       2.638 -26.368 -14.267  1.00 10.00      A   
ATOM   4903  CG1 VAL A 518       1.359 -26.067 -15.033  1.00 10.00      A   
ATOM   4904  CG2 VAL A 518       2.461 -26.064 -12.786  1.00 10.00      A   
ATOM   4905  C   VAL A 518       3.578 -28.003 -15.899  1.00 10.00      A   
ATOM   4906  O   VAL A 518       4.402 -27.208 -16.363  1.00 10.00      A   
ATOM   4907  N   SER A 519       3.111 -29.043 -16.578  1.00 10.00      A   
ATOM   4908  HN  SER A 519       2.464 -29.646 -16.148  1.00 10.00      A   
ATOM   4909  CA  SER A 519       3.538 -29.315 -17.941  1.00 10.00      A   
ATOM   4910  CB  SER A 519       3.185 -30.748 -18.351  1.00 10.00      A   
ATOM   4911  OG  SER A 519       1.798 -31.007 -18.202  1.00 10.00      A   
ATOM   4912  HG  SER A 519       1.562 -30.990 -17.256  1.00 10.00      A   
ATOM   4913  C   SER A 519       2.949 -28.304 -18.928  1.00 10.00      A   
ATOM   4914  O   SER A 519       1.944 -27.643 -18.640  1.00 10.00      A   
ATOM   4915  N   PHE A 520       3.581 -28.187 -20.091  1.00 10.00      A   
ATOM   4916  HN  PHE A 520       4.373 -28.740 -20.260  1.00 10.00      A   
ATOM   4917  CA  PHE A 520       3.130 -27.263 -21.122  1.00 10.00      A   
ATOM   4918  CB  PHE A 520       4.189 -27.118 -22.226  1.00 10.00      A   
ATOM   4919  CG  PHE A 520       3.861 -26.075 -23.261  1.00 10.00      A   
ATOM   4920  CD1 PHE A 520       3.428 -24.812 -22.885  1.00 10.00      A   
ATOM   4921  CD2 PHE A 520       3.984 -26.362 -24.612  1.00 10.00      A   
ATOM   4922  CE1 PHE A 520       3.127 -23.854 -23.834  1.00 10.00      A   
ATOM   4923  CE2 PHE A 520       3.684 -25.409 -25.567  1.00 10.00      A   
ATOM   4924  CZ  PHE A 520       3.253 -24.155 -25.178  1.00 10.00      A   
ATOM   4925  C   PHE A 520       1.792 -27.714 -21.700  1.00 10.00      A   
ATOM   4926  O   PHE A 520       0.948 -26.887 -22.056  1.00 10.00      A   
ATOM   4927  N   GLY A 521       1.593 -29.027 -21.766  1.00 10.00      A   
ATOM   4928  HN  GLY A 521       2.296 -29.639 -21.455  1.00 10.00      A   
ATOM   4929  CA  GLY A 521       0.354 -29.564 -22.292  1.00 10.00      A   
ATOM   4930  C   GLY A 521      -0.846 -29.149 -21.472  1.00 10.00      A   
ATOM   4931  O   GLY A 521      -1.856 -28.703 -22.021  1.00 10.00      A   
ATOM   4932  N   ALA A 522      -0.726 -29.272 -20.156  1.00 10.00      A   
ATOM   4933  HN  ALA A 522       0.112 -29.621 -19.782  1.00 10.00      A   
ATOM   4934  CA  ALA A 522      -1.808 -28.904 -19.252  1.00 10.00      A   
ATOM   4935  CB  ALA A 522      -1.435 -29.226 -17.818  1.00 10.00      A   
ATOM   4936  C   ALA A 522      -2.161 -27.428 -19.392  1.00 10.00      A   
ATOM   4937  O   ALA A 522      -3.337 -27.065 -19.436  1.00 10.00      A   
ATOM   4938  N   CYS A 523      -1.134 -26.588 -19.480  1.00 10.00      A   
ATOM   4939  HN  CYS A 523      -0.221 -26.950 -19.445  1.00 10.00      A   
ATOM   4940  CA  CYS A 523      -1.325 -25.147 -19.618  1.00 10.00      A   
ATOM   4941  CB  CYS A 523       0.027 -24.435 -19.710  1.00 10.00      A   
ATOM   4942  SG  CYS A 523       1.118 -24.713 -18.297  1.00 10.00      A   
ATOM   4943  HG  CYS A 523       1.518 -25.977 -18.331  1.00 10.00      A   
ATOM   4944  C   CYS A 523      -2.177 -24.818 -20.842  1.00 10.00      A   
ATOM   4945  O   CYS A 523      -3.072 -23.975 -20.779  1.00 10.00      A   
ATOM   4946  N   LYS A 524      -1.898 -25.496 -21.951  1.00 10.00      A   
ATOM   4947  HN  LYS A 524      -1.171 -26.155 -21.939  1.00 10.00      A   
ATOM   4948  CA  LYS A 524      -2.641 -25.283 -23.185  1.00 10.00      A   
ATOM   4949  CB  LYS A 524      -1.975 -26.019 -24.349  1.00 10.00      A   
ATOM   4950  CG  LYS A 524      -0.577 -25.528 -24.680  1.00 10.00      A   
ATOM   4951  CD  LYS A 524      -0.040 -26.188 -25.940  1.00 10.00      A   
ATOM   4952  CE  LYS A 524       0.118 -27.688 -25.763  1.00 10.00      A   
ATOM   4953  NZ  LYS A 524       0.512 -28.354 -27.031  1.00 10.00      A   
ATOM   4954  HZ1 LYS A 524       1.370 -27.909 -27.421  1.00 10.00      A   
ATOM   4955  HZ2 LYS A 524      -0.251 -28.270 -27.733  1.00 10.00      A   
ATOM   4956  HZ3 LYS A 524       0.709 -29.369 -26.861  1.00 10.00      A   
ATOM   4957  C   LYS A 524      -4.082 -25.757 -23.036  1.00 10.00      A   
ATOM   4958  O   LYS A 524      -5.022 -25.060 -23.426  1.00 10.00      A   
ATOM   4959  N   LEU A 525      -4.244 -26.941 -22.454  1.00 10.00      A   
ATOM   4960  HN  LEU A 525      -3.450 -27.436 -22.150  1.00 10.00      A   
ATOM   4961  CA  LEU A 525      -5.565 -27.527 -22.253  1.00 10.00      A   
ATOM   4962  CB  LEU A 525      -5.461 -28.951 -21.699  1.00 10.00      A   
ATOM   4963  CG  LEU A 525      -5.550 -30.088 -22.724  1.00 10.00      A   
ATOM   4964  CD1 LEU A 525      -4.426 -29.989 -23.746  1.00 10.00      A   
ATOM   4965  CD2 LEU A 525      -5.527 -31.438 -22.026  1.00 10.00      A   
ATOM   4966  C   LEU A 525      -6.432 -26.662 -21.344  1.00 10.00      A   
ATOM   4967  O   LEU A 525      -7.625 -26.489 -21.597  1.00 10.00      A   
ATOM   4968  N   LEU A 526      -5.829 -26.115 -20.293  1.00 10.00      A   
ATOM   4969  HN  LEU A 526      -4.872 -26.301 -20.138  1.00 10.00      A   
ATOM   4970  CA  LEU A 526      -6.551 -25.261 -19.355  1.00 10.00      A   
ATOM   4971  CB  LEU A 526      -5.659 -24.895 -18.168  1.00 10.00      A   
ATOM   4972  CG  LEU A 526      -6.321 -24.095 -17.045  1.00 10.00      A   
ATOM   4973  CD1 LEU A 526      -7.470 -24.878 -16.428  1.00 10.00      A   
ATOM   4974  CD2 LEU A 526      -5.297 -23.727 -15.987  1.00 10.00      A   
ATOM   4975  C   LEU A 526      -7.053 -23.999 -20.050  1.00 10.00      A   
ATOM   4976  O   LEU A 526      -8.178 -23.556 -19.812  1.00 10.00      A   
ATOM   4977  N   GLY A 527      -6.214 -23.441 -20.919  1.00 10.00      A   
ATOM   4978  HN  GLY A 527      -5.331 -23.847 -21.060  1.00 10.00      A   
ATOM   4979  CA  GLY A 527      -6.579 -22.241 -21.648  1.00 10.00      A   
ATOM   4980  C   GLY A 527      -7.733 -22.477 -22.604  1.00 10.00      A   
ATOM   4981  O   GLY A 527      -8.590 -21.610 -22.786  1.00 10.00      A   
ATOM   4982  N   GLN A 528      -7.758 -23.657 -23.212  1.00 10.00      A   
ATOM   4983  HN  GLN A 528      -7.042 -24.302 -23.033  1.00 10.00      A   
ATOM   4984  CA  GLN A 528      -8.816 -24.012 -24.148  1.00 10.00      A   
ATOM   4985  CB  GLN A 528      -8.388 -25.187 -25.029  1.00 10.00      A   
ATOM   4986  CG  GLN A 528      -7.298 -24.856 -26.033  1.00 10.00      A   
ATOM   4987  CD  GLN A 528      -7.715 -23.806 -27.045  1.00 10.00      A   
ATOM   4988  OE1 GLN A 528      -8.899 -23.637 -27.341  1.00 10.00      A   
ATOM   4989  NE2 GLN A 528      -6.742 -23.103 -27.594  1.00 10.00      A   
ATOM   4990 HE21 GLN A 528      -5.820 -23.299 -27.319  1.00 10.00      A   
ATOM   4991 HE22 GLN A 528      -6.976 -22.411 -28.247  1.00 10.00      A   
ATOM   4992  C   GLN A 528     -10.101 -24.368 -23.406  1.00 10.00      A   
ATOM   4993  O   GLN A 528     -11.206 -24.172 -23.918  1.00 10.00      A   
ATOM   4994  N   LYS A 529      -9.948 -24.904 -22.200  1.00 10.00      A   
ATOM   4995  HN  LYS A 529      -9.040 -25.059 -21.858  1.00 10.00      A   
ATOM   4996  CA  LYS A 529     -11.090 -25.288 -21.383  1.00 10.00      A   
ATOM   4997  CB  LYS A 529     -10.654 -26.234 -20.259  1.00 10.00      A   
ATOM   4998  CG  LYS A 529     -11.806 -26.856 -19.486  1.00 10.00      A   
ATOM   4999  CD  LYS A 529     -11.352 -27.383 -18.135  1.00 10.00      A   
ATOM   5000  CE  LYS A 529     -12.510 -27.993 -17.364  1.00 10.00      A   
ATOM   5001  NZ  LYS A 529     -12.881 -29.332 -17.887  1.00 10.00      A   
ATOM   5002  HZ1 LYS A 529     -13.785 -29.644 -17.464  1.00 10.00      A   
ATOM   5003  HZ2 LYS A 529     -12.142 -30.027 -17.650  1.00 10.00      A   
ATOM   5004  HZ3 LYS A 529     -12.988 -29.299 -18.918  1.00 10.00      A   
ATOM   5005  C   LYS A 529     -11.777 -24.060 -20.795  1.00 10.00      A   
ATOM   5006  O   LYS A 529     -13.005 -23.951 -20.824  1.00 10.00      A   
ATOM   5007  N   MET A 530     -10.980 -23.131 -20.277  1.00 10.00      A   
ATOM   5008  HN  MET A 530     -10.006 -23.259 -20.308  1.00 10.00      A   
ATOM   5009  CA  MET A 530     -11.514 -21.917 -19.680  1.00 10.00      A   
ATOM   5010  CB  MET A 530     -11.211 -21.868 -18.180  1.00 10.00      A   
ATOM   5011  CG  MET A 530     -12.016 -22.850 -17.346  1.00 10.00      A   
ATOM   5012  SD  MET A 530     -13.795 -22.682 -17.593  1.00 10.00      A   
ATOM   5013  CE  MET A 530     -14.039 -20.953 -17.190  1.00 10.00      A   
ATOM   5014  C   MET A 530     -10.953 -20.677 -20.366  1.00 10.00      A   
ATOM   5015  O   MET A 530      -9.928 -20.137 -19.954  1.00 10.00      A   
ATOM   5016  N   PRO A 531     -11.626 -20.202 -21.425  1.00 10.00      A   
ATOM   5017  CA  PRO A 531     -11.187 -19.019 -22.170  1.00 10.00      A   
ATOM   5018  CB  PRO A 531     -12.058 -19.048 -23.427  1.00 10.00      A   
ATOM   5019  CG  PRO A 531     -13.292 -19.762 -23.003  1.00 10.00      A   
ATOM   5020  CD  PRO A 531     -12.856 -20.786 -21.991  1.00 10.00      A   
ATOM   5021  C   PRO A 531     -11.406 -17.721 -21.394  1.00 10.00      A   
ATOM   5022  O   PRO A 531     -10.931 -16.662 -21.797  1.00 10.00      A   
ATOM   5023  N   LYS A 532     -12.118 -17.806 -20.274  1.00 10.00      A   
ATOM   5024  HN  LYS A 532     -12.476 -18.676 -20.004  1.00 10.00      A   
ATOM   5025  CA  LYS A 532     -12.385 -16.633 -19.447  1.00 10.00      A   
ATOM   5026  CB  LYS A 532     -13.683 -16.811 -18.656  1.00 10.00      A   
ATOM   5027  CG  LYS A 532     -14.950 -16.720 -19.492  1.00 10.00      A   
ATOM   5028  CD  LYS A 532     -16.176 -16.564 -18.605  1.00 10.00      A   
ATOM   5029  CE  LYS A 532     -17.460 -16.561 -19.420  1.00 10.00      A   
ATOM   5030  NZ  LYS A 532     -17.742 -17.890 -20.025  1.00 10.00      A   
ATOM   5031  HZ1 LYS A 532     -18.723 -17.927 -20.365  1.00 10.00      A   
ATOM   5032  HZ2 LYS A 532     -17.606 -18.641 -19.320  1.00 10.00      A   
ATOM   5033  HZ3 LYS A 532     -17.104 -18.065 -20.827  1.00 10.00      A   
ATOM   5034  C   LYS A 532     -11.225 -16.360 -18.493  1.00 10.00      A   
ATOM   5035  O   LYS A 532     -11.267 -15.427 -17.690  1.00 10.00      A   
ATOM   5036  N   LEU A 533     -10.196 -17.188 -18.573  1.00 10.00      A   
ATOM   5037  HN  LEU A 533     -10.217 -17.916 -19.229  1.00 10.00      A   
ATOM   5038  CA  LEU A 533      -9.024 -17.034 -17.726  1.00 10.00      A   
ATOM   5039  CB  LEU A 533      -8.925 -18.176 -16.711  1.00 10.00      A   
ATOM   5040  CG  LEU A 533      -9.834 -18.069 -15.485  1.00 10.00      A   
ATOM   5041  CD1 LEU A 533     -11.183 -18.722 -15.745  1.00 10.00      A   
ATOM   5042  CD2 LEU A 533      -9.165 -18.681 -14.266  1.00 10.00      A   
ATOM   5043  C   LEU A 533      -7.767 -16.975 -18.578  1.00 10.00      A   
ATOM   5044  O   LEU A 533      -7.688 -17.620 -19.624  1.00 10.00      A   
ATOM   5045  N   ASN A 534      -6.791 -16.193 -18.143  1.00 10.00      A   
ATOM   5046  HN  ASN A 534      -6.907 -15.695 -17.303  1.00 10.00      A   
ATOM   5047  CA  ASN A 534      -5.544 -16.064 -18.887  1.00 10.00      A   
ATOM   5048  CB  ASN A 534      -5.087 -14.603 -18.984  1.00 10.00      A   
ATOM   5049  CG  ASN A 534      -5.782 -13.827 -20.084  1.00 10.00      A   
ATOM   5050  OD1 ASN A 534      -6.315 -14.409 -21.030  1.00 10.00      A   
ATOM   5051  ND2 ASN A 534      -5.754 -12.508 -19.988  1.00 10.00      A   
ATOM   5052 HD21 ASN A 534      -5.281 -12.102 -19.224  1.00 10.00      A   
ATOM   5053 HD22 ASN A 534      -6.225 -11.984 -20.676  1.00 10.00      A   
ATOM   5054  C   ASN A 534      -4.445 -16.897 -18.260  1.00 10.00      A   
ATOM   5055  O   ASN A 534      -3.993 -16.611 -17.152  1.00 10.00      A   
ATOM   5056  N   VAL A 535      -4.041 -17.946 -18.959  1.00 10.00      A   
ATOM   5057  HN  VAL A 535      -4.467 -18.143 -19.822  1.00 10.00      A   
ATOM   5058  CA  VAL A 535      -2.974 -18.804 -18.481  1.00 10.00      A   
ATOM   5059  CB  VAL A 535      -3.186 -20.277 -18.899  1.00 10.00      A   
ATOM   5060  CG1 VAL A 535      -2.167 -21.179 -18.219  1.00 10.00      A   
ATOM   5061  CG2 VAL A 535      -4.601 -20.731 -18.572  1.00 10.00      A   
ATOM   5062  C   VAL A 535      -1.657 -18.291 -19.051  1.00 10.00      A   
ATOM   5063  O   VAL A 535      -1.238 -18.697 -20.138  1.00 10.00      A   
ATOM   5064  N   GLU A 536      -1.035 -17.365 -18.335  1.00 10.00      A   
ATOM   5065  HN  GLU A 536      -1.425 -17.075 -17.480  1.00 10.00      A   
ATOM   5066  CA  GLU A 536       0.217 -16.776 -18.773  1.00 10.00      A   
ATOM   5067  CB  GLU A 536       0.377 -15.352 -18.237  1.00 10.00      A   
ATOM   5068  CG  GLU A 536      -0.579 -14.352 -18.868  1.00 10.00      A   
ATOM   5069  CD  GLU A 536      -0.396 -12.939 -18.350  1.00 10.00      A   
ATOM   5070  OE1 GLU A 536       0.638 -12.654 -17.705  1.00 10.00      A   
ATOM   5071  OE2 GLU A 536      -1.280 -12.094 -18.600  1.00 10.00      A   
ATOM   5072  C   GLU A 536       1.412 -17.639 -18.398  1.00 10.00      A   
ATOM   5073  O   GLU A 536       1.643 -17.933 -17.222  1.00 10.00      A   
ATOM   5074  N   VAL A 537       2.151 -18.056 -19.411  1.00 10.00      A   
ATOM   5075  HN  VAL A 537       1.891 -17.806 -20.325  1.00 10.00      A   
ATOM   5076  CA  VAL A 537       3.333 -18.874 -19.218  1.00 10.00      A   
ATOM   5077  CB  VAL A 537       3.499 -19.892 -20.366  1.00 10.00      A   
ATOM   5078  CG1 VAL A 537       4.783 -20.692 -20.196  1.00 10.00      A   
ATOM   5079  CG2 VAL A 537       2.296 -20.820 -20.436  1.00 10.00      A   
ATOM   5080  C   VAL A 537       4.567 -17.983 -19.163  1.00 10.00      A   
ATOM   5081  O   VAL A 537       4.880 -17.286 -20.128  1.00 10.00      A   
ATOM   5082  N   ILE A 538       5.242 -17.993 -18.025  1.00 10.00      A   
ATOM   5083  HN  ILE A 538       4.925 -18.563 -17.288  1.00 10.00      A   
ATOM   5084  CA  ILE A 538       6.442 -17.191 -17.836  1.00 10.00      A   
ATOM   5085  CB  ILE A 538       6.415 -16.434 -16.490  1.00 10.00      A   
ATOM   5086  CG1 ILE A 538       5.115 -15.641 -16.340  1.00 10.00      A   
ATOM   5087  CG2 ILE A 538       7.615 -15.506 -16.376  1.00 10.00      A   
ATOM   5088  CD1 ILE A 538       4.088 -16.307 -15.450  1.00 10.00      A   
ATOM   5089  C   ILE A 538       7.674 -18.088 -17.878  1.00 10.00      A   
ATOM   5090  O   ILE A 538       7.959 -18.817 -16.922  1.00 10.00      A   
ATOM   5091  N   ASP A 539       8.401 -18.028 -18.982  1.00 10.00      A   
ATOM   5092  HN  ASP A 539       8.145 -17.399 -19.694  1.00 10.00      A   
ATOM   5093  CA  ASP A 539       9.590 -18.851 -19.156  1.00 10.00      A   
ATOM   5094  CB  ASP A 539       9.247 -20.087 -19.993  1.00 10.00      A   
ATOM   5095  CG  ASP A 539      10.070 -21.299 -19.619  1.00 10.00      A   
ATOM   5096  OD1 ASP A 539       9.544 -22.189 -18.909  1.00 10.00      A   
ATOM   5097  OD2 ASP A 539      11.238 -21.384 -20.044  1.00 10.00      A   
ATOM   5098  C   ASP A 539      10.702 -18.048 -19.825  1.00 10.00      A   
ATOM   5099  O   ASP A 539      10.471 -17.373 -20.829  1.00 10.00      A   
ATOM   5100  N   GLU A 540      11.902 -18.112 -19.262  1.00 10.00      A   
ATOM   5101  HN  GLU A 540      12.029 -18.677 -18.457  1.00 10.00      A   
ATOM   5102  CA  GLU A 540      13.045 -17.381 -19.799  1.00 10.00      A   
ATOM   5103  CB  GLU A 540      13.841 -16.727 -18.667  1.00 10.00      A   
ATOM   5104  CG  GLU A 540      13.069 -15.691 -17.870  1.00 10.00      A   
ATOM   5105  CD  GLU A 540      13.848 -15.206 -16.668  1.00 10.00      A   
ATOM   5106  OE1 GLU A 540      13.507 -15.609 -15.535  1.00 10.00      A   
ATOM   5107  OE2 GLU A 540      14.815 -14.436 -16.847  1.00 10.00      A   
ATOM   5108  C   GLU A 540      13.962 -18.303 -20.592  1.00 10.00      A   
ATOM   5109  O   GLU A 540      15.024 -17.889 -21.065  1.00 10.00      A   
ATOM   5110  N   ARG A 541      13.552 -19.555 -20.739  1.00 10.00      A   
ATOM   5111  HN  ARG A 541      12.691 -19.830 -20.349  1.00 10.00      A   
ATOM   5112  CA  ARG A 541      14.343 -20.533 -21.474  1.00 10.00      A   
ATOM   5113  CB  ARG A 541      14.198 -21.928 -20.862  1.00 10.00      A   
ATOM   5114  CG  ARG A 541      14.737 -22.039 -19.443  1.00 10.00      A   
ATOM   5115  CD  ARG A 541      13.703 -22.628 -18.497  1.00 10.00      A   
ATOM   5116  NE  ARG A 541      13.656 -24.092 -18.547  1.00 10.00      A   
ATOM   5117  HE  ARG A 541      14.458 -24.560 -18.880  1.00 10.00      A   
ATOM   5118  CZ  ARG A 541      12.591 -24.811 -18.182  1.00 10.00      A   
ATOM   5119  NH1 ARG A 541      11.485 -24.205 -17.761  1.00 10.00      A   
ATOM   5120 HH11 ARG A 541      11.440 -23.162 -17.721  1.00 10.00      A   
ATOM   5121 HH12 ARG A 541      10.657 -24.768 -17.472  1.00 10.00      A   
ATOM   5122  NH2 ARG A 541      12.628 -26.135 -18.235  1.00 10.00      A   
ATOM   5123 HH21 ARG A 541      11.797 -26.696 -17.945  1.00 10.00      A   
ATOM   5124 HH22 ARG A 541      13.491 -26.625 -18.561  1.00 10.00      A   
ATOM   5125  C   ARG A 541      13.965 -20.543 -22.952  1.00 10.00      A   
ATOM   5126  O   ARG A 541      14.477 -21.345 -23.733  1.00 10.00      A   
ATOM   5127  N   GLY A 542      13.077 -19.635 -23.333  1.00 10.00      A   
ATOM   5128  HN  GLY A 542      12.702 -19.021 -22.667  1.00 10.00      A   
ATOM   5129  CA  GLY A 542      12.646 -19.548 -24.713  1.00 10.00      A   
ATOM   5130  C   GLY A 542      11.215 -20.006 -24.891  1.00 10.00      A   
ATOM   5131  O   GLY A 542      10.528 -20.304 -23.911  1.00 10.00      A   
ATOM   5132  N   ALA A 543      10.771 -20.063 -26.138  1.00 10.00      A   
ATOM   5133  HN  ALA A 543      11.378 -19.820 -26.872  1.00 10.00      A   
ATOM   5134  CA  ALA A 543       9.416 -20.487 -26.453  1.00 10.00      A   
ATOM   5135  CB  ALA A 543       9.139 -20.320 -27.942  1.00 10.00      A   
ATOM   5136  C   ALA A 543       9.194 -21.934 -26.022  1.00 10.00      A   
ATOM   5137  O   ALA A 543       9.926 -22.835 -26.441  1.00 10.00      A   
ATOM   5138  N   PRO A 544       8.177 -22.175 -25.178  1.00 10.00      A   
ATOM   5139  CA  PRO A 544       7.859 -23.518 -24.681  1.00 10.00      A   
ATOM   5140  CB  PRO A 544       6.663 -23.289 -23.750  1.00 10.00      A   
ATOM   5141  CG  PRO A 544       6.694 -21.834 -23.428  1.00 10.00      A   
ATOM   5142  CD  PRO A 544       7.264 -21.158 -24.637  1.00 10.00      A   
ATOM   5143  C   PRO A 544       7.470 -24.465 -25.815  1.00 10.00      A   
ATOM   5144  O   PRO A 544       7.518 -25.683 -25.662  1.00 10.00      A   
ATOM   5145  N   ASP A 545       7.108 -23.888 -26.956  1.00 10.00      A   
ATOM   5146  HN  ASP A 545       7.098 -22.907 -27.005  1.00 10.00      A   
ATOM   5147  CA  ASP A 545       6.714 -24.660 -28.132  1.00 10.00      A   
ATOM   5148  CB  ASP A 545       6.255 -23.728 -29.256  1.00 10.00      A   
ATOM   5149  CG  ASP A 545       4.750 -23.673 -29.400  1.00 10.00      A   
ATOM   5150  OD1 ASP A 545       4.205 -24.360 -30.290  1.00 10.00      A   
ATOM   5151  OD2 ASP A 545       4.103 -22.934 -28.633  1.00 10.00      A   
ATOM   5152  C   ASP A 545       7.857 -25.537 -28.634  1.00 10.00      A   
ATOM   5153  O   ASP A 545       7.626 -26.584 -29.244  1.00 10.00      A   
ATOM   5154  N   SER A 546       9.086 -25.106 -28.370  1.00 10.00      A   
ATOM   5155  HN  SER A 546       9.201 -24.265 -27.877  1.00 10.00      A   
ATOM   5156  CA  SER A 546      10.269 -25.841 -28.798  1.00 10.00      A   
ATOM   5157  CB  SER A 546      11.450 -24.879 -28.949  1.00 10.00      A   
ATOM   5158  OG  SER A 546      11.000 -23.571 -29.265  1.00 10.00      A   
ATOM   5159  HG  SER A 546      10.735 -23.541 -30.192  1.00 10.00      A   
ATOM   5160  C   SER A 546      10.629 -26.951 -27.811  1.00 10.00      A   
ATOM   5161  O   SER A 546      11.542 -27.742 -28.058  1.00 10.00      A   
ATOM   5162  N   ARG A 547       9.916 -27.005 -26.694  1.00 10.00      A   
ATOM   5163  HN  ARG A 547       9.183 -26.363 -26.562  1.00 10.00      A   
ATOM   5164  CA  ARG A 547      10.172 -28.015 -25.673  1.00 10.00      A   
ATOM   5165  CB  ARG A 547      10.284 -27.364 -24.293  1.00 10.00      A   
ATOM   5166  CG  ARG A 547      11.402 -26.342 -24.169  1.00 10.00      A   
ATOM   5167  CD  ARG A 547      11.812 -26.153 -22.716  1.00 10.00      A
[truncated: 221,457 more chars]
