# Supplementary material for: Flexibility of intrinsically disordered degrons in AUX/IAA proteins reinforces auxin co-receptor assemblies
Source: Nat Commun. 2020 May 8;11:2277. doi: 10.1038/s41467-020-16147-2 (PMC7210949; doi:10.1038/s41467-020-16147-2)
Supplement: Supplementary file 9 — Supplementary Data 6 [file 41467_2020_16147_MOESM9_ESM.gz › haddock_files/IAA07/No_disorder_restraint/cluster6_4.pdb]

REMARK FILENAME="complex_135w.pdb0"
REMARK ===============================================================
REMARK HADDOCK run for complex
REMARK initial structure: complex_135.pdb
REMARK final NOE weights: unambig 50 amb: 50
REMARK ===============================================================
REMARK            total,bonds,angles,improper,dihe,vdw,elec,air,cdih,coup,rdcs,vean,dani,xpcs,rg
REMARK energies: -243.755, 0, 0, 0, 0, -40.7341, -204.742, 1.7217, 0, 0, 0, 0, 0, 0, 0
REMARK ===============================================================
REMARK            bonds,angles,impropers,dihe,air,cdih,coup,rdcs,vean,dani,xpcs
REMARK rms-dev.: 0,0,0,0,3.869281E-02,0,0, 0, 0, 0, 0
REMARK ===============================================================
REMARK               air,cdih,coup,rdcs,vean,dani,xpcs
REMARK               >0.3,>5,>1,>0,>5,>0.2,>0.2
REMARK violations.: 0, 0, 0, 0, 0, 0, 0
REMARK ===============================================================
REMARK                        CVpartition#,violations,rms
REMARK AIRs cross-validation: 2, 0, NaN
REMARK ===============================================================
REMARK NCS energy: 0
REMARK ===============================================================
REMARK Symmetry energy: 0
REMARK ===============================================================
REMARK Desolvation energy: 36.2026
REMARK Internal energy free molecules: -22365.5
REMARK Internal energy complex: -33659.9
REMARK Binding energy: -11503.7
REMARK ===============================================================
REMARK buried surface area: 1564.22
REMARK ===============================================================
REMARK water - chain1: 0 0 0
REMARK water - chain2: 0 0 0
REMARK water - chain3: 0 0 0
REMARK water - chain4: 0 0 0
REMARK water - chain5: 0 0 0
REMARK water - chain6: 0 0 0
REMARK ===============================================================
REMARK water - water: 0 0 0
REMARK ===============================================================
REMARK DATE:14-Feb-2019  05:51:00       created by user: enmr049
REMARK VERSION:1.3U
ATOM      1  N   PHE A   9     -39.319   4.859  -7.031  1.00 10.00      A   
ATOM      2  HN  PHE A   9     -39.824   4.935  -7.872  1.00 10.00      A   
ATOM      3  CA  PHE A   9     -38.637   6.040  -6.513  1.00 10.00      A   
ATOM      4  CB  PHE A   9     -37.603   5.646  -5.453  1.00 10.00      A   
ATOM      5  CG  PHE A   9     -38.194   5.169  -4.157  1.00 10.00      A   
ATOM      6  CD1 PHE A   9     -37.911   3.900  -3.678  1.00 10.00      A   
ATOM      7  CD2 PHE A   9     -39.027   5.986  -3.414  1.00 10.00      A   
ATOM      8  CE1 PHE A   9     -38.446   3.456  -2.485  1.00 10.00      A   
ATOM      9  CE2 PHE A   9     -39.566   5.549  -2.220  1.00 10.00      A   
ATOM     10  CZ  PHE A   9     -39.275   4.281  -1.754  1.00 10.00      A   
ATOM     11  C   PHE A   9     -37.959   6.829  -7.632  1.00 10.00      A   
ATOM     12  O   PHE A   9     -37.425   6.247  -8.582  1.00 10.00      A   
ATOM     13  N   PRO A  10     -37.986   8.167  -7.541  1.00 10.00      A   
ATOM     14  CA  PRO A  10     -37.360   9.048  -8.534  1.00 10.00      A   
ATOM     15  CB  PRO A  10     -37.687  10.460  -8.029  1.00 10.00      A   
ATOM     16  CG  PRO A  10     -38.842  10.275  -7.106  1.00 10.00      A   
ATOM     17  CD  PRO A  10     -38.645   8.929  -6.475  1.00 10.00      A   
ATOM     18  C   PRO A  10     -35.845   8.845  -8.591  1.00 10.00      A   
ATOM     19  O   PRO A  10     -35.228   8.409  -7.610  1.00 10.00      A   
ATOM     20  N   GLU A  11     -35.254   9.180  -9.734  1.00 10.00      A   
ATOM     21  HN  GLU A  11     -35.804   9.541 -10.464  1.00 10.00      A   
ATOM     22  CA  GLU A  11     -33.816   9.033  -9.947  1.00 10.00      A   
ATOM     23  CB  GLU A  11     -33.432   9.545 -11.339  1.00 10.00      A   
ATOM     24  CG  GLU A  11     -34.510   9.391 -12.405  1.00 10.00      A   
ATOM     25  CD  GLU A  11     -34.770   7.949 -12.781  1.00 10.00      A   
ATOM     26  OE1 GLU A  11     -33.947   7.370 -13.520  1.00 10.00      A   
ATOM     27  OE2 GLU A  11     -35.805   7.394 -12.350  1.00 10.00      A   
ATOM     28  C   GLU A  11     -33.011   9.797  -8.898  1.00 10.00      A   
ATOM     29  O   GLU A  11     -32.029   9.284  -8.353  1.00 10.00      A   
ATOM     30  N   GLU A  12     -33.432  11.026  -8.625  1.00 10.00      A   
ATOM     31  HN  GLU A  12     -34.218  11.373  -9.101  1.00 10.00      A   
ATOM     32  CA  GLU A  12     -32.758  11.881  -7.653  1.00 10.00      A   
ATOM     33  CB  GLU A  12     -33.365  13.285  -7.665  1.00 10.00      A   
ATOM     34  CG  GLU A  12     -34.876  13.312  -7.482  1.00 10.00      A   
ATOM     35  CD  GLU A  12     -35.525  14.490  -8.173  1.00 10.00      A   
ATOM     36  OE1 GLU A  12     -35.445  14.574  -9.420  1.00 10.00      A   
ATOM     37  OE2 GLU A  12     -36.116  15.336  -7.480  1.00 10.00      A   
ATOM     38  C   GLU A  12     -32.808  11.285  -6.249  1.00 10.00      A   
ATOM     39  O   GLU A  12     -31.842  11.378  -5.489  1.00 10.00      A   
ATOM     40  N   VAL A  13     -33.936  10.659  -5.924  1.00 10.00      A   
ATOM     41  HN  VAL A  13     -34.658  10.612  -6.583  1.00 10.00      A   
ATOM     42  CA  VAL A  13     -34.128  10.041  -4.619  1.00 10.00      A   
ATOM     43  CB  VAL A  13     -35.597   9.603  -4.413  1.00 10.00      A   
ATOM     44  CG1 VAL A  13     -35.721   8.628  -3.252  1.00 10.00      A   
ATOM     45  CG2 VAL A  13     -36.475  10.819  -4.174  1.00 10.00      A   
ATOM     46  C   VAL A  13     -33.200   8.840  -4.448  1.00 10.00      A   
ATOM     47  O   VAL A  13     -32.507   8.713  -3.434  1.00 10.00      A   
ATOM     48  N   LEU A  14     -33.170   7.979  -5.460  1.00 10.00      A   
ATOM     49  HN  LEU A  14     -33.726   8.152  -6.252  1.00 10.00      A   
ATOM     50  CA  LEU A  14     -32.336   6.788  -5.429  1.00 10.00      A   
ATOM     51  CB  LEU A  14     -32.615   5.897  -6.640  1.00 10.00      A   
ATOM     52  CG  LEU A  14     -33.998   5.245  -6.678  1.00 10.00      A   
ATOM     53  CD1 LEU A  14     -34.149   4.383  -7.921  1.00 10.00      A   
ATOM     54  CD2 LEU A  14     -34.234   4.421  -5.422  1.00 10.00      A   
ATOM     55  C   LEU A  14     -30.858   7.152  -5.354  1.00 10.00      A   
ATOM     56  O   LEU A  14     -30.090   6.500  -4.648  1.00 10.00      A   
ATOM     57  N   GLU A  15     -30.465   8.206  -6.066  1.00 10.00      A   
ATOM     58  HN  GLU A  15     -31.122   8.692  -6.612  1.00 10.00      A   
ATOM     59  CA  GLU A  15     -29.077   8.651  -6.056  1.00 10.00      A   
ATOM     60  CB  GLU A  15     -28.866   9.811  -7.027  1.00 10.00      A   
ATOM     61  CG  GLU A  15     -27.403  10.110  -7.322  1.00 10.00      A   
ATOM     62  CD  GLU A  15     -27.217  11.366  -8.143  1.00 10.00      A   
ATOM     63  OE1 GLU A  15     -27.987  11.576  -9.101  1.00 10.00      A   
ATOM     64  OE2 GLU A  15     -26.294  12.150  -7.841  1.00 10.00      A   
ATOM     65  C   GLU A  15     -28.670   9.064  -4.647  1.00 10.00      A   
ATOM     66  O   GLU A  15     -27.550   8.799  -4.205  1.00 10.00      A   
ATOM     67  N   HIS A  16     -29.601   9.695  -3.936  1.00 10.00      A   
ATOM     68  HN  HIS A  16     -30.479   9.866  -4.341  1.00 10.00      A   
ATOM     69  CA  HIS A  16     -29.353  10.134  -2.573  1.00 10.00      A   
ATOM     70  CB  HIS A  16     -30.529  10.970  -2.053  1.00 10.00      A   
ATOM     71  CG  HIS A  16     -30.160  11.941  -0.970  1.00 10.00      A   
ATOM     72  ND1 HIS A  16     -30.382  13.292  -1.110  1.00 10.00      A   
ATOM     73  CD2 HIS A  16     -29.587  11.708   0.238  1.00 10.00      A   
ATOM     74  CE1 HIS A  16     -29.943  13.847   0.006  1.00 10.00      A   
ATOM     75  NE2 HIS A  16     -29.455  12.929   0.848  1.00 10.00      A   
ATOM     76  HE2 HIS A  16     -29.067  13.097   1.743  1.00 10.00      A   
ATOM     77  C   HIS A  16     -29.116   8.919  -1.678  1.00 10.00      A   
ATOM     78  O   HIS A  16     -28.240   8.933  -0.818  1.00 10.00      A   
ATOM     79  N   VAL A  17     -29.887   7.862  -1.903  1.00 10.00      A   
ATOM     80  HN  VAL A  17     -30.568   7.910  -2.608  1.00 10.00      A   
ATOM     81  CA  VAL A  17     -29.753   6.634  -1.129  1.00 10.00      A   
ATOM     82  CB  VAL A  17     -30.880   5.630  -1.473  1.00 10.00      A   
ATOM     83  CG1 VAL A  17     -30.737   4.350  -0.662  1.00 10.00      A   
ATOM     84  CG2 VAL A  17     -32.249   6.253  -1.248  1.00 10.00      A   
ATOM     85  C   VAL A  17     -28.396   5.983  -1.410  1.00 10.00      A   
ATOM     86  O   VAL A  17     -27.708   5.520  -0.495  1.00 10.00      A   
ATOM     87  N   PHE A  18     -28.004   5.986  -2.677  1.00 10.00      A   
ATOM     88  HN  PHE A  18     -28.586   6.397  -3.354  1.00 10.00      A   
ATOM     89  CA  PHE A  18     -26.742   5.390  -3.096  1.00 10.00      A   
ATOM     90  CB  PHE A  18     -26.658   5.315  -4.624  1.00 10.00      A   
ATOM     91  CG  PHE A  18     -27.678   4.413  -5.266  1.00 10.00      A   
ATOM     92  CD1 PHE A  18     -28.096   4.642  -6.566  1.00 10.00      A   
ATOM     93  CD2 PHE A  18     -28.215   3.338  -4.575  1.00 10.00      A   
ATOM     94  CE1 PHE A  18     -29.030   3.819  -7.167  1.00 10.00      A   
ATOM     95  CE2 PHE A  18     -29.150   2.513  -5.170  1.00 10.00      A   
ATOM     96  CZ  PHE A  18     -29.559   2.752  -6.468  1.00 10.00      A   
ATOM     97  C   PHE A  18     -25.531   6.142  -2.543  1.00 10.00      A   
ATOM     98  O   PHE A  18     -24.447   5.571  -2.414  1.00 10.00      A   
ATOM     99  N   SER A  19     -25.711   7.417  -2.207  1.00 10.00      A   
ATOM    100  HN  SER A  19     -26.595   7.824  -2.321  1.00 10.00      A   
ATOM    101  CA  SER A  19     -24.614   8.223  -1.682  1.00 10.00      A   
ATOM    102  CB  SER A  19     -25.000   9.706  -1.611  1.00 10.00      A   
ATOM    103  OG  SER A  19     -25.845   9.971  -0.505  1.00 10.00      A   
ATOM    104  HG  SER A  19     -26.725   9.601  -0.673  1.00 10.00      A   
ATOM    105  C   SER A  19     -24.146   7.715  -0.318  1.00 10.00      A   
ATOM    106  O   SER A  19     -23.013   7.967   0.097  1.00 10.00      A   
ATOM    107  N   PHE A  20     -25.015   6.988   0.370  1.00 10.00      A   
ATOM    108  HN  PHE A  20     -25.904   6.815  -0.010  1.00 10.00      A   
ATOM    109  CA  PHE A  20     -24.683   6.450   1.678  1.00 10.00      A   
ATOM    110  CB  PHE A  20     -25.932   6.368   2.558  1.00 10.00      A   
ATOM    111  CG  PHE A  20     -26.523   7.710   2.889  1.00 10.00      A   
ATOM    112  CD1 PHE A  20     -27.755   8.088   2.383  1.00 10.00      A   
ATOM    113  CD2 PHE A  20     -25.839   8.596   3.702  1.00 10.00      A   
ATOM    114  CE1 PHE A  20     -28.296   9.325   2.682  1.00 10.00      A   
ATOM    115  CE2 PHE A  20     -26.372   9.834   4.006  1.00 10.00      A   
ATOM    116  CZ  PHE A  20     -27.603  10.199   3.496  1.00 10.00      A   
ATOM    117  C   PHE A  20     -24.018   5.084   1.556  1.00 10.00      A   
ATOM    118  O   PHE A  20     -23.485   4.551   2.527  1.00 10.00      A   
ATOM    119  N   ILE A  21     -24.038   4.524   0.357  1.00 10.00      A   
ATOM    120  HN  ILE A  21     -24.453   5.005  -0.390  1.00 10.00      A   
ATOM    121  CA  ILE A  21     -23.438   3.221   0.115  1.00 10.00      A   
ATOM    122  CB  ILE A  21     -24.402   2.289  -0.655  1.00 10.00      A   
ATOM    123  CG1 ILE A  21     -25.785   2.290   0.003  1.00 10.00      A   
ATOM    124  CG2 ILE A  21     -23.842   0.874  -0.706  1.00 10.00      A   
ATOM    125  CD1 ILE A  21     -26.851   1.570  -0.796  1.00 10.00      A   
ATOM    126  C   ILE A  21     -22.147   3.379  -0.679  1.00 10.00      A   
ATOM    127  O   ILE A  21     -22.175   3.497  -1.905  1.00 10.00      A   
ATOM    128  N   GLN A  22     -21.020   3.389   0.021  1.00 10.00      A   
ATOM    129  HN  GLN A  22     -21.062   3.295   0.997  1.00 10.00      A   
ATOM    130  CA  GLN A  22     -19.717   3.550  -0.622  1.00 10.00      A   
ATOM    131  CB  GLN A  22     -18.908   4.641   0.083  1.00 10.00      A   
ATOM    132  CG  GLN A  22     -19.574   6.008   0.054  1.00 10.00      A   
ATOM    133  CD  GLN A  22     -19.772   6.523  -1.359  1.00 10.00      A   
ATOM    134  OE1 GLN A  22     -18.969   6.246  -2.250  1.00 10.00      A   
ATOM    135  NE2 GLN A  22     -20.849   7.262  -1.576  1.00 10.00      A   
ATOM    136 HE21 GLN A  22     -21.455   7.438  -0.820  1.00 10.00      A   
ATOM    137 HE22 GLN A  22     -21.005   7.604  -2.482  1.00 10.00      A   
ATOM    138  C   GLN A  22     -18.933   2.240  -0.651  1.00 10.00      A   
ATOM    139  O   GLN A  22     -17.907   2.134  -1.331  1.00 10.00      A   
ATOM    140  N   LEU A  23     -19.415   1.251   0.093  1.00 10.00      A   
ATOM    141  HN  LEU A  23     -20.225   1.404   0.624  1.00 10.00      A   
ATOM    142  CA  LEU A  23     -18.770  -0.053   0.143  1.00 10.00      A   
ATOM    143  CB  LEU A  23     -19.342  -0.909   1.278  1.00 10.00      A   
ATOM    144  CG  LEU A  23     -18.682  -0.724   2.647  1.00 10.00      A   
ATOM    145  CD1 LEU A  23     -19.449  -1.470   3.727  1.00 10.00      A   
ATOM    146  CD2 LEU A  23     -17.235  -1.186   2.608  1.00 10.00      A   
ATOM    147  C   LEU A  23     -18.899  -0.772  -1.193  1.00 10.00      A   
ATOM    148  O   LEU A  23     -20.007  -0.979  -1.695  1.00 10.00      A   
ATOM    149  N   ASP A  24     -17.757  -1.153  -1.750  1.00 10.00      A   
ATOM    150  HN  ASP A  24     -16.913  -0.971  -1.276  1.00 10.00      A   
ATOM    151  CA  ASP A  24     -17.702  -1.831  -3.045  1.00 10.00      A   
ATOM    152  CB  ASP A  24     -16.257  -2.178  -3.409  1.00 10.00      A   
ATOM    153  CG  ASP A  24     -15.321  -1.005  -3.222  1.00 10.00      A   
ATOM    154  OD1 ASP A  24     -15.092  -0.256  -4.191  1.00 10.00      A   
ATOM    155  OD2 ASP A  24     -14.829  -0.816  -2.088  1.00 10.00      A   
ATOM    156  C   ASP A  24     -18.561  -3.087  -3.081  1.00 10.00      A   
ATOM    157  O   ASP A  24     -19.295  -3.312  -4.042  1.00 10.00      A   
ATOM    158  N   LYS A  25     -18.474  -3.896  -2.031  1.00 10.00      A   
ATOM    159  HN  LYS A  25     -17.876  -3.655  -1.294  1.00 10.00      A   
ATOM    160  CA  LYS A  25     -19.239  -5.138  -1.951  1.00 10.00      A   
ATOM    161  CB  LYS A  25     -18.958  -5.875  -0.640  1.00 10.00      A   
ATOM    162  CG  LYS A  25     -17.937  -6.992  -0.768  1.00 10.00      A   
ATOM    163  CD  LYS A  25     -18.098  -8.020   0.336  1.00 10.00      A   
ATOM    164  CE  LYS A  25     -17.420  -9.328  -0.032  1.00 10.00      A   
ATOM    165  NZ  LYS A  25     -18.113 -10.010  -1.155  1.00 10.00      A   
ATOM    166  HZ1 LYS A  25     -17.767 -10.986  -1.252  1.00 10.00      A   
ATOM    167  HZ2 LYS A  25     -17.934  -9.502  -2.050  1.00 10.00      A   
ATOM    168  HZ3 LYS A  25     -19.138 -10.031  -0.983  1.00 10.00      A   
ATOM    169  C   LYS A  25     -20.737  -4.902  -2.103  1.00 10.00      A   
ATOM    170  O   LYS A  25     -21.392  -5.547  -2.920  1.00 10.00      A   
ATOM    171  N   ASP A  26     -21.270  -3.976  -1.318  1.00 10.00      A   
ATOM    172  HN  ASP A  26     -20.697  -3.495  -0.688  1.00 10.00      A   
ATOM    173  CA  ASP A  26     -22.694  -3.664  -1.367  1.00 10.00      A   
ATOM    174  CB  ASP A  26     -23.110  -2.792  -0.177  1.00 10.00      A   
ATOM    175  CG  ASP A  26     -23.359  -3.601   1.080  1.00 10.00      A   
ATOM    176  OD1 ASP A  26     -24.146  -4.568   1.018  1.00 10.00      A   
ATOM    177  OD2 ASP A  26     -22.767  -3.276   2.136  1.00 10.00      A   
ATOM    178  C   ASP A  26     -23.062  -2.989  -2.679  1.00 10.00      A   
ATOM    179  O   ASP A  26     -24.137  -3.222  -3.229  1.00 10.00      A   
ATOM    180  N   ARG A  27     -22.150  -2.161  -3.183  1.00 10.00      A   
ATOM    181  HN  ARG A  27     -21.310  -2.030  -2.697  1.00 10.00      A   
ATOM    182  CA  ARG A  27     -22.360  -1.447  -4.436  1.00 10.00      A   
ATOM    183  CB  ARG A  27     -21.162  -0.546  -4.748  1.00 10.00      A   
ATOM    184  CG  ARG A  27     -21.336   0.893  -4.293  1.00 10.00      A   
ATOM    185  CD  ARG A  27     -22.409   1.591  -5.110  1.00 10.00      A   
ATOM    186  NE  ARG A  27     -22.685   2.941  -4.631  1.00 10.00      A   
ATOM    187  HE  ARG A  27     -22.631   3.096  -3.659  1.00 10.00      A   
ATOM    188  CZ  ARG A  27     -22.999   3.960  -5.427  1.00 10.00      A   
ATOM    189  NH1 ARG A  27     -23.067   3.790  -6.745  1.00 10.00      A   
ATOM    190 HH11 ARG A  27     -22.867   2.847  -7.173  1.00 10.00      A   
ATOM    191 HH12 ARG A  27     -23.319   4.585  -7.367  1.00 10.00      A   
ATOM    192  NH2 ARG A  27     -23.254   5.148  -4.903  1.00 10.00      A   
ATOM    193 HH21 ARG A  27     -23.213   5.285  -3.866  1.00 10.00      A   
ATOM    194 HH22 ARG A  27     -23.502   5.950  -5.517  1.00 10.00      A   
ATOM    195  C   ARG A  27     -22.600  -2.421  -5.584  1.00 10.00      A   
ATOM    196  O   ARG A  27     -23.491  -2.214  -6.412  1.00 10.00      A   
ATOM    197  N   ASN A  28     -21.821  -3.498  -5.612  1.00 10.00      A   
ATOM    198  HN  ASN A  28     -21.137  -3.613  -4.913  1.00 10.00      A   
ATOM    199  CA  ASN A  28     -21.949  -4.509  -6.656  1.00 10.00      A   
ATOM    200  CB  ASN A  28     -20.825  -5.535  -6.557  1.00 10.00      A   
ATOM    201  CG  ASN A  28     -19.460  -4.945  -6.846  1.00 10.00      A   
ATOM    202  OD1 ASN A  28     -19.331  -3.964  -7.584  1.00 10.00      A   
ATOM    203  ND2 ASN A  28     -18.430  -5.541  -6.268  1.00 10.00      A   
ATOM    204 HD21 ASN A  28     -18.605  -6.317  -5.696  1.00 10.00      A   
ATOM    205 HD22 ASN A  28     -17.527  -5.180  -6.436  1.00 10.00      A   
ATOM    206  C   ASN A  28     -23.298  -5.211  -6.585  1.00 10.00      A   
ATOM    207  O   ASN A  28     -23.930  -5.471  -7.614  1.00 10.00      A   
ATOM    208  N   SER A  29     -23.739  -5.509  -5.372  1.00 10.00      A   
ATOM    209  HN  SER A  29     -23.190  -5.283  -4.595  1.00 10.00      A   
ATOM    210  CA  SER A  29     -25.016  -6.171  -5.164  1.00 10.00      A   
ATOM    211  CB  SER A  29     -25.168  -6.592  -3.701  1.00 10.00      A   
ATOM    212  OG  SER A  29     -23.993  -7.250  -3.249  1.00 10.00      A   
ATOM    213  HG  SER A  29     -23.863  -7.059  -2.309  1.00 10.00      A   
ATOM    214  C   SER A  29     -26.172  -5.278  -5.608  1.00 10.00      A   
ATOM    215  O   SER A  29     -27.165  -5.760  -6.160  1.00 10.00      A   
ATOM    216  N   VAL A  30     -26.030  -3.974  -5.382  1.00 10.00      A   
ATOM    217  HN  VAL A  30     -25.215  -3.650  -4.937  1.00 10.00      A   
ATOM    218  CA  VAL A  30     -27.054  -3.012  -5.772  1.00 10.00      A   
ATOM    219  CB  VAL A  30     -26.686  -1.581  -5.316  1.00 10.00      A   
ATOM    220  CG1 VAL A  30     -27.638  -0.555  -5.910  1.00 10.00      A   
ATOM    221  CG2 VAL A  30     -26.692  -1.488  -3.798  1.00 10.00      A   
ATOM    222  C   VAL A  30     -27.262  -3.033  -7.287  1.00 10.00      A   
ATOM    223  O   VAL A  30     -28.391  -3.001  -7.771  1.00 10.00      A   
ATOM    224  N   SER A  31     -26.169  -3.126  -8.032  1.00 10.00      A   
ATOM    225  HN  SER A  31     -25.290  -3.161  -7.594  1.00 10.00      A   
ATOM    226  CA  SER A  31     -26.237  -3.148  -9.489  1.00 10.00      A   
ATOM    227  CB  SER A  31     -24.877  -2.768 -10.082  1.00 10.00      A   
ATOM    228  OG  SER A  31     -23.819  -3.504  -9.480  1.00 10.00      A   
ATOM    229  HG  SER A  31     -24.185  -4.212  -8.931  1.00 10.00      A   
ATOM    230  C   SER A  31     -26.702  -4.501 -10.036  1.00 10.00      A   
ATOM    231  O   SER A  31     -26.712  -4.718 -11.246  1.00 10.00      A   
ATOM    232  N   LEU A  32     -27.097  -5.403  -9.146  1.00 10.00      A   
ATOM    233  HN  LEU A  32     -27.086  -5.174  -8.193  1.00 10.00      A   
ATOM    234  CA  LEU A  32     -27.545  -6.728  -9.557  1.00 10.00      A   
ATOM    235  CB  LEU A  32     -26.661  -7.808  -8.925  1.00 10.00      A   
ATOM    236  CG  LEU A  32     -25.297  -8.029  -9.577  1.00 10.00      A   
ATOM    237  CD1 LEU A  32     -24.393  -8.823  -8.654  1.00 10.00      A   
ATOM    238  CD2 LEU A  32     -25.454  -8.742 -10.909  1.00 10.00      A   
ATOM    239  C   LEU A  32     -29.015  -6.982  -9.228  1.00 10.00      A   
ATOM    240  O   LEU A  32     -29.532  -8.072  -9.480  1.00 10.00      A   
ATOM    241  N   VAL A  33     -29.694  -5.990  -8.664  1.00 10.00      A   
ATOM    242  HN  VAL A  33     -29.244  -5.139  -8.472  1.00 10.00      A   
ATOM    243  CA  VAL A  33     -31.106  -6.154  -8.328  1.00 10.00      A   
ATOM    244  CB  VAL A  33     -31.576  -5.221  -7.187  1.00 10.00      A   
ATOM    245  CG1 VAL A  33     -30.827  -5.531  -5.902  1.00 10.00      A   
ATOM    246  CG2 VAL A  33     -31.414  -3.755  -7.561  1.00 10.00      A   
ATOM    247  C   VAL A  33     -31.988  -5.980  -9.563  1.00 10.00      A   
ATOM    248  O   VAL A  33     -32.948  -6.728  -9.760  1.00 10.00      A   
ATOM    249  N   CYS A  34     -31.631  -5.002 -10.393  1.00 10.00      A   
ATOM    250  HN  CYS A  34     -30.842  -4.465 -10.175  1.00 10.00      A   
ATOM    251  CA  CYS A  34     -32.357  -4.700 -11.619  1.00 10.00      A   
ATOM    252  CB  CYS A  34     -33.759  -4.164 -11.307  1.00 10.00      A   
ATOM    253  SG  CYS A  34     -33.795  -2.705 -10.238  1.00 10.00      A   
ATOM    254  HG  CYS A  34     -33.602  -3.117  -8.991  1.00 10.00      A   
ATOM    255  C   CYS A  34     -31.570  -3.679 -12.438  1.00 10.00      A   
ATOM    256  O   CYS A  34     -30.768  -2.921 -11.883  1.00 10.00      A   
ATOM    257  N   LYS A  35     -31.796  -3.653 -13.748  1.00 10.00      A   
ATOM    258  HN  LYS A  35     -32.464  -4.276 -14.136  1.00 10.00      A   
ATOM    259  CA  LYS A  35     -31.094  -2.722 -14.626  1.00 10.00      A   
ATOM    260  CB  LYS A  35     -31.352  -3.050 -16.100  1.00 10.00      A   
ATOM    261  CG  LYS A  35     -30.413  -2.345 -17.068  1.00 10.00      A   
ATOM    262  CD  LYS A  35     -30.660  -2.780 -18.506  1.00 10.00      A   
ATOM    263  CE  LYS A  35     -30.324  -4.249 -18.706  1.00 10.00      A   
ATOM    264  NZ  LYS A  35     -30.365  -4.643 -20.138  1.00 10.00      A   
ATOM    265  HZ1 LYS A  35     -30.262  -5.681 -20.226  1.00 10.00      A   
ATOM    266  HZ2 LYS A  35     -29.592  -4.185 -20.657  1.00 10.00      A   
ATOM    267  HZ3 LYS A  35     -31.267  -4.358 -20.568  1.00 10.00      A   
ATOM    268  C   LYS A  35     -31.493  -1.286 -14.319  1.00 10.00      A   
ATOM    269  O   LYS A  35     -30.703  -0.357 -14.495  1.00 10.00      A   
ATOM    270  N   SER A  36     -32.716  -1.119 -13.837  1.00 10.00      A   
ATOM    271  HN  SER A  36     -33.292  -1.906 -13.717  1.00 10.00      A   
ATOM    272  CA  SER A  36     -33.235   0.193 -13.487  1.00 10.00      A   
ATOM    273  CB  SER A  36     -34.649   0.045 -12.932  1.00 10.00      A   
ATOM    274  OG  SER A  36     -35.312  -1.052 -13.541  1.00 10.00      A   
ATOM    275  HG  SER A  36     -36.234  -0.819 -13.696  1.00 10.00      A   
ATOM    276  C   SER A  36     -32.330   0.875 -12.463  1.00 10.00      A   
ATOM    277  O   SER A  36     -32.005   2.055 -12.595  1.00 10.00      A   
ATOM    278  N   TRP A  37     -31.912   0.117 -11.453  1.00 10.00      A   
ATOM    279  HN  TRP A  37     -32.194  -0.821 -11.410  1.00 10.00      A   
ATOM    280  CA  TRP A  37     -31.042   0.645 -10.412  1.00 10.00      A   
ATOM    281  CB  TRP A  37     -31.236  -0.119  -9.098  1.00 10.00      A   
ATOM    282  CG  TRP A  37     -32.493   0.255  -8.360  1.00 10.00      A   
ATOM    283  CD1 TRP A  37     -33.711   0.557  -8.903  1.00 10.00      A   
ATOM    284  CD2 TRP A  37     -32.657   0.363  -6.939  1.00 10.00      A   
ATOM    285  NE1 TRP A  37     -34.616   0.852  -7.915  1.00 10.00      A   
ATOM    286  HE1 TRP A  37     -35.558   1.103  -8.060  1.00 10.00      A   
ATOM    287  CE2 TRP A  37     -33.995   0.738  -6.699  1.00 10.00      A   
ATOM    288  CE3 TRP A  37     -31.802   0.184  -5.847  1.00 10.00      A   
ATOM    289  CZ2 TRP A  37     -34.496   0.932  -5.413  1.00 10.00      A   
ATOM    290  CZ3 TRP A  37     -32.301   0.377  -4.573  1.00 10.00      A   
ATOM    291  CH2 TRP A  37     -33.635   0.746  -4.367  1.00 10.00      A   
ATOM    292  C   TRP A  37     -29.586   0.598 -10.860  1.00 10.00      A   
ATOM    293  O   TRP A  37     -28.787   1.464 -10.501  1.00 10.00      A   
ATOM    294  N   TYR A  38     -29.256  -0.410 -11.667  1.00 10.00      A   
ATOM    295  HN  TYR A  38     -29.946  -1.067 -11.913  1.00 10.00      A   
ATOM    296  CA  TYR A  38     -27.903  -0.580 -12.193  1.00 10.00      A   
ATOM    297  CB  TYR A  38     -27.836  -1.849 -13.061  1.00 10.00      A   
ATOM    298  CG  TYR A  38     -26.683  -1.903 -14.044  1.00 10.00      A   
ATOM    299  CD1 TYR A  38     -26.888  -1.663 -15.398  1.00 10.00      A   
ATOM    300  CD2 TYR A  38     -25.392  -2.190 -13.620  1.00 10.00      A   
ATOM    301  CE1 TYR A  38     -25.842  -1.707 -16.300  1.00 10.00      A   
ATOM    302  CE2 TYR A  38     -24.339  -2.236 -14.515  1.00 10.00      A   
ATOM    303  CZ  TYR A  38     -24.569  -1.995 -15.854  1.00 10.00      A   
ATOM    304  OH  TYR A  38     -23.522  -2.034 -16.750  1.00 10.00      A   
ATOM    305  HH  TYR A  38     -22.999  -2.834 -16.595  1.00 10.00      A   
ATOM    306  C   TYR A  38     -27.468   0.652 -12.992  1.00 10.00      A   
ATOM    307  O   TYR A  38     -26.333   1.121 -12.869  1.00 10.00      A   
ATOM    308  N   GLU A  39     -28.392   1.189 -13.783  1.00 10.00      A   
ATOM    309  HN  GLU A  39     -29.285   0.778 -13.823  1.00 10.00      A   
ATOM    310  CA  GLU A  39     -28.121   2.360 -14.603  1.00 10.00      A   
ATOM    311  CB  GLU A  39     -29.277   2.617 -15.573  1.00 10.00      A   
ATOM    312  CG  GLU A  39     -29.373   1.597 -16.696  1.00 10.00      A   
ATOM    313  CD  GLU A  39     -28.313   1.795 -17.758  1.00 10.00      A   
ATOM    314  OE1 GLU A  39     -28.678   2.116 -18.909  1.00 10.00      A   
ATOM    315  OE2 GLU A  39     -27.113   1.631 -17.454  1.00 10.00      A   
ATOM    316  C   GLU A  39     -27.845   3.597 -13.754  1.00 10.00      A   
ATOM    317  O   GLU A  39     -27.082   4.477 -14.154  1.00 10.00      A   
ATOM    318  N   ILE A  40     -28.459   3.669 -12.583  1.00 10.00      A   
ATOM    319  HN  ILE A  40     -29.059   2.942 -12.306  1.00 10.00      A   
ATOM    320  CA  ILE A  40     -28.258   4.810 -11.695  1.00 10.00      A   
ATOM    321  CB  ILE A  40     -29.475   5.048 -10.776  1.00 10.00      A   
ATOM    322  CG1 ILE A  40     -30.753   5.126 -11.619  1.00 10.00      A   
ATOM    323  CG2 ILE A  40     -29.291   6.331  -9.967  1.00 10.00      A   
ATOM    324  CD1 ILE A  40     -32.024   5.265 -10.811  1.00 10.00      A   
ATOM    325  C   ILE A  40     -27.002   4.614 -10.848  1.00 10.00      A   
ATOM    326  O   ILE A  40     -26.256   5.559 -10.585  1.00 10.00      A   
ATOM    327  N   GLU A  41     -26.770   3.372 -10.446  1.00 10.00      A   
ATOM    328  HN  GLU A  41     -27.409   2.668 -10.695  1.00 10.00      A   
ATOM    329  CA  GLU A  41     -25.609   3.011  -9.634  1.00 10.00      A   
ATOM    330  CB  GLU A  41     -25.637   1.502  -9.350  1.00 10.00      A   
ATOM    331  CG  GLU A  41     -24.733   1.038  -8.214  1.00 10.00      A   
ATOM    332  CD  GLU A  41     -23.285   0.851  -8.631  1.00 10.00      A   
ATOM    333  OE1 GLU A  41     -22.991  -0.092  -9.396  1.00 10.00      A   
ATOM    334  OE2 GLU A  41     -22.431   1.640  -8.181  1.00 10.00      A   
ATOM    335  C   GLU A  41     -24.310   3.376 -10.347  1.00 10.00      A   
ATOM    336  O   GLU A  41     -23.453   4.068  -9.790  1.00 10.00      A   
ATOM    337  N   ARG A  42     -24.193   2.931 -11.590  1.00 10.00      A   
ATOM    338  HN  ARG A  42     -24.933   2.413 -11.979  1.00 10.00      A   
ATOM    339  CA  ARG A  42     -23.000   3.170 -12.396  1.00 10.00      A   
ATOM    340  CB  ARG A  42     -23.118   2.473 -13.755  1.00 10.00      A   
ATOM    341  CG  ARG A  42     -24.349   2.870 -14.551  1.00 10.00      A   
ATOM    342  CD  ARG A  42     -24.415   2.154 -15.888  1.00 10.00      A   
ATOM    343  NE  ARG A  42     -23.467   2.707 -16.851  1.00 10.00      A   
ATOM    344  HE  ARG A  42     -22.555   2.902 -16.524  1.00 10.00      A   
ATOM    345  CZ  ARG A  42     -23.764   2.974 -18.128  1.00 10.00      A   
ATOM    346  NH1 ARG A  42     -24.987   2.747 -18.604  1.00 10.00      A   
ATOM    347 HH11 ARG A  42     -25.742   2.351 -17.981  1.00 10.00      A   
ATOM    348 HH12 ARG A  42     -25.205   2.954 -19.603  1.00 10.00      A   
ATOM    349  NH2 ARG A  42     -22.831   3.455 -18.939  1.00 10.00      A   
ATOM    350 HH21 ARG A  42     -21.864   3.623 -18.587  1.00 10.00      A   
ATOM    351 HH22 ARG A  42     -23.063   3.669 -19.938  1.00 10.00      A   
ATOM    352  C   ARG A  42     -22.664   4.651 -12.573  1.00 10.00      A   
ATOM    353  O   ARG A  42     -21.500   5.014 -12.733  1.00 10.00      A   
ATOM    354  N   TRP A  43     -23.668   5.509 -12.529  1.00 10.00      A   
ATOM    355  HN  TRP A  43     -24.578   5.183 -12.367  1.00 10.00      A   
ATOM    356  CA  TRP A  43     -23.436   6.936 -12.712  1.00 10.00      A   
ATOM    357  CB  TRP A  43     -24.562   7.572 -13.536  1.00 10.00      A   
ATOM    358  CG  TRP A  43     -24.491   7.264 -15.005  1.00 10.00      A   
ATOM    359  CD1 TRP A  43     -24.957   6.143 -15.631  1.00 10.00      A   
ATOM    360  CD2 TRP A  43     -23.924   8.088 -16.033  1.00 10.00      A   
ATOM    361  NE1 TRP A  43     -24.706   6.212 -16.979  1.00 10.00      A   
ATOM    362  HE1 TRP A  43     -24.943   5.526 -17.639  1.00 10.00      A   
ATOM    363  CE2 TRP A  43     -24.077   7.398 -17.253  1.00 10.00      A   
ATOM    364  CE3 TRP A  43     -23.304   9.342 -16.044  1.00 10.00      A   
ATOM    365  CZ2 TRP A  43     -23.630   7.917 -18.466  1.00 10.00      A   
ATOM    366  CZ3 TRP A  43     -22.862   9.857 -17.249  1.00 10.00      A   
ATOM    367  CH2 TRP A  43     -23.027   9.146 -18.444  1.00 10.00      A   
ATOM    368  C   TRP A  43     -23.247   7.679 -11.390  1.00 10.00      A   
ATOM    369  O   TRP A  43     -23.073   8.898 -11.382  1.00 10.00      A   
ATOM    370  N   CYS A  44     -23.264   6.956 -10.274  1.00 10.00      A   
ATOM    371  HN  CYS A  44     -23.398   5.985 -10.326  1.00 10.00      A   
ATOM    372  CA  CYS A  44     -23.099   7.600  -8.973  1.00 10.00      A   
ATOM    373  CB  CYS A  44     -24.420   7.668  -8.207  1.00 10.00      A   
ATOM    374  SG  CYS A  44     -25.161   6.060  -7.865  1.00 10.00      A   
ATOM    375  HG  CYS A  44     -25.824   5.689  -8.957  1.00 10.00      A   
ATOM    376  C   CYS A  44     -22.002   6.963  -8.117  1.00 10.00      A   
ATOM    377  O   CYS A  44     -21.793   7.374  -6.973  1.00 10.00      A   
ATOM    378  N   ARG A  45     -21.310   5.959  -8.648  1.00 10.00      A   
ATOM    379  HN  ARG A  45     -21.520   5.646  -9.553  1.00 10.00      A   
ATOM    380  CA  ARG A  45     -20.232   5.328  -7.894  1.00 10.00      A   
ATOM    381  CB  ARG A  45     -19.869   3.939  -8.439  1.00 10.00      A   
ATOM    382  CG  ARG A  45     -19.193   3.048  -7.400  1.00 10.00      A   
ATOM    383  CD  ARG A  45     -18.739   1.710  -7.974  1.00 10.00      A   
ATOM    384  NE  ARG A  45     -19.850   0.782  -8.200  1.00 10.00      A   
ATOM    385  HE  ARG A  45     -20.731   1.179  -8.420  1.00 10.00      A   
ATOM    386  CZ  ARG A  45     -19.756  -0.547  -8.113  1.00 10.00      A   
ATOM    387  NH1 ARG A  45     -18.606  -1.130  -7.788  1.00 10.00      A   
ATOM    388 HH11 ARG A  45     -18.549  -2.171  -7.720  1.00 10.00      A   
ATOM    389 HH12 ARG A  45     -17.755  -0.552  -7.593  1.00 10.00      A   
ATOM    390  NH2 ARG A  45     -20.817  -1.301  -8.386  1.00 10.00      A   
ATOM    391 HH21 ARG A  45     -21.731  -0.852  -8.670  1.00 10.00      A   
ATOM    392 HH22 ARG A  45     -20.752  -2.340  -8.323  1.00 10.00      A   
ATOM    393  C   ARG A  45     -19.023   6.255  -7.895  1.00 10.00      A   
ATOM    394  O   ARG A  45     -18.577   6.701  -8.950  1.00 10.00      A   
ATOM    395  N   ARG A  46     -18.507   6.560  -6.715  1.00 10.00      A   
ATOM    396  HN  ARG A  46     -18.888   6.154  -5.906  1.00 10.00      A   
ATOM    397  CA  ARG A  46     -17.381   7.475  -6.589  1.00 10.00      A   
ATOM    398  CB  ARG A  46     -17.464   8.242  -5.269  1.00 10.00      A   
ATOM    399  CG  ARG A  46     -18.699   9.112  -5.114  1.00 10.00      A   
ATOM    400  CD  ARG A  46     -18.713   9.786  -3.752  1.00 10.00      A   
ATOM    401  NE  ARG A  46     -19.922  10.580  -3.535  1.00 10.00      A   
ATOM    402  HE  ARG A  46     -20.376  10.938  -4.333  1.00 10.00      A   
ATOM    403  CZ  ARG A  46     -20.431  10.852  -2.336  1.00 10.00      A   
ATOM    404  NH1 ARG A  46     -19.836  10.398  -1.238  1.00 10.00      A   
ATOM    405 HH11 ARG A  46     -18.961   9.828  -1.305  1.00 10.00      A   
ATOM    406 HH12 ARG A  46     -20.242  10.610  -0.299  1.00 10.00      A   
ATOM    407  NH2 ARG A  46     -21.529  11.594  -2.230  1.00 10.00      A   
ATOM    408 HH21 ARG A  46     -21.999  11.968  -3.089  1.00 10.00      A   
ATOM    409 HH22 ARG A  46     -21.935  11.804  -1.291  1.00 10.00      A   
ATOM    410  C   ARG A  46     -16.038   6.769  -6.664  1.00 10.00      A   
ATOM    411  O   ARG A  46     -15.059   7.342  -7.143  1.00 10.00      A   
ATOM    412  N   LYS A  47     -15.981   5.534  -6.192  1.00 10.00      A   
ATOM    413  HN  LYS A  47     -16.795   5.107  -5.846  1.00 10.00      A   
ATOM    414  CA  LYS A  47     -14.729   4.801  -6.177  1.00 10.00      A   
ATOM    415  CB  LYS A  47     -14.209   4.689  -4.741  1.00 10.00      A   
ATOM    416  CG  LYS A  47     -15.258   4.242  -3.727  1.00 10.00      A   
ATOM    417  CD  LYS A  47     -14.657   4.055  -2.343  1.00 10.00      A   
ATOM    418  CE  LYS A  47     -14.050   2.670  -2.184  1.00 10.00      A   
ATOM    419  NZ  LYS A  47     -14.955   1.752  -1.443  1.00 10.00      A   
ATOM    420  HZ1 LYS A  47     -15.947   1.981  -1.649  1.00 10.00      A   
ATOM    421  HZ2 LYS A  47     -14.795   1.843  -0.421  1.00 10.00      A   
ATOM    422  HZ3 LYS A  47     -14.772   0.759  -1.724  1.00 10.00      A   
ATOM    423  C   LYS A  47     -14.845   3.416  -6.798  1.00 10.00      A   
ATOM    424  O   LYS A  47     -15.894   2.777  -6.728  1.00 10.00      A   
ATOM    425  N   VAL A  48     -13.758   2.977  -7.419  1.00 10.00      A   
ATOM    426  HN  VAL A  48     -12.969   3.564  -7.465  1.00 10.00      A   
ATOM    427  CA  VAL A  48     -13.684   1.656  -8.033  1.00 10.00      A   
ATOM    428  CB  VAL A  48     -13.793   1.692  -9.577  1.00 10.00      A   
ATOM    429  CG1 VAL A  48     -15.236   1.911 -10.005  1.00 10.00      A   
ATOM    430  CG2 VAL A  48     -12.891   2.762 -10.171  1.00 10.00      A   
ATOM    431  C   VAL A  48     -12.379   0.983  -7.622  1.00 10.00      A   
ATOM    432  O   VAL A  48     -11.289   1.536  -7.814  1.00 10.00      A   
ATOM    433  N   PHE A  49     -12.492  -0.182  -7.016  1.00 10.00      A   
ATOM    434  HN  PHE A  49     -13.384  -0.559  -6.858  1.00 10.00      A   
ATOM    435  CA  PHE A  49     -11.323  -0.920  -6.574  1.00 10.00      A   
ATOM    436  CB  PHE A  49     -11.491  -1.383  -5.124  1.00 10.00      A   
ATOM    437  CG  PHE A  49     -10.358  -2.233  -4.625  1.00 10.00      A   
ATOM    438  CD1 PHE A  49      -9.131  -1.665  -4.322  1.00 10.00      A   
ATOM    439  CD2 PHE A  49     -10.516  -3.598  -4.465  1.00 10.00      A   
ATOM    440  CE1 PHE A  49      -8.082  -2.442  -3.871  1.00 10.00      A   
ATOM    441  CE2 PHE A  49      -9.473  -4.383  -4.014  1.00 10.00      A   
ATOM    442  CZ  PHE A  49      -8.254  -3.804  -3.716  1.00 10.00      A   
ATOM    443  C   PHE A  49     -11.075  -2.109  -7.487  1.00 10.00      A   
ATOM    444  O   PHE A  49     -11.885  -3.034  -7.554  1.00 10.00      A   
ATOM    445  N   ILE A  50      -9.963  -2.072  -8.197  1.00 10.00      A   
ATOM    446  HN  ILE A  50      -9.354  -1.302  -8.100  1.00 10.00      A   
ATOM    447  CA  ILE A  50      -9.611  -3.146  -9.109  1.00 10.00      A   
ATOM    448  CB  ILE A  50      -9.221  -2.610 -10.506  1.00 10.00      A   
ATOM    449  CG1 ILE A  50     -10.191  -1.510 -10.967  1.00 10.00      A   
ATOM    450  CG2 ILE A  50      -9.188  -3.741 -11.522  1.00 10.00      A   
ATOM    451  CD1 ILE A  50     -11.617  -1.979 -11.175  1.00 10.00      A   
ATOM    452  C   ILE A  50      -8.463  -3.967  -8.523  1.00 10.00      A   
ATOM    453  O   ILE A  50      -7.312  -3.536  -8.537  1.00 10.00      A   
ATOM    454  N   GLY A  51      -8.792  -5.145  -7.997  1.00 10.00      A   
ATOM    455  HN  GLY A  51      -9.735  -5.425  -8.006  1.00 10.00      A   
ATOM    456  CA  GLY A  51      -7.785  -6.016  -7.399  1.00 10.00      A   
ATOM    457  C   GLY A  51      -6.758  -6.515  -8.400  1.00 10.00      A   
ATOM    458  O   GLY A  51      -5.667  -6.935  -8.025  1.00 10.00      A   
ATOM    459  N   ASN A  52      -7.117  -6.474  -9.672  1.00 10.00      A   
ATOM    460  HN  ASN A  52      -8.005  -6.132  -9.903  1.00 10.00      A   
ATOM    461  CA  ASN A  52      -6.233  -6.908 -10.744  1.00 10.00      A   
ATOM    462  CB  ASN A  52      -6.434  -8.399 -11.040  1.00 10.00      A   
ATOM    463  CG  ASN A  52      -5.351  -8.976 -11.939  1.00 10.00      A   
ATOM    464  OD1 ASN A  52      -4.803  -8.288 -12.798  1.00 10.00      A   
ATOM    465  ND2 ASN A  52      -5.037 -10.249 -11.748  1.00 10.00      A   
ATOM    466 HD21 ASN A  52      -5.508 -10.745 -11.046  1.00 10.00      A   
ATOM    467 HD22 ASN A  52      -4.348 -10.641 -12.320  1.00 10.00      A   
ATOM    468  C   ASN A  52      -6.514  -6.081 -11.991  1.00 10.00      A   
ATOM    469  O   ASN A  52      -7.565  -6.226 -12.616  1.00 10.00      A   
ATOM    470  N   CYS A  53      -5.568  -5.222 -12.350  1.00 10.00      A   
ATOM    471  HN  CYS A  53      -4.740  -5.175 -11.820  1.00 10.00      A   
ATOM    472  CA  CYS A  53      -5.711  -4.345 -13.506  1.00 10.00      A   
ATOM    473  CB  CYS A  53      -4.544  -3.363 -13.563  1.00 10.00      A   
ATOM    474  SG  CYS A  53      -2.919  -4.138 -13.404  1.00 10.00      A   
ATOM    475  HG  CYS A  53      -2.588  -4.124 -12.116  1.00 10.00      A   
ATOM    476  C   CYS A  53      -5.828  -5.108 -14.824  1.00 10.00      A   
ATOM    477  O   CYS A  53      -6.215  -4.539 -15.837  1.00 10.00      A   
ATOM    478  N   TYR A  54      -5.503  -6.393 -14.817  1.00 10.00      A   
ATOM    479  HN  TYR A  54      -5.201  -6.817 -13.980  1.00 10.00      A   
ATOM    480  CA  TYR A  54      -5.584  -7.190 -16.031  1.00 10.00      A   
ATOM    481  CB  TYR A  54      -4.295  -7.978 -16.263  1.00 10.00      A   
ATOM    482  CG  TYR A  54      -3.132  -7.087 -16.632  1.00 10.00      A   
ATOM    483  CD1 TYR A  54      -1.936  -7.134 -15.926  1.00 10.00      A   
ATOM    484  CD2 TYR A  54      -3.240  -6.186 -17.683  1.00 10.00      A   
ATOM    485  CE1 TYR A  54      -0.881  -6.306 -16.260  1.00 10.00      A   
ATOM    486  CE2 TYR A  54      -2.192  -5.358 -18.022  1.00 10.00      A   
ATOM    487  CZ  TYR A  54      -1.015  -5.422 -17.312  1.00 10.00      A   
ATOM    488  OH  TYR A  54       0.031  -4.593 -17.650  1.00 10.00      A   
ATOM    489  HH  TYR A  54       0.493  -4.965 -18.431  1.00 10.00      A   
ATOM    490  C   TYR A  54      -6.812  -8.085 -16.040  1.00 10.00      A   
ATOM    491  O   TYR A  54      -6.998  -8.898 -16.944  1.00 10.00      A   
ATOM    492  N   ALA A  55      -7.660  -7.923 -15.033  1.00 10.00      A   
ATOM    493  HN  ALA A  55      -7.455  -7.266 -14.332  1.00 10.00      A   
ATOM    494  CA  ALA A  55      -8.886  -8.706 -14.943  1.00 10.00      A   
ATOM    495  CB  ALA A  55      -9.250  -8.976 -13.492  1.00 10.00      A   
ATOM    496  C   ALA A  55     -10.019  -7.971 -15.654  1.00 10.00      A   
ATOM    497  O   ALA A  55     -11.113  -8.510 -15.837  1.00 10.00      A   
ATOM    498  N   VAL A  56      -9.731  -6.742 -16.068  1.00 10.00      A   
ATOM    499  HN  VAL A  56      -8.828  -6.389 -15.914  1.00 10.00      A   
ATOM    500  CA  VAL A  56     -10.700  -5.906 -16.760  1.00 10.00      A   
ATOM    501  CB  VAL A  56     -11.646  -5.196 -15.756  1.00 10.00      A   
ATOM    502  CG1 VAL A  56     -10.911  -4.143 -14.936  1.00 10.00      A   
ATOM    503  CG2 VAL A  56     -12.865  -4.607 -16.451  1.00 10.00      A   
ATOM    504  C   VAL A  56      -9.966  -4.870 -17.615  1.00 10.00      A   
ATOM    505  O   VAL A  56      -8.823  -4.520 -17.322  1.00 10.00      A   
ATOM    506  N   SER A  57     -10.606  -4.408 -18.682  1.00 10.00      A   
ATOM    507  HN  SER A  57     -11.502  -4.740 -18.886  1.00 10.00      A   
ATOM    508  CA  SER A  57     -10.008  -3.411 -19.558  1.00 10.00      A   
ATOM    509  CB  SER A  57     -10.483  -3.625 -20.996  1.00 10.00      A   
ATOM    510  OG  SER A  57     -10.228  -4.951 -21.427  1.00 10.00      A   
ATOM    511  HG  SER A  57      -9.310  -5.013 -21.726  1.00 10.00      A   
ATOM    512  C   SER A  57     -10.377  -2.005 -19.089  1.00 10.00      A   
ATOM    513  O   SER A  57     -11.454  -1.800 -18.520  1.00 10.00      A   
ATOM    514  N   PRO A  58      -9.489  -1.019 -19.314  1.00 10.00      A   
ATOM    515  CA  PRO A  58      -9.727   0.372 -18.912  1.00 10.00      A   
ATOM    516  CB  PRO A  58      -8.548   1.130 -19.527  1.00 10.00      A   
ATOM    517  CG  PRO A  58      -7.476   0.107 -19.659  1.00 10.00      A   
ATOM    518  CD  PRO A  58      -8.175  -1.185 -19.967  1.00 10.00      A   
ATOM    519  C   PRO A  58     -11.037   0.910 -19.475  1.00 10.00      A   
ATOM    520  O   PRO A  58     -11.849   1.479 -18.746  1.00 10.00      A   
ATOM    521  N   ALA A  59     -11.238   0.704 -20.771  1.00 10.00      A   
ATOM    522  HN  ALA A  59     -10.546   0.236 -21.290  1.00 10.00      A   
ATOM    523  CA  ALA A  59     -12.439   1.167 -21.453  1.00 10.00      A   
ATOM    524  CB  ALA A  59     -12.346   0.839 -22.931  1.00 10.00      A   
ATOM    525  C   ALA A  59     -13.708   0.569 -20.853  1.00 10.00      A   
ATOM    526  O   ALA A  59     -14.737   1.235 -20.779  1.00 10.00      A   
ATOM    527  N   THR A  60     -13.625  -0.677 -20.408  1.00 10.00      A   
ATOM    528  HN  THR A  60     -12.770  -1.152 -20.473  1.00 10.00      A   
ATOM    529  CA  THR A  60     -14.769  -1.363 -19.822  1.00 10.00      A   
ATOM    530  CB  THR A  60     -14.421  -2.830 -19.519  1.00 10.00      A   
ATOM    531  OG1 THR A  60     -13.530  -3.328 -20.530  1.00 10.00      A   
ATOM    532  HG1 THR A  60     -14.018  -3.471 -21.348  1.00 10.00      A   
ATOM    533  CG2 THR A  60     -15.677  -3.685 -19.480  1.00 10.00      A   
ATOM    534  C   THR A  60     -15.236  -0.676 -18.535  1.00 10.00      A   
ATOM    535  O   THR A  60     -16.433  -0.473 -18.327  1.00 10.00      A   
ATOM    536  N   VAL A  61     -14.286  -0.308 -17.686  1.00 10.00      A   
ATOM    537  HN  VAL A  61     -13.346  -0.483 -17.914  1.00 10.00      A   
ATOM    538  CA  VAL A  61     -14.602   0.350 -16.422  1.00 10.00      A   
ATOM    539  CB  VAL A  61     -13.368   0.436 -15.496  1.00 10.00      A   
ATOM    540  CG1 VAL A  61     -13.776   0.855 -14.091  1.00 10.00      A   
ATOM    541  CG2 VAL A  61     -12.621  -0.887 -15.465  1.00 10.00      A   
ATOM    542  C   VAL A  61     -15.156   1.752 -16.659  1.00 10.00      A   
ATOM    543  O   VAL A  61     -16.168   2.135 -16.073  1.00 10.00      A   
ATOM    544  N   ILE A  62     -14.495   2.499 -17.537  1.00 10.00      A   
ATOM    545  HN  ILE A  62     -13.699   2.123 -17.979  1.00 10.00      A   
ATOM    546  CA  ILE A  62     -14.906   3.864 -17.854  1.00 10.00      A   
ATOM    547  CB  ILE A  62     -13.882   4.570 -18.765  1.00 10.00      A   
ATOM    548  CG1 ILE A  62     -12.492   4.520 -18.132  1.00 10.00      A   
ATOM    549  CG2 ILE A  62     -14.300   6.012 -19.010  1.00 10.00      A   
ATOM    550  CD1 ILE A  62     -11.383   4.997 -19.043  1.00 10.00      A   
ATOM    551  C   ILE A  62     -16.283   3.901 -18.512  1.00 10.00      A   
ATOM    552  O   ILE A  62     -17.058   4.842 -18.316  1.00 10.00      A   
ATOM    553  N   ARG A  63     -16.577   2.880 -19.303  1.00 10.00      A   
ATOM    554  HN  ARG A  63     -15.911   2.173 -19.438  1.00 10.00      A   
ATOM    555  CA  ARG A  63     -17.856   2.795 -19.987  1.00 10.00      A   
ATOM    556  CB  ARG A  63     -17.871   1.631 -20.977  1.00 10.00      A   
ATOM    557  CG  ARG A  63     -19.145   1.541 -21.803  1.00 10.00      A   
ATOM    558  CD  ARG A  63     -18.838   1.243 -23.262  1.00 10.00      A   
ATOM    559  NE  ARG A  63     -18.084   0.005 -23.429  1.00 10.00      A   
ATOM    560  HE  ARG A  63     -18.473  -0.812 -23.042  1.00 10.00      A   
ATOM    561  CZ  ARG A  63     -16.922  -0.080 -24.074  1.00 10.00      A   
ATOM    562  NH1 ARG A  63     -16.381   1.008 -24.619  1.00 10.00      A   
ATOM    563 HH11 ARG A  63     -15.473   0.948 -25.128  1.00 10.00      A   
ATOM    564 HH12 ARG A  63     -16.866   1.929 -24.540  1.00 10.00      A   
ATOM    565  NH2 ARG A  63     -16.300  -1.251 -24.166  1.00 10.00      A   
ATOM    566 HH21 ARG A  63     -16.721  -2.104 -23.731  1.00 10.00      A   
ATOM    567 HH22 ARG A  63     -15.392  -1.327 -24.675  1.00 10.00      A   
ATOM    568  C   ARG A  63     -18.992   2.652 -18.984  1.00 10.00      A   
ATOM    569  O   ARG A  63     -20.014   3.337 -19.081  1.00 10.00      A   
ATOM    570  N   ARG A  64     -18.805   1.771 -18.012  1.00 10.00      A   
ATOM    571  HN  ARG A  64     -17.966   1.264 -17.980  1.00 10.00      A   
ATOM    572  CA  ARG A  64     -19.816   1.542 -16.992  1.00 10.00      A   
ATOM    573  CB  ARG A  64     -19.586   0.211 -16.263  1.00 10.00      A   
ATOM    574  CG  ARG A  64     -20.694  -0.160 -15.286  1.00 10.00      A   
ATOM    575  CD  ARG A  64     -20.505  -1.562 -14.724  1.00 10.00      A   
ATOM    576  NE  ARG A  64     -21.155  -1.722 -13.416  1.00 10.00      A   
ATOM    577  HE  ARG A  64     -21.749  -1.000 -13.123  1.00 10.00      A   
ATOM    578  CZ  ARG A  64     -20.997  -2.785 -12.624  1.00 10.00      A   
ATOM    579  NH1 ARG A  64     -20.228  -3.801 -12.995  1.00 10.00      A   
ATOM    580 HH11 ARG A  64     -20.109  -4.623 -12.364  1.00 10.00      A   
ATOM    581 HH12 ARG A  64     -19.737  -3.790 -13.930  1.00 10.00      A   
ATOM    582  NH2 ARG A  64     -21.600  -2.823 -11.438  1.00 10.00      A   
ATOM    583 HH21 ARG A  64     -22.202  -2.028 -11.120  1.00 10.00      A   
ATOM    584 HH22 ARG A  64     -21.470  -3.651 -10.817  1.00 10.00      A   
ATOM    585  C   ARG A  64     -19.860   2.703 -16.003  1.00 10.00      A   
ATOM    586  O   ARG A  64     -20.920   3.266 -15.753  1.00 10.00      A   
ATOM    587  N   PHE A  65     -18.702   3.072 -15.464  1.00 10.00      A   
ATOM    588  HN  PHE A  65     -17.876   2.607 -15.733  1.00 10.00      A   
ATOM    589  CA  PHE A  65     -18.613   4.164 -14.498  1.00 10.00      A   
ATOM    590  CB  PHE A  65     -17.930   3.686 -13.216  1.00 10.00      A   
ATOM    591  CG  PHE A  65     -18.491   2.430 -12.625  1.00 10.00      A   
ATOM    592  CD1 PHE A  65     -17.793   1.239 -12.718  1.00 10.00      A   
ATOM    593  CD2 PHE A  65     -19.703   2.442 -11.961  1.00 10.00      A   
ATOM    594  CE1 PHE A  65     -18.293   0.083 -12.160  1.00 10.00      A   
ATOM    595  CE2 PHE A  65     -20.213   1.288 -11.404  1.00 10.00      A   
ATOM    596  CZ  PHE A  65     -19.504   0.108 -11.503  1.00 10.00      A   
ATOM    597  C   PHE A  65     -17.801   5.321 -15.073  1.00 10.00      A   
ATOM    598  O   PHE A  65     -16.571   5.301 -15.026  1.00 10.00      A   
ATOM    599  N   PRO A  66     -18.470   6.342 -15.626  1.00 10.00      A   
ATOM    600  CA  PRO A  66     -17.811   7.502 -16.214  1.00 10.00      A   
ATOM    601  CB  PRO A  66     -18.734   7.808 -17.393  1.00 10.00      A   
ATOM    602  CG  PRO A  66     -20.101   7.372 -16.948  1.00 10.00      A   
ATOM    603  CD  PRO A  66     -19.928   6.435 -15.774  1.00 10.00      A   
ATOM    604  C   PRO A  66     -17.763   8.706 -15.269  1.00 10.00      A   
ATOM    605  O   PRO A  66     -17.460   9.822 -15.690  1.00 10.00      A   
ATOM    606  N   LYS A  67     -18.051   8.479 -13.995  1.00 10.00      A   
ATOM    607  HN  LYS A  67     -18.264   7.566 -13.710  1.00 10.00      A   
ATOM    608  CA  LYS A  67     -18.056   9.558 -13.012  1.00 10.00      A   
ATOM    609  CB  LYS A  67     -19.498   9.968 -12.682  1.00 10.00      A   
ATOM    610  CG  LYS A  67     -20.188  10.764 -13.782  1.00 10.00      A   
ATOM    611  CD  LYS A  67     -21.680  10.908 -13.520  1.00 10.00      A   
ATOM    612  CE  LYS A  67     -21.972  11.853 -12.364  1.00 10.00      A   
ATOM    613  NZ  LYS A  67     -23.353  11.677 -11.835  1.00 10.00      A   
ATOM    614  HZ1 LYS A  67     -23.524  10.674 -11.609  1.00 10.00      A   
ATOM    615  HZ2 LYS A  67     -24.052  11.985 -12.538  1.00 10.00      A   
ATOM    616  HZ3 LYS A  67     -23.480  12.240 -10.970  1.00 10.00      A   
ATOM    617  C   LYS A  67     -17.311   9.166 -11.737  1.00 10.00      A   
ATOM    618  O   LYS A  67     -17.663   9.604 -10.643  1.00 10.00      A   
ATOM    619  N   VAL A  68     -16.279   8.347 -11.884  1.00 10.00      A   
ATOM    620  HN  VAL A  68     -16.034   8.044 -12.782  1.00 10.00      A   
ATOM    621  CA  VAL A  68     -15.487   7.896 -10.743  1.00 10.00      A   
ATOM    622  CB  VAL A  68     -14.819   6.539 -11.046  1.00 10.00      A   
ATOM    623  CG1 VAL A  68     -13.845   6.147  -9.950  1.00 10.00      A   
ATOM    624  CG2 VAL A  68     -15.873   5.462 -11.217  1.00 10.00      A   
ATOM    625  C   VAL A  68     -14.417   8.929 -10.386  1.00 10.00      A   
ATOM    626  O   VAL A  68     -13.818   9.539 -11.273  1.00 10.00      A   
ATOM    627  N   ARG A  69     -14.186   9.125  -9.090  1.00 10.00      A   
ATOM    628  HN  ARG A  69     -14.696   8.609  -8.427  1.00 10.00      A   
ATOM    629  CA  ARG A  69     -13.195  10.086  -8.628  1.00 10.00      A   
ATOM    630  CB  ARG A  69     -13.843  11.149  -7.740  1.00 10.00      A   
ATOM    631  CG  ARG A  69     -14.944  11.958  -8.409  1.00 10.00      A   
ATOM    632  CD  ARG A  69     -15.301  13.175  -7.573  1.00 10.00      A   
ATOM    633  NE  ARG A  69     -16.507  13.851  -8.048  1.00 10.00      A   
ATOM    634  HE  ARG A  69     -17.124  13.329  -8.605  1.00 10.00      A   
ATOM    635  CZ  ARG A  69     -16.807  15.123  -7.779  1.00 10.00      A   
ATOM    636  NH1 ARG A  69     -15.985  15.857  -7.040  1.00 10.00      A   
ATOM    637 HH11 ARG A  69     -16.220  16.850  -6.829  1.00 10.00      A   
ATOM    638 HH12 ARG A  69     -15.092  15.446  -6.667  1.00 10.00      A   
ATOM    639  NH2 ARG A  69     -17.937  15.652  -8.230  1.00 10.00      A   
ATOM    640 HH21 ARG A  69     -18.177  16.646  -8.017  1.00 10.00      A   
ATOM    641 HH22 ARG A  69     -18.593  15.078  -8.799  1.00 10.00      A   
ATOM    642  C   ARG A  69     -12.055   9.409  -7.869  1.00 10.00      A   
ATOM    643  O   ARG A  69     -10.972   9.979  -7.733  1.00 10.00      A   
ATOM    644  N   SER A  70     -12.303   8.206  -7.367  1.00 10.00      A   
ATOM    645  HN  SER A  70     -13.190   7.805  -7.498  1.00 10.00      A   
ATOM    646  CA  SER A  70     -11.297   7.463  -6.622  1.00 10.00      A   
ATOM    647  CB  SER A  70     -11.745   7.284  -5.166  1.00 10.00      A   
ATOM    648  OG  SER A  70     -10.699   6.758  -4.361  1.00 10.00      A   
ATOM    649  HG  SER A  70     -10.410   7.442  -3.730  1.00 10.00      A   
ATOM    650  C   SER A  70     -11.056   6.105  -7.267  1.00 10.00      A   
ATOM    651  O   SER A  70     -11.956   5.266  -7.326  1.00 10.00      A   
ATOM    652  N   VAL A  71      -9.846   5.890  -7.761  1.00 10.00      A   
ATOM    653  HN  VAL A  71      -9.164   6.596  -7.686  1.00 10.00      A   
ATOM    654  CA  VAL A  71      -9.503   4.628  -8.405  1.00 10.00      A   
ATOM    655  CB  VAL A  71      -9.202   4.809  -9.909  1.00 10.00      A   
ATOM    656  CG1 VAL A  71      -9.128   3.458 -10.604  1.00 10.00      A   
ATOM    657  CG2 VAL A  71     -10.234   5.701 -10.580  1.00 10.00      A   
ATOM    658  C   VAL A  71      -8.292   3.979  -7.742  1.00 10.00      A   
ATOM    659  O   VAL A  71      -7.290   4.643  -7.475  1.00 10.00      A   
ATOM    660  N   GLU A  72      -8.396   2.683  -7.475  1.00 10.00      A   
ATOM    661  HN  GLU A  72      -9.232   2.214  -7.700  1.00 10.00      A   
ATOM    662  CA  GLU A  72      -7.305   1.927  -6.868  1.00 10.00      A   
ATOM    663  CB  GLU A  72      -7.640   1.540  -5.424  1.00 10.00      A   
ATOM    664  CG  GLU A  72      -6.487   0.902  -4.656  1.00 10.00      A   
ATOM    665  CD  GLU A  72      -6.529   1.192  -3.165  1.00 10.00      A   
ATOM    666  OE1 GLU A  72      -7.613   1.056  -2.558  1.00 10.00      A   
ATOM    667  OE2 GLU A  72      -5.481   1.562  -2.595  1.00 10.00      A   
ATOM    668  C   GLU A  72      -7.033   0.692  -7.715  1.00 10.00      A   
ATOM    669  O   GLU A  72      -7.923  -0.138  -7.914  1.00 10.00      A   
ATOM    670  N   LEU A  73      -5.817   0.585  -8.232  1.00 10.00      A   
ATOM    671  HN  LEU A  73      -5.144   1.270  -8.021  1.00 10.00      A   
ATOM    672  CA  LEU A  73      -5.452  -0.528  -9.091  1.00 10.00      A   
ATOM    673  CB  LEU A  73      -5.226  -0.035 -10.525  1.00 10.00      A   
ATOM    674  CG  LEU A  73      -6.398   0.679 -11.206  1.00 10.00      A   
ATOM    675  CD1 LEU A  73      -5.917   1.949 -11.899  1.00 10.00      A   
ATOM    676  CD2 LEU A  73      -7.066  -0.251 -12.205  1.00 10.00      A   
ATOM    677  C   LEU A  73      -4.195  -1.244  -8.610  1.00 10.00      A   
ATOM    678  O   LEU A  73      -3.226  -0.612  -8.184  1.00 10.00      A   
ATOM    679  N   LYS A  74      -4.226  -2.567  -8.690  1.00 10.00      A   
ATOM    680  HN  LYS A  74      -5.040  -3.005  -9.016  1.00 10.00      A   
ATOM    681  CA  LYS A  74      -3.088  -3.396  -8.308  1.00 10.00      A   
ATOM    682  CB  LYS A  74      -3.491  -4.438  -7.258  1.00 10.00      A   
ATOM    683  CG  LYS A  74      -4.056  -3.853  -5.974  1.00 10.00      A   
ATOM    684  CD  LYS A  74      -4.185  -4.915  -4.892  1.00 10.00      A   
ATOM    685  CE  LYS A  74      -4.798  -4.337  -3.627  1.00 10.00      A   
ATOM    686  NZ  LYS A  74      -4.689  -5.274  -2.483  1.00 10.00      A   
ATOM    687  HZ1 LYS A  74      -3.706  -5.310  -2.155  1.00 10.00      A   
ATOM    688  HZ2 LYS A  74      -4.972  -6.232  -2.773  1.00 10.00      A   
ATOM    689  HZ3 LYS A  74      -5.297  -4.969  -1.693  1.00 10.00      A   
ATOM    690  C   LYS A  74      -2.555  -4.095  -9.553  1.00 10.00      A   
ATOM    691  O   LYS A  74      -3.321  -4.379 -10.478  1.00 10.00      A   
ATOM    692  N   GLY A  75      -1.257  -4.361  -9.587  1.00 10.00      A   
ATOM    693  HN  GLY A  75      -0.693  -4.119  -8.820  1.00 10.00      A   
ATOM    694  CA  GLY A  75      -0.671  -5.011 -10.747  1.00 10.00      A   
ATOM    695  C   GLY A  75       0.149  -6.237 -10.404  1.00 10.00      A   
ATOM    696  O   GLY A  75      -0.299  -7.365 -10.595  1.00 10.00      A   
ATOM    697  N   LYS A  76       1.357  -6.018  -9.905  1.00 10.00      A   
ATOM    698  HN  LYS A  76       1.655  -5.090  -9.766  1.00 10.00      A   
ATOM    699  CA  LYS A  76       2.247  -7.117  -9.547  1.00 10.00      A   
ATOM    700  CB  LYS A  76       3.680  -6.616  -9.341  1.00 10.00      A   
ATOM    701  CG  LYS A  76       4.346  -6.068 -10.594  1.00 10.00      A   
ATOM    702  CD  LYS A  76       5.846  -5.898 -10.397  1.00 10.00      A   
ATOM    703  CE  LYS A  76       6.163  -4.841  -9.352  1.00 10.00      A   
ATOM    704  NZ  LYS A  76       7.569  -4.943  -8.875  1.00 10.00      A   
ATOM    705  HZ1 LYS A  76       8.043  -4.011  -8.951  1.00 10.00      A   
ATOM    706  HZ2 LYS A  76       8.093  -5.630  -9.449  1.00 10.00      A   
ATOM    707  HZ3 LYS A  76       7.591  -5.249  -7.878  1.00 10.00      A   
ATOM    708  C   LYS A  76       1.772  -7.836  -8.289  1.00 10.00      A   
ATOM    709  O   LYS A  76       1.337  -7.204  -7.332  1.00 10.00      A   
ATOM    710  N   PRO A  77       1.847  -9.171  -8.282  1.00 10.00      A   
ATOM    711  CA  PRO A  77       1.434  -9.977  -7.131  1.00 10.00      A   
ATOM    712  CB  PRO A  77       1.384 -11.396  -7.690  1.00 10.00      A   
ATOM    713  CG  PRO A  77       2.333 -11.387  -8.838  1.00 10.00      A   
ATOM    714  CD  PRO A  77       2.310  -9.999  -9.405  1.00 10.00      A   
ATOM    715  C   PRO A  77       2.421  -9.890  -5.964  1.00 10.00      A   
ATOM    716  O   PRO A  77       3.497  -9.307  -6.087  1.00 10.00      A   
ATOM    717  N   HIS A  78       2.039 -10.488  -4.842  1.00 10.00      A   
ATOM    718  HN  HIS A  78       1.166 -10.936  -4.825  1.00 10.00      A   
ATOM    719  CA  HIS A  78       2.848 -10.490  -3.618  1.00 10.00      A   
ATOM    720  CB  HIS A  78       2.142 -11.320  -2.538  1.00 10.00      A   
ATOM    721  CG  HIS A  78       2.873 -11.440  -1.237  1.00 10.00      A   
ATOM    722  ND1 HIS A  78       2.957 -12.609  -0.521  1.00 10.00      A   
ATOM    723  HD1 HIS A  78       2.544 -13.479  -0.774  1.00 10.00      A   
ATOM    724  CD2 HIS A  78       3.553 -10.512  -0.517  1.00 10.00      A   
ATOM    725  CE1 HIS A  78       3.669 -12.366   0.586  1.00 10.00      A   
ATOM    726  NE2 HIS A  78       4.057 -11.106   0.636  1.00 10.00      A   
ATOM    727  C   HIS A  78       4.281 -10.993  -3.835  1.00 10.00      A   
ATOM    728  O   HIS A  78       5.241 -10.358  -3.393  1.00 10.00      A   
ATOM    729  N   PHE A  79       4.430 -12.119  -4.523  1.00 10.00      A   
ATOM    730  HN  PHE A  79       3.637 -12.574  -4.877  1.00 10.00      A   
ATOM    731  CA  PHE A  79       5.751 -12.702  -4.757  1.00 10.00      A   
ATOM    732  CB  PHE A  79       5.662 -14.122  -5.316  1.00 10.00      A   
ATOM    733  CG  PHE A  79       5.448 -15.182  -4.268  1.00 10.00      A   
ATOM    734  CD1 PHE A  79       4.931 -14.859  -3.024  1.00 10.00      A   
ATOM    735  CD2 PHE A  79       5.766 -16.503  -4.530  1.00 10.00      A   
ATOM    736  CE1 PHE A  79       4.737 -15.833  -2.065  1.00 10.00      A   
ATOM    737  CE2 PHE A  79       5.573 -17.483  -3.576  1.00 10.00      A   
ATOM    738  CZ  PHE A  79       5.057 -17.148  -2.341  1.00 10.00      A   
ATOM    739  C   PHE A  79       6.660 -11.826  -5.619  1.00 10.00      A   
ATOM    740  O   PHE A  79       7.858 -12.097  -5.733  1.00 10.00      A   
ATOM    741  N   ALA A  80       6.106 -10.769  -6.208  1.00 10.00      A   
ATOM    742  HN  ALA A  80       5.147 -10.589  -6.077  1.00 10.00      A   
ATOM    743  CA  ALA A  80       6.900  -9.862  -7.033  1.00 10.00      A   
ATOM    744  CB  ALA A  80       6.016  -8.979  -7.897  1.00 10.00      A   
ATOM    745  C   ALA A  80       7.804  -9.016  -6.145  1.00 10.00      A   
ATOM    746  O   ALA A  80       8.800  -8.456  -6.601  1.00 10.00      A   
ATOM    747  N   ASP A  81       7.452  -8.947  -4.868  1.00 10.00      A   
ATOM    748  HN  ASP A  81       6.641  -9.417  -4.571  1.00 10.00      A   
ATOM    749  CA  ASP A  81       8.225  -8.190  -3.891  1.00 10.00      A   
ATOM    750  CB  ASP A  81       7.395  -7.975  -2.621  1.00 10.00      A   
ATOM    751  CG  ASP A  81       6.730  -6.614  -2.546  1.00 10.00      A   
ATOM    752  OD1 ASP A  81       6.320  -6.076  -3.596  1.00 10.00      A   
ATOM    753  OD2 ASP A  81       6.597  -6.079  -1.422  1.00 10.00      A   
ATOM    754  C   ASP A  81       9.504  -8.941  -3.539  1.00 10.00      A   
ATOM    755  O   ASP A  81      10.460  -8.360  -3.026  1.00 10.00      A   
ATOM    756  N   PHE A  82       9.518 -10.237  -3.835  1.00 10.00      A   
ATOM    757  HN  PHE A  82       8.731 -10.636  -4.265  1.00 10.00      A   
ATOM    758  CA  PHE A  82      10.668 -11.086  -3.541  1.00 10.00      A   
ATOM    759  CB  PHE A  82      10.207 -12.423  -2.961  1.00 10.00      A   
ATOM    760  CG  PHE A  82       9.182 -12.275  -1.875  1.00 10.00      A   
ATOM    761  CD1 PHE A  82       9.431 -11.478  -0.769  1.00 10.00      A   
ATOM    762  CD2 PHE A  82       7.966 -12.927  -1.964  1.00 10.00      A   
ATOM    763  CE1 PHE A  82       8.485 -11.333   0.228  1.00 10.00      A   
ATOM    764  CE2 PHE A  82       7.016 -12.789  -0.971  1.00 10.00      A   
ATOM    765  CZ  PHE A  82       7.275 -11.992   0.127  1.00 10.00      A   
ATOM    766  C   PHE A  82      11.529 -11.304  -4.781  1.00 10.00      A   
ATOM    767  O   PHE A  82      12.472 -12.097  -4.766  1.00 10.00      A   
ATOM    768  N   ASN A  83      11.190 -10.587  -5.851  1.00 10.00      A   
ATOM    769  HN  ASN A  83      10.425  -9.977  -5.785  1.00 10.00      A   
ATOM    770  CA  ASN A  83      11.922 -10.665  -7.119  1.00 10.00      A   
ATOM    771  CB  ASN A  83      13.380 -10.228  -6.960  1.00 10.00      A   
ATOM    772  CG  ASN A  83      13.525  -8.730  -6.806  1.00 10.00      A   
ATOM    773  OD1 ASN A  83      13.710  -8.010  -7.785  1.00 10.00      A   
ATOM    774  ND2 ASN A  83      13.437  -8.247  -5.576  1.00 10.00      A   
ATOM    775 HD21 ASN A  83      13.290  -8.878  -4.840  1.00 10.00      A   
ATOM    776 HD22 ASN A  83      13.524  -7.276  -5.451  1.00 10.00      A   
ATOM    777  C   ASN A  83      11.832 -12.038  -7.780  1.00 10.00      A   
ATOM    778  O   ASN A  83      12.783 -12.496  -8.417  1.00 10.00      A   
ATOM    779  N   LEU A  84      10.682 -12.687  -7.636  1.00 10.00      A   
ATOM    780  HN  LEU A  84       9.964 -12.275  -7.117  1.00 10.00      A   
ATOM    781  CA  LEU A  84      10.461 -13.997  -8.238  1.00 10.00      A   
ATOM    782  CB  LEU A  84       9.564 -14.866  -7.349  1.00 10.00      A   
ATOM    783  CG  LEU A  84      10.128 -15.233  -5.972  1.00 10.00      A   
ATOM    784  CD1 LEU A  84       9.194 -16.184  -5.242  1.00 10.00      A   
ATOM    785  CD2 LEU A  84      11.517 -15.839  -6.099  1.00 10.00      A   
ATOM    786  C   LEU A  84       9.840 -13.831  -9.621  1.00 10.00      A   
ATOM    787  O   LEU A  84       9.597 -14.800 -10.341  1.00 10.00      A   
ATOM    788  N   VAL A  85       9.582 -12.582  -9.972  1.00 10.00      A   
ATOM    789  HN  VAL A  85       9.799 -11.860  -9.346  1.00 10.00      A   
ATOM    790  CA  VAL A  85       8.997 -12.240 -11.255  1.00 10.00      A   
ATOM    791  CB  VAL A  85       7.676 -11.461 -11.073  1.00 10.00      A   
ATOM    792  CG1 VAL A  85       7.068 -11.098 -12.419  1.00 10.00      A   
ATOM    793  CG2 VAL A  85       6.690 -12.260 -10.233  1.00 10.00      A   
ATOM    794  C   VAL A  85       9.976 -11.375 -12.042  1.00 10.00      A   
ATOM    795  O   VAL A  85      10.351 -10.290 -11.590  1.00 10.00      A   
ATOM    796  N   PRO A  86      10.424 -11.856 -13.212  1.00 10.00      A   
ATOM    797  CA  PRO A  86      11.363 -11.122 -14.066  1.00 10.00      A   
ATOM    798  CB  PRO A  86      11.416 -11.959 -15.346  1.00 10.00      A   
ATOM    799  CG  PRO A  86      11.053 -13.332 -14.906  1.00 10.00      A   
ATOM    800  CD  PRO A  86      10.060 -13.161 -13.790  1.00 10.00      A   
ATOM    801  C   PRO A  86      10.882  -9.707 -14.379  1.00 10.00      A   
ATOM    802  O   PRO A  86       9.680  -9.454 -14.512  1.00 10.00      A   
ATOM    803  N   ASP A  87      11.831  -8.792 -14.497  1.00 10.00      A   
ATOM    804  HN  ASP A  87      12.766  -9.065 -14.396  1.00 10.00      A   
ATOM    805  CA  ASP A  87      11.528  -7.398 -14.787  1.00 10.00      A   
ATOM    806  CB  ASP A  87      12.780  -6.527 -14.643  1.00 10.00      A   
ATOM    807  CG  ASP A  87      13.267  -6.419 -13.216  1.00 10.00      A   
ATOM    808  OD1 ASP A  87      14.030  -7.305 -12.775  1.00 10.00      A   
ATOM    809  OD2 ASP A  87      12.903  -5.444 -12.531  1.00 10.00      A   
ATOM    810  C   ASP A  87      10.970  -7.254 -16.192  1.00 10.00      A   
ATOM    811  O   ASP A  87      11.479  -7.858 -17.136  1.00 10.00      A   
ATOM    812  N   GLY A  88       9.921  -6.459 -16.324  1.00 10.00      A   
ATOM    813  HN  GLY A  88       9.554  -6.005 -15.532  1.00 10.00      A   
ATOM    814  CA  GLY A  88       9.317  -6.248 -17.620  1.00 10.00      A   
ATOM    815  C   GLY A  88       8.222  -7.248 -17.928  1.00 10.00      A   
ATOM    816  O   GLY A  88       7.904  -7.480 -19.091  1.00 10.00      A   
ATOM    817  N   TRP A  89       7.653  -7.843 -16.887  1.00 10.00      A   
ATOM    818  HN  TRP A  89       7.963  -7.624 -15.984  1.00 10.00      A   
ATOM    819  CA  TRP A  89       6.578  -8.811 -17.053  1.00 10.00      A   
ATOM    820  CB  TRP A  89       6.375  -9.623 -15.765  1.00 10.00      A   
ATOM    821  CG  TRP A  89       5.024 -10.278 -15.659  1.00 10.00      A   
ATOM    822  CD1 TRP A  89       4.555 -11.326 -16.401  1.00 10.00      A   
ATOM    823  CD2 TRP A  89       3.968  -9.922 -14.755  1.00 10.00      A   
ATOM    824  NE1 TRP A  89       3.269 -11.634 -16.026  1.00 10.00      A   
ATOM    825  HE1 TRP A  89       2.708 -12.344 -16.425  1.00 10.00      A   
ATOM    826  CE2 TRP A  89       2.887 -10.789 -15.016  1.00 10.00      A   
ATOM    827  CE3 TRP A  89       3.828  -8.952 -13.755  1.00 10.00      A   
ATOM    828  CZ2 TRP A  89       1.687 -10.714 -14.315  1.00 10.00      A   
ATOM    829  CZ3 TRP A  89       2.636  -8.883 -13.060  1.00 10.00      A   
ATOM    830  CH2 TRP A  89       1.582  -9.760 -13.342  1.00 10.00      A   
ATOM    831  C   TRP A  89       5.286  -8.101 -17.434  1.00 10.00      A   
ATOM    832  O   TRP A  89       4.553  -8.548 -18.319  1.00 10.00      A   
ATOM    833  N   GLY A  90       5.017  -6.994 -16.763  1.00 10.00      A   
ATOM    834  HN  GLY A  90       5.647  -6.683 -16.074  1.00 10.00      A   
ATOM    835  CA  GLY A  90       3.816  -6.239 -17.032  1.00 10.00      A   
ATOM    836  C   GLY A  90       3.466  -5.328 -15.881  1.00 10.00      A   
ATOM    837  O   GLY A  90       4.344  -4.943 -15.108  1.00 10.00      A   
ATOM    838  N   GLY A  91       2.191  -4.987 -15.763  1.00 10.00      A   
ATOM    839  HN  GLY A  91       1.539  -5.326 -16.415  1.00 10.00      A   
ATOM    840  CA  GLY A  91       1.751  -4.114 -14.693  1.00 10.00      A   
ATOM    841  C   GLY A  91       1.919  -2.653 -15.052  1.00 10.00      A   
ATOM    842  O   GLY A  91       2.233  -1.829 -14.195  1.00 10.00      A   
ATOM    843  N   TYR A  92       1.719  -2.334 -16.325  1.00 10.00      A   
ATOM    844  HN  TYR A  92       1.470  -3.038 -16.959  1.00 10.00      A   
ATOM    845  CA  TYR A  92       1.850  -0.964 -16.803  1.00 10.00      A   
ATOM    846  CB  TYR A  92       2.144  -0.939 -18.305  1.00 10.00      A   
ATOM    847  CG  TYR A  92       3.447  -1.614 -18.681  1.00 10.00      A   
ATOM    848  CD1 TYR A  92       3.473  -2.939 -19.099  1.00 10.00      A   
ATOM    849  CD2 TYR A  92       4.653  -0.929 -18.610  1.00 10.00      A   
ATOM    850  CE1 TYR A  92       4.663  -3.563 -19.435  1.00 10.00      A   
ATOM    851  CE2 TYR A  92       5.849  -1.544 -18.945  1.00 10.00      A   
ATOM    852  CZ  TYR A  92       5.848  -2.861 -19.356  1.00 10.00      A   
ATOM    853  OH  TYR A  92       7.037  -3.477 -19.689  1.00 10.00      A   
ATOM    854  HH  TYR A  92       7.724  -3.195 -19.079  1.00 10.00      A   
ATOM    855  C   TYR A  92       0.594  -0.159 -16.489  1.00 10.00      A   
ATOM    856  O   TYR A  92      -0.515  -0.699 -16.458  1.00 10.00      A   
ATOM    857  N   VAL A  93       0.766   1.132 -16.252  1.00 10.00      A   
ATOM    858  HN  VAL A  93       1.673   1.514 -16.290  1.00 10.00      A   
ATOM    859  CA  VAL A  93      -0.360   1.996 -15.933  1.00 10.00      A   
ATOM    860  CB  VAL A  93      -0.125   2.768 -14.615  1.00 10.00      A   
ATOM    861  CG1 VAL A  93       0.839   3.929 -14.811  1.00 10.00      A   
ATOM    862  CG2 VAL A  93      -1.440   3.242 -14.018  1.00 10.00      A   
ATOM    863  C   VAL A  93      -0.655   2.972 -17.073  1.00 10.00      A   
ATOM    864  O   VAL A  93      -1.676   3.664 -17.066  1.00 10.00      A   
ATOM    865  N   TYR A  94       0.241   3.009 -18.058  1.00 10.00      A   
ATOM    866  HN  TYR A  94       1.032   2.428 -18.001  1.00 10.00      A   
ATOM    867  CA  TYR A  94       0.097   3.898 -19.213  1.00 10.00      A   
ATOM    868  CB  TYR A  94       1.205   3.668 -20.248  1.00 10.00      A   
ATOM    869  CG  TYR A  94       1.046   4.492 -21.510  1.00 10.00      A   
ATOM    870  CD1 TYR A  94       1.267   5.863 -21.502  1.00 10.00      A   
ATOM    871  CD2 TYR A  94       0.660   3.899 -22.706  1.00 10.00      A   
ATOM    872  CE1 TYR A  94       1.110   6.619 -22.648  1.00 10.00      A   
ATOM    873  CE2 TYR A  94       0.503   4.647 -23.858  1.00 10.00      A   
ATOM    874  CZ  TYR A  94       0.728   6.007 -23.824  1.00 10.00      A   
ATOM    875  OH  TYR A  94       0.572   6.758 -24.970  1.00 10.00      A   
ATOM    876  HH  TYR A  94      -0.372   6.794 -25.203  1.00 10.00      A   
ATOM    877  C   TYR A  94      -1.293   3.829 -19.862  1.00 10.00      A   
ATOM    878  O   TYR A  94      -1.952   4.862 -19.995  1.00 10.00      A   
ATOM    879  N   PRO A  95      -1.774   2.626 -20.266  1.00 10.00      A   
ATOM    880  CA  PRO A  95      -3.099   2.480 -20.891  1.00 10.00      A   
ATOM    881  CB  PRO A  95      -3.265   0.963 -21.019  1.00 10.00      A   
ATOM    882  CG  PRO A  95      -1.876   0.434 -21.062  1.00 10.00      A   
ATOM    883  CD  PRO A  95      -1.077   1.324 -20.155  1.00 10.00      A   
ATOM    884  C   PRO A  95      -4.212   3.059 -20.016  1.00 10.00      A   
ATOM    885  O   PRO A  95      -5.138   3.703 -20.511  1.00 10.00      A   
ATOM    886  N   TRP A  96      -4.095   2.846 -18.711  1.00 10.00      A   
ATOM    887  HN  TRP A  96      -3.318   2.349 -18.381  1.00 10.00      A   
ATOM    888  CA  TRP A  96      -5.080   3.339 -17.760  1.00 10.00      A   
ATOM    889  CB  TRP A  96      -4.833   2.752 -16.366  1.00 10.00      A   
ATOM    890  CG  TRP A  96      -5.104   1.281 -16.281  1.00 10.00      A   
ATOM    891  CD1 TRP A  96      -4.197   0.273 -16.416  1.00 10.00      A   
ATOM    892  CD2 TRP A  96      -6.371   0.652 -16.044  1.00 10.00      A   
ATOM    893  NE1 TRP A  96      -4.816  -0.945 -16.277  1.00 10.00      A   
ATOM    894  HE1 TRP A  96      -4.370  -1.822 -16.334  1.00 10.00      A   
ATOM    895  CE2 TRP A  96      -6.154  -0.738 -16.049  1.00 10.00      A   
ATOM    896  CE3 TRP A  96      -7.668   1.131 -15.827  1.00 10.00      A   
ATOM    897  CZ2 TRP A  96      -7.185  -1.653 -15.845  1.00 10.00      A   
ATOM    898  CZ3 TRP A  96      -8.689   0.221 -15.626  1.00 10.00      A   
ATOM    899  CH2 TRP A  96      -8.442  -1.154 -15.636  1.00 10.00      A   
ATOM    900  C   TRP A  96      -5.076   4.861 -17.707  1.00 10.00      A   
ATOM    901  O   TRP A  96      -6.113   5.494 -17.888  1.00 10.00      A   
ATOM    902  N   ILE A  97      -3.899   5.436 -17.480  1.00 10.00      A   
ATOM    903  HN  ILE A  97      -3.105   4.868 -17.365  1.00 10.00      A   
ATOM    904  CA  ILE A  97      -3.757   6.886 -17.395  1.00 10.00      A   
ATOM    905  CB  ILE A  97      -2.294   7.300 -17.092  1.00 10.00      A   
ATOM    906  CG1 ILE A  97      -1.784   6.621 -15.813  1.00 10.00      A   
ATOM    907  CG2 ILE A  97      -2.162   8.815 -16.987  1.00 10.00      A   
ATOM    908  CD1 ILE A  97      -2.563   6.980 -14.565  1.00 10.00      A   
ATOM    909  C   ILE A  97      -4.213   7.559 -18.686  1.00 10.00      A   
ATOM    910  O   ILE A  97      -4.950   8.545 -18.654  1.00 10.00      A   
ATOM    911  N   GLU A  98      -3.799   7.002 -19.819  1.00 10.00      A   
ATOM    912  HN  GLU A  98      -3.240   6.193 -19.779  1.00 10.00      A   
ATOM    913  CA  GLU A  98      -4.148   7.556 -21.124  1.00 10.00      A   
ATOM    914  CB  GLU A  98      -3.433   6.795 -22.240  1.00 10.00      A   
ATOM    915  CG  GLU A  98      -3.490   7.474 -23.599  1.00 10.00      A   
ATOM    916  CD  GLU A  98      -2.927   6.605 -24.704  1.00 10.00      A   
ATOM    917  OE1 GLU A  98      -1.987   7.048 -25.401  1.00 10.00      A   
ATOM    918  OE2 GLU A  98      -3.427   5.476 -24.886  1.00 10.00      A   
ATOM    919  C   GLU A  98      -5.660   7.558 -21.355  1.00 10.00      A   
ATOM    920  O   GLU A  98      -6.215   8.527 -21.880  1.00 10.00      A   
ATOM    921  N   ALA A  99      -6.325   6.486 -20.945  1.00 10.00      A   
ATOM    922  HN  ALA A  99      -5.834   5.750 -20.516  1.00 10.00      A   
ATOM    923  CA  ALA A  99      -7.765   6.369 -21.117  1.00 10.00      A   
ATOM    924  CB  ALA A  99      -8.192   4.912 -21.029  1.00 10.00      A   
ATOM    925  C   ALA A  99      -8.522   7.213 -20.094  1.00 10.00      A   
ATOM    926  O   ALA A  99      -9.464   7.925 -20.439  1.00 10.00      A   
ATOM    927  N   MET A 100      -8.086   7.150 -18.840  1.00 10.00      A   
ATOM    928  HN  MET A 100      -7.307   6.584 -18.634  1.00 10.00      A   
ATOM    929  CA  MET A 100      -8.733   7.891 -17.759  1.00 10.00      A   
ATOM    930  CB  MET A 100      -8.131   7.531 -16.400  1.00 10.00      A   
ATOM    931  CG  MET A 100      -8.461   6.125 -15.933  1.00 10.00      A   
ATOM    932  SD  MET A 100      -7.827   5.769 -14.285  1.00 10.00      A   
ATOM    933  CE  MET A 100      -8.373   4.076 -14.088  1.00 10.00      A   
ATOM    934  C   MET A 100      -8.673   9.399 -17.967  1.00 10.00      A   
ATOM    935  O   MET A 100      -9.657  10.101 -17.735  1.00 10.00      A   
ATOM    936  N   SER A 101      -7.530   9.889 -18.427  1.00 10.00      A   
ATOM    937  HN  SER A 101      -6.789   9.274 -18.614  1.00 10.00      A   
ATOM    938  CA  SER A 101      -7.337  11.321 -18.653  1.00 10.00      A   
ATOM    939  CB  SER A 101      -5.870  11.626 -18.963  1.00 10.00      A   
ATOM    940  OG  SER A 101      -5.373  10.771 -19.977  1.00 10.00      A   
ATOM    941  HG  SER A 101      -5.089   9.936 -19.578  1.00 10.00      A   
ATOM    942  C   SER A 101      -8.241  11.873 -19.756  1.00 10.00      A   
ATOM    943  O   SER A 101      -8.345  13.089 -19.935  1.00 10.00      A   
ATOM    944  N   SER A 102      -8.897  10.985 -20.488  1.00 10.00      A   
ATOM    945  HN  SER A 102      -8.780  10.029 -20.302  1.00 10.00      A   
ATOM    946  CA  SER A 102      -9.777  11.397 -21.567  1.00 10.00      A   
ATOM    947  CB  SER A 102      -9.458  10.605 -22.834  1.00 10.00      A   
ATOM    948  OG  SER A 102      -8.056  10.502 -23.032  1.00 10.00      A   
ATOM    949  HG  SER A 102      -7.778   9.593 -22.853  1.00 10.00      A   
ATOM    950  C   SER A 102     -11.248  11.228 -21.191  1.00 10.00      A   
ATOM    951  O   SER A 102     -12.136  11.446 -22.015  1.00 10.00      A   
ATOM    952  N   SER A 103     -11.512  10.842 -19.950  1.00 10.00      A   
ATOM    953  HN  SER A 103     -10.773  10.686 -19.323  1.00 10.00      A   
ATOM    954  CA  SER A 103     -12.885  10.647 -19.502  1.00 10.00      A   
ATOM    955  CB  SER A 103     -13.306   9.190 -19.690  1.00 10.00      A   
ATOM    956  OG  SER A 103     -13.092   8.771 -21.033  1.00 10.00      A   
ATOM    957  HG  SER A 103     -12.721   9.506 -21.542  1.00 10.00      A   
ATOM    958  C   SER A 103     -13.101  11.109 -18.060  1.00 10.00      A   
ATOM    959  O   SER A 103     -14.044  11.845 -17.775  1.00 10.00      A   
ATOM    960  N   TYR A 104     -12.219  10.693 -17.154  1.00 10.00      A   
ATOM    961  HN  TYR A 104     -11.465  10.131 -17.435  1.00 10.00      A   
ATOM    962  CA  TYR A 104     -12.328  11.079 -15.752  1.00 10.00      A   
ATOM    963  CB  TYR A 104     -11.605  10.073 -14.848  1.00 10.00      A   
ATOM    964  CG  TYR A 104     -12.231   8.697 -14.793  1.00 10.00      A   
ATOM    965  CD1 TYR A 104     -11.472   7.565 -15.045  1.00 10.00      A   
ATOM    966  CD2 TYR A 104     -13.575   8.527 -14.481  1.00 10.00      A   
ATOM    967  CE1 TYR A 104     -12.028   6.304 -14.989  1.00 10.00      A   
ATOM    968  CE2 TYR A 104     -14.140   7.267 -14.424  1.00 10.00      A   
ATOM    969  CZ  TYR A 104     -13.361   6.158 -14.677  1.00 10.00      A   
ATOM    970  OH  TYR A 104     -13.914   4.898 -14.619  1.00 10.00      A   
ATOM    971  HH  TYR A 104     -14.854   4.945 -14.851  1.00 10.00      A   
ATOM    972  C   TYR A 104     -11.743  12.471 -15.550  1.00 10.00      A   
ATOM    973  O   TYR A 104     -10.705  12.640 -14.917  1.00 10.00      A   
ATOM    974  N   THR A 105     -12.413  13.469 -16.099  1.00 10.00      A   
ATOM    975  HN  THR A 105     -13.239  13.277 -16.599  1.00 10.00      A   
ATOM    976  CA  THR A 105     -11.960  14.847 -15.998  1.00 10.00      A   
ATOM    977  CB  THR A 105     -12.770  15.746 -16.945  1.00 10.00      A   
ATOM    978  OG1 THR A 105     -13.678  14.932 -17.706  1.00 10.00      A   
ATOM    979  HG1 THR A 105     -13.290  14.741 -18.572  1.00 10.00      A   
ATOM    980  CG2 THR A 105     -11.843  16.482 -17.897  1.00 10.00      A   
ATOM    981  C   THR A 105     -12.075  15.379 -14.567  1.00 10.00      A   
ATOM    982  O   THR A 105     -11.554  16.448 -14.248  1.00 10.00      A   
ATOM    983  N   TRP A 106     -12.739  14.620 -13.707  1.00 10.00      A   
ATOM    984  HN  TRP A 106     -13.107  13.767 -14.011  1.00 10.00      A   
ATOM    985  CA  TRP A 106     -12.927  15.020 -12.320  1.00 10.00      A   
ATOM    986  CB  TRP A 106     -14.411  15.244 -12.012  1.00 10.00      A   
ATOM    987  CG  TRP A 106     -14.975  16.467 -12.671  1.00 10.00      A   
ATOM    988  CD1 TRP A 106     -15.840  16.510 -13.726  1.00 10.00      A   
ATOM    989  CD2 TRP A 106     -14.701  17.826 -12.322  1.00 10.00      A   
ATOM    990  NE1 TRP A 106     -16.126  17.811 -14.049  1.00 10.00      A   
ATOM    991  HE1 TRP A 106     -16.725  18.101 -14.773  1.00 10.00      A   
ATOM    992  CE2 TRP A 106     -15.438  18.640 -13.203  1.00 10.00      A   
ATOM    993  CE3 TRP A 106     -13.907  18.431 -11.348  1.00 10.00      A   
ATOM    994  CZ2 TRP A 106     -15.402  20.032 -13.139  1.00 10.00      A   
ATOM    995  CZ3 TRP A 106     -13.871  19.811 -11.286  1.00 10.00      A   
ATOM    996  CH2 TRP A 106     -14.613  20.597 -12.175  1.00 10.00      A   
ATOM    997  C   TRP A 106     -12.315  14.009 -11.348  1.00 10.00      A   
ATOM    998  O   TRP A 106     -12.851  13.775 -10.262  1.00 10.00      A   
ATOM    999  N   LEU A 107     -11.192  13.416 -11.747  1.00 10.00      A   
ATOM   1000  HN  LEU A 107     -10.820  13.640 -12.625  1.00 10.00      A   
ATOM   1001  CA  LEU A 107     -10.498  12.446 -10.907  1.00 10.00      A   
ATOM   1002  CB  LEU A 107      -9.486  11.650 -11.734  1.00 10.00      A   
ATOM   1003  CG  LEU A 107      -9.134  10.255 -11.213  1.00 10.00      A   
ATOM   1004  CD1 LEU A 107     -10.390   9.414 -11.054  1.00 10.00      A   
ATOM   1005  CD2 LEU A 107      -8.158   9.572 -12.154  1.00 10.00      A   
ATOM   1006  C   LEU A 107      -9.800  13.170  -9.759  1.00 10.00      A   
ATOM   1007  O   LEU A 107      -9.193  14.222  -9.965  1.00 10.00      A   
ATOM   1008  N   GLU A 108      -9.895  12.613  -8.552  1.00 10.00      A   
ATOM   1009  HN  GLU A 108     -10.377  11.765  -8.453  1.00 10.00      A   
ATOM   1010  CA  GLU A 108      -9.291  13.232  -7.375  1.00 10.00      A   
ATOM   1011  CB  GLU A 108     -10.371  13.650  -6.366  1.00 10.00      A   
ATOM   1012  CG  GLU A 108     -11.311  14.735  -6.865  1.00 10.00      A   
ATOM   1013  CD  GLU A 108     -12.338  15.150  -5.830  1.00 10.00      A   
ATOM   1014  OE1 GLU A 108     -11.975  15.290  -4.643  1.00 10.00      A   
ATOM   1015  OE2 GLU A 108     -13.513  15.354  -6.199  1.00 10.00      A   
ATOM   1016  C   GLU A 108      -8.276  12.322  -6.682  1.00 10.00      A   
ATOM   1017  O   GLU A 108      -7.230  12.787  -6.214  1.00 10.00      A   
ATOM   1018  N   GLU A 109      -8.579  11.029  -6.613  1.00 10.00      A   
ATOM   1019  HN  GLU A 109      -9.405  10.700  -7.032  1.00 10.00      A   
ATOM   1020  CA  GLU A 109      -7.700  10.086  -5.935  1.00 10.00      A   
ATOM   1021  CB  GLU A 109      -8.415   9.465  -4.735  1.00 10.00      A   
ATOM   1022  CG  GLU A 109      -9.135  10.458  -3.841  1.00 10.00      A   
ATOM   1023  CD  GLU A 109     -10.066   9.778  -2.860  1.00 10.00      A   
ATOM   1024  OE1 GLU A 109      -9.902   8.561  -2.616  1.00 10.00      A   
ATOM   1025  OE2 GLU A 109     -10.968  10.453  -2.329  1.00 10.00      A   
ATOM   1026  C   GLU A 109      -7.230   8.963  -6.848  1.00 10.00      A   
ATOM   1027  O   GLU A 109      -8.041   8.247  -7.441  1.00 10.00      A   
ATOM   1028  N   ILE A 110      -5.916   8.813  -6.944  1.00 10.00      A   
ATOM   1029  HN  ILE A 110      -5.328   9.436  -6.458  1.00 10.00      A   
ATOM   1030  CA  ILE A 110      -5.311   7.749  -7.733  1.00 10.00      A   
ATOM   1031  CB  ILE A 110      -4.451   8.280  -8.904  1.00 10.00      A   
ATOM   1032  CG1 ILE A 110      -5.342   8.930  -9.967  1.00 10.00      A   
ATOM   1033  CG2 ILE A 110      -3.630   7.151  -9.521  1.00 10.00      A   
ATOM   1034  CD1 ILE A 110      -4.581   9.506 -11.146  1.00 10.00      A   
ATOM   1035  C   ILE A 110      -4.458   6.888  -6.809  1.00 10.00      A   
ATOM   1036  O   ILE A 110      -3.508   7.370  -6.192  1.00 10.00      A   
ATOM   1037  N   ARG A 111      -4.836   5.631  -6.674  1.00 10.00      A   
ATOM   1038  HN  ARG A 111      -5.629   5.311  -7.161  1.00 10.00      A   
ATOM   1039  CA  ARG A 111      -4.114   4.707  -5.815  1.00 10.00      A   
ATOM   1040  CB  ARG A 111      -5.030   4.226  -4.689  1.00 10.00      A   
ATOM   1041  CG  ARG A 111      -5.745   5.347  -3.948  1.00 10.00      A   
ATOM   1042  CD  ARG A 111      -6.911   4.814  -3.135  1.00 10.00      A   
ATOM   1043  NE  ARG A 111      -7.721   5.891  -2.572  1.00 10.00      A   
ATOM   1044  HE  ARG A 111      -8.324   6.373  -3.185  1.00 10.00      A   
ATOM   1045  CZ  ARG A 111      -7.698   6.243  -1.289  1.00 10.00      A   
ATOM   1046  NH1 ARG A 111      -6.908   5.603  -0.435  1.00 10.00      A   
ATOM   1047 HH11 ARG A 111      -6.299   4.819  -0.766  1.00 10.00      A   
ATOM   1048 HH12 ARG A 111      -6.892   5.878   0.568  1.00 10.00      A   
ATOM   1049  NH2 ARG A 111      -8.460   7.236  -0.857  1.00 10.00      A   
ATOM   1050 HH21 ARG A 111      -9.090   7.753  -1.527  1.00 10.00      A   
ATOM   1051 HH22 ARG A 111      -8.446   7.506   0.148  1.00 10.00      A   
ATOM   1052  C   ARG A 111      -3.604   3.524  -6.627  1.00 10.00      A   
ATOM   1053  O   ARG A 111      -4.380   2.832  -7.285  1.00 10.00      A   
ATOM   1054  N   LEU A 112      -2.298   3.303  -6.589  1.00 10.00      A   
ATOM   1055  HN  LEU A 112      -1.728   3.886  -6.040  1.00 10.00      A   
ATOM   1056  CA  LEU A 112      -1.682   2.212  -7.332  1.00 10.00      A   
ATOM   1057  CB  LEU A 112      -0.893   2.770  -8.521  1.00 10.00      A   
ATOM   1058  CG  LEU A 112      -1.704   3.521  -9.579  1.00 10.00      A   
ATOM   1059  CD1 LEU A 112      -0.786   4.331 -10.479  1.00 10.00      A   
ATOM   1060  CD2 LEU A 112      -2.529   2.548 -10.402  1.00 10.00      A   
ATOM   1061  C   LEU A 112      -0.757   1.402  -6.432  1.00 10.00      A   
ATOM   1062  O   LEU A 112      -0.021   1.965  -5.619  1.00 10.00      A   
ATOM   1063  N   LYS A 113      -0.814   0.084  -6.566  1.00 10.00      A   
ATOM   1064  HN  LYS A 113      -1.446  -0.305  -7.212  1.00 10.00      A   
ATOM   1065  CA  LYS A 113       0.025  -0.805  -5.778  1.00 10.00      A   
ATOM   1066  CB  LYS A 113      -0.795  -1.548  -4.714  1.00 10.00      A   
ATOM   1067  CG  LYS A 113       0.056  -2.286  -3.691  1.00 10.00      A   
ATOM   1068  CD  LYS A 113      -0.795  -2.927  -2.605  1.00 10.00      A   
ATOM   1069  CE  LYS A 113       0.063  -3.693  -1.606  1.00 10.00      A   
ATOM   1070  NZ  LYS A 113      -0.761  -4.458  -0.634  1.00 10.00      A   
ATOM   1071  HZ1 LYS A 113      -0.146  -4.943   0.054  1.00 10.00      A   
ATOM   1072  HZ2 LYS A 113      -1.333  -5.170  -1.135  1.00 10.00      A   
ATOM   1073  HZ3 LYS A 113      -1.398  -3.819  -0.123  1.00 10.00      A   
ATOM   1074  C   LYS A 113       0.745  -1.797  -6.679  1.00 10.00      A   
ATOM   1075  O   LYS A 113       0.110  -2.529  -7.441  1.00 10.00      A   
ATOM   1076  N   ARG A 114       2.074  -1.787  -6.596  1.00 10.00      A   
ATOM   1077  HN  ARG A 114       2.501  -1.151  -5.975  1.00 10.00      A   
ATOM   1078  CA  ARG A 114       2.921  -2.675  -7.383  1.00 10.00      A   
ATOM   1079  CB  ARG A 114       2.750  -4.135  -6.938  1.00 10.00      A   
ATOM   1080  CG  ARG A 114       3.284  -4.418  -5.539  1.00 10.00      A   
ATOM   1081  CD  ARG A 114       2.946  -5.827  -5.070  1.00 10.00      A   
ATOM   1082  NE  ARG A 114       3.560  -6.131  -3.774  1.00 10.00      A   
ATOM   1083  HE  ARG A 114       4.525  -5.927  -3.668  1.00 10.00      A   
ATOM   1084  CZ  ARG A 114       2.910  -6.690  -2.750  1.00 10.00      A   
ATOM   1085  NH1 ARG A 114       1.630  -7.015  -2.867  1.00 10.00      A   
ATOM   1086 HH11 ARG A 114       1.114  -6.827  -3.756  1.00 10.00      A   
ATOM   1087 HH12 ARG A 114       1.129  -7.470  -2.068  1.00 10.00      A   
ATOM   1088  NH2 ARG A 114       3.531  -6.880  -1.594  1.00 10.00      A   
ATOM   1089 HH21 ARG A 114       4.525  -6.595  -1.480  1.00 10.00      A   
ATOM   1090 HH22 ARG A 114       3.016  -7.312  -0.784  1.00 10.00      A   
ATOM   1091  C   ARG A 114       2.657  -2.511  -8.879  1.00 10.00      A   
ATOM   1092  O   ARG A 114       2.360  -3.478  -9.581  1.00 10.00      A   
ATOM   1093  N   MET A 115       2.772  -1.277  -9.361  1.00 10.00      A   
ATOM   1094  HN  MET A 115       3.031  -0.548  -8.757  1.00 10.00      A   
ATOM   1095  CA  MET A 115       2.536  -0.978 -10.769  1.00 10.00      A   
ATOM   1096  CB  MET A 115       1.254  -0.156 -10.930  1.00 10.00      A   
ATOM   1097  CG  MET A 115      -0.027  -0.928 -10.661  1.00 10.00      A   
ATOM   1098  SD  MET A 115      -0.603  -1.859 -12.094  1.00 10.00      A   
ATOM   1099  CE  MET A 115      -1.214  -0.538 -13.138  1.00 10.00      A   
ATOM   1100  C   MET A 115       3.711  -0.219 -11.370  1.00 10.00      A   
ATOM   1101  O   MET A 115       4.489   0.410 -10.649  1.00 10.00      A   
ATOM   1102  N   VAL A 116       3.844  -0.289 -12.686  1.00 10.00      A   
ATOM   1103  HN  VAL A 116       3.195  -0.817 -13.206  1.00 10.00      A   
ATOM   1104  CA  VAL A 116       4.916   0.400 -13.386  1.00 10.00      A   
ATOM   1105  CB  VAL A 116       5.432  -0.409 -14.598  1.00 10.00      A   
ATOM   1106  CG1 VAL A 116       6.605   0.304 -15.258  1.00 10.00      A   
ATOM   1107  CG2 VAL A 116       5.832  -1.814 -14.168  1.00 10.00      A   
ATOM   1108  C   VAL A 116       4.423   1.763 -13.853  1.00 10.00      A   
ATOM   1109  O   VAL A 116       3.702   1.869 -14.846  1.00 10.00      A   
ATOM   1110  N   VAL A 117       4.805   2.798 -13.124  1.00 10.00      A   
ATOM   1111  HN  VAL A 117       5.400   2.646 -12.359  1.00 10.00      A   
ATOM   1112  CA  VAL A 117       4.392   4.154 -13.439  1.00 10.00      A   
ATOM   1113  CB  VAL A 117       3.760   4.848 -12.213  1.00 10.00      A   
ATOM   1114  CG1 VAL A 117       3.106   6.165 -12.611  1.00 10.00      A   
ATOM   1115  CG2 VAL A 117       2.760   3.929 -11.527  1.00 10.00      A   
ATOM   1116  C   VAL A 117       5.578   4.976 -13.920  1.00 10.00      A   
ATOM   1117  O   VAL A 117       6.434   5.361 -13.132  1.00 10.00      A   
ATOM   1118  N   THR A 118       5.631   5.227 -15.215  1.00 10.00      A   
ATOM   1119  HN  THR A 118       4.931   4.874 -15.801  1.00 10.00      A   
ATOM   1120  CA  THR A 118       6.708   6.010 -15.793  1.00 10.00      A   
ATOM   1121  CB  THR A 118       6.802   5.749 -17.307  1.00 10.00      A   
ATOM   1122  OG1 THR A 118       6.250   4.454 -17.592  1.00 10.00      A   
ATOM   1123  HG1 THR A 118       6.968   3.825 -17.718  1.00 10.00      A   
ATOM   1124  CG2 THR A 118       8.253   5.786 -17.763  1.00 10.00      A   
ATOM   1125  C   THR A 118       6.470   7.500 -15.548  1.00 10.00      A   
ATOM   1126  O   THR A 118       5.332   7.922 -15.311  1.00 10.00      A   
ATOM   1127  N   ASP A 119       7.543   8.292 -15.598  1.00 10.00      A   
ATOM   1128  HN  ASP A 119       8.425   7.892 -15.758  1.00 10.00      A   
ATOM   1129  CA  ASP A 119       7.450   9.737 -15.393  1.00 10.00      A   
ATOM   1130  CB  ASP A 119       8.807  10.410 -15.622  1.00 10.00      A   
ATOM   1131  CG  ASP A 119       9.834  10.041 -14.578  1.00 10.00      A   
ATOM   1132  OD1 ASP A 119       9.997  10.796 -13.599  1.00 10.00      A   
ATOM   1133  OD2 ASP A 119      10.491   8.994 -14.729  1.00 10.00      A   
ATOM   1134  C   ASP A 119       6.414  10.349 -16.325  1.00 10.00      A   
ATOM   1135  O   ASP A 119       5.644  11.223 -15.924  1.00 10.00      A   
ATOM   1136  N   ASP A 120       6.389   9.857 -17.563  1.00 10.00      A   
ATOM   1137  HN  ASP A 120       7.027   9.154 -17.803  1.00 10.00      A   
ATOM   1138  CA  ASP A 120       5.454  10.333 -18.580  1.00 10.00      A   
ATOM   1139  CB  ASP A 120       5.624   9.512 -19.864  1.00 10.00      A   
ATOM   1140  CG  ASP A 120       5.421  10.330 -21.125  1.00 10.00      A   
ATOM   1141  OD1 ASP A 120       4.947  11.480 -21.027  1.00 10.00      A   
ATOM   1142  OD2 ASP A 120       5.751   9.830 -22.225  1.00 10.00      A   
ATOM   1143  C   ASP A 120       4.012  10.230 -18.086  1.00 10.00      A   
ATOM   1144  O   ASP A 120       3.190  11.108 -18.340  1.00 10.00      A   
ATOM   1145  N   CYS A 121       3.717   9.164 -17.355  1.00 10.00      A   
ATOM   1146  HN  CYS A 121       4.423   8.510 -17.151  1.00 10.00      A   
ATOM   1147  CA  CYS A 121       2.377   8.951 -16.828  1.00 10.00      A   
ATOM   1148  CB  CYS A 121       2.244   7.541 -16.254  1.00 10.00      A   
ATOM   1149  SG  CYS A 121       2.925   6.247 -17.319  1.00 10.00      A   
ATOM   1150  HG  CYS A 121       2.648   6.563 -18.579  1.00 10.00      A   
ATOM   1151  C   CYS A 121       2.043   9.997 -15.765  1.00 10.00      A   
ATOM   1152  O   CYS A 121       0.930  10.516 -15.724  1.00 10.00      A   
ATOM   1153  N   LEU A 122       3.019  10.311 -14.918  1.00 10.00      A   
ATOM   1154  HN  LEU A 122       3.889   9.864 -15.007  1.00 10.00      A   
ATOM   1155  CA  LEU A 122       2.832  11.303 -13.860  1.00 10.00      A   
ATOM   1156  CB  LEU A 122       4.035  11.322 -12.913  1.00 10.00      A   
ATOM   1157  CG  LEU A 122       4.259  10.062 -12.075  1.00 10.00      A   
ATOM   1158  CD1 LEU A 122       5.559  10.165 -11.293  1.00 10.00      A   
ATOM   1159  CD2 LEU A 122       3.085   9.822 -11.136  1.00 10.00      A   
ATOM   1160  C   LEU A 122       2.607  12.687 -14.459  1.00 10.00      A   
ATOM   1161  O   LEU A 122       1.701  13.414 -14.049  1.00 10.00      A   
ATOM   1162  N   GLU A 123       3.421  13.032 -15.449  1.00 10.00      A   
ATOM   1163  HN  GLU A 123       4.123  12.403 -15.732  1.00 10.00      A   
ATOM   1164  CA  GLU A 123       3.314  14.320 -16.123  1.00 10.00      A   
ATOM   1165  CB  GLU A 123       4.506  14.525 -17.065  1.00 10.00      A   
ATOM   1166  CG  GLU A 123       5.860  14.405 -16.374  1.00 10.00      A   
ATOM   1167  CD  GLU A 123       7.027  14.379 -17.341  1.00 10.00      A   
ATOM   1168  OE1 GLU A 123       7.159  13.396 -18.097  1.00 10.00      A   
ATOM   1169  OE2 GLU A 123       7.823  15.345 -17.345  1.00 10.00      A   
ATOM   1170  C   GLU A 123       1.989  14.413 -16.882  1.00 10.00      A   
ATOM   1171  O   GLU A 123       1.459  15.505 -17.110  1.00 10.00      A   
ATOM   1172  N   LEU A 124       1.451  13.252 -17.251  1.00 10.00      A   
ATOM   1173  HN  LEU A 124       1.928  12.419 -17.039  1.00 10.00      A   
ATOM   1174  CA  LEU A 124       0.182  13.175 -17.963  1.00 10.00      A   
ATOM   1175  CB  LEU A 124       0.036  11.797 -18.619  1.00 10.00      A   
ATOM   1176  CG  LEU A 124      -0.682  11.748 -19.971  1.00 10.00      A   
ATOM   1177  CD1 LEU A 124      -0.315  10.477 -20.721  1.00 10.00      A   
ATOM   1178  CD2 LEU A 124      -2.189  11.835 -19.786  1.00 10.00      A   
ATOM   1179  C   LEU A 124      -0.973  13.417 -16.991  1.00 10.00      A   
ATOM   1180  O   LEU A 124      -1.982  14.025 -17.346  1.00 10.00      A   
ATOM   1181  N   ILE A 125      -0.812  12.930 -15.766  1.00 10.00      A   
ATOM   1182  HN  ILE A 125       0.016  12.445 -15.554  1.00 10.00      A   
ATOM   1183  CA  ILE A 125      -1.825  13.086 -14.724  1.00 10.00      A   
ATOM   1184  CB  ILE A 125      -1.428  12.317 -13.434  1.00 10.00      A   
ATOM   1185  CG1 ILE A 125      -1.504  10.805 -13.670  1.00 10.00      A   
ATOM   1186  CG2 ILE A 125      -2.306  12.718 -12.252  1.00 10.00      A   
ATOM   1187  CD1 ILE A 125      -0.901   9.974 -12.557  1.00 10.00      A   
ATOM   1188  C   ILE A 125      -2.029  14.561 -14.388  1.00 10.00      A   
ATOM   1189  O   ILE A 125      -3.146  15.079 -14.458  1.00 10.00      A   
ATOM   1190  N   ALA A 126      -0.929  15.231 -14.071  1.00 10.00      A   
ATOM   1191  HN  ALA A 126      -0.070  14.756 -14.083  1.00 10.00      A   
ATOM   1192  CA  ALA A 126      -0.946  16.643 -13.698  1.00 10.00      A   
ATOM   1193  CB  ALA A 126       0.460  17.112 -13.352  1.00 10.00      A   
ATOM   1194  C   ALA A 126      -1.559  17.536 -14.776  1.00 10.00      A   
ATOM   1195  O   ALA A 126      -2.308  18.461 -14.463  1.00 10.00      A   
ATOM   1196  N   LYS A 127      -1.257  17.252 -16.037  1.00 10.00      A   
ATOM   1197  HN  LYS A 127      -0.669  16.491 -16.231  1.00 10.00      A   
ATOM   1198  CA  LYS A 127      -1.775  18.056 -17.141  1.00 10.00      A   
ATOM   1199  CB  LYS A 127      -0.934  17.856 -18.409  1.00 10.00      A   
ATOM   1200  CG  LYS A 127      -1.086  16.488 -19.059  1.00 10.00      A   
ATOM   1201  CD  LYS A 127      -0.589  16.493 -20.498  1.00 10.00      A   
ATOM   1202  CE  LYS A 127      -0.871  15.166 -21.187  1.00 10.00      A   
ATOM   1203  NZ  LYS A 127      -0.773  15.264 -22.668  1.00 10.00      A   
ATOM   1204  HZ1 LYS A 127      -1.031  14.355 -23.104  1.00 10.00      A   
ATOM   1205  HZ2 LYS A 127       0.200  15.506 -22.950  1.00 10.00      A   
ATOM   1206  HZ3 LYS A 127      -1.415  15.997 -23.023  1.00 10.00      A   
ATOM   1207  C   LYS A 127      -3.246  17.770 -17.436  1.00 10.00      A   
ATOM   1208  O   LYS A 127      -3.895  18.521 -18.163  1.00 10.00      A   
ATOM   1209  N   SER A 128      -3.777  16.700 -16.860  1.00 10.00      A   
ATOM   1210  HN  SER A 128      -3.229  16.162 -16.247  1.00 10.00      A   
ATOM   1211  CA  SER A 128      -5.164  16.326 -17.096  1.00 10.00      A   
ATOM   1212  CB  SER A 128      -5.264  14.847 -17.469  1.00 10.00      A   
ATOM   1213  OG  SER A 128      -4.337  14.527 -18.495  1.00 10.00      A   
ATOM   1214  HG  SER A 128      -3.479  14.317 -18.096  1.00 10.00      A   
ATOM   1215  C   SER A 128      -6.060  16.647 -15.902  1.00 10.00      A   
ATOM   1216  O   SER A 128      -6.927  17.515 -15.987  1.00 10.00      A   
ATOM   1217  N   PHE A 129      -5.826  15.974 -14.785  1.00 10.00      A   
ATOM   1218  HN  PHE A 129      -5.077  15.338 -14.754  1.00 10.00      A   
ATOM   1219  CA  PHE A 129      -6.639  16.170 -13.591  1.00 10.00      A   
ATOM   1220  CB  PHE A 129      -6.639  14.901 -12.729  1.00 10.00      A   
ATOM   1221  CG  PHE A 129      -6.605  13.625 -13.526  1.00 10.00      A   
ATOM   1222  CD1 PHE A 129      -5.545  12.743 -13.402  1.00 10.00      A   
ATOM   1223  CD2 PHE A 129      -7.628  13.313 -14.408  1.00 10.00      A   
ATOM   1224  CE1 PHE A 129      -5.504  11.576 -14.141  1.00 10.00      A   
ATOM   1225  CE2 PHE A 129      -7.595  12.147 -15.148  1.00 10.00      A   
ATOM   1226  CZ  PHE A 129      -6.532  11.277 -15.014  1.00 10.00      A   
ATOM   1227  C   PHE A 129      -6.168  17.372 -12.779  1.00 10.00      A   
ATOM   1228  O   PHE A 129      -5.085  17.359 -12.198  1.00 10.00      A   
ATOM   1229  N   LYS A 130      -6.991  18.411 -12.737  1.00 10.00      A   
ATOM   1230  HN  LYS A 130      -7.848  18.361 -13.215  1.00 10.00      A   
ATOM   1231  CA  LYS A 130      -6.657  19.623 -11.996  1.00 10.00      A   
ATOM   1232  CB  LYS A 130      -7.182  20.870 -12.708  1.00 10.00      A   
ATOM   1233  CG  LYS A 130      -6.103  21.677 -13.414  1.00 10.00      A   
ATOM   1234  CD  LYS A 130      -5.485  20.899 -14.564  1.00 10.00      A   
ATOM   1235  CE  LYS A 130      -6.421  20.857 -15.760  1.00 10.00      A   
ATOM   1236  NZ  LYS A 130      -5.895  19.994 -16.849  1.00 10.00      A   
ATOM   1237  HZ1 LYS A 130      -6.014  18.992 -16.602  1.00 10.00      A   
ATOM   1238  HZ2 LYS A 130      -4.882  20.183 -17.005  1.00 10.00      A   
ATOM   1239  HZ3 LYS A 130      -6.408  20.181 -17.733  1.00 10.00      A   
ATOM   1240  C   LYS A 130      -7.186  19.565 -10.569  1.00 10.00      A   
ATOM   1241  O   LYS A 130      -6.787  20.359  -9.715  1.00 10.00      A   
ATOM   1242  N   ASN A 131      -8.083  18.621 -10.316  1.00 10.00      A   
ATOM   1243  HN  ASN A 131      -8.360  18.017 -11.036  1.00 10.00      A   
ATOM   1244  CA  ASN A 131      -8.661  18.457  -8.988  1.00 10.00      A   
ATOM   1245  CB  ASN A 131     -10.183  18.299  -9.066  1.00 10.00      A   
ATOM   1246  CG  ASN A 131     -10.882  18.775  -7.804  1.00 10.00      A   
ATOM   1247  OD1 ASN A 131     -10.330  19.563  -7.035  1.00 10.00      A   
ATOM   1248  ND2 ASN A 131     -12.100  18.316  -7.585  1.00 10.00      A   
ATOM   1249 HD21 ASN A 131     -12.485  17.696  -8.243  1.00 10.00      A   
ATOM   1250 HD22 ASN A 131     -12.575  18.621  -6.784  1.00 10.00      A   
ATOM   1251  C   ASN A 131      -8.025  17.266  -8.284  1.00 10.00      A   
ATOM   1252  O   ASN A 131      -8.582  16.702  -7.342  1.00 10.00      A   
ATOM   1253  N   PHE A 132      -6.840  16.895  -8.758  1.00 10.00      A   
ATOM   1254  HN  PHE A 132      -6.451  17.394  -9.505  1.00 10.00      A   
ATOM   1255  CA  PHE A 132      -6.094  15.784  -8.193  1.00 10.00      A   
ATOM   1256  CB  PHE A 132      -4.908  15.451  -9.097  1.00 10.00      A   
ATOM   1257  CG  PHE A 132      -4.246  14.149  -8.771  1.00 10.00      A   
ATOM   1258  CD1 PHE A 132      -4.990  12.986  -8.692  1.00 10.00      A   
ATOM   1259  CD2 PHE A 132      -2.883  14.088  -8.542  1.00 10.00      A   
ATOM   1260  CE1 PHE A 132      -4.389  11.784  -8.390  1.00 10.00      A   
ATOM   1261  CE2 PHE A 132      -2.273  12.888  -8.240  1.00 10.00      A   
ATOM   1262  CZ  PHE A 132      -3.029  11.734  -8.164  1.00 10.00      A   
ATOM   1263  C   PHE A 132      -5.608  16.154  -6.798  1.00 10.00      A   
ATOM   1264  O   PHE A 132      -5.022  17.223  -6.604  1.00 10.00      A   
ATOM   1265  N   LYS A 133      -5.850  15.279  -5.827  1.00 10.00      A   
ATOM   1266  HN  LYS A 133      -6.307  14.434  -6.041  1.00 10.00      A   
ATOM   1267  CA  LYS A 133      -5.455  15.561  -4.452  1.00 10.00      A   
ATOM   1268  CB  LYS A 133      -6.690  15.860  -3.605  1.00 10.00      A   
ATOM   1269  CG  LYS A 133      -7.584  16.943  -4.175  1.00 10.00      A   
ATOM   1270  CD  LYS A 133      -8.973  16.870  -3.576  1.00 10.00      A   
ATOM   1271  CE  LYS A 133      -9.917  17.851  -4.244  1.00 10.00      A   
ATOM   1272  NZ  LYS A 133     -11.309  17.685  -3.754  1.00 10.00      A   
ATOM   1273  HZ1 LYS A 133     -11.923  18.402  -4.183  1.00 10.00      A   
ATOM   1274  HZ2 LYS A 133     -11.343  17.790  -2.721  1.00 10.00      A   
ATOM   1275  HZ3 LYS A 133     -11.670  16.735  -4.010  1.00 10.00      A   
ATOM   1276  C   LYS A 133      -4.669  14.427  -3.803  1.00 10.00      A   
ATOM   1277  O   LYS A 133      -3.723  14.673  -3.050  1.00 10.00      A   
ATOM   1278  N   VAL A 134      -5.052  13.194  -4.080  1.00 10.00      A   
ATOM   1279  HN  VAL A 134      -5.792  13.045  -4.707  1.00 10.00      A   
ATOM   1280  CA  VAL A 134      -4.391  12.050  -3.464  1.00 10.00      A   
ATOM   1281  CB  VAL A 134      -5.400  11.165  -2.693  1.00 10.00      A   
ATOM   1282  CG1 VAL A 134      -4.687  10.069  -1.910  1.00 10.00      A   
ATOM   1283  CG2 VAL A 134      -6.271  12.006  -1.768  1.00 10.00      A   
ATOM   1284  C   VAL A 134      -3.619  11.193  -4.467  1.00 10.00      A   
ATOM   1285  O   VAL A 134      -4.205  10.558  -5.344  1.00 10.00      A   
ATOM   1286  N   LEU A 135      -2.302  11.189  -4.321  1.00 10.00      A   
ATOM   1287  HN  LEU A 135      -1.900  11.734  -3.610  1.00 10.00      A   
ATOM   1288  CA  LEU A 135      -1.429  10.396  -5.174  1.00 10.00      A   
ATOM   1289  CB  LEU A 135      -0.336  11.272  -5.804  1.00 10.00      A   
ATOM   1290  CG  LEU A 135       0.662  10.564  -6.730  1.00 10.00      A   
ATOM   1291  CD1 LEU A 135      -0.058   9.829  -7.848  1.00 10.00      A   
ATOM   1292  CD2 LEU A 135       1.666  11.553  -7.302  1.00 10.00      A   
ATOM   1293  C   LEU A 135      -0.799   9.278  -4.346  1.00 10.00      A   
ATOM   1294  O   LEU A 135       0.135   9.509  -3.577  1.00 10.00      A   
ATOM   1295  N   VAL A 136      -1.328   8.071  -4.488  1.00 10.00      A   
ATOM   1296  HN  VAL A 136      -2.069   7.940  -5.125  1.00 10.00      A   
ATOM   1297  CA  VAL A 136      -0.827   6.930  -3.737  1.00 10.00      A   
ATOM   1298  CB  VAL A 136      -1.969   6.188  -3.009  1.00 10.00      A   
ATOM   1299  CG1 VAL A 136      -1.445   4.960  -2.281  1.00 10.00      A   
ATOM   1300  CG2 VAL A 136      -2.674   7.120  -2.038  1.00 10.00      A   
ATOM   1301  C   VAL A 136      -0.081   5.952  -4.633  1.00 10.00      A   
ATOM   1302  O   VAL A 136      -0.684   5.240  -5.437  1.00 10.00      A   
ATOM   1303  N   LEU A 137       1.232   5.940  -4.504  1.00 10.00      A   
ATOM   1304  HN  LEU A 137       1.657   6.560  -3.864  1.00 10.00      A   
ATOM   1305  CA  LEU A 137       2.072   5.043  -5.270  1.00 10.00      A   
ATOM   1306  CB  LEU A 137       3.122   5.830  -6.058  1.00 10.00      A   
ATOM   1307  CG  LEU A 137       2.605   6.590  -7.280  1.00 10.00      A   
ATOM   1308  CD1 LEU A 137       3.696   7.476  -7.859  1.00 10.00      A   
ATOM   1309  CD2 LEU A 137       2.102   5.614  -8.330  1.00 10.00      A   
ATOM   1310  C   LEU A 137       2.741   4.061  -4.322  1.00 10.00      A   
ATOM   1311  O   LEU A 137       3.754   4.375  -3.700  1.00 10.00      A   
ATOM   1312  N   SER A 138       2.153   2.885  -4.188  1.00 10.00      A   
ATOM   1313  HN  SER A 138       1.338   2.690  -4.705  1.00 10.00      A   
ATOM   1314  CA  SER A 138       2.686   1.870  -3.305  1.00 10.00      A   
ATOM   1315  CB  SER A 138       1.558   1.214  -2.501  1.00 10.00      A   
ATOM   1316  OG  SER A 138       2.070   0.306  -1.536  1.00 10.00      A   
ATOM   1317  HG  SER A 138       2.739  -0.258  -1.943  1.00 10.00      A   
ATOM   1318  C   SER A 138       3.440   0.813  -4.090  1.00 10.00      A   
ATOM   1319  O   SER A 138       2.907   0.241  -5.040  1.00 10.00      A   
ATOM   1320  N   SER A 139       4.681   0.572  -3.686  1.00 10.00      A   
ATOM   1321  HN  SER A 139       5.038   1.090  -2.930  1.00 10.00      A   
ATOM   1322  CA  SER A 139       5.534  -0.435  -4.314  1.00 10.00      A   
ATOM   1323  CB  SER A 139       5.080  -1.833  -3.888  1.00 10.00      A   
ATOM   1324  OG  SER A 139       4.425  -1.788  -2.623  1.00 10.00      A   
ATOM   1325  HG  SER A 139       4.869  -2.390  -2.011  1.00 10.00      A   
ATOM   1326  C   SER A 139       5.554  -0.308  -5.841  1.00 10.00      A   
ATOM   1327  O   SER A 139       5.499  -1.306  -6.563  1.00 10.00      A   
ATOM   1328  N   CYS A 140       5.633   0.923  -6.326  1.00 10.00      A   
ATOM   1329  HN  CYS A 140       5.705   1.682  -5.702  1.00 10.00      A   
ATOM   1330  CA  CYS A 140       5.652   1.182  -7.754  1.00 10.00      A   
ATOM   1331  CB  CYS A 140       4.705   2.333  -8.095  1.00 10.00      A   
ATOM   1332  SG  CYS A 140       2.993   2.046  -7.590  1.00 10.00      A   
ATOM   1333  HG  CYS A 140       3.013   1.325  -6.474  1.00 10.00      A   
ATOM   1334  C   CYS A 140       7.066   1.502  -8.222  1.00 10.00      A   
ATOM   1335  O   CYS A 140       7.921   1.877  -7.422  1.00 10.00      A   
ATOM   1336  N   GLU A 141       7.310   1.348  -9.511  1.00 10.00      A   
ATOM   1337  HN  GLU A 141       6.585   1.050 -10.104  1.00 10.00      A   
ATOM   1338  CA  GLU A 141       8.627   1.618 -10.076  1.00 10.00      A   
ATOM   1339  CB  GLU A 141       9.498   0.357 -10.019  1.00 10.00      A   
ATOM   1340  CG  GLU A 141       8.850  -0.879 -10.628  1.00 10.00      A   
ATOM   1341  CD  GLU A 141       9.429  -2.170 -10.087  1.00 10.00      A   
ATOM   1342  OE1 GLU A 141      10.412  -2.673 -10.664  1.00 10.00      A   
ATOM   1343  OE2 GLU A 141       8.898  -2.693  -9.082  1.00 10.00      A   
ATOM   1344  C   GLU A 141       8.503   2.117 -11.509  1.00 10.00      A   
ATOM   1345  O   GLU A 141       7.448   1.971 -12.129  1.00 10.00      A   
ATOM   1346  N   GLY A 142       9.572   2.716 -12.025  1.00 10.00      A   
ATOM   1347  HN  GLY A 142      10.385   2.806 -11.482  1.00 10.00      A   
ATOM   1348  CA  GLY A 142       9.554   3.217 -13.386  1.00 10.00      A   
ATOM   1349  C   GLY A 142       9.573   4.730 -13.467  1.00 10.00      A   
ATOM   1350  O   GLY A 142       9.637   5.297 -14.558  1.00 10.00      A   
ATOM   1351  N   PHE A 143       9.533   5.391 -12.322  1.00 10.00      A   
ATOM   1352  HN  PHE A 143       9.514   4.896 -11.480  1.00 10.00      A   
ATOM   1353  CA  PHE A 143       9.531   6.845 -12.299  1.00 10.00      A   
ATOM   1354  CB  PHE A 143       8.228   7.406 -11.706  1.00 10.00      A   
ATOM   1355  CG  PHE A 143       7.909   6.942 -10.310  1.00 10.00      A   
ATOM   1356  CD1 PHE A 143       8.141   7.774  -9.229  1.00 10.00      A   
ATOM   1357  CD2 PHE A 143       7.375   5.683 -10.078  1.00 10.00      A   
ATOM   1358  CE1 PHE A 143       7.850   7.362  -7.944  1.00 10.00      A   
ATOM   1359  CE2 PHE A 143       7.082   5.264  -8.794  1.00 10.00      A   
ATOM   1360  CZ  PHE A 143       7.320   6.106  -7.726  1.00 10.00      A   
ATOM   1361  C   PHE A 143      10.759   7.417 -11.599  1.00 10.00      A   
ATOM   1362  O   PHE A 143      11.368   6.767 -10.747  1.00 10.00      A   
ATOM   1363  N   SER A 144      11.129   8.628 -11.985  1.00 10.00      A   
ATOM   1364  HN  SER A 144      10.609   9.083 -12.691  1.00 10.00      A   
ATOM   1365  CA  SER A 144      12.270   9.311 -11.407  1.00 10.00      A   
ATOM   1366  CB  SER A 144      13.302   9.635 -12.496  1.00 10.00      A   
ATOM   1367  OG  SER A 144      12.758  10.480 -13.499  1.00 10.00      A   
ATOM   1368  HG  SER A 144      11.817  10.272 -13.625  1.00 10.00      A   
ATOM   1369  C   SER A 144      11.803  10.582 -10.709  1.00 10.00      A   
ATOM   1370  O   SER A 144      10.636  10.695 -10.329  1.00 10.00      A   
ATOM   1371  N   THR A 145      12.704  11.535 -10.540  1.00 10.00      A   
ATOM   1372  HN  THR A 145      13.623  11.391 -10.850  1.00 10.00      A   
ATOM   1373  CA  THR A 145      12.366  12.787  -9.889  1.00 10.00      A   
ATOM   1374  CB  THR A 145      13.613  13.429  -9.262  1.00 10.00      A   
ATOM   1375  OG1 THR A 145      14.751  13.180 -10.102  1.00 10.00      A   
ATOM   1376  HG1 THR A 145      14.670  13.704 -10.914  1.00 10.00      A   
ATOM   1377  CG2 THR A 145      13.871  12.829  -7.892  1.00 10.00      A   
ATOM   1378  C   THR A 145      11.708  13.770 -10.857  1.00 10.00      A   
ATOM   1379  O   THR A 145      11.229  14.826 -10.444  1.00 10.00      A   
ATOM   1380  N   ASP A 146      11.665  13.410 -12.138  1.00 10.00      A   
ATOM   1381  HN  ASP A 146      12.028  12.538 -12.403  1.00 10.00      A   
ATOM   1382  CA  ASP A 146      11.073  14.272 -13.159  1.00 10.00      A   
ATOM   1383  CB  ASP A 146      11.391  13.751 -14.561  1.00 10.00      A   
ATOM   1384  CG  ASP A 146      12.777  14.135 -15.024  1.00 10.00      A   
ATOM   1385  OD1 ASP A 146      13.223  15.260 -14.713  1.00 10.00      A   
ATOM   1386  OD2 ASP A 146      13.429  13.313 -15.706  1.00 10.00      A   
ATOM   1387  C   ASP A 146       9.566  14.383 -12.989  1.00 10.00      A   
ATOM   1388  O   ASP A 146       9.024  15.484 -12.848  1.00 10.00      A   
ATOM   1389  N   GLY A 147       8.896  13.238 -13.003  1.00 10.00      A   
ATOM   1390  HN  GLY A 147       9.390  12.392 -13.131  1.00 10.00      A   
ATOM   1391  CA  GLY A 147       7.454  13.210 -12.851  1.00 10.00      A   
ATOM   1392  C   GLY A 147       7.001  13.823 -11.542  1.00 10.00      A   
ATOM   1393  O   GLY A 147       5.971  14.500 -11.485  1.00 10.00      A   
ATOM   1394  N   LEU A 148       7.780  13.595 -10.492  1.00 10.00      A   
ATOM   1395  HN  LEU A 148       8.587  13.052 -10.610  1.00 10.00      A   
ATOM   1396  CA  LEU A 148       7.467  14.126  -9.170  1.00 10.00      A   
ATOM   1397  CB  LEU A 148       8.448  13.592  -8.126  1.00 10.00      A   
ATOM   1398  CG  LEU A 148       8.442  12.078  -7.906  1.00 10.00      A   
ATOM   1399  CD1 LEU A 148       9.474  11.691  -6.859  1.00 10.00      A   
ATOM   1400  CD2 LEU A 148       7.055  11.591  -7.507  1.00 10.00      A   
ATOM   1401  C   LEU A 148       7.472  15.652  -9.179  1.00 10.00      A   
ATOM   1402  O   LEU A 148       6.604  16.289  -8.579  1.00 10.00      A   
ATOM   1403  N   ALA A 149       8.451  16.232  -9.874  1.00 10.00      A   
ATOM   1404  HN  ALA A 149       9.119  15.668 -10.322  1.00 10.00      A   
ATOM   1405  CA  ALA A 149       8.563  17.683  -9.978  1.00 10.00      A   
ATOM   1406  CB  ALA A 149       9.854  18.066 -10.687  1.00 10.00      A   
ATOM   1407  C   ALA A 149       7.366  18.258 -10.725  1.00 10.00      A   
ATOM   1408  O   ALA A 149       6.808  19.285 -10.333  1.00 10.00      A   
ATOM   1409  N   ALA A 150       6.970  17.578 -11.799  1.00 10.00      A   
ATOM   1410  HN  ALA A 150       7.459  16.766 -12.057  1.00 10.00      A   
ATOM   1411  CA  ALA A 150       5.833  18.012 -12.602  1.00 10.00      A   
ATOM   1412  CB  ALA A 150       5.664  17.119 -13.821  1.00 10.00      A   
ATOM   1413  C   ALA A 150       4.560  18.028 -11.764  1.00 10.00      A   
ATOM   1414  O   ALA A 150       3.794  18.991 -11.805  1.00 10.00      A   
ATOM   1415  N   ILE A 151       4.350  16.968 -10.993  1.00 10.00      A   
ATOM   1416  HN  ILE A 151       5.001  16.231 -11.004  1.00 10.00      A   
ATOM   1417  CA  ILE A 151       3.178  16.861 -10.131  1.00 10.00      A   
ATOM   1418  CB  ILE A 151       3.160  15.514  -9.369  1.00 10.00      A   
ATOM   1419  CG1 ILE A 151       2.896  14.346 -10.323  1.00 10.00      A   
ATOM   1420  CG2 ILE A 151       2.143  15.527  -8.233  1.00 10.00      A   
ATOM   1421  CD1 ILE A 151       1.522  14.366 -10.958  1.00 10.00      A   
ATOM   1422  C   ILE A 151       3.152  18.007  -9.121  1.00 10.00      A   
ATOM   1423  O   ILE A 151       2.140  18.687  -8.964  1.00 10.00      A   
ATOM   1424  N   ALA A 152       4.287  18.230  -8.473  1.00 10.00      A   
ATOM   1425  HN  ALA A 152       5.071  17.676  -8.684  1.00 10.00      A   
ATOM   1426  CA  ALA A 152       4.417  19.266  -7.458  1.00 10.00      A   
ATOM   1427  CB  ALA A 152       5.806  19.200  -6.846  1.00 10.00      A   
ATOM   1428  C   ALA A 152       4.153  20.668  -8.003  1.00 10.00      A   
ATOM   1429  O   ALA A 152       3.537  21.496  -7.332  1.00 10.00      A   
ATOM   1430  N   ALA A 153       4.610  20.930  -9.216  1.00 10.00      A   
ATOM   1431  HN  ALA A 153       5.081  20.224  -9.713  1.00 10.00      A   
ATOM   1432  CA  ALA A 153       4.450  22.247  -9.826  1.00 10.00      A   
ATOM   1433  CB  ALA A 153       5.608  22.533 -10.768  1.00 10.00      A   
ATOM   1434  C   ALA A 153       3.115  22.441 -10.545  1.00 10.00      A   
ATOM   1435  O   ALA A 153       2.749  23.570 -10.878  1.00 10.00      A   
ATOM   1436  N   THR A 154       2.382  21.364 -10.785  1.00 10.00      A   
ATOM   1437  HN  THR A 154       2.702  20.484 -10.492  1.00 10.00      A   
ATOM   1438  CA  THR A 154       1.109  21.480 -11.489  1.00 10.00      A   
ATOM   1439  CB  THR A 154       1.053  20.572 -12.733  1.00 10.00      A   
ATOM   1440  OG1 THR A 154       2.328  20.592 -13.395  1.00 10.00      A   
ATOM   1441  HG1 THR A 154       2.975  20.121 -12.849  1.00 10.00      A   
ATOM   1442  CG2 THR A 154      -0.021  21.055 -13.698  1.00 10.00      A   
ATOM   1443  C   THR A 154      -0.100  21.213 -10.589  1.00 10.00      A   
ATOM   1444  O   THR A 154      -1.082  21.962 -10.614  1.00 10.00      A   
ATOM   1445  N   CYS A 155      -0.027  20.161  -9.792  1.00 10.00      A   
ATOM   1446  HN  CYS A 155       0.791  19.620  -9.783  1.00 10.00      A   
ATOM   1447  CA  CYS A 155      -1.124  19.799  -8.909  1.00 10.00      A   
ATOM   1448  CB  CYS A 155      -1.069  18.316  -8.544  1.00 10.00      A   
ATOM   1449  SG  CYS A 155      -1.238  17.205  -9.959  1.00 10.00      A   
ATOM   1450  HG  CYS A 155      -2.142  17.728 -10.776  1.00 10.00      A   
ATOM   1451  C   CYS A 155      -1.146  20.671  -7.657  1.00 10.00      A   
ATOM   1452  O   CYS A 155      -0.720  20.257  -6.581  1.00 10.00      A   
ATOM   1453  N   ARG A 156      -1.652  21.886  -7.814  1.00 10.00      A   
ATOM   1454  HN  ARG A 156      -1.952  22.161  -8.709  1.00 10.00      A   
ATOM   1455  CA  ARG A 156      -1.749  22.836  -6.708  1.00 10.00      A   
ATOM   1456  CB  ARG A 156      -2.047  24.244  -7.242  1.00 10.00      A   
ATOM   1457  CG  ARG A 156      -3.168  24.290  -8.273  1.00 10.00      A   
ATOM   1458  CD  ARG A 156      -3.495  25.716  -8.690  1.00 10.00      A   
ATOM   1459  NE  ARG A 156      -4.274  26.426  -7.673  1.00 10.00      A   
ATOM   1460  HE  ARG A 156      -4.083  26.212  -6.730  1.00 10.00      A   
ATOM   1461  CZ  ARG A 156      -5.206  27.337  -7.946  1.00 10.00      A   
ATOM   1462  NH1 ARG A 156      -5.485  27.653  -9.203  1.00 10.00      A   
ATOM   1463 HH11 ARG A 156      -4.974  27.190  -9.987  1.00 10.00      A   
ATOM   1464 HH12 ARG A 156      -6.215  28.367  -9.415  1.00 10.00      A   
ATOM   1465  NH2 ARG A 156      -5.868  27.927  -6.962  1.00 10.00      A   
ATOM   1466 HH21 ARG A 156      -5.663  27.679  -5.969  1.00 10.00      A   
ATOM   1467 HH22 ARG A 156      -6.599  28.643  -7.175  1.00 10.00      A   
ATOM   1468  C   ARG A 156      -2.824  22.414  -5.707  1.00 10.00      A   
ATOM   1469  O   ARG A 156      -2.918  22.963  -4.609  1.00 10.00      A   
ATOM   1470  N   ASN A 157      -3.633  21.436  -6.093  1.00 10.00      A   
ATOM   1471  HN  ASN A 157      -3.507  21.032  -6.975  1.00 10.00      A   
ATOM   1472  CA  ASN A 157      -4.700  20.943  -5.235  1.00 10.00      A   
ATOM   1473  CB  ASN A 157      -5.996  20.770  -6.026  1.00 10.00      A   
ATOM   1474  CG  ASN A 157      -6.726  22.083  -6.229  1.00 10.00      A   
ATOM   1475  OD1 ASN A 157      -6.657  22.984  -5.390  1.00 10.00      A   
ATOM   1476  ND2 ASN A 157      -7.428  22.207  -7.343  1.00 10.00      A   
ATOM   1477 HD21 ASN A 157      -7.438  21.451  -7.973  1.00 10.00      A   
ATOM   1478 HD22 ASN A 157      -7.909  23.049  -7.496  1.00 10.00      A   
ATOM   1479  C   ASN A 157      -4.310  19.635  -4.559  1.00 10.00      A   
ATOM   1480  O   ASN A 157      -5.115  19.032  -3.842  1.00 10.00      A   
ATOM   1481  N   LEU A 158      -3.069  19.212  -4.780  1.00 10.00      A   
ATOM   1482  HN  LEU A 158      -2.475  19.751  -5.342  1.00 10.00      A   
ATOM   1483  CA  LEU A 158      -2.560  17.979  -4.196  1.00 10.00      A   
ATOM   1484  CB  LEU A 158      -1.158  17.669  -4.732  1.00 10.00      A   
ATOM   1485  CG  LEU A 158      -0.584  16.291  -4.385  1.00 10.00      A   
ATOM   1486  CD1 LEU A 158      -1.252  15.203  -5.212  1.00 10.00      A   
ATOM   1487  CD2 LEU A 158       0.926  16.267  -4.580  1.00 10.00      A   
ATOM   1488  C   LEU A 158      -2.522  18.095  -2.679  1.00 10.00      A   
ATOM   1489  O   LEU A 158      -2.143  19.136  -2.143  1.00 10.00      A   
ATOM   1490  N   LYS A 159      -2.920  17.035  -1.994  1.00 10.00      A   
ATOM   1491  HN  LYS A 159      -3.207  16.228  -2.479  1.00 10.00      A   
ATOM   1492  CA  LYS A 159      -2.943  17.033  -0.541  1.00 10.00      A   
ATOM   1493  CB  LYS A 159      -4.388  16.980  -0.034  1.00 10.00      A   
ATOM   1494  CG  LYS A 159      -5.244  18.152  -0.491  1.00 10.00      A   
ATOM   1495  CD  LYS A 159      -6.728  17.887  -0.274  1.00 10.00      A   
ATOM   1496  CE  LYS A 159      -7.116  18.050   1.185  1.00 10.00      A   
ATOM   1497  NZ  LYS A 159      -8.591  17.965   1.383  1.00 10.00      A   
ATOM   1498  HZ1 LYS A 159      -8.949  17.059   1.020  1.00 10.00      A   
ATOM   1499  HZ2 LYS A 159      -9.070  18.738   0.878  1.00 10.00      A   
ATOM   1500  HZ3 LYS A 159      -8.820  18.035   2.396  1.00 10.00      A   
ATOM   1501  C   LYS A 159      -2.136  15.874   0.039  1.00 10.00      A   
ATOM   1502  O   LYS A 159      -1.490  16.017   1.077  1.00 10.00      A   
ATOM   1503  N   GLU A 160      -2.160  14.731  -0.634  1.00 10.00      A   
ATOM   1504  HN  GLU A 160      -2.653  14.675  -1.481  1.00 10.00      A   
ATOM   1505  CA  GLU A 160      -1.439  13.561  -0.149  1.00 10.00      A   
ATOM   1506  CB  GLU A 160      -2.405  12.475   0.326  1.00 10.00      A   
ATOM   1507  CG  GLU A 160      -3.274  12.867   1.507  1.00 10.00      A   
ATOM   1508  CD  GLU A 160      -3.835  11.663   2.236  1.00 10.00      A   
ATOM   1509  OE1 GLU A 160      -4.430  10.785   1.578  1.00 10.00      A   
ATOM   1510  OE2 GLU A 160      -3.692  11.595   3.475  1.00 10.00      A   
ATOM   1511  C   GLU A 160      -0.506  12.980  -1.201  1.00 10.00      A   
ATOM   1512  O   GLU A 160      -0.917  12.696  -2.329  1.00 10.00      A   
ATOM   1513  N   LEU A 161       0.749  12.808  -0.820  1.00 10.00      A   
ATOM   1514  HN  LEU A 161       1.017  13.093   0.087  1.00 10.00      A   
ATOM   1515  CA  LEU A 161       1.754  12.226  -1.698  1.00 10.00      A   
ATOM   1516  CB  LEU A 161       2.812  13.264  -2.080  1.00 10.00      A   
ATOM   1517  CG  LEU A 161       3.984  12.763  -2.931  1.00 10.00      A   
ATOM   1518  CD1 LEU A 161       3.489  12.135  -4.224  1.00 10.00      A   
ATOM   1519  CD2 LEU A 161       4.949  13.897  -3.224  1.00 10.00      A   
ATOM   1520  C   LEU A 161       2.392  11.023  -1.004  1.00 10.00      A   
ATOM   1521  O   LEU A 161       3.224  11.175  -0.110  1.00 10.00      A   
ATOM   1522  N   ASP A 162       1.983   9.830  -1.413  1.00 10.00      A   
ATOM   1523  HN  ASP A 162       1.324   9.772  -2.143  1.00 10.00      A   
ATOM   1524  CA  ASP A 162       2.487   8.600  -0.814  1.00 10.00      A   
ATOM   1525  CB  ASP A 162       1.315   7.759  -0.300  1.00 10.00      A   
ATOM   1526  CG  ASP A 162       1.743   6.503   0.431  1.00 10.00      A   
ATOM   1527  OD1 ASP A 162       2.840   6.500   1.029  1.00 10.00      A   
ATOM   1528  OD2 ASP A 162       0.976   5.518   0.425  1.00 10.00      A   
ATOM   1529  C   ASP A 162       3.316   7.796  -1.807  1.00 10.00      A   
ATOM   1530  O   ASP A 162       2.832   7.430  -2.878  1.00 10.00      A   
ATOM   1531  N   LEU A 163       4.566   7.538  -1.447  1.00 10.00      A   
ATOM   1532  HN  LEU A 163       4.890   7.880  -0.586  1.00 10.00      A   
ATOM   1533  CA  LEU A 163       5.477   6.775  -2.292  1.00 10.00      A   
ATOM   1534  CB  LEU A 163       6.596   7.685  -2.815  1.00 10.00      A   
ATOM   1535  CG  LEU A 163       6.161   8.934  -3.590  1.00 10.00      A   
ATOM   1536  CD1 LEU A 163       7.333   9.885  -3.762  1.00 10.00      A   
ATOM   1537  CD2 LEU A 163       5.586   8.555  -4.944  1.00 10.00      A   
ATOM   1538  C   LEU A 163       6.080   5.613  -1.503  1.00 10.00      A   
ATOM   1539  O   LEU A 163       7.268   5.305  -1.632  1.00 10.00      A   
ATOM   1540  N   ARG A 164       5.249   4.970  -0.691  1.00 10.00      A   
ATOM   1541  HN  ARG A 164       4.308   5.251  -0.654  1.00 10.00      A   
ATOM   1542  CA  ARG A 164       5.688   3.856   0.143  1.00 10.00      A   
ATOM   1543  CB  ARG A 164       4.587   3.422   1.118  1.00 10.00      A   
ATOM   1544  CG  ARG A 164       3.325   2.885   0.463  1.00 10.00      A   
ATOM   1545  CD  ARG A 164       2.188   2.794   1.466  1.00 10.00      A   
ATOM   1546  NE  ARG A 164       1.237   1.735   1.129  1.00 10.00      A   
ATOM   1547  HE  ARG A 164       1.518   0.809   1.310  1.00 10.00      A   
ATOM   1548  CZ  ARG A 164       0.036   1.949   0.597  1.00 10.00      A   
ATOM   1549  NH1 ARG A 164      -0.369   3.184   0.331  1.00 10.00      A   
ATOM   1550 HH11 ARG A 164       0.262   4.002   0.539  1.00 10.00      A   
ATOM   1551 HH12 ARG A 164      -1.307   3.353  -0.079  1.00 10.00      A   
ATOM   1552  NH2 ARG A 164      -0.764   0.919   0.331  1.00 10.00      A   
ATOM   1553 HH21 ARG A 164      -1.707   1.075  -0.089  1.00 10.00      A   
ATOM   1554 HH22 ARG A 164      -0.450  -0.056   0.544  1.00 10.00      A   
ATOM   1555  C   ARG A 164       6.209   2.668  -0.664  1.00 10.00      A   
ATOM   1556  O   ARG A 164       5.520   2.142  -1.541  1.00 10.00      A   
ATOM   1557  N   GLU A 165       7.451   2.281  -0.366  1.00 10.00      A   
ATOM   1558  HN  GLU A 165       7.942   2.781   0.321  1.00 10.00      A   
ATOM   1559  CA  GLU A 165       8.121   1.150  -1.009  1.00 10.00      A   
ATOM   1560  CB  GLU A 165       7.501  -0.187  -0.592  1.00 10.00      A   
ATOM   1561  CG  GLU A 165       8.016  -0.725   0.736  1.00 10.00      A   
ATOM   1562  CD  GLU A 165       7.530   0.078   1.928  1.00 10.00      A   
ATOM   1563  OE1 GLU A 165       6.401  -0.171   2.394  1.00 10.00      A   
ATOM   1564  OE2 GLU A 165       8.279   0.958   2.411  1.00 10.00      A   
ATOM   1565  C   GLU A 165       8.209   1.273  -2.529  1.00 10.00      A   
ATOM   1566  O   GLU A 165       8.337   0.272  -3.237  1.00 10.00      A   
ATOM   1567  N   SER A 166       8.155   2.497  -3.029  1.00 10.00      A   
ATOM   1568  HN  SER A 166       8.061   3.261  -2.423  1.00 10.00      A   
ATOM   1569  CA  SER A 166       8.245   2.732  -4.458  1.00 10.00      A   
ATOM   1570  CB  SER A 166       7.270   3.827  -4.886  1.00 10.00      A   
ATOM   1571  OG  SER A 166       5.935   3.340  -4.874  1.00 10.00      A   
ATOM   1572  HG  SER A 166       5.401   3.868  -4.262  1.00 10.00      A   
ATOM   1573  C   SER A 166       9.674   3.084  -4.852  1.00 10.00      A   
ATOM   1574  O   SER A 166      10.303   3.946  -4.237  1.00 10.00      A   
ATOM   1575  N   ASP A 167      10.188   2.412  -5.870  1.00 10.00      A   
ATOM   1576  HN  ASP A 167       9.635   1.750  -6.340  1.00 10.00      A   
ATOM   1577  CA  ASP A 167      11.547   2.659  -6.327  1.00 10.00      A   
ATOM   1578  CB  ASP A 167      12.146   1.429  -7.012  1.00 10.00      A   
ATOM   1579  CG  ASP A 167      13.648   1.551  -7.194  1.00 10.00      A   
ATOM   1580  OD1 ASP A 167      14.381   1.503  -6.182  1.00 10.00      A   
ATOM   1581  OD2 ASP A 167      14.109   1.685  -8.344  1.00 10.00      A   
ATOM   1582  C   ASP A 167      11.587   3.857  -7.257  1.00 10.00      A   
ATOM   1583  O   ASP A 167      11.036   3.826  -8.359  1.00 10.00      A   
ATOM   1584  N   VAL A 168      12.207   4.922  -6.788  1.00 10.00      A   
ATOM   1585  HN  VAL A 168      12.598   4.891  -5.890  1.00 10.00      A   
ATOM   1586  CA  VAL A 168      12.326   6.139  -7.564  1.00 10.00      A   
ATOM   1587  CB  VAL A 168      11.957   7.367  -6.709  1.00 10.00      A   
ATOM   1588  CG1 VAL A 168      11.776   8.600  -7.581  1.00 10.00      A   
ATOM   1589  CG2 VAL A 168      10.707   7.096  -5.887  1.00 10.00      A   
ATOM   1590  C   VAL A 168      13.758   6.305  -8.043  1.00 10.00      A   
ATOM   1591  O   VAL A 168      14.702   6.081  -7.284  1.00 10.00      A   
ATOM   1592  N   ASP A 169      13.917   6.674  -9.302  1.00 10.00      A   
ATOM   1593  HN  ASP A 169      13.122   6.794  -9.871  1.00 10.00      A   
ATOM   1594  CA  ASP A 169      15.240   6.889  -9.865  1.00 10.00      A   
ATOM   1595  CB  ASP A 169      15.223   6.739 -11.392  1.00 10.00      A   
ATOM   1596  CG  ASP A 169      14.868   5.335 -11.847  1.00 10.00      A   
ATOM   1597  OD1 ASP A 169      15.467   4.365 -11.335  1.00 10.00      A   
ATOM   1598  OD2 ASP A 169      13.994   5.194 -12.734  1.00 10.00      A   
ATOM   1599  C   ASP A 169      15.741   8.272  -9.465  1.00 10.00      A   
ATOM   1600  O   ASP A 169      15.313   9.285 -10.025  1.00 10.00      A   
ATOM   1601  N   ASP A 170      16.623   8.306  -8.472  1.00 10.00      A   
ATOM   1602  HN  ASP A 170      16.907   7.460  -8.064  1.00 10.00      A   
ATOM   1603  CA  ASP A 170      17.185   9.556  -7.966  1.00 10.00      A   
ATOM   1604  CB  ASP A 170      18.081   9.300  -6.750  1.00 10.00      A   
ATOM   1605  CG  ASP A 170      17.348   8.710  -5.561  1.00 10.00      A   
ATOM   1606  OD1 ASP A 170      16.755   9.480  -4.776  1.00 10.00      A   
ATOM   1607  OD2 ASP A 170      17.376   7.475  -5.400  1.00 10.00      A   
ATOM   1608  C   ASP A 170      17.990  10.279  -9.039  1.00 10.00      A   
ATOM   1609  O   ASP A 170      19.064   9.822  -9.434  1.00 10.00      A   
ATOM   1610  N   VAL A 171      17.461  11.398  -9.516  1.00 10.00      A   
ATOM   1611  HN  VAL A 171      16.589  11.694  -9.180  1.00 10.00      A   
ATOM   1612  CA  VAL A 171      18.138  12.192 -10.532  1.00 10.00      A   
ATOM   1613  CB  VAL A 171      17.304  12.310 -11.829  1.00 10.00      A   
ATOM   1614  CG1 VAL A 171      18.042  13.136 -12.873  1.00 10.00      A   
ATOM   1615  CG2 VAL A 171      16.977  10.931 -12.379  1.00 10.00      A   
ATOM   1616  C   VAL A 171      18.446  13.582  -9.989  1.00 10.00      A   
ATOM   1617  O   VAL A 171      19.604  13.998  -9.934  1.00 10.00      A   
ATOM   1618  N   SER A 172      17.408  14.293  -9.574  1.00 10.00      A   
ATOM   1619  HN  SER A 172      16.502  13.909  -9.630  1.00 10.00      A   
ATOM   1620  CA  SER A 172      17.579  15.634  -9.040  1.00 10.00      A   
ATOM   1621  CB  SER A 172      17.254  16.677 -10.116  1.00 10.00      A   
ATOM   1622  OG  SER A 172      17.407  17.995  -9.620  1.00 10.00      A   
ATOM   1623  HG  SER A 172      17.734  18.563 -10.325  1.00 10.00      A   
ATOM   1624  C   SER A 172      16.699  15.849  -7.812  1.00 10.00      A   
ATOM   1625  O   SER A 172      15.476  15.735  -7.887  1.00 10.00      A   
ATOM   1626  N   GLY A 173      17.325  16.171  -6.683  1.00 10.00      A   
ATOM   1627  HN  GLY A 173      18.307  16.240  -6.678  1.00 10.00      A   
ATOM   1628  CA  GLY A 173      16.577  16.412  -5.460  1.00 10.00      A   
ATOM   1629  C   GLY A 173      15.993  17.813  -5.418  1.00 10.00      A   
ATOM   1630  O   GLY A 173      15.547  18.283  -4.374  1.00 10.00      A   
ATOM   1631  N   HIS A 174      15.987  18.474  -6.569  1.00 10.00      A   
ATOM   1632  HN  HIS A 174      16.347  18.037  -7.370  1.00 10.00      A   
ATOM   1633  CA  HIS A 174      15.465  19.829  -6.685  1.00 10.00      A   
ATOM   1634  CB  HIS A 174      16.227  20.577  -7.786  1.00 10.00      A   
ATOM   1635  CG  HIS A 174      16.033  22.063  -7.794  1.00 10.00      A   
ATOM   1636  ND1 HIS A 174      16.637  22.874  -6.863  1.00 10.00      A   
ATOM   1637  CD2 HIS A 174      15.307  22.827  -8.645  1.00 10.00      A   
ATOM   1638  CE1 HIS A 174      16.274  24.106  -7.169  1.00 10.00      A   
ATOM   1639  NE2 HIS A 174      15.472  24.124  -8.235  1.00 10.00      A   
ATOM   1640  HE2 HIS A 174      15.077  24.919  -8.652  1.00 10.00      A   
ATOM   1641  C   HIS A 174      13.969  19.804  -6.993  1.00 10.00      A   
ATOM   1642  O   HIS A 174      13.320  20.846  -7.044  1.00 10.00      A   
ATOM   1643  N   TRP A 175      13.425  18.606  -7.179  1.00 10.00      A   
ATOM   1644  HN  TRP A 175      13.994  17.811  -7.105  1.00 10.00      A   
ATOM   1645  CA  TRP A 175      12.005  18.436  -7.491  1.00 10.00      A   
ATOM   1646  CB  TRP A 175      11.667  16.949  -7.686  1.00 10.00      A   
ATOM   1647  CG  TRP A 175      11.763  16.122  -6.434  1.00 10.00      A   
ATOM   1648  CD1 TRP A 175      12.892  15.581  -5.892  1.00 10.00      A   
ATOM   1649  CD2 TRP A 175      10.683  15.744  -5.573  1.00 10.00      A   
ATOM   1650  NE1 TRP A 175      12.583  14.890  -4.746  1.00 10.00      A   
ATOM   1651  HE1 TRP A 175      13.229  14.410  -4.175  1.00 10.00      A   
ATOM   1652  CE2 TRP A 175      11.233  14.976  -4.527  1.00 10.00      A   
ATOM   1653  CE3 TRP A 175       9.305  15.985  -5.581  1.00 10.00      A   
ATOM   1654  CZ2 TRP A 175      10.454  14.443  -3.503  1.00 10.00      A   
ATOM   1655  CZ3 TRP A 175       8.534  15.456  -4.564  1.00 10.00      A   
ATOM   1656  CH2 TRP A 175       9.109  14.696  -3.540  1.00 10.00      A   
ATOM   1657  C   TRP A 175      11.110  19.053  -6.417  1.00 10.00      A   
ATOM   1658  O   TRP A 175      10.035  19.573  -6.711  1.00 10.00      A   
ATOM   1659  N   LEU A 176      11.583  19.014  -5.179  1.00 10.00      A   
ATOM   1660  HN  LEU A 176      12.460  18.612  -5.021  1.00 10.00      A   
ATOM   1661  CA  LEU A 176      10.840  19.550  -4.047  1.00 10.00      A   
ATOM   1662  CB  LEU A 176      11.495  19.099  -2.740  1.00 10.00      A   
ATOM   1663  CG  LEU A 176      10.695  19.343  -1.460  1.00 10.00      A   
ATOM   1664  CD1 LEU A 176       9.601  18.297  -1.301  1.00 10.00      A   
ATOM   1665  CD2 LEU A 176      11.613  19.352  -0.249  1.00 10.00      A   
ATOM   1666  C   LEU A 176      10.781  21.073  -4.096  1.00 10.00      A   
ATOM   1667  O   LEU A 176       9.846  21.690  -3.586  1.00 10.00      A   
ATOM   1668  N   SER A 177      11.772  21.677  -4.732  1.00 10.00      A   
ATOM   1669  HN  SER A 177      12.474  21.136  -5.154  1.00 10.00      A   
ATOM   1670  CA  SER A 177      11.844  23.124  -4.833  1.00 10.00      A   
ATOM   1671  CB  SER A 177      13.290  23.558  -5.084  1.00 10.00      A   
ATOM   1672  OG  SER A 177      14.210  22.648  -4.492  1.00 10.00      A   
ATOM   1673  HG  SER A 177      15.059  22.717  -4.944  1.00 10.00      A   
ATOM   1674  C   SER A 177      10.928  23.657  -5.938  1.00 10.00      A   
ATOM   1675  O   SER A 177      10.822  24.868  -6.138  1.00 10.00      A   
ATOM   1676  N   HIS A 178      10.266  22.753  -6.654  1.00 10.00      A   
ATOM   1677  HN  HIS A 178      10.381  21.798  -6.451  1.00 10.00      A   
ATOM   1678  CA  HIS A 178       9.367  23.149  -7.732  1.00 10.00      A   
ATOM   1679  CB  HIS A 178       9.319  22.097  -8.840  1.00 10.00      A   
ATOM   1680  CG  HIS A 178      10.519  22.125  -9.736  1.00 10.00      A   
ATOM   1681  ND1 HIS A 178      10.718  23.145 -10.640  1.00 10.00      A   
ATOM   1682  CD2 HIS A 178      11.552  21.249  -9.822  1.00 10.00      A   
ATOM   1683  CE1 HIS A 178      11.859  22.866 -11.251  1.00 10.00      A   
ATOM   1684  NE2 HIS A 178      12.395  21.733 -10.787  1.00 10.00      A   
ATOM   1685  HE2 HIS A 178      13.239  21.321 -11.087  1.00 10.00      A   
ATOM   1686  C   HIS A 178       7.969  23.460  -7.206  1.00 10.00      A   
ATOM   1687  O   HIS A 178       7.119  23.961  -7.943  1.00 10.00      A   
ATOM   1688  N   PHE A 179       7.741  23.165  -5.926  1.00 10.00      A   
ATOM   1689  HN  PHE A 179       8.463  22.771  -5.393  1.00 10.00      A   
ATOM   1690  CA  PHE A 179       6.452  23.424  -5.291  1.00 10.00      A   
ATOM   1691  CB  PHE A 179       6.440  22.880  -3.857  1.00 10.00      A   
ATOM   1692  CG  PHE A 179       5.938  21.471  -3.717  1.00 10.00      A   
ATOM   1693  CD1 PHE A 179       6.814  20.435  -3.442  1.00 10.00      A   
ATOM   1694  CD2 PHE A 179       4.587  21.186  -3.839  1.00 10.00      A   
ATOM   1695  CE1 PHE A 179       6.356  19.139  -3.292  1.00 10.00      A   
ATOM   1696  CE2 PHE A 179       4.120  19.892  -3.694  1.00 10.00      A   
ATOM   1697  CZ  PHE A 179       5.006  18.866  -3.419  1.00 10.00      A   
ATOM   1698  C   PHE A 179       6.171  24.923  -5.262  1.00 10.00      A   
ATOM   1699  O   PHE A 179       6.946  25.694  -4.692  1.00 10.00      A   
ATOM   1700  N   PRO A 180       5.065  25.356  -5.883  1.00 10.00      A   
ATOM   1701  CA  PRO A 180       4.675  26.772  -5.922  1.00 10.00      A   
ATOM   1702  CB  PRO A 180       3.354  26.769  -6.708  1.00 10.00      A   
ATOM   1703  CG  PRO A 180       2.869  25.361  -6.644  1.00 10.00      A   
ATOM   1704  CD  PRO A 180       4.098  24.500  -6.586  1.00 10.00      A   
ATOM   1705  C   PRO A 180       4.457  27.322  -4.513  1.00 10.00      A   
ATOM   1706  O   PRO A 180       4.009  26.599  -3.620  1.00 10.00      A   
ATOM   1707  N   ASP A 181       4.764  28.600  -4.319  1.00 10.00      A   
ATOM   1708  HN  ASP A 181       5.078  29.134  -5.078  1.00 10.00      A   
ATOM   1709  CA  ASP A 181       4.620  29.241  -3.011  1.00 10.00      A   
ATOM   1710  CB  ASP A 181       5.255  30.635  -3.005  1.00 10.00      A   
ATOM   1711  CG  ASP A 181       6.622  30.669  -3.660  1.00 10.00      A   
ATOM   1712  OD1 ASP A 181       7.590  30.120  -3.086  1.00 10.00      A   
ATOM   1713  OD2 ASP A 181       6.734  31.252  -4.755  1.00 10.00      A   
ATOM   1714  C   ASP A 181       3.152  29.336  -2.625  1.00 10.00      A   
ATOM   1715  O   ASP A 181       2.811  29.460  -1.448  1.00 10.00      A   
ATOM   1716  N   THR A 182       2.287  29.267  -3.627  1.00 10.00      A   
ATOM   1717  HN  THR A 182       2.627  29.193  -4.544  1.00 10.00      A   
ATOM   1718  CA  THR A 182       0.849  29.326  -3.412  1.00 10.00      A   
ATOM   1719  CB  THR A 182       0.132  29.786  -4.692  1.00 10.00      A   
ATOM   1720  OG1 THR A 182       1.019  30.614  -5.454  1.00 10.00      A   
ATOM   1721  HG1 THR A 182       0.716  30.647  -6.369  1.00 10.00      A   
ATOM   1722  CG2 THR A 182      -1.106  30.589  -4.341  1.00 10.00      A   
ATOM   1723  C   THR A 182       0.308  27.960  -2.990  1.00 10.00      A   
ATOM   1724  O   THR A 182      -0.896  27.781  -2.807  1.00 10.00      A   
ATOM   1725  N   TYR A 183       1.206  26.994  -2.849  1.00 10.00      A   
ATOM   1726  HN  TYR A 183       2.152  27.190  -3.024  1.00 10.00      A   
ATOM   1727  CA  TYR A 183       0.826  25.654  -2.444  1.00 10.00      A   
ATOM   1728  CB  TYR A 183       1.743  24.604  -3.080  1.00 10.00      A   
ATOM   1729  CG  TYR A 183       1.418  23.185  -2.675  1.00 10.00      A   
ATOM   1730  CD1 TYR A 183       0.406  22.477  -3.308  1.00 10.00      A   
ATOM   1731  CD2 TYR A 183       2.118  22.556  -1.653  1.00 10.00      A   
ATOM   1732  CE1 TYR A 183       0.101  21.183  -2.933  1.00 10.00      A   
ATOM   1733  CE2 TYR A 183       1.823  21.264  -1.274  1.00 10.00      A   
ATOM   1734  CZ  TYR A 183       0.813  20.580  -1.915  1.00 10.00      A   
ATOM   1735  OH  TYR A 183       0.511  19.292  -1.531  1.00 10.00      A   
ATOM   1736  HH  TYR A 183      -0.433  19.127  -1.677  1.00 10.00      A   
ATOM   1737  C   TYR A 183       0.853  25.528  -0.925  1.00 10.00      A   
ATOM   1738  O   TYR A 183       1.916  25.592  -0.304  1.00 10.00      A   
ATOM   1739  N   THR A 184      -0.325  25.372  -0.338  1.00 10.00      A   
ATOM   1740  HN  THR A 184      -1.136  25.375  -0.888  1.00 10.00      A   
ATOM   1741  CA  THR A 184      -0.453  25.227   1.104  1.00 10.00      A   
ATOM   1742  CB  THR A 184      -1.066  26.506   1.714  1.00 10.00      A   
ATOM   1743  OG1 THR A 184      -2.117  26.980   0.853  1.00 10.00      A   
ATOM   1744  HG1 THR A 184      -2.970  26.709   1.212  1.00 10.00      A   
ATOM   1745  CG2 THR A 184      -0.007  27.593   1.851  1.00 10.00      A   
ATOM   1746  C   THR A 184      -1.361  24.039   1.426  1.00 10.00      A   
ATOM   1747  O   THR A 184      -1.734  23.811   2.575  1.00 10.00      A   
ATOM   1748  N   SER A 185      -1.689  23.273   0.397  1.00 10.00      A   
ATOM   1749  HN  SER A 185      -1.335  23.489  -0.491  1.00 10.00      A   
ATOM   1750  CA  SER A 185      -2.579  22.127   0.526  1.00 10.00      A   
ATOM   1751  CB  SER A 185      -3.239  21.896  -0.830  1.00 10.00      A   
ATOM   1752  OG  SER A 185      -2.740  22.835  -1.775  1.00 10.00      A   
ATOM   1753  HG  SER A 185      -2.933  22.529  -2.670  1.00 10.00      A   
ATOM   1754  C   SER A 185      -1.862  20.850   0.983  1.00 10.00      A   
ATOM   1755  O   SER A 185      -2.442  19.764   0.943  1.00 10.00      A   
ATOM   1756  N   LEU A 186      -0.614  20.980   1.425  1.00 10.00      A   
ATOM   1757  HN  LEU A 186      -0.211  21.870   1.457  1.00 10.00      A   
ATOM   1758  CA  LEU A 186       0.163  19.826   1.877  1.00 10.00      A   
ATOM   1759  CB  LEU A 186       1.630  20.212   2.104  1.00 10.00      A   
ATOM   1760  CG  LEU A 186       2.533  19.137   2.720  1.00 10.00      A   
ATOM   1761  CD1 LEU A 186       2.732  17.973   1.761  1.00 10.00      A   
ATOM   1762  CD2 LEU A 186       3.871  19.732   3.139  1.00 10.00      A   
ATOM   1763  C   LEU A 186      -0.427  19.220   3.147  1.00 10.00      A   
ATOM   1764  O   LEU A 186      -0.537  19.893   4.173  1.00 10.00      A   
ATOM   1765  N   VAL A 187      -0.818  17.951   3.066  1.00 10.00      A   
ATOM   1766  HN  VAL A 187      -0.730  17.479   2.207  1.00 10.00      A   
ATOM   1767  CA  VAL A 187      -1.391  17.243   4.207  1.00 10.00      A   
ATOM   1768  CB  VAL A 187      -2.853  16.810   3.939  1.00 10.00      A   
ATOM   1769  CG1 VAL A 187      -3.417  16.025   5.116  1.00 10.00      A   
ATOM   1770  CG2 VAL A 187      -3.726  18.018   3.637  1.00 10.00      A   
ATOM   1771  C   VAL A 187      -0.558  16.009   4.557  1.00 10.00      A   
ATOM   1772  O   VAL A 187      -0.200  15.796   5.719  1.00 10.00      A   
ATOM   1773  N   SER A 188      -0.247  15.201   3.552  1.00 10.00      A   
ATOM   1774  HN  SER A 188      -0.554  15.422   2.645  1.00 10.00      A   
ATOM   1775  CA  SER A 188       0.536  13.992   3.760  1.00 10.00      A   
ATOM   1776  CB  SER A 188      -0.357  12.756   3.614  1.00 10.00      A   
ATOM   1777  OG  SER A 188      -0.110  11.814   4.646  1.00 10.00      A   
ATOM   1778  HG  SER A 188       0.486  11.130   4.319  1.00 10.00      A   
ATOM   1779  C   SER A 188       1.698  13.923   2.771  1.00 10.00      A   
ATOM   1780  O   SER A 188       1.507  14.077   1.563  1.00 10.00      A   
ATOM   1781  N   LEU A 189       2.899  13.682   3.285  1.00 10.00      A   
ATOM   1782  HN  LEU A 189       2.987  13.551   4.257  1.00 10.00      A   
ATOM   1783  CA  LEU A 189       4.090  13.596   2.450  1.00 10.00      A   
ATOM   1784  CB  LEU A 189       4.887  14.903   2.536  1.00 10.00      A   
ATOM   1785  CG  LEU A 189       6.132  15.010   1.651  1.00 10.00      A   
ATOM   1786  CD1 LEU A 189       5.744  15.026   0.183  1.00 10.00      A   
ATOM   1787  CD2 LEU A 189       6.935  16.252   2.006  1.00 10.00      A   
ATOM   1788  C   LEU A 189       4.962  12.420   2.874  1.00 10.00      A   
ATOM   1789  O   LEU A 189       5.552  12.439   3.953  1.00 10.00      A   
ATOM   1790  N   ASN A 190       5.023  11.393   2.034  1.00 10.00      A   
ATOM   1791  HN  ASN A 190       4.502  11.427   1.197  1.00 10.00      A   
ATOM   1792  CA  ASN A 190       5.831  10.210   2.316  1.00 10.00      A   
ATOM   1793  CB  ASN A 190       4.947   8.961   2.422  1.00 10.00      A   
ATOM   1794  CG  ASN A 190       5.750   7.684   2.628  1.00 10.00      A   
ATOM   1795  OD1 ASN A 190       6.824   7.698   3.226  1.00 10.00      A   
ATOM   1796  ND2 ASN A 190       5.230   6.569   2.145  1.00 10.00      A   
ATOM   1797 HD21 ASN A 190       4.351   6.619   1.685  1.00 10.00      A   
ATOM   1798 HD22 ASN A 190       5.731   5.736   2.259  1.00 10.00      A   
ATOM   1799  C   ASN A 190       6.882  10.011   1.232  1.00 10.00      A   
ATOM   1800  O   ASN A 190       6.578   9.514   0.146  1.00 10.00      A   
ATOM   1801  N   ILE A 191       8.117  10.406   1.521  1.00 10.00      A   
ATOM   1802  HN  ILE A 191       8.303  10.798   2.403  1.00 10.00      A   
ATOM   1803  CA  ILE A 191       9.205  10.274   0.558  1.00 10.00      A   
ATOM   1804  CB  ILE A 191       9.603  11.643  -0.037  1.00 10.00      A   
ATOM   1805  CG1 ILE A 191       9.889  12.661   1.075  1.00 10.00      A   
ATOM   1806  CG2 ILE A 191       8.513  12.158  -0.967  1.00 10.00      A   
ATOM   1807  CD1 ILE A 191      10.500  13.956   0.584  1.00 10.00      A   
ATOM   1808  C   ILE A 191      10.434   9.623   1.194  1.00 10.00      A   
ATOM   1809  O   ILE A 191      11.567  10.026   0.937  1.00 10.00      A   
ATOM   1810  N   SER A 192      10.205   8.596   1.999  1.00 10.00      A   
ATOM   1811  HN  SER A 192       9.282   8.298   2.143  1.00 10.00      A   
ATOM   1812  CA  SER A 192      11.291   7.894   2.681  1.00 10.00      A   
ATOM   1813  CB  SER A 192      10.754   7.178   3.919  1.00 10.00      A   
ATOM   1814  OG  SER A 192      10.055   8.075   4.765  1.00 10.00      A   
ATOM   1815  HG  SER A 192      10.573   8.889   4.860  1.00 10.00      A   
ATOM   1816  C   SER A 192      12.003   6.890   1.766  1.00 10.00      A   
ATOM   1817  O   SER A 192      12.894   6.163   2.204  1.00 10.00      A   
ATOM   1818  N   CYS A 193      11.600   6.841   0.508  1.00 10.00      A   
ATOM   1819  HN  CYS A 193      10.862   7.418   0.219  1.00 10.00      A   
ATOM   1820  CA  CYS A 193      12.206   5.922  -0.448  1.00 10.00      A   
ATOM   1821  CB  CYS A 193      11.146   5.404  -1.416  1.00 10.00      A   
ATOM   1822  SG  CYS A 193       9.975   6.670  -1.962  1.00 10.00      A   
ATOM   1823  HG  CYS A 193       8.804   6.079  -2.167  1.00 10.00      A   
ATOM   1824  C   CYS A 193      13.350   6.575  -1.222  1.00 10.00      A   
ATOM   1825  O   CYS A 193      14.326   5.914  -1.571  1.00 10.00      A   
ATOM   1826  N   LEU A 194      13.227   7.868  -1.486  1.00 10.00      A   
ATOM   1827  HN  LEU A 194      12.434   8.344  -1.170  1.00 10.00      A   
ATOM   1828  CA  LEU A 194      14.246   8.595  -2.234  1.00 10.00      A   
ATOM   1829  CB  LEU A 194      13.726   9.968  -2.674  1.00 10.00      A   
ATOM   1830  CG  LEU A 194      12.587   9.969  -3.702  1.00 10.00      A   
ATOM   1831  CD1 LEU A 194      11.229   9.972  -3.015  1.00 10.00      A   
ATOM   1832  CD2 LEU A 194      12.716  11.149  -4.653  1.00 10.00      A   
ATOM   1833  C   LEU A 194      15.534   8.747  -1.432  1.00 10.00      A   
ATOM   1834  O   LEU A 194      15.503   9.040  -0.234  1.00 10.00      A   
ATOM   1835  N   ALA A 195      16.665   8.565  -2.101  1.00 10.00      A   
ATOM   1836  HN  ALA A 195      16.625   8.361  -3.064  1.00 10.00      A   
ATOM   1837  CA  ALA A 195      17.965   8.677  -1.453  1.00 10.00      A   
ATOM   1838  CB  ALA A 195      18.905   7.589  -1.952  1.00 10.00      A   
ATOM   1839  C   ALA A 195      18.573  10.059  -1.691  1.00 10.00      A   
ATOM   1840  O   ALA A 195      19.459  10.497  -0.958  1.00 10.00      A   
ATOM   1841  N   SER A 196      18.094  10.739  -2.723  1.00 10.00      A   
ATOM   1842  HN  SER A 196      17.397  10.329  -3.286  1.00 10.00      A   
ATOM   1843  CA  SER A 196      18.586  12.069  -3.054  1.00 10.00      A   
ATOM   1844  CB  SER A 196      18.063  12.509  -4.426  1.00 10.00      A   
ATOM   1845  OG  SER A 196      16.734  12.062  -4.640  1.00 10.00      A   
ATOM   1846  HG  SER A 196      16.734  11.096  -4.771  1.00 10.00      A   
ATOM   1847  C   SER A 196      18.204  13.087  -1.979  1.00 10.00      A   
ATOM   1848  O   SER A 196      17.063  13.105  -1.502  1.00 10.00      A   
ATOM   1849  N   GLU A 197      19.164  13.920  -1.593  1.00 10.00      A   
ATOM   1850  HN  GLU A 197      20.052  13.847  -2.000  1.00 10.00      A   
ATOM   1851  CA  GLU A 197      18.930  14.942  -0.586  1.00 10.00      A   
ATOM   1852  CB  GLU A 197      20.252  15.422   0.019  1.00 10.00      A   
ATOM   1853  CG  GLU A 197      20.088  16.222   1.303  1.00 10.00      A   
ATOM   1854  CD  GLU A 197      21.289  17.087   1.617  1.00 10.00      A   
ATOM   1855  OE1 GLU A 197      21.348  18.232   1.118  1.00 10.00      A   
ATOM   1856  OE2 GLU A 197      22.178  16.635   2.366  1.00 10.00      A   
ATOM   1857  C   GLU A 197      18.180  16.121  -1.190  1.00 10.00      A   
ATOM   1858  O   GLU A 197      18.687  16.806  -2.083  1.00 10.00      A   
ATOM   1859  N   VAL A 198      16.971  16.353  -0.702  1.00 10.00      A   
ATOM   1860  HN  VAL A 198      16.631  15.783   0.020  1.00 10.00      A   
ATOM   1861  CA  VAL A 198      16.147  17.445  -1.194  1.00 10.00      A   
ATOM   1862  CB  VAL A 198      14.647  17.227  -0.887  1.00 10.00      A   
ATOM   1863  CG1 VAL A 198      14.074  16.105  -1.736  1.00 10.00      A   
ATOM   1864  CG2 VAL A 198      14.424  16.956   0.593  1.00 10.00      A   
ATOM   1865  C   VAL A 198      16.588  18.769  -0.587  1.00 10.00      A   
ATOM   1866  O   VAL A 198      17.407  18.800   0.336  1.00 10.00      A   
ATOM   1867  N   SER A 199      16.053  19.859  -1.112  1.00 10.00      A   
ATOM   1868  HN  SER A 199      15.424  19.773  -1.858  1.00 10.00      A   
ATOM   1869  CA  SER A 199      16.384  21.182  -0.612  1.00 10.00      A   
ATOM   1870  CB  SER A 199      15.919  22.259  -1.599  1.00 10.00      A   
ATOM   1871  OG  SER A 199      16.011  23.554  -1.026  1.00 10.00      A   
ATOM   1872  HG  SER A 199      16.922  23.869  -1.093  1.00 10.00      A   
ATOM   1873  C   SER A 199      15.737  21.411   0.747  1.00 10.00      A   
ATOM   1874  O   SER A 199      14.510  21.440   0.862  1.00 10.00      A   
ATOM   1875  N   PHE A 200      16.563  21.573   1.772  1.00 10.00      A   
ATOM   1876  HN  PHE A 200      17.533  21.546   1.613  1.00 10.00      A   
ATOM   1877  CA  PHE A 200      16.065  21.815   3.120  1.00 10.00      A   
ATOM   1878  CB  PHE A 200      17.212  21.758   4.133  1.00 10.00      A   
ATOM   1879  CG  PHE A 200      16.769  21.804   5.570  1.00 10.00      A   
ATOM   1880  CD1 PHE A 200      16.328  20.657   6.211  1.00 10.00      A   
ATOM   1881  CD2 PHE A 200      16.795  22.991   6.280  1.00 10.00      A   
ATOM   1882  CE1 PHE A 200      15.922  20.695   7.531  1.00 10.00      A   
ATOM   1883  CE2 PHE A 200      16.390  23.036   7.600  1.00 10.00      A   
ATOM   1884  CZ  PHE A 200      15.952  21.887   8.229  1.00 10.00      A   
ATOM   1885  C   PHE A 200      15.395  23.180   3.163  1.00 10.00      A   
ATOM   1886  O   PHE A 200      14.399  23.378   3.860  1.00 10.00      A   
ATOM   1887  N   SER A 201      15.940  24.107   2.382  1.00 10.00      A   
ATOM   1888  HN  SER A 201      16.730  23.874   1.846  1.00 10.00      A   
ATOM   1889  CA  SER A 201      15.415  25.458   2.296  1.00 10.00      A   
ATOM   1890  CB  SER A 201      16.314  26.287   1.380  1.00 10.00      A   
ATOM   1891  OG  SER A 201      17.626  25.738   1.347  1.00 10.00      A   
ATOM   1892  HG  SER A 201      18.254  26.393   1.678  1.00 10.00      A   
ATOM   1893  C   SER A 201      13.982  25.440   1.764  1.00 10.00      A   
ATOM   1894  O   SER A 201      13.146  26.255   2.158  1.00 10.00      A   
ATOM   1895  N   ALA A 202      13.703  24.509   0.859  1.00 10.00      A   
ATOM   1896  HN  ALA A 202      14.417  23.900   0.561  1.00 10.00      A   
ATOM   1897  CA  ALA A 202      12.370  24.373   0.294  1.00 10.00      A   
ATOM   1898  CB  ALA A 202      12.439  23.715  -1.074  1.00 10.00      A   
ATOM   1899  C   ALA A 202      11.487  23.558   1.230  1.00 10.00      A   
ATOM   1900  O   ALA A 202      10.327  23.901   1.463  1.00 10.00      A   
ATOM   1901  N   LEU A 203      12.064  22.491   1.782  1.00 10.00      A   
ATOM   1902  HN  LEU A 203      13.002  22.288   1.560  1.00 10.00      A   
ATOM   1903  CA  LEU A 203      11.353  21.605   2.698  1.00 10.00      A   
ATOM   1904  CB  LEU A 203      12.267  20.456   3.139  1.00 10.00      A   
ATOM   1905  CG  LEU A 203      11.643  19.380   4.032  1.00 10.00      A   
ATOM   1906  CD1 LEU A 203      10.487  18.698   3.323  1.00 10.00      A   
ATOM   1907  CD2 LEU A 203      12.692  18.359   4.448  1.00 10.00      A   
ATOM   1908  C   LEU A 203      10.834  22.364   3.916  1.00 10.00      A   
ATOM   1909  O   LEU A 203       9.656  22.260   4.265  1.00 10.00      A   
ATOM   1910  N   GLU A 204      11.714  23.128   4.555  1.00 10.00      A   
ATOM   1911  HN  GLU A 204      12.644  23.170   4.228  1.00 10.00      A   
ATOM   1912  CA  GLU A 204      11.338  23.904   5.732  1.00 10.00      A   
ATOM   1913  CB  GLU A 204      12.533  24.693   6.272  1.00 10.00      A   
ATOM   1914  CG  GLU A 204      12.729  24.563   7.775  1.00 10.00      A   
ATOM   1915  CD  GLU A 204      12.956  25.897   8.459  1.00 10.00      A   
ATOM   1916  OE1 GLU A 204      13.964  26.567   8.151  1.00 10.00      A   
ATOM   1917  OE2 GLU A 204      12.132  26.285   9.315  1.00 10.00      A   
ATOM   1918  C   GLU A 204      10.184  24.847   5.409  1.00 10.00      A   
ATOM   1919  O   GLU A 204       9.176  24.865   6.114  1.00 10.00      A   
ATOM   1920  N   ARG A 205      10.327  25.602   4.322  1.00 10.00      A   
ATOM   1921  HN  ARG A 205      11.147  25.519   3.792  1.00 10.00      A   
ATOM   1922  CA  ARG A 205       9.300  26.549   3.893  1.00 10.00      A   
ATOM   1923  CB  ARG A 205       9.738  27.294   2.630  1.00 10.00      A   
ATOM   1924  CG  ARG A 205      10.745  28.406   2.878  1.00 10.00      A   
ATOM   1925  CD  ARG A 205      11.077  29.149   1.593  1.00 10.00      A   
ATOM   1926  NE  ARG A 205      11.760  28.288   0.626  1.00 10.00      A   
ATOM   1927  HE  ARG A 205      12.293  27.546   0.987  1.00 10.00      A   
ATOM   1928  CZ  ARG A 205      11.711  28.467  -0.695  1.00 10.00      A   
ATOM   1929  NH1 ARG A 205      11.009  29.470  -1.212  1.00 10.00      A   
ATOM   1930 HH11 ARG A 205      10.974  29.607  -2.246  1.00 10.00      A   
ATOM   1931 HH12 ARG A 205      10.494  30.133  -0.589  1.00 10.00      A   
ATOM   1932  NH2 ARG A 205      12.365  27.641  -1.505  1.00 10.00      A   
ATOM   1933 HH21 ARG A 205      12.320  27.780  -2.543  1.00 10.00      A   
ATOM   1934 HH22 ARG A 205      12.926  26.857  -1.115  1.00 10.00      A   
ATOM   1935  C   ARG A 205       7.970  25.847   3.644  1.00 10.00      A   
ATOM   1936  O   ARG A 205       6.915  26.331   4.057  1.00 10.00      A   
ATOM   1937  N   LEU A 206       8.032  24.700   2.976  1.00 10.00      A   
ATOM   1938  HN  LEU A 206       8.909  24.368   2.679  1.00 10.00      A   
ATOM   1939  CA  LEU A 206       6.838  23.922   2.663  1.00 10.00      A   
ATOM   1940  CB  LEU A 206       7.205  22.669   1.869  1.00 10.00      A   
ATOM   1941  CG  LEU A 206       7.317  22.843   0.357  1.00 10.00      A   
ATOM   1942  CD1 LEU A 206       8.060  21.668  -0.252  1.00 10.00      A   
ATOM   1943  CD2 LEU A 206       5.935  22.980  -0.260  1.00 10.00      A   
ATOM   1944  C   LEU A 206       6.077  23.533   3.920  1.00 10.00      A   
ATOM   1945  O   LEU A 206       4.877  23.777   4.025  1.00 10.00      A   
ATOM   1946  N   VAL A 207       6.785  22.944   4.874  1.00 10.00      A   
ATOM   1947  HN  VAL A 207       7.743  22.785   4.729  1.00 10.00      A   
ATOM   1948  CA  VAL A 207       6.178  22.520   6.131  1.00 10.00      A   
ATOM   1949  CB  VAL A 207       7.178  21.718   6.995  1.00 10.00      A   
ATOM   1950  CG1 VAL A 207       6.557  21.314   8.328  1.00 10.00      A   
ATOM   1951  CG2 VAL A 207       7.654  20.488   6.241  1.00 10.00      A   
ATOM   1952  C   VAL A 207       5.661  23.722   6.922  1.00 10.00      A   
ATOM   1953  O   VAL A 207       4.592  23.665   7.527  1.00 10.00      A   
ATOM   1954  N   THR A 208       6.417  24.814   6.896  1.00 10.00      A   
ATOM   1955  HN  THR A 208       7.252  24.803   6.378  1.00 10.00      A   
ATOM   1956  CA  THR A 208       6.045  26.027   7.618  1.00 10.00      A   
ATOM   1957  CB  THR A 208       7.146  27.107   7.511  1.00 10.00      A   
ATOM   1958  OG1 THR A 208       8.405  26.561   7.925  1.00 10.00      A   
ATOM   1959  HG1 THR A 208       8.674  25.865   7.311  1.00 10.00      A   
ATOM   1960  CG2 THR A 208       6.813  28.306   8.385  1.00 10.00      A   
ATOM   1961  C   THR A 208       4.716  26.611   7.131  1.00 10.00      A   
ATOM   1962  O   THR A 208       3.827  26.910   7.933  1.00 10.00      A   
ATOM   1963  N   ARG A 209       4.574  26.754   5.819  1.00 10.00      A   
ATOM   1964  HN  ARG A 209       5.296  26.458   5.219  1.00 10.00      A   
ATOM   1965  CA  ARG A 209       3.363  27.337   5.252  1.00 10.00      A   
ATOM   1966  CB  ARG A 209       3.645  28.031   3.915  1.00 10.00      A   
ATOM   1967  CG  ARG A 209       3.939  27.098   2.752  1.00 10.00      A   
ATOM   1968  CD  ARG A 209       4.200  27.886   1.480  1.00 10.00      A   
ATOM   1969  NE  ARG A 209       4.434  27.019   0.328  1.00 10.00      A   
ATOM   1970  HE  ARG A 209       3.705  26.402   0.072  1.00 10.00      A   
ATOM   1971  CZ  ARG A 209       5.562  27.021  -0.383  1.00 10.00      A   
ATOM   1972  NH1 ARG A 209       6.557  27.839  -0.060  1.00 10.00      A   
ATOM   1973 HH11 ARG A 209       6.466  28.486   0.754  1.00 10.00      A   
ATOM   1974 HH12 ARG A 209       7.438  27.839  -0.619  1.00 10.00      A   
ATOM   1975  NH2 ARG A 209       5.691  26.212  -1.421  1.00 10.00      A   
ATOM   1976 HH21 ARG A 209       4.914  25.575  -1.688  1.00 10.00      A   
ATOM   1977 HH22 ARG A 209       6.572  26.217  -1.985  1.00 10.00      A   
ATOM   1978  C   ARG A 209       2.220  26.335   5.120  1.00 10.00      A   
ATOM   1979  O   ARG A 209       1.110  26.703   4.730  1.00 10.00      A   
ATOM   1980  N   CYS A 210       2.471  25.079   5.444  1.00 10.00      A   
ATOM   1981  HN  CYS A 210       3.370  24.823   5.747  1.00 10.00      A   
ATOM   1982  CA  CYS A 210       1.429  24.068   5.343  1.00 10.00      A   
ATOM   1983  CB  CYS A 210       1.815  22.990   4.334  1.00 10.00      A   
ATOM   1984  SG  CYS A 210       2.232  23.632   2.696  1.00 10.00      A   
ATOM   1985  HG  CYS A 210       3.533  23.900   2.692  1.00 10.00      A   
ATOM   1986  C   CYS A 210       1.088  23.445   6.693  1.00 10.00      A   
ATOM   1987  O   CYS A 210       1.613  22.392   7.054  1.00 10.00      A   
ATOM   1988  N   PRO A 211       0.189  24.082   7.458  1.00 10.00      A   
ATOM   1989  CA  PRO A 211      -0.237  23.584   8.771  1.00 10.00      A   
ATOM   1990  CB  PRO A 211      -0.984  24.776   9.389  1.00 10.00      A   
ATOM   1991  CG  PRO A 211      -0.728  25.933   8.477  1.00 10.00      A   
ATOM   1992  CD  PRO A 211      -0.477  25.344   7.122  1.00 10.00      A   
ATOM   1993  C   PRO A 211      -1.187  22.395   8.626  1.00 10.00      A   
ATOM   1994  O   PRO A 211      -1.531  21.728   9.603  1.00 10.00      A   
ATOM   1995  N   ASN A 212      -1.590  22.132   7.388  1.00 10.00      A   
ATOM   1996  HN  ASN A 212      -1.260  22.694   6.655  1.00 10.00      A   
ATOM   1997  CA  ASN A 212      -2.496  21.034   7.082  1.00 10.00      A   
ATOM   1998  CB  ASN A 212      -3.090  21.212   5.680  1.00 10.00      A   
ATOM   1999  CG  ASN A 212      -3.912  22.479   5.557  1.00 10.00      A   
ATOM   2000  OD1 ASN A 212      -4.843  22.706   6.330  1.00 10.00      A   
ATOM   2001  ND2 ASN A 212      -3.579  23.316   4.586  1.00 10.00      A   
ATOM   2002 HD21 ASN A 212      -2.829  23.076   3.995  1.00 10.00      A   
ATOM   2003 HD22 ASN A 212      -4.084  24.155   4.501  1.00 10.00      A   
ATOM   2004  C   ASN A 212      -1.765  19.703   7.181  1.00 10.00      A   
ATOM   2005  O   ASN A 212      -2.388  18.649   7.286  1.00 10.00      A   
ATOM   2006  N   LEU A 213      -0.437  19.772   7.171  1.00 10.00      A   
ATOM   2007  HN  LEU A 213      -0.012  20.653   7.101  1.00 10.00      A   
ATOM   2008  CA  LEU A 213       0.412  18.590   7.262  1.00 10.00      A   
ATOM   2009  CB  LEU A 213       1.886  19.004   7.229  1.00 10.00      A   
ATOM   2010  CG  LEU A 213       2.919  17.875   7.226  1.00 10.00      A   
ATOM   2011  CD1 LEU A 213       2.854  17.084   5.929  1.00 10.00      A   
ATOM   2012  CD2 LEU A 213       4.317  18.430   7.449  1.00 10.00      A   
ATOM   2013  C   LEU A 213       0.118  17.800   8.532  1.00 10.00      A   
ATOM   2014  O   LEU A 213       0.092  18.360   9.634  1.00 10.00      A   
ATOM   2015  N   LYS A 214      -0.131  16.507   8.367  1.00 10.00      A   
ATOM   2016  HN  LYS A 214      -0.127  16.138   7.455  1.00 10.00      A   
ATOM   2017  CA  LYS A 214      -0.424  15.620   9.488  1.00 10.00      A   
ATOM   2018  CB  LYS A 214      -1.874  15.128   9.421  1.00 10.00      A   
ATOM   2019  CG  LYS A 214      -2.919  16.201   9.687  1.00 10.00      A   
ATOM   2020  CD  LYS A 214      -2.741  16.820  11.065  1.00 10.00      A   
ATOM   2021  CE  LYS A 214      -3.478  18.141  11.181  1.00 10.00      A   
ATOM   2022  NZ  LYS A 214      -3.033  19.108  10.146  1.00 10.00      A   
ATOM   2023  HZ1 LYS A 214      -2.007  19.247  10.207  1.00 10.00      A   
ATOM   2024  HZ2 LYS A 214      -3.504  20.024  10.289  1.00 10.00      A   
ATOM   2025  HZ3 LYS A 214      -3.269  18.752   9.194  1.00 10.00      A   
ATOM   2026  C   LYS A 214       0.528  14.429   9.485  1.00 10.00      A   
ATOM   2027  O   LYS A 214       0.947  13.955  10.543  1.00 10.00      A   
ATOM   2028  N   SER A 215       0.873  13.957   8.294  1.00 10.00      A   
ATOM   2029  HN  SER A 215       0.508  14.378   7.487  1.00 10.00      A   
ATOM   2030  CA  SER A 215       1.775  12.829   8.150  1.00 10.00      A   
ATOM   2031  CB  SER A 215       1.044  11.646   7.509  1.00 10.00      A   
ATOM   2032  OG  SER A 215       1.848  10.479   7.502  1.00 10.00      A   
ATOM   2033  HG  SER A 215       1.487   9.831   8.134  1.00 10.00      A   
ATOM   2034  C   SER A 215       2.985  13.232   7.310  1.00 10.00      A   
ATOM   2035  O   SER A 215       2.867  13.496   6.112  1.00 10.00      A   
ATOM   2036  N   LEU A 216       4.140  13.299   7.952  1.00 10.00      A   
ATOM   2037  HN  LEU A 216       4.171  13.085   8.909  1.00 10.00      A   
ATOM   2038  CA  LEU A 216       5.368  13.678   7.273  1.00 10.00      A   
ATOM   2039  CB  LEU A 216       5.895  14.997   7.842  1.00 10.00      A   
ATOM   2040  CG  LEU A 216       7.230  15.497   7.286  1.00 10.00      A   
ATOM   2041  CD1 LEU A 216       7.069  15.997   5.857  1.00 10.00      A   
ATOM   2042  CD2 LEU A 216       7.815  16.580   8.181  1.00 10.00      A   
ATOM   2043  C   LEU A 216       6.422  12.591   7.420  1.00 10.00      A   
ATOM   2044  O   LEU A 216       6.796  12.224   8.536  1.00 10.00      A   
ATOM   2045  N   LYS A 217       6.867  12.058   6.295  1.00 10.00      A   
ATOM   2046  HN  LYS A 217       6.490  12.367   5.438  1.00 10.00      A   
ATOM   2047  CA  LYS A 217       7.892  11.023   6.282  1.00 10.00      A   
ATOM   2048  CB  LYS A 217       7.378   9.748   5.612  1.00 10.00      A   
ATOM   2049  CG  LYS A 217       6.459   8.901   6.473  1.00 10.00      A   
ATOM   2050  CD  LYS A 217       5.016   8.986   5.997  1.00 10.00      A   
ATOM   2051  CE  LYS A 217       4.140   7.962   6.701  1.00 10.00      A   
ATOM   2052  NZ  LYS A 217       2.704   8.146   6.372  1.00 10.00      A   
ATOM   2053  HZ1 LYS A 217       2.445   9.156   6.443  1.00 10.00      A   
ATOM   2054  HZ2 LYS A 217       2.112   7.605   7.039  1.00 10.00      A   
ATOM   2055  HZ3 LYS A 217       2.510   7.815   5.409  1.00 10.00      A   
ATOM   2056  C   LYS A 217       9.125  11.518   5.545  1.00 10.00      A   
ATOM   2057  O   LYS A 217       9.107  11.674   4.319  1.00 10.00      A   
ATOM   2058  N   LEU A 218      10.185  11.768   6.294  1.00 10.00      A   
ATOM   2059  HN  LEU A 218      10.133  11.610   7.266  1.00 10.00      A   
ATOM   2060  CA  LEU A 218      11.431  12.254   5.724  1.00 10.00      A   
ATOM   2061  CB  LEU A 218      12.221  13.030   6.778  1.00 10.00      A   
ATOM   2062  CG  LEU A 218      11.523  14.251   7.378  1.00 10.00      A   
ATOM   2063  CD1 LEU A 218      12.283  14.749   8.597  1.00 10.00      A   
ATOM   2064  CD2 LEU A 218      11.394  15.351   6.337  1.00 10.00      A   
ATOM   2065  C   LEU A 218      12.268  11.098   5.196  1.00 10.00      A   
ATOM   2066  O   LEU A 218      11.919   9.932   5.386  1.00 10.00      A   
ATOM   2067  N   ASN A 219      13.366  11.420   4.526  1.00 10.00      A   
ATOM   2068  HN  ASN A 219      13.590  12.367   4.395  1.00 10.00      A   
ATOM   2069  CA  ASN A 219      14.249  10.398   3.983  1.00 10.00      A   
ATOM   2070  CB  ASN A 219      14.518  10.600   2.482  1.00 10.00      A   
ATOM   2071  CG  ASN A 219      15.506  11.708   2.154  1.00 10.00      A   
ATOM   2072  OD1 ASN A 219      15.638  12.689   2.883  1.00 10.00      A   
ATOM   2073  ND2 ASN A 219      16.197  11.561   1.036  1.00 10.00      A   
ATOM   2074 HD21 ASN A 219      16.034  10.758   0.491  1.00 10.00      A   
ATOM   2075 HD22 ASN A 219      16.836  12.262   0.790  1.00 10.00      A   
ATOM   2076  C   ASN A 219      15.537  10.298   4.798  1.00 10.00      A   
ATOM   2077  O   ASN A 219      15.812  11.153   5.643  1.00 10.00      A   
ATOM   2078  N   ARG A 220      16.319   9.258   4.538  1.00 10.00      A   
ATOM   2079  HN  ARG A 220      16.048   8.627   3.835  1.00 10.00      A   
ATOM   2080  CA  ARG A 220      17.566   9.011   5.263  1.00 10.00      A   
ATOM   2081  CB  ARG A 220      18.192   7.697   4.794  1.00 10.00      A   
ATOM   2082  CG  ARG A 220      19.120   7.050   5.810  1.00 10.00      A   
ATOM   2083  CD  ARG A 220      19.794   5.820   5.232  1.00 10.00      A   
ATOM   2084  NE  ARG A 220      20.584   5.105   6.232  1.00 10.00      A   
ATOM   2085  HE  ARG A 220      20.987   5.639   6.963  1.00 10.00      A   
ATOM   2086  CZ  ARG A 220      20.782   3.790   6.216  1.00 10.00      A   
ATOM   2087  NH1 ARG A 220      20.256   3.048   5.247  1.00 10.00      A   
ATOM   2088 HH11 ARG A 220      20.406   2.013   5.236  1.00 10.00      A   
ATOM   2089 HH12 ARG A 220      19.685   3.490   4.498  1.00 10.00      A   
ATOM   2090  NH2 ARG A 220      21.509   3.221   7.163  1.00 10.00      A   
ATOM   2091 HH21 ARG A 220      21.924   3.804   7.936  1.00 10.00      A   
ATOM   2092 HH22 ARG A 220      21.669   2.194   7.153  1.00 10.00      A   
ATOM   2093  C   ARG A 220      18.575  10.150   5.117  1.00 10.00      A   
ATOM   2094  O   ARG A 220      19.427  10.351   5.987  1.00 10.00      A   
ATOM   2095  N   ALA A 221      18.471  10.899   4.027  1.00 10.00      A   
ATOM   2096  HN  ALA A 221      17.764  10.701   3.380  1.00 10.00      A   
ATOM   2097  CA  ALA A 221      19.384  12.007   3.766  1.00 10.00      A   
ATOM   2098  CB  ALA A 221      19.226  12.514   2.342  1.00 10.00      A   
ATOM   2099  C   ALA A 221      19.212  13.145   4.773  1.00 10.00      A   
ATOM   2100  O   ALA A 221      20.086  13.997   4.910  1.00 10.00      A   
ATOM   2101  N   VAL A 222      18.082  13.160   5.467  1.00 10.00      A   
ATOM   2102  HN  VAL A 222      17.419  12.454   5.317  1.00 10.00      A   
ATOM   2103  CA  VAL A 222      17.812  14.197   6.458  1.00 10.00      A   
ATOM   2104  CB  VAL A 222      16.296  14.391   6.700  1.00 10.00      A   
ATOM   2105  CG1 VAL A 222      16.043  15.434   7.783  1.00 10.00      A   
ATOM   2106  CG2 VAL A 222      15.592  14.784   5.410  1.00 10.00      A   
ATOM   2107  C   VAL A 222      18.503  13.867   7.779  1.00 10.00      A   
ATOM   2108  O   VAL A 222      18.205  12.850   8.405  1.00 10.00      A   
ATOM   2109  N   PRO A 223      19.449  14.716   8.205  1.00 10.00      A   
ATOM   2110  CA  PRO A 223      20.194  14.524   9.453  1.00 10.00      A   
ATOM   2111  CB  PRO A 223      21.277  15.617   9.408  1.00 10.00      A   
ATOM   2112  CG  PRO A 223      21.282  16.113   8.002  1.00 10.00      A   
ATOM   2113  CD  PRO A 223      19.885  15.923   7.494  1.00 10.00      A   
ATOM   2114  C   PRO A 223      19.319  14.705  10.695  1.00 10.00      A   
ATOM   2115  O   PRO A 223      18.279  15.367  10.655  1.00 10.00      A   
ATOM   2116  N   LEU A 224      19.765  14.132  11.805  1.00 10.00      A   
ATOM   2117  HN  LEU A 224      20.613  13.642  11.775  1.00 10.00      A   
ATOM   2118  CA  LEU A 224      19.039  14.214  13.068  1.00 10.00      A   
ATOM   2119  CB  LEU A 224      19.632  13.217  14.070  1.00 10.00      A   
ATOM   2120  CG  LEU A 224      18.908  13.080  15.412  1.00 10.00      A   
ATOM   2121  CD1 LEU A 224      17.530  12.471  15.218  1.00 10.00      A   
ATOM   2122  CD2 LEU A 224      19.731  12.245  16.378  1.00 10.00      A   
ATOM   2123  C   LEU A 224      19.105  15.629  13.636  1.00 10.00      A   
ATOM   2124  O   LEU A 224      18.196  16.075  14.339  1.00 10.00      A   
ATOM   2125  N   GLU A 225      20.176  16.340  13.302  1.00 10.00      A   
ATOM   2126  HN  GLU A 225      20.860  15.929  12.726  1.00 10.00      A   
ATOM   2127  CA  GLU A 225      20.376  17.708  13.775  1.00 10.00      A   
ATOM   2128  CB  GLU A 225      21.832  18.132  13.574  1.00 10.00      A   
ATOM   2129  CG  GLU A 225      22.837  17.348  14.402  1.00 10.00      A   
ATOM   2130  CD  GLU A 225      24.225  17.382  13.799  1.00 10.00      A   
ATOM   2131  OE1 GLU A 225      24.576  16.436  13.063  1.00 10.00      A   
ATOM   2132  OE2 GLU A 225      24.966  18.363  14.039  1.00 10.00      A   
ATOM   2133  C   GLU A 225      19.447  18.696  13.072  1.00 10.00      A   
ATOM   2134  O   GLU A 225      19.465  19.892  13.364  1.00 10.00      A   
ATOM   2135  N   LYS A 226      18.642  18.203  12.146  1.00 10.00      A   
ATOM   2136  HN  LYS A 226      18.665  17.240  11.949  1.00 10.00      A   
ATOM   2137  CA  LYS A 226      17.721  19.057  11.413  1.00 10.00      A   
ATOM   2138  CB  LYS A 226      17.893  18.848   9.908  1.00 10.00      A   
ATOM   2139  CG  LYS A 226      19.277  19.186   9.380  1.00 10.00      A   
ATOM   2140  CD  LYS A 226      19.475  20.688   9.249  1.00 10.00      A   
ATOM   2141  CE  LYS A 226      20.843  21.008   8.668  1.00 10.00      A   
ATOM   2142  NZ  LYS A 226      20.989  22.447   8.332  1.00 10.00      A   
ATOM   2143  HZ1 LYS A 226      20.246  22.735   7.661  1.00 10.00      A   
ATOM   2144  HZ2 LYS A 226      21.916  22.621   7.894  1.00 10.00      A   
ATOM   2145  HZ3 LYS A 226      20.909  23.028   9.189  1.00 10.00      A   
ATOM   2146  C   LYS A 226      16.278  18.770  11.809  1.00 10.00      A   
ATOM   2147  O   LYS A 226      15.359  19.476  11.399  1.00 10.00      A   
ATOM   2148  N   LEU A 227      16.090  17.748  12.632  1.00 10.00      A   
ATOM   2149  HN  LEU A 227      16.869  17.251  12.961  1.00 10.00      A   
ATOM   2150  CA  LEU A 227      14.755  17.351  13.068  1.00 10.00      A   
ATOM   2151  CB  LEU A 227      14.775  16.003  13.786  1.00 10.00      A   
ATOM   2152  CG  LEU A 227      14.433  14.779  12.936  1.00 10.00      A   
ATOM   2153  CD1 LEU A 227      14.491  13.516  13.776  1.00 10.00      A   
ATOM   2154  CD2 LEU A 227      13.064  14.931  12.291  1.00 10.00      A   
ATOM   2155  C   LEU A 227      14.067  18.405  13.930  1.00 10.00      A   
ATOM   2156  O   LEU A 227      12.942  18.801  13.637  1.00 10.00      A   
ATOM   2157  N   ALA A 228      14.745  18.868  14.977  1.00 10.00      A   
ATOM   2158  HN  ALA A 228      15.650  18.531  15.149  1.00 10.00      A   
ATOM   2159  CA  ALA A 228      14.173  19.867  15.884  1.00 10.00      A   
ATOM   2160  CB  ALA A 228      15.167  20.240  16.971  1.00 10.00      A   
ATOM   2161  C   ALA A 228      13.688  21.109  15.138  1.00 10.00      A   
ATOM   2162  O   ALA A 228      12.651  21.679  15.474  1.00 10.00      A   
ATOM   2163  N   THR A 229      14.429  21.495  14.109  1.00 10.00      A   
ATOM   2164  HN  THR A 229      15.229  20.979  13.880  1.00 10.00      A   
ATOM   2165  CA  THR A 229      14.095  22.661  13.309  1.00 10.00      A   
ATOM   2166  CB  THR A 229      15.251  22.982  12.344  1.00 10.00      A   
ATOM   2167  OG1 THR A 229      16.494  22.743  13.018  1.00 10.00      A   
ATOM   2168  HG1 THR A 229      16.450  23.121  13.906  1.00 10.00      A   
ATOM   2169  CG2 THR A 229      15.200  24.434  11.896  1.00 10.00      A   
ATOM   2170  C   THR A 229      12.802  22.448  12.516  1.00 10.00      A   
ATOM   2171  O   THR A 229      12.021  23.381  12.325  1.00 10.00      A   
ATOM   2172  N   LEU A 230      12.572  21.211  12.083  1.00 10.00      A   
ATOM   2173  HN  LEU A 230      13.217  20.502  12.299  1.00 10.00      A   
ATOM   2174  CA  LEU A 230      11.383  20.874  11.304  1.00 10.00      A   
ATOM   2175  CB  LEU A 230      11.662  19.677  10.394  1.00 10.00      A   
ATOM   2176  CG  LEU A 230      12.742  19.879   9.330  1.00 10.00      A   
ATOM   2177  CD1 LEU A 230      13.149  18.548   8.718  1.00 10.00      A   
ATOM   2178  CD2 LEU A 230      12.261  20.839   8.254  1.00 10.00      A   
ATOM   2179  C   LEU A 230      10.186  20.577  12.203  1.00 10.00      A   
ATOM   2180  O   LEU A 230       9.067  21.003  11.918  1.00 10.00      A   
ATOM   2181  N   LEU A 231      10.429  19.851  13.290  1.00 10.00      A   
ATOM   2182  HN  LEU A 231      11.345  19.539  13.461  1.00 10.00      A   
ATOM   2183  CA  LEU A 231       9.371  19.490  14.233  1.00 10.00      A   
ATOM   2184  CB  LEU A 231       9.926  18.616  15.363  1.00 10.00      A   
ATOM   2185  CG  LEU A 231      10.682  17.350  14.941  1.00 10.00      A   
ATOM   2186  CD1 LEU A 231      11.189  16.599  16.162  1.00 10.00      A   
ATOM   2187  CD2 LEU A 231       9.813  16.453  14.075  1.00 10.00      A   
ATOM   2188  C   LEU A 231       8.698  20.733  14.806  1.00 10.00      A   
ATOM   2189  O   LEU A 231       7.484  20.759  15.006  1.00 10.00      A   
ATOM   2190  N   GLN A 232       9.491  21.772  15.041  1.00 10.00      A   
ATOM   2191  HN  GLN A 232      10.450  21.690  14.855  1.00 10.00      A   
ATOM   2192  CA  GLN A 232       8.981  23.027  15.580  1.00 10.00      A   
ATOM   2193  CB  GLN A 232      10.142  23.954  15.937  1.00 10.00      A   
ATOM   2194  CG  GLN A 232      10.752  23.698  17.301  1.00 10.00      A   
ATOM   2195  CD  GLN A 232       9.856  24.160  18.430  1.00 10.00      A   
ATOM   2196  OE1 GLN A 232       9.023  25.049  18.254  1.00 10.00      A   
ATOM   2197  NE2 GLN A 232      10.034  23.575  19.600  1.00 10.00      A   
ATOM   2198 HE21 GLN A 232      10.730  22.881  19.671  1.00 10.00      A   
ATOM   2199 HE22 GLN A 232       9.474  23.859  20.353  1.00 10.00      A   
ATOM   2200  C   GLN A 232       8.055  23.733  14.590  1.00 10.00      A   
ATOM   2201  O   GLN A 232       7.269  24.598  14.971  1.00 10.00      A   
ATOM   2202  N   ARG A 233       8.138  23.349  13.325  1.00 10.00      A   
ATOM   2203  HN  ARG A 233       8.756  22.624  13.084  1.00 10.00      A   
ATOM   2204  CA  ARG A 233       7.319  23.965  12.286  1.00 10.00      A   
ATOM   2205  CB  ARG A 233       8.057  23.983  10.946  1.00 10.00      A   
ATOM   2206  CG  ARG A 233       9.286  24.871  10.922  1.00 10.00      A   
ATOM   2207  CD  ARG A 233       8.927  26.336  11.113  1.00 10.00      A   
ATOM   2208  NE  ARG A 233       9.968  27.213  10.575  1.00 10.00      A   
ATOM   2209  HE  ARG A 233      10.633  26.801   9.962  1.00 10.00      A   
ATOM   2210  CZ  ARG A 233      10.084  28.507  10.863  1.00 10.00      A   
ATOM   2211  NH1 ARG A 233       9.225  29.086  11.694  1.00 10.00      A   
ATOM   2212 HH11 ARG A 233       8.452  28.531  12.127  1.00 10.00      A   
ATOM   2213 HH12 ARG A 233       9.318  30.097  11.921  1.00 10.00      A   
ATOM   2214  NH2 ARG A 233      11.061  29.224  10.317  1.00 10.00      A   
ATOM   2215 HH21 ARG A 233      11.157  30.240  10.541  1.00 10.00      A   
ATOM   2216 HH22 ARG A 233      11.739  28.775   9.663  1.00 10.00      A   
ATOM   2217  C   ARG A 233       5.974  23.267  12.123  1.00 10.00      A   
ATOM   2218  O   ARG A 233       5.071  23.800  11.475  1.00 10.00      A   
ATOM   2219  N   ALA A 234       5.838  22.083  12.705  1.00 10.00      A   
ATOM   2220  HN  ALA A 234       6.583  21.712  13.223  1.00 10.00      A   
ATOM   2221  CA  ALA A 234       4.596  21.328  12.603  1.00 10.00      A   
ATOM   2222  CB  ALA A 234       4.651  20.366  11.426  1.00 10.00      A   
ATOM   2223  C   ALA A 234       4.284  20.573  13.893  1.00 10.00      A   
ATOM   2224  O   ALA A 234       4.444  19.356  13.962  1.00 10.00      A   
ATOM   2225  N   PRO A 235       3.827  21.285  14.935  1.00 10.00      A   
ATOM   2226  CA  PRO A 235       3.483  20.670  16.218  1.00 10.00      A   
ATOM   2227  CB  PRO A 235       3.353  21.863  17.180  1.00 10.00      A   
ATOM   2228  CG  PRO A 235       3.821  23.058  16.412  1.00 10.00      A   
ATOM   2229  CD  PRO A 235       3.618  22.737  14.961  1.00 10.00      A   
ATOM   2230  C   PRO A 235       2.156  19.913  16.131  1.00 10.00      A   
ATOM   2231  O   PRO A 235       1.770  19.194  17.051  1.00 10.00      A   
ATOM   2232  N   GLN A 236       1.463  20.078  15.013  1.00 10.00      A   
ATOM   2233  HN  GLN A 236       1.824  20.662  14.309  1.00 10.00      A   
ATOM   2234  CA  GLN A 236       0.184  19.419  14.801  1.00 10.00      A   
ATOM   2235  CB  GLN A 236      -0.793  20.344  14.061  1.00 10.00      A   
ATOM   2236  CG  GLN A 236      -0.594  20.434  12.552  1.00 10.00      A   
ATOM   2237  CD  GLN A 236       0.662  21.184  12.149  1.00 10.00      A   
ATOM   2238  OE1 GLN A 236       1.134  22.066  12.868  1.00 10.00      A   
ATOM   2239  NE2 GLN A 236       1.206  20.837  10.996  1.00 10.00      A   
ATOM   2240 HE21 GLN A 236       0.778  20.120  10.477  1.00 10.00      A   
ATOM   2241 HE22 GLN A 236       2.012  21.315  10.698  1.00 10.00      A   
ATOM   2242  C   GLN A 236       0.363  18.099  14.057  1.00 10.00      A   
ATOM   2243  O   GLN A 236      -0.599  17.525  13.549  1.00 10.00      A   
ATOM   2244  N   LEU A 237       1.598  17.618  14.006  1.00 10.00      A   
ATOM   2245  HN  LEU A 237       2.323  18.110  14.449  1.00 10.00      A   
ATOM   2246  CA  LEU A 237       1.900  16.368  13.323  1.00 10.00      A   
ATOM   2247  CB  LEU A 237       3.412  16.210  13.151  1.00 10.00      A   
ATOM   2248  CG  LEU A 237       3.872  15.565  11.844  1.00 10.00      A   
ATOM   2249  CD1 LEU A 237       3.425  16.403  10.657  1.00 10.00      A   
ATOM   2250  CD2 LEU A 237       5.380  15.394  11.835  1.00 10.00      A   
ATOM   2251  C   LEU A 237       1.331  15.174  14.084  1.00 10.00      A   
ATOM   2252  O   LEU A 237       1.429  15.105  15.309  1.00 10.00      A   
ATOM   2253  N   GLU A 238       0.734  14.242  13.350  1.00 10.00      A   
ATOM   2254  HN  GLU A 238       0.690  14.358  12.374  1.00 10.00      A   
ATOM   2255  CA  GLU A 238       0.146  13.050  13.952  1.00 10.00      A   
ATOM   2256  CB  GLU A 238      -1.267  12.816  13.420  1.00 10.00      A   
ATOM   2257  CG  GLU A 238      -2.167  14.038  13.508  1.00 10.00      A   
ATOM   2258  CD  GLU A 238      -3.637  13.686  13.454  1.00 10.00      A   
ATOM   2259  OE1 GLU A 238      -4.314  13.775  14.502  1.00 10.00      A   
ATOM   2260  OE2 GLU A 238      -4.124  13.312  12.368  1.00 10.00      A   
ATOM   2261  C   GLU A 238       1.021  11.829  13.685  1.00 10.00      A   
ATOM   2262  O   GLU A 238       1.217  10.981  14.556  1.00 10.00      A   
ATOM   2263  N   GLU A 239       1.535  11.740  12.473  1.00 10.00      A   
ATOM   2264  HN  GLU A 239       1.328  12.436  11.809  1.00 10.00      A   
ATOM   2265  CA  GLU A 239       2.406  10.643  12.098  1.00 10.00      A   
ATOM   2266  CB  GLU A 239       1.784   9.803  10.981  1.00 10.00      A   
ATOM   2267  CG  GLU A 239       2.556   8.532  10.665  1.00 10.00      A   
ATOM   2268  CD  GLU A 239       1.858   7.652   9.650  1.00 10.00      A   
ATOM   2269  OE1 GLU A 239       1.283   8.189   8.683  1.00 10.00      A   
ATOM   2270  OE2 GLU A 239       1.889   6.411   9.805  1.00 10.00      A   
ATOM   2271  C   GLU A 239       3.754  11.208  11.667  1.00 10.00      A   
ATOM   2272  O   GLU A 239       3.830  12.009  10.730  1.00 10.00      A   
ATOM   2273  N   LEU A 240       4.812  10.803  12.351  1.00 10.00      A   
ATOM   2274  HN  LEU A 240       4.693  10.154  13.082  1.00 10.00      A   
ATOM   2275  CA  LEU A 240       6.141  11.298  12.037  1.00 10.00      A   
ATOM   2276  CB  LEU A 240       6.743  12.035  13.237  1.00 10.00      A   
ATOM   2277  CG  LEU A 240       8.221  12.421  13.121  1.00 10.00      A   
ATOM   2278  CD1 LEU A 240       8.426  13.476  12.044  1.00 10.00      A   
ATOM   2279  CD2 LEU A 240       8.750  12.906  14.459  1.00 10.00      A   
ATOM   2280  C   LEU A 240       7.083  10.198  11.571  1.00 10.00      A   
ATOM   2281  O   LEU A 240       7.328   9.221  12.284  1.00 10.00      A   
ATOM   2282  N   GLY A 241       7.607  10.380  10.372  1.00 10.00      A   
ATOM   2283  HN  GLY A 241       7.352  11.177   9.855  1.00 10.00      A   
ATOM   2284  CA  GLY A 241       8.551   9.446   9.807  1.00 10.00      A   
ATOM   2285  C   GLY A 241       9.918  10.088   9.782  1.00 10.00      A   
ATOM   2286  O   GLY A 241      10.175  10.980   8.972  1.00 10.00      A   
ATOM   2287  N   THR A 242      10.780   9.664  10.686  1.00 10.00      A   
ATOM   2288  HN  THR A 242      10.523   8.931  11.288  1.00 10.00      A   
ATOM   2289  CA  THR A 242      12.111  10.229  10.791  1.00 10.00      A   
ATOM   2290  CB  THR A 242      12.695   9.976  12.192  1.00 10.00      A   
ATOM   2291  OG1 THR A 242      12.338   8.652  12.616  1.00 10.00      A   
ATOM   2292  HG1 THR A 242      11.854   8.704  13.448  1.00 10.00      A   
ATOM   2293  CG2 THR A 242      12.136  10.980  13.186  1.00 10.00      A   
ATOM   2294  C   THR A 242      13.057   9.669   9.738  1.00 10.00      A   
ATOM   2295  O   THR A 242      12.803   8.614   9.153  1.00 10.00      A   
ATOM   2296  N   GLY A 243      14.139  10.393   9.495  1.00 10.00      A   
ATOM   2297  HN  GLY A 243      14.275  11.233   9.983  1.00 10.00      A   
ATOM   2298  CA  GLY A 243      15.121   9.960   8.528  1.00 10.00      A   
ATOM   2299  C   GLY A 243      16.369   9.449   9.211  1.00 10.00      A   
ATOM   2300  O   GLY A 243      16.341   8.403   9.861  1.00 10.00      A   
ATOM   2301  N   GLY A 244      17.458  10.197   9.085  1.00 10.00      A   
ATOM   2302  HN  GLY A 244      17.408  11.042   8.578  1.00 10.00      A   
ATOM   2303  CA  GLY A 244      18.707   9.801   9.707  1.00 10.00      A   
ATOM   2304  C   GLY A 244      18.685  10.045  11.204  1.00 10.00      A   
ATOM   2305  O   GLY A 244      18.535  11.184  11.652  1.00 10.00      A   
ATOM   2306  N   TYR A 245      18.823   8.978  11.979  1.00 10.00      A   
ATOM   2307  HN  TYR A 245      18.923   8.088  11.560  1.00 10.00      A   
ATOM   2308  CA  TYR A 245      18.798   9.077  13.433  1.00 10.00      A   
ATOM   2309  CB  TYR A 245      17.967   7.928  14.015  1.00 10.00      A   
ATOM   2310  CG  TYR A 245      17.086   8.319  15.179  1.00 10.00      A   
ATOM   2311  CD1 TYR A 245      15.951   9.098  14.989  1.00 10.00      A   
ATOM   2312  CD2 TYR A 245      17.388   7.906  16.469  1.00 10.00      A   
ATOM   2313  CE1 TYR A 245      15.147   9.456  16.055  1.00 10.00      A   
ATOM   2314  CE2 TYR A 245      16.590   8.256  17.537  1.00 10.00      A   
ATOM   2315  CZ  TYR A 245      15.473   9.030  17.326  1.00 10.00      A   
ATOM   2316  OH  TYR A 245      14.677   9.377  18.392  1.00 10.00      A   
ATOM   2317  HH  TYR A 245      15.232   9.494  19.176  1.00 10.00      A   
ATOM   2318  C   TYR A 245      20.206   9.081  14.032  1.00 10.00      A   
ATOM   2319  O   TYR A 245      20.376   9.142  15.250  1.00 10.00      A   
ATOM   2320  N   THR A 246      21.215   9.008  13.180  1.00 10.00      A   
ATOM   2321  HN  THR A 246      21.030   8.950  12.223  1.00 10.00      A   
ATOM   2322  CA  THR A 246      22.594   9.018  13.644  1.00 10.00      A   
ATOM   2323  CB  THR A 246      23.496   8.062  12.834  1.00 10.00      A   
ATOM   2324  OG1 THR A 246      23.153   6.701  13.132  1.00 10.00      A   
ATOM   2325  HG1 THR A 246      22.217   6.650  13.387  1.00 10.00      A   
ATOM   2326  CG2 THR A 246      24.960   8.279  13.180  1.00 10.00      A   
ATOM   2327  C   THR A 246      23.169  10.432  13.618  1.00 10.00      A   
ATOM   2328  O   THR A 246      23.155  11.103  12.581  1.00 10.00      A   
ATOM   2329  N   ALA A 247      23.671  10.876  14.763  1.00 10.00      A   
ATOM   2330  HN  ALA A 247      23.651  10.295  15.553  1.00 10.00      A   
ATOM   2331  CA  ALA A 247      24.254  12.198  14.884  1.00 10.00      A   
ATOM   2332  CB  ALA A 247      23.158  13.246  15.022  1.00 10.00      A   
ATOM   2333  C   ALA A 247      25.179  12.252  16.089  1.00 10.00      A   
ATOM   2334  O   ALA A 247      25.232  11.313  16.884  1.00 10.00      A   
ATOM   2335  N   GLU A 248      25.917  13.344  16.202  1.00 10.00      A   
ATOM   2336  HN  GLU A 248      25.847  14.036  15.512  1.00 10.00      A   
ATOM   2337  CA  GLU A 248      26.831  13.550  17.314  1.00 10.00      A   
ATOM   2338  CB  GLU A 248      27.692  14.790  17.045  1.00 10.00      A   
ATOM   2339  CG  GLU A 248      28.392  15.363  18.265  1.00 10.00      A   
ATOM   2340  CD  GLU A 248      28.847  16.790  18.048  1.00 10.00      A   
ATOM   2341  OE1 GLU A 248      29.967  17.131  18.480  1.00 10.00      A   
ATOM   2342  OE2 GLU A 248      28.086  17.580  17.443  1.00 10.00      A   
ATOM   2343  C   GLU A 248      26.029  13.714  18.604  1.00 10.00      A   
ATOM   2344  O   GLU A 248      25.137  14.565  18.682  1.00 10.00      A   
ATOM   2345  N   VAL A 249      26.337  12.887  19.600  1.00 10.00      A   
ATOM   2346  HN  VAL A 249      27.055  12.231  19.470  1.00 10.00      A   
ATOM   2347  CA  VAL A 249      25.645  12.931  20.879  1.00 10.00      A   
ATOM   2348  CB  VAL A 249      26.026  11.731  21.773  1.00 10.00      A   
ATOM   2349  CG1 VAL A 249      25.183  11.720  23.039  1.00 10.00      A   
ATOM   2350  CG2 VAL A 249      25.863  10.426  21.010  1.00 10.00      A   
ATOM   2351  C   VAL A 249      25.949  14.226  21.621  1.00 10.00      A   
ATOM   2352  O   VAL A 249      27.077  14.442  22.069  1.00 10.00      A   
ATOM   2353  N   ARG A 250      24.943  15.084  21.724  1.00 10.00      A   
ATOM   2354  HN  ARG A 250      24.076  14.849  21.319  1.00 10.00      A   
ATOM   2355  CA  ARG A 250      25.069  16.359  22.408  1.00 10.00      A   
ATOM   2356  CB  ARG A 250      25.230  17.490  21.394  1.00 10.00      A   
ATOM   2357  CG  ARG A 250      26.664  17.934  21.182  1.00 10.00      A   
ATOM   2358  CD  ARG A 250      26.771  18.912  20.024  1.00 10.00      A   
ATOM   2359  NE  ARG A 250      25.932  20.092  20.212  1.00 10.00      A   
ATOM   2360  HE  ARG A 250      25.250  20.062  20.933  1.00 10.00      A   
ATOM   2361  CZ  ARG A 250      26.027  21.197  19.482  1.00 10.00      A   
ATOM   2362  NH1 ARG A 250      26.930  21.288  18.515  1.00 10.00      A   
ATOM   2363 HH11 ARG A 250      27.572  20.491  18.319  1.00 10.00      A   
ATOM   2364 HH12 ARG A 250      26.998  22.160  17.944  1.00 10.00      A   
ATOM   2365  NH2 ARG A 250      25.208  22.207  19.714  1.00 10.00      A   
ATOM   2366 HH21 ARG A 250      24.479  22.133  20.469  1.00 10.00      A   
ATOM   2367 HH22 ARG A 250      25.277  23.078  19.146  1.00 10.00      A   
ATOM   2368  C   ARG A 250      23.835  16.613  23.267  1.00 10.00      A   
ATOM   2369  O   ARG A 250      22.705  16.388  22.824  1.00 10.00      A   
ATOM   2370  N   PRO A 251      24.039  17.093  24.502  1.00 10.00      A   
ATOM   2371  CA  PRO A 251      22.945  17.371  25.442  1.00 10.00      A   
ATOM   2372  CB  PRO A 251      23.656  17.970  26.660  1.00 10.00      A   
ATOM   2373  CG  PRO A 251      25.065  17.505  26.551  1.00 10.00      A   
ATOM   2374  CD  PRO A 251      25.357  17.392  25.084  1.00 10.00      A   
ATOM   2375  C   PRO A 251      21.930  18.366  24.889  1.00 10.00      A   
ATOM   2376  O   PRO A 251      20.719  18.162  25.006  1.00 10.00      A   
ATOM   2377  N   ASP A 252      22.425  19.433  24.279  1.00 10.00      A   
ATOM   2378  HN  ASP A 252      23.400  19.523  24.186  1.00 10.00      A   
ATOM   2379  CA  ASP A 252      21.558  20.465  23.725  1.00 10.00      A   
ATOM   2380  CB  ASP A 252      22.358  21.711  23.337  1.00 10.00      A   
ATOM   2381  CG  ASP A 252      23.098  21.569  22.029  1.00 10.00      A   
ATOM   2382  OD1 ASP A 252      22.868  22.402  21.126  1.00 10.00      A   
ATOM   2383  OD2 ASP A 252      23.903  20.628  21.892  1.00 10.00      A   
ATOM   2384  C   ASP A 252      20.737  19.944  22.544  1.00 10.00      A   
ATOM   2385  O   ASP A 252      19.555  20.270  22.412  1.00 10.00      A   
ATOM   2386  N   VAL A 253      21.362  19.137  21.693  1.00 10.00      A   
ATOM   2387  HN  VAL A 253      22.312  18.934  21.836  1.00 10.00      A   
ATOM   2388  CA  VAL A 253      20.674  18.565  20.540  1.00 10.00      A   
ATOM   2389  CB  VAL A 253      21.652  17.813  19.607  1.00 10.00      A   
ATOM   2390  CG1 VAL A 253      20.918  17.190  18.428  1.00 10.00      A   
ATOM   2391  CG2 VAL A 253      22.745  18.752  19.119  1.00 10.00      A   
ATOM   2392  C   VAL A 253      19.580  17.615  21.016  1.00 10.00      A   
ATOM   2393  O   VAL A 253      18.439  17.671  20.549  1.00 10.00      A   
ATOM   2394  N   TYR A 254      19.938  16.764  21.968  1.00 10.00      A   
ATOM   2395  HN  TYR A 254      20.865  16.784  22.300  1.00 10.00      A   
ATOM   2396  CA  TYR A 254      19.009  15.799  22.535  1.00 10.00      A   
ATOM   2397  CB  TYR A 254      19.738  14.934  23.567  1.00 10.00      A   
ATOM   2398  CG  TYR A 254      18.890  13.859  24.209  1.00 10.00      A   
ATOM   2399  CD1 TYR A 254      18.510  12.727  23.501  1.00 10.00      A   
ATOM   2400  CD2 TYR A 254      18.479  13.972  25.530  1.00 10.00      A   
ATOM   2401  CE1 TYR A 254      17.745  11.741  24.089  1.00 10.00      A   
ATOM   2402  CE2 TYR A 254      17.712  12.991  26.126  1.00 10.00      A   
ATOM   2403  CZ  TYR A 254      17.350  11.878  25.403  1.00 10.00      A   
ATOM   2404  OH  TYR A 254      16.596  10.893  25.995  1.00 10.00      A   
ATOM   2405  HH  TYR A 254      15.820  11.289  26.410  1.00 10.00      A   
ATOM   2406  C   TYR A 254      17.832  16.522  23.183  1.00 10.00      A   
ATOM   2407  O   TYR A 254      16.676  16.107  23.048  1.00 10.00      A   
ATOM   2408  N   SER A 255      18.137  17.612  23.874  1.00 10.00      A   
ATOM   2409  HN  SER A 255      19.079  17.887  23.944  1.00 10.00      A   
ATOM   2410  CA  SER A 255      17.122  18.407  24.539  1.00 10.00      A   
ATOM   2411  CB  SER A 255      17.790  19.494  25.384  1.00 10.00      A   
ATOM   2412  OG  SER A 255      16.851  20.154  26.215  1.00 10.00      A   
ATOM   2413  HG  SER A 255      16.407  19.501  26.771  1.00 10.00      A   
ATOM   2414  C   SER A 255      16.177  19.030  23.510  1.00 10.00      A   
ATOM   2415  O   SER A 255      14.955  18.926  23.633  1.00 10.00      A   
ATOM   2416  N   GLY A 256      16.757  19.643  22.478  1.00 10.00      A   
ATOM   2417  HN  GLY A 256      17.739  19.668  22.429  1.00 10.00      A   
ATOM   2418  CA  GLY A 256      15.967  20.274  21.430  1.00 10.00      A   
ATOM   2419  C   GLY A 256      15.019  19.304  20.759  1.00 10.00      A   
ATOM   2420  O   GLY A 256      13.868  19.641  20.479  1.00 10.00      A   
ATOM   2421  N   LEU A 257      15.503  18.097  20.512  1.00 10.00      A   
ATOM   2422  HN  LEU A 257      16.436  17.900  20.747  1.00 10.00      A   
ATOM   2423  CA  LEU A 257      14.696  17.064  19.887  1.00 10.00      A   
ATOM   2424  CB  LEU A 257      15.563  15.849  19.552  1.00 10.00      A   
ATOM   2425  CG  LEU A 257      16.517  16.022  18.370  1.00 10.00      A   
ATOM   2426  CD1 LEU A 257      17.635  14.996  18.427  1.00 10.00      A   
ATOM   2427  CD2 LEU A 257      15.758  15.912  17.058  1.00 10.00      A   
ATOM   2428  C   LEU A 257      13.546  16.654  20.797  1.00 10.00      A   
ATOM   2429  O   LEU A 257      12.396  16.575  20.365  1.00 10.00      A   
ATOM   2430  N   SER A 258      13.863  16.416  22.061  1.00 10.00      A   
ATOM   2431  HN  SER A 258      14.799  16.503  22.345  1.00 10.00      A   
ATOM   2432  CA  SER A 258      12.863  16.009  23.035  1.00 10.00      A   
ATOM   2433  CB  SER A 258      13.526  15.694  24.372  1.00 10.00      A   
ATOM   2434  OG  SER A 258      14.571  14.752  24.201  1.00 10.00      A   
ATOM   2435  HG  SER A 258      15.340  15.196  23.822  1.00 10.00      A   
ATOM   2436  C   SER A 258      11.775  17.066  23.211  1.00 10.00      A   
ATOM   2437  O   SER A 258      10.586  16.739  23.250  1.00 10.00      A   
ATOM   2438  N   VAL A 259      12.184  18.330  23.305  1.00 10.00      A   
ATOM   2439  HN  VAL A 259      13.147  18.527  23.258  1.00 10.00      A   
ATOM   2440  CA  VAL A 259      11.241  19.435  23.479  1.00 10.00      A   
ATOM   2441  CB  VAL A 259      11.962  20.780  23.743  1.00 10.00      A   
ATOM   2442  CG1 VAL A 259      10.970  21.934  23.801  1.00 10.00      A   
ATOM   2443  CG2 VAL A 259      12.765  20.714  25.037  1.00 10.00      A   
ATOM   2444  C   VAL A 259      10.317  19.566  22.267  1.00 10.00      A   
ATOM   2445  O   VAL A 259       9.123  19.831  22.409  1.00 10.00      A   
ATOM   2446  N   ALA A 260      10.872  19.359  21.080  1.00 10.00      A   
ATOM   2447  HN  ALA A 260      11.825  19.146  21.027  1.00 10.00      A   
ATOM   2448  CA  ALA A 260      10.098  19.449  19.851  1.00 10.00      A   
ATOM   2449  CB  ALA A 260      11.021  19.427  18.644  1.00 10.00      A   
ATOM   2450  C   ALA A 260       9.079  18.317  19.765  1.00 10.00      A   
ATOM   2451  O   ALA A 260       7.927  18.536  19.393  1.00 10.00      A   
ATOM   2452  N   LEU A 261       9.507  17.114  20.129  1.00 10.00      A   
ATOM   2453  HN  LEU A 261      10.440  17.005  20.423  1.00 10.00      A   
ATOM   2454  CA  LEU A 261       8.633  15.946  20.092  1.00 10.00      A   
ATOM   2455  CB  LEU A 261       9.441  14.670  20.308  1.00 10.00      A   
ATOM   2456  CG  LEU A 261      10.337  14.244  19.149  1.00 10.00      A   
ATOM   2457  CD1 LEU A 261      11.358  13.225  19.619  1.00 10.00      A   
ATOM   2458  CD2 LEU A 261       9.500  13.680  18.014  1.00 10.00      A   
ATOM   2459  C   LEU A 261       7.510  16.040  21.122  1.00 10.00      A   
ATOM   2460  O   LEU A 261       6.371  15.651  20.850  1.00 10.00      A   
ATOM   2461  N   SER A 262       7.826  16.568  22.297  1.00 10.00      A   
ATOM   2462  HN  SER A 262       8.746  16.872  22.453  1.00 10.00      A   
ATOM   2463  CA  SER A 262       6.837  16.706  23.361  1.00 10.00      A   
ATOM   2464  CB  SER A 262       7.510  16.988  24.707  1.00 10.00      A   
ATOM   2465  OG  SER A 262       8.601  17.880  24.565  1.00 10.00      A   
ATOM   2466  HG  SER A 262       9.361  17.405  24.195  1.00 10.00      A   
ATOM   2467  C   SER A 262       5.802  17.776  23.021  1.00 10.00      A   
ATOM   2468  O   SER A 262       4.693  17.777  23.554  1.00 10.00      A   
ATOM   2469  N   GLY A 263       6.168  18.675  22.114  1.00 10.00      A   
ATOM   2470  HN  GLY A 263       7.069  18.624  21.726  1.00 10.00      A   
ATOM   2471  CA  GLY A 263       5.264  19.729  21.702  1.00 10.00      A   
ATOM   2472  C   GLY A 263       4.164  19.208  20.797  1.00 10.00      A   
ATOM   2473  O   GLY A 263       3.117  19.838  20.649  1.00 10.00      A   
ATOM   2474  N   CYS A 264       4.402  18.053  20.197  1.00 10.00      A   
ATOM   2475  HN  CYS A 264       5.256  17.596  20.355  1.00 10.00      A   
ATOM   2476  CA  CYS A 264       3.432  17.443  19.310  1.00 10.00      A   
ATOM   2477  CB  CYS A 264       4.138  16.831  18.099  1.00 10.00      A   
ATOM   2478  SG  CYS A 264       5.309  17.950  17.294  1.00 10.00      A   
ATOM   2479  HG  CYS A 264       6.531  17.612  17.683  1.00 10.00      A   
ATOM   2480  C   CYS A 264       2.610  16.393  20.057  1.00 10.00      A   
ATOM   2481  O   CYS A 264       3.023  15.242  20.205  1.00 10.00      A   
ATOM   2482  N   LYS A 265       1.448  16.810  20.544  1.00 10.00      A   
ATOM   2483  HN  LYS A 265       1.181  17.744  20.397  1.00 10.00      A   
ATOM   2484  CA  LYS A 265       0.552  15.924  21.283  1.00 10.00      A   
ATOM   2485  CB  LYS A 265      -0.313  16.715  22.274  1.00 10.00      A   
ATOM   2486  CG  LYS A 265       0.359  17.044  23.598  1.00 10.00      A   
ATOM   2487  CD  LYS A 265       1.337  18.198  23.452  1.00 10.00      A   
ATOM   2488  CE  LYS A 265       1.813  18.693  24.807  1.00 10.00      A   
ATOM   2489  NZ  LYS A 265       2.916  19.682  24.687  1.00 10.00      A   
ATOM   2490  HZ1 LYS A 265       2.670  20.418  23.994  1.00 10.00      A   
ATOM   2491  HZ2 LYS A 265       3.793  19.210  24.385  1.00 10.00      A   
ATOM   2492  HZ3 LYS A 265       3.085  20.135  25.609  1.00 10.00      A   
ATOM   2493  C   LYS A 265      -0.351  15.154  20.330  1.00 10.00      A   
ATOM   2494  O   LYS A 265      -1.036  14.210  20.728  1.00 10.00      A   
ATOM   2495  N   GLU A 266      -0.352  15.563  19.070  1.00 10.00      A   
ATOM   2496  HN  GLU A 266       0.213  16.323  18.811  1.00 10.00      A   
ATOM   2497  CA  GLU A 266      -1.179  14.913  18.062  1.00 10.00      A   
ATOM   2498  CB  GLU A 266      -1.447  15.858  16.887  1.00 10.00      A   
ATOM   2499  CG  GLU A 266      -1.856  17.269  17.288  1.00 10.00      A   
ATOM   2500  CD  GLU A 266      -2.950  17.292  18.336  1.00 10.00      A   
ATOM   2501  OE1 GLU A 266      -2.760  17.941  19.390  1.00 10.00      A   
ATOM   2502  OE2 GLU A 266      -4.003  16.660  18.118  1.00 10.00      A   
ATOM   2503  C   GLU A 266      -0.522  13.630  17.566  1.00 10.00      A   
ATOM   2504  O   GLU A 266      -1.157  12.815  16.896  1.00 10.00      A   
ATOM   2505  N   LEU A 267       0.747  13.456  17.922  1.00 10.00      A   
ATOM   2506  HN  LEU A 267       1.176  14.134  18.478  1.00 10.00      A   
ATOM   2507  CA  LEU A 267       1.517  12.289  17.518  1.00 10.00      A   
ATOM   2508  CB  LEU A 267       2.953  12.394  18.035  1.00 10.00      A   
ATOM   2509  CG  LEU A 267       3.877  13.342  17.268  1.00 10.00      A   
ATOM   2510  CD1 LEU A 267       5.240  13.415  17.932  1.00 10.00      A   
ATOM   2511  CD2 LEU A 267       4.013  12.907  15.817  1.00 10.00      A   
ATOM   2512  C   LEU A 267       0.872  10.986  17.985  1.00 10.00      A   
ATOM   2513  O   LEU A 267       0.517  10.835  19.158  1.00 10.00      A   
ATOM   2514  N   ARG A 268       0.692  10.069  17.046  1.00 10.00      A   
ATOM   2515  HN  ARG A 268       0.973  10.276  16.125  1.00 10.00      A   
ATOM   2516  CA  ARG A 268       0.089   8.771  17.329  1.00 10.00      A   
ATOM   2517  CB  ARG A 268      -1.349   8.721  16.796  1.00 10.00      A   
ATOM   2518  CG  ARG A 268      -2.325   9.624  17.524  1.00 10.00      A   
ATOM   2519  CD  ARG A 268      -2.442   9.244  18.987  1.00 10.00      A   
ATOM   2520  NE  ARG A 268      -3.423  10.070  19.674  1.00 10.00      A   
ATOM   2521  HE  ARG A 268      -4.350   9.742  19.689  1.00 10.00      A   
ATOM   2522  CZ  ARG A 268      -3.145  11.232  20.255  1.00 10.00      A   
ATOM   2523  NH1 ARG A 268      -1.907  11.718  20.232  1.00 10.00      A   
ATOM   2524 HH11 ARG A 268      -1.694  12.638  20.684  1.00 10.00      A   
ATOM   2525 HH12 ARG A 268      -1.139  11.186  19.756  1.00 10.00      A   
ATOM   2526  NH2 ARG A 268      -4.105  11.911  20.861  1.00 10.00      A   
ATOM   2527 HH21 ARG A 268      -5.078  11.536  20.880  1.00 10.00      A   
ATOM   2528 HH22 ARG A 268      -3.897  12.820  21.323  1.00 10.00      A   
ATOM   2529  C   ARG A 268       0.893   7.640  16.695  1.00 10.00      A   
ATOM   2530  O   ARG A 268       0.926   6.520  17.212  1.00 10.00      A   
ATOM   2531  N   CYS A 269       1.547   7.936  15.579  1.00 10.00      A   
ATOM   2532  HN  CYS A 269       1.511   8.852  15.234  1.00 10.00      A   
ATOM   2533  CA  CYS A 269       2.330   6.942  14.863  1.00 10.00      A   
ATOM   2534  CB  CYS A 269       1.649   6.608  13.531  1.00 10.00      A   
ATOM   2535  SG  CYS A 269       2.496   5.359  12.534  1.00 10.00      A   
ATOM   2536  HG  CYS A 269       2.294   5.660  11.253  1.00 10.00      A   
ATOM   2537  C   CYS A 269       3.754   7.436  14.616  1.00 10.00      A   
ATOM   2538  O   CYS A 269       3.968   8.582  14.208  1.00 10.00      A   
ATOM   2539  N   LEU A 270       4.725   6.576  14.889  1.00 10.00      A   
ATOM   2540  HN  LEU A 270       4.491   5.685  15.230  1.00 10.00      A   
ATOM   2541  CA  LEU A 270       6.128   6.909  14.687  1.00 10.00      A   
ATOM   2542  CB  LEU A 270       6.881   6.965  16.018  1.00 10.00      A   
ATOM   2543  CG  LEU A 270       6.651   8.204  16.888  1.00 10.00      A   
ATOM   2544  CD1 LEU A 270       7.475   8.118  18.164  1.00 10.00      A   
ATOM   2545  CD2 LEU A 270       6.983   9.476  16.122  1.00 10.00      A   
ATOM   2546  C   LEU A 270       6.786   5.889  13.769  1.00 10.00      A   
ATOM   2547  O   LEU A 270       6.668   4.681  13.984  1.00 10.00      A   
ATOM   2548  N   SER A 271       7.463   6.373  12.740  1.00 10.00      A   
ATOM   2549  HN  SER A 271       7.515   7.347  12.613  1.00 10.00      A   
ATOM   2550  CA  SER A 271       8.134   5.502  11.789  1.00 10.00      A   
ATOM   2551  CB  SER A 271       7.260   5.324  10.547  1.00 10.00      A   
ATOM   2552  OG  SER A 271       5.957   4.890  10.906  1.00 10.00      A   
ATOM   2553  HG  SER A 271       5.909   4.777  11.864  1.00 10.00      A   
ATOM   2554  C   SER A 271       9.504   6.072  11.412  1.00 10.00      A   
ATOM   2555  O   SER A 271       9.858   7.176  11.834  1.00 10.00      A   
ATOM   2556  N   GLY A 272      10.273   5.319  10.635  1.00 10.00      A   
ATOM   2557  HN  GLY A 272       9.950   4.440  10.340  1.00 10.00      A   
ATOM   2558  CA  GLY A 272      11.588   5.777  10.224  1.00 10.00      A   
ATOM   2559  C   GLY A 272      12.682   5.202  11.100  1.00 10.00      A   
ATOM   2560  O   GLY A 272      12.913   3.991  11.091  1.00 10.00      A   
ATOM   2561  N   PHE A 273      13.343   6.072  11.862  1.00 10.00      A   
ATOM   2562  HN  PHE A 273      13.103   7.026  11.809  1.00 10.00      A   
ATOM   2563  CA  PHE A 273      14.414   5.670  12.775  1.00 10.00      A   
ATOM   2564  CB  PHE A 273      13.888   4.765  13.901  1.00 10.00      A   
ATOM   2565  CG  PHE A 273      12.747   5.357  14.684  1.00 10.00      A   
ATOM   2566  CD1 PHE A 273      11.445   4.944  14.453  1.00 10.00      A   
ATOM   2567  CD2 PHE A 273      12.974   6.327  15.647  1.00 10.00      A   
ATOM   2568  CE1 PHE A 273      10.391   5.485  15.165  1.00 10.00      A   
ATOM   2569  CE2 PHE A 273      11.923   6.872  16.364  1.00 10.00      A   
ATOM   2570  CZ  PHE A 273      10.631   6.450  16.122  1.00 10.00      A   
ATOM   2571  C   PHE A 273      15.593   5.013  12.053  1.00 10.00      A   
ATOM   2572  O   PHE A 273      16.189   4.066  12.564  1.00 10.00      A   
ATOM   2573  N   TRP A 274      15.932   5.519  10.873  1.00 10.00      A   
ATOM   2574  HN  TRP A 274      15.428   6.280  10.511  1.00 10.00      A   
ATOM   2575  CA  TRP A 274      17.058   4.979  10.117  1.00 10.00      A   
ATOM   2576  CB  TRP A 274      17.112   5.584   8.711  1.00 10.00      A   
ATOM   2577  CG  TRP A 274      16.397   4.783   7.669  1.00 10.00      A   
ATOM   2578  CD1 TRP A 274      16.871   3.682   7.015  1.00 10.00      A   
ATOM   2579  CD2 TRP A 274      15.085   5.022   7.151  1.00 10.00      A   
ATOM   2580  NE1 TRP A 274      15.938   3.226   6.119  1.00 10.00      A   
ATOM   2581  HE1 TRP A 274      16.047   2.448   5.527  1.00 10.00      A   
ATOM   2582  CE2 TRP A 274      14.829   4.028   6.187  1.00 10.00      A   
ATOM   2583  CE3 TRP A 274      14.101   5.978   7.410  1.00 10.00      A   
ATOM   2584  CZ2 TRP A 274      13.633   3.964   5.479  1.00 10.00      A   
ATOM   2585  CZ3 TRP A 274      12.913   5.912   6.708  1.00 10.00      A   
ATOM   2586  CH2 TRP A 274      12.688   4.911   5.755  1.00 10.00      A   
ATOM   2587  C   TRP A 274      18.352   5.292  10.852  1.00 10.00      A   
ATOM   2588  O   TRP A 274      18.632   6.456  11.133  1.00 10.00      A   
ATOM   2589  N   ASP A 275      19.127   4.255  11.165  1.00 10.00      A   
ATOM   2590  HN  ASP A 275      18.837   3.353  10.915  1.00 10.00      A   
ATOM   2591  CA  ASP A 275      20.387   4.421  11.890  1.00 10.00      A   
ATOM   2592  CB  ASP A 275      21.349   5.361  11.148  1.00 10.00      A   
ATOM   2593  CG  ASP A 275      21.874   4.793   9.845  1.00 10.00      A   
ATOM   2594  OD1 ASP A 275      22.298   3.618   9.823  1.00 10.00      A   
ATOM   2595  OD2 ASP A 275      21.871   5.520   8.828  1.00 10.00      A   
ATOM   2596  C   ASP A 275      20.085   4.950  13.289  1.00 10.00      A   
ATOM   2597  O   ASP A 275      20.688   5.921  13.753  1.00 10.00      A   
ATOM   2598  N   ALA A 276      19.133   4.295  13.946  1.00 10.00      A   
ATOM   2599  HN  ALA A 276      18.728   3.510  13.519  1.00 10.00      A   
ATOM   2600  CA  ALA A 276      18.680   4.683  15.279  1.00 10.00      A   
ATOM   2601  CB  ALA A 276      17.462   3.868  15.695  1.00 10.00      A   
ATOM   2602  C   ALA A 276      19.775   4.587  16.332  1.00 10.00      A   
ATOM   2603  O   ALA A 276      20.298   3.509  16.605  1.00 10.00      A   
ATOM   2604  N   VAL A 277      20.115   5.728  16.914  1.00 10.00      A   
ATOM   2605  HN  VAL A 277      19.676   6.556  16.628  1.00 10.00      A   
ATOM   2606  CA  VAL A 277      21.124   5.792  17.958  1.00 10.00      A   
ATOM   2607  CB  VAL A 277      21.926   7.113  17.873  1.00 10.00      A   
ATOM   2608  CG1 VAL A 277      22.782   7.324  19.112  1.00 10.00      A   
ATOM   2609  CG2 VAL A 277      22.794   7.123  16.625  1.00 10.00      A   
ATOM   2610  C   VAL A 277      20.441   5.688  19.323  1.00 10.00      A   
ATOM   2611  O   VAL A 277      19.596   6.518  19.661  1.00 10.00      A   
ATOM   2612  N   PRO A 278      20.783   4.654  20.111  1.00 10.00      A   
ATOM   2613  CA  PRO A 278      20.201   4.419  21.444  1.00 10.00      A   
ATOM   2614  CB  PRO A 278      21.104   3.334  22.030  1.00 10.00      A   
ATOM   2615  CG  PRO A 278      21.593   2.586  20.842  1.00 10.00      A   
ATOM   2616  CD  PRO A 278      21.758   3.608  19.751  1.00 10.00      A   
ATOM   2617  C   PRO A 278      20.209   5.652  22.348  1.00 10.00      A   
ATOM   2618  O   PRO A 278      19.253   5.894  23.087  1.00 10.00      A   
ATOM   2619  N   ALA A 279      21.276   6.437  22.270  1.00 10.00      A   
ATOM   2620  HN  ALA A 279      21.998   6.198  21.648  1.00 10.00      A   
ATOM   2621  CA  ALA A 279      21.409   7.638  23.091  1.00 10.00      A   
ATOM   2622  CB  ALA A 279      22.802   8.235  22.955  1.00 10.00      A   
ATOM   2623  C   ALA A 279      20.345   8.687  22.766  1.00 10.00      A   
ATOM   2624  O   ALA A 279      20.091   9.586  23.565  1.00 10.00      A   
ATOM   2625  N   TYR A 280      19.726   8.573  21.597  1.00 10.00      A   
ATOM   2626  HN  TYR A 280      19.962   7.829  20.996  1.00 10.00      A   
ATOM   2627  CA  TYR A 280      18.701   9.528  21.183  1.00 10.00      A   
ATOM   2628  CB  TYR A 280      19.061  10.131  19.825  1.00 10.00      A   
ATOM   2629  CG  TYR A 280      20.085  11.238  19.901  1.00 10.00      A   
ATOM   2630  CD1 TYR A 280      21.433  10.986  19.679  1.00 10.00      A   
ATOM   2631  CD2 TYR A 280      19.702  12.540  20.182  1.00 10.00      A   
ATOM   2632  CE1 TYR A 280      22.368  12.003  19.739  1.00 10.00      A   
ATOM   2633  CE2 TYR A 280      20.627  13.562  20.246  1.00 10.00      A   
ATOM   2634  CZ  TYR A 280      21.958  13.290  20.022  1.00 10.00      A   
ATOM   2635  OH  TYR A 280      22.880  14.308  20.085  1.00 10.00      A   
ATOM   2636  HH  TYR A 280      23.462  14.263  19.315  1.00 10.00      A   
ATOM   2637  C   TYR A 280      17.317   8.880  21.122  1.00 10.00      A   
ATOM   2638  O   TYR A 280      16.368   9.459  20.582  1.00 10.00      A   
ATOM   2639  N   LEU A 281      17.205   7.691  21.698  1.00 10.00      A   
ATOM   2640  HN  LEU A 281      17.988   7.299  22.143  1.00 10.00      A   
ATOM   2641  CA  LEU A 281      15.946   6.949  21.693  1.00 10.00      A   
ATOM   2642  CB  LEU A 281      16.159   5.452  21.950  1.00 10.00      A   
ATOM   2643  CG  LEU A 281      16.865   4.657  20.850  1.00 10.00      A   
ATOM   2644  CD1 LEU A 281      16.839   3.174  21.179  1.00 10.00      A   
ATOM   2645  CD2 LEU A 281      16.227   4.915  19.495  1.00 10.00      A   
ATOM   2646  C   LEU A 281      14.879   7.511  22.648  1.00 10.00      A   
ATOM   2647  O   LEU A 281      13.750   7.756  22.219  1.00 10.00      A   
ATOM   2648  N   PRO A 282      15.209   7.734  23.945  1.00 10.00      A   
ATOM   2649  CA  PRO A 282      14.241   8.233  24.945  1.00 10.00      A   
ATOM   2650  CB  PRO A 282      15.026   8.230  26.264  1.00 10.00      A   
ATOM   2651  CG  PRO A 282      16.205   7.356  26.012  1.00 10.00      A   
ATOM   2652  CD  PRO A 282      16.534   7.514  24.558  1.00 10.00      A   
ATOM   2653  C   PRO A 282      13.672   9.627  24.665  1.00 10.00      A   
ATOM   2654  O   PRO A 282      12.882  10.142  25.450  1.00 10.00      A   
ATOM   2655  N   ALA A 283      14.055  10.231  23.552  1.00 10.00      A   
ATOM   2656  HN  ALA A 283      14.686   9.781  22.957  1.00 10.00      A   
ATOM   2657  CA  ALA A 283      13.552  11.555  23.197  1.00 10.00      A   
ATOM   2658  CB  ALA A 283      14.362  12.139  22.052  1.00 10.00      A   
ATOM   2659  C   ALA A 283      12.069  11.488  22.829  1.00 10.00      A   
ATOM   2660  O   ALA A 283      11.335  12.467  22.964  1.00 10.00      A   
ATOM   2661  N   VAL A 284      11.631  10.316  22.379  1.00 10.00      A   
ATOM   2662  HN  VAL A 284      12.259   9.566  22.303  1.00 10.00      A   
ATOM   2663  CA  VAL A 284      10.239  10.118  21.988  1.00 10.00      A   
ATOM   2664  CB  VAL A 284      10.116   9.131  20.807  1.00 10.00      A   
ATOM   2665  CG1 VAL A 284      10.870   9.648  19.593  1.00 10.00      A   
ATOM   2666  CG2 VAL A 284      10.617   7.748  21.199  1.00 10.00      A   
ATOM   2667  C   VAL A 284       9.399   9.603  23.157  1.00 10.00      A   
ATOM   2668  O   VAL A 284       8.284   9.109  22.962  1.00 10.00      A   
ATOM   2669  N   TYR A 285       9.930   9.736  24.367  1.00 10.00      A   
ATOM   2670  HN  TYR A 285      10.809  10.159  24.456  1.00 10.00      A   
ATOM   2671  CA  TYR A 285       9.240   9.272  25.571  1.00 10.00      A   
ATOM   2672  CB  TYR A 285      10.121   9.428  26.815  1.00 10.00      A   
ATOM   2673  CG  TYR A 285      10.886   8.173  27.186  1.00 10.00      A   
ATOM   2674  CD1 TYR A 285      10.780   7.020  26.419  1.00 10.00      A   
ATOM   2675  CD2 TYR A 285      11.711   8.141  28.304  1.00 10.00      A   
ATOM   2676  CE1 TYR A 285      11.469   5.871  26.753  1.00 10.00      A   
ATOM   2677  CE2 TYR A 285      12.405   6.994  28.646  1.00 10.00      A   
ATOM   2678  CZ  TYR A 285      12.280   5.861  27.866  1.00 10.00      A   
ATOM   2679  OH  TYR A 285      12.963   4.714  28.205  1.00 10.00      A   
ATOM   2680  HH  TYR A 285      12.476   4.243  28.893  1.00 10.00      A   
ATOM   2681  C   TYR A 285       7.893   9.959  25.768  1.00 10.00      A   
ATOM   2682  O   TYR A 285       6.931   9.339  26.226  1.00 10.00      A   
ATOM   2683  N   SER A 286       7.821  11.232  25.414  1.00 10.00      A   
ATOM   2684  HN  SER A 286       8.621  11.677  25.062  1.00 10.00      A   
ATOM   2685  CA  SER A 286       6.589  11.995  25.548  1.00 10.00      A   
ATOM   2686  CB  SER A 286       6.870  13.472  25.278  1.00 10.00      A   
ATOM   2687  OG  SER A 286       7.875  13.613  24.286  1.00 10.00      A   
ATOM   2688  HG  SER A 286       8.733  13.726  24.713  1.00 10.00      A   
ATOM   2689  C   SER A 286       5.521  11.480  24.584  1.00 10.00      A   
ATOM   2690  O   SER A 286       4.323  11.629  24.824  1.00 10.00      A   
ATOM   2691  N   VAL A 287       5.968  10.859  23.503  1.00 10.00      A   
ATOM   2692  HN  VAL A 287       6.935  10.755  23.382  1.00 10.00      A   
ATOM   2693  CA  VAL A 287       5.065  10.330  22.491  1.00 10.00      A   
ATOM   2694  CB  VAL A 287       5.740  10.305  21.105  1.00 10.00      A   
ATOM   2695  CG1 VAL A 287       4.721  10.023  20.013  1.00 10.00      A   
ATOM   2696  CG2 VAL A 287       6.478  11.608  20.837  1.00 10.00      A   
ATOM   2697  C   VAL A 287       4.604   8.919  22.846  1.00 10.00      A   
ATOM   2698  O   VAL A 287       3.516   8.500  22.454  1.00 10.00      A   
ATOM   2699  N   CYS A 288       5.424   8.210  23.614  1.00 10.00      A   
ATOM   2700  HN  CYS A 288       6.258   8.624  23.924  1.00 10.00      A   
ATOM   2701  CA  CYS A 288       5.122   6.836  24.015  1.00 10.00      A   
ATOM   2702  CB  CYS A 288       6.220   6.295  24.931  1.00 10.00      A   
ATOM   2703  SG  CYS A 288       7.868   6.263  24.188  1.00 10.00      A   
ATOM   2704  HG  CYS A 288       7.929   7.224  23.273  1.00 10.00      A   
ATOM   2705  C   CYS A 288       3.755   6.706  24.692  1.00 10.00      A   
ATOM   2706  O   CYS A 288       3.040   5.727  24.478  1.00 10.00      A   
ATOM   2707  N   SER A 289       3.378   7.712  25.473  1.00 10.00      A   
ATOM   2708  HN  SER A 289       3.971   8.486  25.579  1.00 10.00      A   
ATOM   2709  CA  SER A 289       2.105   7.701  26.187  1.00 10.00      A   
ATOM   2710  CB  SER A 289       2.085   8.836  27.210  1.00 10.00      A   
ATOM   2711  OG  SER A 289       3.359   9.456  27.280  1.00 10.00      A   
ATOM   2712  HG  SER A 289       3.825   9.142  28.064  1.00 10.00      A   
ATOM   2713  C   SER A 289       0.905   7.812  25.245  1.00 10.00      A   
ATOM   2714  O   SER A 289      -0.237   7.614  25.663  1.00 10.00      A   
ATOM   2715  N   ARG A 290       1.164   8.128  23.981  1.00 10.00      A   
ATOM   2716  HN  ARG A 290       2.098   8.276  23.704  1.00 10.00      A   
ATOM   2717  CA  ARG A 290       0.101   8.261  22.991  1.00 10.00      A   
ATOM   2718  CB  ARG A 290      -0.163   9.737  22.672  1.00 10.00      A   
ATOM   2719  CG  ARG A 290       1.087  10.573  22.427  1.00 10.00      A   
ATOM   2720  CD  ARG A 290       0.761  12.060  22.419  1.00 10.00      A   
ATOM   2721  NE  ARG A 290       1.954  12.893  22.251  1.00 10.00      A   
ATOM   2722  HE  ARG A 290       2.384  12.888  21.368  1.00 10.00      A   
ATOM   2723  CZ  ARG A 290       2.477  13.649  23.216  1.00 10.00      A   
ATOM   2724  NH1 ARG A 290       1.918  13.672  24.419  1.00 10.00      A   
ATOM   2725 HH11 ARG A 290       1.070  13.097  24.620  1.00 10.00      A   
ATOM   2726 HH12 ARG A 290       2.327  14.267  25.173  1.00 10.00      A   
ATOM   2727  NH2 ARG A 290       3.560  14.383  22.981  1.00 10.00      A   
ATOM   2728 HH21 ARG A 290       4.011  14.370  22.038  1.00 10.00      A   
ATOM   2729 HH22 ARG A 290       3.969  14.975  23.741  1.00 10.00      A   
ATOM   2730  C   ARG A 290       0.437   7.490  21.718  1.00 10.00      A   
ATOM   2731  O   ARG A 290      -0.192   7.675  20.677  1.00 10.00      A   
ATOM   2732  N   LEU A 291       1.428   6.619  21.811  1.00 10.00      A   
ATOM   2733  HN  LEU A 291       1.887   6.507  22.669  1.00 10.00      A   
ATOM   2734  CA  LEU A 291       1.852   5.827  20.671  1.00 10.00      A   
ATOM   2735  CB  LEU A 291       3.257   5.268  20.896  1.00 10.00      A   
ATOM   2736  CG  LEU A 291       4.401   6.052  20.253  1.00 10.00      A   
ATOM   2737  CD1 LEU A 291       5.739   5.428  20.610  1.00 10.00      A   
ATOM   2738  CD2 LEU A 291       4.224   6.119  18.745  1.00 10.00      A   
ATOM   2739  C   LEU A 291       0.874   4.697  20.384  1.00 10.00      A   
ATOM   2740  O   LEU A 291       0.683   3.801  21.207  1.00 10.00      A   
ATOM   2741  N   THR A 292       0.251   4.753  19.218  1.00 10.00      A   
ATOM   2742  HN  THR A 292       0.436   5.505  18.609  1.00 10.00      A   
ATOM   2743  CA  THR A 292      -0.701   3.732  18.811  1.00 10.00      A   
ATOM   2744  CB  THR A 292      -1.957   4.380  18.198  1.00 10.00      A   
ATOM   2745  OG1 THR A 292      -2.205   5.645  18.836  1.00 10.00      A   
ATOM   2746  HG1 THR A 292      -1.535   5.804  19.511  1.00 10.00      A   
ATOM   2747  CG2 THR A 292      -3.167   3.481  18.394  1.00 10.00      A   
ATOM   2748  C   THR A 292      -0.053   2.793  17.791  1.00 10.00      A   
ATOM   2749  O   THR A 292      -0.325   1.587  17.764  1.00 10.00      A   
ATOM   2750  N   THR A 293       0.803   3.360  16.950  1.00 10.00      A   
ATOM   2751  HN  THR A 293       0.962   4.328  17.008  1.00 10.00      A   
ATOM   2752  CA  THR A 293       1.511   2.595  15.938  1.00 10.00      A   
ATOM   2753  CB  THR A 293       0.957   2.891  14.534  1.00 10.00      A   
ATOM   2754  OG1 THR A 293      -0.468   2.733  14.539  1.00 10.00      A   
ATOM   2755  HG1 THR A 293      -0.760   2.514  15.428  1.00 10.00      A   
ATOM   2756  CG2 THR A 293       1.556   1.930  13.520  1.00 10.00      A   
ATOM   2757  C   THR A 293       3.001   2.931  15.984  1.00 10.00      A   
ATOM   2758  O   THR A 293       3.388   4.097  15.877  1.00 10.00      A   
ATOM   2759  N   LEU A 294       3.835   1.913  16.150  1.00 10.00      A   
ATOM   2760  HN  LEU A 294       3.478   0.999  16.205  1.00 10.00      A   
ATOM   2761  CA  LEU A 294       5.273   2.120  16.231  1.00 10.00      A   
ATOM   2762  CB  LEU A 294       5.758   1.906  17.670  1.00 10.00      A   
ATOM   2763  CG  LEU A 294       7.233   2.210  17.953  1.00 10.00      A   
ATOM   2764  CD1 LEU A 294       7.561   3.661  17.628  1.00 10.00      A   
ATOM   2765  CD2 LEU A 294       7.575   1.892  19.402  1.00 10.00      A   
ATOM   2766  C   LEU A 294       6.035   1.219  15.266  1.00 10.00      A   
ATOM   2767  O   LEU A 294       5.905  -0.005  15.306  1.00 10.00      A   
ATOM   2768  N   ASN A 295       6.833   1.835  14.404  1.00 10.00      A   
ATOM   2769  HN  ASN A 295       6.887   2.816  14.420  1.00 10.00      A   
ATOM   2770  CA  ASN A 295       7.631   1.102  13.433  1.00 10.00      A   
ATOM   2771  CB  ASN A 295       7.304   1.575  12.011  1.00 10.00      A   
ATOM   2772  CG  ASN A 295       8.228   0.994  10.954  1.00 10.00      A   
ATOM   2773  OD1 ASN A 295       8.781  -0.095  11.114  1.00 10.00      A   
ATOM   2774  ND2 ASN A 295       8.400   1.719   9.860  1.00 10.00      A   
ATOM   2775 HD21 ASN A 295       7.924   2.571   9.791  1.00 10.00      A   
ATOM   2776 HD22 ASN A 295       8.994   1.367   9.165  1.00 10.00      A   
ATOM   2777  C   ASN A 295       9.119   1.276  13.724  1.00 10.00      A   
ATOM   2778  O   ASN A 295       9.680   2.354  13.521  1.00 10.00      A   
ATOM   2779  N   LEU A 296       9.750   0.211  14.199  1.00 10.00      A   
ATOM   2780  HN  LEU A 296       9.249  -0.630  14.329  1.00 10.00      A   
ATOM   2781  CA  LEU A 296      11.171   0.232  14.516  1.00 10.00      A   
ATOM   2782  CB  LEU A 296      11.383  -0.039  16.011  1.00 10.00      A   
ATOM   2783  CG  LEU A 296      10.761   0.959  16.988  1.00 10.00      A   
ATOM   2784  CD1 LEU A 296      10.826   0.421  18.410  1.00 10.00      A   
ATOM   2785  CD2 LEU A 296      11.465   2.303  16.897  1.00 10.00      A   
ATOM   2786  C   LEU A 296      11.911  -0.824  13.696  1.00 10.00      A   
ATOM   2787  O   LEU A 296      12.923  -1.366  14.139  1.00 10.00      A   
ATOM   2788  N   SER A 297      11.415  -1.103  12.495  1.00 10.00      A   
ATOM   2789  HN  SER A 297      10.618  -0.624  12.181  1.00 10.00      A   
ATOM   2790  CA  SER A 297      12.026  -2.103  11.623  1.00 10.00      A   
ATOM   2791  CB  SER A 297      11.131  -2.363  10.411  1.00 10.00      A   
ATOM   2792  OG  SER A 297       9.797  -2.617  10.818  1.00 10.00      A   
ATOM   2793  HG  SER A 297       9.334  -1.778  10.952  1.00 10.00      A   
ATOM   2794  C   SER A 297      13.429  -1.692  11.170  1.00 10.00      A   
ATOM   2795  O   SER A 297      14.269  -2.541  10.864  1.00 10.00      A   
ATOM   2796  N   TYR A 298      13.687  -0.391  11.129  1.00 10.00      A   
ATOM   2797  HN  TYR A 298      12.987   0.248  11.386  1.00 10.00      A   
ATOM   2798  CA  TYR A 298      14.991   0.109  10.711  1.00 10.00      A   
ATOM   2799  CB  TYR A 298      14.842   1.292   9.747  1.00 10.00      A   
ATOM   2800  CG  TYR A 298      14.145   0.929   8.455  1.00 10.00      A   
ATOM   2801  CD1 TYR A 298      12.850   1.358   8.199  1.00 10.00      A   
ATOM   2802  CD2 TYR A 298      14.779   0.148   7.496  1.00 10.00      A   
ATOM   2803  CE1 TYR A 298      12.204   1.019   7.026  1.00 10.00      A   
ATOM   2804  CE2 TYR A 298      14.142  -0.194   6.318  1.00 10.00      A   
ATOM   2805  CZ  TYR A 298      12.854   0.243   6.089  1.00 10.00      A   
ATOM   2806  OH  TYR A 298      12.214  -0.095   4.919  1.00 10.00      A   
ATOM   2807  HH  TYR A 298      12.013   0.709   4.423  1.00 10.00      A   
ATOM   2808  C   TYR A 298      15.843   0.492  11.914  1.00 10.00      A   
ATOM   2809  O   TYR A 298      16.929   1.050  11.769  1.00 10.00      A   
ATOM   2810  N   ALA A 299      15.347   0.174  13.106  1.00 10.00      A   
ATOM   2811  HN  ALA A 299      14.484  -0.288  13.159  1.00 10.00      A   
ATOM   2812  CA  ALA A 299      16.059   0.479  14.337  1.00 10.00      A   
ATOM   2813  CB  ALA A 299      15.099   0.994  15.400  1.00 10.00      A   
ATOM   2814  C   ALA A 299      16.811  -0.748  14.841  1.00 10.00      A   
ATOM   2815  O   ALA A 299      16.245  -1.606  15.528  1.00 10.00      A   
ATOM   2816  N   THR A 300      18.083  -0.829  14.486  1.00 10.00      A   
ATOM   2817  HN  THR A 300      18.467  -0.119  13.935  1.00 10.00      A   
ATOM   2818  CA  THR A 300      18.930  -1.938  14.892  1.00 10.00      A   
ATOM   2819  CB  THR A 300      20.043  -2.196  13.850  1.00 10.00      A   
ATOM   2820  OG1 THR A 300      20.201  -1.042  13.009  1.00 10.00      A   
ATOM   2821  HG1 THR A 300      21.019  -1.126  12.502  1.00 10.00      A   
ATOM   2822  CG2 THR A 300      19.697  -3.399  12.989  1.00 10.00      A   
ATOM   2823  C   THR A 300      19.564  -1.665  16.253  1.00 10.00      A   
ATOM   2824  O   THR A 300      20.765  -1.406  16.350  1.00 10.00      A   
ATOM   2825  N   VAL A 301      18.751  -1.700  17.295  1.00 10.00      A   
ATOM   2826  HN  VAL A 301      17.801  -1.896  17.153  1.00 10.00      A   
ATOM   2827  CA  VAL A 301      19.230  -1.458  18.646  1.00 10.00      A   
ATOM   2828  CB  VAL A 301      18.377  -0.401  19.380  1.00 10.00      A   
ATOM   2829  CG1 VAL A 301      18.593   0.975  18.770  1.00 10.00      A   
ATOM   2830  CG2 VAL A 301      16.903  -0.774  19.349  1.00 10.00      A   
ATOM   2831  C   VAL A 301      19.261  -2.757  19.450  1.00 10.00      A   
ATOM   2832  O   VAL A 301      19.018  -3.837  18.907  1.00 10.00      A   
ATOM   2833  N   GLN A 302      19.559  -2.655  20.736  1.00 10.00      A   
ATOM   2834  HN  GLN A 302      19.731  -1.770  21.120  1.00 10.00      A   
ATOM   2835  CA  GLN A 302      19.622  -3.828  21.594  1.00 10.00      A   
ATOM   2836  CB  GLN A 302      20.657  -3.635  22.700  1.00 10.00      A   
ATOM   2837  CG  GLN A 302      22.092  -3.539  22.201  1.00 10.00      A   
ATOM   2838  CD  GLN A 302      22.527  -4.761  21.408  1.00 10.00      A   
ATOM   2839  OE1 GLN A 302      23.017  -5.741  21.974  1.00 10.00      A   
ATOM   2840  NE2 GLN A 302      22.352  -4.717  20.094  1.00 10.00      A   
ATOM   2841 HE21 GLN A 302      21.955  -3.905  19.705  1.00 10.00      A   
ATOM   2842 HE22 GLN A 302      22.630  -5.491  19.561  1.00 10.00      A   
ATOM   2843  C   GLN A 302      18.253  -4.174  22.181  1.00 10.00      A   
ATOM   2844  O   GLN A 302      17.334  -3.352  22.188  1.00 10.00      A   
ATOM   2845  N   SER A 303      18.137  -5.391  22.687  1.00 10.00      A   
ATOM   2846  HN  SER A 303      18.916  -5.988  22.670  1.00 10.00      A   
ATOM   2847  CA  SER A 303      16.894  -5.883  23.266  1.00 10.00      A   
ATOM   2848  CB  SER A 303      17.093  -7.319  23.741  1.00 10.00      A   
ATOM   2849  OG  SER A 303      17.920  -8.024  22.834  1.00 10.00      A   
ATOM   2850  HG  SER A 303      17.447  -8.133  21.996  1.00 10.00      A   
ATOM   2851  C   SER A 303      16.403  -5.007  24.418  1.00 10.00      A   
ATOM   2852  O   SER A 303      15.238  -4.616  24.453  1.00 10.00      A   
ATOM   2853  N   TYR A 304      17.305  -4.672  25.338  1.00 10.00      A   
ATOM   2854  HN  TYR A 304      18.234  -4.973  25.233  1.00 10.00      A   
ATOM   2855  CA  TYR A 304      16.944  -3.857  26.493  1.00 10.00      A   
ATOM   2856  CB  TYR A 304      18.087  -3.777  27.504  1.00 10.00      A   
ATOM   2857  CG  TYR A 304      17.656  -3.213  28.837  1.00 10.00      A   
ATOM   2858  CD1 TYR A 304      16.842  -3.946  29.693  1.00 10.00      A   
ATOM   2859  CD2 TYR A 304      18.051  -1.944  29.236  1.00 10.00      A   
ATOM   2860  CE1 TYR A 304      16.432  -3.427  30.907  1.00 10.00      A   
ATOM   2861  CE2 TYR A 304      17.649  -1.419  30.451  1.00 10.00      A   
ATOM   2862  CZ  TYR A 304      16.840  -2.165  31.281  1.00 10.00      A   
ATOM   2863  OH  TYR A 304      16.432  -1.640  32.487  1.00 10.00      A   
ATOM   2864  HH  TYR A 304      16.625  -2.272  33.194  1.00 10.00      A   
ATOM   2865  C   TYR A 304      16.491  -2.460  26.086  1.00 10.00      A   
ATOM   2866  O   TYR A 304      15.591  -1.883  26.701  1.00 10.00      A   
ATOM   2867  N   ASP A 305      17.107  -1.924  25.041  1.00 10.00      A   
ATOM   2868  HN  ASP A 305      17.804  -2.438  24.580  1.00 10.00      A   
ATOM   2869  CA  ASP A 305      16.763  -0.590  24.557  1.00 10.00      A   
ATOM   2870  CB  ASP A 305      17.735  -0.108  23.477  1.00 10.00      A   
ATOM   2871  CG  ASP A 305      19.102   0.249  24.028  1.00 10.00      A   
ATOM   2872  OD1 ASP A 305      19.185   1.133  24.911  1.00 10.00      A   
ATOM   2873  OD2 ASP A 305      20.101  -0.354  23.588  1.00 10.00      A   
ATOM   2874  C   ASP A 305      15.331  -0.553  24.045  1.00 10.00      A   
ATOM   2875  O   ASP A 305      14.618   0.437  24.226  1.00 10.00      A   
ATOM   2876  N   LEU A 306      14.910  -1.645  23.423  1.00 10.00      A   
ATOM   2877  HN  LEU A 306      15.528  -2.400  23.308  1.00 10.00      A   
ATOM   2878  CA  LEU A 306      13.558  -1.750  22.900  1.00 10.00      A   
ATOM   2879  CB  LEU A 306      13.437  -2.967  21.982  1.00 10.00      A   
ATOM   2880  CG  LEU A 306      14.170  -2.876  20.642  1.00 10.00      A   
ATOM   2881  CD1 LEU A 306      14.218  -4.233  19.959  1.00 10.00      A   
ATOM   2882  CD2 LEU A 306      13.507  -1.848  19.740  1.00 10.00      A   
ATOM   2883  C   LEU A 306      12.552  -1.856  24.041  1.00 10.00      A   
ATOM   2884  O   LEU A 306      11.481  -1.251  23.996  1.00 10.00      A   
ATOM   2885  N   VAL A 307      12.917  -2.619  25.071  1.00 10.00      A   
ATOM   2886  HN  VAL A 307      13.787  -3.068  25.040  1.00 10.00      A   
ATOM   2887  CA  VAL A 307      12.062  -2.816  26.236  1.00 10.00      A   
ATOM   2888  CB  VAL A 307      12.713  -3.772  27.262  1.00 10.00      A   
ATOM   2889  CG1 VAL A 307      11.863  -3.889  28.517  1.00 10.00      A   
ATOM   2890  CG2 VAL A 307      12.925  -5.145  26.644  1.00 10.00      A   
ATOM   2891  C   VAL A 307      11.740  -1.482  26.909  1.00 10.00      A   
ATOM   2892  O   VAL A 307      10.592  -1.222  27.272  1.00 10.00      A   
ATOM   2893  N   LYS A 308      12.753  -0.628  27.032  1.00 10.00      A   
ATOM   2894  HN  LYS A 308      13.635  -0.886  26.688  1.00 10.00      A   
ATOM   2895  CA  LYS A 308      12.590   0.680  27.660  1.00 10.00      A   
ATOM   2896  CB  LYS A 308      13.927   1.420  27.709  1.00 10.00      A   
ATOM   2897  CG  LYS A 308      14.949   0.782  28.634  1.00 10.00      A   
ATOM   2898  CD  LYS A 308      16.270   1.532  28.617  1.00 10.00      A   
ATOM   2899  CE  LYS A 308      17.013   1.302  27.314  1.00 10.00      A   
ATOM   2900  NZ  LYS A 308      18.413   1.792  27.369  1.00 10.00      A   
ATOM   2901  HZ1 LYS A 308      18.902   1.568  26.474  1.00 10.00      A   
ATOM   2902  HZ2 LYS A 308      18.926   1.340  28.152  1.00 10.00      A   
ATOM   2903  HZ3 LYS A 308      18.428   2.820  27.508  1.00 10.00      A   
ATOM   2904  C   LYS A 308      11.536   1.525  26.951  1.00 10.00      A   
ATOM   2905  O   LYS A 308      10.818   2.296  27.588  1.00 10.00      A   
ATOM   2906  N   LEU A 309      11.438   1.364  25.639  1.00 10.00      A   
ATOM   2907  HN  LEU A 309      12.026   0.720  25.192  1.00 10.00      A   
ATOM   2908  CA  LEU A 309      10.469   2.111  24.847  1.00 10.00      A   
ATOM   2909  CB  LEU A 309      10.930   2.196  23.386  1.00 10.00      A   
ATOM   2910  CG  LEU A 309      12.290   2.861  23.143  1.00 10.00      A   
ATOM   2911  CD1 LEU A 309      12.769   2.617  21.718  1.00 10.00      A   
ATOM   2912  CD2 LEU A 309      12.216   4.351  23.437  1.00 10.00      A   
ATOM   2913  C   LEU A 309       9.088   1.458  24.919  1.00 10.00      A   
ATOM   2914  O   LEU A 309       8.069   2.138  25.063  1.00 10.00      A   
ATOM   2915  N   LEU A 310       9.067   0.133  24.838  1.00 10.00      A   
ATOM   2916  HN  LEU A 310       9.919  -0.351  24.743  1.00 10.00      A   
ATOM   2917  CA  LEU A 310       7.820  -0.629  24.875  1.00 10.00      A   
ATOM   2918  CB  LEU A 310       8.080  -2.105  24.587  1.00 10.00      A   
ATOM   2919  CG  LEU A 310       8.717  -2.430  23.236  1.00 10.00      A   
ATOM   2920  CD1 LEU A 310       8.930  -3.928  23.102  1.00 10.00      A   
ATOM   2921  CD2 LEU A 310       7.861  -1.906  22.095  1.00 10.00      A   
ATOM   2922  C   LEU A 310       7.091  -0.486  26.205  1.00 10.00      A   
ATOM   2923  O   LEU A 310       5.868  -0.365  26.236  1.00 10.00      A   
ATOM   2924  N   CYS A 311       7.848  -0.478  27.298  1.00 10.00      A   
ATOM   2925  HN  CYS A 311       8.824  -0.560  27.204  1.00 10.00      A   
ATOM   2926  CA  CYS A 311       7.273  -0.359  28.635  1.00 10.00      A   
ATOM   2927  CB  CYS A 311       8.358  -0.509  29.704  1.00 10.00      A   
ATOM   2928  SG  CYS A 311       8.962  -2.201  29.908  1.00 10.00      A   
ATOM   2929  HG  CYS A 311       8.298  -2.753  30.914  1.00 10.00      A   
ATOM   2930  C   CYS A 311       6.500   0.945  28.830  1.00 10.00      A   
ATOM   2931  O   CYS A 311       5.703   1.072  29.761  1.00 10.00      A   
ATOM   2932  N   GLN A 312       6.722   1.910  27.948  1.00 10.00      A   
ATOM   2933  HN  GLN A 312       7.357   1.754  27.216  1.00 10.00      A   
ATOM   2934  CA  GLN A 312       6.041   3.188  28.043  1.00 10.00      A   
ATOM   2935  CB  GLN A 312       7.024   4.351  27.928  1.00 10.00      A   
ATOM   2936  CG  GLN A 312       7.979   4.442  29.104  1.00 10.00      A   
ATOM   2937  CD  GLN A 312       8.465   5.853  29.368  1.00 10.00      A   
ATOM   2938  OE1 GLN A 312       9.581   6.051  29.847  1.00 10.00      A   
ATOM   2939  NE2 GLN A 312       7.630   6.843  29.070  1.00 10.00      A   
ATOM   2940 HE21 GLN A 312       6.756   6.613  28.693  1.00 10.00      A   
ATOM   2941 HE22 GLN A 312       7.917   7.764  29.253  1.00 10.00      A   
ATOM   2942  C   GLN A 312       4.914   3.307  27.025  1.00 10.00      A   
ATOM   2943  O   GLN A 312       4.280   4.357  26.915  1.00 10.00      A   
ATOM   2944  N   CYS A 313       4.654   2.227  26.301  1.00 10.00      A   
ATOM   2945  HN  CYS A 313       5.192   1.416  26.437  1.00 10.00      A   
ATOM   2946  CA  CYS A 313       3.592   2.208  25.301  1.00 10.00      A   
ATOM   2947  CB  CYS A 313       4.174   1.944  23.912  1.00 10.00      A   
ATOM   2948  SG  CYS A 313       5.538   3.038  23.459  1.00 10.00      A   
ATOM   2949  HG  CYS A 313       6.588   2.711  24.205  1.00 10.00      A   
ATOM   2950  C   CYS A 313       2.535   1.154  25.644  1.00 10.00      A   
ATOM   2951  O   CYS A 313       2.579   0.027  25.146  1.00 10.00      A   
ATOM   2952  N   PRO A 314       1.573   1.498  26.513  1.00 10.00      A   
ATOM   2953  CA  PRO A 314       0.514   0.577  26.919  1.00 10.00      A   
ATOM   2954  CB  PRO A 314       0.177   1.084  28.318  1.00 10.00      A   
ATOM   2955  CG  PRO A 314       0.401   2.560  28.249  1.00 10.00      A   
ATOM   2956  CD  PRO A 314       1.448   2.801  27.190  1.00 10.00      A   
ATOM   2957  C   PRO A 314      -0.718   0.654  26.017  1.00 10.00      A   
ATOM   2958  O   PRO A 314      -1.615  -0.188  26.101  1.00 10.00      A   
ATOM   2959  N   LYS A 315      -0.757   1.658  25.153  1.00 10.00      A   
ATOM   2960  HN  LYS A 315      -0.006   2.292  25.118  1.00 10.00      A   
ATOM   2961  CA  LYS A 315      -1.886   1.843  24.247  1.00 10.00      A   
ATOM   2962  CB  LYS A 315      -2.373   3.293  24.284  1.00 10.00      A   
ATOM   2963  CG  LYS A 315      -2.685   3.810  25.680  1.00 10.00      A   
ATOM   2964  CD  LYS A 315      -3.127   5.266  25.649  1.00 10.00      A   
ATOM   2965  CE  LYS A 315      -4.613   5.404  25.340  1.00 10.00      A   
ATOM   2966  NZ  LYS A 315      -5.466   4.984  26.489  1.00 10.00      A   
ATOM   2967  HZ1 LYS A 315      -6.441   5.317  26.354  1.00 10.00      A   
ATOM   2968  HZ2 LYS A 315      -5.100   5.388  27.374  1.00 10.00      A   
ATOM   2969  HZ3 LYS A 315      -5.475   3.947  26.572  1.00 10.00      A   
ATOM   2970  C   LYS A 315      -1.493   1.462  22.828  1.00 10.00      A   
ATOM   2971  O   LYS A 315      -2.210   1.762  21.870  1.00 10.00      A   
ATOM   2972  N   LEU A 316      -0.352   0.795  22.712  1.00 10.00      A   
ATOM   2973  HN  LEU A 316       0.154   0.585  23.522  1.00 10.00      A   
ATOM   2974  CA  LEU A 316       0.170   0.360  21.423  1.00 10.00      A   
ATOM   2975  CB  LEU A 316       1.605  -0.152  21.592  1.00 10.00      A   
ATOM   2976  CG  LEU A 316       2.380  -0.441  20.304  1.00 10.00      A   
ATOM   2977  CD1 LEU A 316       2.622   0.844  19.528  1.00 10.00      A   
ATOM   2978  CD2 LEU A 316       3.700  -1.122  20.626  1.00 10.00      A   
ATOM   2979  C   LEU A 316      -0.708  -0.730  20.818  1.00 10.00      A   
ATOM   2980  O   LEU A 316      -1.016  -1.727  21.474  1.00 10.00      A   
ATOM   2981  N   GLN A 317      -1.110  -0.532  19.566  1.00 10.00      A   
ATOM   2982  HN  GLN A 317      -0.836   0.288  19.102  1.00 10.00      A   
ATOM   2983  CA  GLN A 317      -1.956  -1.494  18.870  1.00 10.00      A   
ATOM   2984  CB  GLN A 317      -3.211  -0.812  18.328  1.00 10.00      A   
ATOM   2985  CG  GLN A 317      -4.103  -0.215  19.403  1.00 10.00      A   
ATOM   2986  CD  GLN A 317      -5.336   0.466  18.837  1.00 10.00      A   
ATOM   2987  OE1 GLN A 317      -5.318   0.990  17.722  1.00 10.00      A   
ATOM   2988  NE2 GLN A 317      -6.416   0.453  19.597  1.00 10.00      A   
ATOM   2989 HE21 GLN A 317      -6.362   0.005  20.479  1.00 10.00      A   
ATOM   2990 HE22 GLN A 317      -7.224   0.890  19.263  1.00 10.00      A   
ATOM   2991  C   GLN A 317      -1.206  -2.196  17.735  1.00 10.00      A   
ATOM   2992  O   GLN A 317      -1.435  -3.377  17.466  1.00 10.00      A   
ATOM   2993  N   ARG A 318      -0.311  -1.469  17.079  1.00 10.00      A   
ATOM   2994  HN  ARG A 318      -0.155  -0.540  17.352  1.00 10.00      A   
ATOM   2995  CA  ARG A 318       0.465  -2.025  15.974  1.00 10.00      A   
ATOM   2996  CB  ARG A 318       0.030  -1.391  14.645  1.00 10.00      A   
ATOM   2997  CG  ARG A 318       0.678  -2.005  13.414  1.00 10.00      A   
ATOM   2998  CD  ARG A 318       0.140  -1.389  12.130  1.00 10.00      A   
ATOM   2999  NE  ARG A 318      -0.029  -2.396  11.083  1.00 10.00      A   
ATOM   3000  HE  ARG A 318       0.065  -3.344  11.353  1.00 10.00      A   
ATOM   3001  CZ  ARG A 318      -0.271  -2.130   9.799  1.00 10.00      A   
ATOM   3002  NH1 ARG A 318      -0.362  -0.875   9.373  1.00 10.00      A   
ATOM   3003 HH11 ARG A 318      -0.550  -0.678   8.367  1.00 10.00      A   
ATOM   3004 HH12 ARG A 318      -0.245  -0.083  10.040  1.00 10.00      A   
ATOM   3005  NH2 ARG A 318      -0.448  -3.131   8.948  1.00 10.00      A   
ATOM   3006 HH21 ARG A 318      -0.402  -4.117   9.291  1.00 10.00      A   
ATOM   3007 HH22 ARG A 318      -0.635  -2.946   7.936  1.00 10.00      A   
ATOM   3008  C   ARG A 318       1.954  -1.794  16.206  1.00 10.00      A   
ATOM   3009  O   ARG A 318       2.383  -0.657  16.429  1.00 10.00      A   
ATOM   3010  N   LEU A 319       2.736  -2.866  16.158  1.00 10.00      A   
ATOM   3011  HN  LEU A 319       2.340  -3.744  15.966  1.00 10.00      A   
ATOM   3012  CA  LEU A 319       4.170  -2.767  16.374  1.00 10.00      A   
ATOM   3013  CB  LEU A 319       4.541  -3.256  17.776  1.00 10.00      A   
ATOM   3014  CG  LEU A 319       6.029  -3.201  18.133  1.00 10.00      A   
ATOM   3015  CD1 LEU A 319       6.498  -1.761  18.277  1.00 10.00      A   
ATOM   3016  CD2 LEU A 319       6.312  -3.993  19.400  1.00 10.00      A   
ATOM   3017  C   LEU A 319       4.961  -3.547  15.330  1.00 10.00      A   
ATOM   3018  O   LEU A 319       4.726  -4.740  15.110  1.00 10.00      A   
ATOM   3019  N   TRP A 320       5.889  -2.854  14.687  1.00 10.00      A   
ATOM   3020  HN  TRP A 320       5.995  -1.899  14.899  1.00 10.00      A   
ATOM   3021  CA  TRP A 320       6.760  -3.446  13.678  1.00 10.00      A   
ATOM   3022  CB  TRP A 320       6.637  -2.685  12.350  1.00 10.00      A   
ATOM   3023  CG  TRP A 320       5.363  -2.933  11.596  1.00 10.00      A   
ATOM   3024  CD1 TRP A 320       4.214  -3.495  12.074  1.00 10.00      A   
ATOM   3025  CD2 TRP A 320       5.110  -2.622  10.220  1.00 10.00      A   
ATOM   3026  NE1 TRP A 320       3.266  -3.554  11.085  1.00 10.00      A   
ATOM   3027  HE1 TRP A 320       2.352  -3.922  11.186  1.00 10.00      A   
ATOM   3028  CE2 TRP A 320       3.788  -3.025   9.938  1.00 10.00      A   
ATOM   3029  CE3 TRP A 320       5.872  -2.042   9.202  1.00 10.00      A   
ATOM   3030  CZ2 TRP A 320       3.216  -2.865   8.679  1.00 10.00      A   
ATOM   3031  CZ3 TRP A 320       5.302  -1.885   7.954  1.00 10.00      A   
ATOM   3032  CH2 TRP A 320       3.986  -2.295   7.703  1.00 10.00      A   
ATOM   3033  C   TRP A 320       8.198  -3.356  14.173  1.00 10.00      A   
ATOM   3034  O   TRP A 320       8.759  -2.265  14.240  1.00 10.00      A   
ATOM   3035  N   VAL A 321       8.790  -4.484  14.533  1.00 10.00      A   
ATOM   3036  HN  VAL A 321       8.313  -5.337  14.429  1.00 10.00      A   
ATOM   3037  CA  VAL A 321      10.157  -4.487  15.049  1.00 10.00      A   
ATOM   3038  CB  VAL A 321      10.194  -4.577  16.594  1.00 10.00      A   
ATOM   3039  CG1 VAL A 321       9.791  -3.252  17.221  1.00 10.00      A   
ATOM   3040  CG2 VAL A 321       9.304  -5.708  17.093  1.00 10.00      A   
ATOM   3041  C   VAL A 321      10.988  -5.624  14.473  1.00 10.00      A   
ATOM   3042  O   VAL A 321      10.512  -6.416  13.657  1.00 10.00      A   
ATOM   3043  N   LEU A 322      12.240  -5.690  14.899  1.00 10.00      A   
ATOM   3044  HN  LEU A 322      12.561  -5.018  15.538  1.00 10.00      A   
ATOM   3045  CA  LEU A 322      13.151  -6.728  14.451  1.00 10.00      A   
ATOM   3046  CB  LEU A 322      14.542  -6.141  14.205  1.00 10.00      A   
ATOM   3047  CG  LEU A 322      14.672  -5.147  13.049  1.00 10.00      A   
ATOM   3048  CD1 LEU A 322      16.032  -4.474  13.081  1.00 10.00      A   
ATOM   3049  CD2 LEU A 322      14.456  -5.840  11.713  1.00 10.00      A   
ATOM   3050  C   LEU A 322      13.244  -7.834  15.495  1.00 10.00      A   
ATOM   3051  O   LEU A 322      12.693  -7.715  16.591  1.00 10.00      A   
ATOM   3052  N   ASP A 323      13.967  -8.897  15.158  1.00 10.00      A   
ATOM   3053  HN  ASP A 323      14.389  -8.927  14.270  1.00 10.00      A   
ATOM   3054  CA  ASP A 323      14.149 -10.032  16.060  1.00 10.00      A   
ATOM   3055  CB  ASP A 323      14.569 -11.305  15.306  1.00 10.00      A   
ATOM   3056  CG  ASP A 323      15.895 -11.204  14.569  1.00 10.00      A   
ATOM   3057  OD1 ASP A 323      16.309 -10.077  14.214  1.00 10.00      A   
ATOM   3058  OD2 ASP A 323      16.512 -12.263  14.312  1.00 10.00      A   
ATOM   3059  C   ASP A 323      15.113  -9.701  17.196  1.00 10.00      A   
ATOM   3060  O   ASP A 323      15.361 -10.524  18.076  1.00 10.00      A   
ATOM   3061  N   TYR A 324      15.621  -8.473  17.185  1.00 10.00      A   
ATOM   3062  HN  TYR A 324      15.371  -7.868  16.460  1.00 10.00      A   
ATOM   3063  CA  TYR A 324      16.540  -7.999  18.213  1.00 10.00      A   
ATOM   3064  CB  TYR A 324      17.086  -6.619  17.840  1.00 10.00      A   
ATOM   3065  CG  TYR A 324      18.430  -6.648  17.154  1.00 10.00      A   
ATOM   3066  CD1 TYR A 324      18.565  -6.239  15.834  1.00 10.00      A   
ATOM   3067  CD2 TYR A 324      19.564  -7.083  17.826  1.00 10.00      A   
ATOM   3068  CE1 TYR A 324      19.791  -6.263  15.204  1.00 10.00      A   
ATOM   3069  CE2 TYR A 324      20.795  -7.109  17.202  1.00 10.00      A   
ATOM   3070  CZ  TYR A 324      20.903  -6.698  15.892  1.00 10.00      A   
ATOM   3071  OH  TYR A 324      22.129  -6.722  15.265  1.00 10.00      A   
ATOM   3072  HH  TYR A 324      22.491  -7.621  15.301  1.00 10.00      A   
ATOM   3073  C   TYR A 324      15.836  -7.914  19.563  1.00 10.00      A   
ATOM   3074  O   TYR A 324      16.480  -7.891  20.609  1.00 10.00      A   
ATOM   3075  N   ILE A 325      14.509  -7.847  19.524  1.00 10.00      A   
ATOM   3076  HN  ILE A 325      14.060  -7.845  18.651  1.00 10.00      A   
ATOM   3077  CA  ILE A 325      13.701  -7.765  20.736  1.00 10.00      A   
ATOM   3078  CB  ILE A 325      12.203  -7.549  20.402  1.00 10.00      A   
ATOM   3079  CG1 ILE A 325      11.360  -7.387  21.670  1.00 10.00      A   
ATOM   3080  CG2 ILE A 325      11.661  -8.674  19.528  1.00 10.00      A   
ATOM   3081  CD1 ILE A 325      11.699  -6.151  22.473  1.00 10.00      A   
ATOM   3082  C   ILE A 325      13.881  -9.014  21.605  1.00 10.00      A   
ATOM   3083  O   ILE A 325      13.818  -8.939  22.834  1.00 10.00      A   
ATOM   3084  N   GLU A 326      14.127 -10.150  20.948  1.00 10.00      A   
ATOM   3085  HN  GLU A 326      14.179 -10.124  19.971  1.00 10.00      A   
ATOM   3086  CA  GLU A 326      14.328 -11.431  21.626  1.00 10.00      A   
ATOM   3087  CB  GLU A 326      15.553 -11.394  22.540  1.00 10.00      A   
ATOM   3088  CG  GLU A 326      16.872 -11.236  21.803  1.00 10.00      A   
ATOM   3089  CD  GLU A 326      18.062 -11.600  22.666  1.00 10.00      A   
ATOM   3090  OE1 GLU A 326      17.874 -11.850  23.871  1.00 10.00      A   
ATOM   3091  OE2 GLU A 326      19.193 -11.656  22.132  1.00 10.00      A   
ATOM   3092  C   GLU A 326      13.091 -11.892  22.396  1.00 10.00      A   
ATOM   3093  O   GLU A 326      12.098 -11.167  22.501  1.00 10.00      A   
ATOM   3094  N   ASP A 327      13.151 -13.111  22.923  1.00 10.00      A   
ATOM   3095  HN  ASP A 327      13.957 -13.650  22.790  1.00 10.00      A   
ATOM   3096  CA  ASP A 327      12.040 -13.667  23.691  1.00 10.00      A   
ATOM   3097  CB  ASP A 327      12.298 -15.136  24.059  1.00 10.00      A   
ATOM   3098  CG  ASP A 327      12.398 -16.062  22.863  1.00 10.00      A   
ATOM   3099  OD1 ASP A 327      11.475 -16.079  22.028  1.00 10.00      A   
ATOM   3100  OD2 ASP A 327      13.406 -16.790  22.755  1.00 10.00      A   
ATOM   3101  C   ASP A 327      11.836 -12.858  24.965  1.00 10.00      A   
ATOM   3102  O   ASP A 327      10.706 -12.589  25.368  1.00 10.00      A   
ATOM   3103  N   ALA A 328      12.946 -12.454  25.576  1.00 10.00      A   
ATOM   3104  HN  ALA A 328      13.815 -12.692  25.188  1.00 10.00      A   
ATOM   3105  CA  ALA A 328      12.919 -11.676  26.809  1.00 10.00      A   
ATOM   3106  CB  ALA A 328      14.335 -11.355  27.256  1.00 10.00      A   
ATOM   3107  C   ALA A 328      12.102 -10.395  26.650  1.00 10.00      A   
ATOM   3108  O   ALA A 328      11.219 -10.109  27.460  1.00 10.00      A   
ATOM   3109  N   GLY A 329      12.392  -9.639  25.597  1.00 10.00      A   
ATOM   3110  HN  GLY A 329      13.095  -9.929  24.975  1.00 10.00      A   
ATOM   3111  CA  GLY A 329      11.682  -8.397  25.353  1.00 10.00      A   
ATOM   3112  C   GLY A 329      10.222  -8.621  25.023  1.00 10.00      A   
ATOM   3113  O   GLY A 329       9.351  -7.910  25.522  1.00 10.00      A   
ATOM   3114  N   LEU A 330       9.955  -9.616  24.188  1.00 10.00      A   
ATOM   3115  HN  LEU A 330      10.699 -10.144  23.819  1.00 10.00      A   
ATOM   3116  CA  LEU A 330       8.591  -9.937  23.785  1.00 10.00      A   
ATOM   3117  CB  LEU A 330       8.589 -11.056  22.745  1.00 10.00      A   
ATOM   3118  CG  LEU A 330       9.046 -10.667  21.334  1.00 10.00      A   
ATOM   3119  CD1 LEU A 330       9.136 -11.895  20.443  1.00 10.00      A   
ATOM   3120  CD2 LEU A 330       8.105  -9.639  20.725  1.00 10.00      A   
ATOM   3121  C   LEU A 330       7.731 -10.317  24.985  1.00 10.00      A   
ATOM   3122  O   LEU A 330       6.552  -9.962  25.047  1.00 10.00      A   
ATOM   3123  N   GLU A 331       8.332 -11.011  25.945  1.00 10.00      A   
ATOM   3124  HN  GLU A 331       9.279 -11.255  25.840  1.00 10.00      A   
ATOM   3125  CA  GLU A 331       7.622 -11.428  27.145  1.00 10.00      A   
ATOM   3126  CB  GLU A 331       8.486 -12.367  27.988  1.00 10.00      A   
ATOM   3127  CG  GLU A 331       7.725 -13.063  29.105  1.00 10.00      A   
ATOM   3128  CD  GLU A 331       8.373 -14.363  29.520  1.00 10.00      A   
ATOM   3129  OE1 GLU A 331       8.716 -14.511  30.714  1.00 10.00      A   
ATOM   3130  OE2 GLU A 331       8.542 -15.242  28.652  1.00 10.00      A   
ATOM   3131  C   GLU A 331       7.183 -10.220  27.970  1.00 10.00      A   
ATOM   3132  O   GLU A 331       6.135 -10.249  28.621  1.00 10.00      A   
ATOM   3133  N   VAL A 332       7.987  -9.163  27.943  1.00 10.00      A   
ATOM   3134  HN  VAL A 332       8.813  -9.204  27.411  1.00 10.00      A   
ATOM   3135  CA  VAL A 332       7.668  -7.941  28.678  1.00 10.00      A   
ATOM   3136  CB  VAL A 332       8.926  -7.079  28.940  1.00 10.00      A   
ATOM   3137  CG1 VAL A 332       8.597  -5.915  29.862  1.00 10.00      A   
ATOM   3138  CG2 VAL A 332      10.033  -7.929  29.541  1.00 10.00      A   
ATOM   3139  C   VAL A 332       6.636  -7.128  27.895  1.00 10.00      A   
ATOM   3140  O   VAL A 332       5.721  -6.534  28.474  1.00 10.00      A   
ATOM   3141  N   LEU A 333       6.791  -7.134  26.574  1.00 10.00      A   
ATOM   3142  HN  LEU A 333       7.554  -7.621  26.190  1.00 10.00      A   
ATOM   3143  CA  LEU A 333       5.890  -6.426  25.670  1.00 10.00      A   
ATOM   3144  CB  LEU A 333       6.299  -6.703  24.217  1.00 10.00      A   
ATOM   3145  CG  LEU A 333       5.302  -6.289  23.132  1.00 10.00      A   
ATOM   3146  CD1 LEU A 333       5.385  -4.793  22.866  1.00 10.00      A   
ATOM   3147  CD2 LEU A 333       5.544  -7.079  21.855  1.00 10.00      A   
ATOM   3148  C   LEU A 333       4.450  -6.877  25.889  1.00 10.00      A   
ATOM   3149  O   LEU A 333       3.534  -6.054  25.961  1.00 10.00      A   
ATOM   3150  N   ALA A 334       4.271  -8.190  26.022  1.00 10.00      A   
ATOM   3151  HN  ALA A 334       5.056  -8.783  25.971  1.00 10.00      A   
ATOM   3152  CA  ALA A 334       2.953  -8.781  26.231  1.00 10.00      A   
ATOM   3153  CB  ALA A 334       3.058 -10.294  26.222  1.00 10.00      A   
ATOM   3154  C   ALA A 334       2.324  -8.314  27.538  1.00 10.00      A   
ATOM   3155  O   ALA A 334       1.104  -8.352  27.702  1.00 10.00      A   
ATOM   3156  N   SER A 335       3.154  -7.867  28.464  1.00 10.00      A   
ATOM   3157  HN  SER A 335       4.117  -7.842  28.275  1.00 10.00      A   
ATOM   3158  CA  SER A 335       2.670  -7.401  29.752  1.00 10.00      A   
ATOM   3159  CB  SER A 335       3.654  -7.787  30.858  1.00 10.00      A   
ATOM   3160  OG  SER A 335       3.959  -9.172  30.814  1.00 10.00      A   
ATOM   3161  HG  SER A 335       4.815  -9.324  31.238  1.00 10.00      A   
ATOM   3162  C   SER A 335       2.451  -5.891  29.740  1.00 10.00      A   
ATOM   3163  O   SER A 335       2.048  -5.303  30.742  1.00 10.00      A   
ATOM   3164  N   THR A 336       2.711  -5.268  28.603  1.00 10.00      A   
ATOM   3165  HN  THR A 336       3.017  -5.789  27.827  1.00 10.00      A   
ATOM   3166  CA  THR A 336       2.543  -3.830  28.476  1.00 10.00      A   
ATOM   3167  CB  THR A 336       3.864  -3.142  28.092  1.00 10.00      A   
ATOM   3168  OG1 THR A 336       4.948  -3.724  28.836  1.00 10.00      A   
ATOM   3169  HG1 THR A 336       4.909  -4.687  28.761  1.00 10.00      A   
ATOM   3170  CG2 THR A 336       3.779  -1.658  28.409  1.00 10.00      A   
ATOM   3171  C   THR A 336       1.471  -3.478  27.448  1.00 10.00      A   
ATOM   3172  O   THR A 336       0.483  -2.813  27.764  1.00 10.00      A   
ATOM   3173  N   CYS A 337       1.665  -3.933  26.224  1.00 10.00      A   
ATOM   3174  HN  CYS A 337       2.465  -4.471  26.028  1.00 10.00      A   
ATOM   3175  CA  CYS A 337       0.721  -3.658  25.158  1.00 10.00      A   
ATOM   3176  CB  CYS A 337       1.441  -3.641  23.811  1.00 10.00      A   
ATOM   3177  SG  CYS A 337       2.958  -2.658  23.813  1.00 10.00      A   
ATOM   3178  HG  CYS A 337       2.739  -1.570  24.543  1.00 10.00      A   
ATOM   3179  C   CYS A 337      -0.405  -4.683  25.158  1.00 10.00      A   
ATOM   3180  O   CYS A 337      -0.358  -5.676  24.437  1.00 10.00      A   
ATOM   3181  N   LYS A 338      -1.413  -4.435  25.985  1.00 10.00      A   
ATOM   3182  HN  LYS A 338      -1.382  -3.626  26.544  1.00 10.00      A   
ATOM   3183  CA  LYS A 338      -2.562  -5.332  26.101  1.00 10.00      A   
ATOM   3184  CB  LYS A 338      -3.241  -5.157  27.461  1.00 10.00      A   
ATOM   3185  CG  LYS A 338      -2.412  -5.645  28.641  1.00 10.00      A   
ATOM   3186  CD  LYS A 338      -2.286  -7.163  28.646  1.00 10.00      A   
ATOM   3187  CE  LYS A 338      -1.495  -7.657  29.851  1.00 10.00      A   
ATOM   3188  NZ  LYS A 338      -1.247  -9.122  29.792  1.00 10.00      A   
ATOM   3189  HZ1 LYS A 338      -2.146  -9.642  29.875  1.00 10.00      A   
ATOM   3190  HZ2 LYS A 338      -0.620  -9.414  30.572  1.00 10.00      A   
ATOM   3191  HZ3 LYS A 338      -0.799  -9.372  28.890  1.00 10.00      A   
ATOM   3192  C   LYS A 338      -3.570  -5.111  24.976  1.00 10.00      A   
ATOM   3193  O   LYS A 338      -4.465  -5.930  24.760  1.00 10.00      A   
ATOM   3194  N   ASP A 339      -3.423  -4.006  24.262  1.00 10.00      A   
ATOM   3195  HN  ASP A 339      -2.691  -3.390  24.474  1.00 10.00      A   
ATOM   3196  CA  ASP A 339      -4.330  -3.688  23.163  1.00 10.00      A   
ATOM   3197  CB  ASP A 339      -4.814  -2.239  23.269  1.00 10.00      A   
ATOM   3198  CG  ASP A 339      -6.066  -1.971  22.454  1.00 10.00      A   
ATOM   3199  OD1 ASP A 339      -6.936  -2.861  22.372  1.00 10.00      A   
ATOM   3200  OD2 ASP A 339      -6.193  -0.861  21.901  1.00 10.00      A   
ATOM   3201  C   ASP A 339      -3.654  -3.939  21.816  1.00 10.00      A   
ATOM   3202  O   ASP A 339      -4.157  -3.536  20.765  1.00 10.00      A   
ATOM   3203  N   LEU A 340      -2.510  -4.618  21.861  1.00 10.00      A   
ATOM   3204  HN  LEU A 340      -2.170  -4.918  22.728  1.00 10.00      A   
ATOM   3205  CA  LEU A 340      -1.754  -4.939  20.661  1.00 10.00      A   
ATOM   3206  CB  LEU A 340      -0.408  -5.554  21.046  1.00 10.00      A   
ATOM   3207  CG  LEU A 340       0.608  -5.738  19.917  1.00 10.00      A   
ATOM   3208  CD1 LEU A 340       1.235  -4.406  19.531  1.00 10.00      A   
ATOM   3209  CD2 LEU A 340       1.679  -6.739  20.322  1.00 10.00      A   
ATOM   3210  C   LEU A 340      -2.544  -5.910  19.793  1.00 10.00      A   
ATOM   3211  O   LEU A 340      -2.904  -6.999  20.238  1.00 10.00      A   
ATOM   3212  N   ARG A 341      -2.810  -5.512  18.560  1.00 10.00      A   
ATOM   3213  HN  ARG A 341      -2.473  -4.640  18.256  1.00 10.00      A   
ATOM   3214  CA  ARG A 341      -3.579  -6.339  17.642  1.00 10.00      A   
ATOM   3215  CB  ARG A 341      -4.729  -5.531  17.045  1.00 10.00      A   
ATOM   3216  CG  ARG A 341      -5.744  -5.076  18.078  1.00 10.00      A   
ATOM   3217  CD  ARG A 341      -6.220  -3.661  17.808  1.00 10.00      A   
ATOM   3218  NE  ARG A 341      -6.788  -3.046  19.005  1.00 10.00      A   
ATOM   3219  HE  ARG A 341      -6.197  -2.960  19.789  1.00 10.00      A   
ATOM   3220  CZ  ARG A 341      -8.037  -2.596  19.095  1.00 10.00      A   
ATOM   3221  NH1 ARG A 341      -8.860  -2.696  18.057  1.00 10.00      A   
ATOM   3222 HH11 ARG A 341      -9.840  -2.341  18.133  1.00 10.00      A   
ATOM   3223 HH12 ARG A 341      -8.537  -3.128  17.165  1.00 10.00      A   
ATOM   3224  NH2 ARG A 341      -8.465  -2.046  20.225  1.00 10.00      A   
ATOM   3225 HH21 ARG A 341      -7.820  -1.969  21.053  1.00 10.00      A   
ATOM   3226 HH22 ARG A 341      -9.443  -1.683  20.297  1.00 10.00      A   
ATOM   3227  C   ARG A 341      -2.709  -6.919  16.537  1.00 10.00      A   
ATOM   3228  O   ARG A 341      -2.953  -8.035  16.064  1.00 10.00      A   
ATOM   3229  N   GLU A 342      -1.694  -6.171  16.135  1.00 10.00      A   
ATOM   3230  HN  GLU A 342      -1.534  -5.305  16.569  1.00 10.00      A   
ATOM   3231  CA  GLU A 342      -0.794  -6.616  15.084  1.00 10.00      A   
ATOM   3232  CB  GLU A 342      -1.032  -5.865  13.770  1.00 10.00      A   
ATOM   3233  CG  GLU A 342      -0.385  -6.543  12.572  1.00 10.00      A   
ATOM   3234  CD  GLU A 342      -0.113  -5.598  11.423  1.00 10.00      A   
ATOM   3235  OE1 GLU A 342      -0.893  -5.589  10.450  1.00 10.00      A   
ATOM   3236  OE2 GLU A 342       0.890  -4.862  11.480  1.00 10.00      A   
ATOM   3237  C   GLU A 342       0.658  -6.469  15.509  1.00 10.00      A   
ATOM   3238  O   GLU A 342       1.084  -5.403  15.963  1.00 10.00      A   
ATOM   3239  N   LEU A 343       1.408  -7.547  15.361  1.00 10.00      A   
ATOM   3240  HN  LEU A 343       1.000  -8.366  14.999  1.00 10.00      A   
ATOM   3241  CA  LEU A 343       2.818  -7.561  15.712  1.00 10.00      A   
ATOM   3242  CB  LEU A 343       3.049  -8.333  17.017  1.00 10.00      A   
ATOM   3243  CG  LEU A 343       4.510  -8.507  17.452  1.00 10.00      A   
ATOM   3244  CD1 LEU A 343       5.133  -7.165  17.807  1.00 10.00      A   
ATOM   3245  CD2 LEU A 343       4.619  -9.480  18.614  1.00 10.00      A   
ATOM   3246  C   LEU A 343       3.617  -8.199  14.590  1.00 10.00      A   
ATOM   3247  O   LEU A 343       3.359  -9.340  14.205  1.00 10.00      A   
ATOM   3248  N   ARG A 344       4.572  -7.456  14.057  1.00 10.00      A   
ATOM   3249  HN  ARG A 344       4.720  -6.544  14.400  1.00 10.00      A   
ATOM   3250  CA  ARG A 344       5.409  -7.957  12.980  1.00 10.00      A   
ATOM   3251  CB  ARG A 344       5.191  -7.149  11.698  1.00 10.00      A   
ATOM   3252  CG  ARG A 344       3.746  -7.140  11.222  1.00 10.00      A   
ATOM   3253  CD  ARG A 344       3.610  -6.605   9.804  1.00 10.00      A   
ATOM   3254  NE  ARG A 344       2.207  -6.373   9.455  1.00 10.00      A   
ATOM   3255  HE  ARG A 344       1.578  -6.254  10.204  1.00 10.00      A   
ATOM   3256  CZ  ARG A 344       1.734  -6.287   8.209  1.00 10.00      A   
ATOM   3257  NH1 ARG A 344       2.547  -6.409   7.170  1.00 10.00      A   
ATOM   3258 HH11 ARG A 344       2.166  -6.343   6.196  1.00 10.00      A   
ATOM   3259 HH12 ARG A 344       3.562  -6.568   7.313  1.00 10.00      A   
ATOM   3260  NH2 ARG A 344       0.433  -6.102   8.012  1.00 10.00      A   
ATOM   3261 HH21 ARG A 344      -0.220  -6.030   8.827  1.00 10.00      A   
ATOM   3262 HH22 ARG A 344       0.050  -6.020   7.036  1.00 10.00      A   
ATOM   3263  C   ARG A 344       6.877  -7.942  13.384  1.00 10.00      A   
ATOM   3264  O   ARG A 344       7.444  -6.884  13.661  1.00 10.00      A   
ATOM   3265  N   VAL A 345       7.475  -9.120  13.437  1.00 10.00      A   
ATOM   3266  HN  VAL A 345       6.957  -9.930  13.228  1.00 10.00      A   
ATOM   3267  CA  VAL A 345       8.877  -9.257  13.802  1.00 10.00      A   
ATOM   3268  CB  VAL A 345       9.056 -10.294  14.932  1.00 10.00      A   
ATOM   3269  CG1 VAL A 345      10.509 -10.374  15.369  1.00 10.00      A   
ATOM   3270  CG2 VAL A 345       8.156  -9.965  16.115  1.00 10.00      A   
ATOM   3271  C   VAL A 345       9.704  -9.683  12.591  1.00 10.00      A   
ATOM   3272  O   VAL A 345       9.530 -10.785  12.067  1.00 10.00      A   
ATOM   3273  N   PHE A 346      10.594  -8.800  12.155  1.00 10.00      A   
ATOM   3274  HN  PHE A 346      10.684  -7.941  12.627  1.00 10.00      A   
ATOM   3275  CA  PHE A 346      11.452  -9.066  11.005  1.00 10.00      A   
ATOM   3276  CB  PHE A 346      11.555  -7.816  10.122  1.00 10.00      A   
ATOM   3277  CG  PHE A 346      10.229  -7.303   9.634  1.00 10.00      A   
ATOM   3278  CD1 PHE A 346       9.649  -6.186  10.214  1.00 10.00      A   
ATOM   3279  CD2 PHE A 346       9.561  -7.940   8.600  1.00 10.00      A   
ATOM   3280  CE1 PHE A 346       8.430  -5.715   9.770  1.00 10.00      A   
ATOM   3281  CE2 PHE A 346       8.342  -7.474   8.151  1.00 10.00      A   
ATOM   3282  CZ  PHE A 346       7.775  -6.360   8.737  1.00 10.00      A   
ATOM   3283  C   PHE A 346      12.840  -9.500  11.469  1.00 10.00      A   
ATOM   3284  O   PHE A 346      13.320  -9.047  12.504  1.00 10.00      A   
ATOM   3285  N   PRO A 347      13.503 -10.390  10.714  1.00 10.00      A   
ATOM   3286  CA  PRO A 347      14.831 -10.880  11.068  1.00 10.00      A   
ATOM   3287  CB  PRO A 347      14.936 -12.181  10.269  1.00 10.00      A   
ATOM   3288  CG  PRO A 347      14.088 -11.956   9.060  1.00 10.00      A   
ATOM   3289  CD  PRO A 347      13.010 -10.978   9.456  1.00 10.00      A   
ATOM   3290  C   PRO A 347      15.929  -9.903  10.651  1.00 10.00      A   
ATOM   3291  O   PRO A 347      16.011  -9.508   9.486  1.00 10.00      A   
ATOM   3292  N   SER A 348      16.765  -9.513  11.610  1.00 10.00      A   
ATOM   3293  HN  SER A 348      16.634  -9.853  12.529  1.00 10.00      A   
ATOM   3294  CA  SER A 348      17.865  -8.587  11.348  1.00 10.00      A   
ATOM   3295  CB  SER A 348      18.609  -8.259  12.647  1.00 10.00      A   
ATOM   3296  OG  SER A 348      18.738  -9.410  13.468  1.00 10.00      A   
ATOM   3297  HG  SER A 348      17.869  -9.636  13.849  1.00 10.00      A   
ATOM   3298  C   SER A 348      18.823  -9.163  10.307  1.00 10.00      A   
ATOM   3299  O   SER A 348      19.209  -8.485   9.352  1.00 10.00      A   
ATOM   3300  N   GLU A 349      19.176 -10.428  10.488  1.00 10.00      A   
ATOM   3301  HN  GLU A 349      18.824 -10.910  11.263  1.00 10.00      A   
ATOM   3302  CA  GLU A 349      20.072 -11.118   9.574  1.00 10.00      A   
ATOM   3303  CB  GLU A 349      21.394 -11.447  10.268  1.00 10.00      A   
ATOM   3304  CG  GLU A 349      22.325 -10.255  10.421  1.00 10.00      A   
ATOM   3305  CD  GLU A 349      22.965  -9.845   9.111  1.00 10.00      A   
ATOM   3306  OE1 GLU A 349      22.290  -9.193   8.284  1.00 10.00      A   
ATOM   3307  OE2 GLU A 349      24.150 -10.177   8.900  1.00 10.00      A   
ATOM   3308  C   GLU A 349      19.413 -12.389   9.043  1.00 10.00      A   
ATOM   3309  O   GLU A 349      19.574 -13.466   9.613  1.00 10.00      A   
ATOM   3310  N   PRO A 350      18.637 -12.269   7.956  1.00 10.00      A   
ATOM   3311  CA  PRO A 350      17.935 -13.403   7.353  1.00 10.00      A   
ATOM   3312  CB  PRO A 350      16.868 -12.724   6.492  1.00 10.00      A   
ATOM   3313  CG  PRO A 350      17.483 -11.426   6.098  1.00 10.00      A   
ATOM   3314  CD  PRO A 350      18.367 -11.009   7.241  1.00 10.00      A   
ATOM   3315  C   PRO A 350      18.839 -14.269   6.480  1.00 10.00      A   
ATOM   3316  O   PRO A 350      18.527 -15.428   6.214  1.00 10.00      A   
ATOM   3317  N   PHE A 351      19.960 -13.710   6.039  1.00 10.00      A   
ATOM   3318  HN  PHE A 351      20.172 -12.784   6.297  1.00 10.00      A   
ATOM   3319  CA  PHE A 351      20.890 -14.442   5.187  1.00 10.00      A   
ATOM   3320  CB  PHE A 351      21.625 -13.495   4.233  1.00 10.00      A   
ATOM   3321  CG  PHE A 351      20.705 -12.708   3.343  1.00 10.00      A   
ATOM   3322  CD1 PHE A 351      20.776 -11.326   3.304  1.00 10.00      A   
ATOM   3323  CD2 PHE A 351      19.764 -13.348   2.551  1.00 10.00      A   
ATOM   3324  CE1 PHE A 351      19.932 -10.594   2.494  1.00 10.00      A   
ATOM   3325  CE2 PHE A 351      18.917 -12.621   1.738  1.00 10.00      A   
ATOM   3326  CZ  PHE A 351      19.001 -11.242   1.710  1.00 10.00      A   
ATOM   3327  C   PHE A 351      21.873 -15.252   6.021  1.00 10.00      A   
ATOM   3328  O   PHE A 351      22.846 -15.811   5.503  1.00 10.00      A   
ATOM   3329  N   VAL A 352      21.613 -15.301   7.321  1.00 10.00      A   
ATOM   3330  HN  VAL A 352      20.829 -14.821   7.667  1.00 10.00      A   
ATOM   3331  CA  VAL A 352      22.445 -16.047   8.253  1.00 10.00      A   
ATOM   3332  CB  VAL A 352      23.108 -15.117   9.293  1.00 10.00      A   
ATOM   3333  CG1 VAL A 352      24.073 -15.895  10.175  1.00 10.00      A   
ATOM   3334  CG2 VAL A 352      23.824 -13.962   8.606  1.00 10.00      A   
ATOM   3335  C   VAL A 352      21.597 -17.096   8.970  1.00 10.00      A   
ATOM   3336  O   VAL A 352      20.707 -16.760   9.753  1.00 10.00      A   
ATOM   3337  N   MET A 353      21.859 -18.362   8.672  1.00 10.00      A   
ATOM   3338  HN  MET A 353      22.563 -18.556   8.016  1.00 10.00      A   
ATOM   3339  CA  MET A 353      21.129 -19.474   9.279  1.00 10.00      A   
ATOM   3340  CB  MET A 353      21.595 -20.799   8.671  1.00 10.00      A   
ATOM   3341  CG  MET A 353      20.918 -22.024   9.261  1.00 10.00      A   
ATOM   3342  SD  MET A 353      21.785 -23.549   8.857  1.00 10.00      A   
ATOM   3343  CE  MET A 353      20.821 -24.736   9.787  1.00 10.00      A   
ATOM   3344  C   MET A 353      21.327 -19.496  10.791  1.00 10.00      A   
ATOM   3345  O   MET A 353      20.398 -19.787  11.550  1.00 10.00      A   
ATOM   3346  N   GLU A 354      22.545 -19.186  11.213  1.00 10.00      A   
ATOM   3347  HN  GLU A 354      23.238 -18.973  10.554  1.00 10.00      A   
ATOM   3348  CA  GLU A 354      22.881 -19.158  12.625  1.00 10.00      A   
ATOM   3349  CB  GLU A 354      24.394 -19.044  12.807  1.00 10.00      A   
ATOM   3350  CG  GLU A 354      25.164 -20.266  12.333  1.00 10.00      A   
ATOM   3351  CD  GLU A 354      24.996 -21.460  13.253  1.00 10.00      A   
ATOM   3352  OE1 GLU A 354      25.835 -21.637  14.162  1.00 10.00      A   
ATOM   3353  OE2 GLU A 354      24.032 -22.230  13.068  1.00 10.00      A   
ATOM   3354  C   GLU A 354      22.173 -18.006  13.332  1.00 10.00      A   
ATOM   3355  O   GLU A 354      22.072 -16.898  12.796  1.00 10.00      A   
ATOM   3356  N   PRO A 355      21.651 -18.261  14.539  1.00 10.00      A   
ATOM   3357  CA  PRO A 355      20.953 -17.247  15.333  1.00 10.00      A   
ATOM   3358  CB  PRO A 355      20.390 -18.036  16.525  1.00 10.00      A   
ATOM   3359  CG  PRO A 355      20.503 -19.472  16.136  1.00 10.00      A   
ATOM   3360  CD  PRO A 355      21.685 -19.562  15.219  1.00 10.00      A   
ATOM   3361  C   PRO A 355      21.901 -16.152  15.826  1.00 10.00      A   
ATOM   3362  O   PRO A 355      22.939 -16.434  16.433  1.00 10.00      A   
ATOM   3363  N   ASN A 356      21.542 -14.901  15.554  1.00 10.00      A   
ATOM   3364  HN  ASN A 356      20.714 -14.738  15.054  1.00 10.00      A   
ATOM   3365  CA  ASN A 356      22.348 -13.757  15.978  1.00 10.00      A   
ATOM   3366  CB  ASN A 356      22.480 -12.713  14.858  1.00 10.00      A   
ATOM   3367  CG  ASN A 356      21.160 -12.055  14.485  1.00 10.00      A   
ATOM   3368  OD1 ASN A 356      20.134 -12.722  14.370  1.00 10.00      A   
ATOM   3369  ND2 ASN A 356      21.180 -10.748  14.283  1.00 10.00      A   
ATOM   3370 HD21 ASN A 356      22.036 -10.275  14.386  1.00 10.00      A   
ATOM   3371 HD22 ASN A 356      20.337 -10.301  14.029  1.00 10.00      A   
ATOM   3372  C   ASN A 356      21.745 -13.118  17.222  1.00 10.00      A   
ATOM   3373  O   ASN A 356      22.335 -12.219  17.826  1.00 10.00      A   
ATOM   3374  N   VAL A 357      20.562 -13.593  17.594  1.00 10.00      A   
ATOM   3375  HN  VAL A 357      20.155 -14.314  17.073  1.00 10.00      A   
ATOM   3376  CA  VAL A 357      19.853 -13.095  18.763  1.00 10.00      A   
ATOM   3377  CB  VAL A 357      18.765 -12.065  18.381  1.00 10.00      A   
ATOM   3378  CG1 VAL A 357      19.388 -10.756  17.923  1.00 10.00      A   
ATOM   3379  CG2 VAL A 357      17.844 -12.626  17.308  1.00 10.00      A   
ATOM   3380  C   VAL A 357      19.189 -14.260  19.486  1.00 10.00      A   
ATOM   3381  O   VAL A 357      18.948 -15.313  18.887  1.00 10.00      A   
ATOM   3382  N   ALA A 358      18.880 -14.074  20.760  1.00 10.00      A   
ATOM   3383  HN  ALA A 358      19.074 -13.204  21.185  1.00 10.00      A   
ATOM   3384  CA  ALA A 358      18.245 -15.122  21.543  1.00 10.00      A   
ATOM   3385  CB  ALA A 358      18.686 -15.058  23.000  1.00 10.00      A   
ATOM   3386  C   ALA A 358      16.725 -15.055  21.413  1.00 10.00      A   
ATOM   3387  O   ALA A 358      16.014 -14.789  22.387  1.00 10.00      A   
ATOM   3388  N   LEU A 359      16.238 -15.271  20.198  1.00 10.00      A   
ATOM   3389  HN  LEU A 359      16.862 -15.448  19.460  1.00 10.00      A   
ATOM   3390  CA  LEU A 359      14.807 -15.258  19.927  1.00 10.00      A   
ATOM   3391  CB  LEU A 359      14.441 -14.129  18.954  1.00 10.00      A   
ATOM   3392  CG  LEU A 359      12.952 -13.979  18.617  1.00 10.00      A   
ATOM   3393  CD1 LEU A 359      12.534 -12.519  18.677  1.00 10.00      A   
ATOM   3394  CD2 LEU A 359      12.648 -14.558  17.243  1.00 10.00      A   
ATOM   3395  C   LEU A 359      14.369 -16.600  19.361  1.00 10.00      A   
ATOM   3396  O   LEU A 359      14.883 -17.050  18.335  1.00 10.00      A   
ATOM   3397  N   THR A 360      13.436 -17.235  20.043  1.00 10.00      A   
ATOM   3398  HN  THR A 360      13.074 -16.817  20.860  1.00 10.00      A   
ATOM   3399  CA  THR A 360      12.911 -18.520  19.631  1.00 10.00      A   
ATOM   3400  CB  THR A 360      13.103 -19.572  20.751  1.00 10.00      A   
ATOM   3401  OG1 THR A 360      12.441 -19.145  21.953  1.00 10.00      A   
ATOM   3402  HG1 THR A 360      12.770 -18.266  22.212  1.00 10.00      A   
ATOM   3403  CG2 THR A 360      14.581 -19.790  21.045  1.00 10.00      A   
ATOM   3404  C   THR A 360      11.424 -18.369  19.329  1.00 10.00      A   
ATOM   3405  O   THR A 360      10.963 -17.279  18.981  1.00 10.00      A   
ATOM   3406  N   GLU A 361      10.679 -19.456  19.443  1.00 10.00      A   
ATOM   3407  HN  GLU A 361      11.103 -20.314  19.678  1.00 10.00      A   
ATOM   3408  CA  GLU A 361       9.250 -19.421  19.211  1.00 10.00      A   
ATOM   3409  CB  GLU A 361       8.769 -20.768  18.664  1.00 10.00      A   
ATOM   3410  CG  GLU A 361       8.600 -21.869  19.706  1.00 10.00      A   
ATOM   3411  CD  GLU A 361       9.910 -22.369  20.293  1.00 10.00      A   
ATOM   3412  OE1 GLU A 361       9.877 -22.956  21.396  1.00 10.00      A   
ATOM   3413  OE2 GLU A 361      10.971 -22.176  19.660  1.00 10.00      A   
ATOM   3414  C   GLU A 361       8.527 -19.072  20.512  1.00 10.00      A   
ATOM   3415  O   GLU A 361       7.304 -18.905  20.540  1.00 10.00      A   
ATOM   3416  N   GLN A 362       9.305 -18.949  21.582  1.00 10.00      A   
ATOM   3417  HN  GLN A 362      10.275 -19.076  21.479  1.00 10.00      A   
ATOM   3418  CA  GLN A 362       8.773 -18.631  22.899  1.00 10.00      A   
ATOM   3419  CB  GLN A 362       9.884 -18.700  23.945  1.00 10.00      A   
ATOM   3420  CG  GLN A 362       9.381 -18.668  25.374  1.00 10.00      A   
ATOM   3421  CD  GLN A 362       8.413 -19.796  25.674  1.00 10.00      A   
ATOM   3422  OE1 GLN A 362       8.517 -20.895  25.127  1.00 10.00      A   
ATOM   3423  NE2 GLN A 362       7.468 -19.537  26.556  1.00 10.00      A   
ATOM   3424 HE21 GLN A 362       7.449 -18.643  26.962  1.00 10.00      A   
ATOM   3425 HE22 GLN A 362       6.824 -20.245  26.771  1.00 10.00      A   
ATOM   3426  C   GLN A 362       8.121 -17.255  22.912  1.00 10.00      A   
ATOM   3427  O   GLN A 362       7.056 -17.074  23.507  1.00 10.00      A   
ATOM   3428  N   GLY A 363       8.768 -16.297  22.256  1.00 10.00      A   
ATOM   3429  HN  GLY A 363       9.642 -16.503  21.844  1.00 10.00      A   
ATOM   3430  CA  GLY A 363       8.242 -14.946  22.178  1.00 10.00      A   
ATOM   3431  C   GLY A 363       6.810 -14.910  21.683  1.00 10.00      A   
ATOM   3432  O   GLY A 363       5.976 -14.190  22.230  1.00 10.00      A   
ATOM   3433  N   LEU A 364       6.521 -15.700  20.659  1.00 10.00      A   
ATOM   3434  HN  LEU A 364       7.231 -16.254  20.271  1.00 10.00      A   
ATOM   3435  CA  LEU A 364       5.178 -15.763  20.095  1.00 10.00      A   
ATOM   3436  CB  LEU A 364       5.167 -16.672  18.865  1.00 10.00      A   
ATOM   3437  CG  LEU A 364       4.477 -16.118  17.615  1.00 10.00      A   
ATOM   3438  CD1 LEU A 364       4.572 -17.115  16.468  1.00 10.00      A   
ATOM   3439  CD2 LEU A 364       3.025 -15.773  17.905  1.00 10.00      A   
ATOM   3440  C   LEU A 364       4.179 -16.265  21.137  1.00 10.00      A   
ATOM   3441  O   LEU A 364       3.052 -15.774  21.220  1.00 10.00      A   
ATOM   3442  N   VAL A 365       4.613 -17.226  21.944  1.00 10.00      A   
ATOM   3443  HN  VAL A 365       5.533 -17.550  21.845  1.00 10.00      A   
ATOM   3444  CA  VAL A 365       3.768 -17.799  22.988  1.00 10.00      A   
ATOM   3445  CB  VAL A 365       4.403 -19.066  23.594  1.00 10.00      A   
ATOM   3446  CG1 VAL A 365       3.466 -19.709  24.600  1.00 10.00      A   
ATOM   3447  CG2 VAL A 365       4.770 -20.055  22.502  1.00 10.00      A   
ATOM   3448  C   VAL A 365       3.510 -16.778  24.097  1.00 10.00      A   
ATOM   3449  O   VAL A 365       2.364 -16.541  24.488  1.00 10.00      A   
ATOM   3450  N   SER A 366       4.574 -16.166  24.592  1.00 10.00      A   
ATOM   3451  HN  SER A 366       5.465 -16.398  24.248  1.00 10.00      A   
ATOM   3452  CA  SER A 366       4.457 -15.177  25.650  1.00 10.00      A   
ATOM   3453  CB  SER A 366       5.842 -14.711  26.114  1.00 10.00      A   
ATOM   3454  OG  SER A 366       6.614 -15.803  26.588  1.00 10.00      A   
ATOM   3455  HG  SER A 366       7.345 -15.469  27.130  1.00 10.00      A   
ATOM   3456  C   SER A 366       3.593 -13.984  25.227  1.00 10.00      A   
ATOM   3457  O   SER A 366       2.803 -13.471  26.022  1.00 10.00      A   
ATOM   3458  N   VAL A 367       3.717 -13.561  23.974  1.00 10.00      A   
ATOM   3459  HN  VAL A 367       4.334 -14.029  23.365  1.00 10.00      A   
ATOM   3460  CA  VAL A 367       2.951 -12.418  23.479  1.00 10.00      A   
ATOM   3461  CB  VAL A 367       3.561 -11.804  22.195  1.00 10.00      A   
ATOM   3462  CG1 VAL A 367       2.735 -10.620  21.712  1.00 10.00      A   
ATOM   3463  CG2 VAL A 367       4.989 -11.357  22.457  1.00 10.00      A   
ATOM   3464  C   VAL A 367       1.473 -12.763  23.269  1.00 10.00      A   
ATOM   3465  O   VAL A 367       0.595 -11.989  23.645  1.00 10.00      A   
ATOM   3466  N   SER A 368       1.193 -13.938  22.709  1.00 10.00      A   
ATOM   3467  HN  SER A 368       1.924 -14.544  22.464  1.00 10.00      A   
ATOM   3468  CA  SER A 368      -0.192 -14.347  22.462  1.00 10.00      A   
ATOM   3469  CB  SER A 368      -0.256 -15.629  21.624  1.00 10.00      A   
ATOM   3470  OG  SER A 368       0.654 -16.600  22.102  1.00 10.00      A   
ATOM   3471  HG  SER A 368       1.512 -16.472  21.677  1.00 10.00      A   
ATOM   3472  C   SER A 368      -0.969 -14.504  23.767  1.00 10.00      A   
ATOM   3473  O   SER A 368      -2.184 -14.292  23.812  1.00 10.00      A   
ATOM   3474  N   MET A 369      -0.257 -14.873  24.825  1.00 10.00      A   
ATOM   3475  HN  MET A 369       0.702 -15.045  24.715  1.00 10.00      A   
ATOM   3476  CA  MET A 369      -0.865 -15.043  26.138  1.00 10.00      A   
ATOM   3477  CB  MET A 369      -0.017 -15.973  27.010  1.00 10.00      A   
ATOM   3478  CG  MET A 369      -0.029 -17.431  26.586  1.00 10.00      A   
ATOM   3479  SD  MET A 369       0.769 -18.509  27.795  1.00 10.00      A   
ATOM   3480  CE  MET A 369       0.660 -20.082  26.950  1.00 10.00      A   
ATOM   3481  C   MET A 369      -1.002 -13.697  26.838  1.00 10.00      A   
ATOM   3482  O   MET A 369      -1.813 -13.534  27.757  1.00 10.00      A   
ATOM   3483  N   GLY A 370      -0.206 -12.732  26.401  1.00 10.00      A   
ATOM   3484  HN  GLY A 370       0.407 -12.914  25.655  1.00 10.00      A   
ATOM   3485  CA  GLY A 370      -0.238 -11.417  27.001  1.00 10.00      A   
ATOM   3486  C   GLY A 370      -1.242 -10.495  26.348  1.00 10.00      A   
ATOM   3487  O   GLY A 370      -2.022  -9.840  27.035  1.00 10.00      A   
ATOM   3488  N   CYS A 371      -1.220 -10.441  25.027  1.00 10.00      A   
ATOM   3489  HN  CYS A 371      -0.567 -10.988  24.536  1.00 10.00      A   
ATOM   3490  CA  CYS A 371      -2.124  -9.588  24.278  1.00 10.00      A   
ATOM   3491  CB  CYS A 371      -1.384  -8.958  23.096  1.00 10.00      A   
ATOM   3492  SG  CYS A 371       0.301  -8.425  23.488  1.00 10.00      A   
ATOM   3493  HG  CYS A 371       0.238  -7.176  23.938  1.00 10.00      A   
ATOM   3494  C   CYS A 371      -3.349 -10.363  23.787  1.00 10.00      A   
ATOM   3495  O   CYS A 371      -3.254 -11.183  22.870  1.00 10.00      A   
ATOM   3496  N   PRO A 372      -4.519 -10.101  24.389  1.00 10.00      A   
ATOM   3497  CA  PRO A 372      -5.767 -10.769  24.019  1.00 10.00      A   
ATOM   3498  CB  PRO A 372      -6.639 -10.549  25.255  1.00 10.00      A   
ATOM   3499  CG  PRO A 372      -6.190  -9.236  25.792  1.00 10.00      A   
ATOM   3500  CD  PRO A 372      -4.718  -9.134  25.487  1.00 10.00      A   
ATOM   3501  C   PRO A 372      -6.409 -10.117  22.795  1.00 10.00      A   
ATOM   3502  O   PRO A 372      -7.494 -10.507  22.361  1.00 10.00      A   
ATOM   3503  N   LYS A 373      -5.727  -9.121  22.246  1.00 10.00      A   
ATOM   3504  HN  LYS A 373      -4.869  -8.861  22.643  1.00 10.00      A   
ATOM   3505  CA  LYS A 373      -6.211  -8.399  21.079  1.00 10.00      A   
ATOM   3506  CB  LYS A 373      -6.047  -6.894  21.296  1.00 10.00      A   
ATOM   3507  CG  LYS A 373      -7.079  -6.287  22.229  1.00 10.00      A   
ATOM   3508  CD  LYS A 373      -8.330  -5.885  21.465  1.00 10.00      A   
ATOM   3509  CE  LYS A 373      -9.409  -5.370  22.401  1.00 10.00      A   
ATOM   3510  NZ  LYS A 373      -8.887  -4.343  23.342  1.00 10.00      A   
ATOM   3511  HZ1 LYS A 373      -8.172  -3.741  22.868  1.00 10.00      A   
ATOM   3512  HZ2 LYS A 373      -8.444  -4.803  24.158  1.00 10.00      A   
ATOM   3513  HZ3 LYS A 373      -9.663  -3.738  23.681  1.00 10.00      A   
ATOM   3514  C   LYS A 373      -5.466  -8.827  19.820  1.00 10.00      A   
ATOM   3515  O   LYS A 373      -5.795  -8.390  18.715  1.00 10.00      A   
ATOM   3516  N   LEU A 374      -4.467  -9.684  19.997  1.00 10.00      A   
ATOM   3517  HN  LEU A 374      -4.271 -10.001  20.902  1.00 10.00      A   
ATOM   3518  CA  LEU A 374      -3.655 -10.170  18.885  1.00 10.00      A   
ATOM   3519  CB  LEU A 374      -2.518 -11.066  19.382  1.00 10.00      A   
ATOM   3520  CG  LEU A 374      -1.186 -10.381  19.674  1.00 10.00      A   
ATOM   3521  CD1 LEU A 374      -0.136 -11.415  20.038  1.00 10.00      A   
ATOM   3522  CD2 LEU A 374      -0.731  -9.548  18.485  1.00 10.00      A   
ATOM   3523  C   LEU A 374      -4.482 -10.930  17.864  1.00 10.00      A   
ATOM   3524  O   LEU A 374      -5.147 -11.911  18.193  1.00 10.00      A   
ATOM   3525  N   GLU A 375      -4.442 -10.463  16.627  1.00 10.00      A   
ATOM   3526  HN  GLU A 375      -3.915  -9.656  16.437  1.00 10.00      A   
ATOM   3527  CA  GLU A 375      -5.164 -11.110  15.548  1.00 10.00      A   
ATOM   3528  CB  GLU A 375      -6.435 -10.339  15.191  1.00 10.00      A   
ATOM   3529  CG  GLU A 375      -6.188  -8.958  14.614  1.00 10.00      A   
ATOM   3530  CD  GLU A 375      -7.422  -8.381  13.965  1.00 10.00      A   
ATOM   3531  OE1 GLU A 375      -7.747  -8.792  12.830  1.00 10.00      A   
ATOM   3532  OE2 GLU A 375      -8.069  -7.512  14.585  1.00 10.00      A   
ATOM   3533  C   GLU A 375      -4.268 -11.259  14.324  1.00 10.00      A   
ATOM   3534  O   GLU A 375      -4.446 -12.170  13.516  1.00 10.00      A   
ATOM   3535  N   SER A 376      -3.309 -10.357  14.191  1.00 10.00      A   
ATOM   3536  HN  SER A 376      -3.215  -9.651  14.868  1.00 10.00      A   
ATOM   3537  CA  SER A 376      -2.384 -10.384  13.079  1.00 10.00      A   
ATOM   3538  CB  SER A 376      -2.547  -9.125  12.227  1.00 10.00      A   
ATOM   3539  OG  SER A 376      -1.789  -9.206  11.036  1.00 10.00      A   
ATOM   3540  HG  SER A 376      -1.847  -8.369  10.565  1.00 10.00      A   
ATOM   3541  C   SER A 376      -0.964 -10.499  13.613  1.00 10.00      A   
ATOM   3542  O   SER A 376      -0.479  -9.602  14.308  1.00 10.00      A   
ATOM   3543  N   VAL A 377      -0.308 -11.613  13.314  1.00 10.00      A   
ATOM   3544  HN  VAL A 377      -0.745 -12.294  12.749  1.00 10.00      A   
ATOM   3545  CA  VAL A 377       1.045 -11.845  13.789  1.00 10.00      A   
ATOM   3546  CB  VAL A 377       1.088 -12.939  14.886  1.00 10.00      A   
ATOM   3547  CG1 VAL A 377       2.478 -13.045  15.496  1.00 10.00      A   
ATOM   3548  CG2 VAL A 377       0.051 -12.678  15.969  1.00 10.00      A   
ATOM   3549  C   VAL A 377       1.978 -12.256  12.652  1.00 10.00      A   
ATOM   3550  O   VAL A 377       1.652 -13.127  11.844  1.00 10.00      A   
ATOM   3551  N   LEU A 378       3.126 -11.599  12.590  1.00 10.00      A   
ATOM   3552  HN  LEU A 378       3.293 -10.879  13.237  1.00 10.00      A   
ATOM   3553  CA  LEU A 378       4.150 -11.897  11.602  1.00 10.00      A   
ATOM   3554  CB  LEU A 378       4.407 -10.674  10.717  1.00 10.00      A   
ATOM   3555  CG  LEU A 378       5.280 -10.892   9.474  1.00 10.00      A   
ATOM   3556  CD1 LEU A 378       4.827  -9.985   8.340  1.00 10.00      A   
ATOM   3557  CD2 LEU A 378       6.748 -10.647   9.789  1.00 10.00      A   
ATOM   3558  C   LEU A 378       5.409 -12.278  12.367  1.00 10.00      A   
ATOM   3559  O   LEU A 378       5.946 -11.462  13.121  1.00 10.00      A   
ATOM   3560  N   TYR A 379       5.873 -13.506  12.183  1.00 10.00      A   
ATOM   3561  HN  TYR A 379       5.431 -14.100  11.533  1.00 10.00      A   
ATOM   3562  CA  TYR A 379       7.033 -13.989  12.915  1.00 10.00      A   
ATOM   3563  CB  TYR A 379       6.560 -14.976  13.988  1.00 10.00      A   
ATOM   3564  CG  TYR A 379       7.349 -14.960  15.278  1.00 10.00      A   
ATOM   3565  CD1 TYR A 379       7.361 -13.841  16.100  1.00 10.00      A   
ATOM   3566  CD2 TYR A 379       8.060 -16.080  15.687  1.00 10.00      A   
ATOM   3567  CE1 TYR A 379       8.063 -13.839  17.292  1.00 10.00      A   
ATOM   3568  CE2 TYR A 379       8.765 -16.085  16.872  1.00 10.00      A   
ATOM   3569  CZ  TYR A 379       8.764 -14.966  17.672  1.00 10.00      A   
ATOM   3570  OH  TYR A 379       9.459 -14.978  18.858  1.00 10.00      A   
ATOM   3571  HH  TYR A 379      10.118 -15.690  18.841  1.00 10.00      A   
ATOM   3572  C   TYR A 379       8.056 -14.670  12.010  1.00 10.00      A   
ATOM   3573  O   TYR A 379       7.713 -15.505  11.172  1.00 10.00      A   
ATOM   3574  N   PHE A 380       9.316 -14.298  12.199  1.00 10.00      A   
ATOM   3575  HN  PHE A 380       9.507 -13.607  12.866  1.00 10.00      A   
ATOM   3576  CA  PHE A 380      10.429 -14.870  11.454  1.00 10.00      A   
ATOM   3577  CB  PHE A 380      11.115 -13.786  10.620  1.00 10.00      A   
ATOM   3578  CG  PHE A 380      10.656 -13.719   9.190  1.00 10.00      A   
ATOM   3579  CD1 PHE A 380       9.498 -13.039   8.845  1.00 10.00      A   
ATOM   3580  CD2 PHE A 380      11.393 -14.327   8.186  1.00 10.00      A   
ATOM   3581  CE1 PHE A 380       9.085 -12.968   7.526  1.00 10.00      A   
ATOM   3582  CE2 PHE A 380      10.987 -14.261   6.866  1.00 10.00      A   
ATOM   3583  CZ  PHE A 380       9.831 -13.580   6.536  1.00 10.00      A   
ATOM   3584  C   PHE A 380      11.427 -15.466  12.446  1.00 10.00      A   
ATOM   3585  O   PHE A 380      12.081 -14.735  13.194  1.00 10.00      A   
ATOM   3586  N   CYS A 381      11.535 -16.785  12.473  1.00 10.00      A   
ATOM   3587  HN  CYS A 381      11.002 -17.332  11.854  1.00 10.00      A   
ATOM   3588  CA  CYS A 381      12.441 -17.437  13.406  1.00 10.00      A   
ATOM   3589  CB  CYS A 381      11.658 -17.977  14.606  1.00 10.00      A   
ATOM   3590  SG  CYS A 381      10.259 -19.030  14.161  1.00 10.00      A   
ATOM   3591  HG  CYS A 381      10.441 -20.211  14.746  1.00 10.00      A   
ATOM   3592  C   CYS A 381      13.252 -18.551  12.745  1.00 10.00      A   
ATOM   3593  O   CYS A 381      13.030 -18.893  11.582  1.00 10.00      A   
ATOM   3594  N   ARG A 382      14.201 -19.102  13.493  1.00 10.00      A   
ATOM   3595  HN  ARG A 382      14.339 -18.770  14.408  1.00 10.00      A   
ATOM   3596  CA  ARG A 382      15.053 -20.174  12.994  1.00 10.00      A   
ATOM   3597  CB  ARG A 382      16.502 -19.959  13.440  1.00 10.00      A   
ATOM   3598  CG  ARG A 382      17.275 -18.940  12.623  1.00 10.00      A   
ATOM   3599  CD  ARG A 382      17.206 -17.556  13.242  1.00 10.00      A   
ATOM   3600  NE  ARG A 382      18.343 -16.729  12.839  1.00 10.00      A   
ATOM   3601  HE  ARG A 382      19.053 -17.170  12.317  1.00 10.00      A   
ATOM   3602  CZ  ARG A 382      18.460 -15.430  13.115  1.00 10.00      A   
ATOM   3603  NH1 ARG A 382      17.502 -14.799  13.790  1.00 10.00      A   
ATOM   3604 HH11 ARG A 382      16.658 -15.320  14.104  1.00 10.00      A   
ATOM   3605 HH12 ARG A 382      17.582 -13.771  14.004  1.00 10.00      A   
ATOM   3606  NH2 ARG A 382      19.534 -14.765  12.720  1.00 10.00      A   
ATOM   3607 HH21 ARG A 382      19.630 -13.746  12.938  1.00 10.00      A   
ATOM   3608 HH22 ARG A 382      20.288 -15.254  12.187  1.00 10.00      A   
ATOM   3609  C   ARG A 382      14.571 -21.538  13.479  1.00 10.00      A   
ATOM   3610  O   ARG A 382      14.979 -22.574  12.954  1.00 10.00      A   
ATOM   3611  N   GLN A 383      13.698 -21.537  14.477  1.00 10.00      A   
ATOM   3612  HN  GLN A 383      13.379 -20.685  14.835  1.00 10.00      A   
ATOM   3613  CA  GLN A 383      13.180 -22.778  15.038  1.00 10.00      A   
ATOM   3614  CB  GLN A 383      13.932 -23.152  16.319  1.00 10.00      A   
ATOM   3615  CG  GLN A 383      14.025 -22.030  17.337  1.00 10.00      A   
ATOM   3616  CD  GLN A 383      14.527 -22.505  18.683  1.00 10.00      A   
ATOM   3617  OE1 GLN A 383      15.731 -22.630  18.902  1.00 10.00      A   
ATOM   3618  NE2 GLN A 383      13.614 -22.752  19.607  1.00 10.00      A   
ATOM   3619 HE21 GLN A 383      12.658 -22.613  19.380  1.00 10.00      A   
ATOM   3620 HE22 GLN A 383      13.918 -23.060  20.483  1.00 10.00      A   
ATOM   3621  C   GLN A 383      11.692 -22.668  15.322  1.00 10.00      A   
ATOM   3622  O   GLN A 383      11.153 -21.567  15.429  1.00 10.00      A   
ATOM   3623  N   MET A 384      11.039 -23.809  15.436  1.00 10.00      A   
ATOM   3624  HN  MET A 384      11.527 -24.655  15.326  1.00 10.00      A   
ATOM   3625  CA  MET A 384       9.615 -23.855  15.708  1.00 10.00      A   
ATOM   3626  CB  MET A 384       8.818 -23.642  14.415  1.00 10.00      A   
ATOM   3627  CG  MET A 384       7.308 -23.609  14.600  1.00 10.00      A   
ATOM   3628  SD  MET A 384       6.783 -22.483  15.909  1.00 10.00      A   
ATOM   3629  CE  MET A 384       7.421 -20.926  15.296  1.00 10.00      A   
ATOM   3630  C   MET A 384       9.245 -25.182  16.355  1.00 10.00      A   
ATOM   3631  O   MET A 384       9.910 -26.197  16.134  1.00 10.00      A   
ATOM   3632  N   THR A 385       8.201 -25.167  17.167  1.00 10.00      A   
ATOM   3633  HN  THR A 385       7.721 -24.323  17.318  1.00 10.00      A   
ATOM   3634  CA  THR A 385       7.744 -26.365  17.845  1.00 10.00      A   
ATOM   3635  CB  THR A 385       8.009 -26.280  19.359  1.00 10.00      A   
ATOM   3636  OG1 THR A 385       7.895 -24.917  19.786  1.00 10.00      A   
ATOM   3637  HG1 THR A 385       8.632 -24.699  20.371  1.00 10.00      A   
ATOM   3638  CG2 THR A 385       9.391 -26.809  19.704  1.00 10.00      A   
ATOM   3639  C   THR A 385       6.251 -26.569  17.626  1.00 10.00      A   
ATOM   3640  O   THR A 385       5.473 -25.612  17.651  1.00 10.00      A   
ATOM   3641  N   ASN A 386       5.861 -27.816  17.408  1.00 10.00      A   
ATOM   3642  HN  ASN A 386       6.543 -28.535  17.380  1.00 10.00      A   
ATOM   3643  CA  ASN A 386       4.457 -28.156  17.204  1.00 10.00      A   
ATOM   3644  CB  ASN A 386       4.310 -29.644  16.876  1.00 10.00      A   
ATOM   3645  CG  ASN A 386       4.496 -29.951  15.405  1.00 10.00      A   
ATOM   3646  OD1 ASN A 386       3.996 -29.234  14.538  1.00 10.00      A   
ATOM   3647  ND2 ASN A 386       5.225 -31.017  15.114  1.00 10.00      A   
ATOM   3648 HD21 ASN A 386       5.598 -31.540  15.856  1.00 10.00      A   
ATOM   3649 HD22 ASN A 386       5.363 -31.241  14.164  1.00 10.00      A   
ATOM   3650  C   ASN A 386       3.670 -27.841  18.466  1.00 10.00      A   
ATOM   3651  O   ASN A 386       2.517 -27.414  18.411  1.00 10.00      A   
ATOM   3652  N   ALA A 387       4.323 -28.047  19.605  1.00 10.00      A   
ATOM   3653  HN  ALA A 387       5.243 -28.386  19.565  1.00 10.00      A   
ATOM   3654  CA  ALA A 387       3.722 -27.794  20.905  1.00 10.00      A   
ATOM   3655  CB  ALA A 387       4.697 -28.171  22.011  1.00 10.00      A   
ATOM   3656  C   ALA A 387       3.303 -26.335  21.043  1.00 10.00      A   
ATOM   3657  O   ALA A 387       2.185 -26.039  21.468  1.00 10.00      A   
ATOM   3658  N   ALA A 388       4.199 -25.426  20.667  1.00 10.00      A   
ATOM   3659  HN  ALA A 388       5.070 -25.724  20.325  1.00 10.00      A   
ATOM   3660  CA  ALA A 388       3.924 -23.998  20.748  1.00 10.00      A   
ATOM   3661  CB  ALA A 388       5.175 -23.197  20.435  1.00 10.00      A   
ATOM   3662  C   ALA A 388       2.792 -23.611  19.804  1.00 10.00      A   
ATOM   3663  O   ALA A 388       1.885 -22.873  20.186  1.00 10.00      A   
ATOM   3664  N   LEU A 389       2.849 -24.132  18.581  1.00 10.00      A   
ATOM   3665  HN  LEU A 389       3.600 -24.722  18.352  1.00 10.00      A   
ATOM   3666  CA  LEU A 389       1.834 -23.852  17.566  1.00 10.00      A   
ATOM   3667  CB  LEU A 389       2.134 -24.641  16.284  1.00 10.00      A   
ATOM   3668  CG  LEU A 389       3.364 -24.209  15.484  1.00 10.00      A   
ATOM   3669  CD1 LEU A 389       3.826 -25.330  14.564  1.00 10.00      A   
ATOM   3670  CD2 LEU A 389       3.064 -22.955  14.681  1.00 10.00      A   
ATOM   3671  C   LEU A 389       0.436 -24.206  18.071  1.00 10.00      A   
ATOM   3672  O   LEU A 389      -0.479 -23.380  18.038  1.00 10.00      A   
ATOM   3673  N   ILE A 390       0.284 -25.429  18.558  1.00 10.00      A   
ATOM   3674  HN  ILE A 390       1.054 -26.036  18.571  1.00 10.00      A   
ATOM   3675  CA  ILE A 390      -0.999 -25.892  19.071  1.00 10.00      A   
ATOM   3676  CB  ILE A 390      -0.943 -27.384  19.481  1.00 10.00      A   
ATOM   3677  CG1 ILE A 390      -0.506 -28.247  18.293  1.00 10.00      A   
ATOM   3678  CG2 ILE A 390      -2.292 -27.855  20.015  1.00 10.00      A   
ATOM   3679  CD1 ILE A 390      -0.192 -29.681  18.657  1.00 10.00      A   
ATOM   3680  C   ILE A 390      -1.443 -25.042  20.265  1.00 10.00      A   
ATOM   3681  O   ILE A 390      -2.623 -24.718  20.402  1.00 10.00      A   
ATOM   3682  N   THR A 391      -0.490 -24.663  21.109  1.00 10.00      A   
ATOM   3683  HN  THR A 391       0.438 -24.924  20.931  1.00 10.00      A   
ATOM   3684  CA  THR A 391      -0.790 -23.857  22.284  1.00 10.00      A   
ATOM   3685  CB  THR A 391       0.428 -23.754  23.229  1.00 10.00      A   
ATOM   3686  OG1 THR A 391       0.881 -25.078  23.557  1.00 10.00      A   
ATOM   3687  HG1 THR A 391       1.320 -25.462  22.784  1.00 10.00      A   
ATOM   3688  CG2 THR A 391       0.062 -23.024  24.514  1.00 10.00      A   
ATOM   3689  C   THR A 391      -1.284 -22.460  21.896  1.00 10.00      A   
ATOM   3690  O   THR A 391      -2.317 -22.010  22.386  1.00 10.00      A   
ATOM   3691  N   ILE A 392      -0.562 -21.795  20.988  1.00 10.00      A   
ATOM   3692  HN  ILE A 392       0.238 -22.222  20.606  1.00 10.00      A   
ATOM   3693  CA  ILE A 392      -0.933 -20.449  20.546  1.00 10.00      A   
ATOM   3694  CB  ILE A 392       0.109 -19.847  19.580  1.00 10.00      A   
ATOM   3695  CG1 ILE A 392       1.447 -19.677  20.295  1.00 10.00      A   
ATOM   3696  CG2 ILE A 392      -0.370 -18.508  19.031  1.00 10.00      A   
ATOM   3697  CD1 ILE A 392       2.567 -19.241  19.382  1.00 10.00      A   
ATOM   3698  C   ILE A 392      -2.316 -20.444  19.896  1.00 10.00      A   
ATOM   3699  O   ILE A 392      -3.124 -19.546  20.142  1.00 10.00      A   
ATOM   3700  N   ALA A 393      -2.588 -21.458  19.084  1.00 10.00      A   
ATOM   3701  HN  ALA A 393      -1.897 -22.138  18.920  1.00 10.00      A   
ATOM   3702  CA  ALA A 393      -3.881 -21.580  18.415  1.00 10.00      A   
ATOM   3703  CB  ALA A 393      -3.888 -22.790  17.499  1.00 10.00      A   
ATOM   3704  C   ALA A 393      -5.004 -21.692  19.440  1.00 10.00      A   
ATOM   3705  O   ALA A 393      -6.114 -21.201  19.230  1.00 10.00      A   
ATOM   3706  N   ARG A 394      -4.698 -22.332  20.558  1.00 10.00      A   
ATOM   3707  HN  ARG A 394      -3.790 -22.694  20.667  1.00 10.00      A   
ATOM   3708  CA  ARG A 394      -5.661 -22.515  21.631  1.00 10.00      A   
ATOM   3709  CB  ARG A 394      -5.416 -23.845  22.350  1.00 10.00      A   
ATOM   3710  CG  ARG A 394      -5.611 -25.055  21.447  1.00 10.00      A   
ATOM   3711  CD  ARG A 394      -5.223 -26.353  22.135  1.00 10.00      A   
ATOM   3712  NE  ARG A 394      -6.143 -26.690  23.215  1.00 10.00      A   
ATOM   3713  HE  ARG A 394      -5.989 -26.255  24.085  1.00 10.00      A   
ATOM   3714  CZ  ARG A 394      -7.154 -27.553  23.092  1.00 10.00      A   
ATOM   3715  NH1 ARG A 394      -7.381 -28.171  21.937  1.00 10.00      A   
ATOM   3716 HH11 ARG A 394      -6.765 -27.991  21.113  1.00 10.00      A   
ATOM   3717 HH12 ARG A 394      -8.176 -28.846  21.847  1.00 10.00      A   
ATOM   3718  NH2 ARG A 394      -7.952 -27.786  24.128  1.00 10.00      A   
ATOM   3719 HH21 ARG A 394      -7.792 -27.301  25.035  1.00 10.00      A   
ATOM   3720 HH22 ARG A 394      -8.746 -28.461  24.037  1.00 10.00      A   
ATOM   3721  C   ARG A 394      -5.635 -21.335  22.601  1.00 10.00      A   
ATOM   3722  O   ARG A 394      -6.382 -21.296  23.580  1.00 10.00      A   
ATOM   3723  N   ASN A 395      -4.776 -20.367  22.312  1.00 10.00      A   
ATOM   3724  HN  ASN A 395      -4.200 -20.463  21.524  1.00 10.00      A   
ATOM   3725  CA  ASN A 395      -4.659 -19.168  23.132  1.00 10.00      A   
ATOM   3726  CB  ASN A 395      -3.189 -18.800  23.369  1.00 10.00      A   
ATOM   3727  CG  ASN A 395      -2.524 -19.602  24.475  1.00 10.00      A   
ATOM   3728  OD1 ASN A 395      -1.324 -19.867  24.423  1.00 10.00      A   
ATOM   3729  ND2 ASN A 395      -3.289 -19.980  25.492  1.00 10.00      A   
ATOM   3730 HD21 ASN A 395      -4.238 -19.724  25.481  1.00 10.00      A   
ATOM   3731 HD22 ASN A 395      -2.876 -20.494  26.210  1.00 10.00      A   
ATOM   3732  C   ASN A 395      -5.370 -18.007  22.450  1.00 10.00      A   
ATOM   3733  O   ASN A 395      -6.156 -17.296  23.072  1.00 10.00      A   
ATOM   3734  N   ARG A 396      -5.092 -17.832  21.161  1.00 10.00      A   
ATOM   3735  HN  ARG A 396      -4.460 -18.447  20.721  1.00 10.00      A   
ATOM   3736  CA  ARG A 396      -5.697 -16.764  20.375  1.00 10.00      A   
ATOM   3737  CB  ARG A 396      -4.613 -15.855  19.787  1.00 10.00      A   
ATOM   3738  CG  ARG A 396      -3.835 -15.054  20.816  1.00 10.00      A   
ATOM   3739  CD  ARG A 396      -4.459 -13.685  21.054  1.00 10.00      A   
ATOM   3740  NE  ARG A 396      -5.831 -13.778  21.546  1.00 10.00      A   
ATOM   3741  HE  ARG A 396      -6.558 -13.653  20.884  1.00 10.00      A   
ATOM   3742  CZ  ARG A 396      -6.152 -14.010  22.819  1.00 10.00      A   
ATOM   3743  NH1 ARG A 396      -5.202 -14.163  23.738  1.00 10.00      A   
ATOM   3744 HH11 ARG A 396      -5.461 -14.349  24.732  1.00 10.00      A   
ATOM   3745 HH12 ARG A 396      -4.192 -14.095  23.474  1.00 10.00      A   
ATOM   3746  NH2 ARG A 396      -7.429 -14.082  23.170  1.00 10.00      A   
ATOM   3747 HH21 ARG A 396      -8.180 -13.959  22.453  1.00 10.00      A   
ATOM   3748 HH22 ARG A 396      -7.689 -14.263  24.165  1.00 10.00      A   
ATOM   3749  C   ARG A 396      -6.558 -17.328  19.247  1.00 10.00      A   
ATOM   3750  O   ARG A 396      -6.097 -17.448  18.112  1.00 10.00      A   
ATOM   3751  N   PRO A 397      -7.826 -17.677  19.534  1.00 10.00      A   
ATOM   3752  CA  PRO A 397      -8.743 -18.218  18.522  1.00 10.00      A   
ATOM   3753  CB  PRO A 397      -9.851 -18.850  19.366  1.00 10.00      A   
ATOM   3754  CG  PRO A 397      -9.878 -18.036  20.614  1.00 10.00      A   
ATOM   3755  CD  PRO A 397      -8.463 -17.582  20.862  1.00 10.00      A   
ATOM   3756  C   PRO A 397      -9.322 -17.107  17.650  1.00 10.00      A   
ATOM   3757  O   PRO A 397     -10.092 -17.358  16.719  1.00 10.00      A   
ATOM   3758  N   ASN A 398      -8.946 -15.876  17.962  1.00 10.00      A   
ATOM   3759  HN  ASN A 398      -8.327 -15.745  18.713  1.00 10.00      A   
ATOM   3760  CA  ASN A 398      -9.421 -14.715  17.224  1.00 10.00      A   
ATOM   3761  CB  ASN A 398      -9.678 -13.546  18.180  1.00 10.00      A   
ATOM   3762  CG  ASN A 398      -8.394 -12.925  18.700  1.00 10.00      A   
ATOM   3763  OD1 ASN A 398      -7.788 -13.427  19.647  1.00 10.00      A   
ATOM   3764  ND2 ASN A 398      -7.982 -11.819  18.097  1.00 10.00      A   
ATOM   3765 HD21 ASN A 398      -8.522 -11.465  17.354  1.00 10.00      A   
ATOM   3766 HD22 ASN A 398      -7.146 -11.409  18.405  1.00 10.00      A   
ATOM   3767  C   ASN A 398      -8.422 -14.297  16.149  1.00 10.00      A   
ATOM   3768  O   ASN A 398      -8.609 -13.282  15.477  1.00 10.00      A   
ATOM   3769  N   MET A 399      -7.368 -15.088  15.993  1.00 10.00      A   
ATOM   3770  HN  MET A 399      -7.285 -15.885  16.554  1.00 10.00      A   
ATOM   3771  CA  MET A 399      -6.332 -14.811  15.008  1.00 10.00      A   
ATOM   3772  CB  MET A 399      -5.211 -15.847  15.113  1.00 10.00      A   
ATOM   3773  CG  MET A 399      -3.889 -15.403  14.510  1.00 10.00      A   
ATOM   3774  SD  MET A 399      -2.469 -16.119  15.362  1.00 10.00      A   
ATOM   3775  CE  MET A 399      -2.824 -17.869  15.209  1.00 10.00      A   
ATOM   3776  C   MET A 399      -6.911 -14.778  13.600  1.00 10.00      A   
ATOM   3777  O   MET A 399      -7.594 -15.709  13.171  1.00 10.00      A   
ATOM   3778  N   THR A 400      -6.638 -13.693  12.894  1.00 10.00      A   
ATOM   3779  HN  THR A 400      -6.076 -12.992  13.294  1.00 10.00      A   
ATOM   3780  CA  THR A 400      -7.140 -13.509  11.545  1.00 10.00      A   
ATOM   3781  CB  THR A 400      -7.820 -12.132  11.398  1.00 10.00      A   
ATOM   3782  OG1 THR A 400      -6.928 -11.108  11.859  1.00 10.00      A   
ATOM   3783  HG1 THR A 400      -7.443 -10.401  12.284  1.00 10.00      A   
ATOM   3784  CG2 THR A 400      -9.102 -12.073  12.211  1.00 10.00      A   
ATOM   3785  C   THR A 400      -6.019 -13.608  10.515  1.00 10.00      A   
ATOM   3786  O   THR A 400      -6.220 -14.104   9.410  1.00 10.00      A   
ATOM   3787  N   ARG A 401      -4.842 -13.123  10.872  1.00 10.00      A   
ATOM   3788  HN  ARG A 401      -4.732 -12.737  11.769  1.00 10.00      A   
ATOM   3789  CA  ARG A 401      -3.705 -13.146   9.967  1.00 10.00      A   
ATOM   3790  CB  ARG A 401      -3.416 -11.730   9.462  1.00 10.00      A   
ATOM   3791  CG  ARG A 401      -4.486 -11.172   8.535  1.00 10.00      A   
ATOM   3792  CD  ARG A 401      -4.540  -9.652   8.586  1.00 10.00      A   
ATOM   3793  NE  ARG A 401      -5.343  -9.165   9.715  1.00 10.00      A   
ATOM   3794  HE  ARG A 401      -5.713  -9.836  10.330  1.00 10.00      A   
ATOM   3795  CZ  ARG A 401      -5.596  -7.875   9.942  1.00 10.00      A   
ATOM   3796  NH1 ARG A 401      -5.111  -6.947   9.128  1.00 10.00      A   
ATOM   3797 HH11 ARG A 401      -5.302  -5.940   9.305  1.00 10.00      A   
ATOM   3798 HH12 ARG A 401      -4.539  -7.219   8.291  1.00 10.00      A   
ATOM   3799  NH2 ARG A 401      -6.346  -7.506  10.968  1.00 10.00      A   
ATOM   3800 HH21 ARG A 401      -6.753  -8.223  11.618  1.00 10.00      A   
ATOM   3801 HH22 ARG A 401      -6.540  -6.493  11.131  1.00 10.00      A   
ATOM   3802  C   ARG A 401      -2.477 -13.728  10.659  1.00 10.00      A   
ATOM   3803  O   ARG A 401      -1.932 -13.127  11.582  1.00 10.00      A   
ATOM   3804  N   PHE A 402      -2.056 -14.906  10.223  1.00 10.00      A   
ATOM   3805  HN  PHE A 402      -2.532 -15.348   9.485  1.00 10.00      A   
ATOM   3806  CA  PHE A 402      -0.893 -15.557  10.805  1.00 10.00      A   
ATOM   3807  CB  PHE A 402      -1.272 -16.886  11.463  1.00 10.00      A   
ATOM   3808  CG  PHE A 402      -0.180 -17.468  12.317  1.00 10.00      A   
ATOM   3809  CD1 PHE A 402       0.377 -16.727  13.348  1.00 10.00      A   
ATOM   3810  CD2 PHE A 402       0.286 -18.752  12.097  1.00 10.00      A   
ATOM   3811  CE1 PHE A 402       1.378 -17.254  14.141  1.00 10.00      A   
ATOM   3812  CE2 PHE A 402       1.288 -19.286  12.886  1.00 10.00      A   
ATOM   3813  CZ  PHE A 402       1.834 -18.534  13.908  1.00 10.00      A   
ATOM   3814  C   PHE A 402       0.183 -15.766   9.749  1.00 10.00      A   
ATOM   3815  O   PHE A 402       0.077 -16.652   8.900  1.00 10.00      A   
ATOM   3816  N   ARG A 403       1.205 -14.932   9.804  1.00 10.00      A   
ATOM   3817  HN  ARG A 403       1.229 -14.251  10.514  1.00 10.00      A   
ATOM   3818  CA  ARG A 403       2.305 -14.999   8.861  1.00 10.00      A   
ATOM   3819  CB  ARG A 403       2.498 -13.641   8.179  1.00 10.00      A   
ATOM   3820  CG  ARG A 403       1.251 -13.131   7.466  1.00 10.00      A   
ATOM   3821  CD  ARG A 403       1.396 -11.680   7.035  1.00 10.00      A   
ATOM   3822  NE  ARG A 403       2.433 -11.505   6.025  1.00 10.00      A   
ATOM   3823  HE  ARG A 403       3.091 -12.236   5.918  1.00 10.00      A   
ATOM   3824  CZ  ARG A 403       2.541 -10.437   5.241  1.00 10.00      A   
ATOM   3825  NH1 ARG A 403       1.670  -9.433   5.341  1.00 10.00      A   
ATOM   3826 HH11 ARG A 403       0.889  -9.479   6.030  1.00 10.00      A   
ATOM   3827 HH12 ARG A 403       1.758  -8.593   4.724  1.00 10.00      A   
ATOM   3828  NH2 ARG A 403       3.526 -10.376   4.354  1.00 10.00      A   
ATOM   3829 HH21 ARG A 403       4.210 -11.166   4.278  1.00 10.00      A   
ATOM   3830 HH22 ARG A 403       3.618  -9.548   3.724  1.00 10.00      A   
ATOM   3831  C   ARG A 403       3.580 -15.444   9.570  1.00 10.00      A   
ATOM   3832  O   ARG A 403       4.266 -14.648  10.211  1.00 10.00      A   
ATOM   3833  N   LEU A 404       3.867 -16.732   9.490  1.00 10.00      A   
ATOM   3834  HN  LEU A 404       3.271 -17.325   8.984  1.00 10.00      A   
ATOM   3835  CA  LEU A 404       5.050 -17.292  10.123  1.00 10.00      A   
ATOM   3836  CB  LEU A 404       4.651 -18.402  11.102  1.00 10.00      A   
ATOM   3837  CG  LEU A 404       5.792 -19.197  11.747  1.00 10.00      A   
ATOM   3838  CD1 LEU A 404       6.606 -18.320  12.686  1.00 10.00      A   
ATOM   3839  CD2 LEU A 404       5.246 -20.409  12.482  1.00 10.00      A   
ATOM   3840  C   LEU A 404       5.999 -17.852   9.073  1.00 10.00      A   
ATOM   3841  O   LEU A 404       5.574 -18.556   8.153  1.00 10.00      A   
ATOM   3842  N   CYS A 405       7.278 -17.533   9.204  1.00 10.00      A   
ATOM   3843  HN  CYS A 405       7.558 -16.939   9.940  1.00 10.00      A   
ATOM   3844  CA  CYS A 405       8.273 -18.020   8.269  1.00 10.00      A   
ATOM   3845  CB  CYS A 405       8.554 -16.973   7.193  1.00 10.00      A   
ATOM   3846  SG  CYS A 405       9.645 -17.544   5.872  1.00 10.00      A   
ATOM   3847  HG  CYS A 405      10.657 -18.193   6.433  1.00 10.00      A   
ATOM   3848  C   CYS A 405       9.566 -18.413   8.978  1.00 10.00      A   
ATOM   3849  O   CYS A 405      10.131 -17.635   9.752  1.00 10.00      A   
ATOM   3850  N   ILE A 406      10.010 -19.632   8.721  1.00 10.00      A   
ATOM   3851  HN  ILE A 406       9.493 -20.209   8.124  1.00 10.00      A   
ATOM   3852  CA  ILE A 406      11.242 -20.139   9.295  1.00 10.00      A   
ATOM   3853  CB  ILE A 406      11.138 -21.646   9.628  1.00 10.00      A   
ATOM   3854  CG1 ILE A 406       9.958 -21.892  10.573  1.00 10.00      A   
ATOM   3855  CG2 ILE A 406      12.430 -22.153  10.254  1.00 10.00      A   
ATOM   3856  CD1 ILE A 406       9.683 -23.354  10.844  1.00 10.00      A   
ATOM   3857  C   ILE A 406      12.386 -19.900   8.312  1.00 10.00      A   
ATOM   3858  O   ILE A 406      12.221 -20.093   7.105  1.00 10.00      A   
ATOM   3859  N   ILE A 407      13.529 -19.475   8.831  1.00 10.00      A   
ATOM   3860  HN  ILE A 407      13.588 -19.346   9.805  1.00 10.00      A   
ATOM   3861  CA  ILE A 407      14.700 -19.197   8.005  1.00 10.00      A   
ATOM   3862  CB  ILE A 407      15.883 -18.680   8.855  1.00 10.00      A   
ATOM   3863  CG1 ILE A 407      15.454 -17.471   9.693  1.00 10.00      A   
ATOM   3864  CG2 ILE A 407      17.080 -18.327   7.979  1.00 10.00      A   
ATOM   3865  CD1 ILE A 407      14.900 -16.319   8.880  1.00 10.00      A   
ATOM   3866  C   ILE A 407      15.136 -20.434   7.217  1.00 10.00      A   
ATOM   3867  O   ILE A 407      15.329 -20.369   6.003  1.00 10.00      A   
ATOM   3868  N   GLU A 408      15.297 -21.553   7.905  1.00 10.00      A   
ATOM   3869  HN  GLU A 408      15.149 -21.549   8.873  1.00 10.00      A   
ATOM   3870  CA  GLU A 408      15.704 -22.785   7.250  1.00 10.00      A   
ATOM   3871  CB  GLU A 408      16.333 -23.753   8.252  1.00 10.00      A   
ATOM   3872  CG  GLU A 408      16.926 -25.000   7.618  1.00 10.00      A   
ATOM   3873  CD  GLU A 408      18.225 -24.742   6.870  1.00 10.00      A   
ATOM   3874  OE1 GLU A 408      18.377 -23.658   6.266  1.00 10.00      A   
ATOM   3875  OE2 GLU A 408      19.097 -25.638   6.877  1.00 10.00      A   
ATOM   3876  C   GLU A 408      14.523 -23.438   6.537  1.00 10.00      A   
ATOM   3877  O   GLU A 408      13.488 -23.704   7.150  1.00 10.00      A   
ATOM   3878  N   PRO A 409      14.651 -23.674   5.222  1.00 10.00      A   
ATOM   3879  CA  PRO A 409      13.595 -24.305   4.429  1.00 10.00      A   
ATOM   3880  CB  PRO A 409      14.107 -24.187   2.989  1.00 10.00      A   
ATOM   3881  CG  PRO A 409      15.587 -24.072   3.121  1.00 10.00      A   
ATOM   3882  CD  PRO A 409      15.832 -23.336   4.407  1.00 10.00      A   
ATOM   3883  C   PRO A 409      13.409 -25.772   4.809  1.00 10.00      A   
ATOM   3884  O   PRO A 409      14.385 -26.513   4.953  1.00 10.00      A   
ATOM   3885  N   LYS A 410      12.148 -26.175   4.977  1.00 10.00      A   
ATOM   3886  HN  LYS A 410      11.422 -25.523   4.843  1.00 10.00      A   
ATOM   3887  CA  LYS A 410      11.797 -27.549   5.341  1.00 10.00      A   
ATOM   3888  CB  LYS A 410      12.289 -28.556   4.295  1.00 10.00      A   
ATOM   3889  CG  LYS A 410      11.647 -28.416   2.924  1.00 10.00      A   
ATOM   3890  CD  LYS A 410      11.950 -29.629   2.064  1.00 10.00      A   
ATOM   3891  CE  LYS A 410      11.443 -29.458   0.641  1.00 10.00      A   
ATOM   3892  NZ  LYS A 410      11.717 -30.664  -0.187  1.00 10.00      A   
ATOM   3893  HZ1 LYS A 410      11.495 -30.475  -1.186  1.00 10.00      A   
ATOM   3894  HZ2 LYS A 410      11.134 -31.460   0.136  1.00 10.00      A   
ATOM   3895  HZ3 LYS A 410      12.721 -30.934  -0.114  1.00 10.00      A   
ATOM   3896  C   LYS A 410      12.306 -27.932   6.730  1.00 10.00      A   
ATOM   3897  O   LYS A 410      12.587 -29.101   6.996  1.00 10.00      A   
ATOM   3898  N   ALA A 411      12.417 -26.948   7.614  1.00 10.00      A   
ATOM   3899  HN  ALA A 411      12.177 -26.038   7.351  1.00 10.00      A   
ATOM   3900  CA  ALA A 411      12.883 -27.194   8.971  1.00 10.00      A   
ATOM   3901  CB  ALA A 411      13.471 -25.930   9.576  1.00 10.00      A   
ATOM   3902  C   ALA A 411      11.742 -27.718   9.835  1.00 10.00      A   
ATOM   3903  O   ALA A 411      10.717 -27.054   9.998  1.00 10.00      A   
ATOM   3904  N   PRO A 412      11.891 -28.930  10.379  1.00 10.00      A   
ATOM   3905  CA  PRO A 412      10.872 -29.543  11.225  1.00 10.00      A   
ATOM   3906  CB  PRO A 412      11.211 -31.032  11.129  1.00 10.00      A   
ATOM   3907  CG  PRO A 412      12.688 -31.068  10.938  1.00 10.00      A   
ATOM   3908  CD  PRO A 412      13.063 -29.806  10.207  1.00 10.00      A   
ATOM   3909  C   PRO A 412      10.992 -29.079  12.670  1.00 10.00      A   
ATOM   3910  O   PRO A 412      11.764 -28.169  12.980  1.00 10.00      A   
ATOM   3911  N   ASP A 413      10.221 -29.710  13.543  1.00 10.00      A   
ATOM   3912  HN  ASP A 413       9.612 -30.415  13.222  1.00 10.00      A   
ATOM   3913  CA  ASP A 413      10.240 -29.393  14.968  1.00 10.00      A   
ATOM   3914  CB  ASP A 413       9.278 -30.328  15.703  1.00 10.00      A   
ATOM   3915  CG  ASP A 413       9.021 -29.924  17.140  1.00 10.00      A   
ATOM   3916  OD1 ASP A 413       9.937 -30.054  17.972  1.00 10.00      A   
ATOM   3917  OD2 ASP A 413       7.895 -29.493  17.445  1.00 10.00      A   
ATOM   3918  C   ASP A 413      11.658 -29.564  15.508  1.00 10.00      A   
ATOM   3919  O   ASP A 413      12.320 -30.557  15.214  1.00 10.00      A   
ATOM   3920  N   TYR A 414      12.133 -28.602  16.279  1.00 10.00      A   
ATOM   3921  HN  TYR A 414      11.565 -27.831  16.494  1.00 10.00      A   
ATOM   3922  CA  TYR A 414      13.492 -28.667  16.809  1.00 10.00      A   
ATOM   3923  CB  TYR A 414      14.082 -27.264  17.023  1.00 10.00      A   
ATOM   3924  CG  TYR A 414      13.958 -26.713  18.427  1.00 10.00      A   
ATOM   3925  CD1 TYR A 414      15.070 -26.626  19.257  1.00 10.00      A   
ATOM   3926  CD2 TYR A 414      12.740 -26.269  18.916  1.00 10.00      A   
ATOM   3927  CE1 TYR A 414      14.968 -26.112  20.534  1.00 10.00      A   
ATOM   3928  CE2 TYR A 414      12.628 -25.756  20.194  1.00 10.00      A   
ATOM   3929  CZ  TYR A 414      13.743 -25.677  20.997  1.00 10.00      A   
ATOM   3930  OH  TYR A 414      13.633 -25.162  22.269  1.00 10.00      A   
ATOM   3931  HH  TYR A 414      13.283 -25.843  22.860  1.00 10.00      A   
ATOM   3932  C   TYR A 414      13.612 -29.541  18.057  1.00 10.00      A   
ATOM   3933  O   TYR A 414      14.711 -29.756  18.565  1.00 10.00      A   
ATOM   3934  N   LEU A 415      12.491 -30.051  18.544  1.00 10.00      A   
ATOM   3935  HN  LEU A 415      11.633 -29.856  18.095  1.00 10.00      A   
ATOM   3936  CA  LEU A 415      12.497 -30.894  19.731  1.00 10.00      A   
ATOM   3937  CB  LEU A 415      11.582 -30.323  20.816  1.00 10.00      A   
ATOM   3938  CG  LEU A 415      12.093 -29.076  21.537  1.00 10.00      A   
ATOM   3939  CD1 LEU A 415      11.087 -28.619  22.580  1.00 10.00      A   
ATOM   3940  CD2 LEU A 415      13.448 -29.347  22.180  1.00 10.00      A   
ATOM   3941  C   LEU A 415      12.116 -32.334  19.407  1.00 10.00      A   
ATOM   3942  O   LEU A 415      12.775 -33.270  19.857  1.00 10.00      A   
ATOM   3943  N   THR A 416      11.052 -32.513  18.636  1.00 10.00      A   
ATOM   3944  HN  THR A 416      10.545 -31.727  18.320  1.00 10.00      A   
ATOM   3945  CA  THR A 416      10.602 -33.855  18.273  1.00 10.00      A   
ATOM   3946  CB  THR A 416       9.068 -33.974  18.342  1.00 10.00      A   
ATOM   3947  OG1 THR A 416       8.474 -32.902  17.604  1.00 10.00      A   
ATOM   3948  HG1 THR A 416       7.572 -32.764  17.915  1.00 10.00      A   
ATOM   3949  CG2 THR A 416       8.595 -33.911  19.787  1.00 10.00      A   
ATOM   3950  C   THR A 416      11.087 -34.264  16.881  1.00 10.00      A   
ATOM   3951  O   THR A 416      11.035 -35.445  16.519  1.00 10.00      A   
ATOM   3952  N   LEU A 417      11.559 -33.277  16.115  1.00 10.00      A   
ATOM   3953  HN  LEU A 417      11.582 -32.369  16.485  1.00 10.00      A   
ATOM   3954  CA  LEU A 417      12.057 -33.494  14.752  1.00 10.00      A   
ATOM   3955  CB  LEU A 417      13.283 -34.414  14.743  1.00 10.00      A   
ATOM   3956  CG  LEU A 417      14.512 -33.895  15.494  1.00 10.00      A   
ATOM   3957  CD1 LEU A 417      15.614 -34.943  15.516  1.00 10.00      A   
ATOM   3958  CD2 LEU A 417      15.013 -32.600  14.872  1.00 10.00      A   
ATOM   3959  C   LEU A 417      10.960 -34.020  13.822  1.00 10.00      A   
ATOM   3960  O   LEU A 417      11.225 -34.762  12.874  1.00 10.00      A   
ATOM   3961  N   GLU A 418       9.729 -33.618  14.102  1.00 10.00      A   
ATOM   3962  HN  GLU A 418       9.588 -33.021  14.865  1.00 10.00      A   
ATOM   3963  CA  GLU A 418       8.578 -34.033  13.314  1.00 10.00      A   
ATOM   3964  CB  GLU A 418       7.467 -34.516  14.254  1.00 10.00      A   
ATOM   3965  CG  GLU A 418       7.933 -35.521  15.290  1.00 10.00      A   
ATOM   3966  CD  GLU A 418       6.801 -36.092  16.117  1.00 10.00      A   
ATOM   3967  OE1 GLU A 418       6.886 -37.279  16.502  1.00 10.00      A   
ATOM   3968  OE2 GLU A 418       5.822 -35.368  16.382  1.00 10.00      A   
ATOM   3969  C   GLU A 418       8.065 -32.865  12.473  1.00 10.00      A   
ATOM   3970  O   GLU A 418       8.412 -31.712  12.733  1.00 10.00      A   
ATOM   3971  N   PRO A 419       7.256 -33.146  11.436  1.00 10.00      A   
ATOM   3972  CA  PRO A 419       6.687 -32.102  10.573  1.00 10.00      A   
ATOM   3973  CB  PRO A 419       5.874 -32.886   9.536  1.00 10.00      A   
ATOM   3974  CG  PRO A 419       6.407 -34.275   9.589  1.00 10.00      A   
ATOM   3975  CD  PRO A 419       6.842 -34.494  11.007  1.00 10.00      A   
ATOM   3976  C   PRO A 419       5.765 -31.178  11.367  1.00 10.00      A   
ATOM   3977  O   PRO A 419       5.216 -31.574  12.397  1.00 10.00      A   
ATOM   3978  N   LEU A 420       5.568 -29.963  10.873  1.00 10.00      A   
ATOM   3979  HN  LEU A 420       5.977 -29.722  10.008  1.00 10.00      A   
ATOM   3980  CA  LEU A 420       4.733 -28.988  11.566  1.00 10.00      A   
ATOM   3981  CB  LEU A 420       5.250 -27.568  11.318  1.00 10.00      A   
ATOM   3982  CG  LEU A 420       6.707 -27.311  11.717  1.00 10.00      A   
ATOM   3983  CD1 LEU A 420       7.150 -25.923  11.286  1.00 10.00      A   
ATOM   3984  CD2 LEU A 420       6.902 -27.500  13.214  1.00 10.00      A   
ATOM   3985  C   LEU A 420       3.269 -29.108  11.156  1.00 10.00      A   
ATOM   3986  O   LEU A 420       2.455 -28.229  11.456  1.00 10.00      A   
ATOM   3987  N   ASP A 421       2.948 -30.206  10.474  1.00 10.00      A   
ATOM   3988  HN  ASP A 421       3.656 -30.854  10.261  1.00 10.00      A   
ATOM   3989  CA  ASP A 421       1.591 -30.472  10.003  1.00 10.00      A   
ATOM   3990  CB  ASP A 421       1.514 -31.848   9.333  1.00 10.00      A   
ATOM   3991  CG  ASP A 421       2.287 -31.931   8.033  1.00 10.00      A   
ATOM   3992  OD1 ASP A 421       1.684 -32.287   7.000  1.00 10.00      A   
ATOM   3993  OD2 ASP A 421       3.501 -31.664   8.036  1.00 10.00      A   
ATOM   3994  C   ASP A 421       0.573 -30.401  11.136  1.00 10.00      A   
ATOM   3995  O   ASP A 421      -0.448 -29.720  11.027  1.00 10.00      A   
ATOM   3996  N   ILE A 422       0.862 -31.095  12.229  1.00 10.00      A   
ATOM   3997  HN  ILE A 422       1.698 -31.607  12.262  1.00 10.00      A   
ATOM   3998  CA  ILE A 422      -0.034 -31.122  13.381  1.00 10.00      A   
ATOM   3999  CB  ILE A 422       0.343 -32.224  14.387  1.00 10.00      A   
ATOM   4000  CG1 ILE A 422       1.867 -32.348  14.525  1.00 10.00      A   
ATOM   4001  CG2 ILE A 422      -0.277 -33.547  13.970  1.00 10.00      A   
ATOM   4002  CD1 ILE A 422       2.314 -33.284  15.628  1.00 10.00      A   
ATOM   4003  C   ILE A 422      -0.111 -29.774  14.093  1.00 10.00      A   
ATOM   4004  O   ILE A 422      -1.156 -29.408  14.636  1.00 10.00      A   
ATOM   4005  N   GLY A 423       0.996 -29.044  14.088  1.00 10.00      A   
ATOM   4006  HN  GLY A 423       1.798 -29.390  13.641  1.00 10.00      A   
ATOM   4007  CA  GLY A 423       1.033 -27.747  14.732  1.00 10.00      A   
ATOM   4008  C   GLY A 423       0.154 -26.742  14.017  1.00 10.00      A   
ATOM   4009  O   GLY A 423      -0.696 -26.100  14.632  1.00 10.00      A   
ATOM   4010  N   PHE A 424       0.343 -26.620  12.710  1.00 10.00      A   
ATOM   4011  HN  PHE A 424       1.036 -27.165  12.270  1.00 10.00      A   
ATOM   4012  CA  PHE A 424      -0.450 -25.690  11.915  1.00 10.00      A   
ATOM   4013  CB  PHE A 424       0.199 -25.414  10.561  1.00 10.00      A   
ATOM   4014  CG  PHE A 424       1.059 -24.185  10.555  1.00 10.00      A   
ATOM   4015  CD1 PHE A 424       2.308 -24.198  11.150  1.00 10.00      A   
ATOM   4016  CD2 PHE A 424       0.617 -23.014   9.957  1.00 10.00      A   
ATOM   4017  CE1 PHE A 424       3.099 -23.067  11.148  1.00 10.00      A   
ATOM   4018  CE2 PHE A 424       1.402 -21.878   9.951  1.00 10.00      A   
ATOM   4019  CZ  PHE A 424       2.646 -21.906  10.547  1.00 10.00      A   
ATOM   4020  C   PHE A 424      -1.874 -26.199  11.745  1.00 10.00      A   
ATOM   4021  O   PHE A 424      -2.787 -25.429  11.443  1.00 10.00      A   
ATOM   4022  N   GLY A 425      -2.057 -27.500  11.944  1.00 10.00      A   
ATOM   4023  HN  GLY A 425      -1.284 -28.068  12.148  1.00 10.00      A   
ATOM   4024  CA  GLY A 425      -3.373 -28.086  11.841  1.00 10.00      A   
ATOM   4025  C   GLY A 425      -4.283 -27.542  12.916  1.00 10.00      A   
ATOM   4026  O   GLY A 425      -5.475 -27.346  12.691  1.00 10.00      A   
ATOM   4027  N   ALA A 426      -3.703 -27.269  14.085  1.00 10.00      A   
ATOM   4028  HN  ALA A 426      -2.740 -27.437  14.191  1.00 10.00      A   
ATOM   4029  CA  ALA A 426      -4.457 -26.723  15.207  1.00 10.00      A   
ATOM   4030  CB  ALA A 426      -3.686 -26.894  16.507  1.00 10.00      A   
ATOM   4031  C   ALA A 426      -4.762 -25.253  14.959  1.00 10.00      A   
ATOM   4032  O   ALA A 426      -5.762 -24.721  15.442  1.00 10.00      A   
ATOM   4033  N   ILE A 427      -3.889 -24.607  14.187  1.00 10.00      A   
ATOM   4034  HN  ILE A 427      -3.118 -25.096  13.835  1.00 10.00      A   
ATOM   4035  CA  ILE A 427      -4.046 -23.197  13.849  1.00 10.00      A   
ATOM   4036  CB  ILE A 427      -2.866 -22.675  12.991  1.00 10.00      A   
ATOM   4037  CG1 ILE A 427      -1.549 -22.764  13.765  1.00 10.00      A   
ATOM   4038  CG2 ILE A 427      -3.110 -21.245  12.522  1.00 10.00      A   
ATOM   4039  CD1 ILE A 427      -1.481 -21.855  14.974  1.00 10.00      A   
ATOM   4040  C   ILE A 427      -5.353 -22.984  13.100  1.00 10.00      A   
ATOM   4041  O   ILE A 427      -6.211 -22.223  13.538  1.00 10.00      A   
ATOM   4042  N   VAL A 428      -5.515 -23.690  11.989  1.00 10.00      A   
ATOM   4043  HN  VAL A 428      -4.807 -24.307  11.704  1.00 10.00      A   
ATOM   4044  CA  VAL A 428      -6.726 -23.574  11.185  1.00 10.00      A   
ATOM   4045  CB  VAL A 428      -6.567 -24.222   9.789  1.00 10.00      A   
ATOM   4046  CG1 VAL A 428      -5.627 -23.397   8.923  1.00 10.00      A   
ATOM   4047  CG2 VAL A 428      -6.069 -25.655   9.905  1.00 10.00      A   
ATOM   4048  C   VAL A 428      -7.926 -24.188  11.907  1.00 10.00      A   
ATOM   4049  O   VAL A 428      -9.072 -23.842  11.627  1.00 10.00      A   
ATOM   4050  N   GLU A 429      -7.651 -25.099  12.836  1.00 10.00      A   
ATOM   4051  HN  GLU A 429      -6.716 -25.335  13.006  1.00 10.00      A   
ATOM   4052  CA  GLU A 429      -8.702 -25.766  13.600  1.00 10.00      A   
ATOM   4053  CB  GLU A 429      -8.112 -26.940  14.390  1.00 10.00      A   
ATOM   4054  CG  GLU A 429      -9.136 -27.866  15.031  1.00 10.00      A   
ATOM   4055  CD  GLU A 429      -8.517 -28.777  16.074  1.00 10.00      A   
ATOM   4056  OE1 GLU A 429      -8.073 -29.895  15.722  1.00 10.00      A   
ATOM   4057  OE2 GLU A 429      -8.474 -28.381  17.256  1.00 10.00      A   
ATOM   4058  C   GLU A 429      -9.403 -24.796  14.550  1.00 10.00      A   
ATOM   4059  O   GLU A 429     -10.632 -24.730  14.587  1.00 10.00      A   
ATOM   4060  N   HIS A 430      -8.618 -24.035  15.303  1.00 10.00      A   
ATOM   4061  HN  HIS A 430      -7.644 -24.112  15.208  1.00 10.00      A   
ATOM   4062  CA  HIS A 430      -9.166 -23.091  16.270  1.00 10.00      A   
ATOM   4063  CB  HIS A 430      -8.277 -23.001  17.512  1.00 10.00      A   
ATOM   4064  CG  HIS A 430      -8.587 -24.040  18.539  1.00 10.00      A   
ATOM   4065  ND1 HIS A 430      -9.306 -23.738  19.672  1.00 10.00      A   
ATOM   4066  CD2 HIS A 430      -8.255 -25.353  18.560  1.00 10.00      A   
ATOM   4067  CE1 HIS A 430      -9.397 -24.865  20.353  1.00 10.00      A   
ATOM   4068  NE2 HIS A 430      -8.778 -25.866  19.716  1.00 10.00      A   
ATOM   4069  HE2 HIS A 430      -8.727 -26.800  20.013  1.00 10.00      A   
ATOM   4070  C   HIS A 430      -9.411 -21.703  15.683  1.00 10.00      A   
ATOM   4071  O   HIS A 430     -10.357 -21.022  16.076  1.00 10.00      A   
ATOM   4072  N   CYS A 431      -8.575 -21.279  14.751  1.00 10.00      A   
ATOM   4073  HN  CYS A 431      -7.846 -21.862  14.452  1.00 10.00      A   
ATOM   4074  CA  CYS A 431      -8.738 -19.967  14.146  1.00 10.00      A   
ATOM   4075  CB  CYS A 431      -7.390 -19.398  13.691  1.00 10.00      A   
ATOM   4076  SG  CYS A 431      -6.106 -19.415  14.965  1.00 10.00      A   
ATOM   4077  HG  CYS A 431      -5.903 -20.672  15.331  1.00 10.00      A   
ATOM   4078  C   CYS A 431      -9.720 -20.024  12.981  1.00 10.00      A   
ATOM   4079  O   CYS A 431      -9.367 -20.430  11.876  1.00 10.00      A   
ATOM   4080  N   LYS A 432     -10.955 -19.621  13.241  1.00 10.00      A   
ATOM   4081  HN  LYS A 432     -11.179 -19.320  14.146  1.00 10.00      A   
ATOM   4082  CA  LYS A 432     -11.993 -19.628  12.225  1.00 10.00      A   
ATOM   4083  CB  LYS A 432     -13.365 -19.855  12.864  1.00 10.00      A   
ATOM   4084  CG  LYS A 432     -13.538 -21.234  13.474  1.00 10.00      A   
ATOM   4085  CD  LYS A 432     -13.214 -22.321  12.462  1.00 10.00      A   
ATOM   4086  CE  LYS A 432     -13.659 -23.684  12.955  1.00 10.00      A   
ATOM   4087  NZ  LYS A 432     -15.137 -23.770  13.065  1.00 10.00      A   
ATOM   4088  HZ1 LYS A 432     -15.465 -23.249  13.899  1.00 10.00      A   
ATOM   4089  HZ2 LYS A 432     -15.436 -24.761  13.152  1.00 10.00      A   
ATOM   4090  HZ3 LYS A 432     -15.581 -23.361  12.217  1.00 10.00      A   
ATOM   4091  C   LYS A 432     -11.996 -18.338  11.417  1.00 10.00      A   
ATOM   4092  O   LYS A 432     -12.397 -18.326  10.254  1.00 10.00      A   
ATOM   4093  N   ASP A 433     -11.530 -17.258  12.032  1.00 10.00      A   
ATOM   4094  HN  ASP A 433     -11.214 -17.336  12.958  1.00 10.00      A   
ATOM   4095  CA  ASP A 433     -11.485 -15.957  11.366  1.00 10.00      A   
ATOM   4096  CB  ASP A 433     -11.663 -14.822  12.371  1.00 10.00      A   
ATOM   4097  CG  ASP A 433     -13.015 -14.839  13.047  1.00 10.00      A   
ATOM   4098  OD1 ASP A 433     -13.054 -14.933  14.290  1.00 10.00      A   
ATOM   4099  OD2 ASP A 433     -14.045 -14.762  12.343  1.00 10.00      A   
ATOM   4100  C   ASP A 433     -10.176 -15.769  10.616  1.00 10.00      A   
ATOM   4101  O   ASP A 433      -9.839 -14.658  10.200  1.00 10.00      A   
ATOM   4102  N   LEU A 434      -9.446 -16.860  10.452  1.00 10.00      A   
ATOM   4103  HN  LEU A 434      -9.783 -17.707  10.805  1.00 10.00      A   
ATOM   4104  CA  LEU A 434      -8.171 -16.843   9.761  1.00 10.00      A   
ATOM   4105  CB  LEU A 434      -7.455 -18.185   9.951  1.00 10.00      A   
ATOM   4106  CG  LEU A 434      -5.998 -18.242   9.494  1.00 10.00      A   
ATOM   4107  CD1 LEU A 434      -5.121 -17.360  10.374  1.00 10.00      A   
ATOM   4108  CD2 LEU A 434      -5.488 -19.675   9.481  1.00 10.00      A   
ATOM   4109  C   LEU A 434      -8.371 -16.551   8.275  1.00 10.00      A   
ATOM   4110  O   LEU A 434      -8.913 -17.370   7.537  1.00 10.00      A   
ATOM   4111  N   ARG A 435      -7.939 -15.371   7.857  1.00 10.00      A   
ATOM   4112  HN  ARG A 435      -7.520 -14.765   8.508  1.00 10.00      A   
ATOM   4113  CA  ARG A 435      -8.064 -14.940   6.473  1.00 10.00      A   
ATOM   4114  CB  ARG A 435      -8.417 -13.448   6.418  1.00 10.00      A   
ATOM   4115  CG  ARG A 435      -9.850 -13.110   6.796  1.00 10.00      A   
ATOM   4116  CD  ARG A 435     -10.031 -11.609   6.994  1.00 10.00      A   
ATOM   4117  NE  ARG A 435      -9.534 -10.841   5.850  1.00 10.00      A   
ATOM   4118  HE  ARG A 435      -9.914 -11.055   4.969  1.00 10.00      A   
ATOM   4119  CZ  ARG A 435      -8.608  -9.892   5.929  1.00 10.00      A   
ATOM   4120  NH1 ARG A 435      -8.065  -9.560   7.094  1.00 10.00      A   
ATOM   4121 HH11 ARG A 435      -8.366 -10.038   7.971  1.00 10.00      A   
ATOM   4122 HH12 ARG A 435      -7.330  -8.817   7.138  1.00 10.00      A   
ATOM   4123  NH2 ARG A 435      -8.231  -9.260   4.830  1.00 10.00      A   
ATOM   4124 HH21 ARG A 435      -7.501  -8.514   4.878  1.00 10.00      A   
ATOM   4125 HH22 ARG A 435      -8.656  -9.509   3.909  1.00 10.00      A   
ATOM   4126  C   ARG A 435      -6.760 -15.165   5.712  1.00 10.00      A   
ATOM   4127  O   ARG A 435      -6.769 -15.602   4.562  1.00 10.00      A   
ATOM   4128  N   ARG A 436      -5.643 -14.869   6.363  1.00 10.00      A   
ATOM   4129  HN  ARG A 436      -5.697 -14.568   7.295  1.00 10.00      A   
ATOM   4130  CA  ARG A 436      -4.334 -15.007   5.736  1.00 10.00      A   
ATOM   4131  CB  ARG A 436      -3.662 -13.636   5.623  1.00 10.00      A   
ATOM   4132  CG  ARG A 436      -2.371 -13.646   4.824  1.00 10.00      A   
ATOM   4133  CD  ARG A 436      -1.832 -12.242   4.608  1.00 10.00      A   
ATOM   4134  NE  ARG A 436      -0.642 -12.266   3.765  1.00 10.00      A   
ATOM   4135  HE  ARG A 436      -0.192 -13.137   3.648  1.00 10.00      A   
ATOM   4136  CZ  ARG A 436      -0.130 -11.205   3.150  1.00 10.00      A   
ATOM   4137  NH1 ARG A 436      -0.687 -10.008   3.268  1.00 10.00      A   
ATOM   4138 HH11 ARG A 436      -0.260  -9.187   2.770  1.00 10.00      A   
ATOM   4139 HH12 ARG A 436      -1.537  -9.874   3.853  1.00 10.00      A   
ATOM   4140  NH2 ARG A 436       0.953 -11.345   2.400  1.00 10.00      A   
ATOM   4141 HH21 ARG A 436       1.402 -12.279   2.294  1.00 10.00      A   
ATOM   4142 HH22 ARG A 436       1.363 -10.512   1.914  1.00 10.00      A   
ATOM   4143  C   ARG A 436      -3.444 -15.954   6.526  1.00 10.00      A   
ATOM   4144  O   ARG A 436      -3.301 -15.814   7.743  1.00 10.00      A   
ATOM   4145  N   LEU A 437      -2.841 -16.910   5.831  1.00 10.00      A   
ATOM   4146  HN  LEU A 437      -2.980 -16.964   4.857  1.00 10.00      A   
ATOM   4147  CA  LEU A 437      -1.968 -17.881   6.471  1.00 10.00      A   
ATOM   4148  CB  LEU A 437      -2.723 -19.188   6.733  1.00 10.00      A   
ATOM   4149  CG  LEU A 437      -1.931 -20.297   7.433  1.00 10.00      A   
ATOM   4150  CD1 LEU A 437      -1.639 -19.923   8.878  1.00 10.00      A   
ATOM   4151  CD2 LEU A 437      -2.673 -21.623   7.355  1.00 10.00      A   
ATOM   4152  C   LEU A 437      -0.726 -18.154   5.629  1.00 10.00      A   
ATOM   4153  O   LEU A 437      -0.812 -18.349   4.414  1.00 10.00      A   
ATOM   4154  N   SER A 438       0.425 -18.150   6.282  1.00 10.00      A   
ATOM   4155  HN  SER A 438       0.428 -17.948   7.246  1.00 10.00      A   
ATOM   4156  CA  SER A 438       1.689 -18.417   5.614  1.00 10.00      A   
ATOM   4157  CB  SER A 438       2.630 -17.227   5.767  1.00 10.00      A   
ATOM   4158  OG  SER A 438       1.919 -16.012   5.621  1.00 10.00      A   
ATOM   4159  HG  SER A 438       2.464 -15.374   5.137  1.00 10.00      A   
ATOM   4160  C   SER A 438       2.331 -19.672   6.194  1.00 10.00      A   
ATOM   4161  O   SER A 438       2.565 -19.759   7.401  1.00 10.00      A   
ATOM   4162  N   LEU A 439       2.611 -20.638   5.331  1.00 10.00      A   
ATOM   4163  HN  LEU A 439       2.430 -20.494   4.374  1.00 10.00      A   
ATOM   4164  CA  LEU A 439       3.208 -21.897   5.763  1.00 10.00      A   
ATOM   4165  CB  LEU A 439       2.691 -23.062   4.911  1.00 10.00      A   
ATOM   4166  CG  LEU A 439       1.197 -23.383   5.017  1.00 10.00      A   
ATOM   4167  CD1 LEU A 439       0.842 -24.577   4.141  1.00 10.00      A   
ATOM   4168  CD2 LEU A 439       0.800 -23.645   6.462  1.00 10.00      A   
ATOM   4169  C   LEU A 439       4.730 -21.845   5.702  1.00 10.00      A   
ATOM   4170  O   LEU A 439       5.307 -21.133   4.878  1.00 10.00      A   
ATOM   4171  N   SER A 440       5.372 -22.609   6.577  1.00 10.00      A   
ATOM   4172  HN  SER A 440       4.854 -23.149   7.209  1.00 10.00      A   
ATOM   4173  CA  SER A 440       6.826 -22.668   6.631  1.00 10.00      A   
ATOM   4174  CB  SER A 440       7.381 -21.412   7.305  1.00 10.00      A   
ATOM   4175  OG  SER A 440       6.626 -21.072   8.455  1.00 10.00      A   
ATOM   4176  HG  SER A 440       6.017 -20.352   8.237  1.00 10.00      A   
ATOM   4177  C   SER A 440       7.291 -23.917   7.379  1.00 10.00      A   
ATOM   4178  O   SER A 440       6.514 -24.535   8.116  1.00 10.00      A   
ATOM   4179  N   GLY A 441       8.550 -24.289   7.182  1.00 10.00      A   
ATOM   4180  HN  GLY A 441       9.119 -23.771   6.568  1.00 10.00      A   
ATOM   4181  CA  GLY A 441       9.089 -25.453   7.850  1.00 10.00      A   
ATOM   4182  C   GLY A 441       8.792 -26.738   7.105  1.00 10.00      A   
ATOM   4183  O   GLY A 441       8.376 -26.709   5.943  1.00 10.00      A   
ATOM   4184  N   LEU A 442       9.022 -27.866   7.764  1.00 10.00      A   
ATOM   4185  HN  LEU A 442       9.366 -27.822   8.683  1.00 10.00      A   
ATOM   4186  CA  LEU A 442       8.773 -29.164   7.159  1.00 10.00      A   
ATOM   4187  CB  LEU A 442       9.593 -30.252   7.848  1.00 10.00      A   
ATOM   4188  CG  LEU A 442       9.538 -31.643   7.211  1.00 10.00      A   
ATOM   4189  CD1 LEU A 442      10.243 -31.648   5.865  1.00 10.00      A   
ATOM   4190  CD2 LEU A 442      10.141 -32.688   8.136  1.00 10.00      A   
ATOM   4191  C   LEU A 442       7.295 -29.505   7.231  1.00 10.00      A   
ATOM   4192  O   LEU A 442       6.728 -29.630   8.318  1.00 10.00      A   
ATOM   4193  N   LEU A 443       6.683 -29.650   6.070  1.00 10.00      A   
ATOM   4194  HN  LEU A 443       7.196 -29.539   5.243  1.00 10.00      A   
ATOM   4195  CA  LEU A 443       5.267 -29.973   5.988  1.00 10.00      A   
ATOM   4196  CB  LEU A 443       4.464 -28.740   5.582  1.00 10.00      A   
ATOM   4197  CG  LEU A 443       4.489 -27.554   6.545  1.00 10.00      A   
ATOM   4198  CD1 LEU A 443       3.902 -26.326   5.873  1.00 10.00      A   
ATOM   4199  CD2 LEU A 443       3.725 -27.881   7.817  1.00 10.00      A   
ATOM   4200  C   LEU A 443       5.024 -31.089   4.983  1.00 10.00      A   
ATOM   4201  O   LEU A 443       5.588 -31.086   3.876  1.00 10.00      A   
ATOM   4202  N   THR A 444       4.197 -32.045   5.373  1.00 10.00      A   
ATOM   4203  HN  THR A 444       3.790 -31.984   6.273  1.00 10.00      A   
ATOM   4204  CA  THR A 444       3.863 -33.166   4.517  1.00 10.00      A   
ATOM   4205  CB  THR A 444       3.916 -34.505   5.286  1.00 10.00      A   
ATOM   4206  OG1 THR A 444       3.153 -34.420   6.499  1.00 10.00      A   
ATOM   4207  HG1 THR A 444       2.752 -33.533   6.575  1.00 10.00      A   
ATOM   4208  CG2 THR A 444       5.356 -34.870   5.624  1.00 10.00      A   
ATOM   4209  C   THR A 444       2.482 -32.961   3.896  1.00 10.00      A   
ATOM   4210  O   THR A 444       1.921 -31.868   3.974  1.00 10.00      A   
ATOM   4211  N   ASP A 445       1.928 -34.003   3.301  1.00 10.00      A   
ATOM   4212  HN  ASP A 445       2.411 -34.860   3.284  1.00 10.00      A   
ATOM   4213  CA  ASP A 445       0.611 -33.908   2.669  1.00 10.00      A   
ATOM   4214  CB  ASP A 445       0.445 -34.999   1.612  1.00 10.00      A   
ATOM   4215  CG  ASP A 445       0.502 -34.480   0.190  1.00 10.00      A   
ATOM   4216  OD1 ASP A 445      -0.070 -35.135  -0.707  1.00 10.00      A   
ATOM   4217  OD2 ASP A 445       1.137 -33.432  -0.044  1.00 10.00      A   
ATOM   4218  C   ASP A 445      -0.509 -34.021   3.698  1.00 10.00      A   
ATOM   4219  O   ASP A 445      -1.659 -34.286   3.348  1.00 10.00      A   
ATOM   4220  N   LYS A 446      -0.180 -33.807   4.967  1.00 10.00      A   
ATOM   4221  HN  LYS A 446       0.747 -33.572   5.189  1.00 10.00      A   
ATOM   4222  CA  LYS A 446      -1.160 -33.906   6.038  1.00 10.00      A   
ATOM   4223  CB  LYS A 446      -0.559 -34.628   7.249  1.00 10.00      A   
ATOM   4224  CG  LYS A 446      -1.569 -35.004   8.325  1.00 10.00      A   
ATOM   4225  CD  LYS A 446      -2.619 -35.960   7.788  1.00 10.00      A   
ATOM   4226  CE  LYS A 446      -3.672 -36.276   8.839  1.00 10.00      A   
ATOM   4227  NZ  LYS A 446      -4.678 -37.251   8.335  1.00 10.00      A   
ATOM   4228  HZ1 LYS A 446      -5.361 -37.485   9.083  1.00 10.00      A   
ATOM   4229  HZ2 LYS A 446      -4.210 -38.130   8.029  1.00 10.00      A   
ATOM   4230  HZ3 LYS A 446      -5.197 -36.844   7.523  1.00 10.00      A   
ATOM   4231  C   LYS A 446      -1.703 -32.534   6.440  1.00 10.00      A   
ATOM   4232  O   LYS A 446      -2.904 -32.376   6.650  1.00 10.00      A   
ATOM   4233  N   VAL A 447      -0.821 -31.549   6.546  1.00 10.00      A   
ATOM   4234  HN  VAL A 447       0.138 -31.743   6.391  1.00 10.00      A   
ATOM   4235  CA  VAL A 447      -1.219 -30.193   6.923  1.00 10.00      A   
ATOM   4236  CB  VAL A 447      -0.005 -29.240   7.044  1.00 10.00      A   
ATOM   4237  CG1 VAL A 447       0.707 -29.064   5.711  1.00 10.00      A   
ATOM   4238  CG2 VAL A 447      -0.418 -27.897   7.623  1.00 10.00      A   
ATOM   4239  C   VAL A 447      -2.250 -29.620   5.950  1.00 10.00      A   
ATOM   4240  O   VAL A 447      -3.193 -28.937   6.354  1.00 10.00      A   
ATOM   4241  N   PHE A 448      -2.086 -29.935   4.673  1.00 10.00      A   
ATOM   4242  HN  PHE A 448      -1.325 -30.498   4.417  1.00 10.00      A   
ATOM   4243  CA  PHE A 448      -3.001 -29.458   3.645  1.00 10.00      A   
ATOM   4244  CB  PHE A 448      -2.457 -29.779   2.258  1.00 10.00      A   
ATOM   4245  CG  PHE A 448      -1.079 -29.238   2.023  1.00 10.00      A   
ATOM   4246  CD1 PHE A 448       0.010 -30.086   1.987  1.00 10.00      A   
ATOM   4247  CD2 PHE A 448      -0.875 -27.880   1.846  1.00 10.00      A   
ATOM   4248  CE1 PHE A 448       1.282 -29.593   1.779  1.00 10.00      A   
ATOM   4249  CE2 PHE A 448       0.396 -27.380   1.635  1.00 10.00      A   
ATOM   4250  CZ  PHE A 448       1.476 -28.238   1.602  1.00 10.00      A   
ATOM   4251  C   PHE A 448      -4.381 -30.069   3.838  1.00 10.00      A   
ATOM   4252  O   PHE A 448      -5.399 -29.470   3.487  1.00 10.00      A   
ATOM   4253  N   GLU A 449      -4.400 -31.261   4.417  1.00 10.00      A   
ATOM   4254  HN  GLU A 449      -3.552 -31.681   4.666  1.00 10.00      A   
ATOM   4255  CA  GLU A 449      -5.640 -31.961   4.695  1.00 10.00      A   
ATOM   4256  CB  GLU A 449      -5.327 -33.375   5.177  1.00 10.00      A   
ATOM   4257  CG  GLU A 449      -6.537 -34.263   5.385  1.00 10.00      A   
ATOM   4258  CD  GLU A 449      -6.166 -35.556   6.069  1.00 10.00      A   
ATOM   4259  OE1 GLU A 449      -5.198 -36.209   5.628  1.00 10.00      A   
ATOM   4260  OE2 GLU A 449      -6.824 -35.921   7.063  1.00 10.00      A   
ATOM   4261  C   GLU A 449      -6.421 -31.198   5.758  1.00 10.00      A   
ATOM   4262  O   GLU A 449      -7.635 -31.029   5.651  1.00 10.00      A   
ATOM   4263  N   TYR A 450      -5.707 -30.724   6.776  1.00 10.00      A   
ATOM   4264  HN  TYR A 450      -4.742 -30.899   6.805  1.00 10.00      A   
ATOM   4265  CA  TYR A 450      -6.319 -29.953   7.850  1.00 10.00      A   
ATOM   4266  CB  TYR A 450      -5.297 -29.653   8.953  1.00 10.00      A   
ATOM   4267  CG  TYR A 450      -4.790 -30.864   9.702  1.00 10.00      A   
ATOM   4268  CD1 TYR A 450      -3.464 -31.261   9.600  1.00 10.00      A   
ATOM   4269  CD2 TYR A 450      -5.633 -31.603  10.521  1.00 10.00      A   
ATOM   4270  CE1 TYR A 450      -2.991 -32.359  10.291  1.00 10.00      A   
ATOM   4271  CE2 TYR A 450      -5.170 -32.704  11.215  1.00 10.00      A   
ATOM   4272  CZ  TYR A 450      -3.848 -33.078  11.095  1.00 10.00      A   
ATOM   4273  OH  TYR A 450      -3.378 -34.171  11.790  1.00 10.00      A   
ATOM   4274  HH  TYR A 450      -4.112 -34.770  11.976  1.00 10.00      A   
ATOM   4275  C   TYR A 450      -6.846 -28.639   7.291  1.00 10.00      A   
ATOM   4276  O   TYR A 450      -7.965 -28.223   7.592  1.00 10.00      A   
ATOM   4277  N   ILE A 451      -6.028 -27.998   6.461  1.00 10.00      A   
ATOM   4278  HN  ILE A 451      -5.146 -28.386   6.269  1.00 10.00      A   
ATOM   4279  CA  ILE A 451      -6.390 -26.735   5.838  1.00 10.00      A   
ATOM   4280  CB  ILE A 451      -5.236 -26.185   4.973  1.00 10.00      A   
ATOM   4281  CG1 ILE A 451      -3.999 -25.920   5.836  1.00 10.00      A   
ATOM   4282  CG2 ILE A 451      -5.658 -24.923   4.232  1.00 10.00      A   
ATOM   4283  CD1 ILE A 451      -2.765 -25.558   5.038  1.00 10.00      A   
ATOM   4284  C   ILE A 451      -7.643 -26.893   4.980  1.00 10.00      A   
ATOM   4285  O   ILE A 451      -8.578 -26.098   5.075  1.00 10.00      A   
ATOM   4286  N   GLY A 452      -7.683 -27.962   4.191  1.00 10.00      A   
ATOM   4287  HN  GLY A 452      -6.930 -28.597   4.196  1.00 10.00      A   
ATOM   4288  CA  GLY A 452      -8.819 -28.208   3.324  1.00 10.00      A   
ATOM   4289  C   GLY A 452     -10.037 -28.744   4.058  1.00 10.00      A   
ATOM   4290  O   GLY A 452     -10.943 -29.304   3.435  1.00 10.00      A   
ATOM   4291  N   THR A 453     -10.061 -28.585   5.376  1.00 10.00      A   
ATOM   4292  HN  THR A 453      -9.301 -28.146   5.818  1.00 10.00      A   
ATOM   4293  CA  THR A 453     -11.184 -29.049   6.177  1.00 10.00      A   
ATOM   4294  CB  THR A 453     -10.844 -30.372   6.903  1.00 10.00      A   
ATOM   4295  OG1 THR A 453     -10.289 -31.305   5.968  1.00 10.00      A   
ATOM   4296  HG1 THR A 453      -9.351 -31.101   5.831  1.00 10.00      A   
ATOM   4297  CG2 THR A 453     -12.086 -30.983   7.534  1.00 10.00      A   
ATOM   4298  C   THR A 453     -11.606 -27.989   7.196  1.00 10.00      A   
ATOM   4299  O   THR A 453     -12.798 -27.783   7.441  1.00 10.00      A   
ATOM   4300  N   TYR A 454     -10.628 -27.303   7.776  1.00 10.00      A   
ATOM   4301  HN  TYR A 454      -9.695 -27.495   7.536  1.00 10.00      A   
ATOM   4302  CA  TYR A 454     -10.913 -26.286   8.778  1.00 10.00      A   
ATOM   4303  CB  TYR A 454      -9.952 -26.414   9.960  1.00 10.00      A   
ATOM   4304  CG  TYR A 454     -10.022 -27.739  10.684  1.00 10.00      A   
ATOM   4305  CD1 TYR A 454      -8.927 -28.593  10.719  1.00 10.00      A   
ATOM   4306  CD2 TYR A 454     -11.183 -28.136  11.331  1.00 10.00      A   
ATOM   4307  CE1 TYR A 454      -8.991 -29.804  11.378  1.00 10.00      A   
ATOM   4308  CE2 TYR A 454     -11.255 -29.344  11.993  1.00 10.00      A   
ATOM   4309  CZ  TYR A 454     -10.157 -30.173  12.013  1.00 10.00      A   
ATOM   4310  OH  TYR A 454     -10.228 -31.379  12.671  1.00 10.00      A   
ATOM   4311  HH  TYR A 454     -11.114 -31.757  12.559  1.00 10.00      A   
ATOM   4312  C   TYR A 454     -10.860 -24.874   8.210  1.00 10.00      A   
ATOM   4313  O   TYR A 454     -11.621 -24.006   8.635  1.00 10.00      A   
ATOM   4314  N   ALA A 455      -9.975 -24.640   7.250  1.00 10.00      A   
ATOM   4315  HN  ALA A 455      -9.414 -25.373   6.920  1.00 10.00      A   
ATOM   4316  CA  ALA A 455      -9.832 -23.311   6.662  1.00 10.00      A   
ATOM   4317  CB  ALA A 455      -8.435 -23.111   6.101  1.00 10.00      A   
ATOM   4318  C   ALA A 455     -10.895 -23.035   5.604  1.00 10.00      A   
ATOM   4319  O   ALA A 455     -10.742 -23.399   4.436  1.00 10.00      A   
ATOM   4320  N   LYS A 456     -11.982 -22.398   6.026  1.00 10.00      A   
ATOM   4321  HN  LYS A 456     -12.054 -22.160   6.977  1.00 10.00      A   
ATOM   4322  CA  LYS A 456     -13.075 -22.060   5.124  1.00 10.00      A   
ATOM   4323  CB  LYS A 456     -14.414 -22.537   5.696  1.00 10.00      A   
ATOM   4324  CG  LYS A 456     -14.636 -24.043   5.606  1.00 10.00      A   
ATOM   4325  CD  LYS A 456     -14.720 -24.504   4.158  1.00 10.00      A   
ATOM   4326  CE  LYS A 456     -15.206 -25.944   4.043  1.00 10.00      A   
ATOM   4327  NZ  LYS A 456     -15.325 -26.365   2.620  1.00 10.00      A   
ATOM   4328  HZ1 LYS A 456     -15.729 -27.321   2.555  1.00 10.00      A   
ATOM   4329  HZ2 LYS A 456     -14.388 -26.364   2.168  1.00 10.00      A   
ATOM   4330  HZ3 LYS A 456     -15.945 -25.701   2.103  1.00 10.00      A   
ATOM   4331  C   LYS A 456     -13.114 -20.558   4.860  1.00 10.00      A   
ATOM   4332  O   LYS A 456     -13.441 -20.119   3.757  1.00 10.00      A   
ATOM   4333  N   LYS A 457     -12.757 -19.776   5.870  1.00 10.00      A   
ATOM   4334  HN  LYS A 457     -12.485 -20.187   6.718  1.00 10.00      A   
ATOM   4335  CA  LYS A 457     -12.754 -18.320   5.754  1.00 10.00      A   
ATOM   4336  CB  LYS A 457     -13.064 -17.661   7.104  1.00 10.00      A   
ATOM   4337  CG  LYS A 457     -14.513 -17.760   7.549  1.00 10.00      A   
ATOM   4338  CD  LYS A 457     -15.430 -16.970   6.628  1.00 10.00      A   
ATOM   4339  CE  LYS A 457     -16.613 -16.400   7.389  1.00 10.00      A   
ATOM   4340  NZ  LYS A 457     -17.368 -17.459   8.103  1.00 10.00      A   
ATOM   4341  HZ1 LYS A 457     -17.746 -18.148   7.424  1.00 10.00      A   
ATOM   4342  HZ2 LYS A 457     -18.160 -17.041   8.634  1.00 10.00      A   
ATOM   4343  HZ3 LYS A 457     -16.742 -17.953   8.773  1.00 10.00      A   
ATOM   4344  C   LYS A 457     -11.417 -17.804   5.237  1.00 10.00      A   
ATOM   4345  O   LYS A 457     -11.275 -16.619   4.947  1.00 10.00      A   
ATOM   4346  N   MET A 458     -10.442 -18.695   5.126  1.00 10.00      A   
ATOM   4347  HN  MET A 458     -10.615 -19.627   5.363  1.00 10.00      A   
ATOM   4348  CA  MET A 458      -9.117 -18.316   4.649  1.00 10.00      A   
ATOM   4349  CB  MET A 458      -8.123 -19.458   4.862  1.00 10.00      A   
ATOM   4350  CG  MET A 458      -6.666 -19.044   4.750  1.00 10.00      A   
ATOM   4351  SD  MET A 458      -5.541 -20.452   4.826  1.00 10.00      A   
ATOM   4352  CE  MET A 458      -5.979 -21.310   3.319  1.00 10.00      A   
ATOM   4353  C   MET A 458      -9.174 -17.922   3.180  1.00 10.00      A   
ATOM   4354  O   MET A 458      -9.678 -18.676   2.345  1.00 10.00      A   
ATOM   4355  N   GLU A 459      -8.655 -16.741   2.872  1.00 10.00      A   
ATOM   4356  HN  GLU A 459      -8.259 -16.194   3.583  1.00 10.00      A   
ATOM   4357  CA  GLU A 459      -8.664 -16.229   1.509  1.00 10.00      A   
ATOM   4358  CB  GLU A 459      -9.277 -14.827   1.470  1.00 10.00      A   
ATOM   4359  CG  GLU A 459     -10.746 -14.783   1.861  1.00 10.00      A   
ATOM   4360  CD  GLU A 459     -11.315 -13.380   1.843  1.00 10.00      A   
ATOM   4361  OE1 GLU A 459     -11.486 -12.819   0.739  1.00 10.00      A   
ATOM   4362  OE2 GLU A 459     -11.595 -12.831   2.929  1.00 10.00      A   
ATOM   4363  C   GLU A 459      -7.272 -16.210   0.885  1.00 10.00      A   
ATOM   4364  O   GLU A 459      -7.137 -16.269  -0.339  1.00 10.00      A   
ATOM   4365  N   MET A 460      -6.234 -16.120   1.709  1.00 10.00      A   
ATOM   4366  HN  MET A 460      -6.385 -16.075   2.680  1.00 10.00      A   
ATOM   4367  CA  MET A 460      -4.873 -16.082   1.189  1.00 10.00      A   
ATOM   4368  CB  MET A 460      -4.289 -14.673   1.298  1.00 10.00      A   
ATOM   4369  CG  MET A 460      -2.882 -14.533   0.732  1.00 10.00      A   
ATOM   4370  SD  MET A 460      -2.367 -12.811   0.608  1.00 10.00      A   
ATOM   4371  CE  MET A 460      -0.729 -12.990  -0.093  1.00 10.00      A   
ATOM   4372  C   MET A 460      -3.965 -17.095   1.877  1.00 10.00      A   
ATOM   4373  O   MET A 460      -3.888 -17.146   3.107  1.00 10.00      A   
ATOM   4374  N   LEU A 461      -3.275 -17.890   1.071  1.00 10.00      A   
ATOM   4375  HN  LEU A 461      -3.377 -17.789   0.099  1.00 10.00      A   
ATOM   4376  CA  LEU A 461      -2.370 -18.904   1.583  1.00 10.00      A   
ATOM   4377  CB  LEU A 461      -3.034 -20.283   1.528  1.00 10.00      A   
ATOM   4378  CG  LEU A 461      -2.186 -21.469   2.002  1.00 10.00      A   
ATOM   4379  CD1 LEU A 461      -1.920 -21.381   3.496  1.00 10.00      A   
ATOM   4380  CD2 LEU A 461      -2.863 -22.785   1.654  1.00 10.00      A   
ATOM   4381  C   LEU A 461      -1.066 -18.923   0.790  1.00 10.00      A   
ATOM   4382  O   LEU A 461      -1.069 -19.119  -0.425  1.00 10.00      A   
ATOM   4383  N   SER A 462       0.036 -18.695   1.488  1.00 10.00      A   
ATOM   4384  HN  SER A 462      -0.038 -18.503   2.448  1.00 10.00      A   
ATOM   4385  CA  SER A 462       1.356 -18.708   0.871  1.00 10.00      A   
ATOM   4386  CB  SER A 462       2.123 -17.443   1.254  1.00 10.00      A   
ATOM   4387  OG  SER A 462       1.315 -16.289   1.084  1.00 10.00      A   
ATOM   4388  HG  SER A 462       1.562 -15.835   0.257  1.00 10.00      A   
ATOM   4389  C   SER A 462       2.125 -19.952   1.319  1.00 10.00      A   
ATOM   4390  O   SER A 462       2.353 -20.153   2.516  1.00 10.00      A   
ATOM   4391  N   VAL A 463       2.512 -20.793   0.363  1.00 10.00      A   
ATOM   4392  HN  VAL A 463       2.314 -20.577  -0.577  1.00 10.00      A   
ATOM   4393  CA  VAL A 463       3.230 -22.025   0.673  1.00 10.00      A   
ATOM   4394  CB  VAL A 463       2.400 -23.264   0.272  1.00 10.00      A   
ATOM   4395  CG1 VAL A 463       3.040 -24.540   0.799  1.00 10.00      A   
ATOM   4396  CG2 VAL A 463       0.967 -23.141   0.761  1.00 10.00      A   
ATOM   4397  C   VAL A 463       4.577 -22.087  -0.043  1.00 10.00      A   
ATOM   4398  O   VAL A 463       4.679 -21.754  -1.223  1.00 10.00      A   
ATOM   4399  N   ALA A 464       5.601 -22.524   0.680  1.00 10.00      A   
ATOM   4400  HN  ALA A 464       5.456 -22.773   1.617  1.00 10.00      A   
ATOM   4401  CA  ALA A 464       6.939 -22.651   0.121  1.00 10.00      A   
ATOM   4402  CB  ALA A 464       7.730 -21.367   0.309  1.00 10.00      A   
ATOM   4403  C   ALA A 464       7.672 -23.821   0.760  1.00 10.00      A   
ATOM   4404  O   ALA A 464       7.717 -23.936   1.988  1.00 10.00      A   
ATOM   4405  N   PHE A 465       8.220 -24.694  -0.086  1.00 10.00      A   
ATOM   4406  HN  PHE A 465       8.105 -24.549  -1.050  1.00 10.00      A   
ATOM   4407  CA  PHE A 465       8.975 -25.864   0.366  1.00 10.00      A   
ATOM   4408  CB  PHE A 465      10.253 -25.438   1.106  1.00 10.00      A   
ATOM   4409  CG  PHE A 465      11.240 -24.669   0.273  1.00 10.00      A   
ATOM   4410  CD1 PHE A 465      11.160 -23.285   0.183  1.00 10.00      A   
ATOM   4411  CD2 PHE A 465      12.249 -25.324  -0.410  1.00 10.00      A   
ATOM   4412  CE1 PHE A 465      12.068 -22.570  -0.574  1.00 10.00      A   
ATOM   4413  CE2 PHE A 465      13.161 -24.617  -1.168  1.00 10.00      A   
ATOM   4414  CZ  PHE A 465      13.069 -23.238  -1.250  1.00 10.00      A   
ATOM   4415  C   PHE A 465       8.129 -26.774   1.254  1.00 10.00      A   
ATOM   4416  O   PHE A 465       8.547 -27.152   2.351  1.00 10.00      A   
ATOM   4417  N   ALA A 466       6.944 -27.138   0.776  1.00 10.00      A   
ATOM   4418  HN  ALA A 466       6.670 -26.832  -0.115  1.00 10.00      A   
ATOM   4419  CA  ALA A 466       6.048 -27.995   1.543  1.00 10.00      A   
ATOM   4420  CB  ALA A 466       5.175 -27.149   2.457  1.00 10.00      A   
ATOM   4421  C   ALA A 466       5.174 -28.836   0.624  1.00 10.00      A   
ATOM   4422  O   ALA A 466       4.868 -28.428  -0.495  1.00 10.00      A   
ATOM   4423  N   GLY A 467       4.766 -30.003   1.105  1.00 10.00      A   
ATOM   4424  HN  GLY A 467       5.036 -30.274   2.008  1.00 10.00      A   
ATOM   4425  CA  GLY A 467       3.925 -30.878   0.311  1.00 10.00      A   
ATOM   4426  C   GLY A 467       4.604 -32.187  -0.025  1.00 10.00      A   
ATOM   4427  O   GLY A 467       5.833 -32.259  -0.072  1.00 10.00      A   
ATOM   4428  N   ASP A 468       3.806 -33.224  -0.248  1.00 10.00      A   
ATOM   4429  HN  ASP A 468       2.825 -33.100  -0.182  1.00 10.00      A   
ATOM   4430  CA  ASP A 468       4.331 -34.545  -0.581  1.00 10.00      A   
ATOM   4431  CB  ASP A 468       3.836 -35.595   0.418  1.00 10.00      A   
ATOM   4432  CG  ASP A 468       4.634 -35.656   1.701  1.00 10.00      A   
ATOM   4433  OD1 ASP A 468       5.848 -35.356   1.675  1.00 10.00      A   
ATOM   4434  OD2 ASP A 468       4.050 -36.032   2.739  1.00 10.00      A   
ATOM   4435  C   ASP A 468       3.883 -34.962  -1.973  1.00 10.00      A   
ATOM   4436  O   ASP A 468       4.670 -35.493  -2.758  1.00 10.00      A   
ATOM   4437  N   SER A 469       2.610 -34.730  -2.267  1.00 10.00      A   
ATOM   4438  HN  SER A 469       2.031 -34.292  -1.596  1.00 10.00      A   
ATOM   4439  CA  SER A 469       2.044 -35.100  -3.555  1.00 10.00      A   
ATOM   4440  CB  SER A 469       1.477 -36.519  -3.476  1.00 10.00      A   
ATOM   4441  OG  SER A 469       1.276 -36.908  -2.124  1.00 10.00      A   
ATOM   4442  HG  SER A 469       0.803 -36.196  -1.652  1.00 10.00      A   
ATOM   4443  C   SER A 469       0.965 -34.109  -3.990  1.00 10.00      A   
ATOM   4444  O   SER A 469       0.775 -33.071  -3.356  1.00 10.00      A   
ATOM   4445  N   ASP A 470       0.257 -34.443  -5.069  1.00 10.00      A   
ATOM   4446  HN  ASP A 470       0.457 -35.291  -5.525  1.00 10.00      A   
ATOM   4447  CA  ASP A 470      -0.802 -33.583  -5.607  1.00 10.00      A   
ATOM   4448  CB  ASP A 470      -1.278 -34.085  -6.976  1.00 10.00      A   
ATOM   4449  CG  ASP A 470      -0.330 -33.733  -8.106  1.00 10.00      A   
ATOM   4450  OD1 ASP A 470      -0.647 -32.811  -8.883  1.00 10.00      A   
ATOM   4451  OD2 ASP A 470       0.736 -34.377  -8.222  1.00 10.00      A   
ATOM   4452  C   ASP A 470      -1.988 -33.479  -4.654  1.00 10.00      A   
ATOM   4453  O   ASP A 470      -2.755 -32.516  -4.713  1.00 10.00      A   
ATOM   4454  N   LEU A 471      -2.136 -34.476  -3.783  1.00 10.00      A   
ATOM   4455  HN  LEU A 471      -1.494 -35.216  -3.796  1.00 10.00      A   
ATOM   4456  CA  LEU A 471      -3.225 -34.503  -2.813  1.00 10.00      A   
ATOM   4457  CB  LEU A 471      -3.114 -35.735  -1.910  1.00 10.00      A   
ATOM   4458  CG  LEU A 471      -4.186 -36.815  -2.082  1.00 10.00      A   
ATOM   4459  CD1 LEU A 471      -4.017 -37.904  -1.034  1.00 10.00      A   
ATOM   4460  CD2 LEU A 471      -5.582 -36.210  -2.017  1.00 10.00      A   
ATOM   4461  C   LEU A 471      -3.236 -33.238  -1.963  1.00 10.00      A   
ATOM   4462  O   LEU A 471      -4.299 -32.690  -1.660  1.00 10.00      A   
ATOM   4463  N   GLY A 472      -2.047 -32.771  -1.593  1.00 10.00      A   
ATOM   4464  HN  GLY A 472      -1.232 -33.257  -1.862  1.00 10.00      A   
ATOM   4465  CA  GLY A 472      -1.934 -31.569  -0.791  1.00 10.00      A   
ATOM   4466  C   GLY A 472      -2.550 -30.360  -1.472  1.00 10.00      A   
ATOM   4467  O   GLY A 472      -3.208 -29.541  -0.828  1.00 10.00      A   
ATOM   4468  N   MET A 473      -2.349 -30.251  -2.775  1.00 10.00      A   
ATOM   4469  HN  MET A 473      -1.827 -30.939  -3.238  1.00 10.00      A   
ATOM   4470  CA  MET A 473      -2.895 -29.134  -3.535  1.00 10.00      A   
ATOM   4471  CB  MET A 473      -2.214 -29.021  -4.897  1.00 10.00      A   
ATOM   4472  CG  MET A 473      -2.036 -27.590  -5.376  1.00 10.00      A   
ATOM   4473  SD  MET A 473      -1.432 -27.484  -7.072  1.00 10.00      A   
ATOM   4474  CE  MET A 473      -2.931 -27.837  -7.984  1.00 10.00      A   
ATOM   4475  C   MET A 473      -4.400 -29.301  -3.712  1.00 10.00      A   
ATOM   4476  O   MET A 473      -5.168 -28.351  -3.550  1.00 10.00      A   
ATOM   4477  N   HIS A 474      -4.812 -30.527  -4.018  1.00 10.00      A   
ATOM   4478  HN  HIS A 474      -4.142 -31.244  -4.105  1.00 10.00      A   
ATOM   4479  CA  HIS A 474      -6.221 -30.844  -4.224  1.00 10.00      A   
ATOM   4480  CB  HIS A 474      -6.372 -32.311  -4.643  1.00 10.00      A   
ATOM   4481  CG  HIS A 474      -7.735 -32.675  -5.157  1.00 10.00      A   
ATOM   4482  ND1 HIS A 474      -7.980 -32.813  -6.506  1.00 10.00      A   
ATOM   4483  CD2 HIS A 474      -8.883 -32.920  -4.470  1.00 10.00      A   
ATOM   4484  CE1 HIS A 474      -9.258 -33.137  -6.612  1.00 10.00      A   
ATOM   4485  NE2 HIS A 474      -9.842 -33.213  -5.409  1.00 10.00      A   
ATOM   4486  HE2 HIS A 474     -10.785 -33.436  -5.232  1.00 10.00      A   
ATOM   4487  C   HIS A 474      -7.044 -30.565  -2.964  1.00 10.00      A   
ATOM   4488  O   HIS A 474      -8.136 -30.001  -3.040  1.00 10.00      A   
ATOM   4489  N   HIS A 475      -6.500 -30.940  -1.807  1.00 10.00      A   
ATOM   4490  HN  HIS A 475      -5.612 -31.369  -1.812  1.00 10.00      A   
ATOM   4491  CA  HIS A 475      -7.185 -30.743  -0.529  1.00 10.00      A   
ATOM   4492  CB  HIS A 475      -6.379 -31.332   0.630  1.00 10.00      A   
ATOM   4493  CG  HIS A 475      -6.837 -32.692   1.059  1.00 10.00      A   
ATOM   4494  ND1 HIS A 475      -7.900 -32.917   1.905  1.00 10.00      A   
ATOM   4495  HD1 HIS A 475      -8.468 -32.229   2.316  1.00 10.00      A   
ATOM   4496  CD2 HIS A 475      -6.357 -33.916   0.735  1.00 10.00      A   
ATOM   4497  CE1 HIS A 475      -8.024 -34.244   2.070  1.00 10.00      A   
ATOM   4498  NE2 HIS A 475      -7.111 -34.895   1.377  1.00 10.00      A   
ATOM   4499  C   HIS A 475      -7.492 -29.278  -0.262  1.00 10.00      A   
ATOM   4500  O   HIS A 475      -8.579 -28.943   0.201  1.00 10.00      A   
ATOM   4501  N   VAL A 476      -6.541 -28.408  -0.573  1.00 10.00      A   
ATOM   4502  HN  VAL A 476      -5.702 -28.733  -0.959  1.00 10.00      A   
ATOM   4503  CA  VAL A 476      -6.719 -26.976  -0.359  1.00 10.00      A   
ATOM   4504  CB  VAL A 476      -5.382 -26.215  -0.489  1.00 10.00      A   
ATOM   4505  CG1 VAL A 476      -5.592 -24.711  -0.359  1.00 10.00      A   
ATOM   4506  CG2 VAL A 476      -4.400 -26.706   0.564  1.00 10.00      A   
ATOM   4507  C   VAL A 476      -7.746 -26.397  -1.331  1.00 10.00      A   
ATOM   4508  O   VAL A 476      -8.643 -25.655  -0.932  1.00 10.00      A   
ATOM   4509  N   LEU A 477      -7.637 -26.779  -2.597  1.00 10.00      A   
ATOM   4510  HN  LEU A 477      -6.927 -27.410  -2.847  1.00 10.00      A   
ATOM   4511  CA  LEU A 477      -8.542 -26.283  -3.633  1.00 10.00      A   
ATOM   4512  CB  LEU A 477      -8.022 -26.665  -5.020  1.00 10.00      A   
ATOM   4513  CG  LEU A 477      -6.701 -26.025  -5.447  1.00 10.00      A   
ATOM   4514  CD1 LEU A 477      -6.059 -26.840  -6.554  1.00 10.00      A   
ATOM   4515  CD2 LEU A 477      -6.928 -24.592  -5.903  1.00 10.00      A   
ATOM   4516  C   LEU A 477      -9.977 -26.782  -3.455  1.00 10.00      A   
ATOM   4517  O   LEU A 477     -10.928 -26.111  -3.851  1.00 10.00      A   
ATOM   4518  N   SER A 478     -10.127 -27.959  -2.870  1.00 10.00      A   
ATOM   4519  HN  SER A 478      -9.328 -28.456  -2.585  1.00 10.00      A   
ATOM   4520  CA  SER A 478     -11.446 -28.540  -2.653  1.00 10.00      A   
ATOM   4521  CB  SER A 478     -11.384 -30.066  -2.815  1.00 10.00      A   
ATOM   4522  OG  SER A 478     -12.666 -30.661  -2.685  1.00 10.00      A   
ATOM   4523  HG  SER A 478     -13.259 -30.287  -3.348  1.00 10.00      A   
ATOM   4524  C   SER A 478     -11.995 -28.179  -1.271  1.00 10.00      A   
ATOM   4525  O   SER A 478     -13.213 -28.151  -1.058  1.00 10.00      A   
ATOM   4526  N   GLY A 479     -11.094 -27.895  -0.340  1.00 10.00      A   
ATOM   4527  HN  GLY A 479     -10.141 -27.912  -0.571  1.00 10.00      A   
ATOM   4528  CA  GLY A 479     -11.497 -27.574   1.011  1.00 10.00      A   
ATOM   4529  C   GLY A 479     -11.737 -26.100   1.256  1.00 10.00      A   
ATOM   4530  O   GLY A 479     -12.746 -25.734   1.858  1.00 10.00      A   
ATOM   4531  N   CYS A 480     -10.821 -25.255   0.807  1.00 10.00      A   
ATOM   4532  HN  CYS A 480     -10.044 -25.600   0.316  1.00 10.00      A   
ATOM   4533  CA  CYS A 480     -10.951 -23.818   1.008  1.00 10.00      A   
ATOM   4534  CB  CYS A 480      -9.650 -23.093   0.676  1.00 10.00      A   
ATOM   4535  SG  CYS A 480      -8.286 -23.500   1.789  1.00 10.00      A   
ATOM   4536  HG  CYS A 480      -8.806 -23.975   2.914  1.00 10.00      A   
ATOM   4537  C   CYS A 480     -12.122 -23.238   0.228  1.00 10.00      A   
ATOM   4538  O   CYS A 480     -12.148 -23.259  -1.003  1.00 10.00      A   
ATOM   4539  N   ASP A 481     -13.098 -22.738   0.966  1.00 10.00      A   
ATOM   4540  HN  ASP A 481     -13.020 -22.776   1.941  1.00 10.00      A   
ATOM   4541  CA  ASP A 481     -14.288 -22.151   0.374  1.00 10.00      A   
ATOM   4542  CB  ASP A 481     -15.386 -22.033   1.429  1.00 10.00      A   
ATOM   4543  CG  ASP A 481     -16.520 -23.005   1.198  1.00 10.00      A   
ATOM   4544  OD1 ASP A 481     -16.276 -24.234   1.212  1.00 10.00      A   
ATOM   4545  OD2 ASP A 481     -17.666 -22.550   1.017  1.00 10.00      A   
ATOM   4546  C   ASP A 481     -13.992 -20.781  -0.211  1.00 10.00      A   
ATOM   4547  O   ASP A 481     -14.162 -20.554  -1.408  1.00 10.00      A   
ATOM   4548  N   SER A 482     -13.527 -19.879   0.641  1.00 10.00      A   
ATOM   4549  HN  SER A 482     -13.403 -20.132   1.579  1.00 10.00      A   
ATOM   4550  CA  SER A 482     -13.215 -18.517   0.231  1.00 10.00      A   
ATOM   4551  CB  SER A 482     -13.382 -17.577   1.429  1.00 10.00      A   
ATOM   4552  OG  SER A 482     -14.446 -18.011   2.267  1.00 10.00      A   
ATOM   4553  HG  SER A 482     -14.116 -18.680   2.882  1.00 10.00      A   
ATOM   4554  C   SER A 482     -11.801 -18.392  -0.356  1.00 10.00      A   
ATOM   4555  O   SER A 482     -11.062 -17.469  -0.028  1.00 10.00      A   
ATOM   4556  N   LEU A 483     -11.431 -19.323  -1.227  1.00 10.00      A   
ATOM   4557  HN  LEU A 483     -12.058 -20.041  -1.454  1.00 10.00      A   
ATOM   4558  CA  LEU A 483     -10.113 -19.296  -1.857  1.00 10.00      A   
ATOM   4559  CB  LEU A 483      -9.879 -20.574  -2.661  1.00 10.00      A   
ATOM   4560  CG  LEU A 483      -8.582 -21.328  -2.355  1.00 10.00      A   
ATOM   4561  CD1 LEU A 483      -8.543 -22.655  -3.096  1.00 10.00      A   
ATOM   4562  CD2 LEU A 483      -7.364 -20.480  -2.703  1.00 10.00      A   
ATOM   4563  C   LEU A 483      -9.986 -18.078  -2.766  1.00 10.00      A   
ATOM   4564  O   LEU A 483     -10.752 -17.928  -3.723  1.00 10.00      A   
ATOM   4565  N   ARG A 484      -9.023 -17.217  -2.472  1.00 10.00      A   
ATOM   4566  HN  ARG A 484      -8.437 -17.393  -1.702  1.00 10.00      A   
ATOM   4567  CA  ARG A 484      -8.832 -16.008  -3.259  1.00 10.00      A   
ATOM   4568  CB  ARG A 484      -9.120 -14.778  -2.402  1.00 10.00      A   
ATOM   4569  CG  ARG A 484      -9.863 -13.673  -3.130  1.00 10.00      A   
ATOM   4570  CD  ARG A 484     -10.107 -12.484  -2.212  1.00 10.00      A   
ATOM   4571  NE  ARG A 484      -8.883 -11.714  -1.967  1.00 10.00      A   
ATOM   4572  HE  ARG A 484      -8.308 -11.534  -2.740  1.00 10.00      A   
ATOM   4573  CZ  ARG A 484      -8.518 -11.240  -0.776  1.00 10.00      A   
ATOM   4574  NH1 ARG A 484      -9.270 -11.448   0.298  1.00 10.00      A   
ATOM   4575 HH11 ARG A 484      -8.971 -11.076   1.225  1.00 10.00      A   
ATOM   4576 HH12 ARG A 484     -10.173 -11.989   0.226  1.00 10.00      A   
ATOM   4577  NH2 ARG A 484      -7.405 -10.527  -0.665  1.00 10.00      A   
ATOM   4578 HH21 ARG A 484      -7.106 -10.139   0.263  1.00 10.00      A   
ATOM   4579 HH22 ARG A 484      -6.814 -10.326  -1.506  1.00 10.00      A   
ATOM   4580  C   ARG A 484      -7.431 -15.916  -3.859  1.00 10.00      A   
ATOM   4581  O   ARG A 484      -7.271 -15.827  -5.079  1.00 10.00      A   
ATOM   4582  N   LYS A 485      -6.420 -15.933  -3.003  1.00 10.00      A   
ATOM   4583  HN  LYS A 485      -6.607 -16.031  -2.039  1.00 10.00      A   
ATOM   4584  CA  LYS A 485      -5.037 -15.834  -3.454  1.00 10.00      A   
ATOM   4585  CB  LYS A 485      -4.391 -14.519  -3.000  1.00 10.00      A   
ATOM   4586  CG  LYS A 485      -5.010 -13.271  -3.612  1.00 10.00      A   
ATOM   4587  CD  LYS A 485      -4.055 -12.082  -3.578  1.00 10.00      A   
ATOM   4588  CE  LYS A 485      -3.865 -11.546  -2.169  1.00 10.00      A   
ATOM   4589  NZ  LYS A 485      -3.331 -10.153  -2.166  1.00 10.00      A   
ATOM   4590  HZ1 LYS A 485      -2.866  -9.940  -3.073  1.00 10.00      A   
ATOM   4591  HZ2 LYS A 485      -2.634 -10.038  -1.405  1.00 10.00      A   
ATOM   4592  HZ3 LYS A 485      -4.106  -9.466  -2.015  1.00 10.00      A   
ATOM   4593  C   LYS A 485      -4.207 -17.009  -2.964  1.00 10.00      A   
ATOM   4594  O   LYS A 485      -4.037 -17.205  -1.759  1.00 10.00      A   
ATOM   4595  N   LEU A 486      -3.695 -17.784  -3.903  1.00 10.00      A   
ATOM   4596  HN  LEU A 486      -3.872 -17.574  -4.848  1.00 10.00      A   
ATOM   4597  CA  LEU A 486      -2.871 -18.936  -3.575  1.00 10.00      A   
ATOM   4598  CB  LEU A 486      -3.586 -20.231  -3.974  1.00 10.00      A   
ATOM   4599  CG  LEU A 486      -2.858 -21.540  -3.658  1.00 10.00      A   
ATOM   4600  CD1 LEU A 486      -2.597 -21.672  -2.165  1.00 10.00      A   
ATOM   4601  CD2 LEU A 486      -3.653 -22.729  -4.174  1.00 10.00      A   
ATOM   4602  C   LEU A 486      -1.513 -18.827  -4.261  1.00 10.00      A   
ATOM   4603  O   LEU A 486      -1.430 -18.734  -5.487  1.00 10.00      A   
ATOM   4604  N   GLU A 487      -0.456 -18.820  -3.464  1.00 10.00      A   
ATOM   4605  HN  GLU A 487      -0.587 -18.897  -2.491  1.00 10.00      A   
ATOM   4606  CA  GLU A 487       0.897 -18.710  -3.985  1.00 10.00      A   
ATOM   4607  CB  GLU A 487       1.516 -17.370  -3.586  1.00 10.00      A   
ATOM   4608  CG  GLU A 487       0.763 -16.663  -2.472  1.00 10.00      A   
ATOM   4609  CD  GLU A 487       1.192 -15.227  -2.298  1.00 10.00      A   
ATOM   4610  OE1 GLU A 487       1.779 -14.910  -1.245  1.00 10.00      A   
ATOM   4611  OE2 GLU A 487       0.942 -14.412  -3.215  1.00 10.00      A   
ATOM   4612  C   GLU A 487       1.742 -19.868  -3.485  1.00 10.00      A   
ATOM   4613  O   GLU A 487       1.920 -20.046  -2.281  1.00 10.00      A   
ATOM   4614  N   ILE A 488       2.238 -20.664  -4.415  1.00 10.00      A   
ATOM   4615  HN  ILE A 488       2.051 -20.464  -5.363  1.00 10.00      A   
ATOM   4616  CA  ILE A 488       3.047 -21.826  -4.082  1.00 10.00      A   
ATOM   4617  CB  ILE A 488       2.306 -23.126  -4.460  1.00 10.00      A   
ATOM   4618  CG1 ILE A 488       0.933 -23.192  -3.779  1.00 10.00      A   
ATOM   4619  CG2 ILE A 488       3.143 -24.349  -4.114  1.00 10.00      A   
ATOM   4620  CD1 ILE A 488       0.035 -24.284  -4.325  1.00 10.00      A   
ATOM   4621  C   ILE A 488       4.384 -21.795  -4.820  1.00 10.00      A   
ATOM   4622  O   ILE A 488       4.430 -21.560  -6.028  1.00 10.00      A   
ATOM   4623  N   ARG A 489       5.473 -22.017  -4.096  1.00 10.00      A   
ATOM   4624  HN  ARG A 489       5.384 -22.169  -3.128  1.00 10.00      A   
ATOM   4625  CA  ARG A 489       6.797 -22.036  -4.701  1.00 10.00      A   
ATOM   4626  CB  ARG A 489       7.524 -20.700  -4.511  1.00 10.00      A   
ATOM   4627  CG  ARG A 489       7.963 -20.421  -3.084  1.00 10.00      A   
ATOM   4628  CD  ARG A 489       9.211 -19.557  -3.047  1.00 10.00      A   
ATOM   4629  NE  ARG A 489      10.348 -20.200  -3.713  1.00 10.00      A   
ATOM   4630  HE  ARG A 489      10.209 -21.108  -4.073  1.00 10.00      A   
ATOM   4631  CZ  ARG A 489      11.549 -19.642  -3.852  1.00 10.00      A   
ATOM   4632  NH1 ARG A 489      11.790 -18.428  -3.370  1.00 10.00      A   
ATOM   4633 HH11 ARG A 489      11.036 -17.900  -2.877  1.00 10.00      A   
ATOM   4634 HH12 ARG A 489      12.739 -17.995  -3.481  1.00 10.00      A   
ATOM   4635  NH2 ARG A 489      12.508 -20.299  -4.488  1.00 10.00      A   
ATOM   4636 HH21 ARG A 489      13.451 -19.874  -4.603  1.00 10.00      A   
ATOM   4637 HH22 ARG A 489      12.315 -21.259  -4.879  1.00 10.00      A   
ATOM   4638  C   ARG A 489       7.632 -23.184  -4.143  1.00 10.00      A   
ATOM   4639  O   ARG A 489       7.626 -23.434  -2.936  1.00 10.00      A   
ATOM   4640  N   ASP A 490       8.330 -23.885  -5.037  1.00 10.00      A   
ATOM   4641  HN  ASP A 490       8.264 -23.642  -5.989  1.00 10.00      A   
ATOM   4642  CA  ASP A 490       9.190 -25.008  -4.657  1.00 10.00      A   
ATOM   4643  CB  ASP A 490      10.383 -24.541  -3.813  1.00 10.00      A   
ATOM   4644  CG  ASP A 490      11.448 -23.838  -4.632  1.00 10.00      A   
ATOM   4645  OD1 ASP A 490      12.494 -24.461  -4.922  1.00 10.00      A   
ATOM   4646  OD2 ASP A 490      11.248 -22.655  -4.988  1.00 10.00      A   
ATOM   4647  C   ASP A 490       8.413 -26.105  -3.936  1.00 10.00      A   
ATOM   4648  O   ASP A 490       8.705 -26.439  -2.786  1.00 10.00      A   
ATOM   4649  N   CYS A 491       7.420 -26.658  -4.615  1.00 10.00      A   
ATOM   4650  HN  CYS A 491       7.235 -26.351  -5.528  1.00 10.00      A   
ATOM   4651  CA  CYS A 491       6.599 -27.713  -4.041  1.00 10.00      A   
ATOM   4652  CB  CYS A 491       5.249 -27.150  -3.591  1.00 10.00      A   
ATOM   4653  SG  CYS A 491       5.318 -26.092  -2.127  1.00 10.00      A   
ATOM   4654  HG  CYS A 491       4.879 -26.810  -1.099  1.00 10.00      A   
ATOM   4655  C   CYS A 491       6.392 -28.849  -5.039  1.00 10.00      A   
ATOM   4656  O   CYS A 491       6.364 -28.623  -6.249  1.00 10.00      A   
ATOM   4657  N   PRO A 492       6.223 -30.088  -4.546  1.00 10.00      A   
ATOM   4658  CA  PRO A 492       6.025 -31.272  -5.387  1.00 10.00      A   
ATOM   4659  CB  PRO A 492       6.294 -32.449  -4.429  1.00 10.00      A   
ATOM   4660  CG  PRO A 492       6.763 -31.837  -3.153  1.00 10.00      A   
ATOM   4661  CD  PRO A 492       6.212 -30.444  -3.126  1.00 10.00      A   
ATOM   4662  C   PRO A 492       4.602 -31.361  -5.936  1.00 10.00      A   
ATOM   4663  O   PRO A 492       4.078 -32.454  -6.159  1.00 10.00      A   
ATOM   4664  N   PHE A 493       3.971 -30.216  -6.141  1.00 10.00      A   
ATOM   4665  HN  PHE A 493       4.431 -29.375  -5.940  1.00 10.00      A   
ATOM   4666  CA  PHE A 493       2.621 -30.183  -6.674  1.00 10.00      A   
ATOM   4667  CB  PHE A 493       1.854 -28.960  -6.162  1.00 10.00      A   
ATOM   4668  CG  PHE A 493       1.697 -28.913  -4.664  1.00 10.00      A   
ATOM   4669  CD1 PHE A 493       1.795 -27.711  -3.986  1.00 10.00      A   
ATOM   4670  CD2 PHE A 493       1.458 -30.066  -3.936  1.00 10.00      A   
ATOM   4671  CE1 PHE A 493       1.656 -27.659  -2.612  1.00 10.00      A   
ATOM   4672  CE2 PHE A 493       1.317 -30.021  -2.561  1.00 10.00      A   
ATOM   4673  CZ  PHE A 493       1.417 -28.816  -1.900  1.00 10.00      A   
ATOM   4674  C   PHE A 493       2.681 -30.181  -8.192  1.00 10.00      A   
ATOM   4675  O   PHE A 493       3.316 -29.310  -8.796  1.00 10.00      A   
ATOM   4676  N   GLY A 494       2.044 -31.164  -8.803  1.00 10.00      A   
ATOM   4677  HN  GLY A 494       1.555 -31.830  -8.274  1.00 10.00      A   
ATOM   4678  CA  GLY A 494       2.059 -31.264 -10.238  1.00 10.00      A   
ATOM   4679  C   GLY A 494       0.872 -30.602 -10.883  1.00 10.00      A   
ATOM   4680  O   GLY A 494       0.409 -29.551 -10.433  1.00 10.00      A   
ATOM   4681  N   ASP A 495       0.379 -31.219 -11.939  1.00 10.00      A   
ATOM   4682  HN  ASP A 495       0.802 -32.051 -12.241  1.00 10.00      A   
ATOM   4683  CA  ASP A 495      -0.765 -30.702 -12.669  1.00 10.00      A   
ATOM   4684  CB  ASP A 495      -0.402 -30.422 -14.131  1.00 10.00      A   
ATOM   4685  CG  ASP A 495       0.213 -31.618 -14.839  1.00 10.00      A   
ATOM   4686  OD1 ASP A 495      -0.539 -32.462 -15.359  1.00 10.00      A   
ATOM   4687  OD2 ASP A 495       1.459 -31.719 -14.885  1.00 10.00      A   
ATOM   4688  C   ASP A 495      -1.950 -31.655 -12.584  1.00 10.00      A   
ATOM   4689  O   ASP A 495      -3.000 -31.408 -13.179  1.00 10.00      A   
ATOM   4690  N   LYS A 496      -1.794 -32.723 -11.807  1.00 10.00      A   
ATOM   4691  HN  LYS A 496      -0.953 -32.841 -11.315  1.00 10.00      A   
ATOM   4692  CA  LYS A 496      -2.854 -33.710 -11.648  1.00 10.00      A   
ATOM   4693  CB  LYS A 496      -2.343 -34.941 -10.896  1.00 10.00      A   
ATOM   4694  CG  LYS A 496      -1.413 -35.822 -11.715  1.00 10.00      A   
ATOM   4695  CD  LYS A 496      -1.018 -37.072 -10.944  1.00 10.00      A   
ATOM   4696  CE  LYS A 496      -0.305 -38.079 -11.834  1.00 10.00      A   
ATOM   4697  NZ  LYS A 496       0.978 -37.555 -12.368  1.00 10.00      A   
ATOM   4698  HZ1 LYS A 496       0.803 -36.769 -13.028  1.00 10.00      A   
ATOM   4699  HZ2 LYS A 496       1.487 -38.307 -12.872  1.00 10.00      A   
ATOM   4700  HZ3 LYS A 496       1.579 -37.212 -11.589  1.00 10.00      A   
ATOM   4701  C   LYS A 496      -4.055 -33.100 -10.933  1.00 10.00      A   
ATOM   4702  O   LYS A 496      -5.190 -33.204 -11.403  1.00 10.00      A   
ATOM   4703  N   ALA A 497      -3.798 -32.445  -9.808  1.00 10.00      A   
ATOM   4704  HN  ALA A 497      -2.870 -32.392  -9.483  1.00 10.00      A   
ATOM   4705  CA  ALA A 497      -4.859 -31.807  -9.043  1.00 10.00      A   
ATOM   4706  CB  ALA A 497      -4.416 -31.568  -7.606  1.00 10.00      A   
ATOM   4707  C   ALA A 497      -5.265 -30.496  -9.701  1.00 10.00      A   
ATOM   4708  O   ALA A 497      -6.394 -30.031  -9.544  1.00 10.00      A   
ATOM   4709  N   LEU A 498      -4.335 -29.910 -10.438  1.00 10.00      A   
ATOM   4710  HN  LEU A 498      -3.451 -30.327 -10.503  1.00 10.00      A   
ATOM   4711  CA  LEU A 498      -4.572 -28.658 -11.138  1.00 10.00      A   
ATOM   4712  CB  LEU A 498      -3.263 -28.160 -11.755  1.00 10.00      A   
ATOM   4713  CG  LEU A 498      -3.299 -26.794 -12.448  1.00 10.00      A   
ATOM   4714  CD1 LEU A 498      -3.649 -25.692 -11.462  1.00 10.00      A   
ATOM   4715  CD2 LEU A 498      -1.972 -26.500 -13.132  1.00 10.00      A   
ATOM   4716  C   LEU A 498      -5.636 -28.833 -12.222  1.00 10.00      A   
ATOM   4717  O   LEU A 498      -6.531 -28.000 -12.374  1.00 10.00      A   
ATOM   4718  N   LEU A 499      -5.539 -29.922 -12.978  1.00 10.00      A   
ATOM   4719  HN  LEU A 499      -4.795 -30.548 -12.831  1.00 10.00      A   
ATOM   4720  CA  LEU A 499      -6.495 -30.200 -14.040  1.00 10.00      A   
ATOM   4721  CB  LEU A 499      -5.909 -31.196 -15.045  1.00 10.00      A   
ATOM   4722  CG  LEU A 499      -4.717 -30.702 -15.872  1.00 10.00      A   
ATOM   4723  CD1 LEU A 499      -4.084 -31.855 -16.634  1.00 10.00      A   
ATOM   4724  CD2 LEU A 499      -5.142 -29.604 -16.831  1.00 10.00      A   
ATOM   4725  C   LEU A 499      -7.806 -30.737 -13.471  1.00 10.00      A   
ATOM   4726  O   LEU A 499      -8.756 -30.989 -14.209  1.00 10.00      A   
ATOM   4727  N   ALA A 500      -7.851 -30.906 -12.154  1.00 10.00      A   
ATOM   4728  HN  ALA A 500      -7.059 -30.682 -11.617  1.00 10.00      A   
ATOM   4729  CA  ALA A 500      -9.043 -31.416 -11.489  1.00 10.00      A   
ATOM   4730  CB  ALA A 500      -8.672 -32.510 -10.499  1.00 10.00      A   
ATOM   4731  C   ALA A 500      -9.810 -30.300 -10.791  1.00 10.00      A   
ATOM   4732  O   ALA A 500     -11.029 -30.368 -10.637  1.00 10.00      A   
ATOM   4733  N   ASN A 501      -9.098 -29.265 -10.378  1.00 10.00      A   
ATOM   4734  HN  ASN A 501      -8.129 -29.251 -10.543  1.00 10.00      A   
ATOM   4735  CA  ASN A 501      -9.718 -28.142  -9.690  1.00 10.00      A   
ATOM   4736  CB  ASN A 501      -9.072 -27.909  -8.323  1.00 10.00      A   
ATOM   4737  CG  ASN A 501      -9.239 -29.086  -7.382  1.00 10.00      A   
ATOM   4738  OD1 ASN A 501     -10.242 -29.198  -6.674  1.00 10.00      A   
ATOM   4739  ND2 ASN A 501      -8.256 -29.972  -7.374  1.00 10.00      A   
ATOM   4740 HD21 ASN A 501      -7.487 -29.816  -7.967  1.00 10.00      A   
ATOM   4741 HD22 ASN A 501      -8.334 -30.751  -6.781  1.00 10.00      A   
ATOM   4742  C   ASN A 501      -9.651 -26.879 -10.533  1.00 10.00      A   
ATOM   4743  O   ASN A 501      -9.439 -25.782 -10.017  1.00 10.00      A   
ATOM   4744  N   ALA A 502      -9.847 -27.042 -11.834  1.00 10.00      A   
ATOM   4745  HN  ALA A 502     -10.016 -27.943 -12.180  1.00 10.00      A   
ATOM   4746  CA  ALA A 502      -9.815 -25.922 -12.764  1.00 10.00      A   
ATOM   4747  CB  ALA A 502      -9.774 -26.425 -14.200  1.00 10.00      A   
ATOM   4748  C   ALA A 502     -11.010 -24.999 -12.554  1.00 10.00      A   
ATOM   4749  O   ALA A 502     -10.922 -23.796 -12.786  1.00 10.00      A   
ATOM   4750  N   SER A 503     -12.119 -25.565 -12.096  1.00 10.00      A   
ATOM   4751  HN  SER A 503     -12.128 -26.528 -11.912  1.00 10.00      A   
ATOM   4752  CA  SER A 503     -13.329 -24.796 -11.861  1.00 10.00      A   
ATOM   4753  CB  SER A 503     -14.482 -25.751 -11.572  1.00 10.00      A   
ATOM   4754  OG  SER A 503     -14.110 -27.084 -11.895  1.00 10.00      A   
ATOM   4755  HG  SER A 503     -14.620 -27.697 -11.349  1.00 10.00      A   
ATOM   4756  C   SER A 503     -13.153 -23.819 -10.703  1.00 10.00      A   
ATOM   4757  O   SER A 503     -13.642 -22.690 -10.751  1.00 10.00      A   
ATOM   4758  N   LYS A 504     -12.437 -24.247  -9.671  1.00 10.00      A   
ATOM   4759  HN  LYS A 504     -12.050 -25.151  -9.698  1.00 10.00      A   
ATOM   4760  CA  LYS A 504     -12.212 -23.410  -8.500  1.00 10.00      A   
ATOM   4761  CB  LYS A 504     -11.568 -24.220  -7.370  1.00 10.00      A   
ATOM   4762  CG  LYS A 504     -11.514 -23.498  -6.032  1.00 10.00      A   
ATOM   4763  CD  LYS A 504     -12.907 -23.144  -5.534  1.00 10.00      A   
ATOM   4764  CE  LYS A 504     -12.845 -22.287  -4.282  1.00 10.00      A   
ATOM   4765  NZ  LYS A 504     -14.192 -21.820  -3.855  1.00 10.00      A   
ATOM   4766  HZ1 LYS A 504     -14.790 -22.632  -3.604  1.00 10.00      A   
ATOM   4767  HZ2 LYS A 504     -14.652 -21.294  -4.625  1.00 10.00      A   
ATOM   4768  HZ3 LYS A 504     -14.109 -21.198  -3.023  1.00 10.00      A   
ATOM   4769  C   LYS A 504     -11.358 -22.192  -8.844  1.00 10.00      A   
ATOM   4770  O   LYS A 504     -11.481 -21.138  -8.217  1.00 10.00      A   
ATOM   4771  N   LEU A 505     -10.516 -22.335  -9.859  1.00 10.00      A   
ATOM   4772  HN  LEU A 505     -10.482 -23.195 -10.328  1.00 10.00      A   
ATOM   4773  CA  LEU A 505      -9.634 -21.255 -10.294  1.00 10.00      A   
ATOM   4774  CB  LEU A 505      -8.656 -21.766 -11.354  1.00 10.00      A   
ATOM   4775  CG  LEU A 505      -7.860 -23.024 -10.991  1.00 10.00      A   
ATOM   4776  CD1 LEU A 505      -6.885 -23.375 -12.103  1.00 10.00      A   
ATOM   4777  CD2 LEU A 505      -7.134 -22.846  -9.668  1.00 10.00      A   
ATOM   4778  C   LEU A 505     -10.424 -20.067 -10.839  1.00 10.00      A   
ATOM   4779  O   LEU A 505      -9.947 -18.933 -10.828  1.00 10.00      A   
ATOM   4780  N   GLU A 506     -11.641 -20.330 -11.298  1.00 10.00      A   
ATOM   4781  HN  GLU A 506     -11.970 -21.253 -11.275  1.00 10.00      A   
ATOM   4782  CA  GLU A 506     -12.500 -19.283 -11.843  1.00 10.00      A   
ATOM   4783  CB  GLU A 506     -13.642 -19.901 -12.661  1.00 10.00      A   
ATOM   4784  CG  GLU A 506     -14.208 -18.992 -13.744  1.00 10.00      A   
ATOM   4785  CD  GLU A 506     -15.260 -19.677 -14.597  1.00 10.00      A   
ATOM   4786  OE1 GLU A 506     -16.030 -20.499 -14.054  1.00 10.00      A   
ATOM   4787  OE2 GLU A 506     -15.325 -19.398 -15.812  1.00 10.00      A   
ATOM   4788  C   GLU A 506     -13.062 -18.408 -10.721  1.00 10.00      A   
ATOM   4789  O   GLU A 506     -13.595 -17.324 -10.965  1.00 10.00      A   
ATOM   4790  N   THR A 507     -12.932 -18.879  -9.492  1.00 10.00      A   
ATOM   4791  HN  THR A 507     -12.504 -19.750  -9.357  1.00 10.00      A   
ATOM   4792  CA  THR A 507     -13.430 -18.145  -8.336  1.00 10.00      A   
ATOM   4793  CB  THR A 507     -14.192 -19.083  -7.382  1.00 10.00      A   
ATOM   4794  OG1 THR A 507     -14.121 -20.426  -7.883  1.00 10.00      A   
ATOM   4795  HG1 THR A 507     -13.213 -20.743  -7.818  1.00 10.00      A   
ATOM   4796  CG2 THR A 507     -15.650 -18.667  -7.283  1.00 10.00      A   
ATOM   4797  C   THR A 507     -12.297 -17.460  -7.573  1.00 10.00      A   
ATOM   4798  O   THR A 507     -12.541 -16.684  -6.645  1.00 10.00      A   
ATOM   4799  N   MET A 508     -11.065 -17.745  -7.973  1.00 10.00      A   
ATOM   4800  HN  MET A 508     -10.937 -18.345  -8.734  1.00 10.00      A   
ATOM   4801  CA  MET A 508      -9.897 -17.174  -7.327  1.00 10.00      A   
ATOM   4802  CB  MET A 508      -8.757 -18.197  -7.284  1.00 10.00      A   
ATOM   4803  CG  MET A 508      -8.998 -19.370  -6.345  1.00 10.00      A   
ATOM   4804  SD  MET A 508      -7.761 -20.674  -6.517  1.00 10.00      A   
ATOM   4805  CE  MET A 508      -6.244 -19.735  -6.347  1.00 10.00      A   
ATOM   4806  C   MET A 508      -9.439 -15.926  -8.067  1.00 10.00      A   
ATOM   4807  O   MET A 508      -9.703 -15.772  -9.257  1.00 10.00      A   
ATOM   4808  N   ARG A 509      -8.739 -15.046  -7.370  1.00 10.00      A   
ATOM   4809  HN  ARG A 509      -8.533 -15.233  -6.429  1.00 10.00      A   
ATOM   4810  CA  ARG A 509      -8.247 -13.817  -7.976  1.00 10.00      A   
ATOM   4811  CB  ARG A 509      -7.946 -12.753  -6.913  1.00 10.00      A   
ATOM   4812  CG  ARG A 509      -7.448 -11.434  -7.498  1.00 10.00      A   
ATOM   4813  CD  ARG A 509      -6.583 -10.653  -6.518  1.00 10.00      A   
ATOM   4814  NE  ARG A 509      -7.358 -10.130  -5.394  1.00 10.00      A   
ATOM   4815  HE  ARG A 509      -8.329 -10.299  -5.401  1.00 10.00      A   
ATOM   4816  CZ  ARG A 509      -6.836  -9.447  -4.371  1.00 10.00      A   
ATOM   4817  NH1 ARG A 509      -5.535  -9.181  -4.325  1.00 10.00      A   
ATOM   4818 HH11 ARG A 509      -4.898  -9.497  -5.087  1.00 10.00      A   
ATOM   4819 HH12 ARG A 509      -5.139  -8.649  -3.503  1.00 10.00      A   
ATOM   4820  NH2 ARG A 509      -7.623  -9.004  -3.401  1.00 10.00      A   
ATOM   4821 HH21 ARG A 509      -8.650  -9.180  -3.428  1.00 10.00      A   
ATOM   4822 HH22 ARG A 509      -7.206  -8.476  -2.590  1.00 10.00      A   
ATOM   4823  C   ARG A 509      -6.991 -14.094  -8.788  1.00 10.00      A   
ATOM   4824  O   ARG A 509      -6.881 -13.690  -9.945  1.00 10.00      A   
ATOM   4825  N   SER A 510      -6.051 -14.798  -8.176  1.00 10.00      A   
ATOM   4826  HN  SER A 510      -6.203 -15.114  -7.263  1.00 10.00      A   
ATOM   4827  CA  SER A 510      -4.799 -15.112  -8.829  1.00 10.00      A   
ATOM   4828  CB  SER A 510      -3.836 -13.926  -8.697  1.00 10.00      A   
ATOM   4829  OG  SER A 510      -3.936 -13.331  -7.410  1.00 10.00      A   
ATOM   4830  HG  SER A 510      -3.152 -13.551  -6.893  1.00 10.00      A   
ATOM   4831  C   SER A 510      -4.164 -16.365  -8.242  1.00 10.00      A   
ATOM   4832  O   SER A 510      -4.156 -16.565  -7.023  1.00 10.00      A   
ATOM   4833  N   LEU A 511      -3.654 -17.203  -9.122  1.00 10.00      A   
ATOM   4834  HN  LEU A 511      -3.733 -16.990 -10.081  1.00 10.00      A   
ATOM   4835  CA  LEU A 511      -2.984 -18.424  -8.733  1.00 10.00      A   
ATOM   4836  CB  LEU A 511      -3.674 -19.631  -9.371  1.00 10.00      A   
ATOM   4837  CG  LEU A 511      -3.043 -20.994  -9.098  1.00 10.00      A   
ATOM   4838  CD1 LEU A 511      -3.110 -21.332  -7.618  1.00 10.00      A   
ATOM   4839  CD2 LEU A 511      -3.720 -22.070  -9.928  1.00 10.00      A   
ATOM   4840  C   LEU A 511      -1.535 -18.344  -9.196  1.00 10.00      A   
ATOM   4841  O   LEU A 511      -1.269 -18.123 -10.381  1.00 10.00      A   
ATOM   4842  N   TRP A 512      -0.606 -18.491  -8.264  1.00 10.00      A   
ATOM   4843  HN  TRP A 512      -0.876 -18.662  -7.332  1.00 10.00      A   
ATOM   4844  CA  TRP A 512       0.805 -18.418  -8.591  1.00 10.00      A   
ATOM   4845  CB  TRP A 512       1.440 -17.170  -7.966  1.00 10.00      A   
ATOM   4846  CG  TRP A 512       2.935 -17.145  -8.076  1.00 10.00      A   
ATOM   4847  CD1 TRP A 512       3.832 -17.630  -7.167  1.00 10.00      A   
ATOM   4848  CD2 TRP A 512       3.706 -16.615  -9.156  1.00 10.00      A   
ATOM   4849  NE1 TRP A 512       5.113 -17.437  -7.618  1.00 10.00      A   
ATOM   4850  HE1 TRP A 512       5.930 -17.705  -7.143  1.00 10.00      A   
ATOM   4851  CE2 TRP A 512       5.064 -16.814  -8.836  1.00 10.00      A   
ATOM   4852  CE3 TRP A 512       3.383 -15.993 -10.364  1.00 10.00      A   
ATOM   4853  CZ2 TRP A 512       6.095 -16.411  -9.679  1.00 10.00      A   
ATOM   4854  CZ3 TRP A 512       4.406 -15.595 -11.198  1.00 10.00      A   
ATOM   4855  CH2 TRP A 512       5.746 -15.806 -10.852  1.00 10.00      A   
ATOM   4856  C   TRP A 512       1.551 -19.658  -8.133  1.00 10.00      A   
ATOM   4857  O   TRP A 512       1.439 -20.074  -6.981  1.00 10.00      A   
ATOM   4858  N   MET A 513       2.316 -20.238  -9.045  1.00 10.00      A   
ATOM   4859  HN  MET A 513       2.336 -19.869  -9.954  1.00 10.00      A   
ATOM   4860  CA  MET A 513       3.118 -21.416  -8.748  1.00 10.00      A   
ATOM   4861  CB  MET A 513       2.362 -22.703  -9.082  1.00 10.00      A   
ATOM   4862  CG  MET A 513       1.263 -23.048  -8.091  1.00 10.00      A   
ATOM   4863  SD  MET A 513       0.526 -24.666  -8.392  1.00 10.00      A   
ATOM   4864  CE  MET A 513       1.909 -25.739  -8.012  1.00 10.00      A   
ATOM   4865  C   MET A 513       4.435 -21.352  -9.508  1.00 10.00      A   
ATOM   4866  O   MET A 513       4.446 -21.176 -10.727  1.00 10.00      A   
ATOM   4867  N   SER A 514       5.540 -21.461  -8.789  1.00 10.00      A   
ATOM   4868  HN  SER A 514       5.470 -21.570  -7.814  1.00 10.00      A   
ATOM   4869  CA  SER A 514       6.860 -21.416  -9.407  1.00 10.00      A   
ATOM   4870  CB  SER A 514       7.540 -20.079  -9.106  1.00 10.00      A   
ATOM   4871  OG  SER A 514       7.389 -19.728  -7.741  1.00 10.00      A   
ATOM   4872  HG  SER A 514       8.070 -20.170  -7.223  1.00 10.00      A   
ATOM   4873  C   SER A 514       7.727 -22.576  -8.933  1.00 10.00      A   
ATOM   4874  O   SER A 514       7.655 -22.974  -7.764  1.00 10.00      A   
ATOM   4875  N   SER A 515       8.536 -23.110  -9.849  1.00 10.00      A   
ATOM   4876  HN  SER A 515       8.531 -22.736 -10.759  1.00 10.00      A   
ATOM   4877  CA  SER A 515       9.430 -24.227  -9.557  1.00 10.00      A   
ATOM   4878  CB  SER A 515      10.599 -23.775  -8.681  1.00 10.00      A   
ATOM   4879  OG  SER A 515      11.122 -22.538  -9.146  1.00 10.00      A   
ATOM   4880  HG  SER A 515      11.692 -22.698  -9.908  1.00 10.00      A   
ATOM   4881  C   SER A 515       8.681 -25.393  -8.914  1.00 10.00      A   
ATOM   4882  O   SER A 515       8.868 -25.703  -7.735  1.00 10.00      A   
ATOM   4883  N   CYS A 516       7.805 -26.011  -9.687  1.00 10.00      A   
ATOM   4884  HN  CYS A 516       7.685 -25.707 -10.613  1.00 10.00      A   
ATOM   4885  CA  CYS A 516       7.023 -27.135  -9.208  1.00 10.00      A   
ATOM   4886  CB  CYS A 516       5.597 -26.679  -8.887  1.00 10.00      A   
ATOM   4887  SG  CYS A 516       5.496 -25.384  -7.628  1.00 10.00      A   
ATOM   4888  HG  CYS A 516       6.555 -24.594  -7.768  1.00 10.00      A   
ATOM   4889  C   CYS A 516       7.014 -28.249 -10.251  1.00 10.00      A   
ATOM   4890  O   CYS A 516       7.963 -28.381 -11.024  1.00 10.00      A   
ATOM   4891  N   SER A 517       5.959 -29.050 -10.271  1.00 10.00      A   
ATOM   4892  HN  SER A 517       5.233 -28.913  -9.624  1.00 10.00      A   
ATOM   4893  CA  SER A 517       5.851 -30.132 -11.232  1.00 10.00      A   
ATOM   4894  CB  SER A 517       5.558 -31.445 -10.504  1.00 10.00      A   
ATOM   4895  OG  SER A 517       6.326 -31.540  -9.315  1.00 10.00      A   
ATOM   4896  HG  SER A 517       7.073 -30.938  -9.373  1.00 10.00      A   
ATOM   4897  C   SER A 517       4.756 -29.824 -12.251  1.00 10.00      A   
ATOM   4898  O   SER A 517       4.010 -30.708 -12.671  1.00 10.00      A   
ATOM   4899  N   VAL A 518       4.667 -28.561 -12.649  1.00 10.00      A   
ATOM   4900  HN  VAL A 518       5.307 -27.902 -12.302  1.00 10.00      A   
ATOM   4901  CA  VAL A 518       3.659 -28.128 -13.606  1.00 10.00      A   
ATOM   4902  CB  VAL A 518       3.256 -26.657 -13.375  1.00 10.00      A   
ATOM   4903  CG1 VAL A 518       2.052 -26.283 -14.228  1.00 10.00      A   
ATOM   4904  CG2 VAL A 518       2.978 -26.397 -11.900  1.00 10.00      A   
ATOM   4905  C   VAL A 518       4.166 -28.291 -15.033  1.00 10.00      A   
ATOM   4906  O   VAL A 518       4.969 -27.489 -15.514  1.00 10.00      A   
ATOM   4907  N   SER A 519       3.698 -29.335 -15.696  1.00 10.00      A   
ATOM   4908  HN  SER A 519       3.069 -29.940 -15.250  1.00 10.00      A   
ATOM   4909  CA  SER A 519       4.096 -29.617 -17.065  1.00 10.00      A   
ATOM   4910  CB  SER A 519       3.717 -31.056 -17.420  1.00 10.00      A   
ATOM   4911  OG  SER A 519       3.787 -31.896 -16.278  1.00 10.00      A   
ATOM   4912  HG  SER A 519       2.951 -31.839 -15.785  1.00 10.00      A   
ATOM   4913  C   SER A 519       3.437 -28.636 -18.035  1.00 10.00      A   
ATOM   4914  O   SER A 519       2.269 -28.274 -17.865  1.00 10.00      A   
ATOM   4915  N   PHE A 520       4.193 -28.214 -19.050  1.00 10.00      A   
ATOM   4916  HN  PHE A 520       5.116 -28.548 -19.124  1.00 10.00      A   
ATOM   4917  CA  PHE A 520       3.702 -27.269 -20.052  1.00 10.00      A   
ATOM   4918  CB  PHE A 520       4.803 -26.949 -21.071  1.00 10.00      A   
ATOM   4919  CG  PHE A 520       4.359 -26.040 -22.183  1.00 10.00      A   
ATOM   4920  CD1 PHE A 520       3.882 -24.766 -21.911  1.00 10.00      A   
ATOM   4921  CD2 PHE A 520       4.415 -26.461 -23.503  1.00 10.00      A   
ATOM   4922  CE1 PHE A 520       3.469 -23.930 -22.932  1.00 10.00      A   
ATOM   4923  CE2 PHE A 520       4.005 -25.630 -24.529  1.00 10.00      A   
ATOM   4924  CZ  PHE A 520       3.530 -24.362 -24.245  1.00 10.00      A   
ATOM   4925  C   PHE A 520       2.451 -27.795 -20.759  1.00 10.00      A   
ATOM   4926  O   PHE A 520       1.575 -27.022 -21.159  1.00 10.00      A   
ATOM   4927  N   GLY A 521       2.365 -29.112 -20.902  1.00 10.00      A   
ATOM   4928  HN  GLY A 521       3.091 -29.682 -20.563  1.00 10.00      A   
ATOM   4929  CA  GLY A 521       1.220 -29.715 -21.555  1.00 10.00      A   
ATOM   4930  C   GLY A 521      -0.084 -29.392 -20.854  1.00 10.00      A   
ATOM   4931  O   GLY A 521      -1.112 -29.186 -21.501  1.00 10.00      A   
ATOM   4932  N   ALA A 522      -0.033 -29.318 -19.532  1.00 10.00      A   
ATOM   4933  HN  ALA A 522       0.828 -29.454 -19.076  1.00 10.00      A   
ATOM   4934  CA  ALA A 522      -1.215 -29.023 -18.742  1.00 10.00      A   
ATOM   4935  CB  ALA A 522      -0.953 -29.310 -17.280  1.00 10.00      A   
ATOM   4936  C   ALA A 522      -1.644 -27.574 -18.925  1.00 10.00      A   
ATOM   4937  O   ALA A 522      -2.835 -27.261 -18.892  1.00 10.00      A   
ATOM   4938  N   CYS A 523      -0.666 -26.695 -19.115  1.00 10.00      A   
ATOM   4939  HN  CYS A 523       0.265 -27.008 -19.118  1.00 10.00      A   
ATOM   4940  CA  CYS A 523      -0.937 -25.276 -19.310  1.00 10.00      A   
ATOM   4941  CB  CYS A 523       0.371 -24.486 -19.389  1.00 10.00      A   
ATOM   4942  SG  CYS A 523       1.559 -24.922 -18.099  1.00 10.00      A   
ATOM   4943  HG  CYS A 523       0.871 -25.299 -17.027  1.00 10.00      A   
ATOM   4944  C   CYS A 523      -1.769 -25.066 -20.571  1.00 10.00      A   
ATOM   4945  O   CYS A 523      -2.752 -24.323 -20.565  1.00 10.00      A   
ATOM   4946  N   LYS A 524      -1.381 -25.748 -21.647  1.00 10.00      A   
ATOM   4947  HN  LYS A 524      -0.586 -26.320 -21.585  1.00 10.00      A   
ATOM   4948  CA  LYS A 524      -2.094 -25.657 -22.917  1.00 10.00      A   
ATOM   4949  CB  LYS A 524      -1.349 -26.420 -24.013  1.00 10.00      A   
ATOM   4950  CG  LYS A 524       0.008 -25.842 -24.386  1.00 10.00      A   
ATOM   4951  CD  LYS A 524       0.549 -26.480 -25.659  1.00 10.00      A   
ATOM   4952  CE  LYS A 524       0.677 -27.988 -25.513  1.00 10.00      A   
ATOM   4953  NZ  LYS A 524       1.075 -28.645 -26.784  1.00 10.00      A   
ATOM   4954  HZ1 LYS A 524       1.998 -28.286 -27.100  1.00 10.00      A   
ATOM   4955  HZ2 LYS A 524       0.372 -28.453 -27.523  1.00 10.00      A   
ATOM   4956  HZ3 LYS A 524       1.144 -29.680 -26.648  1.00 10.00      A   
ATOM   4957  C   LYS A 524      -3.503 -26.224 -22.778  1.00 10.00      A   
ATOM   4958  O   LYS A 524      -4.453 -25.719 -23.382  1.00 10.00      A   
ATOM   4959  N   LEU A 525      -3.625 -27.279 -21.982  1.00 10.00      A   
ATOM   4960  HN  LEU A 525      -2.826 -27.637 -21.541  1.00 10.00      A   
ATOM   4961  CA  LEU A 525      -4.908 -27.925 -21.749  1.00 10.00      A   
ATOM   4962  CB  LEU A 525      -4.711 -29.227 -20.968  1.00 10.00      A   
ATOM   4963  CG  LEU A 525      -5.786 -30.303 -21.144  1.00 10.00      A   
ATOM   4964  CD1 LEU A 525      -5.726 -30.894 -22.543  1.00 10.00      A   
ATOM   4965  CD2 LEU A 525      -5.629 -31.393 -20.097  1.00 10.00      A   
ATOM   4966  C   LEU A 525      -5.835 -26.993 -20.977  1.00 10.00      A   
ATOM   4967  O   LEU A 525      -6.987 -26.789 -21.362  1.00 10.00      A   
ATOM   4968  N   LEU A 526      -5.312 -26.413 -19.899  1.00 10.00      A   
ATOM   4969  HN  LEU A 526      -4.381 -26.610 -19.654  1.00 10.00      A   
ATOM   4970  CA  LEU A 526      -6.082 -25.497 -19.066  1.00 10.00      A   
ATOM   4971  CB  LEU A 526      -5.274 -25.086 -17.834  1.00 10.00      A   
ATOM   4972  CG  LEU A 526      -5.910 -24.029 -16.927  1.00 10.00      A   
ATOM   4973  CD1 LEU A 526      -7.221 -24.532 -16.346  1.00 10.00      A   
ATOM   4974  CD2 LEU A 526      -4.950 -23.622 -15.821  1.00 10.00      A   
ATOM   4975  C   LEU A 526      -6.506 -24.262 -19.851  1.00 10.00      A   
ATOM   4976  O   LEU A 526      -7.628 -23.775 -19.699  1.00 10.00      A   
ATOM   4977  N   GLY A 527      -5.607 -23.772 -20.697  1.00 10.00      A   
ATOM   4978  HN  GLY A 527      -4.731 -24.212 -20.774  1.00 10.00      A   
ATOM   4979  CA  GLY A 527      -5.898 -22.597 -21.499  1.00 10.00      A   
ATOM   4980  C   GLY A 527      -7.075 -22.806 -22.426  1.00 10.00      A   
ATOM   4981  O   GLY A 527      -7.786 -21.860 -22.752  1.00 10.00      A   
ATOM   4982  N   GLN A 528      -7.285 -24.050 -22.840  1.00 10.00      A   
ATOM   4983  HN  GLN A 528      -6.680 -24.761 -22.533  1.00 10.00      A   
ATOM   4984  CA  GLN A 528      -8.389 -24.390 -23.732  1.00 10.00      A   
ATOM   4985  CB  GLN A 528      -7.985 -25.519 -24.683  1.00 10.00      A   
ATOM   4986  CG  GLN A 528      -7.162 -25.053 -25.873  1.00 10.00      A   
ATOM   4987  CD  GLN A 528      -7.957 -24.157 -26.800  1.00 10.00      A   
ATOM   4988  OE1 GLN A 528      -9.164 -24.333 -26.968  1.00 10.00      A   
ATOM   4989  NE2 GLN A 528      -7.287 -23.186 -27.398  1.00 10.00      A   
ATOM   4990 HE21 GLN A 528      -6.329 -23.101 -27.210  1.00 10.00      A   
ATOM   4991 HE22 GLN A 528      -7.774 -22.590 -28.009  1.00 10.00      A   
ATOM   4992  C   GLN A 528      -9.636 -24.773 -22.936  1.00 10.00      A   
ATOM   4993  O   GLN A 528     -10.758 -24.460 -23.333  1.00 10.00      A   
ATOM   4994  N   LYS A 529      -9.423 -25.442 -21.808  1.00 10.00      A   
ATOM   4995  HN  LYS A 529      -8.501 -25.659 -21.552  1.00 10.00      A   
ATOM   4996  CA  LYS A 529     -10.515 -25.870 -20.941  1.00 10.00      A   
ATOM   4997  CB  LYS A 529      -9.980 -26.815 -19.859  1.00 10.00      A   
ATOM   4998  CG  LYS A 529     -11.042 -27.408 -18.948  1.00 10.00      A   
ATOM   4999  CD  LYS A 529     -10.411 -28.260 -17.855  1.00 10.00      A   
ATOM   5000  CE  LYS A 529     -11.450 -28.755 -16.858  1.00 10.00      A   
ATOM   5001  NZ  LYS A 529     -12.349 -29.786 -17.440  1.00 10.00      A   
ATOM   5002  HZ1 LYS A 529     -11.789 -30.568 -17.836  1.00 10.00      A   
ATOM   5003  HZ2 LYS A 529     -12.932 -29.374 -18.197  1.00 10.00      A   
ATOM   5004  HZ3 LYS A 529     -12.980 -30.168 -16.707  1.00 10.00      A   
ATOM   5005  C   LYS A 529     -11.199 -24.662 -20.296  1.00 10.00      A   
ATOM   5006  O   LYS A 529     -12.419 -24.639 -20.115  1.00 10.00      A   
ATOM   5007  N   MET A 530     -10.402 -23.661 -19.951  1.00 10.00      A   
ATOM   5008  HN  MET A 530      -9.436 -23.735 -20.119  1.00 10.00      A   
ATOM   5009  CA  MET A 530     -10.918 -22.448 -19.333  1.00 10.00      A   
ATOM   5010  CB  MET A 530     -10.313 -22.258 -17.936  1.00 10.00      A   
ATOM   5011  CG  MET A 530     -10.608 -23.392 -16.966  1.00 10.00      A   
ATOM   5012  SD  MET A 530     -12.264 -23.308 -16.258  1.00 10.00      A   
ATOM   5013  CE  MET A 530     -12.162 -21.753 -15.379  1.00 10.00      A   
ATOM   5014  C   MET A 530     -10.607 -21.239 -20.213  1.00 10.00      A   
ATOM   5015  O   MET A 530      -9.548 -20.627 -20.086  1.00 10.00      A   
ATOM   5016  N   PRO A 531     -11.530 -20.882 -21.124  1.00 10.00      A   
ATOM   5017  CA  PRO A 531     -11.341 -19.753 -22.043  1.00 10.00      A   
ATOM   5018  CB  PRO A 531     -12.474 -19.927 -23.056  1.00 10.00      A   
ATOM   5019  CG  PRO A 531     -13.538 -20.653 -22.308  1.00 10.00      A   
ATOM   5020  CD  PRO A 531     -12.827 -21.554 -21.336  1.00 10.00      A   
ATOM   5021  C   PRO A 531     -11.453 -18.398 -21.348  1.00 10.00      A   
ATOM   5022  O   PRO A 531     -11.065 -17.372 -21.907  1.00 10.00      A   
ATOM   5023  N   LYS A 532     -11.980 -18.395 -20.133  1.00 10.00      A   
ATOM   5024  HN  LYS A 532     -12.269 -19.244 -19.735  1.00 10.00      A   
ATOM   5025  CA  LYS A 532     -12.138 -17.160 -19.375  1.00 10.00      A   
ATOM   5026  CB  LYS A 532     -13.507 -17.132 -18.692  1.00 10.00      A   
ATOM   5027  CG  LYS A 532     -14.661 -17.480 -19.617  1.00 10.00      A   
ATOM   5028  CD  LYS A 532     -15.987 -17.468 -18.878  1.00 10.00      A   
ATOM   5029  CE  LYS A 532     -17.116 -17.959 -19.768  1.00 10.00      A   
ATOM   5030  NZ  LYS A 532     -18.439 -17.507 -19.272  1.00 10.00      A   
ATOM   5031  HZ1 LYS A 532     -19.199 -17.864 -19.888  1.00 10.00      A   
ATOM   5032  HZ2 LYS A 532     -18.477 -16.470 -19.264  1.00 10.00      A   
ATOM   5033  HZ3 LYS A 532     -18.597 -17.859 -18.307  1.00 10.00      A   
ATOM   5034  C   LYS A 532     -11.025 -17.024 -18.342  1.00 10.00      A   
ATOM   5035  O   LYS A 532     -11.099 -16.206 -17.423  1.00 10.00      A   
ATOM   5036  N   LEU A 533      -9.988 -17.828 -18.509  1.00 10.00      A   
ATOM   5037  HN  LEU A 533      -9.974 -18.439 -19.279  1.00 10.00      A   
ATOM   5038  CA  LEU A 533      -8.859 -17.820 -17.598  1.00 10.00      A   
ATOM   5039  CB  LEU A 533      -8.744 -19.176 -16.899  1.00 10.00      A   
ATOM   5040  CG  LEU A 533      -8.582 -19.157 -15.378  1.00 10.00      A   
ATOM   5041  CD1 LEU A 533      -9.765 -18.469 -14.715  1.00 10.00      A   
ATOM   5042  CD2 LEU A 533      -8.429 -20.574 -14.852  1.00 10.00      A   
ATOM   5043  C   LEU A 533      -7.572 -17.509 -18.351  1.00 10.00      A   
ATOM   5044  O   LEU A 533      -7.306 -18.082 -19.413  1.00 10.00      A   
ATOM   5045  N   ASN A 534      -6.792 -16.591 -17.811  1.00 10.00      A   
ATOM   5046  HN  ASN A 534      -7.068 -16.158 -16.974  1.00 10.00      A   
ATOM   5047  CA  ASN A 534      -5.528 -16.211 -18.417  1.00 10.00      A   
ATOM   5048  CB  ASN A 534      -5.265 -14.712 -18.253  1.00 10.00      A   
ATOM   5049  CG  ASN A 534      -5.636 -13.900 -19.483  1.00 10.00      A   
ATOM   5050  OD1 ASN A 534      -6.400 -14.351 -20.337  1.00 10.00      A   
ATOM   5051  ND2 ASN A 534      -5.111 -12.686 -19.575  1.00 10.00      A   
ATOM   5052 HD21 ASN A 534      -4.506 -12.381 -18.858  1.00 10.00      A   
ATOM   5053 HD22 ASN A 534      -5.361 -12.132 -20.344  1.00 10.00      A   
ATOM   5054  C   ASN A 534      -4.398 -17.008 -17.795  1.00 10.00      A   
ATOM   5055  O   ASN A 534      -4.020 -16.772 -16.645  1.00 10.00      A   
ATOM   5056  N   VAL A 535      -3.889 -17.971 -18.541  1.00 10.00      A   
ATOM   5057  HN  VAL A 535      -4.252 -18.118 -19.440  1.00 10.00      A   
ATOM   5058  CA  VAL A 535      -2.797 -18.806 -18.071  1.00 10.00      A   
ATOM   5059  CB  VAL A 535      -2.998 -20.284 -18.469  1.00 10.00      A   
ATOM   5060  CG1 VAL A 535      -2.024 -21.182 -17.721  1.00 10.00      A   
ATOM   5061  CG2 VAL A 535      -4.436 -20.723 -18.224  1.00 10.00      A   
ATOM   5062  C   VAL A 535      -1.482 -18.305 -18.650  1.00 10.00      A   
ATOM   5063  O   VAL A 535      -1.089 -18.693 -19.755  1.00 10.00      A   
ATOM   5064  N   GLU A 536      -0.821 -17.425 -17.919  1.00 10.00      A   
ATOM   5065  HN  GLU A 536      -1.190 -17.148 -17.048  1.00 10.00      A   
ATOM   5066  CA  GLU A 536       0.441 -16.862 -18.364  1.00 10.00      A   
ATOM   5067  CB  GLU A 536       0.611 -15.440 -17.836  1.00 10.00      A   
ATOM   5068  CG  GLU A 536      -0.257 -14.416 -18.547  1.00 10.00      A   
ATOM   5069  CD  GLU A 536       0.123 -12.991 -18.207  1.00 10.00      A   
ATOM   5070  OE1 GLU A 536       1.293 -12.751 -17.834  1.00 10.00      A   
ATOM   5071  OE2 GLU A 536      -0.743 -12.098 -18.319  1.00 10.00      A   
ATOM   5072  C   GLU A 536       1.623 -17.730 -17.947  1.00 10.00      A   
ATOM   5073  O   GLU A 536       1.858 -17.956 -16.757  1.00 10.00      A   
ATOM   5074  N   VAL A 537       2.350 -18.232 -18.935  1.00 10.00      A   
ATOM   5075  HN  VAL A 537       2.095 -18.036 -19.866  1.00 10.00      A   
ATOM   5076  CA  VAL A 537       3.513 -19.068 -18.684  1.00 10.00      A   
ATOM   5077  CB  VAL A 537       3.593 -20.226 -19.703  1.00 10.00      A   
ATOM   5078  CG1 VAL A 537       4.840 -21.065 -19.476  1.00 10.00      A   
ATOM   5079  CG2 VAL A 537       2.348 -21.091 -19.625  1.00 10.00      A   
ATOM   5080  C   VAL A 537       4.780 -18.222 -18.774  1.00 10.00      A   
ATOM   5081  O   VAL A 537       5.099 -17.683 -19.835  1.00 10.00      A   
ATOM   5082  N   ILE A 538       5.482 -18.093 -17.660  1.00 10.00      A   
ATOM   5083  HN  ILE A 538       5.177 -18.548 -16.843  1.00 10.00      A   
ATOM   5084  CA  ILE A 538       6.706 -17.313 -17.616  1.00 10.00      A   
ATOM   5085  CB  ILE A 538       6.779 -16.418 -16.364  1.00 10.00      A   
ATOM   5086  CG1 ILE A 538       5.503 -15.588 -16.210  1.00 10.00      A   
ATOM   5087  CG2 ILE A 538       7.995 -15.510 -16.435  1.00 10.00      A   
ATOM   5088  CD1 ILE A 538       4.480 -16.199 -15.274  1.00 10.00      A   
ATOM   5089  C   ILE A 538       7.905 -18.244 -17.641  1.00 10.00      A   
ATOM   5090  O   ILE A 538       8.078 -19.073 -16.745  1.00 10.00      A   
ATOM   5091  N   ASP A 539       8.727 -18.106 -18.666  1.00 10.00      A   
ATOM   5092  HN  ASP A 539       8.545 -17.408 -19.339  1.00 10.00      A   
ATOM   5093  CA  ASP A 539       9.902 -18.949 -18.822  1.00 10.00      A   
ATOM   5094  CB  ASP A 539       9.554 -20.164 -19.683  1.00 10.00      A   
ATOM   5095  CG  ASP A 539      10.605 -21.249 -19.613  1.00 10.00      A   
ATOM   5096  OD1 ASP A 539      10.400 -22.230 -18.861  1.00 10.00      A   
ATOM   5097  OD2 ASP A 539      11.626 -21.140 -20.322  1.00 10.00      A   
ATOM   5098  C   ASP A 539      11.038 -18.167 -19.469  1.00 10.00      A   
ATOM   5099  O   ASP A 539      10.862 -17.568 -20.531  1.00 10.00      A   
ATOM   5100  N   GLU A 540      12.199 -18.163 -18.827  1.00 10.00      A   
ATOM   5101  HN  GLU A 540      12.281 -18.655 -17.970  1.00 10.00      A   
ATOM   5102  CA  GLU A 540      13.355 -17.443 -19.349  1.00 10.00      A   
ATOM   5103  CB  GLU A 540      14.175 -16.836 -18.211  1.00 10.00      A   
ATOM   5104  CG  GLU A 540      13.497 -15.688 -17.484  1.00 10.00      A   
ATOM   5105  CD  GLU A 540      14.191 -15.360 -16.182  1.00 10.00      A   
ATOM   5106  OE1 GLU A 540      14.031 -16.133 -15.216  1.00 10.00      A   
ATOM   5107  OE2 GLU A 540      14.903 -14.339 -16.118  1.00 10.00      A   
ATOM   5108  C   GLU A 540      14.249 -18.337 -20.207  1.00 10.00      A   
ATOM   5109  O   GLU A 540      15.102 -17.844 -20.949  1.00 10.00      A   
ATOM   5110  N   ARG A 541      14.042 -19.646 -20.118  1.00 10.00      A   
ATOM   5111  HN  ARG A 541      13.318 -19.979 -19.545  1.00 10.00      A   
ATOM   5112  CA  ARG A 541      14.846 -20.601 -20.879  1.00 10.00      A   
ATOM   5113  CB  ARG A 541      14.604 -22.035 -20.394  1.00 10.00      A   
ATOM   5114  CG  ARG A 541      14.781 -22.224 -18.897  1.00 10.00      A   
ATOM   5115  CD  ARG A 541      13.543 -22.846 -18.275  1.00 10.00      A   
ATOM   5116  NE  ARG A 541      13.656 -24.296 -18.134  1.00 10.00      A   
ATOM   5117  HE  ARG A 541      14.565 -24.668 -18.038  1.00 10.00      A   
ATOM   5118  CZ  ARG A 541      12.615 -25.132 -18.134  1.00 10.00      A   
ATOM   5119  NH1 ARG A 541      11.377 -24.671 -18.277  1.00 10.00      A   
ATOM   5120 HH11 ARG A 541      11.205 -23.640 -18.398  1.00 10.00      A   
ATOM   5121 HH12 ARG A 541      10.567 -25.331 -18.274  1.00 10.00      A   
ATOM   5122  NH2 ARG A 541      12.822 -26.434 -17.972  1.00 10.00      A   
ATOM   5123 HH21 ARG A 541      12.019 -27.103 -17.967  1.00 10.00      A   
ATOM   5124 HH22 ARG A 541      13.791 -26.797 -17.846  1.00 10.00      A   
ATOM   5125  C   ARG A 541      14.537 -20.491 -22.365  1.00 10.00      A   
ATOM   5126  O   ARG A 541      15.397 -20.730 -23.210  1.00 10.00      A   
ATOM   5127  N   GLY A 542      13.301 -20.131 -22.671  1.00 10.00      A   
ATOM   5128  HN  GLY A 542      12.648 -19.984 -21.950  1.00 10.00      A   
ATOM   5129  CA  GLY A 542      12.895 -19.980 -24.049  1.00 10.00      A   
ATOM   5130  C   GLY A 542      11.481 -20.461 -24.258  1.00 10.00      A   
ATOM   5131  O   GLY A 542      10.809 -20.842 -23.302  1.00 10.00      A   
ATOM   5132  N   ALA A 543      11.034 -20.449 -25.502  1.00 10.00      A   
ATOM   5133  HN  ALA A 543      11.626 -20.145 -26.220  1.00 10.00      A   
ATOM   5134  CA  ALA A 543       9.690 -20.888 -25.833  1.00 10.00      A   
ATOM   5135  CB  ALA A 543       9.394 -20.628 -27.299  1.00 10.00      A   
ATOM   5136  C   ALA A 543       9.518 -22.362 -25.496  1.00 10.00      A   
ATOM   5137  O   ALA A 543      10.259 -23.211 -25.993  1.00 10.00      A   
ATOM   5138  N   PRO A 544       8.527 -22.682 -24.653  1.00 10.00      A   
ATOM   5139  CA  PRO A 544       8.255 -24.057 -24.218  1.00 10.00      A   
ATOM   5140  CB  PRO A 544       7.104 -23.904 -23.218  1.00 10.00      A   
ATOM   5141  CG  PRO A 544       7.091 -22.461 -22.848  1.00 10.00      A   
ATOM   5142  CD  PRO A 544       7.586 -21.725 -24.055  1.00 10.00      A   
ATOM   5143  C   PRO A 544       7.838 -24.971 -25.362  1.00 10.00      A   
ATOM   5144  O   PRO A 544       7.779 -26.188 -25.199  1.00 10.00      A   
ATOM   5145  N   ASP A 545       7.554 -24.382 -26.517  1.00 10.00      A   
ATOM   5146  HN  ASP A 545       7.609 -23.405 -26.581  1.00 10.00      A   
ATOM   5147  CA  ASP A 545       7.147 -25.150 -27.691  1.00 10.00      A   
ATOM   5148  CB  ASP A 545       6.655 -24.212 -28.798  1.00 10.00      A   
ATOM   5149  CG  ASP A 545       5.884 -24.929 -29.887  1.00 10.00      A   
ATOM   5150  OD1 ASP A 545       4.852 -25.552 -29.573  1.00 10.00      A   
ATOM   5151  OD2 ASP A 545       6.290 -24.849 -31.069  1.00 10.00      A   
ATOM   5152  C   ASP A 545       8.292 -26.024 -28.209  1.00 10.00      A   
ATOM   5153  O   ASP A 545       8.064 -27.053 -28.852  1.00 10.00      A   
ATOM   5154  N   SER A 546       9.521 -25.618 -27.907  1.00 10.00      A   
ATOM   5155  HN  SER A 546       9.634 -24.800 -27.380  1.00 10.00      A   
ATOM   5156  CA  SER A 546      10.705 -26.353 -28.341  1.00 10.00      A   
ATOM   5157  CB  SER A 546      11.894 -25.403 -28.491  1.00 10.00      A   
ATOM   5158  OG  SER A 546      12.132 -24.684 -27.288  1.00 10.00      A   
ATOM   5159  HG  SER A 546      11.405 -24.064 -27.127  1.00 10.00      A   
ATOM   5160  C   SER A 546      11.046 -27.483 -27.371  1.00 10.00      A   
ATOM   5161  O   SER A 546      11.991 -28.245 -27.589  1.00 10.00      A   
ATOM   5162  N   ARG A 547      10.272 -27.587 -26.303  1.00 10.00      A   
ATOM   5163  HN  ARG A 547       9.525 -26.960 -26.191  1.00 10.00      A   
ATOM   5164  CA  ARG A 547      10.485 -28.616 -25.297  1.00 10.00      A   
ATOM   5165  CB  ARG A 547      10.783 -27.972 -23.940  1.00 10.00      A   
ATOM   5166  CG  ARG A 547      12.014 -27.086 -23.932  1.00 10.00      A   
ATOM   5167  CD  ARG A 547      12.237 -26.470 -22.565  1.00 10.00      A
[truncated: 221,457 more chars]
