# Supplementary material for: Flexibility of intrinsically disordered degrons in AUX/IAA proteins reinforces auxin co-receptor assemblies
Source: Nat Commun. 2020 May 8;11:2277. doi: 10.1038/s41467-020-16147-2 (PMC7210949; doi:10.1038/s41467-020-16147-2)
Supplement: Supplementary file 9 — Supplementary Data 6 [file 41467_2020_16147_MOESM9_ESM.gz › haddock_files/IAA07/No_disorder_restraint/Input/complex_3.pdb]

REMARK FILENAME="complex_3.pdb"
REMARK coordinates built for more than 100 hundred atoms
REMARK coordinates built for more than 100 hundred atoms
REMARK coordinates built for more than 100 hundred atoms
REMARK DATE:13-Feb-2019  23:25:58       created by user: enmr
REMARK VERSION:1.3U
ATOM      1  N   PHE     9     -55.483  11.218   2.160  1.00 10.00      A   
ATOM      2  HN  PHE     9     -55.643  11.406   3.108  1.00 10.00      A   
ATOM      3  CA  PHE     9     -55.262   9.796   1.720  1.00 10.00      A   
ATOM      4  CB  PHE     9     -56.415   8.889   2.198  1.00 10.00      A   
ATOM      5  CG  PHE     9     -56.572   8.835   3.693  1.00 10.00      A   
ATOM      6  CD1 PHE     9     -57.841   8.853   4.264  1.00 10.00      A   
ATOM      7  CD2 PHE     9     -55.460   8.774   4.534  1.00 10.00      A   
ATOM      8  CE1 PHE     9     -58.001   8.802   5.648  1.00 10.00      A   
ATOM      9  CE2 PHE     9     -55.616   8.727   5.912  1.00 10.00      A   
ATOM     10  CZ  PHE     9     -56.887   8.738   6.472  1.00 10.00      A   
ATOM     11  C   PHE     9     -55.143   9.662   0.197  1.00 10.00      A   
ATOM     12  O   PHE     9     -55.805  10.404  -0.536  1.00 10.00      A   
ATOM     13  N   PRO    10     -54.324   8.695  -0.283  1.00 10.00      A   
ATOM     14  CA  PRO    10     -54.334   8.296  -1.696  1.00 10.00      A   
ATOM     15  CB  PRO    10     -53.491   7.023  -1.706  1.00 10.00      A   
ATOM     16  CG  PRO    10     -52.618   7.135  -0.515  1.00 10.00      A   
ATOM     17  CD  PRO    10     -53.372   7.901   0.512  1.00 10.00      A   
ATOM     18  C   PRO    10     -55.764   7.940  -2.131  1.00 10.00      A   
ATOM     19  O   PRO    10     -56.540   7.427  -1.326  1.00 10.00      A   
ATOM     20  N   GLU    11     -56.094   8.197  -3.394  1.00 10.00      A   
ATOM     21  HN  GLU    11     -55.400   8.521  -4.006  1.00 10.00      A   
ATOM     22  CA  GLU    11     -57.465   8.014  -3.909  1.00 10.00      A   
ATOM     23  CB  GLU    11     -57.574   8.425  -5.389  1.00 10.00      A   
ATOM     24  CG  GLU    11     -56.919   9.750  -5.780  1.00 10.00      A   
ATOM     25  CD  GLU    11     -57.457  10.973  -5.028  1.00 10.00      A   
ATOM     26  OE1 GLU    11     -58.619  10.942  -4.570  1.00 10.00      A   
ATOM     27  OE2 GLU    11     -56.705  11.974  -4.907  1.00 10.00      A   
ATOM     28  C   GLU    11     -57.988   6.585  -3.757  1.00 10.00      A   
ATOM     29  O   GLU    11     -59.178   6.384  -3.512  1.00 10.00      A   
ATOM     30  N   GLU    12     -57.093   5.606  -3.930  1.00 10.00      A   
ATOM     31  HN  GLU    12     -56.175   5.842  -4.178  1.00 10.00      A   
ATOM     32  CA  GLU    12     -57.440   4.182  -3.759  1.00 10.00      A   
ATOM     33  CB  GLU    12     -56.262   3.282  -4.158  1.00 10.00      A   
ATOM     34  CG  GLU    12     -54.971   3.612  -3.426  1.00 10.00      A   
ATOM     35  CD  GLU    12     -53.820   2.750  -3.852  1.00 10.00      A   
ATOM     36  OE1 GLU    12     -54.050   1.752  -4.584  1.00 10.00      A   
ATOM     37  OE2 GLU    12     -52.674   3.078  -3.459  1.00 10.00      A   
ATOM     38  C   GLU    12     -57.864   3.887  -2.313  1.00 10.00      A   
ATOM     39  O   GLU    12     -58.873   3.188  -2.093  1.00 10.00      A   
ATOM     40  N   VAL    13     -57.067   4.406  -1.340  1.00 10.00      A   
ATOM     41  HN  VAL    13     -56.222   4.833  -1.594  1.00 10.00      A   
ATOM     42  CA  VAL    13     -57.439   4.347   0.086  1.00 10.00      A   
ATOM     43  CB  VAL    13     -56.381   5.046   1.003  1.00 10.00      A   
ATOM     44  CG1 VAL    13     -56.885   5.162   2.418  1.00 10.00      A   
ATOM     45  CG2 VAL    13     -55.064   4.278   0.991  1.00 10.00      A   
ATOM     46  C   VAL    13     -58.861   4.915   0.344  1.00 10.00      A   
ATOM     47  O   VAL    13     -59.697   4.250   0.955  1.00 10.00      A   
ATOM     48  N   LEU    14     -59.138   6.135  -0.118  1.00 10.00      A   
ATOM     49  HN  LEU    14     -58.440   6.645  -0.581  1.00 10.00      A   
ATOM     50  CA  LEU    14     -60.493   6.739   0.057  1.00 10.00      A   
ATOM     51  CB  LEU    14     -60.533   8.200  -0.437  1.00 10.00      A   
ATOM     52  CG  LEU    14     -60.080   9.288   0.553  1.00 10.00      A   
ATOM     53  CD1 LEU    14     -59.748  10.606  -0.165  1.00 10.00      A   
ATOM     54  CD2 LEU    14     -61.134   9.516   1.667  1.00 10.00      A   
ATOM     55  C   LEU    14     -61.627   5.972  -0.634  1.00 10.00      A   
ATOM     56  O   LEU    14     -62.766   5.875  -0.120  1.00 10.00      A   
ATOM     57  N   GLU    15     -61.342   5.453  -1.826  1.00 10.00      A   
ATOM     58  HN  GLU    15     -60.477   5.643  -2.243  1.00 10.00      A   
ATOM     59  CA  GLU    15     -62.315   4.598  -2.524  1.00 10.00      A   
ATOM     60  CB  GLU    15     -61.781   4.204  -3.895  1.00 10.00      A   
ATOM     61  CG  GLU    15     -62.717   3.341  -4.742  1.00 10.00      A   
ATOM     62  CD  GLU    15     -62.321   3.331  -6.221  1.00 10.00      A   
ATOM     63  OE1 GLU    15     -61.113   3.245  -6.519  1.00 10.00      A   
ATOM     64  OE2 GLU    15     -63.204   3.421  -7.096  1.00 10.00      A   
ATOM     65  C   GLU    15     -62.612   3.355  -1.678  1.00 10.00      A   
ATOM     66  O   GLU    15     -63.757   2.904  -1.598  1.00 10.00      A   
ATOM     67  N   HIS    16     -61.598   2.824  -1.013  1.00 10.00      A   
ATOM     68  HN  HIS    16     -60.707   3.227  -1.087  1.00 10.00      A   
ATOM     69  CA  HIS    16     -61.788   1.652  -0.175  1.00 10.00      A   
ATOM     70  CB  HIS    16     -60.471   0.977   0.183  1.00 10.00      A   
ATOM     71  CG  HIS    16     -60.646  -0.430   0.660  1.00 10.00      A   
ATOM     72  ND1 HIS    16     -61.378  -1.365  -0.044  1.00 10.00      A   
ATOM     73  CD2 HIS    16     -60.195  -1.064   1.767  1.00 10.00      A   
ATOM     74  CE1 HIS    16     -61.355  -2.518   0.604  1.00 10.00      A   
ATOM     75  NE2 HIS    16     -60.657  -2.359   1.713  1.00 10.00      A   
ATOM     76  HE2 HIS    16     -60.494  -3.050   2.389  1.00 10.00      A   
ATOM     77  C   HIS    16     -62.575   1.952   1.095  1.00 10.00      A   
ATOM     78  O   HIS    16     -63.401   1.137   1.510  1.00 10.00      A   
ATOM     79  N   VAL    17     -62.308   3.096   1.722  1.00 10.00      A   
ATOM     80  HN  VAL    17     -61.553   3.649   1.428  1.00 10.00      A   
ATOM     81  CA  VAL    17     -63.140   3.536   2.852  1.00 10.00      A   
ATOM     82  CB  VAL    17     -62.743   4.928   3.378  1.00 10.00      A   
ATOM     83  CG1 VAL    17     -63.753   5.418   4.433  1.00 10.00      A   
ATOM     84  CG2 VAL    17     -61.311   4.901   3.970  1.00 10.00      A   
ATOM     85  C   VAL    17     -64.617   3.585   2.451  1.00 10.00      A   
ATOM     86  O   VAL    17     -65.487   3.074   3.160  1.00 10.00      A   
ATOM     87  N   PHE    18     -64.878   4.207   1.306  1.00 10.00      A   
ATOM     88  HN  PHE    18     -64.132   4.518   0.753  1.00 10.00      A   
ATOM     89  CA  PHE    18     -66.229   4.437   0.856  1.00 10.00      A   
ATOM     90  CB  PHE    18     -66.222   5.357  -0.368  1.00 10.00      A   
ATOM     91  CG  PHE    18     -65.762   6.775  -0.090  1.00 10.00      A   
ATOM     92  CD1 PHE    18     -65.543   7.653  -1.163  1.00 10.00      A   
ATOM     93  CD2 PHE    18     -65.555   7.234   1.213  1.00 10.00      A   
ATOM     94  CE1 PHE    18     -65.137   8.976  -0.934  1.00 10.00      A   
ATOM     95  CE2 PHE    18     -65.133   8.531   1.459  1.00 10.00      A   
ATOM     96  CZ  PHE    18     -64.911   9.411   0.385  1.00 10.00      A   
ATOM     97  C   PHE    18     -66.961   3.134   0.505  1.00 10.00      A   
ATOM     98  O   PHE    18     -68.206   3.109   0.434  1.00 10.00      A   
ATOM     99  N   SER    19     -66.206   2.067   0.244  1.00 10.00      A   
ATOM    100  HN  SER    19     -65.231   2.158   0.244  1.00 10.00      A   
ATOM    101  CA  SER    19     -66.806   0.756  -0.042  1.00 10.00      A   
ATOM    102  CB  SER    19     -65.743  -0.232  -0.509  1.00 10.00      A   
ATOM    103  OG  SER    19     -65.022  -0.741   0.603  1.00 10.00      A   
ATOM    104  HG  SER    19     -64.271  -1.252   0.291  1.00 10.00      A   
ATOM    105  C   SER    19     -67.583   0.191   1.155  1.00 10.00      A   
ATOM    106  O   SER    19     -68.462  -0.666   0.997  1.00 10.00      A   
ATOM    107  N   PHE    20     -67.277   0.689   2.347  1.00 10.00      A   
ATOM    108  HN  PHE    20     -66.556   1.350   2.414  1.00 10.00      A   
ATOM    109  CA  PHE    20     -67.979   0.284   3.563  1.00 10.00      A   
ATOM    110  CB  PHE    20     -67.010   0.251   4.742  1.00 10.00      A   
ATOM    111  CG  PHE    20     -65.873  -0.708   4.558  1.00 10.00      A   
ATOM    112  CD1 PHE    20     -64.631  -0.258   4.104  1.00 10.00      A   
ATOM    113  CD2 PHE    20     -66.043  -2.062   4.835  1.00 10.00      A   
ATOM    114  CE1 PHE    20     -63.572  -1.149   3.938  1.00 10.00      A   
ATOM    115  CE2 PHE    20     -64.994  -2.972   4.670  1.00 10.00      A   
ATOM    116  CZ  PHE    20     -63.744  -2.509   4.226  1.00 10.00      A   
ATOM    117  C   PHE    20     -69.148   1.220   3.889  1.00 10.00      A   
ATOM    118  O   PHE    20     -69.757   1.110   4.949  1.00 10.00      A   
ATOM    119  N   ILE    21     -69.432   2.157   2.986  1.00 10.00      A   
ATOM    120  HN  ILE    21     -68.934   2.175   2.143  1.00 10.00      A   
ATOM    121  CA  ILE    21     -70.467   3.157   3.224  1.00 10.00      A   
ATOM    122  CB  ILE    21     -69.882   4.585   3.248  1.00 10.00      A   
ATOM    123  CG1 ILE    21     -68.786   4.696   4.325  1.00 10.00      A   
ATOM    124  CG2 ILE    21     -70.996   5.606   3.500  1.00 10.00      A   
ATOM    125  CD1 ILE    21     -67.978   5.983   4.242  1.00 10.00      A   
ATOM    126  C   ILE    21     -71.527   3.004   2.137  1.00 10.00      A   
ATOM    127  O   ILE    21     -71.309   3.425   0.993  1.00 10.00      A   
ATOM    128  N   GLN    22     -72.651   2.388   2.499  1.00 10.00      A   
ATOM    129  HN  GLN    22     -72.803   2.188   3.446  1.00 10.00      A   
ATOM    130  CA  GLN    22     -73.667   2.001   1.513  1.00 10.00      A   
ATOM    131  CB  GLN    22     -73.738   0.459   1.344  1.00 10.00      A   
ATOM    132  CG  GLN    22     -72.397  -0.195   0.784  1.00 10.00      A   
ATOM    133  CD  GLN    22     -71.834   0.456  -0.540  1.00 10.00      A   
ATOM    134  OE1 GLN    22     -72.733   0.843  -1.455  1.00 10.00      A   
ATOM    135  NE2 GLN    22     -70.612   0.581  -0.723  1.00 10.00      A   
ATOM    136 HE21 GLN    22     -70.005   0.264  -0.023  1.00 10.00      A   
ATOM    137 HE22 GLN    22     -70.308   0.990  -1.560  1.00 10.00      A   
ATOM    138  C   GLN    22     -75.061   2.653   1.658  1.00 10.00      A   
ATOM    139  O   GLN    22     -75.902   2.502   0.769  1.00 10.00      A   
ATOM    140  N   LEU    23     -75.294   3.408   2.735  1.00 10.00      A   
ATOM    141  HN  LEU    23     -74.596   3.504   3.416  1.00 10.00      A   
ATOM    142  CA  LEU    23     -76.578   4.098   2.915  1.00 10.00      A   
ATOM    143  CB  LEU    23     -76.762   4.509   4.373  1.00 10.00      A   
ATOM    144  CG  LEU    23     -77.578   3.624   5.313  1.00 10.00      A   
ATOM    145  CD1 LEU    23     -77.086   2.184   5.307  1.00 10.00      A   
ATOM    146  CD2 LEU    23     -77.529   4.210   6.720  1.00 10.00      A   
ATOM    147  C   LEU    23     -76.607   5.337   2.055  1.00 10.00      A   
ATOM    148  O   LEU    23     -75.645   6.088   2.048  1.00 10.00      A   
ATOM    149  N   ASP    24     -77.721   5.570   1.359  1.00 10.00      A   
ATOM    150  HN  ASP    24     -78.485   4.964   1.456  1.00 10.00      A   
ATOM    151  CA  ASP    24     -77.823   6.703   0.460  1.00 10.00      A   
ATOM    152  CB  ASP    24     -79.236   6.812  -0.107  1.00 10.00      A   
ATOM    153  CG  ASP    24     -79.599   5.648  -1.004  1.00 10.00      A   
ATOM    154  OD1 ASP    24     -78.703   5.059  -1.636  1.00 10.00      A   
ATOM    155  OD2 ASP    24     -80.798   5.336  -1.078  1.00 10.00      A   
ATOM    156  C   ASP    24     -77.443   8.014   1.155  1.00 10.00      A   
ATOM    157  O   ASP    24     -76.671   8.815   0.597  1.00 10.00      A   
ATOM    158  N   LYS    25     -78.012   8.225   2.351  1.00 10.00      A   
ATOM    159  HN  LYS    25     -78.585   7.523   2.724  1.00 10.00      A   
ATOM    160  CA  LYS    25     -77.823   9.450   3.126  1.00 10.00      A   
ATOM    161  CB  LYS    25     -78.648   9.434   4.421  1.00 10.00      A   
ATOM    162  CG  LYS    25     -80.169   9.527   4.218  1.00 10.00      A   
ATOM    163  CD  LYS    25     -80.897   9.468   5.580  1.00 10.00      A   
ATOM    164  CE  LYS    25     -82.409   9.257   5.459  1.00 10.00      A   
ATOM    165  NZ  LYS    25     -83.029  10.324   4.620  1.00 10.00      A   
ATOM    166  HZ1 LYS    25     -84.056  10.170   4.546  1.00 10.00      A   
ATOM    167  HZ2 LYS    25     -82.619  10.312   3.665  1.00 10.00      A   
ATOM    168  HZ3 LYS    25     -82.859  11.258   5.046  1.00 10.00      A   
ATOM    169  C   LYS    25     -76.345   9.669   3.477  1.00 10.00      A   
ATOM    170  O   LYS    25     -75.882  10.812   3.510  1.00 10.00      A   
ATOM    171  N   ASP    26     -75.621   8.584   3.745  1.00 10.00      A   
ATOM    172  HN  ASP    26     -76.048   7.702   3.756  1.00 10.00      A   
ATOM    173  CA  ASP    26     -74.179   8.706   4.027  1.00 10.00      A   
ATOM    174  CB  ASP    26     -73.632   7.447   4.699  1.00 10.00      A   
ATOM    175  CG  ASP    26     -74.143   7.249   6.119  1.00 10.00      A   
ATOM    176  OD1 ASP    26     -74.518   8.225   6.817  1.00 10.00      A   
ATOM    177  OD2 ASP    26     -74.139   6.081   6.558  1.00 10.00      A   
ATOM    178  C   ASP    26     -73.364   9.014   2.761  1.00 10.00      A   
ATOM    179  O   ASP    26     -72.431   9.822   2.809  1.00 10.00      A   
ATOM    180  N   ARG    27     -73.688   8.363   1.647  1.00 10.00      A   
ATOM    181  HN  ARG    27     -74.373   7.663   1.687  1.00 10.00      A   
ATOM    182  CA  ARG    27     -73.043   8.666   0.345  1.00 10.00      A   
ATOM    183  CB  ARG    27     -73.733   7.878  -0.771  1.00 10.00      A   
ATOM    184  CG  ARG    27     -73.349   6.449  -0.886  1.00 10.00      A   
ATOM    185  CD  ARG    27     -72.062   6.421  -1.711  1.00 10.00      A   
ATOM    186  NE  ARG    27     -71.276   5.335  -1.280  1.00 10.00      A   
ATOM    187  HE  ARG    27     -71.578   4.864  -0.475  1.00 10.00      A   
ATOM    188  CZ  ARG    27     -70.180   4.907  -1.871  1.00 10.00      A   
ATOM    189  NH1 ARG    27     -69.687   5.466  -2.987  1.00 10.00      A   
ATOM    190 HH11 ARG    27     -70.176   6.273  -3.424  1.00 10.00      A   
ATOM    191 HH12 ARG    27     -68.816   5.092  -3.416  1.00 10.00      A   
ATOM    192  NH2 ARG    27     -69.619   3.890  -1.318  1.00 10.00      A   
ATOM    193 HH21 ARG    27     -70.037   3.466  -0.465  1.00 10.00      A   
ATOM    194 HH22 ARG    27     -68.748   3.492  -1.724  1.00 10.00      A   
ATOM    195  C   ARG    27     -73.199  10.152   0.002  1.00 10.00      A   
ATOM    196  O   ARG    27     -72.260  10.819  -0.424  1.00 10.00      A   
ATOM    197  N   ASN    28     -74.417  10.666   0.183  1.00 10.00      A   
ATOM    198  HN  ASN    28     -75.139  10.069   0.471  1.00 10.00      A   
ATOM    199  CA  ASN    28     -74.722  12.079  -0.029  1.00 10.00      A   
ATOM    200  CB  ASN    28     -76.242  12.298   0.106  1.00 10.00      A   
ATOM    201  CG  ASN    28     -76.993  11.631  -1.019  1.00 10.00      A   
ATOM    202  OD1 ASN    28     -76.370  11.213  -1.995  1.00 10.00      A   
ATOM    203  ND2 ASN    28     -78.312  11.497  -0.893  1.00 10.00      A   
ATOM    204 HD21 ASN    28     -78.735  11.836  -0.080  1.00 10.00      A   
ATOM    205 HD22 ASN    28     -78.805  11.064  -1.620  1.00 10.00      A   
ATOM    206  C   ASN    28     -73.900  13.061   0.838  1.00 10.00      A   
ATOM    207  O   ASN    28     -73.345  14.056   0.315  1.00 10.00      A   
ATOM    208  N   SER    29     -73.767  12.764   2.128  1.00 10.00      A   
ATOM    209  HN  SER    29     -74.193  11.959   2.490  1.00 10.00      A   
ATOM    210  CA  SER    29     -72.989  13.634   3.011  1.00 10.00      A   
ATOM    211  CB  SER    29     -73.085  13.192   4.474  1.00 10.00      A   
ATOM    212  OG  SER    29     -74.435  13.135   4.926  1.00 10.00      A   
ATOM    213  HG  SER    29     -74.451  13.123   5.885  1.00 10.00      A   
ATOM    214  C   SER    29     -71.510  13.609   2.567  1.00 10.00      A   
ATOM    215  O   SER    29     -70.862  14.651   2.504  1.00 10.00      A   
ATOM    216  N   VAL    30     -71.021  12.411   2.255  1.00 10.00      A   
ATOM    217  HN  VAL    30     -71.594  11.627   2.385  1.00 10.00      A   
ATOM    218  CA  VAL    30     -69.662  12.205   1.725  1.00 10.00      A   
ATOM    219  CB  VAL    30     -69.402  10.705   1.433  1.00 10.00      A   
ATOM    220  CG1 VAL    30     -68.186  10.503   0.513  1.00 10.00      A   
ATOM    221  CG2 VAL    30     -69.198   9.945   2.742  1.00 10.00      A   
ATOM    222  C   VAL    30     -69.400  13.079   0.492  1.00 10.00      A   
ATOM    223  O   VAL    30     -68.355  13.763   0.414  1.00 10.00      A   
ATOM    224  N   SER    31     -70.333  13.073  -0.457  1.00 10.00      A   
ATOM    225  HN  SER    31     -71.152  12.549  -0.326  1.00 10.00      A   
ATOM    226  CA  SER    31     -70.155  13.835  -1.695  1.00 10.00      A   
ATOM    227  CB  SER    31     -71.316  13.565  -2.634  1.00 10.00      A   
ATOM    228  OG  SER    31     -72.483  14.159  -2.107  1.00 10.00      A   
ATOM    229  HG  SER    31     -72.281  15.047  -1.800  1.00 10.00      A   
ATOM    230  C   SER    31     -70.042  15.346  -1.451  1.00 10.00      A   
ATOM    231  O   SER    31     -69.623  16.097  -2.340  1.00 10.00      A   
ATOM    232  N   LEU    32     -70.451  15.783  -0.257  1.00 10.00      A   
ATOM    233  HN  LEU    32     -70.765  15.128   0.400  1.00 10.00      A   
ATOM    234  CA  LEU    32     -70.450  17.200   0.112  1.00 10.00      A   
ATOM    235  CB  LEU    32     -71.807  17.596   0.736  1.00 10.00      A   
ATOM    236  CG  LEU    32     -72.965  17.897  -0.228  1.00 10.00      A   
ATOM    237  CD1 LEU    32     -74.250  17.896   0.550  1.00 10.00      A   
ATOM    238  CD2 LEU    32     -72.735  19.262  -0.887  1.00 10.00      A   
ATOM    239  C   LEU    32     -69.336  17.627   1.057  1.00 10.00      A   
ATOM    240  O   LEU    32     -69.309  18.791   1.493  1.00 10.00      A   
ATOM    241  N   VAL    33     -68.408  16.736   1.404  1.00 10.00      A   
ATOM    242  HN  VAL    33     -68.425  15.814   1.072  1.00 10.00      A   
ATOM    243  CA  VAL    33     -67.356  17.217   2.313  1.00 10.00      A   
ATOM    244  CB  VAL    33     -66.640  16.151   3.256  1.00 10.00      A   
ATOM    245  CG1 VAL    33     -67.387  14.851   3.366  1.00 10.00      A   
ATOM    246  CG2 VAL    33     -65.148  15.978   2.924  1.00 10.00      A   
ATOM    247  C   VAL    33     -66.354  18.141   1.600  1.00 10.00      A   
ATOM    248  O   VAL    33     -66.002  19.193   2.139  1.00 10.00      A   
ATOM    249  N   CYS    34     -65.912  17.740   0.407  1.00 10.00      A   
ATOM    250  HN  CYS    34     -66.153  16.844   0.089  1.00 10.00      A   
ATOM    251  CA  CYS    34     -65.077  18.592  -0.443  1.00 10.00      A   
ATOM    252  CB  CYS    34     -63.634  18.596   0.048  1.00 10.00      A   
ATOM    253  SG  CYS    34     -62.852  17.018  -0.158  1.00 10.00      A   
ATOM    254  HG  CYS    34     -63.167  16.266   0.886  1.00 10.00      A   
ATOM    255  C   CYS    34     -65.149  18.146  -1.908  1.00 10.00      A   
ATOM    256  O   CYS    34     -65.730  17.103  -2.220  1.00 10.00      A   
ATOM    257  N   LYS    35     -64.563  18.943  -2.801  1.00 10.00      A   
ATOM    258  HN  LYS    35     -64.088  19.739  -2.483  1.00 10.00      A   
ATOM    259  CA  LYS    35     -64.601  18.676  -4.238  1.00 10.00      A   
ATOM    260  CB  LYS    35     -63.918  19.815  -4.997  1.00 10.00      A   
ATOM    261  CG  LYS    35     -64.535  20.165  -6.347  1.00 10.00      A   
ATOM    262  CD  LYS    35     -65.891  20.843  -6.223  1.00 10.00      A   
ATOM    263  CE  LYS    35     -66.801  20.530  -7.430  1.00 10.00      A   
ATOM    264  NZ  LYS    35     -67.820  19.445  -7.245  1.00 10.00      A   
ATOM    265  HZ1 LYS    35     -67.348  18.547  -7.016  1.00 10.00      A   
ATOM    266  HZ2 LYS    35     -68.372  19.322  -8.117  1.00 10.00      A   
ATOM    267  HZ3 LYS    35     -68.468  19.692  -6.469  1.00 10.00      A   
ATOM    268  C   LYS    35     -63.978  17.308  -4.579  1.00 10.00      A   
ATOM    269  O   LYS    35     -64.506  16.556  -5.405  1.00 10.00      A   
ATOM    270  N   SER    36     -62.870  16.979  -3.917  1.00 10.00      A   
ATOM    271  HN  SER    36     -62.477  17.622  -3.291  1.00 10.00      A   
ATOM    272  CA  SER    36     -62.229  15.679  -4.104  1.00 10.00      A   
ATOM    273  CB  SER    36     -60.941  15.586  -3.282  1.00 10.00      A   
ATOM    274  OG  SER    36     -60.233  14.436  -3.692  1.00 10.00      A   
ATOM    275  HG  SER    36     -59.762  14.066  -2.941  1.00 10.00      A   
ATOM    276  C   SER    36     -63.137  14.480  -3.776  1.00 10.00      A   
ATOM    277  O   SER    36     -63.249  13.536  -4.586  1.00 10.00      A   
ATOM    278  N   TRP    37     -63.770  14.526  -2.616  1.00 10.00      A   
ATOM    279  HN  TRP    37     -63.614  15.290  -2.021  1.00 10.00      A   
ATOM    280  CA  TRP    37     -64.689  13.483  -2.195  1.00 10.00      A   
ATOM    281  CB  TRP    37     -65.145  13.719  -0.762  1.00 10.00      A   
ATOM    282  CG  TRP    37     -64.061  13.469   0.225  1.00 10.00      A   
ATOM    283  CD1 TRP    37     -62.739  13.723   0.055  1.00 10.00      A   
ATOM    284  CD2 TRP    37     -64.195  12.907   1.531  1.00 10.00      A   
ATOM    285  NE1 TRP    37     -62.038  13.364   1.179  1.00 10.00      A   
ATOM    286  HE1 TRP    37     -61.069  13.455   1.298  1.00 10.00      A   
ATOM    287  CE2 TRP    37     -62.911  12.857   2.101  1.00 10.00      A   
ATOM    288  CE3 TRP    37     -65.269  12.441   2.283  1.00 10.00      A   
ATOM    289  CZ2 TRP    37     -62.682  12.356   3.372  1.00 10.00      A   
ATOM    290  CZ3 TRP    37     -65.035  11.946   3.539  1.00 10.00      A   
ATOM    291  CH2 TRP    37     -63.752  11.908   4.074  1.00 10.00      A   
ATOM    292  C   TRP    37     -65.891  13.345  -3.125  1.00 10.00      A   
ATOM    293  O   TRP    37     -66.329  12.249  -3.421  1.00 10.00      A   
ATOM    294  N   TYR    38     -66.396  14.472  -3.594  1.00 10.00      A   
ATOM    295  HN  TYR    38     -66.050  15.329  -3.269  1.00 10.00      A   
ATOM    296  CA  TYR    38     -67.450  14.458  -4.580  1.00 10.00      A   
ATOM    297  CB  TYR    38     -67.787  15.855  -5.043  1.00 10.00      A   
ATOM    298  CG  TYR    38     -68.786  15.877  -6.166  1.00 10.00      A   
ATOM    299  CD1 TYR    38     -68.378  15.856  -7.482  1.00 10.00      A   
ATOM    300  CD2 TYR    38     -70.141  15.904  -5.909  1.00 10.00      A   
ATOM    301  CE1 TYR    38     -69.280  15.874  -8.499  1.00 10.00      A   
ATOM    302  CE2 TYR    38     -71.042  15.923  -6.920  1.00 10.00      A   
ATOM    303  CZ  TYR    38     -70.620  15.911  -8.210  1.00 10.00      A   
ATOM    304  OH  TYR    38     -71.527  15.929  -9.228  1.00 10.00      A   
ATOM    305  HH  TYR    38     -72.203  16.584  -9.043  1.00 10.00      A   
ATOM    306  C   TYR    38     -67.107  13.593  -5.777  1.00 10.00      A   
ATOM    307  O   TYR    38     -67.906  12.765  -6.188  1.00 10.00      A   
ATOM    308  N   GLU    39     -65.916  13.773  -6.330  1.00 10.00      A   
ATOM    309  HN  GLU    39     -65.291  14.417  -5.936  1.00 10.00      A   
ATOM    310  CA  GLU    39     -65.528  13.025  -7.513  1.00 10.00      A   
ATOM    311  CB  GLU    39     -64.346  13.691  -8.199  1.00 10.00      A   
ATOM    312  CG  GLU    39     -64.667  15.061  -8.748  1.00 10.00      A   
ATOM    313  CD  GLU    39     -65.547  15.008  -9.980  1.00 10.00      A   
ATOM    314  OE1 GLU    39     -66.318  15.952 -10.187  1.00 10.00      A   
ATOM    315  OE2 GLU    39     -65.459  14.032 -10.742  1.00 10.00      A   
ATOM    316  C   GLU    39     -65.230  11.559  -7.227  1.00 10.00      A   
ATOM    317  O   GLU    39     -65.559  10.691  -8.013  1.00 10.00      A   
ATOM    318  N   ILE    40     -64.607  11.287  -6.098  1.00 10.00      A   
ATOM    319  HN  ILE    40     -64.356  12.014  -5.491  1.00 10.00      A   
ATOM    320  CA  ILE    40     -64.295   9.923  -5.753  1.00 10.00      A   
ATOM    321  CB  ILE    40     -63.283   9.873  -4.593  1.00 10.00      A   
ATOM    322  CG1 ILE    40     -61.937  10.456  -5.044  1.00 10.00      A   
ATOM    323  CG2 ILE    40     -63.095   8.468  -4.112  1.00 10.00      A   
ATOM    324  CD1 ILE    40     -60.993  10.746  -3.918  1.00 10.00      A   
ATOM    325  C   ILE    40     -65.566   9.137  -5.438  1.00 10.00      A   
ATOM    326  O   ILE    40     -65.776   8.050  -5.948  1.00 10.00      A   
ATOM    327  N   GLU    41     -66.419   9.715  -4.605  1.00 10.00      A   
ATOM    328  HN  GLU    41     -66.182  10.577  -4.202  1.00 10.00      A   
ATOM    329  CA  GLU    41     -67.723   9.094  -4.264  1.00 10.00      A   
ATOM    330  CB  GLU    41     -68.456   9.987  -3.241  1.00 10.00      A   
ATOM    331  CG  GLU    41     -69.757   9.391  -2.632  1.00 10.00      A   
ATOM    332  CD  GLU    41     -70.858   9.305  -3.612  1.00 10.00      A   
ATOM    333  OE1 GLU    41     -71.193  10.317  -4.280  1.00 10.00      A   
ATOM    334  OE2 GLU    41     -71.420   8.206  -3.704  1.00 10.00      A   
ATOM    335  C   GLU    41     -68.549   8.801  -5.528  1.00 10.00      A   
ATOM    336  O   GLU    41     -69.010   7.664  -5.725  1.00 10.00      A   
ATOM    337  N   ARG    42     -68.700   9.785  -6.421  1.00 10.00      A   
ATOM    338  HN  ARG    42     -68.245  10.644  -6.295  1.00 10.00      A   
ATOM    339  CA  ARG    42     -69.551   9.562  -7.589  1.00 10.00      A   
ATOM    340  CB  ARG    42     -69.694  10.809  -8.484  1.00 10.00      A   
ATOM    341  CG  ARG    42     -68.360  11.284  -9.086  1.00 10.00      A   
ATOM    342  CD  ARG    42     -68.450  12.555  -9.910  1.00 10.00      A   
ATOM    343  NE  ARG    42     -69.012  12.245 -11.213  1.00 10.00      A   
ATOM    344  HE  ARG    42     -69.917  11.870 -11.221  1.00 10.00      A   
ATOM    345  CZ  ARG    42     -68.411  12.424 -12.378  1.00 10.00      A   
ATOM    346  NH1 ARG    42     -67.205  12.970 -12.459  1.00 10.00      A   
ATOM    347 HH11 ARG    42     -66.711  13.268 -11.594  1.00 10.00      A   
ATOM    348 HH12 ARG    42     -66.754  13.100 -13.387  1.00 10.00      A   
ATOM    349  NH2 ARG    42     -69.058  12.074 -13.476  1.00 10.00      A   
ATOM    350 HH21 ARG    42     -70.014  11.669 -13.410  1.00 10.00      A   
ATOM    351 HH22 ARG    42     -68.611  12.202 -14.406  1.00 10.00      A   
ATOM    352  C   ARG    42     -69.042   8.358  -8.395  1.00 10.00      A   
ATOM    353  O   ARG    42     -69.823   7.587  -8.913  1.00 10.00      A   
ATOM    354  N   TRP    43     -67.721   8.203  -8.491  1.00 10.00      A   
ATOM    355  HN  TRP    43     -67.121   8.785  -7.979  1.00 10.00      A   
ATOM    356  CA  TRP    43     -67.164   7.164  -9.361  1.00 10.00      A   
ATOM    357  CB  TRP    43     -65.757   7.521  -9.719  1.00 10.00      A   
ATOM    358  CG  TRP    43     -65.666   8.451 -10.914  1.00 10.00      A   
ATOM    359  CD1 TRP    43     -65.439   9.838 -10.908  1.00 10.00      A   
ATOM    360  CD2 TRP    43     -65.704   8.086 -12.320  1.00 10.00      A   
ATOM    361  NE1 TRP    43     -65.333  10.348 -12.228  1.00 10.00      A   
ATOM    362  HE1 TRP    43     -65.176  11.284 -12.471  1.00 10.00      A   
ATOM    363  CE2 TRP    43     -65.494   9.300 -13.109  1.00 10.00      A   
ATOM    364  CE3 TRP    43     -65.891   6.857 -12.987  1.00 10.00      A   
ATOM    365  CZ2 TRP    43     -65.470   9.305 -14.536  1.00 10.00      A   
ATOM    366  CZ3 TRP    43     -65.871   6.867 -14.411  1.00 10.00      A   
ATOM    367  CH2 TRP    43     -65.671   8.094 -15.167  1.00 10.00      A   
ATOM    368  C   TRP    43     -67.173   5.750  -8.782  1.00 10.00      A   
ATOM    369  O   TRP    43     -66.897   4.786  -9.507  1.00 10.00      A   
ATOM    370  N   CYS    44     -67.402   5.622  -7.427  1.00 10.00      A   
ATOM    371  HN  CYS    44     -67.444   6.398  -6.830  1.00 10.00      A   
ATOM    372  CA  CYS    44     -67.578   4.263  -6.944  1.00 10.00      A   
ATOM    373  CB  CYS    44     -66.503   3.962  -5.909  1.00 10.00      A   
ATOM    374  SG  CYS    44     -66.767   4.996  -4.375  1.00 10.00      A   
ATOM    375  HG  CYS    44     -67.207   6.187  -4.755  1.00 10.00      A   
ATOM    376  C   CYS    44     -68.924   4.060  -6.249  1.00 10.00      A   
ATOM    377  O   CYS    44     -69.038   3.147  -5.429  1.00 10.00      A   
ATOM    378  N   ARG    45     -69.927   4.906  -6.528  1.00 10.00      A   
ATOM    379  HN  ARG    45     -69.768   5.675  -7.115  1.00 10.00      A   
ATOM    380  CA  ARG    45     -71.259   4.689  -5.960  1.00 10.00      A   
ATOM    381  CB  ARG    45     -72.201   5.915  -6.112  1.00 10.00      A   
ATOM    382  CG  ARG    45     -73.548   5.662  -5.436  1.00 10.00      A   
ATOM    383  CD  ARG    45     -74.541   6.865  -5.356  1.00 10.00      A   
ATOM    384  NE  ARG    45     -74.014   8.048  -4.656  1.00 10.00      A   
ATOM    385  HE  ARG    45     -73.040   8.158  -4.653  1.00 10.00      A   
ATOM    386  CZ  ARG    45     -74.747   8.973  -4.031  1.00 10.00      A   
ATOM    387  NH1 ARG    45     -76.069   8.855  -3.899  1.00 10.00      A   
ATOM    388 HH11 ARG    45     -76.610   9.594  -3.407  1.00 10.00      A   
ATOM    389 HH12 ARG    45     -76.557   8.024  -4.288  1.00 10.00      A   
ATOM    390  NH2 ARG    45     -74.130  10.002  -3.477  1.00 10.00      A   
ATOM    391 HH21 ARG    45     -73.094  10.078  -3.532  1.00 10.00      A   
ATOM    392 HH22 ARG    45     -74.680  10.735  -2.985  1.00 10.00      A   
ATOM    393  C   ARG    45     -71.913   3.515  -6.709  1.00 10.00      A   
ATOM    394  O   ARG    45     -71.886   3.509  -7.941  1.00 10.00      A   
ATOM    395  N   ARG    46     -72.520   2.537  -5.961  1.00 10.00      A   
ATOM    396  HN  ARG    46     -72.663   2.708  -5.007  1.00 10.00      A   
ATOM    397  CA  ARG    46     -72.969   1.246  -6.510  1.00 10.00      A   
ATOM    398  CB  ARG    46     -72.626   0.118  -5.526  1.00 10.00      A   
ATOM    399  CG  ARG    46     -71.118  -0.124  -5.352  1.00 10.00      A   
ATOM    400  CD  ARG    46     -70.829  -1.045  -4.140  1.00 10.00      A   
ATOM    401  NE  ARG    46     -69.391  -1.240  -3.907  1.00 10.00      A   
ATOM    402  HE  ARG    46     -68.781  -0.878  -4.583  1.00 10.00      A   
ATOM    403  CZ  ARG    46     -68.854  -1.868  -2.852  1.00 10.00      A   
ATOM    404  NH1 ARG    46     -69.620  -2.371  -1.883  1.00 10.00      A   
ATOM    405 HH11 ARG    46     -70.655  -2.279  -1.938  1.00 10.00      A   
ATOM    406 HH12 ARG    46     -69.184  -2.855  -1.073  1.00 10.00      A   
ATOM    407  NH2 ARG    46     -67.534  -1.987  -2.761  1.00 10.00      A   
ATOM    408 HH21 ARG    46     -66.924  -1.593  -3.506  1.00 10.00      A   
ATOM    409 HH22 ARG    46     -67.110  -2.473  -1.945  1.00 10.00      A   
ATOM    410  C   ARG    46     -74.468   1.193  -6.789  1.00 10.00      A   
ATOM    411  O   ARG    46     -74.931   0.445  -7.660  1.00 10.00      A   
ATOM    412  N   LYS    47     -75.218   1.980  -6.039  1.00 10.00      A   
ATOM    413  HN  LYS    47     -74.791   2.585  -5.397  1.00 10.00      A   
ATOM    414  CA  LYS    47     -76.674   1.963  -6.152  1.00 10.00      A   
ATOM    415  CB  LYS    47     -77.286   1.033  -5.116  1.00 10.00      A   
ATOM    416  CG  LYS    47     -77.476   1.603  -3.745  1.00 10.00      A   
ATOM    417  CD  LYS    47     -78.750   1.030  -3.111  1.00 10.00      A   
ATOM    418  CE  LYS    47     -79.095   1.743  -1.795  1.00 10.00      A   
ATOM    419  NZ  LYS    47     -78.008   1.544  -0.756  1.00 10.00      A   
ATOM    420  HZ1 LYS    47     -78.262   2.035   0.126  1.00 10.00      A   
ATOM    421  HZ2 LYS    47     -77.106   1.926  -1.104  1.00 10.00      A   
ATOM    422  HZ3 LYS    47     -77.887   0.530  -0.555  1.00 10.00      A   
ATOM    423  C   LYS    47     -77.231   3.359  -6.048  1.00 10.00      A   
ATOM    424  O   LYS    47     -76.683   4.214  -5.370  1.00 10.00      A   
ATOM    425  N   VAL    48     -78.299   3.605  -6.796  1.00 10.00      A   
ATOM    426  HN  VAL    48     -78.613   2.924  -7.426  1.00 10.00      A   
ATOM    427  CA  VAL    48     -79.010   4.863  -6.698  1.00 10.00      A   
ATOM    428  CB  VAL    48     -78.831   5.778  -7.950  1.00 10.00      A   
ATOM    429  CG1 VAL    48     -77.410   6.325  -8.034  1.00 10.00      A   
ATOM    430  CG2 VAL    48     -79.198   5.048  -9.252  1.00 10.00      A   
ATOM    431  C   VAL    48     -80.476   4.544  -6.448  1.00 10.00      A   
ATOM    432  O   VAL    48     -81.034   3.577  -6.973  1.00 10.00      A   
ATOM    433  N   PHE    49     -81.080   5.363  -5.620  1.00 10.00      A   
ATOM    434  HN  PHE    49     -80.567   6.094  -5.216  1.00 10.00      A   
ATOM    435  CA  PHE    49     -82.488   5.219  -5.284  1.00 10.00      A   
ATOM    436  CB  PHE    49     -82.646   4.963  -3.780  1.00 10.00      A   
ATOM    437  CG  PHE    49     -84.047   5.088  -3.303  1.00 10.00      A   
ATOM    438  CD1 PHE    49     -84.972   4.073  -3.563  1.00 10.00      A   
ATOM    439  CD2 PHE    49     -84.465   6.238  -2.602  1.00 10.00      A   
ATOM    440  CE1 PHE    49     -86.318   4.198  -3.124  1.00 10.00      A   
ATOM    441  CE2 PHE    49     -85.816   6.379  -2.178  1.00 10.00      A   
ATOM    442  CZ  PHE    49     -86.738   5.348  -2.444  1.00 10.00      A   
ATOM    443  C   PHE    49     -83.155   6.514  -5.692  1.00 10.00      A   
ATOM    444  O   PHE    49     -82.812   7.573  -5.182  1.00 10.00      A   
ATOM    445  N   ILE    50     -84.096   6.417  -6.626  1.00 10.00      A   
ATOM    446  HN  ILE    50     -84.361   5.526  -6.937  1.00 10.00      A   
ATOM    447  CA  ILE    50     -84.744   7.572  -7.204  1.00 10.00      A   
ATOM    448  CB  ILE    50     -84.473   7.700  -8.753  1.00 10.00      A   
ATOM    449  CG1 ILE    50     -82.982   7.573  -9.138  1.00 10.00      A   
ATOM    450  CG2 ILE    50     -85.090   8.997  -9.359  1.00 10.00      A   
ATOM    451  CD1 ILE    50     -82.081   8.382  -8.339  1.00 10.00      A   
ATOM    452  C   ILE    50     -86.242   7.366  -6.898  1.00 10.00      A   
ATOM    453  O   ILE    50     -86.944   6.660  -7.636  1.00 10.00      A   
ATOM    454  N   GLY    51     -86.688   7.949  -5.793  1.00 10.00      A   
ATOM    455  HN  GLY    51     -86.061   8.491  -5.270  1.00 10.00      A   
ATOM    456  CA  GLY    51     -88.096   7.816  -5.312  1.00 10.00      A   
ATOM    457  C   GLY    51     -89.139   8.505  -6.150  1.00 10.00      A   
ATOM    458  O   GLY    51     -90.329   8.265  -5.984  1.00 10.00      A   
ATOM    459  N   ASN    52     -88.712   9.414  -7.021  1.00 10.00      A   
ATOM    460  HN  ASN    52     -87.761   9.648  -7.039  1.00 10.00      A   
ATOM    461  CA  ASN    52     -89.630  10.076  -7.957  1.00 10.00      A   
ATOM    462  CB  ASN    52     -90.080  11.458  -7.410  1.00 10.00      A   
ATOM    463  CG  ASN    52     -90.851  12.269  -8.438  1.00 10.00      A   
ATOM    464  OD1 ASN    52     -91.212  11.752  -9.473  1.00 10.00      A   
ATOM    465  ND2 ASN    52     -91.144  13.532  -8.129  1.00 10.00      A   
ATOM    466 HD21 ASN    52     -90.851  13.876  -7.260  1.00 10.00      A   
ATOM    467 HD22 ASN    52     -91.641  14.065  -8.784  1.00 10.00      A   
ATOM    468  C   ASN    52     -88.861  10.180  -9.262  1.00 10.00      A   
ATOM    469  O   ASN    52     -87.939  10.995  -9.383  1.00 10.00      A   
ATOM    470  N   CYS    53     -89.207   9.328 -10.235  1.00 10.00      A   
ATOM    471  HN  CYS    53     -89.946   8.708 -10.069  1.00 10.00      A   
ATOM    472  CA  CYS    53     -88.531   9.278 -11.538  1.00 10.00      A   
ATOM    473  CB  CYS    53     -89.174   8.237 -12.474  1.00 10.00      A   
ATOM    474  SG  CYS    53     -90.879   8.569 -12.954  1.00 10.00      A   
ATOM    475  HG  CYS    53     -91.019   9.880 -13.087  1.00 10.00      A   
ATOM    476  C   CYS    53     -88.421  10.634 -12.270  1.00 10.00      A   
ATOM    477  O   CYS    53     -87.552  10.791 -13.120  1.00 10.00      A   
ATOM    478  N   TYR    54     -89.290  11.589 -11.931  1.00 10.00      A   
ATOM    479  HN  TYR    54     -89.933  11.407 -11.215  1.00 10.00      A   
ATOM    480  CA  TYR    54     -89.319  12.925 -12.602  1.00 10.00      A   
ATOM    481  CB  TYR    54     -90.759  13.331 -12.890  1.00 10.00      A   
ATOM    482  CG  TYR    54     -91.455  12.450 -13.925  1.00 10.00      A   
ATOM    483  CD1 TYR    54     -92.652  11.782 -13.608  1.00 10.00      A   
ATOM    484  CD2 TYR    54     -90.953  12.333 -15.217  1.00 10.00      A   
ATOM    485  CE1 TYR    54     -93.314  10.985 -14.554  1.00 10.00      A   
ATOM    486  CE2 TYR    54     -91.602  11.512 -16.181  1.00 10.00      A   
ATOM    487  CZ  TYR    54     -92.795  10.853 -15.829  1.00 10.00      A   
ATOM    488  OH  TYR    54     -93.498  10.083 -16.771  1.00 10.00      A   
ATOM    489  HH  TYR    54     -92.882   9.531 -17.257  1.00 10.00      A   
ATOM    490  C   TYR    54     -88.599  14.010 -11.804  1.00 10.00      A   
ATOM    491  O   TYR    54     -88.554  15.172 -12.212  1.00 10.00      A   
ATOM    492  N   ALA    55     -87.991  13.610 -10.690  1.00 10.00      A   
ATOM    493  HN  ALA    55     -88.056  12.670 -10.422  1.00 10.00      A   
ATOM    494  CA  ALA    55     -87.227  14.543  -9.850  1.00 10.00      A   
ATOM    495  CB  ALA    55     -87.098  13.980  -8.438  1.00 10.00      A   
ATOM    496  C   ALA    55     -85.845  14.809 -10.466  1.00 10.00      A   
ATOM    497  O   ALA    55     -85.136  15.728 -10.049  1.00 10.00      A   
ATOM    498  N   VAL    56     -85.484  14.002 -11.463  1.00 10.00      A   
ATOM    499  HN  VAL    56     -86.111  13.315 -11.774  1.00 10.00      A   
ATOM    500  CA  VAL    56     -84.165  14.117 -12.109  1.00 10.00      A   
ATOM    501  CB  VAL    56     -83.036  13.494 -11.229  1.00 10.00      A   
ATOM    502  CG1 VAL    56     -83.282  11.977 -10.989  1.00 10.00      A   
ATOM    503  CG2 VAL    56     -81.613  13.703 -11.880  1.00 10.00      A   
ATOM    504  C   VAL    56     -84.222  13.415 -13.452  1.00 10.00      A   
ATOM    505  O   VAL    56     -85.043  12.529 -13.653  1.00 10.00      A   
ATOM    506  N   SER    57     -83.329  13.794 -14.371  1.00 10.00      A   
ATOM    507  HN  SER    57     -82.696  14.513 -14.168  1.00 10.00      A   
ATOM    508  CA  SER    57     -83.292  13.142 -15.677  1.00 10.00      A   
ATOM    509  CB  SER    57     -82.901  14.170 -16.743  1.00 10.00      A   
ATOM    510  OG  SER    57     -81.507  14.430 -16.667  1.00 10.00      A   
ATOM    511  HG  SER    57     -81.345  15.122 -16.021  1.00 10.00      A   
ATOM    512  C   SER    57     -82.318  11.937 -15.700  1.00 10.00      A   
ATOM    513  O   SER    57     -81.354  11.903 -14.925  1.00 10.00      A   
ATOM    514  N   PRO    58     -82.563  10.945 -16.593  1.00 10.00      A   
ATOM    515  CA  PRO    58     -81.598   9.868 -16.746  1.00 10.00      A   
ATOM    516  CB  PRO    58     -82.155   9.050 -17.911  1.00 10.00      A   
ATOM    517  CG  PRO    58     -83.663   9.264 -17.821  1.00 10.00      A   
ATOM    518  CD  PRO    58     -83.754  10.740 -17.443  1.00 10.00      A   
ATOM    519  C   PRO    58     -80.191  10.396 -17.059  1.00 10.00      A   
ATOM    520  O   PRO    58     -79.240   9.949 -16.410  1.00 10.00      A   
ATOM    521  N   ALA    59     -80.050  11.363 -17.975  1.00 10.00      A   
ATOM    522  HN  ALA    59     -80.840  11.772 -18.387  1.00 10.00      A   
ATOM    523  CA  ALA    59     -78.692  11.810 -18.362  1.00 10.00      A   
ATOM    524  CB  ALA    59     -78.731  12.879 -19.459  1.00 10.00      A   
ATOM    525  C   ALA    59     -77.924  12.305 -17.148  1.00 10.00      A   
ATOM    526  O   ALA    59     -76.734  12.078 -17.021  1.00 10.00      A   
ATOM    527  N   THR    60     -78.628  12.985 -16.245  1.00 10.00      A   
ATOM    528  HN  THR    60     -79.592  13.092 -16.378  1.00 10.00      A   
ATOM    529  CA  THR    60     -78.005  13.577 -15.061  1.00 10.00      A   
ATOM    530  CB  THR    60     -79.010  14.494 -14.296  1.00 10.00      A   
ATOM    531  OG1 THR    60     -79.233  15.680 -15.071  1.00 10.00      A   
ATOM    532  HG1 THR    60     -78.705  16.399 -14.716  1.00 10.00      A   
ATOM    533  CG2 THR    60     -78.445  14.896 -12.938  1.00 10.00      A   
ATOM    534  C   THR    60     -77.463  12.516 -14.112  1.00 10.00      A   
ATOM    535  O   THR    60     -76.359  12.658 -13.579  1.00 10.00      A   
ATOM    536  N   VAL    61     -78.246  11.466 -13.894  1.00 10.00      A   
ATOM    537  HN  VAL    61     -79.121  11.436 -14.333  1.00 10.00      A   
ATOM    538  CA  VAL    61     -77.858  10.348 -13.025  1.00 10.00      A   
ATOM    539  CB  VAL    61     -79.056   9.349 -12.837  1.00 10.00      A   
ATOM    540  CG1 VAL    61     -78.626   8.088 -12.032  1.00 10.00      A   
ATOM    541  CG2 VAL    61     -80.217  10.039 -12.148  1.00 10.00      A   
ATOM    542  C   VAL    61     -76.660   9.605 -13.637  1.00 10.00      A   
ATOM    543  O   VAL    61     -75.667   9.322 -12.943  1.00 10.00      A   
ATOM    544  N   ILE    62     -76.745   9.303 -14.937  1.00 10.00      A   
ATOM    545  HN  ILE    62     -77.522   9.603 -15.453  1.00 10.00      A   
ATOM    546  CA  ILE    62     -75.687   8.526 -15.602  1.00 10.00      A   
ATOM    547  CB  ILE    62     -76.132   7.992 -16.986  1.00 10.00      A   
ATOM    548  CG1 ILE    62     -77.351   7.072 -16.833  1.00 10.00      A   
ATOM    549  CG2 ILE    62     -74.997   7.264 -17.682  1.00 10.00      A   
ATOM    550  CD1 ILE    62     -78.010   6.726 -18.133  1.00 10.00      A   
ATOM    551  C   ILE    62     -74.375   9.283 -15.711  1.00 10.00      A   
ATOM    552  O   ILE    62     -73.318   8.672 -15.576  1.00 10.00      A   
ATOM    553  N   ARG    63     -74.445  10.599 -15.984  1.00 10.00      A   
ATOM    554  HN  ARG    63     -75.320  10.996 -16.175  1.00 10.00      A   
ATOM    555  CA  ARG    63     -73.275  11.447 -16.005  1.00 10.00      A   
ATOM    556  CB  ARG    63     -73.595  12.830 -16.609  1.00 10.00      A   
ATOM    557  CG  ARG    63     -72.358  13.694 -16.928  1.00 10.00      A   
ATOM    558  CD  ARG    63     -72.515  14.544 -18.216  1.00 10.00      A   
ATOM    559  NE  ARG    63     -73.820  15.212 -18.269  1.00 10.00      A   
ATOM    560  HE  ARG    63     -73.963  15.944 -17.632  1.00 10.00      A   
ATOM    561  CZ  ARG    63     -74.821  14.910 -19.106  1.00 10.00      A   
ATOM    562  NH1 ARG    63     -74.692  13.953 -20.027  1.00 10.00      A   
ATOM    563 HH11 ARG    63     -75.484  13.736 -20.665  1.00 10.00      A   
ATOM    564 HH12 ARG    63     -73.800  13.425 -20.106  1.00 10.00      A   
ATOM    565  NH2 ARG    63     -75.959  15.596 -19.028  1.00 10.00      A   
ATOM    566 HH21 ARG    63     -76.063  16.354 -18.324  1.00 10.00      A   
ATOM    567 HH22 ARG    63     -76.745  15.372 -19.671  1.00 10.00      A   
ATOM    568  C   ARG    63     -72.603  11.554 -14.622  1.00 10.00      A   
ATOM    569  O   ARG    63     -71.390  11.427 -14.511  1.00 10.00      A   
ATOM    570  N   ARG    64     -73.385  11.764 -13.574  1.00 10.00      A   
ATOM    571  HN  ARG    64     -74.354  11.843 -13.702  1.00 10.00      A   
ATOM    572  CA  ARG    64     -72.821  11.881 -12.217  1.00 10.00      A   
ATOM    573  CB  ARG    64     -73.866  12.407 -11.215  1.00 10.00      A   
ATOM    574  CG  ARG    64     -73.243  12.555  -9.825  1.00 10.00      A   
ATOM    575  CD  ARG    64     -74.052  13.411  -8.866  1.00 10.00      A   
ATOM    576  NE  ARG    64     -73.492  13.384  -7.508  1.00 10.00      A   
ATOM    577  HE  ARG    64     -72.584  13.034  -7.396  1.00 10.00      A   
ATOM    578  CZ  ARG    64     -74.155  13.809  -6.435  1.00 10.00      A   
ATOM    579  NH1 ARG    64     -75.376  14.343  -6.573  1.00 10.00      A   
ATOM    580 HH11 ARG    64     -75.896  14.676  -5.736  1.00 10.00      A   
ATOM    581 HH12 ARG    64     -75.803  14.426  -7.518  1.00 10.00      A   
ATOM    582  NH2 ARG    64     -73.595  13.721  -5.239  1.00 10.00      A   
ATOM    583 HH21 ARG    64     -72.640  13.322  -5.140  1.00 10.00      A   
ATOM    584 HH22 ARG    64     -74.109  14.052  -4.398  1.00 10.00      A   
ATOM    585  C   ARG    64     -72.285  10.559 -11.669  1.00 10.00      A   
ATOM    586  O   ARG    64     -71.205  10.531 -11.090  1.00 10.00      A   
ATOM    587  N   PHE    65     -73.080   9.484 -11.802  1.00 10.00      A   
ATOM    588  HN  PHE    65     -73.914   9.575 -12.307  1.00 10.00      A   
ATOM    589  CA  PHE    65     -72.746   8.185 -11.220  1.00 10.00      A   
ATOM    590  CB  PHE    65     -73.859   7.709 -10.288  1.00 10.00      A   
ATOM    591  CG  PHE    65     -74.120   8.626  -9.135  1.00 10.00      A   
ATOM    592  CD1 PHE    65     -75.393   9.177  -8.932  1.00 10.00      A   
ATOM    593  CD2 PHE    65     -73.082   8.956  -8.245  1.00 10.00      A   
ATOM    594  CE1 PHE    65     -75.647  10.020  -7.858  1.00 10.00      A   
ATOM    595  CE2 PHE    65     -73.323   9.816  -7.172  1.00 10.00      A   
ATOM    596  CZ  PHE    65     -74.644  10.333  -6.971  1.00 10.00      A   
ATOM    597  C   PHE    65     -72.484   7.158 -12.319  1.00 10.00      A   
ATOM    598  O   PHE    65     -73.366   6.379 -12.681  1.00 10.00      A   
ATOM    599  N   PRO    66     -71.255   7.150 -12.870  1.00 10.00      A   
ATOM    600  CA  PRO    66     -71.033   6.286 -14.026  1.00 10.00      A   
ATOM    601  CB  PRO    66     -69.689   6.812 -14.581  1.00 10.00      A   
ATOM    602  CG  PRO    66     -69.483   8.124 -13.943  1.00 10.00      A   
ATOM    603  CD  PRO    66     -70.045   7.950 -12.584  1.00 10.00      A   
ATOM    604  C   PRO    66     -70.929   4.771 -13.798  1.00 10.00      A   
ATOM    605  O   PRO    66     -70.999   4.002 -14.786  1.00 10.00      A   
ATOM    606  N   LYS    67     -70.702   4.332 -12.557  1.00 10.00      A   
ATOM    607  HN  LYS    67     -70.746   4.961 -11.806  1.00 10.00      A   
ATOM    608  CA  LYS    67     -70.390   2.920 -12.302  1.00 10.00      A   
ATOM    609  CB  LYS    67     -69.011   2.759 -11.617  1.00 10.00      A   
ATOM    610  CG  LYS    67     -67.833   3.159 -12.499  1.00 10.00      A   
ATOM    611  CD  LYS    67     -66.521   2.658 -11.937  1.00 10.00      A   
ATOM    612  CE  LYS    67     -65.454   2.661 -13.007  1.00 10.00      A   
ATOM    613  NZ  LYS    67     -64.110   2.308 -12.447  1.00 10.00      A   
ATOM    614  HZ1 LYS    67     -63.394   2.318 -13.202  1.00 10.00      A   
ATOM    615  HZ2 LYS    67     -64.137   1.360 -12.023  1.00 10.00      A   
ATOM    616  HZ3 LYS    67     -63.835   2.995 -11.716  1.00 10.00      A   
ATOM    617  C   LYS    67     -71.477   2.181 -11.529  1.00 10.00      A   
ATOM    618  O   LYS    67     -71.200   1.155 -10.910  1.00 10.00      A   
ATOM    619  N   VAL    68     -72.708   2.709 -11.572  1.00 10.00      A   
ATOM    620  HN  VAL    68     -72.842   3.529 -12.092  1.00 10.00      A   
ATOM    621  CA  VAL    68     -73.857   2.133 -10.888  1.00 10.00      A   
ATOM    622  CB  VAL    68     -75.098   3.071 -11.059  1.00 10.00      A   
ATOM    623  CG1 VAL    68     -76.452   2.418 -10.687  1.00 10.00      A   
ATOM    624  CG2 VAL    68     -74.904   4.347 -10.193  1.00 10.00      A   
ATOM    625  C   VAL    68     -74.150   0.699 -11.337  1.00 10.00      A   
ATOM    626  O   VAL    68     -74.100   0.388 -12.538  1.00 10.00      A   
ATOM    627  N   ARG    69     -74.395  -0.174 -10.364  1.00 10.00      A   
ATOM    628  HN  ARG    69     -74.265   0.095  -9.430  1.00 10.00      A   
ATOM    629  CA  ARG    69     -74.853  -1.528 -10.666  1.00 10.00      A   
ATOM    630  CB  ARG    69     -73.966  -2.543 -10.010  1.00 10.00      A   
ATOM    631  CG  ARG    69     -72.652  -2.615 -10.735  1.00 10.00      A   
ATOM    632  CD  ARG    69     -71.607  -3.223  -9.889  1.00 10.00      A   
ATOM    633  NE  ARG    69     -70.337  -3.265 -10.612  1.00 10.00      A   
ATOM    634  HE  ARG    69     -69.946  -2.407 -10.880  1.00 10.00      A   
ATOM    635  CZ  ARG    69     -69.681  -4.388 -10.929  1.00 10.00      A   
ATOM    636  NH1 ARG    69     -70.157  -5.589 -10.581  1.00 10.00      A   
ATOM    637 HH11 ARG    69     -69.633  -6.450 -10.836  1.00 10.00      A   
ATOM    638 HH12 ARG    69     -71.052  -5.661 -10.056  1.00 10.00      A   
ATOM    639  NH2 ARG    69     -68.533  -4.316 -11.584  1.00 10.00      A   
ATOM    640 HH21 ARG    69     -68.020  -5.186 -11.832  1.00 10.00      A   
ATOM    641 HH22 ARG    69     -68.145  -3.389 -11.851  1.00 10.00      A   
ATOM    642  C   ARG    69     -76.271  -1.809 -10.240  1.00 10.00      A   
ATOM    643  O   ARG    69     -76.813  -2.840 -10.612  1.00 10.00      A   
ATOM    644  N   SER    70     -76.846  -0.928  -9.432  1.00 10.00      A   
ATOM    645  HN  SER    70     -76.359  -0.129  -9.140  1.00 10.00      A   
ATOM    646  CA  SER    70     -78.218  -1.166  -8.986  1.00 10.00      A   
ATOM    647  CB  SER    70     -78.202  -1.790  -7.574  1.00 10.00      A   
ATOM    648  OG  SER    70     -79.500  -1.780  -6.999  1.00 10.00      A   
ATOM    649  HG  SER    70     -80.151  -1.983  -7.675  1.00 10.00      A   
ATOM    650  C   SER    70     -79.029   0.118  -9.054  1.00 10.00      A   
ATOM    651  O   SER    70     -78.603   1.152  -8.545  1.00 10.00      A   
ATOM    652  N   VAL    71     -80.215   0.065  -9.672  1.00 10.00      A   
ATOM    653  HN  VAL    71     -80.522  -0.791 -10.036  1.00 10.00      A   
ATOM    654  CA  VAL    71     -81.077   1.252  -9.824  1.00 10.00      A   
ATOM    655  CB  VAL    71     -81.116   1.732 -11.309  1.00 10.00      A   
ATOM    656  CG1 VAL    71     -82.143   2.906 -11.529  1.00 10.00      A   
ATOM    657  CG2 VAL    71     -79.699   2.164 -11.743  1.00 10.00      A   
ATOM    658  C   VAL    71     -82.474   0.919  -9.310  1.00 10.00      A   
ATOM    659  O   VAL    71     -82.998  -0.159  -9.559  1.00 10.00      A   
ATOM    660  N   GLU    72     -82.998   1.801  -8.486  1.00 10.00      A   
ATOM    661  HN  GLU    72     -82.452   2.539  -8.143  1.00 10.00      A   
ATOM    662  CA  GLU    72     -84.409   1.676  -8.080  1.00 10.00      A   
ATOM    663  CB  GLU    72     -84.483   1.398  -6.580  1.00 10.00      A   
ATOM    664  CG  GLU    72     -85.933   1.394  -6.048  1.00 10.00      A   
ATOM    665  CD  GLU    72     -86.077   0.733  -4.685  1.00 10.00      A   
ATOM    666  OE1 GLU    72     -85.059   0.341  -4.053  1.00 10.00      A   
ATOM    667  OE2 GLU    72     -87.238   0.637  -4.243  1.00 10.00      A   
ATOM    668  C   GLU    72     -85.114   2.967  -8.466  1.00 10.00      A   
ATOM    669  O   GLU    72     -84.629   4.062  -8.156  1.00 10.00      A   
ATOM    670  N   LEU    73     -86.273   2.843  -9.130  1.00 10.00      A   
ATOM    671  HN  LEU    73     -86.617   1.941  -9.303  1.00 10.00      A   
ATOM    672  CA  LEU    73     -87.049   3.983  -9.606  1.00 10.00      A   
ATOM    673  CB  LEU    73     -87.014   4.016 -11.156  1.00 10.00      A   
ATOM    674  CG  LEU    73     -85.741   4.588 -11.758  1.00 10.00      A   
ATOM    675  CD1 LEU    73     -85.553   3.996 -13.166  1.00 10.00      A   
ATOM    676  CD2 LEU    73     -85.900   6.130 -11.807  1.00 10.00      A   
ATOM    677  C   LEU    73     -88.488   3.782  -9.200  1.00 10.00      A   
ATOM    678  O   LEU    73     -88.962   2.653  -9.228  1.00 10.00      A   
ATOM    679  N   LYS    74     -89.147   4.859  -8.814  1.00 10.00      A   
ATOM    680  HN  LYS    74     -88.661   5.708  -8.736  1.00 10.00      A   
ATOM    681  CA  LYS    74     -90.585   4.834  -8.495  1.00 10.00      A   
ATOM    682  CB  LYS    74     -90.819   5.092  -7.009  1.00 10.00      A   
ATOM    683  CG  LYS    74     -90.107   4.072  -6.069  1.00 10.00      A   
ATOM    684  CD  LYS    74     -90.619   4.288  -4.642  1.00 10.00      A   
ATOM    685  CE  LYS    74     -90.188   3.176  -3.713  1.00 10.00      A   
ATOM    686  NZ  LYS    74     -90.765   3.457  -2.348  1.00 10.00      A   
ATOM    687  HZ1 LYS    74     -90.100   3.150  -1.610  1.00 10.00      A   
ATOM    688  HZ2 LYS    74     -91.658   2.942  -2.226  1.00 10.00      A   
ATOM    689  HZ3 LYS    74     -90.946   4.475  -2.239  1.00 10.00      A   
ATOM    690  C   LYS    74     -91.270   5.887  -9.356  1.00 10.00      A   
ATOM    691  O   LYS    74     -90.712   6.977  -9.588  1.00 10.00      A   
ATOM    692  N   GLY    75     -92.466   5.564  -9.859  1.00 10.00      A   
ATOM    693  HN  GLY    75     -92.893   4.729  -9.574  1.00 10.00      A   
ATOM    694  CA  GLY    75     -93.150   6.438 -10.834  1.00 10.00      A   
ATOM    695  C   GLY    75     -94.382   7.119 -10.278  1.00 10.00      A   
ATOM    696  O   GLY    75     -94.302   8.157  -9.588  1.00 10.00      A   
ATOM    697  N   LYS    76     -95.541   6.541 -10.574  1.00 10.00      A   
ATOM    698  HN  LYS    76     -95.539   5.704 -11.084  1.00 10.00      A   
ATOM    699  CA  LYS    76     -96.833   7.122 -10.158  1.00 10.00      A   
ATOM    700  CB  LYS    76     -98.002   6.284 -10.668  1.00 10.00      A   
ATOM    701  CG  LYS    76     -97.864   5.892 -12.113  1.00 10.00      A   
ATOM    702  CD  LYS    76     -99.133   5.172 -12.593  1.00 10.00      A   
ATOM    703  CE  LYS    76     -99.012   4.861 -14.068  1.00 10.00      A   
ATOM    704  NZ  LYS    76    -100.337   4.449 -14.709  1.00 10.00      A   
ATOM    705  HZ1 LYS    76    -100.709   3.596 -14.243  1.00 10.00      A   
ATOM    706  HZ2 LYS    76    -100.199   4.245 -15.719  1.00 10.00      A   
ATOM    707  HZ3 LYS    76    -101.033   5.216 -14.614  1.00 10.00      A   
ATOM    708  C   LYS    76     -96.948   7.233  -8.635  1.00 10.00      A   
ATOM    709  O   LYS    76     -96.430   6.354  -7.923  1.00 10.00      A   
ATOM    710  N   PRO    77     -97.666   8.276  -8.150  1.00 10.00      A   
ATOM    711  CA  PRO    77     -97.958   8.414  -6.714  1.00 10.00      A   
ATOM    712  CB  PRO    77     -98.757   9.706  -6.630  1.00 10.00      A   
ATOM    713  CG  PRO    77     -99.200  10.031  -8.016  1.00 10.00      A   
ATOM    714  CD  PRO    77     -98.232   9.393  -8.946  1.00 10.00      A   
ATOM    715  C   PRO    77     -98.826   7.257  -6.194  1.00 10.00      A   
ATOM    716  O   PRO    77     -99.520   6.597  -6.981  1.00 10.00      A   
ATOM    717  N   HIS    78     -98.804   7.055  -4.876  1.00 10.00      A   
ATOM    718  HN  HIS    78     -98.233   7.632  -4.328  1.00 10.00      A   
ATOM    719  CA  HIS    78     -99.591   6.011  -4.198  1.00 10.00      A   
ATOM    720  CB  HIS    78     -99.450   6.231  -2.684  1.00 10.00      A   
ATOM    721  CG  HIS    78    -100.251   5.284  -1.839  1.00 10.00      A   
ATOM    722  ND1 HIS    78    -100.776   5.646  -0.620  1.00 10.00      A   
ATOM    723  HD1 HIS    78    -100.693   6.530  -0.210  1.00 10.00      A   
ATOM    724  CD2 HIS    78    -100.587   3.981  -2.018  1.00 10.00      A   
ATOM    725  CE1 HIS    78    -101.406   4.615  -0.086  1.00 10.00      A   
ATOM    726  NE2 HIS    78    -101.318   3.595  -0.926  1.00 10.00      A   
ATOM    727  C   HIS    78    -101.079   5.943  -4.585  1.00 10.00      A   
ATOM    728  O   HIS    78    -101.673   4.845  -4.671  1.00 10.00      A   
ATOM    729  N   PHE    79    -101.704   7.101  -4.794  1.00 10.00      A   
ATOM    730  HN  PHE    79    -101.195   7.939  -4.768  1.00 10.00      A   
ATOM    731  CA  PHE    79    -103.166   7.137  -5.067  1.00 10.00      A   
ATOM    732  CB  PHE    79    -103.713   8.573  -4.895  1.00 10.00      A   
ATOM    733  CG  PHE    79    -104.110   8.946  -3.446  1.00 10.00      A   
ATOM    734  CD1 PHE    79    -103.666   8.197  -2.348  1.00 10.00      A   
ATOM    735  CD2 PHE    79    -104.869  10.078  -3.195  1.00 10.00      A   
ATOM    736  CE1 PHE    79    -104.014   8.556  -1.037  1.00 10.00      A   
ATOM    737  CE2 PHE    79    -105.205  10.438  -1.914  1.00 10.00      A   
ATOM    738  CZ  PHE    79    -104.784   9.686  -0.827  1.00 10.00      A   
ATOM    739  C   PHE    79    -103.511   6.562  -6.460  1.00 10.00      A   
ATOM    740  O   PHE    79    -104.684   6.348  -6.794  1.00 10.00      A   
ATOM    741  N   ALA    80    -102.492   6.297  -7.286  1.00 10.00      A   
ATOM    742  HN  ALA    80    -101.589   6.603  -7.059  1.00 10.00      A   
ATOM    743  CA  ALA    80    -102.721   5.548  -8.534  1.00 10.00      A   
ATOM    744  CB  ALA    80    -101.377   5.378  -9.325  1.00 10.00      A   
ATOM    745  C   ALA    80    -103.295   4.170  -8.217  1.00 10.00      A   
ATOM    746  O   ALA    80    -104.011   3.588  -9.047  1.00 10.00      A   
ATOM    747  N   ASP    81    -102.954   3.623  -7.036  1.00 10.00      A   
ATOM    748  HN  ASP    81    -102.329   4.095  -6.447  1.00 10.00      A   
ATOM    749  CA  ASP    81    -103.511   2.314  -6.611  1.00 10.00      A   
ATOM    750  CB  ASP    81    -102.939   1.914  -5.274  1.00 10.00      A   
ATOM    751  CG  ASP    81    -101.484   1.526  -5.350  1.00 10.00      A   
ATOM    752  OD1 ASP    81    -100.853   1.641  -6.408  1.00 10.00      A   
ATOM    753  OD2 ASP    81    -100.968   1.119  -4.309  1.00 10.00      A   
ATOM    754  C   ASP    81    -105.026   2.323  -6.456  1.00 10.00      A   
ATOM    755  O   ASP    81    -105.677   1.262  -6.445  1.00 10.00      A   
ATOM    756  N   PHE    82    -105.590   3.517  -6.277  1.00 10.00      A   
ATOM    757  HN  PHE    82    -105.025   4.318  -6.291  1.00 10.00      A   
ATOM    758  CA  PHE    82    -107.015   3.662  -6.064  1.00 10.00      A   
ATOM    759  CB  PHE    82    -107.299   4.473  -4.788  1.00 10.00      A   
ATOM    760  CG  PHE    82    -106.427   4.077  -3.624  1.00 10.00      A   
ATOM    761  CD1 PHE    82    -106.294   2.743  -3.257  1.00 10.00      A   
ATOM    762  CD2 PHE    82    -105.743   5.041  -2.908  1.00 10.00      A   
ATOM    763  CE1 PHE    82    -105.461   2.341  -2.179  1.00 10.00      A   
ATOM    764  CE2 PHE    82    -104.908   4.680  -1.820  1.00 10.00      A   
ATOM    765  CZ  PHE    82    -104.774   3.319  -1.450  1.00 10.00      A   
ATOM    766  C   PHE    82    -107.760   4.268  -7.271  1.00 10.00      A   
ATOM    767  O   PHE    82    -108.833   4.786  -7.128  1.00 10.00      A   
ATOM    768  N   ASN    83    -107.151   4.194  -8.439  1.00 10.00      A   
ATOM    769  HN  ASN    83    -106.248   3.816  -8.473  1.00 10.00      A   
ATOM    770  CA  ASN    83    -107.759   4.646  -9.669  1.00 10.00      A   
ATOM    771  CB  ASN    83    -109.075   3.896  -9.930  1.00 10.00      A   
ATOM    772  CG  ASN    83    -108.848   2.433 -10.209  1.00 10.00      A   
ATOM    773  OD1 ASN    83    -107.970   2.074 -10.987  1.00 10.00      A   
ATOM    774  ND2 ASN    83    -109.619   1.567  -9.552  1.00 10.00      A   
ATOM    775 HD21 ASN    83    -110.286   1.922  -8.929  1.00 10.00      A   
ATOM    776 HD22 ASN    83    -109.487   0.611  -9.720  1.00 10.00      A   
ATOM    777  C   ASN    83    -107.943   6.160  -9.742  1.00 10.00      A   
ATOM    778  O   ASN    83    -108.784   6.641 -10.492  1.00 10.00      A   
ATOM    779  N   LEU    84    -107.129   6.924  -8.992  1.00 10.00      A   
ATOM    780  HN  LEU    84    -106.424   6.502  -8.458  1.00 10.00      A   
ATOM    781  CA  LEU    84    -107.286   8.384  -8.965  1.00 10.00      A   
ATOM    782  CB  LEU    84    -107.067   8.880  -7.527  1.00 10.00      A   
ATOM    783  CG  LEU    84    -108.011   8.266  -6.491  1.00 10.00      A   
ATOM    784  CD1 LEU    84    -107.762   8.869  -5.116  1.00 10.00      A   
ATOM    785  CD2 LEU    84    -109.522   8.502  -6.907  1.00 10.00      A   
ATOM    786  C   LEU    84    -106.322   9.079  -9.966  1.00 10.00      A   
ATOM    787  O   LEU    84    -106.382  10.303 -10.174  1.00 10.00      A   
ATOM    788  N   VAL    85    -105.445   8.289 -10.565  1.00 10.00      A   
ATOM    789  HN  VAL    85    -105.399   7.349 -10.291  1.00 10.00      A   
ATOM    790  CA  VAL    85    -104.540   8.756 -11.619  1.00 10.00      A   
ATOM    791  CB  VAL    85    -103.059   8.399 -11.302  1.00 10.00      A   
ATOM    792  CG1 VAL    85    -102.116   8.995 -12.381  1.00 10.00      A   
ATOM    793  CG2 VAL    85    -102.649   8.918  -9.904  1.00 10.00      A   
ATOM    794  C   VAL    85    -104.968   8.150 -12.965  1.00 10.00      A   
ATOM    795  O   VAL    85    -104.824   6.930 -13.176  1.00 10.00      A   
ATOM    796  N   PRO    86    -105.490   8.990 -13.895  1.00 10.00      A   
ATOM    797  CA  PRO    86    -105.959   8.437 -15.173  1.00 10.00      A   
ATOM    798  CB  PRO    86    -106.477   9.675 -15.925  1.00 10.00      A   
ATOM    799  CG  PRO    86    -106.805  10.655 -14.807  1.00 10.00      A   
ATOM    800  CD  PRO    86    -105.676  10.452 -13.849  1.00 10.00      A   
ATOM    801  C   PRO    86    -104.836   7.782 -15.936  1.00 10.00      A   
ATOM    802  O   PRO    86    -103.670   8.140 -15.744  1.00 10.00      A   
ATOM    803  N   ASP    87    -105.188   6.809 -16.783  1.00 10.00      A   
ATOM    804  HN  ASP    87    -106.135   6.566 -16.856  1.00 10.00      A   
ATOM    805  CA  ASP    87    -104.215   6.094 -17.603  1.00 10.00      A   
ATOM    806  CB  ASP    87    -104.913   5.111 -18.541  1.00 10.00      A   
ATOM    807  CG  ASP    87    -105.629   4.002 -17.816  1.00 10.00      A   
ATOM    808  OD1 ASP    87    -106.567   3.434 -18.411  1.00 10.00      A   
ATOM    809  OD2 ASP    87    -105.228   3.659 -16.691  1.00 10.00      A   
ATOM    810  C   ASP    87    -103.505   7.082 -18.510  1.00 10.00      A   
ATOM    811  O   ASP    87    -104.127   8.006 -19.036  1.00 10.00      A   
ATOM    812  N   GLY    88    -102.218   6.848 -18.722  1.00 10.00      A   
ATOM    813  HN  GLY    88    -101.784   6.104 -18.254  1.00 10.00      A   
ATOM    814  CA  GLY    88    -101.445   7.674 -19.636  1.00 10.00      A   
ATOM    815  C   GLY    88    -100.774   8.844 -18.919  1.00 10.00      A   
ATOM    816  O   GLY    88    -100.057   9.636 -19.554  1.00 10.00      A   
ATOM    817  N   TRP    89    -101.036   8.992 -17.625  1.00 10.00      A   
ATOM    818  HN  TRP    89    -101.644   8.367 -17.177  1.00 10.00      A   
ATOM    819  CA  TRP    89    -100.420  10.086 -16.861  1.00 10.00      A   
ATOM    820  CB  TRP    89    -100.732   9.981 -15.370  1.00 10.00      A   
ATOM    821  CG  TRP    89     -99.950  10.961 -14.553  1.00 10.00      A   
ATOM    822  CD1 TRP    89    -100.270  12.284 -14.294  1.00 10.00      A   
ATOM    823  CD2 TRP    89     -98.713  10.705 -13.890  1.00 10.00      A   
ATOM    824  NE1 TRP    89     -99.294  12.850 -13.509  1.00 10.00      A   
ATOM    825  HE1 TRP    89     -99.285  13.778 -13.195  1.00 10.00      A   
ATOM    826  CE2 TRP    89     -98.317  11.914 -13.263  1.00 10.00      A   
ATOM    827  CE3 TRP    89     -97.876   9.575 -13.797  1.00 10.00      A   
ATOM    828  CZ2 TRP    89     -97.125  12.017 -12.510  1.00 10.00      A   
ATOM    829  CZ3 TRP    89     -96.698   9.666 -13.046  1.00 10.00      A   
ATOM    830  CH2 TRP    89     -96.331  10.898 -12.415  1.00 10.00      A   
ATOM    831  C   TRP    89     -98.894  10.160 -17.070  1.00 10.00      A   
ATOM    832  O   TRP    89     -98.339  11.243 -17.304  1.00 10.00      A   
ATOM    833  N   GLY    90     -98.228   9.007 -17.015  1.00 10.00      A   
ATOM    834  HN  GLY    90     -98.727   8.168 -16.924  1.00 10.00      A   
ATOM    835  CA  GLY    90     -96.761   8.979 -17.092  1.00 10.00      A   
ATOM    836  C   GLY    90     -96.150   7.800 -16.355  1.00 10.00      A   
ATOM    837  O   GLY    90     -96.838   6.804 -16.076  1.00 10.00      A   
ATOM    838  N   GLY    91     -94.865   7.932 -16.006  1.00 10.00      A   
ATOM    839  HN  GLY    91     -94.406   8.766 -16.230  1.00 10.00      A   
ATOM    840  CA  GLY    91     -94.128   6.888 -15.308  1.00 10.00      A   
ATOM    841  C   GLY    91     -93.373   5.928 -16.225  1.00 10.00      A   
ATOM    842  O   GLY    91     -93.014   4.799 -15.813  1.00 10.00      A   
ATOM    843  N   TYR    92     -93.137   6.333 -17.470  1.00 10.00      A   
ATOM    844  HN  TYR    92     -93.412   7.234 -17.742  1.00 10.00      A   
ATOM    845  CA  TYR    92     -92.470   5.458 -18.450  1.00 10.00      A   
ATOM    846  CB  TYR    92     -92.538   6.062 -19.853  1.00 10.00      A   
ATOM    847  CG  TYR    92     -93.957   6.317 -20.274  1.00 10.00      A   
ATOM    848  CD1 TYR    92     -94.503   7.604 -20.211  1.00 10.00      A   
ATOM    849  CD2 TYR    92     -94.762   5.267 -20.700  1.00 10.00      A   
ATOM    850  CE1 TYR    92     -95.834   7.842 -20.581  1.00 10.00      A   
ATOM    851  CE2 TYR    92     -96.084   5.485 -21.073  1.00 10.00      A   
ATOM    852  CZ  TYR    92     -96.609   6.780 -21.011  1.00 10.00      A   
ATOM    853  OH  TYR    92     -97.910   6.983 -21.368  1.00 10.00      A   
ATOM    854  HH  TYR    92     -98.460   6.304 -20.971  1.00 10.00      A   
ATOM    855  C   TYR    92     -91.008   5.245 -18.086  1.00 10.00      A   
ATOM    856  O   TYR    92     -90.270   6.211 -17.928  1.00 10.00      A   
ATOM    857  N   VAL    93     -90.595   3.982 -17.983  1.00 10.00      A   
ATOM    858  HN  VAL    93     -91.240   3.255 -18.106  1.00 10.00      A   
ATOM    859  CA  VAL    93     -89.207   3.660 -17.693  1.00 10.00      A   
ATOM    860  CB  VAL    93     -89.094   2.359 -16.864  1.00 10.00      A   
ATOM    861  CG1 VAL    93     -89.258   1.134 -17.731  1.00 10.00      A   
ATOM    862  CG2 VAL    93     -87.727   2.272 -16.169  1.00 10.00      A   
ATOM    863  C   VAL    93     -88.337   3.578 -18.955  1.00 10.00      A   
ATOM    864  O   VAL    93     -87.111   3.633 -18.862  1.00 10.00      A   
ATOM    865  N   TYR    94     -88.949   3.467 -20.135  1.00 10.00      A   
ATOM    866  HN  TYR    94     -89.926   3.505 -20.198  1.00 10.00      A   
ATOM    867  CA  TYR    94     -88.128   3.287 -21.335  1.00 10.00      A   
ATOM    868  CB  TYR    94     -88.951   3.192 -22.621  1.00 10.00      A   
ATOM    869  CG  TYR    94     -88.071   2.820 -23.790  1.00 10.00      A   
ATOM    870  CD1 TYR    94     -87.697   1.488 -24.009  1.00 10.00      A   
ATOM    871  CD2 TYR    94     -87.554   3.804 -24.632  1.00 10.00      A   
ATOM    872  CE1 TYR    94     -86.875   1.146 -25.064  1.00 10.00      A   
ATOM    873  CE2 TYR    94     -86.732   3.478 -25.689  1.00 10.00      A   
ATOM    874  CZ  TYR    94     -86.395   2.156 -25.898  1.00 10.00      A   
ATOM    875  OH  TYR    94     -85.582   1.843 -26.934  1.00 10.00      A   
ATOM    876  HH  TYR    94     -84.846   2.458 -26.959  1.00 10.00      A   
ATOM    877  C   TYR    94     -86.972   4.286 -21.478  1.00 10.00      A   
ATOM    878  O   TYR    94     -85.852   3.864 -21.779  1.00 10.00      A   
ATOM    879  N   PRO    95     -87.217   5.606 -21.255  1.00 10.00      A   
ATOM    880  CA  PRO    95     -86.083   6.540 -21.400  1.00 10.00      A   
ATOM    881  CB  PRO    95     -86.712   7.894 -21.052  1.00 10.00      A   
ATOM    882  CG  PRO    95     -88.132   7.733 -21.471  1.00 10.00      A   
ATOM    883  CD  PRO    95     -88.457   6.354 -20.949  1.00 10.00      A   
ATOM    884  C   PRO    95     -84.899   6.223 -20.481  1.00 10.00      A   
ATOM    885  O   PRO    95     -83.765   6.432 -20.879  1.00 10.00      A   
ATOM    886  N   TRP    96     -85.180   5.694 -19.284  1.00 10.00      A   
ATOM    887  HN  TRP    96     -86.121   5.595 -19.032  1.00 10.00      A   
ATOM    888  CA  TRP    96     -84.156   5.250 -18.323  1.00 10.00      A   
ATOM    889  CB  TRP    96     -84.811   4.893 -16.956  1.00 10.00      A   
ATOM    890  CG  TRP    96     -85.296   6.117 -16.239  1.00 10.00      A   
ATOM    891  CD1 TRP    96     -86.541   6.695 -16.347  1.00 10.00      A   
ATOM    892  CD2 TRP    96     -84.552   6.928 -15.328  1.00 10.00      A   
ATOM    893  NE1 TRP    96     -86.611   7.829 -15.574  1.00 10.00      A   
ATOM    894  HE1 TRP    96     -87.392   8.414 -15.489  1.00 10.00      A   
ATOM    895  CE2 TRP    96     -85.410   7.995 -14.925  1.00 10.00      A   
ATOM    896  CE3 TRP    96     -83.230   6.881 -14.827  1.00 10.00      A   
ATOM    897  CZ2 TRP    96     -84.995   8.994 -14.024  1.00 10.00      A   
ATOM    898  CZ3 TRP    96     -82.808   7.895 -13.936  1.00 10.00      A   
ATOM    899  CH2 TRP    96     -83.688   8.939 -13.549  1.00 10.00      A   
ATOM    900  C   TRP    96     -83.387   4.043 -18.840  1.00 10.00      A   
ATOM    901  O   TRP    96     -82.168   4.006 -18.770  1.00 10.00      A   
ATOM    902  N   ILE    97     -84.114   3.034 -19.327  1.00 10.00      A   
ATOM    903  HN  ILE    97     -85.092   3.096 -19.327  1.00 10.00      A   
ATOM    904  CA  ILE    97     -83.454   1.817 -19.870  1.00 10.00      A   
ATOM    905  CB  ILE    97     -84.471   0.741 -20.300  1.00 10.00      A   
ATOM    906  CG1 ILE    97     -85.496   0.463 -19.174  1.00 10.00      A   
ATOM    907  CG2 ILE    97     -83.752  -0.540 -20.761  1.00 10.00      A   
ATOM    908  CD1 ILE    97     -84.896   0.128 -17.775  1.00 10.00      A   
ATOM    909  C   ILE    97     -82.606   2.211 -21.045  1.00 10.00      A   
ATOM    910  O   ILE    97     -81.433   1.785 -21.181  1.00 10.00      A   
ATOM    911  N   GLU    98     -83.178   3.049 -21.906  1.00 10.00      A   
ATOM    912  HN  GLU    98     -84.073   3.405 -21.725  1.00 10.00      A   
ATOM    913  CA  GLU    98     -82.474   3.433 -23.111  1.00 10.00      A   
ATOM    914  CB  GLU    98     -83.342   4.340 -23.980  1.00 10.00      A   
ATOM    915  CG  GLU    98     -82.862   4.405 -25.404  1.00 10.00      A   
ATOM    916  CD  GLU    98     -83.210   5.705 -26.056  1.00 10.00      A   
ATOM    917  OE1 GLU    98     -83.692   5.690 -27.218  1.00 10.00      A   
ATOM    918  OE2 GLU    98     -82.992   6.753 -25.407  1.00 10.00      A   
ATOM    919  C   GLU    98     -81.177   4.138 -22.753  1.00 10.00      A   
ATOM    920  O   GLU    98     -80.123   3.846 -23.332  1.00 10.00      A   
ATOM    921  N   ALA    99     -81.260   5.075 -21.808  1.00 10.00      A   
ATOM    922  HN  ALA    99     -82.125   5.255 -21.384  1.00 10.00      A   
ATOM    923  CA  ALA    99     -80.083   5.840 -21.391  1.00 10.00      A   
ATOM    924  CB  ALA    99     -80.475   7.061 -20.538  1.00 10.00      A   
ATOM    925  C   ALA    99     -79.026   4.955 -20.700  1.00 10.00      A   
ATOM    926  O   ALA    99     -77.840   5.060 -21.014  1.00 10.00      A   
ATOM    927  N   MET   100     -79.461   4.082 -19.792  1.00 10.00      A   
ATOM    928  HN  MET   100     -80.409   4.097 -19.545  1.00 10.00      A   
ATOM    929  CA  MET   100     -78.580   3.093 -19.142  1.00 10.00      A   
ATOM    930  CB  MET   100     -79.310   2.380 -17.993  1.00 10.00      A   
ATOM    931  CG  MET   100     -79.618   3.310 -16.814  1.00 10.00      A   
ATOM    932  SD  MET   100     -80.325   2.458 -15.394  1.00 10.00      A   
ATOM    933  CE  MET   100     -81.871   1.846 -16.071  1.00 10.00      A   
ATOM    934  C   MET   100     -77.954   2.043 -20.097  1.00 10.00      A   
ATOM    935  O   MET   100     -76.806   1.606 -19.894  1.00 10.00      A   
ATOM    936  N   SER   101     -78.704   1.670 -21.136  1.00 10.00      A   
ATOM    937  HN  SER   101     -79.555   2.129 -21.294  1.00 10.00      A   
ATOM    938  CA  SER   101     -78.299   0.594 -22.055  1.00 10.00      A   
ATOM    939  CB  SER   101     -79.321   0.442 -23.178  1.00 10.00      A   
ATOM    940  OG  SER   101     -79.199   1.525 -24.102  1.00 10.00      A   
ATOM    941  HG  SER   101     -79.957   2.108 -24.013  1.00 10.00      A   
ATOM    942  C   SER   101     -76.904   0.824 -22.654  1.00 10.00      A   
ATOM    943  O   SER   101     -76.147  -0.129 -22.844  1.00 10.00      A   
ATOM    944  N   SER   102     -76.568   2.078 -22.947  1.00 10.00      A   
ATOM    945  HN  SER   102     -77.210   2.802 -22.790  1.00 10.00      A   
ATOM    946  CA  SER   102     -75.249   2.386 -23.503  1.00 10.00      A   
ATOM    947  CB  SER   102     -75.334   3.425 -24.631  1.00 10.00      A   
ATOM    948  OG  SER   102     -76.024   4.589 -24.222  1.00 10.00      A   
ATOM    949  HG  SER   102     -76.234   5.123 -24.990  1.00 10.00      A   
ATOM    950  C   SER   102     -74.216   2.800 -22.453  1.00 10.00      A   
ATOM    951  O   SER   102     -73.032   2.919 -22.766  1.00 10.00      A   
ATOM    952  N   SER   103     -74.648   2.996 -21.207  1.00 10.00      A   
ATOM    953  HN  SER   103     -75.589   2.837 -20.984  1.00 10.00      A   
ATOM    954  CA  SER   103     -73.719   3.446 -20.180  1.00 10.00      A   
ATOM    955  CB  SER   103     -74.138   4.825 -19.647  1.00 10.00      A   
ATOM    956  OG  SER   103     -73.969   5.821 -20.665  1.00 10.00      A   
ATOM    957  HG  SER   103     -74.828   6.159 -20.929  1.00 10.00      A   
ATOM    958  C   SER   103     -73.477   2.475 -19.037  1.00 10.00      A   
ATOM    959  O   SER   103     -72.338   2.284 -18.628  1.00 10.00      A   
ATOM    960  N   TYR   104     -74.535   1.864 -18.514  1.00 10.00      A   
ATOM    961  HN  TYR   104     -75.408   1.954 -18.951  1.00 10.00      A   
ATOM    962  CA  TYR   104     -74.421   1.062 -17.304  1.00 10.00      A   
ATOM    963  CB  TYR   104     -75.647   1.262 -16.441  1.00 10.00      A   
ATOM    964  CG  TYR   104     -75.643   2.551 -15.658  1.00 10.00      A   
ATOM    965  CD1 TYR   104     -76.754   2.883 -14.907  1.00 10.00      A   
ATOM    966  CD2 TYR   104     -74.533   3.424 -15.643  1.00 10.00      A   
ATOM    967  CE1 TYR   104     -76.782   4.017 -14.167  1.00 10.00      A   
ATOM    968  CE2 TYR   104     -74.559   4.596 -14.874  1.00 10.00      A   
ATOM    969  CZ  TYR   104     -75.710   4.861 -14.145  1.00 10.00      A   
ATOM    970  OH  TYR   104     -75.847   5.960 -13.351  1.00 10.00      A   
ATOM    971  HH  TYR   104     -75.526   6.735 -13.818  1.00 10.00      A   
ATOM    972  C   TYR   104     -74.264  -0.394 -17.706  1.00 10.00      A   
ATOM    973  O   TYR   104     -75.035  -1.286 -17.305  1.00 10.00      A   
ATOM    974  N   THR   105     -73.243  -0.642 -18.504  1.00 10.00      A   
ATOM    975  HN  THR   105     -72.547   0.036 -18.627  1.00 10.00      A   
ATOM    976  CA  THR   105     -73.143  -1.941 -19.215  1.00 10.00      A   
ATOM    977  CB  THR   105     -71.868  -1.983 -20.081  1.00 10.00      A   
ATOM    978  OG1 THR   105     -70.751  -1.677 -19.260  1.00 10.00      A   
ATOM    979  HG1 THR   105     -70.630  -2.373 -18.610  1.00 10.00      A   
ATOM    980  CG2 THR   105     -71.934  -0.928 -21.226  1.00 10.00      A   
ATOM    981  C   THR   105     -72.939  -3.085 -18.146  1.00 10.00      A   
ATOM    982  O   THR   105     -73.384  -4.209 -18.318  1.00 10.00      A   
ATOM    983  N   TRP   106     -72.144  -2.818 -17.013  1.00 10.00      A   
ATOM    984  HN  TRP   106     -71.656  -1.971 -16.958  1.00 10.00      A   
ATOM    985  CA  TRP   106     -72.035  -3.776 -15.923  1.00 10.00      A   
ATOM    986  CB  TRP   106     -70.766  -3.484 -15.128  1.00 10.00      A   
ATOM    987  CG  TRP   106     -69.605  -4.014 -15.813  1.00 10.00      A   
ATOM    988  CD1 TRP   106     -69.060  -3.563 -16.976  1.00 10.00      A   
ATOM    989  CD2 TRP   106     -68.845  -5.149 -15.411  1.00 10.00      A   
ATOM    990  NE1 TRP   106     -67.980  -4.341 -17.321  1.00 10.00      A   
ATOM    991  HE1 TRP   106     -67.416  -4.218 -18.112  1.00 10.00      A   
ATOM    992  CE2 TRP   106     -67.833  -5.331 -16.372  1.00 10.00      A   
ATOM    993  CE3 TRP   106     -68.920  -6.035 -14.316  1.00 10.00      A   
ATOM    994  CZ2 TRP   106     -66.891  -6.358 -16.273  1.00 10.00      A   
ATOM    995  CZ3 TRP   106     -67.986  -7.053 -14.220  1.00 10.00      A   
ATOM    996  CH2 TRP   106     -66.992  -7.209 -15.202  1.00 10.00      A   
ATOM    997  C   TRP   106     -73.271  -3.792 -14.982  1.00 10.00      A   
ATOM    998  O   TRP   106     -73.218  -4.329 -13.890  1.00 10.00      A   
ATOM    999  N   LEU   107     -74.387  -3.210 -15.402  1.00 10.00      A   
ATOM   1000  HN  LEU   107     -74.416  -2.827 -16.304  1.00 10.00      A   
ATOM   1001  CA  LEU   107     -75.603  -3.121 -14.536  1.00 10.00      A   
ATOM   1002  CB  LEU   107     -76.716  -2.362 -15.250  1.00 10.00      A   
ATOM   1003  CG  LEU   107     -78.014  -2.040 -14.435  1.00 10.00      A   
ATOM   1004  CD1 LEU   107     -77.738  -0.988 -13.323  1.00 10.00      A   
ATOM   1005  CD2 LEU   107     -79.133  -1.483 -15.295  1.00 10.00      A   
ATOM   1006  C   LEU   107     -76.198  -4.493 -14.062  1.00 10.00      A   
ATOM   1007  O   LEU   107     -76.326  -5.408 -14.865  1.00 10.00      A   
ATOM   1008  N   GLU   108     -76.645  -4.605 -12.786  1.00 10.00      A   
ATOM   1009  HN  GLU   108     -76.721  -3.805 -12.225  1.00 10.00      A   
ATOM   1010  CA  GLU   108     -77.014  -5.912 -12.243  1.00 10.00      A   
ATOM   1011  CB  GLU   108     -76.088  -6.325 -11.096  1.00 10.00      A   
ATOM   1012  CG  GLU   108     -74.645  -6.583 -11.515  1.00 10.00      A   
ATOM   1013  CD  GLU   108     -73.798  -7.005 -10.337  1.00 10.00      A   
ATOM   1014  OE1 GLU   108     -74.312  -7.010  -9.193  1.00 10.00      A   
ATOM   1015  OE2 GLU   108     -72.624  -7.312 -10.563  1.00 10.00      A   
ATOM   1016  C   GLU   108     -78.452  -5.971 -11.707  1.00 10.00      A   
ATOM   1017  O   GLU   108     -79.022  -7.046 -11.632  1.00 10.00      A   
ATOM   1018  N   GLU   109     -78.974  -4.835 -11.270  1.00 10.00      A   
ATOM   1019  HN  GLU   109     -78.483  -3.998 -11.405  1.00 10.00      A   
ATOM   1020  CA  GLU   109     -80.298  -4.803 -10.572  1.00 10.00      A   
ATOM   1021  CB  GLU   109     -80.087  -4.741  -9.050  1.00 10.00      A   
ATOM   1022  CG  GLU   109     -78.999  -5.716  -8.524  1.00 10.00      A   
ATOM   1023  CD  GLU   109     -78.996  -5.839  -7.001  1.00 10.00      A   
ATOM   1024  OE1 GLU   109     -79.788  -5.155  -6.333  1.00 10.00      A   
ATOM   1025  OE2 GLU   109     -78.203  -6.609  -6.467  1.00 10.00      A   
ATOM   1026  C   GLU   109     -81.147  -3.625 -11.013  1.00 10.00      A   
ATOM   1027  O   GLU   109     -80.675  -2.488 -11.050  1.00 10.00      A   
ATOM   1028  N   ILE   110     -82.426  -3.890 -11.307  1.00 10.00      A   
ATOM   1029  HN  ILE   110     -82.722  -4.824 -11.299  1.00 10.00      A   
ATOM   1030  CA  ILE   110     -83.395  -2.864 -11.639  1.00 10.00      A   
ATOM   1031  CB  ILE   110     -83.770  -2.892 -13.148  1.00 10.00      A   
ATOM   1032  CG1 ILE   110     -82.584  -2.366 -13.988  1.00 10.00      A   
ATOM   1033  CG2 ILE   110     -85.009  -2.029 -13.397  1.00 10.00      A   
ATOM   1034  CD1 ILE   110     -82.727  -2.530 -15.479  1.00 10.00      A   
ATOM   1035  C   ILE   110     -84.605  -3.188 -10.793  1.00 10.00      A   
ATOM   1036  O   ILE   110     -85.120  -4.315 -10.862  1.00 10.00      A   
ATOM   1037  N   ARG   111     -84.989  -2.236  -9.946  1.00 10.00      A   
ATOM   1038  HN  ARG   111     -84.452  -1.420  -9.878  1.00 10.00      A   
ATOM   1039  CA  ARG   111     -86.185  -2.363  -9.112  1.00 10.00      A   
ATOM   1040  CB  ARG   111     -85.809  -2.302  -7.630  1.00 10.00      A   
ATOM   1041  CG  ARG   111     -85.015  -3.552  -7.177  1.00 10.00      A   
ATOM   1042  CD  ARG   111     -84.361  -3.322  -5.840  1.00 10.00      A   
ATOM   1043  NE  ARG   111     -83.198  -4.207  -5.651  1.00 10.00      A   
ATOM   1044  HE  ARG   111     -82.314  -3.902  -5.944  1.00 10.00      A   
ATOM   1045  CZ  ARG   111     -83.341  -5.388  -5.097  1.00 10.00      A   
ATOM   1046  NH1 ARG   111     -84.564  -5.729  -4.758  1.00 10.00      A   
ATOM   1047 HH11 ARG   111     -85.354  -5.074  -4.933  1.00 10.00      A   
ATOM   1048 HH12 ARG   111     -84.743  -6.653  -4.315  1.00 10.00      A   
ATOM   1049  NH2 ARG   111     -82.315  -6.204  -4.892  1.00 10.00      A   
ATOM   1050 HH21 ARG   111     -81.357  -5.915  -5.173  1.00 10.00      A   
ATOM   1051 HH22 ARG   111     -82.469  -7.133  -4.450  1.00 10.00      A   
ATOM   1052  C   ARG   111     -87.087  -1.219  -9.434  1.00 10.00      A   
ATOM   1053  O   ARG   111     -86.708  -0.056  -9.221  1.00 10.00      A   
ATOM   1054  N   LEU   112     -88.306  -1.523  -9.899  1.00 10.00      A   
ATOM   1055  HN  LEU   112     -88.594  -2.459  -9.939  1.00 10.00      A   
ATOM   1056  CA  LEU   112     -89.207  -0.464 -10.348  1.00 10.00      A   
ATOM   1057  CB  LEU   112     -89.515  -0.654 -11.849  1.00 10.00      A   
ATOM   1058  CG  LEU   112     -88.342  -0.729 -12.832  1.00 10.00      A   
ATOM   1059  CD1 LEU   112     -88.862  -0.845 -14.254  1.00 10.00      A   
ATOM   1060  CD2 LEU   112     -87.490   0.538 -12.673  1.00 10.00      A   
ATOM   1061  C   LEU   112     -90.528  -0.566  -9.596  1.00 10.00      A   
ATOM   1062  O   LEU   112     -90.959  -1.684  -9.261  1.00 10.00      A   
ATOM   1063  N   LYS   113     -91.137   0.576  -9.304  1.00 10.00      A   
ATOM   1064  HN  LYS   113     -90.722   1.431  -9.541  1.00 10.00      A   
ATOM   1065  CA  LYS   113     -92.436   0.550  -8.625  1.00 10.00      A   
ATOM   1066  CB  LYS   113     -92.301   0.867  -7.127  1.00 10.00      A   
ATOM   1067  CG  LYS   113     -93.653   0.600  -6.369  1.00 10.00      A   
ATOM   1068  CD  LYS   113     -93.487   0.888  -4.856  1.00 10.00      A   
ATOM   1069  CE  LYS   113     -94.779   0.612  -4.141  1.00 10.00      A   
ATOM   1070  NZ  LYS   113     -94.607   0.937  -2.703  1.00 10.00      A   
ATOM   1071  HZ1 LYS   113     -95.384   0.523  -2.148  1.00 10.00      A   
ATOM   1072  HZ2 LYS   113     -94.612   1.967  -2.567  1.00 10.00      A   
ATOM   1073  HZ3 LYS   113     -93.705   0.556  -2.355  1.00 10.00      A   
ATOM   1074  C   LYS   113     -93.329   1.564  -9.267  1.00 10.00      A   
ATOM   1075  O   LYS   113     -92.952   2.741  -9.416  1.00 10.00      A   
ATOM   1076  N   ARG   114     -94.550   1.135  -9.578  1.00 10.00      A   
ATOM   1077  HN  ARG   114     -94.808   0.221  -9.337  1.00 10.00      A   
ATOM   1078  CA  ARG   114     -95.515   1.988 -10.266  1.00 10.00      A   
ATOM   1079  CB  ARG   114     -96.188   2.988  -9.290  1.00 10.00      A   
ATOM   1080  CG  ARG   114     -96.963   2.301  -8.165  1.00 10.00      A   
ATOM   1081  CD  ARG   114     -97.713   3.351  -7.254  1.00 10.00      A   
ATOM   1082  NE  ARG   114     -98.345   2.693  -6.109  1.00 10.00      A   
ATOM   1083  HE  ARG   114     -99.156   2.169  -6.279  1.00 10.00      A   
ATOM   1084  CZ  ARG   114     -97.878   2.767  -4.859  1.00 10.00      A   
ATOM   1085  NH1 ARG   114     -96.799   3.475  -4.599  1.00 10.00      A   
ATOM   1086 HH11 ARG   114     -96.308   3.976  -5.367  1.00 10.00      A   
ATOM   1087 HH12 ARG   114     -96.437   3.532  -3.626  1.00 10.00      A   
ATOM   1088  NH2 ARG   114     -98.529   2.149  -3.874  1.00 10.00      A   
ATOM   1089 HH21 ARG   114     -99.393   1.610  -4.079  1.00 10.00      A   
ATOM   1090 HH22 ARG   114     -98.176   2.211  -2.906  1.00 10.00      A   
ATOM   1091  C   ARG   114     -94.972   2.677 -11.508  1.00 10.00      A   
ATOM   1092  O   ARG   114     -95.203   3.878 -11.712  1.00 10.00      A   
ATOM   1093  N   MET   115     -94.253   1.919 -12.343  1.00 10.00      A   
ATOM   1094  HN  MET   115     -94.042   0.995 -12.095  1.00 10.00      A   
ATOM   1095  CA  MET   115     -93.779   2.447 -13.615  1.00 10.00      A   
ATOM   1096  CB  MET   115     -92.287   2.195 -13.866  1.00 10.00      A   
ATOM   1097  CG  MET   115     -91.262   2.647 -12.770  1.00 10.00      A   
ATOM   1098  SD  MET   115     -90.878   4.375 -12.754  1.00 10.00      A   
ATOM   1099  CE  MET   115     -90.082   4.755 -14.334  1.00 10.00      A   
ATOM   1100  C   MET   115     -94.536   1.738 -14.724  1.00 10.00      A   
ATOM   1101  O   MET   115     -95.101   0.637 -14.524  1.00 10.00      A   
ATOM   1102  N   VAL   116     -94.515   2.360 -15.896  1.00 10.00      A   
ATOM   1103  HN  VAL   116     -94.166   3.275 -15.946  1.00 10.00      A   
ATOM   1104  CA  VAL   116     -94.996   1.715 -17.108  1.00 10.00      A   
ATOM   1105  CB  VAL   116     -95.658   2.735 -18.035  1.00 10.00      A   
ATOM   1106  CG1 VAL   116     -96.053   2.099 -19.402  1.00 10.00      A   
ATOM   1107  CG2 VAL   116     -96.876   3.363 -17.341  1.00 10.00      A   
ATOM   1108  C   VAL   116     -93.766   1.090 -17.755  1.00 10.00      A   
ATOM   1109  O   VAL   116     -92.803   1.793 -18.073  1.00 10.00      A   
ATOM   1110  N   VAL   117     -93.800  -0.231 -17.891  1.00 10.00      A   
ATOM   1111  HN  VAL   117     -94.629  -0.694 -17.649  1.00 10.00      A   
ATOM   1112  CA  VAL   117     -92.685  -1.041 -18.380  1.00 10.00      A   
ATOM   1113  CB  VAL   117     -92.207  -2.057 -17.282  1.00 10.00      A   
ATOM   1114  CG1 VAL   117     -90.937  -2.852 -17.741  1.00 10.00      A   
ATOM   1115  CG2 VAL   117     -91.899  -1.326 -15.940  1.00 10.00      A   
ATOM   1116  C   VAL   117     -93.236  -1.828 -19.577  1.00 10.00      A   
ATOM   1117  O   VAL   117     -94.262  -2.516 -19.458  1.00 10.00      A   
ATOM   1118  N   THR   118     -92.556  -1.745 -20.717  1.00 10.00      A   
ATOM   1119  HN  THR   118     -91.712  -1.248 -20.742  1.00 10.00      A   
ATOM   1120  CA  THR   118     -93.057  -2.390 -21.942  1.00 10.00      A   
ATOM   1121  CB  THR   118     -93.102  -1.411 -23.118  1.00 10.00      A   
ATOM   1122  OG1 THR   118     -91.774  -0.977 -23.412  1.00 10.00      A   
ATOM   1123  HG1 THR   118     -91.290  -1.689 -23.836  1.00 10.00      A   
ATOM   1124  CG2 THR   118     -93.954  -0.195 -22.799  1.00 10.00      A   
ATOM   1125  C   THR   118     -92.187  -3.573 -22.334  1.00 10.00      A   
ATOM   1126  O   THR   118     -91.124  -3.799 -21.746  1.00 10.00      A   
ATOM   1127  N   ASP   119     -92.633  -4.329 -23.334  1.00 10.00      A   
ATOM   1128  HN  ASP   119     -93.510  -4.145 -23.732  1.00 10.00      A   
ATOM   1129  CA  ASP   119     -91.822  -5.431 -23.842  1.00 10.00      A   
ATOM   1130  CB  ASP   119     -92.598  -6.304 -24.842  1.00 10.00      A   
ATOM   1131  CG  ASP   119     -93.673  -7.145 -24.160  1.00 10.00      A   
ATOM   1132  OD1 ASP   119     -93.586  -7.353 -22.923  1.00 10.00      A   
ATOM   1133  OD2 ASP   119     -94.621  -7.563 -24.851  1.00 10.00      A   
ATOM   1134  C   ASP   119     -90.512  -4.918 -24.426  1.00 10.00      A   
ATOM   1135  O   ASP   119     -89.472  -5.549 -24.239  1.00 10.00      A   
ATOM   1136  N   ASP   120     -90.552  -3.755 -25.071  1.00 10.00      A   
ATOM   1137  HN  ASP   120     -91.417  -3.318 -25.217  1.00 10.00      A   
ATOM   1138  CA  ASP   120     -89.323  -3.110 -25.572  1.00 10.00      A   
ATOM   1139  CB  ASP   120     -89.613  -1.799 -26.312  1.00 10.00      A   
ATOM   1140  CG  ASP   120     -90.083  -2.026 -27.735  1.00 10.00      A   
ATOM   1141  OD1 ASP   120     -90.059  -3.195 -28.213  1.00 10.00      A   
ATOM   1142  OD2 ASP   120     -90.462  -1.026 -28.381  1.00 10.00      A   
ATOM   1143  C   ASP   120     -88.320  -2.835 -24.461  1.00 10.00      A   
ATOM   1144  O   ASP   120     -87.124  -3.003 -24.673  1.00 10.00      A   
ATOM   1145  N   CYS   121     -88.803  -2.371 -23.303  1.00 10.00      A   
ATOM   1146  HN  CYS   121     -89.756  -2.151 -23.237  1.00 10.00      A   
ATOM   1147  CA  CYS   121     -87.935  -2.182 -22.115  1.00 10.00      A   
ATOM   1148  CB  CYS   121     -88.739  -1.690 -20.887  1.00 10.00      A   
ATOM   1149  SG  CYS   121     -89.521  -0.082 -21.069  1.00 10.00      A   
ATOM   1150  HG  CYS   121     -89.331   0.595 -19.947  1.00 10.00      A   
ATOM   1151  C   CYS   121     -87.284  -3.515 -21.740  1.00 10.00      A   
ATOM   1152  O   CYS   121     -86.080  -3.580 -21.445  1.00 10.00      A   
ATOM   1153  N   LEU   122     -88.095  -4.570 -21.679  1.00 10.00      A   
ATOM   1154  HN  LEU   122     -89.028  -4.483 -21.966  1.00 10.00      A   
ATOM   1155  CA  LEU   122     -87.604  -5.860 -21.186  1.00 10.00      A   
ATOM   1156  CB  LEU   122     -88.774  -6.804 -20.881  1.00 10.00      A   
ATOM   1157  CG  LEU   122     -89.595  -6.348 -19.673  1.00 10.00      A   
ATOM   1158  CD1 LEU   122     -90.818  -7.230 -19.416  1.00 10.00      A   
ATOM   1159  CD2 LEU   122     -88.659  -6.320 -18.445  1.00 10.00      A   
ATOM   1160  C   LEU   122     -86.589  -6.478 -22.179  1.00 10.00      A   
ATOM   1161  O   LEU   122     -85.538  -6.992 -21.788  1.00 10.00      A   
ATOM   1162  N   GLU   123     -86.890  -6.393 -23.457  1.00 10.00      A   
ATOM   1163  HN  GLU   123     -87.763  -6.039 -23.727  1.00 10.00      A   
ATOM   1164  CA  GLU   123     -85.940  -6.820 -24.477  1.00 10.00      A   
ATOM   1165  CB  GLU   123     -86.598  -6.689 -25.843  1.00 10.00      A   
ATOM   1166  CG  GLU   123     -87.848  -7.508 -25.863  1.00 10.00      A   
ATOM   1167  CD  GLU   123     -88.127  -8.054 -27.199  1.00 10.00      A   
ATOM   1168  OE1 GLU   123     -88.442  -7.244 -28.097  1.00 10.00      A   
ATOM   1169  OE2 GLU   123     -88.022  -9.293 -27.351  1.00 10.00      A   
ATOM   1170  C   GLU   123     -84.608  -6.057 -24.451  1.00 10.00      A   
ATOM   1171  O   GLU   123     -83.538  -6.652 -24.656  1.00 10.00      A   
ATOM   1172  N   LEU   124     -84.673  -4.751 -24.204  1.00 10.00      A   
ATOM   1173  HN  LEU   124     -85.549  -4.340 -24.048  1.00 10.00      A   
ATOM   1174  CA  LEU   124     -83.465  -3.902 -24.157  1.00 10.00      A   
ATOM   1175  CB  LEU   124     -83.812  -2.402 -24.082  1.00 10.00      A   
ATOM   1176  CG  LEU   124     -83.026  -1.397 -24.912  1.00 10.00      A   
ATOM   1177  CD1 LEU   124     -82.982   0.021 -24.309  1.00 10.00      A   
ATOM   1178  CD2 LEU   124     -81.634  -1.853 -25.502  1.00 10.00      A   
ATOM   1179  C   LEU   124     -82.617  -4.246 -22.930  1.00 10.00      A   
ATOM   1180  O   LEU   124     -81.388  -4.224 -23.003  1.00 10.00      A   
ATOM   1181  N   ILE   125     -83.278  -4.531 -21.810  1.00 10.00      A   
ATOM   1182  HN  ILE   125     -84.253  -4.432 -21.803  1.00 10.00      A   
ATOM   1183  CA  ILE   125     -82.610  -4.986 -20.581  1.00 10.00      A   
ATOM   1184  CB  ILE   125     -83.632  -5.194 -19.409  1.00 10.00      A   
ATOM   1185  CG1 ILE   125     -84.080  -3.843 -18.795  1.00 10.00      A   
ATOM   1186  CG2 ILE   125     -83.053  -6.064 -18.276  1.00 10.00      A   
ATOM   1187  CD1 ILE   125     -85.398  -3.950 -18.015  1.00 10.00      A   
ATOM   1188  C   ILE   125     -81.825  -6.284 -20.846  1.00 10.00      A   
ATOM   1189  O   ILE   125     -80.626  -6.373 -20.535  1.00 10.00      A   
ATOM   1190  N   ALA   126     -82.493  -7.267 -21.451  1.00 10.00      A   
ATOM   1191  HN  ALA   126     -83.415  -7.103 -21.740  1.00 10.00      A   
ATOM   1192  CA  ALA   126     -81.903  -8.580 -21.699  1.00 10.00      A   
ATOM   1193  CB  ALA   126     -82.914  -9.473 -22.381  1.00 10.00      A   
ATOM   1194  C   ALA   126     -80.666  -8.426 -22.568  1.00 10.00      A   
ATOM   1195  O   ALA   126     -79.612  -9.032 -22.325  1.00 10.00      A   
ATOM   1196  N   LYS   127     -80.780  -7.609 -23.596  1.00 10.00      A   
ATOM   1197  HN  LYS   127     -81.582  -7.058 -23.716  1.00 10.00      A   
ATOM   1198  CA  LYS   127     -79.692  -7.547 -24.540  1.00 10.00      A   
ATOM   1199  CB  LYS   127     -80.212  -7.257 -25.927  1.00 10.00      A   
ATOM   1200  CG  LYS   127     -80.866  -5.955 -26.135  1.00 10.00      A   
ATOM   1201  CD  LYS   127     -80.909  -5.757 -27.648  1.00 10.00      A   
ATOM   1202  CE  LYS   127     -79.516  -5.481 -28.208  1.00 10.00      A   
ATOM   1203  NZ  LYS   127     -79.170  -4.015 -28.254  1.00 10.00      A   
ATOM   1204  HZ1 LYS   127     -79.201  -3.610 -27.296  1.00 10.00      A   
ATOM   1205  HZ2 LYS   127     -79.848  -3.505 -28.855  1.00 10.00      A   
ATOM   1206  HZ3 LYS   127     -78.214  -3.885 -28.643  1.00 10.00      A   
ATOM   1207  C   LYS   127     -78.571  -6.600 -24.130  1.00 10.00      A   
ATOM   1208  O   LYS   127     -77.446  -6.731 -24.598  1.00 10.00      A   
ATOM   1209  N   SER   128     -78.872  -5.678 -23.226  1.00 10.00      A   
ATOM   1210  HN  SER   128     -79.763  -5.681 -22.817  1.00 10.00      A   
ATOM   1211  CA  SER   128     -77.908  -4.659 -22.824  1.00 10.00      A   
ATOM   1212  CB  SER   128     -78.616  -3.322 -22.558  1.00 10.00      A   
ATOM   1213  OG  SER   128     -79.228  -2.917 -23.765  1.00 10.00      A   
ATOM   1214  HG  SER   128     -79.886  -3.566 -24.023  1.00 10.00      A   
ATOM   1215  C   SER   128     -77.030  -5.032 -21.629  1.00 10.00      A   
ATOM   1216  O   SER   128     -75.881  -4.599 -21.570  1.00 10.00      A   
ATOM   1217  N   PHE   129     -77.568  -5.813 -20.694  1.00 10.00      A   
ATOM   1218  HN  PHE   129     -78.420  -6.263 -20.878  1.00 10.00      A   
ATOM   1219  CA  PHE   129     -76.916  -6.018 -19.391  1.00 10.00      A   
ATOM   1220  CB  PHE   129     -77.817  -5.481 -18.261  1.00 10.00      A   
ATOM   1221  CG  PHE   129     -78.296  -4.085 -18.517  1.00 10.00      A   
ATOM   1222  CD1 PHE   129     -79.671  -3.801 -18.577  1.00 10.00      A   
ATOM   1223  CD2 PHE   129     -77.375  -3.048 -18.710  1.00 10.00      A   
ATOM   1224  CE1 PHE   129     -80.126  -2.473 -18.843  1.00 10.00      A   
ATOM   1225  CE2 PHE   129     -77.798  -1.722 -18.983  1.00 10.00      A   
ATOM   1226  CZ  PHE   129     -79.185  -1.435 -19.042  1.00 10.00      A   
ATOM   1227  C   PHE   129     -76.485  -7.470 -19.165  1.00 10.00      A   
ATOM   1228  O   PHE   129     -77.213  -8.282 -18.600  1.00 10.00      A   
ATOM   1229  N   LYS   130     -75.275  -7.801 -19.612  1.00 10.00      A   
ATOM   1230  HN  LYS   130     -74.696  -7.118 -20.010  1.00 10.00      A   
ATOM   1231  CA  LYS   130     -74.809  -9.188 -19.511  1.00 10.00      A   
ATOM   1232  CB  LYS   130     -73.438  -9.341 -20.186  1.00 10.00      A   
ATOM   1233  CG  LYS   130     -73.609  -9.645 -21.638  1.00 10.00      A   
ATOM   1234  CD  LYS   130     -74.538  -8.634 -22.325  1.00 10.00      A   
ATOM   1235  CE  LYS   130     -74.251  -8.532 -23.824  1.00 10.00      A   
ATOM   1236  NZ  LYS   130     -74.688  -7.191 -24.333  1.00 10.00      A   
ATOM   1237  HZ1 LYS   130     -74.172  -6.435 -23.837  1.00 10.00      A   
ATOM   1238  HZ2 LYS   130     -75.707  -7.062 -24.174  1.00 10.00      A   
ATOM   1239  HZ3 LYS   130     -74.496  -7.116 -25.353  1.00 10.00      A   
ATOM   1240  C   LYS   130     -74.842  -9.775 -18.101  1.00 10.00      A   
ATOM   1241  O   LYS   130     -75.242 -10.948 -17.915  1.00 10.00      A   
ATOM   1242  N   ASN   131     -74.514  -8.949 -17.097  1.00 10.00      A   
ATOM   1243  HN  ASN   131     -74.259  -8.027 -17.308  1.00 10.00      A   
ATOM   1244  CA  ASN   131     -74.523  -9.378 -15.694  1.00 10.00      A   
ATOM   1245  CB  ASN   131     -73.406  -8.683 -14.901  1.00 10.00      A   
ATOM   1246  CG  ASN   131     -71.998  -9.102 -15.387  1.00 10.00      A   
ATOM   1247  OD1 ASN   131     -71.869  -9.964 -16.241  1.00 10.00      A   
ATOM   1248  ND2 ASN   131     -70.961  -8.497 -14.826  1.00 10.00      A   
ATOM   1249 HD21 ASN   131     -71.136  -7.822 -14.138  1.00 10.00      A   
ATOM   1250 HD22 ASN   131     -70.061  -8.750 -15.122  1.00 10.00      A   
ATOM   1251  C   ASN   131     -75.822  -9.176 -14.974  1.00 10.00      A   
ATOM   1252  O   ASN   131     -75.840  -9.132 -13.758  1.00 10.00      A   
ATOM   1253  N   PHE   132     -76.926  -9.109 -15.704  1.00 10.00      A   
ATOM   1254  HN  PHE   132     -76.894  -9.275 -16.670  1.00 10.00      A   
ATOM   1255  CA  PHE   132     -78.178  -8.788 -15.054  1.00 10.00      A   
ATOM   1256  CB  PHE   132     -79.232  -8.493 -16.114  1.00 10.00      A   
ATOM   1257  CG  PHE   132     -80.468  -7.889 -15.561  1.00 10.00      A   
ATOM   1258  CD1 PHE   132     -80.431  -6.631 -14.949  1.00 10.00      A   
ATOM   1259  CD2 PHE   132     -81.674  -8.556 -15.666  1.00 10.00      A   
ATOM   1260  CE1 PHE   132     -81.608  -6.063 -14.429  1.00 10.00      A   
ATOM   1261  CE2 PHE   132     -82.822  -8.006 -15.159  1.00 10.00      A   
ATOM   1262  CZ  PHE   132     -82.787  -6.757 -14.532  1.00 10.00      A   
ATOM   1263  C   PHE   132     -78.615  -9.884 -14.088  1.00 10.00      A   
ATOM   1264  O   PHE   132     -78.647 -11.063 -14.451  1.00 10.00      A   
ATOM   1265  N   LYS   133     -78.963  -9.489 -12.854  1.00 10.00      A   
ATOM   1266  HN  LYS   133     -79.029  -8.532 -12.657  1.00 10.00      A   
ATOM   1267  CA  LYS   133     -79.243 -10.452 -11.802  1.00 10.00      A   
ATOM   1268  CB  LYS   133     -78.161 -10.467 -10.710  1.00 10.00      A   
ATOM   1269  CG  LYS   133     -76.785 -11.033 -11.212  1.00 10.00      A   
ATOM   1270  CD  LYS   133     -75.765 -10.932 -10.113  1.00 10.00      A   
ATOM   1271  CE  LYS   133     -74.512 -11.720 -10.471  1.00 10.00      A   
ATOM   1272  NZ  LYS   133     -73.493 -11.374  -9.469  1.00 10.00      A   
ATOM   1273  HZ1 LYS   133     -72.610 -11.887  -9.666  1.00 10.00      A   
ATOM   1274  HZ2 LYS   133     -73.825 -11.631  -8.517  1.00 10.00      A   
ATOM   1275  HZ3 LYS   133     -73.301 -10.352  -9.492  1.00 10.00      A   
ATOM   1276  C   LYS   133     -80.617 -10.294 -11.159  1.00 10.00      A   
ATOM   1277  O   LYS   133     -81.169 -11.282 -10.725  1.00 10.00      A   
ATOM   1278  N   VAL   134     -81.159  -9.077 -11.083  1.00 10.00      A   
ATOM   1279  HN  VAL   134     -80.765  -8.338 -11.593  1.00 10.00      A   
ATOM   1280  CA  VAL   134     -82.355  -8.830 -10.231  1.00 10.00      A   
ATOM   1281  CB  VAL   134     -81.961  -8.142  -8.878  1.00 10.00      A   
ATOM   1282  CG1 VAL   134     -83.209  -7.704  -8.052  1.00 10.00      A   
ATOM   1283  CG2 VAL   134     -81.083  -9.103  -8.030  1.00 10.00      A   
ATOM   1284  C   VAL   134     -83.311  -7.936 -11.001  1.00 10.00      A   
ATOM   1285  O   VAL   134     -82.974  -6.782 -11.339  1.00 10.00      A   
ATOM   1286  N   LEU   135     -84.511  -8.451 -11.233  1.00 10.00      A   
ATOM   1287  HN  LEU   135     -84.672  -9.402 -11.059  1.00 10.00      A   
ATOM   1288  CA  LEU   135     -85.602  -7.614 -11.748  1.00 10.00      A   
ATOM   1289  CB  LEU   135     -85.988  -8.097 -13.138  1.00 10.00      A   
ATOM   1290  CG  LEU   135     -87.130  -7.299 -13.800  1.00 10.00      A   
ATOM   1291  CD1 LEU   135     -86.666  -5.880 -14.119  1.00 10.00      A   
ATOM   1292  CD2 LEU   135     -87.607  -8.043 -15.037  1.00 10.00      A   
ATOM   1293  C   LEU   135     -86.802  -7.681 -10.813  1.00 10.00      A   
ATOM   1294  O   LEU   135     -87.355  -8.764 -10.577  1.00 10.00      A   
ATOM   1295  N   VAL   136     -87.163  -6.536 -10.250  1.00 10.00      A   
ATOM   1296  HN  VAL   136     -86.604  -5.743 -10.391  1.00 10.00      A   
ATOM   1297  CA  VAL   136     -88.385  -6.413  -9.411  1.00 10.00      A   
ATOM   1298  CB  VAL   136     -88.078  -5.945  -7.950  1.00 10.00      A   
ATOM   1299  CG1 VAL   136     -89.391  -5.858  -7.115  1.00 10.00      A   
ATOM   1300  CG2 VAL   136     -87.081  -6.886  -7.315  1.00 10.00      A   
ATOM   1301  C   VAL   136     -89.302  -5.419 -10.091  1.00 10.00      A   
ATOM   1302  O   VAL   136     -88.943  -4.249 -10.288  1.00 10.00      A   
ATOM   1303  N   LEU   137     -90.476  -5.894 -10.489  1.00 10.00      A   
ATOM   1304  HN  LEU   137     -90.665  -6.848 -10.372  1.00 10.00      A   
ATOM   1305  CA  LEU   137     -91.505  -5.033 -11.101  1.00 10.00      A   
ATOM   1306  CB  LEU   137     -91.903  -5.633 -12.463  1.00 10.00      A   
ATOM   1307  CG  LEU   137     -90.761  -5.678 -13.489  1.00 10.00      A   
ATOM   1308  CD1 LEU   137     -91.192  -6.326 -14.805  1.00 10.00      A   
ATOM   1309  CD2 LEU   137     -90.246  -4.255 -13.756  1.00 10.00      A   
ATOM   1310  C   LEU   137     -92.679  -5.013 -10.129  1.00 10.00      A   
ATOM   1311  O   LEU   137     -93.448  -5.955 -10.073  1.00 10.00      A   
ATOM   1312  N   SER   138     -92.751  -3.968  -9.303  1.00 10.00      A   
ATOM   1313  HN  SER   138     -92.134  -3.219  -9.440  1.00 10.00      A   
ATOM   1314  CA  SER   138     -93.698  -3.892  -8.217  1.00 10.00      A   
ATOM   1315  CB  SER   138     -92.970  -3.435  -6.946  1.00 10.00      A   
ATOM   1316  OG  SER   138     -93.901  -3.175  -5.921  1.00 10.00      A   
ATOM   1317  HG  SER   138     -94.788  -3.161  -6.290  1.00 10.00      A   
ATOM   1318  C   SER   138     -94.828  -2.936  -8.591  1.00 10.00      A   
ATOM   1319  O   SER   138     -94.607  -1.735  -8.799  1.00 10.00      A   
ATOM   1320  N   SER   139     -96.041  -3.466  -8.709  1.00 10.00      A   
ATOM   1321  HN  SER   139     -96.174  -4.407  -8.473  1.00 10.00      A   
ATOM   1322  CA  SER   139     -97.189  -2.681  -9.183  1.00 10.00      A   
ATOM   1323  CB  SER   139     -97.697  -1.693  -8.116  1.00 10.00      A   
ATOM   1324  OG  SER   139     -98.052  -2.407  -6.934  1.00 10.00      A   
ATOM   1325  HG  SER   139     -98.413  -3.263  -7.173  1.00 10.00      A   
ATOM   1326  C   SER   139     -96.870  -1.932 -10.487  1.00 10.00      A   
ATOM   1327  O   SER   139     -97.188  -0.738 -10.604  1.00 10.00      A   
ATOM   1328  N   CYS   140     -96.256  -2.625 -11.444  1.00 10.00      A   
ATOM   1329  HN  CYS   140     -95.988  -3.549 -11.260  1.00 10.00      A   
ATOM   1330  CA  CYS   140     -95.971  -2.059 -12.752  1.00 10.00      A   
ATOM   1331  CB  CYS   140     -94.530  -2.388 -13.203  1.00 10.00      A   
ATOM   1332  SG  CYS   140     -93.275  -1.545 -12.209  1.00 10.00      A   
ATOM   1333  HG  CYS   140     -92.881  -2.377 -11.256  1.00 10.00      A   
ATOM   1334  C   CYS   140     -97.000  -2.552 -13.761  1.00 10.00      A   
ATOM   1335  O   CYS   140     -97.767  -3.478 -13.471  1.00 10.00      A   
ATOM   1336  N   GLU   141     -97.044  -1.920 -14.931  1.00 10.00      A   
ATOM   1337  HN  GLU   141     -96.433  -1.171 -15.091  1.00 10.00      A   
ATOM   1338  CA  GLU   141     -97.986  -2.315 -15.990  1.00 10.00      A   
ATOM   1339  CB  GLU   141     -99.272  -1.499 -15.832  1.00 10.00      A   
ATOM   1340  CG  GLU   141     -98.985  -0.001 -15.980  1.00 10.00      A   
ATOM   1341  CD  GLU   141    -100.125   0.907 -15.638  1.00 10.00      A   
ATOM   1342  OE1 GLU   141    -101.278   0.640 -16.061  1.00 10.00      A   
ATOM   1343  OE2 GLU   141     -99.848   1.932 -14.953  1.00 10.00      A   
ATOM   1344  C   GLU   141     -97.339  -2.022 -17.343  1.00 10.00      A   
ATOM   1345  O   GLU   141     -96.373  -1.261 -17.412  1.00 10.00      A   
ATOM   1346  N   GLY   142     -97.872  -2.608 -18.417  1.00 10.00      A   
ATOM   1347  HN  GLY   142     -98.524  -3.327 -18.285  1.00 10.00      A   
ATOM   1348  CA  GLY   142     -97.512  -2.209 -19.780  1.00 10.00      A   
ATOM   1349  C   GLY   142     -96.736  -3.250 -20.574  1.00 10.00      A   
ATOM   1350  O   GLY   142     -96.386  -3.026 -21.734  1.00 10.00      A   
ATOM   1351  N   PHE   143     -96.476  -4.390 -19.948  1.00 10.00      A   
ATOM   1352  HN  PHE   143     -96.811  -4.512 -19.035  1.00 10.00      A   
ATOM   1353  CA  PHE   143     -95.708  -5.476 -20.569  1.00 10.00      A   
ATOM   1354  CB  PHE   143     -94.356  -5.694 -19.865  1.00 10.00      A   
ATOM   1355  CG  PHE   143     -94.481  -6.096 -18.408  1.00 10.00      A   
ATOM   1356  CD1 PHE   143     -94.261  -7.428 -18.015  1.00 10.00      A   
ATOM   1357  CD2 PHE   143     -94.820  -5.159 -17.434  1.00 10.00      A   
ATOM   1358  CE1 PHE   143     -94.362  -7.808 -16.673  1.00 10.00      A   
ATOM   1359  CE2 PHE   143     -94.931  -5.532 -16.085  1.00 10.00      A   
ATOM   1360  CZ  PHE   143     -94.697  -6.872 -15.716  1.00 10.00      A   
ATOM   1361  C   PHE   143     -96.503  -6.775 -20.575  1.00 10.00      A   
ATOM   1362  O   PHE   143     -97.557  -6.880 -19.939  1.00 10.00      A   
ATOM   1363  N   SER   144     -95.979  -7.744 -21.327  1.00 10.00      A   
ATOM   1364  HN  SER   144     -95.116  -7.580 -21.760  1.00 10.00      A   
ATOM   1365  CA  SER   144     -96.615  -9.018 -21.534  1.00 10.00      A   
ATOM   1366  CB  SER   144     -97.116  -9.113 -22.986  1.00 10.00      A   
ATOM   1367  OG  SER   144     -96.088  -9.533 -23.866  1.00 10.00      A   
ATOM   1368  HG  SER   144     -96.465 -10.072 -24.565  1.00 10.00      A   
ATOM   1369  C   SER   144     -95.651 -10.152 -21.236  1.00 10.00      A   
ATOM   1370  O   SER   144     -94.446  -9.928 -20.946  1.00 10.00      A   
ATOM   1371  N   THR   145     -96.182 -11.373 -21.324  1.00 10.00      A   
ATOM   1372  HN  THR   145     -97.144 -11.459 -21.487  1.00 10.00      A   
ATOM   1373  CA  THR   145     -95.380 -12.587 -21.188  1.00 10.00      A   
ATOM   1374  CB  THR   145     -96.277 -13.835 -21.132  1.00 10.00      A   
ATOM   1375  OG1 THR   145     -97.231 -13.784 -22.200  1.00 10.00      A   
ATOM   1376  HG1 THR   145     -96.808 -14.047 -23.021  1.00 10.00      A   
ATOM   1377  CG2 THR   145     -97.011 -13.880 -19.767  1.00 10.00      A   
ATOM   1378  C   THR   145     -94.289 -12.708 -22.261  1.00 10.00      A   
ATOM   1379  O   THR   145     -93.251 -13.340 -22.043  1.00 10.00      A   
ATOM   1380  N   ASP   146     -94.493 -12.063 -23.406  1.00 10.00      A   
ATOM   1381  HN  ASP   146     -95.359 -11.634 -23.571  1.00 10.00      A   
ATOM   1382  CA  ASP   146     -93.444 -11.984 -24.425  1.00 10.00      A   
ATOM   1383  CB  ASP   146     -93.975 -11.305 -25.706  1.00 10.00      A   
ATOM   1384  CG  ASP   146     -94.863 -12.213 -26.548  1.00 10.00      A   
ATOM   1385  OD1 ASP   146     -94.943 -13.450 -26.326  1.00 10.00      A   
ATOM   1386  OD2 ASP   146     -95.476 -11.672 -27.488  1.00 10.00      A   
ATOM   1387  C   ASP   146     -92.169 -11.264 -23.914  1.00 10.00      A   
ATOM   1388  O   ASP   146     -91.050 -11.693 -24.201  1.00 10.00      A   
ATOM   1389  N   GLY   147     -92.339 -10.190 -23.151  1.00 10.00      A   
ATOM   1390  HN  GLY   147     -93.250  -9.861 -23.000  1.00 10.00      A   
ATOM   1391  CA  GLY   147     -91.207  -9.477 -22.527  1.00 10.00      A   
ATOM   1392  C   GLY   147     -90.514 -10.356 -21.500  1.00 10.00      A   
ATOM   1393  O   GLY   147     -89.269 -10.415 -21.430  1.00 10.00      A   
ATOM   1394  N   LEU   148     -91.322 -11.066 -20.720  1.00 10.00      A   
ATOM   1395  HN  LEU   148     -92.291 -10.936 -20.785  1.00 10.00      A   
ATOM   1396  CA  LEU   148     -90.794 -12.037 -19.768  1.00 10.00      A   
ATOM   1397  CB  LEU   148     -91.936 -12.633 -18.951  1.00 10.00      A   
ATOM   1398  CG  LEU   148     -92.750 -11.688 -18.054  1.00 10.00      A   
ATOM   1399  CD1 LEU   148     -93.793 -12.544 -17.327  1.00 10.00      A   
ATOM   1400  CD2 LEU   148     -91.831 -10.961 -17.072  1.00 10.00      A   
ATOM   1401  C   LEU   148     -90.013 -13.155 -20.472  1.00 10.00      A   
ATOM   1402  O   LEU   148     -88.985 -13.607 -19.948  1.00 10.00      A   
ATOM   1403  N   ALA   149     -90.495 -13.598 -21.644  1.00 10.00      A   
ATOM   1404  HN  ALA   149     -91.329 -13.217 -21.992  1.00 10.00      A   
ATOM   1405  CA  ALA   149     -89.807 -14.635 -22.419  1.00 10.00      A   
ATOM   1406  CB  ALA   149     -90.605 -15.021 -23.644  1.00 10.00      A   
ATOM   1407  C   ALA   149     -88.393 -14.195 -22.824  1.00 10.00      A   
ATOM   1408  O   ALA   149     -87.465 -15.019 -22.841  1.00 10.00      A   
ATOM   1409  N   ALA   150     -88.252 -12.901 -23.140  1.00 10.00      A   
ATOM   1410  HN  ALA   150     -89.043 -12.324 -23.106  1.00 10.00      A   
ATOM   1411  CA  ALA   150     -86.968 -12.306 -23.536  1.00 10.00      A   
ATOM   1412  CB  ALA   150     -87.165 -10.889 -24.058  1.00 10.00      A   
ATOM   1413  C   ALA   150     -85.961 -12.327 -22.395  1.00 10.00      A   
ATOM   1414  O   ALA   150     -84.802 -12.673 -22.606  1.00 10.00      A   
ATOM   1415  N   ILE   151     -86.429 -12.009 -21.196  1.00 10.00      A   
ATOM   1416  HN  ILE   151     -87.361 -11.715 -21.129  1.00 10.00      A   
ATOM   1417  CA  ILE   151     -85.627 -12.071 -19.950  1.00 10.00      A   
ATOM   1418  CB  ILE   151     -86.428 -11.511 -18.715  1.00 10.00      A   
ATOM   1419  CG1 ILE   151     -86.768 -10.016 -18.897  1.00 10.00      A   
ATOM   1420  CG2 ILE   151     -85.654 -11.723 -17.386  1.00 10.00      A   
ATOM   1421  CD1 ILE   151     -85.574  -9.073 -18.905  1.00 10.00      A   
ATOM   1422  C   ILE   151     -85.166 -13.511 -19.674  1.00 10.00      A   
ATOM   1423  O   ILE   151     -83.969 -13.775 -19.479  1.00 10.00      A   
ATOM   1424  N   ALA   152     -86.124 -14.431 -19.710  1.00 10.00      A   
ATOM   1425  HN  ALA   152     -87.037 -14.144 -19.921  1.00 10.00      A   
ATOM   1426  CA  ALA   152     -85.883 -15.855 -19.450  1.00 10.00      A   
ATOM   1427  CB  ALA   152     -87.173 -16.591 -19.537  1.00 10.00      A   
ATOM   1428  C   ALA   152     -84.865 -16.444 -20.444  1.00 10.00      A   
ATOM   1429  O   ALA   152     -83.923 -17.156 -20.049  1.00 10.00      A   
ATOM   1430  N   ALA   153     -85.050 -16.119 -21.725  1.00 10.00      A   
ATOM   1431  HN  ALA   153     -85.777 -15.506 -21.965  1.00 10.00      A   
ATOM   1432  CA  ALA   153     -84.182 -16.662 -22.788  1.00 10.00      A   
ATOM   1433  CB  ALA   153     -84.739 -16.302 -24.156  1.00 10.00      A   
ATOM   1434  C   ALA   153     -82.725 -16.204 -22.687  1.00 10.00      A   
ATOM   1435  O   ALA   153     -81.801 -16.962 -22.999  1.00 10.00      A   
ATOM   1436  N   THR   154     -82.536 -14.958 -22.261  1.00 10.00      A   
ATOM   1437  HN  THR   154     -83.262 -14.510 -21.778  1.00 10.00      A   
ATOM   1438  CA  THR   154     -81.290 -14.228 -22.483  1.00 10.00      A   
ATOM   1439  CB  THR   154     -81.603 -12.883 -23.195  1.00 10.00      A   
ATOM   1440  OG1 THR   154     -82.329 -13.183 -24.393  1.00 10.00      A   
ATOM   1441  HG1 THR   154     -83.166 -13.596 -24.166  1.00 10.00      A   
ATOM   1442  CG2 THR   154     -80.332 -12.128 -23.562  1.00 10.00      A   
ATOM   1443  C   THR   154     -80.503 -13.953 -21.214  1.00 10.00      A   
ATOM   1444  O   THR   154     -79.274 -13.924 -21.256  1.00 10.00      A   
ATOM   1445  N   CYS   155     -81.199 -13.734 -20.100  1.00 10.00      A   
ATOM   1446  HN  CYS   155     -82.173 -13.846 -20.108  1.00 10.00      A   
ATOM   1447  CA  CYS   155     -80.526 -13.327 -18.860  1.00 10.00      A   
ATOM   1448  CB  CYS   155     -81.455 -12.550 -17.945  1.00 10.00      A   
ATOM   1449  SG  CYS   155     -81.886 -10.978 -18.697  1.00 10.00      A   
ATOM   1450  HG  CYS   155     -83.025 -11.138 -19.354  1.00 10.00      A   
ATOM   1451  C   CYS   155     -79.932 -14.539 -18.154  1.00 10.00      A   
ATOM   1452  O   CYS   155     -80.505 -15.061 -17.216  1.00 10.00      A   
ATOM   1453  N   ARG   156     -78.746 -14.940 -18.609  1.00 10.00      A   
ATOM   1454  HN  ARG   156     -78.282 -14.402 -19.284  1.00 10.00      A   
ATOM   1455  CA  ARG   156     -78.122 -16.169 -18.119  1.00 10.00      A   
ATOM   1456  CB  ARG   156     -76.951 -16.543 -18.992  1.00 10.00      A   
ATOM   1457  CG  ARG   156     -75.825 -15.562 -18.906  1.00 10.00      A   
ATOM   1458  CD  ARG   156     -74.965 -15.706 -20.100  1.00 10.00      A   
ATOM   1459  NE  ARG   156     -73.723 -16.405 -19.800  1.00 10.00      A   
ATOM   1460  HE  ARG   156     -73.498 -16.552 -18.858  1.00 10.00      A   
ATOM   1461  CZ  ARG   156     -72.889 -16.848 -20.741  1.00 10.00      A   
ATOM   1462  NH1 ARG   156     -73.204 -16.679 -22.014  1.00 10.00      A   
ATOM   1463 HH11 ARG   156     -74.092 -16.205 -22.272  1.00 10.00      A   
ATOM   1464 HH12 ARG   156     -72.562 -17.021 -22.758  1.00 10.00      A   
ATOM   1465  NH2 ARG   156     -71.753 -17.467 -20.422  1.00 10.00      A   
ATOM   1466 HH21 ARG   156     -71.503 -17.611 -19.423  1.00 10.00      A   
ATOM   1467 HH22 ARG   156     -71.118 -17.805 -21.172  1.00 10.00      A   
ATOM   1468  C   ARG   156     -77.685 -16.157 -16.658  1.00 10.00      A   
ATOM   1469  O   ARG   156     -77.526 -17.222 -16.060  1.00 10.00      A   
ATOM   1470  N   ASN   157     -77.482 -14.967 -16.091  1.00 10.00      A   
ATOM   1471  HN  ASN   157     -77.589 -14.161 -16.638  1.00 10.00      A   
ATOM   1472  CA  ASN   157     -77.100 -14.815 -14.670  1.00 10.00      A   
ATOM   1473  CB  ASN   157     -75.972 -13.801 -14.610  1.00 10.00      A   
ATOM   1474  CG  ASN   157     -74.770 -14.257 -15.417  1.00 10.00      A   
ATOM   1475  OD1 ASN   157     -74.252 -15.336 -15.170  1.00 10.00      A   
ATOM   1476  ND2 ASN   157     -74.352 -13.471 -16.397  1.00 10.00      A   
ATOM   1477 HD21 ASN   157     -74.835 -12.633 -16.557  1.00 10.00      A   
ATOM   1478 HD22 ASN   157     -73.577 -13.759 -16.923  1.00 10.00      A   
ATOM   1479  C   ASN   157     -78.245 -14.417 -13.712  1.00 10.00      A   
ATOM   1480  O   ASN   157     -78.038 -14.129 -12.503  1.00 10.00      A   
ATOM   1481  N   LEU   158     -79.469 -14.450 -14.229  1.00 10.00      A   
ATOM   1482  HN  LEU   158     -79.607 -14.800 -15.134  1.00 10.00      A   
ATOM   1483  CA  LEU   158     -80.617 -13.964 -13.451  1.00 10.00      A   
ATOM   1484  CB  LEU   158     -81.917 -14.089 -14.273  1.00 10.00      A   
ATOM   1485  CG  LEU   158     -83.104 -13.233 -13.738  1.00 10.00      A   
ATOM   1486  CD1 LEU   158     -82.886 -11.754 -14.107  1.00 10.00      A   
ATOM   1487  CD2 LEU   158     -84.400 -13.779 -14.356  1.00 10.00      A   
ATOM   1488  C   LEU   158     -80.772 -14.714 -12.114  1.00 10.00      A   
ATOM   1489  O   LEU   158     -80.708 -15.946 -12.060  1.00 10.00      A   
ATOM   1490  N   LYS   159     -80.989 -13.966 -11.030  1.00 10.00      A   
ATOM   1491  HN  LYS   159     -81.013 -12.990 -11.114  1.00 10.00      A   
ATOM   1492  CA  LYS   159     -81.190 -14.571  -9.737  1.00 10.00      A   
ATOM   1493  CB  LYS   159     -80.143 -14.053  -8.755  1.00 10.00      A   
ATOM   1494  CG  LYS   159     -78.753 -14.497  -9.107  1.00 10.00      A   
ATOM   1495  CD  LYS   159     -77.702 -13.741  -8.346  1.00 10.00      A   
ATOM   1496  CE  LYS   159     -77.766 -14.027  -6.874  1.00 10.00      A   
ATOM   1497  NZ  LYS   159     -76.481 -13.482  -6.284  1.00 10.00      A   
ATOM   1498  HZ1 LYS   159     -76.413 -12.459  -6.459  1.00 10.00      A   
ATOM   1499  HZ2 LYS   159     -75.661 -13.951  -6.717  1.00 10.00      A   
ATOM   1500  HZ3 LYS   159     -76.460 -13.650  -5.257  1.00 10.00      A   
ATOM   1501  C   LYS   159     -82.593 -14.282  -9.200  1.00 10.00      A   
ATOM   1502  O   LYS   159     -83.142 -15.102  -8.479  1.00 10.00      A   
ATOM   1503  N   GLU   160     -83.160 -13.126  -9.569  1.00 10.00      A   
ATOM   1504  HN  GLU   160     -82.683 -12.534 -10.189  1.00 10.00      A   
ATOM   1505  CA  GLU   160     -84.498 -12.720  -9.058  1.00 10.00      A   
ATOM   1506  CB  GLU   160     -84.384 -11.690  -7.959  1.00 10.00      A   
ATOM   1507  CG  GLU   160     -83.511 -12.107  -6.807  1.00 10.00      A   
ATOM   1508  CD  GLU   160     -83.560 -11.136  -5.656  1.00 10.00      A   
ATOM   1509  OE1 GLU   160     -82.556 -11.096  -4.920  1.00 10.00      A   
ATOM   1510  OE2 GLU   160     -84.592 -10.437  -5.476  1.00 10.00      A   
ATOM   1511  C   GLU   160     -85.377 -12.162 -10.160  1.00 10.00      A   
ATOM   1512  O   GLU   160     -84.993 -11.234 -10.883  1.00 10.00      A   
ATOM   1513  N   LEU   161     -86.559 -12.746 -10.277  1.00 10.00      A   
ATOM   1514  HN  LEU   161     -86.734 -13.553  -9.748  1.00 10.00      A   
ATOM   1515  CA  LEU   161     -87.608 -12.255 -11.146  1.00 10.00      A   
ATOM   1516  CB  LEU   161     -87.861 -13.214 -12.319  1.00 10.00      A   
ATOM   1517  CG  LEU   161     -88.990 -12.730 -13.258  1.00 10.00      A   
ATOM   1518  CD1 LEU   161     -88.597 -11.335 -13.813  1.00 10.00      A   
ATOM   1519  CD2 LEU   161     -89.224 -13.717 -14.384  1.00 10.00      A   
ATOM   1520  C   LEU   161     -88.850 -12.154 -10.250  1.00 10.00      A   
ATOM   1521  O   LEU   161     -89.438 -13.162  -9.904  1.00 10.00      A   
ATOM   1522  N   ASP   162     -89.169 -10.928  -9.813  1.00 10.00      A   
ATOM   1523  HN  ASP   162     -88.672 -10.159 -10.162  1.00 10.00      A   
ATOM   1524  CA  ASP   162     -90.250 -10.690  -8.817  1.00 10.00      A   
ATOM   1525  CB  ASP   162     -89.602 -10.083  -7.584  1.00 10.00      A   
ATOM   1526  CG  ASP   162     -90.524  -9.909  -6.419  1.00 10.00      A   
ATOM   1527  OD1 ASP   162     -91.760  -9.790  -6.551  1.00 10.00      A   
ATOM   1528  OD2 ASP   162     -89.970  -9.857  -5.294  1.00 10.00      A   
ATOM   1529  C   ASP   162     -91.250  -9.692  -9.432  1.00 10.00      A   
ATOM   1530  O   ASP   162     -90.909  -8.516  -9.664  1.00 10.00      A   
ATOM   1531  N   LEU   163     -92.475 -10.156  -9.657  1.00 10.00      A   
ATOM   1532  HN  LEU   163     -92.714 -11.041  -9.310  1.00 10.00      A   
ATOM   1533  CA  LEU   163     -93.481  -9.403 -10.399  1.00 10.00      A   
ATOM   1534  CB  LEU   163     -94.069 -10.323 -11.505  1.00 10.00      A   
ATOM   1535  CG  LEU   163     -93.046 -10.852 -12.539  1.00 10.00      A   
ATOM   1536  CD1 LEU   163     -93.752 -11.729 -13.595  1.00 10.00      A   
ATOM   1537  CD2 LEU   163     -92.307  -9.682 -13.201  1.00 10.00      A   
ATOM   1538  C   LEU   163     -94.595  -8.880  -9.488  1.00 10.00      A   
ATOM   1539  O   LEU   163     -95.682  -8.556  -9.963  1.00 10.00      A   
ATOM   1540  N   ARG   164     -94.334  -8.754  -8.196  1.00 10.00      A   
ATOM   1541  HN  ARG   164     -93.418  -8.900  -7.881  1.00 10.00      A   
ATOM   1542  CA  ARG   164     -95.369  -8.403  -7.224  1.00 10.00      A   
ATOM   1543  CB  ARG   164     -94.768  -8.096  -5.855  1.00 10.00      A   
ATOM   1544  CG  ARG   164     -93.762  -7.032  -5.809  1.00 10.00      A   
ATOM   1545  CD  ARG   164     -92.670  -7.548  -4.937  1.00 10.00      A   
ATOM   1546  NE  ARG   164     -92.269  -6.626  -3.891  1.00 10.00      A   
ATOM   1547  HE  ARG   164     -92.909  -5.934  -3.622  1.00 10.00      A   
ATOM   1548  CZ  ARG   164     -91.080  -6.681  -3.286  1.00 10.00      A   
ATOM   1549  NH1 ARG   164     -90.177  -7.604  -3.635  1.00 10.00      A   
ATOM   1550 HH11 ARG   164     -90.398  -8.290  -4.385  1.00 10.00      A   
ATOM   1551 HH12 ARG   164     -89.254  -7.636  -3.157  1.00 10.00      A   
ATOM   1552  NH2 ARG   164     -90.794  -5.810  -2.335  1.00 10.00      A   
ATOM   1553 HH21 ARG   164     -89.870  -5.846  -1.859  1.00 10.00      A   
ATOM   1554 HH22 ARG   164     -91.493  -5.090  -2.062  1.00 10.00      A   
ATOM   1555  C   ARG   164     -96.412  -7.346  -7.601  1.00 10.00      A   
ATOM   1556  O   ARG   164     -96.086  -6.188  -7.937  1.00 10.00      A   
ATOM   1557  N   GLU   165     -97.673  -7.759  -7.511  1.00 10.00      A   
ATOM   1558  HN  GLU   165     -97.834  -8.683  -7.228  1.00 10.00      A   
ATOM   1559  CA  GLU   165     -98.820  -6.933  -7.803  1.00 10.00      A   
ATOM   1560  CB  GLU   165     -99.093  -5.922  -6.666  1.00 10.00      A   
ATOM   1561  CG  GLU   165     -99.358  -6.523  -5.275  1.00 10.00      A   
ATOM   1562  CD  GLU   165     -98.068  -6.927  -4.594  1.00 10.00      A   
ATOM   1563  OE1 GLU   165     -97.117  -6.111  -4.625  1.00 10.00      A   
ATOM   1564  OE2 GLU   165     -97.984  -8.065  -4.055  1.00 10.00      A   
ATOM   1565  C   GLU   165     -98.760  -6.200  -9.162  1.00 10.00      A   
ATOM   1566  O   GLU   165     -99.442  -5.215  -9.350  1.00 10.00      A   
ATOM   1567  N   SER   166     -97.977  -6.690 -10.113  1.00 10.00      A   
ATOM   1568  HN  SER   166     -97.427  -7.481  -9.936  1.00 10.00      A   
ATOM   1569  CA  SER   166     -97.934  -6.043 -11.436  1.00 10.00      A   
ATOM   1570  CB  SER   166     -96.604  -6.358 -12.125  1.00 10.00      A   
ATOM   1571  OG  SER   166     -95.607  -5.483 -11.626  1.00 10.00      A   
ATOM   1572  HG  SER   166     -94.738  -5.833 -11.837  1.00 10.00      A   
ATOM   1573  C   SER   166     -99.131  -6.472 -12.300  1.00 10.00      A   
ATOM   1574  O   SER   166     -99.733  -7.511 -12.044  1.00 10.00      A   
ATOM   1575  N   ASP   167     -99.500  -5.643 -13.278  1.00 10.00      A   
ATOM   1576  HN  ASP   167     -99.046  -4.778 -13.355  1.00 10.00      A   
ATOM   1577  CA  ASP   167    -100.554  -5.968 -14.240  1.00 10.00      A   
ATOM   1578  CB  ASP   167    -101.454  -4.740 -14.505  1.00 10.00      A   
ATOM   1579  CG  ASP   167    -102.659  -5.076 -15.351  1.00 10.00      A   
ATOM   1580  OD1 ASP   167    -103.089  -6.255 -15.326  1.00 10.00      A   
ATOM   1581  OD2 ASP   167    -103.209  -4.157 -16.021  1.00 10.00      A   
ATOM   1582  C   ASP   167     -99.874  -6.395 -15.542  1.00 10.00      A   
ATOM   1583  O   ASP   167     -99.392  -5.542 -16.280  1.00 10.00      A   
ATOM   1584  N   VAL   168     -99.827  -7.705 -15.807  1.00 10.00      A   
ATOM   1585  HN  VAL   168    -100.260  -8.329 -15.188  1.00 10.00      A   
ATOM   1586  CA  VAL   168     -99.147  -8.242 -16.995  1.00 10.00      A   
ATOM   1587  CB  VAL   168     -98.258  -9.428 -16.620  1.00 10.00      A   
ATOM   1588  CG1 VAL   168     -97.369  -9.860 -17.784  1.00 10.00      A   
ATOM   1589  CG2 VAL   168     -97.358  -9.048 -15.430  1.00 10.00      A   
ATOM   1590  C   VAL   168    -100.164  -8.648 -18.091  1.00 10.00      A   
ATOM   1591  O   VAL   168    -101.240  -9.172 -17.789  1.00 10.00      A   
ATOM   1592  N   ASP   169     -99.834  -8.377 -19.347  1.00 10.00      A   
ATOM   1593  HN  ASP   169     -99.035  -7.843 -19.535  1.00 10.00      A   
ATOM   1594  CA  ASP   169    -100.658  -8.872 -20.457  1.00 10.00      A   
ATOM   1595  CB  ASP   169    -100.387  -8.063 -21.720  1.00 10.00      A   
ATOM   1596  CG  ASP   169    -100.782  -6.595 -21.558  1.00 10.00      A   
ATOM   1597  OD1 ASP   169    -101.915  -6.343 -21.071  1.00 10.00      A   
ATOM   1598  OD2 ASP   169     -99.979  -5.691 -21.908  1.00 10.00      A   
ATOM   1599  C   ASP   169    -100.400 -10.380 -20.634  1.00 10.00      A   
ATOM   1600  O   ASP   169     -99.317 -10.795 -21.048  1.00 10.00      A   
ATOM   1601  N   ASP   170    -101.384 -11.192 -20.262  1.00 10.00      A   
ATOM   1602  HN  ASP   170    -102.265 -10.816 -20.055  1.00 10.00      A   
ATOM   1603  CA  ASP   170    -101.179 -12.650 -20.153  1.00 10.00      A   
ATOM   1604  CB  ASP   170    -102.000 -13.249 -18.988  1.00 10.00      A   
ATOM   1605  CG  ASP   170    -101.252 -13.185 -17.621  1.00 10.00      A   
ATOM   1606  OD1 ASP   170    -100.302 -13.979 -17.429  1.00 10.00      A   
ATOM   1607  OD2 ASP   170    -101.632 -12.376 -16.728  1.00 10.00      A   
ATOM   1608  C   ASP   170    -101.381 -13.386 -21.503  1.00 10.00      A   
ATOM   1609  O   ASP   170    -102.330 -14.161 -21.685  1.00 10.00      A   
ATOM   1610  N   VAL   171    -100.454 -13.134 -22.426  1.00 10.00      A   
ATOM   1611  HN  VAL   171     -99.718 -12.532 -22.190  1.00 10.00      A   
ATOM   1612  CA  VAL   171    -100.470 -13.704 -23.776  1.00 10.00      A   
ATOM   1613  CB  VAL   171     -99.436 -12.982 -24.703  1.00 10.00      A   
ATOM   1614  CG1 VAL   171     -99.249 -13.702 -26.046  1.00 10.00      A   
ATOM   1615  CG2 VAL   171     -99.858 -11.537 -24.951  1.00 10.00      A   
ATOM   1616  C   VAL   171    -100.307 -15.245 -23.802  1.00 10.00      A   
ATOM   1617  O   VAL   171    -100.909 -15.907 -24.657  1.00 10.00      A   
ATOM   1618  N   SER   172     -99.552 -15.800 -22.857  1.00 10.00      A   
ATOM   1619  HN  SER   172     -99.256 -15.251 -22.102  1.00 10.00      A   
ATOM   1620  CA  SER   172     -99.153 -17.202 -22.913  1.00 10.00      A   
ATOM   1621  CB  SER   172     -98.535 -17.528 -24.274  1.00 10.00      A   
ATOM   1622  OG  SER   172     -97.537 -18.524 -24.187  1.00 10.00      A   
ATOM   1623  HG  SER   172     -97.734 -19.230 -24.807  1.00 10.00      A   
ATOM   1624  C   SER   172     -98.190 -17.571 -21.785  1.00 10.00      A   
ATOM   1625  O   SER   172     -97.258 -16.838 -21.495  1.00 10.00      A   
ATOM   1626  N   GLY   173     -98.416 -18.721 -21.164  1.00 10.00      A   
ATOM   1627  HN  GLY   173     -99.202 -19.249 -21.418  1.00 10.00      A   
ATOM   1628  CA  GLY   173     -97.536 -19.215 -20.123  1.00 10.00      A   
ATOM   1629  C   GLY   173     -96.263 -19.848 -20.642  1.00 10.00      A   
ATOM   1630  O   GLY   173     -95.427 -20.304 -19.868  1.00 10.00      A   
ATOM   1631  N   HIS   174     -96.111 -19.860 -21.960  1.00 10.00      A   
ATOM   1632  HN  HIS   174     -96.806 -19.464 -22.526  1.00 10.00      A   
ATOM   1633  CA  HIS   174     -94.940 -20.449 -22.582  1.00 10.00      A   
ATOM   1634  CB  HIS   174     -95.145 -20.630 -24.079  1.00 10.00      A   
ATOM   1635  CG  HIS   174     -94.144 -21.541 -24.711  1.00 10.00      A   
ATOM   1636  ND1 HIS   174     -94.092 -22.888 -24.437  1.00 10.00      A   
ATOM   1637  CD2 HIS   174     -93.147 -21.298 -25.594  1.00 10.00      A   
ATOM   1638  CE1 HIS   174     -93.109 -23.437 -25.126  1.00 10.00      A   
ATOM   1639  NE2 HIS   174     -92.519 -22.494 -25.835  1.00 10.00      A   
ATOM   1640  HE2 HIS   174     -91.757 -22.625 -26.437  1.00 10.00      A   
ATOM   1641  C   HIS   174     -93.617 -19.728 -22.297  1.00 10.00      A   
ATOM   1642  O   HIS   174     -92.556 -20.267 -22.562  1.00 10.00      A   
ATOM   1643  N   TRP   175     -93.687 -18.520 -21.751  1.00 10.00      A   
ATOM   1644  HN  TRP   175     -94.562 -18.147 -21.516  1.00 10.00      A   
ATOM   1645  CA  TRP   175     -92.491 -17.745 -21.495  1.00 10.00      A   
ATOM   1646  CB  TRP   175     -92.851 -16.362 -20.912  1.00 10.00      A   
ATOM   1647  CG  TRP   175     -93.446 -16.416 -19.522  1.00 10.00      A   
ATOM   1648  CD1 TRP   175     -94.768 -16.529 -19.202  1.00 10.00      A   
ATOM   1649  CD2 TRP   175     -92.731 -16.339 -18.276  1.00 10.00      A   
ATOM   1650  NE1 TRP   175     -94.924 -16.539 -17.820  1.00 10.00      A   
ATOM   1651  HE1 TRP   175     -95.775 -16.622 -17.341  1.00 10.00      A   
ATOM   1652  CE2 TRP   175     -93.682 -16.440 -17.239  1.00 10.00      A   
ATOM   1653  CE3 TRP   175     -91.362 -16.239 -17.941  1.00 10.00      A   
ATOM   1654  CZ2 TRP   175     -93.330 -16.419 -15.889  1.00 10.00      A   
ATOM   1655  CZ3 TRP   175     -91.007 -16.227 -16.592  1.00 10.00      A   
ATOM   1656  CH2 TRP   175     -91.991 -16.295 -15.579  1.00 10.00      A   
ATOM   1657  C   TRP   175     -91.510 -18.462 -20.570  1.00 10.00      A   
ATOM   1658  O   TRP   175     -90.294 -18.350 -20.743  1.00 10.00      A   
ATOM   1659  N   LEU   176     -92.030 -19.187 -19.585  1.00 10.00      A   
ATOM   1660  HN  LEU   176     -93.003 -19.294 -19.522  1.00 10.00      A   
ATOM   1661  CA  LEU   176     -91.162 -19.827 -18.592  1.00 10.00      A   
ATOM   1662  CB  LEU   176     -91.973 -20.288 -17.364  1.00 10.00      A   
ATOM   1663  CG  LEU   176     -91.173 -20.860 -16.190  1.00 10.00      A   
ATOM   1664  CD1 LEU   176     -91.620 -20.298 -14.837  1.00 10.00      A   
ATOM   1665  CD2 LEU   176     -91.233 -22.384 -16.228  1.00 10.00      A   
ATOM   1666  C   LEU   176     -90.309 -20.938 -19.243  1.00 10.00      A   
ATOM   1667  O   LEU   176     -89.180 -21.196 -18.815  1.00 10.00      A   
ATOM   1668  N   SER   177     -90.811 -21.515 -20.335  1.00 10.00      A   
ATOM   1669  HN  SER   177     -91.687 -21.224 -20.666  1.00 10.00      A   
ATOM   1670  CA  SER   177     -90.096 -22.568 -21.053  1.00 10.00      A   
ATOM   1671  CB  SER   177     -91.016 -23.220 -22.087  1.00 10.00      A   
ATOM   1672  OG  SER   177     -92.161 -23.738 -21.414  1.00 10.00      A   
ATOM   1673  HG  SER   177     -92.050 -24.681 -21.273  1.00 10.00      A   
ATOM   1674  C   SER   177     -88.835 -22.047 -21.723  1.00 10.00      A   
ATOM   1675  O   SER   177     -87.991 -22.828 -22.144  1.00 10.00      A   
ATOM   1676  N   HIS   178     -88.720 -20.723 -21.834  1.00 10.00      A   
ATOM   1677  HN  HIS   178     -89.447 -20.156 -21.504  1.00 10.00      A   
ATOM   1678  CA  HIS   178     -87.546 -20.089 -22.433  1.00 10.00      A   
ATOM   1679  CB  HIS   178     -87.869 -18.671 -22.934  1.00 10.00      A   
ATOM   1680  CG  HIS   178     -88.782 -18.658 -24.113  1.00 10.00      A   
ATOM   1681  ND1 HIS   178     -88.335 -18.436 -25.394  1.00 10.00      A   
ATOM   1682  CD2 HIS   178     -90.115 -18.871 -24.209  1.00 10.00      A   
ATOM   1683  CE1 HIS   178     -89.354 -18.506 -26.231  1.00 10.00      A   
ATOM   1684  NE2 HIS   178     -90.446 -18.777 -25.537  1.00 10.00      A   
ATOM   1685  HE2 HIS   178     -91.346 -18.892 -25.910  1.00 10.00      A   
ATOM   1686  C   HIS   178     -86.268 -20.076 -21.592  1.00 10.00      A   
ATOM   1687  O   HIS   178     -85.188 -19.898 -22.166  1.00 10.00      A   
ATOM   1688  N   PHE   179     -86.361 -20.274 -20.275  1.00 10.00      A   
ATOM   1689  HN  PHE   179     -87.242 -20.288 -19.845  1.00 10.00      A   
ATOM   1690  CA  PHE   179     -85.148 -20.472 -19.461  1.00 10.00      A   
ATOM   1691  CB  PHE   179     -85.453 -20.704 -17.959  1.00 10.00      A   
ATOM   1692  CG  PHE   179     -85.829 -19.459 -17.188  1.00 10.00      A   
ATOM   1693  CD1 PHE   179     -87.112 -19.328 -16.676  1.00 10.00      A   
ATOM   1694  CD2 PHE   179     -84.899 -18.438 -16.935  1.00 10.00      A   
ATOM   1695  CE1 PHE   179     -87.479 -18.197 -15.945  1.00 10.00      A   
ATOM   1696  CE2 PHE   179     -85.257 -17.275 -16.199  1.00 10.00      A   
ATOM   1697  CZ  PHE   179     -86.559 -17.171 -15.697  1.00 10.00      A   
ATOM   1698  C   PHE   179     -84.392 -21.687 -20.032  1.00 10.00      A   
ATOM   1699  O   PHE   179     -84.949 -22.784 -20.093  1.00 10.00      A   
ATOM   1700  N   PRO   180     -83.138 -21.495 -20.497  1.00 10.00      A   
ATOM   1701  CA  PRO   180     -82.485 -22.685 -21.066  1.00 10.00      A   
ATOM   1702  CB  PRO   180     -81.250 -22.129 -21.789  1.00 10.00      A   
ATOM   1703  CG  PRO   180     -80.977 -20.839 -21.191  1.00 10.00      A   
ATOM   1704  CD  PRO   180     -82.284 -20.301 -20.563  1.00 10.00      A   
ATOM   1705  C   PRO   180     -82.077 -23.728 -20.034  1.00 10.00      A   
ATOM   1706  O   PRO   180     -82.058 -23.448 -18.852  1.00 10.00      A   
ATOM   1707  N   ASP   181     -81.754 -24.928 -20.509  1.00 10.00      A   
ATOM   1708  HN  ASP   181     -81.787 -25.076 -21.477  1.00 10.00      A   
ATOM   1709  CA  ASP   181     -81.353 -26.030 -19.645  1.00 10.00      A   
ATOM   1710  CB  ASP   181     -81.164 -27.295 -20.480  1.00 10.00      A   
ATOM   1711  CG  ASP   181     -82.472 -28.041 -20.707  1.00 10.00      A   
ATOM   1712  OD1 ASP   181     -83.505 -27.573 -20.196  1.00 10.00      A   
ATOM   1713  OD2 ASP   181     -82.461 -29.095 -21.402  1.00 10.00      A   
ATOM   1714  C   ASP   181     -80.069 -25.735 -18.873  1.00 10.00      A   
ATOM   1715  O   ASP   181     -79.847 -26.317 -17.817  1.00 10.00      A   
ATOM   1716  N   THR   182     -79.243 -24.825 -19.396  1.00 10.00      A   
ATOM   1717  HN  THR   182     -79.484 -24.399 -20.245  1.00 10.00      A   
ATOM   1718  CA  THR   182     -77.988 -24.443 -18.744  1.00 10.00      A   
ATOM   1719  CB  THR   182     -76.988 -23.885 -19.758  1.00 10.00      A   
ATOM   1720  OG1 THR   182     -77.603 -22.816 -20.488  1.00 10.00      A   
ATOM   1721  HG1 THR   182     -78.228 -22.358 -19.921  1.00 10.00      A   
ATOM   1722  CG2 THR   182     -76.565 -24.977 -20.720  1.00 10.00      A   
ATOM   1723  C   THR   182     -78.197 -23.411 -17.619  1.00 10.00      A   
ATOM   1724  O   THR   182     -77.274 -23.133 -16.848  1.00 10.00      A   
ATOM   1725  N   TYR   183     -79.410 -22.854 -17.532  1.00 10.00      A   
ATOM   1726  HN  TYR   183     -80.093 -23.101 -18.190  1.00 10.00      A   
ATOM   1727  CA  TYR   183     -79.750 -21.891 -16.491  1.00 10.00      A   
ATOM   1728  CB  TYR   183     -80.902 -21.000 -16.956  1.00 10.00      A   
ATOM   1729  CG  TYR   183     -81.409 -20.051 -15.891  1.00 10.00      A   
ATOM   1730  CD1 TYR   183     -80.768 -18.832 -15.669  1.00 10.00      A   
ATOM   1731  CD2 TYR   183     -82.528 -20.377 -15.099  1.00 10.00      A   
ATOM   1732  CE1 TYR   183     -81.230 -17.942 -14.708  1.00 10.00      A   
ATOM   1733  CE2 TYR   183     -82.966 -19.498 -14.131  1.00 10.00      A   
ATOM   1734  CZ  TYR   183     -82.310 -18.296 -13.930  1.00 10.00      A   
ATOM   1735  OH  TYR   183     -82.758 -17.413 -12.954  1.00 10.00      A   
ATOM   1736  HH  TYR   183     -82.948 -17.897 -12.147  1.00 10.00      A   
ATOM   1737  C   TYR   183     -80.088 -22.570 -15.158  1.00 10.00      A   
ATOM   1738  O   TYR   183     -80.952 -23.445 -15.098  1.00 10.00      A   
ATOM   1739  N   THR   184     -79.401 -22.135 -14.095  1.00 10.00      A   
ATOM   1740  HN  THR   184     -78.848 -21.333 -14.202  1.00 10.00      A   
ATOM   1741  CA  THR   184     -79.424 -22.785 -12.781  1.00 10.00      A   
ATOM   1742  CB  THR   184     -78.233 -23.797 -12.612  1.00 10.00      A   
ATOM   1743  OG1 THR   184     -76.986 -23.090 -12.679  1.00 10.00      A   
ATOM   1744  HG1 THR   184     -76.744 -22.785 -11.802  1.00 10.00      A   
ATOM   1745  CG2 THR   184     -78.221 -24.906 -13.709  1.00 10.00      A   
ATOM   1746  C   THR   184     -79.346 -21.735 -11.627  1.00 10.00      A   
ATOM   1747  O   THR   184     -79.270 -22.108 -10.455  1.00 10.00      A   
ATOM   1748  N   SER   185     -79.328 -20.438 -11.953  1.00 10.00      A   
ATOM   1749  HN  SER   185     -79.546 -20.166 -12.869  1.00 10.00      A   
ATOM   1750  CA  SER   185     -78.985 -19.411 -10.954  1.00 10.00      A   
ATOM   1751  CB  SER   185     -78.134 -18.311 -11.593  1.00 10.00      A   
ATOM   1752  OG  SER   185     -78.765 -17.754 -12.740  1.00 10.00      A   
ATOM   1753  HG  SER   185     -78.116 -17.278 -13.263  1.00 10.00      A   
ATOM   1754  C   SER   185     -80.169 -18.821 -10.177  1.00 10.00      A   
ATOM   1755  O   SER   185     -79.988 -17.996  -9.262  1.00 10.00      A   
ATOM   1756  N   LEU   186     -81.389 -19.254 -10.502  1.00 10.00      A   
ATOM   1757  HN  LEU   186     -81.505 -19.984 -11.146  1.00 10.00      A   
ATOM   1758  CA  LEU   186     -82.564 -18.612  -9.872  1.00 10.00      A   
ATOM   1759  CB  LEU   186     -83.869 -19.222 -10.405  1.00 10.00      A   
ATOM   1760  CG  LEU   186     -85.228 -18.568 -10.057  1.00 10.00      A   
ATOM   1761  CD1 LEU   186     -85.321 -17.172 -10.649  1.00 10.00      A   
ATOM   1762  CD2 LEU   186     -86.303 -19.484 -10.636  1.00 10.00      A   
ATOM   1763  C   LEU   186     -82.538 -18.744  -8.355  1.00 10.00      A   
ATOM   1764  O   LEU   186     -82.376 -19.855  -7.825  1.00 10.00      A   
ATOM   1765  N   VAL   187     -82.752 -17.617  -7.675  1.00 10.00      A   
ATOM   1766  HN  VAL   187     -82.794 -16.778  -8.180  1.00 10.00      A   
ATOM   1767  CA  VAL   187     -82.928 -17.549  -6.228  1.00 10.00      A   
ATOM   1768  CB  VAL   187     -81.899 -16.529  -5.640  1.00 10.00      A   
ATOM   1769  CG1 VAL   187     -82.172 -16.200  -4.163  1.00 10.00      A   
ATOM   1770  CG2 VAL   187     -80.437 -17.019  -5.877  1.00 10.00      A   
ATOM   1771  C   VAL   187     -84.364 -17.183  -5.763  1.00 10.00      A   
ATOM   1772  O   VAL   187     -84.845 -17.679  -4.726  1.00 10.00      A   
ATOM   1773  N   SER   188     -85.037 -16.303  -6.505  1.00 10.00      A   
ATOM   1774  HN  SER   188     -84.643 -15.987  -7.345  1.00 10.00      A   
ATOM   1775  CA  SER   188     -86.359 -15.792  -6.094  1.00 10.00      A   
ATOM   1776  CB  SER   188     -86.234 -14.420  -5.374  1.00 10.00      A   
ATOM   1777  OG  SER   188     -87.525 -13.844  -5.138  1.00 10.00      A   
ATOM   1778  HG  SER   188     -87.490 -12.900  -5.307  1.00 10.00      A   
ATOM   1779  C   SER   188     -87.219 -15.663  -7.314  1.00 10.00      A   
ATOM   1780  O   SER   188     -86.839 -14.984  -8.255  1.00 10.00      A   
ATOM   1781  N   LEU   189     -88.408 -16.276  -7.295  1.00 10.00      A   
ATOM   1782  HN  LEU   189     -88.673 -16.785  -6.501  1.00 10.00      A   
ATOM   1783  CA  LEU   189     -89.313 -16.201  -8.428  1.00 10.00      A   
ATOM   1784  CB  LEU   189     -89.355 -17.519  -9.199  1.00 10.00      A   
ATOM   1785  CG  LEU   189     -90.305 -17.563 -10.422  1.00 10.00      A   
ATOM   1786  CD1 LEU   189     -89.876 -16.552 -11.517  1.00 10.00      A   
ATOM   1787  CD2 LEU   189     -90.389 -18.953 -11.018  1.00 10.00      A   
ATOM   1788  C   LEU   189     -90.710 -15.891  -7.862  1.00 10.00      A   
ATOM   1789  O   LEU   189     -91.267 -16.678  -7.113  1.00 10.00      A   
ATOM   1790  N   ASN   190     -91.227 -14.729  -8.200  1.00 10.00      A   
ATOM   1791  HN  ASN   190     -90.703 -14.110  -8.750  1.00 10.00      A   
ATOM   1792  CA  ASN   190     -92.562 -14.349  -7.770  1.00 10.00      A   
ATOM   1793  CB  ASN   190     -92.530 -13.115  -6.877  1.00 10.00      A   
ATOM   1794  CG  ASN   190     -93.922 -12.734  -6.370  1.00 10.00      A   
ATOM   1795  OD1 ASN   190     -94.911 -13.364  -6.758  1.00 10.00      A   
ATOM   1796  ND2 ASN   190     -94.018 -11.707  -5.548  1.00 10.00      A   
ATOM   1797 HD21 ASN   190     -93.196 -11.235  -5.299  1.00 10.00      A   
ATOM   1798 HD22 ASN   190     -94.908 -11.458  -5.220  1.00 10.00      A   
ATOM   1799  C   ASN   190     -93.416 -14.108  -9.014  1.00 10.00      A   
ATOM   1800  O   ASN   190     -93.330 -13.031  -9.647  1.00 10.00      A   
ATOM   1801  N   ILE   191     -94.246 -15.100  -9.352  1.00 10.00      A   
ATOM   1802  HN  ILE   191     -94.239 -15.925  -8.824  1.00 10.00      A   
ATOM   1803  CA  ILE   191     -95.168 -14.991 -10.493  1.00 10.00      A   
ATOM   1804  CB  ILE   191     -94.975 -16.138 -11.524  1.00 10.00      A   
ATOM   1805  CG1 ILE   191     -95.151 -17.508 -10.836  1.00 10.00      A   
ATOM   1806  CG2 ILE   191     -93.602 -16.011 -12.204  1.00 10.00      A   
ATOM   1807  CD1 ILE   191     -95.232 -18.710 -11.806  1.00 10.00      A   
ATOM   1808  C   ILE   191     -96.626 -14.945 -10.043  1.00 10.00      A   
ATOM   1809  O   ILE   191     -97.519 -15.242 -10.827  1.00 10.00      A   
ATOM   1810  N   SER   192     -96.858 -14.536  -8.798  1.00 10.00      A   
ATOM   1811  HN  SER   192     -96.114 -14.180  -8.269  1.00 10.00      A   
ATOM   1812  CA  SER   192     -98.205 -14.602  -8.185  1.00 10.00      A   
ATOM   1813  CB  SER   192     -98.120 -14.294  -6.690  1.00 10.00      A   
ATOM   1814  OG  SER   192     -97.724 -12.952  -6.483  1.00 10.00      A   
ATOM   1815  HG  SER   192     -98.490 -12.424  -6.248  1.00 10.00      A   
ATOM   1816  C   SER   192     -99.289 -13.748  -8.865  1.00 10.00      A   
ATOM   1817  O   SER   192    -100.488 -14.016  -8.685  1.00 10.00      A   
ATOM   1818  N   CYS   193     -98.883 -12.772  -9.670  1.00 10.00      A   
ATOM   1819  HN  CYS   193     -97.921 -12.650  -9.808  1.00 10.00      A   
ATOM   1820  CA  CYS   193     -99.806 -11.874 -10.357  1.00 10.00      A   
ATOM   1821  CB  CYS   193     -99.174 -10.472 -10.509  1.00 10.00      A   
ATOM   1822  SG  CYS   193     -97.692 -10.424 -11.607  1.00 10.00      A   
ATOM   1823  HG  CYS   193     -96.808 -11.291 -11.138  1.00 10.00      A   
ATOM   1824  C   CYS   193    -100.221 -12.377 -11.756  1.00 10.00      A   
ATOM   1825  O   CYS   193    -101.100 -11.776 -12.412  1.00 10.00      A   
ATOM   1826  N   LEU   194     -99.592 -13.457 -12.220  1.00 10.00      A   
ATOM   1827  HN  LEU   194     -98.959 -13.931 -11.642  1.00 10.00      A   
ATOM   1828  CA  LEU   194     -99.832 -13.947 -13.578  1.00 10.00      A   
ATOM   1829  CB  LEU   194     -98.613 -14.703 -14.132  1.00 10.00      A   
ATOM   1830  CG  LEU   194     -97.331 -13.910 -14.272  1.00 10.00      A   
ATOM   1831  CD1 LEU   194     -96.264 -14.793 -14.869  1.00 10.00      A   
ATOM   1832  CD2 LEU   194     -97.564 -12.656 -15.156  1.00 10.00      A   
ATOM   1833  C   LEU   194    -101.069 -14.819 -13.661  1.00 10.00      A   
ATOM   1834  O   LEU   194    -101.218 -15.804 -12.928  1.00 10.00      A   
ATOM   1835  N   ALA   195    -101.975 -14.447 -14.559  1.00 10.00      A   
ATOM   1836  HN  ALA   195    -101.799 -13.671 -15.131  1.00 10.00      A   
ATOM   1837  CA  ALA   195    -103.226 -15.179 -14.703  1.00 10.00      A   
ATOM   1838  CB  ALA   195    -104.305 -14.274 -15.313  1.00 10.00      A   
ATOM   1839  C   ALA   195    -103.029 -16.424 -15.559  1.00 10.00      A   
ATOM   1840  O   ALA   195    -103.767 -17.406 -15.419  1.00 10.00      A   
ATOM   1841  N   SER   196    -102.036 -16.391 -16.438  1.00 10.00      A   
ATOM   1842  HN  SER   196    -101.444 -15.610 -16.462  1.00 10.00      A   
ATOM   1843  CA  SER   196    -101.804 -17.489 -17.369  1.00 10.00      A   
ATOM   1844  CB  SER   196    -101.136 -16.983 -18.654  1.00 10.00      A   
ATOM   1845  OG  SER   196     -99.913 -16.286 -18.368  1.00 10.00      A   
ATOM   1846  HG  SER   196     -99.166 -16.822 -18.642  1.00 10.00      A   
ATOM   1847  C   SER   196    -100.981 -18.608 -16.724  1.00 10.00      A   
ATOM   1848  O   SER   196    -100.075 -18.362 -15.889  1.00 10.00      A   
ATOM   1849  N   GLU   197    -101.292 -19.832 -17.127  1.00 10.00      A   
ATOM   1850  HN  GLU   197    -101.939 -19.938 -17.856  1.00 10.00      A   
ATOM   1851  CA  GLU   197    -100.713 -21.021 -16.533  1.00 10.00      A   
ATOM   1852  CB  GLU   197    -101.675 -22.217 -16.737  1.00 10.00      A   
ATOM   1853  CG  GLU   197    -101.126 -23.538 -16.211  1.00 10.00      A   
ATOM   1854  CD  GLU   197    -101.943 -24.763 -16.611  1.00 10.00      A   
ATOM   1855  OE1 GLU   197    -102.934 -24.642 -17.369  1.00 10.00      A   
ATOM   1856  OE2 GLU   197    -101.571 -25.870 -16.170  1.00 10.00      A   
ATOM   1857  C   GLU   197     -99.368 -21.310 -17.199  1.00 10.00      A   
ATOM   1858  O   GLU   197     -99.315 -21.499 -18.411  1.00 10.00      A   
ATOM   1859  N   VAL   198     -98.283 -21.342 -16.434  1.00 10.00      A   
ATOM   1860  HN  VAL   198     -98.332 -21.070 -15.494  1.00 10.00      A   
ATOM   1861  CA  VAL   198     -96.998 -21.793 -17.014  1.00 10.00      A   
ATOM   1862  CB  VAL   198     -95.793 -21.358 -16.138  1.00 10.00      A   
ATOM   1863  CG1 VAL   198     -95.796 -19.846 -15.987  1.00 10.00      A   
ATOM   1864  CG2 VAL   198     -95.833 -22.040 -14.761  1.00 10.00      A   
ATOM   1865  C   VAL   198     -97.002 -23.317 -17.276  1.00 10.00      A   
ATOM   1866  O   VAL   198     -97.845 -24.031 -16.736  1.00 10.00      A   
ATOM   1867  N   SER   199     -96.101 -23.812 -18.130  1.00 10.00      A   
ATOM   1868  HN  SER   199     -95.532 -23.198 -18.639  1.00 10.00      A   
ATOM   1869  CA  SER   199     -95.951 -25.258 -18.317  1.00 10.00      A   
ATOM   1870  CB  SER   199     -94.909 -25.552 -19.392  1.00 10.00      A   
ATOM   1871  OG  SER   199     -94.424 -26.892 -19.298  1.00 10.00      A   
ATOM   1872  HG  SER   199     -94.959 -27.383 -18.670  1.00 10.00      A   
ATOM   1873  C   SER   199     -95.491 -25.850 -16.986  1.00 10.00      A   
ATOM   1874  O   SER   199     -94.436 -25.464 -16.469  1.00 10.00      A   
ATOM   1875  N   PHE   200     -96.286 -26.742 -16.400  1.00 10.00      A   
ATOM   1876  HN  PHE   200     -97.119 -27.031 -16.829  1.00 10.00      A   
ATOM   1877  CA  PHE   200     -95.886 -27.279 -15.104  1.00 10.00      A   
ATOM   1878  CB  PHE   200     -96.990 -28.124 -14.454  1.00 10.00      A   
ATOM   1879  CG  PHE   200     -96.594 -28.651 -13.111  1.00 10.00      A   
ATOM   1880  CD1 PHE   200     -96.657 -27.829 -11.987  1.00 10.00      A   
ATOM   1881  CD2 PHE   200     -96.069 -29.933 -12.982  1.00 10.00      A   
ATOM   1882  CE1 PHE   200     -96.242 -28.282 -10.746  1.00 10.00      A   
ATOM   1883  CE2 PHE   200     -95.661 -30.404 -11.749  1.00 10.00      A   
ATOM   1884  CZ  PHE   200     -95.734 -29.578 -10.625  1.00 10.00      A   
ATOM   1885  C   PHE   200     -94.594 -28.107 -15.228  1.00 10.00      A   
ATOM   1886  O   PHE   200     -93.725 -28.071 -14.345  1.00 10.00      A   
ATOM   1887  N   SER   201     -94.470 -28.854 -16.325  1.00 10.00      A   
ATOM   1888  HN  SER   201     -95.208 -28.897 -16.969  1.00 10.00      A   
ATOM   1889  CA  SER   201     -93.248 -29.609 -16.576  1.00 10.00      A   
ATOM   1890  CB  SER   201     -93.375 -30.533 -17.803  1.00 10.00      A   
ATOM   1891  OG  SER   201     -93.419 -29.805 -19.013  1.00 10.00      A   
ATOM   1892  HG  SER   201     -94.330 -29.729 -19.308  1.00 10.00      A   
ATOM   1893  C   SER   201     -92.031 -28.682 -16.638  1.00 10.00      A   
ATOM   1894  O   SER   201     -91.042 -28.938 -15.965  1.00 10.00      A   
ATOM   1895  N   ALA   202     -92.129 -27.575 -17.368  1.00 10.00      A   
ATOM   1896  HN  ALA   202     -92.940 -27.405 -17.892  1.00 10.00      A   
ATOM   1897  CA  ALA   202     -91.026 -26.602 -17.393  1.00 10.00      A   
ATOM   1898  CB  ALA   202     -91.247 -25.500 -18.449  1.00 10.00      A   
ATOM   1899  C   ALA   202     -90.719 -26.005 -16.009  1.00 10.00      A   
ATOM   1900  O   ALA   202     -89.556 -25.875 -15.657  1.00 10.00      A   
ATOM   1901  N   LEU   203     -91.756 -25.671 -15.231  1.00 10.00      A   
ATOM   1902  HN  LEU   203     -92.662 -25.742 -15.599  1.00 10.00      A   
ATOM   1903  CA  LEU   203     -91.593 -25.204 -13.850  1.00 10.00      A   
ATOM   1904  CB  LEU   203     -92.954 -24.797 -13.266  1.00 10.00      A   
ATOM   1905  CG  LEU   203     -93.020 -24.254 -11.827  1.00 10.00      A   
ATOM   1906  CD1 LEU   203     -92.145 -22.962 -11.629  1.00 10.00      A   
ATOM   1907  CD2 LEU   203     -94.487 -24.013 -11.397  1.00 10.00      A   
ATOM   1908  C   LEU   203     -90.917 -26.247 -12.945  1.00 10.00      A   
ATOM   1909  O   LEU   203     -89.969 -25.919 -12.223  1.00 10.00      A   
ATOM   1910  N   GLU   204     -91.360 -27.503 -13.025  1.00 10.00      A   
ATOM   1911  HN  GLU   204     -92.110 -27.715 -13.620  1.00 10.00      A   
ATOM   1912  CA  GLU   204     -90.742 -28.567 -12.238  1.00 10.00      A   
ATOM   1913  CB  GLU   204     -91.515 -29.884 -12.383  1.00 10.00      A   
ATOM   1914  CG  GLU   204     -91.161 -30.826 -11.262  1.00 10.00      A   
ATOM   1915  CD  GLU   204     -91.697 -32.219 -11.415  1.00 10.00      A   
ATOM   1916  OE1 GLU   204     -92.657 -32.441 -12.202  1.00 10.00      A   
ATOM   1917  OE2 GLU   204     -91.152 -33.103 -10.714  1.00 10.00      A   
ATOM   1918  C   GLU   204     -89.225 -28.761 -12.558  1.00 10.00      A   
ATOM   1919  O   GLU   204     -88.403 -28.894 -11.646  1.00 10.00      A   
ATOM   1920  N   ARG   205     -88.860 -28.747 -13.836  1.00 10.00      A   
ATOM   1921  HN  ARG   205     -89.548 -28.659 -14.527  1.00 10.00      A   
ATOM   1922  CA  ARG   205     -87.455 -28.860 -14.239  1.00 10.00      A   
ATOM   1923  CB  ARG   205     -87.339 -29.036 -15.750  1.00 10.00      A   
ATOM   1924  CG  ARG   205     -87.693 -30.445 -16.204  1.00 10.00      A   
ATOM   1925  CD  ARG   205     -87.506 -30.580 -17.703  1.00 10.00      A   
ATOM   1926  NE  ARG   205     -88.707 -30.196 -18.448  1.00 10.00      A   
ATOM   1927  HE  ARG   205     -89.480 -30.794 -18.379  1.00 10.00      A   
ATOM   1928  CZ  ARG   205     -88.825 -29.104 -19.207  1.00 10.00      A   
ATOM   1929  NH1 ARG   205     -87.807 -28.248 -19.348  1.00 10.00      A   
ATOM   1930 HH11 ARG   205     -87.918 -27.402 -19.943  1.00 10.00      A   
ATOM   1931 HH12 ARG   205     -86.905 -28.427 -18.863  1.00 10.00      A   
ATOM   1932  NH2 ARG   205     -89.977 -28.880 -19.837  1.00 10.00      A   
ATOM   1933 HH21 ARG   205     -90.089 -28.034 -20.432  1.00 10.00      A   
ATOM   1934 HH22 ARG   205     -90.765 -29.551 -19.734  1.00 10.00      A   
ATOM   1935  C   ARG   205     -86.639 -27.654 -13.821  1.00 10.00      A   
ATOM   1936  O   ARG   205     -85.480 -27.789 -13.443  1.00 10.00      A   
ATOM   1937  N   LEU   206     -87.261 -26.477 -13.885  1.00 10.00      A   
ATOM   1938  HN  LEU   206     -88.185 -26.452 -14.210  1.00 10.00      A   
ATOM   1939  CA  LEU   206     -86.620 -25.215 -13.490  1.00 10.00      A   
ATOM   1940  CB  LEU   206     -87.553 -24.027 -13.753  1.00 10.00      A   
ATOM   1941  CG  LEU   206     -87.051 -22.592 -14.070  1.00 10.00      A   
ATOM   1942  CD1 LEU   206     -88.009 -21.495 -13.598  1.00 10.00      A   
ATOM   1943  CD2 LEU   206     -85.619 -22.281 -13.736  1.00 10.00      A   
ATOM   1944  C   LEU   206     -86.266 -25.279 -12.002  1.00 10.00      A   
ATOM   1945  O   LEU   206     -85.122 -25.064 -11.613  1.00 10.00      A   
ATOM   1946  N   VAL   207     -87.263 -25.576 -11.172  1.00 10.00      A   
ATOM   1947  HN  VAL   207     -88.155 -25.732 -11.545  1.00 10.00      A   
ATOM   1948  CA  VAL   207     -87.075 -25.679  -9.710  1.00 10.00      A   
ATOM   1949  CB  VAL   207     -88.405 -26.017  -9.015  1.00 10.00      A   
ATOM   1950  CG1 VAL   207     -88.180 -26.382  -7.545  1.00 10.00      A   
ATOM   1951  CG2 VAL   207     -89.356 -24.843  -9.114  1.00 10.00      A   
ATOM   1952  C   VAL   207     -86.003 -26.729  -9.361  1.00 10.00      A   
ATOM   1953  O   VAL   207     -85.140 -26.480  -8.511  1.00 10.00      A   
ATOM   1954  N   THR   208     -86.048 -27.873 -10.051  1.00 10.00      A   
ATOM   1955  HN  THR   208     -86.743 -27.979 -10.733  1.00 10.00      A   
ATOM   1956  CA  THR   208     -85.104 -28.976  -9.835  1.00 10.00      A   
ATOM   1957  CB  THR   208     -85.494 -30.210 -10.686  1.00 10.00      A   
ATOM   1958  OG1 THR   208     -86.840 -30.576 -10.375  1.00 10.00      A   
ATOM   1959  HG1 THR   208     -86.924 -30.714  -9.428  1.00 10.00      A   
ATOM   1960  CG2 THR   208     -84.574 -31.393 -10.422  1.00 10.00      A   
ATOM   1961  C   THR   208     -83.657 -28.573 -10.117  1.00 10.00      A   
ATOM   1962  O   THR   208     -82.753 -28.954  -9.367  1.00 10.00      A   
ATOM   1963  N   ARG   209     -83.426 -27.796 -11.174  1.00 10.00      A   
ATOM   1964  HN  ARG   209     -84.179 -27.453 -11.700  1.00 10.00      A   
ATOM   1965  CA  ARG   209     -82.057 -27.450 -11.552  1.00 10.00      A   
ATOM   1966  CB  ARG   209     -81.874 -27.475 -13.079  1.00 10.00      A   
ATOM   1967  CG  ARG   209     -82.531 -26.338 -13.841  1.00 10.00      A   
ATOM   1968  CD  ARG   209     -82.220 -26.501 -15.315  1.00 10.00      A   
ATOM   1969  NE  ARG   209     -82.695 -25.354 -16.089  1.00 10.00      A   
ATOM   1970  HE  ARG   209     -82.062 -24.625 -16.253  1.00 10.00      A   
ATOM   1971  CZ  ARG   209     -83.929 -25.253 -16.577  1.00 10.00      A   
ATOM   1972  NH1 ARG   209     -84.795 -26.235 -16.387  1.00 10.00      A   
ATOM   1973 HH11 ARG   209     -84.511 -27.083 -15.857  1.00 10.00      A   
ATOM   1974 HH12 ARG   209     -85.760 -26.158 -16.767  1.00 10.00      A   
ATOM   1975  NH2 ARG   209     -84.292 -24.186 -17.266  1.00 10.00      A   
ATOM   1976 HH21 ARG   209     -83.612 -23.417 -17.431  1.00 10.00      A   
ATOM   1977 HH22 ARG   209     -85.259 -24.116 -17.643  1.00 10.00      A   
ATOM   1978  C   ARG   209     -81.502 -26.169 -10.918  1.00 10.00      A   
ATOM   1979  O   ARG   209     -80.367 -25.744 -11.210  1.00 10.00      A   
ATOM   1980  N   CYS   210     -82.281 -25.567 -10.031  1.00 10.00      A   
ATOM   1981  HN  CYS   210     -83.150 -25.959  -9.804  1.00 10.00      A   
ATOM   1982  CA  CYS   210     -81.860 -24.331  -9.393  1.00 10.00      A   
ATOM   1983  CB  CYS   210     -82.878 -23.208  -9.655  1.00 10.00      A   
ATOM   1984  SG  CYS   210     -82.936 -22.637 -11.363  1.00 10.00      A   
ATOM   1985  HG  CYS   210     -83.587 -23.545 -12.076  1.00 10.00      A   
ATOM   1986  C   CYS   210     -81.694 -24.548  -7.898  1.00 10.00      A   
ATOM   1987  O   CYS   210     -82.633 -24.274  -7.120  1.00 10.00      A   
ATOM   1988  N   PRO   211     -80.504 -25.011  -7.474  1.00 10.00      A   
ATOM   1989  CA  PRO   211     -80.375 -25.421  -6.077  1.00 10.00      A   
ATOM   1990  CB  PRO   211     -79.092 -26.268  -6.084  1.00 10.00      A   
ATOM   1991  CG  PRO   211     -78.263 -25.658  -7.188  1.00 10.00      A   
ATOM   1992  CD  PRO   211     -79.237 -25.140  -8.219  1.00 10.00      A   
ATOM   1993  C   PRO   211     -80.299 -24.254  -5.075  1.00 10.00      A   
ATOM   1994  O   PRO   211     -80.428 -24.487  -3.870  1.00 10.00      A   
ATOM   1995  N   ASN   212     -80.112 -23.021  -5.566  1.00 10.00      A   
ATOM   1996  HN  ASN   212     -79.977 -22.908  -6.529  1.00 10.00      A   
ATOM   1997  CA  ASN   212     -80.104 -21.832  -4.697  1.00 10.00      A   
ATOM   1998  CB  ASN   212     -79.038 -20.848  -5.174  1.00 10.00      A   
ATOM   1999  CG  ASN   212     -77.652 -21.460  -5.153  1.00 10.00      A   
ATOM   2000  OD1 ASN   212     -77.325 -22.225  -4.249  1.00 10.00      A   
ATOM   2001  ND2 ASN   212     -76.838 -21.142  -6.161  1.00 10.00      A   
ATOM   2002 HD21 ASN   212     -77.174 -20.536  -6.855  1.00 10.00      A   
ATOM   2003 HD22 ASN   212     -75.936 -21.527  -6.167  1.00 10.00      A   
ATOM   2004  C   ASN   212     -81.448 -21.121  -4.588  1.00 10.00      A   
ATOM   2005  O   ASN   212     -81.539 -20.026  -4.001  1.00 10.00      A   
ATOM   2006  N   LEU   213     -82.486 -21.726  -5.167  1.00 10.00      A   
ATOM   2007  HN  LEU   213     -82.341 -22.557  -5.665  1.00 10.00      A   
ATOM   2008  CA  LEU   213     -83.848 -21.167  -5.071  1.00 10.00      A   
ATOM   2009  CB  LEU   213     -84.827 -22.042  -5.852  1.00 10.00      A   
ATOM   2010  CG  LEU   213     -86.309 -21.601  -5.962  1.00 10.00      A   
ATOM   2011  CD1 LEU   213     -86.461 -20.283  -6.712  1.00 10.00      A   
ATOM   2012  CD2 LEU   213     -87.102 -22.735  -6.642  1.00 10.00      A   
ATOM   2013  C   LEU   213     -84.287 -21.101  -3.611  1.00 10.00      A   
ATOM   2014  O   LEU   213     -84.315 -22.135  -2.923  1.00 10.00      A   
ATOM   2015  N   LYS   214     -84.591 -19.888  -3.138  1.00 10.00      A   
ATOM   2016  HN  LYS   214     -84.524 -19.112  -3.734  1.00 10.00      A   
ATOM   2017  CA  LYS   214     -85.020 -19.689  -1.759  1.00 10.00      A   
ATOM   2018  CB  LYS   214     -84.070 -18.738  -1.042  1.00 10.00      A   
ATOM   2019  CG  LYS   214     -82.658 -19.300  -0.876  1.00 10.00      A   
ATOM   2020  CD  LYS   214     -82.593 -20.315   0.227  1.00 10.00      A   
ATOM   2021  CE  LYS   214     -81.178 -20.874   0.364  1.00 10.00      A   
ATOM   2022  NZ  LYS   214     -81.065 -22.117  -0.418  1.00 10.00      A   
ATOM   2023  HZ1 LYS   214     -81.745 -22.821  -0.070  1.00 10.00      A   
ATOM   2024  HZ2 LYS   214     -80.104 -22.507  -0.333  1.00 10.00      A   
ATOM   2025  HZ3 LYS   214     -81.262 -21.928  -1.422  1.00 10.00      A   
ATOM   2026  C   LYS   214     -86.456 -19.198  -1.607  1.00 10.00      A   
ATOM   2027  O   LYS   214     -87.071 -19.393  -0.554  1.00 10.00      A   
ATOM   2028  N   SER   215     -86.975 -18.525  -2.639  1.00 10.00      A   
ATOM   2029  HN  SER   215     -86.447 -18.439  -3.460  1.00 10.00      A   
ATOM   2030  CA  SER   215     -88.300 -17.916  -2.589  1.00 10.00      A   
ATOM   2031  CB  SER   215     -88.222 -16.378  -2.451  1.00 10.00      A   
ATOM   2032  OG  SER   215     -89.560 -15.825  -2.413  1.00 10.00      A   
ATOM   2033  HG  SER   215     -89.885 -15.834  -1.509  1.00 10.00      A   
ATOM   2034  C   SER   215     -89.039 -18.264  -3.863  1.00 10.00      A   
ATOM   2035  O   SER   215     -88.559 -17.971  -4.980  1.00 10.00      A   
ATOM   2036  N   LEU   216     -90.197 -18.901  -3.714  1.00 10.00      A   
ATOM   2037  HN  LEU   216     -90.532 -19.084  -2.811  1.00 10.00      A   
ATOM   2038  CA  LEU   216     -90.977 -19.332  -4.863  1.00 10.00      A   
ATOM   2039  CB  LEU   216     -90.860 -20.849  -5.057  1.00 10.00      A   
ATOM   2040  CG  LEU   216     -91.643 -21.456  -6.240  1.00 10.00      A   
ATOM   2041  CD1 LEU   216     -91.172 -20.881  -7.562  1.00 10.00      A   
ATOM   2042  CD2 LEU   216     -91.482 -22.985  -6.232  1.00 10.00      A   
ATOM   2043  C   LEU   216     -92.420 -18.966  -4.596  1.00 10.00      A   
ATOM   2044  O   LEU   216     -93.060 -19.570  -3.731  1.00 10.00      A   
ATOM   2045  N   LYS   217     -92.923 -17.942  -5.280  1.00 10.00      A   
ATOM   2046  HN  LYS   217     -92.361 -17.468  -5.928  1.00 10.00      A   
ATOM   2047  CA  LYS   217     -94.308 -17.517  -5.070  1.00 10.00      A   
ATOM   2048  CB  LYS   217     -94.411 -16.060  -4.625  1.00 10.00      A   
ATOM   2049  CG  LYS   217     -93.736 -15.881  -3.266  1.00 10.00      A   
ATOM   2050  CD  LYS   217     -93.660 -14.443  -2.933  1.00 10.00      A   
ATOM   2051  CE  LYS   217     -92.977 -14.232  -1.612  1.00 10.00      A   
ATOM   2052  NZ  LYS   217     -93.052 -12.791  -1.188  1.00 10.00      A   
ATOM   2053  HZ1 LYS   217     -92.589 -12.186  -1.895  1.00 10.00      A   
ATOM   2054  HZ2 LYS   217     -92.575 -12.662  -0.273  1.00 10.00      A   
ATOM   2055  HZ3 LYS   217     -94.046 -12.498  -1.092  1.00 10.00      A   
ATOM   2056  C   LYS   217     -95.072 -17.789  -6.340  1.00 10.00      A   
ATOM   2057  O   LYS   217     -94.855 -17.149  -7.365  1.00 10.00      A   
ATOM   2058  N   LEU   218     -95.942 -18.787  -6.268  1.00 10.00      A   
ATOM   2059  HN  LEU   218     -96.138 -19.191  -5.396  1.00 10.00      A   
ATOM   2060  CA  LEU   218     -96.606 -19.289  -7.440  1.00 10.00      A   
ATOM   2061  CB  LEU   218     -96.988 -20.776  -7.217  1.00 10.00      A   
ATOM   2062  CG  LEU   218     -95.833 -21.729  -6.907  1.00 10.00      A   
ATOM   2063  CD1 LEU   218     -96.381 -23.097  -6.440  1.00 10.00      A   
ATOM   2064  CD2 LEU   218     -94.896 -21.859  -8.156  1.00 10.00      A   
ATOM   2065  C   LEU   218     -97.850 -18.503  -7.802  1.00 10.00      A   
ATOM   2066  O   LEU   218     -98.320 -17.653  -7.033  1.00 10.00      A   
ATOM   2067  N   ASN   219     -98.378 -18.793  -8.991  1.00 10.00      A   
ATOM   2068  HN  ASN   219     -97.884 -19.365  -9.614  1.00 10.00      A   
ATOM   2069  CA  ASN   219     -99.677 -18.270  -9.376  1.00 10.00      A   
ATOM   2070  CB  ASN   219     -99.694 -17.715 -10.821  1.00 10.00      A   
ATOM   2071  CG  ASN   219     -99.378 -18.762 -11.883  1.00 10.00      A   
ATOM   2072  OD1 ASN   219     -98.807 -19.836 -11.603  1.00 10.00      A   
ATOM   2073  ND2 ASN   219     -99.710 -18.429 -13.142  1.00 10.00      A   
ATOM   2074 HD21 ASN   219    -100.125 -17.554 -13.295  1.00 10.00      A   
ATOM   2075 HD22 ASN   219     -99.524 -19.074 -13.856  1.00 10.00      A   
ATOM   2076  C   ASN   219    -100.824 -19.241  -9.096  1.00 10.00      A   
ATOM   2077  O   ASN   219    -100.633 -20.432  -8.818  1.00 10.00      A   
ATOM   2078  N   ARG   220    -102.026 -18.689  -9.089  1.00 10.00      A   
ATOM   2079  HN  ARG   220    -102.116 -17.740  -9.313  1.00 10.00      A   
ATOM   2080  CA  ARG   220    -103.203 -19.448  -8.761  1.00 10.00      A   
ATOM   2081  CB  ARG   220    -104.416 -18.512  -8.899  1.00 10.00      A   
ATOM   2082  CG  ARG   220    -105.672 -19.037  -8.317  1.00 10.00      A   
ATOM   2083  CD  ARG   220    -106.805 -18.142  -8.826  1.00 10.00      A   
ATOM   2084  NE  ARG   220    -107.975 -18.190  -7.954  1.00 10.00      A   
ATOM   2085  HE  ARG   220    -108.382 -19.069  -7.801  1.00 10.00      A   
ATOM   2086  CZ  ARG   220    -108.519 -17.131  -7.360  1.00 10.00      A   
ATOM   2087  NH1 ARG   220    -108.009 -15.917  -7.551  1.00 10.00      A   
ATOM   2088 HH11 ARG   220    -108.438 -15.093  -7.084  1.00 10.00      A   
ATOM   2089 HH12 ARG   220    -107.180 -15.792  -8.167  1.00 10.00      A   
ATOM   2090  NH2 ARG   220    -109.602 -17.283  -6.595  1.00 10.00      A   
ATOM   2091 HH21 ARG   220    -110.019 -18.226  -6.465  1.00 10.00      A   
ATOM   2092 HH22 ARG   220    -110.030 -16.456  -6.130  1.00 10.00      A   
ATOM   2093  C   ARG   220    -103.338 -20.666  -9.680  1.00 10.00      A   
ATOM   2094  O   ARG   220    -103.852 -21.711  -9.252  1.00 10.00      A   
ATOM   2095  N   ALA   221    -102.833 -20.553 -10.913  1.00 10.00      A   
ATOM   2096  HN  ALA   221    -102.379 -19.724 -11.171  1.00 10.00      A   
ATOM   2097  CA  ALA   221    -102.943 -21.659 -11.900  1.00 10.00      A   
ATOM   2098  CB  ALA   221    -102.628 -21.191 -13.305  1.00 10.00      A   
ATOM   2099  C   ALA   221    -102.149 -22.944 -11.580  1.00 10.00      A   
ATOM   2100  O   ALA   221    -102.364 -23.968 -12.227  1.00 10.00      A   
ATOM   2101  N   VAL   222    -101.236 -22.906 -10.616  1.00 10.00      A   
ATOM   2102  HN  VAL   222    -100.961 -22.050 -10.226  1.00 10.00      A   
ATOM   2103  CA  VAL   222    -100.645 -24.162 -10.142  1.00 10.00      A   
ATOM   2104  CB  VAL   222     -99.254 -23.963  -9.494  1.00 10.00      A   
ATOM   2105  CG1 VAL   222     -98.690 -25.310  -9.021  1.00 10.00      A   
ATOM   2106  CG2 VAL   222     -98.273 -23.267 -10.492  1.00 10.00      A   
ATOM   2107  C   VAL   222    -101.603 -24.742  -9.108  1.00 10.00      A   
ATOM   2108  O   VAL   222    -101.728 -24.184  -8.010  1.00 10.00      A   
ATOM   2109  N   PRO   223    -102.270 -25.867  -9.432  1.00 10.00      A   
ATOM   2110  CA  PRO   223    -103.310 -26.386  -8.531  1.00 10.00      A   
ATOM   2111  CB  PRO   223    -104.004 -27.441  -9.383  1.00 10.00      A   
ATOM   2112  CG  PRO   223    -102.932 -27.938 -10.295  1.00 10.00      A   
ATOM   2113  CD  PRO   223    -102.134 -26.708 -10.642  1.00 10.00      A   
ATOM   2114  C   PRO   223    -102.728 -27.043  -7.276  1.00 10.00      A   
ATOM   2115  O   PRO   223    -101.596 -27.528  -7.297  1.00 10.00      A   
ATOM   2116  N   LEU   224    -103.510 -27.070  -6.205  1.00 10.00      A   
ATOM   2117  HN  LEU   224    -104.418 -26.707  -6.258  1.00 10.00      A   
ATOM   2118  CA  LEU   224    -103.028 -27.635  -4.945  1.00 10.00      A   
ATOM   2119  CB  LEU   224    -104.147 -27.647  -3.918  1.00 10.00      A   
ATOM   2120  CG  LEU   224    -103.832 -28.140  -2.500  1.00 10.00      A   
ATOM   2121  CD1 LEU   224    -102.632 -27.411  -1.955  1.00 10.00      A   
ATOM   2122  CD2 LEU   224    -105.043 -27.910  -1.621  1.00 10.00      A   
ATOM   2123  C   LEU   224    -102.443 -29.057  -5.122  1.00 10.00      A   
ATOM   2124  O   LEU   224    -101.445 -29.371  -4.511  1.00 10.00      A   
ATOM   2125  N   GLU   225    -103.036 -29.877  -5.987  1.00 10.00      A   
ATOM   2126  HN  GLU   225    -103.799 -29.550  -6.509  1.00 10.00      A   
ATOM   2127  CA  GLU   225    -102.570 -31.277  -6.184  1.00 10.00      A   
ATOM   2128  CB  GLU   225    -103.574 -32.084  -7.011  1.00 10.00      A   
ATOM   2129  CG  GLU   225    -104.929 -32.091  -6.375  1.00 10.00      A   
ATOM   2130  CD  GLU   225    -105.882 -31.068  -6.984  1.00 10.00      A   
ATOM   2131  OE1 GLU   225    -105.610 -29.803  -7.002  1.00 10.00      A   
ATOM   2132  OE2 GLU   225    -106.945 -31.577  -7.424  1.00 10.00      A   
ATOM   2133  C   GLU   225    -101.163 -31.428  -6.766  1.00 10.00      A   
ATOM   2134  O   GLU   225    -100.584 -32.509  -6.712  1.00 10.00      A   
ATOM   2135  N   LYS   226    -100.615 -30.345  -7.310  1.00 10.00      A   
ATOM   2136  HN  LYS   226    -101.129 -29.511  -7.333  1.00 10.00      A   
ATOM   2137  CA  LYS   226     -99.268 -30.365  -7.874  1.00 10.00      A   
ATOM   2138  CB  LYS   226     -99.269 -29.670  -9.236  1.00 10.00      A   
ATOM   2139  CG  LYS   226    -100.139 -30.357 -10.299  1.00 10.00      A   
ATOM   2140  CD  LYS   226     -99.478 -31.613 -10.835  1.00 10.00      A   
ATOM   2141  CE  LYS   226    -100.033 -32.004 -12.223  1.00 10.00      A   
ATOM   2142  NZ  LYS   226    -100.032 -30.821 -13.168  1.00 10.00      A   
ATOM   2143  HZ1 LYS   226    -100.625 -30.057 -12.784  1.00 10.00      A   
ATOM   2144  HZ2 LYS   226    -100.409 -31.103 -14.094  1.00 10.00      A   
ATOM   2145  HZ3 LYS   226     -99.062 -30.466 -13.294  1.00 10.00      A   
ATOM   2146  C   LYS   226     -98.234 -29.704  -6.950  1.00 10.00      A   
ATOM   2147  O   LYS   226     -97.042 -29.687  -7.251  1.00 10.00      A   
ATOM   2148  N   LEU   227     -98.679 -29.140  -5.838  1.00 10.00      A   
ATOM   2149  HN  LEU   227     -99.624 -29.222  -5.593  1.00 10.00      A   
ATOM   2150  CA  LEU   227     -97.768 -28.394  -4.974  1.00 10.00      A   
ATOM   2151  CB  LEU   227     -98.553 -27.689  -3.855  1.00 10.00      A   
ATOM   2152  CG  LEU   227     -98.227 -26.305  -3.329  1.00 10.00      A   
ATOM   2153  CD1 LEU   227     -98.759 -26.110  -1.910  1.00 10.00      A   
ATOM   2154  CD2 LEU   227     -96.767 -25.824  -3.493  1.00 10.00      A   
ATOM   2155  C   LEU   227     -96.721 -29.310  -4.349  1.00 10.00      A   
ATOM   2156  O   LEU   227     -95.554 -28.954  -4.275  1.00 10.00      A   
ATOM   2157  N   ALA   228     -97.137 -30.484  -3.874  1.00 10.00      A   
ATOM   2158  HN  ALA   228     -98.076 -30.742  -3.981  1.00 10.00      A   
ATOM   2159  CA  ALA   228     -96.219 -31.389  -3.203  1.00 10.00      A   
ATOM   2160  CB  ALA   228     -96.938 -32.658  -2.759  1.00 10.00      A   
ATOM   2161  C   ALA   228     -95.060 -31.726  -4.126  1.00 10.00      A   
ATOM   2162  O   ALA   228     -93.926 -31.813  -3.680  1.00 10.00      A   
ATOM   2163  N   THR   229     -95.355 -31.885  -5.416  1.00 10.00      A   
ATOM   2164  HN  THR   229     -96.288 -31.789  -5.699  1.00 10.00      A   
ATOM   2165  CA  THR   229     -94.337 -32.199  -6.431  1.00 10.00      A   
ATOM   2166  CB  THR   229     -94.963 -32.332  -7.843  1.00 10.00      A   
ATOM   2167  OG1 THR   229     -95.881 -33.439  -7.841  1.00 10.00      A   
ATOM   2168  HG1 THR   229     -95.968 -33.781  -6.948  1.00 10.00      A   
ATOM   2169  CG2 THR   229     -93.908 -32.618  -8.863  1.00 10.00      A   
ATOM   2170  C   THR   229     -93.218 -31.175  -6.476  1.00 10.00      A   
ATOM   2171  O   THR   229     -92.046 -31.532  -6.552  1.00 10.00      A   
ATOM   2172  N   LEU   230     -93.577 -29.902  -6.463  1.00 10.00      A   
ATOM   2173  HN  LEU   230     -94.528 -29.668  -6.428  1.00 10.00      A   
ATOM   2174  CA  LEU   230     -92.583 -28.848  -6.502  1.00 10.00      A   
ATOM   2175  CB  LEU   230     -93.246 -27.482  -6.748  1.00 10.00      A   
ATOM   2176  CG  LEU   230     -93.973 -27.356  -8.079  1.00 10.00      A   
ATOM   2177  CD1 LEU   230     -94.738 -26.040  -8.118  1.00 10.00      A   
ATOM   2178  CD2 LEU   230     -92.942 -27.482  -9.235  1.00 10.00      A   
ATOM   2179  C   LEU   230     -91.827 -28.759  -5.196  1.00 10.00      A   
ATOM   2180  O   LEU   230     -90.632 -28.500  -5.215  1.00 10.00      A   
ATOM   2181  N   LEU   231     -92.534 -28.909  -4.071  1.00 10.00      A   
ATOM   2182  HN  LEU   231     -93.497 -29.079  -4.127  1.00 10.00      A   
ATOM   2183  CA  LEU   231     -91.894 -28.824  -2.756  1.00 10.00      A   
ATOM   2184  CB  LEU   231     -92.928 -28.835  -1.643  1.00 10.00      A   
ATOM   2185  CG  LEU   231     -93.882 -27.652  -1.588  1.00 10.00      A   
ATOM   2186  CD1 LEU   231     -94.875 -27.796  -0.441  1.00 10.00      A   
ATOM   2187  CD2 LEU   231     -93.079 -26.346  -1.426  1.00 10.00      A   
ATOM   2188  C   LEU   231     -90.851 -29.908  -2.528  1.00 10.00      A   
ATOM   2189  O   LEU   231     -89.808 -29.671  -1.906  1.00 10.00      A   
ATOM   2190  N   GLN   232     -91.140 -31.114  -3.024  1.00 10.00      A   
ATOM   2191  HN  GLN   232     -92.015 -31.272  -3.436  1.00 10.00      A   
ATOM   2192  CA  GLN   232     -90.171 -32.190  -2.962  1.00 10.00      A   
ATOM   2193  CB  GLN   232     -90.793 -33.481  -3.489  1.00 10.00      A   
ATOM   2194  CG  GLN   232     -91.869 -34.069  -2.581  1.00 10.00      A   
ATOM   2195  CD  GLN   232     -91.311 -34.705  -1.299  1.00 10.00      A   
ATOM   2196  OE1 GLN   232     -90.095 -34.725  -1.079  1.00 10.00      A   
ATOM   2197  NE2 GLN   232     -92.204 -35.217  -0.444  1.00 10.00      A   
ATOM   2198 HE21 GLN   232     -93.154 -35.161  -0.677  1.00 10.00      A   
ATOM   2199 HE22 GLN   232     -91.872 -35.628   0.382  1.00 10.00      A   
ATOM   2200  C   GLN   232     -88.887 -31.838  -3.740  1.00 10.00      A   
ATOM   2201  O   GLN   232     -87.804 -32.280  -3.389  1.00 10.00      A   
ATOM   2202  N   ARG   233     -89.025 -31.029  -4.782  1.00 10.00      A   
ATOM   2203  HN  ARG   233     -89.923 -30.719  -5.023  1.00 10.00      A   
ATOM   2204  CA  ARG   233     -87.889 -30.583  -5.586  1.00 10.00      A   
ATOM   2205  CB  ARG   233     -88.367 -30.163  -6.974  1.00 10.00      A   
ATOM   2206  CG  ARG   233     -89.050 -31.274  -7.750  1.00 10.00      A   
ATOM   2207  CD  ARG   233     -88.094 -32.388  -8.059  1.00 10.00      A   
ATOM   2208  NE  ARG   233     -88.564 -33.101  -9.240  1.00 10.00      A   
ATOM   2209  HE  ARG   233     -89.425 -32.818  -9.612  1.00 10.00      A   
ATOM   2210  CZ  ARG   233     -87.924 -34.093  -9.846  1.00 10.00      A   
ATOM   2211  NH1 ARG   233     -86.750 -34.536  -9.397  1.00 10.00      A   
ATOM   2212 HH11 ARG   233     -86.318 -34.103  -8.556  1.00 10.00      A   
ATOM   2213 HH12 ARG   233     -86.266 -35.315  -9.888  1.00 10.00      A   
ATOM   2214  NH2 ARG   233     -88.471 -34.648 -10.918  1.00 10.00      A   
ATOM   2215 HH21 ARG   233     -87.984 -35.426 -11.406  1.00 10.00      A   
ATOM   2216 HH22 ARG   233     -89.387 -34.305 -11.271  1.00 10.00      A   
ATOM   2217  C   ARG   233     -87.133 -29.400  -4.968  1.00 10.00      A   
ATOM   2218  O   ARG   233     -86.018 -29.100  -5.405  1.00 10.00      A   
ATOM   2219  N   ALA   234     -87.735 -28.730  -3.984  1.00 10.00      A   
ATOM   2220  HN  ALA   234     -88.606 -29.040  -3.659  1.00 10.00      A   
ATOM   2221  CA  ALA   234     -87.122 -27.536  -3.374  1.00 10.00      A   
ATOM   2222  CB  ALA   234     -87.768 -26.270  -3.937  1.00 10.00      A   
ATOM   2223  C   ALA   234     -87.207 -27.530  -1.859  1.00 10.00      A   
ATOM   2224  O   ALA   234     -87.811 -26.622  -1.284  1.00 10.00      A   
ATOM   2225  N   PRO   235     -86.588 -28.524  -1.193  1.00 10.00      A   
ATOM   2226  CA  PRO   235     -86.672 -28.570   0.269  1.00 10.00      A   
ATOM   2227  CB  PRO   235     -86.027 -29.912   0.599  1.00 10.00      A   
ATOM   2228  CG  PRO   235     -85.061 -30.132  -0.503  1.00 10.00      A   
ATOM   2229  CD  PRO   235     -85.787 -29.643  -1.719  1.00 10.00      A   
ATOM   2230  C   PRO   235     -85.939 -27.445   1.039  1.00 10.00      A   
ATOM   2231  O   PRO   235     -86.095 -27.346   2.256  1.00 10.00      A   
ATOM   2232  N   GLN   236     -85.162 -26.622   0.341  1.00 10.00      A   
ATOM   2233  HN  GLN   236     -85.105 -26.740  -0.631  1.00 10.00      A   
ATOM   2234  CA  GLN   236     -84.387 -25.544   0.965  1.00 10.00      A   
ATOM   2235  CB  GLN   236     -83.086 -25.353   0.186  1.00 10.00      A   
ATOM   2236  CG  GLN   236     -83.273 -24.656  -1.197  1.00 10.00      A   
ATOM   2237  CD  GLN   236     -83.777 -25.579  -2.312  1.00 10.00      A   
ATOM   2238  OE1 GLN   236     -83.734 -26.799  -2.192  1.00 10.00      A   
ATOM   2239  NE2 GLN   236     -84.254 -24.992  -3.398  1.00 10.00      A   
ATOM   2240 HE21 GLN   236     -84.259 -24.013  -3.431  1.00 10.00      A   
ATOM   2241 HE22 GLN   236     -84.583 -25.560  -4.126  1.00 10.00      A   
ATOM   2242  C   GLN   236     -85.154 -24.197   1.023  1.00 10.00      A   
ATOM   2243  O   GLN   236     -84.628 -23.192   1.506  1.00 10.00      A   
ATOM   2244  N   LEU   237     -86.391 -24.197   0.535  1.00 10.00      A   
ATOM   2245  HN  LEU   237     -86.790 -25.054   0.278  1.00 10.00      A   
ATOM   2246  CA  LEU   237     -87.187 -22.978   0.364  1.00 10.00      A   
ATOM   2247  CB  LEU   237     -88.558 -23.358  -0.202  1.00 10.00      A   
ATOM   2248  CG  LEU   237     -89.118 -22.752  -1.476  1.00 10.00      A   
ATOM   2249  CD1 LEU   237     -88.062 -22.554  -2.538  1.00 10.00      A   
ATOM   2250  CD2 LEU   237     -90.314 -23.560  -1.959  1.00 10.00      A   
ATOM   2251  C   LEU   237     -87.369 -22.264   1.703  1.00 10.00      A   
ATOM   2252  O   LEU   237     -87.716 -22.888   2.696  1.00 10.00      A   
ATOM   2253  N   GLU   238     -87.160 -20.949   1.698  1.00 10.00      A   
ATOM   2254  HN  GLU   238     -86.836 -20.532   0.872  1.00 10.00      A   
ATOM   2255  CA  GLU   238     -87.390 -20.094   2.872  1.00 10.00      A   
ATOM   2256  CB  GLU   238     -86.287 -19.065   2.985  1.00 10.00      A   
ATOM   2257  CG  GLU   238     -84.926 -19.701   3.297  1.00 10.00      A   
ATOM   2258  CD  GLU   238     -83.796 -18.703   3.339  1.00 10.00      A   
ATOM   2259  OE1 GLU   238     -84.002 -17.555   2.906  1.00 10.00      A   
ATOM   2260  OE2 GLU   238     -82.688 -19.068   3.796  1.00 10.00      A   
ATOM   2261  C   GLU   238     -88.765 -19.378   2.777  1.00 10.00      A   
ATOM   2262  O   GLU   238     -89.369 -19.069   3.793  1.00 10.00      A   
ATOM   2263  N   GLU   239     -89.234 -19.138   1.560  1.00 10.00      A   
ATOM   2264  HN  GLU   239     -88.699 -19.388   0.779  1.00 10.00      A   
ATOM   2265  CA  GLU   239     -90.531 -18.506   1.369  1.00 10.00      A   
ATOM   2266  CB  GLU   239     -90.394 -17.065   0.859  1.00 10.00      A   
ATOM   2267  CG  GLU   239     -89.549 -16.158   1.656  1.00 10.00      A   
ATOM   2268  CD  GLU   239     -89.420 -14.750   1.007  1.00 10.00      A   
ATOM   2269  OE1 GLU   239     -89.913 -14.532  -0.143  1.00 10.00      A   
ATOM   2270  OE2 GLU   239     -88.819 -13.881   1.675  1.00 10.00      A   
ATOM   2271  C   GLU   239     -91.282 -19.255   0.319  1.00 10.00      A   
ATOM   2272  O   GLU   239     -90.734 -19.588  -0.735  1.00 10.00      A   
ATOM   2273  N   LEU   240     -92.560 -19.482   0.579  1.00 10.00      A   
ATOM   2274  HN  LEU   240     -92.952 -19.161   1.418  1.00 10.00      A   
ATOM   2275  CA  LEU   240     -93.378 -20.199  -0.366  1.00 10.00      A   
ATOM   2276  CB  LEU   240     -93.668 -21.643   0.110  1.00 10.00      A   
ATOM   2277  CG  LEU   240     -94.823 -22.352  -0.605  1.00 10.00      A   
ATOM   2278  CD1 LEU   240     -94.497 -22.626  -2.100  1.00 10.00      A   
ATOM   2279  CD2 LEU   240     -95.223 -23.678   0.120  1.00 10.00      A   
ATOM   2280  C   LEU   240     -94.676 -19.436  -0.500  1.00 10.00      A   
ATOM   2281  O   LEU   240     -95.329 -19.157   0.504  1.00 10.00      A   
ATOM   2282  N   GLY   241     -95.022 -19.084  -1.733  1.00 10.00      A   
ATOM   2283  HN  GLY   241     -94.343 -19.109  -2.440  1.00 10.00      A   
ATOM   2284  CA  GLY   241     -96.373 -18.664  -2.061  1.00 10.00      A   
ATOM   2285  C   GLY   241     -97.048 -19.824  -2.774  1.00 10.00      A   
ATOM   2286  O   GLY   241     -96.630 -20.241  -3.857  1.00 10.00      A   
ATOM   2287  N   THR   242     -98.099 -20.377  -2.163  1.00 10.00      A   
ATOM   2288  HN  THR   242     -98.418 -20.017  -1.309  1.00 10.00      A   
ATOM   2289  CA  THR   242     -98.766 -21.513  -2.772  1.00 10.00      A   
ATOM   2290  CB  THR   242     -99.865 -22.135  -1.855  1.00 10.00      A   
ATOM   2291  OG1 THR   242    -101.032 -21.311  -1.901  1.00 10.00      A   
ATOM   2292  HG1 THR   242    -101.617 -21.543  -1.177  1.00 10.00      A   
ATOM   2293  CG2 THR   242     -99.374 -22.323  -0.398  1.00 10.00      A   
ATOM   2294  C   THR   242     -99.431 -21.060  -4.066  1.00 10.00      A   
ATOM   2295  O   THR   242     -99.595 -19.868  -4.293  1.00 10.00      A   
ATOM   2296  N   GLY   243     -99.816 -22.013  -4.911  1.00 10.00      A   
ATOM   2297  HN  GLY   243     -99.451 -22.917  -4.810  1.00 10.00      A   
ATOM   2298  CA  GLY   243    -100.766 -21.736  -5.976  1.00 10.00      A   
ATOM   2299  C   GLY   243    -102.187 -21.830  -5.425  1.00 10.00      A   
ATOM   2300  O   GLY   243    -102.456 -21.487  -4.260  1.00 10.00      A   
ATOM   2301  N   GLY   244    -103.109 -22.292  -6.258  1.00 10.00      A   
ATOM   2302  HN  GLY   244    -102.864 -22.430  -7.197  1.00 10.00      A   
ATOM   2303  CA  GLY   244    -104.473 -22.603  -5.829  1.00 10.00      A   
ATOM   2304  C   GLY   244    -104.397 -23.497  -4.604  1.00 10.00      A   
ATOM   2305  O   GLY   244    -103.448 -24.293  -4.456  1.00 10.00      A   
ATOM   2306  N   TYR   245    -105.352 -23.332  -3.700  1.00 10.00      A   
ATOM   2307  HN  TYR   245    -106.089 -22.712  -3.880  1.00 10.00      A   
ATOM   2308  CA  TYR   245    -105.317 -24.064  -2.440  1.00 10.00      A   
ATOM   2309  CB  TYR   245    -104.952 -23.147  -1.253  1.00 10.00      A   
ATOM   2310  CG  TYR   245    -104.304 -23.919  -0.138  1.00 10.00      A   
ATOM   2311  CD1 TYR   245    -102.935 -24.185  -0.163  1.00 10.00      A   
ATOM   2312  CD2 TYR   245    -105.051 -24.442   0.911  1.00 10.00      A   
ATOM   2313  CE1 TYR   245    -102.320 -24.915   0.838  1.00 10.00      A   
ATOM   2314  CE2 TYR   245    -104.433 -25.170   1.919  1.00 10.00      A   
ATOM   2315  CZ  TYR   245    -103.070 -25.401   1.875  1.00 10.00      A   
ATOM   2316  OH  TYR   245    -102.436 -26.116   2.869  1.00 10.00      A   
ATOM   2317  HH  TYR   245    -102.950 -26.900   3.077  1.00 10.00      A   
ATOM   2318  C   TYR   245    -106.661 -24.757  -2.226  1.00 10.00      A   
ATOM   2319  O   TYR   245    -107.239 -24.754  -1.132  1.00 10.00      A   
ATOM   2320  N   THR   246    -107.139 -25.346  -3.315  1.00 10.00      A   
ATOM   2321  HN  THR   246    -106.607 -25.309  -4.138  1.00 10.00      A   
ATOM   2322  CA  THR   246    -108.407 -26.038  -3.343  1.00 10.00      A   
ATOM   2323  CB  THR   246    -109.517 -25.137  -3.902  1.00 10.00      A   
ATOM   2324  OG1 THR   246    -110.751 -25.844  -3.867  1.00 10.00      A   
ATOM   2325  HG1 THR   246    -111.227 -25.697  -4.687  1.00 10.00      A   
ATOM   2326  CG2 THR   246    -109.227 -24.669  -5.327  1.00 10.00      A   
ATOM   2327  C   THR   246    -108.308 -27.351  -4.129  1.00 10.00      A   
ATOM   2328  O   THR   246    -107.630 -27.424  -5.158  1.00 10.00      A   
ATOM   2329  N   ALA   247    -108.966 -28.380  -3.603  1.00 10.00      A   
ATOM   2330  HN  ALA   247    -109.404 -28.251  -2.735  1.00 10.00      A   
ATOM   2331  CA  ALA   247    -109.078 -29.683  -4.236  1.00 10.00      A   
ATOM   2332  CB  ALA   247    -107.760 -30.461  -4.095  1.00 10.00      A   
ATOM   2333  C   ALA   247    -110.217 -30.464  -3.591  1.00 10.00      A   
ATOM   2334  O   ALA   247    -110.711 -30.102  -2.513  1.00 10.00      A   
ATOM   2335  N   GLU   248    -110.659 -31.512  -4.281  1.00 10.00      A   
ATOM   2336  HN  GLU   248    -110.410 -31.593  -5.225  1.00 10.00      A   
ATOM   2337  CA  GLU   248    -111.504 -32.550  -3.685  1.00 10.00      A   
ATOM   2338  CB  GLU   248    -111.607 -33.747  -4.642  1.00 10.00      A   
ATOM   2339  CG  GLU   248    -112.728 -34.697  -4.353  1.00 10.00      A   
ATOM   2340  CD  GLU   248    -112.529 -36.087  -4.988  1.00 10.00      A   
ATOM   2341  OE1 GLU   248    -111.960 -36.182  -6.104  1.00 10.00      A   
ATOM   2342  OE2 GLU   248    -112.936 -37.083  -4.352  1.00 10.00      A   
ATOM   2343  C   GLU   248    -110.794 -32.965  -2.401  1.00 10.00      A   
ATOM   2344  O   GLU   248    -109.581 -33.099  -2.377  1.00 10.00      A   
ATOM   2345  N   VAL   249    -111.545 -33.133  -1.327  1.00 10.00      A   
ATOM   2346  HN  VAL   249    -112.512 -32.986  -1.383  1.00 10.00      A   
ATOM   2347  CA  VAL   249    -110.950 -33.533  -0.064  1.00 10.00      A   
ATOM   2348  CB  VAL   249    -111.912 -33.197   1.103  1.00 10.00      A   
ATOM   2349  CG1 VAL   249    -111.430 -33.796   2.425  1.00 10.00      A   
ATOM   2350  CG2 VAL   249    -112.080 -31.700   1.205  1.00 10.00      A   
ATOM   2351  C   VAL   249    -110.610 -35.036  -0.132  1.00 10.00      A   
ATOM   2352  O   VAL   249    -111.508 -35.858  -0.263  1.00 10.00      A   
ATOM   2353  N   ARG   250    -109.313 -35.372  -0.114  1.00 10.00      A   
ATOM   2354  HN  ARG   250    -108.641 -34.659  -0.064  1.00 10.00      A   
ATOM   2355  CA  ARG   250    -108.858 -36.778  -0.168  1.00 10.00      A   
ATOM   2356  CB  ARG   250    -108.386 -37.137  -1.589  1.00 10.00      A   
ATOM   2357  CG  ARG   250    -109.446 -37.037  -2.678  1.00 10.00      A   
ATOM   2358  CD  ARG   250    -108.860 -37.252  -4.068  1.00 10.00      A   
ATOM   2359  NE  ARG   250    -108.223 -38.568  -4.221  1.00 10.00      A   
ATOM   2360  HE  ARG   250    -107.268 -38.567  -4.440  1.00 10.00      A   
ATOM   2361  CZ  ARG   250    -108.826 -39.754  -4.088  1.00 10.00      A   
ATOM   2362  NH1 ARG   250    -110.121 -39.861  -3.772  1.00 10.00      A   
ATOM   2363 HH11 ARG   250    -110.692 -39.004  -3.621  1.00 10.00      A   
ATOM   2364 HH12 ARG   250    -110.558 -40.800  -3.677  1.00 10.00      A   
ATOM   2365  NH2 ARG   250    -108.116 -40.870  -4.261  1.00 10.00      A   
ATOM   2366 HH21 ARG   250    -107.105 -40.812  -4.496  1.00 10.00      A   
ATOM   2367 HH22 ARG   250    -108.574 -41.799  -4.160  1.00 10.00      A   
ATOM   2368  C   ARG   250    -107.707 -37.053   0.786  1.00 10.00      A   
ATOM   2369  O   ARG   250    -106.802 -36.265   0.832  1.00 10.00      A   
ATOM   2370  N   PRO   251    -107.712 -38.207   1.508  1.00 10.00      A   
ATOM   2371  CA  PRO   251    -106.602 -38.623   2.392  1.00 10.00      A   
ATOM   2372  CB  PRO   251    -107.000 -40.051   2.832  1.00 10.00      A   
ATOM   2373  CG  PRO   251    -108.453 -40.108   2.690  1.00 10.00      A   
ATOM   2374  CD  PRO   251    -108.810 -39.200   1.520  1.00 10.00      A   
ATOM   2375  C   PRO   251    -105.226 -38.654   1.711  1.00 10.00      A   
ATOM   2376  O   PRO   251    -104.253 -37.937   2.242  1.00 10.00      A   
ATOM   2377  N   ASP   252    -105.089 -39.384   0.575  1.00 10.00      A   
ATOM   2378  HN  ASP   252    -105.848 -39.889   0.217  1.00 10.00      A   
ATOM   2379  CA  ASP   252    -103.796 -39.410  -0.112  1.00 10.00      A   
ATOM   2380  CB  ASP   252    -103.769 -40.343  -1.327  1.00 10.00      A   
ATOM   2381  CG  ASP   252    -104.709 -39.894  -2.452  1.00 10.00      A   
ATOM   2382  OD1 ASP   252    -104.544 -40.388  -3.589  1.00 10.00      A   
ATOM   2383  OD2 ASP   252    -105.615 -39.063  -2.226  1.00 10.00      A   
ATOM   2384  C   ASP   252    -103.251 -38.010  -0.509  1.00 10.00      A   
ATOM   2385  O   ASP   252    -102.043 -37.785  -0.454  1.00 10.00      A   
ATOM   2386  N   VAL   253    -104.114 -37.076  -0.913  1.00 10.00      A   
ATOM   2387  HN  VAL   253    -105.073 -37.278  -0.917  1.00 10.00      A   
ATOM   2388  CA  VAL   253    -103.653 -35.737  -1.357  1.00 10.00      A   
ATOM   2389  CB  VAL   253    -104.775 -34.927  -2.104  1.00 10.00      A   
ATOM   2390  CG1 VAL   253    -104.305 -33.460  -2.382  1.00 10.00      A   
ATOM   2391  CG2 VAL   253    -105.191 -35.610  -3.415  1.00 10.00      A   
ATOM   2392  C   VAL   253    -103.170 -34.884  -0.164  1.00 10.00      A   
ATOM   2393  O   VAL   253    -102.114 -34.121  -0.202  1.00 10.00      A   
ATOM   2394  N   TYR   254    -103.942 -34.985   0.910  1.00 10.00      A   
ATOM   2395  HN  TYR   254    -104.749 -35.540   0.883  1.00 10.00      A   
ATOM   2396  CA  TYR   254    -103.593 -34.273   2.130  1.00 10.00      A   
ATOM   2397  CB  TYR   254    -104.690 -34.403   3.197  1.00 10.00      A   
ATOM   2398  CG  TYR   254    -104.248 -33.741   4.484  1.00 10.00      A   
ATOM   2399  CD1 TYR   254    -104.534 -32.404   4.724  1.00 10.00      A   
ATOM   2400  CD2 TYR   254    -103.488 -34.440   5.431  1.00 10.00      A   
ATOM   2401  CE1 TYR   254    -104.110 -31.773   5.881  1.00 10.00      A   
ATOM   2402  CE2 TYR   254    -103.055 -33.816   6.595  1.00 10.00      A   
ATOM   2403  CZ  TYR   254    -103.369 -32.479   6.803  1.00 10.00      A   
ATOM   2404  OH  TYR   254    -102.965 -31.843   7.952  1.00 10.00      A   
ATOM   2405  HH  TYR   254    -102.049 -32.063   8.133  1.00 10.00      A   
ATOM   2406  C   TYR   254    -102.240 -34.774   2.670  1.00 10.00      A   
ATOM   2407  O   TYR   254    -101.367 -33.970   3.004  1.00 10.00      A   
ATOM   2408  N   SER   255    -102.086 -36.093   2.748  1.00 10.00      A   
ATOM   2409  HN  SER   255    -102.823 -36.667   2.451  1.00 10.00      A   
ATOM   2410  CA  SER   255    -100.869 -36.732   3.257  1.00 10.00      A   
ATOM   2411  CB  SER   255    -101.062 -38.259   3.328  1.00 10.00      A   
ATOM   2412  OG  SER   255     -99.891 -38.940   3.765  1.00 10.00      A   
ATOM   2413  HG  SER   255     -99.122 -38.570   3.326  1.00 10.00      A   
ATOM   2414  C   SER   255     -99.626 -36.351   2.430  1.00 10.00      A   
ATOM   2415  O   SER   255     -98.563 -36.043   2.990  1.00 10.00      A   
ATOM   2416  N   GLY   256     -99.752 -36.370   1.103  1.00 10.00      A   
ATOM   2417  HN  GLY   256    -100.603 -36.650   0.705  1.00 10.00      A   
ATOM   2418  CA  GLY   256     -98.643 -35.979   0.240  1.00 10.00      A   
ATOM   2419  C   GLY   256     -98.210 -34.529   0.494  1.00 10.00      A   
ATOM   2420  O   GLY   256     -97.022 -34.228   0.500  1.00 10.00      A   
ATOM   2421  N   LEU   257     -99.168 -33.645   0.710  1.00 10.00      A   
ATOM   2422  HN  LEU   257    -100.099 -33.951   0.725  1.00 10.00      A   
ATOM   2423  CA  LEU   257     -98.885 -32.212   0.928  1.00 10.00      A   
ATOM   2424  CB  LEU   257    -100.187 -31.416   0.871  1.00 10.00      A   
ATOM   2425  CG  LEU   257    -100.314 -30.067   0.176  1.00 10.00      A   
ATOM   2426  CD1 LEU   257    -101.471 -29.333   0.861  1.00 10.00      A   
ATOM   2427  CD2 LEU   257     -99.040 -29.258   0.167  1.00 10.00      A   
ATOM   2428  C   LEU   257     -98.243 -32.017   2.299  1.00 10.00      A   
ATOM   2429  O   LEU   257     -97.279 -31.267   2.456  1.00 10.00      A   
ATOM   2430  N   SER   258     -98.804 -32.715   3.293  1.00 10.00      A   
ATOM   2431  HN  SER   258     -99.586 -33.271   3.091  1.00 10.00      A   
ATOM   2432  CA  SER   258     -98.308 -32.687   4.654  1.00 10.00      A   
ATOM   2433  CB  SER   258     -99.175 -33.617   5.507  1.00 10.00      A   
ATOM   2434  OG  SER   258     -98.771 -33.617   6.864  1.00 10.00      A   
ATOM   2435  HG  SER   258     -98.408 -32.757   7.090  1.00 10.00      A   
ATOM   2436  C   SER   258     -96.828 -33.109   4.719  1.00 10.00      A   
ATOM   2437  O   SER   258     -96.004 -32.391   5.279  1.00 10.00      A   
ATOM   2438  N   VAL   259     -96.493 -34.243   4.110  1.00 10.00      A   
ATOM   2439  HN  VAL   259     -97.199 -34.756   3.664  1.00 10.00      A   
ATOM   2440  CA  VAL   259     -95.109 -34.773   4.069  1.00 10.00      A   
ATOM   2441  CB  VAL   259     -95.067 -36.175   3.409  1.00 10.00      A   
ATOM   2442  CG1 VAL   259     -93.649 -36.616   3.141  1.00 10.00      A   
ATOM   2443  CG2 VAL   259     -95.729 -37.220   4.286  1.00 10.00      A   
ATOM   2444  C   VAL   259     -94.140 -33.809   3.324  1.00 10.00      A   
ATOM   2445  O   VAL   259     -93.002 -33.580   3.760  1.00 10.00      A   
ATOM   2446  N   ALA   260     -94.587 -33.261   2.196  1.00 10.00      A   
ATOM   2447  HN  ALA   260     -95.493 -33.474   1.890  1.00 10.00      A   
ATOM   2448  CA  ALA   260     -93.767 -32.351   1.400  1.00 10.00      A   
ATOM   2449  CB  ALA   260     -94.483 -31.977   0.107  1.00 10.00      A   
ATOM   2450  C   ALA   260     -93.448 -31.083   2.198  1.00 10.00      A   
ATOM   2451  O   ALA   260     -92.308 -30.604   2.188  1.00 10.00      A   
ATOM   2452  N   LEU   261     -94.462 -30.528   2.857  1.00 10.00      A   
ATOM   2453  HN  LEU   261     -95.338 -30.967   2.854  1.00 10.00      A   
ATOM   2454  CA  LEU   261     -94.290 -29.274   3.585  1.00 10.00      A   
ATOM   2455  CB  LEU   261     -95.639 -28.690   3.987  1.00 10.00      A   
ATOM   2456  CG  LEU   261     -96.390 -27.860   2.967  1.00 10.00      A   
ATOM   2457  CD1 LEU   261     -97.850 -27.818   3.372  1.00 10.00      A   
ATOM   2458  CD2 LEU   261     -95.797 -26.437   2.876  1.00 10.00      A   
ATOM   2459  C   LEU   261     -93.429 -29.508   4.840  1.00 10.00      A   
ATOM   2460  O   LEU   261     -92.603 -28.667   5.179  1.00 10.00      A   
ATOM   2461  N   SER   262     -93.602 -30.654   5.500  1.00 10.00      A   
ATOM   2462  HN  SER   262     -94.293 -31.281   5.201  1.00 10.00      A   
ATOM   2463  CA  SER   262     -92.781 -30.994   6.661  1.00 10.00      A   
ATOM   2464  CB  SER   262     -93.356 -32.204   7.416  1.00 10.00      A   
ATOM   2465  OG  SER   262     -93.146 -33.394   6.668  1.00 10.00      A   
ATOM   2466  HG  SER   262     -93.356 -34.156   7.213  1.00 10.00      A   
ATOM   2467  C   SER   262     -91.295 -31.216   6.293  1.00 10.00      A   
ATOM   2468  O   SER   262     -90.419 -31.095   7.155  1.00 10.00      A   
ATOM   2469  N   GLY   263     -91.024 -31.532   5.031  1.00 10.00      A   
ATOM   2470  HN  GLY   263     -91.770 -31.677   4.413  1.00 10.00      A   
ATOM   2471  CA  GLY   263     -89.655 -31.669   4.537  1.00 10.00      A   
ATOM   2472  C   GLY   263     -89.003 -30.334   4.235  1.00 10.00      A   
ATOM   2473  O   GLY   263     -87.824 -30.287   3.858  1.00 10.00      A   
ATOM   2474  N   CYS   264     -89.777 -29.248   4.363  1.00 10.00      A   
ATOM   2475  HN  CYS   264     -90.715 -29.366   4.623  1.00 10.00      A   
ATOM   2476  CA  CYS   264     -89.281 -27.894   4.130  1.00 10.00      A   
ATOM   2477  CB  CYS   264     -90.305 -27.058   3.375  1.00 10.00      A   
ATOM   2478  SG  CYS   264     -90.552 -27.563   1.686  1.00 10.00      A   
ATOM   2479  HG  CYS   264     -89.541 -27.097   0.968  1.00 10.00      A   
ATOM   2480  C   CYS   264     -88.921 -27.219   5.455  1.00 10.00      A   
ATOM   2481  O   CYS   264     -89.675 -26.382   5.961  1.00 10.00      A   
ATOM   2482  N   LYS   265     -87.745 -27.567   5.984  1.00 10.00      A   
ATOM   2483  HN  LYS   265     -87.145 -28.133   5.456  1.00 10.00      A   
ATOM   2484  CA  LYS   265     -87.311 -27.140   7.317  1.00 10.00      A   
ATOM   2485  CB  LYS   265     -86.148 -28.032   7.780  1.00 10.00      A   
ATOM   2486  CG  LYS   265     -86.560 -29.161   8.689  1.00 10.00      A   
ATOM   2487  CD  LYS   265     -87.449 -30.200   8.038  1.00 10.00      A   
ATOM   2488  CE  LYS   265     -87.701 -31.340   9.050  1.00 10.00      A   
ATOM   2489  NZ  LYS   265     -88.211 -32.596   8.413  1.00 10.00      A   
ATOM   2490  HZ1 LYS   265     -87.522 -32.950   7.717  1.00 10.00      A   
ATOM   2491  HZ2 LYS   265     -89.112 -32.411   7.928  1.00 10.00      A   
ATOM   2492  HZ3 LYS   265     -88.363 -33.327   9.136  1.00 10.00      A   
ATOM   2493  C   LYS   265     -86.929 -25.660   7.489  1.00 10.00      A   
ATOM   2494  O   LYS   265     -86.869 -25.163   8.623  1.00 10.00      A   
ATOM   2495  N   GLU   266     -86.661 -24.980   6.377  1.00 10.00      A   
ATOM   2496  HN  GLU   266     -86.760 -25.435   5.515  1.00 10.00      A   
ATOM   2497  CA  GLU   266     -86.227 -23.588   6.384  1.00 10.00      A   
ATOM   2498  CB  GLU   266     -85.076 -23.396   5.388  1.00 10.00      A   
ATOM   2499  CG  GLU   266     -83.986 -24.509   5.469  1.00 10.00      A   
ATOM   2500  CD  GLU   266     -83.350 -24.600   6.837  1.00 10.00      A   
ATOM   2501  OE1 GLU   266     -82.889 -25.710   7.214  1.00 10.00      A   
ATOM   2502  OE2 GLU   266     -83.298 -23.555   7.535  1.00 10.00      A   
ATOM   2503  C   GLU   266     -87.363 -22.565   6.072  1.00 10.00      A   
ATOM   2504  O   GLU   266     -87.113 -21.364   6.030  1.00 10.00      A   
ATOM   2505  N   LEU   267     -88.575 -23.050   5.830  1.00 10.00      A   
ATOM   2506  HN  LEU   267     -88.727 -24.016   5.886  1.00 10.00      A   
ATOM   2507  CA  LEU   267     -89.692 -22.163   5.479  1.00 10.00      A   
ATOM   2508  CB  LEU   267     -90.949 -22.966   5.174  1.00 10.00      A   
ATOM   2509  CG  LEU   267     -91.254 -23.362   3.738  1.00 10.00      A   
ATOM   2510  CD1 LEU   267     -92.553 -24.141   3.727  1.00 10.00      A   
ATOM   2511  CD2 LEU   267     -91.374 -22.091   2.896  1.00 10.00      A   
ATOM   2512  C   LEU   267     -89.982 -21.210   6.621  1.00 10.00      A   
ATOM   2513  O   LEU   267     -90.277 -21.659   7.735  1.00 10.00      A   
ATOM   2514  N   ARG   268     -89.872 -19.908   6.357  1.00 10.00      A   
ATOM   2515  HN  ARG   268     -89.549 -19.634   5.474  1.00 10.00      A   
ATOM   2516  CA  ARG   268     -90.216 -18.866   7.336  1.00 10.00      A   
ATOM   2517  CB  ARG   268     -89.036 -17.914   7.557  1.00 10.00      A   
ATOM   2518  CG  ARG   268     -87.759 -18.502   8.192  1.00 10.00      A   
ATOM   2519  CD  ARG   268     -88.037 -19.163   9.524  1.00 10.00      A   
ATOM   2520  NE  ARG   268     -86.859 -19.865  10.054  1.00 10.00      A   
ATOM   2521  HE  ARG   268     -86.192 -19.322  10.522  1.00 10.00      A   
ATOM   2522  CZ  ARG   268     -86.640 -21.174   9.942  1.00 10.00      A   
ATOM   2523  NH1 ARG   268     -87.517 -21.962   9.328  1.00 10.00      A   
ATOM   2524 HH11 ARG   268     -87.333 -22.983   9.248  1.00 10.00      A   
ATOM   2525 HH12 ARG   268     -88.387 -21.558   8.927  1.00 10.00      A   
ATOM   2526  NH2 ARG   268     -85.541 -21.703  10.465  1.00 10.00      A   
ATOM   2527 HH21 ARG   268     -84.856 -21.096  10.959  1.00 10.00      A   
ATOM   2528 HH22 ARG   268     -85.365 -22.725  10.381  1.00 10.00      A   
ATOM   2529  C   ARG   268     -91.445 -18.019   6.909  1.00 10.00      A   
ATOM   2530  O   ARG   268     -92.073 -17.350   7.740  1.00 10.00      A   
ATOM   2531  N   CYS   269     -91.768 -18.038   5.615  1.00 10.00      A   
ATOM   2532  HN  CYS   269     -91.301 -18.654   5.012  1.00 10.00      A   
ATOM   2533  CA  CYS   269     -92.806 -17.155   5.078  1.00 10.00      A   
ATOM   2534  CB  CYS   269     -92.203 -15.959   4.319  1.00 10.00      A   
ATOM   2535  SG  CYS   269     -93.568 -14.995   3.482  1.00 10.00      A   
ATOM   2536  HG  CYS   269     -93.068 -14.448   2.383  1.00 10.00      A   
ATOM   2537  C   CYS   269     -93.747 -17.933   4.192  1.00 10.00      A   
ATOM   2538  O   CYS   269     -93.309 -18.650   3.300  1.00 10.00      A   
ATOM   2539  N   LEU   270     -95.044 -17.839   4.465  1.00 10.00      A   
ATOM   2540  HN  LEU   270     -95.339 -17.283   5.217  1.00 10.00      A   
ATOM   2541  CA  LEU   270     -96.033 -18.547   3.670  1.00 10.00      A   
ATOM   2542  CB  LEU   270     -96.745 -19.610   4.520  1.00 10.00      A   
ATOM   2543  CG  LEU   270     -96.338 -21.056   4.655  1.00 10.00      A   
ATOM   2544  CD1 LEU   270     -97.427 -21.773   5.488  1.00 10.00      A   
ATOM   2545  CD2 LEU   270     -96.153 -21.701   3.284  1.00 10.00      A   
ATOM   2546  C   LEU   270     -97.120 -17.583   3.192  1.00 10.00      A   
ATOM   2547  O   LEU   270     -97.616 -16.764   3.977  1.00 10.00      A   
ATOM   2548  N   SER   271     -97.548 -17.745   1.941  1.00 10.00      A   
ATOM   2549  HN  SER   271     -97.187 -18.482   1.405  1.00 10.00      A   
ATOM   2550  CA  SER   271     -98.544 -16.849   1.348  1.00 10.00      A   
ATOM   2551  CB  SER   271     -97.879 -15.566   0.744  1.00 10.00      A   
ATOM   2552  OG  SER   271     -96.883 -15.928  -0.210  1.00 10.00      A   
ATOM   2553  HG  SER   271     -96.096 -16.232   0.249  1.00 10.00      A   
ATOM   2554  C   SER   271     -99.274 -17.627   0.245  1.00 10.00      A   
ATOM   2555  O   SER   271     -98.974 -18.815  -0.031  1.00 10.00      A   
ATOM   2556  N   GLY   272    -100.197 -16.938  -0.413  1.00 10.00      A   
ATOM   2557  HN  GLY   272    -100.375 -16.013  -0.143  1.00 10.00      A   
ATOM   2558  CA  GLY   272    -100.962 -17.521  -1.532  1.00 10.00      A   
ATOM   2559  C   GLY   272    -102.332 -17.896  -1.011  1.00 10.00      A   
ATOM   2560  O   GLY   272    -103.152 -17.041  -0.728  1.00 10.00      A   
ATOM   2561  N   PHE   273    -102.583 -19.199  -0.869  1.00 10.00      A   
ATOM   2562  HN  PHE   273    -101.911 -19.850  -1.160  1.00 10.00      A   
ATOM   2563  CA  PHE   273    -103.837 -19.678  -0.289  1.00 10.00      A   
ATOM   2564  CB  PHE   273    -103.958 -19.259   1.197  1.00 10.00      A   
ATOM   2565  CG  PHE   273    -102.826 -19.768   2.070  1.00 10.00      A   
ATOM   2566  CD1 PHE   273    -101.860 -18.887   2.568  1.00 10.00      A   
ATOM   2567  CD2 PHE   273    -102.733 -21.126   2.396  1.00 10.00      A   
ATOM   2568  CE1 PHE   273    -100.792 -19.337   3.365  1.00 10.00      A   
ATOM   2569  CE2 PHE   273    -101.676 -21.601   3.193  1.00 10.00      A   
ATOM   2570  CZ  PHE   273    -100.704 -20.700   3.689  1.00 10.00      A   
ATOM   2571  C   PHE   273    -105.107 -19.289  -1.051  1.00 10.00      A   
ATOM   2572  O   PHE   273    -106.159 -19.215  -0.449  1.00 10.00      A   
ATOM   2573  N   TRP   274    -105.037 -19.065  -2.366  1.00 10.00      A   
ATOM   2574  HN  TRP   274    -104.179 -19.136  -2.833  1.00 10.00      A   
ATOM   2575  CA  TRP   274    -106.257 -18.711  -3.109  1.00 10.00      A   
ATOM   2576  CB  TRP   274    -106.010 -18.505  -4.585  1.00 10.00      A   
ATOM   2577  CG  TRP   274    -105.329 -17.265  -4.874  1.00 10.00      A   
ATOM   2578  CD1 TRP   274    -105.878 -16.010  -4.993  1.00 10.00      A   
ATOM   2579  CD2 TRP   274    -103.951 -17.134  -5.086  1.00 10.00      A   
ATOM   2580  NE1 TRP   274    -104.885 -15.095  -5.276  1.00 10.00      A   
ATOM   2581  HE1 TRP   274    -105.011 -14.133  -5.409  1.00 10.00      A   
ATOM   2582  CE2 TRP   274    -103.691 -15.768  -5.336  1.00 10.00      A   
ATOM   2583  CE3 TRP   274    -102.888 -18.048  -5.099  1.00 10.00      A   
ATOM   2584  CZ2 TRP   274    -102.409 -15.293  -5.591  1.00 10.00      A   
ATOM   2585  CZ3 TRP   274    -101.634 -17.587  -5.356  1.00 10.00      A   
ATOM   2586  CH2 TRP   274    -101.396 -16.214  -5.610  1.00 10.00      A   
ATOM   2587  C   TRP   274    -107.282 -19.797  -3.018  1.00 10.00      A   
ATOM   2588  O   TRP   274    -106.945 -20.981  -3.111  1.00 10.00      A   
ATOM   2589  N   ASP   275    -108.537 -19.400  -2.867  1.00 10.00      A   
ATOM   2590  HN  ASP   275    -108.739 -18.444  -2.787  1.00 10.00      A   
ATOM   2591  CA  ASP   275    -109.624 -20.376  -2.821  1.00 10.00      A   
ATOM   2592  CB  ASP   275    -109.690 -21.132  -4.170  1.00 10.00      A   
ATOM   2593  CG  ASP   275    -109.867 -20.192  -5.386  1.00 10.00      A   
ATOM   2594  OD1 ASP   275    -110.873 -19.458  -5.431  1.00 10.00      A   
ATOM   2595  OD2 ASP   275    -109.011 -20.208  -6.308  1.00 10.00      A   
ATOM   2596  C   ASP   275    -109.445 -21.376  -1.643  1.00 10.00      A   
ATOM   2597  O   ASP   275    -110.031 -22.460  -1.667  1.00 10.00      A   
ATOM   2598  N   ALA   276    -108.636 -21.025  -0.632  1.00 10.00      A   
ATOM   2599  HN  ALA   276    -108.261 -20.121  -0.608  1.00 10.00      A   
ATOM   2600  CA  ALA   276    -108.299 -21.980   0.449  1.00 10.00      A   
ATOM   2601  CB  ALA   276    -107.570 -21.296   1.606  1.00 10.00      A   
ATOM   2602  C   ALA   276    -109.508 -22.757   0.970  1.00 10.00      A   
ATOM   2603  O   ALA   276    -110.553 -22.188   1.242  1.00 10.00      A   
ATOM   2604  N   VAL   277    -109.330 -24.067   1.083  1.00 10.00      A   
ATOM   2605  HN  VAL   277    -108.476 -24.440   0.778  1.00 10.00      A   
ATOM   2606  CA  VAL   277    -110.325 -24.998   1.634  1.00 10.00      A   
ATOM   2607  CB  VAL   277    -110.408 -26.245   0.688  1.00 10.00      A   
ATOM   2608  CG1 VAL   277    -110.985 -27.473   1.364  1.00 10.00      A   
ATOM   2609  CG2 VAL   277    -111.237 -25.895  -0.534  1.00 10.00      A   
ATOM   2610  C   VAL   277    -109.846 -25.337   3.048  1.00 10.00      A   
ATOM   2611  O   VAL   277    -108.720 -25.804   3.207  1.00 10.00      A   
ATOM   2612  N   PRO   278    -110.677 -25.077   4.077  1.00 10.00      A   
ATOM   2613  CA  PRO   278    -110.285 -25.357   5.453  1.00 10.00      A   
ATOM   2614  CB  PRO   278    -111.602 -25.218   6.233  1.00 10.00      A   
ATOM   2615  CG  PRO   278    -112.387 -24.261   5.450  1.00 10.00      A   
ATOM   2616  CD  PRO   278    -112.038 -24.498   4.015  1.00 10.00      A   
ATOM   2617  C   PRO   278    -109.719 -26.751   5.650  1.00 10.00      A   
ATOM   2618  O   PRO   278    -108.765 -26.920   6.415  1.00 10.00      A   
ATOM   2619  N   ALA   279    -110.284 -27.743   4.963  1.00 10.00      A   
ATOM   2620  HN  ALA   279    -111.034 -27.543   4.365  1.00 10.00      A   
ATOM   2621  CA  ALA   279    -109.811 -29.128   5.079  1.00 10.00      A   
ATOM   2622  CB  ALA   279    -110.656 -30.059   4.201  1.00 10.00      A   
ATOM   2623  C   ALA   279    -108.311 -29.303   4.780  1.00 10.00      A   
ATOM   2624  O   ALA   279    -107.681 -30.220   5.305  1.00 10.00      A   
ATOM   2625  N   TYR   280    -107.737 -28.426   3.956  1.00 10.00      A   
ATOM   2626  HN  TYR   280    -108.268 -27.691   3.583  1.00 10.00      A   
ATOM   2627  CA  TYR   280    -106.312 -28.549   3.600  1.00 10.00      A   
ATOM   2628  CB  TYR   280    -106.109 -28.447   2.085  1.00 10.00      A   
ATOM   2629  CG  TYR   280    -106.512 -29.696   1.301  1.00 10.00      A   
ATOM   2630  CD1 TYR   280    -107.694 -29.734   0.569  1.00 10.00      A   
ATOM   2631  CD2 TYR   280    -105.686 -30.819   1.275  1.00 10.00      A   
ATOM   2632  CE1 TYR   280    -108.061 -30.892  -0.162  1.00 10.00      A   
ATOM   2633  CE2 TYR   280    -106.045 -31.972   0.547  1.00 10.00      A   
ATOM   2634  CZ  TYR   280    -107.218 -32.002  -0.163  1.00 10.00      A   
ATOM   2635  OH  TYR   280    -107.527 -33.150  -0.879  1.00 10.00      A   
ATOM   2636  HH  TYR   280    -107.840 -32.908  -1.754  1.00 10.00      A   
ATOM   2637  C   TYR   280    -105.323 -27.621   4.362  1.00 10.00      A   
ATOM   2638  O   TYR   280    -104.114 -27.848   4.324  1.00 10.00      A   
ATOM   2639  N   LEU   281    -105.828 -26.640   5.105  1.00 10.00      A   
ATOM   2640  HN  LEU   281    -106.798 -26.505   5.148  1.00 10.00      A   
ATOM   2641  CA  LEU   281    -104.926 -25.761   5.863  1.00 10.00      A   
ATOM   2642  CB  LEU   281    -105.700 -24.636   6.554  1.00 10.00      A   
ATOM   2643  CG  LEU   281    -106.090 -23.408   5.766  1.00 10.00      A   
ATOM   2644  CD1 LEU   281    -106.955 -22.526   6.679  1.00 10.00      A   
ATOM   2645  CD2 LEU   281    -104.812 -22.664   5.278  1.00 10.00      A   
ATOM   2646  C   LEU   281    -104.035 -26.481   6.884  1.00 10.00      A   
ATOM   2647  O   LEU   281    -102.852 -26.113   7.006  1.00 10.00      A   
ATOM   2648  N   PRO   282    -104.553 -27.502   7.615  1.00 10.00      A   
ATOM   2649  CA  PRO   282    -103.654 -28.167   8.587  1.00 10.00      A   
ATOM   2650  CB  PRO   282    -104.511 -29.329   9.106  1.00 10.00      A   
ATOM   2651  CG  PRO   282    -105.891 -28.780   9.020  1.00 10.00      A   
ATOM   2652  CD  PRO   282    -105.910 -28.088   7.692  1.00 10.00      A   
ATOM   2653  C   PRO   282    -102.335 -28.719   8.042  1.00 10.00      A   
ATOM   2654  O   PRO   282    -101.397 -28.954   8.812  1.00 10.00      A   
ATOM   2655  N   ALA   283    -102.256 -28.926   6.736  1.00 10.00      A   
ATOM   2656  HN  ALA   283    -103.025 -28.721   6.165  1.00 10.00      A   
ATOM   2657  CA  ALA   283    -101.032 -29.456   6.139  1.00 10.00      A   
ATOM   2658  CB  ALA   283    -101.243 -29.742   4.649  1.00 10.00      A   
ATOM   2659  C   ALA   283     -99.817 -28.554   6.346  1.00 10.00      A   
ATOM   2660  O   ALA   283     -98.680 -29.050   6.276  1.00 10.00      A   
ATOM   2661  N   VAL   284    -100.045 -27.254   6.556  1.00 10.00      A   
ATOM   2662  HN  VAL   284    -100.973 -26.936   6.555  1.00 10.00      A   
ATOM   2663  CA  VAL   284     -98.964 -26.270   6.792  1.00 10.00      A   
ATOM   2664  CB  VAL   284     -99.320 -24.832   6.245  1.00 10.00      A   
ATOM   2665  CG1 VAL   284     -99.641 -24.895   4.762  1.00 10.00      A   
ATOM   2666  CG2 VAL   284    -100.483 -24.211   7.009  1.00 10.00      A   
ATOM   2667  C   VAL   284     -98.535 -26.175   8.274  1.00 10.00      A   
ATOM   2668  O   VAL   284     -97.530 -25.519   8.590  1.00 10.00      A   
ATOM   2669  N   TYR   285     -99.296 -26.823   9.159  1.00 10.00      A   
ATOM   2670  HN  TYR   285    -100.040 -27.369   8.829  1.00 10.00      A   
ATOM   2671  CA  TYR   285     -99.064 -26.752  10.610  1.00 10.00      A   
ATOM   2672  CB  TYR   285    -100.063 -27.630  11.376  1.00 10.00      A   
ATOM   2673  CG  TYR   285    -101.503 -27.107  11.445  1.00 10.00      A   
ATOM   2674  CD1 TYR   285    -101.898 -25.912  10.809  1.00 10.00      A   
ATOM   2675  CD2 TYR   285    -102.479 -27.841  12.127  1.00 10.00      A   
ATOM   2676  CE1 TYR   285    -103.249 -25.465  10.887  1.00 10.00      A   
ATOM   2677  CE2 TYR   285    -103.814 -27.407  12.211  1.00 10.00      A   
ATOM   2678  CZ  TYR   285    -104.187 -26.228  11.566  1.00 10.00      A   
ATOM   2679  OH  TYR   285    -105.505 -25.832  11.662  1.00 10.00      A   
ATOM   2680  HH  TYR   285    -105.802 -25.923  12.570  1.00 10.00      A   
ATOM   2681  C   TYR   285     -97.629 -27.082  11.034  1.00 10.00      A   
ATOM   2682  O   TYR   285     -97.102 -26.449  11.949  1.00 10.00      A   
ATOM   2683  N   SER   286     -96.983 -28.026  10.355  1.00 10.00      A   
ATOM   2684  HN  SER   286     -97.430 -28.458   9.598  1.00 10.00      A   
ATOM   2685  CA  SER   286     -95.605 -28.444  10.709  1.00 10.00      A   
ATOM   2686  CB  SER   286     -95.153 -29.636   9.857  1.00 10.00      A   
ATOM   2687  OG  SER   286     -94.873 -29.218   8.523  1.00 10.00      A   
ATOM   2688  HG  SER   286     -94.868 -29.982   7.943  1.00 10.00      A   
ATOM   2689  C   SER   286     -94.619 -27.298  10.527  1.00 10.00      A   
ATOM   2690  O   SER   286     -93.610 -27.197  11.218  1.00 10.00      A   
ATOM   2691  N   VAL   287     -94.957 -26.451   9.573  1.00 10.00      A   
ATOM   2692  HN  VAL   287     -95.813 -26.608   9.121  1.00 10.00      A   
ATOM   2693  CA  VAL   287     -94.187 -25.321   9.135  1.00 10.00      A   
ATOM   2694  CB  VAL   287     -94.692 -24.955   7.686  1.00 10.00      A   
ATOM   2695  CG1 VAL   287     -94.623 -23.482   7.382  1.00 10.00      A   
ATOM   2696  CG2 VAL   287     -93.953 -25.776   6.657  1.00 10.00      A   
ATOM   2697  C   VAL   287     -94.350 -24.164  10.124  1.00 10.00      A   
ATOM   2698  O   VAL   287     -93.486 -23.310  10.247  1.00 10.00      A   
ATOM   2699  N   CYS   288     -95.454 -24.139  10.848  1.00 10.00      A   
ATOM   2700  HN  CYS   288     -96.031 -24.928  10.911  1.00 10.00      A   
ATOM   2701  CA  CYS   288     -95.793 -22.910  11.550  1.00 10.00      A   
ATOM   2702  CB  CYS   288     -97.271 -22.507  11.332  1.00 10.00      A   
ATOM   2703  SG  CYS   288     -98.559 -23.754  11.635  1.00 10.00      A   
ATOM   2704  HG  CYS   288     -98.991 -24.189  10.461  1.00 10.00      A   
ATOM   2705  C   CYS   288     -95.344 -22.870  12.990  1.00 10.00      A   
ATOM   2706  O   CYS   288     -96.028 -22.347  13.845  1.00 10.00      A   
ATOM   2707  N   SER   289     -94.186 -23.444  13.282  1.00 10.00      A   
ATOM   2708  HN  SER   289     -93.736 -23.998  12.611  1.00 10.00      A   
ATOM   2709  CA  SER   289     -93.577 -23.260  14.587  1.00 10.00      A   
ATOM   2710  CB  SER   289     -92.939 -24.550  15.065  1.00 10.00      A   
ATOM   2711  OG  SER   289     -93.893 -25.589  15.065  1.00 10.00      A   
ATOM   2712  HG  SER   289     -94.775 -25.213  15.100  1.00 10.00      A   
ATOM   2713  C   SER   289     -92.512 -22.220  14.406  1.00 10.00      A   
ATOM   2714  O   SER   289     -92.197 -21.466  15.320  1.00 10.00      A   
ATOM   2715  N   ARG   290     -91.992 -22.171  13.185  1.00 10.00      A   
ATOM   2716  HN  ARG   290     -92.353 -22.762  12.492  1.00 10.00      A   
ATOM   2717  CA  ARG   290     -90.912 -21.273  12.845  1.00 10.00      A   
ATOM   2718  CB  ARG   290     -89.800 -22.077  12.191  1.00 10.00      A   
ATOM   2719  CG  ARG   290     -90.259 -22.876  10.954  1.00 10.00      A   
ATOM   2720  CD  ARG   290     -89.434 -24.219  10.793  1.00 10.00      A   
ATOM   2721  NE  ARG   290     -89.882 -24.875   9.564  1.00 10.00      A   
ATOM   2722  HE  ARG   290     -89.948 -24.310   8.766  1.00 10.00      A   
ATOM   2723  CZ  ARG   290     -90.206 -26.172   9.436  1.00 10.00      A   
ATOM   2724  NH1 ARG   290     -90.056 -27.036  10.448  1.00 10.00      A   
ATOM   2725 HH11 ARG   290     -89.680 -26.708  11.361  1.00 10.00      A   
ATOM   2726 HH12 ARG   290     -90.316 -28.035  10.321  1.00 10.00      A   
ATOM   2727  NH2 ARG   290     -90.649 -26.616   8.264  1.00 10.00      A   
ATOM   2728 HH21 ARG   290     -90.741 -25.962   7.461  1.00 10.00      A   
ATOM   2729 HH22 ARG   290     -90.904 -27.618   8.151  1.00 10.00      A   
ATOM   2730  C   ARG   290     -91.347 -20.109  11.932  1.00 10.00      A   
ATOM   2731  O   ARG   290     -90.546 -19.236  11.611  1.00 10.00      A   
ATOM   2732  N   LEU   291     -92.607 -20.099  11.509  1.00 10.00      A   
ATOM   2733  HN  LEU   291     -93.238 -20.780  11.823  1.00 10.00      A   
ATOM   2734  CA  LEU   291     -93.045 -19.065  10.571  1.00 10.00      A   
ATOM   2735  CB  LEU   291     -94.500 -19.263  10.159  1.00 10.00      A   
ATOM   2736  CG  LEU   291     -94.778 -20.294   9.073  1.00 10.00      A   
ATOM   2737  CD1 LEU   291     -96.207 -20.094   8.661  1.00 10.00      A   
ATOM   2738  CD2 LEU   291     -93.851 -20.122   7.875  1.00 10.00      A   
ATOM   2739  C   LEU   291     -92.904 -17.685  11.173  1.00 10.00      A   
ATOM   2740  O   LEU   291     -93.317 -17.465  12.315  1.00 10.00      A   
ATOM   2741  N   THR   292     -92.312 -16.765  10.414  1.00 10.00      A   
ATOM   2742  HN  THR   292     -91.909 -17.024   9.560  1.00 10.00      A   
ATOM   2743  CA  THR   292     -92.260 -15.375  10.848  1.00 10.00      A   
ATOM   2744  CB  THR   292     -90.841 -14.786  10.864  1.00 10.00      A   
ATOM   2745  OG1 THR   292     -90.236 -14.905   9.574  1.00 10.00      A   
ATOM   2746  HG1 THR   292     -89.290 -15.029   9.674  1.00 10.00      A   
ATOM   2747  CG2 THR   292     -89.937 -15.509  11.903  1.00 10.00      A   
ATOM   2748  C   THR   292     -93.225 -14.473  10.079  1.00 10.00      A   
ATOM   2749  O   THR   292     -93.571 -13.393  10.566  1.00 10.00      A   
ATOM   2750  N   THR   293     -93.625 -14.903   8.871  1.00 10.00      A   
ATOM   2751  HN  THR   293     -93.285 -15.759   8.536  1.00 10.00      A   
ATOM   2752  CA  THR   293     -94.572 -14.118   8.019  1.00 10.00      A   
ATOM   2753  CB  THR   293     -93.907 -13.345   6.831  1.00 10.00      A   
ATOM   2754  OG1 THR   293     -93.161 -12.244   7.351  1.00 10.00      A   
ATOM   2755  HG1 THR   293     -93.765 -11.569   7.668  1.00 10.00      A   
ATOM   2756  CG2 THR   293     -94.963 -12.734   5.837  1.00 10.00      A   
ATOM   2757  C   THR   293     -95.637 -15.039   7.502  1.00 10.00      A   
ATOM   2758  O   THR   293     -95.348 -16.119   6.998  1.00 10.00      A   
ATOM   2759  N   LEU   294     -96.890 -14.621   7.696  1.00 10.00      A   
ATOM   2760  HN  LEU   294     -97.060 -13.798   8.200  1.00 10.00      A   
ATOM   2761  CA  LEU   294     -97.995 -15.381   7.163  1.00 10.00      A   
ATOM   2762  CB  LEU   294     -98.759 -16.043   8.317  1.00 10.00      A   
ATOM   2763  CG  LEU   294     -99.938 -16.972   8.017  1.00 10.00      A   
ATOM   2764  CD1 LEU   294     -99.500 -18.148   7.115  1.00 10.00      A   
ATOM   2765  CD2 LEU   294    -100.440 -17.507   9.371  1.00 10.00      A   
ATOM   2766  C   LEU   294     -98.898 -14.420   6.430  1.00 10.00      A   
ATOM   2767  O   LEU   294     -99.295 -13.409   7.018  1.00 10.00      A   
ATOM   2768  N   ASN   295     -99.187 -14.707   5.160  1.00 10.00      A   
ATOM   2769  HN  ASN   295     -98.791 -15.493   4.729  1.00 10.00      A   
ATOM   2770  CA  ASN   295    -100.100 -13.839   4.413  1.00 10.00      A   
ATOM   2771  CB  ASN   295     -99.436 -13.234   3.163  1.00 10.00      A   
ATOM   2772  CG  ASN   295    -100.350 -12.252   2.409  1.00 10.00      A   
ATOM   2773  OD1 ASN   295    -101.536 -12.124   2.705  1.00 10.00      A   
ATOM   2774  ND2 ASN   295     -99.790 -11.556   1.440  1.00 10.00      A   
ATOM   2775 HD21 ASN   295     -98.838 -11.701   1.257  1.00 10.00      A   
ATOM   2776 HD22 ASN   295    -100.348 -10.923   0.943  1.00 10.00      A   
ATOM   2777  C   ASN   295    -101.357 -14.603   4.023  1.00 10.00      A   
ATOM   2778  O   ASN   295    -101.343 -15.371   3.086  1.00 10.00      A   
ATOM   2779  N   LEU   296    -102.443 -14.328   4.726  1.00 10.00      A   
ATOM   2780  HN  LEU   296    -102.405 -13.629   5.413  1.00 10.00      A   
ATOM   2781  CA  LEU   296    -103.683 -15.035   4.504  1.00 10.00      A   
ATOM   2782  CB  LEU   296    -104.193 -15.586   5.842  1.00 10.00      A   
ATOM   2783  CG  LEU   296    -103.382 -16.747   6.433  1.00 10.00      A   
ATOM   2784  CD1 LEU   296    -103.734 -16.778   7.895  1.00 10.00      A   
ATOM   2785  CD2 LEU   296    -103.768 -18.039   5.731  1.00 10.00      A   
ATOM   2786  C   LEU   296    -104.741 -14.124   3.879  1.00 10.00      A   
ATOM   2787  O   LEU   296    -105.925 -14.455   3.928  1.00 10.00      A   
ATOM   2788  N   SER   297    -104.290 -13.017   3.280  1.00 10.00      A   
ATOM   2789  HN  SER   297    -103.326 -12.844   3.303  1.00 10.00      A   
ATOM   2790  CA  SER   297    -105.153 -12.037   2.583  1.00 10.00      A   
ATOM   2791  CB  SER   297    -104.290 -11.085   1.728  1.00 10.00      A   
ATOM   2792  OG  SER   297    -103.516 -10.302   2.544  1.00 10.00      A   
ATOM   2793  HG  SER   297    -102.769  -9.960   2.046  1.00 10.00      A   
ATOM   2794  C   SER   297    -106.169 -12.620   1.609  1.00 10.00      A   
ATOM   2795  O   SER   297    -107.220 -12.000   1.376  1.00 10.00      A   
ATOM   2796  N   TYR   298    -105.852 -13.757   0.989  1.00 10.00      A   
ATOM   2797  HN  TYR   298    -105.022 -14.224   1.226  1.00 10.00      A   
ATOM   2798  CA  TYR   298    -106.723 -14.314  -0.036  1.00 10.00      A   
ATOM   2799  CB  TYR   298    -105.921 -14.705  -1.279  1.00 10.00      A   
ATOM   2800  CG  TYR   298    -105.132 -13.577  -1.837  1.00 10.00      A   
ATOM   2801  CD1 TYR   298    -103.770 -13.703  -2.068  1.00 10.00      A   
ATOM   2802  CD2 TYR   298    -105.748 -12.353  -2.112  1.00 10.00      A   
ATOM   2803  CE1 TYR   298    -103.038 -12.637  -2.574  1.00 10.00      A   
ATOM   2804  CE2 TYR   298    -105.039 -11.295  -2.616  1.00 10.00      A   
ATOM   2805  CZ  TYR   298    -103.687 -11.439  -2.842  1.00 10.00      A   
ATOM   2806  OH  TYR   298    -102.990 -10.371  -3.359  1.00 10.00      A   
ATOM   2807  HH  TYR   298    -102.410 -10.676  -4.062  1.00 10.00      A   
ATOM   2808  C   TYR   298    -107.516 -15.525   0.421  1.00 10.00      A   
ATOM   2809  O   TYR   298    -108.333 -16.009  -0.326  1.00 10.00      A   
ATOM   2810  N   ALA   299    -107.254 -16.018   1.628  1.00 10.00      A   
ATOM   2811  HN  ALA   299    -106.543 -15.606   2.163  1.00 10.00      A   
ATOM   2812  CA  ALA   299    -107.986 -17.148   2.181  1.00 10.00      A   
ATOM   2813  CB  ALA   299    -107.156 -17.821   3.264  1.00 10.00      A   
ATOM   2814  C   ALA   299    -109.294 -16.641   2.776  1.00 10.00      A   
ATOM   2815  O   ALA   299    -109.289 -15.871   3.719  1.00 10.00      A   
ATOM   2816  N   THR   300    -110.422 -17.081   2.259  1.00 10.00      A   
ATOM   2817  HN  THR   300    -110.413 -17.715   1.512  1.00 10.00      A   
ATOM   2818  CA  THR   300    -111.695 -16.608   2.816  1.00 10.00      A   
ATOM   2819  CB  THR   300    -112.708 -16.305   1.697  1.00 10.00      A   
ATOM   2820  OG1 THR   300    -112.949 -17.506   0.977  1.00 10.00      A   
ATOM   2821  HG1 THR   300    -112.647 -18.257   1.494  1.00 10.00      A   
ATOM   2822  CG2 THR   300    -112.144 -15.276   0.735  1.00 10.00      A   
ATOM   2823  C   THR   300    -112.294 -17.604   3.841  1.00 10.00      A   
ATOM   2824  O   THR   300    -113.509 -17.836   3.862  1.00 10.00      A   
ATOM   2825  N   VAL   301    -111.437 -18.176   4.683  1.00 10.00      A   
ATOM   2826  HN  VAL   301    -110.485 -17.951   4.617  1.00 10.00      A   
ATOM   2827  CA  VAL   301    -111.869 -19.128   5.706  1.00 10.00      A   
ATOM   2828  CB  VAL   301    -110.805 -20.187   5.977  1.00 10.00      A   
ATOM   2829  CG1 VAL   301    -110.550 -20.971   4.712  1.00 10.00      A   
ATOM   2830  CG2 VAL   301    -109.519 -19.543   6.501  1.00 10.00      A   
ATOM   2831  C   VAL   301    -112.232 -18.381   6.990  1.00 10.00      A   
ATOM   2832  O   VAL   301    -111.784 -17.236   7.213  1.00 10.00      A   
ATOM   2833  N   GLN   302    -113.013 -19.022   7.855  1.00 10.00      A   
ATOM   2834  HN  GLN   302    -113.168 -19.986   7.775  1.00 10.00      A   
ATOM   2835  CA  GLN   302    -113.629 -18.253   8.922  1.00 10.00      A   
ATOM   2836  CB  GLN   302    -115.040 -18.776   9.205  1.00 10.00      A   
ATOM   2837  CG  GLN   302    -115.924 -18.784   7.932  1.00 10.00      A   
ATOM   2838  CD  GLN   302    -116.176 -17.379   7.345  1.00 10.00      A   
ATOM   2839  OE1 GLN   302    -116.903 -16.567   7.936  1.00 10.00      A   
ATOM   2840  NE2 GLN   302    -115.586 -17.100   6.164  1.00 10.00      A   
ATOM   2841 HE21 GLN   302    -115.036 -17.794   5.745  1.00 10.00      A   
ATOM   2842 HE22 GLN   302    -115.731 -16.213   5.772  1.00 10.00      A   
ATOM   2843  C   GLN   302    -112.780 -18.193  10.167  1.00 10.00      A   
ATOM   2844  O   GLN   302    -111.760 -18.879  10.246  1.00 10.00      A   
ATOM   2845  N   SER   303    -113.235 -17.418  11.151  1.00 10.00      A   
ATOM   2846  HN  SER   303    -114.133 -17.033  11.075  1.00 10.00      A   
ATOM   2847  CA  SER   303    -112.436 -17.122  12.343  1.00 10.00      A   
ATOM   2848  CB  SER   303    -113.287 -16.403  13.391  1.00 10.00      A   
ATOM   2849  OG  SER   303    -112.472 -15.981  14.471  1.00 10.00      A   
ATOM   2850  HG  SER   303    -112.400 -16.689  15.114  1.00 10.00      A   
ATOM   2851  C   SER   303    -111.793 -18.359  12.997  1.00 10.00      A   
ATOM   2852  O   SER   303    -110.582 -18.373  13.283  1.00 10.00      A   
ATOM   2853  N   TYR   304    -112.605 -19.376  13.242  1.00 10.00      A   
ATOM   2854  HN  TYR   304    -113.528 -19.348  12.915  1.00 10.00      A   
ATOM   2855  CA  TYR   304    -112.142 -20.539  13.994  1.00 10.00      A   
ATOM   2856  CB  TYR   304    -113.301 -21.448  14.343  1.00 10.00      A   
ATOM   2857  CG  TYR   304    -112.916 -22.580  15.267  1.00 10.00      A   
ATOM   2858  CD1 TYR   304    -112.726 -22.357  16.640  1.00 10.00      A   
ATOM   2859  CD2 TYR   304    -112.716 -23.874  14.765  1.00 10.00      A   
ATOM   2860  CE1 TYR   304    -112.364 -23.407  17.492  1.00 10.00      A   
ATOM   2861  CE2 TYR   304    -112.339 -24.918  15.614  1.00 10.00      A   
ATOM   2862  CZ  TYR   304    -112.166 -24.673  16.973  1.00 10.00      A   
ATOM   2863  OH  TYR   304    -111.819 -25.720  17.799  1.00 10.00      A   
ATOM   2864  HH  TYR   304    -112.356 -25.692  18.595  1.00 10.00      A   
ATOM   2865  C   TYR   304    -111.028 -21.279  13.252  1.00 10.00      A   
ATOM   2866  O   TYR   304    -110.065 -21.709  13.860  1.00 10.00      A   
ATOM   2867  N   ASP   305    -111.164 -21.391  11.934  1.00 10.00      A   
ATOM   2868  HN  ASP   305    -111.991 -21.076  11.514  1.00 10.00      A   
ATOM   2869  CA  ASP   305    -110.118 -21.972  11.090  1.00 10.00      A   
ATOM   2870  CB  ASP   305    -110.596 -22.086   9.635  1.00 10.00      A   
ATOM   2871  CG  ASP   305    -111.727 -23.089   9.475  1.00 10.00      A   
ATOM   2872  OD1 ASP   305    -111.577 -24.205   9.980  1.00 10.00      A   
ATOM   2873  OD2 ASP   305    -112.759 -22.746   8.854  1.00 10.00      A   
ATOM   2874  C   ASP   305    -108.815 -21.167  11.156  1.00 10.00      A   
ATOM   2875  O   ASP   305    -107.738 -21.753  11.244  1.00 10.00      A   
ATOM   2876  N   LEU   306    -108.923 -19.839  11.129  1.00 10.00      A   
ATOM   2877  HN  LEU   306    -109.808 -19.435  11.007  1.00 10.00      A   
ATOM   2878  CA  LEU   306    -107.752 -18.963  11.278  1.00 10.00      A   
ATOM   2879  CB  LEU   306    -108.101 -17.494  11.005  1.00 10.00      A   
ATOM   2880  CG  LEU   306    -108.528 -17.194   9.563  1.00 10.00      A   
ATOM   2881  CD1 LEU   306    -109.238 -15.836   9.478  1.00 10.00      A   
ATOM   2882  CD2 LEU   306    -107.310 -17.249   8.606  1.00 10.00      A   
ATOM   2883  C   LEU   306    -107.058 -19.121  12.630  1.00 10.00      A   
ATOM   2884  O   LEU   306    -105.828 -19.221  12.684  1.00 10.00      A   
ATOM   2885  N   VAL   307    -107.852 -19.181  13.692  1.00 10.00      A   
ATOM   2886  HN  VAL   307    -108.816 -19.080  13.554  1.00 10.00      A   
ATOM   2887  CA  VAL   307    -107.365 -19.391  15.063  1.00 10.00      A   
ATOM   2888  CB  VAL   307    -108.524 -19.300  16.086  1.00 10.00      A   
ATOM   2889  CG1 VAL   307    -108.106 -19.830  17.455  1.00 10.00      A   
ATOM   2890  CG2 VAL   307    -108.996 -17.863  16.211  1.00 10.00      A   
ATOM   2891  C   VAL   307    -106.583 -20.699  15.230  1.00 10.00      A   
ATOM   2892  O   VAL   307    -105.520 -20.710  15.883  1.00 10.00      A   
ATOM   2893  N   LYS   308    -107.092 -21.798  14.677  1.00 10.00      A   
ATOM   2894  HN  LYS   308    -107.937 -21.745  14.183  1.00 10.00      A   
ATOM   2895  CA  LYS   308    -106.411 -23.077  14.797  1.00 10.00      A   
ATOM   2896  CB  LYS   308    -107.211 -24.229  14.170  1.00 10.00      A   
ATOM   2897  CG  LYS   308    -108.512 -24.537  14.879  1.00 10.00      A   
ATOM   2898  CD  LYS   308    -109.121 -25.819  14.373  1.00 10.00      A   
ATOM   2899  CE  LYS   308    -109.730 -25.667  12.982  1.00 10.00      A   
ATOM   2900  NZ  LYS   308    -110.426 -26.952  12.652  1.00 10.00      A   
ATOM   2901  HZ1 LYS   308    -110.858 -26.892  11.707  1.00 10.00      A   
ATOM   2902  HZ2 LYS   308    -111.172 -27.145  13.350  1.00 10.00      A   
ATOM   2903  HZ3 LYS   308    -109.746 -27.740  12.662  1.00 10.00      A   
ATOM   2904  C   LYS   308    -105.022 -22.995  14.167  1.00 10.00      A   
ATOM   2905  O   LYS   308    -104.076 -23.548  14.690  1.00 10.00      A   
ATOM   2906  N   LEU   309    -104.909 -22.312  13.042  1.00 10.00      A   
ATOM   2907  HN  LEU   309    -105.720 -21.966  12.613  1.00 10.00      A   
ATOM   2908  CA  LEU   309    -103.609 -22.055  12.413  1.00 10.00      A   
ATOM   2909  CB  LEU   309    -103.797 -21.417  11.032  1.00 10.00      A   
ATOM   2910  CG  LEU   309    -102.844 -21.659   9.860  1.00 10.00      A   
ATOM   2911  CD1 LEU   309    -102.765 -20.417   9.002  1.00 10.00      A   
ATOM   2912  CD2 LEU   309    -101.442 -22.170  10.229  1.00 10.00      A   
ATOM   2913  C   LEU   309    -102.753 -21.132  13.292  1.00 10.00      A   
ATOM   2914  O   LEU   309    -101.611 -21.466  13.626  1.00 10.00      A   
ATOM   2915  N   LEU   310    -103.298 -19.985  13.662  1.00 10.00      A   
ATOM   2916  HN  LEU   310    -104.237 -19.808  13.442  1.00 10.00      A   
ATOM   2917  CA  LEU   310    -102.535 -18.977  14.391  1.00 10.00      A   
ATOM   2918  CB  LEU   310    -103.327 -17.660  14.541  1.00 10.00      A   
ATOM   2919  CG  LEU   310    -103.599 -16.939  13.216  1.00 10.00      A   
ATOM   2920  CD1 LEU   310    -104.607 -15.840  13.496  1.00 10.00      A   
ATOM   2921  CD2 LEU   310    -102.305 -16.379  12.574  1.00 10.00      A   
ATOM   2922  C   LEU   310    -102.017 -19.450  15.755  1.00 10.00      A   
ATOM   2923  O   LEU   310    -100.936 -19.045  16.167  1.00 10.00      A   
ATOM   2924  N   CYS   311    -102.770 -20.326  16.425  1.00 10.00      A   
ATOM   2925  HN  CYS   311    -103.653 -20.559  16.069  1.00 10.00      A   
ATOM   2926  CA  CYS   311    -102.328 -20.949  17.666  1.00 10.00      A   
ATOM   2927  CB  CYS   311    -103.369 -21.946  18.188  1.00 10.00      A   
ATOM   2928  SG  CYS   311    -104.658 -21.030  18.885  1.00 10.00      A   
ATOM   2929  HG  CYS   311    -104.125 -20.006  19.536  1.00 10.00      A   
ATOM   2930  C   CYS   311    -101.010 -21.692  17.552  1.00 10.00      A   
ATOM   2931  O   CYS   311    -100.343 -21.925  18.554  1.00 10.00      A   
ATOM   2932  N   GLN   312    -100.670 -22.081  16.336  1.00 10.00      A   
ATOM   2933  HN  GLN   312    -101.240 -21.824  15.581  1.00 10.00      A   
ATOM   2934  CA  GLN   312     -99.489 -22.870  16.077  1.00 10.00      A   
ATOM   2935  CB  GLN   312     -99.801 -23.968  15.043  1.00 10.00      A   
ATOM   2936  CG  GLN   312    -100.958 -24.798  15.517  1.00 10.00      A   
ATOM   2937  CD  GLN   312    -100.859 -26.254  15.197  1.00 10.00      A   
ATOM   2938  OE1 GLN   312    -101.937 -26.793  14.670  1.00 10.00      A   
ATOM   2939  NE2 GLN   312     -99.847 -26.902  15.443  1.00 10.00      A   
ATOM   2940 HE21 GLN   312     -99.091 -26.439  15.861  1.00 10.00      A   
ATOM   2941 HE22 GLN   312     -99.840 -27.854  15.212  1.00 10.00      A   
ATOM   2942  C   GLN   312     -98.326 -22.030  15.619  1.00 10.00      A   
ATOM   2943  O   GLN   312     -97.297 -22.591  15.272  1.00 10.00      A   
ATOM   2944  N   CYS   313     -98.474 -20.693  15.651  1.00 10.00      A   
ATOM   2945  HN  CYS   313     -99.293 -20.318  16.036  1.00 10.00      A   
ATOM   2946  CA  CYS   313     -97.463 -19.782  15.133  1.00 10.00      A   
ATOM   2947  CB  CYS   313     -98.066 -18.932  14.000  1.00 10.00      A   
ATOM   2948  SG  CYS   313     -98.709 -19.917  12.632  1.00 10.00      A   
ATOM   2949  HG  CYS   313     -98.653 -19.178  11.533  1.00 10.00      A   
ATOM   2950  C   CYS   313     -96.853 -18.836  16.184  1.00 10.00      A   
ATOM   2951  O   CYS   313     -96.998 -17.621  16.032  1.00 10.00      A   
ATOM   2952  N   PRO   314     -96.144 -19.378  17.208  1.00 10.00      A   
ATOM   2953  CA  PRO   314     -95.605 -18.541  18.290  1.00 10.00      A   
ATOM   2954  CB  PRO   314     -94.998 -19.562  19.280  1.00 10.00      A   
ATOM   2955  CG  PRO   314     -94.753 -20.789  18.494  1.00 10.00      A   
ATOM   2956  CD  PRO   314     -95.805 -20.807  17.407  1.00 10.00      A   
ATOM   2957  C   PRO   314     -94.524 -17.527  17.855  1.00 10.00      A   
ATOM   2958  O   PRO   314     -94.342 -16.504  18.528  1.00 10.00      A   
ATOM   2959  N   LYS   315     -93.826 -17.800  16.748  1.00 10.00      A   
ATOM   2960  HN  LYS   315     -94.023 -18.617  16.243  1.00 10.00      A   
ATOM   2961  CA  LYS   315     -92.777 -16.901  16.282  1.00 10.00      A   
ATOM   2962  CB  LYS   315     -91.570 -17.694  15.766  1.00 10.00      A   
ATOM   2963  CG  LYS   315     -90.836 -18.486  16.874  1.00 10.00      A   
ATOM   2964  CD  LYS   315     -89.614 -19.161  16.307  1.00 10.00      A   
ATOM   2965  CE  LYS   315     -88.580 -19.501  17.411  1.00 10.00      A   
ATOM   2966  NZ  LYS   315     -89.110 -19.349  18.813  1.00 10.00      A   
ATOM   2967  HZ1 LYS   315     -88.370 -19.591  19.503  1.00 10.00      A   
ATOM   2968  HZ2 LYS   315     -89.923 -19.980  18.958  1.00 10.00      A   
ATOM   2969  HZ3 LYS   315     -89.414 -18.367  18.975  1.00 10.00      A   
ATOM   2970  C   LYS   315     -93.227 -15.848  15.259  1.00 10.00      A   
ATOM   2971  O   LYS   315     -92.407 -15.114  14.704  1.00 10.00      A   
ATOM   2972  N   LEU   316     -94.535 -15.727  15.039  1.00 10.00      A   
ATOM   2973  HN  LEU   316     -95.172 -16.214  15.602  1.00 10.00      A   
ATOM   2974  CA  LEU   316     -95.017 -14.885  13.978  1.00 10.00      A   
ATOM   2975  CB  LEU   316     -96.546 -15.039  13.830  1.00 10.00      A   
ATOM   2976  CG  LEU   316     -97.224 -14.677  12.522  1.00 10.00      A   
ATOM   2977  CD1 LEU   316     -96.670 -15.476  11.335  1.00 10.00      A   
ATOM   2978  CD2 LEU   316     -98.769 -14.803  12.649  1.00 10.00      A   
ATOM   2979  C   LEU   316     -94.639 -13.420  14.223  1.00 10.00      A   
ATOM   2980  O   LEU   316     -94.819 -12.892  15.319  1.00 10.00      A   
ATOM   2981  N   GLN   317     -94.105 -12.779  13.201  1.00 10.00      A   
ATOM   2982  HN  GLN   317     -93.956 -13.265  12.363  1.00 10.00      A   
ATOM   2983  CA  GLN   317     -93.729 -11.376  13.275  1.00 10.00      A   
ATOM   2984  CB  GLN   317     -92.274 -11.201  12.856  1.00 10.00      A   
ATOM   2985  CG  GLN   317     -91.300 -11.791  13.891  1.00 10.00      A   
ATOM   2986  CD  GLN   317     -89.857 -11.576  13.553  1.00 10.00      A   
ATOM   2987  OE1 GLN   317     -89.576 -11.279  12.292  1.00 10.00      A   
ATOM   2988  NE2 GLN   317     -88.980 -11.702  14.419  1.00 10.00      A   
ATOM   2989 HE21 GLN   317     -89.258 -11.946  15.327  1.00 10.00      A   
ATOM   2990 HE22 GLN   317     -88.047 -11.554  14.159  1.00 10.00      A   
ATOM   2991  C   GLN   317     -94.607 -10.484  12.394  1.00 10.00      A   
ATOM   2992  O   GLN   317     -94.759  -9.298  12.657  1.00 10.00      A   
ATOM   2993  N   ARG   318     -95.138 -11.056  11.308  1.00 10.00      A   
ATOM   2994  HN  ARG   318     -94.962 -12.006  11.143  1.00 10.00      A   
ATOM   2995  CA  ARG   318     -95.977 -10.314  10.348  1.00 10.00      A   
ATOM   2996  CB  ARG   318     -95.174  -9.950   9.074  1.00 10.00      A   
ATOM   2997  CG  ARG   318     -96.069  -9.242   8.027  1.00 10.00      A   
ATOM   2998  CD  ARG   318     -95.330  -8.727   6.802  1.00 10.00      A   
ATOM   2999  NE  ARG   318     -93.913  -8.482   7.020  1.00 10.00      A   
ATOM   3000  HE  ARG   318     -93.575  -8.540   7.937  1.00 10.00      A   
ATOM   3001  CZ  ARG   318     -93.067  -8.186   6.036  1.00 10.00      A   
ATOM   3002  NH1 ARG   318     -93.511  -8.082   4.779  1.00 10.00      A   
ATOM   3003 HH11 ARG   318     -92.848  -7.850   4.011  1.00 10.00      A   
ATOM   3004 HH12 ARG   318     -94.518  -8.233   4.569  1.00 10.00      A   
ATOM   3005  NH2 ARG   318     -91.773  -7.980   6.308  1.00 10.00      A   
ATOM   3006 HH21 ARG   318     -91.430  -8.051   7.288  1.00 10.00      A   
ATOM   3007 HH22 ARG   318     -91.111  -7.747   5.541  1.00 10.00      A   
ATOM   3008  C   ARG   318     -97.187 -11.166   9.966  1.00 10.00      A   
ATOM   3009  O   ARG   318     -97.030 -12.328   9.497  1.00 10.00      A   
ATOM   3010  N   LEU   319     -98.388 -10.617  10.192  1.00 10.00      A   
ATOM   3011  HN  LEU   319     -98.436  -9.753  10.650  1.00 10.00      A   
ATOM   3012  CA  LEU   319     -99.626 -11.269   9.776  1.00 10.00      A   
ATOM   3013  CB  LEU   319    -100.507 -11.630  10.978  1.00 10.00      A   
ATOM   3014  CG  LEU   319    -101.864 -12.271  10.609  1.00 10.00      A   
ATOM   3015  CD1 LEU   319    -101.678 -13.615   9.869  1.00 10.00      A   
ATOM   3016  CD2 LEU   319    -102.695 -12.487  11.881  1.00 10.00      A   
ATOM   3017  C   LEU   319    -100.441 -10.355   8.866  1.00 10.00      A   
ATOM   3018  O   LEU   319    -100.819  -9.253   9.279  1.00 10.00      A   
ATOM   3019  N   TRP   320    -100.746 -10.830   7.658  1.00 10.00      A   
ATOM   3020  HN  TRP   320    -100.273 -11.616   7.313  1.00 10.00      A   
ATOM   3021  CA  TRP   320    -101.781 -10.191   6.837  1.00 10.00      A   
ATOM   3022  CB  TRP   320    -101.269  -9.942   5.444  1.00 10.00      A   
ATOM   3023  CG  TRP   320    -100.183  -8.912   5.358  1.00 10.00      A   
ATOM   3024  CD1 TRP   320     -99.406  -8.428   6.354  1.00 10.00      A   
ATOM   3025  CD2 TRP   320     -99.782  -8.246   4.165  1.00 10.00      A   
ATOM   3026  NE1 TRP   320     -98.506  -7.509   5.846  1.00 10.00      A   
ATOM   3027  HE1 TRP   320     -97.826  -7.029   6.363  1.00 10.00      A   
ATOM   3028  CE2 TRP   320     -98.722  -7.386   4.501  1.00 10.00      A   
ATOM   3029  CE3 TRP   320    -100.218  -8.316   2.829  1.00 10.00      A   
ATOM   3030  CZ2 TRP   320     -98.111  -6.544   3.560  1.00 10.00      A   
ATOM   3031  CZ3 TRP   320     -99.610  -7.494   1.885  1.00 10.00      A   
ATOM   3032  CH2 TRP   320     -98.560  -6.619   2.259  1.00 10.00      A   
ATOM   3033  C   TRP   320    -102.968 -11.152   6.788  1.00 10.00      A   
ATOM   3034  O   TRP   320    -102.790 -12.348   6.538  1.00 10.00      A   
ATOM   3035  N   VAL   321    -104.176 -10.640   7.058  1.00 10.00      A   
ATOM   3036  HN  VAL   321    -104.282  -9.670   7.144  1.00 10.00      A   
ATOM   3037  CA  VAL   321    -105.349 -11.516   7.227  1.00 10.00      A   
ATOM   3038  CB  VAL   321    -105.754 -11.839   8.733  1.00 10.00      A   
ATOM   3039  CG1 VAL   321    -105.960 -13.309   9.063  1.00 10.00      A   
ATOM   3040  CG2 VAL   321    -105.236 -10.881   9.797  1.00 10.00      A   
ATOM   3041  C   VAL   321    -106.599 -10.759   6.787  1.00 10.00      A   
ATOM   3042  O   VAL   321    -106.639  -9.507   6.832  1.00 10.00      A   
ATOM   3043  N   LEU   322    -107.631 -11.503   6.414  1.00 10.00      A   
ATOM   3044  HN  LEU   322    -107.524 -12.469   6.284  1.00 10.00      A   
ATOM   3045  CA  LEU   322    -108.938 -10.866   6.199  1.00 10.00      A   
ATOM   3046  CB  LEU   322    -109.824 -11.718   5.276  1.00 10.00      A   
ATOM   3047  CG  LEU   322    -109.442 -11.721   3.807  1.00 10.00      A   
ATOM   3048  CD1 LEU   322    -110.262 -12.763   2.993  1.00 10.00      A   
ATOM   3049  CD2 LEU   322    -109.556 -10.310   3.188  1.00 10.00      A   
ATOM   3050  C   LEU   322    -109.654 -10.590   7.521  1.00 10.00      A   
ATOM   3051  O   LEU   322    -109.338 -11.207   8.553  1.00 10.00      A   
ATOM   3052  N   ASP   323    -110.643  -9.695   7.491  1.00 10.00      A   
ATOM   3053  HN  ASP   323    -110.868  -9.247   6.649  1.00 10.00      A   
ATOM   3054  CA  ASP   323    -111.397  -9.376   8.708  1.00 10.00      A   
ATOM   3055  CB  ASP   323    -112.254  -8.117   8.503  1.00 10.00      A   
ATOM   3056  CG  ASP   323    -113.224  -8.256   7.357  1.00 10.00      A   
ATOM   3057  OD1 ASP   323    -113.464  -9.399   6.875  1.00 10.00      A   
ATOM   3058  OD2 ASP   323    -113.800  -7.228   6.947  1.00 10.00      A   
ATOM   3059  C   ASP   323    -112.224 -10.556   9.244  1.00 10.00      A   
ATOM   3060  O   ASP   323    -112.734 -10.484  10.366  1.00 10.00      A   
ATOM   3061  N   TYR   324    -112.314 -11.649   8.471  1.00 10.00      A   
ATOM   3062  HN  TYR   324    -112.030 -11.592   7.535  1.00 10.00      A   
ATOM   3063  CA  TYR   324    -112.835 -12.952   8.993  1.00 10.00      A   
ATOM   3064  CB  TYR   324    -112.673 -14.045   7.953  1.00 10.00      A   
ATOM   3065  CG  TYR   324    -113.569 -13.865   6.750  1.00 10.00      A   
ATOM   3066  CD1 TYR   324    -113.068 -14.014   5.461  1.00 10.00      A   
ATOM   3067  CD2 TYR   324    -114.919 -13.576   6.907  1.00 10.00      A   
ATOM   3068  CE1 TYR   324    -113.899 -13.885   4.340  1.00 10.00      A   
ATOM   3069  CE2 TYR   324    -115.764 -13.436   5.800  1.00 10.00      A   
ATOM   3070  CZ  TYR   324    -115.239 -13.583   4.531  1.00 10.00      A   
ATOM   3071  OH  TYR   324    -116.077 -13.463   3.447  1.00 10.00      A   
ATOM   3072  HH  TYR   324    -116.647 -12.699   3.565  1.00 10.00      A   
ATOM   3073  C   TYR   324    -112.191 -13.416  10.298  1.00 10.00      A   
ATOM   3074  O   TYR   324    -112.786 -14.192  11.055  1.00 10.00      A   
ATOM   3075  N   ILE   325    -110.962 -12.960  10.556  1.00 10.00      A   
ATOM   3076  HN  ILE   325    -110.488 -12.433   9.879  1.00 10.00      A   
ATOM   3077  CA  ILE   325    -110.319 -13.241  11.840  1.00 10.00      A   
ATOM   3078  CB  ILE   325    -108.943 -12.544  11.942  1.00 10.00      A   
ATOM   3079  CG1 ILE   325    -108.153 -13.042  13.182  1.00 10.00      A   
ATOM   3080  CG2 ILE   325    -109.077 -10.989  11.919  1.00 10.00      A   
ATOM   3081  CD1 ILE   325    -107.943 -14.551  13.246  1.00 10.00      A   
ATOM   3082  C   ILE   325    -111.236 -12.873  13.001  1.00 10.00      A   
ATOM   3083  O   ILE   325    -111.300 -13.601  13.971  1.00 10.00      A   
ATOM   3084  N   GLU   326    -111.946 -11.741  12.863  1.00 10.00      A   
ATOM   3085  HN  GLU   326    -111.821 -11.230  12.037  1.00 10.00      A   
ATOM   3086  CA  GLU   326    -112.900 -11.204  13.856  1.00 10.00      A   
ATOM   3087  CB  GLU   326    -114.080 -12.174  14.059  1.00 10.00      A   
ATOM   3088  CG  GLU   326    -114.944 -12.342  12.811  1.00 10.00      A   
ATOM   3089  CD  GLU   326    -116.220 -13.111  13.077  1.00 10.00      A   
ATOM   3090  OE1 GLU   326    -116.210 -14.112  13.847  1.00 10.00      A   
ATOM   3091  OE2 GLU   326    -117.253 -12.709  12.504  1.00 10.00      A   
ATOM   3092  C   GLU   326    -112.226 -10.821  15.167  1.00 10.00      A   
ATOM   3093  O   GLU   326    -111.050 -11.127  15.372  1.00 10.00      A   
ATOM   3094  N   ASP   327    -112.966 -10.170  16.067  1.00 10.00      A   
ATOM   3095  HN  ASP   327    -113.906  -9.977  15.866  1.00 10.00      A   
ATOM   3096  CA  ASP   327    -112.404  -9.737  17.347  1.00 10.00      A   
ATOM   3097  CB  ASP   327    -113.455  -8.939  18.166  1.00 10.00      A   
ATOM   3098  CG  ASP   327    -113.775  -7.562  17.565  1.00 10.00      A   
ATOM   3099  OD1 ASP   327    -112.998  -7.017  16.732  1.00 10.00      A   
ATOM   3100  OD2 ASP   327    -114.855  -7.027  17.910  1.00 10.00      A   
ATOM   3101  C   ASP   327    -111.912 -10.955  18.175  1.00 10.00      A   
ATOM   3102  O   ASP   327    -110.882 -10.898  18.845  1.00 10.00      A   
ATOM   3103  N   ALA   328    -112.665 -12.040  18.157  1.00 10.00      A   
ATOM   3104  HN  ALA   328    -113.477 -12.065  17.609  1.00 10.00      A   
ATOM   3105  CA  ALA   328    -112.281 -13.215  18.960  1.00 10.00      A   
ATOM   3106  CB  ALA   328    -113.396 -14.247  18.931  1.00 10.00      A   
ATOM   3107  C   ALA   328    -110.942 -13.820  18.480  1.00 10.00      A   
ATOM   3108  O   ALA   328    -110.127 -14.270  19.292  1.00 10.00      A   
ATOM   3109  N   GLY   329    -110.728 -13.832  17.167  1.00 10.00      A   
ATOM   3110  HN  GLY   329    -111.437 -13.492  16.581  1.00 10.00      A   
ATOM   3111  CA  GLY   329    -109.478 -14.333  16.551  1.00 10.00      A   
ATOM   3112  C   GLY   329    -108.295 -13.432  16.884  1.00 10.00      A   
ATOM   3113  O   GLY   329    -107.184 -13.919  17.156  1.00 10.00      A   
ATOM   3114  N   LEU   330    -108.539 -12.116  16.926  1.00 10.00      A   
ATOM   3115  HN  LEU   330    -109.435 -11.782  16.710  1.00 10.00      A   
ATOM   3116  CA  LEU   330    -107.470 -11.156  17.297  1.00 10.00      A   
ATOM   3117  CB  LEU   330    -107.828  -9.724  16.864  1.00 10.00      A   
ATOM   3118  CG  LEU   330    -107.782  -9.501  15.341  1.00 10.00      A   
ATOM   3119  CD1 LEU   330    -108.287  -8.040  15.038  1.00 10.00      A   
ATOM   3120  CD2 LEU   330    -106.373  -9.699  14.685  1.00 10.00      A   
ATOM   3121  C   LEU   330    -107.096 -11.239  18.783  1.00 10.00      A   
ATOM   3122  O   LEU   330    -105.931 -11.032  19.164  1.00 10.00      A   
ATOM   3123  N   GLU   331    -108.078 -11.574  19.613  1.00 10.00      A   
ATOM   3124  HN  GLU   331    -108.986 -11.686  19.262  1.00 10.00      A   
ATOM   3125  CA  GLU   331    -107.833 -11.776  21.023  1.00 10.00      A   
ATOM   3126  CB  GLU   331    -109.165 -12.026  21.717  1.00 10.00      A   
ATOM   3127  CG  GLU   331    -109.079 -12.088  23.198  1.00 10.00      A   
ATOM   3128  CD  GLU   331    -110.427 -11.859  23.848  1.00 10.00      A   
ATOM   3129  OE1 GLU   331    -111.412 -12.547  23.473  1.00 10.00      A   
ATOM   3130  OE2 GLU   331    -110.499 -10.976  24.742  1.00 10.00      A   
ATOM   3131  C   GLU   331    -106.884 -12.987  21.205  1.00 10.00      A   
ATOM   3132  O   GLU   331    -105.963 -12.970  22.052  1.00 10.00      A   
ATOM   3133  N   VAL   332    -107.091 -14.025  20.396  1.00 10.00      A   
ATOM   3134  HN  VAL   332    -107.844 -14.004  19.769  1.00 10.00      A   
ATOM   3135  CA  VAL   332    -106.202 -15.209  20.425  1.00 10.00      A   
ATOM   3136  CB  VAL   332    -106.800 -16.391  19.644  1.00 10.00      A   
ATOM   3137  CG1 VAL   332    -105.751 -17.473  19.423  1.00 10.00      A   
ATOM   3138  CG2 VAL   332    -107.956 -16.964  20.425  1.00 10.00      A   
ATOM   3139  C   VAL   332    -104.816 -14.869  19.888  1.00 10.00      A   
ATOM   3140  O   VAL   332    -103.804 -15.251  20.468  1.00 10.00      A   
ATOM   3141  N   LEU   333    -104.782 -14.134  18.782  1.00 10.00      A   
ATOM   3142  HN  LEU   333    -105.621 -13.934  18.318  1.00 10.00      A   
ATOM   3143  CA  LEU   333    -103.525 -13.612  18.235  1.00 10.00      A   
ATOM   3144  CB  LEU   333    -103.793 -12.735  17.030  1.00 10.00      A   
ATOM   3145  CG  LEU   333    -102.551 -12.107  16.393  1.00 10.00      A   
ATOM   3146  CD1 LEU   333    -101.724 -13.175  15.652  1.00 10.00      A   
ATOM   3147  CD2 LEU   333    -102.915 -10.986  15.444  1.00 10.00      A   
ATOM   3148  C   LEU   333    -102.733 -12.845  19.312  1.00 10.00      A   
ATOM   3149  O   LEU   333    -101.543 -13.071  19.485  1.00 10.00      A   
ATOM   3150  N   ALA   334    -103.406 -11.976  20.059  1.00 10.00      A   
ATOM   3151  HN  ALA   334    -104.366 -11.860  19.903  1.00 10.00      A   
ATOM   3152  CA  ALA   334    -102.753 -11.182  21.118  1.00 10.00      A   
ATOM   3153  CB  ALA   334    -103.753 -10.196  21.717  1.00 10.00      A   
ATOM   3154  C   ALA   334    -102.119 -12.038  22.223  1.00 10.00      A   
ATOM   3155  O   ALA   334    -101.071 -11.676  22.782  1.00 10.00      A   
ATOM   3156  N   SER   335    -102.758 -13.154  22.551  1.00 10.00      A   
ATOM   3157  HN  SER   335    -103.623 -13.346  22.130  1.00 10.00      A   
ATOM   3158  CA  SER   335    -102.211 -14.113  23.526  1.00 10.00      A   
ATOM   3159  CB  SER   335    -103.319 -15.085  23.935  1.00 10.00      A   
ATOM   3160  OG  SER   335    -102.862 -15.877  24.997  1.00 10.00      A   
ATOM   3161  HG  SER   335    -102.884 -16.801  24.739  1.00 10.00      A   
ATOM   3162  C   SER   335    -101.014 -14.950  23.046  1.00 10.00      A   
ATOM   3163  O   SER   335    -100.169 -15.376  23.857  1.00 10.00      A   
ATOM   3164  N   THR   336    -101.005 -15.249  21.751  1.00 10.00      A   
ATOM   3165  HN  THR   336    -101.634 -14.771  21.171  1.00 10.00      A   
ATOM   3166  CA  THR   336    -100.127 -16.238  21.127  1.00 10.00      A   
ATOM   3167  CB  THR   336    -100.836 -16.875  19.897  1.00 10.00      A   
ATOM   3168  OG1 THR   336    -102.054 -17.474  20.349  1.00 10.00      A   
ATOM   3169  HG1 THR   336    -102.754 -16.816  20.350  1.00 10.00      A   
ATOM   3170  CG2 THR   336     -99.930 -17.952  19.243  1.00 10.00      A   
ATOM   3171  C   THR   336     -98.840 -15.679  20.564  1.00 10.00      A   
ATOM   3172  O   THR   336     -97.777 -16.305  20.674  1.00 10.00      A   
ATOM   3173  N   CYS   337     -98.950 -14.553  19.883  1.00 10.00      A   
ATOM   3174  HN  CYS   337     -99.777 -14.031  19.941  1.00 10.00      A   
ATOM   3175  CA  CYS   337     -97.856 -14.080  19.048  1.00 10.00      A   
ATOM   3176  CB  CYS   337     -98.346 -13.759  17.643  1.00 10.00      A   
ATOM   3177  SG  CYS   337     -99.176 -15.191  16.857  1.00 10.00      A   
ATOM   3178  HG  CYS   337     -98.272 -15.848  16.144  1.00 10.00      A   
ATOM   3179  C   CYS   337     -97.175 -12.889  19.699  1.00 10.00      A   
ATOM   3180  O   CYS   337     -97.410 -11.756  19.323  1.00 10.00      A   
ATOM   3181  N   LYS   338     -96.339 -13.155  20.702  1.00 10.00      A   
ATOM   3182  HN  LYS   338     -96.132 -14.087  20.925  1.00 10.00      A   
ATOM   3183  CA  LYS   338     -95.721 -12.069  21.482  1.00 10.00      A   
ATOM   3184  CB  LYS   338     -95.204 -12.602  22.808  1.00 10.00      A   
ATOM   3185  CG  LYS   338     -96.325 -13.136  23.693  1.00 10.00      A   
ATOM   3186  CD  LYS   338     -97.353 -12.039  23.933  1.00 10.00      A   
ATOM   3187  CE  LYS   338     -98.392 -12.479  24.915  1.00 10.00      A   
ATOM   3188  NZ  LYS   338     -99.419 -11.428  25.050  1.00 10.00      A   
ATOM   3189  HZ1 LYS   338     -98.985 -10.545  25.386  1.00 10.00      A   
ATOM   3190  HZ2 LYS   338    -100.146 -11.725  25.732  1.00 10.00      A   
ATOM   3191  HZ3 LYS   338     -99.872 -11.251  24.131  1.00 10.00      A   
ATOM   3192  C   LYS   338     -94.635 -11.310  20.736  1.00 10.00      A   
ATOM   3193  O   LYS   338     -94.177 -10.244  21.201  1.00 10.00      A   
ATOM   3194  N   ASP   339     -94.216 -11.863  19.589  1.00 10.00      A   
ATOM   3195  HN  ASP   339     -94.592 -12.722  19.304  1.00 10.00      A   
ATOM   3196  CA  ASP   339     -93.219 -11.216  18.764  1.00 10.00      A   
ATOM   3197  CB  ASP   339     -92.165 -12.207  18.256  1.00 10.00      A   
ATOM   3198  CG  ASP   339     -90.822 -11.540  17.985  1.00 10.00      A   
ATOM   3199  OD1 ASP   339     -90.507 -10.543  18.673  1.00 10.00      A   
ATOM   3200  OD2 ASP   339     -90.071 -12.009  17.091  1.00 10.00      A   
ATOM   3201  C   ASP   339     -93.828 -10.490  17.575  1.00 10.00      A   
ATOM   3202  O   ASP   339     -93.087  -9.991  16.728  1.00 10.00      A   
ATOM   3203  N   LEU   340     -95.162 -10.406  17.510  1.00 10.00      A   
ATOM   3204  HN  LEU   340     -95.710 -10.798  18.223  1.00 10.00      A   
ATOM   3205  CA  LEU   340     -95.803  -9.739  16.395  1.00 10.00      A   
ATOM   3206  CB  LEU   340     -97.346  -9.803  16.526  1.00 10.00      A   
ATOM   3207  CG  LEU   340     -98.086  -9.549  15.210  1.00 10.00      A   
ATOM   3208  CD1 LEU   340     -97.929 -10.696  14.237  1.00 10.00      A   
ATOM   3209  CD2 LEU   340     -99.590  -9.295  15.491  1.00 10.00      A   
ATOM   3210  C   LEU   340     -95.327  -8.285  16.265  1.00 10.00      A   
ATOM   3211  O   LEU   340     -95.364  -7.530  17.239  1.00 10.00      A   
ATOM   3212  N   ARG   341     -94.909  -7.905  15.059  1.00 10.00      A   
ATOM   3213  HN  ARG   341     -94.915  -8.569  14.338  1.00 10.00      A   
ATOM   3214  CA  ARG   341     -94.445  -6.558  14.749  1.00 10.00      A   
ATOM   3215  CB  ARG   341     -93.102  -6.607  14.011  1.00 10.00      A   
ATOM   3216  CG  ARG   341     -92.024  -7.537  14.632  1.00 10.00      A   
ATOM   3217  CD  ARG   341     -91.611  -7.052  15.976  1.00 10.00      A   
ATOM   3218  NE  ARG   341     -90.645  -7.947  16.643  1.00 10.00      A   
ATOM   3219  HE  ARG   341     -91.011  -8.632  17.241  1.00 10.00      A   
ATOM   3220  CZ  ARG   341     -89.330  -7.887  16.486  1.00 10.00      A   
ATOM   3221  NH1 ARG   341     -88.802  -6.990  15.666  1.00 10.00      A   
ATOM   3222 HH11 ARG   341     -87.771  -6.942  15.542  1.00 10.00      A   
ATOM   3223 HH12 ARG   341     -89.420  -6.335  15.146  1.00 10.00      A   
ATOM   3224  NH2 ARG   341     -88.530  -8.717  17.165  1.00 10.00      A   
ATOM   3225 HH21 ARG   341     -88.939  -9.413  17.820  1.00 10.00      A   
ATOM   3226 HH22 ARG   341     -87.499  -8.665  17.038  1.00 10.00      A   
ATOM   3227  C   ARG   341     -95.423  -5.789  13.839  1.00 10.00      A   
ATOM   3228  O   ARG   341     -95.421  -4.562  13.806  1.00 10.00      A   
ATOM   3229  N   GLU   342     -96.164  -6.515  13.003  1.00 10.00      A   
ATOM   3230  HN  GLU   342     -96.171  -7.491  13.087  1.00 10.00      A   
ATOM   3231  CA  GLU   342     -96.969  -5.874  11.960  1.00 10.00      A   
ATOM   3232  CB  GLU   342     -96.188  -5.802  10.637  1.00 10.00      A   
ATOM   3233  CG  GLU   342     -97.015  -5.325   9.408  1.00 10.00      A   
ATOM   3234  CD  GLU   342     -96.188  -5.444   8.106  1.00 10.00      A   
ATOM   3235  OE1 GLU   342     -94.929  -5.414   8.166  1.00 10.00      A   
ATOM   3236  OE2 GLU   342     -96.769  -5.619   7.036  1.00 10.00      A   
ATOM   3237  C   GLU   342     -98.219  -6.692  11.769  1.00 10.00      A   
ATOM   3238  O   GLU   342     -98.132  -7.923  11.646  1.00 10.00      A   
ATOM   3239  N   LEU   343     -99.379  -6.004  11.778  1.00 10.00      A   
ATOM   3240  HN  LEU   343     -99.345  -5.041  11.957  1.00 10.00      A   
ATOM   3241  CA  LEU   343    -100.673  -6.610  11.537  1.00 10.00      A   
ATOM   3242  CB  LEU   343    -101.547  -6.622  12.800  1.00 10.00      A   
ATOM   3243  CG  LEU   343    -103.007  -7.119  12.619  1.00 10.00      A   
ATOM   3244  CD1 LEU   343    -103.036  -8.623  12.213  1.00 10.00      A   
ATOM   3245  CD2 LEU   343    -103.834  -6.916  13.901  1.00 10.00      A   
ATOM   3246  C   LEU   343    -101.409  -5.851  10.456  1.00 10.00      A   
ATOM   3247  O   LEU   343    -101.591  -4.622  10.567  1.00 10.00      A   
ATOM   3248  N   ARG   344    -101.861  -6.558   9.418  1.00 10.00      A   
ATOM   3249  HN  ARG   344    -101.615  -7.502   9.323  1.00 10.00      A   
ATOM   3250  CA  ARG   344    -102.739  -5.910   8.401  1.00 10.00      A   
ATOM   3251  CB  ARG   344    -102.061  -5.810   7.020  1.00 10.00      A   
ATOM   3252  CG  ARG   344    -100.735  -5.060   7.078  1.00 10.00      A   
ATOM   3253  CD  ARG   344    -100.324  -4.595   5.681  1.00 10.00      A   
ATOM   3254  NE  ARG   344     -98.976  -4.083   5.781  1.00 10.00      A   
ATOM   3255  HE  ARG   344     -98.454  -4.388   6.552  1.00 10.00      A   
ATOM   3256  CZ  ARG   344     -98.387  -3.250   4.938  1.00 10.00      A   
ATOM   3257  NH1 ARG   344     -99.006  -2.819   3.843  1.00 10.00      A   
ATOM   3258 HH11 ARG   344     -98.522  -2.164   3.195  1.00 10.00      A   
ATOM   3259 HH12 ARG   344     -99.974  -3.137   3.633  1.00 10.00      A   
ATOM   3260  NH2 ARG   344     -97.122  -2.896   5.187  1.00 10.00      A   
ATOM   3261 HH21 ARG   344     -96.630  -3.274   6.022  1.00 10.00      A   
ATOM   3262 HH22 ARG   344     -96.635  -2.246   4.547  1.00 10.00      A   
ATOM   3263  C   ARG   344    -104.011  -6.717   8.300  1.00 10.00      A   
ATOM   3264  O   ARG   344    -103.954  -7.927   8.009  1.00 10.00      A   
ATOM   3265  N   VAL   345    -105.146  -6.062   8.575  1.00 10.00      A   
ATOM   3266  HN  VAL   345    -105.092  -5.113   8.815  1.00 10.00      A   
ATOM   3267  CA  VAL   345    -106.477  -6.705   8.534  1.00 10.00      A   
ATOM   3268  CB  VAL   345    -107.232  -6.573   9.891  1.00 10.00      A   
ATOM   3269  CG1 VAL   345    -108.654  -7.178   9.813  1.00 10.00      A   
ATOM   3270  CG2 VAL   345    -106.448  -7.267  11.024  1.00 10.00      A   
ATOM   3271  C   VAL   345    -107.268  -6.049   7.401  1.00 10.00      A   
ATOM   3272  O   VAL   345    -107.638  -4.853   7.478  1.00 10.00      A   
ATOM   3273  N   PHE   346    -107.499  -6.822   6.340  1.00 10.00      A   
ATOM   3274  HN  PHE   346    -107.260  -7.771   6.397  1.00 10.00      A   
ATOM   3275  CA  PHE   346    -108.091  -6.330   5.097  1.00 10.00      A   
ATOM   3276  CB  PHE   346    -107.427  -7.033   3.912  1.00 10.00      A   
ATOM   3277  CG  PHE   346    -105.969  -6.619   3.702  1.00 10.00      A   
ATOM   3278  CD1 PHE   346    -104.932  -7.431   4.117  1.00 10.00      A   
ATOM   3279  CD2 PHE   346    -105.656  -5.383   3.132  1.00 10.00      A   
ATOM   3280  CE1 PHE   346    -103.590  -7.016   3.960  1.00 10.00      A   
ATOM   3281  CE2 PHE   346    -104.305  -4.986   2.945  1.00 10.00      A   
ATOM   3282  CZ  PHE   346    -103.292  -5.800   3.377  1.00 10.00      A   
ATOM   3283  C   PHE   346    -109.577  -6.645   5.089  1.00 10.00      A   
ATOM   3284  O   PHE   346    -109.993  -7.640   5.702  1.00 10.00      A   
ATOM   3285  N   PRO   347    -110.382  -5.839   4.370  1.00 10.00      A   
ATOM   3286  CA  PRO   347    -111.844  -6.057   4.376  1.00 10.00      A   
ATOM   3287  CB  PRO   347    -112.405  -4.714   3.841  1.00 10.00      A   
ATOM   3288  CG  PRO   347    -111.277  -4.151   2.936  1.00 10.00      A   
ATOM   3289  CD  PRO   347    -109.964  -4.715   3.496  1.00 10.00      A   
ATOM   3290  C   PRO   347    -112.255  -7.231   3.449  1.00 10.00      A   
ATOM   3291  O   PRO   347    -111.767  -7.321   2.326  1.00 10.00      A   
ATOM   3292  N   SER   348    -113.115  -8.132   3.921  1.00 10.00      A   
ATOM   3293  HN  SER   348    -113.443  -8.046   4.841  1.00 10.00      A   
ATOM   3294  CA  SER   348    -113.582  -9.253   3.094  1.00 10.00      A   
ATOM   3295  CB  SER   348    -114.116 -10.383   3.986  1.00 10.00      A   
ATOM   3296  OG  SER   348    -115.101  -9.920   4.887  1.00 10.00      A   
ATOM   3297  HG  SER   348    -114.924 -10.272   5.763  1.00 10.00      A   
ATOM   3298  C   SER   348    -114.663  -8.742   2.120  1.00 10.00      A   
ATOM   3299  O   SER   348    -114.777  -9.194   0.974  1.00 10.00      A   
ATOM   3300  N   GLU   349    -115.437  -7.762   2.578  1.00 10.00      A   
ATOM   3301  HN  GLU   349    -115.306  -7.437   3.494  1.00 10.00      A   
ATOM   3302  CA  GLU   349    -116.471  -7.160   1.754  1.00 10.00      A   
ATOM   3303  CB  GLU   349    -117.862  -7.660   2.185  1.00 10.00      A   
ATOM   3304  CG  GLU   349    -117.992  -9.180   2.059  1.00 10.00      A   
ATOM   3305  CD  GLU   349    -118.249  -9.633   0.635  1.00 10.00      A   
ATOM   3306  OE1 GLU   349    -118.365  -8.773  -0.278  1.00 10.00      A   
ATOM   3307  OE2 GLU   349    -118.359 -10.870   0.422  1.00 10.00      A   
ATOM   3308  C   GLU   349    -116.420  -5.631   1.851  1.00 10.00      A   
ATOM   3309  O   GLU   349    -117.316  -5.020   2.440  1.00 10.00      A   
ATOM   3310  N   PRO   350    -115.405  -5.018   1.230  1.00 10.00      A   
ATOM   3311  CA  PRO   350    -115.166  -3.588   1.390  1.00 10.00      A   
ATOM   3312  CB  PRO   350    -113.890  -3.334   0.570  1.00 10.00      A   
ATOM   3313  CG  PRO   350    -113.674  -4.529  -0.287  1.00 10.00      A   
ATOM   3314  CD  PRO   350    -114.423  -5.671   0.342  1.00 10.00      A   
ATOM   3315  C   PRO   350    -116.323  -2.730   0.847  1.00 10.00      A   
ATOM   3316  O   PRO   350    -116.485  -1.580   1.247  1.00 10.00      A   
ATOM   3317  N   PHE   351    -117.110  -3.272  -0.073  1.00 10.00      A   
ATOM   3318  HN  PHE   351    -117.001  -4.215  -0.318  1.00 10.00      A   
ATOM   3319  CA  PHE   351    -118.133  -2.468  -0.717  1.00 10.00      A   
ATOM   3320  CB  PHE   351    -118.059  -2.591  -2.251  1.00 10.00      A   
ATOM   3321  CG  PHE   351    -116.655  -2.475  -2.797  1.00 10.00      A   
ATOM   3322  CD1 PHE   351    -116.001  -3.589  -3.298  1.00 10.00      A   
ATOM   3323  CD2 PHE   351    -115.982  -1.244  -2.808  1.00 10.00      A   
ATOM   3324  CE1 PHE   351    -114.690  -3.485  -3.793  1.00 10.00      A   
ATOM   3325  CE2 PHE   351    -114.677  -1.148  -3.293  1.00 10.00      A   
ATOM   3326  CZ  PHE   351    -114.032  -2.277  -3.772  1.00 10.00      A   
ATOM   3327  C   PHE   351    -119.539  -2.714  -0.162  1.00 10.00      A   
ATOM   3328  O   PHE   351    -120.521  -2.291  -0.757  1.00 10.00      A   
ATOM   3329  N   VAL   352    -119.626  -3.363   0.994  1.00 10.00      A   
ATOM   3330  HN  VAL   352    -118.821  -3.765   1.384  1.00 10.00      A   
ATOM   3331  CA  VAL   352    -120.905  -3.488   1.697  1.00 10.00      A   
ATOM   3332  CB  VAL   352    -121.237  -4.953   2.067  1.00 10.00      A   
ATOM   3333  CG1 VAL   352    -122.677  -5.034   2.581  1.00 10.00      A   
ATOM   3334  CG2 VAL   352    -121.066  -5.866   0.873  1.00 10.00      A   
ATOM   3335  C   VAL   352    -120.859  -2.654   2.980  1.00 10.00      A   
ATOM   3336  O   VAL   352    -119.868  -2.716   3.755  1.00 10.00      A   
ATOM   3337  N   MET   353    -121.935  -1.911   3.209  1.00 10.00      A   
ATOM   3338  HN  MET   353    -122.695  -1.997   2.596  1.00 10.00      A   
ATOM   3339  CA  MET   353    -122.051  -0.965   4.330  1.00 10.00      A   
ATOM   3340  CB  MET   353    -123.203   0.035   4.101  1.00 10.00      A   
ATOM   3341  CG  MET   353    -123.001   1.350   4.879  1.00 10.00      A   
ATOM   3342  SD  MET   353    -124.486   2.280   5.303  1.00 10.00      A   
ATOM   3343  CE  MET   353    -123.937   2.941   6.893  1.00 10.00      A   
ATOM   3344  C   MET   353    -122.263  -1.645   5.676  1.00 10.00      A   
ATOM   3345  O   MET   353    -121.538  -1.364   6.634  1.00 10.00      A   
ATOM   3346  N   GLU   354    -123.272  -2.510   5.762  1.00 10.00      A   
ATOM   3347  HN  GLU   354    -123.857  -2.657   4.989  1.00 10.00      A   
ATOM   3348  CA  GLU   354    -123.511  -3.240   7.001  1.00 10.00      A   
ATOM   3349  CB  GLU   354    -124.922  -3.831   7.057  1.00 10.00      A   
ATOM   3350  CG  GLU   354    -126.083  -2.810   7.356  1.00 10.00      A   
ATOM   3351  CD  GLU   354    -125.784  -1.855   8.536  1.00 10.00      A   
ATOM   3352  OE1 GLU   354    -125.359  -2.330   9.625  1.00 10.00      A   
ATOM   3353  OE2 GLU   354    -125.983  -0.623   8.374  1.00 10.00      A   
ATOM   3354  C   GLU   354    -122.449  -4.338   7.177  1.00 10.00      A   
ATOM   3355  O   GLU   354    -122.066  -4.978   6.197  1.00 10.00      A   
ATOM   3356  N   PRO   355    -122.005  -4.571   8.431  1.00 10.00      A   
ATOM   3357  CA  PRO   355    -120.895  -5.489   8.745  1.00 10.00      A   
ATOM   3358  CB  PRO   355    -120.699  -5.328  10.260  1.00 10.00      A   
ATOM   3359  CG  PRO   355    -121.533  -4.138  10.661  1.00 10.00      A   
ATOM   3360  CD  PRO   355    -122.599  -3.984   9.647  1.00 10.00      A   
ATOM   3361  C   PRO   355    -121.215  -6.937   8.409  1.00 10.00      A   
ATOM   3362  O   PRO   355    -122.330  -7.411   8.666  1.00 10.00      A   
ATOM   3363  N   ASN   356    -120.246  -7.644   7.830  1.00 10.00      A   
ATOM   3364  HN  ASN   356    -119.389  -7.220   7.613  1.00 10.00      A   
ATOM   3365  CA  ASN   356    -120.466  -9.040   7.524  1.00 10.00      A   
ATOM   3366  CB  ASN   356    -120.140  -9.367   6.068  1.00 10.00      A   
ATOM   3367  CG  ASN   356    -118.695  -9.195   5.755  1.00 10.00      A   
ATOM   3368  OD1 ASN   356    -118.131  -8.120   5.962  1.00 10.00      A   
ATOM   3369  ND2 ASN   356    -118.063 -10.256   5.264  1.00 10.00      A   
ATOM   3370 HD21 ASN   356    -118.576 -11.081   5.136  1.00 10.00      A   
ATOM   3371 HD22 ASN   356    -117.111 -10.170   5.050  1.00 10.00      A   
ATOM   3372  C   ASN   356    -119.711  -9.924   8.488  1.00 10.00      A   
ATOM   3373  O   ASN   356    -119.890 -11.137   8.500  1.00 10.00      A   
ATOM   3374  N   VAL   357    -118.898  -9.298   9.322  1.00 10.00      A   
ATOM   3375  HN  VAL   357    -118.847  -8.320   9.273  1.00 10.00      A   
ATOM   3376  CA  VAL   357    -118.084  -9.975  10.299  1.00 10.00      A   
ATOM   3377  CB  VAL   357    -116.587 -10.042   9.817  1.00 10.00      A   
ATOM   3378  CG1 VAL   357    -116.469 -11.033   8.710  1.00 10.00      A   
ATOM   3379  CG2 VAL   357    -116.136  -8.665   9.320  1.00 10.00      A   
ATOM   3380  C   VAL   357    -118.088  -9.177  11.589  1.00 10.00      A   
ATOM   3381  O   VAL   357    -118.262  -7.956  11.568  1.00 10.00      A   
ATOM   3382  N   ALA   358    -117.833  -9.862  12.696  1.00 10.00      A   
ATOM   3383  HN  ALA   358    -117.739 -10.835  12.633  1.00 10.00      A   
ATOM   3384  CA  ALA   358    -117.688  -9.231  13.995  1.00 10.00      A   
ATOM   3385  CB  ALA   358    -118.143 -10.203  15.091  1.00 10.00      A   
ATOM   3386  C   ALA   358    -116.233  -8.806  14.210  1.00 10.00      A   
ATOM   3387  O   ALA   358    -115.554  -9.343  15.078  1.00 10.00      A   
ATOM   3388  N   LEU   359    -115.777  -7.839  13.412  1.00 10.00      A   
ATOM   3389  HN  LEU   359    -116.363  -7.514  12.697  1.00 10.00      A   
ATOM   3390  CA  LEU   359    -114.457  -7.242  13.543  1.00 10.00      A   
ATOM   3391  CB  LEU   359    -113.688  -7.397  12.240  1.00 10.00      A   
ATOM   3392  CG  LEU   359    -112.350  -6.703  12.488  1.00 10.00      A   
ATOM   3393  CD1 LEU   359    -111.265  -7.711  12.793  1.00 10.00      A   
ATOM   3394  CD2 LEU   359    -111.985  -5.607  11.447  1.00 10.00      A   
ATOM   3395  C   LEU   359    -114.713  -5.759  13.811  1.00 10.00      A   
ATOM   3396  O   LEU   359    -115.307  -5.064  12.967  1.00 10.00      A   
ATOM   3397  N   THR   360    -114.298  -5.272  14.979  1.00 10.00      A   
ATOM   3398  HN  THR   360    -113.771  -5.844  15.576  1.00 10.00      A   
ATOM   3399  CA  THR   360    -114.611  -3.905  15.391  1.00 10.00      A   
ATOM   3400  CB  THR   360    -115.701  -3.875  16.483  1.00 10.00      A   
ATOM   3401  OG1 THR   360    -115.170  -4.445  17.679  1.00 10.00      A   
ATOM   3402  HG1 THR   360    -114.817  -3.747  18.237  1.00 10.00      A   
ATOM   3403  CG2 THR   360    -116.957  -4.638  16.073  1.00 10.00      A   
ATOM   3404  C   THR   360    -113.352  -3.295  15.961  1.00 10.00      A   
ATOM   3405  O   THR   360    -112.265  -3.847  15.796  1.00 10.00      A   
ATOM   3406  N   GLU   361    -113.487  -2.148  16.612  1.00 10.00      A   
ATOM   3407  HN  GLU   361    -114.358  -1.700  16.639  1.00 10.00      A   
ATOM   3408  CA  GLU   361    -112.348  -1.559  17.281  1.00 10.00      A   
ATOM   3409  CB  GLU   361    -112.735  -0.230  17.971  1.00 10.00      A   
ATOM   3410  CG  GLU   361    -113.562  -0.356  19.297  1.00 10.00      A   
ATOM   3411  CD  GLU   361    -115.054  -0.564  19.072  1.00 10.00      A   
ATOM   3412  OE1 GLU   361    -115.826  -0.427  20.052  1.00 10.00      A   
ATOM   3413  OE2 GLU   361    -115.478  -0.850  17.929  1.00 10.00      A   
ATOM   3414  C   GLU   361    -111.733  -2.497  18.309  1.00 10.00      A   
ATOM   3415  O   GLU   361    -110.550  -2.382  18.586  1.00 10.00      A   
ATOM   3416  N   GLN   362    -112.538  -3.367  18.935  1.00 10.00      A   
ATOM   3417  HN  GLN   362    -113.478  -3.438  18.667  1.00 10.00      A   
ATOM   3418  CA  GLN   362    -112.026  -4.215  20.018  1.00 10.00      A   
ATOM   3419  CB  GLN   362    -113.127  -5.046  20.645  1.00 10.00      A   
ATOM   3420  CG  GLN   362    -112.660  -5.926  21.822  1.00 10.00      A   
ATOM   3421  CD  GLN   362    -111.863  -5.177  22.901  1.00 10.00      A   
ATOM   3422  OE1 GLN   362    -112.308  -4.140  23.436  1.00 10.00      A   
ATOM   3423  NE2 GLN   362    -110.687  -5.733  23.257  1.00 10.00      A   
ATOM   3424 HE21 GLN   362    -110.416  -6.564  22.814  1.00 10.00      A   
ATOM   3425 HE22 GLN   362    -110.151  -5.283  23.943  1.00 10.00      A   
ATOM   3426  C   GLN   362    -110.843  -5.116  19.586  1.00 10.00      A   
ATOM   3427  O   GLN   362    -109.882  -5.281  20.338  1.00 10.00      A   
ATOM   3428  N   GLY   363    -110.907  -5.687  18.395  1.00 10.00      A   
ATOM   3429  HN  GLY   363    -111.705  -5.573  17.838  1.00 10.00      A   
ATOM   3430  CA  GLY   363    -109.757  -6.503  17.916  1.00 10.00      A   
ATOM   3431  C   GLY   363    -108.430  -5.746  17.929  1.00 10.00      A   
ATOM   3432  O   GLY   363    -107.392  -6.282  18.359  1.00 10.00      A   
ATOM   3433  N   LEU   364    -108.434  -4.493  17.461  1.00 10.00      A   
ATOM   3434  HN  LEU   364    -109.269  -4.099  17.134  1.00 10.00      A   
ATOM   3435  CA  LEU   364    -107.195  -3.700  17.434  1.00 10.00      A   
ATOM   3436  CB  LEU   364    -107.360  -2.410  16.603  1.00 10.00      A   
ATOM   3437  CG  LEU   364    -106.216  -1.813  15.758  1.00 10.00      A   
ATOM   3438  CD1 LEU   364    -106.400  -0.328  15.440  1.00 10.00      A   
ATOM   3439  CD2 LEU   364    -104.791  -2.152  16.100  1.00 10.00      A   
ATOM   3440  C   LEU   364    -106.736  -3.354  18.838  1.00 10.00      A   
ATOM   3441  O   LEU   364    -105.558  -3.388  19.121  1.00 10.00      A   
ATOM   3442  N   VAL   365    -107.666  -3.023  19.723  1.00 10.00      A   
ATOM   3443  HN  VAL   365    -108.593  -2.916  19.424  1.00 10.00      A   
ATOM   3444  CA  VAL   365    -107.346  -2.814  21.139  1.00 10.00      A   
ATOM   3445  CB  VAL   365    -108.599  -2.366  21.957  1.00 10.00      A   
ATOM   3446  CG1 VAL   365    -108.272  -2.267  23.422  1.00 10.00      A   
ATOM   3447  CG2 VAL   365    -109.088  -1.010  21.420  1.00 10.00      A   
ATOM   3448  C   VAL   365    -106.689  -4.074  21.747  1.00 10.00      A   
ATOM   3449  O   VAL   365    -105.668  -3.978  22.416  1.00 10.00      A   
ATOM   3450  N   SER   366    -107.254  -5.244  21.476  1.00 10.00      A   
ATOM   3451  HN  SER   366    -108.059  -5.276  20.918  1.00 10.00      A   
ATOM   3452  CA  SER   366    -106.681  -6.502  22.007  1.00 10.00      A   
ATOM   3453  CB  SER   366    -107.493  -7.727  21.586  1.00 10.00      A   
ATOM   3454  OG  SER   366    -108.770  -7.715  22.190  1.00 10.00      A   
ATOM   3455  HG  SER   366    -108.676  -7.800  23.141  1.00 10.00      A   
ATOM   3456  C   SER   366    -105.202  -6.689  21.616  1.00 10.00      A   
ATOM   3457  O   SER   366    -104.354  -6.908  22.486  1.00 10.00      A   
ATOM   3458  N   VAL   367    -104.908  -6.576  20.331  1.00 10.00      A   
ATOM   3459  HN  VAL   367    -105.621  -6.385  19.687  1.00 10.00      A   
ATOM   3460  CA  VAL   367    -103.534  -6.731  19.859  1.00 10.00      A   
ATOM   3461  CB  VAL   367    -103.517  -6.811  18.318  1.00 10.00      A   
ATOM   3462  CG1 VAL   367    -102.092  -6.796  17.766  1.00 10.00      A   
ATOM   3463  CG2 VAL   367    -104.259  -8.094  17.875  1.00 10.00      A   
ATOM   3464  C   VAL   367    -102.614  -5.638  20.398  1.00 10.00      A   
ATOM   3465  O   VAL   367    -101.476  -5.882  20.749  1.00 10.00      A   
ATOM   3466  N   SER   368    -103.095  -4.411  20.461  1.00 10.00      A   
ATOM   3467  HN  SER   368    -103.992  -4.213  20.122  1.00 10.00      A   
ATOM   3468  CA  SER   368    -102.273  -3.345  21.047  1.00 10.00      A   
ATOM   3469  CB  SER   368    -102.984  -1.969  20.954  1.00 10.00      A   
ATOM   3470  OG  SER   368    -103.965  -1.791  21.988  1.00 10.00      A   
ATOM   3471  HG  SER   368    -103.713  -2.304  22.759  1.00 10.00      A   
ATOM   3472  C   SER   368    -101.861  -3.647  22.487  1.00 10.00      A   
ATOM   3473  O   SER   368    -100.759  -3.295  22.891  1.00 10.00      A   
ATOM   3474  N   MET   369    -102.767  -4.257  23.258  1.00 10.00      A   
ATOM   3475  HN  MET   369    -103.641  -4.483  22.878  1.00 10.00      A   
ATOM   3476  CA  MET   369    -102.493  -4.596  24.646  1.00 10.00      A   
ATOM   3477  CB  MET   369    -103.794  -4.819  25.445  1.00 10.00      A   
ATOM   3478  CG  MET   369    -104.780  -3.631  25.265  1.00 10.00      A   
ATOM   3479  SD  MET   369    -106.039  -3.167  26.488  1.00 10.00      A   
ATOM   3480  CE  MET   369    -105.046  -2.464  27.816  1.00 10.00      A   
ATOM   3481  C   MET   369    -101.556  -5.805  24.731  1.00 10.00      A   
ATOM   3482  O   MET   369    -100.628  -5.785  25.505  1.00 10.00      A   
ATOM   3483  N   GLY   370    -101.775  -6.821  23.897  1.00 10.00      A   
ATOM   3484  HN  GLY   370    -102.425  -6.707  23.171  1.00 10.00      A   
ATOM   3485  CA  GLY   370    -101.065  -8.110  24.041  1.00 10.00      A   
ATOM   3486  C   GLY   370     -99.730  -8.269  23.325  1.00 10.00      A   
ATOM   3487  O   GLY   370     -98.923  -9.161  23.678  1.00 10.00      A   
ATOM   3488  N   CYS   371     -99.473  -7.408  22.350  1.00 10.00      A   
ATOM   3489  HN  CYS   371    -100.088  -6.657  22.210  1.00 10.00      A   
ATOM   3490  CA  CYS   371     -98.303  -7.533  21.468  1.00 10.00      A   
ATOM   3491  CB  CYS   371     -98.769  -7.568  20.004  1.00 10.00      A   
ATOM   3492  SG  CYS   371     -99.778  -9.047  19.683  1.00 10.00      A   
ATOM   3493  HG  CYS   371    -101.002  -8.813  20.133  1.00 10.00      A   
ATOM   3494  C   CYS   371     -97.307  -6.401  21.681  1.00 10.00      A   
ATOM   3495  O   CYS   371     -97.415  -5.348  21.059  1.00 10.00      A   
ATOM   3496  N   PRO   372     -96.348  -6.603  22.572  1.00 10.00      A   
ATOM   3497  CA  PRO   372     -95.506  -5.476  22.952  1.00 10.00      A   
ATOM   3498  CB  PRO   372     -94.669  -6.025  24.107  1.00 10.00      A   
ATOM   3499  CG  PRO   372     -94.697  -7.498  23.958  1.00 10.00      A   
ATOM   3500  CD  PRO   372     -96.013  -7.830  23.327  1.00 10.00      A   
ATOM   3501  C   PRO   372     -94.594  -4.904  21.860  1.00 10.00      A   
ATOM   3502  O   PRO   372     -94.091  -3.793  22.031  1.00 10.00      A   
ATOM   3503  N   LYS   373     -94.369  -5.651  20.784  1.00 10.00      A   
ATOM   3504  HN  LYS   373     -94.806  -6.525  20.715  1.00 10.00      A   
ATOM   3505  CA  LYS   373     -93.486  -5.208  19.694  1.00 10.00      A   
ATOM   3506  CB  LYS   373     -92.499  -6.323  19.306  1.00 10.00      A   
ATOM   3507  CG  LYS   373     -91.747  -6.948  20.453  1.00 10.00      A   
ATOM   3508  CD  LYS   373     -90.582  -6.078  20.896  1.00 10.00      A   
ATOM   3509  CE  LYS   373     -89.627  -6.810  21.863  1.00 10.00      A   
ATOM   3510  NZ  LYS   373     -88.480  -7.481  21.150  1.00 10.00      A   
ATOM   3511  HZ1 LYS   373     -87.919  -6.775  20.631  1.00 10.00      A   
ATOM   3512  HZ2 LYS   373     -88.841  -8.184  20.475  1.00 10.00      A   
ATOM   3513  HZ3 LYS   373     -87.863  -7.961  21.837  1.00 10.00      A   
ATOM   3514  C   LYS   373     -94.287  -4.779  18.460  1.00 10.00      A   
ATOM   3515  O   LYS   373     -93.715  -4.474  17.408  1.00 10.00      A   
ATOM   3516  N   LEU   374     -95.610  -4.740  18.609  1.00 10.00      A   
ATOM   3517  HN  LEU   374     -96.000  -4.975  19.476  1.00 10.00      A   
ATOM   3518  CA  LEU   374     -96.499  -4.352  17.502  1.00 10.00      A   
ATOM   3519  CB  LEU   374     -97.967  -4.540  17.955  1.00 10.00      A   
ATOM   3520  CG  LEU   374     -99.134  -4.508  16.934  1.00 10.00      A   
ATOM   3521  CD1 LEU   374    -100.195  -3.453  17.190  1.00 10.00      A   
ATOM   3522  CD2 LEU   374     -98.806  -4.763  15.483  1.00 10.00      A   
ATOM   3523  C   LEU   374     -96.203  -2.882  17.184  1.00 10.00      A   
ATOM   3524  O   LEU   374     -96.343  -2.020  18.074  1.00 10.00      A   
ATOM   3525  N   GLU   375     -95.733  -2.602  15.960  1.00 10.00      A   
ATOM   3526  HN  GLU   375     -95.609  -3.323  15.308  1.00 10.00      A   
ATOM   3527  CA  GLU   375     -95.398  -1.206  15.585  1.00 10.00      A   
ATOM   3528  CB  GLU   375     -93.883  -0.964  15.622  1.00 10.00      A   
ATOM   3529  CG  GLU   375     -93.161  -1.718  14.521  1.00 10.00      A   
ATOM   3530  CD  GLU   375     -91.719  -1.329  14.397  1.00 10.00      A   
ATOM   3531  OE1 GLU   375     -91.401  -0.308  13.754  1.00 10.00      A   
ATOM   3532  OE2 GLU   375     -90.893  -2.082  14.922  1.00 10.00      A   
ATOM   3533  C   GLU   375     -95.936  -0.770  14.232  1.00 10.00      A   
ATOM   3534  O   GLU   375     -95.787   0.389  13.857  1.00 10.00      A   
ATOM   3535  N   SER   376     -96.566  -1.688  13.502  1.00 10.00      A   
ATOM   3536  HN  SER   376     -96.671  -2.595  13.855  1.00 10.00      A   
ATOM   3537  CA  SER   376     -97.110  -1.360  12.164  1.00 10.00      A   
ATOM   3538  CB  SER   376     -96.213  -1.929  11.050  1.00 10.00      A   
ATOM   3539  OG  SER   376     -96.791  -1.674   9.780  1.00 10.00      A   
ATOM   3540  HG  SER   376     -96.115  -1.742   9.101  1.00 10.00      A   
ATOM   3541  C   SER   376     -98.476  -1.941  12.050  1.00 10.00      A   
ATOM   3542  O   SER   376     -98.657  -3.153  12.204  1.00 10.00      A   
ATOM   3543  N   VAL   377     -99.454  -1.083  11.791  1.00 10.00      A   
ATOM   3544  HN  VAL   377     -99.241  -0.137  11.650  1.00 10.00      A   
ATOM   3545  CA  VAL   377    -100.854  -1.528  11.711  1.00 10.00      A   
ATOM   3546  CB  VAL   377    -101.682  -0.993  12.938  1.00 10.00      A   
ATOM   3547  CG1 VAL   377    -103.193  -1.086  12.658  1.00 10.00      A   
ATOM   3548  CG2 VAL   377    -101.333  -1.775  14.206  1.00 10.00      A   
ATOM   3549  C   VAL   377    -101.471  -1.004  10.423  1.00 10.00      A   
ATOM   3550  O   VAL   377    -101.227   0.165  10.046  1.00 10.00      A   
ATOM   3551  N   LEU   378    -102.212  -1.865   9.715  1.00 10.00      A   
ATOM   3552  HN  LEU   378    -102.124  -2.825   9.892  1.00 10.00      A   
ATOM   3553  CA  LEU   378    -103.164  -1.411   8.669  1.00 10.00      A   
ATOM   3554  CB  LEU   378    -102.665  -1.774   7.239  1.00 10.00      A   
ATOM   3555  CG  LEU   378    -103.677  -1.526   6.088  1.00 10.00      A   
ATOM   3556  CD1 LEU   378    -104.125  -0.007   5.974  1.00 10.00      A   
ATOM   3557  CD2 LEU   378    -103.071  -1.913   4.744  1.00 10.00      A   
ATOM   3558  C   LEU   378    -104.463  -2.112   8.986  1.00 10.00      A   
ATOM   3559  O   LEU   378    -104.496  -3.348   9.036  1.00 10.00      A   
ATOM   3560  N   TYR   379    -105.538  -1.368   9.259  1.00 10.00      A   
ATOM   3561  HN  TYR   379    -105.534  -0.404   9.083  1.00 10.00      A   
ATOM   3562  CA  TYR   379    -106.741  -2.030   9.835  1.00 10.00      A   
ATOM   3563  CB  TYR   379    -106.778  -1.763  11.343  1.00 10.00      A   
ATOM   3564  CG  TYR   379    -107.712  -2.606  12.175  1.00 10.00      A   
ATOM   3565  CD1 TYR   379    -107.313  -3.862  12.629  1.00 10.00      A   
ATOM   3566  CD2 TYR   379    -108.970  -2.120  12.571  1.00 10.00      A   
ATOM   3567  CE1 TYR   379    -108.126  -4.630  13.412  1.00 10.00      A   
ATOM   3568  CE2 TYR   379    -109.827  -2.900  13.377  1.00 10.00      A   
ATOM   3569  CZ  TYR   379    -109.385  -4.151  13.783  1.00 10.00      A   
ATOM   3570  OH  TYR   379    -110.134  -4.950  14.604  1.00 10.00      A   
ATOM   3571  HH  TYR   379    -109.573  -5.319  15.290  1.00 10.00      A   
ATOM   3572  C   TYR   379    -107.963  -1.446   9.165  1.00 10.00      A   
ATOM   3573  O   TYR   379    -108.117  -0.226   9.144  1.00 10.00      A   
ATOM   3574  N   PHE   380    -108.784  -2.300   8.556  1.00 10.00      A   
ATOM   3575  HN  PHE   380    -108.563  -3.254   8.551  1.00 10.00      A   
ATOM   3576  CA  PHE   380    -110.014  -1.849   7.889  1.00 10.00      A   
ATOM   3577  CB  PHE   380    -110.167  -2.463   6.486  1.00 10.00      A   
ATOM   3578  CG  PHE   380    -109.264  -1.875   5.445  1.00 10.00      A   
ATOM   3579  CD1 PHE   380    -107.911  -2.269   5.370  1.00 10.00      A   
ATOM   3580  CD2 PHE   380    -109.749  -1.002   4.503  1.00 10.00      A   
ATOM   3581  CE1 PHE   380    -107.061  -1.746   4.373  1.00 10.00      A   
ATOM   3582  CE2 PHE   380    -108.900  -0.453   3.487  1.00 10.00      A   
ATOM   3583  CZ  PHE   380    -107.548  -0.845   3.432  1.00 10.00      A   
ATOM   3584  C   PHE   380    -111.155  -2.328   8.760  1.00 10.00      A   
ATOM   3585  O   PHE   380    -111.251  -3.539   9.066  1.00 10.00      A   
ATOM   3586  N   CYS   381    -112.024  -1.391   9.154  1.00 10.00      A   
ATOM   3587  HN  CYS   381    -111.884  -0.455   8.900  1.00 10.00      A   
ATOM   3588  CA  CYS   381    -113.180  -1.764   9.963  1.00 10.00      A   
ATOM   3589  CB  CYS   381    -112.830  -1.776  11.459  1.00 10.00      A   
ATOM   3590  SG  CYS   381    -112.176  -0.231  12.080  1.00 10.00      A   
ATOM   3591  HG  CYS   381    -113.065   0.282  12.918  1.00 10.00      A   
ATOM   3592  C   CYS   381    -114.347  -0.843   9.679  1.00 10.00      A   
ATOM   3593  O   CYS   381    -114.262   0.077   8.859  1.00 10.00      A   
ATOM   3594  N   ARG   382    -115.462  -1.077  10.346  1.00 10.00      A   
ATOM   3595  HN  ARG   382    -115.512  -1.801  11.005  1.00 10.00      A   
ATOM   3596  CA  ARG   382    -116.621  -0.227  10.077  1.00 10.00      A   
ATOM   3597  CB  ARG   382    -117.822  -1.076   9.678  1.00 10.00      A   
ATOM   3598  CG  ARG   382    -117.588  -1.862   8.400  1.00 10.00      A   
ATOM   3599  CD  ARG   382    -118.840  -2.614   8.019  1.00 10.00      A   
ATOM   3600  NE  ARG   382    -118.807  -3.093   6.636  1.00 10.00      A   
ATOM   3601  HE  ARG   382    -119.374  -2.630   5.985  1.00 10.00      A   
ATOM   3602  CZ  ARG   382    -118.059  -4.110   6.216  1.00 10.00      A   
ATOM   3603  NH1 ARG   382    -117.242  -4.735   7.062  1.00 10.00      A   
ATOM   3604 HH11 ARG   382    -117.187  -4.429   8.054  1.00 10.00      A   
ATOM   3605 HH12 ARG   382    -116.659  -5.529   6.730  1.00 10.00      A   
ATOM   3606  NH2 ARG   382    -118.110  -4.492   4.945  1.00 10.00      A   
ATOM   3607 HH21 ARG   382    -117.525  -5.287   4.618  1.00 10.00      A   
ATOM   3608 HH22 ARG   382    -118.735  -3.997   4.278  1.00 10.00      A   
ATOM   3609  C   ARG   382    -117.005   0.686  11.211  1.00 10.00      A   
ATOM   3610  O   ARG   382    -117.879   1.535  11.040  1.00 10.00      A   
ATOM   3611  N   GLN   383    -116.385   0.507  12.381  1.00 10.00      A   
ATOM   3612  HN  GLN   383    -115.715  -0.201  12.478  1.00 10.00      A   
ATOM   3613  CA  GLN   383    -116.710   1.372  13.516  1.00 10.00      A   
ATOM   3614  CB  GLN   383    -117.780   0.718  14.409  1.00 10.00      A   
ATOM   3615  CG  GLN   383    -117.317  -0.510  15.186  1.00 10.00      A   
ATOM   3616  CD  GLN   383    -118.437  -1.149  15.993  1.00 10.00      A   
ATOM   3617  OE1 GLN   383    -119.636  -1.180  15.421  1.00 10.00      A   
ATOM   3618  NE2 GLN   383    -118.230  -1.583  17.121  1.00 10.00      A   
ATOM   3619 HE21 GLN   383    -117.324  -1.508  17.487  1.00 10.00      A   
ATOM   3620 HE22 GLN   383    -118.981  -1.987  17.606  1.00 10.00      A   
ATOM   3621  C   GLN   383    -115.454   1.622  14.322  1.00 10.00      A   
ATOM   3622  O   GLN   383    -114.519   0.817  14.270  1.00 10.00      A   
ATOM   3623  N   MET   384    -115.456   2.716  15.082  1.00 10.00      A   
ATOM   3624  HN  MET   384    -116.265   3.268  15.100  1.00 10.00      A   
ATOM   3625  CA  MET   384    -114.315   3.132  15.890  1.00 10.00      A   
ATOM   3626  CB  MET   384    -113.285   3.840  14.997  1.00 10.00      A   
ATOM   3627  CG  MET   384    -111.923   4.204  15.651  1.00 10.00      A   
ATOM   3628  SD  MET   384    -111.155   2.844  16.615  1.00 10.00      A   
ATOM   3629  CE  MET   384    -111.145   1.572  15.315  1.00 10.00      A   
ATOM   3630  C   MET   384    -114.808   4.062  17.010  1.00 10.00      A   
ATOM   3631  O   MET   384    -115.876   4.672  16.892  1.00 10.00      A   
ATOM   3632  N   THR   385    -114.045   4.127  18.106  1.00 10.00      A   
ATOM   3633  HN  THR   385    -113.310   3.486  18.204  1.00 10.00      A   
ATOM   3634  CA  THR   385    -114.258   5.096  19.149  1.00 10.00      A   
ATOM   3635  CB  THR   385    -114.763   4.450  20.464  1.00 10.00      A   
ATOM   3636  OG1 THR   385    -113.766   3.552  20.950  1.00 10.00      A   
ATOM   3637  HG1 THR   385    -114.072   3.143  21.764  1.00 10.00      A   
ATOM   3638  CG2 THR   385    -116.053   3.667  20.231  1.00 10.00      A   
ATOM   3639  C   THR   385    -112.985   5.863  19.465  1.00 10.00      A   
ATOM   3640  O   THR   385    -111.868   5.381  19.215  1.00 10.00      A   
ATOM   3641  N   ASN   386    -113.154   7.060  20.037  1.00 10.00      A   
ATOM   3642  HN  ASN   386    -114.048   7.463  20.057  1.00 10.00      A   
ATOM   3643  CA  ASN   386    -112.040   7.766  20.627  1.00 10.00      A   
ATOM   3644  CB  ASN   386    -112.480   9.163  21.061  1.00 10.00      A   
ATOM   3645  CG  ASN   386    -112.693  10.093  19.868  1.00 10.00      A   
ATOM   3646  OD1 ASN   386    -111.801  10.247  19.053  1.00 10.00      A   
ATOM   3647  ND2 ASN   386    -113.857  10.726  19.782  1.00 10.00      A   
ATOM   3648 HD21 ASN   386    -114.523  10.569  20.484  1.00 10.00      A   
ATOM   3649 HD22 ASN   386    -114.002  11.325  19.019  1.00 10.00      A   
ATOM   3650  C   ASN   386    -111.410   6.985  21.784  1.00 10.00      A   
ATOM   3651  O   ASN   386    -110.177   6.962  21.918  1.00 10.00      A   
ATOM   3652  N   ALA   387    -112.243   6.327  22.599  1.00 10.00      A   
ATOM   3653  HN  ALA   387    -113.209   6.367  22.438  1.00 10.00      A   
ATOM   3654  CA  ALA   387    -111.731   5.549  23.727  1.00 10.00      A   
ATOM   3655  CB  ALA   387    -112.882   4.925  24.595  1.00 10.00      A   
ATOM   3656  C   ALA   387    -110.780   4.474  23.241  1.00 10.00      A   
ATOM   3657  O   ALA   387    -109.704   4.299  23.839  1.00 10.00      A   
ATOM   3658  N   ALA   388    -111.160   3.740  22.183  1.00 10.00      A   
ATOM   3659  HN  ALA   388    -112.046   3.888  21.791  1.00 10.00      A   
ATOM   3660  CA  ALA   388    -110.283   2.726  21.602  1.00 10.00      A   
ATOM   3661  CB  ALA   388    -110.967   1.991  20.418  1.00 10.00      A   
ATOM   3662  C   ALA   388    -108.959   3.279  21.137  1.00 10.00      A   
ATOM   3663  O   ALA   388    -107.908   2.718  21.449  1.00 10.00      A   
ATOM   3664  N   LEU   389    -108.991   4.369  20.366  1.00 10.00      A   
ATOM   3665  HN  LEU   389    -109.856   4.770  20.135  1.00 10.00      A   
ATOM   3666  CA  LEU   389    -107.744   4.983  19.851  1.00 10.00      A   
ATOM   3667  CB  LEU   389    -108.095   6.138  18.902  1.00 10.00      A   
ATOM   3668  CG  LEU   389    -108.667   5.761  17.531  1.00 10.00      A   
ATOM   3669  CD1 LEU   389    -109.203   6.979  16.728  1.00 10.00      A   
ATOM   3670  CD2 LEU   389    -107.576   5.055  16.713  1.00 10.00      A   
ATOM   3671  C   LEU   389    -106.830   5.495  20.979  1.00 10.00      A   
ATOM   3672  O   LEU   389    -105.612   5.343  20.930  1.00 10.00      A   
ATOM   3673  N   ILE   390    -107.423   6.096  21.999  1.00 10.00      A   
ATOM   3674  HN  ILE   390    -108.387   6.269  21.961  1.00 10.00      A   
ATOM   3675  CA  ILE   390    -106.660   6.508  23.189  1.00 10.00      A   
ATOM   3676  CB  ILE   390    -107.532   7.306  24.189  1.00 10.00      A   
ATOM   3677  CG1 ILE   390    -107.875   8.695  23.605  1.00 10.00      A   
ATOM   3678  CG2 ILE   390    -106.805   7.475  25.559  1.00 10.00      A   
ATOM   3679  CD1 ILE   390    -108.940   9.511  24.376  1.00 10.00      A   
ATOM   3680  C   ILE   390    -105.995   5.288  23.887  1.00 10.00      A   
ATOM   3681  O   ILE   390    -104.834   5.361  24.282  1.00 10.00      A   
ATOM   3682  N   THR   391    -106.735   4.193  24.051  1.00 10.00      A   
ATOM   3683  HN  THR   391    -107.676   4.207  23.777  1.00 10.00      A   
ATOM   3684  CA  THR   391    -106.169   2.947  24.641  1.00 10.00      A   
ATOM   3685  CB  THR   391    -107.263   1.880  24.841  1.00 10.00      A   
ATOM   3686  OG1 THR   391    -108.230   2.390  25.750  1.00 10.00      A   
ATOM   3687  HG1 THR   391    -109.105   2.315  25.362  1.00 10.00      A   
ATOM   3688  CG2 THR   391    -106.719   0.531  25.453  1.00 10.00      A   
ATOM   3689  C   THR   391    -105.028   2.391  23.776  1.00 10.00      A   
ATOM   3690  O   THR   391    -103.960   2.007  24.290  1.00 10.00      A   
ATOM   3691  N   ILE   392    -105.243   2.370  22.466  1.00 10.00      A   
ATOM   3692  HN  ILE   392    -106.111   2.649  22.106  1.00 10.00      A   
ATOM   3693  CA  ILE   392    -104.181   1.928  21.562  1.00 10.00      A   
ATOM   3694  CB  ILE   392    -104.672   1.889  20.099  1.00 10.00      A   
ATOM   3695  CG1 ILE   392    -105.747   0.814  19.970  1.00 10.00      A   
ATOM   3696  CG2 ILE   392    -103.484   1.605  19.087  1.00 10.00      A   
ATOM   3697  CD1 ILE   392    -106.623   0.925  18.716  1.00 10.00      A   
ATOM   3698  C   ILE   392    -102.907   2.766  21.733  1.00 10.00      A   
ATOM   3699  O   ILE   392    -101.794   2.209  21.855  1.00 10.00      A   
ATOM   3700  N   ALA   393    -103.058   4.097  21.719  1.00 10.00      A   
ATOM   3701  HN  ALA   393    -103.964   4.468  21.669  1.00 10.00      A   
ATOM   3702  CA  ALA   393    -101.923   5.021  21.775  1.00 10.00      A   
ATOM   3703  CB  ALA   393    -102.423   6.457  21.660  1.00 10.00      A   
ATOM   3704  C   ALA   393    -101.156   4.824  23.084  1.00 10.00      A   
ATOM   3705  O   ALA   393     -99.918   4.743  23.098  1.00 10.00      A   
ATOM   3706  N   ARG   394    -101.907   4.719  24.172  1.00 10.00      A   
ATOM   3707  HN  ARG   394    -102.882   4.786  24.094  1.00 10.00      A   
ATOM   3708  CA  ARG   394    -101.306   4.504  25.485  1.00 10.00      A   
ATOM   3709  CB  ARG   394    -102.336   4.686  26.577  1.00 10.00      A   
ATOM   3710  CG  ARG   394    -102.876   6.107  26.623  1.00 10.00      A   
ATOM   3711  CD  ARG   394    -104.035   6.218  27.607  1.00 10.00      A   
ATOM   3712  NE  ARG   394    -103.557   6.602  28.921  1.00 10.00      A   
ATOM   3713  HE  ARG   394    -103.412   5.886  29.574  1.00 10.00      A   
ATOM   3714  CZ  ARG   394    -103.307   7.859  29.290  1.00 10.00      A   
ATOM   3715  NH1 ARG   394    -103.491   8.866  28.431  1.00 10.00      A   
ATOM   3716 HH11 ARG   394    -103.832   8.673  27.468  1.00 10.00      A   
ATOM   3717 HH12 ARG   394    -103.293   9.844  28.726  1.00 10.00      A   
ATOM   3718  NH2 ARG   394    -102.870   8.111  30.520  1.00 10.00      A   
ATOM   3719 HH21 ARG   394    -102.724   7.329  31.190  1.00 10.00      A   
ATOM   3720 HH22 ARG   394    -102.672   9.089  30.812  1.00 10.00      A   
ATOM   3721  C   ARG   394    -100.622   3.143  25.599  1.00 10.00      A   
ATOM   3722  O   ARG   394     -99.616   3.025  26.284  1.00 10.00      A   
ATOM   3723  N   ASN   395    -101.145   2.119  24.933  1.00 10.00      A   
ATOM   3724  HN  ASN   395    -101.919   2.247  24.345  1.00 10.00      A   
ATOM   3725  CA  ASN   395    -100.544   0.795  25.097  1.00 10.00      A   
ATOM   3726  CB  ASN   395    -101.501  -0.311  24.687  1.00 10.00      A   
ATOM   3727  CG  ASN   395    -102.677  -0.479  25.625  1.00 10.00      A   
ATOM   3728  OD1 ASN   395    -103.692  -1.157  25.128  1.00 10.00      A   
ATOM   3729  ND2 ASN   395    -102.688  -0.019  26.765  1.00 10.00      A   
ATOM   3730 HD21 ASN   395    -101.900   0.475  27.073  1.00 10.00      A   
ATOM   3731 HD22 ASN   395    -103.485  -0.167  27.316  1.00 10.00      A   
ATOM   3732  C   ASN   395     -99.289   0.680  24.235  1.00 10.00      A   
ATOM   3733  O   ASN   395     -98.310   0.032  24.609  1.00 10.00      A   
ATOM   3734  N   ARG   396     -99.328   1.323  23.081  1.00 10.00      A   
ATOM   3735  HN  ARG   396    -100.087   1.913  22.889  1.00 10.00      A   
ATOM   3736  CA  ARG   396     -98.266   1.178  22.082  1.00 10.00      A   
ATOM   3737  CB  ARG   396     -98.834   0.499  20.825  1.00 10.00      A   
ATOM   3738  CG  ARG   396     -99.217  -0.996  21.037  1.00 10.00      A   
ATOM   3739  CD  ARG   396     -98.040  -2.006  21.020  1.00 10.00      A   
ATOM   3740  NE  ARG   396     -97.040  -1.804  22.077  1.00 10.00      A   
ATOM   3741  HE  ARG   396     -96.254  -1.270  21.836  1.00 10.00      A   
ATOM   3742  CZ  ARG   396     -97.104  -2.274  23.317  1.00 10.00      A   
ATOM   3743  NH1 ARG   396     -98.135  -3.012  23.754  1.00 10.00      A   
ATOM   3744 HH11 ARG   396     -98.146  -3.361  24.733  1.00 10.00      A   
ATOM   3745 HH12 ARG   396     -98.923  -3.235  23.112  1.00 10.00      A   
ATOM   3746  NH2 ARG   396     -96.109  -1.999  24.156  1.00 10.00      A   
ATOM   3747 HH21 ARG   396     -95.302  -1.426  23.836  1.00 10.00      A   
ATOM   3748 HH22 ARG   396     -96.138  -2.357  25.132  1.00 10.00      A   
ATOM   3749  C   ARG   396     -97.582   2.483  21.686  1.00 10.00      A   
ATOM   3750  O   ARG   396     -97.652   2.875  20.526  1.00 10.00      A   
ATOM   3751  N   PRO   397     -96.851   3.121  22.623  1.00 10.00      A   
ATOM   3752  CA  PRO   397     -96.136   4.381  22.305  1.00 10.00      A   
ATOM   3753  CB  PRO   397     -95.574   4.818  23.686  1.00 10.00      A   
ATOM   3754  CG  PRO   397     -95.405   3.516  24.464  1.00 10.00      A   
ATOM   3755  CD  PRO   397     -96.616   2.682  24.011  1.00 10.00      A   
ATOM   3756  C   PRO   397     -94.997   4.153  21.285  1.00 10.00      A   
ATOM   3757  O   PRO   397     -94.445   5.108  20.720  1.00 10.00      A   
ATOM   3758  N   ASN   398     -94.683   2.880  21.047  1.00 10.00      A   
ATOM   3759  HN  ASN   398     -95.173   2.179  21.526  1.00 10.00      A   
ATOM   3760  CA  ASN   398     -93.637   2.479  20.099  1.00 10.00      A   
ATOM   3761  CB  ASN   398     -93.037   1.131  20.521  1.00 10.00      A   
ATOM   3762  CG  ASN   398     -94.067  -0.010  20.537  1.00 10.00      A   
ATOM   3763  OD1 ASN   398     -95.185   0.123  21.071  1.00 10.00      A   
ATOM   3764  ND2 ASN   398     -93.671  -1.157  19.970  1.00 10.00      A   
ATOM   3765 HD21 ASN   398     -92.769  -1.197  19.588  1.00 10.00      A   
ATOM   3766 HD22 ASN   398     -94.298  -1.910  19.959  1.00 10.00      A   
ATOM   3767  C   ASN   398     -94.109   2.373  18.639  1.00 10.00      A   
ATOM   3768  O   ASN   398     -93.307   2.097  17.735  1.00 10.00      A   
ATOM   3769  N   MET   399     -95.400   2.606  18.415  1.00 10.00      A   
ATOM   3770  HN  MET   399     -95.978   2.832  19.172  1.00 10.00      A   
ATOM   3771  CA  MET   399     -95.993   2.534  17.061  1.00 10.00      A   
ATOM   3772  CB  MET   399     -97.472   2.931  17.134  1.00 10.00      A   
ATOM   3773  CG  MET   399     -98.296   2.581  15.864  1.00 10.00      A   
ATOM   3774  SD  MET   399     -98.702   0.796  15.732  1.00 10.00      A   
ATOM   3775  CE  MET   399     -99.821   0.616  17.107  1.00 10.00      A   
ATOM   3776  C   MET   399     -95.280   3.435  16.052  1.00 10.00      A   
ATOM   3777  O   MET   399     -95.051   4.600  16.314  1.00 10.00      A   
ATOM   3778  N   THR   400     -94.922   2.889  14.881  1.00 10.00      A   
ATOM   3779  HN  THR   400     -95.126   1.947  14.704  1.00 10.00      A   
ATOM   3780  CA  THR   400     -94.244   3.663  13.881  1.00 10.00      A   
ATOM   3781  CB  THR   400     -92.882   3.029  13.504  1.00 10.00      A   
ATOM   3782  OG1 THR   400     -93.090   1.725  12.917  1.00 10.00      A   
ATOM   3783  HG1 THR   400     -92.441   1.577  12.225  1.00 10.00      A   
ATOM   3784  CG2 THR   400     -91.946   2.909  14.763  1.00 10.00      A   
ATOM   3785  C   THR   400     -95.082   3.872  12.615  1.00 10.00      A   
ATOM   3786  O   THR   400     -94.852   4.821  11.880  1.00 10.00      A   
ATOM   3787  N   ARG   401     -95.996   2.956  12.331  1.00 10.00      A   
ATOM   3788  HN  ARG   401     -96.075   2.166  12.905  1.00 10.00      A   
ATOM   3789  CA  ARG   401     -96.913   3.096  11.157  1.00 10.00      A   
ATOM   3790  CB  ARG   401     -96.490   2.184  10.017  1.00 10.00      A   
ATOM   3791  CG  ARG   401     -95.131   2.606   9.434  1.00 10.00      A   
ATOM   3792  CD  ARG   401     -94.311   1.472   8.863  1.00 10.00      A   
ATOM   3793  NE  ARG   401     -93.783   0.730   9.974  1.00 10.00      A   
ATOM   3794  HE  ARG   401     -94.168   0.918  10.855  1.00 10.00      A   
ATOM   3795  CZ  ARG   401     -92.827  -0.179   9.898  1.00 10.00      A   
ATOM   3796  NH1 ARG   401     -92.268  -0.481   8.742  1.00 10.00      A   
ATOM   3797 HH11 ARG   401     -91.517  -1.199   8.699  1.00 10.00      A   
ATOM   3798 HH12 ARG   401     -92.579  -0.001   7.873  1.00 10.00      A   
ATOM   3799  NH2 ARG   401     -92.454  -0.794  10.991  1.00 10.00      A   
ATOM   3800 HH21 ARG   401     -92.909  -0.564  11.898  1.00 10.00      A   
ATOM   3801 HH22 ARG   401     -91.704  -1.513  10.952  1.00 10.00      A   
ATOM   3802  C   ARG   401     -98.319   2.760  11.599  1.00 10.00      A   
ATOM   3803  O   ARG   401     -98.578   1.678  12.105  1.00 10.00      A   
ATOM   3804  N   PHE   402     -99.238   3.700  11.448  1.00 10.00      A   
ATOM   3805  HN  PHE   402     -99.011   4.542  10.999  1.00 10.00      A   
ATOM   3806  CA  PHE   402    -100.589   3.483  11.951  1.00 10.00      A   
ATOM   3807  CB  PHE   402    -100.844   4.231  13.268  1.00 10.00      A   
ATOM   3808  CG  PHE   402    -102.149   3.859  13.919  1.00 10.00      A   
ATOM   3809  CD1 PHE   402    -102.252   2.654  14.643  1.00 10.00      A   
ATOM   3810  CD2 PHE   402    -103.270   4.681  13.810  1.00 10.00      A   
ATOM   3811  CE1 PHE   402    -103.469   2.302  15.266  1.00 10.00      A   
ATOM   3812  CE2 PHE   402    -104.497   4.315  14.417  1.00 10.00      A   
ATOM   3813  CZ  PHE   402    -104.576   3.122  15.143  1.00 10.00      A   
ATOM   3814  C   PHE   402    -101.565   3.943  10.860  1.00 10.00      A   
ATOM   3815  O   PHE   402    -101.686   5.137  10.586  1.00 10.00      A   
ATOM   3816  N   ARG   403    -102.237   2.975  10.248  1.00 10.00      A   
ATOM   3817  HN  ARG   403    -102.154   2.058  10.585  1.00 10.00      A   
ATOM   3818  CA  ARG   403    -103.102   3.227   9.082  1.00 10.00      A   
ATOM   3819  CB  ARG   403    -102.500   2.596   7.835  1.00 10.00      A   
ATOM   3820  CG  ARG   403    -101.188   3.266   7.408  1.00 10.00      A   
ATOM   3821  CD  ARG   403    -100.353   2.420   6.411  1.00 10.00      A   
ATOM   3822  NE  ARG   403    -101.134   2.235   5.151  1.00 10.00      A   
ATOM   3823  HE  ARG   403    -101.997   2.688   5.078  1.00 10.00      A   
ATOM   3824  CZ  ARG   403    -100.716   1.491   4.147  1.00 10.00      A   
ATOM   3825  NH1 ARG   403     -99.535   0.849   4.261  1.00 10.00      A   
ATOM   3826 HH11 ARG   403     -98.972   0.946   5.130  1.00 10.00      A   
ATOM   3827 HH12 ARG   403     -99.188   0.258   3.479  1.00 10.00      A   
ATOM   3828  NH2 ARG   403    -101.445   1.402   3.025  1.00 10.00      A   
ATOM   3829 HH21 ARG   403    -102.337   1.920   2.946  1.00 10.00      A   
ATOM   3830 HH22 ARG   403    -101.113   0.813   2.234  1.00 10.00      A   
ATOM   3831  C   ARG   403    -104.484   2.641   9.411  1.00 10.00      A   
ATOM   3832  O   ARG   403    -104.672   1.410   9.584  1.00 10.00      A   
ATOM   3833  N   LEU   404    -105.441   3.534   9.569  1.00 10.00      A   
ATOM   3834  HN  LEU   404    -105.254   4.482   9.404  1.00 10.00      A   
ATOM   3835  CA  LEU   404    -106.774   3.122   9.988  1.00 10.00      A   
ATOM   3836  CB  LEU   404    -107.081   3.668  11.385  1.00 10.00      A   
ATOM   3837  CG  LEU   404    -108.535   3.387  11.851  1.00 10.00      A   
ATOM   3838  CD1 LEU   404    -108.676   1.870  12.116  1.00 10.00      A   
ATOM   3839  CD2 LEU   404    -108.835   4.124  13.072  1.00 10.00      A   
ATOM   3840  C   LEU   404    -107.813   3.606   8.994  1.00 10.00      A   
ATOM   3841  O   LEU   404    -107.978   4.824   8.778  1.00 10.00      A   
ATOM   3842  N   CYS   405    -108.516   2.650   8.409  1.00 10.00      A   
ATOM   3843  HN  CYS   405    -108.340   1.719   8.659  1.00 10.00      A   
ATOM   3844  CA  CYS   405    -109.538   2.921   7.413  1.00 10.00      A   
ATOM   3845  CB  CYS   405    -109.207   2.225   6.096  1.00 10.00      A   
ATOM   3846  SG  CYS   405    -110.553   2.418   4.891  1.00 10.00      A   
ATOM   3847  HG  CYS   405    -111.683   2.054   5.480  1.00 10.00      A   
ATOM   3848  C   CYS   405    -110.886   2.452   7.932  1.00 10.00      A   
ATOM   3849  O   CYS   405    -111.166   1.263   8.005  1.00 10.00      A   
ATOM   3850  N   ILE   406    -111.707   3.406   8.329  1.00 10.00      A   
ATOM   3851  HN  ILE   406    -111.360   4.317   8.435  1.00 10.00      A   
ATOM   3852  CA  ILE   406    -113.119   3.148   8.619  1.00 10.00      A   
ATOM   3853  CB  ILE   406    -113.666   4.159   9.656  1.00 10.00      A   
ATOM   3854  CG1 ILE   406    -112.856   4.090  10.972  1.00 10.00      A   
ATOM   3855  CG2 ILE   406    -115.213   3.982   9.871  1.00 10.00      A   
ATOM   3856  CD1 ILE   406    -112.875   5.462  11.783  1.00 10.00      A   
ATOM   3857  C   ILE   406    -113.817   3.265   7.263  1.00 10.00      A   
ATOM   3858  O   ILE   406    -113.637   4.250   6.528  1.00 10.00      A   
ATOM   3859  N   ILE   407    -114.569   2.235   6.921  1.00 10.00      A   
ATOM   3860  HN  ILE   407    -114.753   1.553   7.601  1.00 10.00      A   
ATOM   3861  CA  ILE   407    -115.138   2.054   5.597  1.00 10.00      A   
ATOM   3862  CB  ILE   407    -115.811   0.663   5.536  1.00 10.00      A   
ATOM   3863  CG1 ILE   407    -114.734  -0.434   5.588  1.00 10.00      A   
ATOM   3864  CG2 ILE   407    -116.650   0.460   4.279  1.00 10.00      A   
ATOM   3865  CD1 ILE   407    -113.603  -0.229   4.587  1.00 10.00      A   
ATOM   3866  C   ILE   407    -116.098   3.218   5.186  1.00 10.00      A   
ATOM   3867  O   ILE   407    -115.984   3.773   4.079  1.00 10.00      A   
ATOM   3868  N   GLU   408    -116.996   3.597   6.079  1.00 10.00      A   
ATOM   3869  HN  GLU   408    -117.051   3.146   6.947  1.00 10.00      A   
ATOM   3870  CA  GLU   408    -117.907   4.697   5.758  1.00 10.00      A   
ATOM   3871  CB  GLU   408    -119.190   4.595   6.556  1.00 10.00      A   
ATOM   3872  CG  GLU   408    -120.215   5.685   6.198  1.00 10.00      A   
ATOM   3873  CD  GLU   408    -120.938   5.472   4.843  1.00 10.00      A   
ATOM   3874  OE1 GLU   408    -120.739   4.407   4.181  1.00 10.00      A   
ATOM   3875  OE2 GLU   408    -121.730   6.388   4.450  1.00 10.00      A   
ATOM   3876  C   GLU   408    -117.262   6.065   5.946  1.00 10.00      A   
ATOM   3877  O   GLU   408    -116.731   6.386   7.039  1.00 10.00      A   
ATOM   3878  N   PRO   409    -117.238   6.877   4.874  1.00 10.00      A   
ATOM   3879  CA  PRO   409    -116.609   8.213   5.025  1.00 10.00      A   
ATOM   3880  CB  PRO   409    -116.860   8.862   3.658  1.00 10.00      A   
ATOM   3881  CG  PRO   409    -116.838   7.668   2.712  1.00 10.00      A   
ATOM   3882  CD  PRO   409    -117.679   6.648   3.483  1.00 10.00      A   
ATOM   3883  C   PRO   409    -117.294   9.026   6.120  1.00 10.00      A   
ATOM   3884  O   PRO   409    -118.539   8.960   6.257  1.00 10.00      A   
ATOM   3885  N   LYS   410    -116.494   9.736   6.914  1.00 10.00      A   
ATOM   3886  HN  LYS   410    -115.524   9.629   6.819  1.00 10.00      A   
ATOM   3887  CA  LYS   410    -117.005  10.680   7.932  1.00 10.00      A   
ATOM   3888  CB  LYS   410    -117.850  11.803   7.268  1.00 10.00      A   
ATOM   3889  CG  LYS   410    -117.084  12.580   6.198  1.00 10.00      A   
ATOM   3890  CD  LYS   410    -117.991  13.567   5.478  1.00 10.00      A   
ATOM   3891  CE  LYS   410    -117.308  14.159   4.280  1.00 10.00      A   
ATOM   3892  NZ  LYS   410    -118.247  15.151   3.609  1.00 10.00      A   
ATOM   3893  HZ1 LYS   410    -117.787  15.571   2.775  1.00 10.00      A   
ATOM   3894  HZ2 LYS   410    -118.497  15.912   4.271  1.00 10.00      A   
ATOM   3895  HZ3 LYS   410    -119.119  14.670   3.306  1.00 10.00      A   
ATOM   3896  C   LYS   410    -117.796  10.034   9.074  1.00 10.00      A   
ATOM   3897  O   LYS   410    -118.581  10.725   9.742  1.00 10.00      A   
ATOM   3898  N   ALA   411    -117.613   8.733   9.289  1.00 10.00      A   
ATOM   3899  HN  ALA   411    -117.029   8.217   8.695  1.00 10.00      A   
ATOM   3900  CA  ALA   411    -118.279   8.073  10.409  1.00 10.00      A   
ATOM   3901  CB  ALA   411    -118.116   6.553  10.318  1.00 10.00      A   
ATOM   3902  C   ALA   411    -117.705   8.597  11.723  1.00 10.00      A   
ATOM   3903  O   ALA   411    -116.500   8.574  11.922  1.00 10.00      A   
ATOM   3904  N   PRO   412    -118.578   9.105  12.619  1.00 10.00      A   
ATOM   3905  CA  PRO   412    -118.088   9.571  13.912  1.00 10.00      A   
ATOM   3906  CB  PRO   412    -119.251  10.449  14.419  1.00 10.00      A   
ATOM   3907  CG  PRO   412    -120.487   9.805  13.832  1.00 10.00      A   
ATOM   3908  CD  PRO   412    -120.038   9.295  12.466  1.00 10.00      A   
ATOM   3909  C   PRO   412    -117.858   8.404  14.890  1.00 10.00      A   
ATOM   3910  O   PRO   412    -118.224   7.242  14.575  1.00 10.00      A   
ATOM   3911  N   ASP   413    -117.305   8.701  16.072  1.00 10.00      A   
ATOM   3912  HN  ASP   413    -116.912   9.590  16.203  1.00 10.00      A   
ATOM   3913  CA  ASP   413    -117.270   7.737  17.176  1.00 10.00      A   
ATOM   3914  CB  ASP   413    -116.866   8.508  18.444  1.00 10.00      A   
ATOM   3915  CG  ASP   413    -116.835   7.637  19.711  1.00 10.00      A   
ATOM   3916  OD1 ASP   413    -117.797   6.890  20.001  1.00 10.00      A   
ATOM   3917  OD2 ASP   413    -115.823   7.761  20.453  1.00 10.00      A   
ATOM   3918  C   ASP   413    -118.696   7.163  17.326  1.00 10.00      A   
ATOM   3919  O   ASP   413    -119.627   7.921  17.469  1.00 10.00      A   
ATOM   3920  N   TYR   414    -118.899   5.832  17.287  1.00 10.00      A   
ATOM   3921  HN  TYR   414    -118.146   5.205  17.286  1.00 10.00      A   
ATOM   3922  CA  TYR   414    -120.298   5.347  17.245  1.00 10.00      A   
ATOM   3923  CB  TYR   414    -120.361   3.908  16.668  1.00 10.00      A   
ATOM   3924  CG  TYR   414    -119.843   2.840  17.575  1.00 10.00      A   
ATOM   3925  CD1 TYR   414    -120.721   2.082  18.370  1.00 10.00      A   
ATOM   3926  CD2 TYR   414    -118.478   2.540  17.606  1.00 10.00      A   
ATOM   3927  CE1 TYR   414    -120.242   1.056  19.195  1.00 10.00      A   
ATOM   3928  CE2 TYR   414    -117.985   1.517  18.427  1.00 10.00      A   
ATOM   3929  CZ  TYR   414    -118.874   0.807  19.227  1.00 10.00      A   
ATOM   3930  OH  TYR   414    -118.380  -0.191  20.026  1.00 10.00      A   
ATOM   3931  HH  TYR   414    -118.944  -0.966  19.956  1.00 10.00      A   
ATOM   3932  C   TYR   414    -121.039   5.399  18.569  1.00 10.00      A   
ATOM   3933  O   TYR   414    -122.294   5.325  18.617  1.00 10.00      A   
ATOM   3934  N   LEU   415    -120.274   5.506  19.651  1.00 10.00      A   
ATOM   3935  HN  LEU   415    -119.299   5.516  19.545  1.00 10.00      A   
ATOM   3936  CA  LEU   415    -120.849   5.612  21.004  1.00 10.00      A   
ATOM   3937  CB  LEU   415    -119.906   4.983  22.019  1.00 10.00      A   
ATOM   3938  CG  LEU   415    -119.790   3.462  21.931  1.00 10.00      A   
ATOM   3939  CD1 LEU   415    -118.758   2.991  22.929  1.00 10.00      A   
ATOM   3940  CD2 LEU   415    -121.138   2.789  22.175  1.00 10.00      A   
ATOM   3941  C   LEU   415    -121.175   7.046  21.417  1.00 10.00      A   
ATOM   3942  O   LEU   415    -122.197   7.288  22.044  1.00 10.00      A   
ATOM   3943  N   THR   416    -120.318   8.005  21.062  1.00 10.00      A   
ATOM   3944  HN  THR   416    -119.554   7.785  20.490  1.00 10.00      A   
ATOM   3945  CA  THR   416    -120.510   9.397  21.522  1.00 10.00      A   
ATOM   3946  CB  THR   416    -119.207   9.955  22.093  1.00 10.00      A   
ATOM   3947  OG1 THR   416    -118.293  10.137  21.011  1.00 10.00      A   
ATOM   3948  HG1 THR   416    -117.447   9.742  21.235  1.00 10.00      A   
ATOM   3949  CG2 THR   416    -118.577   8.945  23.104  1.00 10.00      A   
ATOM   3950  C   THR   416    -120.936  10.319  20.394  1.00 10.00      A   
ATOM   3951  O   THR   416    -121.410  11.427  20.652  1.00 10.00      A   
ATOM   3952  N   LEU   417    -120.701   9.876  19.148  1.00 10.00      A   
ATOM   3953  HN  LEU   417    -120.308   8.985  19.040  1.00 10.00      A   
ATOM   3954  CA  LEU   417    -121.002  10.651  17.936  1.00 10.00      A   
ATOM   3955  CB  LEU   417    -122.479  11.103  17.888  1.00 10.00      A   
ATOM   3956  CG  LEU   417    -123.446   9.934  18.014  1.00 10.00      A   
ATOM   3957  CD1 LEU   417    -124.856  10.486  17.944  1.00 10.00      A   
ATOM   3958  CD2 LEU   417    -123.245   8.917  16.907  1.00 10.00      A   
ATOM   3959  C   LEU   417    -120.104  11.827  17.674  1.00 10.00      A   
ATOM   3960  O   LEU   417    -120.377  12.649  16.794  1.00 10.00      A   
ATOM   3961  N   GLU   418    -118.999  11.873  18.404  1.00 10.00      A   
ATOM   3962  HN  GLU   418    -118.832  11.160  19.056  1.00 10.00      A   
ATOM   3963  CA  GLU   418    -118.033  12.938  18.272  1.00 10.00      A   
ATOM   3964  CB  GLU   418    -117.286  13.098  19.598  1.00 10.00      A   
ATOM   3965  CG  GLU   418    -118.214  13.493  20.736  1.00 10.00      A   
ATOM   3966  CD  GLU   418    -117.498  13.758  22.063  1.00 10.00      A   
ATOM   3967  OE1 GLU   418    -118.183  14.290  22.995  1.00 10.00      A   
ATOM   3968  OE2 GLU   418    -116.277  13.444  22.198  1.00 10.00      A   
ATOM   3969  C   GLU   418    -117.032  12.624  17.135  1.00 10.00      A   
ATOM   3970  O   GLU   418    -116.872  11.452  16.735  1.00 10.00      A   
ATOM   3971  N   PRO   419    -116.365  13.657  16.621  1.00 10.00      A   
ATOM   3972  CA  PRO   419    -115.309  13.417  15.643  1.00 10.00      A   
ATOM   3973  CB  PRO   419    -114.730  14.829  15.358  1.00 10.00      A   
ATOM   3974  CG  PRO   419    -115.598  15.759  15.994  1.00 10.00      A   
ATOM   3975  CD  PRO   419    -116.574  15.093  16.899  1.00 10.00      A   
ATOM   3976  C   PRO   419    -114.247  12.585  16.295  1.00 10.00      A   
ATOM   3977  O   PRO   419    -114.189  12.528  17.525  1.00 10.00      A   
ATOM   3978  N   LEU   420    -113.386  11.977  15.480  1.00 10.00      A   
ATOM   3979  HN  LEU   420    -113.492  12.077  14.510  1.00 10.00      A   
ATOM   3980  CA  LEU   420    -112.292  11.168  15.995  1.00 10.00      A   
ATOM   3981  CB  LEU   420    -112.022  10.004  15.057  1.00 10.00      A   
ATOM   3982  CG  LEU   420    -113.157   8.964  15.017  1.00 10.00      A   
ATOM   3983  CD1 LEU   420    -112.687   7.865  14.092  1.00 10.00      A   
ATOM   3984  CD2 LEU   420    -113.427   8.351  16.404  1.00 10.00      A   
ATOM   3985  C   LEU   420    -111.000  11.979  16.232  1.00 10.00      A   
ATOM   3986  O   LEU   420    -109.924  11.389  16.404  1.00 10.00      A   
ATOM   3987  N   ASP   421    -111.126  13.316  16.283  1.00 10.00      A   
ATOM   3988  HN  ASP   421    -112.013  13.712  16.146  1.00 10.00      A   
ATOM   3989  CA  ASP   421    -109.979  14.212  16.537  1.00 10.00      A   
ATOM   3990  CB  ASP   421    -110.452  15.666  16.767  1.00 10.00      A   
ATOM   3991  CG  ASP   421    -111.265  16.222  15.609  1.00 10.00      A   
ATOM   3992  OD1 ASP   421    -111.150  15.726  14.482  1.00 10.00      A   
ATOM   3993  OD2 ASP   421    -112.019  17.198  15.826  1.00 10.00      A   
ATOM   3994  C   ASP   421    -109.135  13.789  17.752  1.00 10.00      A   
ATOM   3995  O   ASP   421    -107.914  13.636  17.641  1.00 10.00      A   
ATOM   3996  N   ILE   422    -109.774  13.595  18.902  1.00 10.00      A   
ATOM   3997  HN  ILE   422    -110.753  13.634  18.939  1.00 10.00      A   
ATOM   3998  CA  ILE   422    -108.988  13.318  20.125  1.00 10.00      A   
ATOM   3999  CB  ILE   422    -109.795  13.585  21.441  1.00 10.00      A   
ATOM   4000  CG1 ILE   422    -110.888  12.532  21.678  1.00 10.00      A   
ATOM   4001  CG2 ILE   422    -110.329  14.995  21.449  1.00 10.00      A   
ATOM   4002  CD1 ILE   422    -111.653  12.676  23.022  1.00 10.00      A   
ATOM   4003  C   ILE   422    -108.312  11.940  20.085  1.00 10.00      A   
ATOM   4004  O   ILE   422    -107.231  11.730  20.677  1.00 10.00      A   
ATOM   4005  N   GLY   423    -108.945  11.004  19.381  1.00 10.00      A   
ATOM   4006  HN  GLY   423    -109.779  11.237  18.922  1.00 10.00      A   
ATOM   4007  CA  GLY   423    -108.423   9.638  19.278  1.00 10.00      A   
ATOM   4008  C   GLY   423    -107.162   9.650  18.443  1.00 10.00      A   
ATOM   4009  O   GLY   423    -106.105   9.132  18.869  1.00 10.00      A   
ATOM   4010  N   PHE   424    -107.230  10.266  17.260  1.00 10.00      A   
ATOM   4011  HN  PHE   424    -108.077  10.646  16.942  1.00 10.00      A   
ATOM   4012  CA  PHE   424    -106.019  10.362  16.449  1.00 10.00      A   
ATOM   4013  CB  PHE   424    -106.353  10.761  15.010  1.00 10.00      A   
ATOM   4014  CG  PHE   424    -106.912   9.637  14.196  1.00 10.00      A   
ATOM   4015  CD1 PHE   424    -108.267   9.577  13.918  1.00 10.00      A   
ATOM   4016  CD2 PHE   424    -106.054   8.635  13.683  1.00 10.00      A   
ATOM   4017  CE1 PHE   424    -108.803   8.522  13.154  1.00 10.00      A   
ATOM   4018  CE2 PHE   424    -106.569   7.583  12.889  1.00 10.00      A   
ATOM   4019  CZ  PHE   424    -107.927   7.527  12.619  1.00 10.00      A   
ATOM   4020  C   PHE   424    -104.998  11.321  17.079  1.00 10.00      A   
ATOM   4021  O   PHE   424    -103.778  11.147  16.921  1.00 10.00      A   
ATOM   4022  N   GLY   425    -105.491  12.309  17.815  1.00 10.00      A   
ATOM   4023  HN  GLY   425    -106.461  12.447  17.850  1.00 10.00      A   
ATOM   4024  CA  GLY   425    -104.594  13.198  18.577  1.00 10.00      A   
ATOM   4025  C   GLY   425    -103.766  12.415  19.580  1.00 10.00      A   
ATOM   4026  O   GLY   425    -102.574  12.685  19.732  1.00 10.00      A   
ATOM   4027  N   ALA   426    -104.391  11.443  20.259  1.00 10.00      A   
ATOM   4028  HN  ALA   426    -105.350  11.298  20.117  1.00 10.00      A   
ATOM   4029  CA  ALA   426    -103.677  10.603  21.198  1.00 10.00      A   
ATOM   4030  CB  ALA   426    -104.656   9.713  22.013  1.00 10.00      A   
ATOM   4031  C   ALA   426    -102.606   9.769  20.501  1.00 10.00      A   
ATOM   4032  O   ALA   426    -101.510   9.613  21.019  1.00 10.00      A   
ATOM   4033  N   ILE   427    -102.898   9.243  19.314  1.00 10.00      A   
ATOM   4034  HN  ILE   427    -103.797   9.357  18.940  1.00 10.00      A   
ATOM   4035  CA  ILE   427    -101.881   8.490  18.555  1.00 10.00      A   
ATOM   4036  CB  ILE   427    -102.498   7.968  17.214  1.00 10.00      A   
ATOM   4037  CG1 ILE   427    -103.606   6.943  17.519  1.00 10.00      A   
ATOM   4038  CG2 ILE   427    -101.424   7.380  16.255  1.00 10.00      A   
ATOM   4039  CD1 ILE   427    -103.053   5.541  17.866  1.00 10.00      A   
ATOM   4040  C   ILE   427    -100.649   9.340  18.259  1.00 10.00      A   
ATOM   4041  O   ILE   427     -99.525   8.896  18.459  1.00 10.00      A   
ATOM   4042  N   VAL   428    -100.845  10.561  17.762  1.00 10.00      A   
ATOM   4043  HN  VAL   428    -101.753  10.905  17.627  1.00 10.00      A   
ATOM   4044  CA  VAL   428     -99.671  11.385  17.418  1.00 10.00      A   
ATOM   4045  CB  VAL   428    -100.004  12.528  16.370  1.00 10.00      A   
ATOM   4046  CG1 VAL   428    -100.370  11.903  15.000  1.00 10.00      A   
ATOM   4047  CG2 VAL   428    -101.067  13.567  16.875  1.00 10.00      A   
ATOM   4048  C   VAL   428     -98.967  11.926  18.663  1.00 10.00      A   
ATOM   4049  O   VAL   428     -97.731  12.122  18.678  1.00 10.00      A   
ATOM   4050  N   GLU   429     -99.744  12.127  19.719  1.00 10.00      A   
ATOM   4051  HN  GLU   429    -100.706  11.953  19.656  1.00 10.00      A   
ATOM   4052  CA  GLU   429     -99.173  12.608  20.976  1.00 10.00      A   
ATOM   4053  CB  GLU   429    -100.277  13.039  21.947  1.00 10.00      A   
ATOM   4054  CG  GLU   429     -99.749  13.524  23.282  1.00 10.00      A   
ATOM   4055  CD  GLU   429    -100.867  13.872  24.282  1.00 10.00      A   
ATOM   4056  OE1 GLU   429    -102.053  13.875  23.868  1.00 10.00      A   
ATOM   4057  OE2 GLU   429    -100.564  14.155  25.466  1.00 10.00      A   
ATOM   4058  C   GLU   429     -98.311  11.531  21.623  1.00 10.00      A   
ATOM   4059  O   GLU   429     -97.202  11.827  22.097  1.00 10.00      A   
ATOM   4060  N   HIS   430     -98.828  10.303  21.691  1.00 10.00      A   
ATOM   4061  HN  HIS   430     -99.676  10.115  21.238  1.00 10.00      A   
ATOM   4062  CA  HIS   430     -98.148   9.222  22.433  1.00 10.00      A   
ATOM   4063  CB  HIS   430     -99.162   8.248  23.006  1.00 10.00      A   
ATOM   4064  CG  HIS   430     -99.939   8.816  24.147  1.00 10.00      A   
ATOM   4065  ND1 HIS   430     -99.493   8.760  25.448  1.00 10.00      A   
ATOM   4066  CD2 HIS   430    -101.114   9.486  24.178  1.00 10.00      A   
ATOM   4067  CE1 HIS   430    -100.372   9.355  26.235  1.00 10.00      A   
ATOM   4068  NE2 HIS   430    -101.361   9.809  25.487  1.00 10.00      A   
ATOM   4069  HE2 HIS   430    -102.146  10.298  25.814  1.00 10.00      A   
ATOM   4070  C   HIS   430     -97.086   8.443  21.656  1.00 10.00      A   
ATOM   4071  O   HIS   430     -96.170   7.879  22.255  1.00 10.00      A   
ATOM   4072  N   CYS   431     -97.250   8.367  20.352  1.00 10.00      A   
ATOM   4073  HN  CYS   431     -97.998   8.855  19.948  1.00 10.00      A   
ATOM   4074  CA  CYS   431     -96.370   7.589  19.469  1.00 10.00      A   
ATOM   4075  CB  CYS   431     -97.198   6.863  18.404  1.00 10.00      A   
ATOM   4076  SG  CYS   431     -98.609   5.919  19.120  1.00 10.00      A   
ATOM   4077  HG  CYS   431     -99.722   6.588  18.859  1.00 10.00      A   
ATOM   4078  C   CYS   431     -95.344   8.523  18.844  1.00 10.00      A   
ATOM   4079  O   CYS   431     -95.491   8.952  17.711  1.00 10.00      A   
ATOM   4080  N   LYS   432     -94.311   8.868  19.607  1.00 10.00      A   
ATOM   4081  HN  LYS   432     -94.175   8.418  20.467  1.00 10.00      A   
ATOM   4082  CA  LYS   432     -93.371   9.915  19.179  1.00 10.00      A   
ATOM   4083  CB  LYS   432     -92.357  10.256  20.284  1.00 10.00      A   
ATOM   4084  CG  LYS   432     -92.936  10.367  21.629  1.00 10.00      A   
ATOM   4085  CD  LYS   432     -93.985  11.431  21.731  1.00 10.00      A   
ATOM   4086  CE  LYS   432     -94.185  11.671  23.199  1.00 10.00      A   
ATOM   4087  NZ  LYS   432     -92.998  12.421  23.729  1.00 10.00      A   
ATOM   4088  HZ1 LYS   432     -92.130  11.867  23.581  1.00 10.00      A   
ATOM   4089  HZ2 LYS   432     -93.113  12.598  24.747  1.00 10.00      A   
ATOM   4090  HZ3 LYS   432     -92.903  13.333  23.238  1.00 10.00      A   
ATOM   4091  C   LYS   432     -92.575   9.593  17.945  1.00 10.00      A   
ATOM   4092  O   LYS   432     -92.100  10.510  17.262  1.00 10.00      A   
ATOM   4093  N   ASP   433     -92.385   8.303  17.666  1.00 10.00      A   
ATOM   4094  HN  ASP   433     -92.749   7.613  18.258  1.00 10.00      A   
ATOM   4095  CA  ASP   433     -91.631   7.923  16.474  1.00 10.00      A   
ATOM   4096  CB  ASP   433     -90.565   6.912  16.810  1.00 10.00      A   
ATOM   4097  CG  ASP   433     -89.546   7.470  17.806  1.00 10.00      A   
ATOM   4098  OD1 ASP   433     -89.295   6.788  18.808  1.00 10.00      A   
ATOM   4099  OD2 ASP   433     -89.027   8.593  17.585  1.00 10.00      A   
ATOM   4100  C   ASP   433     -92.522   7.456  15.317  1.00 10.00      A   
ATOM   4101  O   ASP   433     -92.064   6.758  14.418  1.00 10.00      A   
ATOM   4102  N   LEU   434     -93.771   7.904  15.322  1.00 10.00      A   
ATOM   4103  HN  LEU   434     -94.070   8.483  16.054  1.00 10.00      A   
ATOM   4104  CA  LEU   434     -94.716   7.550  14.253  1.00 10.00      A   
ATOM   4105  CB  LEU   434     -96.121   8.063  14.599  1.00 10.00      A   
ATOM   4106  CG  LEU   434     -97.249   7.583  13.640  1.00 10.00      A   
ATOM   4107  CD1 LEU   434     -97.527   6.171  14.102  1.00 10.00      A   
ATOM   4108  CD2 LEU   434     -98.486   8.475  13.863  1.00 10.00      A   
ATOM   4109  C   LEU   434     -94.235   8.172  12.933  1.00 10.00      A   
ATOM   4110  O   LEU   434     -94.145   9.415  12.818  1.00 10.00      A   
ATOM   4111  N   ARG   435     -93.919   7.327  11.950  1.00 10.00      A   
ATOM   4112  HN  ARG   435     -94.001   6.363  12.103  1.00 10.00      A   
ATOM   4113  CA  ARG   435     -93.452   7.808  10.647  1.00 10.00      A   
ATOM   4114  CB  ARG   435     -92.347   6.903  10.112  1.00 10.00      A   
ATOM   4115  CG  ARG   435     -91.188   6.688  11.010  1.00 10.00      A   
ATOM   4116  CD  ARG   435     -90.046   6.034  10.180  1.00 10.00      A   
ATOM   4117  NE  ARG   435     -90.367   4.687   9.667  1.00 10.00      A   
ATOM   4118  HE  ARG   435     -90.748   4.635   8.765  1.00 10.00      A   
ATOM   4119  CZ  ARG   435     -90.175   3.542  10.338  1.00 10.00      A   
ATOM   4120  NH1 ARG   435     -89.723   3.538  11.587  1.00 10.00      A   
ATOM   4121 HH11 ARG   435     -89.510   4.436  12.066  1.00 10.00      A   
ATOM   4122 HH12 ARG   435     -89.583   2.636  12.087  1.00 10.00      A   
ATOM   4123  NH2 ARG   435     -90.458   2.383   9.756  1.00 10.00      A   
ATOM   4124 HH21 ARG   435     -90.311   1.492  10.272  1.00 10.00      A   
ATOM   4125 HH22 ARG   435     -90.825   2.366   8.783  1.00 10.00      A   
ATOM   4126  C   ARG   435     -94.560   7.847   9.568  1.00 10.00      A   
ATOM   4127  O   ARG   435     -94.393   8.495   8.548  1.00 10.00      A   
ATOM   4128  N   ARG   436     -95.669   7.161   9.816  1.00 10.00      A   
ATOM   4129  HN  ARG   436     -95.787   6.731  10.689  1.00 10.00      A   
ATOM   4130  CA  ARG   436     -96.720   7.038   8.799  1.00 10.00      A   
ATOM   4131  CB  ARG   436     -96.587   5.738   7.992  1.00 10.00      A   
ATOM   4132  CG  ARG   436     -97.681   5.705   6.882  1.00 10.00      A   
ATOM   4133  CD  ARG   436     -97.289   4.994   5.681  1.00 10.00      A   
ATOM   4134  NE  ARG   436     -98.352   4.930   4.665  1.00 10.00      A   
ATOM   4135  HE  ARG   436     -99.134   5.516   4.750  1.00 10.00      A   
ATOM   4136  CZ  ARG   436     -98.251   4.090   3.649  1.00 10.00      A   
ATOM   4137  NH1 ARG   436     -97.173   3.291   3.610  1.00 10.00      A   
ATOM   4138 HH11 ARG   436     -97.054   2.615   2.828  1.00 10.00      A   
ATOM   4139 HH12 ARG   436     -96.456   3.348   4.361  1.00 10.00      A   
ATOM   4140  NH2 ARG   436     -99.216   4.041   2.713  1.00 10.00      A   
ATOM   4141 HH21 ARG   436    -100.045   4.665   2.787  1.00 10.00      A   
ATOM   4142 HH22 ARG   436     -99.134   3.379   1.916  1.00 10.00      A   
ATOM   4143  C   ARG   436     -98.052   7.035   9.496  1.00 10.00      A   
ATOM   4144  O   ARG   436     -98.241   6.295  10.476  1.00 10.00      A   
ATOM   4145  N   LEU   437     -98.994   7.793   8.927  1.00 10.00      A   
ATOM   4146  HN  LEU   437     -98.778   8.320   8.130  1.00 10.00      A   
ATOM   4147  CA  LEU   437    -100.329   7.842   9.480  1.00 10.00      A   
ATOM   4148  CB  LEU   437    -100.458   9.070  10.362  1.00 10.00      A   
ATOM   4149  CG  LEU   437    -101.829   9.387  11.005  1.00 10.00      A   
ATOM   4150  CD1 LEU   437    -102.249   8.263  11.948  1.00 10.00      A   
ATOM   4151  CD2 LEU   437    -101.778  10.733  11.784  1.00 10.00      A   
ATOM   4152  C   LEU   437    -101.321   7.935   8.314  1.00 10.00      A   
ATOM   4153  O   LEU   437    -101.059   8.636   7.324  1.00 10.00      A   
ATOM   4154  N   SER   438    -102.406   7.185   8.405  1.00 10.00      A   
ATOM   4155  HN  SER   438    -102.426   6.432   9.032  1.00 10.00      A   
ATOM   4156  CA  SER   438    -103.581   7.473   7.574  1.00 10.00      A   
ATOM   4157  CB  SER   438    -103.700   6.486   6.413  1.00 10.00      A   
ATOM   4158  OG  SER   438    -103.926   5.178   6.893  1.00 10.00      A   
ATOM   4159  HG  SER   438    -103.086   4.728   7.005  1.00 10.00      A   
ATOM   4160  C   SER   438    -104.809   7.533   8.494  1.00 10.00      A   
ATOM   4161  O   SER   438    -104.913   6.737   9.454  1.00 10.00      A   
ATOM   4162  N   LEU   439    -105.716   8.472   8.156  1.00 10.00      A   
ATOM   4163  HN  LEU   439    -105.639   8.873   7.266  1.00 10.00      A   
ATOM   4164  CA  LEU   439    -106.812   8.941   9.016  1.00 10.00      A   
ATOM   4165  CB  LEU   439    -106.827  10.513   8.969  1.00 10.00      A   
ATOM   4166  CG  LEU   439    -105.621  11.230   9.556  1.00 10.00      A   
ATOM   4167  CD1 LEU   439    -105.630  12.719   9.156  1.00 10.00      A   
ATOM   4168  CD2 LEU   439    -105.809  11.106  11.068  1.00 10.00      A   
ATOM   4169  C   LEU   439    -108.105   8.555   8.354  1.00 10.00      A   
ATOM   4170  O   LEU   439    -108.145   8.463   7.125  1.00 10.00      A   
ATOM   4171  N   SER   440    -109.171   8.388   9.142  1.00 10.00      A   
ATOM   4172  HN  SER   440    -109.061   8.309  10.112  1.00 10.00      A   
ATOM   4173  CA  SER   440    -110.504   8.325   8.540  1.00 10.00      A   
ATOM   4174  CB  SER   440    -110.777   6.930   7.894  1.00 10.00      A   
ATOM   4175  OG  SER   440    -110.477   5.899   8.825  1.00 10.00      A   
ATOM   4176  HG  SER   440    -110.712   6.188   9.710  1.00 10.00      A   
ATOM   4177  C   SER   440    -111.505   8.600   9.631  1.00 10.00      A   
ATOM   4178  O   SER   440    -111.132   8.887  10.772  1.00 10.00      A   
ATOM   4179  N   GLY   441    -112.788   8.495   9.283  1.00 10.00      A   
ATOM   4180  HN  GLY   441    -113.028   8.178   8.388  1.00 10.00      A   
ATOM   4181  CA  GLY   441    -113.832   8.855  10.244  1.00 10.00      A   
ATOM   4182  C   GLY   441    -114.105  10.356  10.189  1.00 10.00      A   
ATOM   4183  O   GLY   441    -113.450  11.075   9.463  1.00 10.00      A   
ATOM   4184  N   LEU   442    -115.017  10.817  11.034  1.00 10.00      A   
ATOM   4185  HN  LEU   442    -115.449  10.188  11.648  1.00 10.00      A   
ATOM   4186  CA  LEU   442    -115.402  12.221  11.087  1.00 10.00      A   
ATOM   4187  CB  LEU   442    -116.685  12.387  11.922  1.00 10.00      A   
ATOM   4188  CG  LEU   442    -117.212  13.809  12.119  1.00 10.00      A   
ATOM   4189  CD1 LEU   442    -117.499  14.455  10.764  1.00 10.00      A   
ATOM   4190  CD2 LEU   442    -118.461  13.835  13.019  1.00 10.00      A   
ATOM   4191  C   LEU   442    -114.247  12.987  11.722  1.00 10.00      A   
ATOM   4192  O   LEU   442    -113.875  12.680  12.852  1.00 10.00      A   
ATOM   4193  N   LEU   443    -113.670  13.949  10.977  1.00 10.00      A   
ATOM   4194  HN  LEU   443    -114.038  14.149  10.091  1.00 10.00      A   
ATOM   4195  CA  LEU   443    -112.517  14.702  11.449  1.00 10.00      A   
ATOM   4196  CB  LEU   443    -111.220  14.135  10.835  1.00 10.00      A   
ATOM   4197  CG  LEU   443    -110.910  12.671  11.204  1.00 10.00      A   
ATOM   4198  CD1 LEU   443    -109.824  12.179  10.235  1.00 10.00      A   
ATOM   4199  CD2 LEU   443    -110.365  12.580  12.640  1.00 10.00      A   
ATOM   4200  C   LEU   443    -112.667  16.189  11.109  1.00 10.00      A   
ATOM   4201  O   LEU   443    -113.088  16.557  10.004  1.00 10.00      A   
ATOM   4202  N   THR   444    -112.383  17.021  12.101  1.00 10.00      A   
ATOM   4203  HN  THR   444    -112.147  16.646  12.975  1.00 10.00      A   
ATOM   4204  CA  THR   444    -112.407  18.476  11.948  1.00 10.00      A   
ATOM   4205  CB  THR   444    -113.134  19.156  13.130  1.00 10.00      A   
ATOM   4206  OG1 THR   444    -112.275  19.233  14.273  1.00 10.00      A   
ATOM   4207  HG1 THR   444    -112.801  19.185  15.074  1.00 10.00      A   
ATOM   4208  CG2 THR   444    -114.433  18.368  13.534  1.00 10.00      A   
ATOM   4209  C   THR   444    -110.974  19.035  11.837  1.00 10.00      A   
ATOM   4210  O   THR   444    -110.003  18.278  11.867  1.00 10.00      A   
ATOM   4211  N   ASP   445    -110.857  20.352  11.705  1.00 10.00      A   
ATOM   4212  HN  ASP   445    -111.668  20.900  11.655  1.00 10.00      A   
ATOM   4213  CA  ASP   445    -109.568  20.997  11.634  1.00 10.00      A   
ATOM   4214  CB  ASP   445    -109.727  22.519  11.509  1.00 10.00      A   
ATOM   4215  CG  ASP   445    -110.093  22.970  10.122  1.00 10.00      A   
ATOM   4216  OD1 ASP   445    -110.366  24.180   9.973  1.00 10.00      A   
ATOM   4217  OD2 ASP   445    -110.037  22.154   9.176  1.00 10.00      A   
ATOM   4218  C   ASP   445    -108.740  20.667  12.882  1.00 10.00      A   
ATOM   4219  O   ASP   445    -107.522  20.711  12.834  1.00 10.00      A   
ATOM   4220  N   LYS   446    -109.407  20.361  13.995  1.00 10.00      A   
ATOM   4221  HN  LYS   446    -110.385  20.321  13.970  1.00 10.00      A   
ATOM   4222  CA  LYS   446    -108.704  20.079  15.268  1.00 10.00      A   
ATOM   4223  CB  LYS   446    -109.691  19.893  16.423  1.00 10.00      A   
ATOM   4224  CG  LYS   446    -109.053  20.034  17.786  1.00 10.00      A   
ATOM   4225  CD  LYS   446    -108.748  21.510  18.066  1.00 10.00      A   
ATOM   4226  CE  LYS   446    -107.896  21.709  19.303  1.00 10.00      A   
ATOM   4227  NZ  LYS   446    -107.826  23.185  19.574  1.00 10.00      A   
ATOM   4228  HZ1 LYS   446    -107.247  23.365  20.420  1.00 10.00      A   
ATOM   4229  HZ2 LYS   446    -108.780  23.565  19.734  1.00 10.00      A   
ATOM   4230  HZ3 LYS   446    -107.400  23.677  18.763  1.00 10.00      A   
ATOM   4231  C   LYS   446    -107.703  18.901  15.205  1.00 10.00      A   
ATOM   4232  O   LYS   446    -106.591  18.972  15.791  1.00 10.00      A   
ATOM   4233  N   VAL   447    -108.063  17.817  14.515  1.00 10.00      A   
ATOM   4234  HN  VAL   447    -108.953  17.759  14.109  1.00 10.00      A   
ATOM   4235  CA  VAL   447    -107.110  16.712  14.371  1.00 10.00      A   
ATOM   4236  CB  VAL   447    -107.740  15.450  13.682  1.00 10.00      A   
ATOM   4237  CG1 VAL   447    -107.904  15.633  12.168  1.00 10.00      A   
ATOM   4238  CG2 VAL   447    -106.873  14.219  13.946  1.00 10.00      A   
ATOM   4239  C   VAL   447    -105.792  17.153  13.683  1.00 10.00      A   
ATOM   4240  O   VAL   447    -104.688  16.753  14.091  1.00 10.00      A   
ATOM   4241  N   PHE   448    -105.906  18.024  12.678  1.00 10.00      A   
ATOM   4242  HN  PHE   448    -106.797  18.344  12.424  1.00 10.00      A   
ATOM   4243  CA  PHE   448    -104.764  18.506  11.960  1.00 10.00      A   
ATOM   4244  CB  PHE   448    -105.263  19.197  10.700  1.00 10.00      A   
ATOM   4245  CG  PHE   448    -105.965  18.230   9.797  1.00 10.00      A   
ATOM   4246  CD1 PHE   448    -107.351  18.197   9.719  1.00 10.00      A   
ATOM   4247  CD2 PHE   448    -105.223  17.278   9.106  1.00 10.00      A   
ATOM   4248  CE1 PHE   448    -107.998  17.250   8.937  1.00 10.00      A   
ATOM   4249  CE2 PHE   448    -105.846  16.321   8.322  1.00 10.00      A   
ATOM   4250  CZ  PHE   448    -107.249  16.313   8.223  1.00 10.00      A   
ATOM   4251  C   PHE   448    -103.934  19.415  12.851  1.00 10.00      A   
ATOM   4252  O   PHE   448    -102.717  19.459  12.735  1.00 10.00      A   
ATOM   4253  N   GLU   449    -104.603  20.106  13.772  1.00 10.00      A   
ATOM   4254  HN  GLU   449    -105.582  20.086  13.774  1.00 10.00      A   
ATOM   4255  CA  GLU   449    -103.888  20.904  14.789  1.00 10.00      A   
ATOM   4256  CB  GLU   449    -104.865  21.716  15.642  1.00 10.00      A   
ATOM   4257  CG  GLU   449    -104.172  22.756  16.471  1.00 10.00      A   
ATOM   4258  CD  GLU   449    -105.054  23.289  17.577  1.00 10.00      A   
ATOM   4259  OE1 GLU   449    -106.221  23.656  17.307  1.00 10.00      A   
ATOM   4260  OE2 GLU   449    -104.559  23.330  18.721  1.00 10.00      A   
ATOM   4261  C   GLU   449    -103.034  19.974  15.649  1.00 10.00      A   
ATOM   4262  O   GLU   449    -101.837  20.238  15.861  1.00 10.00      A   
ATOM   4263  N   TYR   450    -103.636  18.887  16.140  1.00 10.00      A   
ATOM   4264  HN  TYR   450    -104.596  18.755  15.991  1.00 10.00      A   
ATOM   4265  CA  TYR   450    -102.880  17.889  16.896  1.00 10.00      A   
ATOM   4266  CB  TYR   450    -103.792  16.723  17.334  1.00 10.00      A   
ATOM   4267  CG  TYR   450    -104.922  17.141  18.251  1.00 10.00      A   
ATOM   4268  CD1 TYR   450    -106.135  16.471  18.216  1.00 10.00      A   
ATOM   4269  CD2 TYR   450    -104.773  18.213  19.144  1.00 10.00      A   
ATOM   4270  CE1 TYR   450    -107.178  16.831  19.061  1.00 10.00      A   
ATOM   4271  CE2 TYR   450    -105.821  18.591  19.988  1.00 10.00      A   
ATOM   4272  CZ  TYR   450    -107.020  17.888  19.928  1.00 10.00      A   
ATOM   4273  OH  TYR   450    -108.058  18.220  20.736  1.00 10.00      A   
ATOM   4274  HH  TYR   450    -108.439  17.423  21.113  1.00 10.00      A   
ATOM   4275  C   TYR   450    -101.728  17.297  16.095  1.00 10.00      A   
ATOM   4276  O   TYR   450    -100.632  17.150  16.610  1.00 10.00      A   
ATOM   4277  N   ILE   451    -101.984  16.942  14.840  1.00 10.00      A   
ATOM   4278  HN  ILE   451    -102.896  17.037  14.495  1.00 10.00      A   
ATOM   4279  CA  ILE   451    -100.929  16.407  13.951  1.00 10.00      A   
ATOM   4280  CB  ILE   451    -101.543  15.951  12.564  1.00 10.00      A   
ATOM   4281  CG1 ILE   451    -102.436  14.721  12.782  1.00 10.00      A   
ATOM   4282  CG2 ILE   451    -100.460  15.599  11.509  1.00 10.00      A   
ATOM   4283  CD1 ILE   451    -103.338  14.452  11.591  1.00 10.00      A   
ATOM   4284  C   ILE   451     -99.796  17.418  13.799  1.00 10.00      A   
ATOM   4285  O   ILE   451     -98.584  17.048  13.941  1.00 10.00      A   
ATOM   4286  N   GLY   452    -100.125  18.683  13.491  1.00 10.00      A   
ATOM   4287  HN  GLY   452    -101.061  18.932  13.342  1.00 10.00      A   
ATOM   4288  CA  GLY   452     -99.046  19.683  13.382  1.00 10.00      A   
ATOM   4289  C   GLY   452     -98.263  19.910  14.682  1.00 10.00      A   
ATOM   4290  O   GLY   452     -97.077  20.197  14.639  1.00 10.00      A   
ATOM   4291  N   THR   453     -98.913  19.824  15.834  1.00 10.00      A   
ATOM   4292  HN  THR   453     -99.873  19.632  15.829  1.00 10.00      A   
ATOM   4293  CA  THR   453     -98.226  20.009  17.109  1.00 10.00      A   
ATOM   4294  CB  THR   453     -99.249  20.267  18.205  1.00 10.00      A   
ATOM   4295  OG1 THR   453     -99.933  21.468  17.848  1.00 10.00      A   
ATOM   4296  HG1 THR   453    -100.182  21.944  18.644  1.00 10.00      A   
ATOM   4297  CG2 THR   453     -98.604  20.400  19.578  1.00 10.00      A   
ATOM   4298  C   THR   453     -97.368  18.806  17.487  1.00 10.00      A   
ATOM   4299  O   THR   453     -96.240  18.981  18.012  1.00 10.00      A   
ATOM   4300  N   TYR   454     -97.902  17.598  17.272  1.00 10.00      A   
ATOM   4301  HN  TYR   454     -98.717  17.512  16.734  1.00 10.00      A   
ATOM   4302  CA  TYR   454     -97.269  16.398  17.839  1.00 10.00      A   
ATOM   4303  CB  TYR   454     -98.285  15.560  18.599  1.00 10.00      A   
ATOM   4304  CG  TYR   454     -98.812  16.237  19.836  1.00 10.00      A   
ATOM   4305  CD1 TYR   454    -100.130  16.711  19.869  1.00 10.00      A   
ATOM   4306  CD2 TYR   454     -98.003  16.426  20.957  1.00 10.00      A   
ATOM   4307  CE1 TYR   454    -100.639  17.344  21.017  1.00 10.00      A   
ATOM   4308  CE2 TYR   454     -98.505  17.057  22.106  1.00 10.00      A   
ATOM   4309  CZ  TYR   454     -99.819  17.507  22.115  1.00 10.00      A   
ATOM   4310  OH  TYR   454    -100.304  18.144  23.236  1.00 10.00      A   
ATOM   4311  HH  TYR   454     -99.659  18.784  23.546  1.00 10.00      A   
ATOM   4312  C   TYR   454     -96.532  15.457  16.884  1.00 10.00      A   
ATOM   4313  O   TYR   454     -95.636  14.719  17.322  1.00 10.00      A   
ATOM   4314  N   ALA   455     -96.921  15.454  15.609  1.00 10.00      A   
ATOM   4315  HN  ALA   455     -97.541  16.141  15.287  1.00 10.00      A   
ATOM   4316  CA  ALA   455     -96.420  14.420  14.675  1.00 10.00      A   
ATOM   4317  CB  ALA   455     -97.502  14.046  13.656  1.00 10.00      A   
ATOM   4318  C   ALA   455     -95.125  14.882  13.993  1.00 10.00      A   
ATOM   4319  O   ALA   455     -95.068  15.073  12.786  1.00 10.00      A   
ATOM   4320  N   LYS   456     -94.096  15.087  14.804  1.00 10.00      A   
ATOM   4321  HN  LYS   456     -94.180  14.812  15.741  1.00 10.00      A   
ATOM   4322  CA  LYS   456     -92.830  15.708  14.364  1.00 10.00      A   
ATOM   4323  CB  LYS   456     -92.083  16.284  15.571  1.00 10.00      A   
ATOM   4324  CG  LYS   456     -92.813  17.398  16.330  1.00 10.00      A   
ATOM   4325  CD  LYS   456     -93.098  18.604  15.412  1.00 10.00      A   
ATOM   4326  CE  LYS   456     -93.610  19.832  16.168  1.00 10.00      A   
ATOM   4327  NZ  LYS   456     -94.185  20.841  15.250  1.00 10.00      A   
ATOM   4328  HZ1 LYS   456     -94.525  21.662  15.790  1.00 10.00      A   
ATOM   4329  HZ2 LYS   456     -94.984  20.432  14.724  1.00 10.00      A   
ATOM   4330  HZ3 LYS   456     -93.465  21.159  14.572  1.00 10.00      A   
ATOM   4331  C   LYS   456     -91.924  14.768  13.572  1.00 10.00      A   
ATOM   4332  O   LYS   456     -91.036  15.237  12.846  1.00 10.00      A   
ATOM   4333  N   LYS   457     -92.157  13.458  13.706  1.00 10.00      A   
ATOM   4334  HN  LYS   457     -92.846  13.163  14.337  1.00 10.00      A   
ATOM   4335  CA  LYS   457     -91.411  12.435  12.935  1.00 10.00      A   
ATOM   4336  CB  LYS   457     -90.954  11.298  13.870  1.00 10.00      A   
ATOM   4337  CG  LYS   457     -89.918  11.713  14.924  1.00 10.00      A   
ATOM   4338  CD  LYS   457     -88.640  12.192  14.263  1.00 10.00      A   
ATOM   4339  CE  LYS   457     -87.470  12.257  15.267  1.00 10.00      A   
ATOM   4340  NZ  LYS   457     -87.638  13.419  16.181  1.00 10.00      A   
ATOM   4341  HZ1 LYS   457     -87.659  14.304  15.634  1.00 10.00      A   
ATOM   4342  HZ2 LYS   457     -86.848  13.460  16.855  1.00 10.00      A   
ATOM   4343  HZ3 LYS   457     -88.528  13.330  16.712  1.00 10.00      A   
ATOM   4344  C   LYS   457     -92.176  11.823  11.742  1.00 10.00      A   
ATOM   4345  O   LYS   457     -91.626  10.977  11.016  1.00 10.00      A   
ATOM   4346  N   MET   458     -93.447  12.228  11.568  1.00 10.00      A   
ATOM   4347  HN  MET   458     -93.823  12.888  12.187  1.00 10.00      A   
ATOM   4348  CA  MET   458     -94.289  11.713  10.481  1.00 10.00      A   
ATOM   4349  CB  MET   458     -95.743  12.163  10.660  1.00 10.00      A   
ATOM   4350  CG  MET   458     -96.744  11.423   9.694  1.00 10.00      A   
ATOM   4351  SD  MET   458     -98.277  12.251   9.971  1.00 10.00      A   
ATOM   4352  CE  MET   458     -97.922  13.973   9.481  1.00 10.00      A   
ATOM   4353  C   MET   458     -93.745  12.121   9.119  1.00 10.00      A   
ATOM   4354  O   MET   458     -93.483  13.326   8.884  1.00 10.00      A   
ATOM   4355  N   GLU   459     -93.554  11.118   8.231  1.00 10.00      A   
ATOM   4356  HN  GLU   459     -93.796  10.208   8.502  1.00 10.00      A   
ATOM   4357  CA  GLU   459     -93.016  11.313   6.909  1.00 10.00      A   
ATOM   4358  CB  GLU   459     -91.897  10.308   6.635  1.00 10.00      A   
ATOM   4359  CG  GLU   459     -90.685  10.489   7.576  1.00 10.00      A   
ATOM   4360  CD  GLU   459     -89.656   9.386   7.407  1.00 10.00      A   
ATOM   4361  OE1 GLU   459     -89.604   8.806   6.301  1.00 10.00      A   
ATOM   4362  OE2 GLU   459     -88.893   9.121   8.362  1.00 10.00      A   
ATOM   4363  C   GLU   459     -94.079  11.178   5.827  1.00 10.00      A   
ATOM   4364  O   GLU   459     -93.932  11.774   4.766  1.00 10.00      A   
ATOM   4365  N   MET   460     -95.154  10.436   6.105  1.00 10.00      A   
ATOM   4366  HN  MET   460     -95.254  10.049   7.000  1.00 10.00      A   
ATOM   4367  CA  MET   460     -96.201  10.186   5.084  1.00 10.00      A   
ATOM   4368  CB  MET   460     -96.007   8.806   4.417  1.00 10.00      A   
ATOM   4369  CG  MET   460     -97.114   8.433   3.352  1.00 10.00      A   
ATOM   4370  SD  MET   460     -96.530   7.038   2.389  1.00 10.00      A   
ATOM   4371  CE  MET   460     -97.782   6.965   1.121  1.00 10.00      A   
ATOM   4372  C   MET   460     -97.560  10.266   5.768  1.00 10.00      A   
ATOM   4373  O   MET   460     -97.790   9.604   6.819  1.00 10.00      A   
ATOM   4374  N   LEU   461     -98.464  11.078   5.191  1.00 10.00      A   
ATOM   4375  HN  LEU   461     -98.230  11.569   4.376  1.00 10.00      A   
ATOM   4376  CA  LEU   461     -99.791  11.230   5.773  1.00 10.00      A   
ATOM   4377  CB  LEU   461     -99.930  12.601   6.471  1.00 10.00      A   
ATOM   4378  CG  LEU   461    -101.337  13.000   6.920  1.00 10.00      A   
ATOM   4379  CD1 LEU   461    -101.793  12.000   8.059  1.00 10.00      A   
ATOM   4380  CD2 LEU   461    -101.307  14.464   7.462  1.00 10.00      A   
ATOM   4381  C   LEU   461    -100.793  11.096   4.643  1.00 10.00      A   
ATOM   4382  O   LEU   461    -100.609  11.727   3.592  1.00 10.00      A   
ATOM   4383  N   SER   462    -101.858  10.313   4.862  1.00 10.00      A   
ATOM   4384  HN  SER   462    -101.964   9.865   5.728  1.00 10.00      A   
ATOM   4385  CA  SER   462    -102.875  10.120   3.808  1.00 10.00      A   
ATOM   4386  CB  SER   462    -103.018   8.620   3.427  1.00 10.00      A   
ATOM   4387  OG  SER   462    -101.778   8.034   3.013  1.00 10.00      A   
ATOM   4388  HG  SER   462    -101.853   7.737   2.104  1.00 10.00      A   
ATOM   4389  C   SER   462    -104.187  10.564   4.462  1.00 10.00      A   
ATOM   4390  O   SER   462    -104.502  10.156   5.606  1.00 10.00      A   
ATOM   4391  N   VAL   463    -104.971  11.367   3.731  1.00 10.00      A   
ATOM   4392  HN  VAL   463    -104.756  11.517   2.787  1.00 10.00      A   
ATOM   4393  CA  VAL   463    -106.151  12.030   4.315  1.00 10.00      A   
ATOM   4394  CB  VAL   463    -105.856  13.526   4.579  1.00 10.00      A   
ATOM   4395  CG1 VAL   463    -106.940  14.138   5.481  1.00 10.00      A   
ATOM   4396  CG2 VAL   463    -104.486  13.730   5.279  1.00 10.00      A   
ATOM   4397  C   VAL   463    -107.299  11.923   3.282  1.00 10.00      A   
ATOM   4398  O   VAL   463    -107.061  12.137   2.103  1.00 10.00      A   
ATOM   4399  N   ALA   464    -108.515  11.556   3.719  1.00 10.00      A   
ATOM   4400  HN  ALA   464    -108.629  11.248   4.642  1.00 10.00      A   
ATOM   4401  CA  ALA   464    -109.674  11.612   2.821  1.00 10.00      A   
ATOM   4402  CB  ALA   464    -109.948  10.235   2.205  1.00 10.00      A   
ATOM   4403  C   ALA   464    -110.903  12.062   3.606  1.00 10.00      A   
ATOM   4404  O   ALA   464    -111.072  11.684   4.771  1.00 10.00      A   
ATOM   4405  N   PHE   465    -111.768  12.843   2.963  1.00 10.00      A   
ATOM   4406  HN  PHE   465    -111.551  13.160   2.061  1.00 10.00      A   
ATOM   4407  CA  PHE   465    -113.061  13.243   3.587  1.00 10.00      A   
ATOM   4408  CB  PHE   465    -114.073  12.070   3.551  1.00 10.00      A   
ATOM   4409  CG  PHE   465    -114.260  11.466   2.188  1.00 10.00      A   
ATOM   4410  CD1 PHE   465    -113.616  10.249   1.861  1.00 10.00      A   
ATOM   4411  CD2 PHE   465    -115.064  12.090   1.245  1.00 10.00      A   
ATOM   4412  CE1 PHE   465    -113.781   9.687   0.585  1.00 10.00      A   
ATOM   4413  CE2 PHE   465    -115.239  11.527  -0.035  1.00 10.00      A   
ATOM   4414  CZ  PHE   465    -114.569  10.337  -0.356  1.00 10.00      A   
ATOM   4415  C   PHE   465    -112.901  13.759   5.025  1.00 10.00      A   
ATOM   4416  O   PHE   465    -113.516  13.228   5.957  1.00 10.00      A   
ATOM   4417  N   ALA   466    -112.095  14.807   5.195  1.00 10.00      A   
ATOM   4418  HN  ALA   466    -111.778  15.292   4.405  1.00 10.00      A   
ATOM   4419  CA  ALA   466    -111.669  15.258   6.513  1.00 10.00      A   
ATOM   4420  CB  ALA   466    -110.374  14.484   6.988  1.00 10.00      A   
ATOM   4421  C   ALA   466    -111.390  16.743   6.512  1.00 10.00      A   
ATOM   4422  O   ALA   466    -110.959  17.303   5.481  1.00 10.00      A   
ATOM   4423  N   GLY   467    -111.593  17.362   7.677  1.00 10.00      A   
ATOM   4424  HN  GLY   467    -112.001  16.859   8.412  1.00 10.00      A   
ATOM   4425  CA  GLY   467    -111.228  18.749   7.887  1.00 10.00      A   
ATOM   4426  C   GLY   467    -112.381  19.689   7.595  1.00 10.00      A   
ATOM   4427  O   GLY   467    -113.421  19.294   7.021  1.00 10.00      A   
ATOM   4428  N   ASP   468    -112.179  20.959   7.940  1.00 10.00      A   
ATOM   4429  HN  ASP   468    -111.322  21.230   8.329  1.00 10.00      A   
ATOM   4430  CA  ASP   468    -113.244  21.956   7.738  1.00 10.00      A   
ATOM   4431  CB  ASP   468    -113.687  22.540   9.070  1.00 10.00      A   
ATOM   4432  CG  ASP   468    -114.183  21.487  10.020  1.00 10.00      A   
ATOM   4433  OD1 ASP   468    -115.016  20.649   9.606  1.00 10.00      A   
ATOM   4434  OD2 ASP   468    -113.753  21.539  11.192  1.00 10.00      A   
ATOM   4435  C   ASP   468    -112.823  23.087   6.813  1.00 10.00      A   
ATOM   4436  O   ASP   468    -113.665  23.628   6.081  1.00 10.00      A   
ATOM   4437  N   SER   469    -111.534  23.447   6.836  1.00 10.00      A   
ATOM   4438  HN  SER   469    -110.878  22.879   7.290  1.00 10.00      A   
ATOM   4439  CA  SER   469    -111.096  24.696   6.181  1.00 10.00      A   
ATOM   4440  CB  SER   469    -111.366  25.905   7.089  1.00 10.00      A   
ATOM   4441  OG  SER   469    -110.348  26.024   8.073  1.00 10.00      A   
ATOM   4442  HG  SER   469    -110.380  26.902   8.462  1.00 10.00      A   
ATOM   4443  C   SER   469    -109.613  24.607   5.886  1.00 10.00      A   
ATOM   4444  O   SER   469    -108.939  23.633   6.295  1.00 10.00      A   
ATOM   4445  N   ASP   470    -109.081  25.625   5.213  1.00 10.00      A   
ATOM   4446  HN  ASP   470    -109.643  26.364   4.902  1.00 10.00      A   
ATOM   4447  CA  ASP   470    -107.644  25.622   4.947  1.00 10.00      A   
ATOM   4448  CB  ASP   470    -107.250  26.835   4.126  1.00 10.00      A   
ATOM   4449  CG  ASP   470    -107.626  26.665   2.676  1.00 10.00      A   
ATOM   4450  OD1 ASP   470    -106.815  26.151   1.929  1.00 10.00      A   
ATOM   4451  OD2 ASP   470    -108.749  26.996   2.307  1.00 10.00      A   
ATOM   4452  C   ASP   470    -106.741  25.549   6.187  1.00 10.00      A   
ATOM   4453  O   ASP   470    -105.559  25.173   6.062  1.00 10.00      A   
ATOM   4454  N   LEU   471    -107.269  25.929   7.343  1.00 10.00      A   
ATOM   4455  HN  LEU   471    -108.204  26.223   7.367  1.00 10.00      A   
ATOM   4456  CA  LEU   471    -106.481  25.921   8.602  1.00 10.00      A   
ATOM   4457  CB  LEU   471    -107.350  26.296   9.786  1.00 10.00      A   
ATOM   4458  CG  LEU   471    -106.923  27.189  10.956  1.00 10.00      A   
ATOM   4459  CD1 LEU   471    -107.506  26.665  12.306  1.00 10.00      A   
ATOM   4460  CD2 LEU   471    -105.408  27.483  11.001  1.00 10.00      A   
ATOM   4461  C   LEU   471    -105.998  24.522   8.849  1.00 10.00      A   
ATOM   4462  O   LEU   471    -104.880  24.338   9.397  1.00 10.00      A   
ATOM   4463  N   GLY   472    -106.817  23.528   8.463  1.00 10.00      A   
ATOM   4464  HN  GLY   472    -107.678  23.745   8.047  1.00 10.00      A   
ATOM   4465  CA  GLY   472    -106.433  22.121   8.659  1.00 10.00      A   
ATOM   4466  C   GLY   472    -105.132  21.771   7.922  1.00 10.00      A   
ATOM   4467  O   GLY   472    -104.166  21.290   8.527  1.00 10.00      A   
ATOM   4468  N   MET   473    -105.093  22.017   6.616  1.00 10.00      A   
ATOM   4469  HN  MET   473    -105.872  22.395   6.156  1.00 10.00      A   
ATOM   4470  CA  MET   473    -103.868  21.716   5.877  1.00 10.00      A   
ATOM   4471  CB  MET   473    -104.071  21.793   4.369  1.00 10.00      A   
ATOM   4472  CG  MET   473    -102.826  21.314   3.598  1.00 10.00      A   
ATOM   4473  SD  MET   473    -103.170  21.019   1.864  1.00 10.00      A   
ATOM   4474  CE  MET   473    -102.915  22.619   1.169  1.00 10.00      A   
ATOM   4475  C   MET   473    -102.695  22.587   6.299  1.00 10.00      A   
ATOM   4476  O   MET   473    -101.550  22.126   6.320  1.00 10.00      A   
ATOM   4477  N   HIS   474    -102.981  23.829   6.638  1.00 10.00      A   
ATOM   4478  HN  HIS   474    -103.901  24.152   6.546  1.00 10.00      A   
ATOM   4479  CA  HIS   474    -101.953  24.735   7.147  1.00 10.00      A   
ATOM   4480  CB  HIS   474    -102.564  26.110   7.494  1.00 10.00      A   
ATOM   4481  CG  HIS   474    -101.614  27.010   8.204  1.00 10.00      A   
ATOM   4482  ND1 HIS   474    -100.542  27.601   7.561  1.00 10.00      A   
ATOM   4483  CD2 HIS   474    -101.525  27.368   9.505  1.00 10.00      A   
ATOM   4484  CE1 HIS   474     -99.838  28.294   8.441  1.00 10.00      A   
ATOM   4485  NE2 HIS   474    -100.415  28.173   9.624  1.00 10.00      A   
ATOM   4486  HE2 HIS   474    -100.103  28.589  10.454  1.00 10.00      A   
ATOM   4487  C   HIS   474    -101.244  24.150   8.368  1.00 10.00      A   
ATOM   4488  O   HIS   474    -100.023  24.180   8.432  1.00 10.00      A   
ATOM   4489  N   HIS   475    -102.004  23.635   9.334  1.00 10.00      A   
ATOM   4490  HN  HIS   475    -102.979  23.623   9.237  1.00 10.00      A   
ATOM   4491  CA  HIS   475    -101.376  23.080  10.554  1.00 10.00      A   
ATOM   4492  CB  HIS   475    -102.428  22.540  11.541  1.00 10.00      A   
ATOM   4493  CG  HIS   475    -103.254  23.609  12.208  1.00 10.00      A   
ATOM   4494  ND1 HIS   475    -102.708  24.762  12.727  1.00 10.00      A   
ATOM   4495  HD1 HIS   475    -101.757  24.998  12.705  1.00 10.00      A   
ATOM   4496  CD2 HIS   475    -104.580  23.672  12.471  1.00 10.00      A   
ATOM   4497  CE1 HIS   475    -103.666  25.502  13.262  1.00 10.00      A   
ATOM   4498  NE2 HIS   475    -104.811  24.858  13.125  1.00 10.00      A   
ATOM   4499  C   HIS   475    -100.359  21.985  10.217  1.00 10.00      A   
ATOM   4500  O   HIS   475     -99.278  21.923  10.821  1.00 10.00      A   
ATOM   4501  N   VAL   476    -100.720  21.129   9.265  1.00 10.00      A   
ATOM   4502  HN  VAL   476    -101.607  21.215   8.858  1.00 10.00      A   
ATOM   4503  CA  VAL   476     -99.821  20.056   8.804  1.00 10.00      A   
ATOM   4504  CB  VAL   476    -100.591  19.039   7.916  1.00 10.00      A   
ATOM   4505  CG1 VAL   476     -99.646  18.012   7.247  1.00 10.00      A   
ATOM   4506  CG2 VAL   476    -101.635  18.323   8.797  1.00 10.00      A   
ATOM   4507  C   VAL   476     -98.563  20.571   8.109  1.00 10.00      A   
ATOM   4508  O   VAL   476     -97.450  20.198   8.468  1.00 10.00      A   
ATOM   4509  N   LEU   477     -98.727  21.414   7.103  1.00 10.00      A   
ATOM   4510  HN  LEU   477     -99.627  21.689   6.831  1.00 10.00      A   
ATOM   4511  CA  LEU   477     -97.557  21.933   6.399  1.00 10.00      A   
ATOM   4512  CB  LEU   477     -97.996  22.718   5.154  1.00 10.00      A   
ATOM   4513  CG  LEU   477     -98.745  21.899   4.090  1.00 10.00      A   
ATOM   4514  CD1 LEU   477     -99.223  22.811   2.915  1.00 10.00      A   
ATOM   4515  CD2 LEU   477     -97.785  20.803   3.534  1.00 10.00      A   
ATOM   4516  C   LEU   477     -96.686  22.811   7.318  1.00 10.00      A   
ATOM   4517  O   LEU   477     -95.462  22.818   7.189  1.00 10.00      A   
ATOM   4518  N   SER   478     -97.301  23.539   8.234  1.00 10.00      A   
ATOM   4519  HN  SER   478     -98.277  23.495   8.320  1.00 10.00      A   
ATOM   4520  CA  SER   478     -96.528  24.412   9.121  1.00 10.00      A   
ATOM   4521  CB  SER   478     -97.459  25.481   9.727  1.00 10.00      A   
ATOM   4522  OG  SER   478     -96.822  26.175  10.753  1.00 10.00      A   
ATOM   4523  HG  SER   478     -96.139  26.739  10.383  1.00 10.00      A   
ATOM   4524  C   SER   478     -95.810  23.607  10.225  1.00 10.00      A   
ATOM   4525  O   SER   478     -94.681  23.953  10.634  1.00 10.00      A   
ATOM   4526  N   GLY   479     -96.431  22.536  10.706  1.00 10.00      A   
ATOM   4527  HN  GLY   479     -97.211  22.171  10.237  1.00 10.00      A   
ATOM   4528  CA  GLY   479     -95.941  21.902  11.944  1.00 10.00      A   
ATOM   4529  C   GLY   479     -95.178  20.583  11.775  1.00 10.00      A   
ATOM   4530  O   GLY   479     -94.406  20.201  12.673  1.00 10.00      A   
ATOM   4531  N   CYS   480     -95.408  19.884  10.652  1.00 10.00      A   
ATOM   4532  HN  CYS   480     -95.927  20.293   9.928  1.00 10.00      A   
ATOM   4533  CA  CYS   480     -94.891  18.508  10.488  1.00 10.00      A   
ATOM   4534  CB  CYS   480     -95.821  17.674   9.599  1.00 10.00      A   
ATOM   4535  SG  CYS   480     -97.395  17.404  10.435  1.00 10.00      A   
ATOM   4536  HG  CYS   480     -97.568  16.098  10.569  1.00 10.00      A   
ATOM   4537  C   CYS   480     -93.485  18.528   9.930  1.00 10.00      A   
ATOM   4538  O   CYS   480     -93.285  18.405   8.727  1.00 10.00      A   
ATOM   4539  N   ASP   481     -92.523  18.670  10.845  1.00 10.00      A   
ATOM   4540  HN  ASP   481     -92.769  18.667  11.793  1.00 10.00      A   
ATOM   4541  CA  ASP   481     -91.125  18.828  10.487  1.00 10.00      A   
ATOM   4542  CB  ASP   481     -90.253  18.759  11.740  1.00 10.00      A   
ATOM   4543  CG  ASP   481     -90.482  19.910  12.720  1.00 10.00      A   
ATOM   4544  OD1 ASP   481     -91.287  20.821  12.476  1.00 10.00      A   
ATOM   4545  OD2 ASP   481     -89.822  19.890  13.767  1.00 10.00      A   
ATOM   4546  C   ASP   481     -90.570  17.806   9.486  1.00 10.00      A   
ATOM   4547  O   ASP   481     -89.729  18.163   8.655  1.00 10.00      A   
ATOM   4548  N   SER   482     -90.984  16.540   9.609  1.00 10.00      A   
ATOM   4549  HN  SER   482     -91.731  16.336  10.209  1.00 10.00      A   
ATOM   4550  CA  SER   482     -90.348  15.460   8.868  1.00 10.00      A   
ATOM   4551  CB  SER   482     -90.153  14.223   9.776  1.00 10.00      A   
ATOM   4552  OG  SER   482     -89.348  14.543  10.916  1.00 10.00      A   
ATOM   4553  HG  SER   482     -89.734  14.149  11.702  1.00 10.00      A   
ATOM   4554  C   SER   482     -91.098  15.065   7.609  1.00 10.00      A   
ATOM   4555  O   SER   482     -90.723  14.100   6.929  1.00 10.00      A   
ATOM   4556  N   LEU   483     -92.180  15.787   7.326  1.00 10.00      A   
ATOM   4557  HN  LEU   483     -92.374  16.588   7.857  1.00 10.00      A   
ATOM   4558  CA  LEU   483     -93.088  15.410   6.238  1.00 10.00      A   
ATOM   4559  CB  LEU   483     -94.181  16.467   6.134  1.00 10.00      A   
ATOM   4560  CG  LEU   483     -95.661  16.189   5.964  1.00 10.00      A   
ATOM   4561  CD1 LEU   483     -96.353  17.364   5.116  1.00 10.00      A   
ATOM   4562  CD2 LEU   483     -96.150  14.753   5.661  1.00 10.00      A   
ATOM   4563  C   LEU   483     -92.395  15.247   4.877  1.00 10.00      A   
ATOM   4564  O   LEU   483     -91.662  16.124   4.404  1.00 10.00      A   
ATOM   4565  N   ARG   484     -92.621  14.102   4.249  1.00 10.00      A   
ATOM   4566  HN  ARG   484     -93.169  13.414   4.683  1.00 10.00      A   
ATOM   4567  CA  ARG   484     -92.068  13.847   2.919  1.00 10.00      A   
ATOM   4568  CB  ARG   484     -91.175  12.604   2.934  1.00 10.00      A   
ATOM   4569  CG  ARG   484     -89.858  12.798   3.714  1.00 10.00      A   
ATOM   4570  CD  ARG   484     -89.158  11.429   3.948  1.00 10.00      A   
ATOM   4571  NE  ARG   484     -89.262  10.653   2.737  1.00 10.00      A   
ATOM   4572  HE  ARG   484     -88.852  11.044   1.938  1.00 10.00      A   
ATOM   4573  CZ  ARG   484     -89.856   9.465   2.603  1.00 10.00      A   
ATOM   4574  NH1 ARG   484     -90.351   8.796   3.624  1.00 10.00      A   
ATOM   4575 HH11 ARG   484     -90.806   7.873   3.470  1.00 10.00      A   
ATOM   4576 HH12 ARG   484     -90.288   9.191   4.585  1.00 10.00      A   
ATOM   4577  NH2 ARG   484     -89.909   8.932   1.401  1.00 10.00      A   
ATOM   4578 HH21 ARG   484     -90.360   8.013   1.262  1.00 10.00      A   
ATOM   4579 HH22 ARG   484     -89.496   9.436   0.591  1.00 10.00      A   
ATOM   4580  C   ARG   484     -93.152  13.666   1.857  1.00 10.00      A   
ATOM   4581  O   ARG   484     -92.950  14.081   0.726  1.00 10.00      A   
ATOM   4582  N   LYS   485     -94.263  13.008   2.196  1.00 10.00      A   
ATOM   4583  HN  LYS   485     -94.359  12.635   3.097  1.00 10.00      A   
ATOM   4584  CA  LYS   485     -95.348  12.846   1.203  1.00 10.00      A   
ATOM   4585  CB  LYS   485     -95.431  11.391   0.716  1.00 10.00      A   
ATOM   4586  CG  LYS   485     -94.285  10.999  -0.251  1.00 10.00      A   
ATOM   4587  CD  LYS   485     -94.291   9.491  -0.465  1.00 10.00      A   
ATOM   4588  CE  LYS   485     -93.595   8.767   0.645  1.00 10.00      A   
ATOM   4589  NZ  LYS   485     -93.652   7.243   0.502  1.00 10.00      A   
ATOM   4590  HZ1 LYS   485     -93.314   6.790   1.375  1.00 10.00      A   
ATOM   4591  HZ2 LYS   485     -93.053   6.934  -0.288  1.00 10.00      A   
ATOM   4592  HZ3 LYS   485     -94.630   6.939   0.320  1.00 10.00      A   
ATOM   4593  C   LYS   485     -96.657  13.161   1.906  1.00 10.00      A   
ATOM   4594  O   LYS   485     -96.915  12.623   2.989  1.00 10.00      A   
ATOM   4595  N   LEU   486     -97.457  14.034   1.311  1.00 10.00      A   
ATOM   4596  HN  LEU   486     -97.147  14.501   0.507  1.00 10.00      A   
ATOM   4597  CA  LEU   486     -98.797  14.312   1.837  1.00 10.00      A   
ATOM   4598  CB  LEU   486     -98.865  15.787   2.283  1.00 10.00      A   
ATOM   4599  CG  LEU   486    -100.254  16.334   2.722  1.00 10.00      A   
ATOM   4600  CD1 LEU   486    -100.810  15.436   3.857  1.00 10.00      A   
ATOM   4601  CD2 LEU   486    -100.120  17.771   3.226  1.00 10.00      A   
ATOM   4602  C   LEU   486     -99.776  14.030   0.668  1.00 10.00      A   
ATOM   4603  O   LEU   486     -99.521  14.468  -0.458  1.00 10.00      A   
ATOM   4604  N   GLU   487    -100.850  13.269   0.918  1.00 10.00      A   
ATOM   4605  HN  GLU   487    -101.040  12.970   1.831  1.00 10.00      A   
ATOM   4606  CA  GLU   487    -101.752  12.880  -0.200  1.00 10.00      A   
ATOM   4607  CB  GLU   487    -101.514  11.444  -0.713  1.00 10.00      A   
ATOM   4608  CG  GLU   487    -101.415  10.348   0.404  1.00 10.00      A   
ATOM   4609  CD  GLU   487    -100.883   9.002  -0.122  1.00 10.00      A   
ATOM   4610  OE1 GLU   487    -101.066   7.948   0.557  1.00 10.00      A   
ATOM   4611  OE2 GLU   487    -100.276   8.998  -1.201  1.00 10.00      A   
ATOM   4612  C   GLU   487    -103.158  13.025   0.346  1.00 10.00      A   
ATOM   4613  O   GLU   487    -103.491  12.452   1.403  1.00 10.00      A   
ATOM   4614  N   ILE   488    -103.950  13.831  -0.362  1.00 10.00      A   
ATOM   4615  HN  ILE   488    -103.676  14.125  -1.255  1.00 10.00      A   
ATOM   4616  CA  ILE   488    -105.241  14.283   0.200  1.00 10.00      A   
ATOM   4617  CB  ILE   488    -105.149  15.792   0.612  1.00 10.00      A   
ATOM   4618  CG1 ILE   488    -104.043  16.004   1.687  1.00 10.00      A   
ATOM   4619  CG2 ILE   488    -106.514  16.276   1.218  1.00 10.00      A   
ATOM   4620  CD1 ILE   488    -103.660  17.539   1.839  1.00 10.00      A   
ATOM   4621  C   ILE   488    -106.302  14.119  -0.851  1.00 10.00      A   
ATOM   4622  O   ILE   488    -106.098  14.520  -2.020  1.00 10.00      A   
ATOM   4623  N   ARG   489    -107.491  13.615  -0.460  1.00 10.00      A   
ATOM   4624  HN  ARG   489    -107.621  13.254   0.442  1.00 10.00      A   
ATOM   4625  CA  ARG   489    -108.586  13.630  -1.443  1.00 10.00      A   
ATOM   4626  CB  ARG   489    -108.794  12.217  -2.036  1.00 10.00      A   
ATOM   4627  CG  ARG   489    -109.059  11.141  -0.974  1.00 10.00      A   
ATOM   4628  CD  ARG   489    -109.633   9.838  -1.557  1.00 10.00      A   
ATOM   4629  NE  ARG   489    -110.938  10.074  -2.174  1.00 10.00      A   
ATOM   4630  HE  ARG   489    -111.363  10.940  -2.004  1.00 10.00      A   
ATOM   4631  CZ  ARG   489    -111.579   9.194  -2.945  1.00 10.00      A   
ATOM   4632  NH1 ARG   489    -111.062   7.989  -3.174  1.00 10.00      A   
ATOM   4633 HH11 ARG   489    -110.150   7.725  -2.751  1.00 10.00      A   
ATOM   4634 HH12 ARG   489    -111.572   7.311  -3.777  1.00 10.00      A   
ATOM   4635  NH2 ARG   489    -112.751   9.513  -3.466  1.00 10.00      A   
ATOM   4636 HH21 ARG   489    -113.255   8.831  -4.068  1.00 10.00      A   
ATOM   4637 HH22 ARG   489    -113.170  10.445  -3.273  1.00 10.00      A   
ATOM   4638  C   ARG   489    -109.851  14.106  -0.732  1.00 10.00      A   
ATOM   4639  O   ARG   489    -110.056  13.786   0.441  1.00 10.00      A   
ATOM   4640  N   ASP   490    -110.680  14.865  -1.441  1.00 10.00      A   
ATOM   4641  HN  ASP   490    -110.377  15.230  -2.299  1.00 10.00      A   
ATOM   4642  CA  ASP   490    -112.042  15.170  -0.970  1.00 10.00      A   
ATOM   4643  CB  ASP   490    -112.880  13.867  -0.919  1.00 10.00      A   
ATOM   4644  CG  ASP   490    -113.100  13.250  -2.287  1.00 10.00      A   
ATOM   4645  OD1 ASP   490    -114.037  13.667  -2.991  1.00 10.00      A   
ATOM   4646  OD2 ASP   490    -112.356  12.320  -2.650  1.00 10.00      A   
ATOM   4647  C   ASP   490    -112.064  15.874   0.373  1.00 10.00      A   
ATOM   4648  O   ASP   490    -112.817  15.491   1.261  1.00 10.00      A   
ATOM   4649  N   CYS   491    -111.231  16.920   0.520  1.00 10.00      A   
ATOM   4650  HN  CYS   491    -110.636  17.153  -0.223  1.00 10.00      A   
ATOM   4651  CA  CYS   491    -111.176  17.721   1.732  1.00 10.00      A   
ATOM   4652  CB  CYS   491    -109.813  17.534   2.430  1.00 10.00      A   
ATOM   4653  SG  CYS   491    -109.534  15.841   3.127  1.00 10.00      A   
ATOM   4654  HG  CYS   491    -110.347  15.685   4.161  1.00 10.00      A   
ATOM   4655  C   CYS   491    -111.336  19.185   1.334  1.00 10.00      A   
ATOM   4656  O   CYS   491    -110.910  19.577   0.254  1.00 10.00      A   
ATOM   4657  N   PRO   492    -111.924  20.006   2.217  1.00 10.00      A   
ATOM   4658  CA  PRO   492    -112.109  21.446   1.958  1.00 10.00      A   
ATOM   4659  CB  PRO   492    -113.204  21.824   2.945  1.00 10.00      A   
ATOM   4660  CG  PRO   492    -112.995  20.893   4.101  1.00 10.00      A   
ATOM   4661  CD  PRO   492    -112.505  19.591   3.511  1.00 10.00      A   
ATOM   4662  C   PRO   492    -110.826  22.273   2.191  1.00 10.00      A   
ATOM   4663  O   PRO   492    -110.820  23.213   2.993  1.00 10.00      A   
ATOM   4664  N   PHE   493    -109.771  21.893   1.480  1.00 10.00      A   
ATOM   4665  HN  PHE   493    -109.892  21.144   0.859  1.00 10.00      A   
ATOM   4666  CA  PHE   493    -108.450  22.498   1.548  1.00 10.00      A   
ATOM   4667  CB  PHE   493    -107.356  21.448   1.846  1.00 10.00      A   
ATOM   4668  CG  PHE   493    -107.521  20.679   3.168  1.00 10.00      A   
ATOM   4669  CD1 PHE   493    -106.937  19.415   3.315  1.00 10.00      A   
ATOM   4670  CD2 PHE   493    -108.199  21.230   4.267  1.00 10.00      A   
ATOM   4671  CE1 PHE   493    -107.051  18.722   4.533  1.00 10.00      A   
ATOM   4672  CE2 PHE   493    -108.328  20.554   5.462  1.00 10.00      A   
ATOM   4673  CZ  PHE   493    -107.760  19.285   5.605  1.00 10.00      A   
ATOM   4674  C   PHE   493    -108.179  23.054   0.161  1.00 10.00      A   
ATOM   4675  O   PHE   493    -108.463  22.397  -0.865  1.00 10.00      A   
ATOM   4676  N   GLY   494    -107.596  24.255   0.108  1.00 10.00      A   
ATOM   4677  HN  GLY   494    -107.192  24.645   0.911  1.00 10.00      A   
ATOM   4678  CA  GLY   494    -107.574  24.966  -1.150  1.00 10.00      A   
ATOM   4679  C   GLY   494    -106.385  25.852  -1.326  1.00 10.00      A   
ATOM   4680  O   GLY   494    -105.263  25.549  -0.885  1.00 10.00      A   
ATOM   4681  N   ASP   495    -106.662  27.003  -1.896  1.00 10.00      A   
ATOM   4682  HN  ASP   495    -107.597  27.242  -2.068  1.00 10.00      A   
ATOM   4683  CA  ASP   495    -105.610  27.926  -2.276  1.00 10.00      A   
ATOM   4684  CB  ASP   495    -106.239  29.108  -3.000  1.00 10.00      A   
ATOM   4685  CG  ASP   495    -106.978  28.680  -4.270  1.00 10.00      A   
ATOM   4686  OD1 ASP   495    -106.979  27.467  -4.560  1.00 10.00      A   
ATOM   4687  OD2 ASP   495    -107.514  29.538  -4.973  1.00 10.00      A   
ATOM   4688  C   ASP   495    -104.821  28.464  -1.087  1.00 10.00      A   
ATOM   4689  O   ASP   495    -103.615  28.701  -1.201  1.00 10.00      A   
ATOM   4690  N   LYS   496    -105.527  28.749   0.006  1.00 10.00      A   
ATOM   4691  HN  LYS   496    -106.442  28.411   0.098  1.00 10.00      A   
ATOM   4692  CA  LYS   496    -104.938  29.570   1.078  1.00 10.00      A   
ATOM   4693  CB  LYS   496    -106.010  29.993   2.065  1.00 10.00      A   
ATOM   4694  CG  LYS   496    -106.946  31.077   1.478  1.00 10.00      A   
ATOM   4695  CD  LYS   496    -107.990  31.420   2.513  1.00 10.00      A   
ATOM   4696  CE  LYS   496    -109.325  31.668   1.847  1.00 10.00      A   
ATOM   4697  NZ  LYS   496    -109.793  30.424   1.142  1.00 10.00      A   
ATOM   4698  HZ1 LYS   496    -110.711  30.597   0.684  1.00 10.00      A   
ATOM   4699  HZ2 LYS   496    -109.899  29.646   1.823  1.00 10.00      A   
ATOM   4700  HZ3 LYS   496    -109.102  30.144   0.416  1.00 10.00      A   
ATOM   4701  C   LYS   496    -103.806  28.841   1.789  1.00 10.00      A   
ATOM   4702  O   LYS   496    -102.720  29.408   1.950  1.00 10.00      A   
ATOM   4703  N   ALA   497    -104.039  27.584   2.196  1.00 10.00      A   
ATOM   4704  HN  ALA   497    -104.911  27.169   2.033  1.00 10.00      A   
ATOM   4705  CA  ALA   497    -102.981  26.830   2.891  1.00 10.00      A   
ATOM   4706  CB  ALA   497    -103.546  25.576   3.573  1.00 10.00      A   
ATOM   4707  C   ALA   497    -101.845  26.474   1.965  1.00 10.00      A   
ATOM   4708  O   ALA   497    -100.683  26.506   2.372  1.00 10.00      A   
ATOM   4709  N   LEU   498    -102.181  26.178   0.704  1.00 10.00      A   
ATOM   4710  HN  LEU   498    -103.119  26.242   0.430  1.00 10.00      A   
ATOM   4711  CA  LEU   498    -101.172  25.756  -0.280  1.00 10.00      A   
ATOM   4712  CB  LEU   498    -101.892  25.396  -1.604  1.00 10.00      A   
ATOM   4713  CG  LEU   498    -101.036  24.925  -2.771  1.00 10.00      A   
ATOM   4714  CD1 LEU   498    -100.408  23.593  -2.385  1.00 10.00      A   
ATOM   4715  CD2 LEU   498    -101.890  24.772  -4.026  1.00 10.00      A   
ATOM   4716  C   LEU   498    -100.171  26.888  -0.554  1.00 10.00      A   
ATOM   4717  O   LEU   498     -98.935  26.698  -0.575  1.00 10.00      A   
ATOM   4718  N   LEU   499    -100.691  28.075  -0.833  1.00 10.00      A   
ATOM   4719  HN  LEU   499    -101.661  28.217  -0.803  1.00 10.00      A   
ATOM   4720  CA  LEU   499     -99.792  29.164  -1.186  1.00 10.00      A   
ATOM   4721  CB  LEU   499    -100.565  30.251  -1.912  1.00 10.00      A   
ATOM   4722  CG  LEU   499    -101.088  29.857  -3.311  1.00 10.00      A   
ATOM   4723  CD1 LEU   499    -102.023  30.963  -3.766  1.00 10.00      A   
ATOM   4724  CD2 LEU   499     -99.940  29.665  -4.264  1.00 10.00      A   
ATOM   4725  C   LEU   499     -99.116  29.746   0.064  1.00 10.00      A   
ATOM   4726  O   LEU   499     -97.986  30.195  -0.012  1.00 10.00      A   
ATOM   4727  N   ALA   500     -99.788  29.711   1.205  1.00 10.00      A   
ATOM   4728  HN  ALA   500    -100.698  29.346   1.221  1.00 10.00      A   
ATOM   4729  CA  ALA   500     -99.178  30.220   2.458  1.00 10.00      A   
ATOM   4730  CB  ALA   500    -100.170  30.216   3.549  1.00 10.00      A   
ATOM   4731  C   ALA   500     -97.957  29.396   2.893  1.00 10.00      A   
ATOM   4732  O   ALA   500     -97.071  29.899   3.607  1.00 10.00      A   
ATOM   4733  N   ASN   501     -97.927  28.140   2.458  1.00 10.00      A   
ATOM   4734  HN  ASN   501     -98.660  27.818   1.893  1.00 10.00      A   
ATOM   4735  CA  ASN   501     -96.843  27.226   2.789  1.00 10.00      A   
ATOM   4736  CB  ASN   501     -97.459  26.019   3.514  1.00 10.00      A   
ATOM   4737  CG  ASN   501     -98.098  26.422   4.816  1.00 10.00      A   
ATOM   4738  OD1 ASN   501     -97.268  26.633   5.830  1.00 10.00      A   
ATOM   4739  ND2 ASN   501     -99.336  26.618   4.898  1.00 10.00      A   
ATOM   4740 HD21 ASN   501     -99.878  26.501   4.091  1.00 10.00      A   
ATOM   4741 HD22 ASN   501     -99.707  26.879   5.768  1.00 10.00      A   
ATOM   4742  C   ASN   501     -96.069  26.738   1.584  1.00 10.00      A   
ATOM   4743  O   ASN   501     -95.553  25.623   1.612  1.00 10.00      A   
ATOM   4744  N   ALA   502     -95.972  27.557   0.523  1.00 10.00      A   
ATOM   4745  HN  ALA   502     -96.348  28.461   0.575  1.00 10.00      A   
ATOM   4746  CA  ALA   502     -95.317  27.123  -0.705  1.00 10.00      A   
ATOM   4747  CB  ALA   502     -95.299  28.233  -1.748  1.00 10.00      A   
ATOM   4748  C   ALA   502     -93.883  26.615  -0.469  1.00 10.00      A   
ATOM   4749  O   ALA   502     -93.500  25.628  -1.063  1.00 10.00      A   
ATOM   4750  N   SER   503     -93.084  27.305   0.352  1.00 10.00      A   
ATOM   4751  HN  SER   503     -93.434  28.078   0.843  1.00 10.00      A   
ATOM   4752  CA  SER   503     -91.674  26.902   0.519  1.00 10.00      A   
ATOM   4753  CB  SER   503     -90.917  27.941   1.334  1.00 10.00      A   
ATOM   4754  OG  SER   503     -91.483  27.989   2.638  1.00 10.00      A   
ATOM   4755  HG  SER   503     -91.543  28.902   2.927  1.00 10.00      A   
ATOM   4756  C   SER   503     -91.526  25.513   1.159  1.00 10.00      A   
ATOM   4757  O   SER   503     -90.526  24.812   0.927  1.00 10.00      A   
ATOM   4758  N   LYS   504     -92.513  25.119   1.956  1.00 10.00      A   
ATOM   4759  HN  LYS   504     -93.257  25.733   2.131  1.00 10.00      A   
ATOM   4760  CA  LYS   504     -92.524  23.781   2.586  1.00 10.00      A   
ATOM   4761  CB  LYS   504     -93.789  23.608   3.473  1.00 10.00      A   
ATOM   4762  CG  LYS   504     -93.920  22.196   4.145  1.00 10.00      A   
ATOM   4763  CD  LYS   504     -92.763  21.908   5.150  1.00 10.00      A   
ATOM   4764  CE  LYS   504     -93.169  20.647   5.974  1.00 10.00      A   
ATOM   4765  NZ  LYS   504     -92.054  20.247   6.928  1.00 10.00      A   
ATOM   4766  HZ1 LYS   504     -92.334  19.406   7.472  1.00 10.00      A   
ATOM   4767  HZ2 LYS   504     -91.853  21.023   7.589  1.00 10.00      A   
ATOM   4768  HZ3 LYS   504     -91.187  20.031   6.394  1.00 10.00      A   
ATOM   4769  C   LYS   504     -92.439  22.677   1.522  1.00 10.00      A   
ATOM   4770  O   LYS   504     -91.836  21.624   1.742  1.00 10.00      A   
ATOM   4771  N   LEU   505     -93.054  22.923   0.363  1.00 10.00      A   
ATOM   4772  HN  LEU   505     -93.463  23.804   0.234  1.00 10.00      A   
ATOM   4773  CA  LEU   505     -93.151  21.950  -0.725  1.00 10.00      A   
ATOM   4774  CB  LEU   505     -94.100  22.464  -1.844  1.00 10.00      A   
ATOM   4775  CG  LEU   505     -95.521  22.861  -1.365  1.00 10.00      A   
ATOM   4776  CD1 LEU   505     -96.358  23.445  -2.540  1.00 10.00      A   
ATOM   4777  CD2 LEU   505     -96.249  21.663  -0.694  1.00 10.00      A   
ATOM   4778  C   LEU   505     -91.784  21.568  -1.285  1.00 10.00      A   
ATOM   4779  O   LEU   505     -91.636  20.445  -1.828  1.00 10.00      A   
ATOM   4780  N   GLU   506     -90.793  22.465  -1.163  1.00 10.00      A   
ATOM   4781  HN  GLU   506     -90.983  23.340  -0.763  1.00 10.00      A   
ATOM   4782  CA  GLU   506     -89.421  22.157  -1.620  1.00 10.00      A   
ATOM   4783  CB  GLU   506     -88.566  23.433  -1.819  1.00 10.00      A   
ATOM   4784  CG  GLU   506     -88.859  24.071  -3.126  1.00 10.00      A   
ATOM   4785  CD  GLU   506     -87.977  25.275  -3.449  1.00 10.00      A   
ATOM   4786  OE1 GLU   506     -87.373  25.849  -2.518  1.00 10.00      A   
ATOM   4787  OE2 GLU   506     -87.909  25.635  -4.632  1.00 10.00      A   
ATOM   4788  C   GLU   506     -88.701  21.193  -0.673  1.00 10.00      A   
ATOM   4789  O   GLU   506     -87.624  20.718  -1.000  1.00 10.00      A   
ATOM   4790  N   THR   507     -89.308  20.905   0.488  1.00 10.00      A   
ATOM   4791  HN  THR   507     -90.167  21.334   0.682  1.00 10.00      A   
ATOM   4792  CA  THR   507     -88.748  19.979   1.485  1.00 10.00      A   
ATOM   4793  CB  THR   507     -88.860  20.546   2.930  1.00 10.00      A   
ATOM   4794  OG1 THR   507     -90.237  20.483   3.350  1.00 10.00      A   
ATOM   4795  HG1 THR   507     -90.392  21.132   4.040  1.00 10.00      A   
ATOM   4796  CG2 THR   507     -88.376  21.971   2.934  1.00 10.00      A   
ATOM   4797  C   THR   507     -89.386  18.595   1.465  1.00 10.00      A   
ATOM   4798  O   THR   507     -89.025  17.753   2.280  1.00 10.00      A   
ATOM   4799  N   MET   508     -90.308  18.362   0.524  1.00 10.00      A   
ATOM   4800  HN  MET   508     -90.466  19.057  -0.149  1.00 10.00      A   
ATOM   4801  CA  MET   508     -91.091  17.134   0.440  1.00 10.00      A   
ATOM   4802  CB  MET   508     -92.602  17.466   0.521  1.00 10.00      A   
ATOM   4803  CG  MET   508     -92.997  18.207   1.791  1.00 10.00      A   
ATOM   4804  SD  MET   508     -94.613  18.976   1.834  1.00 10.00      A   
ATOM   4805  CE  MET   508     -95.702  17.563   1.459  1.00 10.00      A   
ATOM   4806  C   MET   508     -90.871  16.460  -0.895  1.00 10.00      A   
ATOM   4807  O   MET   508     -90.580  17.143  -1.879  1.00 10.00      A   
ATOM   4808  N   ARG   509     -91.061  15.143  -0.959  1.00 10.00      A   
ATOM   4809  HN  ARG   509     -91.173  14.619  -0.139  1.00 10.00      A   
ATOM   4810  CA  ARG   509     -91.102  14.478  -2.280  1.00 10.00      A   
ATOM   4811  CB  ARG   509     -91.223  12.958  -2.160  1.00 10.00      A   
ATOM   4812  CG  ARG   509     -91.313  12.266  -3.556  1.00 10.00      A   
ATOM   4813  CD  ARG   509     -91.607  10.784  -3.487  1.00 10.00      A   
ATOM   4814  NE  ARG   509     -90.488  10.079  -2.881  1.00 10.00      A   
ATOM   4815  HE  ARG   509     -89.643  10.563  -2.775  1.00 10.00      A   
ATOM   4816  CZ  ARG   509     -90.570   8.827  -2.475  1.00 10.00      A   
ATOM   4817  NH1 ARG   509     -91.718   8.150  -2.637  1.00 10.00      A   
ATOM   4818 HH11 ARG   509     -92.537   8.614  -3.081  1.00 10.00      A   
ATOM   4819 HH12 ARG   509     -91.790   7.162  -2.319  1.00 10.00      A   
ATOM   4820  NH2 ARG   509     -89.519   8.271  -1.912  1.00 10.00      A   
ATOM   4821 HH21 ARG   509     -88.642   8.819  -1.793  1.00 10.00      A   
ATOM   4822 HH22 ARG   509     -89.562   7.289  -1.589  1.00 10.00      A   
ATOM   4823  C   ARG   509     -92.276  15.022  -3.125  1.00 10.00      A   
ATOM   4824  O   ARG   509     -92.086  15.387  -4.310  1.00 10.00      A   
ATOM   4825  N   SER   510     -93.472  15.114  -2.519  1.00 10.00      A   
ATOM   4826  HN  SER   510     -93.557  14.957  -1.555  1.00 10.00      A   
ATOM   4827  CA  SER   510     -94.653  15.452  -3.330  1.00 10.00      A   
ATOM   4828  CB  SER   510     -94.998  14.277  -4.262  1.00 10.00      A   
ATOM   4829  OG  SER   510     -95.407  13.097  -3.539  1.00 10.00      A   
ATOM   4830  HG  SER   510     -94.633  12.575  -3.315  1.00 10.00      A   
ATOM   4831  C   SER   510     -95.852  15.792  -2.480  1.00 10.00      A   
ATOM   4832  O   SER   510     -95.912  15.394  -1.315  1.00 10.00      A   
ATOM   4833  N   LEU   511     -96.806  16.517  -3.087  1.00 10.00      A   
ATOM   4834  HN  LEU   511     -96.620  16.894  -3.972  1.00 10.00      A   
ATOM   4835  CA  LEU   511     -98.091  16.761  -2.483  1.00 10.00      A   
ATOM   4836  CB  LEU   511     -98.211  18.229  -2.088  1.00 10.00      A   
ATOM   4837  CG  LEU   511     -99.644  18.751  -1.840  1.00 10.00      A   
ATOM   4838  CD1 LEU   511    -100.168  17.986  -0.599  1.00 10.00      A   
ATOM   4839  CD2 LEU   511     -99.590  20.254  -1.634  1.00 10.00      A   
ATOM   4840  C   LEU   511     -99.121  16.387  -3.566  1.00 10.00      A   
ATOM   4841  O   LEU   511     -98.992  16.850  -4.721  1.00 10.00      A   
ATOM   4842  N   TRP   512    -100.086  15.536  -3.198  1.00 10.00      A   
ATOM   4843  HN  TRP   512    -100.052  15.148  -2.299  1.00 10.00      A   
ATOM   4844  CA  TRP   512    -101.213  15.153  -4.105  1.00 10.00      A   
ATOM   4845  CB  TRP   512    -101.311  13.616  -4.229  1.00 10.00      A   
ATOM   4846  CG  TRP   512    -102.579  13.164  -4.937  1.00 10.00      A   
ATOM   4847  CD1 TRP   512    -103.823  13.072  -4.405  1.00 10.00      A   
ATOM   4848  CD2 TRP   512    -102.707  12.875  -6.326  1.00 10.00      A   
ATOM   4849  NE1 TRP   512    -104.734  12.699  -5.382  1.00 10.00      A   
ATOM   4850  HE1 TRP   512    -105.692  12.548  -5.243  1.00 10.00      A   
ATOM   4851  CE2 TRP   512    -104.063  12.563  -6.569  1.00 10.00      A   
ATOM   4852  CE3 TRP   512    -101.791  12.819  -7.391  1.00 10.00      A   
ATOM   4853  CZ2 TRP   512    -104.546  12.197  -7.848  1.00 10.00      A   
ATOM   4854  CZ3 TRP   512    -102.257  12.463  -8.659  1.00 10.00      A   
ATOM   4855  CH2 TRP   512    -103.630  12.140  -8.871  1.00 10.00      A   
ATOM   4856  C   TRP   512    -102.495  15.702  -3.494  1.00 10.00      A   
ATOM   4857  O   TRP   512    -102.735  15.540  -2.284  1.00 10.00      A   
ATOM   4858  N   MET   513    -103.290  16.435  -4.288  1.00 10.00      A   
ATOM   4859  HN  MET   513    -102.981  16.692  -5.182  1.00 10.00      A   
ATOM   4860  CA  MET   513    -104.606  16.851  -3.833  1.00 10.00      A   
ATOM   4861  CB  MET   513    -104.620  18.349  -3.466  1.00 10.00      A   
ATOM   4862  CG  MET   513    -103.662  18.751  -2.307  1.00 10.00      A   
ATOM   4863  SD  MET   513    -103.650  20.500  -1.950  1.00 10.00      A   
ATOM   4864  CE  MET   513    -105.249  20.755  -1.131  1.00 10.00      A   
ATOM   4865  C   MET   513    -105.604  16.614  -4.955  1.00 10.00      A   
ATOM   4866  O   MET   513    -105.511  17.263  -6.034  1.00 10.00      A   
ATOM   4867  N   SER   514    -106.594  15.765  -4.690  1.00 10.00      A   
ATOM   4868  HN  SER   514    -106.614  15.289  -3.834  1.00 10.00      A   
ATOM   4869  CA  SER   514    -107.664  15.538  -5.683  1.00 10.00      A   
ATOM   4870  CB  SER   514    -107.607  14.119  -6.233  1.00 10.00      A   
ATOM   4871  OG  SER   514    -107.654  13.161  -5.188  1.00 10.00      A   
ATOM   4872  HG  SER   514    -108.288  12.474  -5.410  1.00 10.00      A   
ATOM   4873  C   SER   514    -109.021  15.800  -5.073  1.00 10.00      A   
ATOM   4874  O   SER   514    -109.265  15.474  -3.903  1.00 10.00      A   
ATOM   4875  N   SER   515    -109.936  16.319  -5.898  1.00 10.00      A   
ATOM   4876  HN  SER   515    -109.696  16.472  -6.837  1.00 10.00      A   
ATOM   4877  CA  SER   515    -111.272  16.662  -5.451  1.00 10.00      A   
ATOM   4878  CB  SER   515    -112.107  15.395  -5.206  1.00 10.00      A   
ATOM   4879  OG  SER   515    -112.282  14.678  -6.417  1.00 10.00      A   
ATOM   4880  HG  SER   515    -112.674  13.822  -6.229  1.00 10.00      A   
ATOM   4881  C   SER   515    -111.291  17.553  -4.208  1.00 10.00      A   
ATOM   4882  O   SER   515    -112.206  17.444  -3.374  1.00 10.00      A   
ATOM   4883  N   CYS   516    -110.313  18.450  -4.105  1.00 10.00      A   
ATOM   4884  HN  CYS   516    -109.598  18.441  -4.776  1.00 10.00      A   
ATOM   4885  CA  CYS   516    -110.252  19.456  -3.036  1.00 10.00      A   
ATOM   4886  CB  CYS   516    -108.838  19.562  -2.419  1.00 10.00      A   
ATOM   4887  SG  CYS   516    -108.378  18.006  -1.548  1.00 10.00      A   
ATOM   4888  HG  CYS   516    -107.837  17.185  -2.436  1.00 10.00      A   
ATOM   4889  C   CYS   516    -110.719  20.784  -3.602  1.00 10.00      A   
ATOM   4890  O   CYS   516    -111.523  20.799  -4.543  1.00 10.00      A   
ATOM   4891  N   SER   517    -110.285  21.893  -3.000  1.00 10.00      A   
ATOM   4892  HN  SER   517    -109.660  21.829  -2.248  1.00 10.00      A   
ATOM   4893  CA  SER   517    -110.745  23.211  -3.464  1.00 10.00      A   
ATOM   4894  CB  SER   517    -111.408  23.971  -2.304  1.00 10.00      A   
ATOM   4895  OG  SER   517    -112.635  23.303  -1.955  1.00 10.00      A   
ATOM   4896  HG  SER   517    -113.025  23.728  -1.188  1.00 10.00      A   
ATOM   4897  C   SER   517    -109.704  24.082  -4.171  1.00 10.00      A   
ATOM   4898  O   SER   517    -109.880  25.292  -4.285  1.00 10.00      A   
ATOM   4899  N   VAL   518    -108.638  23.496  -4.674  1.00 10.00      A   
ATOM   4900  HN  VAL   518    -108.577  22.518  -4.684  1.00 10.00      A   
ATOM   4901  CA  VAL   518    -107.552  24.296  -5.213  1.00 10.00      A   
ATOM   4902  CB  VAL   518    -106.214  23.491  -5.307  1.00 10.00      A   
ATOM   4903  CG1 VAL   518    -105.093  24.396  -5.786  1.00 10.00      A   
ATOM   4904  CG2 VAL   518    -105.811  22.891  -3.951  1.00 10.00      A   
ATOM   4905  C   VAL   518    -107.945  24.813  -6.605  1.00 10.00      A   
ATOM   4906  O   VAL   518    -108.267  24.012  -7.490  1.00 10.00      A   
ATOM   4907  N   SER   519    -107.893  26.137  -6.798  1.00 10.00      A   
ATOM   4908  HN  SER   519    -107.549  26.721  -6.090  1.00 10.00      A   
ATOM   4909  CA  SER   519    -108.353  26.719  -8.069  1.00 10.00      A   
ATOM   4910  CB  SER   519    -108.726  28.192  -7.901  1.00 10.00      A   
ATOM   4911  OG  SER   519    -107.602  28.952  -7.520  1.00 10.00      A   
ATOM   4912  HG  SER   519    -107.432  29.627  -8.180  1.00 10.00      A   
ATOM   4913  C   SER   519    -107.264  26.636  -9.111  1.00 10.00      A   
ATOM   4914  O   SER   519    -106.083  26.503  -8.791  1.00 10.00      A   
ATOM   4915  N   PHE   520    -107.648  26.746 -10.376  1.00 10.00      A   
ATOM   4916  HN  PHE   520    -108.600  26.780 -10.607  1.00 10.00      A   
ATOM   4917  CA  PHE   520    -106.634  26.814 -11.409  1.00 10.00      A   
ATOM   4918  CB  PHE   520    -107.302  26.797 -12.794  1.00 10.00      A   
ATOM   4919  CG  PHE   520    -106.345  27.012 -13.908  1.00 10.00      A   
ATOM   4920  CD1 PHE   520    -105.233  26.182 -14.060  1.00 10.00      A   
ATOM   4921  CD2 PHE   520    -106.556  28.034 -14.814  1.00 10.00      A   
ATOM   4922  CE1 PHE   520    -104.345  26.389 -15.104  1.00 10.00      A   
ATOM   4923  CE2 PHE   520    -105.668  28.233 -15.862  1.00 10.00      A   
ATOM   4924  CZ  PHE   520    -104.569  27.419 -15.990  1.00 10.00      A   
ATOM   4925  C   PHE   520    -105.716  28.059 -11.215  1.00 10.00      A   
ATOM   4926  O   PHE   520    -104.484  27.970 -11.354  1.00 10.00      A   
ATOM   4927  N   GLY   521    -106.304  29.199 -10.851  1.00 10.00      A   
ATOM   4928  HN  GLY   521    -107.281  29.230 -10.777  1.00 10.00      A   
ATOM   4929  CA  GLY   521    -105.518  30.401 -10.560  1.00 10.00      A   
ATOM   4930  C   GLY   521    -104.413  30.198  -9.519  1.00 10.00      A   
ATOM   4931  O   GLY   521    -103.317  30.737  -9.667  1.00 10.00      A   
ATOM   4932  N   ALA   522    -104.707  29.439  -8.468  1.00 10.00      A   
ATOM   4933  HN  ALA   522    -105.596  29.035  -8.383  1.00 10.00      A   
ATOM   4934  CA  ALA   522    -103.681  29.206  -7.426  1.00 10.00      A   
ATOM   4935  CB  ALA   522    -104.301  28.589  -6.159  1.00 10.00      A   
ATOM   4936  C   ALA   522    -102.575  28.297  -7.949  1.00 10.00      A   
ATOM   4937  O   ALA   522    -101.390  28.483  -7.617  1.00 10.00      A   
ATOM   4938  N   CYS   523    -102.952  27.303  -8.747  1.00 10.00      A   
ATOM   4939  HN  CYS   523    -103.908  27.164  -8.913  1.00 10.00      A   
ATOM   4940  CA  CYS   523    -101.985  26.413  -9.381  1.00 10.00      A   
ATOM   4941  CB  CYS   523    -102.707  25.316 -10.202  1.00 10.00      A   
ATOM   4942  SG  CYS   523    -103.652  24.088  -9.237  1.00 10.00      A   
ATOM   4943  HG  CYS   523    -104.174  23.215 -10.086  1.00 10.00      A   
ATOM   4944  C   CYS   523    -101.046  27.225 -10.286  1.00 10.00      A   
ATOM   4945  O   CYS   523     -99.834  27.054 -10.246  1.00 10.00      A   
ATOM   4946  N   LYS   524    -101.600  28.108 -11.113  1.00 10.00      A   
ATOM   4947  HN  LYS   524    -102.575  28.176 -11.174  1.00 10.00      A   
ATOM   4948  CA  LYS   524    -100.754  28.979 -11.935  1.00 10.00      A   
ATOM   4949  CB  LYS   524    -101.611  29.912 -12.788  1.00 10.00      A   
ATOM   4950  CG  LYS   524    -102.267  29.220 -13.975  1.00 10.00      A   
ATOM   4951  CD  LYS   524    -102.925  30.273 -14.882  1.00 10.00      A   
ATOM   4952  CE  LYS   524    -104.120  30.933 -14.217  1.00 10.00      A   
ATOM   4953  NZ  LYS   524    -104.846  31.793 -15.202  1.00 10.00      A   
ATOM   4954  HZ1 LYS   524    -105.181  31.217 -16.001  1.00 10.00      A   
ATOM   4955  HZ2 LYS   524    -104.213  32.534 -15.565  1.00 10.00      A   
ATOM   4956  HZ3 LYS   524    -105.664  32.245 -14.746  1.00 10.00      A   
ATOM   4957  C   LYS   524     -99.816  29.838 -11.083  1.00 10.00      A   
ATOM   4958  O   LYS   524     -98.610  29.981 -11.385  1.00 10.00      A   
ATOM   4959  N   LEU   525    -100.367  30.467 -10.051  1.00 10.00      A   
ATOM   4960  HN  LEU   525    -101.318  30.356  -9.844  1.00 10.00      A   
ATOM   4961  CA  LEU   525     -99.512  31.336  -9.230  1.00 10.00      A   
ATOM   4962  CB  LEU   525    -100.332  32.193  -8.250  1.00 10.00      A   
ATOM   4963  CG  LEU   525     -99.561  33.389  -7.677  1.00 10.00      A   
ATOM   4964  CD1 LEU   525     -99.241  34.378  -8.795  1.00 10.00      A   
ATOM   4965  CD2 LEU   525    -100.413  34.096  -6.649  1.00 10.00      A   
ATOM   4966  C   LEU   525     -98.429  30.537  -8.515  1.00 10.00      A   
ATOM   4967  O   LEU   525     -97.292  30.983  -8.447  1.00 10.00      A   
ATOM   4968  N   LEU   526     -98.763  29.351  -8.008  1.00 10.00      A   
ATOM   4969  HN  LEU   526     -99.691  29.042  -8.076  1.00 10.00      A   
ATOM   4970  CA  LEU   526     -97.763  28.497  -7.345  1.00 10.00      A   
ATOM   4971  CB  LEU   526     -98.388  27.221  -6.773  1.00 10.00      A   
ATOM   4972  CG  LEU   526     -97.419  26.240  -6.083  1.00 10.00      A   
ATOM   4973  CD1 LEU   526     -96.782  26.836  -4.811  1.00 10.00      A   
ATOM   4974  CD2 LEU   526     -98.120  24.908  -5.736  1.00 10.00      A   
ATOM   4975  C   LEU   526     -96.630  28.120  -8.313  1.00 10.00      A   
ATOM   4976  O   LEU   526     -95.444  28.183  -7.944  1.00 10.00      A   
ATOM   4977  N   GLY   527     -97.004  27.754  -9.547  1.00 10.00      A   
ATOM   4978  HN  GLY   527     -97.960  27.683  -9.748  1.00 10.00      A   
ATOM   4979  CA  GLY   527     -96.026  27.459 -10.604  1.00 10.00      A   
ATOM   4980  C   GLY   527     -95.100  28.610 -10.903  1.00 10.00      A   
ATOM   4981  O   GLY   527     -93.910  28.394 -11.103  1.00 10.00      A   
ATOM   4982  N   GLN   528     -95.652  29.827 -10.941  1.00 10.00      A   
ATOM   4983  HN  GLN   528     -96.624  29.891 -10.835  1.00 10.00      A   
ATOM   4984  CA  GLN   528     -94.901  31.077 -11.129  1.00 10.00      A   
ATOM   4985  CB  GLN   528     -95.832  32.299 -11.063  1.00 10.00      A   
ATOM   4986  CG  GLN   528     -96.479  32.734 -12.316  1.00 10.00      A   
ATOM   4987  CD  GLN   528     -95.579  33.607 -13.162  1.00 10.00      A   
ATOM   4988  OE1 GLN   528     -94.890  34.516 -12.681  1.00 10.00      A   
ATOM   4989  NE2 GLN   528     -95.578  33.323 -14.445  1.00 10.00      A   
ATOM   4990 HE21 GLN   528     -96.144  32.586 -14.757  1.00 10.00      A   
ATOM   4991 HE22 GLN   528     -95.011  33.860 -15.038  1.00 10.00      A   
ATOM   4992  C   GLN   528     -93.895  31.294 -10.013  1.00 10.00      A   
ATOM   4993  O   GLN   528     -92.726  31.630 -10.253  1.00 10.00      A   
ATOM   4994  N   LYS   529     -94.408  31.206  -8.799  1.00 10.00      A   
ATOM   4995  HN  LYS   529     -95.352  30.960  -8.705  1.00 10.00      A   
ATOM   4996  CA  LYS   529     -93.637  31.457  -7.607  1.00 10.00      A   
ATOM   4997  CB  LYS   529     -94.553  31.387  -6.392  1.00 10.00      A   
ATOM   4998  CG  LYS   529     -93.852  31.854  -5.107  1.00 10.00      A   
ATOM   4999  CD  LYS   529     -94.674  31.587  -3.871  1.00 10.00      A   
ATOM   5000  CE  LYS   529     -93.793  31.595  -2.619  1.00 10.00      A   
ATOM   5001  NZ  LYS   529     -93.118  32.882  -2.395  1.00 10.00      A   
ATOM   5002  HZ1 LYS   529     -93.820  33.640  -2.283  1.00 10.00      A   
ATOM   5003  HZ2 LYS   529     -92.506  33.109  -3.205  1.00 10.00      A   
ATOM   5004  HZ3 LYS   529     -92.535  32.835  -1.536  1.00 10.00      A   
ATOM   5005  C   LYS   529     -92.491  30.456  -7.396  1.00 10.00      A   
ATOM   5006  O   LYS   529     -91.441  30.822  -6.876  1.00 10.00      A   
ATOM   5007  N   MET   530     -92.735  29.195  -7.750  1.00 10.00      A   
ATOM   5008  HN  MET   530     -93.538  29.001  -8.276  1.00 10.00      A   
ATOM   5009  CA  MET   530     -91.846  28.082  -7.382  1.00 10.00      A   
ATOM   5010  CB  MET   530     -92.561  27.073  -6.470  1.00 10.00      A   
ATOM   5011  CG  MET   530     -93.194  27.665  -5.185  1.00 10.00      A   
ATOM   5012  SD  MET   530     -91.982  28.389  -4.091  1.00 10.00      A   
ATOM   5013  CE  MET   530     -91.233  26.860  -3.458  1.00 10.00      A   
ATOM   5014  C   MET   530     -91.362  27.365  -8.642  1.00 10.00      A   
ATOM   5015  O   MET   530     -91.819  26.267  -8.931  1.00 10.00      A   
ATOM   5016  N   PRO   531     -90.446  27.985  -9.400  1.00 10.00      A   
ATOM   5017  CA  PRO   531     -90.062  27.349 -10.653  1.00 10.00      A   
ATOM   5018  CB  PRO   531     -89.124  28.380 -11.306  1.00 10.00      A   
ATOM   5019  CG  PRO   531     -88.557  29.149 -10.130  1.00 10.00      A   
ATOM   5020  CD  PRO   531     -89.715  29.244  -9.174  1.00 10.00      A   
ATOM   5021  C   PRO   531     -89.368  25.993 -10.474  1.00 10.00      A   
ATOM   5022  O   PRO   531     -89.283  25.239 -11.434  1.00 10.00      A   
ATOM   5023  N   LYS   532     -88.889  25.659  -9.279  1.00 10.00      A   
ATOM   5024  HN  LYS   532     -88.967  26.284  -8.528  1.00 10.00      A   
ATOM   5025  CA  LYS   532     -88.235  24.337  -9.084  1.00 10.00      A   
ATOM   5026  CB  LYS   532     -87.057  24.427  -8.103  1.00 10.00      A   
ATOM   5027  CG  LYS   532     -85.979  25.437  -8.490  1.00 10.00      A   
ATOM   5028  CD  LYS   532     -84.832  25.384  -7.489  1.00 10.00      A   
ATOM   5029  CE  LYS   532     -83.792  26.476  -7.748  1.00 10.00      A   
ATOM   5030  NZ  LYS   532     -83.930  27.685  -6.845  1.00 10.00      A   
ATOM   5031  HZ1 LYS   532     -83.197  28.387  -7.072  1.00 10.00      A   
ATOM   5032  HZ2 LYS   532     -83.827  27.402  -5.850  1.00 10.00      A   
ATOM   5033  HZ3 LYS   532     -84.866  28.122  -6.974  1.00 10.00      A   
ATOM   5034  C   LYS   532     -89.210  23.229  -8.660  1.00 10.00      A   
ATOM   5035  O   LYS   532     -88.796  22.081  -8.426  1.00 10.00      A   
ATOM   5036  N   LEU   533     -90.498  23.569  -8.593  1.00 10.00      A   
ATOM   5037  HN  LEU   533     -90.737  24.519  -8.617  1.00 10.00      A   
ATOM   5038  CA  LEU   533     -91.550  22.595  -8.485  1.00 10.00      A   
ATOM   5039  CB  LEU   533     -92.648  23.101  -7.541  1.00 10.00      A   
ATOM   5040  CG  LEU   533     -92.603  22.922  -6.008  1.00 10.00      A   
ATOM   5041  CD1 LEU   533     -91.332  22.411  -5.298  1.00 10.00      A   
ATOM   5042  CD2 LEU   533     -93.410  23.962  -5.189  1.00 10.00      A   
ATOM   5043  C   LEU   533     -92.202  22.344  -9.848  1.00 10.00      A   
ATOM   5044  O   LEU   533     -92.335  23.262 -10.658  1.00 10.00      A   
ATOM   5045  N   ASN   534     -92.627  21.109 -10.087  1.00 10.00      A   
ATOM   5046  HN  ASN   534     -92.320  20.370  -9.522  1.00 10.00      A   
ATOM   5047  CA  ASN   534     -93.548  20.847 -11.184  1.00 10.00      A   
ATOM   5048  CB  ASN   534     -93.261  19.510 -11.895  1.00 10.00      A   
ATOM   5049  CG  ASN   534     -92.119  19.598 -12.871  1.00 10.00      A   
ATOM   5050  OD1 ASN   534     -91.553  20.684 -13.099  1.00 10.00      A   
ATOM   5051  ND2 ASN   534     -91.768  18.447 -13.485  1.00 10.00      A   
ATOM   5052 HD21 ASN   534     -92.268  17.633 -13.265  1.00 10.00      A   
ATOM   5053 HD22 ASN   534     -91.028  18.472 -14.127  1.00 10.00      A   
ATOM   5054  C   ASN   534     -94.917  20.834 -10.574  1.00 10.00      A   
ATOM   5055  O   ASN   534     -95.227  19.999  -9.698  1.00 10.00      A   
ATOM   5056  N   VAL   535     -95.741  21.773 -11.003  1.00 10.00      A   
ATOM   5057  HN  VAL   535     -95.423  22.427 -11.659  1.00 10.00      A   
ATOM   5058  CA  VAL   535     -97.123  21.855 -10.517  1.00 10.00      A   
ATOM   5059  CB  VAL   535     -97.503  23.307 -10.145  1.00 10.00      A   
ATOM   5060  CG1 VAL   535     -98.994  23.401  -9.643  1.00 10.00      A   
ATOM   5061  CG2 VAL   535     -96.530  23.822  -9.074  1.00 10.00      A   
ATOM   5062  C   VAL   535     -97.973  21.339 -11.664  1.00 10.00      A   
ATOM   5063  O   VAL   535     -98.154  22.049 -12.660  1.00 10.00      A   
ATOM   5064  N   GLU   536     -98.468  20.107 -11.531  1.00 10.00      A   
ATOM   5065  HN  GLU   536     -98.335  19.628 -10.686  1.00 10.00      A   
ATOM   5066  CA  GLU   536     -99.201  19.456 -12.605  1.00 10.00      A   
ATOM   5067  CB  GLU   536     -98.663  18.032 -12.830  1.00 10.00      A   
ATOM   5068  CG  GLU   536     -97.161  17.985 -13.212  1.00 10.00      A   
ATOM   5069  CD  GLU   536     -96.706  16.589 -13.670  1.00 10.00      A   
ATOM   5070  OE1 GLU   536     -97.535  15.640 -13.602  1.00 10.00      A   
ATOM   5071  OE2 GLU   536     -95.535  16.478 -14.097  1.00 10.00      A   
ATOM   5072  C   GLU   536    -100.699  19.399 -12.302  1.00 10.00      A   
ATOM   5073  O   GLU   536    -101.112  18.759 -11.352  1.00 10.00      A   
ATOM   5074  N   VAL   537    -101.481  20.076 -13.123  1.00 10.00      A   
ATOM   5075  HN  VAL   537    -101.061  20.671 -13.779  1.00 10.00      A   
ATOM   5076  CA  VAL   537    -102.931  19.981 -13.106  1.00 10.00      A   
ATOM   5077  CB  VAL   537    -103.565  21.245 -13.687  1.00 10.00      A   
ATOM   5078  CG1 VAL   537    -105.079  21.045 -13.927  1.00 10.00      A   
ATOM   5079  CG2 VAL   537    -103.272  22.442 -12.780  1.00 10.00      A   
ATOM   5080  C   VAL   537    -103.352  18.776 -13.945  1.00 10.00      A   
ATOM   5081  O   VAL   537    -103.016  18.689 -15.120  1.00 10.00      A   
ATOM   5082  N   ILE   538    -104.074  17.848 -13.329  1.00 10.00      A   
ATOM   5083  HN  ILE   538    -104.370  18.007 -12.408  1.00 10.00      A   
ATOM   5084  CA  ILE   538    -104.440  16.594 -13.989  1.00 10.00      A   
ATOM   5085  CB  ILE   538    -103.931  15.342 -13.204  1.00 10.00      A   
ATOM   5086  CG1 ILE   538    -102.423  15.447 -12.881  1.00 10.00      A   
ATOM   5087  CG2 ILE   538    -104.257  14.009 -13.979  1.00 10.00      A   
ATOM   5088  CD1 ILE   538    -101.939  14.393 -11.816  1.00 10.00      A   
ATOM   5089  C   ILE   538    -105.950  16.631 -14.021  1.00 10.00      A   
ATOM   5090  O   ILE   538    -106.601  16.437 -12.992  1.00 10.00      A   
ATOM   5091  N   ASP   539    -106.502  16.884 -15.199  1.00 10.00      A   
ATOM   5092  HN  ASP   539    -105.953  16.818 -16.008  1.00 10.00      A   
ATOM   5093  CA  ASP   539    -107.897  17.254 -15.320  1.00 10.00      A   
ATOM   5094  CB  ASP   539    -108.070  18.787 -15.124  1.00 10.00      A   
ATOM   5095  CG  ASP   539    -109.524  19.205 -14.808  1.00 10.00      A   
ATOM   5096  OD1 ASP   539    -109.769  19.942 -13.790  1.00 10.00      A   
ATOM   5097  OD2 ASP   539    -110.428  18.800 -15.570  1.00 10.00      A   
ATOM   5098  C   ASP   539    -108.394  16.807 -16.689  1.00 10.00      A   
ATOM   5099  O   ASP   539    -107.850  17.192 -17.734  1.00 10.00      A   
ATOM   5100  N   GLU   540    -109.453  16.017 -16.679  1.00 10.00      A   
ATOM   5101  HN  GLU   540    -109.895  15.815 -15.828  1.00 10.00      A   
ATOM   5102  CA  GLU   540    -109.968  15.449 -17.901  1.00 10.00      A   
ATOM   5103  CB  GLU   540    -110.418  14.000 -17.666  1.00 10.00      A   
ATOM   5104  CG  GLU   540    -109.230  13.089 -17.219  1.00 10.00      A   
ATOM   5105  CD  GLU   540    -109.641  11.649 -17.064  1.00 10.00      A   
ATOM   5106  OE1 GLU   540    -110.376  11.346 -16.108  1.00 10.00      A   
ATOM   5107  OE2 GLU   540    -109.257  10.837 -17.927  1.00 10.00      A   
ATOM   5108  C   GLU   540    -111.065  16.269 -18.599  1.00 10.00      A   
ATOM   5109  O   GLU   540    -111.656  15.794 -19.549  1.00 10.00      A   
ATOM   5110  N   ARG   541    -111.338  17.481 -18.131  1.00 10.00      A   
ATOM   5111  HN  ARG   541    -110.849  17.823 -17.353  1.00 10.00      A   
ATOM   5112  CA  ARG   541    -112.359  18.310 -18.763  1.00 10.00      A   
ATOM   5113  CB  ARG   541    -113.074  19.208 -17.735  1.00 10.00      A   
ATOM   5114  CG  ARG   541    -113.632  18.545 -16.529  1.00 10.00      A   
ATOM   5115  CD  ARG   541    -112.906  19.124 -15.318  1.00 10.00      A   
ATOM   5116  NE  ARG   541    -113.825  19.940 -14.583  1.00 10.00      A   
ATOM   5117  HE  ARG   541    -114.767  19.876 -14.847  1.00 10.00      A   
ATOM   5118  CZ  ARG   541    -113.526  20.763 -13.594  1.00 10.00      A   
ATOM   5119  NH1 ARG   541    -112.279  20.981 -13.185  1.00 10.00      A   
ATOM   5120 HH11 ARG   541    -111.485  20.494 -13.650  1.00 10.00      A   
ATOM   5121 HH12 ARG   541    -112.096  21.640 -12.400  1.00 10.00      A   
ATOM   5122  NH2 ARG   541    -114.531  21.419 -13.058  1.00 10.00      A   
ATOM   5123 HH21 ARG   541    -114.361  22.081 -12.275  1.00 10.00      A   
ATOM   5124 HH22 ARG   541    -115.497  21.275 -13.417  1.00 10.00      A   
ATOM   5125  C   ARG   541    -111.833  19.198 -19.904  1.00 10.00      A   
ATOM   5126  O   ARG   541    -112.512  20.138 -20.294  1.00 10.00      A   
ATOM   5127  N   GLY   542    -110.637  18.956 -20.427  1.00 10.00      A   
ATOM   5128  HN  GLY   542    -110.122  18.172 -20.143  1.00 10.00      A   
ATOM   5129  CA  GLY   542    -110.099  19.888 -21.441  1.00 10.00      A   
ATOM   5130  C   GLY   542    -109.375  21.075 -20.795  1.00 10.00      A   
ATOM   5131  O   GLY   542    -109.251  21.131 -19.573  1.00 10.00      A   
ATOM   5132  N   ALA   543    -108.896  22.014 -21.613  1.00 10.00      A   
ATOM   5133  HN  ALA   543    -109.139  21.978 -22.562  1.00 10.00      A   
ATOM   5134  CA  ALA   543    -108.018  23.103 -21.150  1.00 10.00      A   
ATOM   5135  CB  ALA   543    -107.798  24.096 -22.299  1.00 10.00      A   
ATOM   5136  C   ALA   543    -108.570  23.844 -19.908  1.00 10.00      A   
ATOM   5137  O   ALA   543    -109.729  24.302 -19.935  1.00 10.00      A   
ATOM   5138  N   PRO   544    -107.760  23.974 -18.833  1.00 10.00      A   
ATOM   5139  CA  PRO   544    -108.254  24.669 -17.631  1.00 10.00      A   
ATOM   5140  CB  PRO   544    -107.104  24.532 -16.636  1.00 10.00      A   
ATOM   5141  CG  PRO   544    -106.261  23.402 -17.139  1.00 10.00      A   
ATOM   5142  CD  PRO   544    -106.375  23.508 -18.647  1.00 10.00      A   
ATOM   5143  C   PRO   544    -108.550  26.140 -17.903  1.00 10.00      A   
ATOM   5144  O   PRO   544    -109.400  26.720 -17.232  1.00 10.00      A   
ATOM   5145  N   ASP   545    -107.847  26.702 -18.896  1.00 10.00      A   
ATOM   5146  HN  ASP   545    -107.083  26.198 -19.247  1.00 10.00      A   
ATOM   5147  CA  ASP   545    -108.126  28.011 -19.501  1.00 10.00      A   
ATOM   5148  CB  ASP   545    -107.284  28.182 -20.771  1.00 10.00      A   
ATOM   5149  CG  ASP   545    -105.916  28.735 -20.496  1.00 10.00      A   
ATOM   5150  OD1 ASP   545    -105.586  29.024 -19.313  1.00 10.00      A   
ATOM   5151  OD2 ASP   545    -105.168  28.887 -21.489  1.00 10.00      A   
ATOM   5152  C   ASP   545    -109.571  28.191 -19.968  1.00 10.00      A   
ATOM   5153  O   ASP   545    -110.036  29.332 -20.103  1.00 10.00      A   
ATOM   5154  N   SER   546    -110.249  27.084 -20.276  1.00 10.00      A   
ATOM   5155  HN  SER   546    -109.830  26.209 -20.136  1.00 10.00      A   
ATOM   5156  CA  SER   546    -111.613  27.153 -20.819  1.00 10.00      A   
ATOM   5157  CB  SER   546    -111.973  25.892 -21.627  1.00 10.00      A   
ATOM   5158  OG  SER   546    -112.002  24.734 -20.810  1.00 10.00      A   
ATOM   5159  HG  SER   546    -111.789  24.975 -19.905  1.00 10.00      A   
ATOM   5160  C   SER   546    -112.635  27.417 -19.717  1.00 10.00      A   
ATOM   5161  O   SER   546    -113.825  27.595 -19.994  1.00 10.00      A   
ATOM   5162  N   ARG   547    -112.148  27.484 -18.480  1.00 10.00      A   
ATOM   5163  HN  ARG   547    -111.182  27.382 -18.351  1.00 10.00      A   
ATOM   5164  CA  ARG   547    -112.986  27.703 -17.309  1.00 10.00      A   
ATOM   5165  CB  ARG   547    -112.949  26.468 -16.419  1.00 10.00      A   
ATOM   5166  CG  ARG   547    -113.711  25.270 -16.925  1.00 10.00      A   
ATOM   5167  CD  ARG   547    -113.573  24.104 -15.927  1.00 10.00      A   
ATOM   5168  NE  ARG   547    -112.214  23.550 -15.830  1.00 10.00      A   
ATOM   5169  HE  ARG   547    -111.698  23.764 -15.026  1.00 10.00      A   
ATOM   5170  CZ  ARG   547    -111.649  22.780 -16.767  1.00 10.00      A   
ATOM   5171  NH1 ARG   547    -112.303  22.484 -17.882  1.00 10.00      A   
ATOM   5172 HH11 ARG   547    -113.263  22.851 -18.035  1.00 10.00      A   
ATOM   5173 HH12 ARG   547    -111.855  21.884 -18.604  1.00 10.00      A   
ATOM   5174  NH2 ARG   547    -110.425  22.330 -16.609  1.00 10.00      A   
ATOM   5175 HH21 ARG   547    -109.993  21.732 -17.340  1.00 10.00      A   
ATOM   5176 HH22 ARG   547    -109.889  22.572 -15.750  1.00 10.00      A   
ATOM   5177  C   ARG   547    -112.435  28.883 -16.494  1.00 10.00      A   
ATOM   5178  O   ARG   547    -111.244  29.183 -16.587  1.00 10.00      A   
ATOM   5179  N   PRO   548    -113.287  29.528 -15.678  1.00 10.00      A   
ATOM   5180  CA  PRO   548    -112.819  30.623 -14.837  1.00 10.00      A   
ATOM   5181  CB  PRO   548    -114.031  30.912 -13.957  1.00 10.00      A   
ATOM   5182  CG  PRO   548    -115.204  30.588 -14.870  1.00 10.00      A   
ATOM   5183  CD  PRO   548    -114.736  29.310 -15.507  1.00 10.00      A   
ATOM   5184  C   PRO   548    -111.616  30.209 -13.992  1.00 10.00      A   
ATOM   5185  O   PRO   548    -111.521  29.042 -13.592  1.00 10.00      A   
ATOM   5186  N   GLU   549    -110.701  31.151 -13.755  1.00 10.00      A   
ATOM   5187  HN  GLU   549    -110.839  32.043 -14.137  1.00 10.00      A   
ATOM   5188  CA  GLU   549    -109.491  30.912 -12.944  1.00 10.00      A   
ATOM   5189  CB  GLU   549    -108.727  32.228 -12.792  1.00 10.00      A   
ATOM   5190  CG  GLU   549    -107.258  32.148 -13.177  1.00 10.00      A   
ATOM   5191  CD  GLU   549    -106.424  33.383 -12.734  1.00 10.00      A
[truncated: 219,609 more chars]
