# Supplementary material for: Flexibility of intrinsically disordered degrons in AUX/IAA proteins reinforces auxin co-receptor assemblies
Source: Nat Commun. 2020 May 8;11:2277. doi: 10.1038/s41467-020-16147-2 (PMC7210949; doi:10.1038/s41467-020-16147-2)
Supplement: Supplementary file 9 — Supplementary Data 6 [file 41467_2020_16147_MOESM9_ESM.gz › haddock_files/IAA07/No_disorder_restraint/Input/complex_8.pdb]

REMARK FILENAME="complex_8.pdb"
REMARK coordinates built for more than 100 hundred atoms
REMARK coordinates built for more than 100 hundred atoms
REMARK coordinates built for more than 100 hundred atoms
REMARK coordinates built for more than 100 hundred atoms
REMARK coordinates built for more than 100 hundred atoms
REMARK coordinates built for more than 100 hundred atoms
REMARK coordinates built for more than 100 hundred atoms
REMARK coordinates built for more than 100 hundred atoms
REMARK DATE:13-Feb-2019  23:25:59       created by user: enmr
REMARK VERSION:1.3U
ATOM      1  N   PHE     9     -55.483  11.218   2.160  1.00 10.00      A   
ATOM      2  HN  PHE     9     -55.643  11.406   3.108  1.00 10.00      A   
ATOM      3  CA  PHE     9     -55.262   9.796   1.720  1.00 10.00      A   
ATOM      4  CB  PHE     9     -56.415   8.889   2.198  1.00 10.00      A   
ATOM      5  CG  PHE     9     -56.572   8.835   3.693  1.00 10.00      A   
ATOM      6  CD1 PHE     9     -57.841   8.853   4.264  1.00 10.00      A   
ATOM      7  CD2 PHE     9     -55.460   8.774   4.534  1.00 10.00      A   
ATOM      8  CE1 PHE     9     -58.001   8.802   5.648  1.00 10.00      A   
ATOM      9  CE2 PHE     9     -55.616   8.727   5.912  1.00 10.00      A   
ATOM     10  CZ  PHE     9     -56.887   8.738   6.472  1.00 10.00      A   
ATOM     11  C   PHE     9     -55.143   9.662   0.197  1.00 10.00      A   
ATOM     12  O   PHE     9     -55.805  10.404  -0.536  1.00 10.00      A   
ATOM     13  N   PRO    10     -54.324   8.695  -0.283  1.00 10.00      A   
ATOM     14  CA  PRO    10     -54.334   8.296  -1.696  1.00 10.00      A   
ATOM     15  CB  PRO    10     -53.491   7.023  -1.706  1.00 10.00      A   
ATOM     16  CG  PRO    10     -52.618   7.135  -0.515  1.00 10.00      A   
ATOM     17  CD  PRO    10     -53.372   7.901   0.512  1.00 10.00      A   
ATOM     18  C   PRO    10     -55.764   7.940  -2.131  1.00 10.00      A   
ATOM     19  O   PRO    10     -56.540   7.427  -1.326  1.00 10.00      A   
ATOM     20  N   GLU    11     -56.094   8.197  -3.394  1.00 10.00      A   
ATOM     21  HN  GLU    11     -55.400   8.521  -4.006  1.00 10.00      A   
ATOM     22  CA  GLU    11     -57.465   8.014  -3.909  1.00 10.00      A   
ATOM     23  CB  GLU    11     -57.574   8.425  -5.389  1.00 10.00      A   
ATOM     24  CG  GLU    11     -56.919   9.750  -5.780  1.00 10.00      A   
ATOM     25  CD  GLU    11     -57.457  10.973  -5.028  1.00 10.00      A   
ATOM     26  OE1 GLU    11     -58.619  10.942  -4.570  1.00 10.00      A   
ATOM     27  OE2 GLU    11     -56.705  11.974  -4.907  1.00 10.00      A   
ATOM     28  C   GLU    11     -57.988   6.585  -3.757  1.00 10.00      A   
ATOM     29  O   GLU    11     -59.178   6.384  -3.512  1.00 10.00      A   
ATOM     30  N   GLU    12     -57.093   5.606  -3.930  1.00 10.00      A   
ATOM     31  HN  GLU    12     -56.175   5.842  -4.178  1.00 10.00      A   
ATOM     32  CA  GLU    12     -57.440   4.182  -3.759  1.00 10.00      A   
ATOM     33  CB  GLU    12     -56.262   3.282  -4.158  1.00 10.00      A   
ATOM     34  CG  GLU    12     -54.971   3.612  -3.426  1.00 10.00      A   
ATOM     35  CD  GLU    12     -53.820   2.750  -3.852  1.00 10.00      A   
ATOM     36  OE1 GLU    12     -54.050   1.752  -4.584  1.00 10.00      A   
ATOM     37  OE2 GLU    12     -52.674   3.078  -3.459  1.00 10.00      A   
ATOM     38  C   GLU    12     -57.864   3.887  -2.313  1.00 10.00      A   
ATOM     39  O   GLU    12     -58.873   3.188  -2.093  1.00 10.00      A   
ATOM     40  N   VAL    13     -57.067   4.406  -1.340  1.00 10.00      A   
ATOM     41  HN  VAL    13     -56.222   4.833  -1.594  1.00 10.00      A   
ATOM     42  CA  VAL    13     -57.439   4.347   0.086  1.00 10.00      A   
ATOM     43  CB  VAL    13     -56.381   5.046   1.003  1.00 10.00      A   
ATOM     44  CG1 VAL    13     -56.885   5.162   2.418  1.00 10.00      A   
ATOM     45  CG2 VAL    13     -55.064   4.278   0.991  1.00 10.00      A   
ATOM     46  C   VAL    13     -58.861   4.915   0.344  1.00 10.00      A   
ATOM     47  O   VAL    13     -59.697   4.250   0.955  1.00 10.00      A   
ATOM     48  N   LEU    14     -59.138   6.135  -0.118  1.00 10.00      A   
ATOM     49  HN  LEU    14     -58.440   6.645  -0.581  1.00 10.00      A   
ATOM     50  CA  LEU    14     -60.493   6.739   0.057  1.00 10.00      A   
ATOM     51  CB  LEU    14     -60.533   8.200  -0.437  1.00 10.00      A   
ATOM     52  CG  LEU    14     -60.080   9.288   0.553  1.00 10.00      A   
ATOM     53  CD1 LEU    14     -59.748  10.606  -0.165  1.00 10.00      A   
ATOM     54  CD2 LEU    14     -61.134   9.516   1.667  1.00 10.00      A   
ATOM     55  C   LEU    14     -61.627   5.972  -0.634  1.00 10.00      A   
ATOM     56  O   LEU    14     -62.766   5.875  -0.120  1.00 10.00      A   
ATOM     57  N   GLU    15     -61.342   5.453  -1.826  1.00 10.00      A   
ATOM     58  HN  GLU    15     -60.477   5.643  -2.243  1.00 10.00      A   
ATOM     59  CA  GLU    15     -62.315   4.598  -2.524  1.00 10.00      A   
ATOM     60  CB  GLU    15     -61.781   4.204  -3.895  1.00 10.00      A   
ATOM     61  CG  GLU    15     -62.717   3.341  -4.742  1.00 10.00      A   
ATOM     62  CD  GLU    15     -62.321   3.331  -6.221  1.00 10.00      A   
ATOM     63  OE1 GLU    15     -61.113   3.245  -6.519  1.00 10.00      A   
ATOM     64  OE2 GLU    15     -63.204   3.421  -7.096  1.00 10.00      A   
ATOM     65  C   GLU    15     -62.612   3.355  -1.678  1.00 10.00      A   
ATOM     66  O   GLU    15     -63.757   2.904  -1.598  1.00 10.00      A   
ATOM     67  N   HIS    16     -61.598   2.824  -1.013  1.00 10.00      A   
ATOM     68  HN  HIS    16     -60.707   3.227  -1.087  1.00 10.00      A   
ATOM     69  CA  HIS    16     -61.788   1.652  -0.175  1.00 10.00      A   
ATOM     70  CB  HIS    16     -60.471   0.977   0.183  1.00 10.00      A   
ATOM     71  CG  HIS    16     -60.646  -0.430   0.660  1.00 10.00      A   
ATOM     72  ND1 HIS    16     -61.378  -1.365  -0.044  1.00 10.00      A   
ATOM     73  CD2 HIS    16     -60.195  -1.064   1.767  1.00 10.00      A   
ATOM     74  CE1 HIS    16     -61.355  -2.518   0.604  1.00 10.00      A   
ATOM     75  NE2 HIS    16     -60.657  -2.359   1.713  1.00 10.00      A   
ATOM     76  HE2 HIS    16     -60.494  -3.050   2.389  1.00 10.00      A   
ATOM     77  C   HIS    16     -62.575   1.952   1.095  1.00 10.00      A   
ATOM     78  O   HIS    16     -63.401   1.137   1.510  1.00 10.00      A   
ATOM     79  N   VAL    17     -62.308   3.096   1.722  1.00 10.00      A   
ATOM     80  HN  VAL    17     -61.553   3.649   1.428  1.00 10.00      A   
ATOM     81  CA  VAL    17     -63.140   3.536   2.852  1.00 10.00      A   
ATOM     82  CB  VAL    17     -62.743   4.928   3.378  1.00 10.00      A   
ATOM     83  CG1 VAL    17     -63.753   5.418   4.433  1.00 10.00      A   
ATOM     84  CG2 VAL    17     -61.311   4.901   3.970  1.00 10.00      A   
ATOM     85  C   VAL    17     -64.617   3.585   2.451  1.00 10.00      A   
ATOM     86  O   VAL    17     -65.487   3.074   3.160  1.00 10.00      A   
ATOM     87  N   PHE    18     -64.878   4.207   1.306  1.00 10.00      A   
ATOM     88  HN  PHE    18     -64.132   4.518   0.753  1.00 10.00      A   
ATOM     89  CA  PHE    18     -66.229   4.437   0.856  1.00 10.00      A   
ATOM     90  CB  PHE    18     -66.222   5.357  -0.368  1.00 10.00      A   
ATOM     91  CG  PHE    18     -65.762   6.775  -0.090  1.00 10.00      A   
ATOM     92  CD1 PHE    18     -65.543   7.653  -1.163  1.00 10.00      A   
ATOM     93  CD2 PHE    18     -65.555   7.234   1.213  1.00 10.00      A   
ATOM     94  CE1 PHE    18     -65.137   8.976  -0.934  1.00 10.00      A   
ATOM     95  CE2 PHE    18     -65.133   8.531   1.459  1.00 10.00      A   
ATOM     96  CZ  PHE    18     -64.911   9.411   0.385  1.00 10.00      A   
ATOM     97  C   PHE    18     -66.961   3.134   0.505  1.00 10.00      A   
ATOM     98  O   PHE    18     -68.206   3.109   0.434  1.00 10.00      A   
ATOM     99  N   SER    19     -66.206   2.067   0.244  1.00 10.00      A   
ATOM    100  HN  SER    19     -65.231   2.158   0.244  1.00 10.00      A   
ATOM    101  CA  SER    19     -66.806   0.756  -0.042  1.00 10.00      A   
ATOM    102  CB  SER    19     -65.743  -0.232  -0.509  1.00 10.00      A   
ATOM    103  OG  SER    19     -65.022  -0.741   0.603  1.00 10.00      A   
ATOM    104  HG  SER    19     -64.271  -1.252   0.291  1.00 10.00      A   
ATOM    105  C   SER    19     -67.583   0.191   1.155  1.00 10.00      A   
ATOM    106  O   SER    19     -68.462  -0.666   0.997  1.00 10.00      A   
ATOM    107  N   PHE    20     -67.277   0.689   2.347  1.00 10.00      A   
ATOM    108  HN  PHE    20     -66.556   1.350   2.414  1.00 10.00      A   
ATOM    109  CA  PHE    20     -67.979   0.284   3.563  1.00 10.00      A   
ATOM    110  CB  PHE    20     -67.010   0.251   4.742  1.00 10.00      A   
ATOM    111  CG  PHE    20     -65.873  -0.708   4.558  1.00 10.00      A   
ATOM    112  CD1 PHE    20     -64.631  -0.258   4.104  1.00 10.00      A   
ATOM    113  CD2 PHE    20     -66.043  -2.062   4.835  1.00 10.00      A   
ATOM    114  CE1 PHE    20     -63.572  -1.149   3.938  1.00 10.00      A   
ATOM    115  CE2 PHE    20     -64.994  -2.972   4.670  1.00 10.00      A   
ATOM    116  CZ  PHE    20     -63.744  -2.509   4.226  1.00 10.00      A   
ATOM    117  C   PHE    20     -69.148   1.220   3.889  1.00 10.00      A   
ATOM    118  O   PHE    20     -69.757   1.110   4.949  1.00 10.00      A   
ATOM    119  N   ILE    21     -69.432   2.157   2.986  1.00 10.00      A   
ATOM    120  HN  ILE    21     -68.934   2.175   2.143  1.00 10.00      A   
ATOM    121  CA  ILE    21     -70.467   3.157   3.224  1.00 10.00      A   
ATOM    122  CB  ILE    21     -69.882   4.585   3.248  1.00 10.00      A   
ATOM    123  CG1 ILE    21     -68.786   4.696   4.325  1.00 10.00      A   
ATOM    124  CG2 ILE    21     -70.996   5.606   3.500  1.00 10.00      A   
ATOM    125  CD1 ILE    21     -67.978   5.983   4.242  1.00 10.00      A   
ATOM    126  C   ILE    21     -71.527   3.004   2.137  1.00 10.00      A   
ATOM    127  O   ILE    21     -71.309   3.425   0.993  1.00 10.00      A   
ATOM    128  N   GLN    22     -72.651   2.388   2.499  1.00 10.00      A   
ATOM    129  HN  GLN    22     -72.803   2.188   3.446  1.00 10.00      A   
ATOM    130  CA  GLN    22     -73.667   2.001   1.513  1.00 10.00      A   
ATOM    131  CB  GLN    22     -73.738   0.459   1.344  1.00 10.00      A   
ATOM    132  CG  GLN    22     -72.397  -0.195   0.784  1.00 10.00      A   
ATOM    133  CD  GLN    22     -71.834   0.456  -0.540  1.00 10.00      A   
ATOM    134  OE1 GLN    22     -72.733   0.843  -1.455  1.00 10.00      A   
ATOM    135  NE2 GLN    22     -70.612   0.581  -0.723  1.00 10.00      A   
ATOM    136 HE21 GLN    22     -70.005   0.264  -0.023  1.00 10.00      A   
ATOM    137 HE22 GLN    22     -70.308   0.990  -1.560  1.00 10.00      A   
ATOM    138  C   GLN    22     -75.061   2.653   1.658  1.00 10.00      A   
ATOM    139  O   GLN    22     -75.902   2.502   0.769  1.00 10.00      A   
ATOM    140  N   LEU    23     -75.294   3.408   2.735  1.00 10.00      A   
ATOM    141  HN  LEU    23     -74.596   3.504   3.416  1.00 10.00      A   
ATOM    142  CA  LEU    23     -76.578   4.098   2.915  1.00 10.00      A   
ATOM    143  CB  LEU    23     -76.762   4.509   4.373  1.00 10.00      A   
ATOM    144  CG  LEU    23     -77.578   3.624   5.313  1.00 10.00      A   
ATOM    145  CD1 LEU    23     -77.086   2.184   5.307  1.00 10.00      A   
ATOM    146  CD2 LEU    23     -77.529   4.210   6.720  1.00 10.00      A   
ATOM    147  C   LEU    23     -76.607   5.337   2.055  1.00 10.00      A   
ATOM    148  O   LEU    23     -75.645   6.088   2.048  1.00 10.00      A   
ATOM    149  N   ASP    24     -77.721   5.570   1.359  1.00 10.00      A   
ATOM    150  HN  ASP    24     -78.485   4.964   1.456  1.00 10.00      A   
ATOM    151  CA  ASP    24     -77.823   6.703   0.460  1.00 10.00      A   
ATOM    152  CB  ASP    24     -79.236   6.812  -0.107  1.00 10.00      A   
ATOM    153  CG  ASP    24     -79.599   5.648  -1.004  1.00 10.00      A   
ATOM    154  OD1 ASP    24     -78.703   5.059  -1.636  1.00 10.00      A   
ATOM    155  OD2 ASP    24     -80.798   5.336  -1.078  1.00 10.00      A   
ATOM    156  C   ASP    24     -77.443   8.014   1.155  1.00 10.00      A   
ATOM    157  O   ASP    24     -76.671   8.815   0.597  1.00 10.00      A   
ATOM    158  N   LYS    25     -78.012   8.225   2.351  1.00 10.00      A   
ATOM    159  HN  LYS    25     -78.585   7.523   2.724  1.00 10.00      A   
ATOM    160  CA  LYS    25     -77.823   9.450   3.126  1.00 10.00      A   
ATOM    161  CB  LYS    25     -78.648   9.434   4.421  1.00 10.00      A   
ATOM    162  CG  LYS    25     -80.169   9.527   4.218  1.00 10.00      A   
ATOM    163  CD  LYS    25     -80.897   9.468   5.580  1.00 10.00      A   
ATOM    164  CE  LYS    25     -82.409   9.257   5.459  1.00 10.00      A   
ATOM    165  NZ  LYS    25     -83.029  10.324   4.620  1.00 10.00      A   
ATOM    166  HZ1 LYS    25     -84.056  10.170   4.546  1.00 10.00      A   
ATOM    167  HZ2 LYS    25     -82.619  10.312   3.665  1.00 10.00      A   
ATOM    168  HZ3 LYS    25     -82.859  11.258   5.046  1.00 10.00      A   
ATOM    169  C   LYS    25     -76.345   9.669   3.477  1.00 10.00      A   
ATOM    170  O   LYS    25     -75.882  10.812   3.510  1.00 10.00      A   
ATOM    171  N   ASP    26     -75.621   8.584   3.745  1.00 10.00      A   
ATOM    172  HN  ASP    26     -76.048   7.702   3.756  1.00 10.00      A   
ATOM    173  CA  ASP    26     -74.179   8.706   4.027  1.00 10.00      A   
ATOM    174  CB  ASP    26     -73.632   7.447   4.699  1.00 10.00      A   
ATOM    175  CG  ASP    26     -74.143   7.249   6.119  1.00 10.00      A   
ATOM    176  OD1 ASP    26     -74.518   8.225   6.817  1.00 10.00      A   
ATOM    177  OD2 ASP    26     -74.139   6.081   6.558  1.00 10.00      A   
ATOM    178  C   ASP    26     -73.364   9.014   2.761  1.00 10.00      A   
ATOM    179  O   ASP    26     -72.431   9.822   2.809  1.00 10.00      A   
ATOM    180  N   ARG    27     -73.688   8.363   1.647  1.00 10.00      A   
ATOM    181  HN  ARG    27     -74.373   7.663   1.687  1.00 10.00      A   
ATOM    182  CA  ARG    27     -73.043   8.666   0.345  1.00 10.00      A   
ATOM    183  CB  ARG    27     -73.733   7.878  -0.771  1.00 10.00      A   
ATOM    184  CG  ARG    27     -73.349   6.449  -0.886  1.00 10.00      A   
ATOM    185  CD  ARG    27     -72.062   6.421  -1.711  1.00 10.00      A   
ATOM    186  NE  ARG    27     -71.276   5.335  -1.280  1.00 10.00      A   
ATOM    187  HE  ARG    27     -71.578   4.864  -0.475  1.00 10.00      A   
ATOM    188  CZ  ARG    27     -70.180   4.907  -1.871  1.00 10.00      A   
ATOM    189  NH1 ARG    27     -69.687   5.466  -2.987  1.00 10.00      A   
ATOM    190 HH11 ARG    27     -70.176   6.273  -3.424  1.00 10.00      A   
ATOM    191 HH12 ARG    27     -68.816   5.092  -3.416  1.00 10.00      A   
ATOM    192  NH2 ARG    27     -69.619   3.890  -1.318  1.00 10.00      A   
ATOM    193 HH21 ARG    27     -70.037   3.466  -0.465  1.00 10.00      A   
ATOM    194 HH22 ARG    27     -68.748   3.492  -1.724  1.00 10.00      A   
ATOM    195  C   ARG    27     -73.199  10.152   0.002  1.00 10.00      A   
ATOM    196  O   ARG    27     -72.260  10.819  -0.424  1.00 10.00      A   
ATOM    197  N   ASN    28     -74.417  10.666   0.183  1.00 10.00      A   
ATOM    198  HN  ASN    28     -75.139  10.069   0.471  1.00 10.00      A   
ATOM    199  CA  ASN    28     -74.722  12.079  -0.029  1.00 10.00      A   
ATOM    200  CB  ASN    28     -76.242  12.298   0.106  1.00 10.00      A   
ATOM    201  CG  ASN    28     -76.993  11.631  -1.019  1.00 10.00      A   
ATOM    202  OD1 ASN    28     -76.370  11.213  -1.995  1.00 10.00      A   
ATOM    203  ND2 ASN    28     -78.312  11.497  -0.893  1.00 10.00      A   
ATOM    204 HD21 ASN    28     -78.735  11.836  -0.080  1.00 10.00      A   
ATOM    205 HD22 ASN    28     -78.805  11.064  -1.620  1.00 10.00      A   
ATOM    206  C   ASN    28     -73.900  13.061   0.838  1.00 10.00      A   
ATOM    207  O   ASN    28     -73.345  14.056   0.315  1.00 10.00      A   
ATOM    208  N   SER    29     -73.767  12.764   2.128  1.00 10.00      A   
ATOM    209  HN  SER    29     -74.193  11.959   2.490  1.00 10.00      A   
ATOM    210  CA  SER    29     -72.989  13.634   3.011  1.00 10.00      A   
ATOM    211  CB  SER    29     -73.085  13.192   4.474  1.00 10.00      A   
ATOM    212  OG  SER    29     -74.435  13.135   4.926  1.00 10.00      A   
ATOM    213  HG  SER    29     -74.451  13.123   5.885  1.00 10.00      A   
ATOM    214  C   SER    29     -71.510  13.609   2.567  1.00 10.00      A   
ATOM    215  O   SER    29     -70.862  14.651   2.504  1.00 10.00      A   
ATOM    216  N   VAL    30     -71.021  12.411   2.255  1.00 10.00      A   
ATOM    217  HN  VAL    30     -71.594  11.627   2.385  1.00 10.00      A   
ATOM    218  CA  VAL    30     -69.662  12.205   1.725  1.00 10.00      A   
ATOM    219  CB  VAL    30     -69.402  10.705   1.433  1.00 10.00      A   
ATOM    220  CG1 VAL    30     -68.186  10.503   0.513  1.00 10.00      A   
ATOM    221  CG2 VAL    30     -69.198   9.945   2.742  1.00 10.00      A   
ATOM    222  C   VAL    30     -69.400  13.079   0.492  1.00 10.00      A   
ATOM    223  O   VAL    30     -68.355  13.763   0.414  1.00 10.00      A   
ATOM    224  N   SER    31     -70.333  13.073  -0.457  1.00 10.00      A   
ATOM    225  HN  SER    31     -71.152  12.549  -0.326  1.00 10.00      A   
ATOM    226  CA  SER    31     -70.155  13.835  -1.695  1.00 10.00      A   
ATOM    227  CB  SER    31     -71.316  13.565  -2.634  1.00 10.00      A   
ATOM    228  OG  SER    31     -72.483  14.159  -2.107  1.00 10.00      A   
ATOM    229  HG  SER    31     -72.281  15.047  -1.800  1.00 10.00      A   
ATOM    230  C   SER    31     -70.042  15.346  -1.451  1.00 10.00      A   
ATOM    231  O   SER    31     -69.623  16.097  -2.340  1.00 10.00      A   
ATOM    232  N   LEU    32     -70.451  15.783  -0.257  1.00 10.00      A   
ATOM    233  HN  LEU    32     -70.765  15.128   0.400  1.00 10.00      A   
ATOM    234  CA  LEU    32     -70.450  17.200   0.112  1.00 10.00      A   
ATOM    235  CB  LEU    32     -71.807  17.596   0.736  1.00 10.00      A   
ATOM    236  CG  LEU    32     -72.965  17.897  -0.228  1.00 10.00      A   
ATOM    237  CD1 LEU    32     -74.250  17.896   0.550  1.00 10.00      A   
ATOM    238  CD2 LEU    32     -72.735  19.262  -0.887  1.00 10.00      A   
ATOM    239  C   LEU    32     -69.336  17.627   1.057  1.00 10.00      A   
ATOM    240  O   LEU    32     -69.309  18.791   1.493  1.00 10.00      A   
ATOM    241  N   VAL    33     -68.408  16.736   1.404  1.00 10.00      A   
ATOM    242  HN  VAL    33     -68.425  15.814   1.072  1.00 10.00      A   
ATOM    243  CA  VAL    33     -67.356  17.217   2.313  1.00 10.00      A   
ATOM    244  CB  VAL    33     -66.640  16.151   3.256  1.00 10.00      A   
ATOM    245  CG1 VAL    33     -67.387  14.851   3.366  1.00 10.00      A   
ATOM    246  CG2 VAL    33     -65.148  15.978   2.924  1.00 10.00      A   
ATOM    247  C   VAL    33     -66.354  18.141   1.600  1.00 10.00      A   
ATOM    248  O   VAL    33     -66.002  19.193   2.139  1.00 10.00      A   
ATOM    249  N   CYS    34     -65.912  17.740   0.407  1.00 10.00      A   
ATOM    250  HN  CYS    34     -66.153  16.844   0.089  1.00 10.00      A   
ATOM    251  CA  CYS    34     -65.077  18.592  -0.443  1.00 10.00      A   
ATOM    252  CB  CYS    34     -63.634  18.596   0.048  1.00 10.00      A   
ATOM    253  SG  CYS    34     -62.852  17.018  -0.158  1.00 10.00      A   
ATOM    254  HG  CYS    34     -63.167  16.266   0.886  1.00 10.00      A   
ATOM    255  C   CYS    34     -65.149  18.146  -1.908  1.00 10.00      A   
ATOM    256  O   CYS    34     -65.730  17.103  -2.220  1.00 10.00      A   
ATOM    257  N   LYS    35     -64.563  18.943  -2.801  1.00 10.00      A   
ATOM    258  HN  LYS    35     -64.088  19.739  -2.483  1.00 10.00      A   
ATOM    259  CA  LYS    35     -64.601  18.676  -4.238  1.00 10.00      A   
ATOM    260  CB  LYS    35     -63.918  19.815  -4.997  1.00 10.00      A   
ATOM    261  CG  LYS    35     -64.535  20.165  -6.347  1.00 10.00      A   
ATOM    262  CD  LYS    35     -65.891  20.843  -6.223  1.00 10.00      A   
ATOM    263  CE  LYS    35     -66.801  20.530  -7.430  1.00 10.00      A   
ATOM    264  NZ  LYS    35     -67.820  19.445  -7.245  1.00 10.00      A   
ATOM    265  HZ1 LYS    35     -67.348  18.547  -7.016  1.00 10.00      A   
ATOM    266  HZ2 LYS    35     -68.372  19.322  -8.117  1.00 10.00      A   
ATOM    267  HZ3 LYS    35     -68.468  19.692  -6.469  1.00 10.00      A   
ATOM    268  C   LYS    35     -63.978  17.308  -4.579  1.00 10.00      A   
ATOM    269  O   LYS    35     -64.506  16.556  -5.405  1.00 10.00      A   
ATOM    270  N   SER    36     -62.870  16.979  -3.917  1.00 10.00      A   
ATOM    271  HN  SER    36     -62.477  17.622  -3.291  1.00 10.00      A   
ATOM    272  CA  SER    36     -62.229  15.679  -4.104  1.00 10.00      A   
ATOM    273  CB  SER    36     -60.941  15.586  -3.282  1.00 10.00      A   
ATOM    274  OG  SER    36     -60.233  14.436  -3.692  1.00 10.00      A   
ATOM    275  HG  SER    36     -59.762  14.066  -2.941  1.00 10.00      A   
ATOM    276  C   SER    36     -63.137  14.480  -3.776  1.00 10.00      A   
ATOM    277  O   SER    36     -63.249  13.536  -4.586  1.00 10.00      A   
ATOM    278  N   TRP    37     -63.770  14.526  -2.616  1.00 10.00      A   
ATOM    279  HN  TRP    37     -63.614  15.290  -2.021  1.00 10.00      A   
ATOM    280  CA  TRP    37     -64.689  13.483  -2.195  1.00 10.00      A   
ATOM    281  CB  TRP    37     -65.145  13.719  -0.762  1.00 10.00      A   
ATOM    282  CG  TRP    37     -64.061  13.469   0.225  1.00 10.00      A   
ATOM    283  CD1 TRP    37     -62.739  13.723   0.055  1.00 10.00      A   
ATOM    284  CD2 TRP    37     -64.195  12.907   1.531  1.00 10.00      A   
ATOM    285  NE1 TRP    37     -62.038  13.364   1.179  1.00 10.00      A   
ATOM    286  HE1 TRP    37     -61.069  13.455   1.298  1.00 10.00      A   
ATOM    287  CE2 TRP    37     -62.911  12.857   2.101  1.00 10.00      A   
ATOM    288  CE3 TRP    37     -65.269  12.441   2.283  1.00 10.00      A   
ATOM    289  CZ2 TRP    37     -62.682  12.356   3.372  1.00 10.00      A   
ATOM    290  CZ3 TRP    37     -65.035  11.946   3.539  1.00 10.00      A   
ATOM    291  CH2 TRP    37     -63.752  11.908   4.074  1.00 10.00      A   
ATOM    292  C   TRP    37     -65.891  13.345  -3.125  1.00 10.00      A   
ATOM    293  O   TRP    37     -66.329  12.249  -3.421  1.00 10.00      A   
ATOM    294  N   TYR    38     -66.396  14.472  -3.594  1.00 10.00      A   
ATOM    295  HN  TYR    38     -66.050  15.329  -3.269  1.00 10.00      A   
ATOM    296  CA  TYR    38     -67.450  14.458  -4.580  1.00 10.00      A   
ATOM    297  CB  TYR    38     -67.787  15.855  -5.043  1.00 10.00      A   
ATOM    298  CG  TYR    38     -68.786  15.877  -6.166  1.00 10.00      A   
ATOM    299  CD1 TYR    38     -68.378  15.856  -7.482  1.00 10.00      A   
ATOM    300  CD2 TYR    38     -70.141  15.904  -5.909  1.00 10.00      A   
ATOM    301  CE1 TYR    38     -69.280  15.874  -8.499  1.00 10.00      A   
ATOM    302  CE2 TYR    38     -71.042  15.923  -6.920  1.00 10.00      A   
ATOM    303  CZ  TYR    38     -70.620  15.911  -8.210  1.00 10.00      A   
ATOM    304  OH  TYR    38     -71.527  15.929  -9.228  1.00 10.00      A   
ATOM    305  HH  TYR    38     -72.203  16.584  -9.043  1.00 10.00      A   
ATOM    306  C   TYR    38     -67.107  13.593  -5.777  1.00 10.00      A   
ATOM    307  O   TYR    38     -67.906  12.765  -6.188  1.00 10.00      A   
ATOM    308  N   GLU    39     -65.916  13.773  -6.330  1.00 10.00      A   
ATOM    309  HN  GLU    39     -65.291  14.417  -5.936  1.00 10.00      A   
ATOM    310  CA  GLU    39     -65.528  13.025  -7.513  1.00 10.00      A   
ATOM    311  CB  GLU    39     -64.346  13.691  -8.199  1.00 10.00      A   
ATOM    312  CG  GLU    39     -64.667  15.061  -8.748  1.00 10.00      A   
ATOM    313  CD  GLU    39     -65.547  15.008  -9.980  1.00 10.00      A   
ATOM    314  OE1 GLU    39     -66.318  15.952 -10.187  1.00 10.00      A   
ATOM    315  OE2 GLU    39     -65.459  14.032 -10.742  1.00 10.00      A   
ATOM    316  C   GLU    39     -65.230  11.559  -7.227  1.00 10.00      A   
ATOM    317  O   GLU    39     -65.559  10.691  -8.013  1.00 10.00      A   
ATOM    318  N   ILE    40     -64.607  11.287  -6.098  1.00 10.00      A   
ATOM    319  HN  ILE    40     -64.356  12.014  -5.491  1.00 10.00      A   
ATOM    320  CA  ILE    40     -64.295   9.923  -5.753  1.00 10.00      A   
ATOM    321  CB  ILE    40     -63.283   9.873  -4.593  1.00 10.00      A   
ATOM    322  CG1 ILE    40     -61.937  10.456  -5.044  1.00 10.00      A   
ATOM    323  CG2 ILE    40     -63.095   8.468  -4.112  1.00 10.00      A   
ATOM    324  CD1 ILE    40     -60.993  10.746  -3.918  1.00 10.00      A   
ATOM    325  C   ILE    40     -65.566   9.137  -5.438  1.00 10.00      A   
ATOM    326  O   ILE    40     -65.776   8.050  -5.948  1.00 10.00      A   
ATOM    327  N   GLU    41     -66.419   9.715  -4.605  1.00 10.00      A   
ATOM    328  HN  GLU    41     -66.182  10.577  -4.202  1.00 10.00      A   
ATOM    329  CA  GLU    41     -67.723   9.094  -4.264  1.00 10.00      A   
ATOM    330  CB  GLU    41     -68.456   9.987  -3.241  1.00 10.00      A   
ATOM    331  CG  GLU    41     -69.757   9.391  -2.632  1.00 10.00      A   
ATOM    332  CD  GLU    41     -70.858   9.305  -3.612  1.00 10.00      A   
ATOM    333  OE1 GLU    41     -71.193  10.317  -4.280  1.00 10.00      A   
ATOM    334  OE2 GLU    41     -71.420   8.206  -3.704  1.00 10.00      A   
ATOM    335  C   GLU    41     -68.549   8.801  -5.528  1.00 10.00      A   
ATOM    336  O   GLU    41     -69.010   7.664  -5.725  1.00 10.00      A   
ATOM    337  N   ARG    42     -68.700   9.785  -6.421  1.00 10.00      A   
ATOM    338  HN  ARG    42     -68.245  10.644  -6.295  1.00 10.00      A   
ATOM    339  CA  ARG    42     -69.551   9.562  -7.589  1.00 10.00      A   
ATOM    340  CB  ARG    42     -69.694  10.809  -8.484  1.00 10.00      A   
ATOM    341  CG  ARG    42     -68.360  11.284  -9.086  1.00 10.00      A   
ATOM    342  CD  ARG    42     -68.450  12.555  -9.910  1.00 10.00      A   
ATOM    343  NE  ARG    42     -69.012  12.245 -11.213  1.00 10.00      A   
ATOM    344  HE  ARG    42     -69.917  11.870 -11.221  1.00 10.00      A   
ATOM    345  CZ  ARG    42     -68.411  12.424 -12.378  1.00 10.00      A   
ATOM    346  NH1 ARG    42     -67.205  12.970 -12.459  1.00 10.00      A   
ATOM    347 HH11 ARG    42     -66.711  13.268 -11.594  1.00 10.00      A   
ATOM    348 HH12 ARG    42     -66.754  13.100 -13.387  1.00 10.00      A   
ATOM    349  NH2 ARG    42     -69.058  12.074 -13.476  1.00 10.00      A   
ATOM    350 HH21 ARG    42     -70.014  11.669 -13.410  1.00 10.00      A   
ATOM    351 HH22 ARG    42     -68.611  12.202 -14.406  1.00 10.00      A   
ATOM    352  C   ARG    42     -69.042   8.358  -8.395  1.00 10.00      A   
ATOM    353  O   ARG    42     -69.823   7.587  -8.913  1.00 10.00      A   
ATOM    354  N   TRP    43     -67.721   8.203  -8.491  1.00 10.00      A   
ATOM    355  HN  TRP    43     -67.121   8.785  -7.979  1.00 10.00      A   
ATOM    356  CA  TRP    43     -67.164   7.164  -9.361  1.00 10.00      A   
ATOM    357  CB  TRP    43     -65.757   7.521  -9.719  1.00 10.00      A   
ATOM    358  CG  TRP    43     -65.666   8.451 -10.914  1.00 10.00      A   
ATOM    359  CD1 TRP    43     -65.439   9.838 -10.908  1.00 10.00      A   
ATOM    360  CD2 TRP    43     -65.704   8.086 -12.320  1.00 10.00      A   
ATOM    361  NE1 TRP    43     -65.333  10.348 -12.228  1.00 10.00      A   
ATOM    362  HE1 TRP    43     -65.176  11.284 -12.471  1.00 10.00      A   
ATOM    363  CE2 TRP    43     -65.494   9.300 -13.109  1.00 10.00      A   
ATOM    364  CE3 TRP    43     -65.891   6.857 -12.987  1.00 10.00      A   
ATOM    365  CZ2 TRP    43     -65.470   9.305 -14.536  1.00 10.00      A   
ATOM    366  CZ3 TRP    43     -65.871   6.867 -14.411  1.00 10.00      A   
ATOM    367  CH2 TRP    43     -65.671   8.094 -15.167  1.00 10.00      A   
ATOM    368  C   TRP    43     -67.173   5.750  -8.782  1.00 10.00      A   
ATOM    369  O   TRP    43     -66.897   4.786  -9.507  1.00 10.00      A   
ATOM    370  N   CYS    44     -67.402   5.622  -7.427  1.00 10.00      A   
ATOM    371  HN  CYS    44     -67.444   6.398  -6.830  1.00 10.00      A   
ATOM    372  CA  CYS    44     -67.578   4.263  -6.944  1.00 10.00      A   
ATOM    373  CB  CYS    44     -66.503   3.962  -5.909  1.00 10.00      A   
ATOM    374  SG  CYS    44     -66.767   4.996  -4.375  1.00 10.00      A   
ATOM    375  HG  CYS    44     -67.207   6.187  -4.755  1.00 10.00      A   
ATOM    376  C   CYS    44     -68.924   4.060  -6.249  1.00 10.00      A   
ATOM    377  O   CYS    44     -69.038   3.147  -5.429  1.00 10.00      A   
ATOM    378  N   ARG    45     -69.927   4.906  -6.528  1.00 10.00      A   
ATOM    379  HN  ARG    45     -69.768   5.675  -7.115  1.00 10.00      A   
ATOM    380  CA  ARG    45     -71.259   4.689  -5.960  1.00 10.00      A   
ATOM    381  CB  ARG    45     -72.201   5.915  -6.112  1.00 10.00      A   
ATOM    382  CG  ARG    45     -73.548   5.662  -5.436  1.00 10.00      A   
ATOM    383  CD  ARG    45     -74.541   6.865  -5.356  1.00 10.00      A   
ATOM    384  NE  ARG    45     -74.014   8.048  -4.656  1.00 10.00      A   
ATOM    385  HE  ARG    45     -73.040   8.158  -4.653  1.00 10.00      A   
ATOM    386  CZ  ARG    45     -74.747   8.973  -4.031  1.00 10.00      A   
ATOM    387  NH1 ARG    45     -76.069   8.855  -3.899  1.00 10.00      A   
ATOM    388 HH11 ARG    45     -76.610   9.594  -3.407  1.00 10.00      A   
ATOM    389 HH12 ARG    45     -76.557   8.024  -4.288  1.00 10.00      A   
ATOM    390  NH2 ARG    45     -74.130  10.002  -3.477  1.00 10.00      A   
ATOM    391 HH21 ARG    45     -73.094  10.078  -3.532  1.00 10.00      A   
ATOM    392 HH22 ARG    45     -74.680  10.735  -2.985  1.00 10.00      A   
ATOM    393  C   ARG    45     -71.913   3.515  -6.709  1.00 10.00      A   
ATOM    394  O   ARG    45     -71.886   3.509  -7.941  1.00 10.00      A   
ATOM    395  N   ARG    46     -72.520   2.537  -5.961  1.00 10.00      A   
ATOM    396  HN  ARG    46     -72.663   2.708  -5.007  1.00 10.00      A   
ATOM    397  CA  ARG    46     -72.969   1.246  -6.510  1.00 10.00      A   
ATOM    398  CB  ARG    46     -72.626   0.118  -5.526  1.00 10.00      A   
ATOM    399  CG  ARG    46     -71.118  -0.124  -5.352  1.00 10.00      A   
ATOM    400  CD  ARG    46     -70.829  -1.045  -4.140  1.00 10.00      A   
ATOM    401  NE  ARG    46     -69.391  -1.240  -3.907  1.00 10.00      A   
ATOM    402  HE  ARG    46     -68.781  -0.878  -4.583  1.00 10.00      A   
ATOM    403  CZ  ARG    46     -68.854  -1.868  -2.852  1.00 10.00      A   
ATOM    404  NH1 ARG    46     -69.620  -2.371  -1.883  1.00 10.00      A   
ATOM    405 HH11 ARG    46     -70.655  -2.279  -1.938  1.00 10.00      A   
ATOM    406 HH12 ARG    46     -69.184  -2.855  -1.073  1.00 10.00      A   
ATOM    407  NH2 ARG    46     -67.534  -1.987  -2.761  1.00 10.00      A   
ATOM    408 HH21 ARG    46     -66.924  -1.593  -3.506  1.00 10.00      A   
ATOM    409 HH22 ARG    46     -67.110  -2.473  -1.945  1.00 10.00      A   
ATOM    410  C   ARG    46     -74.468   1.193  -6.789  1.00 10.00      A   
ATOM    411  O   ARG    46     -74.931   0.445  -7.660  1.00 10.00      A   
ATOM    412  N   LYS    47     -75.218   1.980  -6.039  1.00 10.00      A   
ATOM    413  HN  LYS    47     -74.791   2.585  -5.397  1.00 10.00      A   
ATOM    414  CA  LYS    47     -76.674   1.963  -6.152  1.00 10.00      A   
ATOM    415  CB  LYS    47     -77.286   1.033  -5.116  1.00 10.00      A   
ATOM    416  CG  LYS    47     -77.476   1.603  -3.745  1.00 10.00      A   
ATOM    417  CD  LYS    47     -78.750   1.030  -3.111  1.00 10.00      A   
ATOM    418  CE  LYS    47     -79.095   1.743  -1.795  1.00 10.00      A   
ATOM    419  NZ  LYS    47     -78.008   1.544  -0.756  1.00 10.00      A   
ATOM    420  HZ1 LYS    47     -78.262   2.035   0.126  1.00 10.00      A   
ATOM    421  HZ2 LYS    47     -77.106   1.926  -1.104  1.00 10.00      A   
ATOM    422  HZ3 LYS    47     -77.887   0.530  -0.555  1.00 10.00      A   
ATOM    423  C   LYS    47     -77.231   3.359  -6.048  1.00 10.00      A   
ATOM    424  O   LYS    47     -76.683   4.214  -5.370  1.00 10.00      A   
ATOM    425  N   VAL    48     -78.299   3.605  -6.796  1.00 10.00      A   
ATOM    426  HN  VAL    48     -78.613   2.924  -7.426  1.00 10.00      A   
ATOM    427  CA  VAL    48     -79.010   4.863  -6.698  1.00 10.00      A   
ATOM    428  CB  VAL    48     -78.831   5.778  -7.950  1.00 10.00      A   
ATOM    429  CG1 VAL    48     -77.410   6.325  -8.034  1.00 10.00      A   
ATOM    430  CG2 VAL    48     -79.198   5.048  -9.252  1.00 10.00      A   
ATOM    431  C   VAL    48     -80.476   4.544  -6.448  1.00 10.00      A   
ATOM    432  O   VAL    48     -81.034   3.577  -6.973  1.00 10.00      A   
ATOM    433  N   PHE    49     -81.080   5.363  -5.620  1.00 10.00      A   
ATOM    434  HN  PHE    49     -80.567   6.094  -5.216  1.00 10.00      A   
ATOM    435  CA  PHE    49     -82.488   5.219  -5.284  1.00 10.00      A   
ATOM    436  CB  PHE    49     -82.646   4.963  -3.780  1.00 10.00      A   
ATOM    437  CG  PHE    49     -84.047   5.088  -3.303  1.00 10.00      A   
ATOM    438  CD1 PHE    49     -84.972   4.073  -3.563  1.00 10.00      A   
ATOM    439  CD2 PHE    49     -84.465   6.238  -2.602  1.00 10.00      A   
ATOM    440  CE1 PHE    49     -86.318   4.198  -3.124  1.00 10.00      A   
ATOM    441  CE2 PHE    49     -85.816   6.379  -2.178  1.00 10.00      A   
ATOM    442  CZ  PHE    49     -86.738   5.348  -2.444  1.00 10.00      A   
ATOM    443  C   PHE    49     -83.155   6.514  -5.692  1.00 10.00      A   
ATOM    444  O   PHE    49     -82.812   7.573  -5.182  1.00 10.00      A   
ATOM    445  N   ILE    50     -84.096   6.417  -6.626  1.00 10.00      A   
ATOM    446  HN  ILE    50     -84.361   5.526  -6.937  1.00 10.00      A   
ATOM    447  CA  ILE    50     -84.744   7.572  -7.204  1.00 10.00      A   
ATOM    448  CB  ILE    50     -84.473   7.700  -8.753  1.00 10.00      A   
ATOM    449  CG1 ILE    50     -82.982   7.573  -9.138  1.00 10.00      A   
ATOM    450  CG2 ILE    50     -85.090   8.997  -9.359  1.00 10.00      A   
ATOM    451  CD1 ILE    50     -82.081   8.382  -8.339  1.00 10.00      A   
ATOM    452  C   ILE    50     -86.242   7.366  -6.898  1.00 10.00      A   
ATOM    453  O   ILE    50     -86.944   6.660  -7.636  1.00 10.00      A   
ATOM    454  N   GLY    51     -86.688   7.949  -5.793  1.00 10.00      A   
ATOM    455  HN  GLY    51     -86.061   8.491  -5.270  1.00 10.00      A   
ATOM    456  CA  GLY    51     -88.096   7.816  -5.312  1.00 10.00      A   
ATOM    457  C   GLY    51     -89.139   8.505  -6.150  1.00 10.00      A   
ATOM    458  O   GLY    51     -90.329   8.265  -5.984  1.00 10.00      A   
ATOM    459  N   ASN    52     -88.712   9.414  -7.021  1.00 10.00      A   
ATOM    460  HN  ASN    52     -87.761   9.648  -7.039  1.00 10.00      A   
ATOM    461  CA  ASN    52     -89.630  10.076  -7.957  1.00 10.00      A   
ATOM    462  CB  ASN    52     -90.080  11.458  -7.410  1.00 10.00      A   
ATOM    463  CG  ASN    52     -90.851  12.269  -8.438  1.00 10.00      A   
ATOM    464  OD1 ASN    52     -91.212  11.752  -9.473  1.00 10.00      A   
ATOM    465  ND2 ASN    52     -91.144  13.532  -8.129  1.00 10.00      A   
ATOM    466 HD21 ASN    52     -90.851  13.876  -7.260  1.00 10.00      A   
ATOM    467 HD22 ASN    52     -91.641  14.065  -8.784  1.00 10.00      A   
ATOM    468  C   ASN    52     -88.861  10.180  -9.262  1.00 10.00      A   
ATOM    469  O   ASN    52     -87.939  10.995  -9.383  1.00 10.00      A   
ATOM    470  N   CYS    53     -89.207   9.328 -10.235  1.00 10.00      A   
ATOM    471  HN  CYS    53     -89.946   8.708 -10.069  1.00 10.00      A   
ATOM    472  CA  CYS    53     -88.531   9.278 -11.538  1.00 10.00      A   
ATOM    473  CB  CYS    53     -89.174   8.237 -12.474  1.00 10.00      A   
ATOM    474  SG  CYS    53     -90.879   8.569 -12.954  1.00 10.00      A   
ATOM    475  HG  CYS    53     -91.019   9.880 -13.087  1.00 10.00      A   
ATOM    476  C   CYS    53     -88.421  10.634 -12.270  1.00 10.00      A   
ATOM    477  O   CYS    53     -87.552  10.791 -13.120  1.00 10.00      A   
ATOM    478  N   TYR    54     -89.290  11.589 -11.931  1.00 10.00      A   
ATOM    479  HN  TYR    54     -89.933  11.407 -11.215  1.00 10.00      A   
ATOM    480  CA  TYR    54     -89.319  12.925 -12.602  1.00 10.00      A   
ATOM    481  CB  TYR    54     -90.759  13.331 -12.890  1.00 10.00      A   
ATOM    482  CG  TYR    54     -91.455  12.450 -13.925  1.00 10.00      A   
ATOM    483  CD1 TYR    54     -92.652  11.782 -13.608  1.00 10.00      A   
ATOM    484  CD2 TYR    54     -90.953  12.333 -15.217  1.00 10.00      A   
ATOM    485  CE1 TYR    54     -93.314  10.985 -14.554  1.00 10.00      A   
ATOM    486  CE2 TYR    54     -91.602  11.512 -16.181  1.00 10.00      A   
ATOM    487  CZ  TYR    54     -92.795  10.853 -15.829  1.00 10.00      A   
ATOM    488  OH  TYR    54     -93.498  10.083 -16.771  1.00 10.00      A   
ATOM    489  HH  TYR    54     -92.882   9.531 -17.257  1.00 10.00      A   
ATOM    490  C   TYR    54     -88.599  14.010 -11.804  1.00 10.00      A   
ATOM    491  O   TYR    54     -88.554  15.172 -12.212  1.00 10.00      A   
ATOM    492  N   ALA    55     -87.991  13.610 -10.690  1.00 10.00      A   
ATOM    493  HN  ALA    55     -88.056  12.670 -10.422  1.00 10.00      A   
ATOM    494  CA  ALA    55     -87.227  14.543  -9.850  1.00 10.00      A   
ATOM    495  CB  ALA    55     -87.098  13.980  -8.438  1.00 10.00      A   
ATOM    496  C   ALA    55     -85.845  14.809 -10.466  1.00 10.00      A   
ATOM    497  O   ALA    55     -85.136  15.728 -10.049  1.00 10.00      A   
ATOM    498  N   VAL    56     -85.484  14.002 -11.463  1.00 10.00      A   
ATOM    499  HN  VAL    56     -86.111  13.315 -11.774  1.00 10.00      A   
ATOM    500  CA  VAL    56     -84.165  14.117 -12.109  1.00 10.00      A   
ATOM    501  CB  VAL    56     -83.036  13.494 -11.229  1.00 10.00      A   
ATOM    502  CG1 VAL    56     -83.282  11.977 -10.989  1.00 10.00      A   
ATOM    503  CG2 VAL    56     -81.613  13.703 -11.880  1.00 10.00      A   
ATOM    504  C   VAL    56     -84.222  13.415 -13.452  1.00 10.00      A   
ATOM    505  O   VAL    56     -85.043  12.529 -13.653  1.00 10.00      A   
ATOM    506  N   SER    57     -83.329  13.794 -14.371  1.00 10.00      A   
ATOM    507  HN  SER    57     -82.696  14.513 -14.168  1.00 10.00      A   
ATOM    508  CA  SER    57     -83.292  13.142 -15.677  1.00 10.00      A   
ATOM    509  CB  SER    57     -82.901  14.170 -16.743  1.00 10.00      A   
ATOM    510  OG  SER    57     -81.507  14.430 -16.667  1.00 10.00      A   
ATOM    511  HG  SER    57     -81.345  15.122 -16.021  1.00 10.00      A   
ATOM    512  C   SER    57     -82.318  11.937 -15.700  1.00 10.00      A   
ATOM    513  O   SER    57     -81.354  11.903 -14.925  1.00 10.00      A   
ATOM    514  N   PRO    58     -82.563  10.945 -16.593  1.00 10.00      A   
ATOM    515  CA  PRO    58     -81.598   9.868 -16.746  1.00 10.00      A   
ATOM    516  CB  PRO    58     -82.155   9.050 -17.911  1.00 10.00      A   
ATOM    517  CG  PRO    58     -83.663   9.264 -17.821  1.00 10.00      A   
ATOM    518  CD  PRO    58     -83.754  10.740 -17.443  1.00 10.00      A   
ATOM    519  C   PRO    58     -80.191  10.396 -17.059  1.00 10.00      A   
ATOM    520  O   PRO    58     -79.240   9.949 -16.410  1.00 10.00      A   
ATOM    521  N   ALA    59     -80.050  11.363 -17.975  1.00 10.00      A   
ATOM    522  HN  ALA    59     -80.840  11.772 -18.387  1.00 10.00      A   
ATOM    523  CA  ALA    59     -78.692  11.810 -18.362  1.00 10.00      A   
ATOM    524  CB  ALA    59     -78.731  12.879 -19.459  1.00 10.00      A   
ATOM    525  C   ALA    59     -77.924  12.305 -17.148  1.00 10.00      A   
ATOM    526  O   ALA    59     -76.734  12.078 -17.021  1.00 10.00      A   
ATOM    527  N   THR    60     -78.628  12.985 -16.245  1.00 10.00      A   
ATOM    528  HN  THR    60     -79.592  13.092 -16.378  1.00 10.00      A   
ATOM    529  CA  THR    60     -78.005  13.577 -15.061  1.00 10.00      A   
ATOM    530  CB  THR    60     -79.010  14.494 -14.296  1.00 10.00      A   
ATOM    531  OG1 THR    60     -79.233  15.680 -15.071  1.00 10.00      A   
ATOM    532  HG1 THR    60     -78.705  16.399 -14.716  1.00 10.00      A   
ATOM    533  CG2 THR    60     -78.445  14.896 -12.938  1.00 10.00      A   
ATOM    534  C   THR    60     -77.463  12.516 -14.112  1.00 10.00      A   
ATOM    535  O   THR    60     -76.359  12.658 -13.579  1.00 10.00      A   
ATOM    536  N   VAL    61     -78.246  11.466 -13.894  1.00 10.00      A   
ATOM    537  HN  VAL    61     -79.121  11.436 -14.333  1.00 10.00      A   
ATOM    538  CA  VAL    61     -77.858  10.348 -13.025  1.00 10.00      A   
ATOM    539  CB  VAL    61     -79.056   9.349 -12.837  1.00 10.00      A   
ATOM    540  CG1 VAL    61     -78.626   8.088 -12.032  1.00 10.00      A   
ATOM    541  CG2 VAL    61     -80.217  10.039 -12.148  1.00 10.00      A   
ATOM    542  C   VAL    61     -76.660   9.605 -13.637  1.00 10.00      A   
ATOM    543  O   VAL    61     -75.667   9.322 -12.943  1.00 10.00      A   
ATOM    544  N   ILE    62     -76.745   9.303 -14.937  1.00 10.00      A   
ATOM    545  HN  ILE    62     -77.522   9.603 -15.453  1.00 10.00      A   
ATOM    546  CA  ILE    62     -75.687   8.526 -15.602  1.00 10.00      A   
ATOM    547  CB  ILE    62     -76.132   7.992 -16.986  1.00 10.00      A   
ATOM    548  CG1 ILE    62     -77.351   7.072 -16.833  1.00 10.00      A   
ATOM    549  CG2 ILE    62     -74.997   7.264 -17.682  1.00 10.00      A   
ATOM    550  CD1 ILE    62     -78.010   6.726 -18.133  1.00 10.00      A   
ATOM    551  C   ILE    62     -74.375   9.283 -15.711  1.00 10.00      A   
ATOM    552  O   ILE    62     -73.318   8.672 -15.576  1.00 10.00      A   
ATOM    553  N   ARG    63     -74.445  10.599 -15.984  1.00 10.00      A   
ATOM    554  HN  ARG    63     -75.320  10.996 -16.175  1.00 10.00      A   
ATOM    555  CA  ARG    63     -73.275  11.447 -16.005  1.00 10.00      A   
ATOM    556  CB  ARG    63     -73.595  12.830 -16.609  1.00 10.00      A   
ATOM    557  CG  ARG    63     -72.358  13.694 -16.928  1.00 10.00      A   
ATOM    558  CD  ARG    63     -72.515  14.544 -18.216  1.00 10.00      A   
ATOM    559  NE  ARG    63     -73.820  15.212 -18.269  1.00 10.00      A   
ATOM    560  HE  ARG    63     -73.963  15.944 -17.632  1.00 10.00      A   
ATOM    561  CZ  ARG    63     -74.821  14.910 -19.106  1.00 10.00      A   
ATOM    562  NH1 ARG    63     -74.692  13.953 -20.027  1.00 10.00      A   
ATOM    563 HH11 ARG    63     -75.484  13.736 -20.665  1.00 10.00      A   
ATOM    564 HH12 ARG    63     -73.800  13.425 -20.106  1.00 10.00      A   
ATOM    565  NH2 ARG    63     -75.959  15.596 -19.028  1.00 10.00      A   
ATOM    566 HH21 ARG    63     -76.063  16.354 -18.324  1.00 10.00      A   
ATOM    567 HH22 ARG    63     -76.745  15.372 -19.671  1.00 10.00      A   
ATOM    568  C   ARG    63     -72.603  11.554 -14.622  1.00 10.00      A   
ATOM    569  O   ARG    63     -71.390  11.427 -14.511  1.00 10.00      A   
ATOM    570  N   ARG    64     -73.385  11.764 -13.574  1.00 10.00      A   
ATOM    571  HN  ARG    64     -74.354  11.843 -13.702  1.00 10.00      A   
ATOM    572  CA  ARG    64     -72.821  11.881 -12.217  1.00 10.00      A   
ATOM    573  CB  ARG    64     -73.866  12.407 -11.215  1.00 10.00      A   
ATOM    574  CG  ARG    64     -73.243  12.555  -9.825  1.00 10.00      A   
ATOM    575  CD  ARG    64     -74.052  13.411  -8.866  1.00 10.00      A   
ATOM    576  NE  ARG    64     -73.492  13.384  -7.508  1.00 10.00      A   
ATOM    577  HE  ARG    64     -72.584  13.034  -7.396  1.00 10.00      A   
ATOM    578  CZ  ARG    64     -74.155  13.809  -6.435  1.00 10.00      A   
ATOM    579  NH1 ARG    64     -75.376  14.343  -6.573  1.00 10.00      A   
ATOM    580 HH11 ARG    64     -75.896  14.676  -5.736  1.00 10.00      A   
ATOM    581 HH12 ARG    64     -75.803  14.426  -7.518  1.00 10.00      A   
ATOM    582  NH2 ARG    64     -73.595  13.721  -5.239  1.00 10.00      A   
ATOM    583 HH21 ARG    64     -72.640  13.322  -5.140  1.00 10.00      A   
ATOM    584 HH22 ARG    64     -74.109  14.052  -4.398  1.00 10.00      A   
ATOM    585  C   ARG    64     -72.285  10.559 -11.669  1.00 10.00      A   
ATOM    586  O   ARG    64     -71.205  10.531 -11.090  1.00 10.00      A   
ATOM    587  N   PHE    65     -73.080   9.484 -11.802  1.00 10.00      A   
ATOM    588  HN  PHE    65     -73.914   9.575 -12.307  1.00 10.00      A   
ATOM    589  CA  PHE    65     -72.746   8.185 -11.220  1.00 10.00      A   
ATOM    590  CB  PHE    65     -73.859   7.709 -10.288  1.00 10.00      A   
ATOM    591  CG  PHE    65     -74.120   8.626  -9.135  1.00 10.00      A   
ATOM    592  CD1 PHE    65     -75.393   9.177  -8.932  1.00 10.00      A   
ATOM    593  CD2 PHE    65     -73.082   8.956  -8.245  1.00 10.00      A   
ATOM    594  CE1 PHE    65     -75.647  10.020  -7.858  1.00 10.00      A   
ATOM    595  CE2 PHE    65     -73.323   9.816  -7.172  1.00 10.00      A   
ATOM    596  CZ  PHE    65     -74.644  10.333  -6.971  1.00 10.00      A   
ATOM    597  C   PHE    65     -72.484   7.158 -12.319  1.00 10.00      A   
ATOM    598  O   PHE    65     -73.366   6.379 -12.681  1.00 10.00      A   
ATOM    599  N   PRO    66     -71.255   7.150 -12.870  1.00 10.00      A   
ATOM    600  CA  PRO    66     -71.033   6.286 -14.026  1.00 10.00      A   
ATOM    601  CB  PRO    66     -69.689   6.812 -14.581  1.00 10.00      A   
ATOM    602  CG  PRO    66     -69.483   8.124 -13.943  1.00 10.00      A   
ATOM    603  CD  PRO    66     -70.045   7.950 -12.584  1.00 10.00      A   
ATOM    604  C   PRO    66     -70.929   4.771 -13.798  1.00 10.00      A   
ATOM    605  O   PRO    66     -70.999   4.002 -14.786  1.00 10.00      A   
ATOM    606  N   LYS    67     -70.702   4.332 -12.557  1.00 10.00      A   
ATOM    607  HN  LYS    67     -70.746   4.961 -11.806  1.00 10.00      A   
ATOM    608  CA  LYS    67     -70.390   2.920 -12.302  1.00 10.00      A   
ATOM    609  CB  LYS    67     -69.011   2.759 -11.617  1.00 10.00      A   
ATOM    610  CG  LYS    67     -67.833   3.159 -12.499  1.00 10.00      A   
ATOM    611  CD  LYS    67     -66.521   2.658 -11.937  1.00 10.00      A   
ATOM    612  CE  LYS    67     -65.454   2.661 -13.007  1.00 10.00      A   
ATOM    613  NZ  LYS    67     -64.110   2.308 -12.447  1.00 10.00      A   
ATOM    614  HZ1 LYS    67     -63.394   2.318 -13.202  1.00 10.00      A   
ATOM    615  HZ2 LYS    67     -64.137   1.360 -12.023  1.00 10.00      A   
ATOM    616  HZ3 LYS    67     -63.835   2.995 -11.716  1.00 10.00      A   
ATOM    617  C   LYS    67     -71.477   2.181 -11.529  1.00 10.00      A   
ATOM    618  O   LYS    67     -71.200   1.155 -10.910  1.00 10.00      A   
ATOM    619  N   VAL    68     -72.708   2.709 -11.572  1.00 10.00      A   
ATOM    620  HN  VAL    68     -72.842   3.529 -12.092  1.00 10.00      A   
ATOM    621  CA  VAL    68     -73.857   2.133 -10.888  1.00 10.00      A   
ATOM    622  CB  VAL    68     -75.098   3.071 -11.059  1.00 10.00      A   
ATOM    623  CG1 VAL    68     -76.452   2.418 -10.687  1.00 10.00      A   
ATOM    624  CG2 VAL    68     -74.904   4.347 -10.193  1.00 10.00      A   
ATOM    625  C   VAL    68     -74.150   0.699 -11.337  1.00 10.00      A   
ATOM    626  O   VAL    68     -74.100   0.388 -12.538  1.00 10.00      A   
ATOM    627  N   ARG    69     -74.395  -0.174 -10.364  1.00 10.00      A   
ATOM    628  HN  ARG    69     -74.265   0.095  -9.430  1.00 10.00      A   
ATOM    629  CA  ARG    69     -74.853  -1.528 -10.666  1.00 10.00      A   
ATOM    630  CB  ARG    69     -73.966  -2.543 -10.010  1.00 10.00      A   
ATOM    631  CG  ARG    69     -72.652  -2.615 -10.735  1.00 10.00      A   
ATOM    632  CD  ARG    69     -71.607  -3.223  -9.889  1.00 10.00      A   
ATOM    633  NE  ARG    69     -70.337  -3.265 -10.612  1.00 10.00      A   
ATOM    634  HE  ARG    69     -69.946  -2.407 -10.880  1.00 10.00      A   
ATOM    635  CZ  ARG    69     -69.681  -4.388 -10.929  1.00 10.00      A   
ATOM    636  NH1 ARG    69     -70.157  -5.589 -10.581  1.00 10.00      A   
ATOM    637 HH11 ARG    69     -69.633  -6.450 -10.836  1.00 10.00      A   
ATOM    638 HH12 ARG    69     -71.052  -5.661 -10.056  1.00 10.00      A   
ATOM    639  NH2 ARG    69     -68.533  -4.316 -11.584  1.00 10.00      A   
ATOM    640 HH21 ARG    69     -68.020  -5.186 -11.832  1.00 10.00      A   
ATOM    641 HH22 ARG    69     -68.145  -3.389 -11.851  1.00 10.00      A   
ATOM    642  C   ARG    69     -76.271  -1.809 -10.240  1.00 10.00      A   
ATOM    643  O   ARG    69     -76.813  -2.840 -10.612  1.00 10.00      A   
ATOM    644  N   SER    70     -76.846  -0.928  -9.432  1.00 10.00      A   
ATOM    645  HN  SER    70     -76.359  -0.129  -9.140  1.00 10.00      A   
ATOM    646  CA  SER    70     -78.218  -1.166  -8.986  1.00 10.00      A   
ATOM    647  CB  SER    70     -78.202  -1.790  -7.574  1.00 10.00      A   
ATOM    648  OG  SER    70     -79.500  -1.780  -6.999  1.00 10.00      A   
ATOM    649  HG  SER    70     -80.151  -1.983  -7.675  1.00 10.00      A   
ATOM    650  C   SER    70     -79.029   0.118  -9.054  1.00 10.00      A   
ATOM    651  O   SER    70     -78.603   1.152  -8.545  1.00 10.00      A   
ATOM    652  N   VAL    71     -80.215   0.065  -9.672  1.00 10.00      A   
ATOM    653  HN  VAL    71     -80.522  -0.791 -10.036  1.00 10.00      A   
ATOM    654  CA  VAL    71     -81.077   1.252  -9.824  1.00 10.00      A   
ATOM    655  CB  VAL    71     -81.116   1.732 -11.309  1.00 10.00      A   
ATOM    656  CG1 VAL    71     -82.143   2.906 -11.529  1.00 10.00      A   
ATOM    657  CG2 VAL    71     -79.699   2.164 -11.743  1.00 10.00      A   
ATOM    658  C   VAL    71     -82.474   0.919  -9.310  1.00 10.00      A   
ATOM    659  O   VAL    71     -82.998  -0.159  -9.559  1.00 10.00      A   
ATOM    660  N   GLU    72     -82.998   1.801  -8.486  1.00 10.00      A   
ATOM    661  HN  GLU    72     -82.452   2.539  -8.143  1.00 10.00      A   
ATOM    662  CA  GLU    72     -84.409   1.676  -8.080  1.00 10.00      A   
ATOM    663  CB  GLU    72     -84.483   1.398  -6.580  1.00 10.00      A   
ATOM    664  CG  GLU    72     -85.933   1.394  -6.048  1.00 10.00      A   
ATOM    665  CD  GLU    72     -86.077   0.733  -4.685  1.00 10.00      A   
ATOM    666  OE1 GLU    72     -85.059   0.341  -4.053  1.00 10.00      A   
ATOM    667  OE2 GLU    72     -87.238   0.637  -4.243  1.00 10.00      A   
ATOM    668  C   GLU    72     -85.114   2.967  -8.466  1.00 10.00      A   
ATOM    669  O   GLU    72     -84.629   4.062  -8.156  1.00 10.00      A   
ATOM    670  N   LEU    73     -86.273   2.843  -9.130  1.00 10.00      A   
ATOM    671  HN  LEU    73     -86.617   1.941  -9.303  1.00 10.00      A   
ATOM    672  CA  LEU    73     -87.049   3.983  -9.606  1.00 10.00      A   
ATOM    673  CB  LEU    73     -87.014   4.016 -11.156  1.00 10.00      A   
ATOM    674  CG  LEU    73     -85.741   4.588 -11.758  1.00 10.00      A   
ATOM    675  CD1 LEU    73     -85.553   3.996 -13.166  1.00 10.00      A   
ATOM    676  CD2 LEU    73     -85.900   6.130 -11.807  1.00 10.00      A   
ATOM    677  C   LEU    73     -88.488   3.782  -9.200  1.00 10.00      A   
ATOM    678  O   LEU    73     -88.962   2.653  -9.228  1.00 10.00      A   
ATOM    679  N   LYS    74     -89.147   4.859  -8.814  1.00 10.00      A   
ATOM    680  HN  LYS    74     -88.661   5.708  -8.736  1.00 10.00      A   
ATOM    681  CA  LYS    74     -90.585   4.834  -8.495  1.00 10.00      A   
ATOM    682  CB  LYS    74     -90.819   5.092  -7.009  1.00 10.00      A   
ATOM    683  CG  LYS    74     -90.107   4.072  -6.069  1.00 10.00      A   
ATOM    684  CD  LYS    74     -90.619   4.288  -4.642  1.00 10.00      A   
ATOM    685  CE  LYS    74     -90.188   3.176  -3.713  1.00 10.00      A   
ATOM    686  NZ  LYS    74     -90.765   3.457  -2.348  1.00 10.00      A   
ATOM    687  HZ1 LYS    74     -90.100   3.150  -1.610  1.00 10.00      A   
ATOM    688  HZ2 LYS    74     -91.658   2.942  -2.226  1.00 10.00      A   
ATOM    689  HZ3 LYS    74     -90.946   4.475  -2.239  1.00 10.00      A   
ATOM    690  C   LYS    74     -91.270   5.887  -9.356  1.00 10.00      A   
ATOM    691  O   LYS    74     -90.712   6.977  -9.588  1.00 10.00      A   
ATOM    692  N   GLY    75     -92.466   5.564  -9.859  1.00 10.00      A   
ATOM    693  HN  GLY    75     -92.893   4.729  -9.574  1.00 10.00      A   
ATOM    694  CA  GLY    75     -93.150   6.438 -10.834  1.00 10.00      A   
ATOM    695  C   GLY    75     -94.382   7.119 -10.278  1.00 10.00      A   
ATOM    696  O   GLY    75     -94.302   8.157  -9.588  1.00 10.00      A   
ATOM    697  N   LYS    76     -95.541   6.541 -10.574  1.00 10.00      A   
ATOM    698  HN  LYS    76     -95.539   5.704 -11.084  1.00 10.00      A   
ATOM    699  CA  LYS    76     -96.833   7.122 -10.158  1.00 10.00      A   
ATOM    700  CB  LYS    76     -98.002   6.284 -10.668  1.00 10.00      A   
ATOM    701  CG  LYS    76     -97.864   5.892 -12.113  1.00 10.00      A   
ATOM    702  CD  LYS    76     -99.133   5.172 -12.593  1.00 10.00      A   
ATOM    703  CE  LYS    76     -99.012   4.861 -14.068  1.00 10.00      A   
ATOM    704  NZ  LYS    76    -100.337   4.449 -14.709  1.00 10.00      A   
ATOM    705  HZ1 LYS    76    -100.709   3.596 -14.243  1.00 10.00      A   
ATOM    706  HZ2 LYS    76    -100.199   4.245 -15.719  1.00 10.00      A   
ATOM    707  HZ3 LYS    76    -101.033   5.216 -14.614  1.00 10.00      A   
ATOM    708  C   LYS    76     -96.948   7.233  -8.635  1.00 10.00      A   
ATOM    709  O   LYS    76     -96.430   6.354  -7.923  1.00 10.00      A   
ATOM    710  N   PRO    77     -97.666   8.276  -8.150  1.00 10.00      A   
ATOM    711  CA  PRO    77     -97.958   8.414  -6.714  1.00 10.00      A   
ATOM    712  CB  PRO    77     -98.757   9.706  -6.630  1.00 10.00      A   
ATOM    713  CG  PRO    77     -99.200  10.031  -8.016  1.00 10.00      A   
ATOM    714  CD  PRO    77     -98.232   9.393  -8.946  1.00 10.00      A   
ATOM    715  C   PRO    77     -98.826   7.257  -6.194  1.00 10.00      A   
ATOM    716  O   PRO    77     -99.520   6.597  -6.981  1.00 10.00      A   
ATOM    717  N   HIS    78     -98.804   7.055  -4.876  1.00 10.00      A   
ATOM    718  HN  HIS    78     -98.233   7.632  -4.328  1.00 10.00      A   
ATOM    719  CA  HIS    78     -99.591   6.011  -4.198  1.00 10.00      A   
ATOM    720  CB  HIS    78     -99.450   6.231  -2.684  1.00 10.00      A   
ATOM    721  CG  HIS    78    -100.251   5.284  -1.839  1.00 10.00      A   
ATOM    722  ND1 HIS    78    -100.776   5.646  -0.620  1.00 10.00      A   
ATOM    723  HD1 HIS    78    -100.693   6.530  -0.210  1.00 10.00      A   
ATOM    724  CD2 HIS    78    -100.587   3.981  -2.018  1.00 10.00      A   
ATOM    725  CE1 HIS    78    -101.406   4.615  -0.086  1.00 10.00      A   
ATOM    726  NE2 HIS    78    -101.318   3.595  -0.926  1.00 10.00      A   
ATOM    727  C   HIS    78    -101.079   5.943  -4.585  1.00 10.00      A   
ATOM    728  O   HIS    78    -101.673   4.845  -4.671  1.00 10.00      A   
ATOM    729  N   PHE    79    -101.704   7.101  -4.794  1.00 10.00      A   
ATOM    730  HN  PHE    79    -101.195   7.939  -4.768  1.00 10.00      A   
ATOM    731  CA  PHE    79    -103.166   7.137  -5.067  1.00 10.00      A   
ATOM    732  CB  PHE    79    -103.713   8.573  -4.895  1.00 10.00      A   
ATOM    733  CG  PHE    79    -104.110   8.946  -3.446  1.00 10.00      A   
ATOM    734  CD1 PHE    79    -103.666   8.197  -2.348  1.00 10.00      A   
ATOM    735  CD2 PHE    79    -104.869  10.078  -3.195  1.00 10.00      A   
ATOM    736  CE1 PHE    79    -104.014   8.556  -1.037  1.00 10.00      A   
ATOM    737  CE2 PHE    79    -105.205  10.438  -1.914  1.00 10.00      A   
ATOM    738  CZ  PHE    79    -104.784   9.686  -0.827  1.00 10.00      A   
ATOM    739  C   PHE    79    -103.511   6.562  -6.460  1.00 10.00      A   
ATOM    740  O   PHE    79    -104.684   6.348  -6.794  1.00 10.00      A   
ATOM    741  N   ALA    80    -102.492   6.297  -7.286  1.00 10.00      A   
ATOM    742  HN  ALA    80    -101.589   6.603  -7.059  1.00 10.00      A   
ATOM    743  CA  ALA    80    -102.721   5.548  -8.534  1.00 10.00      A   
ATOM    744  CB  ALA    80    -101.377   5.378  -9.325  1.00 10.00      A   
ATOM    745  C   ALA    80    -103.295   4.170  -8.217  1.00 10.00      A   
ATOM    746  O   ALA    80    -104.011   3.588  -9.047  1.00 10.00      A   
ATOM    747  N   ASP    81    -102.954   3.623  -7.036  1.00 10.00      A   
ATOM    748  HN  ASP    81    -102.329   4.095  -6.447  1.00 10.00      A   
ATOM    749  CA  ASP    81    -103.511   2.314  -6.611  1.00 10.00      A   
ATOM    750  CB  ASP    81    -102.939   1.914  -5.274  1.00 10.00      A   
ATOM    751  CG  ASP    81    -101.484   1.526  -5.350  1.00 10.00      A   
ATOM    752  OD1 ASP    81    -100.853   1.641  -6.408  1.00 10.00      A   
ATOM    753  OD2 ASP    81    -100.968   1.119  -4.309  1.00 10.00      A   
ATOM    754  C   ASP    81    -105.026   2.323  -6.456  1.00 10.00      A   
ATOM    755  O   ASP    81    -105.677   1.262  -6.445  1.00 10.00      A   
ATOM    756  N   PHE    82    -105.590   3.517  -6.277  1.00 10.00      A   
ATOM    757  HN  PHE    82    -105.025   4.318  -6.291  1.00 10.00      A   
ATOM    758  CA  PHE    82    -107.015   3.662  -6.064  1.00 10.00      A   
ATOM    759  CB  PHE    82    -107.299   4.473  -4.788  1.00 10.00      A   
ATOM    760  CG  PHE    82    -106.427   4.077  -3.624  1.00 10.00      A   
ATOM    761  CD1 PHE    82    -106.294   2.743  -3.257  1.00 10.00      A   
ATOM    762  CD2 PHE    82    -105.743   5.041  -2.908  1.00 10.00      A   
ATOM    763  CE1 PHE    82    -105.461   2.341  -2.179  1.00 10.00      A   
ATOM    764  CE2 PHE    82    -104.908   4.680  -1.820  1.00 10.00      A   
ATOM    765  CZ  PHE    82    -104.774   3.319  -1.450  1.00 10.00      A   
ATOM    766  C   PHE    82    -107.760   4.268  -7.271  1.00 10.00      A   
ATOM    767  O   PHE    82    -108.833   4.786  -7.128  1.00 10.00      A   
ATOM    768  N   ASN    83    -107.151   4.194  -8.439  1.00 10.00      A   
ATOM    769  HN  ASN    83    -106.248   3.816  -8.473  1.00 10.00      A   
ATOM    770  CA  ASN    83    -107.759   4.646  -9.669  1.00 10.00      A   
ATOM    771  CB  ASN    83    -109.075   3.896  -9.930  1.00 10.00      A   
ATOM    772  CG  ASN    83    -108.848   2.433 -10.209  1.00 10.00      A   
ATOM    773  OD1 ASN    83    -107.970   2.074 -10.987  1.00 10.00      A   
ATOM    774  ND2 ASN    83    -109.619   1.567  -9.552  1.00 10.00      A   
ATOM    775 HD21 ASN    83    -110.286   1.922  -8.929  1.00 10.00      A   
ATOM    776 HD22 ASN    83    -109.487   0.611  -9.720  1.00 10.00      A   
ATOM    777  C   ASN    83    -107.943   6.160  -9.742  1.00 10.00      A   
ATOM    778  O   ASN    83    -108.784   6.641 -10.492  1.00 10.00      A   
ATOM    779  N   LEU    84    -107.129   6.924  -8.992  1.00 10.00      A   
ATOM    780  HN  LEU    84    -106.424   6.502  -8.458  1.00 10.00      A   
ATOM    781  CA  LEU    84    -107.286   8.384  -8.965  1.00 10.00      A   
ATOM    782  CB  LEU    84    -107.067   8.880  -7.527  1.00 10.00      A   
ATOM    783  CG  LEU    84    -108.011   8.266  -6.491  1.00 10.00      A   
ATOM    784  CD1 LEU    84    -107.762   8.869  -5.116  1.00 10.00      A   
ATOM    785  CD2 LEU    84    -109.522   8.502  -6.907  1.00 10.00      A   
ATOM    786  C   LEU    84    -106.322   9.079  -9.966  1.00 10.00      A   
ATOM    787  O   LEU    84    -106.382  10.303 -10.174  1.00 10.00      A   
ATOM    788  N   VAL    85    -105.445   8.289 -10.565  1.00 10.00      A   
ATOM    789  HN  VAL    85    -105.399   7.349 -10.291  1.00 10.00      A   
ATOM    790  CA  VAL    85    -104.540   8.756 -11.619  1.00 10.00      A   
ATOM    791  CB  VAL    85    -103.059   8.399 -11.302  1.00 10.00      A   
ATOM    792  CG1 VAL    85    -102.116   8.995 -12.381  1.00 10.00      A   
ATOM    793  CG2 VAL    85    -102.649   8.918  -9.904  1.00 10.00      A   
ATOM    794  C   VAL    85    -104.968   8.150 -12.965  1.00 10.00      A   
ATOM    795  O   VAL    85    -104.824   6.930 -13.176  1.00 10.00      A   
ATOM    796  N   PRO    86    -105.490   8.990 -13.895  1.00 10.00      A   
ATOM    797  CA  PRO    86    -105.959   8.437 -15.173  1.00 10.00      A   
ATOM    798  CB  PRO    86    -106.477   9.675 -15.925  1.00 10.00      A   
ATOM    799  CG  PRO    86    -106.805  10.655 -14.807  1.00 10.00      A   
ATOM    800  CD  PRO    86    -105.676  10.452 -13.849  1.00 10.00      A   
ATOM    801  C   PRO    86    -104.836   7.782 -15.936  1.00 10.00      A   
ATOM    802  O   PRO    86    -103.670   8.140 -15.744  1.00 10.00      A   
ATOM    803  N   ASP    87    -105.188   6.809 -16.783  1.00 10.00      A   
ATOM    804  HN  ASP    87    -106.135   6.566 -16.856  1.00 10.00      A   
ATOM    805  CA  ASP    87    -104.215   6.094 -17.603  1.00 10.00      A   
ATOM    806  CB  ASP    87    -104.913   5.111 -18.541  1.00 10.00      A   
ATOM    807  CG  ASP    87    -105.629   4.002 -17.816  1.00 10.00      A   
ATOM    808  OD1 ASP    87    -106.567   3.434 -18.411  1.00 10.00      A   
ATOM    809  OD2 ASP    87    -105.228   3.659 -16.691  1.00 10.00      A   
ATOM    810  C   ASP    87    -103.505   7.082 -18.510  1.00 10.00      A   
ATOM    811  O   ASP    87    -104.127   8.006 -19.036  1.00 10.00      A   
ATOM    812  N   GLY    88    -102.218   6.848 -18.722  1.00 10.00      A   
ATOM    813  HN  GLY    88    -101.784   6.104 -18.254  1.00 10.00      A   
ATOM    814  CA  GLY    88    -101.445   7.674 -19.636  1.00 10.00      A   
ATOM    815  C   GLY    88    -100.774   8.844 -18.919  1.00 10.00      A   
ATOM    816  O   GLY    88    -100.057   9.636 -19.554  1.00 10.00      A   
ATOM    817  N   TRP    89    -101.036   8.992 -17.625  1.00 10.00      A   
ATOM    818  HN  TRP    89    -101.644   8.367 -17.177  1.00 10.00      A   
ATOM    819  CA  TRP    89    -100.420  10.086 -16.861  1.00 10.00      A   
ATOM    820  CB  TRP    89    -100.732   9.981 -15.370  1.00 10.00      A   
ATOM    821  CG  TRP    89     -99.950  10.961 -14.553  1.00 10.00      A   
ATOM    822  CD1 TRP    89    -100.270  12.284 -14.294  1.00 10.00      A   
ATOM    823  CD2 TRP    89     -98.713  10.705 -13.890  1.00 10.00      A   
ATOM    824  NE1 TRP    89     -99.294  12.850 -13.509  1.00 10.00      A   
ATOM    825  HE1 TRP    89     -99.285  13.778 -13.195  1.00 10.00      A   
ATOM    826  CE2 TRP    89     -98.317  11.914 -13.263  1.00 10.00      A   
ATOM    827  CE3 TRP    89     -97.876   9.575 -13.797  1.00 10.00      A   
ATOM    828  CZ2 TRP    89     -97.125  12.017 -12.510  1.00 10.00      A   
ATOM    829  CZ3 TRP    89     -96.698   9.666 -13.046  1.00 10.00      A   
ATOM    830  CH2 TRP    89     -96.331  10.898 -12.415  1.00 10.00      A   
ATOM    831  C   TRP    89     -98.894  10.160 -17.070  1.00 10.00      A   
ATOM    832  O   TRP    89     -98.339  11.243 -17.304  1.00 10.00      A   
ATOM    833  N   GLY    90     -98.228   9.007 -17.015  1.00 10.00      A   
ATOM    834  HN  GLY    90     -98.727   8.168 -16.924  1.00 10.00      A   
ATOM    835  CA  GLY    90     -96.761   8.979 -17.092  1.00 10.00      A   
ATOM    836  C   GLY    90     -96.150   7.800 -16.355  1.00 10.00      A   
ATOM    837  O   GLY    90     -96.838   6.804 -16.076  1.00 10.00      A   
ATOM    838  N   GLY    91     -94.865   7.932 -16.006  1.00 10.00      A   
ATOM    839  HN  GLY    91     -94.406   8.766 -16.230  1.00 10.00      A   
ATOM    840  CA  GLY    91     -94.128   6.888 -15.308  1.00 10.00      A   
ATOM    841  C   GLY    91     -93.373   5.928 -16.225  1.00 10.00      A   
ATOM    842  O   GLY    91     -93.014   4.799 -15.813  1.00 10.00      A   
ATOM    843  N   TYR    92     -93.137   6.333 -17.470  1.00 10.00      A   
ATOM    844  HN  TYR    92     -93.412   7.234 -17.742  1.00 10.00      A   
ATOM    845  CA  TYR    92     -92.470   5.458 -18.450  1.00 10.00      A   
ATOM    846  CB  TYR    92     -92.538   6.062 -19.853  1.00 10.00      A   
ATOM    847  CG  TYR    92     -93.957   6.317 -20.274  1.00 10.00      A   
ATOM    848  CD1 TYR    92     -94.503   7.604 -20.211  1.00 10.00      A   
ATOM    849  CD2 TYR    92     -94.762   5.267 -20.700  1.00 10.00      A   
ATOM    850  CE1 TYR    92     -95.834   7.842 -20.581  1.00 10.00      A   
ATOM    851  CE2 TYR    92     -96.084   5.485 -21.073  1.00 10.00      A   
ATOM    852  CZ  TYR    92     -96.609   6.780 -21.011  1.00 10.00      A   
ATOM    853  OH  TYR    92     -97.910   6.983 -21.368  1.00 10.00      A   
ATOM    854  HH  TYR    92     -98.460   6.304 -20.971  1.00 10.00      A   
ATOM    855  C   TYR    92     -91.008   5.245 -18.086  1.00 10.00      A   
ATOM    856  O   TYR    92     -90.270   6.211 -17.928  1.00 10.00      A   
ATOM    857  N   VAL    93     -90.595   3.982 -17.983  1.00 10.00      A   
ATOM    858  HN  VAL    93     -91.240   3.255 -18.106  1.00 10.00      A   
ATOM    859  CA  VAL    93     -89.207   3.660 -17.693  1.00 10.00      A   
ATOM    860  CB  VAL    93     -89.094   2.359 -16.864  1.00 10.00      A   
ATOM    861  CG1 VAL    93     -89.258   1.134 -17.731  1.00 10.00      A   
ATOM    862  CG2 VAL    93     -87.727   2.272 -16.169  1.00 10.00      A   
ATOM    863  C   VAL    93     -88.337   3.578 -18.955  1.00 10.00      A   
ATOM    864  O   VAL    93     -87.111   3.633 -18.862  1.00 10.00      A   
ATOM    865  N   TYR    94     -88.949   3.467 -20.135  1.00 10.00      A   
ATOM    866  HN  TYR    94     -89.926   3.505 -20.198  1.00 10.00      A   
ATOM    867  CA  TYR    94     -88.128   3.287 -21.335  1.00 10.00      A   
ATOM    868  CB  TYR    94     -88.951   3.192 -22.621  1.00 10.00      A   
ATOM    869  CG  TYR    94     -88.071   2.820 -23.790  1.00 10.00      A   
ATOM    870  CD1 TYR    94     -87.697   1.488 -24.009  1.00 10.00      A   
ATOM    871  CD2 TYR    94     -87.554   3.804 -24.632  1.00 10.00      A   
ATOM    872  CE1 TYR    94     -86.875   1.146 -25.064  1.00 10.00      A   
ATOM    873  CE2 TYR    94     -86.732   3.478 -25.689  1.00 10.00      A   
ATOM    874  CZ  TYR    94     -86.395   2.156 -25.898  1.00 10.00      A   
ATOM    875  OH  TYR    94     -85.582   1.843 -26.934  1.00 10.00      A   
ATOM    876  HH  TYR    94     -84.846   2.458 -26.959  1.00 10.00      A   
ATOM    877  C   TYR    94     -86.972   4.286 -21.478  1.00 10.00      A   
ATOM    878  O   TYR    94     -85.852   3.864 -21.779  1.00 10.00      A   
ATOM    879  N   PRO    95     -87.217   5.606 -21.255  1.00 10.00      A   
ATOM    880  CA  PRO    95     -86.083   6.540 -21.400  1.00 10.00      A   
ATOM    881  CB  PRO    95     -86.712   7.894 -21.052  1.00 10.00      A   
ATOM    882  CG  PRO    95     -88.132   7.733 -21.471  1.00 10.00      A   
ATOM    883  CD  PRO    95     -88.457   6.354 -20.949  1.00 10.00      A   
ATOM    884  C   PRO    95     -84.899   6.223 -20.481  1.00 10.00      A   
ATOM    885  O   PRO    95     -83.765   6.432 -20.879  1.00 10.00      A   
ATOM    886  N   TRP    96     -85.180   5.694 -19.284  1.00 10.00      A   
ATOM    887  HN  TRP    96     -86.121   5.595 -19.032  1.00 10.00      A   
ATOM    888  CA  TRP    96     -84.156   5.250 -18.323  1.00 10.00      A   
ATOM    889  CB  TRP    96     -84.811   4.893 -16.956  1.00 10.00      A   
ATOM    890  CG  TRP    96     -85.296   6.117 -16.239  1.00 10.00      A   
ATOM    891  CD1 TRP    96     -86.541   6.695 -16.347  1.00 10.00      A   
ATOM    892  CD2 TRP    96     -84.552   6.928 -15.328  1.00 10.00      A   
ATOM    893  NE1 TRP    96     -86.611   7.829 -15.574  1.00 10.00      A   
ATOM    894  HE1 TRP    96     -87.392   8.414 -15.489  1.00 10.00      A   
ATOM    895  CE2 TRP    96     -85.410   7.995 -14.925  1.00 10.00      A   
ATOM    896  CE3 TRP    96     -83.230   6.881 -14.827  1.00 10.00      A   
ATOM    897  CZ2 TRP    96     -84.995   8.994 -14.024  1.00 10.00      A   
ATOM    898  CZ3 TRP    96     -82.808   7.895 -13.936  1.00 10.00      A   
ATOM    899  CH2 TRP    96     -83.688   8.939 -13.549  1.00 10.00      A   
ATOM    900  C   TRP    96     -83.387   4.043 -18.840  1.00 10.00      A   
ATOM    901  O   TRP    96     -82.168   4.006 -18.770  1.00 10.00      A   
ATOM    902  N   ILE    97     -84.114   3.034 -19.327  1.00 10.00      A   
ATOM    903  HN  ILE    97     -85.092   3.096 -19.327  1.00 10.00      A   
ATOM    904  CA  ILE    97     -83.454   1.817 -19.870  1.00 10.00      A   
ATOM    905  CB  ILE    97     -84.471   0.741 -20.300  1.00 10.00      A   
ATOM    906  CG1 ILE    97     -85.496   0.463 -19.174  1.00 10.00      A   
ATOM    907  CG2 ILE    97     -83.752  -0.540 -20.761  1.00 10.00      A   
ATOM    908  CD1 ILE    97     -84.896   0.128 -17.775  1.00 10.00      A   
ATOM    909  C   ILE    97     -82.606   2.211 -21.045  1.00 10.00      A   
ATOM    910  O   ILE    97     -81.433   1.785 -21.181  1.00 10.00      A   
ATOM    911  N   GLU    98     -83.178   3.049 -21.906  1.00 10.00      A   
ATOM    912  HN  GLU    98     -84.073   3.405 -21.725  1.00 10.00      A   
ATOM    913  CA  GLU    98     -82.474   3.433 -23.111  1.00 10.00      A   
ATOM    914  CB  GLU    98     -83.342   4.340 -23.980  1.00 10.00      A   
ATOM    915  CG  GLU    98     -82.862   4.405 -25.404  1.00 10.00      A   
ATOM    916  CD  GLU    98     -83.210   5.705 -26.056  1.00 10.00      A   
ATOM    917  OE1 GLU    98     -83.692   5.690 -27.218  1.00 10.00      A   
ATOM    918  OE2 GLU    98     -82.992   6.753 -25.407  1.00 10.00      A   
ATOM    919  C   GLU    98     -81.177   4.138 -22.753  1.00 10.00      A   
ATOM    920  O   GLU    98     -80.123   3.846 -23.332  1.00 10.00      A   
ATOM    921  N   ALA    99     -81.260   5.075 -21.808  1.00 10.00      A   
ATOM    922  HN  ALA    99     -82.125   5.255 -21.384  1.00 10.00      A   
ATOM    923  CA  ALA    99     -80.083   5.840 -21.391  1.00 10.00      A   
ATOM    924  CB  ALA    99     -80.475   7.061 -20.538  1.00 10.00      A   
ATOM    925  C   ALA    99     -79.026   4.955 -20.700  1.00 10.00      A   
ATOM    926  O   ALA    99     -77.840   5.060 -21.014  1.00 10.00      A   
ATOM    927  N   MET   100     -79.461   4.082 -19.792  1.00 10.00      A   
ATOM    928  HN  MET   100     -80.409   4.097 -19.545  1.00 10.00      A   
ATOM    929  CA  MET   100     -78.580   3.093 -19.142  1.00 10.00      A   
ATOM    930  CB  MET   100     -79.310   2.380 -17.993  1.00 10.00      A   
ATOM    931  CG  MET   100     -79.618   3.310 -16.814  1.00 10.00      A   
ATOM    932  SD  MET   100     -80.325   2.458 -15.394  1.00 10.00      A   
ATOM    933  CE  MET   100     -81.871   1.846 -16.071  1.00 10.00      A   
ATOM    934  C   MET   100     -77.954   2.043 -20.097  1.00 10.00      A   
ATOM    935  O   MET   100     -76.806   1.606 -19.894  1.00 10.00      A   
ATOM    936  N   SER   101     -78.704   1.670 -21.136  1.00 10.00      A   
ATOM    937  HN  SER   101     -79.555   2.129 -21.294  1.00 10.00      A   
ATOM    938  CA  SER   101     -78.299   0.594 -22.055  1.00 10.00      A   
ATOM    939  CB  SER   101     -79.321   0.442 -23.178  1.00 10.00      A   
ATOM    940  OG  SER   101     -79.199   1.525 -24.102  1.00 10.00      A   
ATOM    941  HG  SER   101     -79.957   2.108 -24.013  1.00 10.00      A   
ATOM    942  C   SER   101     -76.904   0.824 -22.654  1.00 10.00      A   
ATOM    943  O   SER   101     -76.147  -0.129 -22.844  1.00 10.00      A   
ATOM    944  N   SER   102     -76.568   2.078 -22.947  1.00 10.00      A   
ATOM    945  HN  SER   102     -77.210   2.802 -22.790  1.00 10.00      A   
ATOM    946  CA  SER   102     -75.249   2.386 -23.503  1.00 10.00      A   
ATOM    947  CB  SER   102     -75.334   3.425 -24.631  1.00 10.00      A   
ATOM    948  OG  SER   102     -76.024   4.589 -24.222  1.00 10.00      A   
ATOM    949  HG  SER   102     -76.234   5.123 -24.990  1.00 10.00      A   
ATOM    950  C   SER   102     -74.216   2.800 -22.453  1.00 10.00      A   
ATOM    951  O   SER   102     -73.032   2.919 -22.766  1.00 10.00      A   
ATOM    952  N   SER   103     -74.648   2.996 -21.207  1.00 10.00      A   
ATOM    953  HN  SER   103     -75.589   2.837 -20.984  1.00 10.00      A   
ATOM    954  CA  SER   103     -73.719   3.446 -20.180  1.00 10.00      A   
ATOM    955  CB  SER   103     -74.138   4.825 -19.647  1.00 10.00      A   
ATOM    956  OG  SER   103     -73.969   5.821 -20.665  1.00 10.00      A   
ATOM    957  HG  SER   103     -74.828   6.159 -20.929  1.00 10.00      A   
ATOM    958  C   SER   103     -73.477   2.475 -19.037  1.00 10.00      A   
ATOM    959  O   SER   103     -72.338   2.284 -18.628  1.00 10.00      A   
ATOM    960  N   TYR   104     -74.535   1.864 -18.514  1.00 10.00      A   
ATOM    961  HN  TYR   104     -75.408   1.954 -18.951  1.00 10.00      A   
ATOM    962  CA  TYR   104     -74.421   1.062 -17.304  1.00 10.00      A   
ATOM    963  CB  TYR   104     -75.647   1.262 -16.441  1.00 10.00      A   
ATOM    964  CG  TYR   104     -75.643   2.551 -15.658  1.00 10.00      A   
ATOM    965  CD1 TYR   104     -76.754   2.883 -14.907  1.00 10.00      A   
ATOM    966  CD2 TYR   104     -74.533   3.424 -15.643  1.00 10.00      A   
ATOM    967  CE1 TYR   104     -76.782   4.017 -14.167  1.00 10.00      A   
ATOM    968  CE2 TYR   104     -74.559   4.596 -14.874  1.00 10.00      A   
ATOM    969  CZ  TYR   104     -75.710   4.861 -14.145  1.00 10.00      A   
ATOM    970  OH  TYR   104     -75.847   5.960 -13.351  1.00 10.00      A   
ATOM    971  HH  TYR   104     -75.526   6.735 -13.818  1.00 10.00      A   
ATOM    972  C   TYR   104     -74.264  -0.394 -17.706  1.00 10.00      A   
ATOM    973  O   TYR   104     -75.035  -1.286 -17.305  1.00 10.00      A   
ATOM    974  N   THR   105     -73.243  -0.642 -18.504  1.00 10.00      A   
ATOM    975  HN  THR   105     -72.547   0.036 -18.627  1.00 10.00      A   
ATOM    976  CA  THR   105     -73.143  -1.941 -19.215  1.00 10.00      A   
ATOM    977  CB  THR   105     -71.868  -1.983 -20.081  1.00 10.00      A   
ATOM    978  OG1 THR   105     -70.751  -1.677 -19.260  1.00 10.00      A   
ATOM    979  HG1 THR   105     -70.630  -2.373 -18.610  1.00 10.00      A   
ATOM    980  CG2 THR   105     -71.934  -0.928 -21.226  1.00 10.00      A   
ATOM    981  C   THR   105     -72.939  -3.085 -18.146  1.00 10.00      A   
ATOM    982  O   THR   105     -73.384  -4.209 -18.318  1.00 10.00      A   
ATOM    983  N   TRP   106     -72.144  -2.818 -17.013  1.00 10.00      A   
ATOM    984  HN  TRP   106     -71.656  -1.971 -16.958  1.00 10.00      A   
ATOM    985  CA  TRP   106     -72.035  -3.776 -15.923  1.00 10.00      A   
ATOM    986  CB  TRP   106     -70.766  -3.484 -15.128  1.00 10.00      A   
ATOM    987  CG  TRP   106     -69.605  -4.014 -15.813  1.00 10.00      A   
ATOM    988  CD1 TRP   106     -69.060  -3.563 -16.976  1.00 10.00      A   
ATOM    989  CD2 TRP   106     -68.845  -5.149 -15.411  1.00 10.00      A   
ATOM    990  NE1 TRP   106     -67.980  -4.341 -17.321  1.00 10.00      A   
ATOM    991  HE1 TRP   106     -67.416  -4.218 -18.112  1.00 10.00      A   
ATOM    992  CE2 TRP   106     -67.833  -5.331 -16.372  1.00 10.00      A   
ATOM    993  CE3 TRP   106     -68.920  -6.035 -14.316  1.00 10.00      A   
ATOM    994  CZ2 TRP   106     -66.891  -6.358 -16.273  1.00 10.00      A   
ATOM    995  CZ3 TRP   106     -67.986  -7.053 -14.220  1.00 10.00      A   
ATOM    996  CH2 TRP   106     -66.992  -7.209 -15.202  1.00 10.00      A   
ATOM    997  C   TRP   106     -73.271  -3.792 -14.982  1.00 10.00      A   
ATOM    998  O   TRP   106     -73.218  -4.329 -13.890  1.00 10.00      A   
ATOM    999  N   LEU   107     -74.387  -3.210 -15.402  1.00 10.00      A   
ATOM   1000  HN  LEU   107     -74.416  -2.827 -16.304  1.00 10.00      A   
ATOM   1001  CA  LEU   107     -75.603  -3.121 -14.536  1.00 10.00      A   
ATOM   1002  CB  LEU   107     -76.716  -2.362 -15.250  1.00 10.00      A   
ATOM   1003  CG  LEU   107     -78.014  -2.040 -14.435  1.00 10.00      A   
ATOM   1004  CD1 LEU   107     -77.738  -0.988 -13.323  1.00 10.00      A   
ATOM   1005  CD2 LEU   107     -79.133  -1.483 -15.295  1.00 10.00      A   
ATOM   1006  C   LEU   107     -76.198  -4.493 -14.062  1.00 10.00      A   
ATOM   1007  O   LEU   107     -76.326  -5.408 -14.865  1.00 10.00      A   
ATOM   1008  N   GLU   108     -76.645  -4.605 -12.786  1.00 10.00      A   
ATOM   1009  HN  GLU   108     -76.721  -3.805 -12.225  1.00 10.00      A   
ATOM   1010  CA  GLU   108     -77.014  -5.912 -12.243  1.00 10.00      A   
ATOM   1011  CB  GLU   108     -76.088  -6.325 -11.096  1.00 10.00      A   
ATOM   1012  CG  GLU   108     -74.645  -6.583 -11.515  1.00 10.00      A   
ATOM   1013  CD  GLU   108     -73.798  -7.005 -10.337  1.00 10.00      A   
ATOM   1014  OE1 GLU   108     -74.312  -7.010  -9.193  1.00 10.00      A   
ATOM   1015  OE2 GLU   108     -72.624  -7.312 -10.563  1.00 10.00      A   
ATOM   1016  C   GLU   108     -78.452  -5.971 -11.707  1.00 10.00      A   
ATOM   1017  O   GLU   108     -79.022  -7.046 -11.632  1.00 10.00      A   
ATOM   1018  N   GLU   109     -78.974  -4.835 -11.270  1.00 10.00      A   
ATOM   1019  HN  GLU   109     -78.483  -3.998 -11.405  1.00 10.00      A   
ATOM   1020  CA  GLU   109     -80.298  -4.803 -10.572  1.00 10.00      A   
ATOM   1021  CB  GLU   109     -80.087  -4.741  -9.050  1.00 10.00      A   
ATOM   1022  CG  GLU   109     -78.999  -5.716  -8.524  1.00 10.00      A   
ATOM   1023  CD  GLU   109     -78.996  -5.839  -7.001  1.00 10.00      A   
ATOM   1024  OE1 GLU   109     -79.788  -5.155  -6.333  1.00 10.00      A   
ATOM   1025  OE2 GLU   109     -78.203  -6.609  -6.467  1.00 10.00      A   
ATOM   1026  C   GLU   109     -81.147  -3.625 -11.013  1.00 10.00      A   
ATOM   1027  O   GLU   109     -80.675  -2.488 -11.050  1.00 10.00      A   
ATOM   1028  N   ILE   110     -82.426  -3.890 -11.307  1.00 10.00      A   
ATOM   1029  HN  ILE   110     -82.722  -4.824 -11.299  1.00 10.00      A   
ATOM   1030  CA  ILE   110     -83.395  -2.864 -11.639  1.00 10.00      A   
ATOM   1031  CB  ILE   110     -83.770  -2.892 -13.148  1.00 10.00      A   
ATOM   1032  CG1 ILE   110     -82.584  -2.366 -13.988  1.00 10.00      A   
ATOM   1033  CG2 ILE   110     -85.009  -2.029 -13.397  1.00 10.00      A   
ATOM   1034  CD1 ILE   110     -82.727  -2.530 -15.479  1.00 10.00      A   
ATOM   1035  C   ILE   110     -84.605  -3.188 -10.793  1.00 10.00      A   
ATOM   1036  O   ILE   110     -85.120  -4.315 -10.862  1.00 10.00      A   
ATOM   1037  N   ARG   111     -84.989  -2.236  -9.946  1.00 10.00      A   
ATOM   1038  HN  ARG   111     -84.452  -1.420  -9.878  1.00 10.00      A   
ATOM   1039  CA  ARG   111     -86.185  -2.363  -9.112  1.00 10.00      A   
ATOM   1040  CB  ARG   111     -85.809  -2.302  -7.630  1.00 10.00      A   
ATOM   1041  CG  ARG   111     -85.015  -3.552  -7.177  1.00 10.00      A   
ATOM   1042  CD  ARG   111     -84.361  -3.322  -5.840  1.00 10.00      A   
ATOM   1043  NE  ARG   111     -83.198  -4.207  -5.651  1.00 10.00      A   
ATOM   1044  HE  ARG   111     -82.314  -3.902  -5.944  1.00 10.00      A   
ATOM   1045  CZ  ARG   111     -83.341  -5.388  -5.097  1.00 10.00      A   
ATOM   1046  NH1 ARG   111     -84.564  -5.729  -4.758  1.00 10.00      A   
ATOM   1047 HH11 ARG   111     -85.354  -5.074  -4.933  1.00 10.00      A   
ATOM   1048 HH12 ARG   111     -84.743  -6.653  -4.315  1.00 10.00      A   
ATOM   1049  NH2 ARG   111     -82.315  -6.204  -4.892  1.00 10.00      A   
ATOM   1050 HH21 ARG   111     -81.357  -5.915  -5.173  1.00 10.00      A   
ATOM   1051 HH22 ARG   111     -82.469  -7.133  -4.450  1.00 10.00      A   
ATOM   1052  C   ARG   111     -87.087  -1.219  -9.434  1.00 10.00      A   
ATOM   1053  O   ARG   111     -86.708  -0.056  -9.221  1.00 10.00      A   
ATOM   1054  N   LEU   112     -88.306  -1.523  -9.899  1.00 10.00      A   
ATOM   1055  HN  LEU   112     -88.594  -2.459  -9.939  1.00 10.00      A   
ATOM   1056  CA  LEU   112     -89.207  -0.464 -10.348  1.00 10.00      A   
ATOM   1057  CB  LEU   112     -89.515  -0.654 -11.849  1.00 10.00      A   
ATOM   1058  CG  LEU   112     -88.342  -0.729 -12.832  1.00 10.00      A   
ATOM   1059  CD1 LEU   112     -88.862  -0.845 -14.254  1.00 10.00      A   
ATOM   1060  CD2 LEU   112     -87.490   0.538 -12.673  1.00 10.00      A   
ATOM   1061  C   LEU   112     -90.528  -0.566  -9.596  1.00 10.00      A   
ATOM   1062  O   LEU   112     -90.959  -1.684  -9.261  1.00 10.00      A   
ATOM   1063  N   LYS   113     -91.137   0.576  -9.304  1.00 10.00      A   
ATOM   1064  HN  LYS   113     -90.722   1.431  -9.541  1.00 10.00      A   
ATOM   1065  CA  LYS   113     -92.436   0.550  -8.625  1.00 10.00      A   
ATOM   1066  CB  LYS   113     -92.301   0.867  -7.127  1.00 10.00      A   
ATOM   1067  CG  LYS   113     -93.653   0.600  -6.369  1.00 10.00      A   
ATOM   1068  CD  LYS   113     -93.487   0.888  -4.856  1.00 10.00      A   
ATOM   1069  CE  LYS   113     -94.779   0.612  -4.141  1.00 10.00      A   
ATOM   1070  NZ  LYS   113     -94.607   0.937  -2.703  1.00 10.00      A   
ATOM   1071  HZ1 LYS   113     -95.384   0.523  -2.148  1.00 10.00      A   
ATOM   1072  HZ2 LYS   113     -94.612   1.967  -2.567  1.00 10.00      A   
ATOM   1073  HZ3 LYS   113     -93.705   0.556  -2.355  1.00 10.00      A   
ATOM   1074  C   LYS   113     -93.329   1.564  -9.267  1.00 10.00      A   
ATOM   1075  O   LYS   113     -92.952   2.741  -9.416  1.00 10.00      A   
ATOM   1076  N   ARG   114     -94.550   1.135  -9.578  1.00 10.00      A   
ATOM   1077  HN  ARG   114     -94.808   0.221  -9.337  1.00 10.00      A   
ATOM   1078  CA  ARG   114     -95.515   1.988 -10.266  1.00 10.00      A   
ATOM   1079  CB  ARG   114     -96.188   2.988  -9.290  1.00 10.00      A   
ATOM   1080  CG  ARG   114     -96.963   2.301  -8.165  1.00 10.00      A   
ATOM   1081  CD  ARG   114     -97.713   3.351  -7.254  1.00 10.00      A   
ATOM   1082  NE  ARG   114     -98.345   2.693  -6.109  1.00 10.00      A   
ATOM   1083  HE  ARG   114     -99.156   2.169  -6.279  1.00 10.00      A   
ATOM   1084  CZ  ARG   114     -97.878   2.767  -4.859  1.00 10.00      A   
ATOM   1085  NH1 ARG   114     -96.799   3.475  -4.599  1.00 10.00      A   
ATOM   1086 HH11 ARG   114     -96.308   3.976  -5.367  1.00 10.00      A   
ATOM   1087 HH12 ARG   114     -96.437   3.532  -3.626  1.00 10.00      A   
ATOM   1088  NH2 ARG   114     -98.529   2.149  -3.874  1.00 10.00      A   
ATOM   1089 HH21 ARG   114     -99.393   1.610  -4.079  1.00 10.00      A   
ATOM   1090 HH22 ARG   114     -98.176   2.211  -2.906  1.00 10.00      A   
ATOM   1091  C   ARG   114     -94.972   2.677 -11.508  1.00 10.00      A   
ATOM   1092  O   ARG   114     -95.203   3.878 -11.712  1.00 10.00      A   
ATOM   1093  N   MET   115     -94.253   1.919 -12.343  1.00 10.00      A   
ATOM   1094  HN  MET   115     -94.042   0.995 -12.095  1.00 10.00      A   
ATOM   1095  CA  MET   115     -93.779   2.447 -13.615  1.00 10.00      A   
ATOM   1096  CB  MET   115     -92.287   2.195 -13.866  1.00 10.00      A   
ATOM   1097  CG  MET   115     -91.262   2.647 -12.770  1.00 10.00      A   
ATOM   1098  SD  MET   115     -90.878   4.375 -12.754  1.00 10.00      A   
ATOM   1099  CE  MET   115     -90.082   4.755 -14.334  1.00 10.00      A   
ATOM   1100  C   MET   115     -94.536   1.738 -14.724  1.00 10.00      A   
ATOM   1101  O   MET   115     -95.101   0.637 -14.524  1.00 10.00      A   
ATOM   1102  N   VAL   116     -94.515   2.360 -15.896  1.00 10.00      A   
ATOM   1103  HN  VAL   116     -94.166   3.275 -15.946  1.00 10.00      A   
ATOM   1104  CA  VAL   116     -94.996   1.715 -17.108  1.00 10.00      A   
ATOM   1105  CB  VAL   116     -95.658   2.735 -18.035  1.00 10.00      A   
ATOM   1106  CG1 VAL   116     -96.053   2.099 -19.402  1.00 10.00      A   
ATOM   1107  CG2 VAL   116     -96.876   3.363 -17.341  1.00 10.00      A   
ATOM   1108  C   VAL   116     -93.766   1.090 -17.755  1.00 10.00      A   
ATOM   1109  O   VAL   116     -92.803   1.793 -18.073  1.00 10.00      A   
ATOM   1110  N   VAL   117     -93.800  -0.231 -17.891  1.00 10.00      A   
ATOM   1111  HN  VAL   117     -94.629  -0.694 -17.649  1.00 10.00      A   
ATOM   1112  CA  VAL   117     -92.685  -1.041 -18.380  1.00 10.00      A   
ATOM   1113  CB  VAL   117     -92.207  -2.057 -17.282  1.00 10.00      A   
ATOM   1114  CG1 VAL   117     -90.937  -2.852 -17.741  1.00 10.00      A   
ATOM   1115  CG2 VAL   117     -91.899  -1.326 -15.940  1.00 10.00      A   
ATOM   1116  C   VAL   117     -93.236  -1.828 -19.577  1.00 10.00      A   
ATOM   1117  O   VAL   117     -94.262  -2.516 -19.458  1.00 10.00      A   
ATOM   1118  N   THR   118     -92.556  -1.745 -20.717  1.00 10.00      A   
ATOM   1119  HN  THR   118     -91.712  -1.248 -20.742  1.00 10.00      A   
ATOM   1120  CA  THR   118     -93.057  -2.390 -21.942  1.00 10.00      A   
ATOM   1121  CB  THR   118     -93.102  -1.411 -23.118  1.00 10.00      A   
ATOM   1122  OG1 THR   118     -91.774  -0.977 -23.412  1.00 10.00      A   
ATOM   1123  HG1 THR   118     -91.290  -1.689 -23.836  1.00 10.00      A   
ATOM   1124  CG2 THR   118     -93.954  -0.195 -22.799  1.00 10.00      A   
ATOM   1125  C   THR   118     -92.187  -3.573 -22.334  1.00 10.00      A   
ATOM   1126  O   THR   118     -91.124  -3.799 -21.746  1.00 10.00      A   
ATOM   1127  N   ASP   119     -92.633  -4.329 -23.334  1.00 10.00      A   
ATOM   1128  HN  ASP   119     -93.510  -4.145 -23.732  1.00 10.00      A   
ATOM   1129  CA  ASP   119     -91.822  -5.431 -23.842  1.00 10.00      A   
ATOM   1130  CB  ASP   119     -92.598  -6.304 -24.842  1.00 10.00      A   
ATOM   1131  CG  ASP   119     -93.673  -7.145 -24.160  1.00 10.00      A   
ATOM   1132  OD1 ASP   119     -93.586  -7.353 -22.923  1.00 10.00      A   
ATOM   1133  OD2 ASP   119     -94.621  -7.563 -24.851  1.00 10.00      A   
ATOM   1134  C   ASP   119     -90.512  -4.918 -24.426  1.00 10.00      A   
ATOM   1135  O   ASP   119     -89.472  -5.549 -24.239  1.00 10.00      A   
ATOM   1136  N   ASP   120     -90.552  -3.755 -25.071  1.00 10.00      A   
ATOM   1137  HN  ASP   120     -91.417  -3.318 -25.217  1.00 10.00      A   
ATOM   1138  CA  ASP   120     -89.323  -3.110 -25.572  1.00 10.00      A   
ATOM   1139  CB  ASP   120     -89.613  -1.799 -26.312  1.00 10.00      A   
ATOM   1140  CG  ASP   120     -90.083  -2.026 -27.735  1.00 10.00      A   
ATOM   1141  OD1 ASP   120     -90.059  -3.195 -28.213  1.00 10.00      A   
ATOM   1142  OD2 ASP   120     -90.462  -1.026 -28.381  1.00 10.00      A   
ATOM   1143  C   ASP   120     -88.320  -2.835 -24.461  1.00 10.00      A   
ATOM   1144  O   ASP   120     -87.124  -3.003 -24.673  1.00 10.00      A   
ATOM   1145  N   CYS   121     -88.803  -2.371 -23.303  1.00 10.00      A   
ATOM   1146  HN  CYS   121     -89.756  -2.151 -23.237  1.00 10.00      A   
ATOM   1147  CA  CYS   121     -87.935  -2.182 -22.115  1.00 10.00      A   
ATOM   1148  CB  CYS   121     -88.739  -1.690 -20.887  1.00 10.00      A   
ATOM   1149  SG  CYS   121     -89.521  -0.082 -21.069  1.00 10.00      A   
ATOM   1150  HG  CYS   121     -89.331   0.595 -19.947  1.00 10.00      A   
ATOM   1151  C   CYS   121     -87.284  -3.515 -21.740  1.00 10.00      A   
ATOM   1152  O   CYS   121     -86.080  -3.580 -21.445  1.00 10.00      A   
ATOM   1153  N   LEU   122     -88.095  -4.570 -21.679  1.00 10.00      A   
ATOM   1154  HN  LEU   122     -89.028  -4.483 -21.966  1.00 10.00      A   
ATOM   1155  CA  LEU   122     -87.604  -5.860 -21.186  1.00 10.00      A   
ATOM   1156  CB  LEU   122     -88.774  -6.804 -20.881  1.00 10.00      A   
ATOM   1157  CG  LEU   122     -89.595  -6.348 -19.673  1.00 10.00      A   
ATOM   1158  CD1 LEU   122     -90.818  -7.230 -19.416  1.00 10.00      A   
ATOM   1159  CD2 LEU   122     -88.659  -6.320 -18.445  1.00 10.00      A   
ATOM   1160  C   LEU   122     -86.589  -6.478 -22.179  1.00 10.00      A   
ATOM   1161  O   LEU   122     -85.538  -6.992 -21.788  1.00 10.00      A   
ATOM   1162  N   GLU   123     -86.890  -6.393 -23.457  1.00 10.00      A   
ATOM   1163  HN  GLU   123     -87.763  -6.039 -23.727  1.00 10.00      A   
ATOM   1164  CA  GLU   123     -85.940  -6.820 -24.477  1.00 10.00      A   
ATOM   1165  CB  GLU   123     -86.598  -6.689 -25.843  1.00 10.00      A   
ATOM   1166  CG  GLU   123     -87.848  -7.508 -25.863  1.00 10.00      A   
ATOM   1167  CD  GLU   123     -88.127  -8.054 -27.199  1.00 10.00      A   
ATOM   1168  OE1 GLU   123     -88.442  -7.244 -28.097  1.00 10.00      A   
ATOM   1169  OE2 GLU   123     -88.022  -9.293 -27.351  1.00 10.00      A   
ATOM   1170  C   GLU   123     -84.608  -6.057 -24.451  1.00 10.00      A   
ATOM   1171  O   GLU   123     -83.538  -6.652 -24.656  1.00 10.00      A   
ATOM   1172  N   LEU   124     -84.673  -4.751 -24.204  1.00 10.00      A   
ATOM   1173  HN  LEU   124     -85.549  -4.340 -24.048  1.00 10.00      A   
ATOM   1174  CA  LEU   124     -83.465  -3.902 -24.157  1.00 10.00      A   
ATOM   1175  CB  LEU   124     -83.812  -2.402 -24.082  1.00 10.00      A   
ATOM   1176  CG  LEU   124     -83.026  -1.397 -24.912  1.00 10.00      A   
ATOM   1177  CD1 LEU   124     -82.982   0.021 -24.309  1.00 10.00      A   
ATOM   1178  CD2 LEU   124     -81.634  -1.853 -25.502  1.00 10.00      A   
ATOM   1179  C   LEU   124     -82.617  -4.246 -22.930  1.00 10.00      A   
ATOM   1180  O   LEU   124     -81.388  -4.224 -23.003  1.00 10.00      A   
ATOM   1181  N   ILE   125     -83.278  -4.531 -21.810  1.00 10.00      A   
ATOM   1182  HN  ILE   125     -84.253  -4.432 -21.803  1.00 10.00      A   
ATOM   1183  CA  ILE   125     -82.610  -4.986 -20.581  1.00 10.00      A   
ATOM   1184  CB  ILE   125     -83.632  -5.194 -19.409  1.00 10.00      A   
ATOM   1185  CG1 ILE   125     -84.080  -3.843 -18.795  1.00 10.00      A   
ATOM   1186  CG2 ILE   125     -83.053  -6.064 -18.276  1.00 10.00      A   
ATOM   1187  CD1 ILE   125     -85.398  -3.950 -18.015  1.00 10.00      A   
ATOM   1188  C   ILE   125     -81.825  -6.284 -20.846  1.00 10.00      A   
ATOM   1189  O   ILE   125     -80.626  -6.373 -20.535  1.00 10.00      A   
ATOM   1190  N   ALA   126     -82.493  -7.267 -21.451  1.00 10.00      A   
ATOM   1191  HN  ALA   126     -83.415  -7.103 -21.740  1.00 10.00      A   
ATOM   1192  CA  ALA   126     -81.903  -8.580 -21.699  1.00 10.00      A   
ATOM   1193  CB  ALA   126     -82.914  -9.473 -22.381  1.00 10.00      A   
ATOM   1194  C   ALA   126     -80.666  -8.426 -22.568  1.00 10.00      A   
ATOM   1195  O   ALA   126     -79.612  -9.032 -22.325  1.00 10.00      A   
ATOM   1196  N   LYS   127     -80.780  -7.609 -23.596  1.00 10.00      A   
ATOM   1197  HN  LYS   127     -81.582  -7.058 -23.716  1.00 10.00      A   
ATOM   1198  CA  LYS   127     -79.692  -7.547 -24.540  1.00 10.00      A   
ATOM   1199  CB  LYS   127     -80.212  -7.257 -25.927  1.00 10.00      A   
ATOM   1200  CG  LYS   127     -80.866  -5.955 -26.135  1.00 10.00      A   
ATOM   1201  CD  LYS   127     -80.909  -5.757 -27.648  1.00 10.00      A   
ATOM   1202  CE  LYS   127     -79.516  -5.481 -28.208  1.00 10.00      A   
ATOM   1203  NZ  LYS   127     -79.170  -4.015 -28.254  1.00 10.00      A   
ATOM   1204  HZ1 LYS   127     -79.201  -3.610 -27.296  1.00 10.00      A   
ATOM   1205  HZ2 LYS   127     -79.848  -3.505 -28.855  1.00 10.00      A   
ATOM   1206  HZ3 LYS   127     -78.214  -3.885 -28.643  1.00 10.00      A   
ATOM   1207  C   LYS   127     -78.571  -6.600 -24.130  1.00 10.00      A   
ATOM   1208  O   LYS   127     -77.446  -6.731 -24.598  1.00 10.00      A   
ATOM   1209  N   SER   128     -78.872  -5.678 -23.226  1.00 10.00      A   
ATOM   1210  HN  SER   128     -79.763  -5.681 -22.817  1.00 10.00      A   
ATOM   1211  CA  SER   128     -77.908  -4.659 -22.824  1.00 10.00      A   
ATOM   1212  CB  SER   128     -78.616  -3.322 -22.558  1.00 10.00      A   
ATOM   1213  OG  SER   128     -79.228  -2.917 -23.765  1.00 10.00      A   
ATOM   1214  HG  SER   128     -79.886  -3.566 -24.023  1.00 10.00      A   
ATOM   1215  C   SER   128     -77.030  -5.032 -21.629  1.00 10.00      A   
ATOM   1216  O   SER   128     -75.881  -4.599 -21.570  1.00 10.00      A   
ATOM   1217  N   PHE   129     -77.568  -5.813 -20.694  1.00 10.00      A   
ATOM   1218  HN  PHE   129     -78.420  -6.263 -20.878  1.00 10.00      A   
ATOM   1219  CA  PHE   129     -76.916  -6.018 -19.391  1.00 10.00      A   
ATOM   1220  CB  PHE   129     -77.817  -5.481 -18.261  1.00 10.00      A   
ATOM   1221  CG  PHE   129     -78.296  -4.085 -18.517  1.00 10.00      A   
ATOM   1222  CD1 PHE   129     -79.671  -3.801 -18.577  1.00 10.00      A   
ATOM   1223  CD2 PHE   129     -77.375  -3.048 -18.710  1.00 10.00      A   
ATOM   1224  CE1 PHE   129     -80.126  -2.473 -18.843  1.00 10.00      A   
ATOM   1225  CE2 PHE   129     -77.798  -1.722 -18.983  1.00 10.00      A   
ATOM   1226  CZ  PHE   129     -79.185  -1.435 -19.042  1.00 10.00      A   
ATOM   1227  C   PHE   129     -76.485  -7.470 -19.165  1.00 10.00      A   
ATOM   1228  O   PHE   129     -77.213  -8.282 -18.600  1.00 10.00      A   
ATOM   1229  N   LYS   130     -75.275  -7.801 -19.612  1.00 10.00      A   
ATOM   1230  HN  LYS   130     -74.696  -7.118 -20.010  1.00 10.00      A   
ATOM   1231  CA  LYS   130     -74.809  -9.188 -19.511  1.00 10.00      A   
ATOM   1232  CB  LYS   130     -73.438  -9.341 -20.186  1.00 10.00      A   
ATOM   1233  CG  LYS   130     -73.609  -9.645 -21.638  1.00 10.00      A   
ATOM   1234  CD  LYS   130     -74.538  -8.634 -22.325  1.00 10.00      A   
ATOM   1235  CE  LYS   130     -74.251  -8.532 -23.824  1.00 10.00      A   
ATOM   1236  NZ  LYS   130     -74.688  -7.191 -24.333  1.00 10.00      A   
ATOM   1237  HZ1 LYS   130     -74.172  -6.435 -23.837  1.00 10.00      A   
ATOM   1238  HZ2 LYS   130     -75.707  -7.062 -24.174  1.00 10.00      A   
ATOM   1239  HZ3 LYS   130     -74.496  -7.116 -25.353  1.00 10.00      A   
ATOM   1240  C   LYS   130     -74.842  -9.775 -18.101  1.00 10.00      A   
ATOM   1241  O   LYS   130     -75.242 -10.948 -17.915  1.00 10.00      A   
ATOM   1242  N   ASN   131     -74.514  -8.949 -17.097  1.00 10.00      A   
ATOM   1243  HN  ASN   131     -74.259  -8.027 -17.308  1.00 10.00      A   
ATOM   1244  CA  ASN   131     -74.523  -9.378 -15.694  1.00 10.00      A   
ATOM   1245  CB  ASN   131     -73.406  -8.683 -14.901  1.00 10.00      A   
ATOM   1246  CG  ASN   131     -71.998  -9.102 -15.387  1.00 10.00      A   
ATOM   1247  OD1 ASN   131     -71.869  -9.964 -16.241  1.00 10.00      A   
ATOM   1248  ND2 ASN   131     -70.961  -8.497 -14.826  1.00 10.00      A   
ATOM   1249 HD21 ASN   131     -71.136  -7.822 -14.138  1.00 10.00      A   
ATOM   1250 HD22 ASN   131     -70.061  -8.750 -15.122  1.00 10.00      A   
ATOM   1251  C   ASN   131     -75.822  -9.176 -14.974  1.00 10.00      A   
ATOM   1252  O   ASN   131     -75.840  -9.132 -13.758  1.00 10.00      A   
ATOM   1253  N   PHE   132     -76.926  -9.109 -15.704  1.00 10.00      A   
ATOM   1254  HN  PHE   132     -76.894  -9.275 -16.670  1.00 10.00      A   
ATOM   1255  CA  PHE   132     -78.178  -8.788 -15.054  1.00 10.00      A   
ATOM   1256  CB  PHE   132     -79.232  -8.493 -16.114  1.00 10.00      A   
ATOM   1257  CG  PHE   132     -80.468  -7.889 -15.561  1.00 10.00      A   
ATOM   1258  CD1 PHE   132     -80.431  -6.631 -14.949  1.00 10.00      A   
ATOM   1259  CD2 PHE   132     -81.674  -8.556 -15.666  1.00 10.00      A   
ATOM   1260  CE1 PHE   132     -81.608  -6.063 -14.429  1.00 10.00      A   
ATOM   1261  CE2 PHE   132     -82.822  -8.006 -15.159  1.00 10.00      A   
ATOM   1262  CZ  PHE   132     -82.787  -6.757 -14.532  1.00 10.00      A   
ATOM   1263  C   PHE   132     -78.615  -9.884 -14.088  1.00 10.00      A   
ATOM   1264  O   PHE   132     -78.647 -11.063 -14.451  1.00 10.00      A   
ATOM   1265  N   LYS   133     -78.963  -9.489 -12.854  1.00 10.00      A   
ATOM   1266  HN  LYS   133     -79.029  -8.532 -12.657  1.00 10.00      A   
ATOM   1267  CA  LYS   133     -79.243 -10.452 -11.802  1.00 10.00      A   
ATOM   1268  CB  LYS   133     -78.161 -10.467 -10.710  1.00 10.00      A   
ATOM   1269  CG  LYS   133     -76.785 -11.033 -11.212  1.00 10.00      A   
ATOM   1270  CD  LYS   133     -75.765 -10.932 -10.113  1.00 10.00      A   
ATOM   1271  CE  LYS   133     -74.512 -11.720 -10.471  1.00 10.00      A   
ATOM   1272  NZ  LYS   133     -73.493 -11.374  -9.469  1.00 10.00      A   
ATOM   1273  HZ1 LYS   133     -72.610 -11.887  -9.666  1.00 10.00      A   
ATOM   1274  HZ2 LYS   133     -73.825 -11.631  -8.517  1.00 10.00      A   
ATOM   1275  HZ3 LYS   133     -73.301 -10.352  -9.492  1.00 10.00      A   
ATOM   1276  C   LYS   133     -80.617 -10.294 -11.159  1.00 10.00      A   
ATOM   1277  O   LYS   133     -81.169 -11.282 -10.725  1.00 10.00      A   
ATOM   1278  N   VAL   134     -81.159  -9.077 -11.083  1.00 10.00      A   
ATOM   1279  HN  VAL   134     -80.765  -8.338 -11.593  1.00 10.00      A   
ATOM   1280  CA  VAL   134     -82.355  -8.830 -10.231  1.00 10.00      A   
ATOM   1281  CB  VAL   134     -81.961  -8.142  -8.878  1.00 10.00      A   
ATOM   1282  CG1 VAL   134     -83.209  -7.704  -8.052  1.00 10.00      A   
ATOM   1283  CG2 VAL   134     -81.083  -9.103  -8.030  1.00 10.00      A   
ATOM   1284  C   VAL   134     -83.311  -7.936 -11.001  1.00 10.00      A   
ATOM   1285  O   VAL   134     -82.974  -6.782 -11.339  1.00 10.00      A   
ATOM   1286  N   LEU   135     -84.511  -8.451 -11.233  1.00 10.00      A   
ATOM   1287  HN  LEU   135     -84.672  -9.402 -11.059  1.00 10.00      A   
ATOM   1288  CA  LEU   135     -85.602  -7.614 -11.748  1.00 10.00      A   
ATOM   1289  CB  LEU   135     -85.988  -8.097 -13.138  1.00 10.00      A   
ATOM   1290  CG  LEU   135     -87.130  -7.299 -13.800  1.00 10.00      A   
ATOM   1291  CD1 LEU   135     -86.666  -5.880 -14.119  1.00 10.00      A   
ATOM   1292  CD2 LEU   135     -87.607  -8.043 -15.037  1.00 10.00      A   
ATOM   1293  C   LEU   135     -86.802  -7.681 -10.813  1.00 10.00      A   
ATOM   1294  O   LEU   135     -87.355  -8.764 -10.577  1.00 10.00      A   
ATOM   1295  N   VAL   136     -87.163  -6.536 -10.250  1.00 10.00      A   
ATOM   1296  HN  VAL   136     -86.604  -5.743 -10.391  1.00 10.00      A   
ATOM   1297  CA  VAL   136     -88.385  -6.413  -9.411  1.00 10.00      A   
ATOM   1298  CB  VAL   136     -88.078  -5.945  -7.950  1.00 10.00      A   
ATOM   1299  CG1 VAL   136     -89.391  -5.858  -7.115  1.00 10.00      A   
ATOM   1300  CG2 VAL   136     -87.081  -6.886  -7.315  1.00 10.00      A   
ATOM   1301  C   VAL   136     -89.302  -5.419 -10.091  1.00 10.00      A   
ATOM   1302  O   VAL   136     -88.943  -4.249 -10.288  1.00 10.00      A   
ATOM   1303  N   LEU   137     -90.476  -5.894 -10.489  1.00 10.00      A   
ATOM   1304  HN  LEU   137     -90.665  -6.848 -10.372  1.00 10.00      A   
ATOM   1305  CA  LEU   137     -91.505  -5.033 -11.101  1.00 10.00      A   
ATOM   1306  CB  LEU   137     -91.903  -5.633 -12.463  1.00 10.00      A   
ATOM   1307  CG  LEU   137     -90.761  -5.678 -13.489  1.00 10.00      A   
ATOM   1308  CD1 LEU   137     -91.192  -6.326 -14.805  1.00 10.00      A   
ATOM   1309  CD2 LEU   137     -90.246  -4.255 -13.756  1.00 10.00      A   
ATOM   1310  C   LEU   137     -92.679  -5.013 -10.129  1.00 10.00      A   
ATOM   1311  O   LEU   137     -93.448  -5.955 -10.073  1.00 10.00      A   
ATOM   1312  N   SER   138     -92.751  -3.968  -9.303  1.00 10.00      A   
ATOM   1313  HN  SER   138     -92.134  -3.219  -9.440  1.00 10.00      A   
ATOM   1314  CA  SER   138     -93.698  -3.892  -8.217  1.00 10.00      A   
ATOM   1315  CB  SER   138     -92.970  -3.435  -6.946  1.00 10.00      A   
ATOM   1316  OG  SER   138     -93.901  -3.175  -5.921  1.00 10.00      A   
ATOM   1317  HG  SER   138     -94.788  -3.161  -6.290  1.00 10.00      A   
ATOM   1318  C   SER   138     -94.828  -2.936  -8.591  1.00 10.00      A   
ATOM   1319  O   SER   138     -94.607  -1.735  -8.799  1.00 10.00      A   
ATOM   1320  N   SER   139     -96.041  -3.466  -8.709  1.00 10.00      A   
ATOM   1321  HN  SER   139     -96.174  -4.407  -8.473  1.00 10.00      A   
ATOM   1322  CA  SER   139     -97.189  -2.681  -9.183  1.00 10.00      A   
ATOM   1323  CB  SER   139     -97.697  -1.693  -8.116  1.00 10.00      A   
ATOM   1324  OG  SER   139     -98.052  -2.407  -6.934  1.00 10.00      A   
ATOM   1325  HG  SER   139     -98.413  -3.263  -7.173  1.00 10.00      A   
ATOM   1326  C   SER   139     -96.870  -1.932 -10.487  1.00 10.00      A   
ATOM   1327  O   SER   139     -97.188  -0.738 -10.604  1.00 10.00      A   
ATOM   1328  N   CYS   140     -96.256  -2.625 -11.444  1.00 10.00      A   
ATOM   1329  HN  CYS   140     -95.988  -3.549 -11.260  1.00 10.00      A   
ATOM   1330  CA  CYS   140     -95.971  -2.059 -12.752  1.00 10.00      A   
ATOM   1331  CB  CYS   140     -94.530  -2.388 -13.203  1.00 10.00      A   
ATOM   1332  SG  CYS   140     -93.275  -1.545 -12.209  1.00 10.00      A   
ATOM   1333  HG  CYS   140     -92.881  -2.377 -11.256  1.00 10.00      A   
ATOM   1334  C   CYS   140     -97.000  -2.552 -13.761  1.00 10.00      A   
ATOM   1335  O   CYS   140     -97.767  -3.478 -13.471  1.00 10.00      A   
ATOM   1336  N   GLU   141     -97.044  -1.920 -14.931  1.00 10.00      A   
ATOM   1337  HN  GLU   141     -96.433  -1.171 -15.091  1.00 10.00      A   
ATOM   1338  CA  GLU   141     -97.986  -2.315 -15.990  1.00 10.00      A   
ATOM   1339  CB  GLU   141     -99.272  -1.499 -15.832  1.00 10.00      A   
ATOM   1340  CG  GLU   141     -98.985  -0.001 -15.980  1.00 10.00      A   
ATOM   1341  CD  GLU   141    -100.125   0.907 -15.638  1.00 10.00      A   
ATOM   1342  OE1 GLU   141    -101.278   0.640 -16.061  1.00 10.00      A   
ATOM   1343  OE2 GLU   141     -99.848   1.932 -14.953  1.00 10.00      A   
ATOM   1344  C   GLU   141     -97.339  -2.022 -17.343  1.00 10.00      A   
ATOM   1345  O   GLU   141     -96.373  -1.261 -17.412  1.00 10.00      A   
ATOM   1346  N   GLY   142     -97.872  -2.608 -18.417  1.00 10.00      A   
ATOM   1347  HN  GLY   142     -98.524  -3.327 -18.285  1.00 10.00      A   
ATOM   1348  CA  GLY   142     -97.512  -2.209 -19.780  1.00 10.00      A   
ATOM   1349  C   GLY   142     -96.736  -3.250 -20.574  1.00 10.00      A   
ATOM   1350  O   GLY   142     -96.386  -3.026 -21.734  1.00 10.00      A   
ATOM   1351  N   PHE   143     -96.476  -4.390 -19.948  1.00 10.00      A   
ATOM   1352  HN  PHE   143     -96.811  -4.512 -19.035  1.00 10.00      A   
ATOM   1353  CA  PHE   143     -95.708  -5.476 -20.569  1.00 10.00      A   
ATOM   1354  CB  PHE   143     -94.356  -5.694 -19.865  1.00 10.00      A   
ATOM   1355  CG  PHE   143     -94.481  -6.096 -18.408  1.00 10.00      A   
ATOM   1356  CD1 PHE   143     -94.261  -7.428 -18.015  1.00 10.00      A   
ATOM   1357  CD2 PHE   143     -94.820  -5.159 -17.434  1.00 10.00      A   
ATOM   1358  CE1 PHE   143     -94.362  -7.808 -16.673  1.00 10.00      A   
ATOM   1359  CE2 PHE   143     -94.931  -5.532 -16.085  1.00 10.00      A   
ATOM   1360  CZ  PHE   143     -94.697  -6.872 -15.716  1.00 10.00      A   
ATOM   1361  C   PHE   143     -96.503  -6.775 -20.575  1.00 10.00      A   
ATOM   1362  O   PHE   143     -97.557  -6.880 -19.939  1.00 10.00      A   
ATOM   1363  N   SER   144     -95.979  -7.744 -21.327  1.00 10.00      A   
ATOM   1364  HN  SER   144     -95.116  -7.580 -21.760  1.00 10.00      A   
ATOM   1365  CA  SER   144     -96.615  -9.018 -21.534  1.00 10.00      A   
ATOM   1366  CB  SER   144     -97.116  -9.113 -22.986  1.00 10.00      A   
ATOM   1367  OG  SER   144     -96.088  -9.533 -23.866  1.00 10.00      A   
ATOM   1368  HG  SER   144     -96.465 -10.072 -24.565  1.00 10.00      A   
ATOM   1369  C   SER   144     -95.651 -10.152 -21.236  1.00 10.00      A   
ATOM   1370  O   SER   144     -94.446  -9.928 -20.946  1.00 10.00      A   
ATOM   1371  N   THR   145     -96.182 -11.373 -21.324  1.00 10.00      A   
ATOM   1372  HN  THR   145     -97.144 -11.459 -21.487  1.00 10.00      A   
ATOM   1373  CA  THR   145     -95.380 -12.587 -21.188  1.00 10.00      A   
ATOM   1374  CB  THR   145     -96.277 -13.835 -21.132  1.00 10.00      A   
ATOM   1375  OG1 THR   145     -97.231 -13.784 -22.200  1.00 10.00      A   
ATOM   1376  HG1 THR   145     -96.808 -14.047 -23.021  1.00 10.00      A   
ATOM   1377  CG2 THR   145     -97.011 -13.880 -19.767  1.00 10.00      A   
ATOM   1378  C   THR   145     -94.289 -12.708 -22.261  1.00 10.00      A   
ATOM   1379  O   THR   145     -93.251 -13.340 -22.043  1.00 10.00      A   
ATOM   1380  N   ASP   146     -94.493 -12.063 -23.406  1.00 10.00      A   
ATOM   1381  HN  ASP   146     -95.359 -11.634 -23.571  1.00 10.00      A   
ATOM   1382  CA  ASP   146     -93.444 -11.984 -24.425  1.00 10.00      A   
ATOM   1383  CB  ASP   146     -93.975 -11.305 -25.706  1.00 10.00      A   
ATOM   1384  CG  ASP   146     -94.863 -12.213 -26.548  1.00 10.00      A   
ATOM   1385  OD1 ASP   146     -94.943 -13.450 -26.326  1.00 10.00      A   
ATOM   1386  OD2 ASP   146     -95.476 -11.672 -27.488  1.00 10.00      A   
ATOM   1387  C   ASP   146     -92.169 -11.264 -23.914  1.00 10.00      A   
ATOM   1388  O   ASP   146     -91.050 -11.693 -24.201  1.00 10.00      A   
ATOM   1389  N   GLY   147     -92.339 -10.190 -23.151  1.00 10.00      A   
ATOM   1390  HN  GLY   147     -93.250  -9.861 -23.000  1.00 10.00      A   
ATOM   1391  CA  GLY   147     -91.207  -9.477 -22.527  1.00 10.00      A   
ATOM   1392  C   GLY   147     -90.514 -10.356 -21.500  1.00 10.00      A   
ATOM   1393  O   GLY   147     -89.269 -10.415 -21.430  1.00 10.00      A   
ATOM   1394  N   LEU   148     -91.322 -11.066 -20.720  1.00 10.00      A   
ATOM   1395  HN  LEU   148     -92.291 -10.936 -20.785  1.00 10.00      A   
ATOM   1396  CA  LEU   148     -90.794 -12.037 -19.768  1.00 10.00      A   
ATOM   1397  CB  LEU   148     -91.936 -12.633 -18.951  1.00 10.00      A   
ATOM   1398  CG  LEU   148     -92.750 -11.688 -18.054  1.00 10.00      A   
ATOM   1399  CD1 LEU   148     -93.793 -12.544 -17.327  1.00 10.00      A   
ATOM   1400  CD2 LEU   148     -91.831 -10.961 -17.072  1.00 10.00      A   
ATOM   1401  C   LEU   148     -90.013 -13.155 -20.472  1.00 10.00      A   
ATOM   1402  O   LEU   148     -88.985 -13.607 -19.948  1.00 10.00      A   
ATOM   1403  N   ALA   149     -90.495 -13.598 -21.644  1.00 10.00      A   
ATOM   1404  HN  ALA   149     -91.329 -13.217 -21.992  1.00 10.00      A   
ATOM   1405  CA  ALA   149     -89.807 -14.635 -22.419  1.00 10.00      A   
ATOM   1406  CB  ALA   149     -90.605 -15.021 -23.644  1.00 10.00      A   
ATOM   1407  C   ALA   149     -88.393 -14.195 -22.824  1.00 10.00      A   
ATOM   1408  O   ALA   149     -87.465 -15.019 -22.841  1.00 10.00      A   
ATOM   1409  N   ALA   150     -88.252 -12.901 -23.140  1.00 10.00      A   
ATOM   1410  HN  ALA   150     -89.043 -12.324 -23.106  1.00 10.00      A   
ATOM   1411  CA  ALA   150     -86.968 -12.306 -23.536  1.00 10.00      A   
ATOM   1412  CB  ALA   150     -87.165 -10.889 -24.058  1.00 10.00      A   
ATOM   1413  C   ALA   150     -85.961 -12.327 -22.395  1.00 10.00      A   
ATOM   1414  O   ALA   150     -84.802 -12.673 -22.606  1.00 10.00      A   
ATOM   1415  N   ILE   151     -86.429 -12.009 -21.196  1.00 10.00      A   
ATOM   1416  HN  ILE   151     -87.361 -11.715 -21.129  1.00 10.00      A   
ATOM   1417  CA  ILE   151     -85.627 -12.071 -19.950  1.00 10.00      A   
ATOM   1418  CB  ILE   151     -86.428 -11.511 -18.715  1.00 10.00      A   
ATOM   1419  CG1 ILE   151     -86.768 -10.016 -18.897  1.00 10.00      A   
ATOM   1420  CG2 ILE   151     -85.654 -11.723 -17.386  1.00 10.00      A   
ATOM   1421  CD1 ILE   151     -85.574  -9.073 -18.905  1.00 10.00      A   
ATOM   1422  C   ILE   151     -85.166 -13.511 -19.674  1.00 10.00      A   
ATOM   1423  O   ILE   151     -83.969 -13.775 -19.479  1.00 10.00      A   
ATOM   1424  N   ALA   152     -86.124 -14.431 -19.710  1.00 10.00      A   
ATOM   1425  HN  ALA   152     -87.037 -14.144 -19.921  1.00 10.00      A   
ATOM   1426  CA  ALA   152     -85.883 -15.855 -19.450  1.00 10.00      A   
ATOM   1427  CB  ALA   152     -87.173 -16.591 -19.537  1.00 10.00      A   
ATOM   1428  C   ALA   152     -84.865 -16.444 -20.444  1.00 10.00      A   
ATOM   1429  O   ALA   152     -83.923 -17.156 -20.049  1.00 10.00      A   
ATOM   1430  N   ALA   153     -85.050 -16.119 -21.725  1.00 10.00      A   
ATOM   1431  HN  ALA   153     -85.777 -15.506 -21.965  1.00 10.00      A   
ATOM   1432  CA  ALA   153     -84.182 -16.662 -22.788  1.00 10.00      A   
ATOM   1433  CB  ALA   153     -84.739 -16.302 -24.156  1.00 10.00      A   
ATOM   1434  C   ALA   153     -82.725 -16.204 -22.687  1.00 10.00      A   
ATOM   1435  O   ALA   153     -81.801 -16.962 -22.999  1.00 10.00      A   
ATOM   1436  N   THR   154     -82.536 -14.958 -22.261  1.00 10.00      A   
ATOM   1437  HN  THR   154     -83.262 -14.510 -21.778  1.00 10.00      A   
ATOM   1438  CA  THR   154     -81.290 -14.228 -22.483  1.00 10.00      A   
ATOM   1439  CB  THR   154     -81.603 -12.883 -23.195  1.00 10.00      A   
ATOM   1440  OG1 THR   154     -82.329 -13.183 -24.393  1.00 10.00      A   
ATOM   1441  HG1 THR   154     -83.166 -13.596 -24.166  1.00 10.00      A   
ATOM   1442  CG2 THR   154     -80.332 -12.128 -23.562  1.00 10.00      A   
ATOM   1443  C   THR   154     -80.503 -13.953 -21.214  1.00 10.00      A   
ATOM   1444  O   THR   154     -79.274 -13.924 -21.256  1.00 10.00      A   
ATOM   1445  N   CYS   155     -81.199 -13.734 -20.100  1.00 10.00      A   
ATOM   1446  HN  CYS   155     -82.173 -13.846 -20.108  1.00 10.00      A   
ATOM   1447  CA  CYS   155     -80.526 -13.327 -18.860  1.00 10.00      A   
ATOM   1448  CB  CYS   155     -81.455 -12.550 -17.945  1.00 10.00      A   
ATOM   1449  SG  CYS   155     -81.886 -10.978 -18.697  1.00 10.00      A   
ATOM   1450  HG  CYS   155     -83.025 -11.138 -19.354  1.00 10.00      A   
ATOM   1451  C   CYS   155     -79.932 -14.539 -18.154  1.00 10.00      A   
ATOM   1452  O   CYS   155     -80.505 -15.061 -17.216  1.00 10.00      A   
ATOM   1453  N   ARG   156     -78.746 -14.940 -18.609  1.00 10.00      A   
ATOM   1454  HN  ARG   156     -78.282 -14.402 -19.284  1.00 10.00      A   
ATOM   1455  CA  ARG   156     -78.122 -16.169 -18.119  1.00 10.00      A   
ATOM   1456  CB  ARG   156     -76.951 -16.543 -18.992  1.00 10.00      A   
ATOM   1457  CG  ARG   156     -75.825 -15.562 -18.906  1.00 10.00      A   
ATOM   1458  CD  ARG   156     -74.965 -15.706 -20.100  1.00 10.00      A   
ATOM   1459  NE  ARG   156     -73.723 -16.405 -19.800  1.00 10.00      A   
ATOM   1460  HE  ARG   156     -73.498 -16.552 -18.858  1.00 10.00      A   
ATOM   1461  CZ  ARG   156     -72.889 -16.848 -20.741  1.00 10.00      A   
ATOM   1462  NH1 ARG   156     -73.204 -16.679 -22.014  1.00 10.00      A   
ATOM   1463 HH11 ARG   156     -74.092 -16.205 -22.272  1.00 10.00      A   
ATOM   1464 HH12 ARG   156     -72.562 -17.021 -22.758  1.00 10.00      A   
ATOM   1465  NH2 ARG   156     -71.753 -17.467 -20.422  1.00 10.00      A   
ATOM   1466 HH21 ARG   156     -71.503 -17.611 -19.423  1.00 10.00      A   
ATOM   1467 HH22 ARG   156     -71.118 -17.805 -21.172  1.00 10.00      A   
ATOM   1468  C   ARG   156     -77.685 -16.157 -16.658  1.00 10.00      A   
ATOM   1469  O   ARG   156     -77.526 -17.222 -16.060  1.00 10.00      A   
ATOM   1470  N   ASN   157     -77.482 -14.967 -16.091  1.00 10.00      A   
ATOM   1471  HN  ASN   157     -77.589 -14.161 -16.638  1.00 10.00      A   
ATOM   1472  CA  ASN   157     -77.100 -14.815 -14.670  1.00 10.00      A   
ATOM   1473  CB  ASN   157     -75.972 -13.801 -14.610  1.00 10.00      A   
ATOM   1474  CG  ASN   157     -74.770 -14.257 -15.417  1.00 10.00      A   
ATOM   1475  OD1 ASN   157     -74.252 -15.336 -15.170  1.00 10.00      A   
ATOM   1476  ND2 ASN   157     -74.352 -13.471 -16.397  1.00 10.00      A   
ATOM   1477 HD21 ASN   157     -74.835 -12.633 -16.557  1.00 10.00      A   
ATOM   1478 HD22 ASN   157     -73.577 -13.759 -16.923  1.00 10.00      A   
ATOM   1479  C   ASN   157     -78.245 -14.417 -13.712  1.00 10.00      A   
ATOM   1480  O   ASN   157     -78.038 -14.129 -12.503  1.00 10.00      A   
ATOM   1481  N   LEU   158     -79.469 -14.450 -14.229  1.00 10.00      A   
ATOM   1482  HN  LEU   158     -79.607 -14.800 -15.134  1.00 10.00      A   
ATOM   1483  CA  LEU   158     -80.617 -13.964 -13.451  1.00 10.00      A   
ATOM   1484  CB  LEU   158     -81.917 -14.089 -14.273  1.00 10.00      A   
ATOM   1485  CG  LEU   158     -83.104 -13.233 -13.738  1.00 10.00      A   
ATOM   1486  CD1 LEU   158     -82.886 -11.754 -14.107  1.00 10.00      A   
ATOM   1487  CD2 LEU   158     -84.400 -13.779 -14.356  1.00 10.00      A   
ATOM   1488  C   LEU   158     -80.772 -14.714 -12.114  1.00 10.00      A   
ATOM   1489  O   LEU   158     -80.708 -15.946 -12.060  1.00 10.00      A   
ATOM   1490  N   LYS   159     -80.989 -13.966 -11.030  1.00 10.00      A   
ATOM   1491  HN  LYS   159     -81.013 -12.990 -11.114  1.00 10.00      A   
ATOM   1492  CA  LYS   159     -81.190 -14.571  -9.737  1.00 10.00      A   
ATOM   1493  CB  LYS   159     -80.143 -14.053  -8.755  1.00 10.00      A   
ATOM   1494  CG  LYS   159     -78.753 -14.497  -9.107  1.00 10.00      A   
ATOM   1495  CD  LYS   159     -77.702 -13.741  -8.346  1.00 10.00      A   
ATOM   1496  CE  LYS   159     -77.766 -14.027  -6.874  1.00 10.00      A   
ATOM   1497  NZ  LYS   159     -76.481 -13.482  -6.284  1.00 10.00      A   
ATOM   1498  HZ1 LYS   159     -76.413 -12.459  -6.459  1.00 10.00      A   
ATOM   1499  HZ2 LYS   159     -75.661 -13.951  -6.717  1.00 10.00      A   
ATOM   1500  HZ3 LYS   159     -76.460 -13.650  -5.257  1.00 10.00      A   
ATOM   1501  C   LYS   159     -82.593 -14.282  -9.200  1.00 10.00      A   
ATOM   1502  O   LYS   159     -83.142 -15.102  -8.479  1.00 10.00      A   
ATOM   1503  N   GLU   160     -83.160 -13.126  -9.569  1.00 10.00      A   
ATOM   1504  HN  GLU   160     -82.683 -12.534 -10.189  1.00 10.00      A   
ATOM   1505  CA  GLU   160     -84.498 -12.720  -9.058  1.00 10.00      A   
ATOM   1506  CB  GLU   160     -84.384 -11.690  -7.959  1.00 10.00      A   
ATOM   1507  CG  GLU   160     -83.511 -12.107  -6.807  1.00 10.00      A   
ATOM   1508  CD  GLU   160     -83.560 -11.136  -5.656  1.00 10.00      A   
ATOM   1509  OE1 GLU   160     -82.556 -11.096  -4.920  1.00 10.00      A   
ATOM   1510  OE2 GLU   160     -84.592 -10.437  -5.476  1.00 10.00      A   
ATOM   1511  C   GLU   160     -85.377 -12.162 -10.160  1.00 10.00      A   
ATOM   1512  O   GLU   160     -84.993 -11.234 -10.883  1.00 10.00      A   
ATOM   1513  N   LEU   161     -86.559 -12.746 -10.277  1.00 10.00      A   
ATOM   1514  HN  LEU   161     -86.734 -13.553  -9.748  1.00 10.00      A   
ATOM   1515  CA  LEU   161     -87.608 -12.255 -11.146  1.00 10.00      A   
ATOM   1516  CB  LEU   161     -87.861 -13.214 -12.319  1.00 10.00      A   
ATOM   1517  CG  LEU   161     -88.990 -12.730 -13.258  1.00 10.00      A   
ATOM   1518  CD1 LEU   161     -88.597 -11.335 -13.813  1.00 10.00      A   
ATOM   1519  CD2 LEU   161     -89.224 -13.717 -14.384  1.00 10.00      A   
ATOM   1520  C   LEU   161     -88.850 -12.154 -10.250  1.00 10.00      A   
ATOM   1521  O   LEU   161     -89.438 -13.162  -9.904  1.00 10.00      A   
ATOM   1522  N   ASP   162     -89.169 -10.928  -9.813  1.00 10.00      A   
ATOM   1523  HN  ASP   162     -88.672 -10.159 -10.162  1.00 10.00      A   
ATOM   1524  CA  ASP   162     -90.250 -10.690  -8.817  1.00 10.00      A   
ATOM   1525  CB  ASP   162     -89.602 -10.083  -7.584  1.00 10.00      A   
ATOM   1526  CG  ASP   162     -90.524  -9.909  -6.419  1.00 10.00      A   
ATOM   1527  OD1 ASP   162     -91.760  -9.790  -6.551  1.00 10.00      A   
ATOM   1528  OD2 ASP   162     -89.970  -9.857  -5.294  1.00 10.00      A   
ATOM   1529  C   ASP   162     -91.250  -9.692  -9.432  1.00 10.00      A   
ATOM   1530  O   ASP   162     -90.909  -8.516  -9.664  1.00 10.00      A   
ATOM   1531  N   LEU   163     -92.475 -10.156  -9.657  1.00 10.00      A   
ATOM   1532  HN  LEU   163     -92.714 -11.041  -9.310  1.00 10.00      A   
ATOM   1533  CA  LEU   163     -93.481  -9.403 -10.399  1.00 10.00      A   
ATOM   1534  CB  LEU   163     -94.069 -10.323 -11.505  1.00 10.00      A   
ATOM   1535  CG  LEU   163     -93.046 -10.852 -12.539  1.00 10.00      A   
ATOM   1536  CD1 LEU   163     -93.752 -11.729 -13.595  1.00 10.00      A   
ATOM   1537  CD2 LEU   163     -92.307  -9.682 -13.201  1.00 10.00      A   
ATOM   1538  C   LEU   163     -94.595  -8.880  -9.488  1.00 10.00      A   
ATOM   1539  O   LEU   163     -95.682  -8.556  -9.963  1.00 10.00      A   
ATOM   1540  N   ARG   164     -94.334  -8.754  -8.196  1.00 10.00      A   
ATOM   1541  HN  ARG   164     -93.418  -8.900  -7.881  1.00 10.00      A   
ATOM   1542  CA  ARG   164     -95.369  -8.403  -7.224  1.00 10.00      A   
ATOM   1543  CB  ARG   164     -94.768  -8.096  -5.855  1.00 10.00      A   
ATOM   1544  CG  ARG   164     -93.762  -7.032  -5.809  1.00 10.00      A   
ATOM   1545  CD  ARG   164     -92.670  -7.548  -4.937  1.00 10.00      A   
ATOM   1546  NE  ARG   164     -92.269  -6.626  -3.891  1.00 10.00      A   
ATOM   1547  HE  ARG   164     -92.909  -5.934  -3.622  1.00 10.00      A   
ATOM   1548  CZ  ARG   164     -91.080  -6.681  -3.286  1.00 10.00      A   
ATOM   1549  NH1 ARG   164     -90.177  -7.604  -3.635  1.00 10.00      A   
ATOM   1550 HH11 ARG   164     -90.398  -8.290  -4.385  1.00 10.00      A   
ATOM   1551 HH12 ARG   164     -89.254  -7.636  -3.157  1.00 10.00      A   
ATOM   1552  NH2 ARG   164     -90.794  -5.810  -2.335  1.00 10.00      A   
ATOM   1553 HH21 ARG   164     -89.870  -5.846  -1.859  1.00 10.00      A   
ATOM   1554 HH22 ARG   164     -91.493  -5.090  -2.062  1.00 10.00      A   
ATOM   1555  C   ARG   164     -96.412  -7.346  -7.601  1.00 10.00      A   
ATOM   1556  O   ARG   164     -96.086  -6.188  -7.937  1.00 10.00      A   
ATOM   1557  N   GLU   165     -97.673  -7.759  -7.511  1.00 10.00      A   
ATOM   1558  HN  GLU   165     -97.834  -8.683  -7.228  1.00 10.00      A   
ATOM   1559  CA  GLU   165     -98.820  -6.933  -7.803  1.00 10.00      A   
ATOM   1560  CB  GLU   165     -99.093  -5.922  -6.666  1.00 10.00      A   
ATOM   1561  CG  GLU   165     -99.358  -6.523  -5.275  1.00 10.00      A   
ATOM   1562  CD  GLU   165     -98.068  -6.927  -4.594  1.00 10.00      A   
ATOM   1563  OE1 GLU   165     -97.117  -6.111  -4.625  1.00 10.00      A   
ATOM   1564  OE2 GLU   165     -97.984  -8.065  -4.055  1.00 10.00      A   
ATOM   1565  C   GLU   165     -98.760  -6.200  -9.162  1.00 10.00      A   
ATOM   1566  O   GLU   165     -99.442  -5.215  -9.350  1.00 10.00      A   
ATOM   1567  N   SER   166     -97.977  -6.690 -10.113  1.00 10.00      A   
ATOM   1568  HN  SER   166     -97.427  -7.481  -9.936  1.00 10.00      A   
ATOM   1569  CA  SER   166     -97.934  -6.043 -11.436  1.00 10.00      A   
ATOM   1570  CB  SER   166     -96.604  -6.358 -12.125  1.00 10.00      A   
ATOM   1571  OG  SER   166     -95.607  -5.483 -11.626  1.00 10.00      A   
ATOM   1572  HG  SER   166     -94.738  -5.833 -11.837  1.00 10.00      A   
ATOM   1573  C   SER   166     -99.131  -6.472 -12.300  1.00 10.00      A   
ATOM   1574  O   SER   166     -99.733  -7.511 -12.044  1.00 10.00      A   
ATOM   1575  N   ASP   167     -99.500  -5.643 -13.278  1.00 10.00      A   
ATOM   1576  HN  ASP   167     -99.046  -4.778 -13.355  1.00 10.00      A   
ATOM   1577  CA  ASP   167    -100.554  -5.968 -14.240  1.00 10.00      A   
ATOM   1578  CB  ASP   167    -101.454  -4.740 -14.505  1.00 10.00      A   
ATOM   1579  CG  ASP   167    -102.659  -5.076 -15.351  1.00 10.00      A   
ATOM   1580  OD1 ASP   167    -103.089  -6.255 -15.326  1.00 10.00      A   
ATOM   1581  OD2 ASP   167    -103.209  -4.157 -16.021  1.00 10.00      A   
ATOM   1582  C   ASP   167     -99.874  -6.395 -15.542  1.00 10.00      A   
ATOM   1583  O   ASP   167     -99.392  -5.542 -16.280  1.00 10.00      A   
ATOM   1584  N   VAL   168     -99.827  -7.705 -15.807  1.00 10.00      A   
ATOM   1585  HN  VAL   168    -100.260  -8.329 -15.188  1.00 10.00      A   
ATOM   1586  CA  VAL   168     -99.147  -8.242 -16.995  1.00 10.00      A   
ATOM   1587  CB  VAL   168     -98.258  -9.428 -16.620  1.00 10.00      A   
ATOM   1588  CG1 VAL   168     -97.369  -9.860 -17.784  1.00 10.00      A   
ATOM   1589  CG2 VAL   168     -97.358  -9.048 -15.430  1.00 10.00      A   
ATOM   1590  C   VAL   168    -100.164  -8.648 -18.091  1.00 10.00      A   
ATOM   1591  O   VAL   168    -101.240  -9.172 -17.789  1.00 10.00      A   
ATOM   1592  N   ASP   169     -99.834  -8.377 -19.347  1.00 10.00      A   
ATOM   1593  HN  ASP   169     -99.035  -7.843 -19.535  1.00 10.00      A   
ATOM   1594  CA  ASP   169    -100.658  -8.872 -20.457  1.00 10.00      A   
ATOM   1595  CB  ASP   169    -100.387  -8.063 -21.720  1.00 10.00      A   
ATOM   1596  CG  ASP   169    -100.782  -6.595 -21.558  1.00 10.00      A   
ATOM   1597  OD1 ASP   169    -101.915  -6.343 -21.071  1.00 10.00      A   
ATOM   1598  OD2 ASP   169     -99.979  -5.691 -21.908  1.00 10.00      A   
ATOM   1599  C   ASP   169    -100.400 -10.380 -20.634  1.00 10.00      A   
ATOM   1600  O   ASP   169     -99.317 -10.795 -21.048  1.00 10.00      A   
ATOM   1601  N   ASP   170    -101.384 -11.192 -20.262  1.00 10.00      A   
ATOM   1602  HN  ASP   170    -102.265 -10.816 -20.055  1.00 10.00      A   
ATOM   1603  CA  ASP   170    -101.179 -12.650 -20.153  1.00 10.00      A   
ATOM   1604  CB  ASP   170    -102.000 -13.249 -18.988  1.00 10.00      A   
ATOM   1605  CG  ASP   170    -101.252 -13.185 -17.621  1.00 10.00      A   
ATOM   1606  OD1 ASP   170    -100.302 -13.979 -17.429  1.00 10.00      A   
ATOM   1607  OD2 ASP   170    -101.632 -12.376 -16.728  1.00 10.00      A   
ATOM   1608  C   ASP   170    -101.381 -13.386 -21.503  1.00 10.00      A   
ATOM   1609  O   ASP   170    -102.330 -14.161 -21.685  1.00 10.00      A   
ATOM   1610  N   VAL   171    -100.454 -13.134 -22.426  1.00 10.00      A   
ATOM   1611  HN  VAL   171     -99.718 -12.532 -22.190  1.00 10.00      A   
ATOM   1612  CA  VAL   171    -100.470 -13.704 -23.776  1.00 10.00      A   
ATOM   1613  CB  VAL   171     -99.436 -12.982 -24.703  1.00 10.00      A   
ATOM   1614  CG1 VAL   171     -99.249 -13.702 -26.046  1.00 10.00      A   
ATOM   1615  CG2 VAL   171     -99.858 -11.537 -24.951  1.00 10.00      A   
ATOM   1616  C   VAL   171    -100.307 -15.245 -23.802  1.00 10.00      A   
ATOM   1617  O   VAL   171    -100.909 -15.907 -24.657  1.00 10.00      A   
ATOM   1618  N   SER   172     -99.552 -15.800 -22.857  1.00 10.00      A   
ATOM   1619  HN  SER   172     -99.256 -15.251 -22.102  1.00 10.00      A   
ATOM   1620  CA  SER   172     -99.153 -17.202 -22.913  1.00 10.00      A   
ATOM   1621  CB  SER   172     -98.535 -17.528 -24.274  1.00 10.00      A   
ATOM   1622  OG  SER   172     -97.537 -18.524 -24.187  1.00 10.00      A   
ATOM   1623  HG  SER   172     -97.734 -19.230 -24.807  1.00 10.00      A   
ATOM   1624  C   SER   172     -98.190 -17.571 -21.785  1.00 10.00      A   
ATOM   1625  O   SER   172     -97.258 -16.838 -21.495  1.00 10.00      A   
ATOM   1626  N   GLY   173     -98.416 -18.721 -21.164  1.00 10.00      A   
ATOM   1627  HN  GLY   173     -99.202 -19.249 -21.418  1.00 10.00      A   
ATOM   1628  CA  GLY   173     -97.536 -19.215 -20.123  1.00 10.00      A   
ATOM   1629  C   GLY   173     -96.263 -19.848 -20.642  1.00 10.00      A   
ATOM   1630  O   GLY   173     -95.427 -20.304 -19.868  1.00 10.00      A   
ATOM   1631  N   HIS   174     -96.111 -19.860 -21.960  1.00 10.00      A   
ATOM   1632  HN  HIS   174     -96.806 -19.464 -22.526  1.00 10.00      A   
ATOM   1633  CA  HIS   174     -94.940 -20.449 -22.582  1.00 10.00      A   
ATOM   1634  CB  HIS   174     -95.145 -20.630 -24.079  1.00 10.00      A   
ATOM   1635  CG  HIS   174     -94.144 -21.541 -24.711  1.00 10.00      A   
ATOM   1636  ND1 HIS   174     -94.092 -22.888 -24.437  1.00 10.00      A   
ATOM   1637  CD2 HIS   174     -93.147 -21.298 -25.594  1.00 10.00      A   
ATOM   1638  CE1 HIS   174     -93.109 -23.437 -25.126  1.00 10.00      A   
ATOM   1639  NE2 HIS   174     -92.519 -22.494 -25.835  1.00 10.00      A   
ATOM   1640  HE2 HIS   174     -91.757 -22.625 -26.437  1.00 10.00      A   
ATOM   1641  C   HIS   174     -93.617 -19.728 -22.297  1.00 10.00      A   
ATOM   1642  O   HIS   174     -92.556 -20.267 -22.562  1.00 10.00      A   
ATOM   1643  N   TRP   175     -93.687 -18.520 -21.751  1.00 10.00      A   
ATOM   1644  HN  TRP   175     -94.562 -18.147 -21.516  1.00 10.00      A   
ATOM   1645  CA  TRP   175     -92.491 -17.745 -21.495  1.00 10.00      A   
ATOM   1646  CB  TRP   175     -92.851 -16.362 -20.912  1.00 10.00      A   
ATOM   1647  CG  TRP   175     -93.446 -16.416 -19.522  1.00 10.00      A   
ATOM   1648  CD1 TRP   175     -94.768 -16.529 -19.202  1.00 10.00      A   
ATOM   1649  CD2 TRP   175     -92.731 -16.339 -18.276  1.00 10.00      A   
ATOM   1650  NE1 TRP   175     -94.924 -16.539 -17.820  1.00 10.00      A   
ATOM   1651  HE1 TRP   175     -95.775 -16.622 -17.341  1.00 10.00      A   
ATOM   1652  CE2 TRP   175     -93.682 -16.440 -17.239  1.00 10.00      A   
ATOM   1653  CE3 TRP   175     -91.362 -16.239 -17.941  1.00 10.00      A   
ATOM   1654  CZ2 TRP   175     -93.330 -16.419 -15.889  1.00 10.00      A   
ATOM   1655  CZ3 TRP   175     -91.007 -16.227 -16.592  1.00 10.00      A   
ATOM   1656  CH2 TRP   175     -91.991 -16.295 -15.579  1.00 10.00      A   
ATOM   1657  C   TRP   175     -91.510 -18.462 -20.570  1.00 10.00      A   
ATOM   1658  O   TRP   175     -90.294 -18.350 -20.743  1.00 10.00      A   
ATOM   1659  N   LEU   176     -92.030 -19.187 -19.585  1.00 10.00      A   
ATOM   1660  HN  LEU   176     -93.003 -19.294 -19.522  1.00 10.00      A   
ATOM   1661  CA  LEU   176     -91.162 -19.827 -18.592  1.00 10.00      A   
ATOM   1662  CB  LEU   176     -91.973 -20.288 -17.364  1.00 10.00      A   
ATOM   1663  CG  LEU   176     -91.173 -20.860 -16.190  1.00 10.00      A   
ATOM   1664  CD1 LEU   176     -91.620 -20.298 -14.837  1.00 10.00      A   
ATOM   1665  CD2 LEU   176     -91.233 -22.384 -16.228  1.00 10.00      A   
ATOM   1666  C   LEU   176     -90.309 -20.938 -19.243  1.00 10.00      A   
ATOM   1667  O   LEU   176     -89.180 -21.196 -18.815  1.00 10.00      A   
ATOM   1668  N   SER   177     -90.811 -21.515 -20.335  1.00 10.00      A   
ATOM   1669  HN  SER   177     -91.687 -21.224 -20.666  1.00 10.00      A   
ATOM   1670  CA  SER   177     -90.096 -22.568 -21.053  1.00 10.00      A   
ATOM   1671  CB  SER   177     -91.016 -23.220 -22.087  1.00 10.00      A   
ATOM   1672  OG  SER   177     -92.161 -23.738 -21.414  1.00 10.00      A   
ATOM   1673  HG  SER   177     -92.050 -24.681 -21.273  1.00 10.00      A   
ATOM   1674  C   SER   177     -88.835 -22.047 -21.723  1.00 10.00      A   
ATOM   1675  O   SER   177     -87.991 -22.828 -22.144  1.00 10.00      A   
ATOM   1676  N   HIS   178     -88.720 -20.723 -21.834  1.00 10.00      A   
ATOM   1677  HN  HIS   178     -89.447 -20.156 -21.504  1.00 10.00      A   
ATOM   1678  CA  HIS   178     -87.546 -20.089 -22.433  1.00 10.00      A   
ATOM   1679  CB  HIS   178     -87.869 -18.671 -22.934  1.00 10.00      A   
ATOM   1680  CG  HIS   178     -88.782 -18.658 -24.113  1.00 10.00      A   
ATOM   1681  ND1 HIS   178     -88.335 -18.436 -25.394  1.00 10.00      A   
ATOM   1682  CD2 HIS   178     -90.115 -18.871 -24.209  1.00 10.00      A   
ATOM   1683  CE1 HIS   178     -89.354 -18.506 -26.231  1.00 10.00      A   
ATOM   1684  NE2 HIS   178     -90.446 -18.777 -25.537  1.00 10.00      A   
ATOM   1685  HE2 HIS   178     -91.346 -18.892 -25.910  1.00 10.00      A   
ATOM   1686  C   HIS   178     -86.268 -20.076 -21.592  1.00 10.00      A   
ATOM   1687  O   HIS   178     -85.188 -19.898 -22.166  1.00 10.00      A   
ATOM   1688  N   PHE   179     -86.361 -20.274 -20.275  1.00 10.00      A   
ATOM   1689  HN  PHE   179     -87.242 -20.288 -19.845  1.00 10.00      A   
ATOM   1690  CA  PHE   179     -85.148 -20.472 -19.461  1.00 10.00      A   
ATOM   1691  CB  PHE   179     -85.453 -20.704 -17.959  1.00 10.00      A   
ATOM   1692  CG  PHE   179     -85.829 -19.459 -17.188  1.00 10.00      A   
ATOM   1693  CD1 PHE   179     -87.112 -19.328 -16.676  1.00 10.00      A   
ATOM   1694  CD2 PHE   179     -84.899 -18.438 -16.935  1.00 10.00      A   
ATOM   1695  CE1 PHE   179     -87.479 -18.197 -15.945  1.00 10.00      A   
ATOM   1696  CE2 PHE   179     -85.257 -17.275 -16.199  1.00 10.00      A   
ATOM   1697  CZ  PHE   179     -86.559 -17.171 -15.697  1.00 10.00      A   
ATOM   1698  C   PHE   179     -84.392 -21.687 -20.032  1.00 10.00      A   
ATOM   1699  O   PHE   179     -84.949 -22.784 -20.093  1.00 10.00      A   
ATOM   1700  N   PRO   180     -83.138 -21.495 -20.497  1.00 10.00      A   
ATOM   1701  CA  PRO   180     -82.485 -22.685 -21.066  1.00 10.00      A   
ATOM   1702  CB  PRO   180     -81.250 -22.129 -21.789  1.00 10.00      A   
ATOM   1703  CG  PRO   180     -80.977 -20.839 -21.191  1.00 10.00      A   
ATOM   1704  CD  PRO   180     -82.284 -20.301 -20.563  1.00 10.00      A   
ATOM   1705  C   PRO   180     -82.077 -23.728 -20.034  1.00 10.00      A   
ATOM   1706  O   PRO   180     -82.058 -23.448 -18.852  1.00 10.00      A   
ATOM   1707  N   ASP   181     -81.754 -24.928 -20.509  1.00 10.00      A   
ATOM   1708  HN  ASP   181     -81.787 -25.076 -21.477  1.00 10.00      A   
ATOM   1709  CA  ASP   181     -81.353 -26.030 -19.645  1.00 10.00      A   
ATOM   1710  CB  ASP   181     -81.164 -27.295 -20.480  1.00 10.00      A   
ATOM   1711  CG  ASP   181     -82.472 -28.041 -20.707  1.00 10.00      A   
ATOM   1712  OD1 ASP   181     -83.505 -27.573 -20.196  1.00 10.00      A   
ATOM   1713  OD2 ASP   181     -82.461 -29.095 -21.402  1.00 10.00      A   
ATOM   1714  C   ASP   181     -80.069 -25.735 -18.873  1.00 10.00      A   
ATOM   1715  O   ASP   181     -79.847 -26.317 -17.817  1.00 10.00      A   
ATOM   1716  N   THR   182     -79.243 -24.825 -19.396  1.00 10.00      A   
ATOM   1717  HN  THR   182     -79.484 -24.399 -20.245  1.00 10.00      A   
ATOM   1718  CA  THR   182     -77.988 -24.443 -18.744  1.00 10.00      A   
ATOM   1719  CB  THR   182     -76.988 -23.885 -19.758  1.00 10.00      A   
ATOM   1720  OG1 THR   182     -77.603 -22.816 -20.488  1.00 10.00      A   
ATOM   1721  HG1 THR   182     -78.228 -22.358 -19.921  1.00 10.00      A   
ATOM   1722  CG2 THR   182     -76.565 -24.977 -20.720  1.00 10.00      A   
ATOM   1723  C   THR   182     -78.197 -23.411 -17.619  1.00 10.00      A   
ATOM   1724  O   THR   182     -77.274 -23.133 -16.848  1.00 10.00      A   
ATOM   1725  N   TYR   183     -79.410 -22.854 -17.532  1.00 10.00      A   
ATOM   1726  HN  TYR   183     -80.093 -23.101 -18.190  1.00 10.00      A   
ATOM   1727  CA  TYR   183     -79.750 -21.891 -16.491  1.00 10.00      A   
ATOM   1728  CB  TYR   183     -80.902 -21.000 -16.956  1.00 10.00      A   
ATOM   1729  CG  TYR   183     -81.409 -20.051 -15.891  1.00 10.00      A   
ATOM   1730  CD1 TYR   183     -80.768 -18.832 -15.669  1.00 10.00      A   
ATOM   1731  CD2 TYR   183     -82.528 -20.377 -15.099  1.00 10.00      A   
ATOM   1732  CE1 TYR   183     -81.230 -17.942 -14.708  1.00 10.00      A   
ATOM   1733  CE2 TYR   183     -82.966 -19.498 -14.131  1.00 10.00      A   
ATOM   1734  CZ  TYR   183     -82.310 -18.296 -13.930  1.00 10.00      A   
ATOM   1735  OH  TYR   183     -82.758 -17.413 -12.954  1.00 10.00      A   
ATOM   1736  HH  TYR   183     -82.948 -17.897 -12.147  1.00 10.00      A   
ATOM   1737  C   TYR   183     -80.088 -22.570 -15.158  1.00 10.00      A   
ATOM   1738  O   TYR   183     -80.952 -23.445 -15.098  1.00 10.00      A   
ATOM   1739  N   THR   184     -79.401 -22.135 -14.095  1.00 10.00      A   
ATOM   1740  HN  THR   184     -78.848 -21.333 -14.202  1.00 10.00      A   
ATOM   1741  CA  THR   184     -79.424 -22.785 -12.781  1.00 10.00      A   
ATOM   1742  CB  THR   184     -78.233 -23.797 -12.612  1.00 10.00      A   
ATOM   1743  OG1 THR   184     -76.986 -23.090 -12.679  1.00 10.00      A   
ATOM   1744  HG1 THR   184     -76.744 -22.785 -11.802  1.00 10.00      A   
ATOM   1745  CG2 THR   184     -78.221 -24.906 -13.709  1.00 10.00      A   
ATOM   1746  C   THR   184     -79.346 -21.735 -11.627  1.00 10.00      A   
ATOM   1747  O   THR   184     -79.270 -22.108 -10.455  1.00 10.00      A   
ATOM   1748  N   SER   185     -79.328 -20.438 -11.953  1.00 10.00      A   
ATOM   1749  HN  SER   185     -79.546 -20.166 -12.869  1.00 10.00      A   
ATOM   1750  CA  SER   185     -78.985 -19.411 -10.954  1.00 10.00      A   
ATOM   1751  CB  SER   185     -78.134 -18.311 -11.593  1.00 10.00      A   
ATOM   1752  OG  SER   185     -78.765 -17.754 -12.740  1.00 10.00      A   
ATOM   1753  HG  SER   185     -78.116 -17.278 -13.263  1.00 10.00      A   
ATOM   1754  C   SER   185     -80.169 -18.821 -10.177  1.00 10.00      A   
ATOM   1755  O   SER   185     -79.988 -17.996  -9.262  1.00 10.00      A   
ATOM   1756  N   LEU   186     -81.389 -19.254 -10.502  1.00 10.00      A   
ATOM   1757  HN  LEU   186     -81.505 -19.984 -11.146  1.00 10.00      A   
ATOM   1758  CA  LEU   186     -82.564 -18.612  -9.872  1.00 10.00      A   
ATOM   1759  CB  LEU   186     -83.869 -19.222 -10.405  1.00 10.00      A   
ATOM   1760  CG  LEU   186     -85.228 -18.568 -10.057  1.00 10.00      A   
ATOM   1761  CD1 LEU   186     -85.321 -17.172 -10.649  1.00 10.00      A   
ATOM   1762  CD2 LEU   186     -86.303 -19.484 -10.636  1.00 10.00      A   
ATOM   1763  C   LEU   186     -82.538 -18.744  -8.355  1.00 10.00      A   
ATOM   1764  O   LEU   186     -82.376 -19.855  -7.825  1.00 10.00      A   
ATOM   1765  N   VAL   187     -82.752 -17.617  -7.675  1.00 10.00      A   
ATOM   1766  HN  VAL   187     -82.794 -16.778  -8.180  1.00 10.00      A   
ATOM   1767  CA  VAL   187     -82.928 -17.549  -6.228  1.00 10.00      A   
ATOM   1768  CB  VAL   187     -81.899 -16.529  -5.640  1.00 10.00      A   
ATOM   1769  CG1 VAL   187     -82.172 -16.200  -4.163  1.00 10.00      A   
ATOM   1770  CG2 VAL   187     -80.437 -17.019  -5.877  1.00 10.00      A   
ATOM   1771  C   VAL   187     -84.364 -17.183  -5.763  1.00 10.00      A   
ATOM   1772  O   VAL   187     -84.845 -17.679  -4.726  1.00 10.00      A   
ATOM   1773  N   SER   188     -85.037 -16.303  -6.505  1.00 10.00      A   
ATOM   1774  HN  SER   188     -84.643 -15.987  -7.345  1.00 10.00      A   
ATOM   1775  CA  SER   188     -86.359 -15.792  -6.094  1.00 10.00      A   
ATOM   1776  CB  SER   188     -86.234 -14.420  -5.374  1.00 10.00      A   
ATOM   1777  OG  SER   188     -87.525 -13.844  -5.138  1.00 10.00      A   
ATOM   1778  HG  SER   188     -87.490 -12.900  -5.307  1.00 10.00      A   
ATOM   1779  C   SER   188     -87.219 -15.663  -7.314  1.00 10.00      A   
ATOM   1780  O   SER   188     -86.839 -14.984  -8.255  1.00 10.00      A   
ATOM   1781  N   LEU   189     -88.408 -16.276  -7.295  1.00 10.00      A   
ATOM   1782  HN  LEU   189     -88.673 -16.785  -6.501  1.00 10.00      A   
ATOM   1783  CA  LEU   189     -89.313 -16.201  -8.428  1.00 10.00      A   
ATOM   1784  CB  LEU   189     -89.355 -17.519  -9.199  1.00 10.00      A   
ATOM   1785  CG  LEU   189     -90.305 -17.563 -10.422  1.00 10.00      A   
ATOM   1786  CD1 LEU   189     -89.876 -16.552 -11.517  1.00 10.00      A   
ATOM   1787  CD2 LEU   189     -90.389 -18.953 -11.018  1.00 10.00      A   
ATOM   1788  C   LEU   189     -90.710 -15.891  -7.862  1.00 10.00      A   
ATOM   1789  O   LEU   189     -91.267 -16.678  -7.113  1.00 10.00      A   
ATOM   1790  N   ASN   190     -91.227 -14.729  -8.200  1.00 10.00      A   
ATOM   1791  HN  ASN   190     -90.703 -14.110  -8.750  1.00 10.00      A   
ATOM   1792  CA  ASN   190     -92.562 -14.349  -7.770  1.00 10.00      A   
ATOM   1793  CB  ASN   190     -92.530 -13.115  -6.877  1.00 10.00      A   
ATOM   1794  CG  ASN   190     -93.922 -12.734  -6.370  1.00 10.00      A   
ATOM   1795  OD1 ASN   190     -94.911 -13.364  -6.758  1.00 10.00      A   
ATOM   1796  ND2 ASN   190     -94.018 -11.707  -5.548  1.00 10.00      A   
ATOM   1797 HD21 ASN   190     -93.196 -11.235  -5.299  1.00 10.00      A   
ATOM   1798 HD22 ASN   190     -94.908 -11.458  -5.220  1.00 10.00      A   
ATOM   1799  C   ASN   190     -93.416 -14.108  -9.014  1.00 10.00      A   
ATOM   1800  O   ASN   190     -93.330 -13.031  -9.647  1.00 10.00      A   
ATOM   1801  N   ILE   191     -94.246 -15.100  -9.352  1.00 10.00      A   
ATOM   1802  HN  ILE   191     -94.239 -15.925  -8.824  1.00 10.00      A   
ATOM   1803  CA  ILE   191     -95.168 -14.991 -10.493  1.00 10.00      A   
ATOM   1804  CB  ILE   191     -94.975 -16.138 -11.524  1.00 10.00      A   
ATOM   1805  CG1 ILE   191     -95.151 -17.508 -10.836  1.00 10.00      A   
ATOM   1806  CG2 ILE   191     -93.602 -16.011 -12.204  1.00 10.00      A   
ATOM   1807  CD1 ILE   191     -95.232 -18.710 -11.806  1.00 10.00      A   
ATOM   1808  C   ILE   191     -96.626 -14.945 -10.043  1.00 10.00      A   
ATOM   1809  O   ILE   191     -97.519 -15.242 -10.827  1.00 10.00      A   
ATOM   1810  N   SER   192     -96.858 -14.536  -8.798  1.00 10.00      A   
ATOM   1811  HN  SER   192     -96.114 -14.180  -8.269  1.00 10.00      A   
ATOM   1812  CA  SER   192     -98.205 -14.602  -8.185  1.00 10.00      A   
ATOM   1813  CB  SER   192     -98.120 -14.294  -6.690  1.00 10.00      A   
ATOM   1814  OG  SER   192     -97.724 -12.952  -6.483  1.00 10.00      A   
ATOM   1815  HG  SER   192     -98.490 -12.424  -6.248  1.00 10.00      A   
ATOM   1816  C   SER   192     -99.289 -13.748  -8.865  1.00 10.00      A   
ATOM   1817  O   SER   192    -100.488 -14.016  -8.685  1.00 10.00      A   
ATOM   1818  N   CYS   193     -98.883 -12.772  -9.670  1.00 10.00      A   
ATOM   1819  HN  CYS   193     -97.921 -12.650  -9.808  1.00 10.00      A   
ATOM   1820  CA  CYS   193     -99.806 -11.874 -10.357  1.00 10.00      A   
ATOM   1821  CB  CYS   193     -99.174 -10.472 -10.509  1.00 10.00      A   
ATOM   1822  SG  CYS   193     -97.692 -10.424 -11.607  1.00 10.00      A   
ATOM   1823  HG  CYS   193     -96.808 -11.291 -11.138  1.00 10.00      A   
ATOM   1824  C   CYS   193    -100.221 -12.377 -11.756  1.00 10.00      A   
ATOM   1825  O   CYS   193    -101.100 -11.776 -12.412  1.00 10.00      A   
ATOM   1826  N   LEU   194     -99.592 -13.457 -12.220  1.00 10.00      A   
ATOM   1827  HN  LEU   194     -98.959 -13.931 -11.642  1.00 10.00      A   
ATOM   1828  CA  LEU   194     -99.832 -13.947 -13.578  1.00 10.00      A   
ATOM   1829  CB  LEU   194     -98.613 -14.703 -14.132  1.00 10.00      A   
ATOM   1830  CG  LEU   194     -97.331 -13.910 -14.272  1.00 10.00      A   
ATOM   1831  CD1 LEU   194     -96.264 -14.793 -14.869  1.00 10.00      A   
ATOM   1832  CD2 LEU   194     -97.564 -12.656 -15.156  1.00 10.00      A   
ATOM   1833  C   LEU   194    -101.069 -14.819 -13.661  1.00 10.00      A   
ATOM   1834  O   LEU   194    -101.218 -15.804 -12.928  1.00 10.00      A   
ATOM   1835  N   ALA   195    -101.975 -14.447 -14.559  1.00 10.00      A   
ATOM   1836  HN  ALA   195    -101.799 -13.671 -15.131  1.00 10.00      A   
ATOM   1837  CA  ALA   195    -103.226 -15.179 -14.703  1.00 10.00      A   
ATOM   1838  CB  ALA   195    -104.305 -14.274 -15.313  1.00 10.00      A   
ATOM   1839  C   ALA   195    -103.029 -16.424 -15.559  1.00 10.00      A   
ATOM   1840  O   ALA   195    -103.767 -17.406 -15.419  1.00 10.00      A   
ATOM   1841  N   SER   196    -102.036 -16.391 -16.438  1.00 10.00      A   
ATOM   1842  HN  SER   196    -101.444 -15.610 -16.462  1.00 10.00      A   
ATOM   1843  CA  SER   196    -101.804 -17.489 -17.369  1.00 10.00      A   
ATOM   1844  CB  SER   196    -101.136 -16.983 -18.654  1.00 10.00      A   
ATOM   1845  OG  SER   196     -99.913 -16.286 -18.368  1.00 10.00      A   
ATOM   1846  HG  SER   196     -99.166 -16.822 -18.642  1.00 10.00      A   
ATOM   1847  C   SER   196    -100.981 -18.608 -16.724  1.00 10.00      A   
ATOM   1848  O   SER   196    -100.075 -18.362 -15.889  1.00 10.00      A   
ATOM   1849  N   GLU   197    -101.292 -19.832 -17.127  1.00 10.00      A   
ATOM   1850  HN  GLU   197    -101.939 -19.938 -17.856  1.00 10.00      A   
ATOM   1851  CA  GLU   197    -100.713 -21.021 -16.533  1.00 10.00      A   
ATOM   1852  CB  GLU   197    -101.675 -22.217 -16.737  1.00 10.00      A   
ATOM   1853  CG  GLU   197    -101.126 -23.538 -16.211  1.00 10.00      A   
ATOM   1854  CD  GLU   197    -101.943 -24.763 -16.611  1.00 10.00      A   
ATOM   1855  OE1 GLU   197    -102.934 -24.642 -17.369  1.00 10.00      A   
ATOM   1856  OE2 GLU   197    -101.571 -25.870 -16.170  1.00 10.00      A   
ATOM   1857  C   GLU   197     -99.368 -21.310 -17.199  1.00 10.00      A   
ATOM   1858  O   GLU   197     -99.315 -21.499 -18.411  1.00 10.00      A   
ATOM   1859  N   VAL   198     -98.283 -21.342 -16.434  1.00 10.00      A   
ATOM   1860  HN  VAL   198     -98.332 -21.070 -15.494  1.00 10.00      A   
ATOM   1861  CA  VAL   198     -96.998 -21.793 -17.014  1.00 10.00      A   
ATOM   1862  CB  VAL   198     -95.793 -21.358 -16.138  1.00 10.00      A   
ATOM   1863  CG1 VAL   198     -95.796 -19.846 -15.987  1.00 10.00      A   
ATOM   1864  CG2 VAL   198     -95.833 -22.040 -14.761  1.00 10.00      A   
ATOM   1865  C   VAL   198     -97.002 -23.317 -17.276  1.00 10.00      A   
ATOM   1866  O   VAL   198     -97.845 -24.031 -16.736  1.00 10.00      A   
ATOM   1867  N   SER   199     -96.101 -23.812 -18.130  1.00 10.00      A   
ATOM   1868  HN  SER   199     -95.532 -23.198 -18.639  1.00 10.00      A   
ATOM   1869  CA  SER   199     -95.951 -25.258 -18.317  1.00 10.00      A   
ATOM   1870  CB  SER   199     -94.909 -25.552 -19.392  1.00 10.00      A   
ATOM   1871  OG  SER   199     -94.424 -26.892 -19.298  1.00 10.00      A   
ATOM   1872  HG  SER   199     -94.959 -27.383 -18.670  1.00 10.00      A   
ATOM   1873  C   SER   199     -95.491 -25.850 -16.986  1.00 10.00      A   
ATOM   1874  O   SER   199     -94.436 -25.464 -16.469  1.00 10.00      A   
ATOM   1875  N   PHE   200     -96.286 -26.742 -16.400  1.00 10.00      A   
ATOM   1876  HN  PHE   200     -97.119 -27.031 -16.829  1.00 10.00      A   
ATOM   1877  CA  PHE   200     -95.886 -27.279 -15.104  1.00 10.00      A   
ATOM   1878  CB  PHE   200     -96.990 -28.124 -14.454  1.00 10.00      A   
ATOM   1879  CG  PHE   200     -96.594 -28.651 -13.111  1.00 10.00      A   
ATOM   1880  CD1 PHE   200     -96.657 -27.829 -11.987  1.00 10.00      A   
ATOM   1881  CD2 PHE   200     -96.069 -29.933 -12.982  1.00 10.00      A   
ATOM   1882  CE1 PHE   200     -96.242 -28.282 -10.746  1.00 10.00      A   
ATOM   1883  CE2 PHE   200     -95.661 -30.404 -11.749  1.00 10.00      A   
ATOM   1884  CZ  PHE   200     -95.734 -29.578 -10.625  1.00 10.00      A   
ATOM   1885  C   PHE   200     -94.594 -28.107 -15.228  1.00 10.00      A   
ATOM   1886  O   PHE   200     -93.725 -28.071 -14.345  1.00 10.00      A   
ATOM   1887  N   SER   201     -94.470 -28.854 -16.325  1.00 10.00      A   
ATOM   1888  HN  SER   201     -95.208 -28.897 -16.969  1.00 10.00      A   
ATOM   1889  CA  SER   201     -93.248 -29.609 -16.576  1.00 10.00      A   
ATOM   1890  CB  SER   201     -93.375 -30.533 -17.803  1.00 10.00      A   
ATOM   1891  OG  SER   201     -93.419 -29.805 -19.013  1.00 10.00      A   
ATOM   1892  HG  SER   201     -94.330 -29.729 -19.308  1.00 10.00      A   
ATOM   1893  C   SER   201     -92.031 -28.682 -16.638  1.00 10.00      A   
ATOM   1894  O   SER   201     -91.042 -28.938 -15.965  1.00 10.00      A   
ATOM   1895  N   ALA   202     -92.129 -27.575 -17.368  1.00 10.00      A   
ATOM   1896  HN  ALA   202     -92.940 -27.405 -17.892  1.00 10.00      A   
ATOM   1897  CA  ALA   202     -91.026 -26.602 -17.393  1.00 10.00      A   
ATOM   1898  CB  ALA   202     -91.247 -25.500 -18.449  1.00 10.00      A   
ATOM   1899  C   ALA   202     -90.719 -26.005 -16.009  1.00 10.00      A   
ATOM   1900  O   ALA   202     -89.556 -25.875 -15.657  1.00 10.00      A   
ATOM   1901  N   LEU   203     -91.756 -25.671 -15.231  1.00 10.00      A   
ATOM   1902  HN  LEU   203     -92.662 -25.742 -15.599  1.00 10.00      A   
ATOM   1903  CA  LEU   203     -91.593 -25.204 -13.850  1.00 10.00      A   
ATOM   1904  CB  LEU   203     -92.954 -24.797 -13.266  1.00 10.00      A   
ATOM   1905  CG  LEU   203     -93.020 -24.254 -11.827  1.00 10.00      A   
ATOM   1906  CD1 LEU   203     -92.145 -22.962 -11.629  1.00 10.00      A   
ATOM   1907  CD2 LEU   203     -94.487 -24.013 -11.397  1.00 10.00      A   
ATOM   1908  C   LEU   203     -90.917 -26.247 -12.945  1.00 10.00      A   
ATOM   1909  O   LEU   203     -89.969 -25.919 -12.223  1.00 10.00      A   
ATOM   1910  N   GLU   204     -91.360 -27.503 -13.025  1.00 10.00      A   
ATOM   1911  HN  GLU   204     -92.110 -27.715 -13.620  1.00 10.00      A   
ATOM   1912  CA  GLU   204     -90.742 -28.567 -12.238  1.00 10.00      A   
ATOM   1913  CB  GLU   204     -91.515 -29.884 -12.383  1.00 10.00      A   
ATOM   1914  CG  GLU   204     -91.161 -30.826 -11.262  1.00 10.00      A   
ATOM   1915  CD  GLU   204     -91.697 -32.219 -11.415  1.00 10.00      A   
ATOM   1916  OE1 GLU   204     -92.657 -32.441 -12.202  1.00 10.00      A   
ATOM   1917  OE2 GLU   204     -91.152 -33.103 -10.714  1.00 10.00      A   
ATOM   1918  C   GLU   204     -89.225 -28.761 -12.558  1.00 10.00      A   
ATOM   1919  O   GLU   204     -88.403 -28.894 -11.646  1.00 10.00      A   
ATOM   1920  N   ARG   205     -88.860 -28.747 -13.836  1.00 10.00      A   
ATOM   1921  HN  ARG   205     -89.548 -28.659 -14.527  1.00 10.00      A   
ATOM   1922  CA  ARG   205     -87.455 -28.860 -14.239  1.00 10.00      A   
ATOM   1923  CB  ARG   205     -87.339 -29.036 -15.750  1.00 10.00      A   
ATOM   1924  CG  ARG   205     -87.693 -30.445 -16.204  1.00 10.00      A   
ATOM   1925  CD  ARG   205     -87.506 -30.580 -17.703  1.00 10.00      A   
ATOM   1926  NE  ARG   205     -88.707 -30.196 -18.448  1.00 10.00      A   
ATOM   1927  HE  ARG   205     -89.480 -30.794 -18.379  1.00 10.00      A   
ATOM   1928  CZ  ARG   205     -88.825 -29.104 -19.207  1.00 10.00      A   
ATOM   1929  NH1 ARG   205     -87.807 -28.248 -19.348  1.00 10.00      A   
ATOM   1930 HH11 ARG   205     -87.918 -27.402 -19.943  1.00 10.00      A   
ATOM   1931 HH12 ARG   205     -86.905 -28.427 -18.863  1.00 10.00      A   
ATOM   1932  NH2 ARG   205     -89.977 -28.880 -19.837  1.00 10.00      A   
ATOM   1933 HH21 ARG   205     -90.089 -28.034 -20.432  1.00 10.00      A   
ATOM   1934 HH22 ARG   205     -90.765 -29.551 -19.734  1.00 10.00      A   
ATOM   1935  C   ARG   205     -86.639 -27.654 -13.821  1.00 10.00      A   
ATOM   1936  O   ARG   205     -85.480 -27.789 -13.443  1.00 10.00      A   
ATOM   1937  N   LEU   206     -87.261 -26.477 -13.885  1.00 10.00      A   
ATOM   1938  HN  LEU   206     -88.185 -26.452 -14.210  1.00 10.00      A   
ATOM   1939  CA  LEU   206     -86.620 -25.215 -13.490  1.00 10.00      A   
ATOM   1940  CB  LEU   206     -87.553 -24.027 -13.753  1.00 10.00      A   
ATOM   1941  CG  LEU   206     -87.051 -22.592 -14.070  1.00 10.00      A   
ATOM   1942  CD1 LEU   206     -88.009 -21.495 -13.598  1.00 10.00      A   
ATOM   1943  CD2 LEU   206     -85.619 -22.281 -13.736  1.00 10.00      A   
ATOM   1944  C   LEU   206     -86.266 -25.279 -12.002  1.00 10.00      A   
ATOM   1945  O   LEU   206     -85.122 -25.064 -11.613  1.00 10.00      A   
ATOM   1946  N   VAL   207     -87.263 -25.576 -11.172  1.00 10.00      A   
ATOM   1947  HN  VAL   207     -88.155 -25.732 -11.545  1.00 10.00      A   
ATOM   1948  CA  VAL   207     -87.075 -25.679  -9.710  1.00 10.00      A   
ATOM   1949  CB  VAL   207     -88.405 -26.017  -9.015  1.00 10.00      A   
ATOM   1950  CG1 VAL   207     -88.180 -26.382  -7.545  1.00 10.00      A   
ATOM   1951  CG2 VAL   207     -89.356 -24.843  -9.114  1.00 10.00      A   
ATOM   1952  C   VAL   207     -86.003 -26.729  -9.361  1.00 10.00      A   
ATOM   1953  O   VAL   207     -85.140 -26.480  -8.511  1.00 10.00      A   
ATOM   1954  N   THR   208     -86.048 -27.873 -10.051  1.00 10.00      A   
ATOM   1955  HN  THR   208     -86.743 -27.979 -10.733  1.00 10.00      A   
ATOM   1956  CA  THR   208     -85.104 -28.976  -9.835  1.00 10.00      A   
ATOM   1957  CB  THR   208     -85.494 -30.210 -10.686  1.00 10.00      A   
ATOM   1958  OG1 THR   208     -86.840 -30.576 -10.375  1.00 10.00      A   
ATOM   1959  HG1 THR   208     -86.924 -30.714  -9.428  1.00 10.00      A   
ATOM   1960  CG2 THR   208     -84.574 -31.393 -10.422  1.00 10.00      A   
ATOM   1961  C   THR   208     -83.657 -28.573 -10.117  1.00 10.00      A   
ATOM   1962  O   THR   208     -82.753 -28.954  -9.367  1.00 10.00      A   
ATOM   1963  N   ARG   209     -83.426 -27.796 -11.174  1.00 10.00      A   
ATOM   1964  HN  ARG   209     -84.179 -27.453 -11.700  1.00 10.00      A   
ATOM   1965  CA  ARG   209     -82.057 -27.450 -11.552  1.00 10.00      A   
ATOM   1966  CB  ARG   209     -81.874 -27.475 -13.079  1.00 10.00      A   
ATOM   1967  CG  ARG   209     -82.531 -26.338 -13.841  1.00 10.00      A   
ATOM   1968  CD  ARG   209     -82.220 -26.501 -15.315  1.00 10.00      A   
ATOM   1969  NE  ARG   209     -82.695 -25.354 -16.089  1.00 10.00      A   
ATOM   1970  HE  ARG   209     -82.062 -24.625 -16.253  1.00 10.00      A   
ATOM   1971  CZ  ARG   209     -83.929 -25.253 -16.577  1.00 10.00      A   
ATOM   1972  NH1 ARG   209     -84.795 -26.235 -16.387  1.00 10.00      A   
ATOM   1973 HH11 ARG   209     -84.511 -27.083 -15.857  1.00 10.00      A   
ATOM   1974 HH12 ARG   209     -85.760 -26.158 -16.767  1.00 10.00      A   
ATOM   1975  NH2 ARG   209     -84.292 -24.186 -17.266  1.00 10.00      A   
ATOM   1976 HH21 ARG   209     -83.612 -23.417 -17.431  1.00 10.00      A   
ATOM   1977 HH22 ARG   209     -85.259 -24.116 -17.643  1.00 10.00      A   
ATOM   1978  C   ARG   209     -81.502 -26.169 -10.918  1.00 10.00      A   
ATOM   1979  O   ARG   209     -80.367 -25.744 -11.210  1.00 10.00      A   
ATOM   1980  N   CYS   210     -82.281 -25.567 -10.031  1.00 10.00      A   
ATOM   1981  HN  CYS   210     -83.150 -25.959  -9.804  1.00 10.00      A   
ATOM   1982  CA  CYS   210     -81.860 -24.331  -9.393  1.00 10.00      A   
ATOM   1983  CB  CYS   210     -82.878 -23.208  -9.655  1.00 10.00      A   
ATOM   1984  SG  CYS   210     -82.936 -22.637 -11.363  1.00 10.00      A   
ATOM   1985  HG  CYS   210     -83.587 -23.545 -12.076  1.00 10.00      A   
ATOM   1986  C   CYS   210     -81.694 -24.548  -7.898  1.00 10.00      A   
ATOM   1987  O   CYS   210     -82.633 -24.274  -7.120  1.00 10.00      A   
ATOM   1988  N   PRO   211     -80.504 -25.011  -7.474  1.00 10.00      A   
ATOM   1989  CA  PRO   211     -80.375 -25.421  -6.077  1.00 10.00      A   
ATOM   1990  CB  PRO   211     -79.092 -26.268  -6.084  1.00 10.00      A   
ATOM   1991  CG  PRO   211     -78.263 -25.658  -7.188  1.00 10.00      A   
ATOM   1992  CD  PRO   211     -79.237 -25.140  -8.219  1.00 10.00      A   
ATOM   1993  C   PRO   211     -80.299 -24.254  -5.075  1.00 10.00      A   
ATOM   1994  O   PRO   211     -80.428 -24.487  -3.870  1.00 10.00      A   
ATOM   1995  N   ASN   212     -80.112 -23.021  -5.566  1.00 10.00      A   
ATOM   1996  HN  ASN   212     -79.977 -22.908  -6.529  1.00 10.00      A   
ATOM   1997  CA  ASN   212     -80.104 -21.832  -4.697  1.00 10.00      A   
ATOM   1998  CB  ASN   212     -79.038 -20.848  -5.174  1.00 10.00      A   
ATOM   1999  CG  ASN   212     -77.652 -21.460  -5.153  1.00 10.00      A   
ATOM   2000  OD1 ASN   212     -77.325 -22.225  -4.249  1.00 10.00      A   
ATOM   2001  ND2 ASN   212     -76.838 -21.142  -6.161  1.00 10.00      A   
ATOM   2002 HD21 ASN   212     -77.174 -20.536  -6.855  1.00 10.00      A   
ATOM   2003 HD22 ASN   212     -75.936 -21.527  -6.167  1.00 10.00      A   
ATOM   2004  C   ASN   212     -81.448 -21.121  -4.588  1.00 10.00      A   
ATOM   2005  O   ASN   212     -81.539 -20.026  -4.001  1.00 10.00      A   
ATOM   2006  N   LEU   213     -82.486 -21.726  -5.167  1.00 10.00      A   
ATOM   2007  HN  LEU   213     -82.341 -22.557  -5.665  1.00 10.00      A   
ATOM   2008  CA  LEU   213     -83.848 -21.167  -5.071  1.00 10.00      A   
ATOM   2009  CB  LEU   213     -84.827 -22.042  -5.852  1.00 10.00      A   
ATOM   2010  CG  LEU   213     -86.309 -21.601  -5.962  1.00 10.00      A   
ATOM   2011  CD1 LEU   213     -86.461 -20.283  -6.712  1.00 10.00      A   
ATOM   2012  CD2 LEU   213     -87.102 -22.735  -6.642  1.00 10.00      A   
ATOM   2013  C   LEU   213     -84.287 -21.101  -3.611  1.00 10.00      A   
ATOM   2014  O   LEU   213     -84.315 -22.135  -2.923  1.00 10.00      A   
ATOM   2015  N   LYS   214     -84.591 -19.888  -3.138  1.00 10.00      A   
ATOM   2016  HN  LYS   214     -84.524 -19.112  -3.734  1.00 10.00      A   
ATOM   2017  CA  LYS   214     -85.020 -19.689  -1.759  1.00 10.00      A   
ATOM   2018  CB  LYS   214     -84.070 -18.738  -1.042  1.00 10.00      A   
ATOM   2019  CG  LYS   214     -82.658 -19.300  -0.876  1.00 10.00      A   
ATOM   2020  CD  LYS   214     -82.593 -20.315   0.227  1.00 10.00      A   
ATOM   2021  CE  LYS   214     -81.178 -20.874   0.364  1.00 10.00      A   
ATOM   2022  NZ  LYS   214     -81.065 -22.117  -0.418  1.00 10.00      A   
ATOM   2023  HZ1 LYS   214     -81.745 -22.821  -0.070  1.00 10.00      A   
ATOM   2024  HZ2 LYS   214     -80.104 -22.507  -0.333  1.00 10.00      A   
ATOM   2025  HZ3 LYS   214     -81.262 -21.928  -1.422  1.00 10.00      A   
ATOM   2026  C   LYS   214     -86.456 -19.198  -1.607  1.00 10.00      A   
ATOM   2027  O   LYS   214     -87.071 -19.393  -0.554  1.00 10.00      A   
ATOM   2028  N   SER   215     -86.975 -18.525  -2.639  1.00 10.00      A   
ATOM   2029  HN  SER   215     -86.447 -18.439  -3.460  1.00 10.00      A   
ATOM   2030  CA  SER   215     -88.300 -17.916  -2.589  1.00 10.00      A   
ATOM   2031  CB  SER   215     -88.222 -16.378  -2.451  1.00 10.00      A   
ATOM   2032  OG  SER   215     -89.560 -15.825  -2.413  1.00 10.00      A   
ATOM   2033  HG  SER   215     -89.885 -15.834  -1.509  1.00 10.00      A   
ATOM   2034  C   SER   215     -89.039 -18.264  -3.863  1.00 10.00      A   
ATOM   2035  O   SER   215     -88.559 -17.971  -4.980  1.00 10.00      A   
ATOM   2036  N   LEU   216     -90.197 -18.901  -3.714  1.00 10.00      A   
ATOM   2037  HN  LEU   216     -90.532 -19.084  -2.811  1.00 10.00      A   
ATOM   2038  CA  LEU   216     -90.977 -19.332  -4.863  1.00 10.00      A   
ATOM   2039  CB  LEU   216     -90.860 -20.849  -5.057  1.00 10.00      A   
ATOM   2040  CG  LEU   216     -91.643 -21.456  -6.240  1.00 10.00      A   
ATOM   2041  CD1 LEU   216     -91.172 -20.881  -7.562  1.00 10.00      A   
ATOM   2042  CD2 LEU   216     -91.482 -22.985  -6.232  1.00 10.00      A   
ATOM   2043  C   LEU   216     -92.420 -18.966  -4.596  1.00 10.00      A   
ATOM   2044  O   LEU   216     -93.060 -19.570  -3.731  1.00 10.00      A   
ATOM   2045  N   LYS   217     -92.923 -17.942  -5.280  1.00 10.00      A   
ATOM   2046  HN  LYS   217     -92.361 -17.468  -5.928  1.00 10.00      A   
ATOM   2047  CA  LYS   217     -94.308 -17.517  -5.070  1.00 10.00      A   
ATOM   2048  CB  LYS   217     -94.411 -16.060  -4.625  1.00 10.00      A   
ATOM   2049  CG  LYS   217     -93.736 -15.881  -3.266  1.00 10.00      A   
ATOM   2050  CD  LYS   217     -93.660 -14.443  -2.933  1.00 10.00      A   
ATOM   2051  CE  LYS   217     -92.977 -14.232  -1.612  1.00 10.00      A   
ATOM   2052  NZ  LYS   217     -93.052 -12.791  -1.188  1.00 10.00      A   
ATOM   2053  HZ1 LYS   217     -92.589 -12.186  -1.895  1.00 10.00      A   
ATOM   2054  HZ2 LYS   217     -92.575 -12.662  -0.273  1.00 10.00      A   
ATOM   2055  HZ3 LYS   217     -94.046 -12.498  -1.092  1.00 10.00      A   
ATOM   2056  C   LYS   217     -95.072 -17.789  -6.340  1.00 10.00      A   
ATOM   2057  O   LYS   217     -94.855 -17.149  -7.365  1.00 10.00      A   
ATOM   2058  N   LEU   218     -95.942 -18.787  -6.268  1.00 10.00      A   
ATOM   2059  HN  LEU   218     -96.138 -19.191  -5.396  1.00 10.00      A   
ATOM   2060  CA  LEU   218     -96.606 -19.289  -7.440  1.00 10.00      A   
ATOM   2061  CB  LEU   218     -96.988 -20.776  -7.217  1.00 10.00      A   
ATOM   2062  CG  LEU   218     -95.833 -21.729  -6.907  1.00 10.00      A   
ATOM   2063  CD1 LEU   218     -96.381 -23.097  -6.440  1.00 10.00      A   
ATOM   2064  CD2 LEU   218     -94.896 -21.859  -8.156  1.00 10.00      A   
ATOM   2065  C   LEU   218     -97.850 -18.503  -7.802  1.00 10.00      A   
ATOM   2066  O   LEU   218     -98.320 -17.653  -7.033  1.00 10.00      A   
ATOM   2067  N   ASN   219     -98.378 -18.793  -8.991  1.00 10.00      A   
ATOM   2068  HN  ASN   219     -97.884 -19.365  -9.614  1.00 10.00      A   
ATOM   2069  CA  ASN   219     -99.677 -18.270  -9.376  1.00 10.00      A   
ATOM   2070  CB  ASN   219     -99.694 -17.715 -10.821  1.00 10.00      A   
ATOM   2071  CG  ASN   219     -99.378 -18.762 -11.883  1.00 10.00      A   
ATOM   2072  OD1 ASN   219     -98.807 -19.836 -11.603  1.00 10.00      A   
ATOM   2073  ND2 ASN   219     -99.710 -18.429 -13.142  1.00 10.00      A   
ATOM   2074 HD21 ASN   219    -100.125 -17.554 -13.295  1.00 10.00      A   
ATOM   2075 HD22 ASN   219     -99.524 -19.074 -13.856  1.00 10.00      A   
ATOM   2076  C   ASN   219    -100.824 -19.241  -9.096  1.00 10.00      A   
ATOM   2077  O   ASN   219    -100.633 -20.432  -8.818  1.00 10.00      A   
ATOM   2078  N   ARG   220    -102.026 -18.689  -9.089  1.00 10.00      A   
ATOM   2079  HN  ARG   220    -102.116 -17.740  -9.313  1.00 10.00      A   
ATOM   2080  CA  ARG   220    -103.203 -19.448  -8.761  1.00 10.00      A   
ATOM   2081  CB  ARG   220    -104.416 -18.512  -8.899  1.00 10.00      A   
ATOM   2082  CG  ARG   220    -105.672 -19.037  -8.317  1.00 10.00      A   
ATOM   2083  CD  ARG   220    -106.805 -18.142  -8.826  1.00 10.00      A   
ATOM   2084  NE  ARG   220    -107.975 -18.190  -7.954  1.00 10.00      A   
ATOM   2085  HE  ARG   220    -108.382 -19.069  -7.801  1.00 10.00      A   
ATOM   2086  CZ  ARG   220    -108.519 -17.131  -7.360  1.00 10.00      A   
ATOM   2087  NH1 ARG   220    -108.009 -15.917  -7.551  1.00 10.00      A   
ATOM   2088 HH11 ARG   220    -108.438 -15.093  -7.084  1.00 10.00      A   
ATOM   2089 HH12 ARG   220    -107.180 -15.792  -8.167  1.00 10.00      A   
ATOM   2090  NH2 ARG   220    -109.602 -17.283  -6.595  1.00 10.00      A   
ATOM   2091 HH21 ARG   220    -110.019 -18.226  -6.465  1.00 10.00      A   
ATOM   2092 HH22 ARG   220    -110.030 -16.456  -6.130  1.00 10.00      A   
ATOM   2093  C   ARG   220    -103.338 -20.666  -9.680  1.00 10.00      A   
ATOM   2094  O   ARG   220    -103.852 -21.711  -9.252  1.00 10.00      A   
ATOM   2095  N   ALA   221    -102.833 -20.553 -10.913  1.00 10.00      A   
ATOM   2096  HN  ALA   221    -102.379 -19.724 -11.171  1.00 10.00      A   
ATOM   2097  CA  ALA   221    -102.943 -21.659 -11.900  1.00 10.00      A   
ATOM   2098  CB  ALA   221    -102.628 -21.191 -13.305  1.00 10.00      A   
ATOM   2099  C   ALA   221    -102.149 -22.944 -11.580  1.00 10.00      A   
ATOM   2100  O   ALA   221    -102.364 -23.968 -12.227  1.00 10.00      A   
ATOM   2101  N   VAL   222    -101.236 -22.906 -10.616  1.00 10.00      A   
ATOM   2102  HN  VAL   222    -100.961 -22.050 -10.226  1.00 10.00      A   
ATOM   2103  CA  VAL   222    -100.645 -24.162 -10.142  1.00 10.00      A   
ATOM   2104  CB  VAL   222     -99.254 -23.963  -9.494  1.00 10.00      A   
ATOM   2105  CG1 VAL   222     -98.690 -25.310  -9.021  1.00 10.00      A   
ATOM   2106  CG2 VAL   222     -98.273 -23.267 -10.492  1.00 10.00      A   
ATOM   2107  C   VAL   222    -101.603 -24.742  -9.108  1.00 10.00      A   
ATOM   2108  O   VAL   222    -101.728 -24.184  -8.010  1.00 10.00      A   
ATOM   2109  N   PRO   223    -102.270 -25.867  -9.432  1.00 10.00      A   
ATOM   2110  CA  PRO   223    -103.310 -26.386  -8.531  1.00 10.00      A   
ATOM   2111  CB  PRO   223    -104.004 -27.441  -9.383  1.00 10.00      A   
ATOM   2112  CG  PRO   223    -102.932 -27.938 -10.295  1.00 10.00      A   
ATOM   2113  CD  PRO   223    -102.134 -26.708 -10.642  1.00 10.00      A   
ATOM   2114  C   PRO   223    -102.728 -27.043  -7.276  1.00 10.00      A   
ATOM   2115  O   PRO   223    -101.596 -27.528  -7.297  1.00 10.00      A   
ATOM   2116  N   LEU   224    -103.510 -27.070  -6.205  1.00 10.00      A   
ATOM   2117  HN  LEU   224    -104.418 -26.707  -6.258  1.00 10.00      A   
ATOM   2118  CA  LEU   224    -103.028 -27.635  -4.945  1.00 10.00      A   
ATOM   2119  CB  LEU   224    -104.147 -27.647  -3.918  1.00 10.00      A   
ATOM   2120  CG  LEU   224    -103.832 -28.140  -2.500  1.00 10.00      A   
ATOM   2121  CD1 LEU   224    -102.632 -27.411  -1.955  1.00 10.00      A   
ATOM   2122  CD2 LEU   224    -105.043 -27.910  -1.621  1.00 10.00      A   
ATOM   2123  C   LEU   224    -102.443 -29.057  -5.122  1.00 10.00      A   
ATOM   2124  O   LEU   224    -101.445 -29.371  -4.511  1.00 10.00      A   
ATOM   2125  N   GLU   225    -103.036 -29.877  -5.987  1.00 10.00      A   
ATOM   2126  HN  GLU   225    -103.799 -29.550  -6.509  1.00 10.00      A   
ATOM   2127  CA  GLU   225    -102.570 -31.277  -6.184  1.00 10.00      A   
ATOM   2128  CB  GLU   225    -103.574 -32.084  -7.011  1.00 10.00      A   
ATOM   2129  CG  GLU   225    -104.929 -32.091  -6.375  1.00 10.00      A   
ATOM   2130  CD  GLU   225    -105.882 -31.068  -6.984  1.00 10.00      A   
ATOM   2131  OE1 GLU   225    -105.610 -29.803  -7.002  1.00 10.00      A   
ATOM   2132  OE2 GLU   225    -106.945 -31.577  -7.424  1.00 10.00      A   
ATOM   2133  C   GLU   225    -101.163 -31.428  -6.766  1.00 10.00      A   
ATOM   2134  O   GLU   225    -100.584 -32.509  -6.712  1.00 10.00      A   
ATOM   2135  N   LYS   226    -100.615 -30.345  -7.310  1.00 10.00      A   
ATOM   2136  HN  LYS   226    -101.129 -29.511  -7.333  1.00 10.00      A   
ATOM   2137  CA  LYS   226     -99.268 -30.365  -7.874  1.00 10.00      A   
ATOM   2138  CB  LYS   226     -99.269 -29.670  -9.236  1.00 10.00      A   
ATOM   2139  CG  LYS   226    -100.139 -30.357 -10.299  1.00 10.00      A   
ATOM   2140  CD  LYS   226     -99.478 -31.613 -10.835  1.00 10.00      A   
ATOM   2141  CE  LYS   226    -100.033 -32.004 -12.223  1.00 10.00      A   
ATOM   2142  NZ  LYS   226    -100.032 -30.821 -13.168  1.00 10.00      A   
ATOM   2143  HZ1 LYS   226    -100.625 -30.057 -12.784  1.00 10.00      A   
ATOM   2144  HZ2 LYS   226    -100.409 -31.103 -14.094  1.00 10.00      A   
ATOM   2145  HZ3 LYS   226     -99.062 -30.466 -13.294  1.00 10.00      A   
ATOM   2146  C   LYS   226     -98.234 -29.704  -6.950  1.00 10.00      A   
ATOM   2147  O   LYS   226     -97.042 -29.687  -7.251  1.00 10.00      A   
ATOM   2148  N   LEU   227     -98.679 -29.140  -5.838  1.00 10.00      A   
ATOM   2149  HN  LEU   227     -99.624 -29.222  -5.593  1.00 10.00      A   
ATOM   2150  CA  LEU   227     -97.768 -28.394  -4.974  1.00 10.00      A   
ATOM   2151  CB  LEU   227     -98.553 -27.689  -3.855  1.00 10.00      A   
ATOM   2152  CG  LEU   227     -98.227 -26.305  -3.329  1.00 10.00      A   
ATOM   2153  CD1 LEU   227     -98.759 -26.110  -1.910  1.00 10.00      A   
ATOM   2154  CD2 LEU   227     -96.767 -25.824  -3.493  1.00 10.00      A   
ATOM   2155  C   LEU   227     -96.721 -29.310  -4.349  1.00 10.00      A   
ATOM   2156  O   LEU   227     -95.554 -28.954  -4.275  1.00 10.00      A   
ATOM   2157  N   ALA   228     -97.137 -30.484  -3.874  1.00 10.00      A   
ATOM   2158  HN  ALA   228     -98.076 -30.742  -3.981  1.00 10.00      A   
ATOM   2159  CA  ALA   228     -96.219 -31.389  -3.203  1.00 10.00      A   
ATOM   2160  CB  ALA   228     -96.938 -32.658  -2.759  1.00 10.00      A   
ATOM   2161  C   ALA   228     -95.060 -31.726  -4.126  1.00 10.00      A   
ATOM   2162  O   ALA   228     -93.926 -31.813  -3.680  1.00 10.00      A   
ATOM   2163  N   THR   229     -95.355 -31.885  -5.416  1.00 10.00      A   
ATOM   2164  HN  THR   229     -96.288 -31.789  -5.699  1.00 10.00      A   
ATOM   2165  CA  THR   229     -94.337 -32.199  -6.431  1.00 10.00      A   
ATOM   2166  CB  THR   229     -94.963 -32.332  -7.843  1.00 10.00      A   
ATOM   2167  OG1 THR   229     -95.881 -33.439  -7.841  1.00 10.00      A   
ATOM   2168  HG1 THR   229     -95.968 -33.781  -6.948  1.00 10.00      A   
ATOM   2169  CG2 THR   229     -93.908 -32.618  -8.863  1.00 10.00      A   
ATOM   2170  C   THR   229     -93.218 -31.175  -6.476  1.00 10.00      A   
ATOM   2171  O   THR   229     -92.046 -31.532  -6.552  1.00 10.00      A   
ATOM   2172  N   LEU   230     -93.577 -29.902  -6.463  1.00 10.00      A   
ATOM   2173  HN  LEU   230     -94.528 -29.668  -6.428  1.00 10.00      A   
ATOM   2174  CA  LEU   230     -92.583 -28.848  -6.502  1.00 10.00      A   
ATOM   2175  CB  LEU   230     -93.246 -27.482  -6.748  1.00 10.00      A   
ATOM   2176  CG  LEU   230     -93.973 -27.356  -8.079  1.00 10.00      A   
ATOM   2177  CD1 LEU   230     -94.738 -26.040  -8.118  1.00 10.00      A   
ATOM   2178  CD2 LEU   230     -92.942 -27.482  -9.235  1.00 10.00      A   
ATOM   2179  C   LEU   230     -91.827 -28.759  -5.196  1.00 10.00      A   
ATOM   2180  O   LEU   230     -90.632 -28.500  -5.215  1.00 10.00      A   
ATOM   2181  N   LEU   231     -92.534 -28.909  -4.071  1.00 10.00      A   
ATOM   2182  HN  LEU   231     -93.497 -29.079  -4.127  1.00 10.00      A   
ATOM   2183  CA  LEU   231     -91.894 -28.824  -2.756  1.00 10.00      A   
ATOM   2184  CB  LEU   231     -92.928 -28.835  -1.643  1.00 10.00      A   
ATOM   2185  CG  LEU   231     -93.882 -27.652  -1.588  1.00 10.00      A   
ATOM   2186  CD1 LEU   231     -94.875 -27.796  -0.441  1.00 10.00      A   
ATOM   2187  CD2 LEU   231     -93.079 -26.346  -1.426  1.00 10.00      A   
ATOM   2188  C   LEU   231     -90.851 -29.908  -2.528  1.00 10.00      A   
ATOM   2189  O   LEU   231     -89.808 -29.671  -1.906  1.00 10.00      A   
ATOM   2190  N   GLN   232     -91.140 -31.114  -3.024  1.00 10.00      A   
ATOM   2191  HN  GLN   232     -92.015 -31.272  -3.436  1.00 10.00      A   
ATOM   2192  CA  GLN   232     -90.171 -32.190  -2.962  1.00 10.00      A   
ATOM   2193  CB  GLN   232     -90.793 -33.481  -3.489  1.00 10.00      A   
ATOM   2194  CG  GLN   232     -91.869 -34.069  -2.581  1.00 10.00      A   
ATOM   2195  CD  GLN   232     -91.311 -34.705  -1.299  1.00 10.00      A   
ATOM   2196  OE1 GLN   232     -90.095 -34.725  -1.079  1.00 10.00      A   
ATOM   2197  NE2 GLN   232     -92.204 -35.217  -0.444  1.00 10.00      A   
ATOM   2198 HE21 GLN   232     -93.154 -35.161  -0.677  1.00 10.00      A   
ATOM   2199 HE22 GLN   232     -91.872 -35.628   0.382  1.00 10.00      A   
ATOM   2200  C   GLN   232     -88.887 -31.838  -3.740  1.00 10.00      A   
ATOM   2201  O   GLN   232     -87.804 -32.280  -3.389  1.00 10.00      A   
ATOM   2202  N   ARG   233     -89.025 -31.029  -4.782  1.00 10.00      A   
ATOM   2203  HN  ARG   233     -89.923 -30.719  -5.023  1.00 10.00      A   
ATOM   2204  CA  ARG   233     -87.889 -30.583  -5.586  1.00 10.00      A   
ATOM   2205  CB  ARG   233     -88.367 -30.163  -6.974  1.00 10.00      A   
ATOM   2206  CG  ARG   233     -89.050 -31.274  -7.750  1.00 10.00      A   
ATOM   2207  CD  ARG   233     -88.094 -32.388  -8.059  1.00 10.00      A   
ATOM   2208  NE  ARG   233     -88.564 -33.101  -9.240  1.00 10.00      A   
ATOM   2209  HE  ARG   233     -89.425 -32.818  -9.612  1.00 10.00      A   
ATOM   2210  CZ  ARG   233     -87.924 -34.093  -9.846  1.00 10.00      A   
ATOM   2211  NH1 ARG   233     -86.750 -34.536  -9.397  1.00 10.00      A   
ATOM   2212 HH11 ARG   233     -86.318 -34.103  -8.556  1.00 10.00      A   
ATOM   2213 HH12 ARG   233     -86.266 -35.315  -9.888  1.00 10.00      A   
ATOM   2214  NH2 ARG   233     -88.471 -34.648 -10.918  1.00 10.00      A   
ATOM   2215 HH21 ARG   233     -87.984 -35.426 -11.406  1.00 10.00      A   
ATOM   2216 HH22 ARG   233     -89.387 -34.305 -11.271  1.00 10.00      A   
ATOM   2217  C   ARG   233     -87.133 -29.400  -4.968  1.00 10.00      A   
ATOM   2218  O   ARG   233     -86.018 -29.100  -5.405  1.00 10.00      A   
ATOM   2219  N   ALA   234     -87.735 -28.730  -3.984  1.00 10.00      A   
ATOM   2220  HN  ALA   234     -88.606 -29.040  -3.659  1.00 10.00      A   
ATOM   2221  CA  ALA   234     -87.122 -27.536  -3.374  1.00 10.00      A   
ATOM   2222  CB  ALA   234     -87.768 -26.270  -3.937  1.00 10.00      A   
ATOM   2223  C   ALA   234     -87.207 -27.530  -1.859  1.00 10.00      A   
ATOM   2224  O   ALA   234     -87.811 -26.622  -1.284  1.00 10.00      A   
ATOM   2225  N   PRO   235     -86.588 -28.524  -1.193  1.00 10.00      A   
ATOM   2226  CA  PRO   235     -86.672 -28.570   0.269  1.00 10.00      A   
ATOM   2227  CB  PRO   235     -86.027 -29.912   0.599  1.00 10.00      A   
ATOM   2228  CG  PRO   235     -85.061 -30.132  -0.503  1.00 10.00      A   
ATOM   2229  CD  PRO   235     -85.787 -29.643  -1.719  1.00 10.00      A   
ATOM   2230  C   PRO   235     -85.939 -27.445   1.039  1.00 10.00      A   
ATOM   2231  O   PRO   235     -86.095 -27.346   2.256  1.00 10.00      A   
ATOM   2232  N   GLN   236     -85.162 -26.622   0.341  1.00 10.00      A   
ATOM   2233  HN  GLN   236     -85.105 -26.740  -0.631  1.00 10.00      A   
ATOM   2234  CA  GLN   236     -84.387 -25.544   0.965  1.00 10.00      A   
ATOM   2235  CB  GLN   236     -83.086 -25.353   0.186  1.00 10.00      A   
ATOM   2236  CG  GLN   236     -83.273 -24.656  -1.197  1.00 10.00      A   
ATOM   2237  CD  GLN   236     -83.777 -25.579  -2.312  1.00 10.00      A   
ATOM   2238  OE1 GLN   236     -83.734 -26.799  -2.192  1.00 10.00      A   
ATOM   2239  NE2 GLN   236     -84.254 -24.992  -3.398  1.00 10.00      A   
ATOM   2240 HE21 GLN   236     -84.259 -24.013  -3.431  1.00 10.00      A   
ATOM   2241 HE22 GLN   236     -84.583 -25.560  -4.126  1.00 10.00      A   
ATOM   2242  C   GLN   236     -85.154 -24.197   1.023  1.00 10.00      A   
ATOM   2243  O   GLN   236     -84.628 -23.192   1.506  1.00 10.00      A   
ATOM   2244  N   LEU   237     -86.391 -24.197   0.535  1.00 10.00      A   
ATOM   2245  HN  LEU   237     -86.790 -25.054   0.278  1.00 10.00      A   
ATOM   2246  CA  LEU   237     -87.187 -22.978   0.364  1.00 10.00      A   
ATOM   2247  CB  LEU   237     -88.558 -23.358  -0.202  1.00 10.00      A   
ATOM   2248  CG  LEU   237     -89.118 -22.752  -1.476  1.00 10.00      A   
ATOM   2249  CD1 LEU   237     -88.062 -22.554  -2.538  1.00 10.00      A   
ATOM   2250  CD2 LEU   237     -90.314 -23.560  -1.959  1.00 10.00      A   
ATOM   2251  C   LEU   237     -87.369 -22.264   1.703  1.00 10.00      A   
ATOM   2252  O   LEU   237     -87.716 -22.888   2.696  1.00 10.00      A   
ATOM   2253  N   GLU   238     -87.160 -20.949   1.698  1.00 10.00      A   
ATOM   2254  HN  GLU   238     -86.836 -20.532   0.872  1.00 10.00      A   
ATOM   2255  CA  GLU   238     -87.390 -20.094   2.872  1.00 10.00      A   
ATOM   2256  CB  GLU   238     -86.287 -19.065   2.985  1.00 10.00      A   
ATOM   2257  CG  GLU   238     -84.926 -19.701   3.297  1.00 10.00      A   
ATOM   2258  CD  GLU   238     -83.796 -18.703   3.339  1.00 10.00      A   
ATOM   2259  OE1 GLU   238     -84.002 -17.555   2.906  1.00 10.00      A   
ATOM   2260  OE2 GLU   238     -82.688 -19.068   3.796  1.00 10.00      A   
ATOM   2261  C   GLU   238     -88.765 -19.378   2.777  1.00 10.00      A   
ATOM   2262  O   GLU   238     -89.369 -19.069   3.793  1.00 10.00      A   
ATOM   2263  N   GLU   239     -89.234 -19.138   1.560  1.00 10.00      A   
ATOM   2264  HN  GLU   239     -88.699 -19.388   0.779  1.00 10.00      A   
ATOM   2265  CA  GLU   239     -90.531 -18.506   1.369  1.00 10.00      A   
ATOM   2266  CB  GLU   239     -90.394 -17.065   0.859  1.00 10.00      A   
ATOM   2267  CG  GLU   239     -89.549 -16.158   1.656  1.00 10.00      A   
ATOM   2268  CD  GLU   239     -89.420 -14.750   1.007  1.00 10.00      A   
ATOM   2269  OE1 GLU   239     -89.913 -14.532  -0.143  1.00 10.00      A   
ATOM   2270  OE2 GLU   239     -88.819 -13.881   1.675  1.00 10.00      A   
ATOM   2271  C   GLU   239     -91.282 -19.255   0.319  1.00 10.00      A   
ATOM   2272  O   GLU   239     -90.734 -19.588  -0.735  1.00 10.00      A   
ATOM   2273  N   LEU   240     -92.560 -19.482   0.579  1.00 10.00      A   
ATOM   2274  HN  LEU   240     -92.952 -19.161   1.418  1.00 10.00      A   
ATOM   2275  CA  LEU   240     -93.378 -20.199  -0.366  1.00 10.00      A   
ATOM   2276  CB  LEU   240     -93.668 -21.643   0.110  1.00 10.00      A   
ATOM   2277  CG  LEU   240     -94.823 -22.352  -0.605  1.00 10.00      A   
ATOM   2278  CD1 LEU   240     -94.497 -22.626  -2.100  1.00 10.00      A   
ATOM   2279  CD2 LEU   240     -95.223 -23.678   0.120  1.00 10.00      A   
ATOM   2280  C   LEU   240     -94.676 -19.436  -0.500  1.00 10.00      A   
ATOM   2281  O   LEU   240     -95.329 -19.157   0.504  1.00 10.00      A   
ATOM   2282  N   GLY   241     -95.022 -19.084  -1.733  1.00 10.00      A   
ATOM   2283  HN  GLY   241     -94.343 -19.109  -2.440  1.00 10.00      A   
ATOM   2284  CA  GLY   241     -96.373 -18.664  -2.061  1.00 10.00      A   
ATOM   2285  C   GLY   241     -97.048 -19.824  -2.774  1.00 10.00      A   
ATOM   2286  O   GLY   241     -96.630 -20.241  -3.857  1.00 10.00      A   
ATOM   2287  N   THR   242     -98.099 -20.377  -2.163  1.00 10.00      A   
ATOM   2288  HN  THR   242     -98.418 -20.017  -1.309  1.00 10.00      A   
ATOM   2289  CA  THR   242     -98.766 -21.513  -2.772  1.00 10.00      A   
ATOM   2290  CB  THR   242     -99.865 -22.135  -1.855  1.00 10.00      A   
ATOM   2291  OG1 THR   242    -101.032 -21.311  -1.901  1.00 10.00      A   
ATOM   2292  HG1 THR   242    -101.617 -21.543  -1.177  1.00 10.00      A   
ATOM   2293  CG2 THR   242     -99.374 -22.323  -0.398  1.00 10.00      A   
ATOM   2294  C   THR   242     -99.431 -21.060  -4.066  1.00 10.00      A   
ATOM   2295  O   THR   242     -99.595 -19.868  -4.293  1.00 10.00      A   
ATOM   2296  N   GLY   243     -99.816 -22.013  -4.911  1.00 10.00      A   
ATOM   2297  HN  GLY   243     -99.451 -22.917  -4.810  1.00 10.00      A   
ATOM   2298  CA  GLY   243    -100.766 -21.736  -5.976  1.00 10.00      A   
ATOM   2299  C   GLY   243    -102.187 -21.830  -5.425  1.00 10.00      A   
ATOM   2300  O   GLY   243    -102.456 -21.487  -4.260  1.00 10.00      A   
ATOM   2301  N   GLY   244    -103.109 -22.292  -6.258  1.00 10.00      A   
ATOM   2302  HN  GLY   244    -102.864 -22.430  -7.197  1.00 10.00      A   
ATOM   2303  CA  GLY   244    -104.473 -22.603  -5.829  1.00 10.00      A   
ATOM   2304  C   GLY   244    -104.397 -23.497  -4.604  1.00 10.00      A   
ATOM   2305  O   GLY   244    -103.448 -24.293  -4.456  1.00 10.00      A   
ATOM   2306  N   TYR   245    -105.352 -23.332  -3.700  1.00 10.00      A   
ATOM   2307  HN  TYR   245    -106.089 -22.712  -3.880  1.00 10.00      A   
ATOM   2308  CA  TYR   245    -105.317 -24.064  -2.440  1.00 10.00      A   
ATOM   2309  CB  TYR   245    -104.952 -23.147  -1.253  1.00 10.00      A   
ATOM   2310  CG  TYR   245    -104.304 -23.919  -0.138  1.00 10.00      A   
ATOM   2311  CD1 TYR   245    -102.935 -24.185  -0.163  1.00 10.00      A   
ATOM   2312  CD2 TYR   245    -105.051 -24.442   0.911  1.00 10.00      A   
ATOM   2313  CE1 TYR   245    -102.320 -24.915   0.838  1.00 10.00      A   
ATOM   2314  CE2 TYR   245    -104.433 -25.170   1.919  1.00 10.00      A   
ATOM   2315  CZ  TYR   245    -103.070 -25.401   1.875  1.00 10.00      A   
ATOM   2316  OH  TYR   245    -102.436 -26.116   2.869  1.00 10.00      A   
ATOM   2317  HH  TYR   245    -102.950 -26.900   3.077  1.00 10.00      A   
ATOM   2318  C   TYR   245    -106.661 -24.757  -2.226  1.00 10.00      A   
ATOM   2319  O   TYR   245    -107.239 -24.754  -1.132  1.00 10.00      A   
ATOM   2320  N   THR   246    -107.139 -25.346  -3.315  1.00 10.00      A   
ATOM   2321  HN  THR   246    -106.607 -25.309  -4.138  1.00 10.00      A   
ATOM   2322  CA  THR   246    -108.407 -26.038  -3.343  1.00 10.00      A   
ATOM   2323  CB  THR   246    -109.517 -25.137  -3.902  1.00 10.00      A   
ATOM   2324  OG1 THR   246    -110.751 -25.844  -3.867  1.00 10.00      A   
ATOM   2325  HG1 THR   246    -111.227 -25.697  -4.687  1.00 10.00      A   
ATOM   2326  CG2 THR   246    -109.227 -24.669  -5.327  1.00 10.00      A   
ATOM   2327  C   THR   246    -108.308 -27.351  -4.129  1.00 10.00      A   
ATOM   2328  O   THR   246    -107.630 -27.424  -5.158  1.00 10.00      A   
ATOM   2329  N   ALA   247    -108.966 -28.380  -3.603  1.00 10.00      A   
ATOM   2330  HN  ALA   247    -109.404 -28.251  -2.735  1.00 10.00      A   
ATOM   2331  CA  ALA   247    -109.078 -29.683  -4.236  1.00 10.00      A   
ATOM   2332  CB  ALA   247    -107.760 -30.461  -4.095  1.00 10.00      A   
ATOM   2333  C   ALA   247    -110.217 -30.464  -3.591  1.00 10.00      A   
ATOM   2334  O   ALA   247    -110.711 -30.102  -2.513  1.00 10.00      A   
ATOM   2335  N   GLU   248    -110.659 -31.512  -4.281  1.00 10.00      A   
ATOM   2336  HN  GLU   248    -110.410 -31.593  -5.225  1.00 10.00      A   
ATOM   2337  CA  GLU   248    -111.504 -32.550  -3.685  1.00 10.00      A   
ATOM   2338  CB  GLU   248    -111.607 -33.747  -4.642  1.00 10.00      A   
ATOM   2339  CG  GLU   248    -112.728 -34.697  -4.353  1.00 10.00      A   
ATOM   2340  CD  GLU   248    -112.529 -36.087  -4.988  1.00 10.00      A   
ATOM   2341  OE1 GLU   248    -111.960 -36.182  -6.104  1.00 10.00      A   
ATOM   2342  OE2 GLU   248    -112.936 -37.083  -4.352  1.00 10.00      A   
ATOM   2343  C   GLU   248    -110.794 -32.965  -2.401  1.00 10.00      A   
ATOM   2344  O   GLU   248    -109.581 -33.099  -2.377  1.00 10.00      A   
ATOM   2345  N   VAL   249    -111.545 -33.133  -1.327  1.00 10.00      A   
ATOM   2346  HN  VAL   249    -112.512 -32.986  -1.383  1.00 10.00      A   
ATOM   2347  CA  VAL   249    -110.950 -33.533  -0.064  1.00 10.00      A   
ATOM   2348  CB  VAL   249    -111.912 -33.197   1.103  1.00 10.00      A   
ATOM   2349  CG1 VAL   249    -111.430 -33.796   2.425  1.00 10.00      A   
ATOM   2350  CG2 VAL   249    -112.080 -31.700   1.205  1.00 10.00      A   
ATOM   2351  C   VAL   249    -110.610 -35.036  -0.132  1.00 10.00      A   
ATOM   2352  O   VAL   249    -111.508 -35.858  -0.263  1.00 10.00      A   
ATOM   2353  N   ARG   250    -109.313 -35.372  -0.114  1.00 10.00      A   
ATOM   2354  HN  ARG   250    -108.641 -34.659  -0.064  1.00 10.00      A   
ATOM   2355  CA  ARG   250    -108.858 -36.778  -0.168  1.00 10.00      A   
ATOM   2356  CB  ARG   250    -108.386 -37.137  -1.589  1.00 10.00      A   
ATOM   2357  CG  ARG   250    -109.446 -37.037  -2.678  1.00 10.00      A   
ATOM   2358  CD  ARG   250    -108.860 -37.252  -4.068  1.00 10.00      A   
ATOM   2359  NE  ARG   250    -108.223 -38.568  -4.221  1.00 10.00      A   
ATOM   2360  HE  ARG   250    -107.268 -38.567  -4.440  1.00 10.00      A   
ATOM   2361  CZ  ARG   250    -108.826 -39.754  -4.088  1.00 10.00      A   
ATOM   2362  NH1 ARG   250    -110.121 -39.861  -3.772  1.00 10.00      A   
ATOM   2363 HH11 ARG   250    -110.692 -39.004  -3.621  1.00 10.00      A   
ATOM   2364 HH12 ARG   250    -110.558 -40.800  -3.677  1.00 10.00      A   
ATOM   2365  NH2 ARG   250    -108.116 -40.870  -4.261  1.00 10.00      A   
ATOM   2366 HH21 ARG   250    -107.105 -40.812  -4.496  1.00 10.00      A   
ATOM   2367 HH22 ARG   250    -108.574 -41.799  -4.160  1.00 10.00      A   
ATOM   2368  C   ARG   250    -107.707 -37.053   0.786  1.00 10.00      A   
ATOM   2369  O   ARG   250    -106.802 -36.265   0.832  1.00 10.00      A   
ATOM   2370  N   PRO   251    -107.712 -38.207   1.508  1.00 10.00      A   
ATOM   2371  CA  PRO   251    -106.602 -38.623   2.392  1.00 10.00      A   
ATOM   2372  CB  PRO   251    -107.000 -40.051   2.832  1.00 10.00      A   
ATOM   2373  CG  PRO   251    -108.453 -40.108   2.690  1.00 10.00      A   
ATOM   2374  CD  PRO   251    -108.810 -39.200   1.520  1.00 10.00      A   
ATOM   2375  C   PRO   251    -105.226 -38.654   1.711  1.00 10.00      A   
ATOM   2376  O   PRO   251    -104.253 -37.937   2.242  1.00 10.00      A   
ATOM   2377  N   ASP   252    -105.089 -39.384   0.575  1.00 10.00      A   
ATOM   2378  HN  ASP   252    -105.848 -39.889   0.217  1.00 10.00      A   
ATOM   2379  CA  ASP   252    -103.796 -39.410  -0.112  1.00 10.00      A   
ATOM   2380  CB  ASP   252    -103.769 -40.343  -1.327  1.00 10.00      A   
ATOM   2381  CG  ASP   252    -104.709 -39.894  -2.452  1.00 10.00      A   
ATOM   2382  OD1 ASP   252    -104.544 -40.388  -3.589  1.00 10.00      A   
ATOM   2383  OD2 ASP   252    -105.615 -39.063  -2.226  1.00 10.00      A   
ATOM   2384  C   ASP   252    -103.251 -38.010  -0.509  1.00 10.00      A   
ATOM   2385  O   ASP   252    -102.043 -37.785  -0.454  1.00 10.00      A   
ATOM   2386  N   VAL   253    -104.114 -37.076  -0.913  1.00 10.00      A   
ATOM   2387  HN  VAL   253    -105.073 -37.278  -0.917  1.00 10.00      A   
ATOM   2388  CA  VAL   253    -103.653 -35.737  -1.357  1.00 10.00      A   
ATOM   2389  CB  VAL   253    -104.775 -34.927  -2.104  1.00 10.00      A   
ATOM   2390  CG1 VAL   253    -104.305 -33.460  -2.382  1.00 10.00      A   
ATOM   2391  CG2 VAL   253    -105.191 -35.610  -3.415  1.00 10.00      A   
ATOM   2392  C   VAL   253    -103.170 -34.884  -0.164  1.00 10.00      A   
ATOM   2393  O   VAL   253    -102.114 -34.121  -0.202  1.00 10.00      A   
ATOM   2394  N   TYR   254    -103.942 -34.985   0.910  1.00 10.00      A   
ATOM   2395  HN  TYR   254    -104.749 -35.540   0.883  1.00 10.00      A   
ATOM   2396  CA  TYR   254    -103.593 -34.273   2.130  1.00 10.00      A   
ATOM   2397  CB  TYR   254    -104.690 -34.403   3.197  1.00 10.00      A   
ATOM   2398  CG  TYR   254    -104.248 -33.741   4.484  1.00 10.00      A   
ATOM   2399  CD1 TYR   254    -104.534 -32.404   4.724  1.00 10.00      A   
ATOM   2400  CD2 TYR   254    -103.488 -34.440   5.431  1.00 10.00      A   
ATOM   2401  CE1 TYR   254    -104.110 -31.773   5.881  1.00 10.00      A   
ATOM   2402  CE2 TYR   254    -103.055 -33.816   6.595  1.00 10.00      A   
ATOM   2403  CZ  TYR   254    -103.369 -32.479   6.803  1.00 10.00      A   
ATOM   2404  OH  TYR   254    -102.965 -31.843   7.952  1.00 10.00      A   
ATOM   2405  HH  TYR   254    -102.049 -32.063   8.133  1.00 10.00      A   
ATOM   2406  C   TYR   254    -102.240 -34.774   2.670  1.00 10.00      A   
ATOM   2407  O   TYR   254    -101.367 -33.970   3.004  1.00 10.00      A   
ATOM   2408  N   SER   255    -102.086 -36.093   2.748  1.00 10.00      A   
ATOM   2409  HN  SER   255    -102.823 -36.667   2.451  1.00 10.00      A   
ATOM   2410  CA  SER   255    -100.869 -36.732   3.257  1.00 10.00      A   
ATOM   2411  CB  SER   255    -101.062 -38.259   3.328  1.00 10.00      A   
ATOM   2412  OG  SER   255     -99.891 -38.940   3.765  1.00 10.00      A   
ATOM   2413  HG  SER   255     -99.122 -38.570   3.326  1.00 10.00      A   
ATOM   2414  C   SER   255     -99.626 -36.351   2.430  1.00 10.00      A   
ATOM   2415  O   SER   255     -98.563 -36.043   2.990  1.00 10.00      A   
ATOM   2416  N   GLY   256     -99.752 -36.370   1.103  1.00 10.00      A   
ATOM   2417  HN  GLY   256    -100.603 -36.650   0.705  1.00 10.00      A   
ATOM   2418  CA  GLY   256     -98.643 -35.979   0.240  1.00 10.00      A   
ATOM   2419  C   GLY   256     -98.210 -34.529   0.494  1.00 10.00      A   
ATOM   2420  O   GLY   256     -97.022 -34.228   0.500  1.00 10.00      A   
ATOM   2421  N   LEU   257     -99.168 -33.645   0.710  1.00 10.00      A   
ATOM   2422  HN  LEU   257    -100.099 -33.951   0.725  1.00 10.00      A   
ATOM   2423  CA  LEU   257     -98.885 -32.212   0.928  1.00 10.00      A   
ATOM   2424  CB  LEU   257    -100.187 -31.416   0.871  1.00 10.00      A   
ATOM   2425  CG  LEU   257    -100.314 -30.067   0.176  1.00 10.00      A   
ATOM   2426  CD1 LEU   257    -101.471 -29.333   0.861  1.00 10.00      A   
ATOM   2427  CD2 LEU   257     -99.040 -29.258   0.167  1.00 10.00      A   
ATOM   2428  C   LEU   257     -98.243 -32.017   2.299  1.00 10.00      A   
ATOM   2429  O   LEU   257     -97.279 -31.267   2.456  1.00 10.00      A   
ATOM   2430  N   SER   258     -98.804 -32.715   3.293  1.00 10.00      A   
ATOM   2431  HN  SER   258     -99.586 -33.271   3.091  1.00 10.00      A   
ATOM   2432  CA  SER   258     -98.308 -32.687   4.654  1.00 10.00      A   
ATOM   2433  CB  SER   258     -99.175 -33.617   5.507  1.00 10.00      A   
ATOM   2434  OG  SER   258     -98.771 -33.617   6.864  1.00 10.00      A   
ATOM   2435  HG  SER   258     -98.408 -32.757   7.090  1.00 10.00      A   
ATOM   2436  C   SER   258     -96.828 -33.109   4.719  1.00 10.00      A   
ATOM   2437  O   SER   258     -96.004 -32.391   5.279  1.00 10.00      A   
ATOM   2438  N   VAL   259     -96.493 -34.243   4.110  1.00 10.00      A   
ATOM   2439  HN  VAL   259     -97.199 -34.756   3.664  1.00 10.00      A   
ATOM   2440  CA  VAL   259     -95.109 -34.773   4.069  1.00 10.00      A   
ATOM   2441  CB  VAL   259     -95.067 -36.175   3.409  1.00 10.00      A   
ATOM   2442  CG1 VAL   259     -93.649 -36.616   3.141  1.00 10.00      A   
ATOM   2443  CG2 VAL   259     -95.729 -37.220   4.286  1.00 10.00      A   
ATOM   2444  C   VAL   259     -94.140 -33.809   3.324  1.00 10.00      A   
ATOM   2445  O   VAL   259     -93.002 -33.580   3.760  1.00 10.00      A   
ATOM   2446  N   ALA   260     -94.587 -33.261   2.196  1.00 10.00      A   
ATOM   2447  HN  ALA   260     -95.493 -33.474   1.890  1.00 10.00      A   
ATOM   2448  CA  ALA   260     -93.767 -32.351   1.400  1.00 10.00      A   
ATOM   2449  CB  ALA   260     -94.483 -31.977   0.107  1.00 10.00      A   
ATOM   2450  C   ALA   260     -93.448 -31.083   2.198  1.00 10.00      A   
ATOM   2451  O   ALA   260     -92.308 -30.604   2.188  1.00 10.00      A   
ATOM   2452  N   LEU   261     -94.462 -30.528   2.857  1.00 10.00      A   
ATOM   2453  HN  LEU   261     -95.338 -30.967   2.854  1.00 10.00      A   
ATOM   2454  CA  LEU   261     -94.290 -29.274   3.585  1.00 10.00      A   
ATOM   2455  CB  LEU   261     -95.639 -28.690   3.987  1.00 10.00      A   
ATOM   2456  CG  LEU   261     -96.390 -27.860   2.967  1.00 10.00      A   
ATOM   2457  CD1 LEU   261     -97.850 -27.818   3.372  1.00 10.00      A   
ATOM   2458  CD2 LEU   261     -95.797 -26.437   2.876  1.00 10.00      A   
ATOM   2459  C   LEU   261     -93.429 -29.508   4.840  1.00 10.00      A   
ATOM   2460  O   LEU   261     -92.603 -28.667   5.179  1.00 10.00      A   
ATOM   2461  N   SER   262     -93.602 -30.654   5.500  1.00 10.00      A   
ATOM   2462  HN  SER   262     -94.293 -31.281   5.201  1.00 10.00      A   
ATOM   2463  CA  SER   262     -92.781 -30.994   6.661  1.00 10.00      A   
ATOM   2464  CB  SER   262     -93.356 -32.204   7.416  1.00 10.00      A   
ATOM   2465  OG  SER   262     -93.146 -33.394   6.668  1.00 10.00      A   
ATOM   2466  HG  SER   262     -93.356 -34.156   7.213  1.00 10.00      A   
ATOM   2467  C   SER   262     -91.295 -31.216   6.293  1.00 10.00      A   
ATOM   2468  O   SER   262     -90.419 -31.095   7.155  1.00 10.00      A   
ATOM   2469  N   GLY   263     -91.024 -31.532   5.031  1.00 10.00      A   
ATOM   2470  HN  GLY   263     -91.770 -31.677   4.413  1.00 10.00      A   
ATOM   2471  CA  GLY   263     -89.655 -31.669   4.537  1.00 10.00      A   
ATOM   2472  C   GLY   263     -89.003 -30.334   4.235  1.00 10.00      A   
ATOM   2473  O   GLY   263     -87.824 -30.287   3.858  1.00 10.00      A   
ATOM   2474  N   CYS   264     -89.777 -29.248   4.363  1.00 10.00      A   
ATOM   2475  HN  CYS   264     -90.715 -29.366   4.623  1.00 10.00      A   
ATOM   2476  CA  CYS   264     -89.281 -27.894   4.130  1.00 10.00      A   
ATOM   2477  CB  CYS   264     -90.305 -27.058   3.375  1.00 10.00      A   
ATOM   2478  SG  CYS   264     -90.552 -27.563   1.686  1.00 10.00      A   
ATOM   2479  HG  CYS   264     -89.541 -27.097   0.968  1.00 10.00      A   
ATOM   2480  C   CYS   264     -88.921 -27.219   5.455  1.00 10.00      A   
ATOM   2481  O   CYS   264     -89.675 -26.382   5.961  1.00 10.00      A   
ATOM   2482  N   LYS   265     -87.745 -27.567   5.984  1.00 10.00      A   
ATOM   2483  HN  LYS   265     -87.145 -28.133   5.456  1.00 10.00      A   
ATOM   2484  CA  LYS   265     -87.311 -27.140   7.317  1.00 10.00      A   
ATOM   2485  CB  LYS   265     -86.148 -28.032   7.780  1.00 10.00      A   
ATOM   2486  CG  LYS   265     -86.560 -29.161   8.689  1.00 10.00      A   
ATOM   2487  CD  LYS   265     -87.449 -30.200   8.038  1.00 10.00      A   
ATOM   2488  CE  LYS   265     -87.701 -31.340   9.050  1.00 10.00      A   
ATOM   2489  NZ  LYS   265     -88.211 -32.596   8.413  1.00 10.00      A   
ATOM   2490  HZ1 LYS   265     -87.522 -32.950   7.717  1.00 10.00      A   
ATOM   2491  HZ2 LYS   265     -89.112 -32.411   7.928  1.00 10.00      A   
ATOM   2492  HZ3 LYS   265     -88.363 -33.327   9.136  1.00 10.00      A   
ATOM   2493  C   LYS   265     -86.929 -25.660   7.489  1.00 10.00      A   
ATOM   2494  O   LYS   265     -86.869 -25.163   8.623  1.00 10.00      A   
ATOM   2495  N   GLU   266     -86.661 -24.980   6.377  1.00 10.00      A   
ATOM   2496  HN  GLU   266     -86.760 -25.435   5.515  1.00 10.00      A   
ATOM   2497  CA  GLU   266     -86.227 -23.588   6.384  1.00 10.00      A   
ATOM   2498  CB  GLU   266     -85.076 -23.396   5.388  1.00 10.00      A   
ATOM   2499  CG  GLU   266     -83.986 -24.509   5.469  1.00 10.00      A   
ATOM   2500  CD  GLU   266     -83.350 -24.600   6.837  1.00 10.00      A   
ATOM   2501  OE1 GLU   266     -82.889 -25.710   7.214  1.00 10.00      A   
ATOM   2502  OE2 GLU   266     -83.298 -23.555   7.535  1.00 10.00      A   
ATOM   2503  C   GLU   266     -87.363 -22.565   6.072  1.00 10.00      A   
ATOM   2504  O   GLU   266     -87.113 -21.364   6.030  1.00 10.00      A   
ATOM   2505  N   LEU   267     -88.575 -23.050   5.830  1.00 10.00      A   
ATOM   2506  HN  LEU   267     -88.727 -24.016   5.886  1.00 10.00      A   
ATOM   2507  CA  LEU   267     -89.692 -22.163   5.479  1.00 10.00      A   
ATOM   2508  CB  LEU   267     -90.949 -22.966   5.174  1.00 10.00      A   
ATOM   2509  CG  LEU   267     -91.254 -23.362   3.738  1.00 10.00      A   
ATOM   2510  CD1 LEU   267     -92.553 -24.141   3.727  1.00 10.00      A   
ATOM   2511  CD2 LEU   267     -91.374 -22.091   2.896  1.00 10.00      A   
ATOM   2512  C   LEU   267     -89.982 -21.210   6.621  1.00 10.00      A   
ATOM   2513  O   LEU   267     -90.277 -21.659   7.735  1.00 10.00      A   
ATOM   2514  N   ARG   268     -89.872 -19.908   6.357  1.00 10.00      A   
ATOM   2515  HN  ARG   268     -89.549 -19.634   5.474  1.00 10.00      A   
ATOM   2516  CA  ARG   268     -90.216 -18.866   7.336  1.00 10.00      A   
ATOM   2517  CB  ARG   268     -89.036 -17.914   7.557  1.00 10.00      A   
ATOM   2518  CG  ARG   268     -87.759 -18.502   8.192  1.00 10.00      A   
ATOM   2519  CD  ARG   268     -88.037 -19.163   9.524  1.00 10.00      A   
ATOM   2520  NE  ARG   268     -86.859 -19.865  10.054  1.00 10.00      A   
ATOM   2521  HE  ARG   268     -86.192 -19.322  10.522  1.00 10.00      A   
ATOM   2522  CZ  ARG   268     -86.640 -21.174   9.942  1.00 10.00      A   
ATOM   2523  NH1 ARG   268     -87.517 -21.962   9.328  1.00 10.00      A   
ATOM   2524 HH11 ARG   268     -87.333 -22.983   9.248  1.00 10.00      A   
ATOM   2525 HH12 ARG   268     -88.387 -21.558   8.927  1.00 10.00      A   
ATOM   2526  NH2 ARG   268     -85.541 -21.703  10.465  1.00 10.00      A   
ATOM   2527 HH21 ARG   268     -84.856 -21.096  10.959  1.00 10.00      A   
ATOM   2528 HH22 ARG   268     -85.365 -22.725  10.381  1.00 10.00      A   
ATOM   2529  C   ARG   268     -91.445 -18.019   6.909  1.00 10.00      A   
ATOM   2530  O   ARG   268     -92.073 -17.350   7.740  1.00 10.00      A   
ATOM   2531  N   CYS   269     -91.768 -18.038   5.615  1.00 10.00      A   
ATOM   2532  HN  CYS   269     -91.301 -18.654   5.012  1.00 10.00      A   
ATOM   2533  CA  CYS   269     -92.806 -17.155   5.078  1.00 10.00      A   
ATOM   2534  CB  CYS   269     -92.203 -15.959   4.319  1.00 10.00      A   
ATOM   2535  SG  CYS   269     -93.568 -14.995   3.482  1.00 10.00      A   
ATOM   2536  HG  CYS   269     -93.068 -14.448   2.383  1.00 10.00      A   
ATOM   2537  C   CYS   269     -93.747 -17.933   4.192  1.00 10.00      A   
ATOM   2538  O   CYS   269     -93.309 -18.650   3.300  1.00 10.00      A   
ATOM   2539  N   LEU   270     -95.044 -17.839   4.465  1.00 10.00      A   
ATOM   2540  HN  LEU   270     -95.339 -17.283   5.217  1.00 10.00      A   
ATOM   2541  CA  LEU   270     -96.033 -18.547   3.670  1.00 10.00      A   
ATOM   2542  CB  LEU   270     -96.745 -19.610   4.520  1.00 10.00      A   
ATOM   2543  CG  LEU   270     -96.338 -21.056   4.655  1.00 10.00      A   
ATOM   2544  CD1 LEU   270     -97.427 -21.773   5.488  1.00 10.00      A   
ATOM   2545  CD2 LEU   270     -96.153 -21.701   3.284  1.00 10.00      A   
ATOM   2546  C   LEU   270     -97.120 -17.583   3.192  1.00 10.00      A   
ATOM   2547  O   LEU   270     -97.616 -16.764   3.977  1.00 10.00      A   
ATOM   2548  N   SER   271     -97.548 -17.745   1.941  1.00 10.00      A   
ATOM   2549  HN  SER   271     -97.187 -18.482   1.405  1.00 10.00      A   
ATOM   2550  CA  SER   271     -98.544 -16.849   1.348  1.00 10.00      A   
ATOM   2551  CB  SER   271     -97.879 -15.566   0.744  1.00 10.00      A   
ATOM   2552  OG  SER   271     -96.883 -15.928  -0.210  1.00 10.00      A   
ATOM   2553  HG  SER   271     -96.096 -16.232   0.249  1.00 10.00      A   
ATOM   2554  C   SER   271     -99.274 -17.627   0.245  1.00 10.00      A   
ATOM   2555  O   SER   271     -98.974 -18.815  -0.031  1.00 10.00      A   
ATOM   2556  N   GLY   272    -100.197 -16.938  -0.413  1.00 10.00      A   
ATOM   2557  HN  GLY   272    -100.375 -16.013  -0.143  1.00 10.00      A   
ATOM   2558  CA  GLY   272    -100.962 -17.521  -1.532  1.00 10.00      A   
ATOM   2559  C   GLY   272    -102.332 -17.896  -1.011  1.00 10.00      A   
ATOM   2560  O   GLY   272    -103.152 -17.041  -0.728  1.00 10.00      A   
ATOM   2561  N   PHE   273    -102.583 -19.199  -0.869  1.00 10.00      A   
ATOM   2562  HN  PHE   273    -101.911 -19.850  -1.160  1.00 10.00      A   
ATOM   2563  CA  PHE   273    -103.837 -19.678  -0.289  1.00 10.00      A   
ATOM   2564  CB  PHE   273    -103.958 -19.259   1.197  1.00 10.00      A   
ATOM   2565  CG  PHE   273    -102.826 -19.768   2.070  1.00 10.00      A   
ATOM   2566  CD1 PHE   273    -101.860 -18.887   2.568  1.00 10.00      A   
ATOM   2567  CD2 PHE   273    -102.733 -21.126   2.396  1.00 10.00      A   
ATOM   2568  CE1 PHE   273    -100.792 -19.337   3.365  1.00 10.00      A   
ATOM   2569  CE2 PHE   273    -101.676 -21.601   3.193  1.00 10.00      A   
ATOM   2570  CZ  PHE   273    -100.704 -20.700   3.689  1.00 10.00      A   
ATOM   2571  C   PHE   273    -105.107 -19.289  -1.051  1.00 10.00      A   
ATOM   2572  O   PHE   273    -106.159 -19.215  -0.449  1.00 10.00      A   
ATOM   2573  N   TRP   274    -105.037 -19.065  -2.366  1.00 10.00      A   
ATOM   2574  HN  TRP   274    -104.179 -19.136  -2.833  1.00 10.00      A   
ATOM   2575  CA  TRP   274    -106.257 -18.711  -3.109  1.00 10.00      A   
ATOM   2576  CB  TRP   274    -106.010 -18.505  -4.585  1.00 10.00      A   
ATOM   2577  CG  TRP   274    -105.329 -17.265  -4.874  1.00 10.00      A   
ATOM   2578  CD1 TRP   274    -105.878 -16.010  -4.993  1.00 10.00      A   
ATOM   2579  CD2 TRP   274    -103.951 -17.134  -5.086  1.00 10.00      A   
ATOM   2580  NE1 TRP   274    -104.885 -15.095  -5.276  1.00 10.00      A   
ATOM   2581  HE1 TRP   274    -105.011 -14.133  -5.409  1.00 10.00      A   
ATOM   2582  CE2 TRP   274    -103.691 -15.768  -5.336  1.00 10.00      A   
ATOM   2583  CE3 TRP   274    -102.888 -18.048  -5.099  1.00 10.00      A   
ATOM   2584  CZ2 TRP   274    -102.409 -15.293  -5.591  1.00 10.00      A   
ATOM   2585  CZ3 TRP   274    -101.634 -17.587  -5.356  1.00 10.00      A   
ATOM   2586  CH2 TRP   274    -101.396 -16.214  -5.610  1.00 10.00      A   
ATOM   2587  C   TRP   274    -107.282 -19.797  -3.018  1.00 10.00      A   
ATOM   2588  O   TRP   274    -106.945 -20.981  -3.111  1.00 10.00      A   
ATOM   2589  N   ASP   275    -108.537 -19.400  -2.867  1.00 10.00      A   
ATOM   2590  HN  ASP   275    -108.739 -18.444  -2.787  1.00 10.00      A   
ATOM   2591  CA  ASP   275    -109.624 -20.376  -2.821  1.00 10.00      A   
ATOM   2592  CB  ASP   275    -109.690 -21.132  -4.170  1.00 10.00      A   
ATOM   2593  CG  ASP   275    -109.867 -20.192  -5.386  1.00 10.00      A   
ATOM   2594  OD1 ASP   275    -110.873 -19.458  -5.431  1.00 10.00      A   
ATOM   2595  OD2 ASP   275    -109.011 -20.208  -6.308  1.00 10.00      A   
ATOM   2596  C   ASP   275    -109.445 -21.376  -1.643  1.00 10.00      A   
ATOM   2597  O   ASP   275    -110.031 -22.460  -1.667  1.00 10.00      A   
ATOM   2598  N   ALA   276    -108.636 -21.025  -0.632  1.00 10.00      A   
ATOM   2599  HN  ALA   276    -108.261 -20.121  -0.608  1.00 10.00      A   
ATOM   2600  CA  ALA   276    -108.299 -21.980   0.449  1.00 10.00      A   
ATOM   2601  CB  ALA   276    -107.570 -21.296   1.606  1.00 10.00      A   
ATOM   2602  C   ALA   276    -109.508 -22.757   0.970  1.00 10.00      A   
ATOM   2603  O   ALA   276    -110.553 -22.188   1.242  1.00 10.00      A   
ATOM   2604  N   VAL   277    -109.330 -24.067   1.083  1.00 10.00      A   
ATOM   2605  HN  VAL   277    -108.476 -24.440   0.778  1.00 10.00      A   
ATOM   2606  CA  VAL   277    -110.325 -24.998   1.634  1.00 10.00      A   
ATOM   2607  CB  VAL   277    -110.408 -26.245   0.688  1.00 10.00      A   
ATOM   2608  CG1 VAL   277    -110.985 -27.473   1.364  1.00 10.00      A   
ATOM   2609  CG2 VAL   277    -111.237 -25.895  -0.534  1.00 10.00      A   
ATOM   2610  C   VAL   277    -109.846 -25.337   3.048  1.00 10.00      A   
ATOM   2611  O   VAL   277    -108.720 -25.804   3.207  1.00 10.00      A   
ATOM   2612  N   PRO   278    -110.677 -25.077   4.077  1.00 10.00      A   
ATOM   2613  CA  PRO   278    -110.285 -25.357   5.453  1.00 10.00      A   
ATOM   2614  CB  PRO   278    -111.602 -25.218   6.233  1.00 10.00      A   
ATOM   2615  CG  PRO   278    -112.387 -24.261   5.450  1.00 10.00      A   
ATOM   2616  CD  PRO   278    -112.038 -24.498   4.015  1.00 10.00      A   
ATOM   2617  C   PRO   278    -109.719 -26.751   5.650  1.00 10.00      A   
ATOM   2618  O   PRO   278    -108.765 -26.920   6.415  1.00 10.00      A   
ATOM   2619  N   ALA   279    -110.284 -27.743   4.963  1.00 10.00      A   
ATOM   2620  HN  ALA   279    -111.034 -27.543   4.365  1.00 10.00      A   
ATOM   2621  CA  ALA   279    -109.811 -29.128   5.079  1.00 10.00      A   
ATOM   2622  CB  ALA   279    -110.656 -30.059   4.201  1.00 10.00      A   
ATOM   2623  C   ALA   279    -108.311 -29.303   4.780  1.00 10.00      A   
ATOM   2624  O   ALA   279    -107.681 -30.220   5.305  1.00 10.00      A   
ATOM   2625  N   TYR   280    -107.737 -28.426   3.956  1.00 10.00      A   
ATOM   2626  HN  TYR   280    -108.268 -27.691   3.583  1.00 10.00      A   
ATOM   2627  CA  TYR   280    -106.312 -28.549   3.600  1.00 10.00      A   
ATOM   2628  CB  TYR   280    -106.109 -28.447   2.085  1.00 10.00      A   
ATOM   2629  CG  TYR   280    -106.512 -29.696   1.301  1.00 10.00      A   
ATOM   2630  CD1 TYR   280    -107.694 -29.734   0.569  1.00 10.00      A   
ATOM   2631  CD2 TYR   280    -105.686 -30.819   1.275  1.00 10.00      A   
ATOM   2632  CE1 TYR   280    -108.061 -30.892  -0.162  1.00 10.00      A   
ATOM   2633  CE2 TYR   280    -106.045 -31.972   0.547  1.00 10.00      A   
ATOM   2634  CZ  TYR   280    -107.218 -32.002  -0.163  1.00 10.00      A   
ATOM   2635  OH  TYR   280    -107.527 -33.150  -0.879  1.00 10.00      A   
ATOM   2636  HH  TYR   280    -107.840 -32.908  -1.754  1.00 10.00      A   
ATOM   2637  C   TYR   280    -105.323 -27.621   4.362  1.00 10.00      A   
ATOM   2638  O   TYR   280    -104.114 -27.848   4.324  1.00 10.00      A   
ATOM   2639  N   LEU   281    -105.828 -26.640   5.105  1.00 10.00      A   
ATOM   2640  HN  LEU   281    -106.798 -26.505   5.148  1.00 10.00      A   
ATOM   2641  CA  LEU   281    -104.926 -25.761   5.863  1.00 10.00      A   
ATOM   2642  CB  LEU   281    -105.700 -24.636   6.554  1.00 10.00      A   
ATOM   2643  CG  LEU   281    -106.090 -23.408   5.766  1.00 10.00      A   
ATOM   2644  CD1 LEU   281    -106.955 -22.526   6.679  1.00 10.00      A   
ATOM   2645  CD2 LEU   281    -104.812 -22.664   5.278  1.00 10.00      A   
ATOM   2646  C   LEU   281    -104.035 -26.481   6.884  1.00 10.00      A   
ATOM   2647  O   LEU   281    -102.852 -26.113   7.006  1.00 10.00      A   
ATOM   2648  N   PRO   282    -104.553 -27.502   7.615  1.00 10.00      A   
ATOM   2649  CA  PRO   282    -103.654 -28.167   8.587  1.00 10.00      A   
ATOM   2650  CB  PRO   282    -104.511 -29.329   9.106  1.00 10.00      A   
ATOM   2651  CG  PRO   282    -105.891 -28.780   9.020  1.00 10.00      A   
ATOM   2652  CD  PRO   282    -105.910 -28.088   7.692  1.00 10.00      A   
ATOM   2653  C   PRO   282    -102.335 -28.719   8.042  1.00 10.00      A   
ATOM   2654  O   PRO   282    -101.397 -28.954   8.812  1.00 10.00      A   
ATOM   2655  N   ALA   283    -102.256 -28.926   6.736  1.00 10.00      A   
ATOM   2656  HN  ALA   283    -103.025 -28.721   6.165  1.00 10.00      A   
ATOM   2657  CA  ALA   283    -101.032 -29.456   6.139  1.00 10.00      A   
ATOM   2658  CB  ALA   283    -101.243 -29.742   4.649  1.00 10.00      A   
ATOM   2659  C   ALA   283     -99.817 -28.554   6.346  1.00 10.00      A   
ATOM   2660  O   ALA   283     -98.680 -29.050   6.276  1.00 10.00      A   
ATOM   2661  N   VAL   284    -100.045 -27.254   6.556  1.00 10.00      A   
ATOM   2662  HN  VAL   284    -100.973 -26.936   6.555  1.00 10.00      A   
ATOM   2663  CA  VAL   284     -98.964 -26.270   6.792  1.00 10.00      A   
ATOM   2664  CB  VAL   284     -99.320 -24.832   6.245  1.00 10.00      A   
ATOM   2665  CG1 VAL   284     -99.641 -24.895   4.762  1.00 10.00      A   
ATOM   2666  CG2 VAL   284    -100.483 -24.211   7.009  1.00 10.00      A   
ATOM   2667  C   VAL   284     -98.535 -26.175   8.274  1.00 10.00      A   
ATOM   2668  O   VAL   284     -97.530 -25.519   8.590  1.00 10.00      A   
ATOM   2669  N   TYR   285     -99.296 -26.823   9.159  1.00 10.00      A   
ATOM   2670  HN  TYR   285    -100.040 -27.369   8.829  1.00 10.00      A   
ATOM   2671  CA  TYR   285     -99.064 -26.752  10.610  1.00 10.00      A   
ATOM   2672  CB  TYR   285    -100.063 -27.630  11.376  1.00 10.00      A   
ATOM   2673  CG  TYR   285    -101.503 -27.107  11.445  1.00 10.00      A   
ATOM   2674  CD1 TYR   285    -101.898 -25.912  10.809  1.00 10.00      A   
ATOM   2675  CD2 TYR   285    -102.479 -27.841  12.127  1.00 10.00      A   
ATOM   2676  CE1 TYR   285    -103.249 -25.465  10.887  1.00 10.00      A   
ATOM   2677  CE2 TYR   285    -103.814 -27.407  12.211  1.00 10.00      A   
ATOM   2678  CZ  TYR   285    -104.187 -26.228  11.566  1.00 10.00      A   
ATOM   2679  OH  TYR   285    -105.505 -25.832  11.662  1.00 10.00      A   
ATOM   2680  HH  TYR   285    -105.802 -25.923  12.570  1.00 10.00      A   
ATOM   2681  C   TYR   285     -97.629 -27.082  11.034  1.00 10.00      A   
ATOM   2682  O   TYR   285     -97.102 -26.449  11.949  1.00 10.00      A   
ATOM   2683  N   SER   286     -96.983 -28.026  10.355  1.00 10.00      A   
ATOM   2684  HN  SER   286     -97.430 -28.458   9.598  1.00 10.00      A   
ATOM   2685  CA  SER   286     -95.605 -28.444  10.709  1.00 10.00      A   
ATOM   2686  CB  SER   286     -95.153 -29.636   9.857  1.00 10.00      A   
ATOM   2687  OG  SER   286     -94.873 -29.218   8.523  1.00 10.00      A   
ATOM   2688  HG  SER   286     -94.868 -29.982   7.943  1.00 10.00      A   
ATOM   2689  C   SER   286     -94.619 -27.298  10.527  1.00 10.00      A   
ATOM   2690  O   SER   286     -93.610 -27.197  11.218  1.00 10.00      A   
ATOM   2691  N   VAL   287     -94.957 -26.451   9.573  1.00 10.00      A   
ATOM   2692  HN  VAL   287     -95.813 -26.608   9.121  1.00 10.00      A   
ATOM   2693  CA  VAL   287     -94.187 -25.321   9.135  1.00 10.00      A   
ATOM   2694  CB  VAL   287     -94.692 -24.955   7.686  1.00 10.00      A   
ATOM   2695  CG1 VAL   287     -94.623 -23.482   7.382  1.00 10.00      A   
ATOM   2696  CG2 VAL   287     -93.953 -25.776   6.657  1.00 10.00      A   
ATOM   2697  C   VAL   287     -94.350 -24.164  10.124  1.00 10.00      A   
ATOM   2698  O   VAL   287     -93.486 -23.310  10.247  1.00 10.00      A   
ATOM   2699  N   CYS   288     -95.454 -24.139  10.848  1.00 10.00      A   
ATOM   2700  HN  CYS   288     -96.031 -24.928  10.911  1.00 10.00      A   
ATOM   2701  CA  CYS   288     -95.793 -22.910  11.550  1.00 10.00      A   
ATOM   2702  CB  CYS   288     -97.271 -22.507  11.332  1.00 10.00      A   
ATOM   2703  SG  CYS   288     -98.559 -23.754  11.635  1.00 10.00      A   
ATOM   2704  HG  CYS   288     -98.991 -24.189  10.461  1.00 10.00      A   
ATOM   2705  C   CYS   288     -95.344 -22.870  12.990  1.00 10.00      A   
ATOM   2706  O   CYS   288     -96.028 -22.347  13.845  1.00 10.00      A   
ATOM   2707  N   SER   289     -94.186 -23.444  13.282  1.00 10.00      A   
ATOM   2708  HN  SER   289     -93.736 -23.998  12.611  1.00 10.00      A   
ATOM   2709  CA  SER   289     -93.577 -23.260  14.587  1.00 10.00      A   
ATOM   2710  CB  SER   289     -92.939 -24.550  15.065  1.00 10.00      A   
ATOM   2711  OG  SER   289     -93.893 -25.589  15.065  1.00 10.00      A   
ATOM   2712  HG  SER   289     -94.775 -25.213  15.100  1.00 10.00      A   
ATOM   2713  C   SER   289     -92.512 -22.220  14.406  1.00 10.00      A   
ATOM   2714  O   SER   289     -92.197 -21.466  15.320  1.00 10.00      A   
ATOM   2715  N   ARG   290     -91.992 -22.171  13.185  1.00 10.00      A   
ATOM   2716  HN  ARG   290     -92.353 -22.762  12.492  1.00 10.00      A   
ATOM   2717  CA  ARG   290     -90.912 -21.273  12.845  1.00 10.00      A   
ATOM   2718  CB  ARG   290     -89.800 -22.077  12.191  1.00 10.00      A   
ATOM   2719  CG  ARG   290     -90.259 -22.876  10.954  1.00 10.00      A   
ATOM   2720  CD  ARG   290     -89.434 -24.219  10.793  1.00 10.00      A   
ATOM   2721  NE  ARG   290     -89.882 -24.875   9.564  1.00 10.00      A   
ATOM   2722  HE  ARG   290     -89.948 -24.310   8.766  1.00 10.00      A   
ATOM   2723  CZ  ARG   290     -90.206 -26.172   9.436  1.00 10.00      A   
ATOM   2724  NH1 ARG   290     -90.056 -27.036  10.448  1.00 10.00      A   
ATOM   2725 HH11 ARG   290     -89.680 -26.708  11.361  1.00 10.00      A   
ATOM   2726 HH12 ARG   290     -90.316 -28.035  10.321  1.00 10.00      A   
ATOM   2727  NH2 ARG   290     -90.649 -26.616   8.264  1.00 10.00      A   
ATOM   2728 HH21 ARG   290     -90.741 -25.962   7.461  1.00 10.00      A   
ATOM   2729 HH22 ARG   290     -90.904 -27.618   8.151  1.00 10.00      A   
ATOM   2730  C   ARG   290     -91.347 -20.109  11.932  1.00 10.00      A   
ATOM   2731  O   ARG   290     -90.546 -19.236  11.611  1.00 10.00      A   
ATOM   2732  N   LEU   291     -92.607 -20.099  11.509  1.00 10.00      A   
ATOM   2733  HN  LEU   291     -93.238 -20.780  11.823  1.00 10.00      A   
ATOM   2734  CA  LEU   291     -93.045 -19.065  10.571  1.00 10.00      A   
ATOM   2735  CB  LEU   291     -94.500 -19.263  10.159  1.00 10.00      A   
ATOM   2736  CG  LEU   291     -94.778 -20.294   9.073  1.00 10.00      A   
ATOM   2737  CD1 LEU   291     -96.207 -20.094   8.661  1.00 10.00      A   
ATOM   2738  CD2 LEU   291     -93.851 -20.122   7.875  1.00 10.00      A   
ATOM   2739  C   LEU   291     -92.904 -17.685  11.173  1.00 10.00      A   
ATOM   2740  O   LEU   291     -93.317 -17.465  12.315  1.00 10.00      A   
ATOM   2741  N   THR   292     -92.312 -16.765  10.414  1.00 10.00      A   
ATOM   2742  HN  THR   292     -91.909 -17.024   9.560  1.00 10.00      A   
ATOM   2743  CA  THR   292     -92.260 -15.375  10.848  1.00 10.00      A   
ATOM   2744  CB  THR   292     -90.841 -14.786  10.864  1.00 10.00      A   
ATOM   2745  OG1 THR   292     -90.236 -14.905   9.574  1.00 10.00      A   
ATOM   2746  HG1 THR   292     -89.290 -15.029   9.674  1.00 10.00      A   
ATOM   2747  CG2 THR   292     -89.937 -15.509  11.903  1.00 10.00      A   
ATOM   2748  C   THR   292     -93.225 -14.473  10.079  1.00 10.00      A   
ATOM   2749  O   THR   292     -93.571 -13.393  10.566  1.00 10.00      A   
ATOM   2750  N   THR   293     -93.625 -14.903   8.871  1.00 10.00      A   
ATOM   2751  HN  THR   293     -93.285 -15.759   8.536  1.00 10.00      A   
ATOM   2752  CA  THR   293     -94.572 -14.118   8.019  1.00 10.00      A   
ATOM   2753  CB  THR   293     -93.907 -13.345   6.831  1.00 10.00      A   
ATOM   2754  OG1 THR   293     -93.161 -12.244   7.351  1.00 10.00      A   
ATOM   2755  HG1 THR   293     -93.765 -11.569   7.668  1.00 10.00      A   
ATOM   2756  CG2 THR   293     -94.963 -12.734   5.837  1.00 10.00      A   
ATOM   2757  C   THR   293     -95.637 -15.039   7.502  1.00 10.00      A   
ATOM   2758  O   THR   293     -95.348 -16.119   6.998  1.00 10.00      A   
ATOM   2759  N   LEU   294     -96.890 -14.621   7.696  1.00 10.00      A   
ATOM   2760  HN  LEU   294     -97.060 -13.798   8.200  1.00 10.00      A   
ATOM   2761  CA  LEU   294     -97.995 -15.381   7.163  1.00 10.00      A   
ATOM   2762  CB  LEU   294     -98.759 -16.043   8.317  1.00 10.00      A   
ATOM   2763  CG  LEU   294     -99.938 -16.972   8.017  1.00 10.00      A   
ATOM   2764  CD1 LEU   294     -99.500 -18.148   7.115  1.00 10.00      A   
ATOM   2765  CD2 LEU   294    -100.440 -17.507   9.371  1.00 10.00      A   
ATOM   2766  C   LEU   294     -98.898 -14.420   6.430  1.00 10.00      A   
ATOM   2767  O   LEU   294     -99.295 -13.409   7.018  1.00 10.00      A   
ATOM   2768  N   ASN   295     -99.187 -14.707   5.160  1.00 10.00      A   
ATOM   2769  HN  ASN   295     -98.791 -15.493   4.729  1.00 10.00      A   
ATOM   2770  CA  ASN   295    -100.100 -13.839   4.413  1.00 10.00      A   
ATOM   2771  CB  ASN   295     -99.436 -13.234   3.163  1.00 10.00      A   
ATOM   2772  CG  ASN   295    -100.350 -12.252   2.409  1.00 10.00      A   
ATOM   2773  OD1 ASN   295    -101.536 -12.124   2.705  1.00 10.00      A   
ATOM   2774  ND2 ASN   295     -99.790 -11.556   1.440  1.00 10.00      A   
ATOM   2775 HD21 ASN   295     -98.838 -11.701   1.257  1.00 10.00      A   
ATOM   2776 HD22 ASN   295    -100.348 -10.923   0.943  1.00 10.00      A   
ATOM   2777  C   ASN   295    -101.357 -14.603   4.023  1.00 10.00      A   
ATOM   2778  O   ASN   295    -101.343 -15.371   3.086  1.00 10.00      A   
ATOM   2779  N   LEU   296    -102.443 -14.328   4.726  1.00 10.00      A   
ATOM   2780  HN  LEU   296    -102.405 -13.629   5.413  1.00 10.00      A   
ATOM   2781  CA  LEU   296    -103.683 -15.035   4.504  1.00 10.00      A   
ATOM   2782  CB  LEU   296    -104.193 -15.586   5.842  1.00 10.00      A   
ATOM   2783  CG  LEU   296    -103.382 -16.747   6.433  1.00 10.00      A   
ATOM   2784  CD1 LEU   296    -103.734 -16.778   7.895  1.00 10.00      A   
ATOM   2785  CD2 LEU   296    -103.768 -18.039   5.731  1.00 10.00      A   
ATOM   2786  C   LEU   296    -104.741 -14.124   3.879  1.00 10.00      A   
ATOM   2787  O   LEU   296    -105.925 -14.455   3.928  1.00 10.00      A   
ATOM   2788  N   SER   297    -104.290 -13.017   3.280  1.00 10.00      A   
ATOM   2789  HN  SER   297    -103.326 -12.844   3.303  1.00 10.00      A   
ATOM   2790  CA  SER   297    -105.153 -12.037   2.583  1.00 10.00      A   
ATOM   2791  CB  SER   297    -104.290 -11.085   1.728  1.00 10.00      A   
ATOM   2792  OG  SER   297    -103.516 -10.302   2.544  1.00 10.00      A   
ATOM   2793  HG  SER   297    -102.769  -9.960   2.046  1.00 10.00      A   
ATOM   2794  C   SER   297    -106.169 -12.620   1.609  1.00 10.00      A   
ATOM   2795  O   SER   297    -107.220 -12.000   1.376  1.00 10.00      A   
ATOM   2796  N   TYR   298    -105.852 -13.757   0.989  1.00 10.00      A   
ATOM   2797  HN  TYR   298    -105.022 -14.224   1.226  1.00 10.00      A   
ATOM   2798  CA  TYR   298    -106.723 -14.314  -0.036  1.00 10.00      A   
ATOM   2799  CB  TYR   298    -105.921 -14.705  -1.279  1.00 10.00      A   
ATOM   2800  CG  TYR   298    -105.132 -13.577  -1.837  1.00 10.00      A   
ATOM   2801  CD1 TYR   298    -103.770 -13.703  -2.068  1.00 10.00      A   
ATOM   2802  CD2 TYR   298    -105.748 -12.353  -2.112  1.00 10.00      A   
ATOM   2803  CE1 TYR   298    -103.038 -12.637  -2.574  1.00 10.00      A   
ATOM   2804  CE2 TYR   298    -105.039 -11.295  -2.616  1.00 10.00      A   
ATOM   2805  CZ  TYR   298    -103.687 -11.439  -2.842  1.00 10.00      A   
ATOM   2806  OH  TYR   298    -102.990 -10.371  -3.359  1.00 10.00      A   
ATOM   2807  HH  TYR   298    -102.410 -10.676  -4.062  1.00 10.00      A   
ATOM   2808  C   TYR   298    -107.516 -15.525   0.421  1.00 10.00      A   
ATOM   2809  O   TYR   298    -108.333 -16.009  -0.326  1.00 10.00      A   
ATOM   2810  N   ALA   299    -107.254 -16.018   1.628  1.00 10.00      A   
ATOM   2811  HN  ALA   299    -106.543 -15.606   2.163  1.00 10.00      A   
ATOM   2812  CA  ALA   299    -107.986 -17.148   2.181  1.00 10.00      A   
ATOM   2813  CB  ALA   299    -107.156 -17.821   3.264  1.00 10.00      A   
ATOM   2814  C   ALA   299    -109.294 -16.641   2.776  1.00 10.00      A   
ATOM   2815  O   ALA   299    -109.289 -15.871   3.719  1.00 10.00      A   
ATOM   2816  N   THR   300    -110.422 -17.081   2.259  1.00 10.00      A   
ATOM   2817  HN  THR   300    -110.413 -17.715   1.512  1.00 10.00      A   
ATOM   2818  CA  THR   300    -111.695 -16.608   2.816  1.00 10.00      A   
ATOM   2819  CB  THR   300    -112.708 -16.305   1.697  1.00 10.00      A   
ATOM   2820  OG1 THR   300    -112.949 -17.506   0.977  1.00 10.00      A   
ATOM   2821  HG1 THR   300    -112.647 -18.257   1.494  1.00 10.00      A   
ATOM   2822  CG2 THR   300    -112.144 -15.276   0.735  1.00 10.00      A   
ATOM   2823  C   THR   300    -112.294 -17.604   3.841  1.00 10.00      A   
ATOM   2824  O   THR   300    -113.509 -17.836   3.862  1.00 10.00      A   
ATOM   2825  N   VAL   301    -111.437 -18.176   4.683  1.00 10.00      A   
ATOM   2826  HN  VAL   301    -110.485 -17.951   4.617  1.00 10.00      A   
ATOM   2827  CA  VAL   301    -111.869 -19.128   5.706  1.00 10.00      A   
ATOM   2828  CB  VAL   301    -110.805 -20.187   5.977  1.00 10.00      A   
ATOM   2829  CG1 VAL   301    -110.550 -20.971   4.712  1.00 10.00      A   
ATOM   2830  CG2 VAL   301    -109.519 -19.543   6.501  1.00 10.00      A   
ATOM   2831  C   VAL   301    -112.232 -18.381   6.990  1.00 10.00      A   
ATOM   2832  O   VAL   301    -111.784 -17.236   7.213  1.00 10.00      A   
ATOM   2833  N   GLN   302    -113.013 -19.022   7.855  1.00 10.00      A   
ATOM   2834  HN  GLN   302    -113.168 -19.986   7.775  1.00 10.00      A   
ATOM   2835  CA  GLN   302    -113.629 -18.253   8.922  1.00 10.00      A   
ATOM   2836  CB  GLN   302    -115.040 -18.776   9.205  1.00 10.00      A   
ATOM   2837  CG  GLN   302    -115.924 -18.784   7.932  1.00 10.00      A   
ATOM   2838  CD  GLN   302    -116.176 -17.379   7.345  1.00 10.00      A   
ATOM   2839  OE1 GLN   302    -116.903 -16.567   7.936  1.00 10.00      A   
ATOM   2840  NE2 GLN   302    -115.586 -17.100   6.164  1.00 10.00      A   
ATOM   2841 HE21 GLN   302    -115.036 -17.794   5.745  1.00 10.00      A   
ATOM   2842 HE22 GLN   302    -115.731 -16.213   5.772  1.00 10.00      A   
ATOM   2843  C   GLN   302    -112.780 -18.193  10.167  1.00 10.00      A   
ATOM   2844  O   GLN   302    -111.760 -18.879  10.246  1.00 10.00      A   
ATOM   2845  N   SER   303    -113.235 -17.418  11.151  1.00 10.00      A   
ATOM   2846  HN  SER   303    -114.133 -17.033  11.075  1.00 10.00      A   
ATOM   2847  CA  SER   303    -112.436 -17.122  12.343  1.00 10.00      A   
ATOM   2848  CB  SER   303    -113.287 -16.403  13.391  1.00 10.00      A   
ATOM   2849  OG  SER   303    -112.472 -15.981  14.471  1.00 10.00      A   
ATOM   2850  HG  SER   303    -112.400 -16.689  15.114  1.00 10.00      A   
ATOM   2851  C   SER   303    -111.793 -18.359  12.997  1.00 10.00      A   
ATOM   2852  O   SER   303    -110.582 -18.373  13.283  1.00 10.00      A   
ATOM   2853  N   TYR   304    -112.605 -19.376  13.242  1.00 10.00      A   
ATOM   2854  HN  TYR   304    -113.528 -19.348  12.915  1.00 10.00      A   
ATOM   2855  CA  TYR   304    -112.142 -20.539  13.994  1.00 10.00      A   
ATOM   2856  CB  TYR   304    -113.301 -21.448  14.343  1.00 10.00      A   
ATOM   2857  CG  TYR   304    -112.916 -22.580  15.267  1.00 10.00      A   
ATOM   2858  CD1 TYR   304    -112.726 -22.357  16.640  1.00 10.00      A   
ATOM   2859  CD2 TYR   304    -112.716 -23.874  14.765  1.00 10.00      A   
ATOM   2860  CE1 TYR   304    -112.364 -23.407  17.492  1.00 10.00      A   
ATOM   2861  CE2 TYR   304    -112.339 -24.918  15.614  1.00 10.00      A   
ATOM   2862  CZ  TYR   304    -112.166 -24.673  16.973  1.00 10.00      A   
ATOM   2863  OH  TYR   304    -111.819 -25.720  17.799  1.00 10.00      A   
ATOM   2864  HH  TYR   304    -112.356 -25.692  18.595  1.00 10.00      A   
ATOM   2865  C   TYR   304    -111.028 -21.279  13.252  1.00 10.00      A   
ATOM   2866  O   TYR   304    -110.065 -21.709  13.860  1.00 10.00      A   
ATOM   2867  N   ASP   305    -111.164 -21.391  11.934  1.00 10.00      A   
ATOM   2868  HN  ASP   305    -111.991 -21.076  11.514  1.00 10.00      A   
ATOM   2869  CA  ASP   305    -110.118 -21.972  11.090  1.00 10.00      A   
ATOM   2870  CB  ASP   305    -110.596 -22.086   9.635  1.00 10.00      A   
ATOM   2871  CG  ASP   305    -111.727 -23.089   9.475  1.00 10.00      A   
ATOM   2872  OD1 ASP   305    -111.577 -24.205   9.980  1.00 10.00      A   
ATOM   2873  OD2 ASP   305    -112.759 -22.746   8.854  1.00 10.00      A   
ATOM   2874  C   ASP   305    -108.815 -21.167  11.156  1.00 10.00      A   
ATOM   2875  O   ASP   305    -107.738 -21.753  11.244  1.00 10.00      A   
ATOM   2876  N   LEU   306    -108.923 -19.839  11.129  1.00 10.00      A   
ATOM   2877  HN  LEU   306    -109.808 -19.435  11.007  1.00 10.00      A   
ATOM   2878  CA  LEU   306    -107.752 -18.963  11.278  1.00 10.00      A   
ATOM   2879  CB  LEU   306    -108.101 -17.494  11.005  1.00 10.00      A   
ATOM   2880  CG  LEU   306    -108.528 -17.194   9.563  1.00 10.00      A   
ATOM   2881  CD1 LEU   306    -109.238 -15.836   9.478  1.00 10.00      A   
ATOM   2882  CD2 LEU   306    -107.310 -17.249   8.606  1.00 10.00      A   
ATOM   2883  C   LEU   306    -107.058 -19.121  12.630  1.00 10.00      A   
ATOM   2884  O   LEU   306    -105.828 -19.221  12.684  1.00 10.00      A   
ATOM   2885  N   VAL   307    -107.852 -19.181  13.692  1.00 10.00      A   
ATOM   2886  HN  VAL   307    -108.816 -19.080  13.554  1.00 10.00      A   
ATOM   2887  CA  VAL   307    -107.365 -19.391  15.063  1.00 10.00      A   
ATOM   2888  CB  VAL   307    -108.524 -19.300  16.086  1.00 10.00      A   
ATOM   2889  CG1 VAL   307    -108.106 -19.830  17.455  1.00 10.00      A   
ATOM   2890  CG2 VAL   307    -108.996 -17.863  16.211  1.00 10.00      A   
ATOM   2891  C   VAL   307    -106.583 -20.699  15.230  1.00 10.00      A   
ATOM   2892  O   VAL   307    -105.520 -20.710  15.883  1.00 10.00      A   
ATOM   2893  N   LYS   308    -107.092 -21.798  14.677  1.00 10.00      A   
ATOM   2894  HN  LYS   308    -107.937 -21.745  14.183  1.00 10.00      A   
ATOM   2895  CA  LYS   308    -106.411 -23.077  14.797  1.00 10.00      A   
ATOM   2896  CB  LYS   308    -107.211 -24.229  14.170  1.00 10.00      A   
ATOM   2897  CG  LYS   308    -108.512 -24.537  14.879  1.00 10.00      A   
ATOM   2898  CD  LYS   308    -109.121 -25.819  14.373  1.00 10.00      A   
ATOM   2899  CE  LYS   308    -109.730 -25.667  12.982  1.00 10.00      A   
ATOM   2900  NZ  LYS   308    -110.426 -26.952  12.652  1.00 10.00      A   
ATOM   2901  HZ1 LYS   308    -110.858 -26.892  11.707  1.00 10.00      A   
ATOM   2902  HZ2 LYS   308    -111.172 -27.145  13.350  1.00 10.00      A   
ATOM   2903  HZ3 LYS   308    -109.746 -27.740  12.662  1.00 10.00      A   
ATOM   2904  C   LYS   308    -105.022 -22.995  14.167  1.00 10.00      A   
ATOM   2905  O   LYS   308    -104.076 -23.548  14.690  1.00 10.00      A   
ATOM   2906  N   LEU   309    -104.909 -22.312  13.042  1.00 10.00      A   
ATOM   2907  HN  LEU   309    -105.720 -21.966  12.613  1.00 10.00      A   
ATOM   2908  CA  LEU   309    -103.609 -22.055  12.413  1.00 10.00      A   
ATOM   2909  CB  LEU   309    -103.797 -21.417  11.032  1.00 10.00      A   
ATOM   2910  CG  LEU   309    -102.844 -21.659   9.860  1.00 10.00      A   
ATOM   2911  CD1 LEU   309    -102.765 -20.417   9.002  1.00 10.00      A   
ATOM   2912  CD2 LEU   309    -101.442 -22.170  10.229  1.00 10.00      A   
ATOM   2913  C   LEU   309    -102.753 -21.132  13.292  1.00 10.00      A   
ATOM   2914  O   LEU   309    -101.611 -21.466  13.626  1.00 10.00      A   
ATOM   2915  N   LEU   310    -103.298 -19.985  13.662  1.00 10.00      A   
ATOM   2916  HN  LEU   310    -104.237 -19.808  13.442  1.00 10.00      A   
ATOM   2917  CA  LEU   310    -102.535 -18.977  14.391  1.00 10.00      A   
ATOM   2918  CB  LEU   310    -103.327 -17.660  14.541  1.00 10.00      A   
ATOM   2919  CG  LEU   310    -103.599 -16.939  13.216  1.00 10.00      A   
ATOM   2920  CD1 LEU   310    -104.607 -15.840  13.496  1.00 10.00      A   
ATOM   2921  CD2 LEU   310    -102.305 -16.379  12.574  1.00 10.00      A   
ATOM   2922  C   LEU   310    -102.017 -19.450  15.755  1.00 10.00      A   
ATOM   2923  O   LEU   310    -100.936 -19.045  16.167  1.00 10.00      A   
ATOM   2924  N   CYS   311    -102.770 -20.326  16.425  1.00 10.00      A   
ATOM   2925  HN  CYS   311    -103.653 -20.559  16.069  1.00 10.00      A   
ATOM   2926  CA  CYS   311    -102.328 -20.949  17.666  1.00 10.00      A   
ATOM   2927  CB  CYS   311    -103.369 -21.946  18.188  1.00 10.00      A   
ATOM   2928  SG  CYS   311    -104.658 -21.030  18.885  1.00 10.00      A   
ATOM   2929  HG  CYS   311    -104.125 -20.006  19.536  1.00 10.00      A   
ATOM   2930  C   CYS   311    -101.010 -21.692  17.552  1.00 10.00      A   
ATOM   2931  O   CYS   311    -100.343 -21.925  18.554  1.00 10.00      A   
ATOM   2932  N   GLN   312    -100.670 -22.081  16.336  1.00 10.00      A   
ATOM   2933  HN  GLN   312    -101.240 -21.824  15.581  1.00 10.00      A   
ATOM   2934  CA  GLN   312     -99.489 -22.870  16.077  1.00 10.00      A   
ATOM   2935  CB  GLN   312     -99.801 -23.968  15.043  1.00 10.00      A   
ATOM   2936  CG  GLN   312    -100.958 -24.798  15.517  1.00 10.00      A   
ATOM   2937  CD  GLN   312    -100.859 -26.254  15.197  1.00 10.00      A   
ATOM   2938  OE1 GLN   312    -101.937 -26.793  14.670  1.00 10.00      A   
ATOM   2939  NE2 GLN   312     -99.847 -26.902  15.443  1.00 10.00      A   
ATOM   2940 HE21 GLN   312     -99.091 -26.439  15.861  1.00 10.00      A   
ATOM   2941 HE22 GLN   312     -99.840 -27.854  15.212  1.00 10.00      A   
ATOM   2942  C   GLN   312     -98.326 -22.030  15.619  1.00 10.00      A   
ATOM   2943  O   GLN   312     -97.297 -22.591  15.272  1.00 10.00      A   
ATOM   2944  N   CYS   313     -98.474 -20.693  15.651  1.00 10.00      A   
ATOM   2945  HN  CYS   313     -99.293 -20.318  16.036  1.00 10.00      A   
ATOM   2946  CA  CYS   313     -97.463 -19.782  15.133  1.00 10.00      A   
ATOM   2947  CB  CYS   313     -98.066 -18.932  14.000  1.00 10.00      A   
ATOM   2948  SG  CYS   313     -98.709 -19.917  12.632  1.00 10.00      A   
ATOM   2949  HG  CYS   313     -98.653 -19.178  11.533  1.00 10.00      A   
ATOM   2950  C   CYS   313     -96.853 -18.836  16.184  1.00 10.00      A   
ATOM   2951  O   CYS   313     -96.998 -17.621  16.032  1.00 10.00      A   
ATOM   2952  N   PRO   314     -96.144 -19.378  17.208  1.00 10.00      A   
ATOM   2953  CA  PRO   314     -95.605 -18.541  18.290  1.00 10.00      A   
ATOM   2954  CB  PRO   314     -94.998 -19.562  19.280  1.00 10.00      A   
ATOM   2955  CG  PRO   314     -94.753 -20.789  18.494  1.00 10.00      A   
ATOM   2956  CD  PRO   314     -95.805 -20.807  17.407  1.00 10.00      A   
ATOM   2957  C   PRO   314     -94.524 -17.527  17.855  1.00 10.00      A   
ATOM   2958  O   PRO   314     -94.342 -16.504  18.528  1.00 10.00      A   
ATOM   2959  N   LYS   315     -93.826 -17.800  16.748  1.00 10.00      A   
ATOM   2960  HN  LYS   315     -94.023 -18.617  16.243  1.00 10.00      A   
ATOM   2961  CA  LYS   315     -92.777 -16.901  16.282  1.00 10.00      A   
ATOM   2962  CB  LYS   315     -91.570 -17.694  15.766  1.00 10.00      A   
ATOM   2963  CG  LYS   315     -90.836 -18.486  16.874  1.00 10.00      A   
ATOM   2964  CD  LYS   315     -89.614 -19.161  16.307  1.00 10.00      A   
ATOM   2965  CE  LYS   315     -88.580 -19.501  17.411  1.00 10.00      A   
ATOM   2966  NZ  LYS   315     -89.110 -19.349  18.813  1.00 10.00      A   
ATOM   2967  HZ1 LYS   315     -88.370 -19.591  19.503  1.00 10.00      A   
ATOM   2968  HZ2 LYS   315     -89.923 -19.980  18.958  1.00 10.00      A   
ATOM   2969  HZ3 LYS   315     -89.414 -18.367  18.975  1.00 10.00      A   
ATOM   2970  C   LYS   315     -93.227 -15.848  15.259  1.00 10.00      A   
ATOM   2971  O   LYS   315     -92.407 -15.114  14.704  1.00 10.00      A   
ATOM   2972  N   LEU   316     -94.535 -15.727  15.039  1.00 10.00      A   
ATOM   2973  HN  LEU   316     -95.172 -16.214  15.602  1.00 10.00      A   
ATOM   2974  CA  LEU   316     -95.017 -14.885  13.978  1.00 10.00      A   
ATOM   2975  CB  LEU   316     -96.546 -15.039  13.830  1.00 10.00      A   
ATOM   2976  CG  LEU   316     -97.224 -14.677  12.522  1.00 10.00      A   
ATOM   2977  CD1 LEU   316     -96.670 -15.476  11.335  1.00 10.00      A   
ATOM   2978  CD2 LEU   316     -98.769 -14.803  12.649  1.00 10.00      A   
ATOM   2979  C   LEU   316     -94.639 -13.420  14.223  1.00 10.00      A   
ATOM   2980  O   LEU   316     -94.819 -12.892  15.319  1.00 10.00      A   
ATOM   2981  N   GLN   317     -94.105 -12.779  13.201  1.00 10.00      A   
ATOM   2982  HN  GLN   317     -93.956 -13.265  12.363  1.00 10.00      A   
ATOM   2983  CA  GLN   317     -93.729 -11.376  13.275  1.00 10.00      A   
ATOM   2984  CB  GLN   317     -92.274 -11.201  12.856  1.00 10.00      A   
ATOM   2985  CG  GLN   317     -91.300 -11.791  13.891  1.00 10.00      A   
ATOM   2986  CD  GLN   317     -89.857 -11.576  13.553  1.00 10.00      A   
ATOM   2987  OE1 GLN   317     -89.576 -11.279  12.292  1.00 10.00      A   
ATOM   2988  NE2 GLN   317     -88.980 -11.702  14.419  1.00 10.00      A   
ATOM   2989 HE21 GLN   317     -89.258 -11.946  15.327  1.00 10.00      A   
ATOM   2990 HE22 GLN   317     -88.047 -11.554  14.159  1.00 10.00      A   
ATOM   2991  C   GLN   317     -94.607 -10.484  12.394  1.00 10.00      A   
ATOM   2992  O   GLN   317     -94.759  -9.298  12.657  1.00 10.00      A   
ATOM   2993  N   ARG   318     -95.138 -11.056  11.308  1.00 10.00      A   
ATOM   2994  HN  ARG   318     -94.962 -12.006  11.143  1.00 10.00      A   
ATOM   2995  CA  ARG   318     -95.977 -10.314  10.348  1.00 10.00      A   
ATOM   2996  CB  ARG   318     -95.174  -9.950   9.074  1.00 10.00      A   
ATOM   2997  CG  ARG   318     -96.069  -9.242   8.027  1.00 10.00      A   
ATOM   2998  CD  ARG   318     -95.330  -8.727   6.802  1.00 10.00      A   
ATOM   2999  NE  ARG   318     -93.913  -8.482   7.020  1.00 10.00      A   
ATOM   3000  HE  ARG   318     -93.575  -8.540   7.937  1.00 10.00      A   
ATOM   3001  CZ  ARG   318     -93.067  -8.186   6.036  1.00 10.00      A   
ATOM   3002  NH1 ARG   318     -93.511  -8.082   4.779  1.00 10.00      A   
ATOM   3003 HH11 ARG   318     -92.848  -7.850   4.011  1.00 10.00      A   
ATOM   3004 HH12 ARG   318     -94.518  -8.233   4.569  1.00 10.00      A   
ATOM   3005  NH2 ARG   318     -91.773  -7.980   6.308  1.00 10.00      A   
ATOM   3006 HH21 ARG   318     -91.430  -8.051   7.288  1.00 10.00      A   
ATOM   3007 HH22 ARG   318     -91.111  -7.747   5.541  1.00 10.00      A   
ATOM   3008  C   ARG   318     -97.187 -11.166   9.966  1.00 10.00      A   
ATOM   3009  O   ARG   318     -97.030 -12.328   9.497  1.00 10.00      A   
ATOM   3010  N   LEU   319     -98.388 -10.617  10.192  1.00 10.00      A   
ATOM   3011  HN  LEU   319     -98.436  -9.753  10.650  1.00 10.00      A   
ATOM   3012  CA  LEU   319     -99.626 -11.269   9.776  1.00 10.00      A   
ATOM   3013  CB  LEU   319    -100.507 -11.630  10.978  1.00 10.00      A   
ATOM   3014  CG  LEU   319    -101.864 -12.271  10.609  1.00 10.00      A   
ATOM   3015  CD1 LEU   319    -101.678 -13.615   9.869  1.00 10.00      A   
ATOM   3016  CD2 LEU   319    -102.695 -12.487  11.881  1.00 10.00      A   
ATOM   3017  C   LEU   319    -100.441 -10.355   8.866  1.00 10.00      A   
ATOM   3018  O   LEU   319    -100.819  -9.253   9.279  1.00 10.00      A   
ATOM   3019  N   TRP   320    -100.746 -10.830   7.658  1.00 10.00      A   
ATOM   3020  HN  TRP   320    -100.273 -11.616   7.313  1.00 10.00      A   
ATOM   3021  CA  TRP   320    -101.781 -10.191   6.837  1.00 10.00      A   
ATOM   3022  CB  TRP   320    -101.269  -9.942   5.444  1.00 10.00      A   
ATOM   3023  CG  TRP   320    -100.183  -8.912   5.358  1.00 10.00      A   
ATOM   3024  CD1 TRP   320     -99.406  -8.428   6.354  1.00 10.00      A   
ATOM   3025  CD2 TRP   320     -99.782  -8.246   4.165  1.00 10.00      A   
ATOM   3026  NE1 TRP   320     -98.506  -7.509   5.846  1.00 10.00      A   
ATOM   3027  HE1 TRP   320     -97.826  -7.029   6.363  1.00 10.00      A   
ATOM   3028  CE2 TRP   320     -98.722  -7.386   4.501  1.00 10.00      A   
ATOM   3029  CE3 TRP   320    -100.218  -8.316   2.829  1.00 10.00      A   
ATOM   3030  CZ2 TRP   320     -98.111  -6.544   3.560  1.00 10.00      A   
ATOM   3031  CZ3 TRP   320     -99.610  -7.494   1.885  1.00 10.00      A   
ATOM   3032  CH2 TRP   320     -98.560  -6.619   2.259  1.00 10.00      A   
ATOM   3033  C   TRP   320    -102.968 -11.152   6.788  1.00 10.00      A   
ATOM   3034  O   TRP   320    -102.790 -12.348   6.538  1.00 10.00      A   
ATOM   3035  N   VAL   321    -104.176 -10.640   7.058  1.00 10.00      A   
ATOM   3036  HN  VAL   321    -104.282  -9.670   7.144  1.00 10.00      A   
ATOM   3037  CA  VAL   321    -105.349 -11.516   7.227  1.00 10.00      A   
ATOM   3038  CB  VAL   321    -105.754 -11.839   8.733  1.00 10.00      A   
ATOM   3039  CG1 VAL   321    -105.960 -13.309   9.063  1.00 10.00      A   
ATOM   3040  CG2 VAL   321    -105.236 -10.881   9.797  1.00 10.00      A   
ATOM   3041  C   VAL   321    -106.599 -10.759   6.787  1.00 10.00      A   
ATOM   3042  O   VAL   321    -106.639  -9.507   6.832  1.00 10.00      A   
ATOM   3043  N   LEU   322    -107.631 -11.503   6.414  1.00 10.00      A   
ATOM   3044  HN  LEU   322    -107.524 -12.469   6.284  1.00 10.00      A   
ATOM   3045  CA  LEU   322    -108.938 -10.866   6.199  1.00 10.00      A   
ATOM   3046  CB  LEU   322    -109.824 -11.718   5.276  1.00 10.00      A   
ATOM   3047  CG  LEU   322    -109.442 -11.721   3.807  1.00 10.00      A   
ATOM   3048  CD1 LEU   322    -110.262 -12.763   2.993  1.00 10.00      A   
ATOM   3049  CD2 LEU   322    -109.556 -10.310   3.188  1.00 10.00      A   
ATOM   3050  C   LEU   322    -109.654 -10.590   7.521  1.00 10.00      A   
ATOM   3051  O   LEU   322    -109.338 -11.207   8.553  1.00 10.00      A   
ATOM   3052  N   ASP   323    -110.643  -9.695   7.491  1.00 10.00      A   
ATOM   3053  HN  ASP   323    -110.868  -9.247   6.649  1.00 10.00      A   
ATOM   3054  CA  ASP   323    -111.397  -9.376   8.708  1.00 10.00      A   
ATOM   3055  CB  ASP   323    -112.254  -8.117   8.503  1.00 10.00      A   
ATOM   3056  CG  ASP   323    -113.224  -8.256   7.357  1.00 10.00      A   
ATOM   3057  OD1 ASP   323    -113.464  -9.399   6.875  1.00 10.00      A   
ATOM   3058  OD2 ASP   323    -113.800  -7.228   6.947  1.00 10.00      A   
ATOM   3059  C   ASP   323    -112.224 -10.556   9.244  1.00 10.00      A   
ATOM   3060  O   ASP   323    -112.734 -10.484  10.366  1.00 10.00      A   
ATOM   3061  N   TYR   324    -112.314 -11.649   8.471  1.00 10.00      A   
ATOM   3062  HN  TYR   324    -112.030 -11.592   7.535  1.00 10.00      A   
ATOM   3063  CA  TYR   324    -112.835 -12.952   8.993  1.00 10.00      A   
ATOM   3064  CB  TYR   324    -112.673 -14.045   7.953  1.00 10.00      A   
ATOM   3065  CG  TYR   324    -113.569 -13.865   6.750  1.00 10.00      A   
ATOM   3066  CD1 TYR   324    -113.068 -14.014   5.461  1.00 10.00      A   
ATOM   3067  CD2 TYR   324    -114.919 -13.576   6.907  1.00 10.00      A   
ATOM   3068  CE1 TYR   324    -113.899 -13.885   4.340  1.00 10.00      A   
ATOM   3069  CE2 TYR   324    -115.764 -13.436   5.800  1.00 10.00      A   
ATOM   3070  CZ  TYR   324    -115.239 -13.583   4.531  1.00 10.00      A   
ATOM   3071  OH  TYR   324    -116.077 -13.463   3.447  1.00 10.00      A   
ATOM   3072  HH  TYR   324    -116.647 -12.699   3.565  1.00 10.00      A   
ATOM   3073  C   TYR   324    -112.191 -13.416  10.298  1.00 10.00      A   
ATOM   3074  O   TYR   324    -112.786 -14.192  11.055  1.00 10.00      A   
ATOM   3075  N   ILE   325    -110.962 -12.960  10.556  1.00 10.00      A   
ATOM   3076  HN  ILE   325    -110.488 -12.433   9.879  1.00 10.00      A   
ATOM   3077  CA  ILE   325    -110.319 -13.241  11.840  1.00 10.00      A   
ATOM   3078  CB  ILE   325    -108.943 -12.544  11.942  1.00 10.00      A   
ATOM   3079  CG1 ILE   325    -108.153 -13.042  13.182  1.00 10.00      A   
ATOM   3080  CG2 ILE   325    -109.077 -10.989  11.919  1.00 10.00      A   
ATOM   3081  CD1 ILE   325    -107.943 -14.551  13.246  1.00 10.00      A   
ATOM   3082  C   ILE   325    -111.236 -12.873  13.001  1.00 10.00      A   
ATOM   3083  O   ILE   325    -111.300 -13.601  13.971  1.00 10.00      A   
ATOM   3084  N   GLU   326    -111.946 -11.741  12.863  1.00 10.00      A   
ATOM   3085  HN  GLU   326    -111.821 -11.230  12.037  1.00 10.00      A   
ATOM   3086  CA  GLU   326    -112.900 -11.204  13.856  1.00 10.00      A   
ATOM   3087  CB  GLU   326    -114.080 -12.174  14.059  1.00 10.00      A   
ATOM   3088  CG  GLU   326    -114.944 -12.342  12.811  1.00 10.00      A   
ATOM   3089  CD  GLU   326    -116.220 -13.111  13.077  1.00 10.00      A   
ATOM   3090  OE1 GLU   326    -116.210 -14.112  13.847  1.00 10.00      A   
ATOM   3091  OE2 GLU   326    -117.253 -12.709  12.504  1.00 10.00      A   
ATOM   3092  C   GLU   326    -112.226 -10.821  15.167  1.00 10.00      A   
ATOM   3093  O   GLU   326    -111.050 -11.127  15.372  1.00 10.00      A   
ATOM   3094  N   ASP   327    -112.966 -10.170  16.067  1.00 10.00      A   
ATOM   3095  HN  ASP   327    -113.906  -9.977  15.866  1.00 10.00      A   
ATOM   3096  CA  ASP   327    -112.404  -9.737  17.347  1.00 10.00      A   
ATOM   3097  CB  ASP   327    -113.455  -8.939  18.166  1.00 10.00      A   
ATOM   3098  CG  ASP   327    -113.775  -7.562  17.565  1.00 10.00      A   
ATOM   3099  OD1 ASP   327    -112.998  -7.017  16.732  1.00 10.00      A   
ATOM   3100  OD2 ASP   327    -114.855  -7.027  17.910  1.00 10.00      A   
ATOM   3101  C   ASP   327    -111.912 -10.955  18.175  1.00 10.00      A   
ATOM   3102  O   ASP   327    -110.882 -10.898  18.845  1.00 10.00      A   
ATOM   3103  N   ALA   328    -112.665 -12.040  18.157  1.00 10.00      A   
ATOM   3104  HN  ALA   328    -113.477 -12.065  17.609  1.00 10.00      A   
ATOM   3105  CA  ALA   328    -112.281 -13.215  18.960  1.00 10.00      A   
ATOM   3106  CB  ALA   328    -113.396 -14.247  18.931  1.00 10.00      A   
ATOM   3107  C   ALA   328    -110.942 -13.820  18.480  1.00 10.00      A   
ATOM   3108  O   ALA   328    -110.127 -14.270  19.292  1.00 10.00      A   
ATOM   3109  N   GLY   329    -110.728 -13.832  17.167  1.00 10.00      A   
ATOM   3110  HN  GLY   329    -111.437 -13.492  16.581  1.00 10.00      A   
ATOM   3111  CA  GLY   329    -109.478 -14.333  16.551  1.00 10.00      A   
ATOM   3112  C   GLY   329    -108.295 -13.432  16.884  1.00 10.00      A   
ATOM   3113  O   GLY   329    -107.184 -13.919  17.156  1.00 10.00      A   
ATOM   3114  N   LEU   330    -108.539 -12.116  16.926  1.00 10.00      A   
ATOM   3115  HN  LEU   330    -109.435 -11.782  16.710  1.00 10.00      A   
ATOM   3116  CA  LEU   330    -107.470 -11.156  17.297  1.00 10.00      A   
ATOM   3117  CB  LEU   330    -107.828  -9.724  16.864  1.00 10.00      A   
ATOM   3118  CG  LEU   330    -107.782  -9.501  15.341  1.00 10.00      A   
ATOM   3119  CD1 LEU   330    -108.287  -8.040  15.038  1.00 10.00      A   
ATOM   3120  CD2 LEU   330    -106.373  -9.699  14.685  1.00 10.00      A   
ATOM   3121  C   LEU   330    -107.096 -11.239  18.783  1.00 10.00      A   
ATOM   3122  O   LEU   330    -105.931 -11.032  19.164  1.00 10.00      A   
ATOM   3123  N   GLU   331    -108.078 -11.574  19.613  1.00 10.00      A   
ATOM   3124  HN  GLU   331    -108.986 -11.686  19.262  1.00 10.00      A   
ATOM   3125  CA  GLU   331    -107.833 -11.776  21.023  1.00 10.00      A   
ATOM   3126  CB  GLU   331    -109.165 -12.026  21.717  1.00 10.00      A   
ATOM   3127  CG  GLU   331    -109.079 -12.088  23.198  1.00 10.00      A   
ATOM   3128  CD  GLU   331    -110.427 -11.859  23.848  1.00 10.00      A   
ATOM   3129  OE1 GLU   331    -111.412 -12.547  23.473  1.00 10.00      A   
ATOM   3130  OE2 GLU   331    -110.499 -10.976  24.742  1.00 10.00      A   
ATOM   3131  C   GLU   331    -106.884 -12.987  21.205  1.00 10.00      A   
ATOM   3132  O   GLU   331    -105.963 -12.970  22.052  1.00 10.00      A   
ATOM   3133  N   VAL   332    -107.091 -14.025  20.396  1.00 10.00      A   
ATOM   3134  HN  VAL   332    -107.844 -14.004  19.769  1.00 10.00      A   
ATOM   3135  CA  VAL   332    -106.202 -15.209  20.425  1.00 10.00      A   
ATOM   3136  CB  VAL   332    -106.800 -16.391  19.644  1.00 10.00      A   
ATOM   3137  CG1 VAL   332    -105.751 -17.473  19.423  1.00 10.00      A   
ATOM   3138  CG2 VAL   332    -107.956 -16.964  20.425  1.00 10.00      A   
ATOM   3139  C   VAL   332    -104.816 -14.869  19.888  1.00 10.00      A   
ATOM   3140  O   VAL   332    -103.804 -15.251  20.468  1.00 10.00      A   
ATOM   3141  N   LEU   333    -104.782 -14.134  18.782  1.00 10.00      A   
ATOM   3142  HN  LEU   333    -105.621 -13.934  18.318  1.00 10.00      A   
ATOM   3143  CA  LEU   333    -103.525 -13.612  18.235  1.00 10.00      A   
ATOM   3144  CB  LEU   333    -103.793 -12.735  17.030  1.00 10.00      A   
ATOM   3145  CG  LEU   333    -102.551 -12.107  16.393  1.00 10.00      A   
ATOM   3146  CD1 LEU   333    -101.724 -13.175  15.652  1.00 10.00      A   
ATOM   3147  CD2 LEU   333    -102.915 -10.986  15.444  1.00 10.00      A   
ATOM   3148  C   LEU   333    -102.733 -12.845  19.312  1.00 10.00      A   
ATOM   3149  O   LEU   333    -101.543 -13.071  19.485  1.00 10.00      A   
ATOM   3150  N   ALA   334    -103.406 -11.976  20.059  1.00 10.00      A   
ATOM   3151  HN  ALA   334    -104.366 -11.860  19.903  1.00 10.00      A   
ATOM   3152  CA  ALA   334    -102.753 -11.182  21.118  1.00 10.00      A   
ATOM   3153  CB  ALA   334    -103.753 -10.196  21.717  1.00 10.00      A   
ATOM   3154  C   ALA   334    -102.119 -12.038  22.223  1.00 10.00      A   
ATOM   3155  O   ALA   334    -101.071 -11.676  22.782  1.00 10.00      A   
ATOM   3156  N   SER   335    -102.758 -13.154  22.551  1.00 10.00      A   
ATOM   3157  HN  SER   335    -103.623 -13.346  22.130  1.00 10.00      A   
ATOM   3158  CA  SER   335    -102.211 -14.113  23.526  1.00 10.00      A   
ATOM   3159  CB  SER   335    -103.319 -15.085  23.935  1.00 10.00      A   
ATOM   3160  OG  SER   335    -102.862 -15.877  24.997  1.00 10.00      A   
ATOM   3161  HG  SER   335    -102.884 -16.801  24.739  1.00 10.00      A   
ATOM   3162  C   SER   335    -101.014 -14.950  23.046  1.00 10.00      A   
ATOM   3163  O   SER   335    -100.169 -15.376  23.857  1.00 10.00      A   
ATOM   3164  N   THR   336    -101.005 -15.249  21.751  1.00 10.00      A   
ATOM   3165  HN  THR   336    -101.634 -14.771  21.171  1.00 10.00      A   
ATOM   3166  CA  THR   336    -100.127 -16.238  21.127  1.00 10.00      A   
ATOM   3167  CB  THR   336    -100.836 -16.875  19.897  1.00 10.00      A   
ATOM   3168  OG1 THR   336    -102.054 -17.474  20.349  1.00 10.00      A   
ATOM   3169  HG1 THR   336    -102.754 -16.816  20.350  1.00 10.00      A   
ATOM   3170  CG2 THR   336     -99.930 -17.952  19.243  1.00 10.00      A   
ATOM   3171  C   THR   336     -98.840 -15.679  20.564  1.00 10.00      A   
ATOM   3172  O   THR   336     -97.777 -16.305  20.674  1.00 10.00      A   
ATOM   3173  N   CYS   337     -98.950 -14.553  19.883  1.00 10.00      A   
ATOM   3174  HN  CYS   337     -99.777 -14.031  19.941  1.00 10.00      A   
ATOM   3175  CA  CYS   337     -97.856 -14.080  19.048  1.00 10.00      A   
ATOM   3176  CB  CYS   337     -98.346 -13.759  17.643  1.00 10.00      A   
ATOM   3177  SG  CYS   337     -99.176 -15.191  16.857  1.00 10.00      A   
ATOM   3178  HG  CYS   337     -98.272 -15.848  16.144  1.00 10.00      A   
ATOM   3179  C   CYS   337     -97.175 -12.889  19.699  1.00 10.00      A   
ATOM   3180  O   CYS   337     -97.410 -11.756  19.323  1.00 10.00      A   
ATOM   3181  N   LYS   338     -96.339 -13.155  20.702  1.00 10.00      A   
ATOM   3182  HN  LYS   338     -96.132 -14.087  20.925  1.00 10.00      A   
ATOM   3183  CA  LYS   338     -95.721 -12.069  21.482  1.00 10.00      A   
ATOM   3184  CB  LYS   338     -95.204 -12.602  22.808  1.00 10.00      A   
ATOM   3185  CG  LYS   338     -96.325 -13.136  23.693  1.00 10.00      A   
ATOM   3186  CD  LYS   338     -97.353 -12.039  23.933  1.00 10.00      A   
ATOM   3187  CE  LYS   338     -98.392 -12.479  24.915  1.00 10.00      A   
ATOM   3188  NZ  LYS   338     -99.419 -11.428  25.050  1.00 10.00      A   
ATOM   3189  HZ1 LYS   338     -98.985 -10.545  25.386  1.00 10.00      A   
ATOM   3190  HZ2 LYS   338    -100.146 -11.725  25.732  1.00 10.00      A   
ATOM   3191  HZ3 LYS   338     -99.872 -11.251  24.131  1.00 10.00      A   
ATOM   3192  C   LYS   338     -94.635 -11.310  20.736  1.00 10.00      A   
ATOM   3193  O   LYS   338     -94.177 -10.244  21.201  1.00 10.00      A   
ATOM   3194  N   ASP   339     -94.216 -11.863  19.589  1.00 10.00      A   
ATOM   3195  HN  ASP   339     -94.592 -12.722  19.304  1.00 10.00      A   
ATOM   3196  CA  ASP   339     -93.219 -11.216  18.764  1.00 10.00      A   
ATOM   3197  CB  ASP   339     -92.165 -12.207  18.256  1.00 10.00      A   
ATOM   3198  CG  ASP   339     -90.822 -11.540  17.985  1.00 10.00      A   
ATOM   3199  OD1 ASP   339     -90.507 -10.543  18.673  1.00 10.00      A   
ATOM   3200  OD2 ASP   339     -90.071 -12.009  17.091  1.00 10.00      A   
ATOM   3201  C   ASP   339     -93.828 -10.490  17.575  1.00 10.00      A   
ATOM   3202  O   ASP   339     -93.087  -9.991  16.728  1.00 10.00      A   
ATOM   3203  N   LEU   340     -95.162 -10.406  17.510  1.00 10.00      A   
ATOM   3204  HN  LEU   340     -95.710 -10.798  18.223  1.00 10.00      A   
ATOM   3205  CA  LEU   340     -95.803  -9.739  16.395  1.00 10.00      A   
ATOM   3206  CB  LEU   340     -97.346  -9.803  16.526  1.00 10.00      A   
ATOM   3207  CG  LEU   340     -98.086  -9.549  15.210  1.00 10.00      A   
ATOM   3208  CD1 LEU   340     -97.929 -10.696  14.237  1.00 10.00      A   
ATOM   3209  CD2 LEU   340     -99.590  -9.295  15.491  1.00 10.00      A   
ATOM   3210  C   LEU   340     -95.327  -8.285  16.265  1.00 10.00      A   
ATOM   3211  O   LEU   340     -95.364  -7.530  17.239  1.00 10.00      A   
ATOM   3212  N   ARG   341     -94.909  -7.905  15.059  1.00 10.00      A   
ATOM   3213  HN  ARG   341     -94.915  -8.569  14.338  1.00 10.00      A   
ATOM   3214  CA  ARG   341     -94.445  -6.558  14.749  1.00 10.00      A   
ATOM   3215  CB  ARG   341     -93.102  -6.607  14.011  1.00 10.00      A   
ATOM   3216  CG  ARG   341     -92.024  -7.537  14.632  1.00 10.00      A   
ATOM   3217  CD  ARG   341     -91.611  -7.052  15.976  1.00 10.00      A   
ATOM   3218  NE  ARG   341     -90.645  -7.947  16.643  1.00 10.00      A   
ATOM   3219  HE  ARG   341     -91.011  -8.632  17.241  1.00 10.00      A   
ATOM   3220  CZ  ARG   341     -89.330  -7.887  16.486  1.00 10.00      A   
ATOM   3221  NH1 ARG   341     -88.802  -6.990  15.666  1.00 10.00      A   
ATOM   3222 HH11 ARG   341     -87.771  -6.942  15.542  1.00 10.00      A   
ATOM   3223 HH12 ARG   341     -89.420  -6.335  15.146  1.00 10.00      A   
ATOM   3224  NH2 ARG   341     -88.530  -8.717  17.165  1.00 10.00      A   
ATOM   3225 HH21 ARG   341     -88.939  -9.413  17.820  1.00 10.00      A   
ATOM   3226 HH22 ARG   341     -87.499  -8.665  17.038  1.00 10.00      A   
ATOM   3227  C   ARG   341     -95.423  -5.789  13.839  1.00 10.00      A   
ATOM   3228  O   ARG   341     -95.421  -4.562  13.806  1.00 10.00      A   
ATOM   3229  N   GLU   342     -96.164  -6.515  13.003  1.00 10.00      A   
ATOM   3230  HN  GLU   342     -96.171  -7.491  13.087  1.00 10.00      A   
ATOM   3231  CA  GLU   342     -96.969  -5.874  11.960  1.00 10.00      A   
ATOM   3232  CB  GLU   342     -96.188  -5.802  10.637  1.00 10.00      A   
ATOM   3233  CG  GLU   342     -97.015  -5.325   9.408  1.00 10.00      A   
ATOM   3234  CD  GLU   342     -96.188  -5.444   8.106  1.00 10.00      A   
ATOM   3235  OE1 GLU   342     -94.929  -5.414   8.166  1.00 10.00      A   
ATOM   3236  OE2 GLU   342     -96.769  -5.619   7.036  1.00 10.00      A   
ATOM   3237  C   GLU   342     -98.219  -6.692  11.769  1.00 10.00      A   
ATOM   3238  O   GLU   342     -98.132  -7.923  11.646  1.00 10.00      A   
ATOM   3239  N   LEU   343     -99.379  -6.004  11.778  1.00 10.00      A   
ATOM   3240  HN  LEU   343     -99.345  -5.041  11.957  1.00 10.00      A   
ATOM   3241  CA  LEU   343    -100.673  -6.610  11.537  1.00 10.00      A   
ATOM   3242  CB  LEU   343    -101.547  -6.622  12.800  1.00 10.00      A   
ATOM   3243  CG  LEU   343    -103.007  -7.119  12.619  1.00 10.00      A   
ATOM   3244  CD1 LEU   343    -103.036  -8.623  12.213  1.00 10.00      A   
ATOM   3245  CD2 LEU   343    -103.834  -6.916  13.901  1.00 10.00      A   
ATOM   3246  C   LEU   343    -101.409  -5.851  10.456  1.00 10.00      A   
ATOM   3247  O   LEU   343    -101.591  -4.622  10.567  1.00 10.00      A   
ATOM   3248  N   ARG   344    -101.861  -6.558   9.418  1.00 10.00      A   
ATOM   3249  HN  ARG   344    -101.615  -7.502   9.323  1.00 10.00      A   
ATOM   3250  CA  ARG   344    -102.739  -5.910   8.401  1.00 10.00      A   
ATOM   3251  CB  ARG   344    -102.061  -5.810   7.020  1.00 10.00      A   
ATOM   3252  CG  ARG   344    -100.735  -5.060   7.078  1.00 10.00      A   
ATOM   3253  CD  ARG   344    -100.324  -4.595   5.681  1.00 10.00      A   
ATOM   3254  NE  ARG   344     -98.976  -4.083   5.781  1.00 10.00      A   
ATOM   3255  HE  ARG   344     -98.454  -4.388   6.552  1.00 10.00      A   
ATOM   3256  CZ  ARG   344     -98.387  -3.250   4.938  1.00 10.00      A   
ATOM   3257  NH1 ARG   344     -99.006  -2.819   3.843  1.00 10.00      A   
ATOM   3258 HH11 ARG   344     -98.522  -2.164   3.195  1.00 10.00      A   
ATOM   3259 HH12 ARG   344     -99.974  -3.137   3.633  1.00 10.00      A   
ATOM   3260  NH2 ARG   344     -97.122  -2.896   5.187  1.00 10.00      A   
ATOM   3261 HH21 ARG   344     -96.630  -3.274   6.022  1.00 10.00      A   
ATOM   3262 HH22 ARG   344     -96.635  -2.246   4.547  1.00 10.00      A   
ATOM   3263  C   ARG   344    -104.011  -6.717   8.300  1.00 10.00      A   
ATOM   3264  O   ARG   344    -103.954  -7.927   8.009  1.00 10.00      A   
ATOM   3265  N   VAL   345    -105.146  -6.062   8.575  1.00 10.00      A   
ATOM   3266  HN  VAL   345    -105.092  -5.113   8.815  1.00 10.00      A   
ATOM   3267  CA  VAL   345    -106.477  -6.705   8.534  1.00 10.00      A   
ATOM   3268  CB  VAL   345    -107.232  -6.573   9.891  1.00 10.00      A   
ATOM   3269  CG1 VAL   345    -108.654  -7.178   9.813  1.00 10.00      A   
ATOM   3270  CG2 VAL   345    -106.448  -7.267  11.024  1.00 10.00      A   
ATOM   3271  C   VAL   345    -107.268  -6.049   7.401  1.00 10.00      A   
ATOM   3272  O   VAL   345    -107.638  -4.853   7.478  1.00 10.00      A   
ATOM   3273  N   PHE   346    -107.499  -6.822   6.340  1.00 10.00      A   
ATOM   3274  HN  PHE   346    -107.260  -7.771   6.397  1.00 10.00      A   
ATOM   3275  CA  PHE   346    -108.091  -6.330   5.097  1.00 10.00      A   
ATOM   3276  CB  PHE   346    -107.427  -7.033   3.912  1.00 10.00      A   
ATOM   3277  CG  PHE   346    -105.969  -6.619   3.702  1.00 10.00      A   
ATOM   3278  CD1 PHE   346    -104.932  -7.431   4.117  1.00 10.00      A   
ATOM   3279  CD2 PHE   346    -105.656  -5.383   3.132  1.00 10.00      A   
ATOM   3280  CE1 PHE   346    -103.590  -7.016   3.960  1.00 10.00      A   
ATOM   3281  CE2 PHE   346    -104.305  -4.986   2.945  1.00 10.00      A   
ATOM   3282  CZ  PHE   346    -103.292  -5.800   3.377  1.00 10.00      A   
ATOM   3283  C   PHE   346    -109.577  -6.645   5.089  1.00 10.00      A   
ATOM   3284  O   PHE   346    -109.993  -7.640   5.702  1.00 10.00      A   
ATOM   3285  N   PRO   347    -110.382  -5.839   4.370  1.00 10.00      A   
ATOM   3286  CA  PRO   347    -111.844  -6.057   4.376  1.00 10.00      A   
ATOM   3287  CB  PRO   347    -112.405  -4.714   3.841  1.00 10.00      A   
ATOM   3288  CG  PRO   347    -111.277  -4.151   2.936  1.00 10.00      A   
ATOM   3289  CD  PRO   347    -109.964  -4.715   3.496  1.00 10.00      A   
ATOM   3290  C   PRO   347    -112.255  -7.231   3.449  1.00 10.00      A   
ATOM   3291  O   PRO   347    -111.767  -7.321   2.326  1.00 10.00      A   
ATOM   3292  N   SER   348    -113.115  -8.132   3.921  1.00 10.00      A   
ATOM   3293  HN  SER   348    -113.443  -8.046   4.841  1.00 10.00      A   
ATOM   3294  CA  SER   348    -113.582  -9.253   3.094  1.00 10.00      A   
ATOM   3295  CB  SER   348    -114.116 -10.383   3.986  1.00 10.00      A   
ATOM   3296  OG  SER   348    -115.101  -9.920   4.887  1.00 10.00      A   
ATOM   3297  HG  SER   348    -114.924 -10.272   5.763  1.00 10.00      A   
ATOM   3298  C   SER   348    -114.663  -8.742   2.120  1.00 10.00      A   
ATOM   3299  O   SER   348    -114.777  -9.194   0.974  1.00 10.00      A   
ATOM   3300  N   GLU   349    -115.437  -7.762   2.578  1.00 10.00      A   
ATOM   3301  HN  GLU   349    -115.306  -7.437   3.494  1.00 10.00      A   
ATOM   3302  CA  GLU   349    -116.471  -7.160   1.754  1.00 10.00      A   
ATOM   3303  CB  GLU   349    -117.862  -7.660   2.185  1.00 10.00      A   
ATOM   3304  CG  GLU   349    -117.992  -9.180   2.059  1.00 10.00      A   
ATOM   3305  CD  GLU   349    -118.249  -9.633   0.635  1.00 10.00      A   
ATOM   3306  OE1 GLU   349    -118.365  -8.773  -0.278  1.00 10.00      A   
ATOM   3307  OE2 GLU   349    -118.359 -10.870   0.422  1.00 10.00      A   
ATOM   3308  C   GLU   349    -116.420  -5.631   1.851  1.00 10.00      A   
ATOM   3309  O   GLU   349    -117.316  -5.020   2.440  1.00 10.00      A   
ATOM   3310  N   PRO   350    -115.405  -5.018   1.230  1.00 10.00      A   
ATOM   3311  CA  PRO   350    -115.166  -3.588   1.390  1.00 10.00      A   
ATOM   3312  CB  PRO   350    -113.890  -3.334   0.570  1.00 10.00      A   
ATOM   3313  CG  PRO   350    -113.674  -4.529  -0.287  1.00 10.00      A   
ATOM   3314  CD  PRO   350    -114.423  -5.671   0.342  1.00 10.00      A   
ATOM   3315  C   PRO   350    -116.323  -2.730   0.847  1.00 10.00      A   
ATOM   3316  O   PRO   350    -116.485  -1.580   1.247  1.00 10.00      A   
ATOM   3317  N   PHE   351    -117.110  -3.272  -0.073  1.00 10.00      A   
ATOM   3318  HN  PHE   351    -117.001  -4.215  -0.318  1.00 10.00      A   
ATOM   3319  CA  PHE   351    -118.133  -2.468  -0.717  1.00 10.00      A   
ATOM   3320  CB  PHE   351    -118.059  -2.591  -2.251  1.00 10.00      A   
ATOM   3321  CG  PHE   351    -116.655  -2.475  -2.797  1.00 10.00      A   
ATOM   3322  CD1 PHE   351    -116.001  -3.589  -3.298  1.00 10.00      A   
ATOM   3323  CD2 PHE   351    -115.982  -1.244  -2.808  1.00 10.00      A   
ATOM   3324  CE1 PHE   351    -114.690  -3.485  -3.793  1.00 10.00      A   
ATOM   3325  CE2 PHE   351    -114.677  -1.148  -3.293  1.00 10.00      A   
ATOM   3326  CZ  PHE   351    -114.032  -2.277  -3.772  1.00 10.00      A   
ATOM   3327  C   PHE   351    -119.539  -2.714  -0.162  1.00 10.00      A   
ATOM   3328  O   PHE   351    -120.521  -2.291  -0.757  1.00 10.00      A   
ATOM   3329  N   VAL   352    -119.626  -3.363   0.994  1.00 10.00      A   
ATOM   3330  HN  VAL   352    -118.821  -3.765   1.384  1.00 10.00      A   
ATOM   3331  CA  VAL   352    -120.905  -3.488   1.697  1.00 10.00      A   
ATOM   3332  CB  VAL   352    -121.237  -4.953   2.067  1.00 10.00      A   
ATOM   3333  CG1 VAL   352    -122.677  -5.034   2.581  1.00 10.00      A   
ATOM   3334  CG2 VAL   352    -121.066  -5.866   0.873  1.00 10.00      A   
ATOM   3335  C   VAL   352    -120.859  -2.654   2.980  1.00 10.00      A   
ATOM   3336  O   VAL   352    -119.868  -2.716   3.755  1.00 10.00      A   
ATOM   3337  N   MET   353    -121.935  -1.911   3.209  1.00 10.00      A   
ATOM   3338  HN  MET   353    -122.695  -1.997   2.596  1.00 10.00      A   
ATOM   3339  CA  MET   353    -122.051  -0.965   4.330  1.00 10.00      A   
ATOM   3340  CB  MET   353    -123.203   0.035   4.101  1.00 10.00      A   
ATOM   3341  CG  MET   353    -123.001   1.350   4.879  1.00 10.00      A   
ATOM   3342  SD  MET   353    -124.486   2.280   5.303  1.00 10.00      A   
ATOM   3343  CE  MET   353    -123.937   2.941   6.893  1.00 10.00      A   
ATOM   3344  C   MET   353    -122.263  -1.645   5.676  1.00 10.00      A   
ATOM   3345  O   MET   353    -121.538  -1.364   6.634  1.00 10.00      A   
ATOM   3346  N   GLU   354    -123.272  -2.510   5.762  1.00 10.00      A   
ATOM   3347  HN  GLU   354    -123.857  -2.657   4.989  1.00 10.00      A   
ATOM   3348  CA  GLU   354    -123.511  -3.240   7.001  1.00 10.00      A   
ATOM   3349  CB  GLU   354    -124.922  -3.831   7.057  1.00 10.00      A   
ATOM   3350  CG  GLU   354    -126.083  -2.810   7.356  1.00 10.00      A   
ATOM   3351  CD  GLU   354    -125.784  -1.855   8.536  1.00 10.00      A   
ATOM   3352  OE1 GLU   354    -125.359  -2.330   9.625  1.00 10.00      A   
ATOM   3353  OE2 GLU   354    -125.983  -0.623   8.374  1.00 10.00      A   
ATOM   3354  C   GLU   354    -122.449  -4.338   7.177  1.00 10.00      A   
ATOM   3355  O   GLU   354    -122.066  -4.978   6.197  1.00 10.00      A   
ATOM   3356  N   PRO   355    -122.005  -4.571   8.431  1.00 10.00      A   
ATOM   3357  CA  PRO   355    -120.895  -5.489   8.745  1.00 10.00      A   
ATOM   3358  CB  PRO   355    -120.699  -5.328  10.260  1.00 10.00      A   
ATOM   3359  CG  PRO   355    -121.533  -4.138  10.661  1.00 10.00      A   
ATOM   3360  CD  PRO   355    -122.599  -3.984   9.647  1.00 10.00      A   
ATOM   3361  C   PRO   355    -121.215  -6.937   8.409  1.00 10.00      A   
ATOM   3362  O   PRO   355    -122.330  -7.411   8.666  1.00 10.00      A   
ATOM   3363  N   ASN   356    -120.246  -7.644   7.830  1.00 10.00      A   
ATOM   3364  HN  ASN   356    -119.389  -7.220   7.613  1.00 10.00      A   
ATOM   3365  CA  ASN   356    -120.466  -9.040   7.524  1.00 10.00      A   
ATOM   3366  CB  ASN   356    -120.140  -9.367   6.068  1.00 10.00      A   
ATOM   3367  CG  ASN   356    -118.695  -9.195   5.755  1.00 10.00      A   
ATOM   3368  OD1 ASN   356    -118.131  -8.120   5.962  1.00 10.00      A   
ATOM   3369  ND2 ASN   356    -118.063 -10.256   5.264  1.00 10.00      A   
ATOM   3370 HD21 ASN   356    -118.576 -11.081   5.136  1.00 10.00      A   
ATOM   3371 HD22 ASN   356    -117.111 -10.170   5.050  1.00 10.00      A   
ATOM   3372  C   ASN   356    -119.711  -9.924   8.488  1.00 10.00      A   
ATOM   3373  O   ASN   356    -119.890 -11.137   8.500  1.00 10.00      A   
ATOM   3374  N   VAL   357    -118.898  -9.298   9.322  1.00 10.00      A   
ATOM   3375  HN  VAL   357    -118.847  -8.320   9.273  1.00 10.00      A   
ATOM   3376  CA  VAL   357    -118.084  -9.975  10.299  1.00 10.00      A   
ATOM   3377  CB  VAL   357    -116.587 -10.042   9.817  1.00 10.00      A   
ATOM   3378  CG1 VAL   357    -116.469 -11.033   8.710  1.00 10.00      A   
ATOM   3379  CG2 VAL   357    -116.136  -8.665   9.320  1.00 10.00      A   
ATOM   3380  C   VAL   357    -118.088  -9.177  11.589  1.00 10.00      A   
ATOM   3381  O   VAL   357    -118.262  -7.956  11.568  1.00 10.00      A   
ATOM   3382  N   ALA   358    -117.833  -9.862  12.696  1.00 10.00      A   
ATOM   3383  HN  ALA   358    -117.739 -10.835  12.633  1.00 10.00      A   
ATOM   3384  CA  ALA   358    -117.688  -9.231  13.995  1.00 10.00      A   
ATOM   3385  CB  ALA   358    -118.143 -10.203  15.091  1.00 10.00      A   
ATOM   3386  C   ALA   358    -116.233  -8.806  14.210  1.00 10.00      A   
ATOM   3387  O   ALA   358    -115.554  -9.343  15.078  1.00 10.00      A   
ATOM   3388  N   LEU   359    -115.777  -7.839  13.412  1.00 10.00      A   
ATOM   3389  HN  LEU   359    -116.363  -7.514  12.697  1.00 10.00      A   
ATOM   3390  CA  LEU   359    -114.457  -7.242  13.543  1.00 10.00      A   
ATOM   3391  CB  LEU   359    -113.688  -7.397  12.240  1.00 10.00      A   
ATOM   3392  CG  LEU   359    -112.350  -6.703  12.488  1.00 10.00      A   
ATOM   3393  CD1 LEU   359    -111.265  -7.711  12.793  1.00 10.00      A   
ATOM   3394  CD2 LEU   359    -111.985  -5.607  11.447  1.00 10.00      A   
ATOM   3395  C   LEU   359    -114.713  -5.759  13.811  1.00 10.00      A   
ATOM   3396  O   LEU   359    -115.307  -5.064  12.967  1.00 10.00      A   
ATOM   3397  N   THR   360    -114.298  -5.272  14.979  1.00 10.00      A   
ATOM   3398  HN  THR   360    -113.771  -5.844  15.576  1.00 10.00      A   
ATOM   3399  CA  THR   360    -114.611  -3.905  15.391  1.00 10.00      A   
ATOM   3400  CB  THR   360    -115.701  -3.875  16.483  1.00 10.00      A   
ATOM   3401  OG1 THR   360    -115.170  -4.445  17.679  1.00 10.00      A   
ATOM   3402  HG1 THR   360    -114.817  -3.747  18.237  1.00 10.00      A   
ATOM   3403  CG2 THR   360    -116.957  -4.638  16.073  1.00 10.00      A   
ATOM   3404  C   THR   360    -113.352  -3.295  15.961  1.00 10.00      A   
ATOM   3405  O   THR   360    -112.265  -3.847  15.796  1.00 10.00      A   
ATOM   3406  N   GLU   361    -113.487  -2.148  16.612  1.00 10.00      A   
ATOM   3407  HN  GLU   361    -114.358  -1.700  16.639  1.00 10.00      A   
ATOM   3408  CA  GLU   361    -112.348  -1.559  17.281  1.00 10.00      A   
ATOM   3409  CB  GLU   361    -112.735  -0.230  17.971  1.00 10.00      A   
ATOM   3410  CG  GLU   361    -113.562  -0.356  19.297  1.00 10.00      A   
ATOM   3411  CD  GLU   361    -115.054  -0.564  19.072  1.00 10.00      A   
ATOM   3412  OE1 GLU   361    -115.826  -0.427  20.052  1.00 10.00      A   
ATOM   3413  OE2 GLU   361    -115.478  -0.850  17.929  1.00 10.00      A   
ATOM   3414  C   GLU   361    -111.733  -2.497  18.309  1.00 10.00      A   
ATOM   3415  O   GLU   361    -110.550  -2.382  18.586  1.00 10.00      A   
ATOM   3416  N   GLN   362    -112.538  -3.367  18.935  1.00 10.00      A   
ATOM   3417  HN  GLN   362    -113.478  -3.438  18.667  1.00 10.00      A   
ATOM   3418  CA  GLN   362    -112.026  -4.215  20.018  1.00 10.00      A   
ATOM   3419  CB  GLN   362    -113.127  -5.046  20.645  1.00 10.00      A   
ATOM   3420  CG  GLN   362    -112.660  -5.926  21.822  1.00 10.00      A   
ATOM   3421  CD  GLN   362    -111.863  -5.177  22.901  1.00 10.00      A   
ATOM   3422  OE1 GLN   362    -112.308  -4.140  23.436  1.00 10.00      A   
ATOM   3423  NE2 GLN   362    -110.687  -5.733  23.257  1.00 10.00      A   
ATOM   3424 HE21 GLN   362    -110.416  -6.564  22.814  1.00 10.00      A   
ATOM   3425 HE22 GLN   362    -110.151  -5.283  23.943  1.00 10.00      A   
ATOM   3426  C   GLN   362    -110.843  -5.116  19.586  1.00 10.00      A   
ATOM   3427  O   GLN   362    -109.882  -5.281  20.338  1.00 10.00      A   
ATOM   3428  N   GLY   363    -110.907  -5.687  18.395  1.00 10.00      A   
ATOM   3429  HN  GLY   363    -111.705  -5.573  17.838  1.00 10.00      A   
ATOM   3430  CA  GLY   363    -109.757  -6.503  17.916  1.00 10.00      A   
ATOM   3431  C   GLY   363    -108.430  -5.746  17.929  1.00 10.00      A   
ATOM   3432  O   GLY   363    -107.392  -6.282  18.359  1.00 10.00      A   
ATOM   3433  N   LEU   364    -108.434  -4.493  17.461  1.00 10.00      A   
ATOM   3434  HN  LEU   364    -109.269  -4.099  17.134  1.00 10.00      A   
ATOM   3435  CA  LEU   364    -107.195  -3.700  17.434  1.00 10.00      A   
ATOM   3436  CB  LEU   364    -107.360  -2.410  16.603  1.00 10.00      A   
ATOM   3437  CG  LEU   364    -106.216  -1.813  15.758  1.00 10.00      A   
ATOM   3438  CD1 LEU   364    -106.400  -0.328  15.440  1.00 10.00      A   
ATOM   3439  CD2 LEU   364    -104.791  -2.152  16.100  1.00 10.00      A   
ATOM   3440  C   LEU   364    -106.736  -3.354  18.838  1.00 10.00      A   
ATOM   3441  O   LEU   364    -105.558  -3.388  19.121  1.00 10.00      A   
ATOM   3442  N   VAL   365    -107.666  -3.023  19.723  1.00 10.00      A   
ATOM   3443  HN  VAL   365    -108.593  -2.916  19.424  1.00 10.00      A   
ATOM   3444  CA  VAL   365    -107.346  -2.814  21.139  1.00 10.00      A   
ATOM   3445  CB  VAL   365    -108.599  -2.366  21.957  1.00 10.00      A   
ATOM   3446  CG1 VAL   365    -108.272  -2.267  23.422  1.00 10.00      A   
ATOM   3447  CG2 VAL   365    -109.088  -1.010  21.420  1.00 10.00      A   
ATOM   3448  C   VAL   365    -106.689  -4.074  21.747  1.00 10.00      A   
ATOM   3449  O   VAL   365    -105.668  -3.978  22.416  1.00 10.00      A   
ATOM   3450  N   SER   366    -107.254  -5.244  21.476  1.00 10.00      A   
ATOM   3451  HN  SER   366    -108.059  -5.276  20.918  1.00 10.00      A   
ATOM   3452  CA  SER   366    -106.681  -6.502  22.007  1.00 10.00      A   
ATOM   3453  CB  SER   366    -107.493  -7.727  21.586  1.00 10.00      A   
ATOM   3454  OG  SER   366    -108.770  -7.715  22.190  1.00 10.00      A   
ATOM   3455  HG  SER   366    -108.676  -7.800  23.141  1.00 10.00      A   
ATOM   3456  C   SER   366    -105.202  -6.689  21.616  1.00 10.00      A   
ATOM   3457  O   SER   366    -104.354  -6.908  22.486  1.00 10.00      A   
ATOM   3458  N   VAL   367    -104.908  -6.576  20.331  1.00 10.00      A   
ATOM   3459  HN  VAL   367    -105.621  -6.385  19.687  1.00 10.00      A   
ATOM   3460  CA  VAL   367    -103.534  -6.731  19.859  1.00 10.00      A   
ATOM   3461  CB  VAL   367    -103.517  -6.811  18.318  1.00 10.00      A   
ATOM   3462  CG1 VAL   367    -102.092  -6.796  17.766  1.00 10.00      A   
ATOM   3463  CG2 VAL   367    -104.259  -8.094  17.875  1.00 10.00      A   
ATOM   3464  C   VAL   367    -102.614  -5.638  20.398  1.00 10.00      A   
ATOM   3465  O   VAL   367    -101.476  -5.882  20.749  1.00 10.00      A   
ATOM   3466  N   SER   368    -103.095  -4.411  20.461  1.00 10.00      A   
ATOM   3467  HN  SER   368    -103.992  -4.213  20.122  1.00 10.00      A   
ATOM   3468  CA  SER   368    -102.273  -3.345  21.047  1.00 10.00      A   
ATOM   3469  CB  SER   368    -102.984  -1.969  20.954  1.00 10.00      A   
ATOM   3470  OG  SER   368    -103.965  -1.791  21.988  1.00 10.00      A   
ATOM   3471  HG  SER   368    -103.713  -2.304  22.759  1.00 10.00      A   
ATOM   3472  C   SER   368    -101.861  -3.647  22.487  1.00 10.00      A   
ATOM   3473  O   SER   368    -100.759  -3.295  22.891  1.00 10.00      A   
ATOM   3474  N   MET   369    -102.767  -4.257  23.258  1.00 10.00      A   
ATOM   3475  HN  MET   369    -103.641  -4.483  22.878  1.00 10.00      A   
ATOM   3476  CA  MET   369    -102.493  -4.596  24.646  1.00 10.00      A   
ATOM   3477  CB  MET   369    -103.794  -4.819  25.445  1.00 10.00      A   
ATOM   3478  CG  MET   369    -104.780  -3.631  25.265  1.00 10.00      A   
ATOM   3479  SD  MET   369    -106.039  -3.167  26.488  1.00 10.00      A   
ATOM   3480  CE  MET   369    -105.046  -2.464  27.816  1.00 10.00      A   
ATOM   3481  C   MET   369    -101.556  -5.805  24.731  1.00 10.00      A   
ATOM   3482  O   MET   369    -100.628  -5.785  25.505  1.00 10.00      A   
ATOM   3483  N   GLY   370    -101.775  -6.821  23.897  1.00 10.00      A   
ATOM   3484  HN  GLY   370    -102.425  -6.707  23.171  1.00 10.00      A   
ATOM   3485  CA  GLY   370    -101.065  -8.110  24.041  1.00 10.00      A   
ATOM   3486  C   GLY   370     -99.730  -8.269  23.325  1.00 10.00      A   
ATOM   3487  O   GLY   370     -98.923  -9.161  23.678  1.00 10.00      A   
ATOM   3488  N   CYS   371     -99.473  -7.408  22.350  1.00 10.00      A   
ATOM   3489  HN  CYS   371    -100.088  -6.657  22.210  1.00 10.00      A   
ATOM   3490  CA  CYS   371     -98.303  -7.533  21.468  1.00 10.00      A   
ATOM   3491  CB  CYS   371     -98.769  -7.568  20.004  1.00 10.00      A   
ATOM   3492  SG  CYS   371     -99.778  -9.047  19.683  1.00 10.00      A   
ATOM   3493  HG  CYS   371    -101.002  -8.813  20.133  1.00 10.00      A   
ATOM   3494  C   CYS   371     -97.307  -6.401  21.681  1.00 10.00      A   
ATOM   3495  O   CYS   371     -97.415  -5.348  21.059  1.00 10.00      A   
ATOM   3496  N   PRO   372     -96.348  -6.603  22.572  1.00 10.00      A   
ATOM   3497  CA  PRO   372     -95.506  -5.476  22.952  1.00 10.00      A   
ATOM   3498  CB  PRO   372     -94.669  -6.025  24.107  1.00 10.00      A   
ATOM   3499  CG  PRO   372     -94.697  -7.498  23.958  1.00 10.00      A   
ATOM   3500  CD  PRO   372     -96.013  -7.830  23.327  1.00 10.00      A   
ATOM   3501  C   PRO   372     -94.594  -4.904  21.860  1.00 10.00      A   
ATOM   3502  O   PRO   372     -94.091  -3.793  22.031  1.00 10.00      A   
ATOM   3503  N   LYS   373     -94.369  -5.651  20.784  1.00 10.00      A   
ATOM   3504  HN  LYS   373     -94.806  -6.525  20.715  1.00 10.00      A   
ATOM   3505  CA  LYS   373     -93.486  -5.208  19.694  1.00 10.00      A   
ATOM   3506  CB  LYS   373     -92.499  -6.323  19.306  1.00 10.00      A   
ATOM   3507  CG  LYS   373     -91.747  -6.948  20.453  1.00 10.00      A   
ATOM   3508  CD  LYS   373     -90.582  -6.078  20.896  1.00 10.00      A   
ATOM   3509  CE  LYS   373     -89.627  -6.810  21.863  1.00 10.00      A   
ATOM   3510  NZ  LYS   373     -88.480  -7.481  21.150  1.00 10.00      A   
ATOM   3511  HZ1 LYS   373     -87.919  -6.775  20.631  1.00 10.00      A   
ATOM   3512  HZ2 LYS   373     -88.841  -8.184  20.475  1.00 10.00      A   
ATOM   3513  HZ3 LYS   373     -87.863  -7.961  21.837  1.00 10.00      A   
ATOM   3514  C   LYS   373     -94.287  -4.779  18.460  1.00 10.00      A   
ATOM   3515  O   LYS   373     -93.715  -4.474  17.408  1.00 10.00      A   
ATOM   3516  N   LEU   374     -95.610  -4.740  18.609  1.00 10.00      A   
ATOM   3517  HN  LEU   374     -96.000  -4.975  19.476  1.00 10.00      A   
ATOM   3518  CA  LEU   374     -96.499  -4.352  17.502  1.00 10.00      A   
ATOM   3519  CB  LEU   374     -97.967  -4.540  17.955  1.00 10.00      A   
ATOM   3520  CG  LEU   374     -99.134  -4.508  16.934  1.00 10.00      A   
ATOM   3521  CD1 LEU   374    -100.195  -3.453  17.190  1.00 10.00      A   
ATOM   3522  CD2 LEU   374     -98.806  -4.763  15.483  1.00 10.00      A   
ATOM   3523  C   LEU   374     -96.203  -2.882  17.184  1.00 10.00      A   
ATOM   3524  O   LEU   374     -96.343  -2.020  18.074  1.00 10.00      A   
ATOM   3525  N   GLU   375     -95.733  -2.602  15.960  1.00 10.00      A   
ATOM   3526  HN  GLU   375     -95.609  -3.323  15.308  1.00 10.00      A   
ATOM   3527  CA  GLU   375     -95.398  -1.206  15.585  1.00 10.00      A   
ATOM   3528  CB  GLU   375     -93.883  -0.964  15.622  1.00 10.00      A   
ATOM   3529  CG  GLU   375     -93.161  -1.718  14.521  1.00 10.00      A   
ATOM   3530  CD  GLU   375     -91.719  -1.329  14.397  1.00 10.00      A   
ATOM   3531  OE1 GLU   375     -91.401  -0.308  13.754  1.00 10.00      A   
ATOM   3532  OE2 GLU   375     -90.893  -2.082  14.922  1.00 10.00      A   
ATOM   3533  C   GLU   375     -95.936  -0.770  14.232  1.00 10.00      A   
ATOM   3534  O   GLU   375     -95.787   0.389  13.857  1.00 10.00      A   
ATOM   3535  N   SER   376     -96.566  -1.688  13.502  1.00 10.00      A   
ATOM   3536  HN  SER   376     -96.671  -2.595  13.855  1.00 10.00      A   
ATOM   3537  CA  SER   376     -97.110  -1.360  12.164  1.00 10.00      A   
ATOM   3538  CB  SER   376     -96.213  -1.929  11.050  1.00 10.00      A   
ATOM   3539  OG  SER   376     -96.791  -1.674   9.780  1.00 10.00      A   
ATOM   3540  HG  SER   376     -96.115  -1.742   9.101  1.00 10.00      A   
ATOM   3541  C   SER   376     -98.476  -1.941  12.050  1.00 10.00      A   
ATOM   3542  O   SER   376     -98.657  -3.153  12.204  1.00 10.00      A   
ATOM   3543  N   VAL   377     -99.454  -1.083  11.791  1.00 10.00      A   
ATOM   3544  HN  VAL   377     -99.241  -0.137  11.650  1.00 10.00      A   
ATOM   3545  CA  VAL   377    -100.854  -1.528  11.711  1.00 10.00      A   
ATOM   3546  CB  VAL   377    -101.682  -0.993  12.938  1.00 10.00      A   
ATOM   3547  CG1 VAL   377    -103.193  -1.086  12.658  1.00 10.00      A   
ATOM   3548  CG2 VAL   377    -101.333  -1.775  14.206  1.00 10.00      A   
ATOM   3549  C   VAL   377    -101.471  -1.004  10.423  1.00 10.00      A   
ATOM   3550  O   VAL   377    -101.227   0.165  10.046  1.00 10.00      A   
ATOM   3551  N   LEU   378    -102.212  -1.865   9.715  1.00 10.00      A   
ATOM   3552  HN  LEU   378    -102.124  -2.825   9.892  1.00 10.00      A   
ATOM   3553  CA  LEU   378    -103.164  -1.411   8.669  1.00 10.00      A   
ATOM   3554  CB  LEU   378    -102.665  -1.774   7.239  1.00 10.00      A   
ATOM   3555  CG  LEU   378    -103.677  -1.526   6.088  1.00 10.00      A   
ATOM   3556  CD1 LEU   378    -104.125  -0.007   5.974  1.00 10.00      A   
ATOM   3557  CD2 LEU   378    -103.071  -1.913   4.744  1.00 10.00      A   
ATOM   3558  C   LEU   378    -104.463  -2.112   8.986  1.00 10.00      A   
ATOM   3559  O   LEU   378    -104.496  -3.348   9.036  1.00 10.00      A   
ATOM   3560  N   TYR   379    -105.538  -1.368   9.259  1.00 10.00      A   
ATOM   3561  HN  TYR   379    -105.534  -0.404   9.083  1.00 10.00      A   
ATOM   3562  CA  TYR   379    -106.741  -2.030   9.835  1.00 10.00      A   
ATOM   3563  CB  TYR   379    -106.778  -1.763  11.343  1.00 10.00      A   
ATOM   3564  CG  TYR   379    -107.712  -2.606  12.175  1.00 10.00      A   
ATOM   3565  CD1 TYR   379    -107.313  -3.862  12.629  1.00 10.00      A   
ATOM   3566  CD2 TYR   379    -108.970  -2.120  12.571  1.00 10.00      A   
ATOM   3567  CE1 TYR   379    -108.126  -4.630  13.412  1.00 10.00      A   
ATOM   3568  CE2 TYR   379    -109.827  -2.900  13.377  1.00 10.00      A   
ATOM   3569  CZ  TYR   379    -109.385  -4.151  13.783  1.00 10.00      A   
ATOM   3570  OH  TYR   379    -110.134  -4.950  14.604  1.00 10.00      A   
ATOM   3571  HH  TYR   379    -109.573  -5.319  15.290  1.00 10.00      A   
ATOM   3572  C   TYR   379    -107.963  -1.446   9.165  1.00 10.00      A   
ATOM   3573  O   TYR   379    -108.117  -0.226   9.144  1.00 10.00      A   
ATOM   3574  N   PHE   380    -108.784  -2.300   8.556  1.00 10.00      A   
ATOM   3575  HN  PHE   380    -108.563  -3.254   8.551  1.00 10.00      A   
ATOM   3576  CA  PHE   380    -110.014  -1.849   7.889  1.00 10.00      A   
ATOM   3577  CB  PHE   380    -110.167  -2.463   6.486  1.00 10.00      A   
ATOM   3578  CG  PHE   380    -109.264  -1.875   5.445  1.00 10.00      A   
ATOM   3579  CD1 PHE   380    -107.911  -2.269   5.370  1.00 10.00      A   
ATOM   3580  CD2 PHE   380    -109.749  -1.002   4.503  1.00 10.00      A   
ATOM   3581  CE1 PHE   380    -107.061  -1.746   4.373  1.00 10.00      A   
ATOM   3582  CE2 PHE   380    -108.900  -0.453   3.487  1.00 10.00      A   
ATOM   3583  CZ  PHE   380    -107.548  -0.845   3.432  1.00 10.00      A   
ATOM   3584  C   PHE   380    -111.155  -2.328   8.760  1.00 10.00      A   
ATOM   3585  O   PHE   380    -111.251  -3.539   9.066  1.00 10.00      A   
ATOM   3586  N   CYS   381    -112.024  -1.391   9.154  1.00 10.00      A   
ATOM   3587  HN  CYS   381    -111.884  -0.455   8.900  1.00 10.00      A   
ATOM   3588  CA  CYS   381    -113.180  -1.764   9.963  1.00 10.00      A   
ATOM   3589  CB  CYS   381    -112.830  -1.776  11.459  1.00 10.00      A   
ATOM   3590  SG  CYS   381    -112.176  -0.231  12.080  1.00 10.00      A   
ATOM   3591  HG  CYS   381    -113.065   0.282  12.918  1.00 10.00      A   
ATOM   3592  C   CYS   381    -114.347  -0.843   9.679  1.00 10.00      A   
ATOM   3593  O   CYS   381    -114.262   0.077   8.859  1.00 10.00      A   
ATOM   3594  N   ARG   382    -115.462  -1.077  10.346  1.00 10.00      A   
ATOM   3595  HN  ARG   382    -115.512  -1.801  11.005  1.00 10.00      A   
ATOM   3596  CA  ARG   382    -116.621  -0.227  10.077  1.00 10.00      A   
ATOM   3597  CB  ARG   382    -117.822  -1.076   9.678  1.00 10.00      A   
ATOM   3598  CG  ARG   382    -117.588  -1.862   8.400  1.00 10.00      A   
ATOM   3599  CD  ARG   382    -118.840  -2.614   8.019  1.00 10.00      A   
ATOM   3600  NE  ARG   382    -118.807  -3.093   6.636  1.00 10.00      A   
ATOM   3601  HE  ARG   382    -119.374  -2.630   5.985  1.00 10.00      A   
ATOM   3602  CZ  ARG   382    -118.059  -4.110   6.216  1.00 10.00      A   
ATOM   3603  NH1 ARG   382    -117.242  -4.735   7.062  1.00 10.00      A   
ATOM   3604 HH11 ARG   382    -117.187  -4.429   8.054  1.00 10.00      A   
ATOM   3605 HH12 ARG   382    -116.659  -5.529   6.730  1.00 10.00      A   
ATOM   3606  NH2 ARG   382    -118.110  -4.492   4.945  1.00 10.00      A   
ATOM   3607 HH21 ARG   382    -117.525  -5.287   4.618  1.00 10.00      A   
ATOM   3608 HH22 ARG   382    -118.735  -3.997   4.278  1.00 10.00      A   
ATOM   3609  C   ARG   382    -117.005   0.686  11.211  1.00 10.00      A   
ATOM   3610  O   ARG   382    -117.879   1.535  11.040  1.00 10.00      A   
ATOM   3611  N   GLN   383    -116.385   0.507  12.381  1.00 10.00      A   
ATOM   3612  HN  GLN   383    -115.715  -0.201  12.478  1.00 10.00      A   
ATOM   3613  CA  GLN   383    -116.710   1.372  13.516  1.00 10.00      A   
ATOM   3614  CB  GLN   383    -117.780   0.718  14.409  1.00 10.00      A   
ATOM   3615  CG  GLN   383    -117.317  -0.510  15.186  1.00 10.00      A   
ATOM   3616  CD  GLN   383    -118.437  -1.149  15.993  1.00 10.00      A   
ATOM   3617  OE1 GLN   383    -119.636  -1.180  15.421  1.00 10.00      A   
ATOM   3618  NE2 GLN   383    -118.230  -1.583  17.121  1.00 10.00      A   
ATOM   3619 HE21 GLN   383    -117.324  -1.508  17.487  1.00 10.00      A   
ATOM   3620 HE22 GLN   383    -118.981  -1.987  17.606  1.00 10.00      A   
ATOM   3621  C   GLN   383    -115.454   1.622  14.322  1.00 10.00      A   
ATOM   3622  O   GLN   383    -114.519   0.817  14.270  1.00 10.00      A   
ATOM   3623  N   MET   384    -115.456   2.716  15.082  1.00 10.00      A   
ATOM   3624  HN  MET   384    -116.265   3.268  15.100  1.00 10.00      A   
ATOM   3625  CA  MET   384    -114.315   3.132  15.890  1.00 10.00      A   
ATOM   3626  CB  MET   384    -113.285   3.840  14.997  1.00 10.00      A   
ATOM   3627  CG  MET   384    -111.923   4.204  15.651  1.00 10.00      A   
ATOM   3628  SD  MET   384    -111.155   2.844  16.615  1.00 10.00      A   
ATOM   3629  CE  MET   384    -111.145   1.572  15.315  1.00 10.00      A   
ATOM   3630  C   MET   384    -114.808   4.062  17.010  1.00 10.00      A   
ATOM   3631  O   MET   384    -115.876   4.672  16.892  1.00 10.00      A   
ATOM   3632  N   THR   385    -114.045   4.127  18.106  1.00 10.00      A   
ATOM   3633  HN  THR   385    -113.310   3.486  18.204  1.00 10.00      A   
ATOM   3634  CA  THR   385    -114.258   5.096  19.149  1.00 10.00      A   
ATOM   3635  CB  THR   385    -114.763   4.450  20.464  1.00 10.00      A   
ATOM   3636  OG1 THR   385    -113.766   3.552  20.950  1.00 10.00      A   
ATOM   3637  HG1 THR   385    -114.072   3.143  21.764  1.00 10.00      A   
ATOM   3638  CG2 THR   385    -116.053   3.667  20.231  1.00 10.00      A   
ATOM   3639  C   THR   385    -112.985   5.863  19.465  1.00 10.00      A   
ATOM   3640  O   THR   385    -111.868   5.381  19.215  1.00 10.00      A   
ATOM   3641  N   ASN   386    -113.154   7.060  20.037  1.00 10.00      A   
ATOM   3642  HN  ASN   386    -114.048   7.463  20.057  1.00 10.00      A   
ATOM   3643  CA  ASN   386    -112.040   7.766  20.627  1.00 10.00      A   
ATOM   3644  CB  ASN   386    -112.480   9.163  21.061  1.00 10.00      A   
ATOM   3645  CG  ASN   386    -112.693  10.093  19.868  1.00 10.00      A   
ATOM   3646  OD1 ASN   386    -111.801  10.247  19.053  1.00 10.00      A   
ATOM   3647  ND2 ASN   386    -113.857  10.726  19.782  1.00 10.00      A   
ATOM   3648 HD21 ASN   386    -114.523  10.569  20.484  1.00 10.00      A   
ATOM   3649 HD22 ASN   386    -114.002  11.325  19.019  1.00 10.00      A   
ATOM   3650  C   ASN   386    -111.410   6.985  21.784  1.00 10.00      A   
ATOM   3651  O   ASN   386    -110.177   6.962  21.918  1.00 10.00      A   
ATOM   3652  N   ALA   387    -112.243   6.327  22.599  1.00 10.00      A   
ATOM   3653  HN  ALA   387    -113.209   6.367  22.438  1.00 10.00      A   
ATOM   3654  CA  ALA   387    -111.731   5.549  23.727  1.00 10.00      A   
ATOM   3655  CB  ALA   387    -112.882   4.925  24.595  1.00 10.00      A   
ATOM   3656  C   ALA   387    -110.780   4.474  23.241  1.00 10.00      A   
ATOM   3657  O   ALA   387    -109.704   4.299  23.839  1.00 10.00      A   
ATOM   3658  N   ALA   388    -111.160   3.740  22.183  1.00 10.00      A   
ATOM   3659  HN  ALA   388    -112.046   3.888  21.791  1.00 10.00      A   
ATOM   3660  CA  ALA   388    -110.283   2.726  21.602  1.00 10.00      A   
ATOM   3661  CB  ALA   388    -110.967   1.991  20.418  1.00 10.00      A   
ATOM   3662  C   ALA   388    -108.959   3.279  21.137  1.00 10.00      A   
ATOM   3663  O   ALA   388    -107.908   2.718  21.449  1.00 10.00      A   
ATOM   3664  N   LEU   389    -108.991   4.369  20.366  1.00 10.00      A   
ATOM   3665  HN  LEU   389    -109.856   4.770  20.135  1.00 10.00      A   
ATOM   3666  CA  LEU   389    -107.744   4.983  19.851  1.00 10.00      A   
ATOM   3667  CB  LEU   389    -108.095   6.138  18.902  1.00 10.00      A   
ATOM   3668  CG  LEU   389    -108.667   5.761  17.531  1.00 10.00      A   
ATOM   3669  CD1 LEU   389    -109.203   6.979  16.728  1.00 10.00      A   
ATOM   3670  CD2 LEU   389    -107.576   5.055  16.713  1.00 10.00      A   
ATOM   3671  C   LEU   389    -106.830   5.495  20.979  1.00 10.00      A   
ATOM   3672  O   LEU   389    -105.612   5.343  20.930  1.00 10.00      A   
ATOM   3673  N   ILE   390    -107.423   6.096  21.999  1.00 10.00      A   
ATOM   3674  HN  ILE   390    -108.387   6.269  21.961  1.00 10.00      A   
ATOM   3675  CA  ILE   390    -106.660   6.508  23.189  1.00 10.00      A   
ATOM   3676  CB  ILE   390    -107.532   7.306  24.189  1.00 10.00      A   
ATOM   3677  CG1 ILE   390    -107.875   8.695  23.605  1.00 10.00      A   
ATOM   3678  CG2 ILE   390    -106.805   7.475  25.559  1.00 10.00      A   
ATOM   3679  CD1 ILE   390    -108.940   9.511  24.376  1.00 10.00      A   
ATOM   3680  C   ILE   390    -105.995   5.288  23.887  1.00 10.00      A   
ATOM   3681  O   ILE   390    -104.834   5.361  24.282  1.00 10.00      A   
ATOM   3682  N   THR   391    -106.735   4.193  24.051  1.00 10.00      A   
ATOM   3683  HN  THR   391    -107.676   4.207  23.777  1.00 10.00      A   
ATOM   3684  CA  THR   391    -106.169   2.947  24.641  1.00 10.00      A   
ATOM   3685  CB  THR   391    -107.263   1.880  24.841  1.00 10.00      A   
ATOM   3686  OG1 THR   391    -108.230   2.390  25.750  1.00 10.00      A   
ATOM   3687  HG1 THR   391    -109.105   2.315  25.362  1.00 10.00      A   
ATOM   3688  CG2 THR   391    -106.719   0.531  25.453  1.00 10.00      A   
ATOM   3689  C   THR   391    -105.028   2.391  23.776  1.00 10.00      A   
ATOM   3690  O   THR   391    -103.960   2.007  24.290  1.00 10.00      A   
ATOM   3691  N   ILE   392    -105.243   2.370  22.466  1.00 10.00      A   
ATOM   3692  HN  ILE   392    -106.111   2.649  22.106  1.00 10.00      A   
ATOM   3693  CA  ILE   392    -104.181   1.928  21.562  1.00 10.00      A   
ATOM   3694  CB  ILE   392    -104.672   1.889  20.099  1.00 10.00      A   
ATOM   3695  CG1 ILE   392    -105.747   0.814  19.970  1.00 10.00      A   
ATOM   3696  CG2 ILE   392    -103.484   1.605  19.087  1.00 10.00      A   
ATOM   3697  CD1 ILE   392    -106.623   0.925  18.716  1.00 10.00      A   
ATOM   3698  C   ILE   392    -102.907   2.766  21.733  1.00 10.00      A   
ATOM   3699  O   ILE   392    -101.794   2.209  21.855  1.00 10.00      A   
ATOM   3700  N   ALA   393    -103.058   4.097  21.719  1.00 10.00      A   
ATOM   3701  HN  ALA   393    -103.964   4.468  21.669  1.00 10.00      A   
ATOM   3702  CA  ALA   393    -101.923   5.021  21.775  1.00 10.00      A   
ATOM   3703  CB  ALA   393    -102.423   6.457  21.660  1.00 10.00      A   
ATOM   3704  C   ALA   393    -101.156   4.824  23.084  1.00 10.00      A   
ATOM   3705  O   ALA   393     -99.918   4.743  23.098  1.00 10.00      A   
ATOM   3706  N   ARG   394    -101.907   4.719  24.172  1.00 10.00      A   
ATOM   3707  HN  ARG   394    -102.882   4.786  24.094  1.00 10.00      A   
ATOM   3708  CA  ARG   394    -101.306   4.504  25.485  1.00 10.00      A   
ATOM   3709  CB  ARG   394    -102.336   4.686  26.577  1.00 10.00      A   
ATOM   3710  CG  ARG   394    -102.876   6.107  26.623  1.00 10.00      A   
ATOM   3711  CD  ARG   394    -104.035   6.218  27.607  1.00 10.00      A   
ATOM   3712  NE  ARG   394    -103.557   6.602  28.921  1.00 10.00      A   
ATOM   3713  HE  ARG   394    -103.412   5.886  29.574  1.00 10.00      A   
ATOM   3714  CZ  ARG   394    -103.307   7.859  29.290  1.00 10.00      A   
ATOM   3715  NH1 ARG   394    -103.491   8.866  28.431  1.00 10.00      A   
ATOM   3716 HH11 ARG   394    -103.832   8.673  27.468  1.00 10.00      A   
ATOM   3717 HH12 ARG   394    -103.293   9.844  28.726  1.00 10.00      A   
ATOM   3718  NH2 ARG   394    -102.870   8.111  30.520  1.00 10.00      A   
ATOM   3719 HH21 ARG   394    -102.724   7.329  31.190  1.00 10.00      A   
ATOM   3720 HH22 ARG   394    -102.672   9.089  30.812  1.00 10.00      A   
ATOM   3721  C   ARG   394    -100.622   3.143  25.599  1.00 10.00      A   
ATOM   3722  O   ARG   394     -99.616   3.025  26.284  1.00 10.00      A   
ATOM   3723  N   ASN   395    -101.145   2.119  24.933  1.00 10.00      A   
ATOM   3724  HN  ASN   395    -101.919   2.247  24.345  1.00 10.00      A   
ATOM   3725  CA  ASN   395    -100.544   0.795  25.097  1.00 10.00      A   
ATOM   3726  CB  ASN   395    -101.501  -0.311  24.687  1.00 10.00      A   
ATOM   3727  CG  ASN   395    -102.677  -0.479  25.625  1.00 10.00      A   
ATOM   3728  OD1 ASN   395    -103.692  -1.157  25.128  1.00 10.00      A   
ATOM   3729  ND2 ASN   395    -102.688  -0.019  26.765  1.00 10.00      A   
ATOM   3730 HD21 ASN   395    -101.900   0.475  27.073  1.00 10.00      A   
ATOM   3731 HD22 ASN   395    -103.485  -0.167  27.316  1.00 10.00      A   
ATOM   3732  C   ASN   395     -99.289   0.680  24.235  1.00 10.00      A   
ATOM   3733  O   ASN   395     -98.310   0.032  24.609  1.00 10.00      A   
ATOM   3734  N   ARG   396     -99.328   1.323  23.081  1.00 10.00      A   
ATOM   3735  HN  ARG   396    -100.087   1.913  22.889  1.00 10.00      A   
ATOM   3736  CA  ARG   396     -98.266   1.178  22.082  1.00 10.00      A   
ATOM   3737  CB  ARG   396     -98.834   0.499  20.825  1.00 10.00      A   
ATOM   3738  CG  ARG   396     -99.217  -0.996  21.037  1.00 10.00      A   
ATOM   3739  CD  ARG   396     -98.040  -2.006  21.020  1.00 10.00      A   
ATOM   3740  NE  ARG   396     -97.040  -1.804  22.077  1.00 10.00      A   
ATOM   3741  HE  ARG   396     -96.254  -1.270  21.836  1.00 10.00      A   
ATOM   3742  CZ  ARG   396     -97.104  -2.274  23.317  1.00 10.00      A   
ATOM   3743  NH1 ARG   396     -98.135  -3.012  23.754  1.00 10.00      A   
ATOM   3744 HH11 ARG   396     -98.146  -3.361  24.733  1.00 10.00      A   
ATOM   3745 HH12 ARG   396     -98.923  -3.235  23.112  1.00 10.00      A   
ATOM   3746  NH2 ARG   396     -96.109  -1.999  24.156  1.00 10.00      A   
ATOM   3747 HH21 ARG   396     -95.302  -1.426  23.836  1.00 10.00      A   
ATOM   3748 HH22 ARG   396     -96.138  -2.357  25.132  1.00 10.00      A   
ATOM   3749  C   ARG   396     -97.582   2.483  21.686  1.00 10.00      A   
ATOM   3750  O   ARG   396     -97.652   2.875  20.526  1.00 10.00      A   
ATOM   3751  N   PRO   397     -96.851   3.121  22.623  1.00 10.00      A   
ATOM   3752  CA  PRO   397     -96.136   4.381  22.305  1.00 10.00      A   
ATOM   3753  CB  PRO   397     -95.574   4.818  23.686  1.00 10.00      A   
ATOM   3754  CG  PRO   397     -95.405   3.516  24.464  1.00 10.00      A   
ATOM   3755  CD  PRO   397     -96.616   2.682  24.011  1.00 10.00      A   
ATOM   3756  C   PRO   397     -94.997   4.153  21.285  1.00 10.00      A   
ATOM   3757  O   PRO   397     -94.445   5.108  20.720  1.00 10.00      A   
ATOM   3758  N   ASN   398     -94.683   2.880  21.047  1.00 10.00      A   
ATOM   3759  HN  ASN   398     -95.173   2.179  21.526  1.00 10.00      A   
ATOM   3760  CA  ASN   398     -93.637   2.479  20.099  1.00 10.00      A   
ATOM   3761  CB  ASN   398     -93.037   1.131  20.521  1.00 10.00      A   
ATOM   3762  CG  ASN   398     -94.067  -0.010  20.537  1.00 10.00      A   
ATOM   3763  OD1 ASN   398     -95.185   0.123  21.071  1.00 10.00      A   
ATOM   3764  ND2 ASN   398     -93.671  -1.157  19.970  1.00 10.00      A   
ATOM   3765 HD21 ASN   398     -92.769  -1.197  19.588  1.00 10.00      A   
ATOM   3766 HD22 ASN   398     -94.298  -1.910  19.959  1.00 10.00      A   
ATOM   3767  C   ASN   398     -94.109   2.373  18.639  1.00 10.00      A   
ATOM   3768  O   ASN   398     -93.307   2.097  17.735  1.00 10.00      A   
ATOM   3769  N   MET   399     -95.400   2.606  18.415  1.00 10.00      A   
ATOM   3770  HN  MET   399     -95.978   2.832  19.172  1.00 10.00      A   
ATOM   3771  CA  MET   399     -95.993   2.534  17.061  1.00 10.00      A   
ATOM   3772  CB  MET   399     -97.472   2.931  17.134  1.00 10.00      A   
ATOM   3773  CG  MET   399     -98.296   2.581  15.864  1.00 10.00      A   
ATOM   3774  SD  MET   399     -98.702   0.796  15.732  1.00 10.00      A   
ATOM   3775  CE  MET   399     -99.821   0.616  17.107  1.00 10.00      A   
ATOM   3776  C   MET   399     -95.280   3.435  16.052  1.00 10.00      A   
ATOM   3777  O   MET   399     -95.051   4.600  16.314  1.00 10.00      A   
ATOM   3778  N   THR   400     -94.922   2.889  14.881  1.00 10.00      A   
ATOM   3779  HN  THR   400     -95.126   1.947  14.704  1.00 10.00      A   
ATOM   3780  CA  THR   400     -94.244   3.663  13.881  1.00 10.00      A   
ATOM   3781  CB  THR   400     -92.882   3.029  13.504  1.00 10.00      A   
ATOM   3782  OG1 THR   400     -93.090   1.725  12.917  1.00 10.00      A   
ATOM   3783  HG1 THR   400     -92.441   1.577  12.225  1.00 10.00      A   
ATOM   3784  CG2 THR   400     -91.946   2.909  14.763  1.00 10.00      A   
ATOM   3785  C   THR   400     -95.082   3.872  12.615  1.00 10.00      A   
ATOM   3786  O   THR   400     -94.852   4.821  11.880  1.00 10.00      A   
ATOM   3787  N   ARG   401     -95.996   2.956  12.331  1.00 10.00      A   
ATOM   3788  HN  ARG   401     -96.075   2.166  12.905  1.00 10.00      A   
ATOM   3789  CA  ARG   401     -96.913   3.096  11.157  1.00 10.00      A   
ATOM   3790  CB  ARG   401     -96.490   2.184  10.017  1.00 10.00      A   
ATOM   3791  CG  ARG   401     -95.131   2.606   9.434  1.00 10.00      A   
ATOM   3792  CD  ARG   401     -94.311   1.472   8.863  1.00 10.00      A   
ATOM   3793  NE  ARG   401     -93.783   0.730   9.974  1.00 10.00      A   
ATOM   3794  HE  ARG   401     -94.168   0.918  10.855  1.00 10.00      A   
ATOM   3795  CZ  ARG   401     -92.827  -0.179   9.898  1.00 10.00      A   
ATOM   3796  NH1 ARG   401     -92.268  -0.481   8.742  1.00 10.00      A   
ATOM   3797 HH11 ARG   401     -91.517  -1.199   8.699  1.00 10.00      A   
ATOM   3798 HH12 ARG   401     -92.579  -0.001   7.873  1.00 10.00      A   
ATOM   3799  NH2 ARG   401     -92.454  -0.794  10.991  1.00 10.00      A   
ATOM   3800 HH21 ARG   401     -92.909  -0.564  11.898  1.00 10.00      A   
ATOM   3801 HH22 ARG   401     -91.704  -1.513  10.952  1.00 10.00      A   
ATOM   3802  C   ARG   401     -98.319   2.760  11.599  1.00 10.00      A   
ATOM   3803  O   ARG   401     -98.578   1.678  12.105  1.00 10.00      A   
ATOM   3804  N   PHE   402     -99.238   3.700  11.448  1.00 10.00      A   
ATOM   3805  HN  PHE   402     -99.011   4.542  10.999  1.00 10.00      A   
ATOM   3806  CA  PHE   402    -100.589   3.483  11.951  1.00 10.00      A   
ATOM   3807  CB  PHE   402    -100.844   4.231  13.268  1.00 10.00      A   
ATOM   3808  CG  PHE   402    -102.149   3.859  13.919  1.00 10.00      A   
ATOM   3809  CD1 PHE   402    -102.252   2.654  14.643  1.00 10.00      A   
ATOM   3810  CD2 PHE   402    -103.270   4.681  13.810  1.00 10.00      A   
ATOM   3811  CE1 PHE   402    -103.469   2.302  15.266  1.00 10.00      A   
ATOM   3812  CE2 PHE   402    -104.497   4.315  14.417  1.00 10.00      A   
ATOM   3813  CZ  PHE   402    -104.576   3.122  15.143  1.00 10.00      A   
ATOM   3814  C   PHE   402    -101.565   3.943  10.860  1.00 10.00      A   
ATOM   3815  O   PHE   402    -101.686   5.137  10.586  1.00 10.00      A   
ATOM   3816  N   ARG   403    -102.237   2.975  10.248  1.00 10.00      A   
ATOM   3817  HN  ARG   403    -102.154   2.058  10.585  1.00 10.00      A   
ATOM   3818  CA  ARG   403    -103.102   3.227   9.082  1.00 10.00      A   
ATOM   3819  CB  ARG   403    -102.500   2.596   7.835  1.00 10.00      A   
ATOM   3820  CG  ARG   403    -101.188   3.266   7.408  1.00 10.00      A   
ATOM   3821  CD  ARG   403    -100.353   2.420   6.411  1.00 10.00      A   
ATOM   3822  NE  ARG   403    -101.134   2.235   5.151  1.00 10.00      A   
ATOM   3823  HE  ARG   403    -101.997   2.688   5.078  1.00 10.00      A   
ATOM   3824  CZ  ARG   403    -100.716   1.491   4.147  1.00 10.00      A   
ATOM   3825  NH1 ARG   403     -99.535   0.849   4.261  1.00 10.00      A   
ATOM   3826 HH11 ARG   403     -98.972   0.946   5.130  1.00 10.00      A   
ATOM   3827 HH12 ARG   403     -99.188   0.258   3.479  1.00 10.00      A   
ATOM   3828  NH2 ARG   403    -101.445   1.402   3.025  1.00 10.00      A   
ATOM   3829 HH21 ARG   403    -102.337   1.920   2.946  1.00 10.00      A   
ATOM   3830 HH22 ARG   403    -101.113   0.813   2.234  1.00 10.00      A   
ATOM   3831  C   ARG   403    -104.484   2.641   9.411  1.00 10.00      A   
ATOM   3832  O   ARG   403    -104.672   1.410   9.584  1.00 10.00      A   
ATOM   3833  N   LEU   404    -105.441   3.534   9.569  1.00 10.00      A   
ATOM   3834  HN  LEU   404    -105.254   4.482   9.404  1.00 10.00      A   
ATOM   3835  CA  LEU   404    -106.774   3.122   9.988  1.00 10.00      A   
ATOM   3836  CB  LEU   404    -107.081   3.668  11.385  1.00 10.00      A   
ATOM   3837  CG  LEU   404    -108.535   3.387  11.851  1.00 10.00      A   
ATOM   3838  CD1 LEU   404    -108.676   1.870  12.116  1.00 10.00      A   
ATOM   3839  CD2 LEU   404    -108.835   4.124  13.072  1.00 10.00      A   
ATOM   3840  C   LEU   404    -107.813   3.606   8.994  1.00 10.00      A   
ATOM   3841  O   LEU   404    -107.978   4.824   8.778  1.00 10.00      A   
ATOM   3842  N   CYS   405    -108.516   2.650   8.409  1.00 10.00      A   
ATOM   3843  HN  CYS   405    -108.340   1.719   8.659  1.00 10.00      A   
ATOM   3844  CA  CYS   405    -109.538   2.921   7.413  1.00 10.00      A   
ATOM   3845  CB  CYS   405    -109.207   2.225   6.096  1.00 10.00      A   
ATOM   3846  SG  CYS   405    -110.553   2.418   4.891  1.00 10.00      A   
ATOM   3847  HG  CYS   405    -111.683   2.054   5.480  1.00 10.00      A   
ATOM   3848  C   CYS   405    -110.886   2.452   7.932  1.00 10.00      A   
ATOM   3849  O   CYS   405    -111.166   1.263   8.005  1.00 10.00      A   
ATOM   3850  N   ILE   406    -111.707   3.406   8.329  1.00 10.00      A   
ATOM   3851  HN  ILE   406    -111.360   4.317   8.435  1.00 10.00      A   
ATOM   3852  CA  ILE   406    -113.119   3.148   8.619  1.00 10.00      A   
ATOM   3853  CB  ILE   406    -113.666   4.159   9.656  1.00 10.00      A   
ATOM   3854  CG1 ILE   406    -112.856   4.090  10.972  1.00 10.00      A   
ATOM   3855  CG2 ILE   406    -115.213   3.982   9.871  1.00 10.00      A   
ATOM   3856  CD1 ILE   406    -112.875   5.462  11.783  1.00 10.00      A   
ATOM   3857  C   ILE   406    -113.817   3.265   7.263  1.00 10.00      A   
ATOM   3858  O   ILE   406    -113.637   4.250   6.528  1.00 10.00      A   
ATOM   3859  N   ILE   407    -114.569   2.235   6.921  1.00 10.00      A   
ATOM   3860  HN  ILE   407    -114.753   1.553   7.601  1.00 10.00      A   
ATOM   3861  CA  ILE   407    -115.138   2.054   5.597  1.00 10.00      A   
ATOM   3862  CB  ILE   407    -115.811   0.663   5.536  1.00 10.00      A   
ATOM   3863  CG1 ILE   407    -114.734  -0.434   5.588  1.00 10.00      A   
ATOM   3864  CG2 ILE   407    -116.650   0.460   4.279  1.00 10.00      A   
ATOM   3865  CD1 ILE   407    -113.603  -0.229   4.587  1.00 10.00      A   
ATOM   3866  C   ILE   407    -116.098   3.218   5.186  1.00 10.00      A   
ATOM   3867  O   ILE   407    -115.984   3.773   4.079  1.00 10.00      A   
ATOM   3868  N   GLU   408    -116.996   3.597   6.079  1.00 10.00      A   
ATOM   3869  HN  GLU   408    -117.051   3.146   6.947  1.00 10.00      A   
ATOM   3870  CA  GLU   408    -117.907   4.697   5.758  1.00 10.00      A   
ATOM   3871  CB  GLU   408    -119.190   4.595   6.556  1.00 10.00      A   
ATOM   3872  CG  GLU   408    -120.215   5.685   6.198  1.00 10.00      A   
ATOM   3873  CD  GLU   408    -120.938   5.472   4.843  1.00 10.00      A   
ATOM   3874  OE1 GLU   408    -120.739   4.407   4.181  1.00 10.00      A   
ATOM   3875  OE2 GLU   408    -121.730   6.388   4.450  1.00 10.00      A   
ATOM   3876  C   GLU   408    -117.262   6.065   5.946  1.00 10.00      A   
ATOM   3877  O   GLU   408    -116.731   6.386   7.039  1.00 10.00      A   
ATOM   3878  N   PRO   409    -117.238   6.877   4.874  1.00 10.00      A   
ATOM   3879  CA  PRO   409    -116.609   8.213   5.025  1.00 10.00      A   
ATOM   3880  CB  PRO   409    -116.860   8.862   3.658  1.00 10.00      A   
ATOM   3881  CG  PRO   409    -116.838   7.668   2.712  1.00 10.00      A   
ATOM   3882  CD  PRO   409    -117.679   6.648   3.483  1.00 10.00      A   
ATOM   3883  C   PRO   409    -117.294   9.026   6.120  1.00 10.00      A   
ATOM   3884  O   PRO   409    -118.539   8.960   6.257  1.00 10.00      A   
ATOM   3885  N   LYS   410    -116.494   9.736   6.914  1.00 10.00      A   
ATOM   3886  HN  LYS   410    -115.524   9.629   6.819  1.00 10.00      A   
ATOM   3887  CA  LYS   410    -117.005  10.680   7.932  1.00 10.00      A   
ATOM   3888  CB  LYS   410    -117.850  11.803   7.268  1.00 10.00      A   
ATOM   3889  CG  LYS   410    -117.084  12.580   6.198  1.00 10.00      A   
ATOM   3890  CD  LYS   410    -117.991  13.567   5.478  1.00 10.00      A   
ATOM   3891  CE  LYS   410    -117.308  14.159   4.280  1.00 10.00      A   
ATOM   3892  NZ  LYS   410    -118.247  15.151   3.609  1.00 10.00      A   
ATOM   3893  HZ1 LYS   410    -117.787  15.571   2.775  1.00 10.00      A   
ATOM   3894  HZ2 LYS   410    -118.497  15.912   4.271  1.00 10.00      A   
ATOM   3895  HZ3 LYS   410    -119.119  14.670   3.306  1.00 10.00      A   
ATOM   3896  C   LYS   410    -117.796  10.034   9.074  1.00 10.00      A   
ATOM   3897  O   LYS   410    -118.581  10.725   9.742  1.00 10.00      A   
ATOM   3898  N   ALA   411    -117.613   8.733   9.289  1.00 10.00      A   
ATOM   3899  HN  ALA   411    -117.029   8.217   8.695  1.00 10.00      A   
ATOM   3900  CA  ALA   411    -118.279   8.073  10.409  1.00 10.00      A   
ATOM   3901  CB  ALA   411    -118.116   6.553  10.318  1.00 10.00      A   
ATOM   3902  C   ALA   411    -117.705   8.597  11.723  1.00 10.00      A   
ATOM   3903  O   ALA   411    -116.500   8.574  11.922  1.00 10.00      A   
ATOM   3904  N   PRO   412    -118.578   9.105  12.619  1.00 10.00      A   
ATOM   3905  CA  PRO   412    -118.088   9.571  13.912  1.00 10.00      A   
ATOM   3906  CB  PRO   412    -119.251  10.449  14.419  1.00 10.00      A   
ATOM   3907  CG  PRO   412    -120.487   9.805  13.832  1.00 10.00      A   
ATOM   3908  CD  PRO   412    -120.038   9.295  12.466  1.00 10.00      A   
ATOM   3909  C   PRO   412    -117.858   8.404  14.890  1.00 10.00      A   
ATOM   3910  O   PRO   412    -118.224   7.242  14.575  1.00 10.00      A   
ATOM   3911  N   ASP   413    -117.305   8.701  16.072  1.00 10.00      A   
ATOM   3912  HN  ASP   413    -116.912   9.590  16.203  1.00 10.00      A   
ATOM   3913  CA  ASP   413    -117.270   7.737  17.176  1.00 10.00      A   
ATOM   3914  CB  ASP   413    -116.866   8.508  18.444  1.00 10.00      A   
ATOM   3915  CG  ASP   413    -116.835   7.637  19.711  1.00 10.00      A   
ATOM   3916  OD1 ASP   413    -117.797   6.890  20.001  1.00 10.00      A   
ATOM   3917  OD2 ASP   413    -115.823   7.761  20.453  1.00 10.00      A   
ATOM   3918  C   ASP   413    -118.696   7.163  17.326  1.00 10.00      A   
ATOM   3919  O   ASP   413    -119.627   7.921  17.469  1.00 10.00      A   
ATOM   3920  N   TYR   414    -118.899   5.832  17.287  1.00 10.00      A   
ATOM   3921  HN  TYR   414    -118.146   5.205  17.286  1.00 10.00      A   
ATOM   3922  CA  TYR   414    -120.298   5.347  17.245  1.00 10.00      A   
ATOM   3923  CB  TYR   414    -120.361   3.908  16.668  1.00 10.00      A   
ATOM   3924  CG  TYR   414    -119.843   2.840  17.575  1.00 10.00      A   
ATOM   3925  CD1 TYR   414    -120.721   2.082  18.370  1.00 10.00      A   
ATOM   3926  CD2 TYR   414    -118.478   2.540  17.606  1.00 10.00      A   
ATOM   3927  CE1 TYR   414    -120.242   1.056  19.195  1.00 10.00      A   
ATOM   3928  CE2 TYR   414    -117.985   1.517  18.427  1.00 10.00      A   
ATOM   3929  CZ  TYR   414    -118.874   0.807  19.227  1.00 10.00      A   
ATOM   3930  OH  TYR   414    -118.380  -0.191  20.026  1.00 10.00      A   
ATOM   3931  HH  TYR   414    -118.944  -0.966  19.956  1.00 10.00      A   
ATOM   3932  C   TYR   414    -121.039   5.399  18.569  1.00 10.00      A   
ATOM   3933  O   TYR   414    -122.294   5.325  18.617  1.00 10.00      A   
ATOM   3934  N   LEU   415    -120.274   5.506  19.651  1.00 10.00      A   
ATOM   3935  HN  LEU   415    -119.299   5.516  19.545  1.00 10.00      A   
ATOM   3936  CA  LEU   415    -120.849   5.612  21.004  1.00 10.00      A   
ATOM   3937  CB  LEU   415    -119.906   4.983  22.019  1.00 10.00      A   
ATOM   3938  CG  LEU   415    -119.790   3.462  21.931  1.00 10.00      A   
ATOM   3939  CD1 LEU   415    -118.758   2.991  22.929  1.00 10.00      A   
ATOM   3940  CD2 LEU   415    -121.138   2.789  22.175  1.00 10.00      A   
ATOM   3941  C   LEU   415    -121.175   7.046  21.417  1.00 10.00      A   
ATOM   3942  O   LEU   415    -122.197   7.288  22.044  1.00 10.00      A   
ATOM   3943  N   THR   416    -120.318   8.005  21.062  1.00 10.00      A   
ATOM   3944  HN  THR   416    -119.554   7.785  20.490  1.00 10.00      A   
ATOM   3945  CA  THR   416    -120.510   9.397  21.522  1.00 10.00      A   
ATOM   3946  CB  THR   416    -119.207   9.955  22.093  1.00 10.00      A   
ATOM   3947  OG1 THR   416    -118.293  10.137  21.011  1.00 10.00      A   
ATOM   3948  HG1 THR   416    -117.447   9.742  21.235  1.00 10.00      A   
ATOM   3949  CG2 THR   416    -118.577   8.945  23.104  1.00 10.00      A   
ATOM   3950  C   THR   416    -120.936  10.319  20.394  1.00 10.00      A   
ATOM   3951  O   THR   416    -121.410  11.427  20.652  1.00 10.00      A   
ATOM   3952  N   LEU   417    -120.701   9.876  19.148  1.00 10.00      A   
ATOM   3953  HN  LEU   417    -120.308   8.985  19.040  1.00 10.00      A   
ATOM   3954  CA  LEU   417    -121.002  10.651  17.936  1.00 10.00      A   
ATOM   3955  CB  LEU   417    -122.479  11.103  17.888  1.00 10.00      A   
ATOM   3956  CG  LEU   417    -123.446   9.934  18.014  1.00 10.00      A   
ATOM   3957  CD1 LEU   417    -124.856  10.486  17.944  1.00 10.00      A   
ATOM   3958  CD2 LEU   417    -123.245   8.917  16.907  1.00 10.00      A   
ATOM   3959  C   LEU   417    -120.104  11.827  17.674  1.00 10.00      A   
ATOM   3960  O   LEU   417    -120.377  12.649  16.794  1.00 10.00      A   
ATOM   3961  N   GLU   418    -118.999  11.873  18.404  1.00 10.00      A   
ATOM   3962  HN  GLU   418    -118.832  11.160  19.056  1.00 10.00      A   
ATOM   3963  CA  GLU   418    -118.033  12.938  18.272  1.00 10.00      A   
ATOM   3964  CB  GLU   418    -117.286  13.098  19.598  1.00 10.00      A   
ATOM   3965  CG  GLU   418    -118.214  13.493  20.736  1.00 10.00      A   
ATOM   3966  CD  GLU   418    -117.498  13.758  22.063  1.00 10.00      A   
ATOM   3967  OE1 GLU   418    -118.183  14.290  22.995  1.00 10.00      A   
ATOM   3968  OE2 GLU   418    -116.277  13.444  22.198  1.00 10.00      A   
ATOM   3969  C   GLU   418    -117.032  12.624  17.135  1.00 10.00      A   
ATOM   3970  O   GLU   418    -116.872  11.452  16.735  1.00 10.00      A   
ATOM   3971  N   PRO   419    -116.365  13.657  16.621  1.00 10.00      A   
ATOM   3972  CA  PRO   419    -115.309  13.417  15.643  1.00 10.00      A   
ATOM   3973  CB  PRO   419    -114.730  14.829  15.358  1.00 10.00      A   
ATOM   3974  CG  PRO   419    -115.598  15.759  15.994  1.00 10.00      A   
ATOM   3975  CD  PRO   419    -116.574  15.093  16.899  1.00 10.00      A   
ATOM   3976  C   PRO   419    -114.247  12.585  16.295  1.00 10.00      A   
ATOM   3977  O   PRO   419    -114.189  12.528  17.525  1.00 10.00      A   
ATOM   3978  N   LEU   420    -113.386  11.977  15.480  1.00 10.00      A   
ATOM   3979  HN  LEU   420    -113.492  12.077  14.510  1.00 10.00      A   
ATOM   3980  CA  LEU   420    -112.292  11.168  15.995  1.00 10.00      A   
ATOM   3981  CB  LEU   420    -112.022  10.004  15.057  1.00 10.00      A   
ATOM   3982  CG  LEU   420    -113.157   8.964  15.017  1.00 10.00      A   
ATOM   3983  CD1 LEU   420    -112.687   7.865  14.092  1.00 10.00      A   
ATOM   3984  CD2 LEU   420    -113.427   8.351  16.404  1.00 10.00      A   
ATOM   3985  C   LEU   420    -111.000  11.979  16.232  1.00 10.00      A   
ATOM   3986  O   LEU   420    -109.924  11.389  16.404  1.00 10.00      A   
ATOM   3987  N   ASP   421    -111.126  13.316  16.283  1.00 10.00      A   
ATOM   3988  HN  ASP   421    -112.013  13.712  16.146  1.00 10.00      A   
ATOM   3989  CA  ASP   421    -109.979  14.212  16.537  1.00 10.00      A   
ATOM   3990  CB  ASP   421    -110.452  15.666  16.767  1.00 10.00      A   
ATOM   3991  CG  ASP   421    -111.265  16.222  15.609  1.00 10.00      A   
ATOM   3992  OD1 ASP   421    -111.150  15.726  14.482  1.00 10.00      A   
ATOM   3993  OD2 ASP   421    -112.019  17.198  15.826  1.00 10.00      A   
ATOM   3994  C   ASP   421    -109.135  13.789  17.752  1.00 10.00      A   
ATOM   3995  O   ASP   421    -107.914  13.636  17.641  1.00 10.00      A   
ATOM   3996  N   ILE   422    -109.774  13.595  18.902  1.00 10.00      A   
ATOM   3997  HN  ILE   422    -110.753  13.634  18.939  1.00 10.00      A   
ATOM   3998  CA  ILE   422    -108.988  13.318  20.125  1.00 10.00      A   
ATOM   3999  CB  ILE   422    -109.795  13.585  21.441  1.00 10.00      A   
ATOM   4000  CG1 ILE   422    -110.888  12.532  21.678  1.00 10.00      A   
ATOM   4001  CG2 ILE   422    -110.329  14.995  21.449  1.00 10.00      A   
ATOM   4002  CD1 ILE   422    -111.653  12.676  23.022  1.00 10.00      A   
ATOM   4003  C   ILE   422    -108.312  11.940  20.085  1.00 10.00      A   
ATOM   4004  O   ILE   422    -107.231  11.730  20.677  1.00 10.00      A   
ATOM   4005  N   GLY   423    -108.945  11.004  19.381  1.00 10.00      A   
ATOM   4006  HN  GLY   423    -109.779  11.237  18.922  1.00 10.00      A   
ATOM   4007  CA  GLY   423    -108.423   9.638  19.278  1.00 10.00      A   
ATOM   4008  C   GLY   423    -107.162   9.650  18.443  1.00 10.00      A   
ATOM   4009  O   GLY   423    -106.105   9.132  18.869  1.00 10.00      A   
ATOM   4010  N   PHE   424    -107.230  10.266  17.260  1.00 10.00      A   
ATOM   4011  HN  PHE   424    -108.077  10.646  16.942  1.00 10.00      A   
ATOM   4012  CA  PHE   424    -106.019  10.362  16.449  1.00 10.00      A   
ATOM   4013  CB  PHE   424    -106.353  10.761  15.010  1.00 10.00      A   
ATOM   4014  CG  PHE   424    -106.912   9.637  14.196  1.00 10.00      A   
ATOM   4015  CD1 PHE   424    -108.267   9.577  13.918  1.00 10.00      A   
ATOM   4016  CD2 PHE   424    -106.054   8.635  13.683  1.00 10.00      A   
ATOM   4017  CE1 PHE   424    -108.803   8.522  13.154  1.00 10.00      A   
ATOM   4018  CE2 PHE   424    -106.569   7.583  12.889  1.00 10.00      A   
ATOM   4019  CZ  PHE   424    -107.927   7.527  12.619  1.00 10.00      A   
ATOM   4020  C   PHE   424    -104.998  11.321  17.079  1.00 10.00      A   
ATOM   4021  O   PHE   424    -103.778  11.147  16.921  1.00 10.00      A   
ATOM   4022  N   GLY   425    -105.491  12.309  17.815  1.00 10.00      A   
ATOM   4023  HN  GLY   425    -106.461  12.447  17.850  1.00 10.00      A   
ATOM   4024  CA  GLY   425    -104.594  13.198  18.577  1.00 10.00      A   
ATOM   4025  C   GLY   425    -103.766  12.415  19.580  1.00 10.00      A   
ATOM   4026  O   GLY   425    -102.574  12.685  19.732  1.00 10.00      A   
ATOM   4027  N   ALA   426    -104.391  11.443  20.259  1.00 10.00      A   
ATOM   4028  HN  ALA   426    -105.350  11.298  20.117  1.00 10.00      A   
ATOM   4029  CA  ALA   426    -103.677  10.603  21.198  1.00 10.00      A   
ATOM   4030  CB  ALA   426    -104.656   9.713  22.013  1.00 10.00      A   
ATOM   4031  C   ALA   426    -102.606   9.769  20.501  1.00 10.00      A   
ATOM   4032  O   ALA   426    -101.510   9.613  21.019  1.00 10.00      A   
ATOM   4033  N   ILE   427    -102.898   9.243  19.314  1.00 10.00      A   
ATOM   4034  HN  ILE   427    -103.797   9.357  18.940  1.00 10.00      A   
ATOM   4035  CA  ILE   427    -101.881   8.490  18.555  1.00 10.00      A   
ATOM   4036  CB  ILE   427    -102.498   7.968  17.214  1.00 10.00      A   
ATOM   4037  CG1 ILE   427    -103.606   6.943  17.519  1.00 10.00      A   
ATOM   4038  CG2 ILE   427    -101.424   7.380  16.255  1.00 10.00      A   
ATOM   4039  CD1 ILE   427    -103.053   5.541  17.866  1.00 10.00      A   
ATOM   4040  C   ILE   427    -100.649   9.340  18.259  1.00 10.00      A   
ATOM   4041  O   ILE   427     -99.525   8.896  18.459  1.00 10.00      A   
ATOM   4042  N   VAL   428    -100.845  10.561  17.762  1.00 10.00      A   
ATOM   4043  HN  VAL   428    -101.753  10.905  17.627  1.00 10.00      A   
ATOM   4044  CA  VAL   428     -99.671  11.385  17.418  1.00 10.00      A   
ATOM   4045  CB  VAL   428    -100.004  12.528  16.370  1.00 10.00      A   
ATOM   4046  CG1 VAL   428    -100.370  11.903  15.000  1.00 10.00      A   
ATOM   4047  CG2 VAL   428    -101.067  13.567  16.875  1.00 10.00      A   
ATOM   4048  C   VAL   428     -98.967  11.926  18.663  1.00 10.00      A   
ATOM   4049  O   VAL   428     -97.731  12.122  18.678  1.00 10.00      A   
ATOM   4050  N   GLU   429     -99.744  12.127  19.719  1.00 10.00      A   
ATOM   4051  HN  GLU   429    -100.706  11.953  19.656  1.00 10.00      A   
ATOM   4052  CA  GLU   429     -99.173  12.608  20.976  1.00 10.00      A   
ATOM   4053  CB  GLU   429    -100.277  13.039  21.947  1.00 10.00      A   
ATOM   4054  CG  GLU   429     -99.749  13.524  23.282  1.00 10.00      A   
ATOM   4055  CD  GLU   429    -100.867  13.872  24.282  1.00 10.00      A   
ATOM   4056  OE1 GLU   429    -102.053  13.875  23.868  1.00 10.00      A   
ATOM   4057  OE2 GLU   429    -100.564  14.155  25.466  1.00 10.00      A   
ATOM   4058  C   GLU   429     -98.311  11.531  21.623  1.00 10.00      A   
ATOM   4059  O   GLU   429     -97.202  11.827  22.097  1.00 10.00      A   
ATOM   4060  N   HIS   430     -98.828  10.303  21.691  1.00 10.00      A   
ATOM   4061  HN  HIS   430     -99.676  10.115  21.238  1.00 10.00      A   
ATOM   4062  CA  HIS   430     -98.148   9.222  22.433  1.00 10.00      A   
ATOM   4063  CB  HIS   430     -99.162   8.248  23.006  1.00 10.00      A   
ATOM   4064  CG  HIS   430     -99.939   8.816  24.147  1.00 10.00      A   
ATOM   4065  ND1 HIS   430     -99.493   8.760  25.448  1.00 10.00      A   
ATOM   4066  CD2 HIS   430    -101.114   9.486  24.178  1.00 10.00      A   
ATOM   4067  CE1 HIS   430    -100.372   9.355  26.235  1.00 10.00      A   
ATOM   4068  NE2 HIS   430    -101.361   9.809  25.487  1.00 10.00      A   
ATOM   4069  HE2 HIS   430    -102.146  10.298  25.814  1.00 10.00      A   
ATOM   4070  C   HIS   430     -97.086   8.443  21.656  1.00 10.00      A   
ATOM   4071  O   HIS   430     -96.170   7.879  22.255  1.00 10.00      A   
ATOM   4072  N   CYS   431     -97.250   8.367  20.352  1.00 10.00      A   
ATOM   4073  HN  CYS   431     -97.998   8.855  19.948  1.00 10.00      A   
ATOM   4074  CA  CYS   431     -96.370   7.589  19.469  1.00 10.00      A   
ATOM   4075  CB  CYS   431     -97.198   6.863  18.404  1.00 10.00      A   
ATOM   4076  SG  CYS   431     -98.609   5.919  19.120  1.00 10.00      A   
ATOM   4077  HG  CYS   431     -99.722   6.588  18.859  1.00 10.00      A   
ATOM   4078  C   CYS   431     -95.344   8.523  18.844  1.00 10.00      A   
ATOM   4079  O   CYS   431     -95.491   8.952  17.711  1.00 10.00      A   
ATOM   4080  N   LYS   432     -94.311   8.868  19.607  1.00 10.00      A   
ATOM   4081  HN  LYS   432     -94.175   8.418  20.467  1.00 10.00      A   
ATOM   4082  CA  LYS   432     -93.371   9.915  19.179  1.00 10.00      A   
ATOM   4083  CB  LYS   432     -92.357  10.256  20.284  1.00 10.00      A   
ATOM   4084  CG  LYS   432     -92.936  10.367  21.629  1.00 10.00      A   
ATOM   4085  CD  LYS   432     -93.985  11.431  21.731  1.00 10.00      A   
ATOM   4086  CE  LYS   432     -94.185  11.671  23.199  1.00 10.00      A   
ATOM   4087  NZ  LYS   432     -92.998  12.421  23.729  1.00 10.00      A   
ATOM   4088  HZ1 LYS   432     -92.130  11.867  23.581  1.00 10.00      A   
ATOM   4089  HZ2 LYS   432     -93.113  12.598  24.747  1.00 10.00      A   
ATOM   4090  HZ3 LYS   432     -92.903  13.333  23.238  1.00 10.00      A   
ATOM   4091  C   LYS   432     -92.575   9.593  17.945  1.00 10.00      A   
ATOM   4092  O   LYS   432     -92.100  10.510  17.262  1.00 10.00      A   
ATOM   4093  N   ASP   433     -92.385   8.303  17.666  1.00 10.00      A   
ATOM   4094  HN  ASP   433     -92.749   7.613  18.258  1.00 10.00      A   
ATOM   4095  CA  ASP   433     -91.631   7.923  16.474  1.00 10.00      A   
ATOM   4096  CB  ASP   433     -90.565   6.912  16.810  1.00 10.00      A   
ATOM   4097  CG  ASP   433     -89.546   7.470  17.806  1.00 10.00      A   
ATOM   4098  OD1 ASP   433     -89.295   6.788  18.808  1.00 10.00      A   
ATOM   4099  OD2 ASP   433     -89.027   8.593  17.585  1.00 10.00      A   
ATOM   4100  C   ASP   433     -92.522   7.456  15.317  1.00 10.00      A   
ATOM   4101  O   ASP   433     -92.064   6.758  14.418  1.00 10.00      A   
ATOM   4102  N   LEU   434     -93.771   7.904  15.322  1.00 10.00      A   
ATOM   4103  HN  LEU   434     -94.070   8.483  16.054  1.00 10.00      A   
ATOM   4104  CA  LEU   434     -94.716   7.550  14.253  1.00 10.00      A   
ATOM   4105  CB  LEU   434     -96.121   8.063  14.599  1.00 10.00      A   
ATOM   4106  CG  LEU   434     -97.249   7.583  13.640  1.00 10.00      A   
ATOM   4107  CD1 LEU   434     -97.527   6.171  14.102  1.00 10.00      A   
ATOM   4108  CD2 LEU   434     -98.486   8.475  13.863  1.00 10.00      A   
ATOM   4109  C   LEU   434     -94.235   8.172  12.933  1.00 10.00      A   
ATOM   4110  O   LEU   434     -94.145   9.415  12.818  1.00 10.00      A   
ATOM   4111  N   ARG   435     -93.919   7.327  11.950  1.00 10.00      A   
ATOM   4112  HN  ARG   435     -94.001   6.363  12.103  1.00 10.00      A   
ATOM   4113  CA  ARG   435     -93.452   7.808  10.647  1.00 10.00      A   
ATOM   4114  CB  ARG   435     -92.347   6.903  10.112  1.00 10.00      A   
ATOM   4115  CG  ARG   435     -91.188   6.688  11.010  1.00 10.00      A   
ATOM   4116  CD  ARG   435     -90.046   6.034  10.180  1.00 10.00      A   
ATOM   4117  NE  ARG   435     -90.367   4.687   9.667  1.00 10.00      A   
ATOM   4118  HE  ARG   435     -90.748   4.635   8.765  1.00 10.00      A   
ATOM   4119  CZ  ARG   435     -90.175   3.542  10.338  1.00 10.00      A   
ATOM   4120  NH1 ARG   435     -89.723   3.538  11.587  1.00 10.00      A   
ATOM   4121 HH11 ARG   435     -89.510   4.436  12.066  1.00 10.00      A   
ATOM   4122 HH12 ARG   435     -89.583   2.636  12.087  1.00 10.00      A   
ATOM   4123  NH2 ARG   435     -90.458   2.383   9.756  1.00 10.00      A   
ATOM   4124 HH21 ARG   435     -90.311   1.492  10.272  1.00 10.00      A   
ATOM   4125 HH22 ARG   435     -90.825   2.366   8.783  1.00 10.00      A   
ATOM   4126  C   ARG   435     -94.560   7.847   9.568  1.00 10.00      A   
ATOM   4127  O   ARG   435     -94.393   8.495   8.548  1.00 10.00      A   
ATOM   4128  N   ARG   436     -95.669   7.161   9.816  1.00 10.00      A   
ATOM   4129  HN  ARG   436     -95.787   6.731  10.689  1.00 10.00      A   
ATOM   4130  CA  ARG   436     -96.720   7.038   8.799  1.00 10.00      A   
ATOM   4131  CB  ARG   436     -96.587   5.738   7.992  1.00 10.00      A   
ATOM   4132  CG  ARG   436     -97.681   5.705   6.882  1.00 10.00      A   
ATOM   4133  CD  ARG   436     -97.289   4.994   5.681  1.00 10.00      A   
ATOM   4134  NE  ARG   436     -98.352   4.930   4.665  1.00 10.00      A   
ATOM   4135  HE  ARG   436     -99.134   5.516   4.750  1.00 10.00      A   
ATOM   4136  CZ  ARG   436     -98.251   4.090   3.649  1.00 10.00      A   
ATOM   4137  NH1 ARG   436     -97.173   3.291   3.610  1.00 10.00      A   
ATOM   4138 HH11 ARG   436     -97.054   2.615   2.828  1.00 10.00      A   
ATOM   4139 HH12 ARG   436     -96.456   3.348   4.361  1.00 10.00      A   
ATOM   4140  NH2 ARG   436     -99.216   4.041   2.713  1.00 10.00      A   
ATOM   4141 HH21 ARG   436    -100.045   4.665   2.787  1.00 10.00      A   
ATOM   4142 HH22 ARG   436     -99.134   3.379   1.916  1.00 10.00      A   
ATOM   4143  C   ARG   436     -98.052   7.035   9.496  1.00 10.00      A   
ATOM   4144  O   ARG   436     -98.241   6.295  10.476  1.00 10.00      A   
ATOM   4145  N   LEU   437     -98.994   7.793   8.927  1.00 10.00      A   
ATOM   4146  HN  LEU   437     -98.778   8.320   8.130  1.00 10.00      A   
ATOM   4147  CA  LEU   437    -100.329   7.842   9.480  1.00 10.00      A   
ATOM   4148  CB  LEU   437    -100.458   9.070  10.362  1.00 10.00      A   
ATOM   4149  CG  LEU   437    -101.829   9.387  11.005  1.00 10.00      A   
ATOM   4150  CD1 LEU   437    -102.249   8.263  11.948  1.00 10.00      A   
ATOM   4151  CD2 LEU   437    -101.778  10.733  11.784  1.00 10.00      A   
ATOM   4152  C   LEU   437    -101.321   7.935   8.314  1.00 10.00      A   
ATOM   4153  O   LEU   437    -101.059   8.636   7.324  1.00 10.00      A   
ATOM   4154  N   SER   438    -102.406   7.185   8.405  1.00 10.00      A   
ATOM   4155  HN  SER   438    -102.426   6.432   9.032  1.00 10.00      A   
ATOM   4156  CA  SER   438    -103.581   7.473   7.574  1.00 10.00      A   
ATOM   4157  CB  SER   438    -103.700   6.486   6.413  1.00 10.00      A   
ATOM   4158  OG  SER   438    -103.926   5.178   6.893  1.00 10.00      A   
ATOM   4159  HG  SER   438    -103.086   4.728   7.005  1.00 10.00      A   
ATOM   4160  C   SER   438    -104.809   7.533   8.494  1.00 10.00      A   
ATOM   4161  O   SER   438    -104.913   6.737   9.454  1.00 10.00      A   
ATOM   4162  N   LEU   439    -105.716   8.472   8.156  1.00 10.00      A   
ATOM   4163  HN  LEU   439    -105.639   8.873   7.266  1.00 10.00      A   
ATOM   4164  CA  LEU   439    -106.812   8.941   9.016  1.00 10.00      A   
ATOM   4165  CB  LEU   439    -106.827  10.513   8.969  1.00 10.00      A   
ATOM   4166  CG  LEU   439    -105.621  11.230   9.556  1.00 10.00      A   
ATOM   4167  CD1 LEU   439    -105.630  12.719   9.156  1.00 10.00      A   
ATOM   4168  CD2 LEU   439    -105.809  11.106  11.068  1.00 10.00      A   
ATOM   4169  C   LEU   439    -108.105   8.555   8.354  1.00 10.00      A   
ATOM   4170  O   LEU   439    -108.145   8.463   7.125  1.00 10.00      A   
ATOM   4171  N   SER   440    -109.171   8.388   9.142  1.00 10.00      A   
ATOM   4172  HN  SER   440    -109.061   8.309  10.112  1.00 10.00      A   
ATOM   4173  CA  SER   440    -110.504   8.325   8.540  1.00 10.00      A   
ATOM   4174  CB  SER   440    -110.777   6.930   7.894  1.00 10.00      A   
ATOM   4175  OG  SER   440    -110.477   5.899   8.825  1.00 10.00      A   
ATOM   4176  HG  SER   440    -110.712   6.188   9.710  1.00 10.00      A   
ATOM   4177  C   SER   440    -111.505   8.600   9.631  1.00 10.00      A   
ATOM   4178  O   SER   440    -111.132   8.887  10.772  1.00 10.00      A   
ATOM   4179  N   GLY   441    -112.788   8.495   9.283  1.00 10.00      A   
ATOM   4180  HN  GLY   441    -113.028   8.178   8.388  1.00 10.00      A   
ATOM   4181  CA  GLY   441    -113.832   8.855  10.244  1.00 10.00      A   
ATOM   4182  C   GLY   441    -114.105  10.356  10.189  1.00 10.00      A   
ATOM   4183  O   GLY   441    -113.450  11.075   9.463  1.00 10.00      A   
ATOM   4184  N   LEU   442    -115.017  10.817  11.034  1.00 10.00      A   
ATOM   4185  HN  LEU   442    -115.449  10.188  11.648  1.00 10.00      A   
ATOM   4186  CA  LEU   442    -115.402  12.221  11.087  1.00 10.00      A   
ATOM   4187  CB  LEU   442    -116.685  12.387  11.922  1.00 10.00      A   
ATOM   4188  CG  LEU   442    -117.212  13.809  12.119  1.00 10.00      A   
ATOM   4189  CD1 LEU   442    -117.499  14.455  10.764  1.00 10.00      A   
ATOM   4190  CD2 LEU   442    -118.461  13.835  13.019  1.00 10.00      A   
ATOM   4191  C   LEU   442    -114.247  12.987  11.722  1.00 10.00      A   
ATOM   4192  O   LEU   442    -113.875  12.680  12.852  1.00 10.00      A   
ATOM   4193  N   LEU   443    -113.670  13.949  10.977  1.00 10.00      A   
ATOM   4194  HN  LEU   443    -114.038  14.149  10.091  1.00 10.00      A   
ATOM   4195  CA  LEU   443    -112.517  14.702  11.449  1.00 10.00      A   
ATOM   4196  CB  LEU   443    -111.220  14.135  10.835  1.00 10.00      A   
ATOM   4197  CG  LEU   443    -110.910  12.671  11.204  1.00 10.00      A   
ATOM   4198  CD1 LEU   443    -109.824  12.179  10.235  1.00 10.00      A   
ATOM   4199  CD2 LEU   443    -110.365  12.580  12.640  1.00 10.00      A   
ATOM   4200  C   LEU   443    -112.667  16.189  11.109  1.00 10.00      A   
ATOM   4201  O   LEU   443    -113.088  16.557  10.004  1.00 10.00      A   
ATOM   4202  N   THR   444    -112.383  17.021  12.101  1.00 10.00      A   
ATOM   4203  HN  THR   444    -112.147  16.646  12.975  1.00 10.00      A   
ATOM   4204  CA  THR   444    -112.407  18.476  11.948  1.00 10.00      A   
ATOM   4205  CB  THR   444    -113.134  19.156  13.130  1.00 10.00      A   
ATOM   4206  OG1 THR   444    -112.275  19.233  14.273  1.00 10.00      A   
ATOM   4207  HG1 THR   444    -112.801  19.185  15.074  1.00 10.00      A   
ATOM   4208  CG2 THR   444    -114.433  18.368  13.534  1.00 10.00      A   
ATOM   4209  C   THR   444    -110.974  19.035  11.837  1.00 10.00      A   
ATOM   4210  O   THR   444    -110.003  18.278  11.867  1.00 10.00      A   
ATOM   4211  N   ASP   445    -110.857  20.352  11.705  1.00 10.00      A   
ATOM   4212  HN  ASP   445    -111.668  20.900  11.655  1.00 10.00      A   
ATOM   4213  CA  ASP   445    -109.568  20.997  11.634  1.00 10.00      A   
ATOM   4214  CB  ASP   445    -109.727  22.519  11.509  1.00 10.00      A   
ATOM   4215  CG  ASP   445    -110.093  22.970  10.122  1.00 10.00      A   
ATOM   4216  OD1 ASP   445    -110.366  24.180   9.973  1.00 10.00      A   
ATOM   4217  OD2 ASP   445    -110.037  22.154   9.176  1.00 10.00      A   
ATOM   4218  C   ASP   445    -108.740  20.667  12.882  1.00 10.00      A   
ATOM   4219  O   ASP   445    -107.522  20.711  12.834  1.00 10.00      A   
ATOM   4220  N   LYS   446    -109.407  20.361  13.995  1.00 10.00      A   
ATOM   4221  HN  LYS   446    -110.385  20.321  13.970  1.00 10.00      A   
ATOM   4222  CA  LYS   446    -108.704  20.079  15.268  1.00 10.00      A   
ATOM   4223  CB  LYS   446    -109.691  19.893  16.423  1.00 10.00      A   
ATOM   4224  CG  LYS   446    -109.053  20.034  17.786  1.00 10.00      A   
ATOM   4225  CD  LYS   446    -108.748  21.510  18.066  1.00 10.00      A   
ATOM   4226  CE  LYS   446    -107.896  21.709  19.303  1.00 10.00      A   
ATOM   4227  NZ  LYS   446    -107.826  23.185  19.574  1.00 10.00      A   
ATOM   4228  HZ1 LYS   446    -107.247  23.365  20.420  1.00 10.00      A   
ATOM   4229  HZ2 LYS   446    -108.780  23.565  19.734  1.00 10.00      A   
ATOM   4230  HZ3 LYS   446    -107.400  23.677  18.763  1.00 10.00      A   
ATOM   4231  C   LYS   446    -107.703  18.901  15.205  1.00 10.00      A   
ATOM   4232  O   LYS   446    -106.591  18.972  15.791  1.00 10.00      A   
ATOM   4233  N   VAL   447    -108.063  17.817  14.515  1.00 10.00      A   
ATOM   4234  HN  VAL   447    -108.953  17.759  14.109  1.00 10.00      A   
ATOM   4235  CA  VAL   447    -107.110  16.712  14.371  1.00 10.00      A   
ATOM   4236  CB  VAL   447    -107.740  15.450  13.682  1.00 10.00      A   
ATOM   4237  CG1 VAL   447    -107.904  15.633  12.168  1.00 10.00      A   
ATOM   4238  CG2 VAL   447    -106.873  14.219  13.946  1.00 10.00      A   
ATOM   4239  C   VAL   447    -105.792  17.153  13.683  1.00 10.00      A   
ATOM   4240  O   VAL   447    -104.688  16.753  14.091  1.00 10.00      A   
ATOM   4241  N   PHE   448    -105.906  18.024  12.678  1.00 10.00      A   
ATOM   4242  HN  PHE   448    -106.797  18.344  12.424  1.00 10.00      A   
ATOM   4243  CA  PHE   448    -104.764  18.506  11.960  1.00 10.00      A   
ATOM   4244  CB  PHE   448    -105.263  19.197  10.700  1.00 10.00      A   
ATOM   4245  CG  PHE   448    -105.965  18.230   9.797  1.00 10.00      A   
ATOM   4246  CD1 PHE   448    -107.351  18.197   9.719  1.00 10.00      A   
ATOM   4247  CD2 PHE   448    -105.223  17.278   9.106  1.00 10.00      A   
ATOM   4248  CE1 PHE   448    -107.998  17.250   8.937  1.00 10.00      A   
ATOM   4249  CE2 PHE   448    -105.846  16.321   8.322  1.00 10.00      A   
ATOM   4250  CZ  PHE   448    -107.249  16.313   8.223  1.00 10.00      A   
ATOM   4251  C   PHE   448    -103.934  19.415  12.851  1.00 10.00      A   
ATOM   4252  O   PHE   448    -102.717  19.459  12.735  1.00 10.00      A   
ATOM   4253  N   GLU   449    -104.603  20.106  13.772  1.00 10.00      A   
ATOM   4254  HN  GLU   449    -105.582  20.086  13.774  1.00 10.00      A   
ATOM   4255  CA  GLU   449    -103.888  20.904  14.789  1.00 10.00      A   
ATOM   4256  CB  GLU   449    -104.865  21.716  15.642  1.00 10.00      A   
ATOM   4257  CG  GLU   449    -104.172  22.756  16.471  1.00 10.00      A   
ATOM   4258  CD  GLU   449    -105.054  23.289  17.577  1.00 10.00      A   
ATOM   4259  OE1 GLU   449    -106.221  23.656  17.307  1.00 10.00      A   
ATOM   4260  OE2 GLU   449    -104.559  23.330  18.721  1.00 10.00      A   
ATOM   4261  C   GLU   449    -103.034  19.974  15.649  1.00 10.00      A   
ATOM   4262  O   GLU   449    -101.837  20.238  15.861  1.00 10.00      A   
ATOM   4263  N   TYR   450    -103.636  18.887  16.140  1.00 10.00      A   
ATOM   4264  HN  TYR   450    -104.596  18.755  15.991  1.00 10.00      A   
ATOM   4265  CA  TYR   450    -102.880  17.889  16.896  1.00 10.00      A   
ATOM   4266  CB  TYR   450    -103.792  16.723  17.334  1.00 10.00      A   
ATOM   4267  CG  TYR   450    -104.922  17.141  18.251  1.00 10.00      A   
ATOM   4268  CD1 TYR   450    -106.135  16.471  18.216  1.00 10.00      A   
ATOM   4269  CD2 TYR   450    -104.773  18.213  19.144  1.00 10.00      A   
ATOM   4270  CE1 TYR   450    -107.178  16.831  19.061  1.00 10.00      A   
ATOM   4271  CE2 TYR   450    -105.821  18.591  19.988  1.00 10.00      A   
ATOM   4272  CZ  TYR   450    -107.020  17.888  19.928  1.00 10.00      A   
ATOM   4273  OH  TYR   450    -108.058  18.220  20.736  1.00 10.00      A   
ATOM   4274  HH  TYR   450    -108.439  17.423  21.113  1.00 10.00      A   
ATOM   4275  C   TYR   450    -101.728  17.297  16.095  1.00 10.00      A   
ATOM   4276  O   TYR   450    -100.632  17.150  16.610  1.00 10.00      A   
ATOM   4277  N   ILE   451    -101.984  16.942  14.840  1.00 10.00      A   
ATOM   4278  HN  ILE   451    -102.896  17.037  14.495  1.00 10.00      A   
ATOM   4279  CA  ILE   451    -100.929  16.407  13.951  1.00 10.00      A   
ATOM   4280  CB  ILE   451    -101.543  15.951  12.564  1.00 10.00      A   
ATOM   4281  CG1 ILE   451    -102.436  14.721  12.782  1.00 10.00      A   
ATOM   4282  CG2 ILE   451    -100.460  15.599  11.509  1.00 10.00      A   
ATOM   4283  CD1 ILE   451    -103.338  14.452  11.591  1.00 10.00      A   
ATOM   4284  C   ILE   451     -99.796  17.418  13.799  1.00 10.00      A   
ATOM   4285  O   ILE   451     -98.584  17.048  13.941  1.00 10.00      A   
ATOM   4286  N   GLY   452    -100.125  18.683  13.491  1.00 10.00      A   
ATOM   4287  HN  GLY   452    -101.061  18.932  13.342  1.00 10.00      A   
ATOM   4288  CA  GLY   452     -99.046  19.683  13.382  1.00 10.00      A   
ATOM   4289  C   GLY   452     -98.263  19.910  14.682  1.00 10.00      A   
ATOM   4290  O   GLY   452     -97.077  20.197  14.639  1.00 10.00      A   
ATOM   4291  N   THR   453     -98.913  19.824  15.834  1.00 10.00      A   
ATOM   4292  HN  THR   453     -99.873  19.632  15.829  1.00 10.00      A   
ATOM   4293  CA  THR   453     -98.226  20.009  17.109  1.00 10.00      A   
ATOM   4294  CB  THR   453     -99.249  20.267  18.205  1.00 10.00      A   
ATOM   4295  OG1 THR   453     -99.933  21.468  17.848  1.00 10.00      A   
ATOM   4296  HG1 THR   453    -100.182  21.944  18.644  1.00 10.00      A   
ATOM   4297  CG2 THR   453     -98.604  20.400  19.578  1.00 10.00      A   
ATOM   4298  C   THR   453     -97.368  18.806  17.487  1.00 10.00      A   
ATOM   4299  O   THR   453     -96.240  18.981  18.012  1.00 10.00      A   
ATOM   4300  N   TYR   454     -97.902  17.598  17.272  1.00 10.00      A   
ATOM   4301  HN  TYR   454     -98.717  17.512  16.734  1.00 10.00      A   
ATOM   4302  CA  TYR   454     -97.269  16.398  17.839  1.00 10.00      A   
ATOM   4303  CB  TYR   454     -98.285  15.560  18.599  1.00 10.00      A   
ATOM   4304  CG  TYR   454     -98.812  16.237  19.836  1.00 10.00      A   
ATOM   4305  CD1 TYR   454    -100.130  16.711  19.869  1.00 10.00      A   
ATOM   4306  CD2 TYR   454     -98.003  16.426  20.957  1.00 10.00      A   
ATOM   4307  CE1 TYR   454    -100.639  17.344  21.017  1.00 10.00      A   
ATOM   4308  CE2 TYR   454     -98.505  17.057  22.106  1.00 10.00      A   
ATOM   4309  CZ  TYR   454     -99.819  17.507  22.115  1.00 10.00      A   
ATOM   4310  OH  TYR   454    -100.304  18.144  23.236  1.00 10.00      A   
ATOM   4311  HH  TYR   454     -99.659  18.784  23.546  1.00 10.00      A   
ATOM   4312  C   TYR   454     -96.532  15.457  16.884  1.00 10.00      A   
ATOM   4313  O   TYR   454     -95.636  14.719  17.322  1.00 10.00      A   
ATOM   4314  N   ALA   455     -96.921  15.454  15.609  1.00 10.00      A   
ATOM   4315  HN  ALA   455     -97.541  16.141  15.287  1.00 10.00      A   
ATOM   4316  CA  ALA   455     -96.420  14.420  14.675  1.00 10.00      A   
ATOM   4317  CB  ALA   455     -97.502  14.046  13.656  1.00 10.00      A   
ATOM   4318  C   ALA   455     -95.125  14.882  13.993  1.00 10.00      A   
ATOM   4319  O   ALA   455     -95.068  15.073  12.786  1.00 10.00      A   
ATOM   4320  N   LYS   456     -94.096  15.087  14.804  1.00 10.00      A   
ATOM   4321  HN  LYS   456     -94.180  14.812  15.741  1.00 10.00      A   
ATOM   4322  CA  LYS   456     -92.830  15.708  14.364  1.00 10.00      A   
ATOM   4323  CB  LYS   456     -92.083  16.284  15.571  1.00 10.00      A   
ATOM   4324  CG  LYS   456     -92.813  17.398  16.330  1.00 10.00      A   
ATOM   4325  CD  LYS   456     -93.098  18.604  15.412  1.00 10.00      A   
ATOM   4326  CE  LYS   456     -93.610  19.832  16.168  1.00 10.00      A   
ATOM   4327  NZ  LYS   456     -94.185  20.841  15.250  1.00 10.00      A   
ATOM   4328  HZ1 LYS   456     -94.525  21.662  15.790  1.00 10.00      A   
ATOM   4329  HZ2 LYS   456     -94.984  20.432  14.724  1.00 10.00      A   
ATOM   4330  HZ3 LYS   456     -93.465  21.159  14.572  1.00 10.00      A   
ATOM   4331  C   LYS   456     -91.924  14.768  13.572  1.00 10.00      A   
ATOM   4332  O   LYS   456     -91.036  15.237  12.846  1.00 10.00      A   
ATOM   4333  N   LYS   457     -92.157  13.458  13.706  1.00 10.00      A   
ATOM   4334  HN  LYS   457     -92.846  13.163  14.337  1.00 10.00      A   
ATOM   4335  CA  LYS   457     -91.411  12.435  12.935  1.00 10.00      A   
ATOM   4336  CB  LYS   457     -90.954  11.298  13.870  1.00 10.00      A   
ATOM   4337  CG  LYS   457     -89.918  11.713  14.924  1.00 10.00      A   
ATOM   4338  CD  LYS   457     -88.640  12.192  14.263  1.00 10.00      A   
ATOM   4339  CE  LYS   457     -87.470  12.257  15.267  1.00 10.00      A   
ATOM   4340  NZ  LYS   457     -87.638  13.419  16.181  1.00 10.00      A   
ATOM   4341  HZ1 LYS   457     -87.659  14.304  15.634  1.00 10.00      A   
ATOM   4342  HZ2 LYS   457     -86.848  13.460  16.855  1.00 10.00      A   
ATOM   4343  HZ3 LYS   457     -88.528  13.330  16.712  1.00 10.00      A   
ATOM   4344  C   LYS   457     -92.176  11.823  11.742  1.00 10.00      A   
ATOM   4345  O   LYS   457     -91.626  10.977  11.016  1.00 10.00      A   
ATOM   4346  N   MET   458     -93.447  12.228  11.568  1.00 10.00      A   
ATOM   4347  HN  MET   458     -93.823  12.888  12.187  1.00 10.00      A   
ATOM   4348  CA  MET   458     -94.289  11.713  10.481  1.00 10.00      A   
ATOM   4349  CB  MET   458     -95.743  12.163  10.660  1.00 10.00      A   
ATOM   4350  CG  MET   458     -96.744  11.423   9.694  1.00 10.00      A   
ATOM   4351  SD  MET   458     -98.277  12.251   9.971  1.00 10.00      A   
ATOM   4352  CE  MET   458     -97.922  13.973   9.481  1.00 10.00      A   
ATOM   4353  C   MET   458     -93.745  12.121   9.119  1.00 10.00      A   
ATOM   4354  O   MET   458     -93.483  13.326   8.884  1.00 10.00      A   
ATOM   4355  N   GLU   459     -93.554  11.118   8.231  1.00 10.00      A   
ATOM   4356  HN  GLU   459     -93.796  10.208   8.502  1.00 10.00      A   
ATOM   4357  CA  GLU   459     -93.016  11.313   6.909  1.00 10.00      A   
ATOM   4358  CB  GLU   459     -91.897  10.308   6.635  1.00 10.00      A   
ATOM   4359  CG  GLU   459     -90.685  10.489   7.576  1.00 10.00      A   
ATOM   4360  CD  GLU   459     -89.656   9.386   7.407  1.00 10.00      A   
ATOM   4361  OE1 GLU   459     -89.604   8.806   6.301  1.00 10.00      A   
ATOM   4362  OE2 GLU   459     -88.893   9.121   8.362  1.00 10.00      A   
ATOM   4363  C   GLU   459     -94.079  11.178   5.827  1.00 10.00      A   
ATOM   4364  O   GLU   459     -93.932  11.774   4.766  1.00 10.00      A   
ATOM   4365  N   MET   460     -95.154  10.436   6.105  1.00 10.00      A   
ATOM   4366  HN  MET   460     -95.254  10.049   7.000  1.00 10.00      A   
ATOM   4367  CA  MET   460     -96.201  10.186   5.084  1.00 10.00      A   
ATOM   4368  CB  MET   460     -96.007   8.806   4.417  1.00 10.00      A   
ATOM   4369  CG  MET   460     -97.114   8.433   3.352  1.00 10.00      A   
ATOM   4370  SD  MET   460     -96.530   7.038   2.389  1.00 10.00      A   
ATOM   4371  CE  MET   460     -97.782   6.965   1.121  1.00 10.00      A   
ATOM   4372  C   MET   460     -97.560  10.266   5.768  1.00 10.00      A   
ATOM   4373  O   MET   460     -97.790   9.604   6.819  1.00 10.00      A   
ATOM   4374  N   LEU   461     -98.464  11.078   5.191  1.00 10.00      A   
ATOM   4375  HN  LEU   461     -98.230  11.569   4.376  1.00 10.00      A   
ATOM   4376  CA  LEU   461     -99.791  11.230   5.773  1.00 10.00      A   
ATOM   4377  CB  LEU   461     -99.930  12.601   6.471  1.00 10.00      A   
ATOM   4378  CG  LEU   461    -101.337  13.000   6.920  1.00 10.00      A   
ATOM   4379  CD1 LEU   461    -101.793  12.000   8.059  1.00 10.00      A   
ATOM   4380  CD2 LEU   461    -101.307  14.464   7.462  1.00 10.00      A   
ATOM   4381  C   LEU   461    -100.793  11.096   4.643  1.00 10.00      A   
ATOM   4382  O   LEU   461    -100.609  11.727   3.592  1.00 10.00      A   
ATOM   4383  N   SER   462    -101.858  10.313   4.862  1.00 10.00      A   
ATOM   4384  HN  SER   462    -101.964   9.865   5.728  1.00 10.00      A   
ATOM   4385  CA  SER   462    -102.875  10.120   3.808  1.00 10.00      A   
ATOM   4386  CB  SER   462    -103.018   8.620   3.427  1.00 10.00      A   
ATOM   4387  OG  SER   462    -101.778   8.034   3.013  1.00 10.00      A   
ATOM   4388  HG  SER   462    -101.853   7.737   2.104  1.00 10.00      A   
ATOM   4389  C   SER   462    -104.187  10.564   4.462  1.00 10.00      A   
ATOM   4390  O   SER   462    -104.502  10.156   5.606  1.00 10.00      A   
ATOM   4391  N   VAL   463    -104.971  11.367   3.731  1.00 10.00      A   
ATOM   4392  HN  VAL   463    -104.756  11.517   2.787  1.00 10.00      A   
ATOM   4393  CA  VAL   463    -106.151  12.030   4.315  1.00 10.00      A   
ATOM   4394  CB  VAL   463    -105.856  13.526   4.579  1.00 10.00      A   
ATOM   4395  CG1 VAL   463    -106.940  14.138   5.481  1.00 10.00      A   
ATOM   4396  CG2 VAL   463    -104.486  13.730   5.279  1.00 10.00      A   
ATOM   4397  C   VAL   463    -107.299  11.923   3.282  1.00 10.00      A   
ATOM   4398  O   VAL   463    -107.061  12.137   2.103  1.00 10.00      A   
ATOM   4399  N   ALA   464    -108.515  11.556   3.719  1.00 10.00      A   
ATOM   4400  HN  ALA   464    -108.629  11.248   4.642  1.00 10.00      A   
ATOM   4401  CA  ALA   464    -109.674  11.612   2.821  1.00 10.00      A   
ATOM   4402  CB  ALA   464    -109.948  10.235   2.205  1.00 10.00      A   
ATOM   4403  C   ALA   464    -110.903  12.062   3.606  1.00 10.00      A   
ATOM   4404  O   ALA   464    -111.072  11.684   4.771  1.00 10.00      A   
ATOM   4405  N   PHE   465    -111.768  12.843   2.963  1.00 10.00      A   
ATOM   4406  HN  PHE   465    -111.551  13.160   2.061  1.00 10.00      A   
ATOM   4407  CA  PHE   465    -113.061  13.243   3.587  1.00 10.00      A   
ATOM   4408  CB  PHE   465    -114.073  12.070   3.551  1.00 10.00      A   
ATOM   4409  CG  PHE   465    -114.260  11.466   2.188  1.00 10.00      A   
ATOM   4410  CD1 PHE   465    -113.616  10.249   1.861  1.00 10.00      A   
ATOM   4411  CD2 PHE   465    -115.064  12.090   1.245  1.00 10.00      A   
ATOM   4412  CE1 PHE   465    -113.781   9.687   0.585  1.00 10.00      A   
ATOM   4413  CE2 PHE   465    -115.239  11.527  -0.035  1.00 10.00      A   
ATOM   4414  CZ  PHE   465    -114.569  10.337  -0.356  1.00 10.00      A   
ATOM   4415  C   PHE   465    -112.901  13.759   5.025  1.00 10.00      A   
ATOM   4416  O   PHE   465    -113.516  13.228   5.957  1.00 10.00      A   
ATOM   4417  N   ALA   466    -112.095  14.807   5.195  1.00 10.00      A   
ATOM   4418  HN  ALA   466    -111.778  15.292   4.405  1.00 10.00      A   
ATOM   4419  CA  ALA   466    -111.669  15.258   6.513  1.00 10.00      A   
ATOM   4420  CB  ALA   466    -110.374  14.484   6.988  1.00 10.00      A   
ATOM   4421  C   ALA   466    -111.390  16.743   6.512  1.00 10.00      A   
ATOM   4422  O   ALA   466    -110.959  17.303   5.481  1.00 10.00      A   
ATOM   4423  N   GLY   467    -111.593  17.362   7.677  1.00 10.00      A   
ATOM   4424  HN  GLY   467    -112.001  16.859   8.412  1.00 10.00      A   
ATOM   4425  CA  GLY   467    -111.228  18.749   7.887  1.00 10.00      A   
ATOM   4426  C   GLY   467    -112.381  19.689   7.595  1.00 10.00      A   
ATOM   4427  O   GLY   467    -113.421  19.294   7.021  1.00 10.00      A   
ATOM   4428  N   ASP   468    -112.179  20.959   7.940  1.00 10.00      A   
ATOM   4429  HN  ASP   468    -111.322  21.230   8.329  1.00 10.00      A   
ATOM   4430  CA  ASP   468    -113.244  21.956   7.738  1.00 10.00      A   
ATOM   4431  CB  ASP   468    -113.687  22.540   9.070  1.00 10.00      A   
ATOM   4432  CG  ASP   468    -114.183  21.487  10.020  1.00 10.00      A   
ATOM   4433  OD1 ASP   468    -115.016  20.649   9.606  1.00 10.00      A   
ATOM   4434  OD2 ASP   468    -113.753  21.539  11.192  1.00 10.00      A   
ATOM   4435  C   ASP   468    -112.823  23.087   6.813  1.00 10.00      A   
ATOM   4436  O   ASP   468    -113.665  23.628   6.081  1.00 10.00      A   
ATOM   4437  N   SER   469    -111.534  23.447   6.836  1.00 10.00      A   
ATOM   4438  HN  SER   469    -110.878  22.879   7.290  1.00 10.00      A   
ATOM   4439  CA  SER   469    -111.096  24.696   6.181  1.00 10.00      A   
ATOM   4440  CB  SER   469    -111.366  25.905   7.089  1.00 10.00      A   
ATOM   4441  OG  SER   469    -110.348  26.024   8.073  1.00 10.00      A   
ATOM   4442  HG  SER   469    -110.380  26.902   8.462  1.00 10.00      A   
ATOM   4443  C   SER   469    -109.613  24.607   5.886  1.00 10.00      A   
ATOM   4444  O   SER   469    -108.939  23.633   6.295  1.00 10.00      A   
ATOM   4445  N   ASP   470    -109.081  25.625   5.213  1.00 10.00      A   
ATOM   4446  HN  ASP   470    -109.643  26.364   4.902  1.00 10.00      A   
ATOM   4447  CA  ASP   470    -107.644  25.622   4.947  1.00 10.00      A   
ATOM   4448  CB  ASP   470    -107.250  26.835   4.126  1.00 10.00      A   
ATOM   4449  CG  ASP   470    -107.626  26.665   2.676  1.00 10.00      A   
ATOM   4450  OD1 ASP   470    -106.815  26.151   1.929  1.00 10.00      A   
ATOM   4451  OD2 ASP   470    -108.749  26.996   2.307  1.00 10.00      A   
ATOM   4452  C   ASP   470    -106.741  25.549   6.187  1.00 10.00      A   
ATOM   4453  O   ASP   470    -105.559  25.173   6.062  1.00 10.00      A   
ATOM   4454  N   LEU   471    -107.269  25.929   7.343  1.00 10.00      A   
ATOM   4455  HN  LEU   471    -108.204  26.223   7.367  1.00 10.00      A   
ATOM   4456  CA  LEU   471    -106.481  25.921   8.602  1.00 10.00      A   
ATOM   4457  CB  LEU   471    -107.350  26.296   9.786  1.00 10.00      A   
ATOM   4458  CG  LEU   471    -106.923  27.189  10.956  1.00 10.00      A   
ATOM   4459  CD1 LEU   471    -107.506  26.665  12.306  1.00 10.00      A   
ATOM   4460  CD2 LEU   471    -105.408  27.483  11.001  1.00 10.00      A   
ATOM   4461  C   LEU   471    -105.998  24.522   8.849  1.00 10.00      A   
ATOM   4462  O   LEU   471    -104.880  24.338   9.397  1.00 10.00      A   
ATOM   4463  N   GLY   472    -106.817  23.528   8.463  1.00 10.00      A   
ATOM   4464  HN  GLY   472    -107.678  23.745   8.047  1.00 10.00      A   
ATOM   4465  CA  GLY   472    -106.433  22.121   8.659  1.00 10.00      A   
ATOM   4466  C   GLY   472    -105.132  21.771   7.922  1.00 10.00      A   
ATOM   4467  O   GLY   472    -104.166  21.290   8.527  1.00 10.00      A   
ATOM   4468  N   MET   473    -105.093  22.017   6.616  1.00 10.00      A   
ATOM   4469  HN  MET   473    -105.872  22.395   6.156  1.00 10.00      A   
ATOM   4470  CA  MET   473    -103.868  21.716   5.877  1.00 10.00      A   
ATOM   4471  CB  MET   473    -104.071  21.793   4.369  1.00 10.00      A   
ATOM   4472  CG  MET   473    -102.826  21.314   3.598  1.00 10.00      A   
ATOM   4473  SD  MET   473    -103.170  21.019   1.864  1.00 10.00      A   
ATOM   4474  CE  MET   473    -102.915  22.619   1.169  1.00 10.00      A   
ATOM   4475  C   MET   473    -102.695  22.587   6.299  1.00 10.00      A   
ATOM   4476  O   MET   473    -101.550  22.126   6.320  1.00 10.00      A   
ATOM   4477  N   HIS   474    -102.981  23.829   6.638  1.00 10.00      A   
ATOM   4478  HN  HIS   474    -103.901  24.152   6.546  1.00 10.00      A   
ATOM   4479  CA  HIS   474    -101.953  24.735   7.147  1.00 10.00      A   
ATOM   4480  CB  HIS   474    -102.564  26.110   7.494  1.00 10.00      A   
ATOM   4481  CG  HIS   474    -101.614  27.010   8.204  1.00 10.00      A   
ATOM   4482  ND1 HIS   474    -100.542  27.601   7.561  1.00 10.00      A   
ATOM   4483  CD2 HIS   474    -101.525  27.368   9.505  1.00 10.00      A   
ATOM   4484  CE1 HIS   474     -99.838  28.294   8.441  1.00 10.00      A   
ATOM   4485  NE2 HIS   474    -100.415  28.173   9.624  1.00 10.00      A   
ATOM   4486  HE2 HIS   474    -100.103  28.589  10.454  1.00 10.00      A   
ATOM   4487  C   HIS   474    -101.244  24.150   8.368  1.00 10.00      A   
ATOM   4488  O   HIS   474    -100.023  24.180   8.432  1.00 10.00      A   
ATOM   4489  N   HIS   475    -102.004  23.635   9.334  1.00 10.00      A   
ATOM   4490  HN  HIS   475    -102.979  23.623   9.237  1.00 10.00      A   
ATOM   4491  CA  HIS   475    -101.376  23.080  10.554  1.00 10.00      A   
ATOM   4492  CB  HIS   475    -102.428  22.540  11.541  1.00 10.00      A   
ATOM   4493  CG  HIS   475    -103.254  23.609  12.208  1.00 10.00      A   
ATOM   4494  ND1 HIS   475    -102.708  24.762  12.727  1.00 10.00      A   
ATOM   4495  HD1 HIS   475    -101.757  24.998  12.705  1.00 10.00      A   
ATOM   4496  CD2 HIS   475    -104.580  23.672  12.471  1.00 10.00      A   
ATOM   4497  CE1 HIS   475    -103.666  25.502  13.262  1.00 10.00      A   
ATOM   4498  NE2 HIS   475    -104.811  24.858  13.125  1.00 10.00      A   
ATOM   4499  C   HIS   475    -100.359  21.985  10.217  1.00 10.00      A   
ATOM   4500  O   HIS   475     -99.278  21.923  10.821  1.00 10.00      A   
ATOM   4501  N   VAL   476    -100.720  21.129   9.265  1.00 10.00      A   
ATOM   4502  HN  VAL   476    -101.607  21.215   8.858  1.00 10.00      A   
ATOM   4503  CA  VAL   476     -99.821  20.056   8.804  1.00 10.00      A   
ATOM   4504  CB  VAL   476    -100.591  19.039   7.916  1.00 10.00      A   
ATOM   4505  CG1 VAL   476     -99.646  18.012   7.247  1.00 10.00      A   
ATOM   4506  CG2 VAL   476    -101.635  18.323   8.797  1.00 10.00      A   
ATOM   4507  C   VAL   476     -98.563  20.571   8.109  1.00 10.00      A   
ATOM   4508  O   VAL   476     -97.450  20.198   8.468  1.00 10.00      A   
ATOM   4509  N   LEU   477     -98.727  21.414   7.103  1.00 10.00      A   
ATOM   4510  HN  LEU   477     -99.627  21.689   6.831  1.00 10.00      A   
ATOM   4511  CA  LEU   477     -97.557  21.933   6.399  1.00 10.00      A   
ATOM   4512  CB  LEU   477     -97.996  22.718   5.154  1.00 10.00      A   
ATOM   4513  CG  LEU   477     -98.745  21.899   4.090  1.00 10.00      A   
ATOM   4514  CD1 LEU   477     -99.223  22.811   2.915  1.00 10.00      A   
ATOM   4515  CD2 LEU   477     -97.785  20.803   3.534  1.00 10.00      A   
ATOM   4516  C   LEU   477     -96.686  22.811   7.318  1.00 10.00      A   
ATOM   4517  O   LEU   477     -95.462  22.818   7.189  1.00 10.00      A   
ATOM   4518  N   SER   478     -97.301  23.539   8.234  1.00 10.00      A   
ATOM   4519  HN  SER   478     -98.277  23.495   8.320  1.00 10.00      A   
ATOM   4520  CA  SER   478     -96.528  24.412   9.121  1.00 10.00      A   
ATOM   4521  CB  SER   478     -97.459  25.481   9.727  1.00 10.00      A   
ATOM   4522  OG  SER   478     -96.822  26.175  10.753  1.00 10.00      A   
ATOM   4523  HG  SER   478     -96.139  26.739  10.383  1.00 10.00      A   
ATOM   4524  C   SER   478     -95.810  23.607  10.225  1.00 10.00      A   
ATOM   4525  O   SER   478     -94.681  23.953  10.634  1.00 10.00      A   
ATOM   4526  N   GLY   479     -96.431  22.536  10.706  1.00 10.00      A   
ATOM   4527  HN  GLY   479     -97.211  22.171  10.237  1.00 10.00      A   
ATOM   4528  CA  GLY   479     -95.941  21.902  11.944  1.00 10.00      A   
ATOM   4529  C   GLY   479     -95.178  20.583  11.775  1.00 10.00      A   
ATOM   4530  O   GLY   479     -94.406  20.201  12.673  1.00 10.00      A   
ATOM   4531  N   CYS   480     -95.408  19.884  10.652  1.00 10.00      A   
ATOM   4532  HN  CYS   480     -95.927  20.293   9.928  1.00 10.00      A   
ATOM   4533  CA  CYS   480     -94.891  18.508  10.488  1.00 10.00      A   
ATOM   4534  CB  CYS   480     -95.821  17.674   9.599  1.00 10.00      A   
ATOM   4535  SG  CYS   480     -97.395  17.404  10.435  1.00 10.00      A   
ATOM   4536  HG  CYS   480     -97.568  16.098  10.569  1.00 10.00      A   
ATOM   4537  C   CYS   480     -93.485  18.528   9.930  1.00 10.00      A   
ATOM   4538  O   CYS   480     -93.285  18.405   8.727  1.00 10.00      A   
ATOM   4539  N   ASP   481     -92.523  18.670  10.845  1.00 10.00      A   
ATOM   4540  HN  ASP   481     -92.769  18.667  11.793  1.00 10.00      A   
ATOM   4541  CA  ASP   481     -91.125  18.828  10.487  1.00 10.00      A   
ATOM   4542  CB  ASP   481     -90.253  18.759  11.740  1.00 10.00      A   
ATOM   4543  CG  ASP   481     -90.482  19.910  12.720  1.00 10.00      A   
ATOM   4544  OD1 ASP   481     -91.287  20.821  12.476  1.00 10.00      A   
ATOM   4545  OD2 ASP   481     -89.822  19.890  13.767  1.00 10.00      A   
ATOM   4546  C   ASP   481     -90.570  17.806   9.486  1.00 10.00      A   
ATOM   4547  O   ASP   481     -89.729  18.163   8.655  1.00 10.00      A   
ATOM   4548  N   SER   482     -90.984  16.540   9.609  1.00 10.00      A   
ATOM   4549  HN  SER   482     -91.731  16.336  10.209  1.00 10.00      A   
ATOM   4550  CA  SER   482     -90.348  15.460   8.868  1.00 10.00      A   
ATOM   4551  CB  SER   482     -90.153  14.223   9.776  1.00 10.00      A   
ATOM   4552  OG  SER   482     -89.348  14.543  10.916  1.00 10.00      A   
ATOM   4553  HG  SER   482     -89.734  14.149  11.702  1.00 10.00      A   
ATOM   4554  C   SER   482     -91.098  15.065   7.609  1.00 10.00      A   
ATOM   4555  O   SER   482     -90.723  14.100   6.929  1.00 10.00      A   
ATOM   4556  N   LEU   483     -92.180  15.787   7.326  1.00 10.00      A   
ATOM   4557  HN  LEU   483     -92.374  16.588   7.857  1.00 10.00      A   
ATOM   4558  CA  LEU   483     -93.088  15.410   6.238  1.00 10.00      A   
ATOM   4559  CB  LEU   483     -94.181  16.467   6.134  1.00 10.00      A   
ATOM   4560  CG  LEU   483     -95.661  16.189   5.964  1.00 10.00      A   
ATOM   4561  CD1 LEU   483     -96.353  17.364   5.116  1.00 10.00      A   
ATOM   4562  CD2 LEU   483     -96.150  14.753   5.661  1.00 10.00      A   
ATOM   4563  C   LEU   483     -92.395  15.247   4.877  1.00 10.00      A   
ATOM   4564  O   LEU   483     -91.662  16.124   4.404  1.00 10.00      A   
ATOM   4565  N   ARG   484     -92.621  14.102   4.249  1.00 10.00      A   
ATOM   4566  HN  ARG   484     -93.169  13.414   4.683  1.00 10.00      A   
ATOM   4567  CA  ARG   484     -92.068  13.847   2.919  1.00 10.00      A   
ATOM   4568  CB  ARG   484     -91.175  12.604   2.934  1.00 10.00      A   
ATOM   4569  CG  ARG   484     -89.858  12.798   3.714  1.00 10.00      A   
ATOM   4570  CD  ARG   484     -89.158  11.429   3.948  1.00 10.00      A   
ATOM   4571  NE  ARG   484     -89.262  10.653   2.737  1.00 10.00      A   
ATOM   4572  HE  ARG   484     -88.852  11.044   1.938  1.00 10.00      A   
ATOM   4573  CZ  ARG   484     -89.856   9.465   2.603  1.00 10.00      A   
ATOM   4574  NH1 ARG   484     -90.351   8.796   3.624  1.00 10.00      A   
ATOM   4575 HH11 ARG   484     -90.806   7.873   3.470  1.00 10.00      A   
ATOM   4576 HH12 ARG   484     -90.288   9.191   4.585  1.00 10.00      A   
ATOM   4577  NH2 ARG   484     -89.909   8.932   1.401  1.00 10.00      A   
ATOM   4578 HH21 ARG   484     -90.360   8.013   1.262  1.00 10.00      A   
ATOM   4579 HH22 ARG   484     -89.496   9.436   0.591  1.00 10.00      A   
ATOM   4580  C   ARG   484     -93.152  13.666   1.857  1.00 10.00      A   
ATOM   4581  O   ARG   484     -92.950  14.081   0.726  1.00 10.00      A   
ATOM   4582  N   LYS   485     -94.263  13.008   2.196  1.00 10.00      A   
ATOM   4583  HN  LYS   485     -94.359  12.635   3.097  1.00 10.00      A   
ATOM   4584  CA  LYS   485     -95.348  12.846   1.203  1.00 10.00      A   
ATOM   4585  CB  LYS   485     -95.431  11.391   0.716  1.00 10.00      A   
ATOM   4586  CG  LYS   485     -94.285  10.999  -0.251  1.00 10.00      A   
ATOM   4587  CD  LYS   485     -94.291   9.491  -0.465  1.00 10.00      A   
ATOM   4588  CE  LYS   485     -93.595   8.767   0.645  1.00 10.00      A   
ATOM   4589  NZ  LYS   485     -93.652   7.243   0.502  1.00 10.00      A   
ATOM   4590  HZ1 LYS   485     -93.314   6.790   1.375  1.00 10.00      A   
ATOM   4591  HZ2 LYS   485     -93.053   6.934  -0.288  1.00 10.00      A   
ATOM   4592  HZ3 LYS   485     -94.630   6.939   0.320  1.00 10.00      A   
ATOM   4593  C   LYS   485     -96.657  13.161   1.906  1.00 10.00      A   
ATOM   4594  O   LYS   485     -96.915  12.623   2.989  1.00 10.00      A   
ATOM   4595  N   LEU   486     -97.457  14.034   1.311  1.00 10.00      A   
ATOM   4596  HN  LEU   486     -97.147  14.501   0.507  1.00 10.00      A   
ATOM   4597  CA  LEU   486     -98.797  14.312   1.837  1.00 10.00      A   
ATOM   4598  CB  LEU   486     -98.865  15.787   2.283  1.00 10.00      A   
ATOM   4599  CG  LEU   486    -100.254  16.334   2.722  1.00 10.00      A   
ATOM   4600  CD1 LEU   486    -100.810  15.436   3.857  1.00 10.00      A   
ATOM   4601  CD2 LEU   486    -100.120  17.771   3.226  1.00 10.00      A   
ATOM   4602  C   LEU   486     -99.776  14.030   0.668  1.00 10.00      A   
ATOM   4603  O   LEU   486     -99.521  14.468  -0.458  1.00 10.00      A   
ATOM   4604  N   GLU   487    -100.850  13.269   0.918  1.00 10.00      A   
ATOM   4605  HN  GLU   487    -101.040  12.970   1.831  1.00 10.00      A   
ATOM   4606  CA  GLU   487    -101.752  12.880  -0.200  1.00 10.00      A   
ATOM   4607  CB  GLU   487    -101.514  11.444  -0.713  1.00 10.00      A   
ATOM   4608  CG  GLU   487    -101.415  10.348   0.404  1.00 10.00      A   
ATOM   4609  CD  GLU   487    -100.883   9.002  -0.122  1.00 10.00      A   
ATOM   4610  OE1 GLU   487    -101.066   7.948   0.557  1.00 10.00      A   
ATOM   4611  OE2 GLU   487    -100.276   8.998  -1.201  1.00 10.00      A   
ATOM   4612  C   GLU   487    -103.158  13.025   0.346  1.00 10.00      A   
ATOM   4613  O   GLU   487    -103.491  12.452   1.403  1.00 10.00      A   
ATOM   4614  N   ILE   488    -103.950  13.831  -0.362  1.00 10.00      A   
ATOM   4615  HN  ILE   488    -103.676  14.125  -1.255  1.00 10.00      A   
ATOM   4616  CA  ILE   488    -105.241  14.283   0.200  1.00 10.00      A   
ATOM   4617  CB  ILE   488    -105.149  15.792   0.612  1.00 10.00      A   
ATOM   4618  CG1 ILE   488    -104.043  16.004   1.687  1.00 10.00      A   
ATOM   4619  CG2 ILE   488    -106.514  16.276   1.218  1.00 10.00      A   
ATOM   4620  CD1 ILE   488    -103.660  17.539   1.839  1.00 10.00      A   
ATOM   4621  C   ILE   488    -106.302  14.119  -0.851  1.00 10.00      A   
ATOM   4622  O   ILE   488    -106.098  14.520  -2.020  1.00 10.00      A   
ATOM   4623  N   ARG   489    -107.491  13.615  -0.460  1.00 10.00      A   
ATOM   4624  HN  ARG   489    -107.621  13.254   0.442  1.00 10.00      A   
ATOM   4625  CA  ARG   489    -108.586  13.630  -1.443  1.00 10.00      A   
ATOM   4626  CB  ARG   489    -108.794  12.217  -2.036  1.00 10.00      A   
ATOM   4627  CG  ARG   489    -109.059  11.141  -0.974  1.00 10.00      A   
ATOM   4628  CD  ARG   489    -109.633   9.838  -1.557  1.00 10.00      A   
ATOM   4629  NE  ARG   489    -110.938  10.074  -2.174  1.00 10.00      A   
ATOM   4630  HE  ARG   489    -111.363  10.940  -2.004  1.00 10.00      A   
ATOM   4631  CZ  ARG   489    -111.579   9.194  -2.945  1.00 10.00      A   
ATOM   4632  NH1 ARG   489    -111.062   7.989  -3.174  1.00 10.00      A   
ATOM   4633 HH11 ARG   489    -110.150   7.725  -2.751  1.00 10.00      A   
ATOM   4634 HH12 ARG   489    -111.572   7.311  -3.777  1.00 10.00      A   
ATOM   4635  NH2 ARG   489    -112.751   9.513  -3.466  1.00 10.00      A   
ATOM   4636 HH21 ARG   489    -113.255   8.831  -4.068  1.00 10.00      A   
ATOM   4637 HH22 ARG   489    -113.170  10.445  -3.273  1.00 10.00      A   
ATOM   4638  C   ARG   489    -109.851  14.106  -0.732  1.00 10.00      A   
ATOM   4639  O   ARG   489    -110.056  13.786   0.441  1.00 10.00      A   
ATOM   4640  N   ASP   490    -110.680  14.865  -1.441  1.00 10.00      A   
ATOM   4641  HN  ASP   490    -110.377  15.230  -2.299  1.00 10.00      A   
ATOM   4642  CA  ASP   490    -112.042  15.170  -0.970  1.00 10.00      A   
ATOM   4643  CB  ASP   490    -112.880  13.867  -0.919  1.00 10.00      A   
ATOM   4644  CG  ASP   490    -113.100  13.250  -2.287  1.00 10.00      A   
ATOM   4645  OD1 ASP   490    -114.037  13.667  -2.991  1.00 10.00      A   
ATOM   4646  OD2 ASP   490    -112.356  12.320  -2.650  1.00 10.00      A   
ATOM   4647  C   ASP   490    -112.064  15.874   0.373  1.00 10.00      A   
ATOM   4648  O   ASP   490    -112.817  15.491   1.261  1.00 10.00      A   
ATOM   4649  N   CYS   491    -111.231  16.920   0.520  1.00 10.00      A   
ATOM   4650  HN  CYS   491    -110.636  17.153  -0.223  1.00 10.00      A   
ATOM   4651  CA  CYS   491    -111.176  17.721   1.732  1.00 10.00      A   
ATOM   4652  CB  CYS   491    -109.813  17.534   2.430  1.00 10.00      A   
ATOM   4653  SG  CYS   491    -109.534  15.841   3.127  1.00 10.00      A   
ATOM   4654  HG  CYS   491    -110.347  15.685   4.161  1.00 10.00      A   
ATOM   4655  C   CYS   491    -111.336  19.185   1.334  1.00 10.00      A   
ATOM   4656  O   CYS   491    -110.910  19.577   0.254  1.00 10.00      A   
ATOM   4657  N   PRO   492    -111.924  20.006   2.217  1.00 10.00      A   
ATOM   4658  CA  PRO   492    -112.109  21.446   1.958  1.00 10.00      A   
ATOM   4659  CB  PRO   492    -113.204  21.824   2.945  1.00 10.00      A   
ATOM   4660  CG  PRO   492    -112.995  20.893   4.101  1.00 10.00      A   
ATOM   4661  CD  PRO   492    -112.505  19.591   3.511  1.00 10.00      A   
ATOM   4662  C   PRO   492    -110.826  22.273   2.191  1.00 10.00      A   
ATOM   4663  O   PRO   492    -110.820  23.213   2.993  1.00 10.00      A   
ATOM   4664  N   PHE   493    -109.771  21.893   1.480  1.00 10.00      A   
ATOM   4665  HN  PHE   493    -109.892  21.144   0.859  1.00 10.00      A   
ATOM   4666  CA  PHE   493    -108.450  22.498   1.548  1.00 10.00      A   
ATOM   4667  CB  PHE   493    -107.356  21.448   1.846  1.00 10.00      A   
ATOM   4668  CG  PHE   493    -107.521  20.679   3.168  1.00 10.00      A   
ATOM   4669  CD1 PHE   493    -106.937  19.415   3.315  1.00 10.00      A   
ATOM   4670  CD2 PHE   493    -108.199  21.230   4.267  1.00 10.00      A   
ATOM   4671  CE1 PHE   493    -107.051  18.722   4.533  1.00 10.00      A   
ATOM   4672  CE2 PHE   493    -108.328  20.554   5.462  1.00 10.00      A   
ATOM   4673  CZ  PHE   493    -107.760  19.285   5.605  1.00 10.00      A   
ATOM   4674  C   PHE   493    -108.179  23.054   0.161  1.00 10.00      A   
ATOM   4675  O   PHE   493    -108.463  22.397  -0.865  1.00 10.00      A   
ATOM   4676  N   GLY   494    -107.596  24.255   0.108  1.00 10.00      A   
ATOM   4677  HN  GLY   494    -107.192  24.645   0.911  1.00 10.00      A   
ATOM   4678  CA  GLY   494    -107.574  24.966  -1.150  1.00 10.00      A   
ATOM   4679  C   GLY   494    -106.385  25.852  -1.326  1.00 10.00      A   
ATOM   4680  O   GLY   494    -105.263  25.549  -0.885  1.00 10.00      A   
ATOM   4681  N   ASP   495    -106.662  27.003  -1.896  1.00 10.00      A   
ATOM   4682  HN  ASP   495    -107.597  27.242  -2.068  1.00 10.00      A   
ATOM   4683  CA  ASP   495    -105.610  27.926  -2.276  1.00 10.00      A   
ATOM   4684  CB  ASP   495    -106.239  29.108  -3.000  1.00 10.00      A   
ATOM   4685  CG  ASP   495    -106.978  28.680  -4.270  1.00 10.00      A   
ATOM   4686  OD1 ASP   495    -106.979  27.467  -4.560  1.00 10.00      A   
ATOM   4687  OD2 ASP   495    -107.514  29.538  -4.973  1.00 10.00      A   
ATOM   4688  C   ASP   495    -104.821  28.464  -1.087  1.00 10.00      A   
ATOM   4689  O   ASP   495    -103.615  28.701  -1.201  1.00 10.00      A   
ATOM   4690  N   LYS   496    -105.527  28.749   0.006  1.00 10.00      A   
ATOM   4691  HN  LYS   496    -106.442  28.411   0.098  1.00 10.00      A   
ATOM   4692  CA  LYS   496    -104.938  29.570   1.078  1.00 10.00      A   
ATOM   4693  CB  LYS   496    -106.010  29.993   2.065  1.00 10.00      A   
ATOM   4694  CG  LYS   496    -106.946  31.077   1.478  1.00 10.00      A   
ATOM   4695  CD  LYS   496    -107.990  31.420   2.513  1.00 10.00      A   
ATOM   4696  CE  LYS   496    -109.325  31.668   1.847  1.00 10.00      A   
ATOM   4697  NZ  LYS   496    -109.793  30.424   1.142  1.00 10.00      A   
ATOM   4698  HZ1 LYS   496    -110.711  30.597   0.684  1.00 10.00      A   
ATOM   4699  HZ2 LYS   496    -109.899  29.646   1.823  1.00 10.00      A   
ATOM   4700  HZ3 LYS   496    -109.102  30.144   0.416  1.00 10.00      A   
ATOM   4701  C   LYS   496    -103.806  28.841   1.789  1.00 10.00      A   
ATOM   4702  O   LYS   496    -102.720  29.408   1.950  1.00 10.00      A   
ATOM   4703  N   ALA   497    -104.039  27.584   2.196  1.00 10.00      A   
ATOM   4704  HN  ALA   497    -104.911  27.169   2.033  1.00 10.00      A   
ATOM   4705  CA  ALA   497    -102.981  26.830   2.891  1.00 10.00      A   
ATOM   4706  CB  ALA   497    -103.546  25.576   3.573  1.00 10.00      A   
ATOM   4707  C   ALA   497    -101.845  26.474   1.965  1.00 10.00      A   
ATOM   4708  O   ALA   497    -100.683  26.506   2.372  1.00 10.00      A   
ATOM   4709  N   LEU   498    -102.181  26.178   0.704  1.00 10.00      A   
ATOM   4710  HN  LEU   498    -103.119  26.242   0.430  1.00 10.00      A   
ATOM   4711  CA  LEU   498    -101.172  25.756  -0.280  1.00 10.00      A   
ATOM   4712  CB  LEU   498    -101.892  25.396  -1.604  1.00 10.00      A   
ATOM   4713  CG  LEU   498    -101.036  24.925  -2.771  1.00 10.00      A   
ATOM   4714  CD1 LEU   498    -100.408  23.593  -2.385  1.00 10.00      A   
ATOM   4715  CD2 LEU   498    -101.890  24.772  -4.026  1.00 10.00      A   
ATOM   4716  C   LEU   498    -100.171  26.888  -0.554  1.00 10.00      A   
ATOM   4717  O   LEU   498     -98.935  26.698  -0.575  1.00 10.00      A   
ATOM   4718  N   LEU   499    -100.691  28.075  -0.833  1.00 10.00      A   
ATOM   4719  HN  LEU   499    -101.661  28.217  -0.803  1.00 10.00      A   
ATOM   4720  CA  LEU   499     -99.792  29.164  -1.186  1.00 10.00      A   
ATOM   4721  CB  LEU   499    -100.565  30.251  -1.912  1.00 10.00      A   
ATOM   4722  CG  LEU   499    -101.088  29.857  -3.311  1.00 10.00      A   
ATOM   4723  CD1 LEU   499    -102.023  30.963  -3.766  1.00 10.00      A   
ATOM   4724  CD2 LEU   499     -99.940  29.665  -4.264  1.00 10.00      A   
ATOM   4725  C   LEU   499     -99.116  29.746   0.064  1.00 10.00      A   
ATOM   4726  O   LEU   499     -97.986  30.195  -0.012  1.00 10.00      A   
ATOM   4727  N   ALA   500     -99.788  29.711   1.205  1.00 10.00      A   
ATOM   4728  HN  ALA   500    -100.698  29.346   1.221  1.00 10.00      A   
ATOM   4729  CA  ALA   500     -99.178  30.220   2.458  1.00 10.00      A   
ATOM   4730  CB  ALA   500    -100.170  30.216   3.549  1.00 10.00      A   
ATOM   4731  C   ALA   500     -97.957  29.396   2.893  1.00 10.00      A   
ATOM   4732  O   ALA   500     -97.071  29.899   3.607  1.00 10.00      A   
ATOM   4733  N   ASN   501     -97.927  28.140   2.458  1.00 10.00      A   
ATOM   4734  HN  ASN   501     -98.660  27.818   1.893  1.00 10.00      A   
ATOM   4735  CA  ASN   501     -96.843  27.226   2.789  1.00 10.00      A   
ATOM   4736  CB  ASN   501     -97.459  26.019   3.514  1.00 10.00      A   
ATOM   4737  CG  ASN   501     -98.098  26.422   4.816  1.00 10.00      A   
ATOM   4738  OD1 ASN   501     -97.268  26.633   5.830  1.00 10.00      A   
ATOM   4739  ND2 ASN   501     -99.336  26.618   4.898  1.00 10.00      A   
ATOM   4740 HD21 ASN   501     -99.878  26.501   4.091  1.00 10.00      A   
ATOM   4741 HD22 ASN   501     -99.707  26.879   5.768  1.00 10.00      A   
ATOM   4742  C   ASN   501     -96.069  26.738   1.584  1.00 10.00      A   
ATOM   4743  O   ASN   501     -95.553  25.623   1.612  1.00 10.00      A   
ATOM   4744  N   ALA   502     -95.972  27.557   0.523  1.00 10.00      A   
ATOM   4745  HN  ALA   502     -96.348  28.461   0.575  1.00 10.00      A   
ATOM   4746  CA  ALA   502     -95.317  27.123  -0.705  1.00 10.00      A   
ATOM   4747  CB  ALA   502     -95.299  28.233  -1.748  1.00 10.00      A   
ATOM   4748  C   ALA   502     -93.883  26.615  -0.469  1.00 10.00      A   
ATOM   4749  O   ALA   502     -93.500  25.628  -1.063  1.00 10.00      A   
ATOM   4750  N   SER   503     -93.084  27.305   0.352  1.00 10.00      A   
ATOM   4751  HN  SER   503     -93.434  28.078   0.843  1.00 10.00      A   
ATOM   4752  CA  SER   503     -91.674  26.902   0.519  1.00 10.00      A   
ATOM   4753  CB  SER   503     -90.917  27.941   1.334  1.00 10.00      A   
ATOM   4754  OG  SER   503     -91.483  27.989   2.638  1.00 10.00      A   
ATOM   4755  HG  SER   503     -91.543  28.902   2.927  1.00 10.00      A   
ATOM   4756  C   SER   503     -91.526  25.513   1.159  1.00 10.00      A   
ATOM   4757  O   SER   503     -90.526  24.812   0.927  1.00 10.00      A   
ATOM   4758  N   LYS   504     -92.513  25.119   1.956  1.00 10.00      A   
ATOM   4759  HN  LYS   504     -93.257  25.733   2.131  1.00 10.00      A   
ATOM   4760  CA  LYS   504     -92.524  23.781   2.586  1.00 10.00      A   
ATOM   4761  CB  LYS   504     -93.789  23.608   3.473  1.00 10.00      A   
ATOM   4762  CG  LYS   504     -93.920  22.196   4.145  1.00 10.00      A   
ATOM   4763  CD  LYS   504     -92.763  21.908   5.150  1.00 10.00      A   
ATOM   4764  CE  LYS   504     -93.169  20.647   5.974  1.00 10.00      A   
ATOM   4765  NZ  LYS   504     -92.054  20.247   6.928  1.00 10.00      A   
ATOM   4766  HZ1 LYS   504     -92.334  19.406   7.472  1.00 10.00      A   
ATOM   4767  HZ2 LYS   504     -91.853  21.023   7.589  1.00 10.00      A   
ATOM   4768  HZ3 LYS   504     -91.187  20.031   6.394  1.00 10.00      A   
ATOM   4769  C   LYS   504     -92.439  22.677   1.522  1.00 10.00      A   
ATOM   4770  O   LYS   504     -91.836  21.624   1.742  1.00 10.00      A   
ATOM   4771  N   LEU   505     -93.054  22.923   0.363  1.00 10.00      A   
ATOM   4772  HN  LEU   505     -93.463  23.804   0.234  1.00 10.00      A   
ATOM   4773  CA  LEU   505     -93.151  21.950  -0.725  1.00 10.00      A   
ATOM   4774  CB  LEU   505     -94.100  22.464  -1.844  1.00 10.00      A   
ATOM   4775  CG  LEU   505     -95.521  22.861  -1.365  1.00 10.00      A   
ATOM   4776  CD1 LEU   505     -96.358  23.445  -2.540  1.00 10.00      A   
ATOM   4777  CD2 LEU   505     -96.249  21.663  -0.694  1.00 10.00      A   
ATOM   4778  C   LEU   505     -91.784  21.568  -1.285  1.00 10.00      A   
ATOM   4779  O   LEU   505     -91.636  20.445  -1.828  1.00 10.00      A   
ATOM   4780  N   GLU   506     -90.793  22.465  -1.163  1.00 10.00      A   
ATOM   4781  HN  GLU   506     -90.983  23.340  -0.763  1.00 10.00      A   
ATOM   4782  CA  GLU   506     -89.421  22.157  -1.620  1.00 10.00      A   
ATOM   4783  CB  GLU   506     -88.566  23.433  -1.819  1.00 10.00      A   
ATOM   4784  CG  GLU   506     -88.859  24.071  -3.126  1.00 10.00      A   
ATOM   4785  CD  GLU   506     -87.977  25.275  -3.449  1.00 10.00      A   
ATOM   4786  OE1 GLU   506     -87.373  25.849  -2.518  1.00 10.00      A   
ATOM   4787  OE2 GLU   506     -87.909  25.635  -4.632  1.00 10.00      A   
ATOM   4788  C   GLU   506     -88.701  21.193  -0.673  1.00 10.00      A   
ATOM   4789  O   GLU   506     -87.624  20.718  -1.000  1.00 10.00      A   
ATOM   4790  N   THR   507     -89.308  20.905   0.488  1.00 10.00      A   
ATOM   4791  HN  THR   507     -90.167  21.334   0.682  1.00 10.00      A   
ATOM   4792  CA  THR   507     -88.748  19.979   1.485  1.00 10.00      A   
ATOM   4793  CB  THR   507     -88.860  20.546   2.930  1.00 10.00      A   
ATOM   4794  OG1 THR   507     -90.237  20.483   3.350  1.00 10.00      A   
ATOM   4795  HG1 THR   507     -90.392  21.132   4.040  1.00 10.00      A   
ATOM   4796  CG2 THR   507     -88.376  21.971   2.934  1.00 10.00      A   
ATOM   4797  C   THR   507     -89.386  18.595   1.465  1.00 10.00      A   
ATOM   4798  O   THR   507     -89.025  17.753   2.280  1.00 10.00      A   
ATOM   4799  N   MET   508     -90.308  18.362   0.524  1.00 10.00      A   
ATOM   4800  HN  MET   508     -90.466  19.057  -0.149  1.00 10.00      A   
ATOM   4801  CA  MET   508     -91.091  17.134   0.440  1.00 10.00      A   
ATOM   4802  CB  MET   508     -92.602  17.466   0.521  1.00 10.00      A   
ATOM   4803  CG  MET   508     -92.997  18.207   1.791  1.00 10.00      A   
ATOM   4804  SD  MET   508     -94.613  18.976   1.834  1.00 10.00      A   
ATOM   4805  CE  MET   508     -95.702  17.563   1.459  1.00 10.00      A   
ATOM   4806  C   MET   508     -90.871  16.460  -0.895  1.00 10.00      A   
ATOM   4807  O   MET   508     -90.580  17.143  -1.879  1.00 10.00      A   
ATOM   4808  N   ARG   509     -91.061  15.143  -0.959  1.00 10.00      A   
ATOM   4809  HN  ARG   509     -91.173  14.619  -0.139  1.00 10.00      A   
ATOM   4810  CA  ARG   509     -91.102  14.478  -2.280  1.00 10.00      A   
ATOM   4811  CB  ARG   509     -91.223  12.958  -2.160  1.00 10.00      A   
ATOM   4812  CG  ARG   509     -91.313  12.266  -3.556  1.00 10.00      A   
ATOM   4813  CD  ARG   509     -91.607  10.784  -3.487  1.00 10.00      A   
ATOM   4814  NE  ARG   509     -90.488  10.079  -2.881  1.00 10.00      A   
ATOM   4815  HE  ARG   509     -89.643  10.563  -2.775  1.00 10.00      A   
ATOM   4816  CZ  ARG   509     -90.570   8.827  -2.475  1.00 10.00      A   
ATOM   4817  NH1 ARG   509     -91.718   8.150  -2.637  1.00 10.00      A   
ATOM   4818 HH11 ARG   509     -92.537   8.614  -3.081  1.00 10.00      A   
ATOM   4819 HH12 ARG   509     -91.790   7.162  -2.319  1.00 10.00      A   
ATOM   4820  NH2 ARG   509     -89.519   8.271  -1.912  1.00 10.00      A   
ATOM   4821 HH21 ARG   509     -88.642   8.819  -1.793  1.00 10.00      A   
ATOM   4822 HH22 ARG   509     -89.562   7.289  -1.589  1.00 10.00      A   
ATOM   4823  C   ARG   509     -92.276  15.022  -3.125  1.00 10.00      A   
ATOM   4824  O   ARG   509     -92.086  15.387  -4.310  1.00 10.00      A   
ATOM   4825  N   SER   510     -93.472  15.114  -2.519  1.00 10.00      A   
ATOM   4826  HN  SER   510     -93.557  14.957  -1.555  1.00 10.00      A   
ATOM   4827  CA  SER   510     -94.653  15.452  -3.330  1.00 10.00      A   
ATOM   4828  CB  SER   510     -94.998  14.277  -4.262  1.00 10.00      A   
ATOM   4829  OG  SER   510     -95.407  13.097  -3.539  1.00 10.00      A   
ATOM   4830  HG  SER   510     -94.633  12.575  -3.315  1.00 10.00      A   
ATOM   4831  C   SER   510     -95.852  15.792  -2.480  1.00 10.00      A   
ATOM   4832  O   SER   510     -95.912  15.394  -1.315  1.00 10.00      A   
ATOM   4833  N   LEU   511     -96.806  16.517  -3.087  1.00 10.00      A   
ATOM   4834  HN  LEU   511     -96.620  16.894  -3.972  1.00 10.00      A   
ATOM   4835  CA  LEU   511     -98.091  16.761  -2.483  1.00 10.00      A   
ATOM   4836  CB  LEU   511     -98.211  18.229  -2.088  1.00 10.00      A   
ATOM   4837  CG  LEU   511     -99.644  18.751  -1.840  1.00 10.00      A   
ATOM   4838  CD1 LEU   511    -100.168  17.986  -0.599  1.00 10.00      A   
ATOM   4839  CD2 LEU   511     -99.590  20.254  -1.634  1.00 10.00      A   
ATOM   4840  C   LEU   511     -99.121  16.387  -3.566  1.00 10.00      A   
ATOM   4841  O   LEU   511     -98.992  16.850  -4.721  1.00 10.00      A   
ATOM   4842  N   TRP   512    -100.086  15.536  -3.198  1.00 10.00      A   
ATOM   4843  HN  TRP   512    -100.052  15.148  -2.299  1.00 10.00      A   
ATOM   4844  CA  TRP   512    -101.213  15.153  -4.105  1.00 10.00      A   
ATOM   4845  CB  TRP   512    -101.311  13.616  -4.229  1.00 10.00      A   
ATOM   4846  CG  TRP   512    -102.579  13.164  -4.937  1.00 10.00      A   
ATOM   4847  CD1 TRP   512    -103.823  13.072  -4.405  1.00 10.00      A   
ATOM   4848  CD2 TRP   512    -102.707  12.875  -6.326  1.00 10.00      A   
ATOM   4849  NE1 TRP   512    -104.734  12.699  -5.382  1.00 10.00      A   
ATOM   4850  HE1 TRP   512    -105.692  12.548  -5.243  1.00 10.00      A   
ATOM   4851  CE2 TRP   512    -104.063  12.563  -6.569  1.00 10.00      A   
ATOM   4852  CE3 TRP   512    -101.791  12.819  -7.391  1.00 10.00      A   
ATOM   4853  CZ2 TRP   512    -104.546  12.197  -7.848  1.00 10.00      A   
ATOM   4854  CZ3 TRP   512    -102.257  12.463  -8.659  1.00 10.00      A   
ATOM   4855  CH2 TRP   512    -103.630  12.140  -8.871  1.00 10.00      A   
ATOM   4856  C   TRP   512    -102.495  15.702  -3.494  1.00 10.00      A   
ATOM   4857  O   TRP   512    -102.735  15.540  -2.284  1.00 10.00      A   
ATOM   4858  N   MET   513    -103.290  16.435  -4.288  1.00 10.00      A   
ATOM   4859  HN  MET   513    -102.981  16.692  -5.182  1.00 10.00      A   
ATOM   4860  CA  MET   513    -104.606  16.851  -3.833  1.00 10.00      A   
ATOM   4861  CB  MET   513    -104.620  18.349  -3.466  1.00 10.00      A   
ATOM   4862  CG  MET   513    -103.662  18.751  -2.307  1.00 10.00      A   
ATOM   4863  SD  MET   513    -103.650  20.500  -1.950  1.00 10.00      A   
ATOM   4864  CE  MET   513    -105.249  20.755  -1.131  1.00 10.00      A   
ATOM   4865  C   MET   513    -105.604  16.614  -4.955  1.00 10.00      A   
ATOM   4866  O   MET   513    -105.511  17.263  -6.034  1.00 10.00      A   
ATOM   4867  N   SER   514    -106.594  15.765  -4.690  1.00 10.00      A   
ATOM   4868  HN  SER   514    -106.614  15.289  -3.834  1.00 10.00      A   
ATOM   4869  CA  SER   514    -107.664  15.538  -5.683  1.00 10.00      A   
ATOM   4870  CB  SER   514    -107.607  14.119  -6.233  1.00 10.00      A   
ATOM   4871  OG  SER   514    -107.654  13.161  -5.188  1.00 10.00      A   
ATOM   4872  HG  SER   514    -108.288  12.474  -5.410  1.00 10.00      A   
ATOM   4873  C   SER   514    -109.021  15.800  -5.073  1.00 10.00      A   
ATOM   4874  O   SER   514    -109.265  15.474  -3.903  1.00 10.00      A   
ATOM   4875  N   SER   515    -109.936  16.319  -5.898  1.00 10.00      A   
ATOM   4876  HN  SER   515    -109.696  16.472  -6.837  1.00 10.00      A   
ATOM   4877  CA  SER   515    -111.272  16.662  -5.451  1.00 10.00      A   
ATOM   4878  CB  SER   515    -112.107  15.395  -5.206  1.00 10.00      A   
ATOM   4879  OG  SER   515    -112.282  14.678  -6.417  1.00 10.00      A   
ATOM   4880  HG  SER   515    -112.674  13.822  -6.229  1.00 10.00      A   
ATOM   4881  C   SER   515    -111.291  17.553  -4.208  1.00 10.00      A   
ATOM   4882  O   SER   515    -112.206  17.444  -3.374  1.00 10.00      A   
ATOM   4883  N   CYS   516    -110.313  18.450  -4.105  1.00 10.00      A   
ATOM   4884  HN  CYS   516    -109.598  18.441  -4.776  1.00 10.00      A   
ATOM   4885  CA  CYS   516    -110.252  19.456  -3.036  1.00 10.00      A   
ATOM   4886  CB  CYS   516    -108.838  19.562  -2.419  1.00 10.00      A   
ATOM   4887  SG  CYS   516    -108.378  18.006  -1.548  1.00 10.00      A   
ATOM   4888  HG  CYS   516    -107.837  17.185  -2.436  1.00 10.00      A   
ATOM   4889  C   CYS   516    -110.719  20.784  -3.602  1.00 10.00      A   
ATOM   4890  O   CYS   516    -111.523  20.799  -4.543  1.00 10.00      A   
ATOM   4891  N   SER   517    -110.285  21.893  -3.000  1.00 10.00      A   
ATOM   4892  HN  SER   517    -109.660  21.829  -2.248  1.00 10.00      A   
ATOM   4893  CA  SER   517    -110.745  23.211  -3.464  1.00 10.00      A   
ATOM   4894  CB  SER   517    -111.408  23.971  -2.304  1.00 10.00      A   
ATOM   4895  OG  SER   517    -112.635  23.303  -1.955  1.00 10.00      A   
ATOM   4896  HG  SER   517    -113.025  23.728  -1.188  1.00 10.00      A   
ATOM   4897  C   SER   517    -109.704  24.082  -4.171  1.00 10.00      A   
ATOM   4898  O   SER   517    -109.880  25.292  -4.285  1.00 10.00      A   
ATOM   4899  N   VAL   518    -108.638  23.496  -4.674  1.00 10.00      A   
ATOM   4900  HN  VAL   518    -108.577  22.518  -4.684  1.00 10.00      A   
ATOM   4901  CA  VAL   518    -107.552  24.296  -5.213  1.00 10.00      A   
ATOM   4902  CB  VAL   518    -106.214  23.491  -5.307  1.00 10.00      A   
ATOM   4903  CG1 VAL   518    -105.093  24.396  -5.786  1.00 10.00      A   
ATOM   4904  CG2 VAL   518    -105.811  22.891  -3.951  1.00 10.00      A   
ATOM   4905  C   VAL   518    -107.945  24.813  -6.605  1.00 10.00      A   
ATOM   4906  O   VAL   518    -108.267  24.012  -7.490  1.00 10.00      A   
ATOM   4907  N   SER   519    -107.893  26.137  -6.798  1.00 10.00      A   
ATOM   4908  HN  SER   519    -107.549  26.721  -6.090  1.00 10.00      A   
ATOM   4909  CA  SER   519    -108.353  26.719  -8.069  1.00 10.00      A   
ATOM   4910  CB  SER   519    -108.726  28.192  -7.901  1.00 10.00      A   
ATOM   4911  OG  SER   519    -107.602  28.952  -7.520  1.00 10.00      A   
ATOM   4912  HG  SER   519    -107.432  29.627  -8.180  1.00 10.00      A   
ATOM   4913  C   SER   519    -107.264  26.636  -9.111  1.00 10.00      A   
ATOM   4914  O   SER   519    -106.083  26.503  -8.791  1.00 10.00      A   
ATOM   4915  N   PHE   520    -107.648  26.746 -10.376  1.00 10.00      A   
ATOM   4916  HN  PHE   520    -108.600  26.780 -10.607  1.00 10.00      A   
ATOM   4917  CA  PHE   520    -106.634  26.814 -11.409  1.00 10.00      A   
ATOM   4918  CB  PHE   520    -107.302  26.797 -12.794  1.00 10.00      A   
ATOM   4919  CG  PHE   520    -106.345  27.012 -13.908  1.00 10.00      A   
ATOM   4920  CD1 PHE   520    -105.233  26.182 -14.060  1.00 10.00      A   
ATOM   4921  CD2 PHE   520    -106.556  28.034 -14.814  1.00 10.00      A   
ATOM   4922  CE1 PHE   520    -104.345  26.389 -15.104  1.00 10.00      A   
ATOM   4923  CE2 PHE   520    -105.668  28.233 -15.862  1.00 10.00      A   
ATOM   4924  CZ  PHE   520    -104.569  27.419 -15.990  1.00 10.00      A   
ATOM   4925  C   PHE   520    -105.716  28.059 -11.215  1.00 10.00      A   
ATOM   4926  O   PHE   520    -104.484  27.970 -11.354  1.00 10.00      A   
ATOM   4927  N   GLY   521    -106.304  29.199 -10.851  1.00 10.00      A   
ATOM   4928  HN  GLY   521    -107.281  29.230 -10.777  1.00 10.00      A   
ATOM   4929  CA  GLY   521    -105.518  30.401 -10.560  1.00 10.00      A   
ATOM   4930  C   GLY   521    -104.413  30.198  -9.519  1.00 10.00      A   
ATOM   4931  O   GLY   521    -103.317  30.737  -9.667  1.00 10.00      A   
ATOM   4932  N   ALA   522    -104.707  29.439  -8.468  1.00 10.00      A   
ATOM   4933  HN  ALA   522    -105.596  29.035  -8.383  1.00 10.00      A   
ATOM   4934  CA  ALA   522    -103.681  29.206  -7.426  1.00 10.00      A   
ATOM   4935  CB  ALA   522    -104.301  28.589  -6.159  1.00 10.00      A   
ATOM   4936  C   ALA   522    -102.575  28.297  -7.949  1.00 10.00      A   
ATOM   4937  O   ALA   522    -101.390  28.483  -7.617  1.00 10.00      A   
ATOM   4938  N   CYS   523    -102.952  27.303  -8.747  1.00 10.00      A   
ATOM   4939  HN  CYS   523    -103.908  27.164  -8.913  1.00 10.00      A   
ATOM   4940  CA  CYS   523    -101.985  26.413  -9.381  1.00 10.00      A   
ATOM   4941  CB  CYS   523    -102.707  25.316 -10.202  1.00 10.00      A   
ATOM   4942  SG  CYS   523    -103.652  24.088  -9.237  1.00 10.00      A   
ATOM   4943  HG  CYS   523    -104.174  23.215 -10.086  1.00 10.00      A   
ATOM   4944  C   CYS   523    -101.046  27.225 -10.286  1.00 10.00      A   
ATOM   4945  O   CYS   523     -99.834  27.054 -10.246  1.00 10.00      A   
ATOM   4946  N   LYS   524    -101.600  28.108 -11.113  1.00 10.00      A   
ATOM   4947  HN  LYS   524    -102.575  28.176 -11.174  1.00 10.00      A   
ATOM   4948  CA  LYS   524    -100.754  28.979 -11.935  1.00 10.00      A   
ATOM   4949  CB  LYS   524    -101.611  29.912 -12.788  1.00 10.00      A   
ATOM   4950  CG  LYS   524    -102.267  29.220 -13.975  1.00 10.00      A   
ATOM   4951  CD  LYS   524    -102.925  30.273 -14.882  1.00 10.00      A   
ATOM   4952  CE  LYS   524    -104.120  30.933 -14.217  1.00 10.00      A   
ATOM   4953  NZ  LYS   524    -104.846  31.793 -15.202  1.00 10.00      A   
ATOM   4954  HZ1 LYS   524    -105.181  31.217 -16.001  1.00 10.00      A   
ATOM   4955  HZ2 LYS   524    -104.213  32.534 -15.565  1.00 10.00      A   
ATOM   4956  HZ3 LYS   524    -105.664  32.245 -14.746  1.00 10.00      A   
ATOM   4957  C   LYS   524     -99.816  29.838 -11.083  1.00 10.00      A   
ATOM   4958  O   LYS   524     -98.610  29.981 -11.385  1.00 10.00      A   
ATOM   4959  N   LEU   525    -100.367  30.467 -10.051  1.00 10.00      A   
ATOM   4960  HN  LEU   525    -101.318  30.356  -9.844  1.00 10.00      A   
ATOM   4961  CA  LEU   525     -99.512  31.336  -9.230  1.00 10.00      A   
ATOM   4962  CB  LEU   525    -100.332  32.193  -8.250  1.00 10.00      A   
ATOM   4963  CG  LEU   525     -99.561  33.389  -7.677  1.00 10.00      A   
ATOM   4964  CD1 LEU   525     -99.241  34.378  -8.795  1.00 10.00      A   
ATOM   4965  CD2 LEU   525    -100.413  34.096  -6.649  1.00 10.00      A   
ATOM   4966  C   LEU   525     -98.429  30.537  -8.515  1.00 10.00      A   
ATOM   4967  O   LEU   525     -97.292  30.983  -8.447  1.00 10.00      A   
ATOM   4968  N   LEU   526     -98.763  29.351  -8.008  1.00 10.00      A   
ATOM   4969  HN  LEU   526     -99.691  29.042  -8.076  1.00 10.00      A   
ATOM   4970  CA  LEU   526     -97.763  28.497  -7.345  1.00 10.00      A   
ATOM   4971  CB  LEU   526     -98.388  27.221  -6.773  1.00 10.00      A   
ATOM   4972  CG  LEU   526     -97.419  26.240  -6.083  1.00 10.00      A   
ATOM   4973  CD1 LEU   526     -96.782  26.836  -4.811  1.00 10.00      A   
ATOM   4974  CD2 LEU   526     -98.120  24.908  -5.736  1.00 10.00      A   
ATOM   4975  C   LEU   526     -96.630  28.120  -8.313  1.00 10.00      A   
ATOM   4976  O   LEU   526     -95.444  28.183  -7.944  1.00 10.00      A   
ATOM   4977  N   GLY   527     -97.004  27.754  -9.547  1.00 10.00      A   
ATOM   4978  HN  GLY   527     -97.960  27.683  -9.748  1.00 10.00      A   
ATOM   4979  CA  GLY   527     -96.026  27.459 -10.604  1.00 10.00      A   
ATOM   4980  C   GLY   527     -95.100  28.610 -10.903  1.00 10.00      A   
ATOM   4981  O   GLY   527     -93.910  28.394 -11.103  1.00 10.00      A   
ATOM   4982  N   GLN   528     -95.652  29.827 -10.941  1.00 10.00      A   
ATOM   4983  HN  GLN   528     -96.624  29.891 -10.835  1.00 10.00      A   
ATOM   4984  CA  GLN   528     -94.901  31.077 -11.129  1.00 10.00      A   
ATOM   4985  CB  GLN   528     -95.832  32.299 -11.063  1.00 10.00      A   
ATOM   4986  CG  GLN   528     -96.479  32.734 -12.316  1.00 10.00      A   
ATOM   4987  CD  GLN   528     -95.579  33.607 -13.162  1.00 10.00      A   
ATOM   4988  OE1 GLN   528     -94.890  34.516 -12.681  1.00 10.00      A   
ATOM   4989  NE2 GLN   528     -95.578  33.323 -14.445  1.00 10.00      A   
ATOM   4990 HE21 GLN   528     -96.144  32.586 -14.757  1.00 10.00      A   
ATOM   4991 HE22 GLN   528     -95.011  33.860 -15.038  1.00 10.00      A   
ATOM   4992  C   GLN   528     -93.895  31.294 -10.013  1.00 10.00      A   
ATOM   4993  O   GLN   528     -92.726  31.630 -10.253  1.00 10.00      A   
ATOM   4994  N   LYS   529     -94.408  31.206  -8.799  1.00 10.00      A   
ATOM   4995  HN  LYS   529     -95.352  30.960  -8.705  1.00 10.00      A   
ATOM   4996  CA  LYS   529     -93.637  31.457  -7.607  1.00 10.00      A   
ATOM   4997  CB  LYS   529     -94.553  31.387  -6.392  1.00 10.00      A   
ATOM   4998  CG  LYS   529     -93.852  31.854  -5.107  1.00 10.00      A   
ATOM   4999  CD  LYS   529     -94.674  31.587  -3.871  1.00 10.00      A   
ATOM   5000  CE  LYS   529     -93.793  31.595  -2.619  1.00 10.00      A   
ATOM   5001  NZ  LYS   529     -93.118  32.882  -2.395  1.00 10.00      A   
ATOM   5002  HZ1 LYS   529     -93.820  33.640  -2.283  1.00 10.00      A   
ATOM   5003  HZ2 LYS   529     -92.506  33.109  -3.205  1.00 10.00      A   
ATOM   5004  HZ3 LYS   529     -92.535  32.835  -1.536  1.00 10.00      A   
ATOM   5005  C   LYS   529     -92.491  30.456  -7.396  1.00 10.00      A   
ATOM   5006  O   LYS   529     -91.441  30.822  -6.876  1.00 10.00      A   
ATOM   5007  N   MET   530     -92.735  29.195  -7.750  1.00 10.00      A   
ATOM   5008  HN  MET   530     -93.538  29.001  -8.276  1.00 10.00      A   
ATOM   5009  CA  MET   530     -91.846  28.082  -7.382  1.00 10.00      A   
ATOM   5010  CB  MET   530     -92.561  27.073  -6.470  1.00 10.00      A   
ATOM   5011  CG  MET   530     -93.194  27.665  -5.185  1.00 10.00      A   
ATOM   5012  SD  MET   530     -91.982  28.389  -4.091  1.00 10.00      A   
ATOM   5013  CE  MET   530     -91.233  26.860  -3.458  1.00 10.00      A   
ATOM   5014  C   MET   530     -91.362  27.365  -8.642  1.00 10.00      A   
ATOM   5015  O   MET   530     -91.819  26.267  -8.931  1.00 10.00      A   
ATOM   5016  N   PRO   531     -90.446  27.985  -9.400  1.00 10.00      A   
ATOM   5017  CA  PRO   531     -90.062  27.349 -10.653  1.00 10.00      A   
ATOM   5018  CB  PRO   531     -89.124  28.380 -11.306  1.00 10.00      A   
ATOM   5019  CG  PRO   531     -88.557  29.149 -10.130  1.00 10.00      A   
ATOM   5020  CD  PRO   531     -89.715  29.244  -9.174  1.00 10.00      A   
ATOM   5021  C   PRO   531     -89.368  25.993 -10.474  1.00 10.00      A   
ATOM   5022  O   PRO   531     -89.283  25.239 -11.434  1.00 10.00      A   
ATOM   5023  N   LYS   532     -88.889  25.659  -9.279  1.00 10.00      A   
ATOM   5024  HN  LYS   532     -88.967  26.284  -8.528  1.00 10.00      A   
ATOM   5025  CA  LYS   532     -88.235  24.337  -9.084  1.00 10.00      A   
ATOM   5026  CB  LYS   532     -87.057  24.427  -8.103  1.00 10.00      A   
ATOM   5027  CG  LYS   532     -85.979  25.437  -8.490  1.00 10.00      A   
ATOM   5028  CD  LYS   532     -84.832  25.384  -7.489  1.00 10.00      A   
ATOM   5029  CE  LYS   532     -83.792  26.476  -7.748  1.00 10.00      A   
ATOM   5030  NZ  LYS   532     -83.930  27.685  -6.845  1.00 10.00      A   
ATOM   5031  HZ1 LYS   532     -83.197  28.387  -7.072  1.00 10.00      A   
ATOM   5032  HZ2 LYS   532     -83.827  27.402  -5.850  1.00 10.00      A   
ATOM   5033  HZ3 LYS   532     -84.866  28.122  -6.974  1.00 10.00      A   
ATOM   5034  C   LYS   532     -89.210  23.229  -8.660  1.00 10.00      A   
ATOM   5035  O   LYS   532     -88.796  22.081  -8.426  1.00 10.00      A   
ATOM   5036  N   LEU   533     -90.498  23.569  -8.593  1.00 10.00      A   
ATOM   5037  HN  LEU   533     -90.737  24.519  -8.617  1.00 10.00      A   
ATOM   5038  CA  LEU   533     -91.550  22.595  -8.485  1.00 10.00      A   
ATOM   5039  CB  LEU   533     -92.648  23.101  -7.541  1.00 10.00      A   
ATOM   5040  CG  LEU   533     -92.603  22.922  -6.008  1.00 10.00      A   
ATOM   5041  CD1 LEU   533     -91.332  22.411  -5.298  1.00 10.00      A   
ATOM   5042  CD2 LEU   533     -93.410  23.962  -5.189  1.00 10.00      A   
ATOM   5043  C   LEU   533     -92.202  22.344  -9.848  1.00 10.00      A   
ATOM   5044  O   LEU   533     -92.335  23.262 -10.658  1.00 10.00      A   
ATOM   5045  N   ASN   534     -92.627  21.109 -10.087  1.00 10.00      A   
ATOM   5046  HN  ASN   534     -92.320  20.370  -9.522  1.00 10.00      A   
ATOM   5047  CA  ASN   534     -93.548  20.847 -11.184  1.00 10.00      A   
ATOM   5048  CB  ASN   534     -93.261  19.510 -11.895  1.00 10.00      A   
ATOM   5049  CG  ASN   534     -92.119  19.598 -12.871  1.00 10.00      A   
ATOM   5050  OD1 ASN   534     -91.553  20.684 -13.099  1.00 10.00      A   
ATOM   5051  ND2 ASN   534     -91.768  18.447 -13.485  1.00 10.00      A   
ATOM   5052 HD21 ASN   534     -92.268  17.633 -13.265  1.00 10.00      A   
ATOM   5053 HD22 ASN   534     -91.028  18.472 -14.127  1.00 10.00      A   
ATOM   5054  C   ASN   534     -94.917  20.834 -10.574  1.00 10.00      A   
ATOM   5055  O   ASN   534     -95.227  19.999  -9.698  1.00 10.00      A   
ATOM   5056  N   VAL   535     -95.741  21.773 -11.003  1.00 10.00      A   
ATOM   5057  HN  VAL   535     -95.423  22.427 -11.659  1.00 10.00      A   
ATOM   5058  CA  VAL   535     -97.123  21.855 -10.517  1.00 10.00      A   
ATOM   5059  CB  VAL   535     -97.503  23.307 -10.145  1.00 10.00      A   
ATOM   5060  CG1 VAL   535     -98.994  23.401  -9.643  1.00 10.00      A   
ATOM   5061  CG2 VAL   535     -96.530  23.822  -9.074  1.00 10.00      A   
ATOM   5062  C   VAL   535     -97.973  21.339 -11.664  1.00 10.00      A   
ATOM   5063  O   VAL   535     -98.154  22.049 -12.660  1.00 10.00      A   
ATOM   5064  N   GLU   536     -98.468  20.107 -11.531  1.00 10.00      A   
ATOM   5065  HN  GLU   536     -98.335  19.628 -10.686  1.00 10.00      A   
ATOM   5066  CA  GLU   536     -99.201  19.456 -12.605  1.00 10.00      A   
ATOM   5067  CB  GLU   536     -98.663  18.032 -12.830  1.00 10.00      A   
ATOM   5068  CG  GLU   536     -97.161  17.985 -13.212  1.00 10.00      A   
ATOM   5069  CD  GLU   536     -96.706  16.589 -13.670  1.00 10.00      A   
ATOM   5070  OE1 GLU   536     -97.535  15.640 -13.602  1.00 10.00      A   
ATOM   5071  OE2 GLU   536     -95.535  16.478 -14.097  1.00 10.00      A   
ATOM   5072  C   GLU   536    -100.699  19.399 -12.302  1.00 10.00      A   
ATOM   5073  O   GLU   536    -101.112  18.759 -11.352  1.00 10.00      A   
ATOM   5074  N   VAL   537    -101.481  20.076 -13.123  1.00 10.00      A   
ATOM   5075  HN  VAL   537    -101.061  20.671 -13.779  1.00 10.00      A   
ATOM   5076  CA  VAL   537    -102.931  19.981 -13.106  1.00 10.00      A   
ATOM   5077  CB  VAL   537    -103.565  21.245 -13.687  1.00 10.00      A   
ATOM   5078  CG1 VAL   537    -105.079  21.045 -13.927  1.00 10.00      A   
ATOM   5079  CG2 VAL   537    -103.272  22.442 -12.780  1.00 10.00      A   
ATOM   5080  C   VAL   537    -103.352  18.776 -13.945  1.00 10.00      A   
ATOM   5081  O   VAL   537    -103.016  18.689 -15.120  1.00 10.00      A   
ATOM   5082  N   ILE   538    -104.074  17.848 -13.329  1.00 10.00      A   
ATOM   5083  HN  ILE   538    -104.370  18.007 -12.408  1.00 10.00      A   
ATOM   5084  CA  ILE   538    -104.440  16.594 -13.989  1.00 10.00      A   
ATOM   5085  CB  ILE   538    -103.931  15.342 -13.204  1.00 10.00      A   
ATOM   5086  CG1 ILE   538    -102.423  15.447 -12.881  1.00 10.00      A   
ATOM   5087  CG2 ILE   538    -104.257  14.009 -13.979  1.00 10.00      A   
ATOM   5088  CD1 ILE   538    -101.939  14.393 -11.816  1.00 10.00      A   
ATOM   5089  C   ILE   538    -105.950  16.631 -14.021  1.00 10.00      A   
ATOM   5090  O   ILE   538    -106.601  16.437 -12.992  1.00 10.00      A   
ATOM   5091  N   ASP   539    -106.502  16.884 -15.199  1.00 10.00      A   
ATOM   5092  HN  ASP   539    -105.953  16.818 -16.008  1.00 10.00      A   
ATOM   5093  CA  ASP   539    -107.897  17.254 -15.320  1.00 10.00      A   
ATOM   5094  CB  ASP   539    -108.070  18.787 -15.124  1.00 10.00      A   
ATOM   5095  CG  ASP   539    -109.524  19.205 -14.808  1.00 10.00      A   
ATOM   5096  OD1 ASP   539    -109.769  19.942 -13.790  1.00 10.00      A   
ATOM   5097  OD2 ASP   539    -110.428  18.800 -15.570  1.00 10.00      A   
ATOM   5098  C   ASP   539    -108.394  16.807 -16.689  1.00 10.00      A   
ATOM   5099  O   ASP   539    -107.850  17.192 -17.734  1.00 10.00      A   
ATOM   5100  N   GLU   540    -109.453  16.017 -16.679  1.00 10.00      A   
ATOM   5101  HN  GLU   540    -109.895  15.815 -15.828  1.00 10.00      A   
ATOM   5102  CA  GLU   540    -109.968  15.449 -17.901  1.00 10.00      A   
ATOM   5103  CB  GLU   540    -110.418  14.000 -17.666  1.00 10.00      A   
ATOM   5104  CG  GLU   540    -109.230  13.089 -17.219  1.00 10.00      A   
ATOM   5105  CD  GLU   540    -109.641  11.649 -17.064  1.00 10.00      A   
ATOM   5106  OE1 GLU   540    -110.376  11.346 -16.108  1.00 10.00      A   
ATOM   5107  OE2 GLU   540    -109.257  10.837 -17.927  1.00 10.00      A   
ATOM   5108  C   GLU   540    -111.065  16.269 -18.599  1.00 10.00      A   
ATOM   5109  O   GLU   540    -111.656  15.794 -19.549  1.00 10.00      A   
ATOM   5110  N   ARG   541    -111.338  17.481 -18.131  1.00 10.00      A   
ATOM   5111  HN  ARG   541    -110.849  17.823 -17.353  1.00 10.00      A   
ATOM   5112  CA  ARG   541    -112.359  18.310 -18.763  1.00 10.00      A   
ATOM   5113  CB  ARG   541    -113.074  19.208 -17.735  1.00 10.00      A   
ATOM   5114  CG  ARG   541    -113.632  18.545 -16.529  1.00 10.00      A   
ATOM   5115  CD  ARG   541    -112.906  19.124 -15.318  1.00 10.00      A   
ATOM   5116  NE  ARG   541    -113.825  19.940 -14.583  1.00 10.00      A   
ATOM   5117  HE  ARG   541    -114.767  19.876 -14.847  1.00 10.00      A   
ATOM   5118  CZ  ARG   541    -113.526  20.763 -13.594  1.00 10.00      A   
ATOM   5119  NH1 ARG   541    -112.279  20.981 -13.185  1.00 10.00      A   
ATOM   5120 HH11 ARG   541    -111.485  20.494 -13.650  1.00 10.00      A   
ATOM   5121 HH12 ARG   541    -112.096  21.640 -12.400  1.00 10.00      A   
ATOM   5122  NH2 ARG   541    -114.531  21.419 -13.058  1.00 10.00      A   
ATOM   5123 HH21 ARG   541    -114.361  22.081 -12.275  1.00 10.00      A   
ATOM   5124 HH22 ARG   541    -115.497  21.275 -13.417  1.00 10.00      A   
ATOM   5125  C   ARG   541    -111.833  19.198 -19.904  1.00 10.00      A   
ATOM   5126  O   ARG   541    -112.512  20.138 -20.294  1.00 10.00      A   
ATOM   5127  N   GLY   542    -110.637  18.956 -20.427  1.00 10.00      A   
ATOM   5128  HN  GLY   542    -110.122  18.172 -20.143  1.00 10.00      A   
ATOM   5129  CA  GLY   542    -110.099  19.888 -21.441  1.00 10.00      A   
ATOM   5130  C   GLY   542    -109.375  21.075 -20.795  1.00 10.00      A   
ATOM   5131  O   GLY   542    -109.251  21.131 -19.573  1.00 10.00      A   
ATOM   5132  N   ALA   543    -108.896  22.014 -21.613  1.00 10.00      A   
ATOM   5133  HN  ALA   543    -109.139  21.978 -22.562  1.00 10.00      A   
ATOM   5134  CA  ALA   543    -108.018  23.103 -21.150  1.00 10.00      A   
ATOM   5135  CB  ALA   543    -107.798  24.096 -22.299  1.00 10.00      A   
ATOM   5136  C   ALA   543    -108.570  23.844 -19.908  1.00 10.00      A   
ATOM   5137  O   ALA   543    -109.729  24.302 -19.935  1.00 10.00      A   
ATOM   5138  N   PRO   544    -107.760  23.974 -18.833  1.00 10.00      A   
ATOM   5139  CA  PRO   544    -108.254  24.669 -17.631  1.00 10.00      A   
ATOM   5140  CB  PRO   544    -107.104  24.532 -16.636  1.00 10.00      A   
ATOM   5141  CG  PRO   544    -106.261  23.402 -17.139  1.00 10.00      A   
ATOM   5142  CD  PRO   544    -106.375  23.508 -18.647  1.00 10.00      A   
ATOM   5143  C   PRO   544    -108.550  26.140 -17.903  1.00 10.00      A   
ATOM   5144  O   PRO   544    -109.400  26.720 -17.232  1.00 10.00      A   
ATOM   5145  N   ASP   545    -107.847  26.702 -18.896  1.00 10.00      A   
ATOM   5146  HN  ASP   545    -107.083  26.198 -19.247  1.00 10.00      A   
ATOM   5147  CA  ASP   545    -108.126  28.011 -19.501  1.00 10.00      A   
ATOM   5148  CB  ASP   545    -107.284  28.182 -20.771  1.00 10.00      A   
ATOM   5149  CG  ASP   545    -105.916  28.735 -20.496  1.00 10.00      A   
ATOM   5150  OD1 ASP   545    -105.586  29.024 -19.313  1.00 10.00      A   
ATOM   5151  OD2 ASP   545    -105.168  28.887 -21.489  1.00 10.00      A   
ATOM   5152  C   ASP   545    -109.571  28.191 -19.968  1.00 10.00      A   
ATOM   5153  O   ASP   545    -110.036  29.332 -20.103  1.00 10.00      A   
ATOM   5154  N   SER   546    -110.249  27.084 -20.276  1.00 10.00      A   
ATOM   5155  HN  SER   546    -109.830  26.209 -20.136  1.00 10.00      A   
ATOM   5156  CA  SER   546    -111.613  27.153 -20.819  1.00 10.00      A   
ATOM   5157  CB  SER   546    -111.973  25.892 -21.627  1.00 10.00      A   
ATOM   5158  OG  SER   546    -112.002  24.734 -20.810  1.00 10.00      A   
ATOM   5159  HG  SER   546    -111.789  24.975 -19.905  1.00 10.00      A   
ATOM   5160  C   SER   546    -112.635  27.417 -19.717  1.00 10.00      A   
ATOM   5161  O   SER   546    -113.825  27.595 -19.994  1.00 10.00      A   
ATOM   5162  N   ARG   547    -112.148  27.484 -18.480  1.00 10.00      A   
ATOM   5163  HN  ARG   547    -111.182  27.382 -18.351  1.00 10.00      A   
ATOM   5164  CA  ARG   547    -112.986  27.703 -17.309  1.00 10.00      A   
ATOM   5165  CB  ARG   547    -112.949  26.468 -16.419  1.00 10.00      A   
ATOM   5166  CG  ARG   547    -113.711  25.270 -16.925  1.00 10.00      A   
ATOM   5167  CD  ARG   547    -113.573  24.104 -15.927  1.00 10.00      A   
ATOM   5168  NE  ARG   547    -112.214  23.550 -15.830  1.00 10.00      A   
ATOM   5169  HE  ARG   547    -111.698  23.764 -15.026  1.00 10.00      A   
ATOM   5170  CZ  ARG   547    -111.649  22.780 -16.767  1.00 10.00      A   
ATOM   5171  NH1 ARG   547    -112.303  22.484 -17.882  1.00 10.00      A   
ATOM   5172 HH11 ARG   547    -113.263  22.851 -18.035  1.00 10.00      A   
ATOM   5173 HH12 ARG   547    -111.855  21.884 -18.604  1.00 10.00      A   
ATOM   5174  NH2 ARG   547    -110.425  22.330 -16.609  1.00 10.00      A   
ATOM   5175 HH21 ARG   547    -109.993  21.732 -17.340  1.00 10.00      A   
ATOM   5176 HH22 ARG   547    -109.889  22.572 -15.750  1.00 10.00      A   
ATOM   5177  C   ARG   547    -112.435  28.883 -16.494  1.00 10.00      A   
ATOM   5178  O   ARG   547    -111.244  29.183 -16.587  1.00 10.00      A   
ATOM   5179  N   PRO   548    -113.287  29.528 -15.678  1.00 10.00      A   
ATOM   5180  CA  PRO   548    -112.819  30.623 -14.837  1.00 10.00      A   
ATOM   5181  CB  PRO   548    -114.031  30.912 -13.957  1.00 10.00      A   
ATOM   5182  CG  PRO   548    -115.204  30.588 -14.870  1.00 10.00      A   
ATOM   5183  CD  PRO   548    -114.736  29.310 -15.507  1.00 10.00      A   
ATOM   5184  C   PRO   548    -111.616  30.209 -13.992  1.00 10.00      A   
ATOM   5185  O   PRO   548    -111.521  29.042 -13.592  1.00 10.00      A   
ATOM   5186  N   GLU   549    -110.701  31.151 -13.755  1.00 10.00      A   
ATOM   5187  HN  GLU   549    -110.839  32.043 -14.137  1.00 10.00      A
[truncated: 219,917 more chars]
