# Supplementary material for: Flexibility of intrinsically disordered degrons in AUX/IAA proteins reinforces auxin co-receptor assemblies
Source: Nat Commun. 2020 May 8;11:2277. doi: 10.1038/s41467-020-16147-2 (PMC7210949; doi:10.1038/s41467-020-16147-2)
Supplement: Supplementary file 9 — Supplementary Data 6 [file 41467_2020_16147_MOESM9_ESM.gz › haddock_files/IAA07/No_disorder_restraint/Input/file.cns]

module(filenames;)
set message off echo off end
evaluate ($count = 1)
while ($count le 2000) loop main
   evaluate (&filenames.bestfile_$count = "")
   evaluate ($count = $count + 1)
end loop main
set message on echo on end
evaluate (&filenames.bestfile_1="PREVIT:complex_1.pdb")
evaluate (&filenames.bestfile_2="PREVIT:complex_2.pdb")
evaluate (&filenames.bestfile_3="PREVIT:complex_3.pdb")
evaluate (&filenames.bestfile_4="PREVIT:complex_4.pdb")
evaluate (&filenames.bestfile_5="PREVIT:complex_5.pdb")
evaluate (&filenames.bestfile_6="PREVIT:complex_6.pdb")
evaluate (&filenames.bestfile_7="PREVIT:complex_7.pdb")
evaluate (&filenames.bestfile_8="PREVIT:complex_8.pdb")
evaluate (&filenames.bestfile_9="PREVIT:complex_9.pdb")
evaluate (&filenames.bestfile_10="PREVIT:complex_10.pdb")
evaluate (&filenames.bestfile_11="PREVIT:complex_1.pdb")
evaluate (&filenames.bestfile_12="PREVIT:complex_2.pdb")
evaluate (&filenames.bestfile_13="PREVIT:complex_3.pdb")
evaluate (&filenames.bestfile_14="PREVIT:complex_4.pdb")
evaluate (&filenames.bestfile_15="PREVIT:complex_5.pdb")
evaluate (&filenames.bestfile_16="PREVIT:complex_6.pdb")
evaluate (&filenames.bestfile_17="PREVIT:complex_7.pdb")
evaluate (&filenames.bestfile_18="PREVIT:complex_8.pdb")
evaluate (&filenames.bestfile_19="PREVIT:complex_9.pdb")
evaluate (&filenames.bestfile_20="PREVIT:complex_10.pdb")
evaluate (&filenames.bestfile_21="PREVIT:complex_1.pdb")
evaluate (&filenames.bestfile_22="PREVIT:complex_2.pdb")
evaluate (&filenames.bestfile_23="PREVIT:complex_3.pdb")
evaluate (&filenames.bestfile_24="PREVIT:complex_4.pdb")
evaluate (&filenames.bestfile_25="PREVIT:complex_5.pdb")
evaluate (&filenames.bestfile_26="PREVIT:complex_6.pdb")
evaluate (&filenames.bestfile_27="PREVIT:complex_7.pdb")
evaluate (&filenames.bestfile_28="PREVIT:complex_8.pdb")
evaluate (&filenames.bestfile_29="PREVIT:complex_9.pdb")
evaluate (&filenames.bestfile_30="PREVIT:complex_10.pdb")
evaluate (&filenames.bestfile_31="PREVIT:complex_1.pdb")
evaluate (&filenames.bestfile_32="PREVIT:complex_2.pdb")
evaluate (&filenames.bestfile_33="PREVIT:complex_3.pdb")
evaluate (&filenames.bestfile_34="PREVIT:complex_4.pdb")
evaluate (&filenames.bestfile_35="PREVIT:complex_5.pdb")
evaluate (&filenames.bestfile_36="PREVIT:complex_6.pdb")
evaluate (&filenames.bestfile_37="PREVIT:complex_7.pdb")
evaluate (&filenames.bestfile_38="PREVIT:complex_8.pdb")
evaluate (&filenames.bestfile_39="PREVIT:complex_9.pdb")
evaluate (&filenames.bestfile_40="PREVIT:complex_10.pdb")
evaluate (&filenames.bestfile_41="PREVIT:complex_1.pdb")
evaluate (&filenames.bestfile_42="PREVIT:complex_2.pdb")
evaluate (&filenames.bestfile_43="PREVIT:complex_3.pdb")
evaluate (&filenames.bestfile_44="PREVIT:complex_4.pdb")
evaluate (&filenames.bestfile_45="PREVIT:complex_5.pdb")
evaluate (&filenames.bestfile_46="PREVIT:complex_6.pdb")
evaluate (&filenames.bestfile_47="PREVIT:complex_7.pdb")
evaluate (&filenames.bestfile_48="PREVIT:complex_8.pdb")
evaluate (&filenames.bestfile_49="PREVIT:complex_9.pdb")
evaluate (&filenames.bestfile_50="PREVIT:complex_10.pdb")
evaluate (&filenames.bestfile_51="PREVIT:complex_1.pdb")
evaluate (&filenames.bestfile_52="PREVIT:complex_2.pdb")
evaluate (&filenames.bestfile_53="PREVIT:complex_3.pdb")
evaluate (&filenames.bestfile_54="PREVIT:complex_4.pdb")
evaluate (&filenames.bestfile_55="PREVIT:complex_5.pdb")
evaluate (&filenames.bestfile_56="PREVIT:complex_6.pdb")
evaluate (&filenames.bestfile_57="PREVIT:complex_7.pdb")
evaluate (&filenames.bestfile_58="PREVIT:complex_8.pdb")
evaluate (&filenames.bestfile_59="PREVIT:complex_9.pdb")
evaluate (&filenames.bestfile_60="PREVIT:complex_10.pdb")
evaluate (&filenames.bestfile_61="PREVIT:complex_1.pdb")
evaluate (&filenames.bestfile_62="PREVIT:complex_2.pdb")
evaluate (&filenames.bestfile_63="PREVIT:complex_3.pdb")
evaluate (&filenames.bestfile_64="PREVIT:complex_4.pdb")
evaluate (&filenames.bestfile_65="PREVIT:complex_5.pdb")
evaluate (&filenames.bestfile_66="PREVIT:complex_6.pdb")
evaluate (&filenames.bestfile_67="PREVIT:complex_7.pdb")
evaluate (&filenames.bestfile_68="PREVIT:complex_8.pdb")
evaluate (&filenames.bestfile_69="PREVIT:complex_9.pdb")
evaluate (&filenames.bestfile_70="PREVIT:complex_10.pdb")
evaluate (&filenames.bestfile_71="PREVIT:complex_1.pdb")
evaluate (&filenames.bestfile_72="PREVIT:complex_2.pdb")
evaluate (&filenames.bestfile_73="PREVIT:complex_3.pdb")
evaluate (&filenames.bestfile_74="PREVIT:complex_4.pdb")
evaluate (&filenames.bestfile_75="PREVIT:complex_5.pdb")
evaluate (&filenames.bestfile_76="PREVIT:complex_6.pdb")
evaluate (&filenames.bestfile_77="PREVIT:complex_7.pdb")
evaluate (&filenames.bestfile_78="PREVIT:complex_8.pdb")
evaluate (&filenames.bestfile_79="PREVIT:complex_9.pdb")
evaluate (&filenames.bestfile_80="PREVIT:complex_10.pdb")
evaluate (&filenames.bestfile_81="PREVIT:complex_1.pdb")
evaluate (&filenames.bestfile_82="PREVIT:complex_2.pdb")
evaluate (&filenames.bestfile_83="PREVIT:complex_3.pdb")
evaluate (&filenames.bestfile_84="PREVIT:complex_4.pdb")
evaluate (&filenames.bestfile_85="PREVIT:complex_5.pdb")
evaluate (&filenames.bestfile_86="PREVIT:complex_6.pdb")
evaluate (&filenames.bestfile_87="PREVIT:complex_7.pdb")
evaluate (&filenames.bestfile_88="PREVIT:complex_8.pdb")
evaluate (&filenames.bestfile_89="PREVIT:complex_9.pdb")
evaluate (&filenames.bestfile_90="PREVIT:complex_10.pdb")
evaluate (&filenames.bestfile_91="PREVIT:complex_1.pdb")
evaluate (&filenames.bestfile_92="PREVIT:complex_2.pdb")
evaluate (&filenames.bestfile_93="PREVIT:complex_3.pdb")
evaluate (&filenames.bestfile_94="PREVIT:complex_4.pdb")
evaluate (&filenames.bestfile_95="PREVIT:complex_5.pdb")
evaluate (&filenames.bestfile_96="PREVIT:complex_6.pdb")
evaluate (&filenames.bestfile_97="PREVIT:complex_7.pdb")
evaluate (&filenames.bestfile_98="PREVIT:complex_8.pdb")
evaluate (&filenames.bestfile_99="PREVIT:complex_9.pdb")
evaluate (&filenames.bestfile_100="PREVIT:complex_10.pdb")
evaluate (&filenames.bestfile_101="PREVIT:complex_1.pdb")
evaluate (&filenames.bestfile_102="PREVIT:complex_2.pdb")
evaluate (&filenames.bestfile_103="PREVIT:complex_3.pdb")
evaluate (&filenames.bestfile_104="PREVIT:complex_4.pdb")
evaluate (&filenames.bestfile_105="PREVIT:complex_5.pdb")
evaluate (&filenames.bestfile_106="PREVIT:complex_6.pdb")
evaluate (&filenames.bestfile_107="PREVIT:complex_7.pdb")
evaluate (&filenames.bestfile_108="PREVIT:complex_8.pdb")
evaluate (&filenames.bestfile_109="PREVIT:complex_9.pdb")
evaluate (&filenames.bestfile_110="PREVIT:complex_10.pdb")
evaluate (&filenames.bestfile_111="PREVIT:complex_1.pdb")
evaluate (&filenames.bestfile_112="PREVIT:complex_2.pdb")
evaluate (&filenames.bestfile_113="PREVIT:complex_3.pdb")
evaluate (&filenames.bestfile_114="PREVIT:complex_4.pdb")
evaluate (&filenames.bestfile_115="PREVIT:complex_5.pdb")
evaluate (&filenames.bestfile_116="PREVIT:complex_6.pdb")
evaluate (&filenames.bestfile_117="PREVIT:complex_7.pdb")
evaluate (&filenames.bestfile_118="PREVIT:complex_8.pdb")
evaluate (&filenames.bestfile_119="PREVIT:complex_9.pdb")
evaluate (&filenames.bestfile_120="PREVIT:complex_10.pdb")
evaluate (&filenames.bestfile_121="PREVIT:complex_1.pdb")
evaluate (&filenames.bestfile_122="PREVIT:complex_2.pdb")
evaluate (&filenames.bestfile_123="PREVIT:complex_3.pdb")
evaluate (&filenames.bestfile_124="PREVIT:complex_4.pdb")
evaluate (&filenames.bestfile_125="PREVIT:complex_5.pdb")
evaluate (&filenames.bestfile_126="PREVIT:complex_6.pdb")
evaluate (&filenames.bestfile_127="PREVIT:complex_7.pdb")
evaluate (&filenames.bestfile_128="PREVIT:complex_8.pdb")
evaluate (&filenames.bestfile_129="PREVIT:complex_9.pdb")
evaluate (&filenames.bestfile_130="PREVIT:complex_10.pdb")
evaluate (&filenames.bestfile_131="PREVIT:complex_1.pdb")
evaluate (&filenames.bestfile_132="PREVIT:complex_2.pdb")
evaluate (&filenames.bestfile_133="PREVIT:complex_3.pdb")
evaluate (&filenames.bestfile_134="PREVIT:complex_4.pdb")
evaluate (&filenames.bestfile_135="PREVIT:complex_5.pdb")
evaluate (&filenames.bestfile_136="PREVIT:complex_6.pdb")
evaluate (&filenames.bestfile_137="PREVIT:complex_7.pdb")
evaluate (&filenames.bestfile_138="PREVIT:complex_8.pdb")
evaluate (&filenames.bestfile_139="PREVIT:complex_9.pdb")
evaluate (&filenames.bestfile_140="PREVIT:complex_10.pdb")
evaluate (&filenames.bestfile_141="PREVIT:complex_1.pdb")
evaluate (&filenames.bestfile_142="PREVIT:complex_2.pdb")
evaluate (&filenames.bestfile_143="PREVIT:complex_3.pdb")
evaluate (&filenames.bestfile_144="PREVIT:complex_4.pdb")
evaluate (&filenames.bestfile_145="PREVIT:complex_5.pdb")
evaluate (&filenames.bestfile_146="PREVIT:complex_6.pdb")
evaluate (&filenames.bestfile_147="PREVIT:complex_7.pdb")
evaluate (&filenames.bestfile_148="PREVIT:complex_8.pdb")
evaluate (&filenames.bestfile_149="PREVIT:complex_9.pdb")
evaluate (&filenames.bestfile_150="PREVIT:complex_10.pdb")
evaluate (&filenames.bestfile_151="PREVIT:complex_1.pdb")
evaluate (&filenames.bestfile_152="PREVIT:complex_2.pdb")
evaluate (&filenames.bestfile_153="PREVIT:complex_3.pdb")
evaluate (&filenames.bestfile_154="PREVIT:complex_4.pdb")
evaluate (&filenames.bestfile_155="PREVIT:complex_5.pdb")
evaluate (&filenames.bestfile_156="PREVIT:complex_6.pdb")
evaluate (&filenames.bestfile_157="PREVIT:complex_7.pdb")
evaluate (&filenames.bestfile_158="PREVIT:complex_8.pdb")
evaluate (&filenames.bestfile_159="PREVIT:complex_9.pdb")
evaluate (&filenames.bestfile_160="PREVIT:complex_10.pdb")
evaluate (&filenames.bestfile_161="PREVIT:complex_1.pdb")
evaluate (&filenames.bestfile_162="PREVIT:complex_2.pdb")
evaluate (&filenames.bestfile_163="PREVIT:complex_3.pdb")
evaluate (&filenames.bestfile_164="PREVIT:complex_4.pdb")
evaluate (&filenames.bestfile_165="PREVIT:complex_5.pdb")
evaluate (&filenames.bestfile_166="PREVIT:complex_6.pdb")
evaluate (&filenames.bestfile_167="PREVIT:complex_7.pdb")
evaluate (&filenames.bestfile_168="PREVIT:complex_8.pdb")
evaluate (&filenames.bestfile_169="PREVIT:complex_9.pdb")
evaluate (&filenames.bestfile_170="PREVIT:complex_10.pdb")
evaluate (&filenames.bestfile_171="PREVIT:complex_1.pdb")
evaluate (&filenames.bestfile_172="PREVIT:complex_2.pdb")
evaluate (&filenames.bestfile_173="PREVIT:complex_3.pdb")
evaluate (&filenames.bestfile_174="PREVIT:complex_4.pdb")
evaluate (&filenames.bestfile_175="PREVIT:complex_5.pdb")
evaluate (&filenames.bestfile_176="PREVIT:complex_6.pdb")
evaluate (&filenames.bestfile_177="PREVIT:complex_7.pdb")
evaluate (&filenames.bestfile_178="PREVIT:complex_8.pdb")
evaluate (&filenames.bestfile_179="PREVIT:complex_9.pdb")
evaluate (&filenames.bestfile_180="PREVIT:complex_10.pdb")
evaluate (&filenames.bestfile_181="PREVIT:complex_1.pdb")
evaluate (&filenames.bestfile_182="PREVIT:complex_2.pdb")
evaluate (&filenames.bestfile_183="PREVIT:complex_3.pdb")
evaluate (&filenames.bestfile_184="PREVIT:complex_4.pdb")
evaluate (&filenames.bestfile_185="PREVIT:complex_5.pdb")
evaluate (&filenames.bestfile_186="PREVIT:complex_6.pdb")
evaluate (&filenames.bestfile_187="PREVIT:complex_7.pdb")
evaluate (&filenames.bestfile_188="PREVIT:complex_8.pdb")
evaluate (&filenames.bestfile_189="PREVIT:complex_9.pdb")
evaluate (&filenames.bestfile_190="PREVIT:complex_10.pdb")
evaluate (&filenames.bestfile_191="PREVIT:complex_1.pdb")
evaluate (&filenames.bestfile_192="PREVIT:complex_2.pdb")
evaluate (&filenames.bestfile_193="PREVIT:complex_3.pdb")
evaluate (&filenames.bestfile_194="PREVIT:complex_4.pdb")
evaluate (&filenames.bestfile_195="PREVIT:complex_5.pdb")
evaluate (&filenames.bestfile_196="PREVIT:complex_6.pdb")
evaluate (&filenames.bestfile_197="PREVIT:complex_7.pdb")
evaluate (&filenames.bestfile_198="PREVIT:complex_8.pdb")
evaluate (&filenames.bestfile_199="PREVIT:complex_9.pdb")
evaluate (&filenames.bestfile_200="PREVIT:complex_10.pdb")
evaluate (&filenames.bestfile_201="PREVIT:complex_1.pdb")
evaluate (&filenames.bestfile_202="PREVIT:complex_2.pdb")
evaluate (&filenames.bestfile_203="PREVIT:complex_3.pdb")
evaluate (&filenames.bestfile_204="PREVIT:complex_4.pdb")
evaluate (&filenames.bestfile_205="PREVIT:complex_5.pdb")
evaluate (&filenames.bestfile_206="PREVIT:complex_6.pdb")
evaluate (&filenames.bestfile_207="PREVIT:complex_7.pdb")
evaluate (&filenames.bestfile_208="PREVIT:complex_8.pdb")
evaluate (&filenames.bestfile_209="PREVIT:complex_9.pdb")
evaluate (&filenames.bestfile_210="PREVIT:complex_10.pdb")
evaluate (&filenames.bestfile_211="PREVIT:complex_1.pdb")
evaluate (&filenames.bestfile_212="PREVIT:complex_2.pdb")
evaluate (&filenames.bestfile_213="PREVIT:complex_3.pdb")
evaluate (&filenames.bestfile_214="PREVIT:complex_4.pdb")
evaluate (&filenames.bestfile_215="PREVIT:complex_5.pdb")
evaluate (&filenames.bestfile_216="PREVIT:complex_6.pdb")
evaluate (&filenames.bestfile_217="PREVIT:complex_7.pdb")
evaluate (&filenames.bestfile_218="PREVIT:complex_8.pdb")
evaluate (&filenames.bestfile_219="PREVIT:complex_9.pdb")
evaluate (&filenames.bestfile_220="PREVIT:complex_10.pdb")
evaluate (&filenames.bestfile_221="PREVIT:complex_1.pdb")
evaluate (&filenames.bestfile_222="PREVIT:complex_2.pdb")
evaluate (&filenames.bestfile_223="PREVIT:complex_3.pdb")
evaluate (&filenames.bestfile_224="PREVIT:complex_4.pdb")
evaluate (&filenames.bestfile_225="PREVIT:complex_5.pdb")
evaluate (&filenames.bestfile_226="PREVIT:complex_6.pdb")
evaluate (&filenames.bestfile_227="PREVIT:complex_7.pdb")
evaluate (&filenames.bestfile_228="PREVIT:complex_8.pdb")
evaluate (&filenames.bestfile_229="PREVIT:complex_9.pdb")
evaluate (&filenames.bestfile_230="PREVIT:complex_10.pdb")
evaluate (&filenames.bestfile_231="PREVIT:complex_1.pdb")
evaluate (&filenames.bestfile_232="PREVIT:complex_2.pdb")
evaluate (&filenames.bestfile_233="PREVIT:complex_3.pdb")
evaluate (&filenames.bestfile_234="PREVIT:complex_4.pdb")
evaluate (&filenames.bestfile_235="PREVIT:complex_5.pdb")
evaluate (&filenames.bestfile_236="PREVIT:complex_6.pdb")
evaluate (&filenames.bestfile_237="PREVIT:complex_7.pdb")
evaluate (&filenames.bestfile_238="PREVIT:complex_8.pdb")
evaluate (&filenames.bestfile_239="PREVIT:complex_9.pdb")
evaluate (&filenames.bestfile_240="PREVIT:complex_10.pdb")
evaluate (&filenames.bestfile_241="PREVIT:complex_1.pdb")
evaluate (&filenames.bestfile_242="PREVIT:complex_2.pdb")
evaluate (&filenames.bestfile_243="PREVIT:complex_3.pdb")
evaluate (&filenames.bestfile_244="PREVIT:complex_4.pdb")
evaluate (&filenames.bestfile_245="PREVIT:complex_5.pdb")
evaluate (&filenames.bestfile_246="PREVIT:complex_6.pdb")
evaluate (&filenames.bestfile_247="PREVIT:complex_7.pdb")
evaluate (&filenames.bestfile_248="PREVIT:complex_8.pdb")
evaluate (&filenames.bestfile_249="PREVIT:complex_9.pdb")
evaluate (&filenames.bestfile_250="PREVIT:complex_10.pdb")
evaluate (&filenames.bestfile_251="PREVIT:complex_1.pdb")
evaluate (&filenames.bestfile_252="PREVIT:complex_2.pdb")
evaluate (&filenames.bestfile_253="PREVIT:complex_3.pdb")
evaluate (&filenames.bestfile_254="PREVIT:complex_4.pdb")
evaluate (&filenames.bestfile_255="PREVIT:complex_5.pdb")
evaluate (&filenames.bestfile_256="PREVIT:complex_6.pdb")
evaluate (&filenames.bestfile_257="PREVIT:complex_7.pdb")
evaluate (&filenames.bestfile_258="PREVIT:complex_8.pdb")
evaluate (&filenames.bestfile_259="PREVIT:complex_9.pdb")
evaluate (&filenames.bestfile_260="PREVIT:complex_10.pdb")
evaluate (&filenames.bestfile_261="PREVIT:complex_1.pdb")
evaluate (&filenames.bestfile_262="PREVIT:complex_2.pdb")
evaluate (&filenames.bestfile_263="PREVIT:complex_3.pdb")
evaluate (&filenames.bestfile_264="PREVIT:complex_4.pdb")
evaluate (&filenames.bestfile_265="PREVIT:complex_5.pdb")
evaluate (&filenames.bestfile_266="PREVIT:complex_6.pdb")
evaluate (&filenames.bestfile_267="PREVIT:complex_7.pdb")
evaluate (&filenames.bestfile_268="PREVIT:complex_8.pdb")
evaluate (&filenames.bestfile_269="PREVIT:complex_9.pdb")
evaluate (&filenames.bestfile_270="PREVIT:complex_10.pdb")
evaluate (&filenames.bestfile_271="PREVIT:complex_1.pdb")
evaluate (&filenames.bestfile_272="PREVIT:complex_2.pdb")
evaluate (&filenames.bestfile_273="PREVIT:complex_3.pdb")
evaluate (&filenames.bestfile_274="PREVIT:complex_4.pdb")
evaluate (&filenames.bestfile_275="PREVIT:complex_5.pdb")
evaluate (&filenames.bestfile_276="PREVIT:complex_6.pdb")
evaluate (&filenames.bestfile_277="PREVIT:complex_7.pdb")
evaluate (&filenames.bestfile_278="PREVIT:complex_8.pdb")
evaluate (&filenames.bestfile_279="PREVIT:complex_9.pdb")
evaluate (&filenames.bestfile_280="PREVIT:complex_10.pdb")
evaluate (&filenames.bestfile_281="PREVIT:complex_1.pdb")
evaluate (&filenames.bestfile_282="PREVIT:complex_2.pdb")
evaluate (&filenames.bestfile_283="PREVIT:complex_3.pdb")
evaluate (&filenames.bestfile_284="PREVIT:complex_4.pdb")
evaluate (&filenames.bestfile_285="PREVIT:complex_5.pdb")
evaluate (&filenames.bestfile_286="PREVIT:complex_6.pdb")
evaluate (&filenames.bestfile_287="PREVIT:complex_7.pdb")
evaluate (&filenames.bestfile_288="PREVIT:complex_8.pdb")
evaluate (&filenames.bestfile_289="PREVIT:complex_9.pdb")
evaluate (&filenames.bestfile_290="PREVIT:complex_10.pdb")
evaluate (&filenames.bestfile_291="PREVIT:complex_1.pdb")
evaluate (&filenames.bestfile_292="PREVIT:complex_2.pdb")
evaluate (&filenames.bestfile_293="PREVIT:complex_3.pdb")
evaluate (&filenames.bestfile_294="PREVIT:complex_4.pdb")
evaluate (&filenames.bestfile_295="PREVIT:complex_5.pdb")
evaluate (&filenames.bestfile_296="PREVIT:complex_6.pdb")
evaluate (&filenames.bestfile_297="PREVIT:complex_7.pdb")
evaluate (&filenames.bestfile_298="PREVIT:complex_8.pdb")
evaluate (&filenames.bestfile_299="PREVIT:complex_9.pdb")
evaluate (&filenames.bestfile_300="PREVIT:complex_10.pdb")
evaluate (&filenames.bestfile_301="PREVIT:complex_1.pdb")
evaluate (&filenames.bestfile_302="PREVIT:complex_2.pdb")
evaluate (&filenames.bestfile_303="PREVIT:complex_3.pdb")
evaluate (&filenames.bestfile_304="PREVIT:complex_4.pdb")
evaluate (&filenames.bestfile_305="PREVIT:complex_5.pdb")
evaluate (&filenames.bestfile_306="PREVIT:complex_6.pdb")
evaluate (&filenames.bestfile_307="PREVIT:complex_7.pdb")
evaluate (&filenames.bestfile_308="PREVIT:complex_8.pdb")
evaluate (&filenames.bestfile_309="PREVIT:complex_9.pdb")
evaluate (&filenames.bestfile_310="PREVIT:complex_10.pdb")
evaluate (&filenames.bestfile_311="PREVIT:complex_1.pdb")
evaluate (&filenames.bestfile_312="PREVIT:complex_2.pdb")
evaluate (&filenames.bestfile_313="PREVIT:complex_3.pdb")
evaluate (&filenames.bestfile_314="PREVIT:complex_4.pdb")
evaluate (&filenames.bestfile_315="PREVIT:complex_5.pdb")
evaluate (&filenames.bestfile_316="PREVIT:complex_6.pdb")
evaluate (&filenames.bestfile_317="PREVIT:complex_7.pdb")
evaluate (&filenames.bestfile_318="PREVIT:complex_8.pdb")
evaluate (&filenames.bestfile_319="PREVIT:complex_9.pdb")
evaluate (&filenames.bestfile_320="PREVIT:complex_10.pdb")
evaluate (&filenames.bestfile_321="PREVIT:complex_1.pdb")
evaluate (&filenames.bestfile_322="PREVIT:complex_2.pdb")
evaluate (&filenames.bestfile_323="PREVIT:complex_3.pdb")
evaluate (&filenames.bestfile_324="PREVIT:complex_4.pdb")
evaluate (&filenames.bestfile_325="PREVIT:complex_5.pdb")
evaluate (&filenames.bestfile_326="PREVIT:complex_6.pdb")
evaluate (&filenames.bestfile_327="PREVIT:complex_7.pdb")
evaluate (&filenames.bestfile_328="PREVIT:complex_8.pdb")
evaluate (&filenames.bestfile_329="PREVIT:complex_9.pdb")
evaluate (&filenames.bestfile_330="PREVIT:complex_10.pdb")
evaluate (&filenames.bestfile_331="PREVIT:complex_1.pdb")
evaluate (&filenames.bestfile_332="PREVIT:complex_2.pdb")
evaluate (&filenames.bestfile_333="PREVIT:complex_3.pdb")
evaluate (&filenames.bestfile_334="PREVIT:complex_4.pdb")
evaluate (&filenames.bestfile_335="PREVIT:complex_5.pdb")
evaluate (&filenames.bestfile_336="PREVIT:complex_6.pdb")
evaluate (&filenames.bestfile_337="PREVIT:complex_7.pdb")
evaluate (&filenames.bestfile_338="PREVIT:complex_8.pdb")
evaluate (&filenames.bestfile_339="PREVIT:complex_9.pdb")
evaluate (&filenames.bestfile_340="PREVIT:complex_10.pdb")
evaluate (&filenames.bestfile_341="PREVIT:complex_1.pdb")
evaluate (&filenames.bestfile_342="PREVIT:complex_2.pdb")
evaluate (&filenames.bestfile_343="PREVIT:complex_3.pdb")
evaluate (&filenames.bestfile_344="PREVIT:complex_4.pdb")
evaluate (&filenames.bestfile_345="PREVIT:complex_5.pdb")
evaluate (&filenames.bestfile_346="PREVIT:complex_6.pdb")
evaluate (&filenames.bestfile_347="PREVIT:complex_7.pdb")
evaluate (&filenames.bestfile_348="PREVIT:complex_8.pdb")
evaluate (&filenames.bestfile_349="PREVIT:complex_9.pdb")
evaluate (&filenames.bestfile_350="PREVIT:complex_10.pdb")
evaluate (&filenames.bestfile_351="PREVIT:complex_1.pdb")
evaluate (&filenames.bestfile_352="PREVIT:complex_2.pdb")
evaluate (&filenames.bestfile_353="PREVIT:complex_3.pdb")
evaluate (&filenames.bestfile_354="PREVIT:complex_4.pdb")
evaluate (&filenames.bestfile_355="PREVIT:complex_5.pdb")
evaluate (&filenames.bestfile_356="PREVIT:complex_6.pdb")
evaluate (&filenames.bestfile_357="PREVIT:complex_7.pdb")
evaluate (&filenames.bestfile_358="PREVIT:complex_8.pdb")
evaluate (&filenames.bestfile_359="PREVIT:complex_9.pdb")
evaluate (&filenames.bestfile_360="PREVIT:complex_10.pdb")
evaluate (&filenames.bestfile_361="PREVIT:complex_1.pdb")
evaluate (&filenames.bestfile_362="PREVIT:complex_2.pdb")
evaluate (&filenames.bestfile_363="PREVIT:complex_3.pdb")
evaluate (&filenames.bestfile_364="PREVIT:complex_4.pdb")
evaluate (&filenames.bestfile_365="PREVIT:complex_5.pdb")
evaluate (&filenames.bestfile_366="PREVIT:complex_6.pdb")
evaluate (&filenames.bestfile_367="PREVIT:complex_7.pdb")
evaluate (&filenames.bestfile_368="PREVIT:complex_8.pdb")
evaluate (&filenames.bestfile_369="PREVIT:complex_9.pdb")
evaluate (&filenames.bestfile_370="PREVIT:complex_10.pdb")
evaluate (&filenames.bestfile_371="PREVIT:complex_1.pdb")
evaluate (&filenames.bestfile_372="PREVIT:complex_2.pdb")
evaluate (&filenames.bestfile_373="PREVIT:complex_3.pdb")
evaluate (&filenames.bestfile_374="PREVIT:complex_4.pdb")
evaluate (&filenames.bestfile_375="PREVIT:complex_5.pdb")
evaluate (&filenames.bestfile_376="PREVIT:complex_6.pdb")
evaluate (&filenames.bestfile_377="PREVIT:complex_7.pdb")
evaluate (&filenames.bestfile_378="PREVIT:complex_8.pdb")
evaluate (&filenames.bestfile_379="PREVIT:complex_9.pdb")
evaluate (&filenames.bestfile_380="PREVIT:complex_10.pdb")
evaluate (&filenames.bestfile_381="PREVIT:complex_1.pdb")
evaluate (&filenames.bestfile_382="PREVIT:complex_2.pdb")
evaluate (&filenames.bestfile_383="PREVIT:complex_3.pdb")
evaluate (&filenames.bestfile_384="PREVIT:complex_4.pdb")
evaluate (&filenames.bestfile_385="PREVIT:complex_5.pdb")
evaluate (&filenames.bestfile_386="PREVIT:complex_6.pdb")
evaluate (&filenames.bestfile_387="PREVIT:complex_7.pdb")
evaluate (&filenames.bestfile_388="PREVIT:complex_8.pdb")
evaluate (&filenames.bestfile_389="PREVIT:complex_9.pdb")
evaluate (&filenames.bestfile_390="PREVIT:complex_10.pdb")
evaluate (&filenames.bestfile_391="PREVIT:complex_1.pdb")
evaluate (&filenames.bestfile_392="PREVIT:complex_2.pdb")
evaluate (&filenames.bestfile_393="PREVIT:complex_3.pdb")
evaluate (&filenames.bestfile_394="PREVIT:complex_4.pdb")
evaluate (&filenames.bestfile_395="PREVIT:complex_5.pdb")
evaluate (&filenames.bestfile_396="PREVIT:complex_6.pdb")
evaluate (&filenames.bestfile_397="PREVIT:complex_7.pdb")
evaluate (&filenames.bestfile_398="PREVIT:complex_8.pdb")
evaluate (&filenames.bestfile_399="PREVIT:complex_9.pdb")
evaluate (&filenames.bestfile_400="PREVIT:complex_10.pdb")
evaluate (&filenames.bestfile_401="PREVIT:complex_1.pdb")
evaluate (&filenames.bestfile_402="PREVIT:complex_2.pdb")
evaluate (&filenames.bestfile_403="PREVIT:complex_3.pdb")
evaluate (&filenames.bestfile_404="PREVIT:complex_4.pdb")
evaluate (&filenames.bestfile_405="PREVIT:complex_5.pdb")
evaluate (&filenames.bestfile_406="PREVIT:complex_6.pdb")
evaluate (&filenames.bestfile_407="PREVIT:complex_7.pdb")
evaluate (&filenames.bestfile_408="PREVIT:complex_8.pdb")
evaluate (&filenames.bestfile_409="PREVIT:complex_9.pdb")
evaluate (&filenames.bestfile_410="PREVIT:complex_10.pdb")
evaluate (&filenames.bestfile_411="PREVIT:complex_1.pdb")
evaluate (&filenames.bestfile_412="PREVIT:complex_2.pdb")
evaluate (&filenames.bestfile_413="PREVIT:complex_3.pdb")
evaluate (&filenames.bestfile_414="PREVIT:complex_4.pdb")
evaluate (&filenames.bestfile_415="PREVIT:complex_5.pdb")
evaluate (&filenames.bestfile_416="PREVIT:complex_6.pdb")
evaluate (&filenames.bestfile_417="PREVIT:complex_7.pdb")
evaluate (&filenames.bestfile_418="PREVIT:complex_8.pdb")
evaluate (&filenames.bestfile_419="PREVIT:complex_9.pdb")
evaluate (&filenames.bestfile_420="PREVIT:complex_10.pdb")
evaluate (&filenames.bestfile_421="PREVIT:complex_1.pdb")
evaluate (&filenames.bestfile_422="PREVIT:complex_2.pdb")
evaluate (&filenames.bestfile_423="PREVIT:complex_3.pdb")
evaluate (&filenames.bestfile_424="PREVIT:complex_4.pdb")
evaluate (&filenames.bestfile_425="PREVIT:complex_5.pdb")
evaluate (&filenames.bestfile_426="PREVIT:complex_6.pdb")
evaluate (&filenames.bestfile_427="PREVIT:complex_7.pdb")
evaluate (&filenames.bestfile_428="PREVIT:complex_8.pdb")
evaluate (&filenames.bestfile_429="PREVIT:complex_9.pdb")
evaluate (&filenames.bestfile_430="PREVIT:complex_10.pdb")
evaluate (&filenames.bestfile_431="PREVIT:complex_1.pdb")
evaluate (&filenames.bestfile_432="PREVIT:complex_2.pdb")
evaluate (&filenames.bestfile_433="PREVIT:complex_3.pdb")
evaluate (&filenames.bestfile_434="PREVIT:complex_4.pdb")
evaluate (&filenames.bestfile_435="PREVIT:complex_5.pdb")
evaluate (&filenames.bestfile_436="PREVIT:complex_6.pdb")
evaluate (&filenames.bestfile_437="PREVIT:complex_7.pdb")
evaluate (&filenames.bestfile_438="PREVIT:complex_8.pdb")
evaluate (&filenames.bestfile_439="PREVIT:complex_9.pdb")
evaluate (&filenames.bestfile_440="PREVIT:complex_10.pdb")
evaluate (&filenames.bestfile_441="PREVIT:complex_1.pdb")
evaluate (&filenames.bestfile_442="PREVIT:complex_2.pdb")
evaluate (&filenames.bestfile_443="PREVIT:complex_3.pdb")
evaluate (&filenames.bestfile_444="PREVIT:complex_4.pdb")
evaluate (&filenames.bestfile_445="PREVIT:complex_5.pdb")
evaluate (&filenames.bestfile_446="PREVIT:complex_6.pdb")
evaluate (&filenames.bestfile_447="PREVIT:complex_7.pdb")
evaluate (&filenames.bestfile_448="PREVIT:complex_8.pdb")
evaluate (&filenames.bestfile_449="PREVIT:complex_9.pdb")
evaluate (&filenames.bestfile_450="PREVIT:complex_10.pdb")
evaluate (&filenames.bestfile_451="PREVIT:complex_1.pdb")
evaluate (&filenames.bestfile_452="PREVIT:complex_2.pdb")
evaluate (&filenames.bestfile_453="PREVIT:complex_3.pdb")
evaluate (&filenames.bestfile_454="PREVIT:complex_4.pdb")
evaluate (&filenames.bestfile_455="PREVIT:complex_5.pdb")
evaluate (&filenames.bestfile_456="PREVIT:complex_6.pdb")
evaluate (&filenames.bestfile_457="PREVIT:complex_7.pdb")
evaluate (&filenames.bestfile_458="PREVIT:complex_8.pdb")
evaluate (&filenames.bestfile_459="PREVIT:complex_9.pdb")
evaluate (&filenames.bestfile_460="PREVIT:complex_10.pdb")
evaluate (&filenames.bestfile_461="PREVIT:complex_1.pdb")
evaluate (&filenames.bestfile_462="PREVIT:complex_2.pdb")
evaluate (&filenames.bestfile_463="PREVIT:complex_3.pdb")
evaluate (&filenames.bestfile_464="PREVIT:complex_4.pdb")
evaluate (&filenames.bestfile_465="PREVIT:complex_5.pdb")
evaluate (&filenames.bestfile_466="PREVIT:complex_6.pdb")
evaluate (&filenames.bestfile_467="PREVIT:complex_7.pdb")
evaluate (&filenames.bestfile_468="PREVIT:complex_8.pdb")
evaluate (&filenames.bestfile_469="PREVIT:complex_9.pdb")
evaluate (&filenames.bestfile_470="PREVIT:complex_10.pdb")
evaluate (&filenames.bestfile_471="PREVIT:complex_1.pdb")
evaluate (&filenames.bestfile_472="PREVIT:complex_2.pdb")
evaluate (&filenames.bestfile_473="PREVIT:complex_3.pdb")
evaluate (&filenames.bestfile_474="PREVIT:complex_4.pdb")
evaluate (&filenames.bestfile_475="PREVIT:complex_5.pdb")
evaluate (&filenames.bestfile_476="PREVIT:complex_6.pdb")
evaluate (&filenames.bestfile_477="PREVIT:complex_7.pdb")
evaluate (&filenames.bestfile_478="PREVIT:complex_8.pdb")
evaluate (&filenames.bestfile_479="PREVIT:complex_9.pdb")
evaluate (&filenames.bestfile_480="PREVIT:complex_10.pdb")
evaluate (&filenames.bestfile_481="PREVIT:complex_1.pdb")
evaluate (&filenames.bestfile_482="PREVIT:complex_2.pdb")
evaluate (&filenames.bestfile_483="PREVIT:complex_3.pdb")
evaluate (&filenames.bestfile_484="PREVIT:complex_4.pdb")
evaluate (&filenames.bestfile_485="PREVIT:complex_5.pdb")
evaluate (&filenames.bestfile_486="PREVIT:complex_6.pdb")
evaluate (&filenames.bestfile_487="PREVIT:complex_7.pdb")
evaluate (&filenames.bestfile_488="PREVIT:complex_8.pdb")
evaluate (&filenames.bestfile_489="PREVIT:complex_9.pdb")
evaluate (&filenames.bestfile_490="PREVIT:complex_10.pdb")
evaluate (&filenames.bestfile_491="PREVIT:complex_1.pdb")
evaluate (&filenames.bestfile_492="PREVIT:complex_2.pdb")
evaluate (&filenames.bestfile_493="PREVIT:complex_3.pdb")
evaluate (&filenames.bestfile_494="PREVIT:complex_4.pdb")
evaluate (&filenames.bestfile_495="PREVIT:complex_5.pdb")
evaluate (&filenames.bestfile_496="PREVIT:complex_6.pdb")
evaluate (&filenames.bestfile_497="PREVIT:complex_7.pdb")
evaluate (&filenames.bestfile_498="PREVIT:complex_8.pdb")
evaluate (&filenames.bestfile_499="PREVIT:complex_9.pdb")
evaluate (&filenames.bestfile_500="PREVIT:complex_10.pdb")
evaluate (&filenames.bestfile_501="PREVIT:complex_1.pdb")
evaluate (&filenames.bestfile_502="PREVIT:complex_2.pdb")
evaluate (&filenames.bestfile_503="PREVIT:complex_3.pdb")
evaluate (&filenames.bestfile_504="PREVIT:complex_4.pdb")
evaluate (&filenames.bestfile_505="PREVIT:complex_5.pdb")
evaluate (&filenames.bestfile_506="PREVIT:complex_6.pdb")
evaluate (&filenames.bestfile_507="PREVIT:complex_7.pdb")
evaluate (&filenames.bestfile_508="PREVIT:complex_8.pdb")
evaluate (&filenames.bestfile_509="PREVIT:complex_9.pdb")
evaluate (&filenames.bestfile_510="PREVIT:complex_10.pdb")
evaluate (&filenames.bestfile_511="PREVIT:complex_1.pdb")
evaluate (&filenames.bestfile_512="PREVIT:complex_2.pdb")
evaluate (&filenames.bestfile_513="PREVIT:complex_3.pdb")
evaluate (&filenames.bestfile_514="PREVIT:complex_4.pdb")
evaluate (&filenames.bestfile_515="PREVIT:complex_5.pdb")
evaluate (&filenames.bestfile_516="PREVIT:complex_6.pdb")
evaluate (&filenames.bestfile_517="PREVIT:complex_7.pdb")
evaluate (&filenames.bestfile_518="PREVIT:complex_8.pdb")
evaluate (&filenames.bestfile_519="PREVIT:complex_9.pdb")
evaluate (&filenames.bestfile_520="PREVIT:complex_10.pdb")
evaluate (&filenames.bestfile_521="PREVIT:complex_1.pdb")
evaluate (&filenames.bestfile_522="PREVIT:complex_2.pdb")
evaluate (&filenames.bestfile_523="PREVIT:complex_3.pdb")
evaluate (&filenames.bestfile_524="PREVIT:complex_4.pdb")
evaluate (&filenames.bestfile_525="PREVIT:complex_5.pdb")
evaluate (&filenames.bestfile_526="PREVIT:complex_6.pdb")
evaluate (&filenames.bestfile_527="PREVIT:complex_7.pdb")
evaluate (&filenames.bestfile_528="PREVIT:complex_8.pdb")
evaluate (&filenames.bestfile_529="PREVIT:complex_9.pdb")
evaluate (&filenames.bestfile_530="PREVIT:complex_10.pdb")
evaluate (&filenames.bestfile_531="PREVIT:complex_1.pdb")
evaluate (&filenames.bestfile_532="PREVIT:complex_2.pdb")
evaluate (&filenames.bestfile_533="PREVIT:complex_3.pdb")
evaluate (&filenames.bestfile_534="PREVIT:complex_4.pdb")
evaluate (&filenames.bestfile_535="PREVIT:complex_5.pdb")
evaluate (&filenames.bestfile_536="PREVIT:complex_6.pdb")
evaluate (&filenames.bestfile_537="PREVIT:complex_7.pdb")
evaluate (&filenames.bestfile_538="PREVIT:complex_8.pdb")
evaluate (&filenames.bestfile_539="PREVIT:complex_9.pdb")
evaluate (&filenames.bestfile_540="PREVIT:complex_10.pdb")
evaluate (&filenames.bestfile_541="PREVIT:complex_1.pdb")
evaluate (&filenames.bestfile_542="PREVIT:complex_2.pdb")
evaluate (&filenames.bestfile_543="PREVIT:complex_3.pdb")
evaluate (&filenames.bestfile_544="PREVIT:complex_4.pdb")
evaluate (&filenames.bestfile_545="PREVIT:complex_5.pdb")
evaluate (&filenames.bestfile_546="PREVIT:complex_6.pdb")
evaluate (&filenames.bestfile_547="PREVIT:complex_7.pdb")
evaluate (&filenames.bestfile_548="PREVIT:complex_8.pdb")
evaluate (&filenames.bestfile_549="PREVIT:complex_9.pdb")
evaluate (&filenames.bestfile_550="PREVIT:complex_10.pdb")
evaluate (&filenames.bestfile_551="PREVIT:complex_1.pdb")
evaluate (&filenames.bestfile_552="PREVIT:complex_2.pdb")
evaluate (&filenames.bestfile_553="PREVIT:complex_3.pdb")
evaluate (&filenames.bestfile_554="PREVIT:complex_4.pdb")
evaluate (&filenames.bestfile_555="PREVIT:complex_5.pdb")
evaluate (&filenames.bestfile_556="PREVIT:complex_6.pdb")
evaluate (&filenames.bestfile_557="PREVIT:complex_7.pdb")
evaluate (&filenames.bestfile_558="PREVIT:complex_8.pdb")
evaluate (&filenames.bestfile_559="PREVIT:complex_9.pdb")
evaluate (&filenames.bestfile_560="PREVIT:complex_10.pdb")
evaluate (&filenames.bestfile_561="PREVIT:complex_1.pdb")
evaluate (&filenames.bestfile_562="PREVIT:complex_2.pdb")
evaluate (&filenames.bestfile_563="PREVIT:complex_3.pdb")
evaluate (&filenames.bestfile_564="PREVIT:complex_4.pdb")
evaluate (&filenames.bestfile_565="PREVIT:complex_5.pdb")
evaluate (&filenames.bestfile_566="PREVIT:complex_6.pdb")
evaluate (&filenames.bestfile_567="PREVIT:complex_7.pdb")
evaluate (&filenames.bestfile_568="PREVIT:complex_8.pdb")
evaluate (&filenames.bestfile_569="PREVIT:complex_9.pdb")
evaluate (&filenames.bestfile_570="PREVIT:complex_10.pdb")
evaluate (&filenames.bestfile_571="PREVIT:complex_1.pdb")
evaluate (&filenames.bestfile_572="PREVIT:complex_2.pdb")
evaluate (&filenames.bestfile_573="PREVIT:complex_3.pdb")
evaluate (&filenames.bestfile_574="PREVIT:complex_4.pdb")
evaluate (&filenames.bestfile_575="PREVIT:complex_5.pdb")
evaluate (&filenames.bestfile_576="PREVIT:complex_6.pdb")
evaluate (&filenames.bestfile_577="PREVIT:complex_7.pdb")
evaluate (&filenames.bestfile_578="PREVIT:complex_8.pdb")
evaluate (&filenames.bestfile_579="PREVIT:complex_9.pdb")
evaluate (&filenames.bestfile_580="PREVIT:complex_10.pdb")
evaluate (&filenames.bestfile_581="PREVIT:complex_1.pdb")
evaluate (&filenames.bestfile_582="PREVIT:complex_2.pdb")
evaluate (&filenames.bestfile_583="PREVIT:complex_3.pdb")
evaluate (&filenames.bestfile_584="PREVIT:complex_4.pdb")
evaluate (&filenames.bestfile_585="PREVIT:complex_5.pdb")
evaluate (&filenames.bestfile_586="PREVIT:complex_6.pdb")
evaluate (&filenames.bestfile_587="PREVIT:complex_7.pdb")
evaluate (&filenames.bestfile_588="PREVIT:complex_8.pdb")
evaluate (&filenames.bestfile_589="PREVIT:complex_9.pdb")
evaluate (&filenames.bestfile_590="PREVIT:complex_10.pdb")
evaluate (&filenames.bestfile_591="PREVIT:complex_1.pdb")
evaluate (&filenames.bestfile_592="PREVIT:complex_2.pdb")
evaluate (&filenames.bestfile_593="PREVIT:complex_3.pdb")
evaluate (&filenames.bestfile_594="PREVIT:complex_4.pdb")
evaluate (&filenames.bestfile_595="PREVIT:complex_5.pdb")
evaluate (&filenames.bestfile_596="PREVIT:complex_6.pdb")
evaluate (&filenames.bestfile_597="PREVIT:complex_7.pdb")
evaluate (&filenames.bestfile_598="PREVIT:complex_8.pdb")
evaluate (&filenames.bestfile_599="PREVIT:complex_9.pdb")
evaluate (&filenames.bestfile_600="PREVIT:complex_10.pdb")
evaluate (&filenames.bestfile_601="PREVIT:complex_1.pdb")
evaluate (&filenames.bestfile_602="PREVIT:complex_2.pdb")
evaluate (&filenames.bestfile_603="PREVIT:complex_3.pdb")
evaluate (&filenames.bestfile_604="PREVIT:complex_4.pdb")
evaluate (&filenames.bestfile_605="PREVIT:complex_5.pdb")
evaluate (&filenames.bestfile_606="PREVIT:complex_6.pdb")
evaluate (&filenames.bestfile_607="PREVIT:complex_7.pdb")
evaluate (&filenames.bestfile_608="PREVIT:complex_8.pdb")
evaluate (&filenames.bestfile_609="PREVIT:complex_9.pdb")
evaluate (&filenames.bestfile_610="PREVIT:complex_10.pdb")
evaluate (&filenames.bestfile_611="PREVIT:complex_1.pdb")
evaluate (&filenames.bestfile_612="PREVIT:complex_2.pdb")
evaluate (&filenames.bestfile_613="PREVIT:complex_3.pdb")
evaluate (&filenames.bestfile_614="PREVIT:complex_4.pdb")
evaluate (&filenames.bestfile_615="PREVIT:complex_5.pdb")
evaluate (&filenames.bestfile_616="PREVIT:complex_6.pdb")
evaluate (&filenames.bestfile_617="PREVIT:complex_7.pdb")
evaluate (&filenames.bestfile_618="PREVIT:complex_8.pdb")
evaluate (&filenames.bestfile_619="PREVIT:complex_9.pdb")
evaluate (&filenames.bestfile_620="PREVIT:complex_10.pdb")
evaluate (&filenames.bestfile_621="PREVIT:complex_1.pdb")
evaluate (&filenames.bestfile_622="PREVIT:complex_2.pdb")
evaluate (&filenames.bestfile_623="PREVIT:complex_3.pdb")
evaluate (&filenames.bestfile_624="PREVIT:complex_4.pdb")
evaluate (&filenames.bestfile_625="PREVIT:complex_5.pdb")
evaluate (&filenames.bestfile_626="PREVIT:complex_6.pdb")
evaluate (&filenames.bestfile_627="PREVIT:complex_7.pdb")
evaluate (&filenames.bestfile_628="PREVIT:complex_8.pdb")
evaluate (&filenames.bestfile_629="PREVIT:complex_9.pdb")
evaluate (&filenames.bestfile_630="PREVIT:complex_10.pdb")
evaluate (&filenames.bestfile_631="PREVIT:complex_1.pdb")
evaluate (&filenames.bestfile_632="PREVIT:complex_2.pdb")
evaluate (&filenames.bestfile_633="PREVIT:complex_3.pdb")
evaluate (&filenames.bestfile_634="PREVIT:complex_4.pdb")
evaluate (&filenames.bestfile_635="PREVIT:complex_5.pdb")
evaluate (&filenames.bestfile_636="PREVIT:complex_6.pdb")
evaluate (&filenames.bestfile_637="PREVIT:complex_7.pdb")
evaluate (&filenames.bestfile_638="PREVIT:complex_8.pdb")
evaluate (&filenames.bestfile_639="PREVIT:complex_9.pdb")
evaluate (&filenames.bestfile_640="PREVIT:complex_10.pdb")
evaluate (&filenames.bestfile_641="PREVIT:complex_1.pdb")
evaluate (&filenames.bestfile_642="PREVIT:complex_2.pdb")
evaluate (&filenames.bestfile_643="PREVIT:complex_3.pdb")
evaluate (&filenames.bestfile_644="PREVIT:complex_4.pdb")
evaluate (&filenames.bestfile_645="PREVIT:complex_5.pdb")
evaluate (&filenames.bestfile_646="PREVIT:complex_6.pdb")
evaluate (&filenames.bestfile_647="PREVIT:complex_7.pdb")
evaluate (&filenames.bestfile_648="PREVIT:complex_8.pdb")
evaluate (&filenames.bestfile_649="PREVIT:complex_9.pdb")
evaluate (&filenames.bestfile_650="PREVIT:complex_10.pdb")
evaluate (&filenames.bestfile_651="PREVIT:complex_1.pdb")
evaluate (&filenames.bestfile_652="PREVIT:complex_2.pdb")
evaluate (&filenames.bestfile_653="PREVIT:complex_3.pdb")
evaluate (&filenames.bestfile_654="PREVIT:complex_4.pdb")
evaluate (&filenames.bestfile_655="PREVIT:complex_5.pdb")
evaluate (&filenames.bestfile_656="PREVIT:complex_6.pdb")
evaluate (&filenames.bestfile_657="PREVIT:complex_7.pdb")
evaluate (&filenames.bestfile_658="PREVIT:complex_8.pdb")
evaluate (&filenames.bestfile_659="PREVIT:complex_9.pdb")
evaluate (&filenames.bestfile_660="PREVIT:complex_10.pdb")
evaluate (&filenames.bestfile_661="PREVIT:complex_1.pdb")
evaluate (&filenames.bestfile_662="PREVIT:complex_2.pdb")
evaluate (&filenames.bestfile_663="PREVIT:complex_3.pdb")
evaluate (&filenames.bestfile_664="PREVIT:complex_4.pdb")
evaluate (&filenames.bestfile_665="PREVIT:complex_5.pdb")
evaluate (&filenames.bestfile_666="PREVIT:complex_6.pdb")
evaluate (&filenames.bestfile_667="PREVIT:complex_7.pdb")
evaluate (&filenames.bestfile_668="PREVIT:complex_8.pdb")
evaluate (&filenames.bestfile_669="PREVIT:complex_9.pdb")
evaluate (&filenames.bestfile_670="PREVIT:complex_10.pdb")
evaluate (&filenames.bestfile_671="PREVIT:complex_1.pdb")
evaluate (&filenames.bestfile_672="PREVIT:complex_2.pdb")
evaluate (&filenames.bestfile_673="PREVIT:complex_3.pdb")
evaluate (&filenames.bestfile_674="PREVIT:complex_4.pdb")
evaluate (&filenames.bestfile_675="PREVIT:complex_5.pdb")
evaluate (&filenames.bestfile_676="PREVIT:complex_6.pdb")
evaluate (&filenames.bestfile_677="PREVIT:complex_7.pdb")
evaluate (&filenames.bestfile_678="PREVIT:complex_8.pdb")
evaluate (&filenames.bestfile_679="PREVIT:complex_9.pdb")
evaluate (&filenames.bestfile_680="PREVIT:complex_10.pdb")
evaluate (&filenames.bestfile_681="PREVIT:complex_1.pdb")
evaluate (&filenames.bestfile_682="PREVIT:complex_2.pdb")
evaluate (&filenames.bestfile_683="PREVIT:complex_3.pdb")
evaluate (&filenames.bestfile_684="PREVIT:complex_4.pdb")
evaluate (&filenames.bestfile_685="PREVIT:complex_5.pdb")
evaluate (&filenames.bestfile_686="PREVIT:complex_6.pdb")
evaluate (&filenames.bestfile_687="PREVIT:complex_7.pdb")
evaluate (&filenames.bestfile_688="PREVIT:complex_8.pdb")
evaluate (&filenames.bestfile_689="PREVIT:complex_9.pdb")
evaluate (&filenames.bestfile_690="PREVIT:complex_10.pdb")
evaluate (&filenames.bestfile_691="PREVIT:complex_1.pdb")
evaluate (&filenames.bestfile_692="PREVIT:complex_2.pdb")
evaluate (&filenames.bestfile_693="PREVIT:complex_3.pdb")
evaluate (&filenames.bestfile_694="PREVIT:complex_4.pdb")
evaluate (&filenames.bestfile_695="PREVIT:complex_5.pdb")
evaluate (&filenames.bestfile_696="PREVIT:complex_6.pdb")
evaluate (&filenames.bestfile_697="PREVIT:complex_7.pdb")
evaluate (&filenames.bestfile_698="PREVIT:complex_8.pdb")
evaluate (&filenames.bestfile_699="PREVIT:complex_9.pdb")
evaluate (&filenames.bestfile_700="PREVIT:complex_10.pdb")
evaluate (&filenames.bestfile_701="PREVIT:complex_1.pdb")
evaluate (&filenames.bestfile_702="PREVIT:complex_2.pdb")
evaluate (&filenames.bestfile_703="PREVIT:complex_3.pdb")
evaluate (&filenames.bestfile_704="PREVIT:complex_4.pdb")
evaluate (&filenames.bestfile_705="PREVIT:complex_5.pdb")
evaluate (&filenames.bestfile_706="PREVIT:complex_6.pdb")
evaluate (&filenames.bestfile_707="PREVIT:complex_7.pdb")
evaluate (&filenames.bestfile_708="PREVIT:complex_8.pdb")
evaluate (&filenames.bestfile_709="PREVIT:complex_9.pdb")
evaluate (&filenames.bestfile_710="PREVIT:complex_10.pdb")
evaluate (&filenames.bestfile_711="PREVIT:complex_1.pdb")
evaluate (&filenames.bestfile_712="PREVIT:complex_2.pdb")
evaluate (&filenames.bestfile_713="PREVIT:complex_3.pdb")
evaluate (&filenames.bestfile_714="PREVIT:complex_4.pdb")
evaluate (&filenames.bestfile_715="PREVIT:complex_5.pdb")
evaluate (&filenames.bestfile_716="PREVIT:complex_6.pdb")
evaluate (&filenames.bestfile_717="PREVIT:complex_7.pdb")
evaluate (&filenames.bestfile_718="PREVIT:complex_8.pdb")
evaluate (&filenames.bestfile_719="PREVIT:complex_9.pdb")
evaluate (&filenames.bestfile_720="PREVIT:complex_10.pdb")
evaluate (&filenames.bestfile_721="PREVIT:complex_1.pdb")
evaluate (&filenames.bestfile_722="PREVIT:complex_2.pdb")
evaluate (&filenames.bestfile_723="PREVIT:complex_3.pdb")
evaluate (&filenames.bestfile_724="PREVIT:complex_4.pdb")
evaluate (&filenames.bestfile_725="PREVIT:complex_5.pdb")
evaluate (&filenames.bestfile_726="PREVIT:complex_6.pdb")
evaluate (&filenames.bestfile_727="PREVIT:complex_7.pdb")
evaluate (&filenames.bestfile_728="PREVIT:complex_8.pdb")
evaluate (&filenames.bestfile_729="PREVIT:complex_9.pdb")
evaluate (&filenames.bestfile_730="PREVIT:complex_10.pdb")
evaluate (&filenames.bestfile_731="PREVIT:complex_1.pdb")
evaluate (&filenames.bestfile_732="PREVIT:complex_2.pdb")
evaluate (&filenames.bestfile_733="PREVIT:complex_3.pdb")
evaluate (&filenames.bestfile_734="PREVIT:complex_4.pdb")
evaluate (&filenames.bestfile_735="PREVIT:complex_5.pdb")
evaluate (&filenames.bestfile_736="PREVIT:complex_6.pdb")
evaluate (&filenames.bestfile_737="PREVIT:complex_7.pdb")
evaluate (&filenames.bestfile_738="PREVIT:complex_8.pdb")
evaluate (&filenames.bestfile_739="PREVIT:complex_9.pdb")
evaluate (&filenames.bestfile_740="PREVIT:complex_10.pdb")
evaluate (&filenames.bestfile_741="PREVIT:complex_1.pdb")
evaluate (&filenames.bestfile_742="PREVIT:complex_2.pdb")
evaluate (&filenames.bestfile_743="PREVIT:complex_3.pdb")
evaluate (&filenames.bestfile_744="PREVIT:complex_4.pdb")
evaluate (&filenames.bestfile_745="PREVIT:complex_5.pdb")
evaluate (&filenames.bestfile_746="PREVIT:complex_6.pdb")
evaluate (&filenames.bestfile_747="PREVIT:complex_7.pdb")
evaluate (&filenames.bestfile_748="PREVIT:complex_8.pdb")
evaluate (&filenames.bestfile_749="PREVIT:complex_9.pdb")
evaluate (&filenames.bestfile_750="PREVIT:complex_10.pdb")
evaluate (&filenames.bestfile_751="PREVIT:complex_1.pdb")
evaluate (&filenames.bestfile_752="PREVIT:complex_2.pdb")
evaluate (&filenames.bestfile_753="PREVIT:complex_3.pdb")
evaluate (&filenames.bestfile_754="PREVIT:complex_4.pdb")
evaluate (&filenames.bestfile_755="PREVIT:complex_5.pdb")
evaluate (&filenames.bestfile_756="PREVIT:complex_6.pdb")
evaluate (&filenames.bestfile_757="PREVIT:complex_7.pdb")
evaluate (&filenames.bestfile_758="PREVIT:complex_8.pdb")
evaluate (&filenames.bestfile_759="PREVIT:complex_9.pdb")
evaluate (&filenames.bestfile_760="PREVIT:complex_10.pdb")
evaluate (&filenames.bestfile_761="PREVIT:complex_1.pdb")
evaluate (&filenames.bestfile_762="PREVIT:complex_2.pdb")
evaluate (&filenames.bestfile_763="PREVIT:complex_3.pdb")
evaluate (&filenames.bestfile_764="PREVIT:complex_4.pdb")
evaluate (&filenames.bestfile_765="PREVIT:complex_5.pdb")
evaluate (&filenames.bestfile_766="PREVIT:complex_6.pdb")
evaluate (&filenames.bestfile_767="PREVIT:complex_7.pdb")
evaluate (&filenames.bestfile_768="PREVIT:complex_8.pdb")
evaluate (&filenames.bestfile_769="PREVIT:complex_9.pdb")
evaluate (&filenames.bestfile_770="PREVIT:complex_10.pdb")
evaluate (&filenames.bestfile_771="PREVIT:complex_1.pdb")
evaluate (&filenames.bestfile_772="PREVIT:complex_2.pdb")
evaluate (&filenames.bestfile_773="PREVIT:complex_3.pdb")
evaluate (&filenames.bestfile_774="PREVIT:complex_4.pdb")
evaluate (&filenames.bestfile_775="PREVIT:complex_5.pdb")
evaluate (&filenames.bestfile_776="PREVIT:complex_6.pdb")
evaluate (&filenames.bestfile_777="PREVIT:complex_7.pdb")
evaluate (&filenames.bestfile_778="PREVIT:complex_8.pdb")
evaluate (&filenames.bestfile_779="PREVIT:complex_9.pdb")
evaluate (&filenames.bestfile_780="PREVIT:complex_10.pdb")
evaluate (&filenames.bestfile_781="PREVIT:complex_1.pdb")
evaluate (&filenames.bestfile_782="PREVIT:complex_2.pdb")
evaluate (&filenames.bestfile_783="PREVIT:complex_3.pdb")
evaluate (&filenames.bestfile_784="PREVIT:complex_4.pdb")
evaluate (&filenames.bestfile_785="PREVIT:complex_5.pdb")
evaluate (&filenames.bestfile_786="PREVIT:complex_6.pdb")
evaluate (&filenames.bestfile_787="PREVIT:complex_7.pdb")
evaluate (&filenames.bestfile_788="PREVIT:complex_8.pdb")
evaluate (&filenames.bestfile_789="PREVIT:complex_9.pdb")
evaluate (&filenames.bestfile_790="PREVIT:complex_10.pdb")
evaluate (&filenames.bestfile_791="PREVIT:complex_1.pdb")
evaluate (&filenames.bestfile_792="PREVIT:complex_2.pdb")
evaluate (&filenames.bestfile_793="PREVIT:complex_3.pdb")
evaluate (&filenames.bestfile_794="PREVIT:complex_4.pdb")
evaluate (&filenames.bestfile_795="PREVIT:complex_5.pdb")
evaluate (&filenames.bestfile_796="PREVIT:complex_6.pdb")
evaluate (&filenames.bestfile_797="PREVIT:complex_7.pdb")
evaluate (&filenames.bestfile_798="PREVIT:complex_8.pdb")
evaluate (&filenames.bestfile_799="PREVIT:complex_9.pdb")
evaluate (&filenames.bestfile_800="PREVIT:complex_10.pdb")
evaluate (&filenames.bestfile_801="PREVIT:complex_1.pdb")
evaluate (&filenames.bestfile_802="PREVIT:complex_2.pdb")
evaluate (&filenames.bestfile_803="PREVIT:complex_3.pdb")
evaluate (&filenames.bestfile_804="PREVIT:complex_4.pdb")
evaluate (&filenames.bestfile_805="PREVIT:complex_5.pdb")
evaluate (&filenames.bestfile_806="PREVIT:complex_6.pdb")
evaluate (&filenames.bestfile_807="PREVIT:complex_7.pdb")
evaluate (&filenames.bestfile_808="PREVIT:complex_8.pdb")
evaluate (&filenames.bestfile_809="PREVIT:complex_9.pdb")
evaluate (&filenames.bestfile_810="PREVIT:complex_10.pdb")
evaluate (&filenames.bestfile_811="PREVIT:complex_1.pdb")
evaluate (&filenames.bestfile_812="PREVIT:complex_2.pdb")
evaluate (&filenames.bestfile_813="PREVIT:complex_3.pdb")
evaluate (&filenames.bestfile_814="PREVIT:complex_4.pdb")
evaluate (&filenames.bestfile_815="PREVIT:complex_5.pdb")
evaluate (&filenames.bestfile_816="PREVIT:complex_6.pdb")
evaluate (&filenames.bestfile_817="PREVIT:complex_7.pdb")
evaluate (&filenames.bestfile_818="PREVIT:complex_8.pdb")
evaluate (&filenames.bestfile_819="PREVIT:complex_9.pdb")
evaluate (&filenames.bestfile_820="PREVIT:complex_10.pdb")
evaluate (&filenames.bestfile_821="PREVIT:complex_1.pdb")
evaluate (&filenames.bestfile_822="PREVIT:complex_2.pdb")
evaluate (&filenames.bestfile_823="PREVIT:complex_3.pdb")
evaluate (&filenames.bestfile_824="PREVIT:complex_4.pdb")
evaluate (&filenames.bestfile_825="PREVIT:complex_5.pdb")
evaluate (&filenames.bestfile_826="PREVIT:complex_6.pdb")
evaluate (&filenames.bestfile_827="PREVIT:complex_7.pdb")
evaluate (&filenames.bestfile_828="PREVIT:complex_8.pdb")
evaluate (&filenames.bestfile_829="PREVIT:complex_9.pdb")
evaluate (&filenames.bestfile_830="PREVIT:complex_10.pdb")
evaluate (&filenames.bestfile_831="PREVIT:complex_1.pdb")
evaluate (&filenames.bestfile_832="PREVIT:complex_2.pdb")
evaluate (&filenames.bestfile_833="PREVIT:complex_3.pdb")
evaluate (&filenames.bestfile_834="PREVIT:complex_4.pdb")
evaluate (&filenames.bestfile_835="PREVIT:complex_5.pdb")
evaluate (&filenames.bestfile_836="PREVIT:complex_6.pdb")
evaluate (&filenames.bestfile_837="PREVIT:complex_7.pdb")
evaluate (&filenames.bestfile_838="PREVIT:complex_8.pdb")
evaluate (&filenames.bestfile_839="PREVIT:complex_9.pdb")
evaluate (&filenames.bestfile_840="PREVIT:complex_10.pdb")
evaluate (&filenames.bestfile_841="PREVIT:complex_1.pdb")
evaluate (&filenames.bestfile_842="PREVIT:complex_2.pdb")
evaluate (&filenames.bestfile_843="PREVIT:complex_3.pdb")
evaluate (&filenames.bestfile_844="PREVIT:complex_4.pdb")
evaluate (&filenames.bestfile_845="PREVIT:complex_5.pdb")
evaluate (&filenames.bestfile_846="PREVIT:complex_6.pdb")
evaluate (&filenames.bestfile_847="PREVIT:complex_7.pdb")
evaluate (&filenames.bestfile_848="PREVIT:complex_8.pdb")
evaluate (&filenames.bestfile_849="PREVIT:complex_9.pdb")
evaluate (&filenames.bestfile_850="PREVIT:complex_10.pdb")
evaluate (&filenames.bestfile_851="PREVIT:complex_1.pdb")
evaluate (&filenames.bestfile_852="PREVIT:complex_2.pdb")
evaluate (&filenames.bestfile_853="PREVIT:complex_3.pdb")
evaluate (&filenames.bestfile_854="PREVIT:complex_4.pdb")
evaluate (&filenames.bestfile_855="PREVIT:complex_5.pdb")
evaluate (&filenames.bestfile_856="PREVIT:complex_6.pdb")
evaluate (&filenames.bestfile_857="PREVIT:complex_7.pdb")
evaluate (&filenames.bestfile_858="PREVIT:complex_8.pdb")
evaluate (&filenames.bestfile_859="PREVIT:complex_9.pdb")
evaluate (&filenames.bestfile_860="PREVIT:complex_10.pdb")
evaluate (&filenames.bestfile_861="PREVIT:complex_1.pdb")
evaluate (&filenames.bestfile_862="PREVIT:complex_2.pdb")
evaluate (&filenames.bestfile_863="PREVIT:complex_3.pdb")
evaluate (&filenames.bestfile_864="PREVIT:complex_4.pdb")
evaluate (&filenames.bestfile_865="PREVIT:complex_5.pdb")
evaluate (&filenames.bestfile_866="PREVIT:complex_6.pdb")
evaluate (&filenames.bestfile_867="PREVIT:complex_7.pdb")
evaluate (&filenames.bestfile_868="PREVIT:complex_8.pdb")
evaluate (&filenames.bestfile_869="PREVIT:complex_9.pdb")
evaluate (&filenames.bestfile_870="PREVIT:complex_10.pdb")
evaluate (&filenames.bestfile_871="PREVIT:complex_1.pdb")
evaluate (&filenames.bestfile_872="PREVIT:complex_2.pdb")
evaluate (&filenames.bestfile_873="PREVIT:complex_3.pdb")
evaluate (&filenames.bestfile_874="PREVIT:complex_4.pdb")
evaluate (&filenames.bestfile_875="PREVIT:complex_5.pdb")
evaluate (&filenames.bestfile_876="PREVIT:complex_6.pdb")
evaluate (&filenames.bestfile_877="PREVIT:complex_7.pdb")
evaluate (&filenames.bestfile_878="PREVIT:complex_8.pdb")
evaluate (&filenames.bestfile_879="PREVIT:complex_9.pdb")
evaluate (&filenames.bestfile_880="PREVIT:complex_10.pdb")
evaluate (&filenames.bestfile_881="PREVIT:complex_1.pdb")
evaluate (&filenames.bestfile_882="PREVIT:complex_2.pdb")
evaluate (&filenames.bestfile_883="PREVIT:complex_3.pdb")
evaluate (&filenames.bestfile_884="PREVIT:complex_4.pdb")
evaluate (&filenames.bestfile_885="PREVIT:complex_5.pdb")
evaluate (&filenames.bestfile_886="PREVIT:complex_6.pdb")
evaluate (&filenames.bestfile_887="PREVIT:complex_7.pdb")
evaluate (&filenames.bestfile_888="PREVIT:complex_8.pdb")
evaluate (&filenames.bestfile_889="PREVIT:complex_9.pdb")
evaluate (&filenames.bestfile_890="PREVIT:complex_10.pdb")
evaluate (&filenames.bestfile_891="PREVIT:complex_1.pdb")
evaluate (&filenames.bestfile_892="PREVIT:complex_2.pdb")
evaluate (&filenames.bestfile_893="PREVIT:complex_3.pdb")
evaluate (&filenames.bestfile_894="PREVIT:complex_4.pdb")
evaluate (&filenames.bestfile_895="PREVIT:complex_5.pdb")
evaluate (&filenames.bestfile_896="PREVIT:complex_6.pdb")
evaluate (&filenames.bestfile_897="PREVIT:complex_7.pdb")
evaluate (&filenames.bestfile_898="PREVIT:complex_8.pdb")
evaluate (&filenames.bestfile_899="PREVIT:complex_9.pdb")
evaluate (&filenames.bestfile_900="PREVIT:complex_10.pdb")
evaluate (&filenames.bestfile_901="PREVIT:complex_1.pdb")
evaluate (&filenames.bestfile_902="PREVIT:complex_2.pdb")
evaluate (&filenames.bestfile_903="PREVIT:complex_3.pdb")
evaluate (&filenames.bestfile_904="PREVIT:complex_4.pdb")
evaluate (&filenames.bestfile_905="PREVIT:complex_5.pdb")
evaluate (&filenames.bestfile_906="PREVIT:complex_6.pdb")
evaluate (&filenames.bestfile_907="PREVIT:complex_7.pdb")
evaluate (&filenames.bestfile_908="PREVIT:complex_8.pdb")
evaluate (&filenames.bestfile_909="PREVIT:complex_9.pdb")
evaluate (&filenames.bestfile_910="PREVIT:complex_10.pdb")
evaluate (&filenames.bestfile_911="PREVIT:complex_1.pdb")
evaluate (&filenames.bestfile_912="PREVIT:complex_2.pdb")
evaluate (&filenames.bestfile_913="PREVIT:complex_3.pdb")
evaluate (&filenames.bestfile_914="PREVIT:complex_4.pdb")
evaluate (&filenames.bestfile_915="PREVIT:complex_5.pdb")
evaluate (&filenames.bestfile_916="PREVIT:complex_6.pdb")
evaluate (&filenames.bestfile_917="PREVIT:complex_7.pdb")
evaluate (&filenames.bestfile_918="PREVIT:complex_8.pdb")
evaluate (&filenames.bestfile_919="PREVIT:complex_9.pdb")
evaluate (&filenames.bestfile_920="PREVIT:complex_10.pdb")
evaluate (&filenames.bestfile_921="PREVIT:complex_1.pdb")
evaluate (&filenames.bestfile_922="PREVIT:complex_2.pdb")
evaluate (&filenames.bestfile_923="PREVIT:complex_3.pdb")
evaluate (&filenames.bestfile_924="PREVIT:complex_4.pdb")
evaluate (&filenames.bestfile_925="PREVIT:complex_5.pdb")
evaluate (&filenames.bestfile_926="PREVIT:complex_6.pdb")
evaluate (&filenames.bestfile_927="PREVIT:complex_7.pdb")
evaluate (&filenames.bestfile_928="PREVIT:complex_8.pdb")
evaluate (&filenames.bestfile_929="PREVIT:complex_9.pdb")
evaluate (&filenames.bestfile_930="PREVIT:complex_10.pdb")
evaluate (&filenames.bestfile_931="PREVIT:complex_1.pdb")
evaluate (&filenames.bestfile_932="PREVIT:complex_2.pdb")
evaluate (&filenames.bestfile_933="PREVIT:complex_3.pdb")
evaluate (&filenames.bestfile_934="PREVIT:complex_4.pdb")
evaluate (&filenames.bestfile_935="PREVIT:complex_5.pdb")
evaluate (&filenames.bestfile_936="PREVIT:complex_6.pdb")
evaluate (&filenames.bestfile_937="PREVIT:complex_7.pdb")
evaluate (&filenames.bestfile_938="PREVIT:complex_8.pdb")
evaluate (&filenames.bestfile_939="PREVIT:complex_9.pdb")
evaluate (&filenames.bestfile_940="PREVIT:complex_10.pdb")
evaluate (&filenames.bestfile_941="PREVIT:complex_1.pdb")
evaluate (&filenames.bestfile_942="PREVIT:complex_2.pdb")
evaluate (&filenames.bestfile_943="PREVIT:complex_3.pdb")
evaluate (&filenames.bestfile_944="PREVIT:complex_4.pdb")
evaluate (&filenames.bestfile_945="PREVIT:complex_5.pdb")
evaluate (&filenames.bestfile_946="PREVIT:complex_6.pdb")
evaluate (&filenames.bestfile_947="PREVIT:complex_7.pdb")
evaluate (&filenames.bestfile_948="PREVIT:complex_8.pdb")
evaluate (&filenames.bestfile_949="PREVIT:complex_9.pdb")
evaluate (&filenames.bestfile_950="PREVIT:complex_10.pdb")
evaluate (&filenames.bestfile_951="PREVIT:complex_1.pdb")
evaluate (&filenames.bestfile_952="PREVIT:complex_2.pdb")
evaluate (&filenames.bestfile_953="PREVIT:complex_3.pdb")
evaluate (&filenames.bestfile_954="PREVIT:complex_4.pdb")
evaluate (&filenames.bestfile_955="PREVIT:complex_5.pdb")
evaluate (&filenames.bestfile_956="PREVIT:complex_6.pdb")
evaluate (&filenames.bestfile_957="PREVIT:complex_7.pdb")
evaluate (&filenames.bestfile_958="PREVIT:complex_8.pdb")
evaluate (&filenames.bestfile_959="PREVIT:complex_9.pdb")
evaluate (&filenames.bestfile_960="PREVIT:complex_10.pdb")
evaluate (&filenames.bestfile_961="PREVIT:complex_1.pdb")
evaluate (&filenames.bestfile_962="PREVIT:complex_2.pdb")
evaluate (&filenames.bestfile_963="PREVIT:complex_3.pdb")
evaluate (&filenames.bestfile_964="PREVIT:complex_4.pdb")
evaluate (&filenames.bestfile_965="PREVIT:complex_5.pdb")
evaluate (&filenames.bestfile_966="PREVIT:complex_6.pdb")
evaluate (&filenames.bestfile_967="PREVIT:complex_7.pdb")
evaluate (&filenames.bestfile_968="PREVIT:complex_8.pdb")
evaluate (&filenames.bestfile_969="PREVIT:complex_9.pdb")
evaluate (&filenames.bestfile_970="PREVIT:complex_10.pdb")
evaluate (&filenames.bestfile_971="PREVIT:complex_1.pdb")
evaluate (&filenames.bestfile_972="PREVIT:complex_2.pdb")
evaluate (&filenames.bestfile_973="PREVIT:complex_3.pdb")
evaluate (&filenames.bestfile_974="PREVIT:complex_4.pdb")
evaluate (&filenames.bestfile_975="PREVIT:complex_5.pdb")
evaluate (&filenames.bestfile_976="PREVIT:complex_6.pdb")
evaluate (&filenames.bestfile_977="PREVIT:complex_7.pdb")
evaluate (&filenames.bestfile_978="PREVIT:complex_8.pdb")
evaluate (&filenames.bestfile_979="PREVIT:complex_9.pdb")
evaluate (&filenames.bestfile_980="PREVIT:complex_10.pdb")
evaluate (&filenames.bestfile_981="PREVIT:complex_1.pdb")
evaluate (&filenames.bestfile_982="PREVIT:complex_2.pdb")
evaluate (&filenames.bestfile_983="PREVIT:complex_3.pdb")
evaluate (&filenames.bestfile_984="PREVIT:complex_4.pdb")
evaluate (&filenames.bestfile_985="PREVIT:complex_5.pdb")
evaluate (&filenames.bestfile_986="PREVIT:complex_6.pdb")
evaluate (&filenames.bestfile_987="PREVIT:complex_7.pdb")
evaluate (&filenames.bestfile_988="PREVIT:complex_8.pdb")
evaluate (&filenames.bestfile_989="PREVIT:complex_9.pdb")
evaluate (&filenames.bestfile_990="PREVIT:complex_10.pdb")
evaluate (&filenames.bestfile_991="PREVIT:complex_1.pdb")
evaluate (&filenames.bestfile_992="PREVIT:complex_2.pdb")
evaluate (&filenames.bestfile_993="PREVIT:complex_3.pdb")
evaluate (&filenames.bestfile_994="PREVIT:complex_4.pdb")
evaluate (&filenames.bestfile_995="PREVIT:complex_5.pdb")
evaluate (&filenames.bestfile_996="PREVIT:complex_6.pdb")
evaluate (&filenames.bestfile_997="PREVIT:complex_7.pdb")
evaluate (&filenames.bestfile_998="PREVIT:complex_8.pdb")
evaluate (&filenames.bestfile_999="PREVIT:complex_9.pdb")
evaluate (&filenames.bestfile_1000="PREVIT:complex_10.pdb")
evaluate (&filenames.bestfile_1001="PREVIT:complex_1.pdb")
evaluate (&filenames.bestfile_1002="PREVIT:complex_2.pdb")
evaluate (&filenames.bestfile_1003="PREVIT:complex_3.pdb")
evaluate (&filenames.bestfile_1004="PREVIT:complex_4.pdb")
evaluate (&filenames.bestfile_1005="PREVIT:complex_5.pdb")
evaluate (&filenames.bestfile_1006="PREVIT:complex_6.pdb")
evaluate (&filenames.bestfile_1007="PREVIT:complex_7.pdb")
evaluate (&filenames.bestfile_1008="PREVIT:complex_8.pdb")
evaluate (&filenames.bestfile_1009="PREVIT:complex_9.pdb")
evaluate (&filenames.bestfile_1010="PREVIT:complex_10.pdb")
evaluate (&filenames.bestfile_1011="PREVIT:complex_1.pdb")
evaluate (&filenames.bestfile_1012="PREVIT:complex_2.pdb")
evaluate (&filenames.bestfile_1013="PREVIT:complex_3.pdb")
evaluate (&filenames.bestfile_1014="PREVIT:complex_4.pdb")
evaluate (&filenames.bestfile_1015="PREVIT:complex_5.pdb")
evaluate (&filenames.bestfile_1016="PREVIT:complex_6.pdb")
evaluate (&filenames.bestfile_1017="PREVIT:complex_7.pdb")
evaluate (&filenames.bestfile_1018="PREVIT:complex_8.pdb")
evaluate (&filenames.bestfile_1019="PREVIT:complex_9.pdb")
evaluate (&filenames.bestfile_1020="PREVIT:complex_10.pdb")
evaluate (&filenames.bestfile_1021="PREVIT:complex_1.pdb")
evaluate (&filenames.bestfile_1022="PREVIT:complex_2.pdb")
evaluate (&filenames.bestfile_1023="PREVIT:complex_3.pdb")
evaluate (&filenames.bestfile_1024="PREVIT:complex_4.pdb")
evaluate (&filenames.bestfile_1025="PREVIT:complex_5.pdb")
evaluate (&filenames.bestfile_1026="PREVIT:complex_6.pdb")
evaluate (&filenames.bestfile_1027="PREVIT:complex_7.pdb")
evaluate (&filenames.bestfile_1028="PREVIT:complex_8.pdb")
evaluate (&filenames.bestfile_1029="PREVIT:complex_9.pdb")
evaluate (&filenames.bestfile_1030="PREVIT:complex_10.pdb")
evaluate (&filenames.bestfile_1031="PREVIT:complex_1.pdb")
evaluate (&filenames.bestfile_1032="PREVIT:complex_2.pdb")
evaluate (&filenames.bestfile_1033="PREVIT:complex_3.pdb")
evaluate (&filenames.bestfile_1034="PREVIT:complex_4.pdb")
evaluate (&filenames.bestfile_1035="PREVIT:complex_5.pdb")
evaluate (&filenames.bestfile_1036="PREVIT:complex_6.pdb")
evaluate (&filenames.bestfile_1037="PREVIT:complex_7.pdb")
evaluate (&filenames.bestfile_1038="PREVIT:complex_8.pdb")
evaluate (&filenames.bestfile_1039="PREVIT:complex_9.pdb")
evaluate (&filenames.bestfile_1040="PREVIT:complex_10.pdb")
evaluate (&filenames.bestfile_1041="PREVIT:complex_1.pdb")
evaluate (&filenames.bestfile_1042="PREVIT:complex_2.pdb")
evaluate (&filenames.bestfile_1043="PREVIT:complex_3.pdb")
evaluate (&filenames.bestfile_1044="PREVIT:complex_4.pdb")
evaluate (&filenames.bestfile_1045="PREVIT:complex_5.pdb")
evaluate (&filenames.bestfile_1046="PREVIT:complex_6.pdb")
evaluate (&filenames.bestfile_1047="PREVIT:complex_7.pdb")
evaluate (&filenames.bestfile_1048="PREVIT:complex_8.pdb")
evaluate (&filenames.bestfile_1049="PREVIT:complex_9.pdb")
evaluate (&filenames.bestfile_1050="PREVIT:complex_10.pdb")
evaluate (&filenames.bestfile_1051="PREVIT:complex_1.pdb")
evaluate (&filenames.bestfile_1052="PREVIT:complex_2.pdb")
evaluate (&filenames.bestfile_1053="PREVIT:complex_3.pdb")
evaluate (&filenames.bestfile_1054="PREVIT:complex_4.pdb")
evaluate (&filenames.bestfile_1055="PREVIT:complex_5.pdb")
evaluate (&filenames.bestfile_1056="PREVIT:complex_6.pdb")
evaluate (&filenames.bestfile_1057="PREVIT:complex_7.pdb")
evaluate (&filenames.bestfile_1058="PREVIT:complex_8.pdb")
evaluate (&filenames.bestfile_1059="PREVIT:complex_9.pdb")
evaluate (&filenames.bestfile_1060="PREVIT:complex_10.pdb")
evaluate (&filenames.bestfile_1061="PREVIT:complex_1.pdb")
evaluate (&filenames.bestfile_1062="PREVIT:complex_2.pdb")
evaluate (&filenames.bestfile_1063="PREVIT:complex_3.pdb")
evaluate (&filenames.bestfile_1064="PREVIT:complex_4.pdb")
evaluate (&filenames.bestfile_1065="PREVIT:complex_5.pdb")
evaluate (&filenames.bestfile_1066="PREVIT:complex_6.pdb")
evaluate (&filenames.bestfile_1067="PREVIT:complex_7.pdb")
evaluate (&filenames.bestfile_1068="PREVIT:complex_8.pdb")
evaluate (&filenames.bestfile_1069="PREVIT:complex_9.pdb")
evaluate (&filenames.bestfile_1070="PREVIT:complex_10.pdb")
evaluate (&filenames.bestfile_1071="PREVIT:complex_1.pdb")
evaluate (&filenames.bestfile_1072="PREVIT:complex_2.pdb")
evaluate (&filenames.bestfile_1073="PREVIT:complex_3.pdb")
evaluate (&filenames.bestfile_1074="PREVIT:complex_4.pdb")
evaluate (&filenames.bestfile_1075="PREVIT:complex_5.pdb")
evaluate (&filenames.bestfile_1076="PREVIT:complex_6.pdb")
evaluate (&filenames.bestfile_1077="PREVIT:complex_7.pdb")
evaluate (&filenames.bestfile_1078="PREVIT:complex_8.pdb")
evaluate (&filenames.bestfile_1079="PREVIT:complex_9.pdb")
evaluate (&filenames.bestfile_1080="PREVIT:complex_10.pdb")
evaluate (&filenames.bestfile_1081="PREVIT:complex_1.pdb")
evaluate (&filenames.bestfile_1082="PREVIT:complex_2.pdb")
evaluate (&filenames.bestfile_1083="PREVIT:complex_3.pdb")
evaluate (&filenames.bestfile_1084="PREVIT:complex_4.pdb")
evaluate (&filenames.bestfile_1085="PREVIT:complex_5.pdb")
evaluate (&filenames.bestfile_1086="PREVIT:complex_6.pdb")
evaluate (&filenames.bestfile_1087="PREVIT:complex_7.pdb")
evaluate (&filenames.bestfile_1088="PREVIT:complex_8.pdb")
evaluate (&filenames.bestfile_1089="PREVIT:complex_9.pdb")
evaluate (&filenames.bestfile_1090="PREVIT:complex_10.pdb")
evaluate (&filenames.bestfile_1091="PREVIT:complex_1.pdb")
evaluate (&filenames.bestfile_1092="PREVIT:complex_2.pdb")
evaluate (&filenames.bestfile_1093="PREVIT:complex_3.pdb")
evaluate (&filenames.bestfile_1094="PREVIT:complex_4.pdb")
evaluate (&filenames.bestfile_1095="PREVIT:complex_5.pdb")
evaluate (&filenames.bestfile_1096="PREVIT:complex_6.pdb")
evaluate (&filenames.bestfile_1097="PREVIT:complex_7.pdb")
evaluate (&filenames.bestfile_1098="PREVIT:complex_8.pdb")
evaluate (&filenames.bestfile_1099="PREVIT:complex_9.pdb")
evaluate (&filenames.bestfile_1100="PREVIT:complex_10.pdb")
evaluate (&filenames.bestfile_1101="PREVIT:complex_1.pdb")
evaluate (&filenames.bestfile_1102="PREVIT:complex_2.pdb")
evaluate (&filenames.bestfile_1103="PREVIT:complex_3.pdb")
evaluate (&filenames.bestfile_1104="PREVIT:complex_4.pdb")
evaluate (&filenames.bestfile_1105="PREVIT:complex_5.pdb")
evaluate (&filenames.bestfile_1106="PREVIT:complex_6.pdb")
evaluate (&filenames.bestfile_1107="PREVIT:complex_7.pdb")
evaluate (&filenames.bestfile_1108="PREVIT:complex_8.pdb")
evaluate (&filenames.bestfile_1109="PREVIT:complex_9.pdb")
evaluate (&filenames.bestfile_1110="PREVIT:complex_10.pdb")
evaluate (&filenames.bestfile_1111="PREVIT:complex_1.pdb")
evaluate (&filenames.bestfile_1112="PREVIT:complex_2.pdb")
evaluate (&filenames.bestfile_1113="PREVIT:complex_3.pdb")
evaluate (&filenames.bestfile_1114="PREVIT:complex_4.pdb")
evaluate (&filenames.bestfile_1115="PREVIT:complex_5.pdb")
evaluate (&filenames.bestfile_1116="PREVIT:complex_6.pdb")
evaluate (&filenames.bestfile_1117="PREVIT:complex_7.pdb")
evaluate (&filenames.bestfile_1118="PREVIT:complex_8.pdb")
evaluate (&filenames.bestfile_1119="PREVIT:complex_9.pdb")
evaluate (&filenames.bestfile_1120="PREVIT:complex_10.pdb")
evaluate (&filenames.bestfile_1121="PREVIT:complex_1.pdb")
evaluate (&filenames.bestfile_1122="PREVIT:complex_2.pdb")
evaluate (&filenames.bestfile_1123="PREVIT:complex_3.pdb")
evaluate (&filenames.bestfile_1124="PREVIT:complex_4.pdb")
evaluate (&filenames.bestfile_1125="PREVIT:complex_5.pdb")
evaluate (&filenames.bestfile_1126="PREVIT:complex_6.pdb")
evaluate (&filenames.bestfile_1127="PREVIT:complex_7.pdb")
evaluate (&filenames.bestfile_1128="PREVIT:complex_8.pdb")
evaluate (&filenames.bestfile_1129="PREVIT:complex_9.pdb")
evaluate (&filenames.bestfile_1130="PREVIT:complex_10.pdb")
evaluate (&filenames.bestfile_1131="PREVIT:complex_1.pdb")
evaluate (&filenames.bestfile_1132="PREVIT:complex_2.pdb")
evaluate (&filenames.bestfile_1133="PREVIT:complex_3.pdb")
evaluate (&filenames.bestfile_1134="PREVIT:complex_4.pdb")
evaluate (&filenames.bestfile_1135="PREVIT:complex_5.pdb")
evaluate (&filenames.bestfile_1136="PREVIT:complex_6.pdb")
evaluate (&filenames.bestfile_1137="PREVIT:complex_7.pdb")
evaluate (&filenames.bestfile_1138="PREVIT:complex_8.pdb")
evaluate (&filenames.bestfile_1139="PREVIT:complex_9.pdb")
evaluate (&filenames.bestfile_1140="PREVIT:complex_10.pdb")
evaluate (&filenames.bestfile_1141="PREVIT:complex_1.pdb")
evaluate (&filenames.bestfile_1142="PREVIT:complex_2.pdb")
evaluate (&filenames.bestfile_1143="PREVIT:complex_3.pdb")
evaluate (&filenames.bestfile_1144="PREVIT:complex_4.pdb")
evaluate (&filenames.bestfile_1145="PREVIT:complex_5.pdb")
evaluate (&filenames.bestfile_1146="PREVIT:complex_6.pdb")
evaluate (&filenames.bestfile_1147="PREVIT:complex_7.pdb")
evaluate (&filenames.bestfile_1148="PREVIT:complex_8.pdb")
evaluate (&filenames.bestfile_1149="PREVIT:complex_9.pdb")
evaluate (&filenames.bestfile_1150="PREVIT:complex_10.pdb")
evaluate (&filenames.bestfile_1151="PREVIT:complex_1.pdb")
evaluate (&filenames.bestfile_1152="PREVIT:complex_2.pdb")
evaluate (&filenames.bestfile_1153="PREVIT:complex_3.pdb")
evaluate (&filenames.bestfile_1154="PREVIT:complex_4.pdb")
evaluate (&filenames.bestfile_1155="PREVIT:complex_5.pdb")
evaluate (&filenames.bestfile_1156="PREVIT:complex_6.pdb")
evaluate (&filenames.bestfile_1157="PREVIT:complex_7.pdb")
evaluate (&filenames.bestfile_1158="PREVIT:complex_8.pdb")
evaluate (&filenames.bestfile_1159="PREVIT:complex_9.pdb")
evaluate (&filenames.bestfile_1160="PREVIT:complex_10.pdb")
evaluate (&filenames.bestfile_1161="PREVIT:complex_1.pdb")
evaluate (&filenames.bestfile_1162="PREVIT:complex_2.pdb")
evaluate (&filenames.bestfile_1163="PREVIT:complex_3.pdb")
evaluate (&filenames.bestfile_1164="PREVIT:complex_4.pdb")
evaluate (&filenames.bestfile_1165="PREVIT:complex_5.pdb")
evaluate (&filenames.bestfile_1166="PREVIT:complex_6.pdb")
evaluate (&filenames.bestfile_1167="PREVIT:complex_7.pdb")
evaluate (&filenames.bestfile_1168="PREVIT:complex_8.pdb")
evaluate (&filenames.bestfile_1169="PREVIT:complex_9.pdb")
evaluate (&filenames.bestfile_1170="PREVIT:complex_10.pdb")
evaluate (&filenames.bestfile_1171="PREVIT:complex_1.pdb")
evaluate (&filenames.bestfile_1172="PREVIT:complex_2.pdb")
evaluate (&filenames.bestfile_1173="PREVIT:complex_3.pdb")
evaluate (&filenames.bestfile_1174="PREVIT:complex_4.pdb")
evaluate (&filenames.bestfile_1175="PREVIT:complex_5.pdb")
evaluate (&filenames.bestfile_1176="PREVIT:complex_6.pdb")
evaluate (&filenames.bestfile_1177="PREVIT:complex_7.pdb")
evaluate (&filenames.bestfile_1178="PREVIT:complex_8.pdb")
evaluate (&filenames.bestfile_1179="PREVIT:complex_9.pdb")
evaluate (&filenames.bestfile_1180="PREVIT:complex_10.pdb")
evaluate (&filenames.bestfile_1181="PREVIT:complex_1.pdb")
evaluate (&filenames.bestfile_1182="PREVIT:complex_2.pdb")
evaluate (&filenames.bestfile_1183="PREVIT:complex_3.pdb")
evaluate (&filenames.bestfile_1184="PREVIT:complex_4.pdb")
evaluate (&filenames.bestfile_1185="PREVIT:complex_5.pdb")
evaluate (&filenames.bestfile_1186="PREVIT:complex_6.pdb")
evaluate (&filenames.bestfile_1187="PREVIT:complex_7.pdb")
evaluate (&filenames.bestfile_1188="PREVIT:complex_8.pdb")
evaluate (&filenames.bestfile_1189="PREVIT:complex_9.pdb")
evaluate (&filenames.bestfile_1190="PREVIT:complex_10.pdb")
evaluate (&filenames.bestfile_1191="PREVIT:complex_1.pdb")
evaluate (&filenames.bestfile_1192="PREVIT:complex_2.pdb")
evaluate (&filenames.bestfile_1193="PREVIT:complex_3.pdb")
evaluate (&filenames.bestfile_1194="PREVIT:complex_4.pdb")
evaluate (&filenames.bestfile_1195="PREVIT:complex_5.pdb")
evaluate (&filenames.bestfile_1196="PREVIT:complex_6.pdb")
evaluate (&filenames.bestfile_1197="PREVIT:complex_7.pdb")
evaluate (&filenames.bestfile_1198="PREVIT:complex_8.pdb")
evaluate (&filenames.bestfile_1199="PREVIT:complex_9.pdb")
evaluate (&filenames.bestfile_1200="PREVIT:complex_10.pdb")
evaluate (&filenames.bestfile_1201="PREVIT:complex_1.pdb")
evaluate (&filenames.bestfile_1202="PREVIT:complex_2.pdb")
evaluate (&filenames.bestfile_1203="PREVIT:complex_3.pdb")
evaluate (&filenames.bestfile_1204="PREVIT:complex_4.pdb")
evaluate (&filenames.bestfile_1205="PREVIT:complex_5.pdb")
evaluate (&filenames.bestfile_1206="PREVIT:complex_6.pdb")
evaluate (&filenames.bestfile_1207="PREVIT:complex_7.pdb")
evaluate (&filenames.bestfile_1208="PREVIT:complex_8.pdb")
evaluate (&filenames.bestfile_1209="PREVIT:complex_9.pdb")
evaluate (&filenames.bestfile_1210="PREVIT:complex_10.pdb")
evaluate (&filenames.bestfile_1211="PREVIT:complex_1.pdb")
evaluate (&filenames.bestfile_1212="PREVIT:complex_2.pdb")
evaluate (&filenames.bestfile_1213="PREVIT:complex_3.pdb")
evaluate (&filenames.bestfile_1214="PREVIT:complex_4.pdb")
evaluate (&filenames.bestfile_1215="PREVIT:complex_5.pdb")
evaluate (&filenames.bestfile_1216="PREVIT:complex_6.pdb")
evaluate (&filenames.bestfile_1217="PREVIT:complex_7.pdb")
evaluate (&filenames.bestfile_1218="PREVIT:complex_8.pdb")
evaluate (&filenames.bestfile_1219="PREVIT:complex_9.pdb")
evaluate (&filenames.bestfile_1220="PREVIT:complex_10.pdb")
evaluate (&filenames.bestfile_1221="PREVIT:complex_1.pdb")
evaluate (&filenames.bestfile_1222="PREVIT:complex_2.pdb")
evaluate (&filenames.bestfile_1223="PREVIT:complex_3.pdb")
evaluate (&filenames.bestfile_1224="PREVIT:complex_4.pdb")
evaluate (&filenames.bestfile_1225="PREVIT:complex_5.pdb")
evaluate (&filenames.bestfile_1226="PREVIT:complex_6.pdb")
evaluate (&filenames.bestfile_1227="PREVIT:complex_7.pdb")
evaluate (&filenames.bestfile_1228="PREVIT:complex_8.pdb")
evaluate (&filenames.bestfile_1229="PREVIT:complex_9.pdb")
evaluate (&filenames.bestfile_1230="PREVIT:complex_10.pdb")
evaluate (&filenames.bestfile_1231="PREVIT:complex_1.pdb")
evaluate (&filenames.bestfile_1232="PREVIT:complex_2.pdb")
evaluate (&filenames.bestfile_1233="PREVIT:complex_3.pdb")
evaluate (&filenames.bestfile_1234="PREVIT:complex_4.pdb")
evaluate (&filenames.bestfile_1235="PREVIT:complex_5.pdb")
evaluate (&filenames.bestfile_1236="PREVIT:complex_6.pdb")
evaluate (&filenames.bestfile_1237="PREVIT:complex_7.pdb")
evaluate (&filenames.bestfile_1238="PREVIT:complex_8.pdb")
evaluate (&filenames.bestfile_1239="PREVIT:complex_9.pdb")
evaluate (&filenames.bestfile_1240="PREVIT:complex_10.pdb")
evaluate (&filenames.bestfile_1241="PREVIT:complex_1.pdb")
evaluate (&filenames.bestfile_1242="PREVIT:complex_2.pdb")
evaluate (&filenames.bestfile_1243="PREVIT:complex_3.pdb")
evaluate (&filenames.bestfile_1244="PREVIT:complex_4.pdb")
evaluate (&filenames.bestfile_1245="PREVIT:complex_5.pdb")
evaluate (&filenames.bestfile_1246="PREVIT:complex_6.pdb")
evaluate (&filenames.bestfile_1247="PREVIT:complex_7.pdb")
evaluate (&filenames.bestfile_1248="PREVIT:complex_8.pdb")
evaluate (&filenames.bestfile_1249="PREVIT:complex_9.pdb")
evaluate (&filenames.bestfile_1250="PREVIT:complex_10.pdb")
evaluate (&filenames.bestfile_1251="PREVIT:complex_1.pdb")
evaluate (&filenames.bestfile_1252="PREVIT:complex_2.pdb")
evaluate (&filenames.bestfile_1253="PREVIT:complex_3.pdb")
evaluate (&filenames.bestfile_1254="PREVIT:complex_4.pdb")
evaluate (&filenames.bestfile_1255="PREVIT:complex_5.pdb")
evaluate (&filenames.bestfile_1256="PREVIT:complex_6.pdb")
evaluate (&filenames.bestfile_1257="PREVIT:complex_7.pdb")
evaluate (&filenames.bestfile_1258="PREVIT:complex_8.pdb")
evaluate (&filenames.bestfile_1259="PREVIT:complex_9.pdb")
evaluate (&filenames.bestfile_1260="PREVIT:complex_10.pdb")
evaluate (&filenames.bestfile_1261="PREVIT:complex_1.pdb")
evaluate (&filenames.bestfile_1262="PREVIT:complex_2.pdb")
evaluate (&filenames.bestfile_1263="PREVIT:complex_3.pdb")
evaluate (&filenames.bestfile_1264="PREVIT:complex_4.pdb")
evaluate (&filenames.bestfile_1265="PREVIT:complex_5.pdb")
evaluate (&filenames.bestfile_1266="PREVIT:complex_6.pdb")
evaluate (&filenames.bestfile_1267="PREVIT:complex_7.pdb")
evaluate (&filenames.bestfile_1268="PREVIT:complex_8.pdb")
evaluate (&filenames.bestfile_1269="PREVIT:complex_9.pdb")
evaluate (&filenames.bestfile_1270="PREVIT:complex_10.pdb")
evaluate (&filenames.bestfile_1271="PREVIT:complex_1.pdb")
evaluate (&filenames.bestfile_1272="PREVIT:complex_2.pdb")
evaluate (&filenames.bestfile_1273="PREVIT:complex_3.pdb")
evaluate (&filenames.bestfile_1274="PREVIT:complex_4.pdb")
evaluate (&filenames.bestfile_1275="PREVIT:complex_5.pdb")
evaluate (&filenames.bestfile_1276="PREVIT:complex_6.pdb")
evaluate (&filenames.bestfile_1277="PREVIT:complex_7.pdb")
evaluate (&filenames.bestfile_1278="PREVIT:complex_8.pdb")
evaluate (&filenames.bestfile_1279="PREVIT:complex_9.pdb")
evaluate (&filenames.bestfile_1280="PREVIT:complex_10.pdb")
evaluate (&filenames.bestfile_1281="PREVIT:complex_1.pdb")
evaluate (&filenames.bestfile_1282="PREVIT:complex_2.pdb")
evaluate (&filenames.bestfile_1283="PREVIT:complex_3.pdb")
evaluate (&filenames.bestfile_1284="PREVIT:complex_4.pdb")
evaluate (&filenames.bestfile_1285="PREVIT:complex_5.pdb")
evaluate (&filenames.bestfile_1286="PREVIT:complex_6.pdb")
evaluate (&filenames.bestfile_1287="PREVIT:complex_7.pdb")
evaluate (&filenames.bestfile_1288="PREVIT:complex_8.pdb")
evaluate (&filenames.bestfile_1289="PREVIT:complex_9.pdb")
evaluate (&filenames.bestfile_1290="PREVIT:complex_10.pdb")
evaluate (&filenames.bestfile_1291="PREVIT:complex_1.pdb")
evaluate (&filenames.bestfile_1292="PREVIT:complex_2.pdb")
evaluate (&filenames.bestfile_1293="PREVIT:complex_3.pdb")
evaluate (&filenames.bestfile_1294="PREVIT:complex_4.pdb")
evaluate (&filenames.bestfile_1295="PREVIT:complex_5.pdb")
evaluate (&filenames.bestfile_1296="PREVIT:complex_6.pdb")
evaluate (&filenames.bestfile_1297="PREVIT:complex_7.pdb")
evaluate (&filenames.bestfile_1298="PREVIT:complex_8.pdb")
evaluate (&filenames.bestfile_1299="PREVIT:complex_9.pdb")
evaluate (&filenames.bestfile_1300="PREVIT:complex_10.pdb")
evaluate (&filenames.bestfile_1301="PREVIT:complex_1.pdb")
evaluate (&filenames.bestfile_1302="PREVIT:complex_2.pdb")
evaluate (&filenames.bestfile_1303="PREVIT:complex_3.pdb")
evaluate (&filenames.bestfile_1304="PREVIT:complex_4.pdb")
evaluate (&filenames.bestfile_1305="PREVIT:complex_5.pdb")
evaluate (&filenames.bestfile_1306="PREVIT:complex_6.pdb")
evaluate (&filenames.bestfile_1307="PREVIT:complex_7.pdb")
evaluate (&filenames.bestfile_1308="PREVIT:complex_8.pdb")
evaluate (&filenames.bestfile_1309="PREVIT:complex_9.pdb")
evaluate (&filenames.bestfile_1310="PREVIT:complex_10.pdb")
evaluate (&filenames.bestfile_1311="PREVIT:complex_1.pdb")
evaluate (&filenames.bestfile_1312="PREVIT:complex_2.pdb")
evaluate (&filenames.bestfile_1313="PREVIT:complex_3.pdb")
evaluate (&filenames.bestfile_1314="PREVIT:complex_4.pdb")
evaluate (&filenames.bestfile_1315="PREVIT:complex_5.pdb")
evaluate (&filenames.bestfile_1316="PREVIT:complex_6.pdb")
evaluate (&filenames.bestfile_1317="PREVIT:complex_7.pdb")
evaluate (&filenames.bestfile_1318="PREVIT:complex_8.pdb")
evaluate (&filenames.bestfile_1319="PREVIT:complex_9.pdb")
evaluate (&filenames.bestfile_1320="PREVIT:complex_10.pdb")
evaluate (&filenames.bestfile_1321="PREVIT:complex_1.pdb")
evaluate (&filenames.bestfile_1322="PREVIT:complex_2.pdb")
evaluate (&filenames.bestfile_1323="PREVIT:complex_3.pdb")
evaluate (&filenames.bestfile_1324="PREVIT:complex_4.pdb")
evaluate (&filenames.bestfile_1325="PREVIT:complex_5.pdb")
evaluate (&filenames.bestfile_1326="PREVIT:complex_6.pdb")
evaluate (&filenames.bestfile_1327="PREVIT:complex_7.pdb")
evaluate (&filenames.bestfile_1328="PREVIT:complex_8.pdb")
evaluate (&filenames.bestfile_1329="PREVIT:complex_9.pdb")
evaluate (&filenames.bestfile_1330="PREVIT:complex_10.pdb")
evaluate (&filenames.bestfile_1331="PREVIT:complex_1.pdb")
evaluate (&filenames.bestfile_1332="PREVIT:complex_2.pdb")
evaluate (&filenames.bestfile_1333="PREVIT:complex_3.pdb")
evaluate (&filenames.bestfile_1334="PREVIT:complex_4.pdb")
evaluate (&filenames.bestfile_1335="PREVIT:complex_5.pdb")
evaluate (&filenames.bestfile_1336="PREVIT:complex_6.pdb")
evaluate (&filenames.bestfile_1337="PREVIT:complex_7.pdb")
evaluate (&filenames.bestfile_1338="PREVIT:complex_8.pdb")
evaluate (&filenames.bestfile_1339="PREVIT:complex_9.pdb")
evaluate (&filenames.bestfile_1340="PREVIT:complex_10.pdb")
evaluate (&filenames.bestfile_1341="PREVIT:complex_1.pdb")
evaluate (&filenames.bestfile_1342="PREVIT:complex_2.pdb")
evaluate (&filenames.bestfile_1343="PREVIT:complex_3.pdb")
evaluate (&filenames.bestfile_1344="PREVIT:complex_4.pdb")
evaluate (&filenames.bestfile_1345="PREVIT:complex_5.pdb")
evaluate (&filenames.bestfile_1346="PREVIT:complex_6.pdb")
evaluate (&filenames.bestfile_1347="PREVIT:complex_7.pdb")
evaluate (&filenames.bestfile_1348="PREVIT:complex_8.pdb")
evaluate (&filenames.bestfile_1349="PREVIT:complex_9.pdb")
evaluate (&filenames.bestfile_1350="PREVIT:complex_10.pdb")
evaluate (&filenames.bestfile_1351="PREVIT:complex_1.pdb")
evaluate (&filenames.bestfile_1352="PREVIT:complex_2.pdb")
evaluate (&filenames.bestfile_1353="PREVIT:complex_3.pdb")
evaluate (&filenames.bestfile_1354="PREVIT:complex_4.pdb")
evaluate (&filenames.bestfile_1355="PREVIT:complex_5.pdb")
evaluate (&filenames.bestfile_1356="PREVIT:complex_6.pdb")
evaluate (&filenames.bestfile_1357="PREVIT:complex_7.pdb")
evaluate (&filenames.bestfile_1358="PREVIT:complex_8.pdb")
evaluate (&filenames.bestfile_1359="PREVIT:complex_9.pdb")
evaluate (&filenames.bestfile_1360="PREVIT:complex_10.pdb")
evaluate (&filenames.bestfile_1361="PREVIT:complex_1.pdb")
evaluate (&filenames.bestfile_1362="PREVIT:complex_2.pdb")
evaluate (&filenames.bestfile_1363="PREVIT:complex_3.pdb")
evaluate (&filenames.bestfile_1364="PREVIT:complex_4.pdb")
evaluate (&filenames.bestfile_1365="PREVIT:complex_5.pdb")
evaluate (&filenames.bestfile_1366="PREVIT:complex_6.pdb")
evaluate (&filenames.bestfile_1367="PREVIT:complex_7.pdb")
evaluate (&filenames.bestfile_1368="PREVIT:complex_8.pdb")
evaluate (&filenames.bestfile_1369="PREVIT:complex_9.pdb")
evaluate (&filenames.bestfile_1370="PREVIT:complex_10.pdb")
evaluate (&filenames.bestfile_1371="PREVIT:complex_1.pdb")
evaluate (&filenames.bestfile_1372="PREVIT:complex_2.pdb")
evaluate (&filenames.bestfile_1373="PREVIT:complex_3.pdb")
evaluate (&filenames.bestfile_1374="PREVIT:complex_4.pdb")
evaluate (&filenames.bestfile_1375="PREVIT:complex_5.pdb")
evaluate (&filenames.bestfile_1376="PREVIT:complex_6.pdb")
evaluate (&filenames.bestfile_1377="PREVIT:complex_7.pdb")
evaluate (&filenames.bestfile_1378="PREVIT:complex_8.pdb")
evaluate (&filenames.bestfile_1379="PREVIT:complex_9.pdb")
evaluate (&filenames.bestfile_1380="PREVIT:complex_10.pdb")
evaluate (&filenames.bestfile_1381="PREVIT:complex_1.pdb")
evaluate (&filenames.bestfile_1382="PREVIT:complex_2.pdb")
evaluate (&filenames.bestfile_1383="PREVIT:complex_3.pdb")
evaluate (&filenames.bestfile_1384="PREVIT:complex_4.pdb")
evaluate (&filenames.bestfile_1385="PREVIT:complex_5.pdb")
evaluate (&filenames.bestfile_1386="PREVIT:complex_6.pdb")
evaluate (&filenames.bestfile_1387="PREVIT:complex_7.pdb")
evaluate (&filenames.bestfile_1388="PREVIT:complex_8.pdb")
evaluate (&filenames.bestfile_1389="PREVIT:complex_9.pdb")
evaluate (&filenames.bestfile_1390="PREVIT:complex_10.pdb")
evaluate (&filenames.bestfile_1391="PREVIT:complex_1.pdb")
evaluate (&filenames.bestfile_1392="PREVIT:complex_2.pdb")
evaluate (&filenames.bestfile_1393="PREVIT:complex_3.pdb")
evaluate (&filenames.bestfile_1394="PREVIT:complex_4.pdb")
evaluate (&filenames.bestfile_1395="PREVIT:complex_5.pdb")
evaluate (&filenames.bestfile_1396="PREVIT:complex_6.pdb")
evaluate (&filenames.bestfile_1397="PREVIT:complex_7.pdb")
evaluate (&filenames.bestfile_1398="PREVIT:complex_8.pdb")
evaluate (&filenames.bestfile_1399="PREVIT:complex_9.pdb")
evaluate (&filenames.bestfile_1400="PREVIT:complex_10.pdb")
evaluate (&filenames.bestfile_1401="PREVIT:complex_1.pdb")
evaluate (&filenames.bestfile_1402="PREVIT:complex_2.pdb")
evaluate (&filenames.bestfile_1403="PREVIT:complex_3.pdb")
evaluate (&filenames.bestfile_1404="PREVIT:complex_4.pdb")
evaluate (&filenames.bestfile_1405="PREVIT:complex_5.pdb")
evaluate (&filenames.bestfile_1406="PREVIT:complex_6.pdb")
evaluate (&filenames.bestfile_1407="PREVIT:complex_7.pdb")
evaluate (&filenames.bestfile_1408="PREVIT:complex_8.pdb")
evaluate (&filenames.bestfile_1409="PREVIT:complex_9.pdb")
evaluate (&filenames.bestfile_1410="PREVIT:complex_10.pdb")
evaluate (&filenames.bestfile_1411="PREVIT:complex_1.pdb")
evaluate (&filenames.bestfile_1412="PREVIT:complex_2.pdb")
evaluate (&filenames.bestfile_1413="PREVIT:complex_3.pdb")
evaluate (&filenames.bestfile_1414="PREVIT:complex_4.pdb")
evaluate (&filenames.bestfile_1415="PREVIT:complex_5.pdb")
evaluate (&filenames.bestfile_1416="PREVIT:complex_6.pdb")
evaluate (&filenames.bestfile_1417="PREVIT:complex_7.pdb")
evaluate (&filenames.bestfile_1418="PREVIT:complex_8.pdb")
evaluate (&filenames.bestfile_1419="PREVIT:complex_9.pdb")
evaluate (&filenames.bestfile_1420="PREVIT:complex_10.pdb")
evaluate (&filenames.bestfile_1421="PREVIT:complex_1.pdb")
evaluate (&filenames.bestfile_1422="PREVIT:complex_2.pdb")
evaluate (&filenames.bestfile_1423="PREVIT:complex_3.pdb")
evaluate (&filenames.bestfile_1424="PREVIT:complex_4.pdb")
evaluate (&filenames.bestfile_1425="PREVIT:complex_5.pdb")
evaluate (&filenames.bestfile_1426="PREVIT:complex_6.pdb")
evaluate (&filenames.bestfile_1427="PREVIT:complex_7.pdb")
evaluate (&filenames.bestfile_1428="PREVIT:complex_8.pdb")
evaluate (&filenames.bestfile_1429="PREVIT:complex_9.pdb")
evaluate (&filenames.bestfile_1430="PREVIT:complex_10.pdb")
evaluate (&filenames.bestfile_1431="PREVIT:complex_1.pdb")
evaluate (&filenames.bestfile_1432="PREVIT:complex_2.pdb")
evaluate (&filenames.bestfile_1433="PREVIT:complex_3.pdb")
evaluate (&filenames.bestfile_1434="PREVIT:complex_4.pdb")
evaluate (&filenames.bestfile_1435="PREVIT:complex_5.pdb")
evaluate (&filenames.bestfile_1436="PREVIT:complex_6.pdb")
evaluate (&filenames.bestfile_1437="PREVIT:complex_7.pdb")
evaluate (&filenames.bestfile_1438="PREVIT:complex_8.pdb")
evaluate (&filenames.bestfile_1439="PREVIT:complex_9.pdb")
evaluate (&filenames.bestfile_1440="PREVIT:complex_10.pdb")
evaluate (&filenames.bestfile_1441="PREVIT:complex_1.pdb")
evaluate (&filenames.bestfile_1442="PREVIT:complex_2.pdb")
evaluate (&filenames.bestfile_1443="PREVIT:complex_3.pdb")
evaluate (&filenames.bestfile_1444="PREVIT:complex_4.pdb")
evaluate (&filenames.bestfile_1445="PREVIT:complex_5.pdb")
evaluate (&filenames.bestfile_1446="PREVIT:complex_6.pdb")
evaluate (&filenames.bestfile_1447="PREVIT:complex_7.pdb")
evaluate (&filenames.bestfile_1448="PREVIT:complex_8.pdb")
evaluate (&filenames.bestfile_1449="PREVIT:complex_9.pdb")
evaluate (&filenames.bestfile_1450="PREVIT:complex_10.pdb")
evaluate (&filenames.bestfile_1451="PREVIT:complex_1.pdb")
evaluate (&filenames.bestfile_1452="PREVIT:complex_2.pdb")
evaluate (&filenames.bestfile_1453="PREVIT:complex_3.pdb")
evaluate (&filenames.bestfile_1454="PREVIT:complex_4.pdb")
evaluate (&filenames.bestfile_1455="PREVIT:complex_5.pdb")
evaluate (&filenames.bestfile_1456="PREVIT:complex_6.pdb")
evaluate (&filenames.bestfile_1457="PREVIT:complex_7.pdb")
evaluate (&filenames.bestfile_1458="PREVIT:complex_8.pdb")
evaluate (&filenames.bestfile_1459="PREVIT:complex_9.pdb")
evaluate (&filenames.bestfile_1460="PREVIT:complex_10.pdb")
evaluate (&filenames.bestfile_1461="PREVIT:complex_1.pdb")
evaluate (&filenames.bestfile_1462="PREVIT:complex_2.pdb")
evaluate (&filenames.bestfile_1463="PREVIT:complex_3.pdb")
evaluate (&filenames.bestfile_1464="PREVIT:complex_4.pdb")
evaluate (&filenames.bestfile_1465="PREVIT:complex_5.pdb")
evaluate (&filenames.bestfile_1466="PREVIT:complex_6.pdb")
evaluate (&filenames.bestfile_1467="PREVIT:complex_7.pdb")
evaluate (&filenames.bestfile_1468="PREVIT:complex_8.pdb")
evaluate (&filenames.bestfile_1469="PREVIT:complex_9.pdb")
evaluate (&filenames.bestfile_1470="PREVIT:complex_10.pdb")
evaluate (&filenames.bestfile_1471="PREVIT:complex_1.pdb")
evaluate (&filenames.bestfile_1472="PREVIT:complex_2.pdb")
evaluate (&filenames.bestfile_1473="PREVIT:complex_3.pdb")
evaluate (&filenames.bestfile_1474="PREVIT:complex_4.pdb")
evaluate (&filenames.bestfile_1475="PREVIT:complex_5.pdb")
evaluate (&filenames.bestfile_1476="PREVIT:complex_6.pdb")
evaluate (&filenames.bestfile_1477="PREVIT:complex_7.pdb")
evaluate (&filenames.bestfile_1478="PREVIT:complex_8.pdb")
evaluate (&filenames.bestfile_1479="PREVIT:complex_9.pdb")
evaluate (&filenames.bestfile_1480="PREVIT:complex_10.pdb")
evaluate (&filenames.bestfile_1481="PREVIT:complex_1.pdb")
evaluate (&filenames.bestfile_1482="PREVIT:complex_2.pdb")
evaluate (&filenames.bestfile_1483="PREVIT:complex_3.pdb")
evaluate (&filenames.bestfile_1484="PREVIT:complex_4.pdb")
evaluate (&filenames.bestfile_1485="PREVIT:complex_5.pdb")
evaluate (&filenames.bestfile_1486="PREVIT:complex_6.pdb")
evaluate (&filenames.bestfile_1487="PREVIT:complex_7.pdb")
evaluate (&filenames.bestfile_1488="PREVIT:complex_8.pdb")
evaluate (&filenames.bestfile_1489="PREVIT:complex_9.pdb")
evaluate (&filenames.bestfile_1490="PREVIT:complex_10.pdb")
evaluate (&filenames.bestfile_1491="PREVIT:complex_1.pdb")
evaluate (&filenames.bestfile_1492="PREVIT:complex_2.pdb")
evaluate (&filenames.bestfile_1493="PREVIT:complex_3.pdb")
evaluate (&filenames.bestfile_1494="PREVIT:complex_4.pdb")
evaluate (&filenames.bestfile_1495="PREVIT:complex_5.pdb")
evaluate (&filenames.bestfile_1496="PREVIT:complex_6.pdb")
evaluate (&filenames.bestfile_1497="PREVIT:complex_7.pdb")
evaluate (&filenames.bestfile_1498="PREVIT:complex_8.pdb")
evaluate (&filenames.bestfile_1499="PREVIT:complex_9.pdb")
evaluate (&filenames.bestfile_1500="PREVIT:complex_10.pdb")
evaluate (&filenames.bestfile_1501="PREVIT:complex_1.pdb")
evaluate (&filenames.bestfile_1502="PREVIT:complex_2.pdb")
evaluate (&filenames.bestfile_1503="PREVIT:complex_3.pdb")
evaluate (&filenames.bestfile_1504="PREVIT:complex_4.pdb")
evaluate (&filenames.bestfile_1505="PREVIT:complex_5.pdb")
evaluate (&filenames.bestfile_1506="PREVIT:complex_6.pdb")
evaluate (&filenames.bestfile_1507="PREVIT:complex_7.pdb")
evaluate (&filenames.bestfile_1508="PREVIT:complex_8.pdb")
evaluate (&filenames.bestfile_1509="PREVIT:complex_9.pdb")
evaluate (&filenames.bestfile_1510="PREVIT:complex_10.pdb")
evaluate (&filenames.bestfile_1511="PREVIT:complex_1.pdb")
evaluate (&filenames.bestfile_1512="PREVIT:complex_2.pdb")
evaluate (&filenames.bestfile_1513="PREVIT:complex_3.pdb")
evaluate (&filenames.bestfile_1514="PREVIT:complex_4.pdb")
evaluate (&filenames.bestfile_1515="PREVIT:complex_5.pdb")
evaluate (&filenames.bestfile_1516="PREVIT:complex_6.pdb")
evaluate (&filenames.bestfile_1517="PREVIT:complex_7.pdb")
evaluate (&filenames.bestfile_1518="PREVIT:complex_8.pdb")
evaluate (&filenames.bestfile_1519="PREVIT:complex_9.pdb")
evaluate (&filenames.bestfile_1520="PREVIT:complex_10.pdb")
evaluate (&filenames.bestfile_1521="PREVIT:complex_1.pdb")
evaluate (&filenames.bestfile_1522="PREVIT:complex_2.pdb")
evaluate (&filenames.bestfile_1523="PREVIT:complex_3.pdb")
evaluate (&filenames.bestfile_1524="PREVIT:complex_4.pdb")
evaluate (&filenames.bestfile_1525="PREVIT:complex_5.pdb")
evaluate (&filenames.bestfile_1526="PREVIT:complex_6.pdb")
evaluate (&filenames.bestfile_1527="PREVIT:complex_7.pdb")
evaluate (&filenames.bestfile_1528="PREVIT:complex_8.pdb")
evaluate (&filenames.bestfile_1529="PREVIT:complex_9.pdb")
evaluate (&filenames.bestfile_1530="PREVIT:complex_10.pdb")
evaluate (&filenames.bestfile_1531="PREVIT:complex_1.pdb")
evaluate (&filenames.bestfile_1532="PREVIT:complex_2.pdb")
evaluate (&filenames.bestfile_1533="PREVIT:complex_3.pdb")
evaluate (&filenames.bestfile_1534="PREVIT:complex_4.pdb")
evaluate (&filenames.bestfile_1535="PREVIT:complex_5.pdb")
evaluate (&filenames.bestfile_1536="PREVIT:complex_6.pdb")
evaluate (&filenames.bestfile_1537="PREVIT:complex_7.pdb")
evaluate (&filenames.bestfile_1538="PREVIT:complex_8.pdb")
evaluate (&filenames.bestfile_1539="PREVIT:complex_9.pdb")
evaluate (&filenames.bestfile_1540="PREVIT:complex_10.pdb")
evaluate (&filenames.bestfile_1541="PREVIT:complex_1.pdb")
evaluate (&filenames.bestfile_1542="PREVIT:complex_2.pdb")
evaluate (&filenames.bestfile_1543="PREVIT:complex_3.pdb")
evaluate (&filenames.bestfile_1544="PREVIT:complex_4.pdb")
evaluate (&filenames.bestfile_1545="PREVIT:complex_5.pdb")
evaluate (&filenames.bestfile_1546="PREVIT:complex_6.pdb")
evaluate (&filenames.bestfile_1547="PREVIT:complex_7.pdb")
evaluate (&filenames.bestfile_1548="PREVIT:complex_8.pdb")
evaluate (&filenames.bestfile_1549="PREVIT:complex_9.pdb")
evaluate (&filenames.bestfile_1550="PREVIT:complex_10.pdb")
evaluate (&filenames.bestfile_1551="PREVIT:complex_1.pdb")
evaluate (&filenames.bestfile_1552="PREVIT:complex_2.pdb")
evaluate (&filenames.bestfile_1553="PREVIT:complex_3.pdb")
evaluate (&filenames.bestfile_1554="PREVIT:complex_4.pdb")
evaluate (&filenames.bestfile_1555="PREVIT:complex_5.pdb")
evaluate (&filenames.bestfile_1556="PREVIT:complex_6.pdb")
evaluate (&filenames.bestfile_1557="PREVIT:complex_7.pdb")
evaluate (&filenames.bestfile_1558="PREVIT:complex_8.pdb")
evaluate (&filenames.bestfile_1559="PREVIT:complex_9.pdb")
evaluate (&filenames.bestfile_1560="PREVIT:complex_10.pdb")
evaluate (&filenames.bestfile_1561="PREVIT:complex_1.pdb")
evaluate (&filenames.bestfile_1562="PREVIT:complex_2.pdb")
evaluate (&filenames.bestfile_1563="PREVIT:complex_3.pdb")
evaluate (&filenames.bestfile_1564="PREVIT:complex_4.pdb")
evaluate (&filenames.bestfile_1565="PREVIT:complex_5.pdb")
evaluate (&filenames.bestfile_1566="PREVIT:complex_6.pdb")
evaluate (&filenames.bestfile_1567="PREVIT:complex_7.pdb")
evaluate (&filenames.bestfile_1568="PREVIT:complex_8.pdb")
evaluate (&filenames.bestfile_1569="PREVIT:complex_9.pdb")
evaluate (&filenames.bestfile_1570="PREVIT:complex_10.pdb")
evaluate (&filenames.bestfile_1571="PREVIT:complex_1.pdb")
evaluate (&filenames.bestfile_1572="PREVIT:complex_2.pdb")
evaluate (&filenames.bestfile_1573="PREVIT:complex_3.pdb")
evaluate (&filenames.bestfile_1574="PREVIT:complex_4.pdb")
evaluate (&filenames.bestfile_1575="PREVIT:complex_5.pdb")
evaluate (&filenames.bestfile_1576="PREVIT:complex_6.pdb")
evaluate (&filenames.bestfile_1577="PREVIT:complex_7.pdb")
evaluate (&filenames.bestfile_1578="PREVIT:complex_8.pdb")
evaluate (&filenames.bestfile_1579="PREVIT:complex_9.pdb")
evaluate (&filenames.bestfile_1580="PREVIT:complex_10.pdb")
evaluate (&filenames.bestfile_1581="PREVIT:complex_1.pdb")
evaluate (&filenames.bestfile_1582="PREVIT:complex_2.pdb")
evaluate (&filenames.bestfile_1583="PREVIT:complex_3.pdb")
evaluate (&filenames.bestfile_1584="PREVIT:complex_4.pdb")
evaluate (&filenames.bestfile_1585="PREVIT:complex_5.pdb")
evaluate (&filenames.bestfile_1586="PREVIT:complex_6.pdb")
evaluate (&filenames.bestfile_1587="PREVIT:complex_7.pdb")
evaluate (&filenames.bestfile_1588="PREVIT:complex_8.pdb")
evaluate (&filenames.bestfile_1589="PREVIT:complex_9.pdb")
evaluate (&filenames.bestfile_1590="PREVIT:complex_10.pdb")
evaluate (&filenames.bestfile_1591="PREVIT:complex_1.pdb")
evaluate (&filenames.bestfile_1592="PREVIT:complex_2.pdb")
evaluate (&filenames.bestfile_1593="PREVIT:complex_3.pdb")
evaluate (&filenames.bestfile_1594="PREVIT:complex_4.pdb")
evaluate (&filenames.bestfile_1595="PREVIT:complex_5.pdb")
evaluate (&filenames.bestfile_1596="PREVIT:complex_6.pdb")
evaluate (&filenames.bestfile_1597="PREVIT:complex_7.pdb")
evaluate (&filenames.bestfile_1598="PREVIT:complex_8.pdb")
evaluate (&filenames.bestfile_1599="PREVIT:complex_9.pdb")
evaluate (&filenames.bestfile_1600="PREVIT:complex_10.pdb")
evaluate (&filenames.bestfile_1601="PREVIT:complex_1.pdb")
evaluate (&filenames.bestfile_1602="PREVIT:complex_2.pdb")
evaluate (&filenames.bestfile_1603="PREVIT:complex_3.pdb")
evaluate (&filenames.bestfile_1604="PREVIT:complex_4.pdb")
evaluate (&filenames.bestfile_1605="PREVIT:complex_5.pdb")
evaluate (&filenames.bestfile_1606="PREVIT:complex_6.pdb")
evaluate (&filenames.bestfile_1607="PREVIT:complex_7.pdb")
evaluate (&filenames.bestfile_1608="PREVIT:complex_8.pdb")
evaluate (&filenames.bestfile_1609="PREVIT:complex_9.pdb")
evaluate (&filenames.bestfile_1610="PREVIT:complex_10.pdb")
evaluate (&filenames.bestfile_1611="PREVIT:complex_1.pdb")
evaluate (&filenames.bestfile_1612="PREVIT:complex_2.pdb")
evaluate (&filenames.bestfile_1613="PREVIT:complex_3.pdb")
evaluate (&filenames.bestfile_1614="PREVIT:complex_4.pdb")
evaluate (&filenames.bestfile_1615="PREVIT:complex_5.pdb")
evaluate (&filenames.bestfile_1616="PREVIT:complex_6.pdb")
evaluate (&filenames.bestfile_1617="PREVIT:complex_7.pdb")
evaluate (&filenames.bestfile_1618="PREVIT:complex_8.pdb")
evaluate (&filenames.bestfile_1619="PREVIT:complex_9.pdb")
evaluate (&filenames.bestfile_1620="PREVIT:complex_10.pdb")
evaluate (&filenames.bestfile_1621="PREVIT:complex_1.pdb")
evaluate (&filenames.bestfile_1622="PREVIT:complex_2.pdb")
evaluate (&filenames.bestfile_1623="PREVIT:complex_3.pdb")
evaluate (&filenames.bestfile_1624="PREVIT:complex_4.pdb")
evaluate (&filenames.bestfile_1625="PREVIT:complex_5.pdb")
evaluate (&filenames.bestfile_1626="PREVIT:complex_6.pdb")
evaluate (&filenames.bestfile_1627="PREVIT:complex_7.pdb")
evaluate (&filenames.bestfile_1628="PREVIT:complex_8.pdb")
evaluate (&filenames.bestfile_1629="PREVIT:complex_9.pdb")
evaluate (&filenames.bestfile_1630="PREVIT:complex_10.pdb")
evaluate (&filenames.bestfile_1631="PREVIT:complex_1.pdb")
evaluate (&filenames.bestfile_1632="PREVIT:complex_2.pdb")
evaluate (&filenames.bestfile_1633="PREVIT:complex_3.pdb")
evaluate (&filenames.bestfile_1634="PREVIT:complex_4.pdb")
evaluate (&filenames.bestfile_1635="PREVIT:complex_5.pdb")
evaluate (&filenames.bestfile_1636="PREVIT:complex_6.pdb")
evaluate (&filenames.bestfile_1637="PREVIT:complex_7.pdb")
evaluate (&filenames.bestfile_1638="PREVIT:complex_8.pdb")
evaluate (&filenames.bestfile_1639="PREVIT:complex_9.pdb")
evaluate (&filenames.bestfile_1640="PREVIT:complex_10.pdb")
evaluate (&filenames.bestfile_1641="PREVIT:complex_1.pdb")
evaluate (&filenames.bestfile_1642="PREVIT:complex_2.pdb")
evaluate (&filenames.bestfile_1643="PREVIT:complex_3.pdb")
evaluate (&filenames.bestfile_1644="PREVIT:complex_4.pdb")
evaluate (&filenames.bestfile_1645="PREVIT:complex_5.pdb")
evaluate (&filenames.bestfile_1646="PREVIT:complex_6.pdb")
evaluate (&filenames.bestfile_1647="PREVIT:complex_7.pdb")
evaluate (&filenames.bestfile_1648="PREVIT:complex_8.pdb")
evaluate (&filenames.bestfile_1649="PREVIT:complex_9.pdb")
evaluate (&filenames.bestfile_1650="PREVIT:complex_10.pdb")
evaluate (&filenames.bestfile_1651="PREVIT:complex_1.pdb")
evaluate (&filenames.bestfile_1652="PREVIT:complex_2.pdb")
evaluate (&filenames.bestfile_1653="PREVIT:complex_3.pdb")
evaluate (&filenames.bestfile_1654="PREVIT:complex_4.pdb")
evaluate (&filenames.bestfile_1655="PREVIT:complex_5.pdb")
evaluate (&filenames.bestfile_1656="PREVIT:complex_6.pdb")
evaluate (&filenames.bestfile_1657="PREVIT:complex_7.pdb")
evaluate (&filenames.bestfile_1658="PREVIT:complex_8.pdb")
evaluate (&filenames.bestfile_1659="PREVIT:complex_9.pdb")
evaluate (&filenames.bestfile_1660="PREVIT:complex_10.pdb")
evaluate (&filenames.bestfile_1661="PREVIT:complex_1.pdb")
evaluate (&filenames.bestfile_1662="PREVIT:complex_2.pdb")
evaluate (&filenames.bestfile_1663="PREVIT:complex_3.pdb")
evaluate (&filenames.bestfile_1664="PREVIT:complex_4.pdb")
evaluate (&filenames.bestfile_1665="PREVIT:complex_5.pdb")
evaluate (&filenames.bestfile_1666="PREVIT:complex_6.pdb")
evaluate (&filenames.bestfile_1667="PREVIT:complex_7.pdb")
evaluate (&filenames.bestfile_1668="PREVIT:complex_8.pdb")
evaluate (&filenames.bestfile_1669="PREVIT:complex_9.pdb")
evaluate (&filenames.bestfile_1670="PREVIT:complex_10.pdb")
evaluate (&filenames.bestfile_1671="PREVIT:complex_1.pdb")
evaluate (&filenames.bestfile_1672="PREVIT:complex_2.pdb")
evaluate (&filenames.bestfile_1673="PREVIT:complex_3.pdb")
evaluate (&filenames.bestfile_1674="PREVIT:complex_4.pdb")
evaluate (&filenames.bestfile_1675="PREVIT:complex_5.pdb")
evaluate (&filenames.bestfile_1676="PREVIT:complex_6.pdb")
evaluate (&filenames.bestfile_1677="PREVIT:complex_7.pdb")
evaluate (&filenames.bestfile_1678="PREVIT:complex_8.pdb")
evaluate (&filenames.bestfile_1679="PREVIT:complex_9.pdb")
evaluate (&filenames.bestfile_1680="PREVIT:complex_10.pdb")
evaluate (&filenames.bestfile_1681="PREVIT:complex_1.pdb")
evaluate (&filenames.bestfile_1682="PREVIT:complex_2.pdb")
evaluate (&filenames.bestfile_1683="PREVIT:complex_3.pdb")
evaluate (&filenames.bestfile_1684="PREVIT:complex_4.pdb")
evaluate (&filenames.bestfile_1685="PREVIT:complex_5.pdb")
evaluate (&filenames.bestfile_1686="PREVIT:complex_6.pdb")
evaluate (&filenames.bestfile_1687="PREVIT:complex_7.pdb")
evaluate (&filenames.bestfile_1688="PREVIT:complex_8.pdb")
evaluate (&filenames.bestfile_1689="PREVIT:complex_9.pdb")
evaluate (&filenames.bestfile_1690="PREVIT:complex_10.pdb")
evaluate (&filenames.bestfile_1691="PREVIT:complex_1.pdb")
evaluate (&filenames.bestfile_1692="PREVIT:complex_2.pdb")
evaluate (&filenames.bestfile_1693="PREVIT:complex_3.pdb")
evaluate (&filenames.bestfile_1694="PREVIT:complex_4.pdb")
evaluate (&filenames.bestfile_1695="PREVIT:complex_5.pdb")
evaluate (&filenames.bestfile_1696="PREVIT:complex_6.pdb")
evaluate (&filenames.bestfile_1697="PREVIT:complex_7.pdb")
evaluate (&filenames.bestfile_1698="PREVIT:complex_8.pdb")
evaluate (&filenames.bestfile_1699="PREVIT:complex_9.pdb")
evaluate (&filenames.bestfile_1700="PREVIT:complex_10.pdb")
evaluate (&filenames.bestfile_1701="PREVIT:complex_1.pdb")
evaluate (&filenames.bestfile_1702="PREVIT:complex_2.pdb")
evaluate (&filenames.bestfile_1703="PREVIT:complex_3.pdb")
evaluate (&filenames.bestfile_1704="PREVIT:complex_4.pdb")
evaluate (&filenames.bestfile_1705="PREVIT:complex_5.pdb")
evaluate (&filenames.bestfile_1706="PREVIT:complex_6.pdb")
evaluate (&filenames.bestfile_1707="PREVIT:complex_7.pdb")
evaluate (&filenames.bestfile_1708="PREVIT:complex_8.pdb")
evaluate (&filenames.bestfile_1709="PREVIT:complex_9.pdb")
evaluate (&filenames.bestfile_1710="PREVIT:complex_10.pdb")
evaluate (&filenames.bestfile_1711="PREVIT:complex_1.pdb")
evaluate (&filenames.bestfile_1712="PREVIT:complex_2.pdb")
evaluate (&filenames.bestfile_1713="PREVIT:complex_3.pdb")
evaluate (&filenames.bestfile_1714="PREVIT:complex_4.pdb")
evaluate (&filenames.bestfile_1715="PREVIT:complex_5.pdb")
evaluate (&filenames.bestfile_1716="PREVIT:complex_6.pdb")
evaluate (&filenames.bestfile_1717="PREVIT:complex_7.pdb")
evaluate (&filenames.bestfile_1718="PREVIT:complex_8.pdb")
evaluate (&filenames.bestfile_1719="PREVIT:complex_9.pdb")
evaluate (&filenames.bestfile_1720="PREVIT:complex_10.pdb")
evaluate (&filenames.bestfile_1721="PREVIT:complex_1.pdb")
evaluate (&filenames.bestfile_1722="PREVIT:complex_2.pdb")
evaluate (&filenames.bestfile_1723="PREVIT:complex_3.pdb")
evaluate (&filenames.bestfile_1724="PREVIT:complex_4.pdb")
evaluate (&filenames.bestfile_1725="PREVIT:complex_5.pdb")
evaluate (&filenames.bestfile_1726="PREVIT:complex_6.pdb")
evaluate (&filenames.bestfile_1727="PREVIT:complex_7.pdb")
evaluate (&filenames.bestfile_1728="PREVIT:complex_8.pdb")
evaluate (&filenames.bestfile_1729="PREVIT:complex_9.pdb")
evaluate (&filenames.bestfile_1730="PREVIT:complex_10.pdb")
evaluate (&filenames.bestfile_1731="PREVIT:complex_1.pdb")
evaluate (&filenames.bestfile_1732="PREVIT:complex_2.pdb")
evaluate (&filenames.bestfile_1733="PREVIT:complex_3.pdb")
evaluate (&filenames.bestfile_1734="PREVIT:complex_4.pdb")
evaluate (&filenames.bestfile_1735="PREVIT:complex_5.pdb")
evaluate (&filenames.bestfile_1736="PREVIT:complex_6.pdb")
evaluate (&filenames.bestfile_1737="PREVIT:complex_7.pdb")
evaluate (&filenames.bestfile_1738="PREVIT:complex_8.pdb")
evaluate (&filenames.bestfile_1739="PREVIT:complex_9.pdb")
evaluate (&filenames.bestfile_1740="PREVIT:complex_10.pdb")
evaluate (&filenames.bestfile_1741="PREVIT:complex_1.pdb")
evaluate (&filenames.bestfile_1742="PREVIT:complex_2.pdb")
evaluate (&filenames.bestfile_1743="PREVIT:complex_3.pdb")
evaluate (&filenames.bestfile_1744="PREVIT:complex_4.pdb")
evaluate (&filenames.bestfile_1745="PREVIT:complex_5.pdb")
evaluate (&filenames.bestfile_1746="PREVIT:complex_6.pdb")
evaluate (&filenames.bestfile_1747="PREVIT:complex_7.pdb")
evaluate (&filenames.bestfile_1748="PREVIT:complex_8.pdb")
evaluate (&filenames.bestfile_1749="PREVIT:complex_9.pdb")
evaluate (&filenames.bestfile_1750="PREVIT:complex_10.pdb")
evaluate (&filenames.bestfile_1751="PREVIT:complex_1.pdb")
evaluate (&filenames.bestfile_1752="PREVIT:complex_2.pdb")
evaluate (&filenames.bestfile_1753="PREVIT:complex_3.pdb")
evaluate (&filenames.bestfile_1754="PREVIT:complex_4.pdb")
evaluate (&filenames.bestfile_1755="PREVIT:complex_5.pdb")
evaluate (&filenames.bestfile_1756="PREVIT:complex_6.pdb")
evaluate (&filenames.bestfile_1757="PREVIT:complex_7.pdb")
evaluate (&filenames.bestfile_1758="PREVIT:complex_8.pdb")
evaluate (&filenames.bestfile_1759="PREVIT:complex_9.pdb")
evaluate (&filenames.bestfile_1760="PREVIT:complex_10.pdb")
evaluate (&filenames.bestfile_1761="PREVIT:complex_1.pdb")
evaluate (&filenames.bestfile_1762="PREVIT:complex_2.pdb")
evaluate (&filenames.bestfile_1763="PREVIT:complex_3.pdb")
evaluate (&filenames.bestfile_1764="PREVIT:complex_4.pdb")
evaluate (&filenames.bestfile_1765="PREVIT:complex_5.pdb")
evaluate (&filenames.bestfile_1766="PREVIT:complex_6.pdb")
evaluate (&filenames.bestfile_1767="PREVIT:complex_7.pdb")
evaluate (&filenames.bestfile_1768="PREVIT:complex_8.pdb")
evaluate (&filenames.bestfile_1769="PREVIT:complex_9.pdb")
evaluate (&filenames.bestfile_1770="PREVIT:complex_10.pdb")
evaluate (&filenames.bestfile_1771="PREVIT:complex_1.pdb")
evaluate (&filenames.bestfile_1772="PREVIT:complex_2.pdb")
evaluate (&filenames.bestfile_1773="PREVIT:complex_3.pdb")
evaluate (&filenames.bestfile_1774="PREVIT:complex_4.pdb")
evaluate (&filenames.bestfile_1775="PREVIT:complex_5.pdb")
evaluate (&filenames.bestfile_1776="PREVIT:complex_6.pdb")
evaluate (&filenames.bestfile_1777="PREVIT:complex_7.pdb")
evaluate (&filenames.bestfile_1778="PREVIT:complex_8.pdb")
evaluate (&filenames.bestfile_1779="PREVIT:complex_9.pdb")
evaluate (&filenames.bestfile_1780="PREVIT:complex_10.pdb")
evaluate (&filenames.bestfile_1781="PREVIT:complex_1.pdb")
evaluate (&filenames.bestfile_1782="PREVIT:complex_2.pdb")
evaluate (&filenames.bestfile_1783="PREVIT:complex_3.pdb")
evaluate (&filenames.bestfile_1784="PREVIT:complex_4.pdb")
evaluate (&filenames.bestfile_1785="PREVIT:complex_5.pdb")
evaluate (&filenames.bestfile_1786="PREVIT:complex_6.pdb")
evaluate (&filenames.bestfile_1787="PREVIT:complex_7.pdb")
evaluate (&filenames.bestfile_1788="PREVIT:complex_8.pdb")
evaluate (&filenames.bestfile_1789="PREVIT:complex_9.pdb")
evaluate (&filenames.bestfile_1790="PREVIT:complex_10.pdb")
evaluate (&filenames.bestfile_1791="PREVIT:complex_1.pdb")
evaluate (&filenames.bestfile_1792="PREVIT:complex_2.pdb")
evaluate (&filenames.bestfile_1793="PREVIT:complex_3.pdb")
evaluate (&filenames.bestfile_1794="PREVIT:complex_4.pdb")
evaluate (&filenames.bestfile_1795="PREVIT:complex_5.pdb")
evaluate (&filenames.bestfile_1796="PREVIT:complex_6.pdb")
evaluate (&filenames.bestfile_1797="PREVIT:complex_7.pdb")
evaluate (&filenames.bestfile_1798="PREVIT:complex_8.pdb")
evaluate (&filenames.bestfile_1799="PREVIT:complex_9.pdb")
evaluate (&filenames.bestfile_1800="PREVIT:complex_10.pdb")
evaluate (&filenames.bestfile_1801="PREVIT:complex_1.pdb")
evaluate (&filenames.bestfile_1802="PREVIT:complex_2.pdb")
evaluate (&filenames.bestfile_1803="PREVIT:complex_3.pdb")
evaluate (&filenames.bestfile_1804="PREVIT:complex_4.pdb")
evaluate (&filenames.bestfile_1805="PREVIT:complex_5.pdb")
evaluate (&filenames.bestfile_1806="PREVIT:complex_6.pdb")
evaluate (&filenames.bestfile_1807="PREVIT:complex_7.pdb")
evaluate (&filenames.bestfile_1808="PREVIT:complex_8.pdb")
evaluate (&filenames.bestfile_1809="PREVIT:complex_9.pdb")
evaluate (&filenames.bestfile_1810="PREVIT:complex_10.pdb")
evaluate (&filenames.bestfile_1811="PREVIT:complex_1.pdb")
evaluate (&filenames.bestfile_1812="PREVIT:complex_2.pdb")
evaluate (&filenames.bestfile_1813="PREVIT:complex_3.pdb")
evaluate (&filenames.bestfile_1814="PREVIT:complex_4.pdb")
evaluate (&filenames.bestfile_1815="PREVIT:complex_5.pdb")
evaluate (&filenames.bestfile_1816="PREVIT:complex_6.pdb")
evaluate (&filenames.bestfile_1817="PREVIT:complex_7.pdb")
evaluate (&filenames.bestfile_1818="PREVIT:complex_8.pdb")
evaluate (&filenames.bestfile_1819="PREVIT:complex_9.pdb")
evaluate (&filenames.bestfile_1820="PREVIT:complex_10.pdb")
evaluate (&filenames.bestfile_1821="PREVIT:complex_1.pdb")
evaluate (&filenames.bestfile_1822="PREVIT:complex_2.pdb")
evaluate (&filenames.bestfile_1823="PREVIT:complex_3.pdb")
evaluate (&filenames.bestfile_1824="PREVIT:complex_4.pdb")
evaluate (&filenames.bestfile_1825="PREVIT:complex_5.pdb")
evaluate (&filenames.bestfile_1826="PREVIT:complex_6.pdb")
evaluate (&filenames.bestfile_1827="PREVIT:complex_7.pdb")
evaluate (&filenames.bestfile_1828="PREVIT:complex_8.pdb")
evaluate (&filenames.bestfile_1829="PREVIT:complex_9.pdb")
evaluate (&filenames.bestfile_1830="PREVIT:complex_10.pdb")
evaluate (&filenames.bestfile_1831="PREVIT:complex_1.pdb")
evaluate (&filenames.bestfile_1832="PREVIT:complex_2.pdb")
evaluate (&filenames.bestfile_1833="PREVIT:complex_3.pdb")
evaluate (&filenames.bestfile_1834="PREVIT:complex_4.pdb")
evaluate (&filenames.bestfile_1835="PREVIT:complex_5.pdb")
evaluate (&filenames.bestfile_1836="PREVIT:complex_6.pdb")
evaluate (&filenames.bestfile_1837="PREVIT:complex_7.pdb")
evaluate (&filenames.bestfile_1838="PREVIT:complex_8.pdb")
evaluate (&filenames.bestfile_1839="PREVIT:complex_9.pdb")
evaluate (&filenames.bestfile_1840="PREVIT:complex_10.pdb")
evaluate (&filenames.bestfile_1841="PREVIT:complex_1.pdb")
evaluate (&filenames.bestfile_1842="PREVIT:complex_2.pdb")
evaluate (&filenames.bestfile_1843="PREVIT:complex_3.pdb")
evaluate (&filenames.bestfile_1844="PREVIT:complex_4.pdb")
evaluate (&filenames.bestfile_1845="PREVIT:complex_5.pdb")
evaluate (&filenames.bestfile_1846="PREVIT:complex_6.pdb")
evaluate (&filenames.bestfile_1847="PREVIT:complex_7.pdb")
evaluate (&filenames.bestfile_1848="PREVIT:complex_8.pdb")
evaluate (&filenames.bestfile_1849="PREVIT:complex_9.pdb")
evaluate (&filenames.bestfile_1850="PREVIT:complex_10.pdb")
evaluate (&filenames.bestfile_1851="PREVIT:complex_1.pdb")
evaluate (&filenames.bestfile_1852="PREVIT:complex_2.pdb")
evaluate (&filenames.bestfile_1853="PREVIT:complex_3.pdb")
evaluate (&filenames.bestfile_1854="PREVIT:complex_4.pdb")
evaluate (&filenames.bestfile_1855="PREVIT:complex_5.pdb")
evaluate (&filenames.bestfile_1856="PREVIT:complex_6.pdb")
evaluate (&filenames.bestfile_1857="PREVIT:complex_7.pdb")
evaluate (&filenames.bestfile_1858="PREVIT:complex_8.pdb")
evaluate (&filenames.bestfile_1859="PREVIT:complex_9.pdb")
evaluate (&filenames.bestfile_1860="PREVIT:complex_10.pdb")
evaluate (&filenames.bestfile_1861="PREVIT:complex_1.pdb")
evaluate (&filenames.bestfile_1862="PREVIT:complex_2.pdb")
evaluate (&filenames.bestfile_1863="PREVIT:complex_3.pdb")
evaluate (&filenames.bestfile_1864="PREVIT:complex_4.pdb")
evaluate (&filenames.bestfile_1865="PREVIT:complex_5.pdb")
evaluate (&filenames.bestfile_1866="PREVIT:complex_6.pdb")
evaluate (&filenames.bestfile_1867="PREVIT:complex_7.pdb")
evaluate (&filenames.bestfile_1868="PREVIT:complex_8.pdb")
evaluate (&filenames.bestfile_1869="PREVIT:complex_9.pdb")
evaluate (&filenames.bestfile_1870="PREVIT:complex_10.pdb")
evaluate (&filenames.bestfile_1871="PREVIT:complex_1.pdb")
evaluate (&filenames.bestfile_1872="PREVIT:complex_2.pdb")
evaluate (&filenames.bestfile_1873="PREVIT:complex_3.pdb")
evaluate (&filenames.bestfile_1874="PREVIT:complex_4.pdb")
evaluate (&filenames.bestfile_1875="PREVIT:complex_5.pdb")
evaluate (&filenames.bestfile_1876="PREVIT:complex_6.pdb")
evaluate (&filenames.bestfile_1877="PREVIT:complex_7.pdb")
evaluate (&filenames.bestfile_1878="PREVIT:complex_8.pdb")
evaluate (&filenames.bestfile_1879="PREVIT:complex_9.pdb")
evaluate (&filenames.bestfile_1880="PREVIT:complex_10.pdb")
evaluate (&filenames.bestfile_1881="PREVIT:complex_1.pdb")
evaluate (&filenames.bestfile_1882="PREVIT:complex_2.pdb")
evaluate (&filenames.bestfile_1883="PREVIT:complex_3.pdb")
evaluate (&filenames.bestfile_1884="PREVIT:complex_4.pdb")
evaluate (&filenames.bestfile_1885="PREVIT:complex_5.pdb")
evaluate (&filenames.bestfile_1886="PREVIT:complex_6.pdb")
evaluate (&filenames.bestfile_1887="PREVIT:complex_7.pdb")
evaluate (&filenames.bestfile_1888="PREVIT:complex_8.pdb")
evaluate (&filenames.bestfile_1889="PREVIT:complex_9.pdb")
evaluate (&filenames.bestfile_1890="PREVIT:complex_10.pdb")
evaluate (&filenames.bestfile_1891="PREVIT:complex_1.pdb")
evaluate (&filenames.bestfile_1892="PREVIT:complex_2.pdb")
evaluate (&filenames.bestfile_1893="PREVIT:complex_3.pdb")
evaluate (&filenames.bestfile_1894="PREVIT:complex_4.pdb")
evaluate (&filenames.bestfile_1895="PREVIT:complex_5.pdb")
evaluate (&filenames.bestfile_1896="PREVIT:complex_6.pdb")
evaluate (&filenames.bestfile_1897="PREVIT:complex_7.pdb")
evaluate (&filenames.bestfile_1898="PREVIT:complex_8.pdb")
evaluate (&filenames.bestfile_1899="PREVIT:complex_9.pdb")
evaluate (&filenames.bestfile_1900="PREVIT:complex_10.pdb")
evaluate (&filenames.bestfile_1901="PREVIT:complex_1.pdb")
evaluate (&filenames.bestfile_1902="PREVIT:complex_2.pdb")
evaluate (&filenames.bestfile_1903="PREVIT:complex_3.pdb")
evaluate (&filenames.bestfile_1904="PREVIT:complex_4.pdb")
evaluate (&filenames.bestfile_1905="PREVIT:complex_5.pdb")
evaluate (&filenames.bestfile_1906="PREVIT:complex_6.pdb")
evaluate (&filenames.bestfile_1907="PREVIT:complex_7.pdb")
evaluate (&filenames.bestfile_1908="PREVIT:complex_8.pdb")
evaluate (&filenames.bestfile_1909="PREVIT:complex_9.pdb")
evaluate (&filenames.bestfile_1910="PREVIT:complex_10.pdb")
evaluate (&filenames.bestfile_1911="PREVIT:complex_1.pdb")
evaluate (&filenames.bestfile_1912="PREVIT:complex_2.pdb")
evaluate (&filenames.bestfile_1913="PREVIT:complex_3.pdb")
evaluate (&filenames.bestfile_1914="PREVIT:complex_4.pdb")
evaluate (&filenames.bestfile_1915="PREVIT:complex_5.pdb")
evaluate (&filenames.bestfile_1916="PREVIT:complex_6.pdb")
evaluate (&filenames.bestfile_1917="PREVIT:complex_7.pdb")
evaluate (&filenames.bestfile_1918="PREVIT:complex_8.pdb")
evaluate (&filenames.bestfile_1919="PREVIT:complex_9.pdb")
evaluate (&filenames.bestfile_1920="PREVIT:complex_10.pdb")
evaluate (&filenames.bestfile_1921="PREVIT:complex_1.pdb")
evaluate (&filenames.bestfile_1922="PREVIT:complex_2.pdb")
evaluate (&filenames.bestfile_1923="PREVIT:complex_3.pdb")
evaluate (&filenames.bestfile_1924="PREVIT:complex_4.pdb")
evaluate (&filenames.bestfile_1925="PREVIT:complex_5.pdb")
evaluate (&filenames.bestfile_1926="PREVIT:complex_6.pdb")
evaluate (&filenames.bestfile_1927="PREVIT:complex_7.pdb")
evaluate (&filenames.bestfile_1928="PREVIT:complex_8.pdb")
evaluate (&filenames.bestfile_1929="PREVIT:complex_9.pdb")
evaluate (&filenames.bestfile_1930="PREVIT:complex_10.pdb")
evaluate (&filenames.bestfile_1931="PREVIT:complex_1.pdb")
evaluate (&filenames.bestfile_1932="PREVIT:complex_2.pdb")
evaluate (&filenames.bestfile_1933="PREVIT:complex_3.pdb")
evaluate (&filenames.bestfile_1934="PREVIT:complex_4.pdb")
evaluate (&filenames.bestfile_1935="PREVIT:complex_5.pdb")
evaluate (&filenames.bestfile_1936="PREVIT:complex_6.pdb")
evaluate (&filenames.bestfile_1937="PREVIT:complex_7.pdb")
evaluate (&filenames.bestfile_1938="PREVIT:complex_8.pdb")
evaluate (&filenames.bestfile_1939="PREVIT:complex_9.pdb")
evaluate (&filenames.bestfile_1940="PREVIT:complex_10.pdb")
evaluate (&filenames.bestfile_1941="PREVIT:complex_1.pdb")
evaluate (&filenames.bestfile_1942="PREVIT:complex_2.pdb")
evaluate (&filenames.bestfile_1943="PREVIT:complex_3.pdb")
evaluate (&filenames.bestfile_1944="PREVIT:complex_4.pdb")
evaluate (&filenames.bestfile_1945="PREVIT:complex_5.pdb")
evaluate (&filenames.bestfile_1946="PREVIT:complex_6.pdb")
evaluate (&filenames.bestfile_1947="PREVIT:complex_7.pdb")
evaluate (&filenames.bestfile_1948="PREVIT:complex_8.pdb")
evaluate (&filenames.bestfile_1949="PREVIT:complex_9.pdb")
evaluate (&filenames.bestfile_1950="PREVIT:complex_10.pdb")
evaluate (&filenames.bestfile_1951="PREVIT:complex_1.pdb")
evaluate (&filenames.bestfile_1952="PREVIT:complex_2.pdb")
evaluate (&filenames.bestfile_1953="PREVIT:complex_3.pdb")
evaluate (&filenames.bestfile_1954="PREVIT:complex_4.pdb")
evaluate (&filenames.bestfile_1955="PREVIT:complex_5.pdb")
evaluate (&filenames.bestfile_1956="PREVIT:complex_6.pdb")
evaluate (&filenames.bestfile_1957="PREVIT:complex_7.pdb")
evaluate (&filenames.bestfile_1958="PREVIT:complex_8.pdb")
evaluate (&filenames.bestfile_1959="PREVIT:complex_9.pdb")
evaluate (&filenames.bestfile_1960="PREVIT:complex_10.pdb")
evaluate (&filenames.bestfile_1961="PREVIT:complex_1.pdb")
evaluate (&filenames.bestfile_1962="PREVIT:complex_2.pdb")
evaluate (&filenames.bestfile_1963="PREVIT:complex_3.pdb")
evaluate (&filenames.bestfile_1964="PREVIT:complex_4.pdb")
evaluate (&filenames.bestfile_1965="PREVIT:complex_5.pdb")
evaluate (&filenames.bestfile_1966="PREVIT:complex_6.pdb")
evaluate (&filenames.bestfile_1967="PREVIT:complex_7.pdb")
evaluate (&filenames.bestfile_1968="PREVIT:complex_8.pdb")
evaluate (&filenames.bestfile_1969="PREVIT:complex_9.pdb")
evaluate (&filenames.bestfile_1970="PREVIT:complex_10.pdb")
evaluate (&filenames.bestfile_1971="PREVIT:complex_1.pdb")
evaluate (&filenames.bestfile_1972="PREVIT:complex_2.pdb")
evaluate (&filenames.bestfile_1973="PREVIT:complex_3.pdb")
evaluate (&filenames.bestfile_1974="PREVIT:complex_4.pdb")
evaluate (&filenames.bestfile_1975="PREVIT:complex_5.pdb")
evaluate (&filenames.bestfile_1976="PREVIT:complex_6.pdb")
evaluate (&filenames.bestfile_1977="PREVIT:complex_7.pdb")
evaluate (&filenames.bestfile_1978="PREVIT:complex_8.pdb")
evaluate (&filenames.bestfile_1979="PREVIT:complex_9.pdb")
evaluate (&filenames.bestfile_1980="PREVIT:complex_10.pdb")
evaluate (&filenames.bestfile_1981="PREVIT:complex_1.pdb")
evaluate (&filenames.bestfile_1982="PREVIT:complex_2.pdb")
evaluate (&filenames.bestfile_1983="PREVIT:complex_3.pdb")
evaluate (&filenames.bestfile_1984="PREVIT:complex_4.pdb")
evaluate (&filenames.bestfile_1985="PREVIT:complex_5.pdb")
evaluate (&filenames.bestfile_1986="PREVIT:complex_6.pdb")
evaluate (&filenames.bestfile_1987="PREVIT:complex_7.pdb")
evaluate (&filenames.bestfile_1988="PREVIT:complex_8.pdb")
evaluate (&filenames.bestfile_1989="PREVIT:complex_9.pdb")
evaluate (&filenames.bestfile_1990="PREVIT:complex_10.pdb")
evaluate (&filenames.bestfile_1991="PREVIT:complex_1.pdb")
evaluate (&filenames.bestfile_1992="PREVIT:complex_2.pdb")
evaluate (&filenames.bestfile_1993="PREVIT:complex_3.pdb")
evaluate (&filenames.bestfile_1994="PREVIT:complex_4.pdb")
evaluate (&filenames.bestfile_1995="PREVIT:complex_5.pdb")
evaluate (&filenames.bestfile_1996="PREVIT:complex_6.pdb")
evaluate (&filenames.bestfile_1997="PREVIT:complex_7.pdb")
evaluate (&filenames.bestfile_1998="PREVIT:complex_8.pdb")
evaluate (&filenames.bestfile_1999="PREVIT:complex_9.pdb")
evaluate (&filenames.bestfile_2000="PREVIT:complex_10.pdb")
evaluate (&filenames.bestfile_2001="PREVIT:complex_1.pdb")
evaluate (&filenames.bestfile_2002="PREVIT:complex_2.pdb")
evaluate (&filenames.bestfile_2003="PREVIT:complex_3.pdb")
evaluate (&filenames.bestfile_2004="PREVIT:complex_4.pdb")
evaluate (&filenames.bestfile_2005="PREVIT:complex_5.pdb")
evaluate (&filenames.bestfile_2006="PREVIT:complex_6.pdb")
evaluate (&filenames.bestfile_2007="PREVIT:complex_7.pdb")
evaluate (&filenames.bestfile_2008="PREVIT:complex_8.pdb")
evaluate (&filenames.bestfile_2009="PREVIT:complex_9.pdb")
evaluate (&filenames.bestfile_2010="PREVIT:complex_10.pdb")
evaluate (&filenames.bestfile_2011="PREVIT:complex_1.pdb")
evaluate (&filenames.bestfile_2012="PREVIT:complex_2.pdb")
evaluate (&filenames.bestfile_2013="PREVIT:complex_3.pdb")
evaluate (&filenames.bestfile_2014="PREVIT:complex_4.pdb")
evaluate (&filenames.bestfile_2015="PREVIT:complex_5.pdb")
evaluate (&filenames.bestfile_2016="PREVIT:complex_6.pdb")
evaluate (&filenames.bestfile_2017="PREVIT:complex_7.pdb")
evaluate (&filenames.bestfile_2018="PREVIT:complex_8.pdb")
evaluate (&filenames.bestfile_2019="PREVIT:complex_9.pdb")
evaluate (&filenames.bestfile_2020="PREVIT:complex_10.pdb")
evaluate (&filenames.bestfile_2021="PREVIT:complex_1.pdb")
evaluate (&filenames.bestfile_2022="PREVIT:complex_2.pdb")
evaluate (&filenames.bestfile_2023="PREVIT:complex_3.pdb")
evaluate (&filenames.bestfile_2024="PREVIT:complex_4.pdb")
evaluate (&filenames.bestfile_2025="PREVIT:complex_5.pdb")
evaluate (&filenames.bestfile_2026="PREVIT:complex_6.pdb")
evaluate (&filenames.bestfile_2027="PREVIT:complex_7.pdb")
evaluate (&filenames.bestfile_2028="PREVIT:complex_8.pdb")
evaluate (&filenames.bestfile_2029="PREVIT:complex_9.pdb")
evaluate (&filenames.bestfile_2030="PREVIT:complex_10.pdb")
evaluate (&filenames.bestfile_2031="PREVIT:complex_1.pdb")
evaluate (&filenames.bestfile_2032="PREVIT:complex_2.pdb")
evaluate (&filenames.bestfile_2033="PREVIT:complex_3.pdb")
evaluate (&filenames.bestfile_2034="PREVIT:complex_4.pdb")
evaluate (&filenames.bestfile_2035="PREVIT:complex_5.pdb")
evaluate (&filenames.bestfile_2036="PREVIT:complex_6.pdb")
evaluate (&filenames.bestfile_2037="PREVIT:complex_7.pdb")
evaluate (&filenames.bestfile_2038="PREVIT:complex_8.pdb")
evaluate (&filenames.bestfile_2039="PREVIT:complex_9.pdb")
evaluate (&filenames.bestfile_2040="PREVIT:complex_10.pdb")
evaluate (&filenames.bestfile_2041="PREVIT:complex_1.pdb")
evaluate (&filenames.bestfile_2042="PREVIT:complex_2.pdb")
evaluate (&filenames.bestfile_2043="PREVIT:complex_3.pdb")
evaluate (&filenames.bestfile_2044="PREVIT:complex_4.pdb")
evaluate (&filenames.bestfile_2045="PREVIT:complex_5.pdb")
evaluate (&filenames.bestfile_2046="PREVIT:complex_6.pdb")
evaluate (&filenames.bestfile_2047="PREVIT:complex_7.pdb")
evaluate (&filenames.bestfile_2048="PREVIT:complex_8.pdb")
evaluate (&filenames.bestfile_2049="PREVIT:complex_9.pdb")
evaluate (&filenames.bestfile_2050="PREVIT:complex_10.pdb")
evaluate (&filenames.bestfile_2051="PREVIT:complex_1.pdb")
evaluate (&filenames.bestfile_2052="PREVIT:complex_2.pdb")
evaluate (&filenames.bestfile_2053="PREVIT:complex_3.pdb")
evaluate (&filenames.bestfile_2054="PREVIT:complex_4.pdb")
evaluate (&filenames.bestfile_2055="PREVIT:complex_5.pdb")
evaluate (&filenames.bestfile_2056="PREVIT:complex_6.pdb")
evaluate (&filenames.bestfile_2057="PREVIT:complex_7.pdb")
evaluate (&filenames.bestfile_2058="PREVIT:complex_8.pdb")
evaluate (&filenames.bestfile_2059="PREVIT:complex_9.pdb")
evaluate (&filenames.bestfile_2060="PREVIT:complex_10.pdb")
evaluate (&filenames.bestfile_2061="PREVIT:complex_1.pdb")
evaluate (&filenames.bestfile_2062="PREVIT:complex_2.pdb")
evaluate (&filenames.bestfile_2063="PREVIT:complex_3.pdb")
evaluate (&filenames.bestfile_2064="PREVIT:complex_4.pdb")
evaluate (&filenames.bestfile_2065="PREVIT:complex_5.pdb")
evaluate (&filenames.bestfile_2066="PREVIT:complex_6.pdb")
evaluate (&filenames.bestfile_2067="PREVIT:complex_7.pdb")
evaluate (&filenames.bestfile_2068="PREVIT:complex_8.pdb")
evaluate (&filenames.bestfile_2069="PREVIT:complex_9.pdb")
evaluate (&filenames.bestfile_2070="PREVIT:complex_10.pdb")
evaluate (&filenames.bestfile_2071="PREVIT:complex_1.pdb")
evaluate (&filenames.bestfile_2072="PREVIT:complex_2.pdb")
evaluate (&filenames.bestfile_2073="PREVIT:complex_3.pdb")
evaluate (&filenames.bestfile_2074="PREVIT:complex_4.pdb")
evaluate (&filenames.bestfile_2075="PREVIT:complex_5.pdb")
evaluate (&filenames.bestfile_2076="PREVIT:complex_6.pdb")
evaluate (&filenames.bestfile_2077="PREVIT:complex_7.pdb")
evaluate (&filenames.bestfile_2078="PREVIT:complex_8.pdb")
evaluate (&filenames.bestfile_2079="PREVIT:complex_9.pdb")
evaluate (&filenames.bestfile_2080="PREVIT:complex_10.pdb")
evaluate (&filenames.bestfile_2081="PREVIT:complex_1.pdb")
evaluate (&filenames.bestfile_2082="PREVIT:complex_2.pdb")
evaluate (&filenames.bestfile_2083="PREVIT:complex_3.pdb")
evaluate (&filenames.bestfile_2084="PREVIT:complex_4.pdb")
evaluate (&filenames.bestfile_2085="PREVIT:complex_5.pdb")
evaluate (&filenames.bestfile_2086="PREVIT:complex_6.pdb")
evaluate (&filenames.bestfile_2087="PREVIT:complex_7.pdb")
evaluate (&filenames.bestfile_2088="PREVIT:complex_8.pdb")
evaluate (&filenames.bestfile_2089="PREVIT:complex_9.pdb")
evaluate (&filenames.bestfile_2090="PREVIT:complex_10.pdb")
evaluate (&filenames.bestfile_2091="PREVIT:complex_1.pdb")
evaluate (&filenames.bestfile_2092="PREVIT:complex_2.pdb")
evaluate (&filenames.bestfile_2093="PREVIT:complex_3.pdb")
evaluate (&filenames.bestfile_2094="PREVIT:complex_4.pdb")
evaluate (&filenames.bestfile_2095="PREVIT:complex_5.pdb")
evaluate (&filenames.bestfile_2096="PREVIT:complex_6.pdb")
evaluate (&filenames.bestfile_2097="PREVIT:complex_7.pdb")
evaluate (&filenames.bestfile_2098="PREVIT:complex_8.pdb")
evaluate (&filenames.bestfile_2099="PREVIT:complex_9.pdb")
evaluate (&filenames.bestfile_2100="PREVIT:complex_10.pdb")
evaluate (&filenames.bestfile_2101="PREVIT:complex_1.pdb")
evaluate (&filenames.bestfile_2102="PREVIT:complex_2.pdb")
evaluate (&filenames.bestfile_2103="PREVIT:complex_3.pdb")
evaluate (&filenames.bestfile_2104="PREVIT:complex_4.pdb")
evaluate (&filenames.bestfile_2105="PREVIT:complex_5.pdb")
evaluate (&filenames.bestfile_2106="PREVIT:complex_6.pdb")
evaluate (&filenames.bestfile_2107="PREVIT:complex_7.pdb")
evaluate (&filenames.bestfile_2108="PREVIT:complex_8.pdb")
evaluate (&filenames.bestfile_2109="PREVIT:complex_9.pdb")
evaluate (&filenames.bestfile_2110="PREVIT:complex_10.pdb")
evaluate (&filenames.bestfile_2111="PREVIT:complex_1.pdb")
evaluate (&filenames.bestfile_2112="PREVIT:complex_2.pdb")
evaluate (&filenames.bestfile_2113="PREVIT:complex_3.pdb")
evaluate (&filenames.bestfile_2114="PREVIT:complex_4.pdb")
evaluate (&filenames.bestfile_2115="PREVIT:complex_5.pdb")
evaluate (&filenames.bestfile_2116="PREVIT:complex_6.pdb")
evaluate (&filenames.bestfile_2117="PREVIT:complex_7.pdb")
evaluate (&filenames.bestfile_2118="PREVIT:complex_8.pdb")
evaluate (&filenames.bestfile_2119="PREVIT:complex_9.pdb")
evaluate (&filenames.bestfile_2120="PREVIT:complex_10.pdb")
evaluate (&filenames.bestfile_2121="PREVIT:complex_1.pdb")
evaluate (&filenames.bestfile_2122="PREVIT:complex_2.pdb")
evaluate (&filenames.bestfile_2123="PREVIT:complex_3.pdb")
evaluate (&filenames.bestfile_2124="PREVIT:complex_4.pdb")
evaluate (&filenames.bestfile_2125="PREVIT:complex_5.pdb")
evaluate (&filenames.bestfile_2126="PREVIT:complex_6.pdb")
evaluate (&filenames.bestfile_2127="PREVIT:complex_7.pdb")
evaluate (&filenames.bestfile_2128="PREVIT:complex_8.pdb")
evaluate (&filenames.bestfile_2129="PREVIT:complex_9.pdb")
evaluate (&filenames.bestfile_2130="PREVIT:complex_10.pdb")
evaluate (&filenames.bestfile_2131="PREVIT:complex_1.pdb")
evaluate (&filenames.bestfile_2132="PREVIT:complex_2.pdb")
evaluate (&filenames.bestfile_2133="PREVIT:complex_3.pdb")
evaluate (&filenames.bestfile_2134="PREVIT:complex_4.pdb")
evaluate (&filenames.bestfile_2135="PREVIT:complex_5.pdb")
evaluate (&filenames.bestfile_2136="PREVIT:complex_6.pdb")
evaluate (&filenames.bestfile_2137="PREVIT:complex_7.pdb")
evaluate (&filenames.bestfile_2138="PREVIT:complex_8.pdb")
evaluate (&filenames.bestfile_2139="PREVIT:complex_9.pdb")
evaluate (&filenames.bestfile_2140="PREVIT:complex_10.pdb")
evaluate (&filenames.bestfile_2141="PREVIT:complex_1.pdb")
evaluate (&filenames.bestfile_2142="PREVIT:complex_2.pdb")
evaluate (&filenames.bestfile_2143="PREVIT:complex_3.pdb")
evaluate (&filenames.bestfile_2144="PREVIT:complex_4.pdb")
evaluate (&filenames.bestfile_2145="PREVIT:complex_5.pdb")
evaluate (&filenames.bestfile_2146="PREVIT:complex_6.pdb")
evaluate (&filenames.bestfile_2147="PREVIT:complex_7.pdb")
evaluate (&filenames.bestfile_2148="PREVIT:complex_8.pdb")
evaluate (&filenames.bestfile_2149="PREVIT:complex_9.pdb")
evaluate (&filenames.bestfile_2150="PREVIT:complex_10.pdb")
evaluate (&filenames.bestfile_2151="PREVIT:complex_1.pdb")
evaluate (&filenames.bestfile_2152="PREVIT:complex_2.pdb")
evaluate (&filenames.bestfile_2153="PREVIT:complex_3.pdb")
evaluate (&filenames.bestfile_2154="PREVIT:complex_4.pdb")
evaluate (&filenames.bestfile_2155="PREVIT:complex_5.pdb")
evaluate (&filenames.bestfile_2156="PREVIT:complex_6.pdb")
evaluate (&filenames.bestfile_2157="PREVIT:complex_7.pdb")
evaluate (&filenames.bestfile_2158="PREVIT:complex_8.pdb")
evaluate (&filenames.bestfile_2159="PREVIT:complex_9.pdb")
evaluate (&filenames.bestfile_2160="PREVIT:complex_10.pdb")
evaluate (&filenames.bestfile_2161="PREVIT:complex_1.pdb")
evaluate (&filenames.bestfile_2162="PREVIT:complex_2.pdb")
evaluate (&filenames.bestfile_2163="PREVIT:complex_3.pdb")
evaluate (&filenames.bestfile_2164="PREVIT:complex_4.pdb")
evaluate (&filenames.bestfile_2165="PREVIT:complex_5.pdb")
evaluate (&filenames.bestfile_2166="PREVIT:complex_6.pdb")
evaluate (&filenames.bestfile_2167="PREVIT:complex_7.pdb")
evaluate (&filenames.bestfile_2168="PREVIT:complex_8.pdb")
evaluate (&filenames.bestfile_2169="PREVIT:complex_9.pdb")
evaluate (&filenames.bestfile_2170="PREVIT:complex_10.pdb")
evaluate (&filenames.bestfile_2171="PREVIT:complex_1.pdb")
evaluate (&filenames.bestfile_2172="PREVIT:complex_2.pdb")
evaluate (&filenames.bestfile_2173="PREVIT:complex_3.pdb")
evaluate (&filenames.bestfile_2174="PREVIT:complex_4.pdb")
evaluate (&filenames.bestfile_2175="PREVIT:complex_5.pdb")
evaluate (&filenames.bestfile_2176="PREVIT:complex_6.pdb")
evaluate (&filenames.bestfile_2177="PREVIT:complex_7.pdb")
evaluate (&filenames.bestfile_2178="PREVIT:complex_8.pdb")
evaluate (&filenames.bestfile_2179="PREVIT:complex_9.pdb")
evaluate (&filenames.bestfile_2180="PREVIT:complex_10.pdb")
evaluate (&filenames.bestfile_2181="PREVIT:complex_1.pdb")
evaluate (&filenames.bestfile_2182="PREVIT:complex_2.pdb")
evaluate (&filenames.bestfile_2183="PREVIT:complex_3.pdb")
evaluate (&filenames.bestfile_2184="PREVIT:complex_4.pdb")
evaluate (&filenames.bestfile_2185="PREVIT:complex_5.pdb")
evaluate (&filenames.bestfile_2186="PREVIT:complex_6.pdb")
evaluate (&filenames.bestfile_2187="PREVIT:complex_7.pdb")
evaluate (&filenames.bestfile_2188="PREVIT:complex_8.pdb")
evaluate (&filenames.bestfile_2189="PREVIT:complex_9.pdb")
evaluate (&filenames.bestfile_2190="PREVIT:complex_10.pdb")
evaluate (&filenames.bestfile_2191="PREVIT:complex_1.pdb")
evaluate (&filenames.bestfile_2192="PREVIT:complex_2.pdb")
evaluate (&filenames.bestfile_2193="PREVIT:complex_3.pdb")
evaluate (&filenames.bestfile_2194="PREVIT:complex_4.pdb")
evaluate (&filenames.bestfile_2195="PREVIT:complex_5.pdb")
evaluate (&filenames.bestfile_2196="PREVIT:complex_6.pdb")
evaluate (&filenames.bestfile_2197="PREVIT:complex_7.pdb")
evaluate (&filenames.bestfile_2198="PREVIT:complex_8.pdb")
evaluate (&filenames.bestfile_2199="PREVIT:complex_9.pdb")
evaluate (&filenames.bestfile_2200="PREVIT:complex_10.pdb")
evaluate (&filenames.bestfile_2201="PREVIT:complex_1.pdb")
evaluate (&filenames.bestfile_2202="PREVIT:complex_2.pdb")
evaluate (&filenames.bestfile_2203="PREVIT:complex_3.pdb")
evaluate (&filenames.bestfile_2204="PREVIT:complex_4.pdb")
evaluate (&filenames.bestfile_2205="PREVIT:complex_5.pdb")
evaluate (&filenames.bestfile_2206="PREVIT:complex_6.pdb")
evaluate (&filenames.bestfile_2207="PREVIT:complex_7.pdb")
evaluate (&filenames.bestfile_2208="PREVIT:complex_8.pdb")
evaluate (&filenames.bestfile_2209="PREVIT:complex_9.pdb")
evaluate (&filenames.bestfile_2210="PREVIT:complex_10.pdb")
evaluate (&filenames.bestfile_2211="PREVIT:complex_1.pdb")
evaluate (&filenames.bestfile_2212="PREVIT:complex_2.pdb")
evaluate (&filenames.bestfile_2213="PREVIT:complex_3.pdb")
evaluate (&filenames.bestfile_2214="PREVIT:complex_4.pdb")
evaluate (&filenames.bestfile_2215="PREVIT:complex_5.pdb")
evaluate (&filenames.bestfile_2216="PREVIT:complex_6.pdb")
evaluate (&filenames.bestfile_2217="PREVIT:complex_7.pdb")
evaluate (&filenames.bestfile_2218="PREVIT:complex_8.pdb")
evaluate (&filenames.bestfile_2219="PREVIT:complex_9.pdb")
evaluate (&filenames.bestfile_2220="PREVIT:complex_10.pdb")
evaluate (&filenames.bestfile_2221="PREVIT:complex_1.pdb")
evaluate (&filenames.bestfile_2222="PREVIT:complex_2.pdb")
evaluate (&filenames.bestfile_2223="PREVIT:complex_3.pdb")
evaluate (&filenames.bestfile_2224="PREVIT:complex_4.pdb")
evaluate (&filenames.bestfile_2225="PREVIT:complex_5.pdb")
evaluate (&filenames.bestfile_2226="PREVIT:complex_6.pdb")
evaluate (&filenames.bestfile_2227="PREVIT:complex_7.pdb")
evaluate (&filenames.bestfile_2228="PREVIT:complex_8.pdb")
evaluate (&filenames.bestfile_2229="PREVIT:complex_9.pdb")
evaluate (&filenames.bestfile_2230="PREVIT:complex_10.pdb")
evaluate (&filenames.bestfile_2231="PREVIT:complex_1.pdb")
evaluate (&filenames.bestfile_2232="PREVIT:complex_2.pdb")
evaluate (&filenames.bestfile_2233="PREVIT:complex_3.pdb")
evaluate (&filenames.bestfile_2234="PREVIT:complex_4.pdb")
evaluate (&filenames.bestfile_2235="PREVIT:complex_5.pdb")
evaluate (&filenames.bestfile_2236="PREVIT:complex_6.pdb")
evaluate (&filenames.bestfile_2237="PREVIT:complex_7.pdb")
evaluate (&filenames.bestfile_2238="PREVIT:complex_8.pdb")
evaluate (&filenames.bestfile_2239="PREVIT:complex_9.pdb")
evaluate (&filenames.bestfile_2240="PREVIT:complex_10.pdb")
evaluate (&filenames.bestfile_2241="PREVIT:complex_1.pdb")
evaluate (&filenames.bestfile_2242="PREVIT:complex_2.pdb")
evaluate (&filenames.bestfile_2243="PREVIT:complex_3.pdb")
evaluate (&filenames.bestfile_2244="PREVIT:complex_4.pdb")
evaluate (&filenames.bestfile_2245="PREVIT:complex_5.pdb")
evaluate (&filenames.bestfile_2246="PREVIT:complex_6.pdb")
evaluate (&filenames.bestfile_2247="PREVIT:complex_7.pdb")
evaluate (&filenames.bestfile_2248="PREVIT:complex_8.pdb")
evaluate (&filenames.bestfile_2249="PREVIT:complex_9.pdb")
evaluate (&filenames.bestfile_2250="PREVIT:complex_10.pdb")
evaluate (&filenames.bestfile_2251="PREVIT:complex_1.pdb")
evaluate (&filenames.bestfile_2252="PREVIT:complex_2.pdb")
evaluate (&filenames.bestfile_2253="PREVIT:complex_3.pdb")
evaluate (&filenames.bestfile_2254="PREVIT:complex_4.pdb")
evaluate (&filenames.bestfile_2255="PREVIT:complex_5.pdb")
evaluate (&filenames.bestfile_2256="PREVIT:complex_6.pdb")
evaluate (&filenames.bestfile_2257="PREVIT:complex_7.pdb")
evaluate (&filenames.bestfile_2258="PREVIT:complex_8.pdb")
evaluate (&filenames.bestfile_2259="PREVIT:complex_9.pdb")
evaluate (&filenames.bestfile_2260="PREVIT:complex_10.pdb")
evaluate (&filenames.bestfile_2261="PREVIT:complex_1.pdb")
evaluate (&filenames.bestfile_2262="PREVIT:complex_2.pdb")
evaluate (&filenames.bestfile_2263="PREVIT:complex_3.pdb")
evaluate (&filenames.bestfile_2264="PREVIT:complex_4.pdb")
evaluate (&filenames.bestfile_2265="PREVIT:complex_5.pdb")
evaluate (&filenames.bestfile_2266="PREVIT:complex_6.pdb")
evaluate (&filenames.bestfile_2267="PREVIT:complex_7.pdb")
evaluate (&filenames.bestfile_2268="PREVIT:complex_8.pdb")
evaluate (&filenames.bestfile_2269="PREVIT:complex_9.pdb")
evaluate (&filenames.bestfile_2270="PREVIT:complex_10.pdb")
evaluate (&filenames.bestfile_2271="PREVIT:complex_1.pdb")
evaluate (&filenames.bestfile_2272="PREVIT:complex_2.pdb")
evaluate (&filenames.bestfile_2273="PREVIT:complex_3.pdb")
evaluate (&filenames.bestfile_2274="PREVIT:complex_4.pdb")
evaluate (&filenames.bestfile_2275="PREVIT:complex_5.pdb")
evaluate (&filenames.bestfile_2276="PREVIT:complex_6.pdb")
evaluate (&filenames.bestfile_2277="PREVIT:complex_7.pdb")
evaluate (&filenames.bestfile_2278="PREVIT:complex_8.pdb")
evaluate (&filenames.bestfile_2279="PREVIT:complex_9.pdb")
evaluate (&filenames.bestfile_2280="PREVIT:complex_10.pdb")
evaluate (&filenames.bestfile_2281="PREVIT:complex_1.pdb")
evaluate (&filenames.bestfile_2282="PREVIT:complex_2.pdb")
evaluate (&filenames.bestfile_2283="PREVIT:complex_3.pdb")
evaluate (&filenames.bestfile_2284="PREVIT:complex_4.pdb")
evaluate (&filenames.bestfile_2285="PREVIT:complex_5.pdb")
evaluate (&filenames.bestfile_2286="PREVIT:complex_6.pdb")
evaluate (&filenames.bestfile_2287="PREVIT:complex_7.pdb")
evaluate (&filenames.bestfile_2288="PREVIT:complex_8.pdb")
evaluate (&filenames.bestfile_2289="PREVIT:complex_9.pdb")
evaluate (&filenames.bestfile_2290="PREVIT:complex_10.pdb")
evaluate (&filenames.bestfile_2291="PREVIT:complex_1.pdb")
evaluate (&filenames.bestfile_2292="PREVIT:complex_2.pdb")
evaluate (&filenames.bestfile_2293="PREVIT:complex_3.pdb")
evaluate (&filenames.bestfile_2294="PREVIT:complex_4.pdb")
evaluate (&filenames.bestfile_2295="PREVIT:complex_5.pdb")
evaluate (&filenames.bestfile_2296="PREVIT:complex_6.pdb")
evaluate (&filenames.bestfile_2297="PREVIT:complex_7.pdb")
evaluate (&filenames.bestfile_2298="PREVIT:complex_8.pdb")
evaluate (&filenames.bestfile_2299="PREVIT:complex_9.pdb")
evaluate (&filenames.bestfile_2300="PREVIT:complex_10.pdb")
evaluate (&filenames.bestfile_2301="PREVIT:complex_1.pdb")
evaluate (&filenames.bestfile_2302="PREVIT:complex_2.pdb")
evaluate (&filenames.bestfile_2303="PREVIT:complex_3.pdb")
evaluate (&filenames.bestfile_2304="PREVIT:complex_4.pdb")
evaluate (&filenames.bestfile_2305="PREVIT:complex_5.pdb")
evaluate (&filenames.bestfile_2306="PREVIT:complex_6.pdb")
evaluate (&filenames.bestfile_2307="PREVIT:complex_7.pdb")
evaluate (&filenames.bestfile_2308="PREVIT:complex_8.pdb")
evaluate (&filenames.bestfile_2309="PREVIT:complex_9.pdb")
evaluate (&filenames.bestfile_2310="PREVIT:complex_10.pdb")
evaluate (&filenames.bestfile_2311="PREVIT:complex_1.pdb")
evaluate (&filenames.bestfile_2312="PREVIT:complex_2.pdb")
evaluate (&filenames.bestfile_2313="PREVIT:complex_3.pdb")
evaluate (&filenames.bestfile_2314="PREVIT:complex_4.pdb")
evaluate (&filenames.bestfile_2315="PREVIT:complex_5.pdb")
evaluate (&filenames.bestfile_2316="PREVIT:complex_6.pdb")
evaluate (&filenames.bestfile_2317="PREVIT:complex_7.pdb")
evaluate (&filenames.bestfile_2318="PREVIT:complex_8.pdb")
evaluate (&filenames.bestfile_2319="PREVIT:complex_9.pdb")
evaluate (&filenames.bestfile_2320="PREVIT:complex_10.pdb")
evaluate (&filenames.bestfile_2321="PREVIT:complex_1.pdb")
evaluate (&filenames.bestfile_2322="PREVIT:complex_2.pdb")
evaluate (&filenames.bestfile_2323="PREVIT:complex_3.pdb")
evaluate (&filenames.bestfile_2324="PREVIT:complex_4.pdb")
evaluate (&filenames.bestfile_2325="PREVIT:complex_5.pdb")
evaluate (&filenames.bestfile_2326="PREVIT:complex_6.pdb")
evaluate (&filenames.bestfile_2327="PREVIT:complex_7.pdb")
evaluate (&filenames.bestfile_2328="PREVIT:complex_8.pdb")
evaluate (&filenames.bestfile_2329="PREVIT:complex_9.pdb")
evaluate (&filenames.bestfile_2330="PREVIT:complex_10.pdb")
evaluate (&filenames.bestfile_2331="PREVIT:complex_1.pdb")
evaluate (&filenames.bestfile_2332="PREVIT:complex_2.pdb")
evaluate (&filenames.bestfile_2333="PREVIT:complex_3.pdb")
evaluate (&filenames.bestfile_2334="PREVIT:complex_4.pdb")
evaluate (&filenames.bestfile_2335="PREVIT:complex_5.pdb")
evaluate (&filenames.bestfile_2336="PREVIT:complex_6.pdb")
evaluate (&filenames.bestfile_2337="PREVIT:complex_7.pdb")
evaluate (&filenames.bestfile_2338="PREVIT:complex_8.pdb")
evaluate (&filenames.bestfile_2339="PREVIT:complex_9.pdb")
evaluate (&filenames.bestfile_2340="PREVIT:complex_10.pdb")
evaluate (&filenames.bestfile_2341="PREVIT:complex_1.pdb")
evaluate (&filenames.bestfile_2342="PREVIT:complex_2.pdb")
evaluate (&filenames.bestfile_2343="PREVIT:complex_3.pdb")
evaluate (&filenames.bestfile_2344="PREVIT:complex_4.pdb")
evaluate (&filenames.bestfile_2345="PREVIT:complex_5.pdb")
evaluate (&filenames.bestfile_2346="PREVIT:complex_6.pdb")
evaluate (&filenames.bestfile_2347="PREVIT:complex_7.pdb")
evaluate (&filenames.bestfile_2348="PREVIT:complex_8.pdb")
evaluate (&filenames.bestfile_2349="PREVIT:complex_9.pdb")
evaluate (&filenames.bestfile_2350="PREVIT:complex_10.pdb")
evaluate (&filenames.bestfile_2351="PREVIT:complex_1.pdb")
evaluate (&filenames.bestfile_2352="PREVIT:complex_2.pdb")
evaluate (&filenames.bestfile_2353="PREVIT:complex_3.pdb")
evaluate (&filenames.bestfile_2354="PREVIT:complex_4.pdb")
evaluate (&filenames.bestfile_2355="PREVIT:complex_5.pdb")
evaluate (&filenames.bestfile_2356="PREVIT:complex_6.pdb")
evaluate (&filenames.bestfile_2357="PREVIT:complex_7.pdb")
evaluate (&filenames.bestfile_2358="PREVIT:complex_8.pdb")
evaluate (&filenames.bestfile_2359="PREVIT:complex_9.pdb")
evaluate (&filenames.bestfile_2360="PREVIT:complex_10.pdb")
evaluate (&filenames.bestfile_2361="PREVIT:complex_1.pdb")
evaluate (&filenames.bestfile_2362="PREVIT:complex_2.pdb")
evaluate (&filenames.bestfile_2363="PREVIT:complex_3.pdb")
evaluate (&filenames.bestfile_2364="PREVIT:complex_4.pdb")
evaluate (&filenames.bestfile_2365="PREVIT:complex_5.pdb")
evaluate (&filenames.bestfile_2366="PREVIT:complex_6.pdb")
evaluate (&filenames.bestfile_2367="PREVIT:complex_7.pdb")
evaluate (&filenames.bestfile_2368="PREVIT:complex_8.pdb")
evaluate (&filenames.bestfile_2369="PREVIT:complex_9.pdb")
evaluate (&filenames.bestfile_2370="PREVIT:complex_10.pdb")
evaluate (&filenames.bestfile_2371="PREVIT:complex_1.pdb")
evaluate (&filenames.bestfile_2372="PREVIT:complex_2.pdb")
evaluate (&filenames.bestfile_2373="PREVIT:complex_3.pdb")
evaluate (&filenames.bestfile_2374="PREVIT:complex_4.pdb")
evaluate (&filenames.bestfile_2375="PREVIT:complex_5.pdb")
evaluate (&filenames.bestfile_2376="PREVIT:complex_6.pdb")
evaluate (&filenames.bestfile_2377="PREVIT:complex_7.pdb")
evaluate (&filenames.bestfile_2378="PREVIT:complex_8.pdb")
evaluate (&filenames.bestfile_2379="PREVIT:complex_9.pdb")
evaluate (&filenames.bestfile_2380="PREVIT:complex_10.pdb")
evaluate (&filenames.bestfile_2381="PREVIT:complex_1.pdb")
evaluate (&filenames.bestfile_2382="PREVIT:complex_2.pdb")
evaluate (&filenames.bestfile_2383="PREVIT:complex_3.pdb")
evaluate (&filenames.bestfile_2384="PREVIT:complex_4.pdb")
evaluate (&filenames.bestfile_2385="PREVIT:complex_5.pdb")
evaluate (&filenames.bestfile_2386="PREVIT:complex_6.pdb")
evaluate (&filenames.bestfile_2387="PREVIT:complex_7.pdb")
evaluate (&filenames.bestfile_2388="PREVIT:complex_8.pdb")
evaluate (&filenames.bestfile_2389="PREVIT:complex_9.pdb")
evaluate (&filenames.bestfile_2390="PREVIT:complex_10.pdb")
evaluate (&filenames.bestfile_2391="PREVIT:complex_1.pdb")
evaluate (&filenames.bestfile_2392="PREVIT:complex_2.pdb")
evaluate (&filenames.bestfile_2393="PREVIT:complex_3.pdb")
evaluate (&filenames.bestfile_2394="PREVIT:complex_4.pdb")
evaluate (&filenames.bestfile_2395="PREVIT:complex_5.pdb")
evaluate (&filenames.bestfile_2396="PREVIT:complex_6.pdb")
evaluate (&filenames.bestfile_2397="PREVIT:complex_7.pdb")
evaluate (&filenames.bestfile_2398="PREVIT:complex_8.pdb")
evaluate (&filenames.bestfile_2399="PREVIT:complex_9.pdb")
evaluate (&filenames.bestfile_2400="PREVIT:complex_10.pdb")
evaluate (&filenames.bestfile_2401="PREVIT:complex_1.pdb")
evaluate (&filenames.bestfile_2402="PREVIT:complex_2.pdb")
evaluate (&filenames.bestfile_2403="PREVIT:complex_3.pdb")
evaluate (&filenames.bestfile_2404="PREVIT:complex_4.pdb")
evaluate (&filenames.bestfile_2405="PREVIT:complex_5.pdb")
evaluate (&filenames.bestfile_2406="PREVIT:complex_6.pdb")
evaluate (&filenames.bestfile_2407="PREVIT:complex_7.pdb")
evaluate (&filenames.bestfile_2408="PREVIT:complex_8.pdb")
evaluate (&filenames.bestfile_2409="PREVIT:complex_9.pdb")
evaluate (&filenames.bestfile_2410="PREVIT:complex_10.pdb")
evaluate (&filenames.bestfile_2411="PREVIT:complex_1.pdb")
evaluate (&filenames.bestfile_2412="PREVIT:complex_2.pdb")
evaluate (&filenames.bestfile_2413="PREVIT:complex_3.pdb")
evaluate (&filenames.bestfile_2414="PREVIT:complex_4.pdb")
evaluate (&filenames.bestfile_2415="PREVIT:complex_5.pdb")
evaluate (&filenames.bestfile_2416="PREVIT:complex_6.pdb")
evaluate (&filenames.bestfile_2417="PREVIT:complex_7.pdb")
evaluate (&filenames.bestfile_2418="PREVIT:complex_8.pdb")
evaluate (&filenames.bestfile_2419="PREVIT:complex_9.pdb")
evaluate (&filenames.bestfile_2420="PREVIT:complex_10.pdb")
evaluate (&filenames.bestfile_2421="PREVIT:complex_1.pdb")
evaluate (&filenames.bestfile_2422="PREVIT:complex_2.pdb")
evaluate (&filenames.bestfile_2423="PREVIT:complex_3.pdb")
evaluate (&filenames.bestfile_2424="PREVIT:complex_4.pdb")
evaluate (&filenames.bestfile_2425="PREVIT:complex_5.pdb")
evaluate (&filenames.bestfile_2426="PREVIT:complex_6.pdb")
evaluate (&filenames.bestfile_2427="PREVIT:complex_7.pdb")
evaluate (&filenames.bestfile_2428="PREVIT:complex_8.pdb")
evaluate (&filenames.bestfile_2429="PREVIT:complex_9.pdb")
evaluate (&filenames.bestfile_2430="PREVIT:complex_10.pdb")
evaluate (&filenames.bestfile_2431="PREVIT:complex_1.pdb")
evaluate (&filenames.bestfile_2432="PREVIT:complex_2.pdb")
evaluate (&filenames.bestfile_2433="PREVIT:complex_3.pdb")
evaluate (&filenames.bestfile_2434="PREVIT:complex_4.pdb")
evaluate (&filenames.bestfile_2435="PREVIT:complex_5.pdb")
evaluate (&filenames.bestfile_2436="PREVIT:complex_6.pdb")
evaluate (&filenames.bestfile_2437="PREVIT:complex_7.pdb")
evaluate (&filenames.bestfile_2438="PREVIT:complex_8.pdb")
evaluate (&filenames.bestfile_2439="PREVIT:complex_9.pdb")
evaluate (&filenames.bestfile_2440="PREVIT:complex_10.pdb")
evaluate (&filenames.bestfile_2441="PREVIT:complex_1.pdb")
evaluate (&filenames.bestfile_2442="PREVIT:complex_2.pdb")
evaluate (&filenames.bestfile_2443="PREVIT:complex_3.pdb")
evaluate (&filenames.bestfile_2444="PREVIT:complex_4.pdb")
evaluate (&filenames.bestfile_2445="PREVIT:complex_5.pdb")
evaluate (&filenames.bestfile_2446="PREVIT:complex_6.pdb")
evaluate (&filenames.bestfile_2447="PREVIT:complex_7.pdb")
evaluate (&filenames.bestfile_2448="PREVIT:complex_8.pdb")
evaluate (&filenames.bestfile_2449="PREVIT:complex_9.pdb")
evaluate (&filenames.bestfile_2450="PREVIT:complex_10.pdb")
evaluate (&filenames.bestfile_2451="PREVIT:complex_1.pdb")
evaluate (&filenames.bestfile_2452="PREVIT:complex_2.pdb")
evaluate (&filenames.bestfile_2453="PREVIT:complex_3.pdb")
evaluate (&filenames.bestfile_2454="PREVIT:complex_4.pdb")
evaluate (&filenames.bestfile_2455="PREVIT:complex_5.pdb")
evaluate (&filenames.bestfile_2456="PREVIT:complex_6.pdb")
evaluate (&filenames.bestfile_2457="PREVIT:complex_7.pdb")
evaluate (&filenames.bestfile_2458="PREVIT:complex_8.pdb")
evaluate (&filenames.bestfile_2459="PREVIT:complex_9.pdb")
evaluate (&filenames.bestfile_2460="PREVIT:complex_10.pdb")
evaluate (&filenames.bestfile_2461="PREVIT:complex_1.pdb")
evaluate (&filenames.bestfile_2462="PREVIT:complex_2.pdb")
evaluate (&filenames.bestfile_2463="PREVIT:complex_3.pdb")
evaluate (&filenames.bestfile_2464="PREVIT:complex_4.pdb")
evaluate (&filenames.bestfile_2465="PREVIT:complex_5.pdb")
evaluate (&filenames.bestfile_2466="PREVIT:complex_6.pdb")
evaluate (&filenames.bestfile_2467="PREVIT:complex_7.pdb")
evaluate (&filenames.bestfile_2468="PREVIT:complex_8.pdb")
evaluate (&filenames.bestfile_2469="PREVIT:complex_9.pdb")
evaluate (&filenames.bestfile_2470="PREVIT:complex_10.pdb")
evaluate (&filenames.bestfile_2471="PREVIT:complex_1.pdb")
evaluate (&filenames.bestfile_2472="PREVIT:complex_2.pdb")
evaluate (&filenames.bestfile_2473="PREVIT:complex_3.pdb")
evaluate (&filenames.bestfile_2474="PREVIT:complex_4.pdb")
evaluate (&filenames.bestfile_2475="PREVIT:complex_5.pdb")
evaluate (&filenames.bestfile_2476="PREVIT:complex_6.pdb")
evaluate (&filenames.bestfile_2477="PREVIT:complex_7.pdb")
evaluate (&filenames.bestfile_2478="PREVIT:complex_8.pdb")
evaluate (&filenames.bestfile_2479="PREVIT:complex_9.pdb")
evaluate (&filenames.bestfile_2480="PREVIT:complex_10.pdb")
evaluate (&filenames.bestfile_2481="PREVIT:complex_1.pdb")
evaluate (&filenames.bestfile_2482="PREVIT:complex_2.pdb")
evaluate (&filenames.bestfile_2483="PREVIT:complex_3.pdb")
evaluate (&filenames.bestfile_2484="PREVIT:complex_4.pdb")
evaluate (&filenames.bestfile_2485="PREVIT:complex_5.pdb")
evaluate (&filenames.bestfile_2486="PREVIT:complex_6.pdb")
evaluate (&filenames.bestfile_2487="PREVIT:complex_7.pdb")
evaluate (&filenames.bestfile_2488="PREVIT:complex_8.pdb")
evaluate (&filenames.bestfile_2489="PREVIT:complex_9.pdb")
evaluate (&filenames.bestfile_2490="PREVIT:complex_10.pdb")
evaluate (&filenames.bestfile_2491="PREVIT:complex_1.pdb")
evaluate (&filenames.bestfile_2492="PREVIT:complex_2.pdb")
evaluate (&filenames.bestfile_2493="PREVIT:complex_3.pdb")
evaluate (&filenames.bestfile_2494="PREVIT:complex_4.pdb")
evaluate (&filenames.bestfile_2495="PREVIT:complex_5.pdb")
evaluate (&filenames.bestfile_2496="PREVIT:complex_6.pdb")
evaluate (&filenames.bestfile_2497="PREVIT:complex_7.pdb")
evaluate (&filenames.bestfile_2498="PREVIT:complex_8.pdb")
evaluate (&filenames.bestfile_2499="PREVIT:complex_9.pdb")
evaluate (&filenames.bestfile_2500="PREVIT:complex_10.pdb")
evaluate (&filenames.bestfile_2501="PREVIT:complex_1.pdb")
evaluate (&filenames.bestfile_2502="PREVIT:complex_2.pdb")
evaluate (&filenames.bestfile_2503="PREVIT:complex_3.pdb")
evaluate (&filenames.bestfile_2504="PREVIT:complex_4.pdb")
evaluate (&filenames.bestfile_2505="PREVIT:complex_5.pdb")
evaluate (&filenames.bestfile_2506="PREVIT:complex_6.pdb")
evaluate (&filenames.bestfile_2507="PREVIT:complex_7.pdb")
evaluate (&filenames.bestfile_2508="PREVIT:complex_8.pdb")
evaluate (&filenames.bestfile_2509="PREVIT:complex_9.pdb")
evaluate (&filenames.bestfile_2510="PREVIT:complex_10.pdb")
evaluate (&filenames.bestfile_2511="PREVIT:complex_1.pdb")
evaluate (&filenames.bestfile_2512="PREVIT:complex_2.pdb")
evaluate (&filenames.bestfile_2513="PREVIT:complex_3.pdb")
evaluate (&filenames.bestfile_2514="PREVIT:complex_4.pdb")
evaluate (&filenames.bestfile_2515="PREVIT:complex_5.pdb")
evaluate (&filenames.bestfile_2516="PREVIT:complex_6.pdb")
evaluate (&filenames.bestfile_2517="PREVIT:complex_7.pdb")
evaluate (&filenames.bestfile_2518="PREVIT:complex_8.pdb")
evaluate (&filenames.bestfile_2519="PREVIT:complex_9.pdb")
evaluate (&filenames.bestfile_2520="PREVIT:complex_10.pdb")
evaluate (&filenames.bestfile_2521="PREVIT:complex_1.pdb")
evaluate (&filenames.bestfile_2522="PREVIT:complex_2.pdb")
evaluate (&filenames.bestfile_2523="PREVIT:complex_3.pdb")
evaluate (&filenames.bestfile_2524="PREVIT:complex_4.pdb")
evaluate (&filenames.bestfile_2525="PREVIT:complex_5.pdb")
evaluate (&filenames.bestfile_2526="PREVIT:complex_6.pdb")
evaluate (&filenames.bestfile_2527="PREVIT:complex_7.pdb")
evaluate (&filenames.bestfile_2528="PREVIT:complex_8.pdb")
evaluate (&filenames.bestfile_2529="PREVIT:complex_9.pdb")
evaluate (&filenames.bestfile_2530="PREVIT:complex_10.pdb")
evaluate (&filenames.bestfile_2531="PREVIT:complex_1.pdb")
evaluate (&filenames.bestfile_2532="PREVIT:complex_2.pdb")
evaluate (&filenames.bestfile_2533="PREVIT:complex_3.pdb")
evaluate (&filenames.bestfile_2534="PREVIT:complex_4.pdb")
evaluate (&filenames.bestfile_2535="PREVIT:complex_5.pdb")
evaluate (&filenames.bestfile_2536="PREVIT:complex_6.pdb")
evaluate (&filenames.bestfile_2537="PREVIT:complex_7.pdb")
evaluate (&filenames.bestfile_2538="PREVIT:complex_8.pdb")
evaluate (&filenames.bestfile_2539="PREVIT:complex_9.pdb")
evaluate (&filenames.bestfile_2540="PREVIT:complex_10.pdb")
evaluate (&filenames.bestfile_2541="PREVIT:complex_1.pdb")
evaluate (&filenames.bestfile_2542="PREVIT:complex_2.pdb")
evaluate (&filenames.bestfile_2543="PREVIT:complex_3.pdb")
evaluate (&filenames.bestfile_2544="PREVIT:complex_4.pdb")
evaluate (&filenames.bestfile_2545="PREVIT:complex_5.pdb")
evaluate (&filenames.bestfile_2546="PREVIT:complex_6.pdb")
evaluate (&filenames.bestfile_2547="PREVIT:complex_7.pdb")
evaluate (&filenames.bestfile_2548="PREVIT:complex_8.pdb")
evaluate (&filenames.bestfile_2549="PREVIT:complex_9.pdb")
evaluate (&filenames.bestfile_2550="PREVIT:complex_10.pdb")
evaluate (&filenames.bestfile_2551="PREVIT:complex_1.pdb")
evaluate (&filenames.bestfile_2552="PREVIT:complex_2.pdb")
evaluate (&filenames.bestfile_2553="PREVIT:complex_3.pdb")
evaluate (&filenames.bestfile_2554="PREVIT:complex_4.pdb")
evaluate (&filenames.bestfile_2555="PREVIT:complex_5.pdb")
evaluate (&filenames.bestfile_2556="PREVIT:complex_6.pdb")
evaluate (&filenames.bestfile_2557="PREVIT:complex_7.pdb")
evaluate (&filenames.bestfile_2558="PREVIT:complex_8.pdb")
evaluate (&filenames.bestfile_2559="PREVIT:complex_9.pdb")
evaluate (&filenames.bestfile_2560="PREVIT:complex_10.pdb")
evaluate (&filenames.bestfile_2561="PREVIT:complex_1.pdb")
evaluate (&filenames.bestfile_2562="PREVIT:complex_2.pdb")
evaluate (&filenames.bestfile_2563="PREVIT:complex_3.pdb")
evaluate (&filenames.bestfile_2564="PREVIT:complex_4.pdb")
evaluate (&filenames.bestfile_2565="PREVIT:complex_5.pdb")
evaluate (&filenames.bestfile_2566="PREVIT:complex_6.pdb")
evaluate (&filenames.bestfile_2567="PREVIT:complex_7.pdb")
evaluate (&filenames.bestfile_2568="PREVIT:complex_8.pdb")
evaluate (&filenames.bestfile_2569="PREVIT:complex_9.pdb")
evaluate (&filenames.bestfile_2570="PREVIT:complex_10.pdb")
evaluate (&filenames.bestfile_2571="PREVIT:complex_1.pdb")
evaluate (&filenames.bestfile_2572="PREVIT:complex_2.pdb")
evaluate (&filenames.bestfile_2573="PREVIT:complex_3.pdb")
evaluate (&filenames.bestfile_2574="PREVIT:complex_4.pdb")
evaluate (&filenames.bestfile_2575="PREVIT:complex_5.pdb")
evaluate (&filenames.bestfile_2576="PREVIT:complex_6.pdb")
evaluate (&filenames.bestfile_2577="PREVIT:complex_7.pdb")
evaluate (&filenames.bestfile_2578="PREVIT:complex_8.pdb")
evaluate (&filenames.bestfile_2579="PREVIT:complex_9.pdb")
evaluate (&filenames.bestfile_2580="PREVIT:complex_10.pdb")
evaluate (&filenames.bestfile_2581="PREVIT:complex_1.pdb")
evaluate (&filenames.bestfile_2582="PREVIT:complex_2.pdb")
evaluate (&filenames.bestfile_2583="PREVIT:complex_3.pdb")
evaluate (&filenames.bestfile_2584="PREVIT:complex_4.pdb")
evaluate (&filenames.bestfile_2585="PREVIT:complex_5.pdb")
evaluate (&filenames.bestfile_2586="PREVIT:complex_6.pdb")
evaluate (&filenames.bestfile_2587="PREVIT:complex_7.pdb")
evaluate (&filenames.bestfile_2588="PREVIT:complex_8.pdb")
evaluate (&filenames.bestfile_2589="PREVIT:complex_9.pdb")
evaluate (&filenames.bestfile_2590="PREVIT:complex_10.pdb")
evaluate (&filenames.bestfile_2591="PREVIT:complex_1.pdb")
evaluate (&filenames.bestfile_2592="PREVIT:complex_2.pdb")
evaluate (&filenames.bestfile_2593="PREVIT:complex_3.pdb")
evaluate (&filenames.bestfile_2594="PREVIT:complex_4.pdb")
evaluate (&filenames.bestfile_2595="PREVIT:complex_5.pdb")
evaluate (&filenames.bestfile_2596="PREVIT:complex_6.pdb")
evaluate (&filenames.bestfile_2597="PREVIT:complex_7.pdb")
evaluate (&filenames.bestfile_2598="PREVIT:complex_8.pdb")
evaluate (&filenames.bestfile_2599="PREVIT:complex_9.pdb")
evaluate (&filenames.bestfile_2600="PREVIT:complex_10.pdb")
evaluate (&filenames.bestfile_2601="PREVIT:complex_1.pdb")
evaluate (&filenames.bestfile_2602="PREVIT:complex_2.pdb")
evaluate (&filenames.bestfile_2603="PREVIT:complex_3.pdb")
evaluate (&filenames.bestfile_2604="PREVIT:complex_4.pdb")
evaluate (&filenames.bestfile_2605="PREVIT:complex_5.pdb")
evaluate (&filenames.bestfile_2606="PREVIT:complex_6.pdb")
evaluate (&filenames.bestfile_2607="PREVIT:complex_7.pdb")
evaluate (&filenames.bestfile_2608="PREVIT:complex_8.pdb")
evaluate (&filenames.bestfile_2609="PREVIT:complex_9.pdb")
evaluate (&filenames.bestfile_2610="PREVIT:complex_10.pdb")
evaluate (&filenames.bestfile_2611="PREVIT:complex_1.pdb")
evaluate (&filenames.bestfile_2612="PREVIT:complex_2.pdb")
evaluate (&filenames.bestfile_2613="PREVIT:complex_3.pdb")
evaluate (&filenames.bestfile_2614="PREVIT:complex_4.pdb")
evaluate (&filenames.bestfile_2615="PREVIT:complex_5.pdb")
evaluate (&filenames.bestfile_2616="PREVIT:complex_6.pdb")
evaluate (&filenames.bestfile_2617="PREVIT:complex_7.pdb")
evaluate (&filenames.bestfile_2618="PREVIT:complex_8.pdb")
evaluate (&filenames.bestfile_2619="PREVIT:complex_9.pdb")
evaluate (&filenames.bestfile_2620="PREVIT:complex_10.pdb")
evaluate (&filenames.bestfile_2621="PREVIT:complex_1.pdb")
evaluate (&filenames.bestfile_2622="PREVIT:complex_2.pdb")
evaluate (&filenames.bestfile_2623="PREVIT:complex_3.pdb")
evaluate (&filenames.bestfile_2624="PREVIT:complex_4.pdb")
evaluate (&filenames.bestfile_2625="PREVIT:complex_5.pdb")
evaluate (&filenames.bestfile_2626="PREVIT:complex_6.pdb")
evaluate (&filenames.bestfile_2627="PREVIT:complex_7.pdb")
evaluate (&filenames.bestfile_2628="PREVIT:complex_8.pdb")
evaluate (&filenames.bestfile_2629="PREVIT:complex_9.pdb")
evaluate (&filenames.bestfile_2630="PREVIT:complex_10.pdb")
evaluate (&filenames.bestfile_2631="PREVIT:complex_1.pdb")
evaluate (&filenames.bestfile_2632="PREVIT:complex_2.pdb")
evaluate (&filenames.bestfile_2633="PREVIT:complex_3.pdb")
evaluate (&filenames.bestfile_2634="PREVIT:complex_4.pdb")
evaluate (&filenames.bestfile_2635="PREVIT:complex_5.pdb")
evaluate (&filenames.bestfile_2636="PREVIT:complex_6.pdb")
evaluate (&filenames.bestfile_2637="PREVIT:complex_7.pdb")
evaluate (&filenames.bestfile_2638="PREVIT:complex_8.pdb")
evaluate (&filenames.bestfile_2639="PREVIT:complex_9.pdb")
evaluate (&filenames.bestfile_2640="PREVIT:complex_10.pdb")
evaluate (&filenames.bestfile_2641="PREVIT:complex_1.pdb")
evaluate (&filenames.bestfile_2642="PREVIT:complex_2.pdb")
evaluate (&filenames.bestfile_2643="PREVIT:complex_3.pdb")
evaluate (&filenames.bestfile_2644="PREVIT:complex_4.pdb")
evaluate (&filenames.bestfile_2645="PREVIT:complex_5.pdb")
evaluate (&filenames.bestfile_2646="PREVIT:complex_6.pdb")
evaluate (&filenames.bestfile_2647="PREVIT:complex_7.pdb")
evaluate (&filenames.bestfile_2648="PREVIT:complex_8.pdb")
evaluate (&filenames.bestfile_2649="PREVIT:complex_9.pdb")
evaluate (&filenames.bestfile_2650="PREVIT:complex_10.pdb")
evaluate (&filenames.bestfile_2651="PREVIT:complex_1.pdb")
evaluate (&filenames.bestfile_2652="PREVIT:complex_2.pdb")
evaluate (&filenames.bestfile_2653="PREVIT:complex_3.pdb")
evaluate (&filenames.bestfile_2654="PREVIT:complex_4.pdb")
evaluate (&filenames.bestfile_2655="PREVIT:complex_5.pdb")
evaluate (&filenames.bestfile_2656="PREVIT:complex_6.pdb")
evaluate (&filenames.bestfile_2657="PREVIT:complex_7.pdb")
evaluate (&filenames.bestfile_2658="PREVIT:complex_8.pdb")
evaluate (&filenames.bestfile_2659="PREVIT:complex_9.pdb")
evaluate (&filenames.bestfile_2660="PREVIT:complex_10.pdb")
evaluate (&filenames.bestfile_2661="PREVIT:complex_1.pdb")
evaluate (&filenames.bestfile_2662="PREVIT:complex_2.pdb")
evaluate (&filenames.bestfile_2663="PREVIT:complex_3.pdb")
evaluate (&filenames.bestfile_2664="PREVIT:complex_4.pdb")
evaluate (&filenames.bestfile_2665="PREVIT:complex_5.pdb")
evaluate (&filenames.bestfile_2666="PREVIT:complex_6.pdb")
evaluate (&filenames.bestfile_2667="PREVIT:complex_7.pdb")
evaluate (&filenames.bestfile_2668="PREVIT:complex_8.pdb")
evaluate (&filenames.bestfile_2669="PREVIT:complex_9.pdb")
evaluate (&filenames.bestfile_2670="PREVIT:complex_10.pdb")
evaluate (&filenames.bestfile_2671="PREVIT:complex_1.pdb")
evaluate (&filenames.bestfile_2672="PREVIT:complex_2.pdb")
evaluate (&filenames.bestfile_2673="PREVIT:complex_3.pdb")
evaluate (&filenames.bestfile_2674="PREVIT:complex_4.pdb")
evaluate (&filenames.bestfile_2675="PREVIT:complex_5.pdb")
evaluate (&filenames.bestfile_2676="PREVIT:complex_6.pdb")
evaluate (&filenames.bestfile_2677="PREVIT:complex_7.pdb")
evaluate (&filenames.bestfile_2678="PREVIT:complex_8.pdb")
evaluate (&filenames.bestfile_2679="PREVIT:complex_9.pdb")
evaluate (&filenames.bestfile_2680="PREVIT:complex_10.pdb")
evaluate (&filenames.bestfile_2681="PREVIT:complex_1.pdb")
evaluate (&filenames.bestfile_2682="PREVIT:complex_2.pdb")
evaluate (&filenames.bestfile_2683="PREVIT:complex_3.pdb")
evaluate (&filenames.bestfile_2684="PREVIT:complex_4.pdb")
evaluate (&filenames.bestfile_2685="PREVIT:complex_5.pdb")
evaluate (&filenames.bestfile_2686="PREVIT:complex_6.pdb")
evaluate (&filenames.bestfile_2687="PREVIT:complex_7.pdb")
evaluate (&filenames.bestfile_2688="PREVIT:complex_8.pdb")
evaluate (&filenames.bestfile_2689="PREVIT:complex_9.pdb")
evaluate (&filenames.bestfile_2690="PREVIT:complex_10.pdb")
evaluate (&filenames.bestfile_2691="PREVIT:complex_1.pdb")
evaluate (&filenames.bestfile_2692="PREVIT:complex_2.pdb")
evaluate (&filenames.bestfile_2693="PREVIT:complex_3.pdb")
evaluate (&filenames.bestfile_2694="PREVIT:complex_4.pdb")
evaluate (&filenames.bestfile_2695="PREVIT:complex_5.pdb")
evaluate (&filenames.bestfile_2696="PREVIT:complex_6.pdb")
evaluate (&filenames.bestfile_2697="PREVIT:complex_7.pdb")
evaluate (&filenames.bestfile_2698="PREVIT:complex_8.pdb")
evaluate (&filenames.bestfile_2699="PREVIT:complex_9.pdb")
evaluate (&filenames.bestfile_2700="PREVIT:complex_10.pdb")
evaluate (&filenames.bestfile_2701="PREVIT:complex_1.pdb")
evaluate (&filenames.bestfile_2702="PREVIT:complex_2.pdb")
evaluate (&filenames.bestfile_2703="PREVIT:complex_3.pdb")
evaluate (&filenames.bestfile_2704="PREVIT:complex_4.pdb")
evaluate (&filenames.bestfile_2705="PREVIT:complex_5.pdb")
evaluate (&filenames.bestfile_2706="PREVIT:complex_6.pdb")
evaluate (&filenames.bestfile_2707="PREVIT:complex_7.pdb")
evaluate (&filenames.bestfile_2708="PREVIT:complex_8.pdb")
evaluate (&filenames.bestfile_2709="PREVIT:complex_9.pdb")
evaluate (&filenames.bestfile_2710="PREVIT:complex_10.pdb")
evaluate (&filenames.bestfile_2711="PREVIT:complex_1.pdb")
evaluate (&filenames.bestfile_2712="PREVIT:complex_2.pdb")
evaluate (&filenames.bestfile_2713="PREVIT:complex_3.pdb")
evaluate (&filenames.bestfile_2714="PREVIT:complex_4.pdb")
evaluate (&filenames.bestfile_2715="PREVIT:complex_5.pdb")
evaluate (&filenames.bestfile_2716="PREVIT:complex_6.pdb")
evaluate (&filenames.bestfile_2717="PREVIT:complex_7.pdb")
evaluate (&filenames.bestfile_2718="PREVIT:complex_8.pdb")
evaluate (&filenames.bestfile_2719="PREVIT:complex_9.pdb")
evaluate (&filenames.bestfile_2720="PREVIT:complex_10.pdb")
evaluate (&filenames.bestfile_2721="PREVIT:complex_1.pdb")
evaluate (&filenames.bestfile_2722="PREVIT:complex_2.pdb")
evaluate (&filenames.bestfile_2723="PREVIT:complex_3.pdb")
evaluate (&filenames.bestfile_2724="PREVIT:complex_4.pdb")
evaluate (&filenames.bestfile_2725="PREVIT:complex_5.pdb")
evaluate (&filenames.bestfile_2726="PREVIT:complex_6.pdb")
evaluate (&filenames.bestfile_2727="PREVIT:complex_7.pdb")
evaluate (&filenames.bestfile_2728="PREVIT:complex_8.pdb")
evaluate (&filenames.bestfile_2729="PREVIT:complex_9.pdb")
evaluate (&filenames.bestfile_2730="PREVIT:complex_10.pdb")
evaluate (&filenames.bestfile_2731="PREVIT:complex_1.pdb")
evaluate (&filenames.bestfile_2732="PREVIT:complex_2.pdb")
evaluate (&filenames.bestfile_2733="PREVIT:complex_3.pdb")
evaluate (&filenames.bestfile_2734="PREVIT:complex_4.pdb")
evaluate (&filenames.bestfile_2735="PREVIT:complex_5.pdb")
evaluate (&filenames.bestfile_2736="PREVIT:complex_6.pdb")
evaluate (&filenames.bestfile_2737="PREVIT:complex_7.pdb")
evaluate (&filenames.bestfile_2738="PREVIT:complex_8.pdb")
evaluate (&filenames.bestfile_2739="PREVIT:complex_9.pdb")
evaluate (&filenames.bestfile_2740="PREVIT:complex_10.pdb")
evaluate (&filenames.bestfile_2741="PREVIT:complex_1.pdb")
evaluate (&filenames.bestfile_2742="PREVIT:complex_2.pdb")
evaluate (&filenames.bestfile_2743="PREVIT:complex_3.pdb")
evaluate (&filenames.bestfile_2744="PREVIT:complex_4.pdb")
evaluate (&filenames.bestfile_2745="PREVIT:complex_5.pdb")
evaluate (&filenames.bestfile_2746="PREVIT:complex_6.pdb")
evaluate (&filenames.bestfile_2747="PREVIT:complex_7.pdb")
evaluate (&filenames.bestfile_2748="PREVIT:complex_8.pdb")
evaluate (&filenames.bestfile_2749="PREVIT:complex_9.pdb")
evaluate (&filenames.bestfile_2750="PREVIT:complex_10.pdb")
evaluate (&filenames.bestfile_2751="PREVIT:complex_1.pdb")
evaluate (&filenames.bestfile_2752="PREVIT:complex_2.pdb")
evaluate (&filenames.bestfile_2753="PREVIT:complex_3.pdb")
evaluate (&filenames.bestfile_2754="PREVIT:complex_4.pdb")
evaluate (&filenames.bestfile_2755="PREVIT:complex_5.pdb")
evaluate (&filenames.bestfile_2756="PREVIT:complex_6.pdb")
evaluate (&filenames.bestfile_2757="PREVIT:complex_7.pdb")
evaluate (&filenames.bestfile_2758="PREVIT:complex_8.pdb")
evaluate (&filenames.bestfile_2759="PREVIT:complex_9.pdb")
evaluate (&filenames.bestfile_2760="PREVIT:complex_10.pdb")
evaluate (&filenames.bestfile_2761="PREVIT:complex_1.pdb")
evaluate (&filenames.bestfile_2762="PREVIT:complex_2.pdb")
evaluate (&filenames.bestfile_2763="PREVIT:complex_3.pdb")
evaluate (&filenames.bestfile_2764="PREVIT:complex_4.pdb")
evaluate (&filenames.bestfile_2765="PREVIT:complex_5.pdb")
evaluate (&filenames.bestfile_2766="PREVIT:complex_6.pdb")
evaluate (&filenames.bestfile_2767="PREVIT:complex_7.pdb")
evaluate (&filenames.bestfile_2768="PREVIT:complex_8.pdb")
evaluate (&filenames.bestfile_2769="PREVIT:complex_9.pdb")
evaluate (&filenames.bestfile_2770="PREVIT:complex_10.pdb")
evaluate (&filenames.bestfile_2771="PREVIT:complex_1.pdb")
evaluate (&filenames.bestfile_2772="PREVIT:complex_2.pdb")
evaluate (&filenames.bestfile_2773="PREVIT:complex_3.pdb")
evaluate (&filenames.bestfile_2774="PREVIT:complex_4.pdb")
evaluate (&filenames.bestfile_2775="PREVIT:complex_5.pdb")
evaluate (&filenames.bestfile_2776="PREVIT:complex_6.pdb")
evaluate (&filenames.bestfile_2777="PREVIT:complex_7.pdb")
evaluate (&filenames.bestfile_2778="PREVIT:complex_8.pdb")
evaluate (&filenames.bestfile_2779="PREVIT:complex_9.pdb")
evaluate (&filenames.bestfile_2780="PREVIT:complex_10.pdb")
evaluate (&filenames.bestfile_2781="PREVIT:complex_1.pdb")
evaluate (&filenames.bestfile_2782="PREVIT:complex_2.pdb")
evaluate (&filenames.bestfile_2783="PREVIT:complex_3.pdb")
evaluate (&filenames.bestfile_2784="PREVIT:complex_4.pdb")
evaluate (&filenames.bestfile_2785="PREVIT:complex_5.pdb")
evaluate (&filenames.bestfile_2786="PREVIT:complex_6.pdb")
evaluate (&filenames.bestfile_2787="PREVIT:complex_7.pdb")
evaluate (&filenames.bestfile_2788="PREVIT:complex_8.pdb")
evaluate (&filenames.bestfile_2789="PREVIT:complex_9.pdb")
evaluate (&filenames.bestfile_2790="PREVIT:complex_10.pdb")
evaluate (&filenames.bestfile_2791="PREVIT:complex_1.pdb")
evaluate (&filenames.bestfile_2792="PREVIT:complex_2.pdb")
evaluate (&filenames.bestfile_2793="PREVIT:complex_3.pdb")
evaluate (&filenames.bestfile_2794="PREVIT:complex_4.pdb")
evaluate (&filenames.bestfile_2795="PREVIT:complex_5.pdb")
evaluate (&filenames.bestfile_2796="PREVIT:complex_6.pdb")
evaluate (&filenames.bestfile_2797="PREVIT:complex_7.pdb")
evaluate (&filenames.bestfile_2798="PREVIT:complex_8.pdb")
evaluate (&filenames.bestfile_2799="PREVIT:complex_9.pdb")
evaluate (&filenames.bestfile_2800="PREVIT:complex_10.pdb")
evaluate (&filenames.bestfile_2801="PREVIT:complex_1.pdb")
evaluate (&filenames.bestfile_2802="PREVIT:complex_2.pdb")
evaluate (&filenames.bestfile_2803="PREVIT:complex_3.pdb")
evaluate (&filenames.bestfile_2804="PREVIT:complex_4.pdb")
evaluate (&filenames.bestfile_2805="PREVIT:complex_5.pdb")
evaluate (&filenames.bestfile_2806="PREVIT:complex_6.pdb")
evaluate (&filenames.bestfile_2807="PREVIT:complex_7.pdb")
evaluate (&filenames.bestfile_2808="PREVIT:complex_8.pdb")
evaluate (&filenames.bestfile_2809="PREVIT:complex_9.pdb")
evaluate (&filenames.bestfile_2810="PREVIT:complex_10.pdb")
evaluate (&filenames.bestfile_2811="PREVIT:complex_1.pdb")
evaluate (&filenames.bestfile_2812="PREVIT:complex_2.pdb")
evaluate (&filenames.bestfile_2813="PREVIT:complex_3.pdb")
evaluate (&filenames.bestfile_2814="PREVIT:complex_4.pdb")
evaluate (&filenames.bestfile_2815="PREVIT:complex_5.pdb")
evaluate (&filenames.bestfile_2816="PREVIT:complex_6.pdb")
evaluate (&filenames.bestfile_2817="PREVIT:complex_7.pdb")
evaluate (&filenames.bestfile_2818="PREVIT:complex_8.pdb")
evaluate (&filenames.bestfile_2819="PREVIT:complex_9.pdb")
evaluate (&filenames.bestfile_2820="PREVIT:complex_10.pdb")
evaluate (&filenames.bestfile_2821="PREVIT:complex_1.pdb")
evaluate (&filenames.bestfile_2822="PREVIT:complex_2.pdb")
evaluate (&filenames.bestfile_2823="PREVIT:complex_3.pdb")
evaluate (&filenames.bestfile_2824="PREVIT:complex_4.pdb")
evaluate (&filenames.bestfile_2825="PREVIT:complex_5.pdb")
evaluate (&filenames.bestfile_2826="PREVIT:complex_6.pdb")
evaluate (&filenames.bestfile_2827="PREVIT:complex_7.pdb")
evaluate (&filenames.bestfile_2828="PREVIT:complex_8.pdb")
evaluate (&filenames.bestfile_2829="PREVIT:complex_9.pdb")
evaluate (&filenames.bestfile_2830="PREVIT:complex_10.pdb")
evaluate (&filenames.bestfile_2831="PREVIT:complex_1.pdb")
evaluate (&filenames.bestfile_2832="PREVIT:complex_2.pdb")
evaluate (&filenames.bestfile_2833="PREVIT:complex_3.pdb")
evaluate (&filenames.bestfile_2834="PREVIT:complex_4.pdb")
evaluate (&filenames.bestfile_2835="PREVIT:complex_5.pdb")
evaluate (&filenames.bestfile_2836="PREVIT:complex_6.pdb")
evaluate (&filenames.bestfile_2837="PREVIT:complex_7.pdb")
evaluate (&filenames.bestfile_2838="PREVIT:complex_8.pdb")
evaluate (&filenames.bestfile_2839="PREVIT:complex_9.pdb")
evaluate (&filenames.bestfile_2840="PREVIT:complex_10.pdb")
evaluate (&filenames.bestfile_2841="PREVIT:complex_1.pdb")
evaluate (&filenames.bestfile_2842="PREVIT:complex_2.pdb")
evaluate (&filenames.bestfile_2843="PREVIT:complex_3.pdb")
evaluate (&filenames.bestfile_2844="PREVIT:complex_4.pdb")
evaluate (&filenames.bestfile_2845="PREVIT:complex_5.pdb")
evaluate (&filenames.bestfile_2846="PREVIT:complex_6.pdb")
evaluate (&filenames.bestfile_2847="PREVIT:complex_7.pdb")
evaluate (&filenames.bestfile_2848="PREVIT:complex_8.pdb")
evaluate (&filenames.bestfile_2849="PREVIT:complex_9.pdb")
evaluate (&filenames.bestfile_2850="PREVIT:complex_10.pdb")
evaluate (&filenames.bestfile_2851="PREVIT:complex_1.pdb")
evaluate (&filenames.bestfile_2852="PREVIT:complex_2.pdb")
evaluate (&filenames.bestfile_2853="PREVIT:complex_3.pdb")
evaluate (&filenames.bestfile_2854="PREVIT:complex_4.pdb")
evaluate (&filenames.bestfile_2855="PREVIT:complex_5.pdb")
evaluate (&filenames.bestfile_2856="PREVIT:complex_6.pdb")
evaluate (&filenames.bestfile_2857="PREVIT:complex_7.pdb")
evaluate (&filenames.bestfile_2858="PREVIT:complex_8.pdb")
evaluate (&filenames.bestfile_2859="PREVIT:complex_9.pdb")
evaluate (&filenames.bestfile_2860="PREVIT:complex_10.pdb")
evaluate (&filenames.bestfile_2861="PREVIT:complex_1.pdb")
evaluate (&filenames.bestfile_2862="PREVIT:complex_2.pdb")
evaluate (&filenames.bestfile_2863="PREVIT:complex_3.pdb")
evaluate (&filenames.bestfile_2864="PREVIT:complex_4.pdb")
evaluate (&filenames.bestfile_2865="PREVIT:complex_5.pdb")
evaluate (&filenames.bestfile_2866="PREVIT:complex_6.pdb")
evaluate (&filenames.bestfile_2867="PREVIT:complex_7.pdb")
evaluate (&filenames.bestfile_2868="PREVIT:complex_8.pdb")
evaluate (&filenames.bestfile_2869="PREVIT:complex_9.pdb")
evaluate (&filenames.bestfile_2870="PREVIT:complex_10.pdb")
evaluate (&filenames.bestfile_2871="PREVIT:complex_1.pdb")
evaluate (&filenames.bestfile_2872="PREVIT:complex_2.pdb")
evaluate (&filenames.bestfile_2873="PREVIT:complex_3.pdb")
evaluate (&filenames.bestfile_2874="PREVIT:complex_4.pdb")
evaluate (&filenames.bestfile_2875="PREVIT:complex_5.pdb")
evaluate (&filenames.bestfile_2876="PREVIT:complex_6.pdb")
evaluate (&filenames.bestfile_2877="PREVIT:complex_7.pdb")
evaluate (&filenames.bestfile_2878="PREVIT:complex_8.pdb")
evaluate (&filenames.bestfile_2879="PREVIT:complex_9.pdb")
evaluate (&filenames.bestfile_2880="PREVIT:complex_10.pdb")
evaluate (&filenames.bestfile_2881="PREVIT:complex_1.pdb")
evaluate (&filenames.bestfile_2882="PREVIT:complex_2.pdb")
evaluate (&filenames.bestfile_2883="PREVIT:complex_3.pdb")
evaluate (&filenames.bestfile_2884="PREVIT:complex_4.pdb")
evaluate (&filenames.bestfile_2885="PREVIT:complex_5.pdb")
evaluate (&filenames.bestfile_2886="PREVIT:complex_6.pdb")
evaluate (&filenames.bestfile_2887="PREVIT:complex_7.pdb")
evaluate (&filenames.bestfile_2888="PREVIT:complex_8.pdb")
evaluate (&filenames.bestfile_2889="PREVIT:complex_9.pdb")
evaluate (&filenames.bestfile_2890="PREVIT:complex_10.pdb")
evaluate (&filenames.bestfile_2891="PREVIT:complex_1.pdb")
evaluate (&filenames.bestfile_2892="PREVIT:complex_2.pdb")
evaluate (&filenames.bestfile_2893="PREVIT:complex_3.pdb")
evaluate (&filenames.bestfile_2894="PREVIT:complex_4.pdb")
evaluate (&filenames.bestfile_2895="PREVIT:complex_5.pdb")
evaluate (&filenames.bestfile_2896="PREVIT:complex_6.pdb")
evaluate (&filenames.bestfile_2897="PREVIT:complex_7.pdb")
evaluate (&filenames.bestfile_2898="PREVIT:complex_8.pdb")
evaluate (&filenames.bestfile_2899="PREVIT:complex_9.pdb")
evaluate (&filenames.bestfile_2900="PREVIT:complex_10.pdb")
evaluate (&filenames.bestfile_2901="PREVIT:complex_1.pdb")
evaluate (&filenames.bestfile_2902="PREVIT:complex_2.pdb")
evaluate (&filenames.bestfile_2903="PREVIT:complex_3.pdb")
evaluate (&filenames.bestfile_2904="PREVIT:complex_4.pdb")
evaluate (&filenames.bestfile_2905="PREVIT:complex_5.pdb")
evaluate (&filenames.bestfile_2906="PREVIT:complex_6.pdb")
evaluate (&filenames.bestfile_2907="PREVIT:complex_7.pdb")
evaluate (&filenames.bestfile_2908="PREVIT:complex_8.pdb")
evaluate (&filenames.bestfile_2909="PREVIT:complex_9.pdb")
evaluate (&filenames.bestfile_2910="PREVIT:complex_10.pdb")
evaluate (&filenames.bestfile_2911="PREVIT:complex_1.pdb")
evaluate (&filenames.bestfile_2912="PREVIT:complex_2.pdb")
evaluate (&filenames.bestfile_2913="PREVIT:complex_3.pdb")
evaluate (&filenames.bestfile_2914="PREVIT:complex_4.pdb")
evaluate (&filenames.bestfile_2915="PREVIT:complex_5.pdb")
evaluate (&filenames.bestfile_2916="PREVIT:complex_6.pdb")
evaluate (&filenames.bestfile_2917="PREVIT:complex_7.pdb")
evaluate (&filenames.bestfile_2918="PREVIT:complex_8.pdb")
evaluate (&filenames.bestfile_2919="PREVIT:complex_9.pdb")
evaluate (&filenames.bestfile_2920="PREVIT:complex_10.pdb")
evaluate (&filenames.bestfile_2921="PREVIT:complex_1.pdb")
evaluate (&filenames.bestfile_2922="PREVIT:complex_2.pdb")
evaluate (&filenames.bestfile_2923="PREVIT:complex_3.pdb")
evaluate (&filenames.bestfile_2924="PREVIT:complex_4.pdb")
evaluate (&filenames.bestfile_2925="PREVIT:complex_5.pdb")
evaluate (&filenames.bestfile_2926="PREVIT:complex_6.pdb")
evaluate (&filenames.bestfile_2927="PREVIT:complex_7.pdb")
evaluate (&filenames.bestfile_2928="PREVIT:complex_8.pdb")
evaluate (&filenames.bestfile_2929="PREVIT:complex_9.pdb")
evaluate (&filenames.bestfile_2930="PREVIT:complex_10.pdb")
evaluate (&filenames.bestfile_2931="PREVIT:complex_1.pdb")
evaluate (&filenames.bestfile_2932="PREVIT:complex_2.pdb")
evaluate (&filenames.bestfile_2933="PREVIT:complex_3.pdb")
evaluate (&filenames.bestfile_2934="PREVIT:complex_4.pdb")
evaluate (&filenames.bestfile_2935="PREVIT:complex_5.pdb")
evaluate (&filenames.bestfile_2936="PREVIT:complex_6.pdb")
evaluate (&filenames.bestfile_2937="PREVIT:complex_7.pdb")
evaluate (&filenames.bestfile_2938="PREVIT:complex_8.pdb")
evaluate (&filenames.bestfile_2939="PREVIT:complex_9.pdb")
evaluate (&filenames.bestfile_2940="PREVIT:complex_10.pdb")
evaluate (&filenames.bestfile_2941="PREVIT:complex_1.pdb")
evaluate (&filenames.bestfile_2942="PREVIT:complex_2.pdb")
evaluate (&filenames.bestfile_2943="PREVIT:complex_3.pdb")
evaluate (&filenames.bestfile_2944="PREVIT:complex_4.pdb")
evaluate (&filenames.bestfile_2945="PREVIT:complex_5.pdb")
evaluate (&filenames.bestfile_2946="PREVIT:complex_6.pdb")
evaluate (&filenames.bestfile_2947="PREVIT:complex_7.pdb")
evaluate (&filenames.bestfile_2948="PREVIT:complex_8.pdb")
evaluate (&filenames.bestfile_2949="PREVIT:complex_9.pdb")
evaluate (&filenames.bestfile_2950="PREVIT:complex_10.pdb")
evaluate (&filenames.bestfile_2951="PREVIT:complex_1.pdb")
evaluate (&filenames.bestfile_2952="PREVIT:complex_2.pdb")
evaluate (&filenames.bestfile_2953="PREVIT:complex_3.pdb")
evaluate (&filenames.bestfile_2954="PREVIT:complex_4.pdb")
evaluate (&filenames.bestfile_2955="PREVIT:complex_5.pdb")
evaluate (&filenames.bestfile_2956="PREVIT:complex_6.pdb")
evaluate (&filenames.bestfile_2957="PREVIT:complex_7.pdb")
evaluate (&filenames.bestfile_2958="PREVIT:complex_8.pdb")
evaluate (&filenames.bestfile_2959="PREVIT:complex_9.pdb")
evaluate (&filenames.bestfile_2960="PREVIT:complex_10.pdb")
evaluate (&filenames.bestfile_2961="PREVIT:complex_1.pdb")
evaluate (&filenames.bestfile_2962="PREVIT:complex_2.pdb")
evaluate (&filenames.bestfile_2963="PREVIT:complex_3.pdb")
evaluate (&filenames.bestfile_2964="PREVIT:complex_4.pdb")
evaluate (&filenames.bestfile_2965="PREVIT:complex_5.pdb")
evaluate (&filenames.bestfile_2966="PREVIT:complex_6.pdb")
evaluate (&filenames.bestfile_2967="PREVIT:complex_7.pdb")
evaluate (&filenames.bestfile_2968="PREVIT:complex_8.pdb")
evaluate (&filenames.bestfile_2969="PREVIT:complex_9.pdb")
evaluate (&filenames.bestfile_2970="PREVIT:complex_10.pdb")
evaluate (&filenames.bestfile_2971="PREVIT:complex_1.pdb")
evaluate (&filenames.bestfile_2972="PREVIT:complex_2.pdb")
evaluate (&filenames.bestfile_2973="PREVIT:complex_3.pdb")
evaluate (&filenames.bestfile_2974="PREVIT:complex_4.pdb")
evaluate (&filenames.bestfile_2975="PREVIT:complex_5.pdb")
evaluate (&filenames.bestfile_2976="PREVIT:complex_6.pdb")
evaluate (&filenames.bestfile_2977="PREVIT:complex_7.pdb")
evaluate (&filenames.bestfile_2978="PREVIT:complex_8.pdb")
evaluate (&filenames.bestfile_2979="PREVIT:complex_9.pdb")
evaluate (&filenames.bestfile_2980="PREVIT:complex_10.pdb")
evaluate (&filenames.bestfile_2981="PREVIT:complex_1.pdb")
evaluate (&filenames.bestfile_2982="PREVIT:complex_2.pdb")
evaluate (&filenames.bestfile_2983="PREVIT:complex_3.pdb")
evaluate (&filenames.bestfile_2984="PREVIT:complex_4.pdb")
evaluate (&filenames.bestfile_2985="PREVIT:complex_5.pdb")
evaluate (&filenames.bestfile_2986="PREVIT:complex_6.pdb")
evaluate (&filenames.bestfile_2987="PREVIT:complex_7.pdb")
evaluate (&filenames.bestfile_2988="PREVIT:complex_8.pdb")
evaluate (&filenames.bestfile_2989="PREVIT:complex_9.pdb")
evaluate (&filenames.bestfile_2990="PREVIT:complex_10.pdb")
evaluate (&filenames.bestfile_2991="PREVIT:complex_1.pdb")
evaluate (&filenames.bestfile_2992="PREVIT:complex_2.pdb")
evaluate (&filenames.bestfile_2993="PREVIT:complex_3.pdb")
evaluate (&filenames.bestfile_2994="PREVIT:complex_4.pdb")
evaluate (&filenames.bestfile_2995="PREVIT:complex_5.pdb")
evaluate (&filenames.bestfile_2996="PREVIT:complex_6.pdb")
evaluate (&filenames.bestfile_2997="PREVIT:complex_7.pdb")
evaluate (&filenames.bestfile_2998="PREVIT:complex_8.pdb")
evaluate (&filenames.bestfile_2999="PREVIT:complex_9.pdb")
evaluate (&filenames.bestfile_3000="PREVIT:complex_10.pdb")
evaluate (&filenames.bestfile_3001="PREVIT:complex_1.pdb")
evaluate (&filenames.bestfile_3002="PREVIT:complex_2.pdb")
evaluate (&filenames.bestfile_3003="PREVIT:complex_3.pdb")
evaluate (&filenames.bestfile_3004="PREVIT:complex_4.pdb")
evaluate (&filenames.bestfile_3005="PREVIT:complex_5.pdb")
evaluate (&filenames.bestfile_3006="PREVIT:complex_6.pdb")
evaluate (&filenames.bestfile_3007="PREVIT:complex_7.pdb")
evaluate (&filenames.bestfile_3008="PREVIT:complex_8.pdb")
evaluate (&filenames.bestfile_3009="PREVIT:complex_9.pdb")
evaluate (&filenames.bestfile_3010="PREVIT:complex_10.pdb")
evaluate (&filenames.bestfile_3011="PREVIT:complex_1.pdb")
evaluate (&filenames.bestfile_3012="PREVIT:complex_2.pdb")
evaluate (&filenames.bestfile_3013="PREVIT:complex_3.pdb")
evaluate (&filenames.bestfile_3014="PREVIT:complex_4.pdb")
evaluate (&filenames.bestfile_3015="PREVIT:complex_5.pdb")
evaluate (&filenames.bestfile_3016="PREVIT:complex_6.pdb")
evaluate (&filenames.bestfile_3017="PREVIT:complex_7.pdb")
evaluate (&filenames.bestfile_3018="PREVIT:complex_8.pdb")
evaluate (&filenames.bestfile_3019="PREVIT:complex_9.pdb")
evaluate (&filenames.bestfile_3020="PREVIT:complex_10.pdb")
evaluate (&filenames.bestfile_3021="PREVIT:complex_1.pdb")
evaluate (&filenames.bestfile_3022="PREVIT:complex_2.pdb")
evaluate (&filenames.bestfile_3023="PREVIT:complex_3.pdb")
evaluate (&filenames.bestfile_3024="PREVIT:complex_4.pdb")
evaluate (&filenames.bestfile_3025="PREVIT:complex_5.pdb")
evaluate (&filenames.bestfile_3026="PREVIT:complex_6.pdb")
evaluate (&filenames.bestfile_3027="PREVIT:complex_7.pdb")
evaluate (&filenames.bestfile_3028="PREVIT:complex_8.pdb")
evaluate (&filenames.bestfile_3029="PREVIT:complex_9.pdb")
evaluate (&filenames.bestfile_3030="PREVIT:complex_10.pdb")
evaluate (&filenames.bestfile_3031="PREVIT:complex_1.pdb")
evaluate (&filenames.bestfile_3032="PREVIT:complex_2.pdb")
evaluate (&filenames.bestfile_3033="PREVIT:complex_3.pdb")
evaluate (&filenames.bestfile_3034="PREVIT:complex_4.pdb")
evaluate (&filenames.bestfile_3035="PREVIT:complex_5.pdb")
evaluate (&filenames.bestfile_3036="PREVIT:complex_6.pdb")
evaluate (&filenames.bestfile_3037="PREVIT:complex_7.pdb")
evaluate (&filenames.bestfile_3038="PREVIT:complex_8.pdb")
evaluate (&filenames.bestfile_3039="PREVIT:complex_9.pdb")
evaluate (&filenames.bestfile_3040="PREVIT:complex_10.pdb")
evaluate (&filenames.bestfile_3041="PREVIT:complex_1.pdb")
evaluate (&filenames.bestfile_3042="PREVIT:complex_2.pdb")
evaluate (&filenames.bestfile_3043="PREVIT:complex_3.pdb")
evaluate (&filenames.bestfile_3044="PREVIT:complex_4.pdb")
evaluate (&filenames.bestfile_3045="PREVIT:complex_5.pdb")
evaluate (&filenames.bestfile_3046="PREVIT:complex_6.pdb")
evaluate (&filenames.bestfile_3047="PREVIT:complex_7.pdb")
evaluate (&filenames.bestfile_3048="PREVIT:complex_8.pdb")
evaluate (&filenames.bestfile_3049="PREVIT:complex_9.pdb")
evaluate (&filenames.bestfile_3050="PREVIT:complex_10.pdb")
evaluate (&filenames.bestfile_3051="PREVIT:complex_1.pdb")
evaluate (&filenames.bestfile_3052="PREVIT:complex_2.pdb")
evaluate (&filenames.bestfile_3053="PREVIT:complex_3.pdb")
evaluate (&filenames.bestfile_3054="PREVIT:complex_4.pdb")
evaluate (&filenames.bestfile_3055="PREVIT:complex_5.pdb")
evaluate (&filenames.bestfile_3056="PREVIT:complex_6.pdb")
evaluate (&filenames.bestfile_3057="PREVIT:complex_7.pdb")
evaluate (&filenames.bestfile_3058="PREVIT:complex_8.pdb")
evaluate (&filenames.bestfile_3059="PREVIT:complex_9.pdb")
evaluate (&filenames.bestfile_3060="PREVIT:complex_10.pdb")
evaluate (&filenames.bestfile_3061="PREVIT:complex_1.pdb")
evaluate (&filenames.bestfile_3062="PREVIT:complex_2.pdb")
evaluate (&filenames.bestfile_3063="PREVIT:complex_3.pdb")
evaluate (&filenames.bestfile_3064="PREVIT:complex_4.pdb")
evaluate (&filenames.bestfile_3065="PREVIT:complex_5.pdb")
evaluate (&filenames.bestfile_3066="PREVIT:complex_6.pdb")
evaluate (&filenames.bestfile_3067="PREVIT:complex_7.pdb")
evaluate (&filenames.bestfile_3068="PREVIT:complex_8.pdb")
evaluate (&filenames.bestfile_3069="PREVIT:complex_9.pdb")
evaluate (&filenames.bestfile_3070="PREVIT:complex_10.pdb")
evaluate (&filenames.bestfile_3071="PREVIT:complex_1.pdb")
evaluate (&filenames.bestfile_3072="PREVIT:complex_2.pdb")
evaluate (&filenames.bestfile_3073="PREVIT:complex_3.pdb")
evaluate (&filenames.bestfile_3074="PREVIT:complex_4.pdb")
evaluate (&filenames.bestfile_3075="PREVIT:complex_5.pdb")
evaluate (&filenames.bestfile_3076="PREVIT:complex_6.pdb")
evaluate (&filenames.bestfile_3077="PREVIT:complex_7.pdb")
evaluate (&filenames.bestfile_3078="PREVIT:complex_8.pdb")
evaluate (&filenames.bestfile_3079="PREVIT:complex_9.pdb")
evaluate (&filenames.bestfile_3080="PREVIT:complex_10.pdb")
evaluate (&filenames.bestfile_3081="PREVIT:complex_1.pdb")
evaluate (&filenames.bestfile_3082="PREVIT:complex_2.pdb")
evaluate (&filenames.bestfile_3083="PREVIT:complex_3.pdb")
evaluate (&filenames.bestfile_3084="PREVIT:complex_4.pdb")
evaluate (&filenames.bestfile_3085="PREVIT:complex_5.pdb")
evaluate (&filenames.bestfile_3086="PREVIT:complex_6.pdb")
evaluate (&filenames.bestfile_3087="PREVIT:complex_7.pdb")
evaluate (&filenames.bestfile_3088="PREVIT:complex_8.pdb")
evaluate (&filenames.bestfile_3089="PREVIT:complex_9.pdb")
evaluate (&filenames.bestfile_3090="PREVIT:complex_10.pdb")
evaluate (&filenames.bestfile_3091="PREVIT:complex_1.pdb")
evaluate (&filenames.bestfile_3092="PREVIT:complex_2.pdb")
evaluate (&filenames.bestfile_3093="PREVIT:complex_3.pdb")
evaluate (&filenames.bestfile_3094="PREVIT:complex_4.pdb")
evaluate (&filenames.bestfile_3095="PREVIT:complex_5.pdb")
evaluate (&filenames.bestfile_3096="PREVIT:complex_6.pdb")
evaluate (&filenames.bestfile_3097="PREVIT:complex_7.pdb")
evaluate (&filenames.bestfile_3098="PREVIT:complex_8.pdb")
evaluate (&filenames.bestfile_3099="PREVIT:complex_9.pdb")
evaluate (&filenames.bestfile_3100="PREVIT:complex_10.pdb")
evaluate (&filenames.bestfile_3101="PREVIT:complex_1.pdb")
evaluate (&filenames.bestfile_3102="PREVIT:complex_2.pdb")
evaluate (&filenames.bestfile_3103="PREVIT:complex_3.pdb")
evaluate (&filenames.bestfile_3104="PREVIT:complex_4.pdb")
evaluate (&filenames.bestfile_3105="PREVIT:complex_5.pdb")
evaluate (&filenames.bestfile_3106="PREVIT:complex_6.pdb")
evaluate (&filenames.bestfile_3107="PREVIT:complex_7.pdb")
evaluate (&filenames.bestfile_3108="PREVIT:complex_8.pdb")
evaluate (&filenames.bestfile_3109="PREVIT:complex_9.pdb")
evaluate (&filenames.bestfile_3110="PREVIT:complex_10.pdb")
evaluate (&filenames.bestfile_3111="PREVIT:complex_1.pdb")
evaluate (&filenames.bestfile_3112="PREVIT:complex_2.pdb")
evaluate (&filenames.bestfile_3113="PREVIT:complex_3.pdb")
evaluate (&filenames.bestfile_3114="PREVIT:complex_4.pdb")
evaluate (&filenames.bestfile_3115="PREVIT:complex_5.pdb")
evaluate (&filenames.bestfile_3116="PREVIT:complex_6.pdb")
evaluate (&filenames.bestfile_3117="PREVIT:complex_7.pdb")
evaluate (&filenames.bestfile_3118="PREVIT:complex_8.pdb")
evaluate (&filenames.bestfile_3119="PREVIT:complex_9.pdb")
evaluate (&filenames.bestfile_3120="PREVIT:complex_10.pdb")
evaluate (&filenames.bestfile_3121="PREVIT:complex_1.pdb")
evaluate (&filenames.bestfile_3122="PREVIT:complex_2.pdb")
evaluate (&filenames.bestfile_3123="PREVIT:complex_3.pdb")
evaluate (&filenames.bestfile_3124="PREVIT:complex_4.pdb")
evaluate (&filenames.bestfile_3125="PREVIT:complex_5.pdb")
evaluate (&filenames.bestfile_3126="PREVIT:complex_6.pdb")
evaluate (&filenames.bestfile_3127="PREVIT:complex_7.pdb")
evaluate (&filenames.bestfile_3128="PREVIT:complex_8.pdb")
evaluate (&filenames.bestfile_3129="PREVIT:complex_9.pdb")
evaluate (&filenames.bestfile_3130="PREVIT:complex_10.pdb")
evaluate (&filenames.bestfile_3131="PREVIT:complex_1.pdb")
evaluate (&filenames.bestfile_3132="PREVIT:complex_2.pdb")
evaluate (&filenames.bestfile_3133="PREVIT:complex_3.pdb")
evaluate (&filenames.bestfile_3134="PREVIT:complex_4.pdb")
evaluate (&filenames.bestfile_3135="PREVIT:complex_5.pdb")
evaluate (&filenames.bestfile_3136="PREVIT:complex_6.pdb")
evaluate (&filenames.bestfile_3137="PREVIT:complex_7.pdb")
evaluate (&filenames.bestfile_3138="PREVIT:complex_8.pdb")
evaluate (&filenames.bestfile_3139="PREVIT:complex_9.pdb")
evaluate (&filenames.bestfile_3140="PREVIT:complex_10.pdb")
evaluate (&filenames.bestfile_3141="PREVIT:complex_1.pdb")
evaluate (&filenames.bestfile_3142="PREVIT:complex_2.pdb")
evaluate (&filenames.bestfile_3143="PREVIT:complex_3.pdb")
evaluate (&filenames.bestfile_3144="PREVIT:complex_4.pdb")
evaluate (&filenames.bestfile_3145="PREVIT:complex_5.pdb")
evaluate (&filenames.bestfile_3146="PREVIT:complex_6.pdb")
evaluate (&filenames.bestfile_3147="PREVIT:complex_7.pdb")
evaluate (&filenames.bestfile_3148="PREVIT:complex_8.pdb")
evaluate (&filenames.bestfile_3149="PREVIT:complex_9.pdb")
evaluate (&filenames.bestfile_3150="PREVIT:complex_10.pdb")
evaluate (&filenames.bestfile_3151="PREVIT:complex_1.pdb")
evaluate (&filenames.bestfile_3152="PREVIT:complex_2.pdb")
evaluate (&filenames.bestfile_3153="PREVIT:complex_3.pdb")
evaluate (&filenames.bestfile_3154="PREVIT:complex_4.pdb")
evaluate (&filenames.bestfile_3155="PREVIT:complex_5.pdb")
evaluate (&filenames.bestfile_3156="PREVIT:complex_6.pdb")
evaluate (&filenames.bestfile_3157="PREVIT:complex_7.pdb")
evaluate (&filenames.bestfile_3158="PREVIT:complex_8.pdb")
evaluate (&filenames.bestfile_3159="PREVIT:complex_9.pdb")
evaluate (&filenames.bestfile_3160="PREVIT:complex_10.pdb")
evaluate (&filenames.bestfile_3161="PREVIT:complex_1.pdb")
evaluate (&filenames.bestfile_3162="PREVIT:complex_2.pdb")
evaluate (&filenames.bestfile_3163="PREVIT:complex_3.pdb")
evaluate (&filenames.bestfile_3164="PREVIT:complex_4.pdb")
evaluate (&filenames.bestfile_3165="PREVIT:complex_5.pdb")
evaluate (&filenames.bestfile_3166="PREVIT:complex_6.pdb")
evaluate (&filenames.bestfile_3167="PREVIT:complex_7.pdb")
evaluate (&filenames.bestfile_3168="PREVIT:complex_8.pdb")
evaluate (&filenames.bestfile_3169="PREVIT:complex_9.pdb")
evaluate (&filenames.bestfile_3170="PREVIT:complex_10.pdb")
evaluate (&filenames.bestfile_3171="PREVIT:complex_1.pdb")
evaluate (&filenames.bestfile_3172="PREVIT:complex_2.pdb")
evaluate (&filenames.bestfile_3173="PREVIT:complex_3.pdb")
evaluate (&filenames.bestfile_3174="PREVIT:complex_4.pdb")
evaluate (&filenames.bestfile_3175="PREVIT:complex_5.pdb")
evaluate (&filenames.bestfile_3176="PREVIT:complex_6.pdb")
evaluate (&filenames.bestfile_3177="PREVIT:complex_7.pdb")
evaluate (&filenames.bestfile_3178="PREVIT:complex_8.pdb")
evaluate (&filenames.bestfile_3179="PREVIT:complex_9.pdb")
evaluate (&filenames.bestfile_3180="PREVIT:complex_10.pdb")
evaluate (&filenames.bestfile_3181="PREVIT:complex_1.pdb")
evaluate (&filenames.bestfile_3182="PREVIT:complex_2.pdb")
evaluate (&filenames.bestfile_3183="PREVIT:complex_3.pdb")
evaluate (&filenames.bestfile_3184="PREVIT:complex_4.pdb")
evaluate (&filenames.bestfile_3185="PREVIT:complex_5.pdb")
evaluate (&filenames.bestfile_3186="PREVIT:complex_6.pdb")
evaluate (&filenames.bestfile_3187="PREVIT:complex_7.pdb")
evaluate (&filenames.bestfile_3188="PREVIT:complex_8.pdb")
evaluate (&filenames.bestfile_3189="PREVIT:complex_9.pdb")
evaluate (&filenames.bestfile_3190="PREVIT:complex_10.pdb")
evaluate (&filenames.bestfile_3191="PREVIT:complex_1.pdb")
evaluate (&filenames.bestfile_3192="PREVIT:complex_2.pdb")
evaluate (&filenames.bestfile_3193="PREVIT:complex_3.pdb")
evaluate (&filenames.bestfile_3194="PREVIT:complex_4.pdb")
evaluate (&filenames.bestfile_3195="PREVIT:complex_5.pdb")
evaluate (&filenames.bestfile_3196="PREVIT:complex_6.pdb")
evaluate (&filenames.bestfile_3197="PREVIT:complex_7.pdb")
evaluate (&filenames.bestfile_3198="PREVIT:complex_8.pdb")
evaluate (&filenames.bestfile_3199="PREVIT:complex_9.pdb")
evaluate (&filenames.bestfile_3200="PREVIT:complex_10.pdb")
evaluate (&filenames.bestfile_3201="PREVIT:complex_1.pdb")
evaluate (&filenames.bestfile_3202="PREVIT:complex_2.pdb")
evaluate (&filenames.bestfile_3203="PREVIT:complex_3.pdb")
evaluate (&filenames.bestfile_3204="PREVIT:complex_4.pdb")
evaluate (&filenames.bestfile_3205="PREVIT:complex_5.pdb")
evaluate (&filenames.bestfile_3206="PREVIT:complex_6.pdb")
evaluate (&filenames.bestfile_3207="PREVIT:complex_7.pdb")
evaluate (&filenames.bestfile_3208="PREVIT:complex_8.pdb")
evaluate (&filenames.bestfile_3209="PREVIT:complex_9.pdb")
evaluate (&filenames.bestfile_3210="PREVIT:complex_10.pdb")
evaluate (&filenames.bestfile_3211="PREVIT:complex_1.pdb")
evaluate (&filenames.bestfile_3212="PREVIT:complex_2.pdb")
evaluate (&filenames.bestfile_3213="PREVIT:complex_3.pdb")
evaluate (&filenames.bestfile_3214="PREVIT:complex_4.pdb")
evaluate (&filenames.bestfile_3215="PREVIT:complex_5.pdb")
evaluate (&filenames.bestfile_3216="PREVIT:complex_6.pdb")
evaluate (&filenames.bestfile_3217="PREVIT:complex_7.pdb")
evaluate (&filenames.bestfile_3218="PREVIT:complex_8.pdb")
evaluate (&filenames.bestfile_3219="PREVIT:complex_9.pdb")
evaluate (&filenames.bestfile_3220="PREVIT:complex_10.pdb")
evaluate (&filenames.bestfile_3221="PREVIT:complex_1.pdb")
evaluate (&filenames.bestfile_3222="PREVIT:complex_2.pdb")
evaluate (&filenames.bestfile_3223="PREVIT:complex_3.pdb")
evaluate (&filenames.bestfile_3224="PREVIT:complex_4.pdb")
evaluate (&filenames.bestfile_3225="PREVIT:complex_5.pdb")
evaluate (&filenames.bestfile_3226="PREVIT:complex_6.pdb")
evaluate (&filenames.bestfile_3227="PREVIT:complex_7.pdb")
evaluate (&filenames.bestfile_3228="PREVIT:complex_8.pdb")
evaluate (&filenames.bestfile_3229="PREVIT:complex_9.pdb")
evaluate (&filenames.bestfile_3230="PREVIT:complex_10.pdb")
evaluate (&filenames.bestfile_3231="PREVIT:complex_1.pdb")
evaluate (&filenames.bestfile_3232="PREVIT:complex_2.pdb")
evaluate (&filenames.bestfile_3233="PREVIT:complex_3.pdb")
evaluate (&filenames.bestfile_3234="PREVIT:complex_4.pdb")
evaluate (&filenames.bestfile_3235="PREVIT:complex_5.pdb")
evaluate (&filenames.bestfile_3236="PREVIT:complex_6.pdb")
evaluate (&filenames.bestfile_3237="PREVIT:complex_7.pdb")
evaluate (&filenames.bestfile_3238="PREVIT:complex_8.pdb")
evaluate (&filenames.bestfile_3239="PREVIT:complex_9.pdb")
evaluate (&filenames.bestfile_3240="PREVIT:complex_10.pdb")
evaluate (&filenames.bestfile_3241="PREVIT:complex_1.pdb")
evaluate (&filenames.bestfile_3242="PREVIT:complex_2.pdb")
evaluate (&filenames.bestfile_3243="PREVIT:complex_3.pdb")
evaluate (&filenames.bestfile_3244="PREVIT:complex_4.pdb")
evaluate (&filenames.bestfile_3245="PREVIT:complex_5.pdb")
evaluate (&filenames.bestfile_3246="PREVIT:complex_6.pdb")
evaluate (&filenames.bestfile_3247="PREVIT:complex_7.pdb")
evaluate (&filenames.bestfile_3248="PREVIT:complex_8.pdb")
evaluate (&filenames.bestfile_3249="PREVIT:complex_9.pdb")
evaluate (&filenames.bestfile_3250="PREVIT:complex_10.pdb")
evaluate (&filenames.bestfile_3251="PREVIT:complex_1.pdb")
evaluate (&filenames.bestfile_3252="PREVIT:complex_2.pdb")
evaluate (&filenames.bestfile_3253="PREVIT:complex_3.pdb")
evaluate (&filenames.bestfile_3254="PREVIT:complex_4.pdb")
evaluate (&filenames.bestfile_3255="PREVIT:complex_5.pdb")
evaluate (&filenames.bestfile_3256="PREVIT:complex_6.pdb")
evaluate (&filenames.bestfile_3257="PREVIT:complex_7.pdb")
evaluate (&filenames.bestfile_3258="PREVIT:complex_8.pdb")
evaluate (&filenames.bestfile_3259="PREVIT:complex_9.pdb")
evaluate (&filenames.bestfile_3260="PREVIT:complex_10.pdb")
evaluate (&filenames.bestfile_3261="PREVIT:complex_1.pdb")
evaluate (&filenames.bestfile_3262="PREVIT:complex_2.pdb")
evaluate (&filenames.bestfile_3263="PREVIT:complex_3.pdb")
evaluate (&filenames.bestfile_3264="PREVIT:complex_4.pdb")
evaluate (&filenames.bestfile_3265="PREVIT:complex_5.pdb")
evaluate (&filenames.bestfile_3266="PREVIT:complex_6.pdb")
evaluate (&filenames.bestfile_3267="PREVIT:complex_7.pdb")
evaluate (&filenames.bestfile_3268="PREVIT:complex_8.pdb")
evaluate (&filenames.bestfile_3269="PREVIT:complex_9.pdb")
evaluate (&filenames.bestfile_3270="PREVIT:complex_10.pdb")
evaluate (&filenames.bestfile_3271="PREVIT:complex_1.pdb")
evaluate (&filenames.bestfile_3272="PREVIT:complex_2.pdb")
evaluate (&filenames.bestfile_3273="PREVIT:complex_3.pdb")
evaluate (&filenames.bestfile_3274="PREVIT:complex_4.pdb")
evaluate (&filenames.bestfile_3275="PREVIT:complex_5.pdb")
evaluate (&filenames.bestfile_3276="PREVIT:complex_6.pdb")
evaluate (&filenames.bestfile_3277="PREVIT:complex_7.pdb")
evaluate (&filenames.bestfile_3278="PREVIT:complex_8.pdb")
evaluate (&filenames.bestfile_3279="PREVIT:complex_9.pdb")
evaluate (&filenames.bestfile_3280="PREVIT:complex_10.pdb")
evaluate (&filenames.bestfile_3281="PREVIT:complex_1.pdb")
evaluate (&filenames.bestfile_3282="PREVIT:complex_2.pdb")
evaluate (&filenames.bestfile_3283="PREVIT:complex_3.pdb")
evaluate (&filenames.bestfile_3284="PREVIT:complex_4.pdb")
evaluate (&filenames.bestfile_3285="PREVIT:complex_5.pdb")
evaluate (&filenames.bestfile_3286="PREVIT:complex_6.pdb")
evaluate (&filenames.bestfile_3287="PREVIT:complex_7.pdb")
evaluate (&filenames.bestfile_3288="PREVIT:complex_8.pdb")
evaluate (&filenames.bestfile_3289="PREVIT:complex_9.pdb")
evaluate (&filenames.bestfile_3290="PREVIT:complex_10.pdb")
evaluate (&filenames.bestfile_3291="PREVIT:complex_1.pdb")
evaluate (&filenames.bestfile_3292="PREVIT:complex_2.pdb")
evaluate (&filenames.bestfile_3293="PREVIT:complex_3.pdb")
evaluate (&filenames.bestfile_3294="PREVIT:complex_4.pdb")
evaluate (&filenames.bestfile_3295="PREVIT:complex_5.pdb")
evaluate (&filenames.bestfile_3296="PREVIT:complex_6.pdb")
evaluate (&filenames.bestfile_3297="PREVIT:complex_7.pdb")
evaluate (&filenames.bestfile_3298="PREVIT:complex_8.pdb")
evaluate (&filenames.bestfile_3299="PREVIT:complex_9.pdb")
evaluate (&filenames.bestfile_3300="PREVIT:complex_10.pdb")
evaluate (&filenames.bestfile_3301="PREVIT:complex_1.pdb")
evaluate (&filenames.bestfile_3302="PREVIT:complex_2.pdb")
evaluate (&filenames.bestfile_3303="PREVIT:complex_3.pdb")
evaluate (&filenames.bestfile_3304="PREVIT:complex_4.pdb")
evaluate (&filenames.bestfile_3305="PREVIT:complex_5.pdb")
evaluate (&filenames.bestfile_3306="PREVIT:complex_6.pdb")
evaluate (&filenames.bestfile_3307="PREVIT:complex_7.pdb")
evaluate (&filenames.bestfile_3308="PREVIT:complex_8.pdb")
evaluate (&filenames.bestfile_3309="PREVIT:complex_9.pdb")
evaluate (&filenames.bestfile_3310="PREVIT:complex_10.pdb")
evaluate (&filenames.bestfile_3311="PREVIT:complex_1.pdb")
evaluate (&filenames.bestfile_3312="PREVIT:complex_2.pdb")
evaluate (&filenames.bestfile_3313="PREVIT:complex_3.pdb")
evaluate (&filenames.bestfile_3314="PREVIT:complex_4.pdb")
evaluate (&filenames.bestfile_3315="PREVIT:complex_5.pdb")
evaluate (&filenames.bestfile_3316="PREVIT:complex_6.pdb")
evaluate (&filenames.bestfile_3317="PREVIT:complex_7.pdb")
evaluate (&filenames.bestfile_3318="PREVIT:complex_8.pdb")
evaluate (&filenames.bestfile_3319="PREVIT:complex_9.pdb")
evaluate (&filenames.bestfile_3320="PREVIT:complex_10.pdb")
evaluate (&filenames.bestfile_3321="PREVIT:complex_1.pdb")
evaluate (&filenames.bestfile_3322="PREVIT:complex_2.pdb")
evaluate (&filenames.bestfile_3323="PREVIT:complex_3.pdb")
evaluate (&filenames.bestfile_3324="PREVIT:complex_4.pdb")
evaluate (&filenames.bestfile_3325="PREVIT:complex_5.pdb")
evaluate (&filenames.bestfile_3326="PREVIT:complex_6.pdb")
evaluate (&filenames.bestfile_3327="PREVIT:complex_7.pdb")
evaluate (&filenames.bestfile_3328="PREVIT:complex_8.pdb")
evaluate (&filenames.bestfile_3329="PREVIT:complex_9.pdb")
evaluate (&filenames.bestfile_3330="PREVIT:complex_10.pdb")
evaluate (&filenames.bestfile_3331="PREVIT:complex_1.pdb")
evaluate (&filenames.bestfile_3332="PREVIT:complex_2.pdb")
evaluate (&filenames.bestfile_3333="PREVIT:complex_3.pdb")
evaluate (&filenames.bestfile_3334="PREVIT:complex_4.pdb")
evaluate (&filenames.bestfile_3335="PREVIT:complex_5.pdb")
evaluate (&filenames.bestfile_3336="PREVIT:complex_6.pdb")
evaluate (&filenames.bestfile_3337="PREVIT:complex_7.pdb")
evaluate (&filenames.bestfile_3338="PREVIT:complex_8.pdb")
evaluate (&filenames.bestfile_3339="PREVIT:complex_9.pdb")
evaluate (&filenames.bestfile_3340="PREVIT:complex_10.pdb")
evaluate (&filenames.bestfile_3341="PREVIT:complex_1.pdb")
evaluate (&filenames.bestfile_3342="PREVIT:complex_2.pdb")
evaluate (&filenames.bestfile_3343="PREVIT:complex_3.pdb")
evaluate (&filenames.bestfile_3344="PREVIT:complex_4.pdb")
evaluate (&filenames.bestfile_3345="PREVIT:complex_5.pdb")
evaluate (&filenames.bestfile_3346="PREVIT:complex_6.pdb")
evaluate (&filenames.bestfile_3347="PREVIT:complex_7.pdb")
evaluate (&filenames.bestfile_3348="PREVIT:complex_8.pdb")
evaluate (&filenames.bestfile_3349="PREVIT:complex_9.pdb")
evaluate (&filenames.bestfile_3350="PREVIT:complex_10.pdb")
evaluate (&filenames.bestfile_3351="PREVIT:complex_1.pdb")
evaluate (&filenames.bestfile_3352="PREVIT:complex_2.pdb")
evaluate (&filenames.bestfile_3353="PREVIT:complex_3.pdb")
evaluate (&filenames.bestfile_3354="PREVIT:complex_4.pdb")
evaluate (&filenames.bestfile_3355="PREVIT:complex_5.pdb")
evaluate (&filenames.bestfile_3356="PREVIT:complex_6.pdb")
evaluate (&filenames.bestfile_3357="PREVIT:complex_7.pdb")
evaluate (&filenames.bestfile_3358="PREVIT:complex_8.pdb")
evaluate (&filenames.bestfile_3359="PREVIT:complex_9.pdb")
evaluate (&filenames.bestfile_3360="PREVIT:complex_10.pdb")
evaluate (&filenames.bestfile_3361="PREVIT:complex_1.pdb")
evaluate (&filenames.bestfile_3362="PREVIT:complex_2.pdb")
evaluate (&filenames.bestfile_3363="PREVIT:complex_3.pdb")
evaluate (&filenames.bestfile_3364="PREVIT:complex_4.pdb")
evaluate (&filenames.bestfile_3365="PREVIT:complex_5.pdb")
evaluate (&filenames.bestfile_3366="PREVIT:complex_6.pdb")
evaluate (&filenames.bestfile_3367="PREVIT:complex_7.pdb")
evaluate (&filenames.bestfile_3368="PREVIT:complex_8.pdb")
evaluate (&filenames.bestfile_3369="PREVIT:complex_9.pdb")
evaluate (&filenames.bestfile_3370="PREVIT:complex_10.pdb")
evaluate (&filenames.bestfile_3371="PREVIT:complex_1.pdb")
evaluate (&filenames.bestfile_3372="PREVIT:complex_2.pdb")
evaluate (&filenames.bestfile_3373="PREVIT:complex_3.pdb")
evaluate (&filenames.bestfile_3374="PREVIT:complex_4.pdb")
evaluate (&filenames.bestfile_3375="PREVIT:complex_5.pdb")
evaluate (&filenames.bestfile_3376="PREVIT:complex_6.pdb")
evaluate (&filenames.bestfile_3377="PREVIT:complex_7.pdb")
evaluate (&filenames.bestfile_3378="PREVIT:complex_8.pdb")
evaluate (&filenames.bestfile_3379="PREVIT:complex_9.pdb")
evaluate (&filenames.bestfile_3380="PREVIT:complex_10.pdb")
evaluate (&filenames.bestfile_3381="PREVIT:complex_1.pdb")
evaluate (&filenames.bestfile_3382="PREVIT:complex_2.pdb")
evaluate (&filenames.bestfile_3383="PREVIT:complex_3.pdb")
evaluate (&filenames.bestfile_3384="PREVIT:complex_4.pdb")
evaluate (&filenames.bestfile_3385="PREVIT:complex_5.pdb")
evaluate (&filenames.bestfile_3386="PREVIT:complex_6.pdb")
evaluate (&filenames.bestfile_3387="PREVIT:complex_7.pdb")
evaluate (&filenames.bestfile_3388="PREVIT:complex_8.pdb")
evaluate (&filenames.bestfile_3389="PREVIT:complex_9.pdb")
evaluate (&filenames.bestfile_3390="PREVIT:complex_10.pdb")
evaluate (&filenames.bestfile_3391="PREVIT:complex_1.pdb")
evaluate (&filenames.bestfile_3392="PREVIT:complex_2.pdb")
evaluate (&filenames.bestfile_3393="PREVIT:complex_3.pdb")
evaluate (&filenames.bestfile_3394="PREVIT:complex_4.pdb")
evaluate (&filenames.bestfile_3395="PREVIT:complex_5.pdb")
evaluate (&filenames.bestfile_3396="PREVIT:complex_6.pdb")
evaluate (&filenames.bestfile_3397="PREVIT:complex_7.pdb")
evaluate (&filenames.bestfile_3398="PREVIT:complex_8.pdb")
evaluate (&filenames.bestfile_3399="PREVIT:complex_9.pdb")
evaluate (&filenames.bestfile_3400="PREVIT:complex_10.pdb")
evaluate (&filenames.bestfile_3401="PREVIT:complex_1.pdb")
evaluate (&filenames.bestfile_3402="PREVIT:complex_2.pdb")
evaluate (&filenames.bestfile_3403="PREVIT:complex_3.pdb")
evaluate (&filenames.bestfile_3404="PREVIT:complex_4.pdb")
evaluate (&filenames.bestfile_3405="PREVIT:complex_5.pdb")
evaluate (&filenames.bestfile_3406="PREVIT:complex_6.pdb")
evaluate (&filenames.bestfile_3407="PREVIT:complex_7.pdb")
evaluate (&filenames.bestfile_3408="PREVIT:complex_8.pdb")
evaluate (&filenames.bestfile_3409="PREVIT:complex_9.pdb")
evaluate (&filenames.bestfile_3410="PREVIT:complex_10.pdb")
evaluate (&filenames.bestfile_3411="PREVIT:complex_1.pdb")
evaluate (&filenames.bestfile_3412="PREVIT:complex_2.pdb")
evaluate (&filenames.bestfile_3413="PREVIT:complex_3.pdb")
evaluate (&filenames.bestfile_3414="PREVIT:complex_4.pdb")
evaluate (&filenames.bestfile_3415="PREVIT:complex_5.pdb")
evaluate (&filenames.bestfile_3416="PREVIT:complex_6.pdb")
evaluate (&filenames.bestfile_3417="PREVIT:complex_7.pdb")
evaluate (&filenames.bestfile_3418="PREVIT:complex_8.pdb")
evaluate (&filenames.bestfile_3419="PREVIT:complex_9.pdb")
evaluate (&filenames.bestfile_3420="PREVIT:complex_10.pdb")
evaluate (&filenames.bestfile_3421="PREVIT:complex_1.pdb")
evaluate (&filenames.bestfile_3422="PREVIT:complex_2.pdb")
evaluate (&filenames.bestfile_3423="PREVIT:complex_3.pdb")
evaluate (&filenames.bestfile_3424="PREVIT:complex_4.pdb")
evaluate (&filenames.bestfile_3425="PREVIT:complex_5.pdb")
evaluate (&filenames.bestfile_3426="PREVIT:complex_6.pdb")
evaluate (&filenames.bestfile_3427="PREVIT:complex_7.pdb")
evaluate (&filenames.bestfile_3428="PREVIT:complex_8.pdb")
evaluate (&filenames.bestfile_3429="PREVIT:complex_9.pdb")
evaluate (&filenames.bestfile_3430="PREVIT:complex_10.pdb")
evaluate (&filenames.bestfile_3431="PREVIT:complex_1.pdb")
evaluate (&filenames.bestfile_3432="PREVIT:complex_2.pdb")
evaluate (&filenames.bestfile_3433="PREVIT:complex_3.pdb")
evaluate (&filenames.bestfile_3434="PREVIT:complex_4.pdb")
evaluate (&filenames.bestfile_3435="PREVIT:complex_5.pdb")
evaluate (&filenames.bestfile_3436="PREVIT:complex_6.pdb")
evaluate (&filenames.bestfile_3437="PREVIT:complex_7.pdb")
evaluate (&filenames.bestfile_3438="PREVIT:complex_8.pdb")
evaluate (&filenames.bestfile_3439="PREVIT:complex_9.pdb")
evaluate (&filenames.bestfile_3440="PREVIT:complex_10.pdb")
evaluate (&filenames.bestfile_3441="PREVIT:complex_1.pdb")
evaluate (&filenames.bestfile_3442="PREVIT:complex_2.pdb")
evaluate (&filenames.bestfile_3443="PREVIT:complex_3.pdb")
evaluate (&filenames.bestfile_3444="PREVIT:complex_4.pdb")
evaluate (&filenames.bestfile_3445="PREVIT:complex_5.pdb")
evaluate (&filenames.bestfile_3446="PREVIT:complex_6.pdb")
evaluate (&filenames.bestfile_3447="PREVIT:complex_7.pdb")
evaluate (&filenames.bestfile_3448="PREVIT:complex_8.pdb")
evaluate (&filenames.bestfile_3449="PREVIT:complex_9.pdb")
evaluate (&filenames.bestfile_3450="PREVIT:complex_10.pdb")
evaluate (&filenames.bestfile_3451="PREVIT:complex_1.pdb")
evaluate (&filenames.bestfile_3452="PREVIT:complex_2.pdb")
evaluate (&filenames.bestfile_3453="PREVIT:complex_3.pdb")
evaluate (&filenames.bestfile_3454="PREVIT:complex_4.pdb")
evaluate (&filenames.bestfile_3455="PREVIT:complex_5.pdb")
evaluate (&filenames.bestfile_3456="PREVIT:complex_6.pdb")
evaluate (&filenames.bestfile_3457="PREVIT:complex_7.pdb")
evaluate (&filenames.bestfile_3458="PREVIT:complex_8.pdb")
evaluate (&filenames.bestfile_3459="PREVIT:complex_9.pdb")
evaluate (&filenames.bestfile_3460="PREVIT:complex_10.pdb")
evaluate (&filenames.bestfile_3461="PREVIT:complex_1.pdb")
evaluate (&filenames.bestfile_3462="PREVIT:complex_2.pdb")
evaluate (&filenames.bestfile_3463="PREVIT:complex_3.pdb")
evaluate (&filenames.bestfile_3464="PREVIT:complex_4.pdb")
evaluate (&filenames.bestfile_3465="PREVIT:complex_5.pdb")
evaluate (&filenames.bestfile_3466="PREVIT:complex_6.pdb")
evaluate (&filenames.bestfile_3467="PREVIT:complex_7.pdb")
evaluate (&filenames.bestfile_3468="PREVIT:complex_8.pdb")
evaluate (&filenames.bestfile_3469="PREVIT:complex_9.pdb")
evaluate (&filenames.bestfile_3470="PREVIT:complex_10.pdb")
evaluate (&filenames.bestfile_3471="PREVIT:complex_1.pdb")
evaluate (&filenames.bestfile_3472="PREVIT:complex_2.pdb")
evaluate (&filenames.bestfile_3473="PREVIT:complex_3.pdb")
evaluate (&filenames.bestfile_3474="PREVIT:complex_4.pdb")
evaluate (&filenames.bestfile_3475="PREVIT:complex_5.pdb")
evaluate (&filenames.bestfile_3476="PREVIT:complex_6.pdb")
evaluate (&filenames.bestfile_3477="PREVIT:complex_7.pdb")
evaluate (&filenames.bestfile_3478="PREVIT:complex_8.pdb")
evaluate (&filenames.bestfile_3479="PREVIT:complex_9.pdb")
evaluate (&filenames.bestfile_3480="PREVIT:complex_10.pdb")
evaluate (&filenames.bestfile_3481="PREVIT:complex_1.pdb")
evaluate (&filenames.bestfile_3482="PREVIT:complex_2.pdb")
evaluate (&filenames.bestfile_3483="PREVIT:complex_3.pdb")
evaluate (&filenames.bestfile_3484="PREVIT:complex_4.pdb")
evaluate (&filenames.bestfile_3485="PREVIT:complex_5.pdb")
evaluate (&filenames.bestfile_3486="PREVIT:complex_6.pdb")
evaluate (&filenames.bestfile_3487="PREVIT:complex_7.pdb")
evaluate (&filenames.bestfile_3488="PREVIT:complex_8.pdb")
evaluate (&filenames.bestfile_3489="PREVIT:complex_9.pdb")
evaluate (&filenames.bestfile_3490="PREVIT:complex_10.pdb")
evaluate (&filenames.bestfile_3491="PREVIT:complex_1.pdb")
evaluate (&filenames.bestfile_3492="PREVIT:complex_2.pdb")
evaluate (&filenames.bestfile_3493="PREVIT:complex_3.pdb")
evaluate (&filenames.bestfile_3494="PREVIT:complex_4.pdb")
evaluate (&filenames.bestfile_3495="PREVIT:complex_5.pdb")
evaluate (&filenames.bestfile_3496="PREVIT:complex_6.pdb")
evaluate (&filenames.bestfile_3497="PREVIT:complex_7.pdb")
evaluate (&filenames.bestfile_3498="PREVIT:complex_8.pdb")
evaluate (&filenames.bestfile_3499="PREVIT:complex_9.pdb")
evaluate (&filenames.bestfile_3500="PREVIT:complex_10.pdb")
evaluate (&filenames.bestfile_3501="PREVIT:complex_1.pdb")
evaluate (&filenames.bestfile_3502="PREVIT:complex_2.pdb")
evaluate (&filenames.bestfile_3503="PREVIT:complex_3.pdb")
evaluate (&filenames.bestfile_3504="PREVIT:complex_4.pdb")
evaluate (&filenames.bestfile_3505="PREVIT:complex_5.pdb")
evaluate (&filenames.bestfile_3506="PREVIT:complex_6.pdb")
evaluate (&filenames.bestfile_3507="PREVIT:complex_7.pdb")
evaluate (&filenames.bestfile_3508="PREVIT:complex_8.pdb")
evaluate (&filenames.bestfile_3509="PREVIT:complex_9.pdb")
evaluate (&filenames.bestfile_3510="PREVIT:complex_10.pdb")
evaluate (&filenames.bestfile_3511="PREVIT:complex_1.pdb")
evaluate (&filenames.bestfile_3512="PREVIT:complex_2.pdb")
evaluate (&filenames.bestfile_3513="PREVIT:complex_3.pdb")
evaluate (&filenames.bestfile_3514="PREVIT:complex_4.pdb")
evaluate (&filenames.bestfile_3515="PREVIT:complex_5.pdb")
evaluate (&filenames.bestfile_3516="PREVIT:complex_6.pdb")
evaluate (&filenames.bestfile_3517="PREVIT:complex_7.pdb")
evaluate (&filenames.bestfile_3518="PREVIT:complex_8.pdb")
evaluate (&filenames.bestfile_3519="PREVIT:complex_9.pdb")
evaluate (&filenames.bestfile_3520="PREVIT:complex_10.pdb")
evaluate (&filenames.bestfile_3521="PREVIT:complex_1.pdb")
evaluate (&filenames.bestfile_3522="PREVIT:complex_2.pdb")
evaluate (&filenames.bestfile_3523="PREVIT:complex_3.pdb")
evaluate (&filenames.bestfile_3524="PREVIT:complex_4.pdb")
evaluate (&filenames.bestfile_3525="PREVIT:complex_5.pdb")
evaluate (&filenames.bestfile_3526="PREVIT:complex_6.pdb")
evaluate (&filenames.bestfile_3527="PREVIT:complex_7.pdb")
evaluate (&filenames.bestfile_3528="PREVIT:complex_8.pdb")
evaluate (&filenames.bestfile_3529="PREVIT:complex_9.pdb")
evaluate (&filenames.bestfile_3530="PREVIT:complex_10.pdb")
evaluate (&filenames.bestfile_3531="PREVIT:complex_1.pdb")
evaluate (&filenames.bestfile_3532="PREVIT:complex_2.pdb")
evaluate (&filenames.bestfile_3533="PREVIT:complex_3.pdb")
evaluate (&filenames.bestfile_3534="PREVIT:complex_4.pdb")
evaluate (&filenames.bestfile_3535="PREVIT:complex_5.pdb")
evaluate (&filenames.bestfile_3536="PREVIT:complex_6.pdb")
evaluate (&filenames.bestfile_3537="PREVIT:complex_7.pdb")
evaluate (&filenames.bestfile_3538="PREVIT:complex_8.pdb")
evaluate (&filenames.bestfile_3539="PREVIT:complex_9.pdb")
evaluate (&filenames.bestfile_3540="PREVIT:complex_10.pdb")
evaluate (&filenames.bestfile_3541="PREVIT:complex_1.pdb")
evaluate (&filenames.bestfile_3542="PREVIT:complex_2.pdb")
evaluate (&filenames.bestfile_3543="PREVIT:complex_3.pdb")
evaluate (&filenames.bestfile_3544="PREVIT:complex_4.pdb")
evaluate (&filenames.bestfile_3545="PREVIT:complex_5.pdb")
evaluate (&filenames.bestfile_3546="PREVIT:complex_6.pdb")
evaluate (&filenames.bestfile_3547="PREVIT:complex_7.pdb")
evaluate (&filenames.bestfile_3548="PREVIT:complex_8.pdb")
evaluate (&filenames.bestfile_3549="PREVIT:complex_9.pdb")
evaluate (&filenames.bestfile_3550="PREVIT:complex_10.pdb")
evaluate (&filenames.bestfile_3551="PREVIT:complex_1.pdb")
evaluate (&filenames.bestfile_3552="PREVIT:complex_2.pdb")
evaluate (&filenames.bestfile_3553="PREVIT:complex_3.pdb")
evaluate (&filenames.bestfile_3554="PREVIT:complex_4.pdb")
evaluate (&filenames.bestfile_3555="PREVIT:complex_5.pdb")
evaluate (&filenames.bestfile_3556="PREVIT:complex_6.pdb")
evaluate (&filenames.bestfile_3557="PREVIT:complex_7.pdb")
evaluate (&filenames.bestfile_3558="PREVIT:complex_8.pdb")
evaluate (&filenames.bestfile_3559="PREVIT:complex_9.pdb")
evaluate (&filenames.bestfile_3560="PREVIT:complex_10.pdb")
evaluate (&filenames.bestfile_3561="PREVIT:complex_1.pdb")
evaluate (&filenames.bestfile_3562="PREVIT:complex_2.pdb")
evaluate (&filenames.bestfile_3563="PREVIT:complex_3.pdb")
evaluate (&filenames.bestfile_3564="PREVIT:complex_4.pdb")
evaluate (&filenames.bestfile_3565="PREVIT:complex_5.pdb")
evaluate (&filenames.bestfile_3566="PREVIT:complex_6.pdb")
evaluate (&filenames.bestfile_3567="PREVIT:complex_7.pdb")
evaluate (&filenames.bestfile_3568="PREVIT:complex_8.pdb")
evaluate (&filenames.bestfile_3569="PREVIT:complex_9.pdb")
evaluate (&filenames.bestfile_3570="PREVIT:complex_10.pdb")
evaluate (&filenames.bestfile_3571="PREVIT:complex_1.pdb")
evaluate (&filenames.bestfile_3572="PREVIT:complex_2.pdb")
evaluate (&filenames.bestfile_3573="PREVIT:complex_3.pdb")
evaluate (&filenames.bestfile_3574="PREVIT:complex_4.pdb")
evaluate (&filenames.bestfile_3575="PREVIT:complex_5.pdb")
evaluate (&filenames.bestfile_3576="PREVIT:complex_6.pdb")
evaluate (&filenames.bestfile_3577="PREVIT:complex_7.pdb")
evaluate (&filenames.bestfile_3578="PREVIT:complex_8.pdb")
evaluate (&filenames.bestfile_3579="PREVIT:complex_9.pdb")
evaluate (&filenames.bestfile_3580="PREVIT:complex_10.pdb")
evaluate (&filenames.bestfile_3581="PREVIT:complex_1.pdb")
evaluate (&filenames.bestfile_3582="PREVIT:complex_2.pdb")
evaluate (&filenames.bestfile_3583="PREVIT:complex_3.pdb")
evaluate (&filenames.bestfile_3584="PREVIT:complex_4.pdb")
evaluate (&filenames.bestfile_3585="PREVIT:complex_5.pdb")
evaluate (&filenames.bestfile_3586="PREVIT:complex_6.pdb")
evaluate (&filenames.bestfile_3587="PREVIT:complex_7.pdb")
evaluate (&filenames.bestfile_3588="PREVIT:complex_8.pdb")
evaluate (&filenames.bestfile_3589="PREVIT:complex_9.pdb")
evaluate (&filenames.bestfile_3590="PREVIT:complex_10.pdb")
evaluate (&filenames.bestfile_3591="PREVIT:complex_1.pdb")
evaluate (&filenames.bestfile_3592="PREVIT:complex_2.pdb")
evaluate (&filenames.bestfile_3593="PREVIT:complex_3.pdb")
evaluate (&filenames.bestfile_3594="PREVIT:complex_4.pdb")
evaluate (&filenames.bestfile_3595="PREVIT:complex_5.pdb")
evaluate (&filenames.bestfile_3596="PREVIT:complex_6.pdb")
evaluate (&filenames.bestfile_3597="PREVIT:complex_7.pdb")
evaluate (&filenames.bestfile_3598="PREVIT:complex_8.pdb")
evaluate (&filenames.bestfile_3599="PREVIT:complex_9.pdb")
evaluate (&filenames.bestfile_3600="PREVIT:complex_10.pdb")
evaluate (&filenames.bestfile_3601="PREVIT:complex_1.pdb")
evaluate (&filenames.bestfile_3602="PREVIT:complex_2.pdb")
evaluate (&filenames.bestfile_3603="PREVIT:complex_3.pdb")
evaluate (&filenames.bestfile_3604="PREVIT:complex_4.pdb")
evaluate (&filenames.bestfile_3605="PREVIT:complex_5.pdb")
evaluate (&filenames.bestfile_3606="PREVIT:complex_6.pdb")
evaluate (&filenames.bestfile_3607="PREVIT:complex_7.pdb")
evaluate (&filenames.bestfile_3608="PREVIT:complex_8.pdb")
evaluate (&filenames.bestfile_3609="PREVIT:complex_9.pdb")
evaluate (&filenames.bestfile_3610="PREVIT:complex_10.pdb")
evaluate (&filenames.bestfile_3611="PREVIT:complex_1.pdb")
evaluate (&filenames.bestfile_3612="PREVIT:complex_2.pdb")
evaluate (&filenames.bestfile_3613="PREVIT:complex_3.pdb")
evaluate (&filenames.bestfile_3614="PREVIT:complex_4.pdb")
evaluate (&filenames.bestfile_3615="PREVIT:complex_5.pdb")
evaluate (&filenames.bestfile_3616="PREVIT:complex_6.pdb")
evaluate (&filenames.bestfile_3617="PREVIT:complex_7.pdb")
evaluate (&filenames.bestfile_3618="PREVIT:complex_8.pdb")
evaluate (&filenames.bestfile_3619="PREVIT:complex_9.pdb")
evaluate (&filenames.bestfile_3620="PREVIT:complex_10.pdb")
evaluate (&filenames.bestfile_3621="PREVIT:complex_1.pdb")
evaluate (&filenames.bestfile_3622="PREVIT:complex_2.pdb")
evaluate (&filenames.bestfile_3623="PREVIT:complex_3.pdb")
evaluate (&filenames.bestfile_3624="PREVIT:complex_4.pdb")
evaluate (&filenames.bestfile_3625="PREVIT:complex_5.pdb")
evaluate (&filenames.bestfile_3626="PREVIT:complex_6.pdb")
evaluate (&filenames.bestfile_3627="PREVIT:complex_7.pdb")
evaluate (&filenames.bestfile_3628="PREVIT:complex_8.pdb")
evaluate (&filenames.bestfile_3629="PREVIT:complex_9.pdb")
evaluate (&filenames.bestfile_3630="PREVIT:complex_10.pdb")
evaluate (&filenames.bestfile_3631="PREVIT:complex_1.pdb")
evaluate (&filenames.bestfile_3632="PREVIT:complex_2.pdb")
evaluate (&filenames.bestfile_3633="PREVIT:complex_3.pdb")
evaluate (&filenames.bestfile_3634="PREVIT:complex_4.pdb")
evaluate (&filenames.bestfile_3635="PREVIT:complex_5.pdb")
evaluate (&filenames.bestfile_3636="PREVIT:complex_6.pdb")
evaluate (&filenames.bestfile_3637="PREVIT:complex_7.pdb")
evaluate (&filenames.bestfile_3638="PREVIT:complex_8.pdb")
evaluate (&filenames.bestfile_3639="PREVIT:complex_9.pdb")
evaluate (&filenames.bestfile_3640="PREVIT:complex_10.pdb")
evaluate (&filenames.bestfile_3641="PREVIT:complex_1.pdb")
evaluate (&filenames.bestfile_3642="PREVIT:complex_2.pdb")
evaluate (&filenames.bestfile_3643="PREVIT:complex_3.pdb")
evaluate (&filenames.bestfile_3644="PREVIT:complex_4.pdb")
evaluate (&filenames.bestfile_3645="PREVIT:complex_5.pdb")
evaluate (&filenames.bestfile_3646="PREVIT:complex_6.pdb")
evaluate (&filenames.bestfile_3647="PREVIT:complex_7.pdb")
evaluate (&filenames.bestfile_3648="PREVIT:complex_8.pdb")
evaluate (&filenames.bestfile_3649="PREVIT:complex_9.pdb")
evaluate (&filenames.bestfile_3650="PREVIT:complex_10.pdb")
evaluate (&filenames.bestfile_3651="PREVIT:complex_1.pdb")
evaluate (&filenames.bestfile_3652="PREVIT:complex_2.pdb")
evaluate (&filenames.bestfile_3653="PREVIT:complex_3.pdb")
evaluate (&filenames.bestfile_3654="PREVIT:complex_4.pdb")
evaluate (&filenames.bestfile_3655="PREVIT:complex_5.pdb")
evaluate (&filenames.bestfile_3656="PREVIT:complex_6.pdb")
evaluate (&filenames.bestfile_3657="PREVIT:complex_7.pdb")
evaluate (&filenames.bestfile_3658="PREVIT:complex_8.pdb")
evaluate (&filenames.bestfile_3659="PREVIT:complex_9.pdb")
evaluate (&filenames.bestfile_3660="PREVIT:complex_10.pdb")
evaluate (&filenames.bestfile_3661="PREVIT:complex_1.pdb")
evaluate (&filenames.bestfile_3662="PREVIT:complex_2.pdb")
evaluate (&filenames.bestfile_3663="PREVIT:complex_3.pdb")
evaluate (&filenames.bestfile_3664="PREVIT:complex_4.pdb")
evaluate (&filenames.bestfile_3665="PREVIT:complex_5.pdb")
evaluate (&filenames.bestfile_3666="PREVIT:complex_6.pdb")
evaluate (&filenames.bestfile_3667="PREVIT:complex_7.pdb")
evaluate (&filenames.bestfile_3668="PREVIT:complex_8.pdb")
evaluate (&filenames.bestfile_3669="PREVIT:complex_9.pdb")
evaluate (&filenames.bestfile_3670="PREVIT:complex_10.pdb")
evaluate (&filenames.bestfile_3671="PREVIT:complex_1.pdb")
evaluate (&filenames.bestfile_3672="PREVIT:complex_2.pdb")
evaluate (&filenames.bestfile_3673="PREVIT:complex_3.pdb")
evaluate (&filenames.bestfile_3674="PREVIT:complex_4.pdb")
evaluate (&filenames.bestfile_3675="PREVIT:complex_5.pdb")
evaluate (&filenames.bestfile_3676="PREVIT:complex_6.pdb")
evaluate (&filenames.bestfile_3677="PREVIT:complex_7.pdb")
evaluate (&filenames.bestfile_3678="PREVIT:complex_8.pdb")
evaluate (&filenames.bestfile_3679="PREVIT:complex_9.pdb")
evaluate (&filenames.bestfile_3680="PREVIT:complex_10.pdb")
evaluate (&filenames.bestfile_3681="PREVIT:complex_1.pdb")
evaluate (&filenames.bestfile_3682="PREVIT:complex_2.pdb")
evaluate (&filenames.bestfile_3683="PREVIT:complex_3.pdb")
evaluate (&filenames.bestfile_3684="PREVIT:complex_4.pdb")
evaluate (&filenames.bestfile_3685="PREVIT:complex_5.pdb")
evaluate (&filenames.bestfile_3686="PREVIT:complex_6.pdb")
evaluate (&filenames.bestfile_3687="PREVIT:complex_7.pdb")
evaluate (&filenames.bestfile_3688="PREVIT:complex_8.pdb")
evaluate (&filenames.bestfile_3689="PREVIT:complex_9.pdb")
evaluate (&filenames.bestfile_3690="PREVIT:complex_10.pdb")
evaluate (&filenames.bestfile_3691="PREVIT:complex_1.pdb")
evaluate (&filenames.bestfile_3692="PREVIT:complex_2.pdb")
evaluate (&filenames.bestfile_3693="PREVIT:complex_3.pdb")
evaluate (&filenames.bestfile_3694="PREVIT:complex_4.pdb")
evaluate (&filenames.bestfile_3695="PREVIT:complex_5.pdb")
evaluate (&filenames.bestfile_3696="PREVIT:complex_6.pdb")
evaluate (&filenames.bestfile_3697="PREVIT:complex_7.pdb")
evaluate (&filenames.bestfile_3698="PREVIT:complex_8.pdb")
evaluate (&filenames.bestfile_3699="PREVIT:complex_9.pdb")
evaluate (&filenames.bestfile_3700="PREVIT:complex_10.pdb")
evaluate (&filenames.bestfile_3701="PREVIT:complex_1.pdb")
evaluate (&filenames.bestfile_3702="PREVIT:complex_2.pdb")
evaluate (&filenames.bestfile_3703="PREVIT:complex_3.pdb")
evaluate (&filenames.bestfile_3704="PREVIT:complex_4.pdb")
evaluate (&filenames.bestfile_3705="PREVIT:complex_5.pdb")
evaluate (&filenames.bestfile_3706="PREVIT:complex_6.pdb")
evaluate (&filenames.bestfile_3707="PREVIT:complex_7.pdb")
evaluate (&filenames.bestfile_3708="PREVIT:complex_8.pdb")
evaluate (&filenames.bestfile_3709="PREVIT:complex_9.pdb")
evaluate (&filenames.bestfile_3710="PREVIT:complex_10.pdb")
evaluate (&filenames.bestfile_3711="PREVIT:complex_1.pdb")
evaluate (&filenames.bestfile_3712="PREVIT:complex_2.pdb")
evaluate (&filenames.bestfile_3713="PREVIT:complex_3.pdb")
evaluate (&filenames.bestfile_3714="PREVIT:complex_4.pdb")
evaluate (&filenames.bestfile_3715="PREVIT:complex_5.pdb")
evaluate (&filenames.bestfile_3716="PREVIT:complex_6.pdb")
evaluate (&filenames.bestfile_3717="PREVIT:complex_7.pdb")
evaluate (&filenames.bestfile_3718="PREVIT:complex_8.pdb")
evaluate (&filenames.bestfile_3719="PREVIT:complex_9.pdb")
evaluate (&filenames.bestfile_3720="PREVIT:complex_10.pdb")
evaluate (&filenames.bestfile_3721="PREVIT:complex_1.pdb")
evaluate (&filenames.bestfile_3722="PREVIT:complex_2.pdb")
evaluate (&filenames.bestfile_3723="PREVIT:complex_3.pdb")
evaluate (&filenames.bestfile_3724="PREVIT:complex_4.pdb")
evaluate (&filenames.bestfile_3725="PREVIT:complex_5.pdb")
evaluate (&filenames.bestfile_3726="PREVIT:complex_6.pdb")
evaluate (&filenames.bestfile_3727="PREVIT:complex_7.pdb")
evaluate (&filenames.bestfile_3728="PREVIT:complex_8.pdb")
evaluate (&filenames.bestfile_3729="PREVIT:complex_9.pdb")
evaluate (&filenames.bestfile_3730="PREVIT:complex_10.pdb")
evaluate (&filenames.bestfile_3731="PREVIT:complex_1.pdb")
evaluate (&filenames.bestfile_3732="PREVIT:complex_2.pdb")
evaluate (&filenames.bestfile_3733="PREVIT:complex_3.pdb")
evaluate (&filenames.bestfile_3734="PREVIT:complex_4.pdb")
evaluate (&filenames.bestfile_3735="PREVIT:complex_5.pdb")
evaluate (&filenames.bestfile_3736="PREVIT:complex_6.pdb")
evaluate (&filenames.bestfile_3737="PREVIT:complex_7.pdb")
evaluate (&filenames.bestfile_3738="PREVIT:complex_8.pdb")
evaluate (&filenames.bestfile_3739="PREVIT:complex_9.pdb")
evaluate (&filenames.bestfile_3740="PREVIT:complex_10.pdb")
evaluate (&filenames.bestfile_3741="PREVIT:complex_1.pdb")
evaluate (&filenames.bestfile_3742="PREVIT:complex_2.pdb")
evaluate (&filenames.bestfile_3743="PREVIT:complex_3.pdb")
evaluate (&filenames.bestfile_3744="PREVIT:complex_4.pdb")
evaluate (&filenames.bestfile_3745="PREVIT:complex_5.pdb")
evaluate (&filenames.bestfile_3746="PREVIT:complex_6.pdb")
evaluate (&filenames.bestfile_3747="PREVIT:complex_7.pdb")
evaluate (&filenames.bestfile_3748="PREVIT:complex_8.pdb")
evaluate (&filenames.bestfile_3749="PREVIT:complex_9.pdb")
evaluate (&filenames.bestfile_3750="PREVIT:complex_10.pdb")
evaluate (&filenames.bestfile_3751="PREVIT:complex_1.pdb")
evaluate (&filenames.bestfile_3752="PREVIT:complex_2.pdb")
evaluate (&filenames.bestfile_3753="PREVIT:complex_3.pdb")
evaluate (&filenames.bestfile_3754="PREVIT:complex_4.pdb")
evaluate (&filenames.bestfile_3755="PREVIT:complex_5.pdb")
evaluate (&filenames.bestfile_3756="PREVIT:complex_6.pdb")
evaluate (&filenames.bestfile_3757="PREVIT:complex_7.pdb")
evaluate (&filenames.bestfile_3758="PREVIT:complex_8.pdb")
evaluate (&filenames.bestfile_3759="PREVIT:complex_9.pdb")
evaluate (&filenames.bestfile_3760="PREVIT:complex_10.pdb")
evaluate (&filenames.bestfile_3761="PREVIT:complex_1.pdb")
evaluate (&filenames.bestfile_3762="PREVIT:complex_2.pdb")
evaluate (&filenames.bestfile_3763="PREVIT:complex_3.pdb")
evaluate (&filenames.bestfile_3764="PREVIT:complex_4.pdb")
evaluate (&filenames.bestfile_3765="PREVIT:complex_5.pdb")
evaluate (&filenames.bestfile_3766="PREVIT:complex_6.pdb")
evaluate (&filenames.bestfile_3767="PREVIT:complex_7.pdb")
evaluate (&filenames.bestfile_3768="PREVIT:complex_8.pdb")
evaluate (&filenames.bestfile_3769="PREVIT:complex_9.pdb")
evaluate (&filenames.bestfile_3770="PREVIT:complex_10.pdb")
evaluate (&filenames.bestfile_3771="PREVIT:complex_1.pdb")
evaluate (&filenames.bestfile_3772="PREVIT:complex_2.pdb")
evaluate (&filenames.bestfile_3773="PREVIT:complex_3.pdb")
evaluate (&filenames.bestfile_3774="PREVIT:complex_4.pdb")
evaluate (&filenames.bestfile_3775="PREVIT:complex_5.pdb")
evaluate (&filenames.bestfile_3776="PREVIT:complex_6.pdb")
evaluate (&filenames.bestfile_3777="PREVIT:complex_7.pdb")
evaluate (&filenames.bestfile_3778="PREVIT:complex_8.pdb")
evaluate (&filenames.bestfile_3779="PREVIT:complex_9.pdb")
evaluate (&filenames.bestfile_3780="PREVIT:complex_10.pdb")
evaluate (&filenames.bestfile_3781="PREVIT:complex_1.pdb")
evaluate (&filenames.bestfile_3782="PREVIT:complex_2.pdb")
evaluate (&filenames.bestfile_3783="PREVIT:complex_3.pdb")
evaluate (&filenames.bestfile_3784="PREVIT:complex_4.pdb")
evaluate (&filenames.bestfile_3785="PREVIT:complex_5.pdb")
evaluate (&filenames.bestfile_3786="PREVIT:complex_6.pdb")
evaluate (&filenames.bestfile_3787="PREVIT:complex_7.pdb")
evaluate (&filenames.bestfile_3788="PREVIT:complex_8.pdb")
evaluate (&filenames.bestfile_3789="PREVIT:complex_9.pdb")
evaluate (&filenames.bestfile_3790="PREVIT:complex_10.pdb")
evaluate (&filenames.bestfile_3791="PREVIT:complex_1.pdb")
evaluate (&filenames.bestfile_3792="PREVIT:complex_2.pdb")
evaluate (&filenames.bestfile_3793="PREVIT:complex_3.pdb")
evaluate (&filenames.bestfile_3794="PREVIT:complex_4.pdb")
evaluate (&filenames.bestfile_3795="PREVIT:complex_5.pdb")
evaluate (&filenames.bestfile_3796="PREVIT:complex_6.pdb")
evaluate (&filenames.bestfile_3797="PREVIT:complex_7.pdb")
evaluate (&filenames.bestfile_3798="PREVIT:complex_8.pdb")
evaluate (&filenames.bestfile_3799="PREVIT:complex_9.pdb")
evaluate (&filenames.bestfile_3800="PREVIT:complex_10.pdb")
evaluate (&filenames.bestfile_3801="PREVIT:complex_1.pdb")
evaluate (&filenames.bestfile_3802="PREVIT:complex_2.pdb")
evaluate (&filenames.bestfile_3803="PREVIT:complex_3.pdb")
evaluate (&filenames.bestfile_3804="PREVIT:complex_4.pdb")
evaluate (&filenames.bestfile_3805="PREVIT:complex_5.pdb")
evaluate (&filenames.bestfile_3806="PREVIT:complex_6.pdb")
evaluate (&filenames.bestfile_3807="PREVIT:complex_7.pdb")
evaluate (&filenames.bestfile_3808="PREVIT:complex_8.pdb")
evaluate (&filenames.bestfile_3809="PREVIT:complex_9.pdb")
evaluate (&filenames.bestfile_3810="PREVIT:complex_10.pdb")
evaluate (&filenames.bestfile_3811="PREVIT:complex_1.pdb")
evaluate (&filenames.bestfile_3812="PREVIT:complex_2.pdb")
evaluate (&filenames.bestfile_3813="PREVIT:complex_3.pdb")
evaluate (&filenames.bestfile_3814="PREVIT:complex_4.pdb")
evaluate (&filenames.bestfile_3815="PREVIT:complex_5.pdb")
evaluate (&filenames.bestfile_3816="PREVIT:complex_6.pdb")
evaluate (&filenames.bestfile_3817="PREVIT:complex_7.pdb")
evaluate (&filenames.bestfile_3818="PREVIT:complex_8.pdb")
evaluate (&filenames.bestfile_3819="PREVIT:complex_9.pdb")
evaluate (&filenames.bestfile_3820="PREVIT:complex_10.pdb")
evaluate (&filenames.bestfile_3821="PREVIT:complex_1.pdb")
evaluate (&filenames.bestfile_3822="PREVIT:complex_2.pdb")
evaluate (&filenames.bestfile_3823="PREVIT:complex_3.pdb")
evaluate (&filenames.bestfile_3824="PREVIT:complex_4.pdb")
evaluate (&filenames.bestfile_3825="PREVIT:complex_5.pdb")
evaluate (&filenames.bestfile_3826="PREVIT:complex_6.pdb")
evaluate (&filenames.bestfile_3827="PREVIT:complex_7.pdb")
evaluate (&filenames.bestfile_3828="PREVIT:complex_8.pdb")
evaluate (&filenames.bestfile_3829="PREVIT:complex_9.pdb")
evaluate (&filenames.bestfile_3830="PREVIT:complex_10.pdb")
evaluate (&filenames.bestfile_3831="PREVIT:complex_1.pdb")
evaluate (&filenames.bestfile_3832="PREVIT:complex_2.pdb")
evaluate (&filenames.bestfile_3833="PREVIT:complex_3.pdb")
evaluate (&filenames.bestfile_3834="PREVIT:complex_4.pdb")
evaluate (&filenames.bestfile_3835="PREVIT:complex_5.pdb")
evaluate (&filenames.bestfile_3836="PREVIT:complex_6.pdb")
evaluate (&filenames.bestfile_3837="PREVIT:complex_7.pdb")
evaluate (&filenames.bestfile_3838="PREVIT:complex_8.pdb")
evaluate (&filenames.bestfile_3839="PREVIT:complex_9.pdb")
evaluate (&filenames.bestfile_3840="PREVIT:complex_10.pdb")
evaluate (&filenames.bestfile_3841="PREVIT:complex_1.pdb")
evaluate (&filenames.bestfile_3842="PREVIT:complex_2.pdb")
evaluate (&filenames.bestfile_3843="PREVIT:complex_3.pdb")
evaluate (&filenames.bestfile_3844="PREVIT:complex_4.pdb")
evaluate (&filenames.bestfile_3845="PREVIT:complex_5.pdb")
evaluate (&filenames.bestfile_3846="PREVIT:complex_6.pdb")
evaluate (&filenames.bestfile_3847="PREVIT:complex_7.pdb")
evaluate (&filenames.bestfile_3848="PREVIT:complex_8.pdb")
evaluate (&filenames.bestfile_3849="PREVIT:complex_9.pdb")
evaluate (&filenames.bestfile_3850="PREVIT:complex_10.pdb")
evaluate (&filenames.bestfile_3851="PREVIT:complex_1.pdb")
evaluate (&filenames.bestfile_3852="PREVIT:complex_2.pdb")
evaluate (&filenames.bestfile_3853="PREVIT:complex_3.pdb")
evaluate (&filenames.bestfile_3854="PREVIT:complex_4.pdb")
evaluate (&filenames.bestfile_3855="PREVIT:complex_5.pdb")
evaluate (&filenames.bestfile_3856="PREVIT:complex_6.pdb")
evaluate (&filenames.bestfile_3857="PREVIT:complex_7.pdb")
evaluate (&filenames.bestfile_3858="PREVIT:complex_8.pdb")
evaluate (&filenames.bestfile_3859="PREVIT:complex_9.pdb")
evaluate (&filenames.bestfile_3860="PREVIT:complex_10.pdb")
evaluate (&filenames.bestfile_3861="PREVIT:complex_1.pdb")
evaluate (&filenames.bestfile_3862="PREVIT:complex_2.pdb")
evaluate (&filenames.bestfile_3863="PREVIT:complex_3.pdb")
evaluate (&filenames.bestfile_3864="PREVIT:complex_4.pdb")
evaluate (&filenames.bestfile_3865="PREVIT:complex_5.pdb")
evaluate (&filenames.bestfile_3866="PREVIT:complex_6.pdb")
evaluate (&filenames.bestfile_3867="PREVIT:complex_7.pdb")
evaluate (&filenames.bestfile_3868="PREVIT:complex_8.pdb")
evaluate (&filenames.bestfile_3869="PREVIT:complex_9.pdb")
evaluate (&filenames.bestfile_3870="PREVIT:complex_10.pdb")
evaluate (&filenames.bestfile_3871="PREVIT:complex_1.pdb")
evaluate (&filenames.bestfile_3872="PREVIT:complex_2.pdb")
evaluate (&filenames.bestfile_3873="PREVIT:complex_3.pdb")
evaluate (&filenames.bestfile_3874="PREVIT:complex_4.pdb")
evaluate (&filenames.bestfile_3875="PREVIT:complex_5.pdb")
evaluate (&filenames.bestfile_3876="PREVIT:complex_6.pdb")
evaluate (&filenames.bestfile_3877="PREVIT:complex_7.pdb")
evaluate (&filenames.bestfile_3878="PREVIT:complex_8.pdb")
evaluate (&filenames.bestfile_3879="PREVIT:complex_9.pdb")
evaluate (&filenames.bestfile_3880="PREVIT:complex_10.pdb")
evaluate (&filenames.bestfile_3881="PREVIT:complex_1.pdb")
evaluate (&filenames.bestfile_3882="PREVIT:complex_2.pdb")
evaluate (&filenames.bestfile_3883="PREVIT:complex_3.pdb")
evaluate (&filenames.bestfile_3884="PREVIT:complex_4.pdb")
evaluate (&filenames.bestfile_3885="PREVIT:complex_5.pdb")
evaluate (&filenames.bestfile_3886="PREVIT:complex_6.pdb")
evaluate (&filenames.bestfile_3887="PREVIT:complex_7.pdb")
evaluate (&filenames.bestfile_3888="PREVIT:complex_8.pdb")
evaluate (&filenames.bestfile_3889="PREVIT:complex_9.pdb")
evaluate (&filenames.bestfile_3890="PREVIT:complex_10.pdb")
evaluate (&filenames.bestfile_3891="PREVIT:complex_1.pdb")
evaluate (&filenames.bestfile_3892="PREVIT:complex_2.pdb")
evaluate (&filenames.bestfile_3893="PREVIT:complex_3.pdb")
evaluate (&filenames.bestfile_3894="PREVIT:complex_4.pdb")
evaluate (&filenames.bestfile_3895="PREVIT:complex_5.pdb")
evaluate (&filenames.bestfile_3896="PREVIT:complex_6.pdb")
evaluate (&filenames.bestfile_3897="PREVIT:complex_7.pdb")
evaluate (&filenames.bestfile_3898="PREVIT:complex_8.pdb")
evaluate (&filenames.bestfile_3899="PREVIT:complex_9.pdb")
evaluate (&filenames.bestfile_3900="PREVIT:complex_10.pdb")
evaluate (&filenames.bestfile_3901="PREVIT:complex_1.pdb")
evaluate (&filenames.bestfile_3902="PREVIT:complex_2.pdb")
evaluate (&filenames.bestfile_3903="PREVIT:complex_3.pdb")
evaluate (&filenames.bestfile_3904="PREVIT:complex_4.pdb")
evaluate (&filenames.bestfile_3905="PREVIT:complex_5.pdb")
evaluate (&filenames.bestfile_3906="PREVIT:complex_6.pdb")
evaluate (&filenames.bestfile_3907="PREVIT:complex_7.pdb")
evaluate (&filenames.bestfile_3908="PREVIT:complex_8.pdb")
evaluate (&filenames.bestfile_3909="PREVIT:complex_9.pdb")
evaluate (&filenames.bestfile_3910="PREVIT:complex_10.pdb")
evaluate (&filenames.bestfile_3911="PREVIT:complex_1.pdb")
evaluate (&filenames.bestfile_3912="PREVIT:complex_2.pdb")
evaluate (&filenames.bestfile_3913="PREVIT:complex_3.pdb")
evaluate (&filenames.bestfile_3914="PREVIT:complex_4.pdb")
evaluate (&filenames.bestfile_3915="PREVIT:complex_5.pdb")
evaluate (&filenames.bestfile_3916="PREVIT:complex_6.pdb")
evaluate (&filenames.bestfile_3917="PREVIT:complex_7.pdb")
evaluate (&filenames.bestfile_3918="PREVIT:complex_8.pdb")
evaluate (&filenames.bestfile_3919="PREVIT:complex_9.pdb")
evaluate (&filenames.bestfile_3920="PREVIT:complex_10.pdb")
evaluate (&filenames.bestfile_3921="PREVIT:complex_1.pdb")
evaluate (&filenames.bestfile_3922="PREVIT:complex_2.pdb")
evaluate (&filenames.bestfile_3923="PREVIT:complex_3.pdb")
evaluate (&filenames.bestfile_3924="PREVIT:complex_4.pdb")
evaluate (&filenames.bestfile_3925="PREVIT:complex_5.pdb")
evaluate (&filenames.bestfile_3926="PREVIT:complex_6.pdb")
evaluate (&filenames.bestfile_3927="PREVIT:complex_7.pdb")
evaluate (&filenames.bestfile_3928="PREVIT:complex_8.pdb")
evaluate (&filenames.bestfile_3929="PREVIT:complex_9.pdb")
evaluate (&filenames.bestfile_3930="PREVIT:complex_10.pdb")
evaluate (&filenames.bestfile_3931="PREVIT:complex_1.pdb")
evaluate (&filenames.bestfile_3932="PREVIT:complex_2.pdb")
evaluate (&filenames.bestfile_3933="PREVIT:complex_3.pdb")
evaluate (&filenames.bestfile_3934="PREVIT:complex_4.pdb")
evaluate (&filenames.bestfile_3935="PREVIT:complex_5.pdb")
evaluate (&filenames.bestfile_3936="PREVIT:complex_6.pdb")
evaluate (&filenames.bestfile_3937="PREVIT:complex_7.pdb")
evaluate (&filenames.bestfile_3938="PREVIT:complex_8.pdb")
evaluate (&filenames.bestfile_3939="PREVIT:complex_9.pdb")
evaluate (&filenames.bestfile_3940="PREVIT:complex_10.pdb")
evaluate (&filenames.bestfile_3941="PREVIT:complex_1.pdb")
evaluate (&filenames.bestfile_3942="PREVIT:complex_2.pdb")
evaluate (&filenames.bestfile_3943="PREVIT:complex_3.pdb")
evaluate (&filenames.bestfile_3944="PREVIT:complex_4.pdb")
evaluate (&filenames.bestfile_3945="PREVIT:complex_5.pdb")
evaluate (&filenames.bestfile_3946="PREVIT:complex_6.pdb")
evaluate (&filenames.bestfile_3947="PREVIT:complex_7.pdb")
evaluate (&filenames.bestfile_3948="PREVIT:complex_8.pdb")
evaluate (&filenames.bestfile_3949="PREVIT:complex_9.pdb")
evaluate (&filenames.bestfile_3950="PREVIT:complex_10.pdb")
evaluate (&filenames.bestfile_3951="PREVIT:complex_1.pdb")
evaluate (&filenames.bestfile_3952="PREVIT:complex_2.pdb")
evaluate (&filenames.bestfile_3953="PREVIT:complex_3.pdb")
evaluate (&filenames.bestfile_3954="PREVIT:complex_4.pdb")
evaluate (&filenames.bestfile_3955="PREVIT:complex_5.pdb")
evaluate (&filenames.bestfile_3956="PREVIT:complex_6.pdb")
evaluate (&filenames.bestfile_3957="PREVIT:complex_7.pdb")
evaluate (&filenames.bestfile_3958="PREVIT:complex_8.pdb")
evaluate (&filenames.bestfile_3959="PREVIT:complex_9.pdb")
evaluate (&filenames.bestfile_3960="PREVIT:complex_10.pdb")
evaluate (&filenames.bestfile_3961="PREVIT:complex_1.pdb")
evaluate (&filenames.bestfile_3962="PREVIT:complex_2.pdb")
evaluate (&filenames.bestfile_3963="PREVIT:complex_3.pdb")
evaluate (&filenames.bestfile_3964="PREVIT:complex_4.pdb")
evaluate (&filenames.bestfile_3965="PREVIT:complex_5.pdb")
evaluate (&filenames.bestfile_3966="PREVIT:complex_6.pdb")
evaluate (&filenames.bestfile_3967="PREVIT:complex_7.pdb")
evaluate (&filenames.bestfile_3968="PREVIT:complex_8.pdb")
evaluate (&filenames.bestfile_3969="PREVIT:complex_9.pdb")
evaluate (&filenames.bestfile_3970="PREVIT:complex_10.pdb")
evaluate (&filenames.bestfile_3971="PREVIT:complex_1.pdb")
evaluate (&filenames.bestfile_3972="PREVIT:complex_2.pdb")
evaluate (&filenames.bestfile_3973="PREVIT:complex_3.pdb")
evaluate (&filenames.bestfile_3974="PREVIT:complex_4.pdb")
evaluate (&filenames.bestfile_3975="PREVIT:complex_5.pdb")
evaluate (&filenames.bestfile_3976="PREVIT:complex_6.pdb")
evaluate (&filenames.bestfile_3977="PREVIT:complex_7.pdb")
evaluate (&filenames.bestfile_3978="PREVIT:complex_8.pdb")
evaluate (&filenames.bestfile_3979="PREVIT:complex_9.pdb")
evaluate (&filenames.bestfile_3980="PREVIT:complex_10.pdb")
evaluate (&filenames.bestfile_3981="PREVIT:complex_1.pdb")
evaluate (&filenames.bestfile_3982="PREVIT:complex_2.pdb")
evaluate (&filenames.bestfile_3983="PREVIT:complex_3.pdb")
evaluate (&filenames.bestfile_3984="PREVIT:complex_4.pdb")
evaluate (&filenames.bestfile_3985="PREVIT:complex_5.pdb")
evaluate (&filenames.bestfile_3986="PREVIT:complex_6.pdb")
evaluate (&filenames.bestfile_3987="PREVIT:complex_7.pdb")
evaluate (&filenames.bestfile_3988="PREVIT:complex_8.pdb")
evaluate (&filenames.bestfile_3989="PREVIT:complex_9.pdb")
evaluate (&filenames.bestfile_3990="PREVIT:complex_10.pdb")
evaluate (&filenames.bestfile_3991="PREVIT:complex_1.pdb")
evaluate (&filenames.bestfile_3992="PREVIT:complex_2.pdb")
evaluate (&filenames.bestfile_3993="PREVIT:complex_3.pdb")
evaluate (&filenames.bestfile_3994="PREVIT:complex_4.pdb")
evaluate (&filenames.bestfile_3995="PREVIT:complex_5.pdb")
evaluate (&filenames.bestfile_3996="PREVIT:complex_6.pdb")
evaluate (&filenames.bestfile_3997="PREVIT:complex_7.pdb")
evaluate (&filenames.bestfile_3998="PREVIT:complex_8.pdb")
evaluate (&filenames.bestfile_3999="PREVIT:complex_9.pdb")
evaluate (&filenames.bestfile_4000="PREVIT:complex_10.pdb")
evaluate (&filenames.bestfile_4001="PREVIT:complex_1.pdb")
evaluate (&filenames.bestfile_4002="PREVIT:complex_2.pdb")
evaluate (&filenames.bestfile_4003="PREVIT:complex_3.pdb")
evaluate (&filenames.bestfile_4004="PREVIT:complex_4.pdb")
evaluate (&filenames.bestfile_4005="PREVIT:complex_5.pdb")
evaluate (&filenames.bestfile_4006="PREVIT:complex_6.pdb")
evaluate (&filenames.bestfile_4007="PREVIT:complex_7.pdb")
evaluate (&filenames.bestfile_4008="PREVIT:complex_8.pdb")
evaluate (&filenames.bestfile_4009="PREVIT:complex_9.pdb")
evaluate (&filenames.bestfile_4010="PREVIT:complex_10.pdb")
evaluate (&filenames.bestfile_4011="PREVIT:complex_1.pdb")
evaluate (&filenames.bestfile_4012="PREVIT:complex_2.pdb")
evaluate (&filenames.bestfile_4013="PREVIT:complex_3.pdb")
evaluate (&filenames.bestfile_4014="PREVIT:complex_4.pdb")
evaluate (&filenames.bestfile_4015="PREVIT:complex_5.pdb")
evaluate (&filenames.bestfile_4016="PREVIT:complex_6.pdb")
evaluate (&filenames.bestfile_4017="PREVIT:complex_7.pdb")
evaluate (&filenames.bestfile_4018="PREVIT:complex_8.pdb")
evaluate (&filenames.bestfile_4019="PREVIT:complex_9.pdb")
evaluate (&filenames.bestfile_4020="PREVIT:complex_10.pdb")
evaluate (&filenames.bestfile_4021="PREVIT:complex_1.pdb")
evaluate (&filenames.bestfile_4022="PREVIT:complex_2.pdb")
evaluate (&filenames.bestfile_4023="PREVIT:complex_3.pdb")
evaluate (&filenames.bestfile_4024="PREVIT:complex_4.pdb")
evaluate (&filenames.bestfile_4025="PREVIT:complex_5.pdb")
evaluate (&filenames.bestfile_4026="PREVIT:complex_6.pdb")
evaluate (&filenames.bestfile_4027="PREVIT:complex_7.pdb")
evaluate (&filenames.bestfile_4028="PREVIT:complex_8.pdb")
evaluate (&filenames.bestfile_4029="PREVIT:complex_9.pdb")
evaluate (&filenames.bestfile_4030="PREVIT:complex_10.pdb")
evaluate (&filenames.bestfile_4031="PREVIT:complex_1.pdb")
evaluate (&filenames.bestfile_4032="PREVIT:complex_2.pdb")
evaluate (&filenames.bestfile_4033="PREVIT:complex_3.pdb")
evaluate (&filenames.bestfile_4034="PREVIT:complex_4.pdb")
evaluate (&filenames.bestfile_4035="PREVIT:complex_5.pdb")
evaluate (&filenames.bestfile_4036="PREVIT:complex_6.pdb")
evaluate (&filenames.bestfile_4037="PREVIT:complex_7.pdb")
evaluate (&filenames.bestfile_4038="PREVIT:complex_8.pdb")
evaluate (&filenames.bestfile_4039="PREVIT:complex_9.pdb")
evaluate (&filenames.bestfile_4040="PREVIT:complex_10.pdb")
evaluate (&filenames.bestfile_4041="PREVIT:complex_1.pdb")
evaluate (&filenames.bestfile_4042="PREVIT:complex_2.pdb")
evaluate (&filenames.bestfile_4043="PREVIT:complex_3.pdb")
evaluate (&filenames.bestfile_4044="PREVIT:complex_4.pdb")
evaluate (&filenames.bestfile_4045="PREVIT:complex_5.pdb")
evaluate (&filenames.bestfile_4046="PREVIT:complex_6.pdb")
evaluate (&filenames.bestfile_4047="PREVIT:complex_7.pdb")
evaluate (&filenames.bestfile_4048="PREVIT:complex_8.pdb")
evaluate (&filenames.bestfile_4049="PREVIT:complex_9.pdb")
evaluate (&filenames.bestfile_4050="PREVIT:complex_10.pdb")
evaluate (&filenames.bestfile_4051="PREVIT:complex_1.pdb")
evaluate (&filenames.bestfile_4052="PREVIT:complex_2.pdb")
evaluate (&filenames.bestfile_4053="PREVIT:complex_3.pdb")
evaluate (&filenames.bestfile_4054="PREVIT:complex_4.pdb")
evaluate (&filenames.bestfile_4055="PREVIT:complex_5.pdb")
evaluate (&filenames.bestfile_4056="PREVIT:complex_6.pdb")
evaluate (&filenames.bestfile_4057="PREVIT:complex_7.pdb")
evaluate (&filenames.bestfile_4058="PREVIT:complex_8.pdb")
evaluate (&filenames.bestfile_4059="PREVIT:complex_9.pdb")
evaluate (&filenames.bestfile_4060="PREVIT:complex_10.pdb")
evaluate (&filenames.bestfile_4061="PREVIT:complex_1.pdb")
evaluate (&filenames.bestfile_4062="PREVIT:complex_2.pdb")
evaluate (&filenames.bestfile_4063="PREVIT:complex_3.pdb")
evaluate (&filenames.bestfile_4064="PREVIT:complex_4.pdb")
evaluate (&filenames.bestfile_4065="PREVIT:complex_5.pdb")
evaluate (&filenames.bestfile_4066="PREVIT:complex_6.pdb")
evaluate (&filenames.bestfile_4067="PREVIT:complex_7.pdb")
evaluate (&filenames.bestfile_4068="PREVIT:complex_8.pdb")
evaluate (&filenames.bestfile_4069="PREVIT:complex_9.pdb")
evaluate (&filenames.bestfile_4070="PREVIT:complex_10.pdb")
evaluate (&filenames.bestfile_4071="PREVIT:complex_1.pdb")
evaluate (&filenames.bestfile_4072="PREVIT:complex_2.pdb")
evaluate (&filenames.bestfile_4073="PREVIT:complex_3.pdb")
evaluate (&filenames.bestfile_4074="PREVIT:complex_4.pdb")
evaluate (&filenames.bestfile_4075="PREVIT:complex_5.pdb")
evaluate (&filenames.bestfile_4076="PREVIT:complex_6.pdb")
evaluate (&filenames.bestfile_4077="PREVIT:complex_7.pdb")
evaluate (&filenames.bestfile_4078="PREVIT:complex_8.pdb")
evaluate (&filenames.bestfile_4079="PREVIT:complex_9.pdb")
evaluate (&filenames.bestfile_4080="PREVIT:complex_10.pdb")
evaluate (&filenames.bestfile_4081="PREVIT:complex_1.pdb")
evaluate (&filenames.bestfile_4082="PREVIT:complex_2.pdb")
evaluate (&filenames.bestfile_4083="PREVIT:complex_3.pdb")
evaluate (&filenames.bestfile_4084="PREVIT:complex_4.pdb")
evaluate (&filenames.bestfile_4085="PREVIT:complex_5.pdb")
evaluate (&filenames.bestfile_4086="PREVIT:complex_6.pdb")
evaluate (&filenames.bestfile_4087="PREVIT:complex_7.pdb")
evaluate (&filenames.bestfile_4088="PREVIT:complex_8.pdb")
evaluate (&filenames.bestfile_4089="PREVIT:complex_9.pdb")
evaluate (&filenames.bestfile_4090="PREVIT:complex_10.pdb")
evaluate (&filenames.bestfile_4091="PREVIT:complex_1.pdb")
evaluate (&filenames.bestfile_4092="PREVIT:complex_2.pdb")
evaluate (&filenames.bestfile_4093="PREVIT:complex_3.pdb")
evaluate (&filenames.bestfile_4094="PREVIT:complex_4.pdb")
evaluate (&filenames.bestfile_4095="PREVIT:complex_5.pdb")
evaluate (&filenames.bestfile_4096="PREVIT:complex_6.pdb")
evaluate (&filenames.bestfile_4097="PREVIT:complex_7.pdb")
evaluate (&filenames.bestfile_4098="PREVIT:complex_8.pdb")
evaluate (&filenames.bestfile_4099="PREVIT:complex_9.pdb")
evaluate (&filenames.bestfile_4100="PREVIT:complex_10.pdb")
evaluate (&filenames.bestfile_4101="PREVIT:complex_1.pdb")
evaluate (&filenames.bestfile_4102="PREVIT:complex_2.pdb")
evaluate (&filenames.bestfile_4103="PREVIT:complex_3.pdb")
evaluate (&filenames.bestfile_4104="PREVIT:complex_4.pdb")
evaluate (&filenames.bestfile_4105="PREVIT:complex_5.pdb")
evaluate (&filenames.bestfile_4106="PREVIT:complex_6.pdb")
evaluate (&filenames.bestfile_4107="PREVIT:complex_7.pdb")
evaluate (&filenames.bestfile_4108="PREVIT:complex_8.pdb")
evaluate (&filenames.bestfile_4109="PREVIT:complex_9.pdb")
evaluate (&filenames.bestfile_4110="PREVIT:complex_10.pdb")
evaluate (&filenames.bestfile_4111="PREVIT:complex_1.pdb")
evaluate (&filenames.bestfile_4112="PREVIT:complex_2.pdb")
evaluate (&filenames.bestfile_4113="PREVIT:complex_3.pdb")
evaluate (&filenames.bestfile_4114="PREVIT:complex_4.pdb")
evaluate (&filenames.bestfile_4115="PREVIT:complex_5.pdb")
evaluate (&filenames.bestfile_4116="PREVIT:complex_6.pdb")
evaluate (&filenames.bestfile_4117="PREVIT:complex_7.pdb")
evaluate (&filenames.bestfile_4118="PREVIT:complex_8.pdb")
evaluate (&filenames.bestfile_4119="PREVIT:complex_9.pdb")
evaluate (&filenames.bestfile_4120="PREVIT:complex_10.pdb")
evaluate (&filenames.bestfile_4121="PREVIT:complex_1.pdb")
evaluate (&filenames.bestfile_4122="PREVIT:complex_2.pdb")
evaluate (&filenames.bestfile_4123="PREVIT:complex_3.pdb")
evaluate (&filenames.bestfile_4124="PREVIT:complex_4.pdb")
evaluate (&filenames.bestfile_4125="PREVIT:complex_5.pdb")
evaluate (&filenames.bestfile_4126="PREVIT:complex_6.pdb")
evaluate (&filenames.bestfile_4127="PREVIT:complex_7.pdb")
evaluate (&filenames.bestfile_4128="PREVIT:complex_8.pdb")
evaluate (&filenames.bestfile_4129="PREVIT:complex_9.pdb")
evaluate (&filenames.bestfile_4130="PREVIT:complex_10.pdb")
evaluate (&filenames.bestfile_4131="PREVIT:complex_1.pdb")
evaluate (&filenames.bestfile_4132="PREVIT:complex_2.pdb")
evaluate (&filenames.bestfile_4133="PREVIT:complex_3.pdb")
evaluate (&filenames.bestfile_4134="PREVIT:complex_4.pdb")
evaluate (&filenames.bestfile_4135="PREVIT:complex_5.pdb")
evaluate (&filenames.bestfile_4136="PREVIT:complex_6.pdb")
evaluate (&filenames.bestfile_4137="PREVIT:complex_7.pdb")
evaluate (&filenames.bestfile_4138="PREVIT:complex_8.pdb")
evaluate (&filenames.bestfile_4139="PREVIT:complex_9.pdb")
evaluate (&filenames.bestfile_4140="PREVIT:complex_10.pdb")
evaluate (&filenames.bestfile_4141="PREVIT:complex_1.pdb")
evaluate (&filenames.bestfile_4142="PREVIT:complex_2.pdb")
evaluate (&filenames.bestfile_4143="PREVIT:complex_3.pdb")
evaluate (&filenames.bestfile_4144="PREVIT:complex_4.pdb")
evaluate (&filenames.bestfile_4145="PREVIT:complex_5.pdb")
evaluate (&filenames.bestfile_4146="PREVIT:complex_6.pdb")
evaluate (&filenames.bestfile_4147="PREVIT:complex_7.pdb")
evaluate (&filenames.bestfile_4148="PREVIT:complex_8.pdb")
evaluate (&filenames.bestfile_4149="PREVIT:complex_9.pdb")
evaluate (&filenames.bestfile_4150="PREVIT:complex_10.pdb")
evaluate (&filenames.bestfile_4151="PREVIT:complex_1.pdb")
evaluate (&filenames.bestfile_4152="PREVIT:complex_2.pdb")
evaluate (&filenames.bestfile_4153="PREVIT:complex_3.pdb")
evaluate (&filenames.bestfile_4154="PREVIT:complex_4.pdb")
evaluate (&filenames.bestfile_4155="PREVIT:complex_5.pdb")
evaluate (&filenames.bestfile_4156="PREVIT:complex_6.pdb")
evaluate (&filenames.bestfile_4157="PREVIT:complex_7.pdb")
evaluate (&filenames.bestfile_4158="PREVIT:complex_8.pdb")
evaluate (&filenames.bestfile_4159="PREVIT:complex_9.pdb")
evaluate (&filenames.bestfile_4160="PREVIT:complex_10.pdb")
evaluate (&filenames.bestfile_4161="PREVIT:complex_1.pdb")
evaluate (&filenames.bestfile_4162="PREVIT:complex_2.pdb")
evaluate (&filenames.bestfile_4163="PREVIT:complex_3.pdb")
evaluate (&filenames.bestfile_4164="PREVIT:complex_4.pdb")
evaluate (&filenames.bestfile_4165="PREVIT:complex_5.pdb")
evaluate (&filenames.bestfile_4166="PREVIT:complex_6.pdb")
evaluate (&filenames.bestfile_4167="PREVIT:complex_7.pdb")
evaluate (&filenames.bestfile_4168="PREVIT:complex_8.pdb")
evaluate (&filenames.bestfile_4169="PREVIT:complex_9.pdb")
evaluate (&filenames.bestfile_4170="PREVIT:complex_10.pdb")
evaluate (&filenames.bestfile_4171="PREVIT:complex_1.pdb")
evaluate (&filenames.bestfile_4172="PREVIT:complex_2.pdb")
evaluate (&filenames.bestfile_4173="PREVIT:complex_3.pdb")
evaluate (&filenames.bestfile_4174="PREVIT:complex_4.pdb")
evaluate (&filenames.bestfile_4175="PREVIT:complex_5.pdb")
evaluate (&filenames.bestfile_4176="PREVIT:complex_6.pdb")
evaluate (&filenames.bestfile_4177="PREVIT:complex_7.pdb")
evaluate (&filenames.bestfile_4178="PREVIT:complex_8.pdb")
evaluate (&filenames.bestfile_4179="PREVIT:complex_9.pdb")
evaluate (&filenames.bestfile_4180="PREVIT:complex_10.pdb")
evaluate (&filenames.bestfile_4181="PREVIT:complex_1.pdb")
evaluate (&filenames.bestfile_4182="PREVIT:complex_2.pdb")
evaluate (&filenames.bestfile_4183="PREVIT:complex_3.pdb")
evaluate (&filenames.bestfile_4184="PREVIT:complex_4.pdb")
evaluate (&filenames.bestfile_4185="PREVIT:complex_5.pdb")
evaluate (&filenames.bestfile_4186="PREVIT:complex_6.pdb")
evaluate (&filenames.bestfile_4187="PREVIT:complex_7.pdb")
evaluate (&filenames.bestfile_4188="PREVIT:complex_8.pdb")
evaluate (&filenames.bestfile_4189="PREVIT:complex_9.pdb")
evaluate (&filenames.bestfile_4190="PREVIT:complex_10.pdb")
evaluate (&filenames.bestfile_4191="PREVIT:complex_1.pdb")
evaluate (&filenames.bestfile_4192="PREVIT:complex_2.pdb")
evaluate (&filenames.bestfile_4193="PREVIT:complex_3.pdb")
evaluate (&filenames.bestfile_4194="PREVIT:complex_4.pdb")
evaluate (&filenames.bestfile_4195="PREVIT:complex_5.pdb")
evaluate (&filenames.bestfile_4196="PREVIT:complex_6.pdb")
evaluate (&filenames.bestfile_4197="PREVIT:complex_7.pdb")
evaluate (&filenames.bestfile_4198="PREVIT:complex_8.pdb")
evaluate (&filenames.bestfile_4199="PREVIT:complex_9.pdb")
evaluate (&filenames.bestfile_4200="PREVIT:complex_10.pdb")
evaluate (&filenames.bestfile_4201="PREVIT:complex_1.pdb")
evaluate (&filenames.bestfile_4202="PREVIT:complex_2.pdb")
evaluate (&filenames.bestfile_4203="PREVIT:complex_3.pdb")
evaluate (&filenames.bestfile_4204="PREVIT:complex_4.pdb")
evaluate (&filenames.bestfile_4205="PREVIT:complex_5.pdb")
evaluate (&filenames.bestfile_4206="PREVIT:complex_6.pdb")
evaluate (&filenames.bestfile_4207="PREVIT:complex_7.pdb")
evaluate (&filenames.bestfile_4208="PREVIT:complex_8.pdb")
evaluate (&filenames.bestfile_4209="PREVIT:complex_9.pdb")
evaluate (&filenames.bestfile_4210="PREVIT:complex_10.pdb")
evaluate (&filenames.bestfile_4211="PREVIT:complex_1.pdb")
evaluate (&filenames.bestfile_4212="PREVIT:complex_2.pdb")
evaluate (&filenames.bestfile_4213="PREVIT:complex_3.pdb")
evaluate (&filenames.bestfile_4214="PREVIT:complex_4.pdb")
evaluate (&filenames.bestfile_4215="PREVIT:complex_5.pdb")
evaluate (&filenames.bestfile_4216="PREVIT:complex_6.pdb")
evaluate (&filenames.bestfile_4217="PREVIT:complex_7.pdb")
evaluate (&filenames.bestfile_4218="PREVIT:complex_8.pdb")
evaluate (&filenames.bestfile_4219="PREVIT:complex_9.pdb")
evaluate (&filenames.bestfile_4220="PREVIT:complex_10.pdb")
evaluate (&filenames.bestfile_4221="PREVIT:complex_1.pdb")
evaluate (&filenames.bestfile_4222="PREVIT:complex_2.pdb")
evaluate (&filenames.bestfile_4223="PREVIT:complex_3.pdb")
evaluate (&filenames.bestfile_4224="PREVIT:complex_4.pdb")
evaluate (&filenames.bestfile_4225="PREVIT:complex_5.pdb")
evaluate (&filenames.bestfile_4226="PREVIT:complex_6.pdb")
evaluate (&filenames.bestfile_4227="PREVIT:complex_7.pdb")
evaluate (&filenames.bestfile_4228="PREVIT:complex_8.pdb")
evaluate (&filenames.bestfile_4229="PREVIT:complex_9.pdb")
evaluate (&filenames.bestfile_4230="PREVIT:complex_10.pdb")
evaluate (&filenames.bestfile_4231="PREVIT:complex_1.pdb")
evaluate (&filenames.bestfile_4232="PREVIT:complex_2.pdb")
evaluate (&filenames.bestfile_4233="PREVIT:complex_3.pdb")
evaluate (&filenames.bestfile_4234="PREVIT:complex_4.pdb")
evaluate (&filenames.bestfile_4235="PREVIT:complex_5.pdb")
evaluate (&filenames.bestfile_4236="PREVIT:complex_6.pdb")
evaluate (&filenames.bestfile_4237="PREVIT:complex_7.pdb")
evaluate (&filenames.bestfile_4238="PREVIT:complex_8.pdb")
evaluate (&filenames.bestfile_4239="PREVIT:complex_9.pdb")
evaluate (&filenames.bestfile_4240="PREVIT:complex_10.pdb")
evaluate (&filenames.bestfile_4241="PREVIT:complex_1.pdb")
evaluate (&filenames.bestfile_4242="PREVIT:complex_2.pdb")
evaluate (&filenames.bestfile_4243="PREVIT:complex_3.pdb")
evaluate (&filenames.bestfile_4244="PREVIT:complex_4.pdb")
evaluate (&filenames.bestfile_4245="PREVIT:complex_5.pdb")
evaluate (&filenames.bestfile_4246="PREVIT:complex_6.pdb")
evaluate (&filenames.bestfile_4247="PREVIT:complex_7.pdb")
evaluate (&filenames.bestfile_4248="PREVIT:complex_8.pdb")
evaluate (&filenames.bestfile_4249="PREVIT:complex_9.pdb")
evaluate (&filenames.bestfile_4250="PREVIT:complex_10.pdb")
evaluate (&filenames.bestfile_4251="PREVIT:complex_1.pdb")
evaluate (&filenames.bestfile_4252="PREVIT:complex_2.pdb")
evaluate (&filenames.bestfile_4253="PREVIT:complex_3.pdb")
evaluate (&filenames.bestfile_4254="PREVIT:complex_4.pdb")
evaluate (&filenames.bestfile_4255="PREVIT:complex_5.pdb")
evaluate (&filenames.bestfile_4256="PREVIT:complex_6.pdb")
evaluate (&filenames.bestfile_4257="PREVIT:complex_7.pdb")
evaluate (&filenames.bestfile_4258="PREVIT:complex_8.pdb")
evaluate (&filenames.bestfile_4259="PREVIT:complex_9.pdb")
evaluate (&filenames.bestfile_4260="PREVIT:complex_10.pdb")
evaluate (&filenames.bestfile_4261="PREVIT:complex_1.pdb")
evaluate (&filenames.bestfile_4262="PREVIT:complex_2.pdb")
evaluate (&filenames.bestfile_4263="PREVIT:complex_3.pdb")
evaluate (&filenames.bestfile_4264="PREVIT:complex_4.pdb")
evaluate (&filenames.bestfile_4265="PREVIT:complex_5.pdb")
evaluate (&filenames.bestfile_4266="PREVIT:complex_6.pdb")
evaluate (&filenames.bestfile_4267="PREVIT:complex_7.pdb")
evaluate (&filenames.bestfile_4268="PREVIT:complex_8.pdb")
evaluate (&filenames.bestfile_4269="PREVIT:complex_9.pdb")
evaluate (&filenames.bestfile_4270="PREVIT:complex_10.pdb")
evaluate (&filenames.bestfile_4271="PREVIT:complex_1.pdb")
evaluate (&filenames.bestfile_4272="PREVIT:complex_2.pdb")
evaluate (&filenames.bestfile_4273="PREVIT:complex_3.pdb")
evaluate (&filenames.bestfile_4274="PREVIT:complex_4.pdb")
evaluate (&filenames.bestfile_4275="PREVIT:complex_5.pdb")
evaluate (&filenames.bestfile_4276="PREVIT:complex_6.pdb")
evaluate (&filenames.bestfile_4277="PREVIT:complex_7.pdb")
evaluate (&filenames.bestfile_4278="PREVIT:complex_8.pdb")
evaluate (&filenames.bestfile_4279="PREVIT:complex_9.pdb")
evaluate (&filenames.bestfile_4280="PREVIT:complex_10.pdb")
evaluate (&filenames.bestfile_4281="PREVIT:complex_1.pdb")
evaluate (&filenames.bestfile_4282="PREVIT:complex_2.pdb")
evaluate (&filenames.bestfile_4283="PREVIT:complex_3.pdb")
evaluate (&filenames.bestfile_4284="PREVIT:complex_4.pdb")
evaluate (&filenames.bestfile_4285="PREVIT:complex_5.pdb")
evaluate (&filenames.bestfile_4286="PREVIT:complex_6.pdb")
evaluate (&filenames.bestfile_4287="PREVIT:complex_7.pdb")
evaluate (&filenames.bestfile_4288="PREVIT:complex_8.pdb")
evaluate (&filenames.bestfile_4289="PREVIT:complex_9.pdb")
evaluate (&filenames.bestfile_4290="PREVIT:complex_10.pdb")
evaluate (&filenames.bestfile_4291="PREVIT:complex_1.pdb")
evaluate (&filenames.bestfile_4292="PREVIT:complex_2.pdb")
evaluate (&filenames.bestfile_4293="PREVIT:complex_3.pdb")
evaluate (&filenames.bestfile_4294="PREVIT:complex_4.pdb")
evaluate (&filenames.bestfile_4295="PREVIT:complex_5.pdb")
evaluate (&filenames.bestfile_4296="PREVIT:complex_6.pdb")
evaluate (&filenames.bestfile_4297="PREVIT:complex_7.pdb")
evaluate (&filenames.bestfile_4298="PREVIT:complex_8.pdb")
evaluate (&filenames.bestfile_4299="PREVIT:complex_9.pdb")
evaluate (&filenames.bestfile_4300="PREVIT:complex_10.pdb")
evaluate (&filenames.bestfile_4301="PREVIT:complex_1.pdb")
evaluate (&filenames.bestfile_4302="PREVIT:complex_2.pdb")
evaluate (&filenames.bestfile_4303="PREVIT:complex_3.pdb")
evaluate (&filenames.bestfile_4304="PREVIT:complex_4.pdb")
evaluate (&filenames.bestfile_4305="PREVIT:complex_5.pdb")
evaluate (&filenames.bestfile_4306="PREVIT:complex_6.pdb")
evaluate (&filenames.bestfile_4307="PREVIT:complex_7.pdb")
evaluate (&filenames.bestfile_4308="PREVIT:complex_8.pdb")
evaluate (&filenames.bestfile_4309="PREVIT:complex_9.pdb")
evaluate (&filenames.bestfile_4310="PREVIT:complex_10.pdb")
evaluate (&filenames.bestfile_4311="PREVIT:complex_1.pdb")
evaluate (&filenames.bestfile_4312="PREVIT:complex_2.pdb")
evaluate (&filenames.bestfile_4313="PREVIT:complex_3.pdb")
evaluate (&filenames.bestfile_4314="PREVIT:complex_4.pdb")
evaluate (&filenames.bestfile_4315="PREVIT:complex_5.pdb")
evaluate (&filenames.bestfile_4316="PREVIT:complex_6.pdb")
evaluate (&filenames.bestfile_4317="PREVIT:complex_7.pdb")
evaluate (&filenames.bestfile_4318="PREVIT:complex_8.pdb")
evaluate (&filenames.bestfile_4319="PREVIT:complex_9.pdb")
evaluate (&filenames.bestfile_4320="PREVIT:complex_10.pdb")
evaluate (&filenames.bestfile_4321="PREVIT:complex_1.pdb")
evaluate (&filenames.bestfile_4322="PREVIT:complex_2.pdb")
evaluate (&filenames.bestfile_4323="PREVIT:complex_3.pdb")
evaluate (&filenames.bestfile_4324="PREVIT:complex_4.pdb")
evaluate (&filenames.bestfile_4325="PREVIT:complex_5.pdb")
evaluate (&filenames.bestfile_4326="PREVIT:complex_6.pdb")
evaluate (&filenames.bestfile_4327="PREVIT:complex_7.pdb")
evaluate (&filenames.bestfile_4328="PREVIT:complex_8.pdb")
evaluate (&filenames.bestfile_4329="PREVIT:complex_9.pdb")
evaluate (&filenames.bestfile_4330="PREVIT:complex_10.pdb")
evaluate (&filenames.bestfile_4331="PREVIT:complex_1.pdb")
evaluate (&filenames.bestfile_4332="PREVIT:complex_2.pdb")
evaluate (&filenames.bestfile_4333="PREVIT:complex_3.pdb")
evaluate (&filenames.bestfile_4334="PREVIT:complex_4.pdb")
evaluate (&filenames.bestfile_4335="PREVIT:complex_5.pdb")
evaluate (&filenames.bestfile_4336="PREVIT:complex_6.pdb")
evaluate (&filenames.bestfile_4337="PREVIT:complex_7.pdb")
evaluate (&filenames.bestfile_4338="PREVIT:complex_8.pdb")
evaluate (&filenames.bestfile_4339="PREVIT:complex_9.pdb")
evaluate (&filenames.bestfile_4340="PREVIT:complex_10.pdb")
evaluate (&filenames.bestfile_4341="PREVIT:complex_1.pdb")
evaluate (&filenames.bestfile_4342="PREVIT:complex_2.pdb")
evaluate (&filenames.bestfile_4343="PREVIT:complex_3.pdb")
evaluate (&filenames.bestfile_4344="PREVIT:complex_4.pdb")
evaluate (&filenames.bestfile_4345="PREVIT:complex_5.pdb")
evaluate (&filenames.bestfile_4346="PREVIT:complex_6.pdb")
evaluate (&filenames.bestfile_4347="PREVIT:complex_7.pdb")
evaluate (&filenames.bestfile_4348="PREVIT:complex_8.pdb")
evaluate (&filenames.bestfile_4349="PREVIT:complex_9.pdb")
evaluate (&filenames.bestfile_4350="PREVIT:complex_10.pdb")
evaluate (&filenames.bestfile_4351="PREVIT:complex_1.pdb")
evaluate (&filenames.bestfile_4352="PREVIT:complex_2.pdb")
evaluate (&filenames.bestfile_4353="PREVIT:complex_3.pdb")
evaluate (&filenames.bestfile_4354="PREVIT:complex_4.pdb")
evaluate (&filenames.bestfile_4355="PREVIT:complex_5.pdb")
evaluate (&filenames.bestfile_4356="PREVIT:complex_6.pdb")
evaluate (&filenames.bestfile_4357="PREVIT:complex_7.pdb")
evaluate (&filenames.bestfile_4358="PREVIT:complex_8.pdb")
evaluate (&filenames.bestfile_4359="PREVIT:complex_9.pdb")
evaluate (&filenames.bestfile_4360="PREVIT:complex_10.pdb")
evaluate (&filenames.bestfile_4361="PREVIT:complex_1.pdb")
evaluate (&filenames.bestfile_4362="PREVIT:complex_2.pdb")
evaluate (&filenames.bestfile_4363="PREVIT:complex_3.pdb")
evaluate (&filenames.bestfile_4364="PREVIT:complex_4.pdb")
evaluate (&filenames.bestfile_4365="PREVIT:complex_5.pdb")
evaluate (&filenames.bestfile_4366="PREVIT:complex_6.pdb")
evaluate (&filenames.bestfile_4367="PREVIT:complex_7.pdb")
evaluate (&filenames.bestfile_4368="PREVIT:complex_8.pdb")
evaluate (&filenames.bestfile_4369="PREVIT:complex_9.pdb")
evaluate (&filenames.bestfile_4370="PREVIT:complex_10.pdb")
evaluate (&filenames.bestfile_4371="PREVIT:complex_1.pdb")
evaluate (&filenames.bestfile_4372="PREVIT:complex_2.pdb")
evaluate (&filenames.bestfile_4373="PREVIT:complex_3.pdb")
evaluate (&filenames.bestfile_4374="PREVIT:complex_4.pdb")
evaluate (&filenames.bestfile_4375="PREVIT:complex_5.pdb")
evaluate (&filenames.bestfile_4376="PREVIT:complex_6.pdb")
evaluate (&filenames.bestfile_4377="PREVIT:complex_7.pdb")
evaluate (&filenames.bestfile_4378="PREVIT:complex_8.pdb")
evaluate (&filenames.bestfile_4379="PREVIT:complex_9.pdb")
evaluate (&filenames.bestfile_4380="PREVIT:complex_10.pdb")
evaluate (&filenames.bestfile_4381="PREVIT:complex_1.pdb")
evaluate (&filenames.bestfile_4382="PREVIT:complex_2.pdb")
evaluate (&filenames.bestfile_4383="PREVIT:complex_3.pdb")
evaluate (&filenames.bestfile_4384="PREVIT:complex_4.pdb")
evaluate (&filenames.bestfile_4385="PREVIT:complex_5.pdb")
evaluate (&filenames.bestfile_4386="PREVIT:complex_6.pdb")
evaluate (&filenames.bestfile_4387="PREVIT:complex_7.pdb")
evaluate (&filenames.bestfile_4388="PREVIT:complex_8.pdb")
evaluate (&filenames.bestfile_4389="PREVIT:complex_9.pdb")
evaluate (&filenames.bestfile_4390="PREVIT:complex_10.pdb")
evaluate (&filenames.bestfile_4391="PREVIT:complex_1.pdb")
evaluate (&filenames.bestfile_4392="PREVIT:complex_2.pdb")
evaluate (&filenames.bestfile_4393="PREVIT:complex_3.pdb")
evaluate (&filenames.bestfile_4394="PREVIT:complex_4.pdb")
evaluate (&filenames.bestfile_4395="PREVIT:complex_5.pdb")
evaluate (&filenames.bestfile_4396="PREVIT:complex_6.pdb")
evaluate (&filenames.bestfile_4397="PREVIT:complex_7.pdb")
evaluate (&filenames.bestfile_4398="PREVIT:complex_8.pdb")
evaluate (&filenames.bestfile_4399="PREVIT:complex_9.pdb")
evaluate (&filenames.bestfile_4400="PREVIT:complex_10.pdb")
evaluate (&filenames.bestfile_4401="PREVIT:complex_1.pdb")
evaluate (&filenames.bestfile_4402="PREVIT:complex_2.pdb")
evaluate (&filenames.bestfile_4403="PREVIT:complex_3.pdb")
evaluate (&filenames.bestfile_4404="PREVIT:complex_4.pdb")
evaluate (&filenames.bestfile_4405="PREVIT:complex_5.pdb")
evaluate (&filenames.bestfile_4406="PREVIT:complex_6.pdb")
evaluate (&filenames.bestfile_4407="PREVIT:complex_7.pdb")
evaluate (&filenames.bestfile_4408="PREVIT:complex_8.pdb")
evaluate (&filenames.bestfile_4409="PREVIT:complex_9.pdb")
evaluate (&filenames.bestfile_4410="PREVIT:complex_10.pdb")
evaluate (&filenames.bestfile_4411="PREVIT:complex_1.pdb")
evaluate (&filenames.bestfile_4412="PREVIT:complex_2.pdb")
evaluate (&filenames.bestfile_4413="PREVIT:complex_3.pdb")
evaluate (&filenames.bestfile_4414="PREVIT:complex_4.pdb")
evaluate (&filenames.bestfile_4415="PREVIT:complex_5.pdb")
evaluate (&filenames.bestfile_4416="PREVIT:complex_6.pdb")
evaluate (&filenames.bestfile_4417="PREVIT:complex_7.pdb")
evaluate (&filenames.bestfile_4418="PREVIT:complex_8.pdb")
evaluate (&filenames.bestfile_4419="PREVIT:complex_9.pdb")
evaluate (&filenames.bestfile_4420="PREVIT:complex_10.pdb")
evaluate (&filenames.bestfile_4421="PREVIT:complex_1.pdb")
evaluate (&filenames.bestfile_4422="PREVIT:complex_2.pdb")
evaluate (&filenames.bestfile_4423="PREVIT:complex_3.pdb")
evaluate (&filenames.bestfile_4424="PREVIT:complex_4.pdb")
evaluate (&filenames.bestfile_4425="PREVIT:complex_5.pdb")
evaluate (&filenames.bestfile_4426="PREVIT:complex_6.pdb")
evaluate (&filenames.bestfile_4427="PREVIT:complex_7.pdb")
evaluate (&filenames.bestfile_4428="PREVIT:complex_8.pdb")
evaluate (&filenames.bestfile_4429="PREVIT:complex_9.pdb")
evaluate (&filenames.bestfile_4430="PREVIT:complex_10.pdb")
evaluate (&filenames.bestfile_4431="PREVIT:complex_1.pdb")
evaluate (&filenames.bestfile_4432="PREVIT:complex_2.pdb")
evaluate (&filenames.bestfile_4433="PREVIT:complex_3.pdb")
evaluate (&filenames.bestfile_4434="PREVIT:complex_4.pdb")
evaluate (&filenames.bestfile_4435="PREVIT:complex_5.pdb")
evaluate (&filenames.bestfile_4436="PREVIT:complex_6.pdb")
evaluate (&filenames.bestfile_4437="PREVIT:complex_7.pdb")
evaluate (&filenames.bestfile_4438="PREVIT:complex_8.pdb")
evaluate (&filenames.bestfile_4439="PREVIT:complex_9.pdb")
evaluate (&filenames.bestfile_4440="PREVIT:complex_10.pdb")
evaluate (&filenames.bestfile_4441="PREVIT:complex_1.pdb")
evaluate (&filenames.bestfile_4442="PREVIT:complex_2.pdb")
evaluate (&filenames.bestfile_4443="PREVIT:complex_3.pdb")
evaluate (&filenames.bestfile_4444="PREVIT:complex_4.pdb")
evaluate (&filenames.bestfile_4445="PREVIT:complex_5.pdb")
evaluate (&filenames.bestfile_4446="PREVIT:complex_6.pdb")
evaluate (&filenames.bestfile_4447="PREVIT:complex_7.pdb")
evaluate (&filenames.bestfile_4448="PREVIT:complex_8.pdb")
evaluate (&filenames.bestfile_4449="PREVIT:complex_9.pdb")
evaluate (&filenames.bestfile_4450="PREVIT:complex_10.pdb")
evaluate (&filenames.bestfile_4451="PREVIT:complex_1.pdb")
evaluate (&filenames.bestfile_4452="PREVIT:complex_2.pdb")
evaluate (&filenames.bestfile_4453="PREVIT:complex_3.pdb")
evaluate (&filenames.bestfile_4454="PREVIT:complex_4.pdb")
evaluate (&filenames.bestfile_4455="PREVIT:complex_5.pdb")
evaluate (&filenames.bestfile_4456="PREVIT:complex_6.pdb")
evaluate (&filenames.bestfile_4457="PREVIT:complex_7.pdb")
evaluate (&filenames.bestfile_4458="PREVIT:complex_8.pdb")
evaluate (&filenames.bestfile_4459="PREVIT:complex_9.pdb")
evaluate (&filenames.bestfile_4460="PREVIT:complex_10.pdb")
evaluate (&filenames.bestfile_4461="PREVIT:complex_1.pdb")
evaluate (&filenames.bestfile_4462="PREVIT:complex_2.pdb")
evaluate (&filenames.bestfile_4463="PREVIT:complex_3.pdb")
evaluate (&filenames.bestfile_4464="PREVIT:complex_4.pdb")
evaluate (&filenames.bestfile_4465="PREVIT:complex_5.pdb")
evaluate (&filenames.bestfile_4466="PREVIT:complex_6.pdb")
evaluate (&filenames.bestfile_4467="PREVIT:complex_7.pdb")
evaluate (&filenames.bestfile_4468="PREVIT:complex_8.pdb")
evaluate (&filenames.bestfile_4469="PREVIT:complex_9.pdb")
evaluate (&filenames.bestfile_4470="PREVIT:complex_10.pdb")
evaluate (&filenames.bestfile_4471="PREVIT:complex_1.pdb")
evaluate (&filenames.bestfile_4472="PREVIT:complex_2.pdb")
evaluate (&filenames.bestfile_4473="PREVIT:complex_3.pdb")
evaluate (&filenames.bestfile_4474="PREVIT:complex_4.pdb")
evaluate (&filenames.bestfile_4475="PREVIT:complex_5.pdb")
evaluate (&filenames.bestfile_4476="PREVIT:complex_6.pdb")
evaluate (&filenames.bestfile_4477="PREVIT:complex_7.pdb")
evaluate (&filenames.bestfile_4478="PREVIT:complex_8.pdb")
evaluate (&filenames.bestfile_4479="PREVIT:complex_9.pdb")
evaluate (&filenames.bestfile_4480="PREVIT:complex_10.pdb")
evaluate (&filenames.bestfile_4481="PREVIT:complex_1.pdb")
evaluate (&filenames.bestfile_4482="PREVIT:complex_2.pdb")
evaluate (&filenames.bestfile_4483="PREVIT:complex_3.pdb")
evaluate (&filenames.bestfile_4484="PREVIT:complex_4.pdb")
evaluate (&filenames.bestfile_4485="PREVIT:complex_5.pdb")
evaluate (&filenames.bestfile_4486="PREVIT:complex_6.pdb")
evaluate (&filenames.bestfile_4487="PREVIT:complex_7.pdb")
evaluate (&filenames.bestfile_4488="PREVIT:complex_8.pdb")
evaluate (&filenames.bestfile_4489="PREVIT:complex_9.pdb")
evaluate (&filenames.bestfile_4490="PREVIT:complex_10.pdb")
evaluate (&filenames.bestfile_4491="PREVIT:complex_1.pdb")
evaluate (&filenames.bestfile_4492="PREVIT:complex_2.pdb")
evaluate (&filenames.bestfile_4493="PREVIT:complex_3.pdb")
evaluate (&filenames.bestfile_4494="PREVIT:complex_4.pdb")
evaluate (&filenames.bestfile_4495="PREVIT:complex_5.pdb")
evaluate (&filenames.bestfile_4496="PREVIT:complex_6.pdb")
evaluate (&filenames.bestfile_4497="PREVIT:complex_7.pdb")
evaluate (&filenames.bestfile_4498="PREVIT:complex_8.pdb")
evaluate (&filenames.bestfile_4499="PREVIT:complex_9.pdb")
evaluate (&filenames.bestfile_4500="PREVIT:complex_10.pdb")
evaluate (&filenames.bestfile_4501="PREVIT:complex_1.pdb")
evaluate (&filenames.bestfile_4502="PREVIT:complex_2.pdb")
evaluate (&filenames.bestfile_4503="PREVIT:complex_3.pdb")
evaluate (&filenames.bestfile_4504="PREVIT:complex_4.pdb")
evaluate (&filenames.bestfile_4505="PREVIT:complex_5.pdb")
evaluate (&filenames.bestfile_4506="PREVIT:complex_6.pdb")
evaluate (&filenames.bestfile_4507="PREVIT:complex_7.pdb")
evaluate (&filenames.bestfile_4508="PREVIT:complex_8.pdb")
evaluate (&filenames.bestfile_4509="PREVIT:complex_9.pdb")
evaluate (&filenames.bestfile_4510="PREVIT:complex_10.pdb")
evaluate (&filenames.bestfile_4511="PREVIT:complex_1.pdb")
evaluate (&filenames.bestfile_4512="PREVIT:complex_2.pdb")
evaluate (&filenames.bestfile_4513="PREVIT:complex_3.pdb")
evaluate (&filenames.bestfile_4514="PREVIT:complex_4.pdb")
evaluate (&filenames.bestfile_4515="PREVIT:complex_5.pdb")
evaluate (&filenames.bestfile_4516="PREVIT:complex_6.pdb")
evaluate (&filenames.bestfile_4517="PREVIT:complex_7.pdb")
evaluate (&filenames.bestfile_4518="PREVIT:complex_8.pdb")
evaluate (&filenames.bestfile_4519="PREVIT:complex_9.pdb")
evaluate (&filenames.bestfile_4520="PREVIT:complex_10.pdb")
evaluate (&filenames.bestfile_4521="PREVIT:complex_1.pdb")
evaluate (&filenames.bestfile_4522="PREVIT:complex_2.pdb")
evaluate (&filenames.bestfile_4523="PREVIT:complex_3.pdb")
evaluate (&filenames.bestfile_4524="PREVIT:complex_4.pdb")
evaluate (&filenames.bestfile_4525="PREVIT:complex_5.pdb")
evaluate (&filenames.bestfile_4526="PREVIT:complex_6.pdb")
evaluate (&filenames.bestfile_4527="PREVIT:complex_7.pdb")
evaluate (&filenames.bestfile_4528="PREVIT:complex_8.pdb")
evaluate (&filenames.bestfile_4529="PREVIT:complex_9.pdb")
evaluate (&filenames.bestfile_4530="PREVIT:complex_10.pdb")
evaluate (&filenames.bestfile_4531="PREVIT:complex_1.pdb")
evaluate (&filenames.bestfile_4532="PREVIT:complex_2.pdb")
evaluate (&filenames.bestfile_4533="PREVIT:complex_3.pdb")
evaluate (&filenames.bestfile_4534="PREVIT:complex_4.pdb")
evaluate (&filenames.bestfile_4535="PREVIT:complex_5.pdb")
evaluate (&filenames.bestfile_4536="PREVIT:complex_6.pdb")
evaluate (&filenames.bestfile_4537="PREVIT:complex_7.pdb")
evaluate (&filenames.bestfile_4538="PREVIT:complex_8.pdb")
evaluate (&filenames.bestfile_4539="PREVIT:complex_9.pdb")
evaluate (&filenames.bestfile_4540="PREVIT:complex_10.pdb")
evaluate (&filenames.bestfile_4541="PREVIT:complex_1.pdb")
evaluate (&filenames.bestfile_4542="PREVIT:complex_2.pdb")
evaluate (&filenames.bestfile_4543="PREVIT:complex_3.pdb")
evaluate (&filenames.bestfile_4544="PREVIT:complex_4.pdb")
evaluate (&filenames.bestfile_4545="PREVIT:complex_5.pdb")
evaluate (&filenames.bestfile_4546="PREVIT:complex_6.pdb")
evaluate (&filenames.bestfile_4547="PREVIT:complex_7.pdb")
evaluate (&filenames.bestfile_4548="PREVIT:complex_8.pdb")
evaluate (&filenames.bestfile_4549="PREVIT:complex_9.pdb")
evaluate (&filenames.bestfile_4550="PREVIT:complex_10.pdb")
evaluate (&filenames.bestfile_4551="PREVIT:complex_1.pdb")
evaluate (&filenames.bestfile_4552="PREVIT:complex_2.pdb")
evaluate (&filenames.bestfile_4553="PREVIT:complex_3.pdb")
evaluate (&filenames.bestfile_4554="PREVIT:complex_4.pdb")
evaluate (&filenames.bestfile_4555="PREVIT:complex_5.pdb")
evaluate (&filenames.bestfile_4556="PREVIT:complex_6.pdb")
evaluate (&filenames.bestfile_4557="PREVIT:complex_7.pdb")
evaluate (&filenames.bestfile_4558="PREVIT:complex_8.pdb")
evaluate (&filenames.bestfile_4559="PREVIT:complex_9.pdb")
evaluate (&filenames.bestfile_4560="PREVIT:complex_10.pdb")
evaluate (&filenames.bestfile_4561="PREVIT:complex_1.pdb")
evaluate (&filenames.bestfile_4562="PREVIT:complex_2.pdb")
evaluate (&filenames.bestfile_4563="PREVIT:complex_3.pdb")
evaluate (&filenames.bestfile_4564="PREVIT:complex_4.pdb")
evaluate (&filenames.bestfile_4565="PREVIT:complex_5.pdb")
evaluate (&filenames.bestfile_4566="PREVIT:complex_6.pdb")
evaluate (&filenames.bestfile_4567="PREVIT:complex_7.pdb")
evaluate (&filenames.bestfile_4568="PREVIT:complex_8.pdb")
evaluate (&filenames.bestfile_4569="PREVIT:complex_9.pdb")
evaluate (&filenames.bestfile_4570="PREVIT:complex_10.pdb")
evaluate (&filenames.bestfile_4571="PREVIT:complex_1.pdb")
evaluate (&filenames.bestfile_4572="PREVIT:complex_2.pdb")
evaluate (&filenames.bestfile_4573="PREVIT:complex_3.pdb")
evaluate (&filenames.bestfile_4574="PREVIT:complex_4.pdb")
evaluate (&filenames.bestfile_4575="PREVIT:complex_5.pdb")
evaluate (&filenames.bestfile_4576="PREVIT:complex_6.pdb")
evaluate (&filenames.bestfile_4577="PREVIT:complex_7.pdb")
evaluate (&filenames.bestfile_4578="PREVIT:complex_8.pdb")
evaluate (&filenames.bestfile_4579="PREVIT:complex_9.pdb")
evaluate (&filenames.bestfile_4580="PREVIT:complex_10.pdb")
evaluate (&filenames.bestfile_4581="PREVIT:complex_1.pdb")
evaluate (&filenames.bestfile_4582="PREVIT:complex_2.pdb")
evaluate (&filenames.bestfile_4583="PREVIT:complex_3.pdb")
evaluate (&filenames.bestfile_4584="PREVIT:complex_4.pdb")
evaluate (&filenames.bestfile_4585="PREVIT:complex_5.pdb")
evaluate (&filenames.bestfile_4586="PREVIT:complex_6.pdb")
evaluate (&filenames.bestfile_4587="PREVIT:complex_7.pdb")
evaluate (&filenames.bestfile_4588="PREVIT:complex_8.pdb")
evaluate (&filenames.bestfile_4589="PREVIT:complex_9.pdb")
evaluate (&filenames.bestfile_4590="PREVIT:complex_10.pdb")
evaluate (&filenames.bestfile_4591="PREVIT:complex_1.pdb")
evaluate (&filenames.bestfile_4592="PREVIT:complex_2.pdb")
evaluate (&filenames.bestfile_4593="PREVIT:complex_3.pdb")
evaluate (&filenames.bestfile_4594="PREVIT:complex_4.pdb")
evaluate (&filenames.bestfile_4595="PREVIT:complex_5.pdb")
evaluate (&filenames.bestfile_4596="PREVIT:complex_6.pdb")
evaluate (&filenames.bestfile_4597="PREVIT:complex_7.pdb")
evaluate (&filenames.bestfile_4598="PREVIT:complex_8.pdb")
evaluate (&filenames.bestfile_4599="PREVIT:complex_9.pdb")
evaluate (&filenames.bestfile_4600="PREVIT:complex_10.pdb")
evaluate (&filenames.bestfile_4601="PREVIT:complex_1.pdb")
evaluate (&filenames.bestfile_4602="PREVIT:complex_2.pdb")
evaluate (&filenames.bestfile_4603="PREVIT:complex_3.pdb")
evaluate (&filenames.bestfile_4604="PREVIT:complex_4.pdb")
evaluate (&filenames.bestfile_4605="PREVIT:complex_5.pdb")
evaluate (&filenames.bestfile_4606="PREVIT:complex_6.pdb")
evaluate (&filenames.bestfile_4607="PREVIT:complex_7.pdb")
evaluate (&filenames.bestfile_4608="PREVIT:complex_8.pdb")
evaluate (&filenames.bestfile_4609="PREVIT:complex_9.pdb")
evaluate (&filenames.bestfile_4610="PREVIT:complex_10.pdb")
evaluate (&filenames.bestfile_4611="PREVIT:complex_1.pdb")
evaluate (&filenames.bestfile_4612="PREVIT:complex_2.pdb")
evaluate (&filenames.bestfile_4613="PREVIT:complex_3.pdb")
evaluate (&filenames.bestfile_4614="PREVIT:complex_4.pdb")
evaluate (&filenames.bestfile_4615="PREVIT:complex_5.pdb")
evaluate (&filenames.bestfile_4616="PREVIT:complex_6.pdb")
evaluate (&filenames.bestfile_4617="PREVIT:complex_7.pdb")
evaluate (&filenames.bestfile_4618="PREVIT:complex_8.pdb")
evaluate (&filenames.bestfile_4619="PREVIT:complex_9.pdb")
evaluate (&filenames.bestfile_4620="PREVIT:complex_10.pdb")
evaluate (&filenames.bestfile_4621="PREVIT:complex_1.pdb")
evaluate (&filenames.bestfile_4622="PREVIT:complex_2.pdb")
evaluate (&filenames.bestfile_4623="PREVIT:complex_3.pdb")
evaluate (&filenames.bestfile_4624="PREVIT:complex_4.pdb")
evaluate (&filenames.bestfile_4625="PREVIT:complex_5.pdb")
evaluate (&filenames.bestfile_4626="PREVIT:complex_6.pdb")
evaluate (&filenames.bestfile_4627="PREVIT:complex_7.pdb")
evaluate (&filenames.bestfile_4628="PREVIT:complex_8.pdb")
evaluate (&filenames.bestfile_4629="PREVIT:complex_9.pdb")
evaluate (&filenames.bestfile_4630="PREVIT:complex_10.pdb")
evaluate (&filenames.bestfile_4631="PREVIT:complex_1.pdb")
evaluate (&filenames.bestfile_4632="PREVIT:complex_2.pdb")
evaluate (&filenames.bestfile_4633="PREVIT:complex_3.pdb")
evaluate (&filenames.bestfile_4634="PREVIT:complex_4.pdb")
evaluate (&filenames.bestfile_4635="PREVIT:complex_5.pdb")
evaluate (&filenames.bestfile_4636="PREVIT:complex_6.pdb")
evaluate (&filenames.bestfile_4637="PREVIT:complex_7.pdb")
evaluate (&filenames.bestfile_4638="PREVIT:complex_8.pdb")
evaluate (&filenames.bestfile_4639="PREVIT:complex_9.pdb")
evaluate (&filenames.bestfile_4640="PREVIT:complex_10.pdb")
evaluate (&filenames.bestfile_4641="PREVIT:complex_1.pdb")
evaluate (&filenames.bestfile_4642="PREVIT:complex_2.pdb")
evaluate (&filenames.bestfile_4643="PREVIT:complex_3.pdb")
evaluate (&filenames.bestfile_4644="PREVIT:complex_4.pdb")
evaluate (&filenames.bestfile_4645="PREVIT:complex_5.pdb")
evaluate (&filenames.bestfile_4646="PREVIT:complex_6.pdb")
evaluate (&filenames.bestfile_4647="PREVIT:complex_7.pdb")
evaluate (&filenames.bestfile_4648="PREVIT:complex_8.pdb")
evaluate (&filenames.bestfile_4649="PREVIT:complex_9.pdb")
evaluate (&filenames.bestfile_4650="PREVIT:complex_10.pdb")
evaluate (&filenames.bestfile_4651="PREVIT:complex_1.pdb")
evaluate (&filenames.bestfile_4652="PREVIT:complex_2.pdb")
evaluate (&filenames.bestfile_4653="PREVIT:complex_3.pdb")
evaluate (&filenames.bestfile_4654="PREVIT:complex_4.pdb")
evaluate (&filenames.bestfile_4655="PREVIT:complex_5.pdb")
evaluate (&filenames.bestfile_4656="PREVIT:complex_6.pdb")
evaluate (&filenames.bestfile_4657="PREVIT:complex_7.pdb")
evaluate (&filenames.bestfile_4658="PREVIT:complex_8.pdb")
evaluate (&filenames.bestfile_4659="PREVIT:complex_9.pdb")
evaluate (&filenames.bestfile_4660="PREVIT:complex_10.pdb")
evaluate (&filenames.bestfile_4661="PREVIT:complex_1.pdb")
evaluate (&filenames.bestfile_4662="PREVIT:complex_2.pdb")
evaluate (&filenames.bestfile_4663="PREVIT:complex_3.pdb")
evaluate (&filenames.bestfile_4664="PREVIT:complex_4.pdb")
evaluate (&filenames.bestfile_4665="PREVIT:complex_5.pdb")
evaluate (&filenames.bestfile_4666="PREVIT:complex_6.pdb")
evaluate (&filenames.bestfile_4667="PREVIT:complex_7.pdb")
evaluate (&filenames.bestfile_4668="PREVIT:complex_8.pdb")
evaluate (&filenames.bestfile_4669="PREVIT:complex_9.pdb")
evaluate (&filenames.bestfile_4670="PREVIT:complex_10.pdb")
evaluate (&filenames.bestfile_4671="PREVIT:complex_1.pdb")
evaluate (&filenames.bestfile_4672="PREVIT:complex_2.pdb")
evaluate (&filenames.bestfile_4673="PREVIT:complex_3.pdb")
evaluate (&filenames.bestfile_4674="PREVIT:complex_4.pdb")
evaluate (&filenames.bestfile_4675="PREVIT:complex_5.pdb")
evaluate (&filenames.bestfile_4676="PREVIT:complex_6.pdb")
evaluate (&filenames.bestfile_4677="PREVIT:complex_7.pdb")
evaluate (&filenames.bestfile_4678="PREVIT:complex_8.pdb")
evaluate (&filenames.bestfile_4679="PREVIT:complex_9.pdb")
evaluate (&filenames.bestfile_4680="PREVIT:complex_10.pdb")
evaluate (&filenames.bestfile_4681="PREVIT:complex_1.pdb")
evaluate (&filenames.bestfile_4682="PREVIT:complex_2.pdb")
evaluate (&filenames.bestfile_4683="PREVIT:complex_3.pdb")
evaluate (&filenames.bestfile_4684="PREVIT:complex_4.pdb")
evaluate (&filenames.bestfile_4685="PREVIT:complex_5.pdb")
evaluate (&filenames.bestfile_4686="PREVIT:complex_6.pdb")
evaluate (&filenames.bestfile_4687="PREVIT:complex_7.pdb")
evaluate (&filenames.bestfile_4688="PREVIT:complex_8.pdb")
evaluate (&filenames.bestfile_4689="PREVIT:complex_9.pdb")
evaluate (&filenames.bestfile_4690="PREVIT:complex_10.pdb")
evaluate (&filenames.bestfile_4691="PREVIT:complex_1.pdb")
evaluate (&filenames.bestfile_4692="PREVIT:complex_2.pdb")
evaluate (&filenames.bestfile_4693="PREVIT:complex_3.pdb")
evaluate (&filenames.bestfile_4694="PREVIT:complex_4.pdb")
evaluate (&filenames.bestfile_4695="PREVIT:complex_5.pdb")
evaluate (&filenames.bestfile_4696="PREVIT:complex_6.pdb")
evaluate (&filenames.bestfile_4697="PREVIT:complex_7.pdb")
evaluate (&filenames.bestfile_4698="PREVIT:complex_8.pdb")
evaluate (&filenames.bestfile_4699="PREVIT:complex_9.pdb")
evaluate (&filenames.bestfile_4700="PREVIT:complex_10.pdb")
evaluate (&filenames.bestfile_4701="PREVIT:complex_1.pdb")
evaluate (&filenames.bestfile_4702="PREVIT:complex_2.pdb")
evaluate (&filenames.bestfile_4703="PREVIT:complex_3.pdb")
evaluate (&filenames.bestfile_4704="PREVIT:complex_4.pdb")
evaluate (&filenames.bestfile_4705="PREVIT:complex_5.pdb")
evaluate (&filenames.bestfile_4706="PREVIT:complex_6.pdb")
evaluate (&filenames.bestfile_4707="PREVIT:complex_7.pdb")
evaluate (&filenames.bestfile_4708="PREVIT:complex_8.pdb")
evaluate (&filenames.bestfile_4709="PREVIT:complex_9.pdb")
evaluate (&filenames.bestfile_4710="PREVIT:complex_10.pdb")
evaluate (&filenames.bestfile_4711="PREVIT:complex_1.pdb")
evaluate (&filenames.bestfile_4712="PREVIT:complex_2.pdb")
evaluate (&filenames.bestfile_4713="PREVIT:complex_3.pdb")
evaluate (&filenames.bestfile_4714="PREVIT:complex_4.pdb")
evaluate (&filenames.bestfile_4715="PREVIT:complex_5.pdb")
evaluate (&filenames.bestfile_4716="PREVIT:complex_6.pdb")
evaluate (&filenames.bestfile_4717="PREVIT:complex_7.pdb")
evaluate (&filenames.bestfile_4718="PREVIT:complex_8.pdb")
evaluate (&filenames.bestfile_4719="PREVIT:complex_9.pdb")
evaluate (&filenames.bestfile_4720="PREVIT:complex_10.pdb")
evaluate (&filenames.bestfile_4721="PREVIT:complex_1.pdb")
evaluate (&filenames.bestfile_4722="PREVIT:complex_2.pdb")
evaluate (&filenames.bestfile_4723="PREVIT:complex_3.pdb")
evaluate (&filenames.bestfile_4724="PREVIT:complex_4.pdb")
evaluate (&filenames.bestfile_4725="PREVIT:complex_5.pdb")
evaluate (&filenames.bestfile_4726="PREVIT:complex_6.pdb")
evaluate (&filenames.bestfile_4727="PREVIT:complex_7.pdb")
evaluate (&filenames.bestfile_4728="PREVIT:complex_8.pdb")
evaluate (&filenames.bestfile_4729="PREVIT:complex_9.pdb")
evaluate (&filenames.bestfile_4730="PREVIT:complex_10.pdb")
evaluate (&filenames.bestfile_4731="PREVIT:complex_1.pdb")
evaluate (&filenames.bestfile_4732="PREVIT:complex_2.pdb")
evaluate (&filenames.bestfile_4733="PREVIT:complex_3.pdb")
evaluate (&filenames.bestfile_4734="PREVIT:complex_4.pdb")
evaluate (&filenames.bestfile_4735="PREVIT:complex_5.pdb")
evaluate (&filenames.bestfile_4736="PREVIT:complex_6.pdb")
evaluate (&filenames.bestfile_4737="PREVIT:complex_7.pdb")
evaluate (&filenames.bestfile_4738="PREVIT:complex_8.pdb")
evaluate (&filenames.bestfile_4739="PREVIT:complex_9.pdb")
evaluate (&filenames.bestfile_4740="PREVIT:complex_10.pdb")
evaluate (&filenames.bestfile_4741="PREVIT:complex_1.pdb")
evaluate (&filenames.bestfile_4742="PREVIT:complex_2.pdb")
evaluate (&filenames.bestfile_4743="PREVIT:complex_3.pdb")
evaluate (&filenames.bestfile_4744="PREVIT:complex_4.pdb")
evaluate (&filenames.bestfile_4745="PREVIT:complex_5.pdb")
evaluate (&filenames.bestfile_4746="PREVIT:complex_6.pdb")
evaluate (&filenames.bestfile_4747="PREVIT:complex_7.pdb")
evaluate (&filenames.bestfile_4748="PREVIT:complex_8.pdb")
evaluate (&filenames.bestfile_4749="PREVIT:complex_9.pdb")
evaluate (&filenames.bestfile_4750="PREVIT:complex_10.pdb")
evaluate (&filenames.bestfile_4751="PREVIT:complex_1.pdb")
evaluate (&filenames.bestfile_4752="PREVIT:complex_2.pdb")
evaluate (&filenames.bestfile_4753="PREVIT:complex_3.pdb")
evaluate (&filenames.bestfile_4754="PREVIT:complex_4.pdb")
evaluate (&filenames.bestfile_4755="PREVIT:complex_5.pdb")
evaluate (&filenames.bestfile_4756="PREVIT:complex_6.pdb")
evaluate (&filenames.bestfile_4757="PREVIT:complex_7.pdb")
evaluate (&filenames.bestfile_4758="PREVIT:complex_8.pdb")
evaluate (&filenames.bestfile_4759="PREVIT:complex_9.pdb")
evaluate (&filenames.bestfile_4760="PREVIT:complex_10.pdb")
evaluate (&filenames.bestfile_4761="PREVIT:complex_1.pdb")
evaluate (&filenames.bestfile_4762="PREVIT:complex_2.pdb")
evaluate (&filenames.bestfile_4763="PREVIT:complex_3.pdb")
evaluate (&filenames.bestfile_4764="PREVIT:complex_4.pdb")
evaluate (&filenames.bestfile_4765="PREVIT:complex_5.pdb")
evaluate (&filenames.bestfile_4766="PREVIT:complex_6.pdb")
evaluate (&filenames.bestfile_4767="PREVIT:complex_7.pdb")
evaluate (&filenames.bestfile_4768="PREVIT:complex_8.pdb")
evaluate (&filenames.bestfile_4769="PREVIT:complex_9.pdb")
evaluate (&filenames.bestfile_4770="PREVIT:complex_10.pdb")
evaluate (&filenames.bestfile_4771="PREVIT:complex_1.pdb")
evaluate (&filenames.bestfile_4772="PREVIT:complex_2.pdb")
evaluate (&filenames.bestfile_4773="PREVIT:complex_3.pdb")
evaluate (&filenames.bestfile_4774="PREVIT:complex_4.pdb")
evaluate (&filenames.bestfile_4775="PREVIT:complex_5.pdb")
evaluate (&filenames.bestfile_4776="PREVIT:complex_6.pdb")
evaluate (&filenames.bestfile_4777="PREVIT:complex_7.pdb")
evaluate (&filenames.bestfile_4778="PREVIT:complex_8.pdb")
evaluate (&filenames.bestfile_4779="PREVIT:complex_9.pdb")
evaluate (&filenames.bestfile_4780="PREVIT:complex_10.pdb")
evaluate (&filenames.bestfile_4781="PREVIT:complex_1.pdb")
evaluate (&filenames.bestfile_4782="PREVIT:complex_2.pdb")
evaluate (&filenames.bestfile_4783="PREVIT:complex_3.pdb")
evaluate (&filenames.bestfile_4784="PREVIT:complex_4.pdb")
evaluate (&filenames.bestfile_4785="PREVIT:complex_5.pdb")
evaluate (&filenames.bestfile_4786="PREVIT:complex_6.pdb")
evaluate (&filenames.bestfile_4787="PREVIT:complex_7.pdb")
evaluate (&filenames.bestfile_4788="PREVIT:complex_8.pdb")
evaluate (&filenames.bestfile_4789="PREVIT:complex_9.pdb")
evaluate (&filenames.bestfile_4790="PREVIT:complex_10.pdb")
evaluate (&filenames.bestfile_4791="PREVIT:complex_1.pdb")
evaluate (&filenames.bestfile_4792="PREVIT:complex_2.pdb")
evaluate (&filenames.bestfile_4793="PREVIT:complex_3.pdb")
evaluate (&filenames.bestfile_4794="PREVIT:complex_4.pdb")
evaluate (&filenames.bestfile_4795="PREVIT:complex_5.pdb")
evaluate (&filenames.bestfile_4796="PREVIT:complex_6.pdb")
evaluate (&filenames.bestfile_4797="PREVIT:complex_7.pdb")
evaluate (&filenames.bestfile_4798="PREVIT:complex_8.pdb")
evaluate (&filenames.bestfile_4799="PREVIT:complex_9.pdb")
evaluate (&filenames.bestfile_4800="PREVIT:complex_10.pdb")
evaluate (&filenames.bestfile_4801="PREVIT:complex_1.pdb")
evaluate (&filenames.bestfile_4802="PREVIT:complex_2.pdb")
evaluate (&filenames.bestfile_4803="PREVIT:complex_3.pdb")
evaluate (&filenames.bestfile_4804="PREVIT:complex_4.pdb")
evaluate (&filenames.bestfile_4805="PREVIT:complex_5.pdb")
evaluate (&filenames.bestfile_4806="PREVIT:complex_6.pdb")
evaluate (&filenames.bestfile_4807="PREVIT:complex_7.pdb")
evaluate (&filenames.bestfile_4808="PREVIT:complex_8.pdb")
evaluate (&filenames.bestfile_4809="PREVIT:complex_9.pdb")
evaluate (&filenames.bestfile_4810="PREVIT:complex_10.pdb")
evaluate (&filenames.bestfile_4811="PREVIT:complex_1.pdb")
evaluate (&filenames.bestfile_4812="PREVIT:complex_2.pdb")
evaluate (&filenames.bestfile_4813="PREVIT:complex_3.pdb")
evaluate (&filenames.bestfile_4814="PREVIT:complex_4.pdb")
evaluate (&filenames.bestfile_4815="PREVIT:complex_5.pdb")
evaluate (&filenames.bestfile_4816="PREVIT:complex_6.pdb")
evaluate (&filenames.bestfile_4817="PREVIT:complex_7.pdb")
evaluate (&filenames.bestfile_4818="PREVIT:complex_8.pdb")
evaluate (&filenames.bestfile_4819="PREVIT:complex_9.pdb")
evaluate (&filenames.bestfile_4820="PREVIT:complex_10.pdb")
evaluate (&filenames.bestfile_4821="PREVIT:complex_1.pdb")
evaluate (&filenames.bestfile_4822="PREVIT:complex_2.pdb")
evaluate (&filenames.bestfile_4823="PREVIT:complex_3.pdb")
evaluate (&filenames.bestfile_4824="PREVIT:complex_4.pdb")
evaluate (&filenames.bestfile_4825="PREVIT:complex_5.pdb")
evaluate (&filenames.bestfile_4826="PREVIT:complex_6.pdb")
evaluate (&filenames.bestfile_4827="PREVIT:complex_7.pdb")
evaluate (&filenames.bestfile_4828="PREVIT:complex_8.pdb")
evaluate (&filenames.bestfile_4829="PREVIT:complex_9.pdb")
evaluate (&filenames.bestfile_4830="PREVIT:complex_10.pdb")
evaluate (&filenames.bestfile_4831="PREVIT:complex_1.pdb")
evaluate (&filenames.bestfile_4832="PREVIT:complex_2.pdb")
evaluate (&filenames.bestfile_4833="PREVIT:complex_3.pdb")
evaluate (&filenames.bestfile_4834="PREVIT:complex_4.pdb")
evaluate (&filenames.bestfile_4835="PREVIT:complex_5.pdb")
evaluate (&filenames.bestfile_4836="PREVIT:complex_6.pdb")
evaluate (&filenames.bestfile_4837="PREVIT:complex_7.pdb")
evaluate (&filenames.bestfile_4838="PREVIT:complex_8.pdb")
evaluate (&filenames.bestfile_4839="PREVIT:complex_9.pdb")
evaluate (&filenames.bestfile_4840="PREVIT:complex_10.pdb")
evaluate (&filenames.bestfile_4841="PREVIT:complex_1.pdb")
evaluate (&filenames.bestfile_4842="PREVIT:complex_2.pdb")
evaluate (&filenames.bestfile_4843="PREVIT:complex_3.pdb")
evaluate (&filenames.bestfile_4844="PREVIT:complex_4.pdb")
evaluate (&filenames.bestfile_4845="PREVIT:complex_5.pdb")
evaluate (&filenames.bestfile_4846="PREVIT:complex_6.pdb")
evaluate (&filenames.bestfile_4847="PREVIT:complex_7.pdb")
evaluate (&filenames.bestfile_4848="PREVIT:complex_8.pdb")
evaluate (&filenames.bestfile_4849="PREVIT:complex_9.pdb")
evaluate (&filenames.bestfile_4850="PREVIT:complex_10.pdb")
evaluate (&filenames.bestfile_4851="PREVIT:complex_1.pdb")
evaluate (&filenames.bestfile_4852="PREVIT:complex_2.pdb")
evaluate (&filenames.bestfile_4853="PREVIT:complex_3.pdb")
evaluate (&filenames.bestfile_4854="PREVIT:complex_4.pdb")
evaluate (&filenames.bestfile_4855="PREVIT:complex_5.pdb")
evaluate (&filenames.bestfile_4856="PREVIT:complex_6.pdb")
evaluate (&filenames.bestfile_4857="PREVIT:complex_7.pdb")
evaluate (&filenames.bestfile_4858="PREVIT:complex_8.pdb")
evaluate (&filenames.bestfile_4859="PREVIT:complex_9.pdb")
evaluate (&filenames.bestfile_4860="PREVIT:complex_10.pdb")
evaluate (&filenames.bestfile_4861="PREVIT:complex_1.pdb")
evaluate (&filenames.bestfile_4862="PREVIT:complex_2.pdb")
evaluate (&filenames.bestfile_4863="PREVIT:complex_3.pdb")
evaluate (&filenames.bestfile_4864="PREVIT:complex_4.pdb")
evaluate (&filenames.bestfile_4865="PREVIT:complex_5.pdb")
evaluate (&filenames.bestfile_4866="PREVIT:complex_6.pdb")
evaluate (&filenames.bestfile_4867="PREVIT:complex_7.pdb")
evaluate (&filenames.bestfile_4868="PREVIT:complex_8.pdb")
evaluate (&filenames.bestfile_4869="PREVIT:complex_9.pdb")
evaluate (&filenames.bestfile_4870="PREVIT:complex_10.pdb")
evaluate (&filenames.bestfile_4871="PREVIT:complex_1.pdb")
evaluate (&filenames.bestfile_4872="PREVIT:complex_2.pdb")
evaluate (&filenames.bestfile_4873="PREVIT:complex_3.pdb")
evaluate (&filenames.bestfile_4874="PREVIT:complex_4.pdb")
evaluate (&filenames.bestfile_4875="PREVIT:complex_5.pdb")
evaluate (&filenames.bestfile_4876="PREVIT:complex_6.pdb")
evaluate (&filenames.bestfile_4877="PREVIT:complex_7.pdb")
evaluate (&filenames.bestfile_4878="PREVIT:complex_8.pdb")
evaluate (&filenames.bestfile_4879="PREVIT:complex_9.pdb")
evaluate (&filenames.bestfile_4880="PREVIT:complex_10.pdb")
evaluate (&filenames.bestfile_4881="PREVIT:complex_1.pdb")
evaluate (&filenames.bestfile_4882="PREVIT:complex_2.pdb")
evaluate (&filenames.bestfile_4883="PREVIT:complex_3.pdb")
evaluate (&filenames.bestfile_4884="PREVIT:complex_4.pdb")
evaluate (&filenames.bestfile_4885="PREVIT:complex_5.pdb")
evaluate (&filenames.bestfile_4886="PREVIT:complex_6.pdb")
evaluate (&filenames.bestfile_4887="PREVIT:complex_7.pdb")
evaluate (&filenames.bestfile_4888="PREVIT:complex_8.pdb")
evaluate (&filenames.bestfile_4889="PREVIT:complex_9.pdb")
evaluate (&filenames.bestfile_4890="PREVIT:complex_10.pdb")
evaluate (&filenames.bestfile_4891="PREVIT:complex_1.pdb")
evaluate (&filenames.bestfile_4892="PREVIT:complex_2.pdb")
evaluate (&filenames.bestfile_4893="PREVIT:complex_3.pdb")
evaluate (&filenames.bestfile_4894="PREVIT:complex_4.pdb")
evaluate (&filenames.bestfile_4895="PREVIT:complex_5.pdb")
evaluate (&filenames.bestfile_4896="PREVIT:complex_6.pdb")
evaluate (&filenames.bestfile_4897="PREVIT:complex_7.pdb")
evaluate (&filenames.bestfile_4898="PREVIT:complex_8.pdb")
evaluate (&filenames.bestfile_4899="PREVIT:complex_9.pdb")
evaluate (&filenames.bestfile_4900="PREVIT:complex_10.pdb")
evaluate (&filenames.bestfile_4901="PREVIT:complex_1.pdb")
evaluate (&filenames.bestfile_4902="PREVIT:complex_2.pdb")
evaluate (&filenames.bestfile_4903="PREVIT:complex_3.pdb")
evaluate (&filenames.bestfile_4904="PREVIT:complex_4.pdb")
evaluate (&filenames.bestfile_4905="PREVIT:complex_5.pdb")
evaluate (&filenames.bestfile_4906="PREVIT:complex_6.pdb")
evaluate (&filenames.bestfile_4907="PREVIT:complex_7.pdb")
evaluate (&filenames.bestfile_4908="PREVIT:complex_8.pdb")
evaluate (&filenames.bestfile_4909="PREVIT:complex_9.pdb")
evaluate (&filenames.bestfile_4910="PREVIT:complex_10.pdb")
evaluate (&filenames.bestfile_4911="PREVIT:complex_1.pdb")
evaluate (&filenames.bestfile_4912="PREVIT:complex_2.pdb")
evaluate (&filenames.bestfile_4913="PREVIT:complex_3.pdb")
evaluate (&filenames.bestfile_4914="PREVIT:complex_4.pdb")
evaluate (&filenames.bestfile_4915="PREVIT:complex_5.pdb")
evaluate (&filenames.bestfile_4916="PREVIT:complex_6.pdb")
evaluate (&filenames.bestfile_4917="PREVIT:complex_7.pdb")
evaluate (&filenames.bestfile_4918="PREVIT:complex_8.pdb")
evaluate (&filenames.bestfile_4919="PREVIT:complex_9.pdb")
evaluate (&filenames.bestfile_4920="PREVIT:complex_10.pdb")
evaluate (&filenames.bestfile_4921="PREVIT:complex_1.pdb")
evaluate (&filenames.bestfile_4922="PREVIT:complex_2.pdb")
evaluate (&filenames.bestfile_4923="PREVIT:complex_3.pdb")
evaluate (&filenames.bestfile_4924="PREVIT:complex_4.pdb")
evaluate (&filenames.bestfile_4925="PREVIT:complex_5.pdb")
evaluate (&filenames.bestfile_4926="PREVIT:complex_6.pdb")
evaluate (&filenames.bestfile_4927="PREVIT:complex_7.pdb")
evaluate (&filenames.bestfile_4928="PREVIT:complex_8.pdb")
evaluate (&filenames.bestfile_4929="PREVIT:complex_9.pdb")
evaluate (&filenames.bestfile_4930="PREVIT:complex_10.pdb")
evaluate (&filenames.bestfile_4931="PREVIT:complex_1.pdb")
evaluate (&filenames.bestfile_4932="PREVIT:complex_2.pdb")
evaluate (&filenames.bestfile_4933="PREVIT:complex_3.pdb")
evaluate (&filenames.bestfile_4934="PREVIT:complex_4.pdb")
evaluate (&filenames.bestfile_4935="PREVIT:complex_5.pdb")
evaluate (&filenames.bestfile_4936="PREVIT:complex_6.pdb")
evaluate (&filenames.bestfile_4937="PREVIT:complex_7.pdb")
evaluate (&filenames.bestfile_4938="PREVIT:complex_8.pdb")
evaluate (&filenames.bestfile_4939="PREVIT:complex_9.pdb")
evaluate (&filenames.bestfile_4940="PREVIT:complex_10.pdb")
evaluate (&filenames.bestfile_4941="PREVIT:complex_1.pdb")
evaluate (&filenames.bestfile_4942="PREVIT:complex_2.pdb")
evaluate (&filenames.bestfile_4943="PREVIT:complex_3.pdb")
evaluate (&filenames.bestfile_4944="PREVIT:complex_4.pdb")
evaluate (&filenames.bestfile_4945="PREVIT:complex_5.pdb")
evaluate (&filenames.bestfile_4946="PREVIT:complex_6.pdb")
evaluate (&filenames.bestfile_4947="PREVIT:complex_7.pdb")
evaluate (&filenames.bestfile_4948="PREVIT:complex_8.pdb")
evaluate (&filenames.bestfile_4949="PREVIT:complex_9.pdb")
evaluate (&filenames.bestfile_4950="PREVIT:complex_10.pdb")
evaluate (&filenames.bestfile_4951="PREVIT:complex_1.pdb")
evaluate (&filenames.bestfile_4952="PREVIT:complex_2.pdb")
evaluate (&filenames.bestfile_4953="PREVIT:complex_3.pdb")
evaluate (&filenames.bestfile_4954="PREVIT:complex_4.pdb")
evaluate (&filenames.bestfile_4955="PREVIT:complex_5.pdb")
evaluate (&filenames.bestfile_4956="PREVIT:complex_6.pdb")
evaluate (&filenames.bestfile_4957="PREVIT:complex_7.pdb")
evaluate (&filenames.bestfile_4958="PREVIT:complex_8.pdb")
evaluate (&filenames.bestfile_4959="PREVIT:complex_9.pdb")
evaluate (&filenames.bestfile_4960="PREVIT:complex_10.pdb")
evaluate (&filenames.bestfile_4961="PREVIT:complex_1.pdb")
evaluate (&filenames.bestfile_4962="PREVIT:complex_2.pdb")
evaluate (&filenames.bestfile_4963="PREVIT:complex_3.pdb")
evaluate (&filenames.bestfile_4964="PREVIT:complex_4.pdb")
evaluate (&filenames.bestfile_4965="PREVIT:complex_5.pdb")
evaluate (&filenames.bestfile_4966="PREVIT:complex_6.pdb")
evaluate (&filenames.bestfile_4967="PREVIT:complex_7.pdb")
evaluate (&filenames.bestfile_4968="PREVIT:complex_8.pdb")
evaluate (&filenames.bestfile_4969="PREVIT:complex_9.pdb")
evaluate (&filenames.bestfile_4970="PREVIT:complex_10.pdb")
evaluate (&filenames.bestfile_4971="PREVIT:complex_1.pdb")
evaluate (&filenames.bestfile_4972="PREVIT:complex_2.pdb")
evaluate (&filenames.bestfile_4973="PREVIT:complex_3.pdb")
evaluate (&filenames.bestfile_4974="PREVIT:complex_4.pdb")
evaluate (&filenames.bestfile_4975="PREVIT:complex_5.pdb")
evaluate (&filenames.bestfile_4976="PREVIT:complex_6.pdb")
evaluate (&filenames.bestfile_4977="PREVIT:complex_7.pdb")
evaluate (&filenames.bestfile_4978="PREVIT:complex_8.pdb")
evaluate (&filenames.bestfile_4979="PREVIT:complex_9.pdb")
evaluate (&filenames.bestfile_4980="PREVIT:complex_10.pdb")
evaluate (&filenames.bestfile_4981="PREVIT:complex_1.pdb")
evaluate (&filenames.bestfile_4982="PREVIT:complex_2.pdb")
evaluate (&filenames.bestfile_4983="PREVIT:complex_3.pdb")
evaluate (&filenames.bestfile_4984="PREVIT:complex_4.pdb")
evaluate (&filenames.bestfile_4985="PREVIT:complex_5.pdb")
evaluate (&filenames.bestfile_4986="PREVIT:complex_6.pdb")
evaluate (&filenames.bestfile_4987="PREVIT:complex_7.pdb")
evaluate (&filenames.bestfile_4988="PREVIT:complex_8.pdb")
evaluate (&filenames.bestfile_4989="PREVIT:complex_9.pdb")
evaluate (&filenames.bestfile_4990="PREVIT:complex_10.pdb")
evaluate (&filenames.bestfile_4991="PREVIT:complex_1.pdb")
evaluate (&filenames.bestfile_4992="PREVIT:complex_2.pdb")
evaluate (&filenames.bestfile_4993="PREVIT:complex_3.pdb")
evaluate (&filenames.bestfile_4994="PREVIT:complex_4.pdb")
evaluate (&filenames.bestfile_4995="PREVIT:complex_5.pdb")
evaluate (&filenames.bestfile_4996="PREVIT:complex_6.pdb")
evaluate (&filenames.bestfile_4997="PREVIT:complex_7.pdb")
evaluate (&filenames.bestfile_4998="PREVIT:complex_8.pdb")
evaluate (&filenames.bestfile_4999="PREVIT:complex_9.pdb")
evaluate (&filenames.bestfile_5000="PREVIT:complex_10.pdb")
evaluate (&filenames.bestfile_5001="PREVIT:complex_1.pdb")
evaluate (&filenames.bestfile_5002="PREVIT:complex_2.pdb")
evaluate (&filenames.bestfile_5003="PREVIT:complex_3.pdb")
evaluate (&filenames.bestfile_5004="PREVIT:complex_4.pdb")
evaluate (&filenames.bestfile_5005="PREVIT:complex_5.pdb")
evaluate (&filenames.bestfile_5006="PREVIT:complex_6.pdb")
evaluate (&filenames.bestfile_5007="PREVIT:complex_7.pdb")
evaluate (&filenames.bestfile_5008="PREVIT:complex_8.pdb")
evaluate (&filenames.bestfile_5009="PREVIT:complex_9.pdb")
evaluate (&filenames.bestfile_5010="PREVIT:complex_10.pdb")
evaluate (&filenames.bestfile_5011="PREVIT:complex_1.pdb")
evaluate (&filenames.bestfile_5012="PREVIT:complex_2.pdb")
evaluate (&filenames.bestfile_5013="PREVIT:complex_3.pdb")
evaluate (&filenames.bestfile_5014="PREVIT:complex_4.pdb")
evaluate (&filenames.bestfile_5015="PREVIT:complex_5.pdb")
evaluate (&filenames.bestfile_5016="PREVIT:complex_6.pdb")
evaluate (&filenames.bestfile_5017="PREVIT:complex_7.pdb")
evaluate (&filenames.bestfile_5018="PREVIT:complex_8.pdb")
evaluate (&filenames.bestfile_5019="PREVIT:complex_9.pdb")
evaluate (&filenames.bestfile_5020="PREVIT:complex_10.pdb")
evaluate (&filenames.bestfile_5021="PREVIT:complex_1.pdb")
evaluate (&filenames.bestfile_5022="PREVIT:complex_2.pdb")
evaluate (&filenames.bestfile_5023="PREVIT:complex_3.pdb")
evaluate (&filenames.bestfile_5024="PREVIT:complex_4.pdb")
evaluate (&filenames.bestfile_5025="PREVIT:complex_5.pdb")
evaluate (&filenames.bestfile_5026="PREVIT:complex_6.pdb")
evaluate (&filenames.bestfile_5027="PREVIT:complex_7.pdb")
evaluate (&filenames.bestfile_5028="PREVIT:complex_8.pdb")
evaluate (&filenames.bestfile_5029="PREVIT:complex_9.pdb")
evaluate (&filenames.bestfile_5030="PREVIT:complex_10.pdb")
evaluate (&filenames.bestfile_5031="PREVIT:complex_1.pdb")
evaluate (&filenames.bestfile_5032="PREVIT:complex_2.pdb")
evaluate (&filenames.bestfile_5033="PREVIT:complex_3.pdb")
evaluate (&filenames.bestfile_5034="PREVIT:complex_4.pdb")
evaluate (&filenames.bestfile_5035="PREVIT:complex_5.pdb")
evaluate (&filenames.bestfile_5036="PREVIT:complex_6.pdb")
evaluate (&filenames.bestfile_5037="PREVIT:complex_7.pdb")
evaluate (&filenames.bestfile_5038="PREVIT:complex_8.pdb")
evaluate (&filenames.bestfile_5039="PREVIT:complex_9.pdb")
evaluate (&filenames.bestfile_5040="PREVIT:complex_10.pdb")
evaluate (&filenames.bestfile_5041="PREVIT:complex_1.pdb")
evaluate (&filenames.bestfile_5042="PREVIT:complex_2.pdb")
evaluate (&filenames.bestfile_5043="PREVIT:complex_3.pdb")
evaluate (&filenames.bestfile_5044="PREVIT:complex_4.pdb")
evaluate (&filenames.bestfile_5045="PREVIT:complex_5.pdb")
evaluate (&filenames.bestfile_5046="PREVIT:complex_6.pdb")
evaluate (&filenames.bestfile_5047="PREVIT:complex_7.pdb")
evaluate (&filenames.bestfile_5048="PREVIT:complex_8.pdb")
evaluate (&filenames.bestfile_5049="PREVIT:complex_9.pdb")
evaluate (&filenames.bestfile_5050="PREVIT:complex_10.pdb")
evaluate (&filenames.bestfile_5051="PREVIT:complex_1.pdb")
evaluate (&filenames.bestfile_5052="PREVIT:complex_2.pdb")
evaluate (&filenames.bestfile_5053="PREVIT:complex_3.pdb")
evaluate (&filenames.bestfile_5054="PREVIT:complex_4.pdb")
evaluate (&filenames.bestfile_5055="PREVIT:complex_5.pdb")
evaluate (&filenames.bestfile_5056="PREVIT:complex_6.pdb")
evaluate (&filenames.bestfile_5057="PREVIT:complex_7.pdb")
evaluate (&filenames.bestfile_5058="PREVIT:complex_8.pdb")
evaluate (&filenames.bestfile_5059="PREVIT:complex_9.pdb")
evaluate (&filenames.bestfile_5060="PREVIT:complex_10.pdb")
evaluate (&filenames.bestfile_5061="PREVIT:complex_1.pdb")
evaluate (&filenames.bestfile_5062="PREVIT:complex_2.pdb")
evaluate (&filenames.bestfile_5063="PREVIT:complex_3.pdb")
evaluate (&filenames.bestfile_5064="PREVIT:complex_4.pdb")
evaluate (&filenames.bestfile_5065="PREVIT:complex_5.pdb")
evaluate (&filenames.bestfile_5066="PREVIT:complex_6.pdb")
evaluate (&filenames.bestfile_5067="PREVIT:complex_7.pdb")
evaluate (&filenames.bestfile_5068="PREVIT:complex_8.pdb")
evaluate (&filenames.bestfile_5069="PREVIT:complex_9.pdb")
evaluate (&filenames.bestfile_5070="PREVIT:complex_10.pdb")
evaluate (&filenames.bestfile_5071="PREVIT:complex_1.pdb")
evaluate (&filenames.bestfile_5072="PREVIT:complex_2.pdb")
evaluate (&filenames.bestfile_5073="PREVIT:complex_3.pdb")
evaluate (&filenames.bestfile_5074="PREVIT:complex_4.pdb")
evaluate (&filenames.bestfile_5075="PREVIT:complex_5.pdb")
evaluate (&filenames.bestfile_5076="PREVIT:complex_6.pdb")
evaluate (&filenames.bestfile_5077="PREVIT:complex_7.pdb")
evaluate (&filenames.bestfile_5078="PREVIT:complex_8.pdb")
evaluate (&filenames.bestfile_5079="PREVIT:complex_9.pdb")
evaluate (&filenames.bestfile_5080="PREVIT:complex_10.pdb")
evaluate (&filenames.bestfile_5081="PREVIT:complex_1.pdb")
evaluate (&filenames.bestfile_5082="PREVIT:complex_2.pdb")
evaluate (&filenames.bestfile_5083="PREVIT:complex_3.pdb")
evaluate (&filenames.bestfile_5084="PREVIT:complex_4.pdb")
evaluate (&filenames.bestfile_5085="PREVIT:complex_5.pdb")
evaluate (&filenames.bestfile_5086="PREVIT:complex_6.pdb")
evaluate (&filenames.bestfile_5087="PREVIT:complex_7.pdb")
evaluate (&filenames.bestfile_5088="PREVIT:complex_8.pdb")
evaluate (&filenames.bestfile_5089="PREVIT:complex_9.pdb")
evaluate (&filenames.bestfile_5090="PREVIT:complex_10.pdb")
evaluate (&filenames.bestfile_5091="PREVIT:complex_1.pdb")
evaluate (&filenames.bestfile_5092="PREVIT:complex_2.pdb")
evaluate (&filenames.bestfile_5093="PREVIT:complex_3.pdb")
evaluate (&filenames.bestfile_5094="PREVIT:complex_4.pdb")
evaluate (&filenames.bestfile_5095="PREVIT:complex_5.pdb")
evaluate (&filenames.bestfile_5096="PREVIT:complex_6.pdb")
evaluate (&filenames.bestfile_5097="PREVIT:complex_7.pdb")
evaluate (&filenames.bestfile_5098="PREVIT:complex_8.pdb")
evaluate (&filenames.bestfile_5099="PREVIT:complex_9.pdb")
evaluate (&filenames.bestfile_5100="PREVIT:complex_10.pdb")
evaluate (&filenames.bestfile_5101="PREVIT:complex_1.pdb")
evaluate (&filenames.bestfile_5102="PREVIT:complex_2.pdb")
evaluate (&filenames.bestfile_5103="PREVIT:complex_3.pdb")
evaluate (&filenames.bestfile_5104="PREVIT:complex_4.pdb")
evaluate (&filenames.bestfile_5105="PREVIT:complex_5.pdb")
evaluate (&filenames.bestfile_5106="PREVIT:complex_6.pdb")
evaluate (&filenames.bestfile_5107="PREVIT:complex_7.pdb")
evaluate (&filenames.bestfile_5108="PREVIT:complex_8.pdb")
evaluate (&filenames.bestfile_5109="PREVIT:complex_9.pdb")
evaluate (&filenames.bestfile_5110="PREVIT:complex_10.pdb")
evaluate (&filenames.bestfile_5111="PREVIT:complex_1.pdb")
evaluate (&filenames.bestfile_5112="PREVIT:complex_2.pdb")
evaluate (&filenames.bestfile_5113="PREVIT:complex_3.pdb")
evaluate (&filenames.bestfile_5114="PREVIT:complex_4.pdb")
evaluate (&filenames.bestfile_5115="PREVIT:complex_5.pdb")
evaluate (&filenames.bestfile_5116="PREVIT:complex_6.pdb")
evaluate (&filenames.bestfile_5117="PREVIT:complex_7.pdb")
evaluate (&filenames.bestfile_5118="PREVIT:complex_8.pdb")
evaluate (&filenames.bestfile_5119="PREVIT:complex_9.pdb")
evaluate (&filenames.bestfile_5120="PREVIT:complex_10.pdb")
evaluate (&filenames.bestfile_5121="PREVIT:complex_1.pdb")
evaluate (&filenames.bestfile_5122="PREVIT:complex_2.pdb")
evaluate (&filenames.bestfile_5123="PREVIT:complex_3.pdb")
evaluate (&filenames.bestfile_5124="PREVIT:complex_4.pdb")
evaluate (&filenames.bestfile_5125="PREVIT:complex_5.pdb")
evaluate (&filenames.bestfile_5126="PREVIT:complex_6.pdb")
evaluate (&filenames.bestfile_5127="PREVIT:complex_7.pdb")
evaluate (&filenames.bestfile_5128="PREVIT:complex_8.pdb")
evaluate (&filenames.bestfile_5129="PREVIT:complex_9.pdb")
evaluate (&filenames.bestfile_5130="PREVIT:complex_10.pdb")
evaluate (&filenames.bestfile_5131="PREVIT:complex_1.pdb")
evaluate (&filenames.bestfile_5132="PREVIT:complex_2.pdb")
evaluate (&filenames.bestfile_5133="PREVIT:complex_3.pdb")
evaluate (&filenames.bestfile_5134="PREVIT:complex_4.pdb")
evaluate (&filenames.bestfile_5135="PREVIT:complex_5.pdb")
evaluate (&filenames.bestfile_5136="PREVIT:complex_6.pdb")
evaluate (&filenames.bestfile_5137="PREVIT:complex_7.pdb")
evaluate (&filenames.bestfile_5138="PREVIT:complex_8.pdb")
evaluate (&filenames.bestfile_5139="PREVIT:complex_9.pdb")
evaluate (&filenames.bestfile_5140="PREVIT:complex_10.pdb")
evaluate (&filenames.bestfile_5141="PREVIT:complex_1.pdb")
evaluate (&filenames.bestfile_5142="PREVIT:complex_2.pdb")
evaluate (&filenames.bestfile_5143="PREVIT:complex_3.pdb")
evaluate (&filenames.bestfile_5144="PREVIT:complex_4.pdb")
evaluate (&filenames.bestfile_5145="PREVIT:complex_5.pdb")
evaluate (&filenames.bestfile_5146="PREVIT:complex_6.pdb")
evaluate (&filenames.bestfile_5147="PREVIT:complex_7.pdb")
evaluate (&filenames.bestfile_5148="PREVIT:complex_8.pdb")
evaluate (&filenames.bestfile_5149="PREVIT:complex_9.pdb")
evaluate (&filenames.bestfile_5150="PREVIT:complex_10.pdb")
evaluate (&filenames.bestfile_5151="PREVIT:complex_1.pdb")
evaluate (&filenames.bestfile_5152="PREVIT:complex_2.pdb")
evaluate (&filenames.bestfile_5153="PREVIT:complex_3.pdb")
evaluate (&filenames.bestfile_5154="PREVIT:complex_4.pdb")
evaluate (&filenames.bestfile_5155="PREVIT:complex_5.pdb")
evaluate (&filenames.bestfile_5156="PREVIT:complex_6.pdb")
evaluate (&filenames.bestfile_5157="PREVIT:complex_7.pdb")
evaluate (&filenames.bestfile_5158="PREVIT:complex_8.pdb")
evaluate (&filenames.bestfile_5159="PREVIT:complex_9.pdb")
evaluate (&filenames.bestfile_5160="PREVIT:complex_10.pdb")
evaluate (&filenames.bestfile_5161="PREVIT:complex_1.pdb")
evaluate (&filenames.bestfile_5162="PREVIT:complex_2.pdb")
evaluate (&filenames.bestfile_5163="PREVIT:complex_3.pdb")
evaluate (&filenames.bestfile_5164="PREVIT:complex_4.pdb")
evaluate (&filenames.bestfile_5165="PREVIT:complex_5.pdb")
evaluate (&filenames.bestfile_5166="PREVIT:complex_6.pdb")
evaluate (&filenames.bestfile_5167="PREVIT:complex_7.pdb")
evaluate (&filenames.bestfile_5168="PREVIT:complex_8.pdb")
evaluate (&filenames.bestfile_5169="PREVIT:complex_9.pdb")
evaluate (&filenames.bestfile_5170="PREVIT:complex_10.pdb")
evaluate (&filenames.bestfile_5171="PREVIT:complex_1.pdb")
evaluate (&filenames.bestfile_5172="PREVIT:complex_2.pdb")
evaluate (&filenames.bestfile_5173="PREVIT:complex_3.pdb")
evaluate (&filenames.bestfile_5174="PREVIT:complex_4.pdb")
evaluate (&filenames.bestfile_5175="PREVIT:complex_5.pdb")
evaluate (&filenames.bestfile_5176="PREVIT:complex_6.pdb")
evaluate (&filenames.bestfile_5177="PREVIT:complex_7.pdb")
evaluate (&filenames.bestfile_5178="PREVIT:complex_8.pdb")
evaluate (&filenames.bestfile_5179="PREVIT:complex_9.pdb")
evaluate (&filenames.bestfile_5180="PREVIT:complex_10.pdb")
evaluate (&filenames.bestfile_5181="PREVIT:complex_1.pdb")
evaluate (&filenames.bestfile_5182="PREVIT:complex_2.pdb")
evaluate (&filenames.bestfile_5183="PREVIT:complex_3.pdb")
evaluate (&filenames.bestfile_5184="PREVIT:complex_4.pdb")
evaluate (&filenames.bestfile_5185="PREVIT:complex_5.pdb")
evaluate (&filenames.bestfile_5186="PREVIT:complex_6.pdb")
evaluate (&filenames.bestfile_5187="PREVIT:complex_7.pdb")
evaluate (&filenames.bestfile_5188="PREVIT:complex_8.pdb")
evaluate (&filenames.bestfile_5189="PREVIT:complex_9.pdb")
evaluate (&filenames.bestfile_5190="PREVIT:complex_10.pdb")
evaluate (&filenames.bestfile_5191="PREVIT:complex_1.pdb")
evaluate (&filenames.bestfile_5192="PREVIT:complex_2.pdb")
evaluate (&filenames.bestfile_5193="PREVIT:complex_3.pdb")
evaluate (&filenames.bestfile_5194="PREVIT:complex_4.pdb")
evaluate (&filenames.bestfile_5195="PREVIT:complex_5.pdb")
evaluate (&filenames.bestfile_5196="PREVIT:complex_6.pdb")
evaluate (&filenames.bestfile_5197="PREVIT:complex_7.pdb")
evaluate (&filenames.bestfile_5198="PREVIT:complex_8.pdb")
evaluate (&filenames.bestfile_5199="PREVIT:complex_9.pdb")
evaluate (&filenames.bestfile_5200="PREVIT:complex_10.pdb")
evaluate (&filenames.bestfile_5201="PREVIT:complex_1.pdb")
evaluate (&filenames.bestfile_5202="PREVIT:complex_2.pdb")
evaluate (&filenames.bestfile_5203="PREVIT:complex_3.pdb")
evaluate (&filenames.bestfile_5204="PREVIT:complex_4.pdb")
evaluate (&filenames.bestfile_5205="PREVIT:complex_5.pdb")
evaluate (&filenames.bestfile_5206="PREVIT:complex_6.pdb")
evaluate (&filenames.bestfile_5207="PREVIT:complex_7.pdb")
evaluate (&filenames.bestfile_5208="PREVIT:complex_8.pdb")
evaluate (&filenames.bestfile_5209="PREVIT:complex_9.pdb")
evaluate (&filenames.bestfile_5210="PREVIT:complex_10.pdb")
evaluate (&filenames.bestfile_5211="PREVIT:complex_1.pdb")
evaluate (&filenames.bestfile_5212="PREVIT:complex_2.pdb")
evaluate (&filenames.bestfile_5213="PREVIT:complex_3.pdb")
evaluate (&filenames.bestfile_5214="PREVIT:complex_4.pdb")
evaluate (&filenames.bestfile_5215="PREVIT:complex_5.pdb")
evaluate (&filenames.bestfile_5216="PREVIT:complex_6.pdb")
evaluate (&filenames.bestfile_5217="PREVIT:complex_7.pdb")
evaluate (&filenames.bestfile_5218="PREVIT:complex_8.pdb")
evaluate (&filenames.bestfile_5219="PREVIT:complex_9.pdb")
evaluate (&filenames.bestfile_5220="PREVIT:complex_10.pdb")
evaluate (&filenames.bestfile_5221="PREVIT:complex_1.pdb")
evaluate (&filenames.bestfile_5222="PREVIT:complex_2.pdb")
evaluate (&filenames.bestfile_5223="PREVIT:complex_3.pdb")
evaluate (&filenames.bestfile_5224="PREVIT:complex_4.pdb")
evaluate (&filenames.bestfile_5225="PREVIT:complex_5.pdb")
evaluate (&filenames.bestfile_5226="PREVIT:complex_6.pdb")
evaluate (&filenames.bestfile_5227="PREVIT:complex_7.pdb")
evaluate (&filenames.bestfile_5228="PREVIT:complex_8.pdb")
evaluate (&filenames.bestfile_5229="PREVIT:complex_9.pdb")
evaluate (&filenames.bestfile_5230="PREVIT:complex_10.pdb")
evaluate (&filenames.bestfile_5231="PREVIT:complex_1.pdb")
evaluate (&filenames.bestfile_5232="PREVIT:complex_2.pdb")
evaluate (&filenames.bestfile_5233="PREVIT:complex_3.pdb")
evaluate (&filenames.bestfile_5234="PREVIT:complex_4.pdb")
evaluate (&filenames.bestfile_5235="PREVIT:complex_5.pdb")
evaluate (&filenames.bestfile_5236="PREVIT:complex_6.pdb")
evaluate (&filenames.bestfile_5237="PREVIT:complex_7.pdb")
evaluate (&filenames.bestfile_5238="PREVIT:complex_8.pdb")
evaluate (&filenames.bestfile_5239="PREVIT:complex_9.pdb")
evaluate (&filenames.bestfile_5240="PREVIT:complex_10.pdb")
evaluate (&filenames.bestfile_5241="PREVIT:complex_1.pdb")
evaluate (&filenames.bestfile_5242="PREVIT:complex_2.pdb")
evaluate (&filenames.bestfile_5243="PREVIT:complex_3.pdb")
evaluate (&filenames.bestfile_5244="PREVIT:complex_4.pdb")
evaluate (&filenames.bestfile_5245="PREVIT:complex_5.pdb")
evaluate (&filenames.bestfile_5246="PREVIT:complex_6.pdb")
evaluate (&filenames.bestfile_5247="PREVIT:complex_7.pdb")
evaluate (&filenames.bestfile_5248="PREVIT:complex_8.pdb")
evaluate (&filenames.bestfile_5249="PREVIT:complex_9.pdb")
evaluate (&filenames.bestfile_5250="PREVIT:complex_10.pdb")
evaluate (&filenames.bestfile_5251="PREVIT:complex_1.pdb")
evaluate (&filenames.bestfile_5252="PREVIT:complex_2.pdb")
evaluate (&filenames.bestfile_5253="PREVIT:complex_3.pdb")
evaluate (&filenames.bestfile_5254="PREVIT:complex_4.pdb")
evaluate (&filenames.bestfile_5255="PREVIT:complex_5.pdb")
evaluate (&filenames.bestfile_5256="PREVIT:complex_6.pdb")
evaluate (&filenames.bestfile_5257="PREVIT:complex_7.pdb")
evaluate (&filenames.bestfile_5258="PREVIT:complex_8.pdb")
evaluate (&filenames.bestfile_5259="PREVIT:complex_9.pdb")
evaluate (&filenames.bestfile_5260="PREVIT:complex_10.pdb")
evaluate (&filenames.bestfile_5261="PREVIT:complex_1.pdb")
evaluate (&filenames.bestfile_5262="PREVIT:complex_2.pdb")
evaluate (&filenames.bestfile_5263="PREVIT:complex_3.pdb")
evaluate (&filenames.bestfile_5264="PREVIT:complex_4.pdb")
evaluate (&filenames.bestfile_5265="PREVIT:complex_5.pdb")
evaluate (&filenames.bestfile_5266="PREVIT:complex_6.pdb")
evaluate (&filenames.bestfile_5267="PREVIT:complex_7.pdb")
evaluate (&filenames.bestfile_5268="PREVIT:complex_8.pdb")
evaluate (&filenames.bestfile_5269="PREVIT:complex_9.pdb")
evaluate (&filenames.bestfile_5270="PREVIT:complex_10.pdb")
evaluate (&filenames.bestfile_5271="PREVIT:complex_1.pdb")
evaluate (&filenames.bestfile_5272="PREVIT:complex_2.pdb")
evaluate (&filenames.bestfile_5273="PREVIT:complex_3.pdb")
evaluate (&filenames.bestfile_5274="PREVIT:complex_4.pdb")
evaluate (&filenames.bestfile_5275="PREVIT:complex_5.pdb")
evaluate (&filenames.bestfile_5276="PREVIT:complex_6.pdb")
evaluate (&filenames.bestfile_5277="PREVIT:complex_7.pdb")
evaluate (&filenames.bestfile_5278="PREVIT:complex_8.pdb")
evaluate (&filenames.bestfile_5279="PREVIT:complex_9.pdb")
evaluate (&filenames.bestfile_5280="PREVIT:complex_10.pdb")
evaluate (&filenames.bestfile_5281="PREVIT:complex_1.pdb")
evaluate (&filenames.bestfile_5282="PREVIT:complex_2.pdb")
evaluate (&filenames.bestfile_5283="PREVIT:complex_3.pdb")
evaluate (&filenames.bestfile_5284="PREVIT:complex_4.pdb")
evaluate (&filenames.bestfile_5285="PREVIT:complex_5.pdb")
evaluate (&filenames.bestfile_5286="PREVIT:complex_6.pdb")
evaluate (&filenames.bestfile_5287="PREVIT:complex_7.pdb")
evaluate (&filenames.bestfile_5288="PREVIT:complex_8.pdb")
evaluate (&filenames.bestfile_5289="PREVIT:complex_9.pdb")
evaluate (&filenames.bestfile_5290="PREVIT:complex_10.pdb")
evaluate (&filenames.bestfile_5291="PREVIT:complex_1.pdb")
evaluate (&filenames.bestfile_5292="PREVIT:complex_2.pdb")
evaluate (&filenames.bestfile_5293="PREVIT:complex_3.pdb")
evaluate (&filenames.bestfile_5294="PREVIT:complex_4.pdb")
evaluate (&filenames.bestfile_5295="PREVIT:complex_5.pdb")
evaluate (&filenames.bestfile_5296="PREVIT:complex_6.pdb")
evaluate (&filenames.bestfile_5297="PREVIT:complex_7.pdb")
evaluate (&filenames.bestfile_5298="PREVIT:complex_8.pdb")
evaluate (&filenames.bestfile_5299="PREVIT:complex_9.pdb")
evaluate (&filenames.bestfile_5300="PREVIT:complex_10.pdb")
evaluate (&filenames.bestfile_5301="PREVIT:complex_1.pdb")
evaluate (&filenames.bestfile_5302="PREVIT:complex_2.pdb")
evaluate (&filenames.bestfile_5303="PREVIT:complex_3.pdb")
evaluate (&filenames.bestfile_5304="PREVIT:complex_4.pdb")
evaluate (&filenames.bestfile_5305="PREVIT:complex_5.pdb")
evaluate (&filenames.bestfile_5306="PREVIT:complex_6.pdb")
evaluate (&filenames.bestfile_5307="PREVIT:complex_7.pdb")
evaluate (&filenames.bestfile_5308="PREVIT:complex_8.pdb")
evaluate (&filenames.bestfile_5309="PREVIT:complex_9.pdb")
evaluate (&filenames.bestfile_5310="PREVIT:complex_10.pdb")
evaluate (&filenames.bestfile_5311="PREVIT:complex_1.pdb")
evaluate (&filenames.bestfile_5312="PREVIT:complex_2.pdb")
evaluate (&filenames.bestfile_5313="PREVIT:complex_3.pdb")
evaluate (&filenames.bestfile_5314="PREVIT:complex_4.pdb")
evaluate (&filenames.bestfile_5315="PREVIT:complex_5.pdb")
evaluate (&filenames.bestfile_5316="PREVIT:complex_6.pdb")
evaluate (&filenames.bestfile_5317="PREVIT:complex_7.pdb")
evaluate (&filenames.bestfile_5318="PREVIT:complex_8.pdb")
evaluate (&filenames.bestfile_5319="PREVIT:complex_9.pdb")
evaluate (&filenames.bestfile_5320="PREVIT:complex_10.pdb")
evaluate (&filenames.bestfile_5321="PREVIT:complex_1.pdb")
evaluate (&filenames.bestfile_5322="PREVIT:complex_2.pdb")
evaluate (&filenames.bestfile_5323="PREVIT:complex_3.pdb")
evaluate (&filenames.bestfile_5324="PREVIT:complex_4.pdb")
evaluate (&filenames.bestfile_5325="PREVIT:complex_5.pdb")
evaluate (&filenames.bestfile_5326="PREVIT:complex_6.pdb")
evaluate (&filenames.bestfile_5327="PREVIT:complex_7.pdb")
evaluate (&filenames.bestfile_5328="PREVIT:complex_8.pdb")
evaluate (&filenames.bestfile_5329="PREVIT:complex_9.pdb")
evaluate (&filenames.bestfile_5330="PREVIT:complex_10.pdb")
evaluate (&filenames.bestfile_5331="PREVIT:complex_1.pdb")
evaluate (&filenames.bestfile_5332="PREVIT:complex_2.pdb")
evaluate (&filenames.bestfile_5333="PREVIT:complex_3.pdb")
evaluate (&filenames.bestfile_5334="PREVIT:complex_4.pdb")
evaluate (&filenames.bestfile_5335="PREVIT:complex_5.pdb")
evaluate (&filenames.bestfile_5336="PREVIT:complex_6.pdb")
evaluate (&filenames.bestfile_5337="PREVIT:complex_7.pdb")
evaluate (&filenames.bestfile_5338="PREVIT:complex_8.pdb")
evaluate (&filenames.bestfile_5339="PREVIT:complex_9.pdb")
evaluate (&filenames.bestfile_5340="PREVIT:complex_10.pdb")
evaluate (&filenames.bestfile_5341="PREVIT:complex_1.pdb")
evaluate (&filenames.bestfile_5342="PREVIT:complex_2.pdb")
evaluate (&filenames.bestfile_5343="PREVIT:complex_3.pdb")
evaluate (&filenames.bestfile_5344="PREVIT:complex_4.pdb")
evaluate (&filenames.bestfile_5345="PREVIT:complex_5.pdb")
evaluate (&filenames.bestfile_5346="PREVIT:complex_6.pdb")
evaluate (&filenames.bestfile_5347="PREVIT:complex_7.pdb")
evaluate (&filenames.bestfile_5348="PREVIT:complex_8.pdb")
evaluate (&filenames.bestfile_5349="PREVIT:complex_9.pdb")
evaluate (&filenames.bestfile_5350="PREVIT:complex_10.pdb")
evaluate (&filenames.bestfile_5351="PREVIT:complex_1.pdb")
evaluate (&filenames.bestfile_5352="PREVIT:complex_2.pdb")
evaluate (&filenames.bestfile_5353="PREVIT:complex_3.pdb")
evaluate (&filenames.bestfile_5354="PREVIT:complex_4.pdb")
evaluate (&filenames.bestfile_5355="PREVIT:complex_5.pdb")
evaluate (&filenames.bestfile_5356="PREVIT:complex_6.pdb")
evaluate (&filenames.bestfile_5357="PREVIT:complex_7.pdb")
evaluate (&filenames.bestfile_5358="PREVIT:complex_8.pdb")
evaluate (&filenames.bestfile_5359="PREVIT:complex_9.pdb")
evaluate (&filenames.bestfile_5360="PREVIT:complex_10.pdb")
evaluate (&filenames.bestfile_5361="PREVIT:complex_1.pdb")
evaluate (&filenames.bestfile_5362="PREVIT:complex_2.pdb")
evaluate (&filenames.bestfile_5363="PREVIT:complex_3.pdb")
evaluate (&filenames.bestfile_5364="PREVIT:complex_4.pdb")
evaluate (&filenames.bestfile_5365="PREVIT:complex_5.pdb")
evaluate (&filenames.bestfile_5366="PREVIT:complex_6.pdb")
evaluate (&filenames.bestfile_5367="PREVIT:complex_7.pdb")
evaluate (&filenames.bestfile_5368="PREVIT:complex_8.pdb")
evaluate (&filenames.bestfile_5369="PREVIT:complex_9.pdb")
evaluate (&filenames.bestfile_5370="PREVIT:complex_10.pdb")
evaluate (&filenames.bestfile_5371="PREVIT:complex_1.pdb")
evaluate (&filenames.bestfile_5372="PREVIT:complex_2.pdb")
evaluate (&filenames.bestfile_5373="PREVIT:complex_3.pdb")
evaluate (&filenames.bestfile_5374="PREVIT:complex_4.pdb")
evaluate (&filenames.bestfile_5375="PREVIT:complex_5.pdb")
evaluate (&filenames.bestfile_5376="PREVIT:complex_6.pdb")
evaluate (&filenames.bestfile_5377="PREVIT:complex_7.pdb")
evaluate (&filenames.bestfile_5378="PREVIT:complex_8.pdb")
evaluate (&filenames.bestfile_5379="PREVIT:complex_9.pdb")
evaluate (&filenames.bestfile_5380="PREVIT:complex_10.pdb")
evaluate (&filenames.bestfile_5381="PREVIT:complex_1.pdb")
evaluate (&filenames.bestfile_5382="PREVIT:complex_2.pdb")
evaluate (&filenames.bestfile_5383="PREVIT:complex_3.pdb")
evaluate (&filenames.bestfile_5384="PREVIT:complex_4.pdb")
evaluate (&filenames.bestfile_5385="PREVIT:complex_5.pdb")
evaluate (&filenames.bestfile_5386="PREVIT:complex_6.pdb")
evaluate (&filenames.bestfile_5387="PREVIT:complex_7.pdb")
evaluate (&filenames.bestfile_5388="PREVIT:complex_8.pdb")
evaluate (&filenames.bestfile_5389="PREVIT:complex_9.pdb")
evaluate (&filenames.bestfile_5390="PREVIT:complex_10.pdb")
evaluate (&filenames.bestfile_5391="PREVIT:complex_1.pdb")
evaluate (&filenames.bestfile_5392="PREVIT:complex_2.pdb")
evaluate (&filenames.bestfile_5393="PREVIT:complex_3.pdb")
evaluate (&filenames.bestfile_5394="PREVIT:complex_4.pdb")
evaluate (&filenames.bestfile_5395="PREVIT:complex_5.pdb")
evaluate (&filenames.bestfile_5396="PREVIT:complex_6.pdb")
evaluate (&filenames.bestfile_5397="PREVIT:complex_7.pdb")
evaluate (&filenames.bestfile_5398="PREVIT:complex_8.pdb")
evaluate (&filenames.bestfile_5399="PREVIT:complex_9.pdb")
evaluate (&filenames.bestfile_5400="PREVIT:complex_10.pdb")
evaluate (&filenames.bestfile_5401="PREVIT:complex_1.pdb")
evaluate (&filenames.bestfile_5402="PREVIT:complex_2.pdb")
evaluate (&filenames.bestfile_5403="PREVIT:complex_3.pdb")
evaluate (&filenames.bestfile_5404="PREVIT:complex_4.pdb")
evaluate (&filenames.bestfile_5405="PREVIT:complex_5.pdb")
evaluate (&filenames.bestfile_5406="PREVIT:complex_6.pdb")
evaluate (&filenames.bestfile_5407="PREVIT:complex_7.pdb")
evaluate (&filenames.bestfile_5408="PREVIT:complex_8.pdb")
evaluate (&filenames.bestfile_5409="PREVIT:complex_9.pdb")
evaluate (&filenames.bestfile_5410="PREVIT:complex_10.pdb")
evaluate (&filenames.bestfile_5411="PREVIT:complex_1.pdb")
evaluate (&filenames.bestfile_5412="PREVIT:complex_2.pdb")
evaluate (&filenames.bestfile_5413="PREVIT:complex_3.pdb")
evaluate (&filenames.bestfile_5414="PREVIT:complex_4.pdb")
evaluate (&filenames.bestfile_5415="PREVIT:complex_5.pdb")
evaluate (&filenames.bestfile_5416="PREVIT:complex_6.pdb")
evaluate (&filenames.bestfile_5417="PREVIT:complex_7.pdb")
evaluate (&filenames.bestfile_5418="PREVIT:complex_8.pdb")
evaluate (&filenames.bestfile_5419="PREVIT:complex_9.pdb")
evaluate (&filenames.bestfile_5420="PREVIT:complex_10.pdb")
evaluate (&filenames.bestfile_5421="PREVIT:complex_1.pdb")
evaluate (&filenames.bestfile_5422="PREVIT:complex_2.pdb")
evaluate (&filenames.bestfile_5423="PREVIT:complex_3.pdb")
evaluate (&filenames.bestfile_5424="PREVIT:complex_4.pdb")
evaluate (&filenames.bestfile_5425="PREVIT:complex_5.pdb")
evaluate (&filenames.bestfile_5426="PREVIT:complex_6.pdb")
evaluate (&filenames.bestfile_5427="PREVIT:complex_7.pdb")
evaluate (&filenames.bestfile_5428="PREVIT:complex_8.pdb")
evaluate (&filenames.bestfile_5429="PREVIT:complex_9.pdb")
evaluate (&filenames.bestfile_5430="PREVIT:complex_10.pdb")
evaluate (&filenames.bestfile_5431="PREVIT:complex_1.pdb")
evaluate (&filenames.bestfile_5432="PREVIT:complex_2.pdb")
evaluate (&filenames.bestfile_5433="PREVIT:complex_3.pdb")
evaluate (&filenames.bestfile_5434="PREVIT:complex_4.pdb")
evaluate (&filenames.bestfile_5435="PREVIT:complex_5.pdb")
evaluate (&filenames.bestfile_5436="PREVIT:complex_6.pdb")
evaluate (&filenames.bestfile_5437="PREVIT:complex_7.pdb")
evaluate (&filenames.bestfile_5438="PREVIT:complex_8.pdb")
evaluate (&filenames.bestfile_5439="PREVIT:complex_9.pdb")
evaluate (&filenames.bestfile_5440="PREVIT:complex_10.pdb")
evaluate (&filenames.bestfile_5441="PREVIT:complex_1.pdb")
evaluate (&filenames.bestfile_5442="PREVIT:complex_2.pdb")
evaluate (&filenames.bestfile_5443="PREVIT:complex_3.pdb")
evaluate (&filenames.bestfile_5444="PREVIT:complex_4.pdb")
evaluate (&filenames.bestfile_5445="PREVIT:complex_5.pdb")
evaluate (&filenames.bestfile_5446="PREVIT:complex_6.pdb")
evaluate (&filenames.bestfile_5447="PREVIT:complex_7.pdb")
evaluate (&filenames.bestfile_5448="PREVIT:complex_8.pdb")
evaluate (&filenames.bestfile_5449="PREVIT:complex_9.pdb")
evaluate (&filenames.bestfile_5450="PREVIT:complex_10.pdb")
evaluate (&filenames.bestfile_5451="PREVIT:complex_1.pdb")
evaluate (&filenames.bestfile_5452="PREVIT:complex_2.pdb")
evaluate (&filenames.bestfile_5453="PREVIT:complex_3.pdb")
evaluate (&filenames.bestfile_5454="PREVIT:complex_4.pdb")
evaluate (&filenames.bestfile_5455="PREVIT:complex_5.pdb")
evaluate (&filenames.bestfile_5456="PREVIT:complex_6.pdb")
evaluate (&filenames.bestfile_5457="PREVIT:complex_7.pdb")
evaluate (&filenames.bestfile_5458="PREVIT:complex_8.pdb")
evaluate (&filenames.bestfile_5459="PREVIT:complex_9.pdb")
evaluate (&filenames.bestfile_5460="PREVIT:complex_10.pdb")
evaluate (&filenames.bestfile_5461="PREVIT:complex_1.pdb")
evaluate (&filenames.bestfile_5462="PREVIT:complex_2.pdb")
evaluate (&filenames.bestfile_5463="PREVIT:complex_3.pdb")
evaluate (&filenames.bestfile_5464="PREVIT:complex_4.pdb")
evaluate (&filenames.bestfile_5465="PREVIT:complex_5.pdb")
evaluate (&filenames.bestfile_5466="PREVIT:complex_6.pdb")
evaluate (&filenames.bestfile_5467="PREVIT:complex_7.pdb")
evaluate (&filenames.bestfile_5468="PREVIT:complex_8.pdb")
evaluate (&filenames.bestfile_5469="PREVIT:complex_9.pdb")
evaluate (&filenames.bestfile_5470="PREVIT:complex_10.pdb")
evaluate (&filenames.bestfile_5471="PREVIT:complex_1.pdb")
evaluate (&filenames.bestfile_5472="PREVIT:complex_2.pdb")
evaluate (&filenames.bestfile_5473="PREVIT:complex_3.pdb")
evaluate (&filenames.bestfile_5474="PREVIT:complex_4.pdb")
evaluate (&filenames.bestfile_5475="PREVIT:complex_5.pdb")
evaluate (&filenames.bestfile_5476="PREVIT:complex_6.pdb")
evaluate (&filenames.bestfile_5477="PREVIT:complex_7.pdb")
evaluate (&filenames.bestfile_5478="PREVIT:complex_8.pdb")
evaluate (&filenames.bestfile_5479="PREVIT:complex_9.pdb")
evaluate (&filenames.bestfile_5480="PREVIT:complex_10.pdb")
evaluate (&filenames.bestfile_5481="PREVIT:complex_1.pdb")
evaluate (&filenames.bestfile_5482="PREVIT:complex_2.pdb")
evaluate (&filenames.bestfile_5483="PREVIT:complex_3.pdb")
evaluate (&filenames.bestfile_5484="PREVIT:complex_4.pdb")
evaluate (&filenames.bestfile_5485="PREVIT:complex_5.pdb")
evaluate (&filenames.bestfile_5486="PREVIT:complex_6.pdb")
evaluate (&filenames.bestfile_5487="PREVIT:complex_7.pdb")
evaluate (&filenames.bestfile_5488="PREVIT:complex_8.pdb")
evaluate (&filenames.bestfile_5489="PREVIT:complex_9.pdb")
evaluate (&filenames.bestfile_5490="PREVIT:complex_10.pdb")
evaluate (&filenames.bestfile_5491="PREVIT:complex_1.pdb")
evaluate (&filenames.bestfile_5492="PREVIT:complex_2.pdb")
evaluate (&filenames.bestfile_5493="PREVIT:complex_3.pdb")
evaluate (&filenames.bestfile_5494="PREVIT:complex_4.pdb")
evaluate (&filenames.bestfile_5495="PREVIT:complex_5.pdb")
evaluate (&filenames.bestfile_5496="PREVIT:complex_6.pdb")
evaluate (&filenames.bestfile_5497="PREVIT:complex_7.pdb")
evaluate (&filenames.bestfile_5498="PREVIT:complex_8.pdb")
evaluate (&filenames.bestfile_5499="PREVIT:complex_9.pdb")
evaluate (&filenames.bestfile_5500="PREVIT:complex_10.pdb")
evaluate (&filenames.bestfile_5501="PREVIT:complex_1.pdb")
evaluate (&filenames.bestfile_5502="PREVIT:complex_2.pdb")
evaluate (&filenames.bestfile_5503="PREVIT:complex_3.pdb")
evaluate (&filenames.bestfile_5504="PREVIT:complex_4.pdb")
evaluate (&filenames.bestfile_5505="PREVIT:complex_5.pdb")
evaluate (&filenames.bestfile_5506="PREVIT:complex_6.pdb")
evaluate (&filenames.bestfile_5507="PREVIT:complex_7.pdb")
evaluate (&filenames.bestfile_5508="PREVIT:complex_8.pdb")
evaluate (&filenames.bestfile_5509="PREVIT:complex_9.pdb")
evaluate (&filenames.bestfile_5510="PREVIT:complex_10.pdb")
evaluate (&filenames.bestfile_5511="PREVIT:complex_1.pdb")
evaluate (&filenames.bestfile_5512="PREVIT:complex_2.pdb")
evaluate (&filenames.bestfile_5513="PREVIT:complex_3.pdb")
evaluate (&filenames.bestfile_5514="PREVIT:complex_4.pdb")
evaluate (&filenames.bestfile_5515="PREVIT:complex_5.pdb")
evaluate (&filenames.bestfile_5516="PREVIT:complex_6.pdb")
evaluate (&filenames.bestfile_5517="PREVIT:complex_7.pdb")
evaluate (&filenames.bestfile_5518="PREVIT:complex_8.pdb")
evaluate (&filenames.bestfile_5519="PREVIT:complex_9.pdb")
evaluate (&filenames.bestfile_5520="PREVIT:complex_10.pdb")
evaluate (&filenames.bestfile_5521="PREVIT:complex_1.pdb")
evaluate (&filenames.bestfile_5522="PREVIT:complex_2.pdb")
evaluate (&filenames.bestfile_5523="PREVIT:complex_3.pdb")
evaluate (&filenames.bestfile_5524="PREVIT:complex_4.pdb")
evaluate (&filenames.bestfile_5525="PREVIT:complex_5.pdb")
evaluate (&filenames.bestfile_5526="PREVIT:complex_6.pdb")
evaluate (&filenames.bestfile_5527="PREVIT:complex_7.pdb")
evaluate (&filenames.bestfile_5528="PREVIT:complex_8.pdb")
evaluate (&filenames.bestfile_5529="PREVIT:complex_9.pdb")
evaluate (&filenames.bestfile_5530="PREVIT:complex_10.pdb")
evaluate (&filenames.bestfile_5531="PREVIT:complex_1.pdb")
evaluate (&filenames.bestfile_5532="PREVIT:complex_2.pdb")
evaluate (&filenames.bestfile_5533="PREVIT:complex_3.pdb")
evaluate (&filenames.bestfile_5534="PREVIT:complex_4.pdb")
evaluate (&filenames.bestfile_5535="PREVIT:complex_5.pdb")
evaluate (&filenames.bestfile_5536="PREVIT:complex_6.pdb")
evaluate (&filenames.bestfile_5537="PREVIT:complex_7.pdb")
evaluate (&filenames.bestfile_5538="PREVIT:complex_8.pdb")
evaluate (&filenames.bestfile_5539="PREVIT:complex_9.pdb")
evaluate (&filenames.bestfile_5540="PREVIT:complex_10.pdb")
evaluate (&filenames.bestfile_5541="PREVIT:complex_1.pdb")
evaluate (&filenames.bestfile_5542="PREVIT:complex_2.pdb")
evaluate (&filenames.bestfile_5543="PREVIT:complex_3.pdb")
evaluate (&filenames.bestfile_5544="PREVIT:complex_4.pdb")
evaluate (&filenames.bestfile_5545="PREVIT:complex_5.pdb")
evaluate (&filenames.bestfile_5546="PREVIT:complex_6.pdb")
evaluate (&filenames.bestfile_5547="PREVIT:complex_7.pdb")
evaluate (&filenames.bestfile_5548="PREVIT:complex_8.pdb")
evaluate (&filenames.bestfile_5549="PREVIT:complex_9.pdb")
evaluate (&filenames.bestfile_5550="PREVIT:complex_10.pdb")
evaluate (&filenames.bestfile_5551="PREVIT:complex_1.pdb")
evaluate (&filenames.bestfile_5552="PREVIT:complex_2.pdb")
evaluate (&filenames.bestfile_5553="PREVIT:complex_3.pdb")
evaluate (&filenames.bestfile_5554="PREVIT:complex_4.pdb")
evaluate (&filenames.bestfile_5555="PREVIT:complex_5.pdb")
evaluate (&filenames.bestfile_5556="PREVIT:complex_6.pdb")
evaluate (&filenames.bestfile_5557="PREVIT:complex_7.pdb")
evaluate (&filenames.bestfile_5558="PREVIT:complex_8.pdb")
evaluate (&filenames.bestfile_5559="PREVIT:complex_9.pdb")
evaluate (&filenames.bestfile_5560="PREVIT:complex_10.pdb")
evaluate (&filenames.bestfile_5561="PREVIT:complex_1.pdb")
evaluate (&filenames.bestfile_5562="PREVIT:complex_2.pdb")
evaluate (&filenames.bestfile_5563="PREVIT:complex_3.pdb")
evaluate (&filenames.bestfile_5564="PREVIT:complex_4.pdb")
evaluate (&filenames.bestfile_5565="PREVIT:complex_5.pdb")
evaluate (&filenames.bestfile_5566="PREVIT:complex_6.pdb")
evaluate (&filenames.bestfile_5567="PREVIT:complex_7.pdb")
evaluate (&filenames.bestfile_5568="PREVIT:complex_8.pdb")
evaluate (&filenames.bestfile_5569="PREVIT:complex_9.pdb")
evaluate (&filenames.bestfile_5570="PREVIT:complex_10.pdb")
evaluate (&filenames.bestfile_5571="PREVIT:complex_1.pdb")
evaluate (&filenames.bestfile_5572="PREVIT:complex_2.pdb")
evaluate (&filenames.bestfile_5573="PREVIT:complex_3.pdb")
evaluate (&filenames.bestfile_5574="PREVIT:complex_4.pdb")
evaluate (&filenames.bestfile_5575="PREVIT:complex_5.pdb")
evaluate (&filenames.bestfile_5576="PREVIT:complex_6.pdb")
evaluate (&filenames.bestfile_5577="PREVIT:complex_7.pdb")
evaluate (&filenames.bestfile_5578="PREVIT:complex_8.pdb")
evaluate (&filenames.bestfile_5579="PREVIT:complex_9.pdb")
evaluate (&filenames.bestfile_5580="PREVIT:complex_10.pdb")
evaluate (&filenames.bestfile_5581="PREVIT:complex_1.pdb")
evaluate (&filenames.bestfile_5582="PREVIT:complex_2.pdb")
evaluate (&filenames.bestfile_5583="PREVIT:complex_3.pdb")
evaluate (&filenames.bestfile_5584="PREVIT:complex_4.pdb")
evaluate (&filenames.bestfile_5585="PREVIT:complex_5.pdb")
evaluate (&filenames.bestfile_5586="PREVIT:complex_6.pdb")
evaluate (&filenames.bestfile_5587="PREVIT:complex_7.pdb")
evaluate (&filenames.bestfile_5588="PREVIT:complex_8.pdb")
evaluate (&filenames.bestfile_5589="PREVIT:complex_9.pdb")
evaluate (&filenames.bestfile_5590="PREVIT:complex_10.pdb")
evaluate (&filenames.bestfile_5591="PREVIT:complex_1.pdb")
evaluate (&filenames.bestfile_5592="PREVIT:complex_2.pdb")
evaluate (&filenames.bestfile_5593="PREVIT:complex_3.pdb")
evaluate (&filenames.bestfile_5594="PREVIT:complex_4.pdb")
evaluate (&filenames.bestfile_5595="PREVIT:complex_5.pdb")
evaluate (&filenames.bestfile_5596="PREVIT:complex_6.pdb")
evaluate (&filenames.bestfile_5597="PREVIT:complex_7.pdb")
evaluate (&filenames.bestfile_5598="PREVIT:complex_8.pdb")
evaluate (&filenames.bestfile_5599="PREVIT:complex_9.pdb")
evaluate (&filenames.bestfile_5600="PREVIT:complex_10.pdb")
evaluate (&filenames.bestfile_5601="PREVIT:complex_1.pdb")
evaluate (&filenames.bestfile_5602="PREVIT:complex_2.pdb")
evaluate (&filenames.bestfile_5603="PREVIT:complex_3.pdb")
evaluate (&filenames.bestfile_5604="PREVIT:complex_4.pdb")
evaluate (&filenames.bestfile_5605="PREVIT:complex_5.pdb")
evaluate (&filenames.bestfile_5606="PREVIT:complex_6.pdb")
evaluate (&filenames.bestfile_5607="PREVIT:complex_7.pdb")
evaluate (&filenames.bestfile_5608="PREVIT:complex_8.pdb")
evaluate (&filenames.bestfile_5609="PREVIT:complex_9.pdb")
evaluate (&filenames.bestfile_5610="PREVIT:complex_10.pdb")
evaluate (&filenames.bestfile_5611="PREVIT:complex_1.pdb")
evaluate (&filenames.bestfile_5612="PREVIT:complex_2.pdb")
evaluate (&filenames.bestfile_5613="PREVIT:complex_3.pdb")
evaluate (&filenames.bestfile_5614="PREVIT:complex_4.pdb")
evaluate (&filenames.bestfile_5615="PREVIT:complex_5.pdb")
evaluate (&filenames.bestfile_5616="PREVIT:complex_6.pdb")
evaluate (&filenames.bestfile_5617="PREVIT:complex_7.pdb")
evaluate (&filenames.bestfile_5618="PREVIT:complex_8.pdb")
evaluate (&filenames.bestfile_5619="PREVIT:complex_9.pdb")
evaluate (&filenames.bestfile_5620="PREVIT:complex_10.pdb")
evaluate (&filenames.bestfile_5621="PREVIT:complex_1.pdb")
evaluate (&filenames.bestfile_5622="PREVIT:complex_2.pdb")
evaluate (&filenames.bestfile_5623="PREVIT:complex_3.pdb")
evaluate (&filenames.bestfile_5624="PREVIT:complex_4.pdb")
evaluate (&filenames.bestfile_5625="PREVIT:complex_5.pdb")
evaluate (&filenames.bestfile_5626="PREVIT:complex_6.pdb")
evaluate (&filenames.bestfile_5627="PREVIT:complex_7.pdb")
evaluate (&filenames.bestfile_5628="PREVIT:complex_8.pdb")
evaluate (&filenames.bestfile_5629="PREVIT:complex_9.pdb")
evaluate (&filenames.bestfile_5630="PREVIT:complex_10.pdb")
evaluate (&filenames.bestfile_5631="PREVIT:complex_1.pdb")
evaluate (&filenames.bestfile_5632="PREVIT:complex_2.pdb")
evaluate (&filenames.bestfile_5633="PREVIT:complex_3.pdb")
evaluate (&filenames.bestfile_5634="PREVIT:complex_4.pdb")
evaluate (&filenames.bestfile_5635="PREVIT:complex_5.pdb")
evaluate (&filenames.bestfile_5636="PREVIT:complex_6.pdb")
evaluate (&filenames.bestfile_5637="PREVIT:complex_7.pdb")
evaluate (&filenames.bestfile_5638="PREVIT:complex_8.pdb")
evaluate (&filenames.bestfile_5639="PREVIT:complex_9.pdb")
evaluate (&filenames.bestfile_5640="PREVIT:complex_10.pdb")
evaluate (&filenames.bestfile_5641="PREVIT:complex_1.pdb")
evaluate (&filenames.bestfile_5642="PREVIT:complex_2.pdb")
evaluate (&filenames.bestfile_5643="PREVIT:complex_3.pdb")
evaluate (&filenames.bestfile_5644="PREVIT:complex_4.pdb")
evaluate (&filenames.bestfile_5645="PREVIT:complex_5.pdb")
evaluate (&filenames.bestfile_5646="PREVIT:complex_6.pdb")
evaluate (&filenames.bestfile_5647="PREVIT:complex_7.pdb")
evaluate (&filenames.bestfile_5648="PREVIT:complex_8.pdb")
evaluate (&filenames.bestfile_5649="PREVIT:complex_9.pdb")
evaluate (&filenames.bestfile_5650="PREVIT:complex_10.pdb")
evaluate (&filenames.bestfile_5651="PREVIT:complex_1.pdb")
evaluate (&filenames.bestfile_5652="PREVIT:complex_2.pdb")
evaluate (&filenames.bestfile_5653="PREVIT:complex_3.pdb")
evaluate (&filenames.bestfile_5654="PREVIT:complex_4.pdb")
evaluate (&filenames.bestfile_5655="PREVIT:complex_5.pdb")
evaluate (&filenames.bestfile_5656="PREVIT:complex_6.pdb")
evaluate (&filenames.bestfile_5657="PREVIT:complex_7.pdb")
evaluate (&filenames.bestfile_5658="PREVIT:complex_8.pdb")
evaluate (&filenames.bestfile_5659="PREVIT:complex_9.pdb")
evaluate (&filenames.bestfile_5660="PREVIT:complex_10.pdb")
evaluate (&filenames.bestfile_5661="PREVIT:complex_1.pdb")
evaluate (&filenames.bestfile_5662="PREVIT:complex_2.pdb")
evaluate (&filenames.bestfile_5663="PREVIT:complex_3.pdb")
evaluate (&filenames.bestfile_5664="PREVIT:complex_4.pdb")
evaluate (&filenames.bestfile_5665="PREVIT:complex_5.pdb")
evaluate (&filenames.bestfile_5666="PREVIT:complex_6.pdb")
evaluate (&filenames.bestfile_5667="PREVIT:complex_7.pdb")
evaluate (&filenames.bestfile_5668="PREVIT:complex_8.pdb")
evaluate (&filenames.bestfile_5669="PREVIT:complex_9.pdb")
evaluate (&filenames.bestfile_5670="PREVIT:complex_10.pdb")
evaluate (&filenames.bestfile_5671="PREVIT:complex_1.pdb")
evaluate (&filenames.bestfile_5672="PREVIT:complex_2.pdb")
evaluate (&filenames.bestfile_5673="PREVIT:complex_3.pdb")
evaluate (&filenames.bestfile_5674="PREVIT:complex_4.pdb")
evaluate (&filenames.bestfile_5675="PREVIT:complex_5.pdb")
evaluate (&filenames.bestfile_5676="PREVIT:complex_6.pdb")
evaluate (&filenames.bestfile_5677="PREVIT:complex_7.pdb")
evaluate (&filenames.bestfile_5678="PREVIT:complex_8.pdb")
evaluate (&filenames.bestfile_5679="PREVIT:complex_9.pdb")
evaluate (&filenames.bestfile_5680="PREVIT:complex_10.pdb")
evaluate (&filenames.bestfile_5681="PREVIT:complex_1.pdb")
evaluate (&filenames.bestfile_5682="PREVIT:complex_2.pdb")
evaluate (&filenames.bestfile_5683="PREVIT:complex_3.pdb")
evaluate (&filenames.bestfile_5684="PREVIT:complex_4.pdb")
evaluate (&filenames.bestfile_5685="PREVIT:complex_5.pdb")
evaluate (&filenames.bestfile_5686="PREVIT:complex_6.pdb")
evaluate (&filenames.bestfile_5687="PREVIT:complex_7.pdb")
evaluate (&filenames.bestfile_5688="PREVIT:complex_8.pdb")
evaluate (&filenames.bestfile_5689="PREVIT:complex_9.pdb")
evaluate (&filenames.bestfile_5690="PREVIT:complex_10.pdb")
evaluate (&filenames.bestfile_5691="PREVIT:complex_1.pdb")
evaluate (&filenames.bestfile_5692="PREVIT:complex_2.pdb")
evaluate (&filenames.bestfile_5693="PREVIT:complex_3.pdb")
evaluate (&filenames.bestfile_5694="PREVIT:complex_4.pdb")
evaluate (&filenames.bestfile_5695="PREVIT:complex_5.pdb")
evaluate (&filenames.bestfile_5696="PREVIT:complex_6.pdb")
evaluate (&filenames.bestfile_5697="PREVIT:complex_7.pdb")
evaluate (&filenames.bestfile_5698="PREVIT:complex_8.pdb")
evaluate (&filenames.bestfile_5699="PREVIT:complex_9.pdb")
evaluate (&filenames.bestfile_5700="PREVIT:complex_10.pdb")
evaluate (&filenames.bestfile_5701="PREVIT:complex_1.pdb")
evaluate (&filenames.bestfile_5702="PREVIT:complex_2.pdb")
evaluate (&filenames.bestfile_5703="PREVIT:complex_3.pdb")
evaluate (&filenames.bestfile_5704="PREVIT:complex_4.pdb")
evaluate (&filenames.bestfile_5705="PREVIT:complex_5.pdb")
evaluate (&filenames.bestfile_5706="PREVIT:complex_6.pdb")
evaluate (&filenames.bestfile_5707="PREVIT:complex_7.pdb")
evaluate (&filenames.bestfile_5708="PREVIT:complex_8.pdb")
evaluate (&filenames.bestfile_5709="PREVIT:complex_9.pdb")
evaluate (&filenames.bestfile_5710="PREVIT:complex_10.pdb")
evaluate (&filenames.bestfile_5711="PREVIT:complex_1.pdb")
evaluate (&filenames.bestfile_5712="PREVIT:complex_2.pdb")
evaluate (&filenames.bestfile_5713="PREVIT:complex_3.pdb")
evaluate (&filenames.bestfile_5714="PREVIT:complex_4.pdb")
evaluate (&filenames.bestfile_5715="PREVIT:complex_5.pdb")
evaluate (&filenames.bestfile_5716="PREVIT:complex_6.pdb")
evaluate (&filenames.bestfile_5717="PREVIT:complex_7.pdb")
evaluate (&filenames.bestfile_5718="PREVIT:complex_8.pdb")
evaluate (&filenames.bestfile_5719="PREVIT:complex_9.pdb")
evaluate (&filenames.bestfile_5720="PREVIT:complex_10.pdb")
evaluate (&filenames.bestfile_5721="PREVIT:complex_1.pdb")
evaluate (&filenames.bestfile_5722="PREVIT:complex_2.pdb")
evaluate (&filenames.bestfile_5723="PREVIT:complex_3.pdb")
evaluate (&filenames.bestfile_5724="PREVIT:complex_4.pdb")
evaluate (&filenames.bestfile_5725="PREVIT:complex_5.pdb")
evaluate (&filenames.bestfile_5726="PREVIT:complex_6.pdb")
evaluate (&filenames.bestfile_5727="PREVIT:complex_7.pdb")
evaluate (&filenames.bestfile_5728="PREVIT:complex_8.pdb")
evaluate (&filenames.bestfile_5729="PREVIT:complex_9.pdb")
evaluate (&filenames.bestfile_5730="PREVIT:complex_10.pdb")
evaluate (&filenames.bestfile_5731="PREVIT:complex_1.pdb")
evaluate (&filenames.bestfile_5732="PREVIT:complex_2.pdb")
evaluate (&filenames.bestfile_5733="PREVIT:complex_3.pdb")
evaluate (&filenames.bestfile_5734="PREVIT:complex_4.pdb")
evaluate (&filenames.bestfile_5735="PREVIT:complex_5.pdb")
evaluate (&filenames.bestfile_5736="PREVIT:complex_6.pdb")
evaluate (&filenames.bestfile_5737="PREVIT:complex_7.pdb")
evaluate (&filenames.bestfile_5738="PREVIT:complex_8.pdb")
evaluate (&filenames.bestfile_5739="PREVIT:complex_9.pdb")
evaluate (&filenames.bestfile_5740="PREVIT:complex_10.pdb")
evaluate (&filenames.bestfile_5741="PREVIT:complex_1.pdb")
evaluate (&filenames.bestfile_5742="PREVIT:complex_2.pdb")
evaluate (&filenames.bestfile_5743="PREVIT:complex_3.pdb")
evaluate (&filenames.bestfile_5744="PREVIT:complex_4.pdb")
evaluate (&filenames.bestfile_5745="PREVIT:complex_5.pdb")
evaluate (&filenames.bestfile_5746="PREVIT:complex_6.pdb")
evaluate (&filenames.bestfile_5747="PREVIT:complex_7.pdb")
evaluate (&filenames.bestfile_5748="PREVIT:complex_8.pdb")
evaluate (&filenames.bestfile_5749="PREVIT:complex_9.pdb")
evaluate (&filenames.bestfile_5750="PREVIT:complex_10.pdb")
evaluate (&filenames.bestfile_5751="PREVIT:complex_1.pdb")
evaluate (&filenames.bestfile_5752="PREVIT:complex_2.pdb")
evaluate (&filenames.bestfile_5753="PREVIT:complex_3.pdb")
evaluate (&filenames.bestfile_5754="PREVIT:complex_4.pdb")
evaluate (&filenames.bestfile_5755="PREVIT:complex_5.pdb")
evaluate (&filenames.bestfile_5756="PREVIT:complex_6.pdb")
evaluate (&filenames.bestfile_5757="PREVIT:complex_7.pdb")
evaluate (&filenames.bestfile_5758="PREVIT:complex_8.pdb")
evaluate (&filenames.bestfile_5759="PREVIT:complex_9.pdb")
evaluate (&filenames.bestfile_5760="PREVIT:complex_10.pdb")
evaluate (&filenames.bestfile_5761="PREVIT:complex_1.pdb")
evaluate (&filenames.bestfile_5762="PREVIT:complex_2.pdb")
evaluate (&filenames.bestfile_5763="PREVIT:complex_3.pdb")
evaluate (&filenames.bestfile_5764="PREVIT:complex_4.pdb")
evaluate (&filenames.bestfile_5765="PREVIT:complex_5.pdb")
evaluate (&filenames.bestfile_5766="PREVIT:complex_6.pdb")
evaluate (&filenames.bestfile_5767="PREVIT:complex_7.pdb")
evaluate (&filenames.bestfile_5768="PREVIT:complex_8.pdb")
evaluate (&filenames.bestfile_5769="PREVIT:complex_9.pdb")
evaluate (&filenames.bestfile_5770="PREVIT:complex_10.pdb")
evaluate (&filenames.bestfile_5771="PREVIT:complex_1.pdb")
evaluate (&filenames.bestfile_5772="PREVIT:complex_2.pdb")
evaluate (&filenames.bestfile_5773="PREVIT:complex_3.pdb")
evaluate (&filenames.bestfile_5774="PREVIT:complex_4.pdb")
evaluate (&filenames.bestfile_5775="PREVIT:complex_5.pdb")
evaluate (&filenames.bestfile_5776="PREVIT:complex_6.pdb")
evaluate (&filenames.bestfile_5777="PREVIT:complex_7.pdb")
evaluate (&filenames.bestfile_5778="PREVIT:complex_8.pdb")
evaluate (&filenames.bestfile_5779="PREVIT:complex_9.pdb")
evaluate (&filenames.bestfile_5780="PREVIT:complex_10.pdb")
evaluate (&filenames.bestfile_5781="PREVIT:complex_1.pdb")
evaluate (&filenames.bestfile_5782="PREVIT:complex_2.pdb")
evaluate (&filenames.bestfile_5783="PREVIT:complex_3.pdb")
evaluate (&filenames.bestfile_5784="PREVIT:complex_4.pdb")
evaluate (&filenames.bestfile_5785="PREVIT:complex_5.pdb")
evaluate (&filenames.bestfile_5786="PREVIT:complex_6.pdb")
evaluate (&filenames.bestfile_5787="PREVIT:complex_7.pdb")
evaluate (&filenames.bestfile_5788="PREVIT:complex_8.pdb")
evaluate (&filenames.bestfile_5789="PREVIT:complex_9.pdb")
evaluate (&filenames.bestfile_5790="PREVIT:complex_10.pdb")
evaluate (&filenames.bestfile_5791="PREVIT:complex_1.pdb")
evaluate (&filenames.bestfile_5792="PREVIT:complex_2.pdb")
evaluate (&filenames.bestfile_5793="PREVIT:complex_3.pdb")
evaluate (&filenames.bestfile_5794="PREVIT:complex_4.pdb")
evaluate (&filenames.bestfile_5795="PREVIT:complex_5.pdb")
evaluate (&filenames.bestfile_5796="PREVIT:complex_6.pdb")
evaluate (&filenames.bestfile_5797="PREVIT:complex_7.pdb")
evaluate (&filenames.bestfile_5798="PREVIT:complex_8.pdb")
evaluate (&filenames.bestfile_5799="PREVIT:complex_9.pdb")
evaluate (&filenames.bestfile_5800="PREVIT:complex_10.pdb")
evaluate (&filenames.bestfile_5801="PREVIT:complex_1.pdb")
evaluate (&filenames.bestfile_5802="PREVIT:complex_2.pdb")
evaluate (&filenames.bestfile_5803="PREVIT:complex_3.pdb")
evaluate (&filenames.bestfile_5804="PREVIT:complex_4.pdb")
evaluate (&filenames.bestfile_5805="PREVIT:complex_5.pdb")
evaluate (&filenames.bestfile_5806="PREVIT:complex_6.pdb")
evaluate (&filenames.bestfile_5807="PREVIT:complex_7.pdb")
evaluate (&filenames.bestfile_5808="PREVIT:complex_8.pdb")
evaluate (&filenames.bestfile_5809="PREVIT:complex_9.pdb")
evaluate (&filenames.bestfile_5810="PREVIT:complex_10.pdb")
evaluate (&filenames.bestfile_5811="PREVIT:complex_1.pdb")
evaluate (&filenames.bestfile_5812="PREVIT:complex_2.pdb")
evaluate (&filenames.bestfile_5813="PREVIT:complex_3.pdb")
evaluate (&filenames.bestfile_5814="PREVIT:complex_4.pdb")
evaluate (&filenames.bestfile_5815="PREVIT:complex_5.pdb")
evaluate (&filenames.bestfile_5816="PREVIT:complex_6.pdb")
evaluate (&filenames.bestfile_5817="PREVIT:complex_7.pdb")
evaluate (&filenames.bestfile_5818="PREVIT:complex_8.pdb")
evaluate (&filenames.bestfile_5819="PREVIT:complex_9.pdb")
evaluate (&filenames.bestfile_5820="PREVIT:complex_10.pdb")
evaluate (&filenames.bestfile_5821="PREVIT:complex_1.pdb")
evaluate (&filenames.bestfile_5822="PREVIT:complex_2.pdb")
evaluate (&filenames.bestfile_5823="PREVIT:complex_3.pdb")
evaluate (&filenames.bestfile_5824="PREVIT:complex_4.pdb")
evaluate (&filenames.bestfile_5825="PREVIT:complex_5.pdb")
evaluate (&filenames.bestfile_5826="PREVIT:complex_6.pdb")
evaluate (&filenames.bestfile_5827="PREVIT:complex_7.pdb")
evaluate (&filenames.bestfile_5828="PREVIT:complex_8.pdb")
evaluate (&filenames.bestfile_5829="PREVIT:complex_9.pdb")
evaluate (&filenames.bestfile_5830="PREVIT:complex_10.pdb")
evaluate (&filenames.bestfile_5831="PREVIT:complex_1.pdb")
evaluate (&filenames.bestfile_5832="PREVIT:complex_2.pdb")
evaluate (&filenames.bestfile_5833="PREVIT:complex_3.pdb")
evaluate (&filenames.bestfile_5834="PREVIT:complex_4.pdb")
evaluate (&filenames.bestfile_5835="PREVIT:complex_5.pdb")
evaluate (&filenames.bestfile_5836="PREVIT:complex_6.pdb")
evaluate (&filenames.bestfile_5837="PREVIT:complex_7.pdb")
evaluate (&filenames.bestfile_5838="PREVIT:complex_8.pdb")
evaluate (&filenames.bestfile_5839="PREVIT:complex_9.pdb")
evaluate (&filenames.bestfile_5840="PREVIT:complex_10.pdb")
evaluate (&filenames.bestfile_5841="PREVIT:complex_1.pdb")
evaluate (&filenames.bestfile_5842="PREVIT:complex_2.pdb")
evaluate (&filenames.bestfile_5843="PREVIT:complex_3.pdb")
evaluate (&filenames.bestfile_5844="PREVIT:complex_4.pdb")
evaluate (&filenames.bestfile_5845="PREVIT:complex_5.pdb")
evaluate (&filenames.bestfile_5846="PREVIT:complex_6.pdb")
evaluate (&filenames.bestfile_5847="PREVIT:complex_7.pdb")
evaluate (&filenames.bestfile_5848="PREVIT:complex_8.pdb")
evaluate (&filenames.bestfile_5849="PREVIT:complex_9.pdb")
evaluate (&filenames.bestfile_5850="PREVIT:complex_10.pdb")
evaluate (&filenames.bestfile_5851="PREVIT:complex_1.pdb")
evaluate (&filenames.bestfile_5852="PREVIT:complex_2.pdb")
evaluate (&filenames.bestfile_5853="PREVIT:complex_3.pdb")
evaluate (&filenames.bestfile_5854="PREVIT:complex_4.pdb")
evaluate (&filenames.bestfile_5855="PREVIT:complex_5.pdb")
evaluate (&filenames.bestfile_5856="PREVIT:complex_6.pdb")
evaluate (&filenames.bestfile_5857="PREVIT:complex_7.pdb")
evaluate (&filenames.bestfile_5858="PREVIT:complex_8.pdb")
evaluate (&filenames.bestfile_5859="PREVIT:complex_9.pdb")
evaluate (&filenames.bestfile_5860="PREVIT:complex_10.pdb")
evaluate (&filenames.bestfile_5861="PREVIT:complex_1.pdb")
evaluate (&filenames.bestfile_5862="PREVIT:complex_2.pdb")
evaluate (&filenames.bestfile_5863="PREVIT:complex_3.pdb")
evaluate (&filenames.bestfile_5864="PREVIT:complex_4.pdb")
evaluate (&filenames.bestfile_5865="PREVIT:complex_5.pdb")
evaluate (&filenames.bestfile_5866="PREVIT:complex_6.pdb")
evaluate (&filenames.bestfile_5867="PREVIT:complex_7.pdb")
evaluate (&filenames.bestfile_5868="PREVIT:complex_8.pdb")
evaluate (&filenames.bestfile_5869="PREVIT:complex_9.pdb")
evaluate (&filenames.bestfile_5870="PREVIT:complex_10.pdb")
evaluate (&filenames.bestfile_5871="PREVIT:complex_1.pdb")
evaluate (&filenames.bestfile_5872="PREVIT:complex_2.pdb")
evaluate (&filenames.bestfile_5873="PREVIT:complex_3.pdb")
evaluate (&filenames.bestfile_5874="PREVIT:complex_4.pdb")
evaluate (&filenames.bestfile_5875="PREVIT:complex_5.pdb")
evaluate (&filenames.bestfile_5876="PREVIT:complex_6.pdb")
evaluate (&filenames.bestfile_5877="PREVIT:complex_7.pdb")
evaluate (&filenames.bestfile_5878="PREVIT:complex_8.pdb")
evaluate (&filenames.bestfile_5879="PREVIT:complex_9.pdb")
evaluate (&filenames.bestfile_5880="PREVIT:complex_10.pdb")
evaluate (&filenames.bestfile_5881="PREVIT:complex_1.pdb")
evaluate (&filenames.bestfile_5882="PREVIT:complex_2.pdb")
evaluate (&filenames.bestfile_5883="PREVIT:complex_3.pdb")
evaluate (&filenames.bestfile_5884="PREVIT:complex_4.pdb")
evaluate (&filenames.bestfile_5885="PREVIT:complex_5.pdb")
evaluate (&filenames.bestfile_5886="PREVIT:complex_6.pdb")
evaluate (&filenames.bestfile_5887="PREVIT:complex_7.pdb")
evaluate (&filenames.bestfile_5888="PREVIT:complex_8.pdb")
evaluate (&filenames.bestfile_5889="PREVIT:complex_9.pdb")
evaluate (&filenames.bestfile_5890="PREVIT:complex_10.pdb")
evaluate (&filenames.bestfile_5891="PREVIT:complex_1.pdb")
evaluate (&filenames.bestfile_5892="PREVIT:complex_2.pdb")
evaluate (&filenames.bestfile_5893="PREVIT:complex_3.pdb")
evaluate (&filenames.bestfile_5894="PREVIT:complex_4.pdb")
evaluate (&filenames.bestfile_5895="PREVIT:complex_5.pdb")
evaluate (&filenames.bestfile_5896="PREVIT:complex_6.pdb")
evaluate (&filenames.bestfile_5897="PREVIT:complex_7.pdb")
evaluate (&filenames.bestfile_5898="PREVIT:complex_8.pdb")
evaluate (&filenames.bestfile_5899="PREVIT:complex_9.pdb")
evaluate (&filenames.bestfile_5900="PREVIT:complex_10.pdb")
evaluate (&filenames.bestfile_5901="PREVIT:complex_1.pdb")
evaluate (&filenames.bestfile_5902="PREVIT:complex_2.pdb")
evaluate (&filenames.bestfile_5903="PREVIT:complex_3.pdb")
evaluate (&filenames.bestfile_5904="PREVIT:complex_4.pdb")
evaluate (&filenames.bestfile_5905="PREVIT:complex_5.pdb")
evaluate (&filenames.bestfile_5906="PREVIT:complex_6.pdb")
evaluate (&filenames.bestfile_5907="PREVIT:complex_7.pdb")
evaluate (&filenames.bestfile_5908="PREVIT:complex_8.pdb")
evaluate (&filenames.bestfile_5909="PREVIT:complex_9.pdb")
evaluate (&filenames.bestfile_5910="PREVIT:complex_10.pdb")
evaluate (&filenames.bestfile_5911="PREVIT:complex_1.pdb")
evaluate (&filenames.bestfile_5912="PREVIT:complex_2.pdb")
evaluate (&filenames.bestfile_5913="PREVIT:complex_3.pdb")
evaluate (&filenames.bestfile_5914="PREVIT:complex_4.pdb")
evaluate (&filenames.bestfile_5915="PREVIT:complex_5.pdb")
evaluate (&filenames.bestfile_5916="PREVIT:complex_6.pdb")
evaluate (&filenames.bestfile_5917="PREVIT:complex_7.pdb")
evaluate (&filenames.bestfile_5918="PREVIT:complex_8.pdb")
evaluate (&filenames.bestfile_5919="PREVIT:complex_9.pdb")
evaluate (&filenames.bestfile_5920="PREVIT:complex_10.pdb")
evaluate (&filenames.bestfile_5921="PREVIT:complex_1.pdb")
evaluate (&filenames.bestfile_5922="PREVIT:complex_2.pdb")
evaluate (&filenames.bestfile_5923="PREVIT:complex_3.pdb")
evaluate (&filenames.bestfile_5924="PREVIT:complex_4.pdb")
evaluate (&filenames.bestfile_5925="PREVIT:complex_5.pdb")
evaluate (&filenames.bestfile_5926="PREVIT:complex_6.pdb")
evaluate (&filenames.bestfile_5927="PREVIT:complex_7.pdb")
evaluate (&filenames.bestfile_5928="PREVIT:complex_8.pdb")
evaluate (&filenames.bestfile_5929="PREVIT:complex_9.pdb")
evaluate (&filenames.bestfile_5930="PREVIT:complex_10.pdb")
evaluate (&filenames.bestfile_5931="PREVIT:complex_1.pdb")
evaluate (&filenames.bestfile_5932="PREVIT:complex_2.pdb")
evaluate (&filenames.bestfile_5933="PREVIT:complex_3.pdb")
evaluate (&filenames.bestfile_5934="PREVIT:complex_4.pdb")
evaluate (&filenames.bestfile_5935="PREVIT:complex_5.pdb")
evaluate (&filenames.bestfile_5936="PREVIT:complex_6.pdb")
evaluate (&filenames.bestfile_5937="PREVIT:complex_7.pdb")
evaluate (&filenames.bestfile_5938="PREVIT:complex_8.pdb")
evaluate (&filenames.bestfile_5939="PREVIT:complex_9.pdb")
evaluate (&filenames.bestfile_5940="PREVIT:complex_10.pdb")
evaluate (&filenames.bestfile_5941="PREVIT:complex_1.pdb")
evaluate (&filenames.bestfile_5942="PREVIT:complex_2.pdb")
evaluate (&filenames.bestfile_5943="PREVIT:complex_3.pdb")
evaluate (&filenames.bestfile_5944="PREVIT:complex_4.pdb")
evaluate (&filenames.bestfile_5945="PREVIT:complex_5.pdb")
evaluate (&filenames.bestfile_5946="PREVIT:complex_6.pdb")
evaluate (&filenames.bestfile_5947="PREVIT:complex_7.pdb")
evaluate (&filenames.bestfile_5948="PREVIT:complex_8.pdb")
evaluate (&filenames.bestfile_5949="PREVIT:complex_9.pdb")
evaluate (&filenames.bestfile_5950="PREVIT:complex_10.pdb")
evaluate (&filenames.bestfile_5951="PREVIT:complex_1.pdb")
evaluate (&filenames.bestfile_5952="PREVIT:complex_2.pdb")
evaluate (&filenames.bestfile_5953="PREVIT:complex_3.pdb")
evaluate (&filenames.bestfile_5954="PREVIT:complex_4.pdb")
evaluate (&filenames.bestfile_5955="PREVIT:complex_5.pdb")
evaluate (&filenames.bestfile_5956="PREVIT:complex_6.pdb")
evaluate (&filenames.bestfile_5957="PREVIT:complex_7.pdb")
evaluate (&filenames.bestfile_5958="PREVIT:complex_8.pdb")
evaluate (&filenames.bestfile_5959="PREVIT:complex_9.pdb")
evaluate (&filenames.bestfile_5960="PREVIT:complex_10.pdb")
evaluate (&filenames.bestfile_5961="PREVIT:complex_1.pdb")
evaluate (&filenames.bestfile_5962="PREVIT:complex_2.pdb")
evaluate (&filenames.bestfile_5963="PREVIT:complex_3.pdb")
evaluate (&filenames.bestfile_5964="PREVIT:complex_4.pdb")
evaluate (&filenames.bestfile_5965="PREVIT:complex_5.pdb")
evaluate (&filenames.bestfile_5966="PREVIT:complex_6.pdb")
evaluate (&filenames.bestfile_5967="PREVIT:complex_7.pdb")
evaluate (&filenames.bestfile_5968="PREVIT:complex_8.pdb")
evaluate (&filenames.bestfile_5969="PREVIT:complex_9.pdb")
evaluate (&filenames.bestfile_5970="PREVIT:complex_10.pdb")
evaluate (&filenames.bestfile_5971="PREVIT:complex_1.pdb")
evaluate (&filenames.bestfile_5972="PREVIT:complex_2.pdb")
evaluate (&filenames.bestfile_5973="PREVIT:complex_3.pdb")
evaluate (&filenames.bestfile_5974="PREVIT:complex_4.pdb")
evaluate (&filenames.bestfile_5975="PREVIT:complex_5.pdb")
evaluate (&filenames.bestfile_5976="PREVIT:complex_6.pdb")
evaluate (&filenames.bestfile_5977="PREVIT:complex_7.pdb")
evaluate (&filenames.bestfile_5978="PREVIT:complex_8.pdb")
evaluate (&filenames.bestfile_5979="PREVIT:complex_9.pdb")
evaluate (&filenames.bestfile_5980="PREVIT:complex_10.pdb")
evaluate (&filenames.bestfile_5981="PREVIT:complex_1.pdb")
evaluate (&filenames.bestfile_5982="PREVIT:complex_2.pdb")
evaluate (&filenames.bestfile_5983="PREVIT:complex_3.pdb")
evaluate (&filenames.bestfile_5984="PREVIT:complex_4.pdb")
evaluate (&filenames.bestfile_5985="PREVIT:complex_5.pdb")
evaluate (&filenames.bestfile_5986="PREVIT:complex_6.pdb")
evaluate (&filenames.bestfile_5987="PREVIT:complex_7.pdb")
evaluate (&filenames.bestfile_5988="PREVIT:complex_8.pdb")
evaluate (&filenames.bestfile_5989="PREVIT:complex_9.pdb")
evaluate (&filenames.bestfile_5990="PREVIT:complex_10.pdb")
evaluate (&filenames.bestfile_5991="PREVIT:complex_1.pdb")
evaluate (&filenames.bestfile_5992="PREVIT:complex_2.pdb")
evaluate (&filenames.bestfile_5993="PREVIT:complex_3.pdb")
evaluate (&filenames.bestfile_5994="PREVIT:complex_4.pdb")
evaluate (&filenames.bestfile_5995="PREVIT:complex_5.pdb")
evaluate (&filenames.bestfile_5996="PREVIT:complex_6.pdb")
evaluate (&filenames.bestfile_5997="PREVIT:complex_7.pdb")
evaluate (&filenames.bestfile_5998="PREVIT:complex_8.pdb")
evaluate (&filenames.bestfile_5999="PREVIT:complex_9.pdb")
evaluate (&filenames.bestfile_6000="PREVIT:complex_10.pdb")
evaluate (&filenames.bestfile_6001="PREVIT:complex_1.pdb")
evaluate (&filenames.bestfile_6002="PREVIT:complex_2.pdb")
evaluate (&filenames.bestfile_6003="PREVIT:complex_3.pdb")
evaluate (&filenames.bestfile_6004="PREVIT:complex_4.pdb")
evaluate (&filenames.bestfile_6005="PREVIT:complex_5.pdb")
evaluate (&filenames.bestfile_6006="PREVIT:complex_6.pdb")
evaluate (&filenames.bestfile_6007="PREVIT:complex_7.pdb")
evaluate (&filenames.bestfile_6008="PREVIT:complex_8.pdb")
evaluate (&filenames.bestfile_6009="PREVIT:complex_9.pdb")
evaluate (&filenames.bestfile_6010="PREVIT:complex_10.pdb")
evaluate (&filenames.bestfile_6011="PREVIT:complex_1.pdb")
evaluate (&filenames.bestfile_6012="PREVIT:complex_2.pdb")
evaluate (&filenames.bestfile_6013="PREVIT:complex_3.pdb")
evaluate (&filenames.bestfile_6014="PREVIT:complex_4.pdb")
evaluate (&filenames.bestfile_6015="PREVIT:complex_5.pdb")
evaluate (&filenames.bestfile_6016="PREVIT:complex_6.pdb")
evaluate (&filenames.bestfile_6017="PREVIT:complex_7.pdb")
evaluate (&filenames.bestfile_6018="PREVIT:complex_8.pdb")
evaluate (&filenames.bestfile_6019="PREVIT:complex_9.pdb")
evaluate (&filenames.bestfile_6020="PREVIT:complex_10.pdb")
evaluate (&filenames.bestfile_6021="PREVIT:complex_1.pdb")
evaluate (&filenames.bestfile_6022="PREVIT:complex_2.pdb")
evaluate (&filenames.bestfile_6023="PREVIT:complex_3.pdb")
evaluate (&filenames.bestfile_6024="PREVIT:complex_4.pdb")
evaluate (&filenames.bestfile_6025="PREVIT:complex_5.pdb")
evaluate (&filenames.bestfile_6026="PREVIT:complex_6.pdb")
evaluate (&filenames.bestfile_6027="PREVIT:complex_7.pdb")
evaluate (&filenames.bestfile_6028="PREVIT:complex_8.pdb")
evaluate (&filenames.bestfile_6029="PREVIT:complex_9.pdb")
evaluate (&filenames.bestfile_6030="PREVIT:complex_10.pdb")
evaluate (&filenames.bestfile_6031="PREVIT:complex_1.pdb")
evaluate (&filenames.bestfile_6032="PREVIT:complex_2.pdb")
evaluate (&filenames.bestfile_6033="PREVIT:complex_3.pdb")
evaluate (&filenames.bestfile_6034="PREVIT:complex_4.pdb")
evaluate (&filenames.bestfile_6035="PREVIT:complex_5.pdb")
evaluate (&filenames.bestfile_6036="PREVIT:complex_6.pdb")
evaluate (&filenames.bestfile_6037="PREVIT:complex_7.pdb")
evaluate (&filenames.bestfile_6038="PREVIT:complex_8.pdb")
evaluate (&filenames.bestfile_6039="PREVIT:complex_9.pdb")
evaluate (&filenames.bestfile_6040="PREVIT:complex_10.pdb")
evaluate (&filenames.bestfile_6041="PREVIT:complex_1.pdb")
evaluate (&filenames.bestfile_6042="PREVIT:complex_2.pdb")
evaluate (&filenames.bestfile_6043="PREVIT:complex_3.pdb")
evaluate (&filenames.bestfile_6044="PREVIT:complex_4.pdb")
evaluate (&filenames.bestfile_6045="PREVIT:complex_5.pdb")
evaluate (&filenames.bestfile_6046="PREVIT:complex_6.pdb")
evaluate (&filenames.bestfile_6047="PREVIT:complex_7.pdb")
evaluate (&filenames.bestfile_6048="PREVIT:complex_8.pdb")
evaluate (&filenames.bestfile_6049="PREVIT:complex_9.pdb")
evaluate (&filenames.bestfile_6050="PREVIT:complex_10.pdb")
evaluate (&filenames.bestfile_6051="PREVIT:complex_1.pdb")
evaluate (&filenames.bestfile_6052="PREVIT:complex_2.pdb")
evaluate (&filenames.bestfile_6053="PREVIT:complex_3.pdb")
evaluate (&filenames.bestfile_6054="PREVIT:complex_4.pdb")
evaluate (&filenames.bestfile_6055="PREVIT:complex_5.pdb")
evaluate (&filenames.bestfile_6056="PREVIT:complex_6.pdb")
evaluate (&filenames.bestfile_6057="PREVIT:complex_7.pdb")
evaluate (&filenames.bestfile_6058="PREVIT:complex_8.pdb")
evaluate (&filenames.bestfile_6059="PREVIT:complex_9.pdb")
evaluate (&filenames.bestfile_6060="PREVIT:complex_10.pdb")
evaluate (&filenames.bestfile_6061="PREVIT:complex_1.pdb")
evaluate (&filenames.bestfile_6062="PREVIT:complex_2.pdb")
evaluate (&filenames.bestfile_6063="PREVIT:complex_3.pdb")
evaluate (&filenames.bestfile_6064="PREVIT:complex_4.pdb")
evaluate (&filenames.bestfile_6065="PREVIT:complex_5.pdb")
evaluate (&filenames.bestfile_6066="PREVIT:complex_6.pdb")
evaluate (&filenames.bestfile_6067="PREVIT:complex_7.pdb")
evaluate (&filenames.bestfile_6068="PREVIT:complex_8.pdb")
evaluate (&filenames.bestfile_6069="PREVIT:complex_9.pdb")
evaluate (&filenames.bestfile_6070="PREVIT:complex_10.pdb")
evaluate (&filenames.bestfile_6071="PREVIT:complex_1.pdb")
evaluate (&filenames.bestfile_6072="PREVIT:complex_2.pdb")
evaluate (&filenames.bestfile_6073="PREVIT:complex_3.pdb")
evaluate (&filenames.bestfile_6074="PREVIT:complex_4.pdb")
evaluate (&filenames.bestfile_6075="PREVIT:complex_5.pdb")
evaluate (&filenames.bestfile_6076="PREVIT:complex_6.pdb")
evaluate (&filenames.bestfile_6077="PREVIT:complex_7.pdb")
evaluate (&filenames.bestfile_6078="PREVIT:complex_8.pdb")
evaluate (&filenames.bestfile_6079="PREVIT:complex_9.pdb")
evaluate (&filenames.bestfile_6080="PREVIT:complex_10.pdb")
evaluate (&filenames.bestfile_6081="PREVIT:complex_1.pdb")
evaluate (&filenames.bestfile_6082="PREVIT:complex_2.pdb")
evaluate (&filenames.bestfile_6083="PREVIT:complex_3.pdb")
evaluate (&filenames.bestfile_6084="PREVIT:complex_4.pdb")
evaluate (&filenames.bestfile_6085="PREVIT:complex_5.pdb")
evaluate (&filenames.bestfile_6086="PREVIT:complex_6.pdb")
evaluate (&filenames.bestfile_6087="PREVIT:complex_7.pdb")
evaluate (&filenames.bestfile_6088="PREVIT:complex_8.pdb")
evaluate (&filenames.bestfile_6089="PREVIT:complex_9.pdb")
evaluate (&filenames.bestfile_6090="PREVIT:complex_10.pdb")
evaluate (&filenames.bestfile_6091="PREVIT:complex_1.pdb")
evaluate (&filenames.bestfile_6092="PREVIT:complex_2.pdb")
evaluate (&filenames.bestfile_6093="PREVIT:complex_3.pdb")
evaluate (&filenames.bestfile_6094="PREVIT:complex_4.pdb")
evaluate (&filenames.bestfile_6095="PREVIT:complex_5.pdb")
evaluate (&filenames.bestfile_6096="PREVIT:complex_6.pdb")
evaluate (&filenames.bestfile_6097="PREVIT:complex_7.pdb")
evaluate (&filenames.bestfile_6098="PREVIT:complex_8.pdb")
evaluate (&filenames.bestfile_6099="PREVIT:complex_9.pdb")
evaluate (&filenames.bestfile_6100="PREVIT:complex_10.pdb")
evaluate (&filenames.bestfile_6101="PREVIT:complex_1.pdb")
evaluate (&filenames.bestfile_6102="PREVIT:complex_2.pdb")
evaluate (&filenames.bestfile_6103="PREVIT:complex_3.pdb")
evaluate (&filenames.bestfile_6104="PREVIT:complex_4.pdb")
evaluate (&filenames.bestfile_6105="PREVIT:complex_5.pdb")
evaluate (&filenames.bestfile_6106="PREVIT:complex_6.pdb")
evaluate (&filenames.bestfile_6107="PREVIT:complex_7.pdb")
evaluate (&filenames.bestfile_6108="PREVIT:complex_8.pdb")
evaluate (&filenames.bestfile_6109="PREVIT:complex_9.pdb")
evaluate (&filenames.bestfile_6110="PREVIT:complex_10.pdb")
evaluate (&filenames.bestfile_6111="PREVIT:complex_1.pdb")
evaluate (&filenames.bestfile_6112="PREVIT:complex_2.pdb")
evaluate (&filenames.bestfile_6113="PREVIT:complex_3.pdb")
evaluate (&filenames.bestfile_6114="PREVIT:complex_4.pdb")
evaluate (&filenames.bestfile_6115="PREVIT:complex_5.pdb")
evaluate (&filenames.bestfile_6116="PREVIT:complex_6.pdb")
evaluate (&filenames.bestfile_6117="PREVIT:complex_7.pdb")
evaluate (&filenames.bestfile_6118="PREVIT:complex_8.pdb")
evaluate (&filenames.bestfile_6119="PREVIT:complex_9.pdb")
evaluate (&filenames.bestfile_6120="PREVIT:complex_10.pdb")
evaluate (&filenames.bestfile_6121="PREVIT:complex_1.pdb")
evaluate (&filenames.bestfile_6122="PREVIT:complex_2.pdb")
evaluate (&filenames.bestfile_6123="PREVIT:complex_3.pdb")
evaluate (&filenames.bestfile_6124="PREVIT:complex_4.pdb")
evaluate (&filenames.bestfile_6125="PREVIT:complex_5.pdb")
evaluate (&filenames.bestfile_6126="PREVIT:complex_6.pdb")
evaluate (&filenames.bestfile_6127="PREVIT:complex_7.pdb")
evaluate (&filenames.bestfile_6128="PREVIT:complex_8.pdb")
evaluate (&filenames.bestfile_6129="PREVIT:complex_9.pdb")
evaluate (&filenames.bestfile_6130="PREVIT:complex_10.pdb")
evaluate (&filenames.bestfile_6131="PREVIT:complex_1.pdb")
evaluate (&filenames.bestfile_6132="PREVIT:complex_2.pdb")
evaluate (&filenames.bestfile_6133="PREVIT:complex_3.pdb")
evaluate (&filenames.bestfile_6134="PREVIT:complex_4.pdb")
evaluate (&filenames.bestfile_6135="PREVIT:complex_5.pdb")
evaluate (&filenames.bestfile_6136="PREVIT:complex_6.pdb")
evaluate (&filenames.bestfile_6137="PREVIT:complex_7.pdb")
evaluate (&filenames.bestfile_6138="PREVIT:complex_8.pdb")
evaluate (&filenames.bestfile_6139="PREVIT:complex_9.pdb")
evaluate (&filenames.bestfile_6140="PREVIT:complex_10.pdb")
evaluate (&filenames.bestfile_6141="PREVIT:complex_1.pdb")
evaluate (&filenames.bestfile_6142="PREVIT:complex_2.pdb")
evaluate (&filenames.bestfile_6143="PREVIT:complex_3.pdb")
evaluate (&filenames.bestfile_6144="PREVIT:complex_4.pdb")
evaluate (&filenames.bestfile_6145="PREVIT:complex_5.pdb")
evaluate (&filenames.bestfile_6146="PREVIT:complex_6.pdb")
evaluate (&filenames.bestfile_6147="PREVIT:complex_7.pdb")
evaluate (&filenames.bestfile_6148="PREVIT:complex_8.pdb")
evaluate (&filenames.bestfile_6149="PREVIT:complex_9.pdb")
evaluate (&filenames.bestfile_6150="PREVIT:complex_10.pdb")
evaluate (&filenames.bestfile_6151="PREVIT:complex_1.pdb")
evaluate (&filenames.bestfile_6152="PREVIT:complex_2.pdb")
evaluate (&filenames.bestfile_6153="PREVIT:complex_3.pdb")
evaluate (&filenames.bestfile_6154="PREVIT:complex_4.pdb")
evaluate (&filenames.bestfile_6155="PREVIT:complex_5.pdb")
evaluate (&filenames.bestfile_6156="PREVIT:complex_6.pdb")
evaluate (&filenames.bestfile_6157="PREVIT:complex_7.pdb")
evaluate (&filenames.bestfile_6158="PREVIT:complex_8.pdb")
evaluate (&filenames.bestfile_6159="PREVIT:complex_9.pdb")
evaluate (&filenames.bestfile_6160="PREVIT:complex_10.pdb")
evaluate (&filenames.bestfile_6161="PREVIT:complex_1.pdb")
evaluate (&filenames.bestfile_6162="PREVIT:complex_2.pdb")
evaluate (&filenames.bestfile_6163="PREVIT:complex_3.pdb")
evaluate (&filenames.bestfile_6164="PREVIT:complex_4.pdb")
evaluate (&filenames.bestfile_6165="PREVIT:complex_5.pdb")
evaluate (&filenames.bestfile_6166="PREVIT:complex_6.pdb")
evaluate (&filenames.bestfile_6167="PREVIT:complex_7.pdb")
evaluate (&filenames.bestfile_6168="PREVIT:complex_8.pdb")
evaluate (&filenames.bestfile_6169="PREVIT:complex_9.pdb")
evaluate (&filenames.bestfile_6170="PREVIT:complex_10.pdb")
evaluate (&filenames.bestfile_6171="PREVIT:complex_1.pdb")
evaluate (&filenames.bestfile_6172="PREVIT:complex_2.pdb")
evaluate (&filenames.bestfile_6173="PREVIT:complex_3.pdb")
evaluate (&filenames.bestfile_6174="PREVIT:complex_4.pdb")
evaluate (&filenames.bestfile_6175="PREVIT:complex_5.pdb")
evaluate (&filenames.bestfile_6176="PREVIT:complex_6.pdb")
evaluate (&filenames.bestfile_6177="PREVIT:complex_7.pdb")
evaluate (&filenames.bestfile_6178="PREVIT:complex_8.pdb")
evaluate (&filenames.bestfile_6179="PREVIT:complex_9.pdb")
evaluate (&filenames.bestfile_6180="PREVIT:complex_10.pdb")
evaluate (&filenames.bestfile_6181="PREVIT:complex_1.pdb")
evaluate (&filenames.bestfile_6182="PREVIT:complex_2.pdb")
evaluate (&filenames.bestfile_6183="PREVIT:complex_3.pdb")
evaluate (&filenames.bestfile_6184="PREVIT:complex_4.pdb")
evaluate (&filenames.bestfile_6185="PREVIT:complex_5.pdb")
evaluate (&filenames.bestfile_6186="PREVIT:complex_6.pdb")
evaluate (&filenames.bestfile_6187="PREVIT:complex_7.pdb")
evaluate (&filenames.bestfile_6188="PREVIT:complex_8.pdb")
evaluate (&filenames.bestfile_6189="PREVIT:complex_9.pdb")
evaluate (&filenames.bestfile_6190="PREVIT:complex_10.pdb")
evaluate (&filenames.bestfile_6191="PREVIT:complex_1.pdb")
evaluate (&filenames.bestfile_6192="PREVIT:complex_2.pdb")
evaluate (&filenames.bestfile_6193="PREVIT:complex_3.pdb")
evaluate (&filenames.bestfile_6194="PREVIT:complex_4.pdb")
evaluate (&filenames.bestfile_6195="PREVIT:complex_5.pdb")
evaluate (&filenames.bestfile_6196="PREVIT:complex_6.pdb")
evaluate (&filenames.bestfile_6197="PREVIT:complex_7.pdb")
evaluate (&filenames.bestfile_6198="PREVIT:complex_8.pdb")
evaluate (&filenames.bestfile_6199="PREVIT:complex_9.pdb")
evaluate (&filenames.bestfile_6200="PREVIT:complex_10.pdb")
evaluate (&filenames.bestfile_6201="PREVIT:complex_1.pdb")
evaluate (&filenames.bestfile_6202="PREVIT:complex_2.pdb")
evaluate (&filenames.bestfile_6203="PREVIT:complex_3.pdb")
evaluate (&filenames.bestfile_6204="PREVIT:complex_4.pdb")
evaluate (&filenames.bestfile_6205="PREVIT:complex_5.pdb")
evaluate (&filenames.bestfile_6206="PREVIT:complex_6.pdb")
evaluate (&filenames.bestfile_6207="PREVIT:complex_7.pdb")
evaluate (&filenames.bestfile_6208="PREVIT:complex_8.pdb")
evaluate (&filenames.bestfile_6209="PREVIT:complex_9.pdb")
evaluate (&filenames.bestfile_6210="PREVIT:complex_10.pdb")
evaluate (&filenames.bestfile_6211="PREVIT:complex_1.pdb")
evaluate (&filenames.bestfile_6212="PREVIT:complex_2.pdb")
evaluate (&filenames.bestfile_6213="PREVIT:complex_3.pdb")
evaluate (&filenames.bestfile_6214="PREVIT:complex_4.pdb")
evaluate (&filenames.bestfile_6215="PREVIT:complex_5.pdb")
evaluate (&filenames.bestfile_6216="PREVIT:complex_6.pdb")
evaluate (&filenames.bestfile_6217="PREVIT:complex_7.pdb")
evaluate (&filenames.bestfile_6218="PREVIT:complex_8.pdb")
evaluate (&filenames.bestfile_6219="PREVIT:complex_9.pdb")
evaluate (&filenames.bestfile_6220="PREVIT:complex_10.pdb")
evaluate (&filenames.bestfile_6221="PREVIT:complex_1.pdb")
evaluate (&filenames.bestfile_6222="PREVIT:complex_2.pdb")
evaluate (&filenames.bestfile_6223="PREVIT:complex_3.pdb")
evaluate (&filenames.bestfile_6224="PREVIT:complex_4.pdb")
evaluate (&filenames.bestfile_6225="PREVIT:complex_5.pdb")
evaluate (&filenames.bestfile_6226="PREVIT:complex_6.pdb")
evaluate (&filenames.bestfile_6227="PREVIT:complex_7.pdb")
evaluate (&filenames.bestfile_6228="PREVIT:complex_8.pdb")
evaluate (&filenames.bestfile_6229="PREVIT:complex_9.pdb")
evaluate (&filenames.bestfile_6230="PREVIT:complex_10.pdb")
evaluate (&filenames.bestfile_6231="PREVIT:complex_1.pdb")
evaluate (&filenames.bestfile_6232="PREVIT:complex_2.pdb")
evaluate (&filenames.bestfile_6233="PREVIT:complex_3.pdb")
evaluate (&filenames.bestfile_6234="PREVIT:complex_4.pdb")
evaluate (&filenames.bestfile_6235="PREVIT:complex_5.pdb")
evaluate (&filenames.bestfile_6236="PREVIT:complex_6.pdb")
evaluate (&filenames.bestfile_6237="PREVIT:complex_7.pdb")
evaluate (&filenames.bestfile_6238="PREVIT:complex_8.pdb")
evaluate (&filenames.bestfile_6239="PREVIT:complex_9.pdb")
evaluate (&filenames.bestfile_6240="PREVIT:complex_10.pdb")
evaluate (&filenames.bestfile_6241="PREVIT:complex_1.pdb")
evaluate (&filenames.bestfile_6242="PREVIT:complex_2.pdb")
evaluate (&filenames.bestfile_6243="PREVIT:complex_3.pdb")
evaluate (&filenames.bestfile_6244="PREVIT:complex_4.pdb")
evaluate (&filenames.bestfile_6245="PREVIT:complex_5.pdb")
evaluate (&filenames.bestfile_6246="PREVIT:complex_6.pdb")
evaluate (&filenames.bestfile_6247="PREVIT:complex_7.pdb")
evaluate (&filenames.bestfile_6248="PREVIT:complex_8.pdb")
evaluate (&filenames.bestfile_6249="PREVIT:complex_9.pdb")
evaluate (&filenames.bestfile_6250="PREVIT:complex_10.pdb")
evaluate (&filenames.bestfile_6251="PREVIT:complex_1.pdb")
evaluate (&filenames.bestfile_6252="PREVIT:complex_2.pdb")
evaluate (&filenames.bestfile_6253="PREVIT:complex_3.pdb")
evaluate (&filenames.bestfile_6254="PREVIT:complex_4.pdb")
evaluate (&filenames.bestfile_6255="PREVIT:complex_5.pdb")
evaluate (&filenames.bestfile_6256="PREVIT:complex_6.pdb")
evaluate (&filenames.bestfile_6257="PREVIT:complex_7.pdb")
evaluate (&filenames.bestfile_6258="PREVIT:complex_8.pdb")
evaluate (&filenames.bestfile_6259="PREVIT:complex_9.pdb")
evaluate (&filenames.bestfile_6260="PREVIT:complex_10.pdb")
evaluate (&filenames.bestfile_6261="PREVIT:complex_1.pdb")
evaluate (&filenames.bestfile_6262="PREVIT:complex_2.pdb")
evaluate (&filenames.bestfile_6263="PREVIT:complex_3.pdb")
evaluate (&filenames.bestfile_6264="PREVIT:complex_4.pdb")
evaluate (&filenames.bestfile_6265="PREVIT:complex_5.pdb")
evaluate (&filenames.bestfile_6266="PREVIT:complex_6.pdb")
evaluate (&filenames.bestfile_6267="PREVIT:complex_7.pdb")
evaluate (&filenames.bestfile_6268="PREVIT:complex_8.pdb")
evaluate (&filenames.bestfile_6269="PREVIT:complex_9.pdb")
evaluate (&filenames.bestfile_6270="PREVIT:complex_10.pdb")
evaluate (&filenames.bestfile_6271="PREVIT:complex_1.pdb")
evaluate (&filenames.bestfile_6272="PREVIT:complex_2.pdb")
evaluate (&filenames.bestfile_6273="PREVIT:complex_3.pdb")
evaluate (&filenames.bestfile_6274="PREVIT:complex_4.pdb")
evaluate (&filenames.bestfile_6275="PREVIT:complex_5.pdb")
evaluate (&filenames.bestfile_6276="PREVIT:complex_6.pdb")
evaluate (&filenames.bestfile_6277="PREVIT:complex_7.pdb")
evaluate (&filenames.bestfile_6278="PREVIT:complex_8.pdb")
evaluate (&filenames.bestfile_6279="PREVIT:complex_9.pdb")
evaluate (&filenames.bestfile_6280="PREVIT:complex_10.pdb")
evaluate (&filenames.bestfile_6281="PREVIT:complex_1.pdb")
evaluate (&filenames.bestfile_6282="PREVIT:complex_2.pdb")
evaluate (&filenames.bestfile_6283="PREVIT:complex_3.pdb")
evaluate (&filenames.bestfile_6284="PREVIT:complex_4.pdb")
evaluate (&filenames.bestfile_6285="PREVIT:complex_5.pdb")
evaluate (&filenames.bestfile_6286="PREVIT:complex_6.pdb")
evaluate (&filenames.bestfile_6287="PREVIT:complex_7.pdb")
evaluate (&filenames.bestfile_6288="PREVIT:complex_8.pdb")
evaluate (&filenames.bestfile_6289="PREVIT:complex_9.pdb")
evaluate (&filenames.bestfile_6290="PREVIT:complex_10.pdb")
evaluate (&filenames.bestfile_6291="PREVIT:complex_1.pdb")
evaluate (&filenames.bestfile_6292="PREVIT:complex_2.pdb")
evaluate (&filenames.bestfile_6293="PREVIT:complex_3.pdb")
evaluate (&filenames.bestfile_6294="PREVIT:complex_4.pdb")
evaluate (&filenames.bestfile_6295="PREVIT:complex_5.pdb")
evaluate (&filenames.bestfile_6296="PREVIT:complex_6.pdb")
evaluate (&filenames.bestfile_6297="PREVIT:complex_7.pdb")
evaluate (&filenames.bestfile_6298="PREVIT:complex_8.pdb")
evaluate (&filenames.bestfile_6299="PREVIT:complex_9.pdb")
evaluate (&filenames.bestfile_6300="PREVIT:complex_10.pdb")
evaluate (&filenames.bestfile_6301="PREVIT:complex_1.pdb")
evaluate (&filenames.bestfile_6302="PREVIT:complex_2.pdb")
evaluate (&filenames.bestfile_6303="PREVIT:complex_3.pdb")
evaluate (&filenames.bestfile_6304="PREVIT:complex_4.pdb")
evaluate (&filenames.bestfile_6305="PREVIT:complex_5.pdb")
evaluate (&filenames.bestfile_6306="PREVIT:complex_6.pdb")
evaluate (&filenames.bestfile_6307="PREVIT:complex_7.pdb")
evaluate (&filenames.bestfile_6308="PREVIT:complex_8.pdb")
evaluate (&filenames.bestfile_6309="PREVIT:complex_9.pdb")
evaluate (&filenames.bestfile_6310="PREVIT:complex_10.pdb")
evaluate (&filenames.bestfile_6311="PREVIT:complex_1.pdb")
evaluate (&filenames.bestfile_6312="PREVIT:complex_2.pdb")
evaluate (&filenames.bestfile_6313="PREVIT:complex_3.pdb")
evaluate (&filenames.bestfile_6314="PREVIT:complex_4.pdb")
evaluate (&filenames.bestfile_6315="PREVIT:complex_5.pdb")
evaluate (&filenames.bestfile_6316="PREVIT:complex_6.pdb")
evaluate (&filenames.bestfile_6317="PREVIT:complex_7.pdb")
evaluate (&filenames.bestfile_6318="PREVIT:complex_8.pdb")
evaluate (&filenames.bestfile_6319="PREVIT:complex_9.pdb")
evaluate (&filenames.bestfile_6320="PREVIT:complex_10.pdb")
evaluate (&filenames.bestfile_6321="PREVIT:complex_1.pdb")
evaluate (&filenames.bestfile_6322="PREVIT:complex_2.pdb")
evaluate (&filenames.bestfile_6323="PREVIT:complex_3.pdb")
evaluate (&filenames.bestfile_6324="PREVIT:complex_4.pdb")
evaluate (&filenames.bestfile_6325="PREVIT:complex_5.pdb")
evaluate (&filenames.bestfile_6326="PREVIT:complex_6.pdb")
evaluate (&filenames.bestfile_6327="PREVIT:complex_7.pdb")
evaluate (&filenames.bestfile_6328="PREVIT:complex_8.pdb")
evaluate (&filenames.bestfile_6329="PREVIT:complex_9.pdb")
evaluate (&filenames.bestfile_6330="PREVIT:complex_10.pdb")
evaluate (&filenames.bestfile_6331="PREVIT:complex_1.pdb")
evaluate (&filenames.bestfile_6332="PREVIT:complex_2.pdb")
evaluate (&filenames.bestfile_6333="PREVIT:complex_3.pdb")
evaluate (&filenames.bestfile_6334="PREVIT:complex_4.pdb")
evaluate (&filenames.bestfile_6335="PREVIT:complex_5.pdb")
evaluate (&filenames.bestfile_6336="PREVIT:complex_6.pdb")
evaluate (&filenames.bestfile_6337="PREVIT:complex_7.pdb")
evaluate (&filenames.bestfile_6338="PREVIT:complex_8.pdb")
evaluate (&filenames.bestfile_6339="PREVIT:complex_9.pdb")
evaluate (&filenames.bestfile_6340="PREVIT:complex_10.pdb")
evaluate (&filenames.bestfile_6341="PREVIT:complex_1.pdb")
evaluate (&filenames.bestfile_6342="PREVIT:complex_2.pdb")
evaluate (&filenames.bestfile_6343="PREVIT:complex_3.pdb")
evaluate (&filenames.bestfile_6344="PREVIT:complex_4.pdb")
evaluate (&filenames.bestfile_6345="PREVIT:complex_5.pdb")
evaluate (&filenames.bestfile_6346="PREVIT:complex_6.pdb")
evaluate (&filenames.bestfile_6347="PREVIT:complex_7.pdb")
evaluate (&filenames.bestfile_6348="PREVIT:complex_8.pdb")
evaluate (&filenames.bestfile_6349="PREVIT:complex_9.pdb")
evaluate (&filenames.bestfile_6350="PREVIT:complex_10.pdb")
evaluate (&filenames.bestfile_6351="PREVIT:complex_1.pdb")
evaluate (&filenames.bestfile_6352="PREVIT:complex_2.pdb")
evaluate (&filenames.bestfile_6353="PREVIT:complex_3.pdb")
evaluate (&filenames.bestfile_6354="PREVIT:complex_4.pdb")
evaluate (&filenames.bestfile_6355="PREVIT:complex_5.pdb")
evaluate (&filenames.bestfile_6356="PREVIT:complex_6.pdb")
evaluate (&filenames.bestfile_6357="PREVIT:complex_7.pdb")
evaluate (&filenames.bestfile_6358="PREVIT:complex_8.pdb")
evaluate (&filenames.bestfile_6359="PREVIT:complex_9.pdb")
evaluate (&filenames.bestfile_6360="PREVIT:complex_10.pdb")
evaluate (&filenames.bestfile_6361="PREVIT:complex_1.pdb")
evaluate (&filenames.bestfile_6362="PREVIT:complex_2.pdb")
evaluate (&filenames.bestfile_6363="PREVIT:complex_3.pdb")
evaluate (&filenames.bestfile_6364="PREVIT:complex_4.pdb")
evaluate (&filenames.bestfile_6365="PREVIT:complex_5.pdb")
evaluate (&filenames.bestfile_6366="PREVIT:complex_6.pdb")
evaluate (&filenames.bestfile_6367="PREVIT:complex_7.pdb")
evaluate (&filenames.bestfile_6368="PREVIT:complex_8.pdb")
evaluate (&filenames.bestfile_6369="PREVIT:complex_9.pdb")
evaluate (&filenames.bestfile_6370="PREVIT:complex_10.pdb")
evaluate (&filenames.bestfile_6371="PREVIT:complex_1.pdb")
evaluate (&filenames.bestfile_6372="PREVIT:complex_2.pdb")
evaluate (&filenames.bestfile_6373="PREVIT:complex_3.pdb")
evaluate (&filenames.bestfile_6374="PREVIT:complex_4.pdb")
evaluate (&filenames.bestfile_6375="PREVIT:complex_5.pdb")
evaluate (&filenames.bestfile_6376="PREVIT:complex_6.pdb")
evaluate (&filenames.bestfile_6377="PREVIT:complex_7.pdb")
evaluate (&filenames.bestfile_6378="PREVIT:complex_8.pdb")
evaluate (&filenames.bestfile_6379="PREVIT:complex_9.pdb")
evaluate (&filenames.bestfile_6380="PREVIT:complex_10.pdb")
evaluate (&filenames.bestfile_6381="PREVIT:complex_1.pdb")
evaluate (&filenames.bestfile_6382="PREVIT:complex_2.pdb")
evaluate (&filenames.bestfile_6383="PREVIT:complex_3.pdb")
evaluate (&filenames.bestfile_6384="PREVIT:complex_4.pdb")
evaluate (&filenames.bestfile_6385="PREVIT:complex_5.pdb")
evaluate (&filenames.bestfile_6386="PREVIT:complex_6.pdb")
evaluate (&filenames.bestfile_6387="PREVIT:complex_7.pdb")
evaluate (&filenames.bestfile_6388="PREVIT:complex_8.pdb")
evaluate (&filenames.bestfile_6389="PREVIT:complex_9.pdb")
evaluate (&filenames.bestfile_6390="PREVIT:complex_10.pdb")
evaluate (&filenames.bestfile_6391="PREVIT:complex_1.pdb")
evaluate (&filenames.bestfile_6392="PREVIT:complex_2.pdb")
evaluate (&filenames.bestfile_6393="PREVIT:complex_3.pdb")
evaluate (&filenames.bestfile_6394="PREVIT:complex_4.pdb")
evaluate (&filenames.bestfile_6395="PREVIT:complex_5.pdb")
evaluate (&filenames.bestfile_6396="PREVIT:complex_6.pdb")
evaluate (&filenames.bestfile_6397="PREVIT:complex_7.pdb")
evaluate (&filenames.bestfile_6398="PREVIT:complex_8.pdb")
evaluate (&filenames.bestfile_6399="PREVIT:complex_9.pdb")
evaluate (&filenames.bestfile_6400="PREVIT:complex_10.pdb")
evaluate (&filenames.bestfile_6401="PREVIT:complex_1.pdb")
evaluate (&filenames.bestfile_6402="PREVIT:complex_2.pdb")
evaluate (&filenames.bestfile_6403="PREVIT:complex_3.pdb")
evaluate (&filenames.bestfile_6404="PREVIT:complex_4.pdb")
evaluate (&filenames.bestfile_6405="PREVIT:complex_5.pdb")
evaluate (&filenames.bestfile_6406="PREVIT:complex_6.pdb")
evaluate (&filenames.bestfile_6407="PREVIT:complex_7.pdb")
evaluate (&filenames.bestfile_6408="PREVIT:complex_8.pdb")
evaluate (&filenames.bestfile_6409="PREVIT:complex_9.pdb")
evaluate (&filenames.bestfile_6410="PREVIT:complex_10.pdb")
evaluate (&filenames.bestfile_6411="PREVIT:complex_1.pdb")
evaluate (&filenames.bestfile_6412="PREVIT:complex_2.pdb")
evaluate (&filenames.bestfile_6413="PREVIT:complex_3.pdb")
evaluate (&filenames.bestfile_6414="PREVIT:complex_4.pdb")
evaluate (&filenames.bestfile_6415="PREVIT:complex_5.pdb")
evaluate (&filenames.bestfile_6416="PREVIT:complex_6.pdb")
evaluate (&filenames.bestfile_6417="PREVIT:complex_7.pdb")
evaluate (&filenames.bestfile_6418="PREVIT:complex_8.pdb")
evaluate (&filenames.bestfile_6419="PREVIT:complex_9.pdb")
evaluate (&filenames.bestfile_6420="PREVIT:complex_10.pdb")
evaluate (&filenames.bestfile_6421="PREVIT:complex_1.pdb")
evaluate (&filenames.bestfile_6422="PREVIT:complex_2.pdb")
evaluate (&filenames.bestfile_6423="PREVIT:complex_3.pdb")
evaluate (&filenames.bestfile_6424="PREVIT:complex_4.pdb")
evaluate (&filenames.bestfile_6425="PREVIT:complex_5.pdb")
evaluate (&filenames.bestfile_6426="PREVIT:complex_6.pdb")
evaluate (&filenames.bestfile_6427="PREVIT:complex_7.pdb")
evaluate (&filenames.bestfile_6428="PREVIT:complex_8.pdb")
evaluate (&filenames.bestfile_6429="PREVIT:complex_9.pdb")
evaluate (&filenames.bestfile_6430="PREVIT:complex_10.pdb")
evaluate (&filenames.bestfile_6431="PREVIT:complex_1.pdb")
evaluate (&filenames.bestfile_6432="PREVIT:complex_2.pdb")
evaluate (&filenames.bestfile_6433="PREVIT:complex_3.pdb")
evaluate (&filenames.bestfile_6434="PREVIT:complex_4.pdb")
evaluate (&filenames.bestfile_6435="PREVIT:complex_5.pdb")
evaluate (&filenames.bestfile_6436="PREVIT:complex_6.pdb")
evaluate (&filenames.bestfile_6437="PREVIT:complex_7.pdb")
evaluate (&filenames.bestfile_6438="PREVIT:complex_8.pdb")
evaluate (&filenames.bestfile_6439="PREVIT:complex_9.pdb")
evaluate (&filenames.bestfile_6440="PREVIT:complex_10.pdb")
evaluate (&filenames.bestfile_6441="PREVIT:complex_1.pdb")
evaluate (&filenames.bestfile_6442="PREVIT:complex_2.pdb")
evaluate (&filenames.bestfile_6443="PREVIT:complex_3.pdb")
evaluate (&filenames.bestfile_6444="PREVIT:complex_4.pdb")
evaluate (&filenames.bestfile_6445="PREVIT:complex_5.pdb")
evaluate (&filenames.bestfile_6446="PREVIT:complex_6.pdb")
evaluate (&filenames.bestfile_6447="PREVIT:complex_7.pdb")
evaluate (&filenames.bestfile_6448="PREVIT:complex_8.pdb")
evaluate (&filenames.bestfile_6449="PREVIT:complex_9.pdb")
evaluate (&filenames.bestfile_6450="PREVIT:complex_10.pdb")
evaluate (&filenames.bestfile_6451="PREVIT:complex_1.pdb")
evaluate (&filenames.bestfile_6452="PREVIT:complex_2.pdb")
evaluate (&filenames.bestfile_6453="PREVIT:complex_3.pdb")
evaluate (&filenames.bestfile_6454="PREVIT:complex_4.pdb")
evaluate (&filenames.bestfile_6455="PREVIT:complex_5.pdb")
evaluate (&filenames.bestfile_6456="PREVIT:complex_6.pdb")
evaluate (&filenames.bestfile_6457="PREVIT:complex_7.pdb")
evaluate (&filenames.bestfile_6458="PREVIT:complex_8.pdb")
evaluate (&filenames.bestfile_6459="PREVIT:complex_9.pdb")
evaluate (&filenames.bestfile_6460="PREVIT:complex_10.pdb")
evaluate (&filenames.bestfile_6461="PREVIT:complex_1.pdb")
evaluate (&filenames.bestfile_6462="PREVIT:complex_2.pdb")
evaluate (&filenames.bestfile_6463="PREVIT:complex_3.pdb")
evaluate (&filenames.bestfile_6464="PREVIT:complex_4.pdb")
evaluate (&filenames.bestfile_6465="PREVIT:complex_5.pdb")
evaluate (&filenames.bestfile_6466="PREVIT:complex_6.pdb")
evaluate (&filenames.bestfile_6467="PREVIT:complex_7.pdb")
evaluate (&filenames.bestfile_6468="PREVIT:complex_8.pdb")
evaluate (&filenames.bestfile_6469="PREVIT:complex_9.pdb")
evaluate (&filenames.bestfile_6470="PREVIT:complex_10.pdb")
evaluate (&filenames.bestfile_6471="PREVIT:complex_1.pdb")
evaluate (&filenames.bestfile_6472="PREVIT:complex_2.pdb")
evaluate (&filenames.bestfile_6473="PREVIT:complex_3.pdb")
evaluate (&filenames.bestfile_6474="PREVIT:complex_4.pdb")
evaluate (&filenames.bestfile_6475="PREVIT:complex_5.pdb")
evaluate (&filenames.bestfile_6476="PREVIT:complex_6.pdb")
evaluate (&filenames.bestfile_6477="PREVIT:complex_7.pdb")
evaluate (&filenames.bestfile_6478="PREVIT:complex_8.pdb")
evaluate (&filenames.bestfile_6479="PREVIT:complex_9.pdb")
evaluate (&filenames.bestfile_6480="PREVIT:complex_10.pdb")
evaluate (&filenames.bestfile_6481="PREVIT:complex_1.pdb")
evaluate (&filenames.bestfile_6482="PREVIT:complex_2.pdb")
evaluate (&filenames.bestfile_6483="PREVIT:complex_3.pdb")
evaluate (&filenames.bestfile_6484="PREVIT:complex_4.pdb")
evaluate (&filenames.bestfile_6485="PREVIT:complex_5.pdb")
evaluate (&filenames.bestfile_6486="PREVIT:complex_6.pdb")
evaluate (&filenames.bestfile_6487="PREVIT:complex_7.pdb")
evaluate (&filenames.bestfile_6488="PREVIT:complex_8.pdb")
evaluate (&filenames.bestfile_6489="PREVIT:complex_9.pdb")
evaluate (&filenames.bestfile_6490="PREVIT:complex_10.pdb")
evaluate (&filenames.bestfile_6491="PREVIT:complex_1.pdb")
evaluate (&filenames.bestfile_6492="PREVIT:complex_2.pdb")
evaluate (&filenames.bestfile_6493="PREVIT:complex_3.pdb")
evaluate (&filenames.bestfile_6494="PREVIT:complex_4.pdb")
evaluate (&filenames.bestfile_6495="PREVIT:complex_5.pdb")
evaluate (&filenames.bestfile_6496="PREVIT:complex_6.pdb")
evaluate (&filenames.bestfile_6497="PREVIT:complex_7.pdb")
evaluate (&filenames.bestfile_6498="PREVIT:complex_8.pdb")
evaluate (&filenames.bestfile_6499="PREVIT:complex_9.pdb")
evaluate (&filenames.bestfile_6500="PREVIT:complex_10.pdb")
evaluate (&filenames.bestfile_6501="PREVIT:complex_1.pdb")
evaluate (&filenames.bestfile_6502="PREVIT:complex_2.pdb")
evaluate (&filenames.bestfile_6503="PREVIT:complex_3.pdb")
evaluate (&filenames.bestfile_6504="PREVIT:complex_4.pdb")
evaluate (&filenames.bestfile_6505="PREVIT:complex_5.pdb")
evaluate (&filenames.bestfile_6506="PREVIT:complex_6.pdb")
evaluate (&filenames.bestfile_6507="PREVIT:complex_7.pdb")
evaluate (&filenames.bestfile_6508="PREVIT:complex_8.pdb")
evaluate (&filenames.bestfile_6509="PREVIT:complex_9.pdb")
evaluate (&filenames.bestfile_6510="PREVIT:complex_10.pdb")
evaluate (&filenames.bestfile_6511="PREVIT:complex_1.pdb")
evaluate (&filenames.bestfile_6512="PREVIT:complex_2.pdb")
evaluate (&filenames.bestfile_6513="PREVIT:complex_3.pdb")
evaluate (&filenames.bestfile_6514="PREVIT:complex_4.pdb")
evaluate (&filenames.bestfile_6515="PREVIT:complex_5.pdb")
evaluate (&filenames.bestfile_6516="PREVIT:complex_6.pdb")
evaluate (&filenames.bestfile_6517="PREVIT:complex_7.pdb")
evaluate (&filenames.bestfile_6518="PREVIT:complex_8.pdb")
evaluate (&filenames.bestfile_6519="PREVIT:complex_9.pdb")
evaluate (&filenames.bestfile_6520="PREVIT:complex_10.pdb")
evaluate (&filenames.bestfile_6521="PREVIT:complex_1.pdb")
evaluate (&filenames.bestfile_6522="PREVIT:complex_2.pdb")
evaluate (&filenames.bestfile_6523="PREVIT:complex_3.pdb")
evaluate (&filenames.bestfile_6524="PREVIT:complex_4.pdb")
evaluate (&filenames.bestfile_6525="PREVIT:complex_5.pdb")
evaluate (&filenames.bestfile_6526="PREVIT:complex_6.pdb")
evaluate (&filenames.bestfile_6527="PREVIT:complex_7.pdb")
evaluate (&filenames.bestfile_6528="PREVIT:complex_8.pdb")
evaluate (&filenames.bestfile_6529="PREVIT:complex_9.pdb")
evaluate (&filenames.bestfile_6530="PREVIT:complex_10.pdb")
evaluate (&filenames.bestfile_6531="PREVIT:complex_1.pdb")
evaluate (&filenames.bestfile_6532="PREVIT:complex_2.pdb")
evaluate (&filenames.bestfile_6533="PREVIT:complex_3.pdb")
evaluate (&filenames.bestfile_6534="PREVIT:complex_4.pdb")
evaluate (&filenames.bestfile_6535="PREVIT:complex_5.pdb")
evaluate (&filenames.bestfile_6536="PREVIT:complex_6.pdb")
evaluate (&filenames.bestfile_6537="PREVIT:complex_7.pdb")
evaluate (&filenames.bestfile_6538="PREVIT:complex_8.pdb")
evaluate (&filenames.bestfile_6539="PREVIT:complex_9.pdb")
evaluate (&filenames.bestfile_6540="PREVIT:complex_10.pdb")
evaluate (&filenames.bestfile_6541="PREVIT:complex_1.pdb")
evaluate (&filenames.bestfile_6542="PREVIT:complex_2.pdb")
evaluate (&filenames.bestfile_6543="PREVIT:complex_3.pdb")
evaluate (&filenames.bestfile_6544="PREVIT:complex_4.pdb")
evaluate (&filenames.bestfile_6545="PREVIT:complex_5.pdb")
evaluate (&filenames.bestfile_6546="PREVIT:complex_6.pdb")
evaluate (&filenames.bestfile_6547="PREVIT:complex_7.pdb")
evaluate (&filenames.bestfile_6548="PREVIT:complex_8.pdb")
evaluate (&filenames.bestfile_6549="PREVIT:complex_9.pdb")
evaluate (&filenames.bestfile_6550="PREVIT:complex_10.pdb")
evaluate (&filenames.bestfile_6551="PREVIT:complex_1.pdb")
evaluate (&filenames.bestfile_6552="PREVIT:complex_2.pdb")
evaluate (&filenames.bestfile_6553="PREVIT:complex_3.pdb")
evaluate (&filenames.bestfile_6554="PREVIT:complex_4.pdb")
evaluate (&filenames.bestfile_6555="PREVIT:complex_5.pdb")
evaluate (&filenames.bestfile_6556="PREVIT:complex_6.pdb")
evaluate (&filenames.bestfile_6557="PREVIT:complex_7.pdb")
evaluate (&filenames.bestfile_6558="PREVIT:complex_8.pdb")
evaluate (&filenames.bestfile_6559="PREVIT:complex_9.pdb")
evaluate (&filenames.bestfile_6560="PREVIT:complex_10.pdb")
evaluate (&filenames.bestfile_6561="PREVIT:complex_1.pdb")
evaluate (&filenames.bestfile_6562="PREVIT:complex_2.pdb")
evaluate (&filenames.bestfile_6563="PREVIT:complex_3.pdb")
evaluate (&filenames.bestfile_6564="PREVIT:complex_4.pdb")
evaluate (&filenames.bestfile_6565="PREVIT:complex_5.pdb")
evaluate (&filenames.bestfile_6566="PREVIT:complex_6.pdb")
evaluate (&filenames.bestfile_6567="PREVIT:complex_7.pdb")
evaluate (&filenames.bestfile_6568="PREVIT:complex_8.pdb")
evaluate (&filenames.bestfile_6569="PREVIT:complex_9.pdb")
evaluate (&filenames.bestfile_6570="PREVIT:complex_10.pdb")
evaluate (&filenames.bestfile_6571="PREVIT:complex_1.pdb")
evaluate (&filenames.bestfile_6572="PREVIT:complex_2.pdb")
evaluate (&filenames.bestfile_6573="PREVIT:complex_3.pdb")
evaluate (&filenames.bestfile_6574="PREVIT:complex_4.pdb")
evaluate (&filenames.bestfile_6575="PREVIT:complex_5.pdb")
evaluate (&filenames.bestfile_6576="PREVIT:complex_6.pdb")
evaluate (&filenames.bestfile_6577="PREVIT:complex_7.pdb")
evaluate (&filenames.bestfile_6578="PREVIT:complex_8.pdb")
evaluate (&filenames.bestfile_6579="PREVIT:complex_9.pdb")
evaluate (&filenames.bestfile_6580="PREVIT:complex_10.pdb")
evaluate (&filenames.bestfile_6581="PREVIT:complex_1.pdb")
evaluate (&filenames.bestfile_6582="PREVIT:complex_2.pdb")
evaluate (&filenames.bestfile_6583="PREVIT:complex_3.pdb")
evaluate (&filenames.bestfile_6584="PREVIT:complex_4.pdb")
evaluate (&filenames.bestfile_6585="PREVIT:complex_5.pdb")
evaluate (&filenames.bestfile_6586="PREVIT:complex_6.pdb")
evaluate (&filenames.bestfile_6587="PREVIT:complex_7.pdb")
evaluate (&filenames.bestfile_6588="PREVIT:complex_8.pdb")
evaluate (&filenames.bestfile_6589="PREVIT:complex_9.pdb")
evaluate (&filenames.bestfile_6590="PREVIT:complex_10.pdb")
evaluate (&filenames.bestfile_6591="PREVIT:complex_1.pdb")
evaluate (&filenames.bestfile_6592="PREVIT:complex_2.pdb")
evaluate (&filenames.bestfile_6593="PREVIT:complex_3.pdb")
evaluate (&filenames.bestfile_6594="PREVIT:complex_4.pdb")
evaluate (&filenames.bestfile_6595="PREVIT:complex_5.pdb")
evaluate (&filenames.bestfile_6596="PREVIT:complex_6.pdb")
evaluate (&filenames.bestfile_6597="PREVIT:complex_7.pdb")
evaluate (&filenames.bestfile_6598="PREVIT:complex_8.pdb")
evaluate (&filenames.bestfile_6599="PREVIT:complex_9.pdb")
evaluate (&filenames.bestfile_6600="PREVIT:complex_10.pdb")
evaluate (&filenames.bestfile_6601="PREVIT:complex_1.pdb")
evaluate (&filenames.bestfile_6602="PREVIT:complex_2.pdb")
evaluate (&filenames.bestfile_6603="PREVIT:complex_3.pdb")
evaluate (&filenames.bestfile_6604="PREVIT:complex_4.pdb")
evaluate (&filenames.bestfile_6605="PREVIT:complex_5.pdb")
evaluate (&filenames.bestfile_6606="PREVIT:complex_6.pdb")
evaluate (&filenames.bestfile_6607="PREVIT:complex_7.pdb")
evaluate (&filenames.bestfile_6608="PREVIT:complex_8.pdb")
evaluate (&filenames.bestfile_6609="PREVIT:complex_9.pdb")
evaluate (&filenames.bestfile_6610="PREVIT:complex_10.pdb")
evaluate (&filenames.bestfile_6611="PREVIT:complex_1.pdb")
evaluate (&filenames.bestfile_6612="PREVIT:complex_2.pdb")
evaluate (&filenames.bestfile_6613="PREVIT:complex_3.pdb")
evaluate (&filenames.bestfile_6614="PREVIT:complex_4.pdb")
evaluate (&filenames.bestfile_6615="PREVIT:complex_5.pdb")
evaluate (&filenames.bestfile_6616="PREVIT:complex_6.pdb")
evaluate (&filenames.bestfile_6617="PREVIT:complex_7.pdb")
evaluate (&filenames.bestfile_6618="PREVIT:complex_8.pdb")
evaluate (&filenames.bestfile_6619="PREVIT:complex_9.pdb")
evaluate (&filenames.bestfile_6620="PREVIT:complex_10.pdb")
evaluate (&filenames.bestfile_6621="PREVIT:complex_1.pdb")
evaluate (&filenames.bestfile_6622="PREVIT:complex_2.pdb")
evaluate (&filenames.bestfile_6623="PREVIT:complex_3.pdb")
evaluate (&filenames.bestfile_6624="PREVIT:complex_4.pdb")
evaluate (&filenames.bestfile_6625="PREVIT:complex_5.pdb")
evaluate (&filenames.bestfile_6626="PREVIT:complex_6.pdb")
evaluate (&filenames.bestfile_6627="PREVIT:complex_7.pdb")
evaluate (&filenames.bestfile_6628="PREVIT:complex_8.pdb")
evaluate (&filenames.bestfile_6629="PREVIT:complex_9.pdb")
evaluate (&filenames.bestfile_6630="PREVIT:complex_10.pdb")
evaluate (&filenames.bestfile_6631="PREVIT:complex_1.pdb")
evaluate (&filenames.bestfile_6632="PREVIT:complex_2.pdb")
evaluate (&filenames.bestfile_6633="PREVIT:complex_3.pdb")
evaluate (&filenames.bestfile_6634="PREVIT:complex_4.pdb")
evaluate (&filenames.bestfile_6635="PREVIT:complex_5.pdb")
evaluate (&filenames.bestfile_6636="PREVIT:complex_6.pdb")
evaluate (&filenames.bestfile_6637="PREVIT:complex_7.pdb")
evaluate (&filenames.bestfile_6638="PREVIT:complex_8.pdb")
evaluate (&filenames.bestfile_6639="PREVIT:complex_9.pdb")
evaluate (&filenames.bestfile_6640="PREVIT:complex_10.pdb")
evaluate (&filenames.bestfile_6641="PREVIT:complex_1.pdb")
evaluate (&filenames.bestfile_6642="PREVIT:complex_2.pdb")
evaluate (&filenames.bestfile_6643="PREVIT:complex_3.pdb")
evaluate (&filenames.bestfile_6644="PREVIT:complex_4.pdb")
evaluate (&filenames.bestfile_6645="PREVIT:complex_5.pdb")
evaluate (&filenames.bestfile_6646="PREVIT:complex_6.pdb")
evaluate (&filenames.bestfile_6647="PREVIT:complex_7.pdb")
evaluate (&filenames.bestfile_6648="PREVIT:complex_8.pdb")
evaluate (&filenames.bestfile_6649="PREVIT:complex_9.pdb")
evaluate (&filenames.bestfile_6650="PREVIT:complex_10.pdb")
evaluate (&filenames.bestfile_6651="PREVIT:complex_1.pdb")
evaluate (&filenames.bestfile_6652="PREVIT:complex_2.pdb")
evaluate (&filenames.bestfile_6653="PREVIT:complex_3.pdb")
evaluate (&filenames.bestfile_6654="PREVIT:complex_4.pdb")
evaluate (&filenames.bestfile_6655="PREVIT:complex_5.pdb")
evaluate (&filenames.bestfile_6656="PREVIT:complex_6.pdb")
evaluate (&filenames.bestfile_6657="PREVIT:complex_7.pdb")
evaluate (&filenames.bestfile_6658="PREVIT:complex_8.pdb")
evaluate (&filenames.bestfile_6659="PREVIT:complex_9.pdb")
evaluate (&filenames.bestfile_6660="PREVIT:complex_10.pdb")
evaluate (&filenames.bestfile_6661="PREVIT:complex_1.pdb")
evaluate (&filenames.bestfile_6662="PREVIT:complex_2.pdb")
evaluate (&filenames.bestfile_6663="PREVIT:complex_3.pdb")
evaluate (&filenames.bestfile_6664="PREVIT:complex_4.pdb")
evaluate (&filenames.bestfile_6665="PREVIT:complex_5.pdb")
evaluate (&filenames.bestfile_6666="PREVIT:complex_6.pdb")
evaluate (&filenames.bestfile_6667="PREVIT:complex_7.pdb")
evaluate (&filenames.bestfile_6668="PREVIT:complex_8.pdb")
evaluate (&filenames.bestfile_6669="PREVIT:complex_9.pdb")
evaluate (&filenames.bestfile_6670="PREVIT:complex_10.pdb")
evaluate (&filenames.bestfile_6671="PREVIT:complex_1.pdb")
evaluate (&filenames.bestfile_6672="PREVIT:complex_2.pdb")
evaluate (&filenames.bestfile_6673="PREVIT:complex_3.pdb")
evaluate (&filenames.bestfile_6674="PREVIT:complex_4.pdb")
evaluate (&filenames.bestfile_6675="PREVIT:complex_5.pdb")
evaluate (&filenames.bestfile_6676="PREVIT:complex_6.pdb")
evaluate (&filenames.bestfile_6677="PREVIT:complex_7.pdb")
evaluate (&filenames.bestfile_6678="PREVIT:complex_8.pdb")
evaluate (&filenames.bestfile_6679="PREVIT:complex_9.pdb")
evaluate (&filenames.bestfile_6680="PREVIT:complex_10.pdb")
evaluate (&filenames.bestfile_6681="PREVIT:complex_1.pdb")
evaluate (&filenames.bestfile_6682="PREVIT:complex_2.pdb")
evaluate (&filenames.bestfile_6683="PREVIT:complex_3.pdb")
evaluate (&filenames.bestfile_6684="PREVIT:complex_4.pdb")
evaluate (&filenames.bestfile_6685="PREVIT:complex_5.pdb")
evaluate (&filenames.bestfile_6686="PREVIT:complex_6.pdb")
evaluate (&filenames.bestfile_6687="PREVIT:complex_7.pdb")
evaluate (&filenames.bestfile_6688="PREVIT:complex_8.pdb")
evaluate (&filenames.bestfile_6689="PREVIT:complex_9.pdb")
evaluate (&filenames.bestfile_6690="PREVIT:complex_10.pdb")
evaluate (&filenames.bestfile_6691="PREVIT:complex_1.pdb")
evaluate (&filenames.bestfile_6692="PREVIT:complex_2.pdb")
evaluate (&filenames.bestfile_6693="PREVIT:complex_3.pdb")
evaluate (&filenames.bestfile_6694="PREVIT:complex_4.pdb")
evaluate (&filenames.bestfile_6695="PREVIT:complex_5.pdb")
evaluate (&filenames.bestfile_6696="PREVIT:complex_6.pdb")
evaluate (&filenames.bestfile_6697="PREVIT:complex_7.pdb")
evaluate (&filenames.bestfile_6698="PREVIT:complex_8.pdb")
evaluate (&filenames.bestfile_6699="PREVIT:complex_9.pdb")
evaluate (&filenames.bestfile_6700="PREVIT:complex_10.pdb")
evaluate (&filenames.bestfile_6701="PREVIT:complex_1.pdb")
evaluate (&filenames.bestfile_6702="PREVIT:complex_2.pdb")
evaluate (&filenames.bestfile_6703="PREVIT:complex_3.pdb")
evaluate (&filenames.bestfile_6704="PREVIT:complex_4.pdb")
evaluate (&filenames.bestfile_6705="PREVIT:complex_5.pdb")
evaluate (&filenames.bestfile_6706="PREVIT:complex_6.pdb")
evaluate (&filenames.bestfile_6707="PREVIT:complex_7.pdb")
evaluate (&filenames.bestfile_6708="PREVIT:complex_8.pdb")
evaluate (&filenames.bestfile_6709="PREVIT:complex_9.pdb")
evaluate (&filenames.bestfile_6710="PREVIT:complex_10.pdb")
evaluate (&filenames.bestfile_6711="PREVIT:complex_1.pdb")
evaluate (&filenames.bestfile_6712="PREVIT:complex_2.pdb")
evaluate (&filenames.bestfile_6713="PREVIT:complex_3.pdb")
evaluate (&filenames.bestfile_6714="PREVIT:complex_4.pdb")
evaluate (&filenames.bestfile_6715="PREVIT:complex_5.pdb")
evaluate (&filenames.bestfile_6716="PREVIT:complex_6.pdb")
evaluate (&filenames.bestfile_6717="PREVIT:complex_7.pdb")
evaluate (&filenames.bestfile_6718="PREVIT:complex_8.pdb")
evaluate (&filenames.bestfile_6719="PREVIT:complex_9.pdb")
evaluate (&filenames.bestfile_6720="PREVIT:complex_10.pdb")
evaluate (&filenames.bestfile_6721="PREVIT:complex_1.pdb")
evaluate (&filenames.bestfile_6722="PREVIT:complex_2.pdb")
evaluate (&filenames.bestfile_6723="PREVIT:complex_3.pdb")
evaluate (&filenames.bestfile_6724="PREVIT:complex_4.pdb")
evaluate (&filenames.bestfile_6725="PREVIT:complex_5.pdb")
evaluate (&filenames.bestfile_6726="PREVIT:complex_6.pdb")
evaluate (&filenames.bestfile_6727="PREVIT:complex_7.pdb")
evaluate (&filenames.bestfile_6728="PREVIT:complex_8.pdb")
evaluate (&filenames.bestfile_6729="PREVIT:complex_9.pdb")
evaluate (&filenames.bestfile_6730="PREVIT:complex_10.pdb")
evaluate (&filenames.bestfile_6731="PREVIT:complex_1.pdb")
evaluate (&filenames.bestfile_6732="PREVIT:complex_2.pdb")
evaluate (&filenames.bestfile_6733="PREVIT:complex_3.pdb")
evaluate (&filenames.bestfile_6734="PREVIT:complex_4.pdb")
evaluate (&filenames.bestfile_6735="PREVIT:complex_5.pdb")
evaluate (&filenames.bestfile_6736="PREVIT:complex_6.pdb")
evaluate (&filenames.bestfile_6737="PREVIT:complex_7.pdb")
evaluate (&filenames.bestfile_6738="PREVIT:complex_8.pdb")
evaluate (&filenames.bestfile_6739="PREVIT:complex_9.pdb")
evaluate (&filenames.bestfile_6740="PREVIT:complex_10.pdb")
evaluate (&filenames.bestfile_6741="PREVIT:complex_1.pdb")
evaluate (&filenames.bestfile_6742="PREVIT:complex_2.pdb")
evaluate (&filenames.bestfile_6743="PREVIT:complex_3.pdb")
evaluate (&filenames.bestfile_6744="PREVIT:complex_4.pdb")
evaluate (&filenames.bestfile_6745="PREVIT:complex_5.pdb")
evaluate (&filenames.bestfile_6746="PREVIT:complex_6.pdb")
evaluate (&filenames.bestfile_6747="PREVIT:complex_7.pdb")
evaluate (&filenames.bestfile_6748="PREVIT:complex_8.pdb")
evaluate (&filenames.bestfile_6749="PREVIT:complex_9.pdb")
evaluate (&filenames.bestfile_6750="PREVIT:complex_10.pdb")
evaluate (&filenames.bestfile_6751="PREVIT:complex_1.pdb")
evaluate (&filenames.bestfile_6752="PREVIT:complex_2.pdb")
evaluate (&filenames.bestfile_6753="PREVIT:complex_3.pdb")
evaluate (&filenames.bestfile_6754="PREVIT:complex_4.pdb")
evaluate (&filenames.bestfile_6755="PREVIT:complex_5.pdb")
evaluate (&filenames.bestfile_6756="PREVIT:complex_6.pdb")
evaluate (&filenames.bestfile_6757="PREVIT:complex_7.pdb")
evaluate (&filenames.bestfile_6758="PREVIT:complex_8.pdb")
evaluate (&filenames.bestfile_6759="PREVIT:complex_9.pdb")
evaluate (&filenames.bestfile_6760="PREVIT:complex_10.pdb")
evaluate (&filenames.bestfile_6761="PREVIT:complex_1.pdb")
evaluate (&filenames.bestfile_6762="PREVIT:complex_2.pdb")
evaluate (&filenames.bestfile_6763="PREVIT:complex_3.pdb")
evaluate (&filenames.bestfile_6764="PREVIT:complex_4.pdb")
evaluate (&filenames.bestfile_6765="PREVIT:complex_5.pdb")
evaluate (&filenames.bestfile_6766="PREVIT:complex_6.pdb")
evaluate (&filenames.bestfile_6767="PREVIT:complex_7.pdb")
evaluate (&filenames.bestfile_6768="PREVIT:complex_8.pdb")
evaluate (&filenames.bestfile_6769="PREVIT:complex_9.pdb")
evaluate (&filenames.bestfile_6770="PREVIT:complex_10.pdb")
evaluate (&filenames.bestfile_6771="PREVIT:complex_1.pdb")
evaluate (&filenames.bestfile_6772="PREVIT:complex_2.pdb")
evaluate (&filenames.bestfile_6773="PREVIT:complex_3.pdb")
evaluate (&filenames.bestfile_6774="PREVIT:complex_4.pdb")
evaluate (&filenames.bestfile_6775="PREVIT:complex_5.pdb")
evaluate (&filenames.bestfile_6776="PREVIT:complex_6.pdb")
evaluate (&filenames.bestfile_6777="PREVIT:complex_7.pdb")
evaluate (&filenames.bestfile_6778="PREVIT:complex_8.pdb")
evaluate (&filenames.bestfile_6779="PREVIT:complex_9.pdb")
evaluate (&filenames.bestfile_6780="PREVIT:complex_10.pdb")
evaluate (&filenames.bestfile_6781="PREVIT:complex_1.pdb")
evaluate (&filenames.bestfile_6782="PREVIT:complex_2.pdb")
evaluate (&filenames.bestfile_6783="PREVIT:complex_3.pdb")
[truncated: 190,129 more chars]
